# Supplementary material for: Substrate recognition principles for the PP2A-B55 protein phosphatase
Source: Sci Adv. 2024 Oct 2;10(40):eadp5491. doi: 10.1126/sciadv.adp5491 (PMC11446282; doi:10.1126/sciadv.adp5491)
Supplement: Supplementary file 2 — Tables S2 to S4 [file sciadv.adp5491_tables_s2_to_s4.zip]

Archive with 3 entries (3 files):
- sciadv.adp5491_tables_s2_to_s4/adp5491_table_s2.xlsx
- sciadv.adp5491_tables_s2_to_s4/adp5491_table_s3.xlsx
- sciadv.adp5491_tables_s2_to_s4/adp5491_table_s4.xlsx
