# Supplementary material for: Substrate recognition principles for the PP2A-B55 protein phosphatase
Source: Sci Adv. 2024 Oct 2;10(40):eadp5491. doi: 10.1126/sciadv.adp5491 (PMC11446282; doi:10.1126/sciadv.adp5491)
Supplement: Supplementary file 2 — Tables S2 to S4 [file sciadv.adp5491_tables_s2_to_s4.zip › sciadv.adp5491_tables_s2_to_s4/adp5491_table_s2.xlsx]

## Sheet: B55
B55 residue	PME1	IER2	RBM7	CDCA4	AMOTL2	EYA3	E4ORF4	ZDS1
L198	0.39	0.35		0.41		0.38
M222	0.28	0.3	0.31		0.37	0.32	0.35	0.29
Y178	0.73	1.51	0.7	1	0.6	2.24	1.05	0.63
L225	0.79	0.92	1.45	0.7	0.82	0.86	0.59	0.71
V228	0.88	1.06	1.11	1.08	1.43		0.41	1.21
I284	0.98	1.01	0.47	1.01	0.69		0.74	1.38
D340	-0.05		0.98	0.5	0.12		1.48	1.72
Y337	3.23	4.33		3.84	1.31		3.45	3.12
F343	2.4		1.39	2.27	2.22		2.33	2.12
F280		3.45	0.55	3.29	2.28		2.26	3.63
E91		1.07			0		0.68
K117				0.4		-0.53
H179	2.03	1.93	2.06	1.25	1.78	0.96	1.74
E338		0.61		-0.11			0.08	0
T230	0.1	0.1
D85						-0.26
L87						0.18
K88						0.37
L90		0.44		0.62	0.61	1.37	0.67
I92		0.04
E93		0.21			0.25		-0.04
D116		0.94			1.34	1.28	0.8
N174						0.56
H176						1.09
T177						0.69
N181	0			0
D196						1.03
D197	-0.58	1.54	0.67	-0.17	0.63	1.28	-0.2	-0.14
R199						3.25
W203						0.73
D209						0.41
R210						1.12
S211						0.11
F212						0.23
N213						1.07
D216						-0.09
E223			0.01		0.82		0.75
E224			0.03
T226	-0.02	0	0.37	0.05	0.01		0.01	0.02
E227			0	0	2.76			0.01
S247	-0.22	-0.04	-0.05	-0.11	-0.14		0.4	-0.1
R278								-0.03
F281	0.7	1.06		0.72	0.17		0.84	1.4
S282		0
E283	0.73	-0.38	1.96	1.99	-0.01		0.67	0.34
S287	-0.2	1.76	0.91	-0.11	-0.03			2.37
C334		-0.12		0				0.01
I342	0.06				0.04		0.05	0.01
K345	0.64		-0.12		0.29			0.17

## Sheet: PME1
Residue	Predicted (kcal/mol)	Experimental % binding
M1	1.18
S2	0.48
A3
L4	2.25	1
E5	0.74	108
K6	0.77	2
S7		220
M8	1.17	2
H9	1.41	88
L10	0.66	52
G11		108
R12	0.8	10
L13	2.04
P14
S15
R16	1.48
P17

## Sheet: IER2
Residue	Predicted kcal/mol	Experimental % binding
E6	0
Q8		90
R9	0.49	78
I10	1.61	81
M11		81
T12		94
L13	0.6	80
S14	1.56	83
V15		91
W16		100
K17	2.2	10
M23		94
Q24		118
R25	0.89	76
G26		87
G27		77
L28	0.11	102
R29	0.01	90
L30	2.26	81
H31	3.02	61
R32	0.43	70
S33	0	58
L34	2.29	74
Q35	1.06	67
L36	0.59	66
S37	0	62
L38	0.39
V39	1.5
S42	0.02
L46	0.58

## Sheet: RBM7
Residue	Predicted (kcal/mol)	Experimental % binding
P138		92
E139	-0.08	77
N140	0.01	5
F141	1.94	4
Q142	1.7	67
R143	1.8	5
V146	1.18	7
M147	0.02	9
N148	1.62	29
S149	2.13	109
L151		47
R152	0.28	62
Q153	0.11	131

## Sheet: CDCA4
Residue	Predicted (kcal/mol)	Experimental % binding
Y30	0.33
R34	0.3
L37	1.53
M40	0.43
S41	1.58
L42		129
V43		81
K44	1.69	22
L45		86
Q46		61
V52	0.26	82
E53	1	153
P54		66
N55	-0.03	99
L56	2.31	42
C57	-0.18	91
R58	1.28	37
S59	0	64
V60	1.43	47
L61	2.21	28
I62	0.71	7
N64	3.39	57
T65	1	28
V66		38
R67	0.49
Q68	0.78
I69	0.61
E72	-0.04

## Sheet: AMOTL2
Residue	Predicted (kcal/mol)	Experimental % binding
L4	0.53
S7	-0.13
S8	-0.07
T10		104
V11	1.13	114
L12	1.4	88
H13	0.27	110
R14	1.36	15
L15	1.98	32
I16	2.11	32
Q17		143
E18	0.17	133
Q19	0.91	120
L20	2.03	98
R21	-0.08	60
Y22	0.83	25
N24	0.25
E27		165
T28		4
R29		4
T30		85
L31	1.3	115
L32		118
I34		15
Q35	0.13	61
Q36		76
Q37		44

## Sheet: EYA3
Residue	Predicted kcal/mol	Experimental % binding
T68	0.02
Y72	2.2
K75	1.84	45
Y77	2.98	20
H79	1.38	10
I80	1.28	5
L81	1.98	20
S82	1.17
V83	0.24
V85	1.49
S86	1.47
E87	2.55
T88	0.48	1
Y90	5.04	5
P91		5
Q93	1.7
T94	0.3
Q95	2.02
Y96	1.46
T98	0.01

## Sheet: E4ORF4
Residue	Predicted (kcal/mol)	Experimental % binding
V11	1.29			Experimental alanine scan through R66-D90
C12	-0.07			No single alanine substitution reduces binding
D13	-0.04			However the triple mutation R75D R87D K88D reduces binding almost completely
S14	-0.05
W57	2.08
Y60	0.63
N61	0.83
K68	-0.24
R72	0.02
R73	-0.67
R74	2.83
R75	1.75
S76	-0.01
V77	0.63
H79	0.08
R81	1.81
W83	1.54
F84	3.5
F86	0.59
R87	2.83
K88	2.08

## Sheet: ZDS1
Residue	Predicted (kcal/mol)	Experimental % binding											449	10	1.09	0	0.84
L852	1.09												457	8	1.74	0	0.8
E857	0.15												472	10	2.13	0	0.25
R858		75											473	15	4.67	0	-0.12
I860	1.74	60											475	14	0	0	1.24
Y861		42											476	18	1.5	0	0.46
R862		32											477	10	2.06	0	0.74
L863	0.81	110											478	10	0.64	0	2.17
S864	0.52	113											479	16	-0.01	0	-0.61
H865		75											480	12	1.14	0	-0.51
L866		52											481	5	2.67	0	0.63
K867	1.94	15											485	20	0.47	0	2.26
L868		56
S869		77
N870		49
S871		102
K872		23
R873	1.75	15
G874		80
L875	2.13	0
R876	4.67	0
E877	0.2	0
Q878	0	13
V879	1.5	2
L880	2.06	0
L881	0.64	11
S882	-0.01	98
N883	1.14
F884	2.67
Y888	0.47
