# Supplementary material for: Substrate recognition principles for the PP2A-B55 protein phosphatase
Source: Sci Adv. 2024 Oct 2;10(40):eadp5491. doi: 10.1126/sciadv.adp5491 (PMC11446282; doi:10.1126/sciadv.adp5491)
Supplement: Supplementary file 2 — Tables S2 to S4 [file sciadv.adp5491_tables_s2_to_s4.zip › sciadv.adp5491_tables_s2_to_s4/adp5491_table_s3.xlsx]

## Sheet: B55 mutants (Fig2 and S13) 
Column description
column A	protein name
column B	uniprot accession
column C	protein description
column D	log2_ratio V228_WT
column E	log2_ratio I284_WT
column F	log2_ratio S287_WT
column G	log2_ratio_D340_WT
column H	pvalue V228_WT
column I	pvalue_I284_WT
column J	pvalue_S287_WT
column K	pvalue_D340_WT
column L	total peptide[WT-1]
column M	total peptide[WT-2]
column N	total peptide[WT-3]
column O	total peptide[WT-4]
column P	total peptide[V228-1]
column Q	total peptide[V228-2]
column R	total peptide[V228-3]
column S	total peptide[V228-4]
column T	total peptide[I284-1]
column U	total peptide[I284-2]
column V	total peptide[I284-3]
column W	total peptide[I284-4]
column X	total peptide[S287-1]
column Y	total peptide[S287-2]
column Z	total peptide[S287-3]
column AA	total peptide[S287-4]
column AB	total peptide[D340-1]
column AC	total peptide[D340-2]
column AD	total peptide[D340-3]
column AE	total peptide[D340-4]
column AF	log2[WT-1]
column AG	log2[WT-2]
column AH	log2[WT-3]
column AI	log2[WT-4]
column AJ	log2[V228-1]
column AK	log2[V228-2]
column AL	log2[V228-3]
column AM	log2[V228-4]
column AN	log2[I284-1]
column AO	log2[I284-2]
column AP	log2[I284-3]
column AQ	log2[I284-4]
column AR	log2[S287-1]
column AS	log2[S287-2]
column AT	log2[S287-3]
column AU	log2[S287-4]
column AV	log2[D340-1]
column AW	log2[D340-2]
column AX	log2[D340-3]
column AY	log2[D340-4]
name	accession	description	log2_ratio V228_WT	log2_ratio I284_WT	log2_ratio S287_WT	log2_ratio_D340_WT	pvalue V228_WT	pvalue_I284_WT	pvalue_S287_WT	pvalue_D340_WT	tp[WT-1]	tp[WT-2]	tp[WT-3]	tp[WT-4]	tp[V228-1]	tp[V228-2]	tp[V228-3]	tp[V228-4]	tp[I284-1]	tp[I284-2]	tp[I284-3]	tp[I284-4]	tp[S287-1]	tp[S287-2]	tp[S287-3]	tp[S287-4]	tp[D340-1]	tp[D340-2]	tp[D340-3]	tp[D340-4]	um[WT-1]	um[WT-2]	um[WT-3]	um[WT-4]	um[V228-1]	um[V228-2]	um[V228-3]	um[V228-4]	um[I284-1]	um[I284-2]	um[I284-3]	um[I284-4]	um[S287-1]	um[S287-2]	um[S287-3]	um[S287-4]	um[D340-1]	um[D340-2]	um[D340-3]
2ABA_HUMAN	P63151	Serine/threonine-protein phosphatase 2A 55 kDa regulatory subunit B alpha isoform OS=Homo sapiens OX=9606 GN=PPP2R2A PE=1 SV=1	0	0	0	0	1	1	1	1	138	130	109	132	138	144	157	143	126	186	147	184	175	178	206	200	193	183	235	215	26	28	23	25	25	29	28	27	25	28	26	28	27	27	33	32	28	26	29
PDCD5_HUMAN	O14737	Programmed cell death protein 5 OS=Homo sapiens OX=9606 GN=PDCD5 PE=1 SV=3	3.71271	3.25164	3.55662	4.23777	0.0231624	0.0353033	0.0754754	0.018571					1	2	1	6	2	3		3		3	5	4	3	3	2	4					0	2	0	4	1	2		3		2	3	3	2	2	1
ENSA_HUMAN	O43768	Alpha-endosulfine OS=Homo sapiens OX=9606 GN=ENSA PE=1 SV=1	-1.31494	-0.41738	0.420572	-2.07887	0.0235581	0.318996	0.314453	0.00759365	10	7	5	5	4	3	5	4	9	10	6	10	13	13	12	14	6	5	5	8	5	5	3	1	1	1	1	1	4	4	2	4	7	7	7	5	3	3	3
ARP19_HUMAN	P56211	cAMP-regulated phosphoprotein 19 OS=Homo sapiens OX=9606 GN=ARPP19 PE=1 SV=2	-0.891841	-0.0598721	0.274091	-2.00771	0.00843902	0.574549	0.0380908	2.98236e-06	8	7	9	7	7	7	8	7	14	12	11	12	17	14	15	16	7	6	7	9	3	3	3	3	4	4	3	3	6	4	3	5	6	4	5	5	3	3	3
FOXC1_HUMAN	Q12948	Forkhead box protein C1 OS=Homo sapiens OX=9606 GN=FOXC1 PE=1 SV=3	-2.64553	-3.453	0.52628	-5.20718	0.0297753	0.0198494	0.327588	1.36153e-05	3	2	1	1		1	1			1		1	2	2	5	5					1	1	1	1		1	1			1		1	1	1	3	2
IER5_HUMAN	Q5VY09	Immediate early response gene 5 protein OS=Homo sapiens OX=9606 GN=IER5 PE=1 SV=3	-5.72285	0.565844	-6.36958	-7.50371	0.000134563	0.337783	0.000816034	0.000144967	2	4	4	1					5	4	5	6				1					2	3	3	1					3	3	2	3				1
F122A_HUMAN	Q96E09	Protein FAM122A OS=Homo sapiens OX=9606 GN=FAM122A PE=1 SV=1	-3.48572	0.335625	-0.932805	-0.426107	0.000391498	0.1031	0.00938448	0.0549265	12	12	11	12	5	4	4	6	12	16	13	18	10	8	12	16	16	11	11	17	7	6	7	6	4	4	3	4	7	9	8	9	6	5	6	8	10	8	7
AIFM2_HUMAN	Q9BRQ8	Apoptosis-inducing factor 2 OS=Homo sapiens OX=9606 GN=AIFM2 PE=1 SV=1	-0.52712	-0.149582	0.330727	-0.137756	0.0492079	0.576333	0.127349	0.567352	10	9	5	5	6	8	9	8	11	12	8	10	15	9	15	12	15	11	11	15	7	6	5	4	5	6	7	5	7	9	6	7	9	7	10	8	9	8	8
IER2_HUMAN	Q9BTL4	Immediate early response gene 2 protein OS=Homo sapiens OX=9606 GN=IER2 PE=1 SV=1	-2.82055	-0.0310146	0.34901	-8.17576	0.00419987	0.942134	0.428337	0.000110275	5	6	3	3	2	3	1	2	7	8	7	5	8	8	10	8					3	3	3	2	2	3	1	1	5	6	6	4	5	6	7	6
SIK2_HUMAN	Q9H0K1	Serine/threonine-protein kinase SIK2 OS=Homo sapiens OX=9606 GN=SIK2 PE=1 SV=1	-3.24306	-0.653558	-1.90145	2.12771	0.0286984	0.508718	0.119013	0.0712329	5	1	3	1		1			1	2	2	1			1		12	8	8	13	3	1	2	1		1			1	2	1	1			1		7	5	6
AMOL2_HUMAN	Q9Y2J4	Angiomotin-like protein 2 OS=Homo sapiens OX=9606 GN=AMOTL2 PE=1 SV=3		3.48826	2.56325	2.17219		0.000569608	0.00260959	0.00716529							1		5	4	2	5	3	2	2	4	4	4	2	4							1		4	3	2	4	2	1	1	2	2	2	2
PPME1_HUMAN	Q9Y570	Protein phosphatase methylesterase 1 OS=Homo sapiens OX=9606 GN=PPME1 PE=1 SV=3	-9.33001	-7.03951	-10.1698	-3.72584	0.00139166	2.23963e-06	0.000303714	0.000158694	22	19	14	14	1				1	2	1	1					8	7	8	10	11	12	10	10	1				1	2	1	1					6	6	7
RBM7_HUMAN	Q9Y580	RNA-binding protein 7 OS=Homo sapiens OX=9606 GN=RBM7 PE=1 SV=1	-3.26398	-3.4606	0.848405	-4.63782	0.0399848	0.0272824	0.445665	0.00960846		1	1										2	1	3	2						1	1										2	1	2	2
HAX1_HUMAN	O00165	HCLS1-associated protein X-1 OS=Homo sapiens OX=9606 GN=HAX1 PE=1 SV=2	-0.49888	-0.255639	0.0269123	-0.104497	0.415662	0.457152	0.937417	0.744716	6	4	3	3	5	4	3	6	5	6	6	6	10	6	10	13	11	7	8	9	4	3	2	2	5	4	2	5	5	5	4	4	6	5	7	7	7	5	5
ACOT8_HUMAN	O14734	Acyl-coenzyme A thioesterase 8 OS=Homo sapiens OX=9606 GN=ACOT8 PE=1 SV=1			0.940164	-0.232089			0.2106	0.804178										1			3		1	3	2	1		1										1			2		1	2	2	1
TBCD4_HUMAN	O60343	TBC1 domain family member 4 OS=Homo sapiens OX=9606 GN=TBC1D4 PE=1 SV=2	-1.49593	-2.61173	-1.57225	-3.16538	0.168449	0.0150978	0.165628	0.00532492	4	5	1				3						2		2	4	1	1		1	3	4	1				3						1		2	3	1	1
DNJA2_HUMAN	O60884	DnaJ homolog subfamily A member 2 OS=Homo sapiens OX=9606 GN=DNAJA2 PE=1 SV=1	0.866856	0.637275	1.01954	0.997798	0.117654	0.210971	0.0834251	0.0862493	13	12	15	5	24	28	22	20	21	26	21	25	29	25	32	33	31	33	31	35	8	8	10	4	14	15	14	13	14	15	12	14	14	15	16	16	14	16	15
DNJB6_HUMAN	O75190	DnaJ homolog subfamily B member 6 OS=Homo sapiens OX=9606 GN=DNAJB6 PE=1 SV=2	2.12706	0.418952	1.09543	-0.388896	0.177826	0.795285	0.459892	0.841432			4		1	3	3	2	2	1		3	2	1	1	3		3	1	4			1		0	1	1	0	1	1		2	1	1	1	1		1	1
OFD1_HUMAN	O75665	Oral-facial-digital syndrome 1 protein OS=Homo sapiens OX=9606 GN=OFD1 PE=1 SV=1	-2.21807	1.52358	0.729753	2.03732	0.0446747	0.108677	0.370803	0.0558104	1		1						4	9	2	6	3	3	4	6	10	11	10	11	1		1						4	9	2	5	3	2	4	5	7	7	8
RMP_HUMAN	O94763	Unconventional prefoldin RPB5 interactor 1 OS=Homo sapiens OX=9606 GN=URI1 PE=1 SV=3	0.442584	-0.0805364		0.980931	0.617834	0.925787		0.181327	1				1	1	1		1			1					3	1	1	1	1				1	1	1		1			1					3	1	1
PDE8B_HUMAN	O95263	High affinity cAMP-specific and IBMX-insensitive 3\',5\'-cyclic phosphodiesterase 8B OS=Homo sapiens OX=9606 GN=PDE8B PE=1 SV=2	5.00377	0.825866	4.46039	3.80989	0.108864	0.80157	0.136114	0.184264			1		1	2	1	3	2	2			2	2	1	2	2	1	1	1			1		1	1	1	1	1	1			1	1	1	1	1	1	1
BAG2_HUMAN	O95816	BAG family molecular chaperone regulator 2 OS=Homo sapiens OX=9606 GN=BAG2 PE=1 SV=1	-0.434864	-0.53561	0.188624	-0.691707	0.249945	0.112771	0.554149	0.0540194	16	25	17	16	16	31	15	24	11	26	24	28	29	37	37	40	24	35	24	36	10	11	7	9	11	11	9	10	9	10	10	11	12	14	14	13	10	11	13
BAG3_HUMAN	O95817	BAG family molecular chaperone regulator 3 OS=Homo sapiens OX=9606 GN=BAG3 PE=1 SV=3	0.374219	0.785955	1.17264	0.512548	0.526565	0.136403	0.0496783	0.281222	41	51	27	19	47	45	38	52	48	58	43	69	62	65	72	68	67	65	50	61	23	24	19	13	26	25	24	27	26	28	22	28	28	29	30	29	29	30	25
HSPB1_HUMAN	P04792	Heat shock protein beta-1 OS=Homo sapiens OX=9606 GN=HSPB1 PE=1 SV=2	-0.802924	-0.919838	-0.851384	-1.28439	0.0618639	0.0415108	0.0537593	0.0154222	30	25	21	23	29	28	28	23	23	25	21	24	28	28	28	30	27	27	27	26	13	11	12	10	14	16	15	12	12	14	10	13	14	16	16	15	14	15	12
HS90A_HUMAN	P07900	Heat shock protein HSP 90-alpha OS=Homo sapiens OX=9606 GN=HSP90AA1 PE=1 SV=5	-0.281264	-0.23825	0.219543	-0.170738	0.0671743	0.094362	0.0872706	0.135861	93	92	68	75	96	103	98	81	91	121	86	105	123	108	121	123	128	124	118	139	17	18	15	16	19	20	20	17	18	21	19	22	21	22	22	21	22	20	22
HS90B_HUMAN	P08238	Heat shock protein HSP 90-beta OS=Homo sapiens OX=9606 GN=HSP90AB1 PE=1 SV=4	-0.115646	-0.163794	0.287261	-0.132966	0.306639	0.161146	0.0237075	0.135548	122	118	90	93	109	125	114	106	116	138	108	128	165	134	159	156	160	154	138	165	9	9	10	8	10	10	9	9	10	10	8	9	10	10	10	10	10	10	10
NFH_HUMAN	P12036	Neurofilament heavy polypeptide OS=Homo sapiens OX=9606 GN=NEFH PE=1 SV=4	0.626496	0.581764		-0.277753	0.393128	0.419192		0.739802			2		2	1	2	1	1	1	1	2				2	2		1	2			0		0	0	0	0	0	0	0	0				0	0		0
TPR_HUMAN	P12270	Nucleoprotein TPR OS=Homo sapiens OX=9606 GN=TPR PE=1 SV=3	-1.07795	-1.9929	0.704542	-2.05738	0.109517	0.0214153	0.254466	0.0175691	2		3			2							6	3	7	8					2		3			2							6	3	7	7
UNG_HUMAN	P13051	Uracil-DNA glycosylase OS=Homo sapiens OX=9606 GN=UNG PE=1 SV=2	-3.07635	-10.897	0.192253	-11.125	9.50566e-05	4.26657e-10	0.117341	3.45264e-05	14	15	12	11	7	6	5	4					26	23	27	25					9	8	9	8	5	4	3	3					13	13	14	13
TCPA_HUMAN	P17987	T-complex protein 1 subunit alpha OS=Homo sapiens OX=9606 GN=TCP1 PE=1 SV=1	-0.558592	-0.129579	0.394642	-0.127246	0.0168576	0.246494	0.0324672	0.105359	44	41	34	35	39	46	39	39	42	48	43	47	60	56	56	59	63	50	51	55	18	19	18	17	21	22	19	17	21	20	20	21	22	22	23	23	22	20	22
PYR1_HUMAN	P27708	CAD protein OS=Homo sapiens OX=9606 GN=CAD PE=1 SV=3	0.68425	-0.270459	0.245684	0.852473	0.216008	0.589531	0.626717	0.136631	9	12	6	3	20	20	21	12	13	14	13	16	19	17	16	20	33	28	21	29	7	10	5	2	14	16	16	9	10	11	9	10	15	12	12	15	24	20	15
DNJA1_HUMAN	P31689	DnaJ homolog subfamily A member 1 OS=Homo sapiens OX=9606 GN=DNAJA1 PE=1 SV=2	0.854822	0.40821	0.733768	0.798294	0.00280724	0.0418576	0.0107398	0.00217472	8	8	12	7	22	20	17	18	21	21	15	20	29	23	21	22	32	32	33	28	6	6	6	5	12	12	7	10	9	12	8	7	13	11	10	10	16	12	11
STIP1_HUMAN	P31948	Stress-induced-phosphoprotein 1 OS=Homo sapiens OX=9606 GN=STIP1 PE=1 SV=1	0.121828	0.381709	0.652908	0.130741	0.341	0.0430272	0.00294189	0.304748	151	140	128	110	176	170	169	167	174	249	171	196	240	237	242	241	238	236	202	251	60	59	54	50	62	62	65	59	63	71	65	66	71	70	72	75	71	69	66
PP1G_HUMAN	P36873	Serine/threonine-protein phosphatase PP1-gamma catalytic subunit OS=Homo sapiens OX=9606 GN=PPP1CC PE=1 SV=1		-1.56118	0.412856	-0.409799		0.235634	0.645848	0.766581	1									1		1	1	1	1	1	2	2		1	0									0		0	0	0	0	0	0	0
TCPZ_HUMAN	P40227	T-complex protein 1 subunit zeta OS=Homo sapiens OX=9606 GN=CCT6A PE=1 SV=3	0.101478	0.386728	0.754851	0.327843	0.522944	0.050641	0.00448118	0.0797635	31	27	34	19	31	34	33	33	37	43	35	41	43	42	46	45	47	48	39	43	13	12	14	11	11	14	14	14	17	17	14	17	19	17	19	18	19	18	17
TCPE_HUMAN	P48643	T-complex protein 1 subunit epsilon OS=Homo sapiens OX=9606 GN=CCT5 PE=1 SV=1	-0.105592	0.419812	0.980363	0.284111	0.641392	0.105515	0.00892469	0.254507	37	41	34	16	39	40	44	34	44	66	39	57	71	59	63	75	61	58	56	64	21	25	21	15	25	25	27	22	24	30	25	30	31	31	33	32	28	31	31
TCPG_HUMAN	P49368	T-complex protein 1 subunit gamma OS=Homo sapiens OX=9606 GN=CCT3 PE=1 SV=4	-0.954697	-0.646487	-0.345115	-0.663466	0.0672585	0.181857	0.411485	0.163367	34	35	17	20	20	23	30	19	34	31	27	36	37	39	33	37	45	30	31	44	18	20	10	11	14	18	20	14	21	18	15	19	18	21	19	21	24	17	18
TCPQ_HUMAN	P50990	T-complex protein 1 subunit theta OS=Homo sapiens OX=9606 GN=CCT8 PE=1 SV=4	-0.370388	-0.339282	0.0768268	-0.502605	0.398428	0.181289	0.691537	0.0500117	74	62	45	48	56	55	55	45	66	65	63	74	83	70	79	84	80	77	61	79	34	31	25	25	30	30	31	27	35	34	31	36	37	36	38	37	34	36	32
TCPD_HUMAN	P50991	T-complex protein 1 subunit delta OS=Homo sapiens OX=9606 GN=CCT4 PE=1 SV=4	-0.863625	-0.798724	-0.296075	-0.833	0.0363386	0.0453912	0.347512	0.0403669	31	30	19	25	26	35	31	22	31	34	26	28	39	32	39	38	38	35	28	28	15	14	12	11	14	17	15	13	16	16	13	15	17	16	17	17	16	16	14
CATC_HUMAN	P53634	Dipeptidyl peptidase 1 OS=Homo sapiens OX=9606 GN=CTSC PE=1 SV=2	0.708561	0.0286767	0.070243	0.131112	0.422196	0.97249	0.936381	0.876364	1	1	1		1	1	1	2	1	1	1	1	3	1	1	2	1	1	1	2	1	1	1		1	1	1	2	1	1	1	1	2	1	1	2	1	1	1
PFD3_HUMAN	P61758	Prefoldin subunit 3 OS=Homo sapiens OX=9606 GN=VBP1 PE=1 SV=4	0.836519	0.153967	0.859044	0.827454	0.147041	0.745854	0.138609	0.149527	8	7	4	1	8	8	7	8	9	7	6	7	10	11	11	11	11	10	8	16	6	4	3	1	5	6	5	6	7	5	5	5	6	6	6	7	6	6	6
PP1A_HUMAN	P62136	Serine/threonine-protein phosphatase PP1-alpha catalytic subunit OS=Homo sapiens OX=9606 GN=PPP1CA PE=1 SV=1	0.403453	0.506333	1.96218	1.7308	0.740882	0.682457	0.173178	0.215177	1		2		1	1	1	1	1	3	1	3	5	4	3	5	4	5	3	4	0		2		1	1	1	1	1	1	1	1	3	3	2	3	2	2	2
PP1B_HUMAN	P62140	Serine/threonine-protein phosphatase PP1-beta catalytic subunit OS=Homo sapiens OX=9606 GN=PPP1CB PE=1 SV=3		-0.636098	1.26012	1.08415		0.625339	0.337199	0.410602	2									1		1	2	1	2	2	3	3	1	1	1									0		0	1	0	1	1	1	1	1
TCPB_HUMAN	P78371	T-complex protein 1 subunit beta OS=Homo sapiens OX=9606 GN=CCT2 PE=1 SV=4	-0.150726	0.224969	0.819129	0.213881	0.51394	0.271558	0.00244007	0.180952	50	43	30	38	44	40	33	39	46	60	46	55	74	63	71	84	67	62	66	66	26	22	21	20	26	27	25	25	29	33	26	29	34	33	35	38	33	30	32
2ABB_HUMAN	Q00005	Serine/threonine-protein phosphatase 2A 55 kDa regulatory subunit B beta isoform OS=Homo sapiens OX=9606 GN=PPP2R2B PE=1 SV=1	0.0200511	0.237225	-0.0430651	0.185707	0.965646	0.579629	0.861693	0.677621	12	13	11	12	11	10	18	12	12	17	15	15	12	22	19	17	14	16	20	20	0	0	0	0	0	0	0	0	0	0	0	0	0	0	0	0	0	0	0
TRI32_HUMAN	Q13049	E3 ubiquitin-protein ligase TRIM32 OS=Homo sapiens OX=9606 GN=TRIM32 PE=1 SV=2	-3.69174	4.95962	1.29932	3.46083	0.0164538	0.00953887	0.219379	0.0242222	4	5	5	1		1	1		39	46	30	36	10	6	8	8	29	27	33	33	3	4	5	1		1	1		25	25	20	22	7	5	7	7	17	20	18
MLF2_HUMAN	Q15773	Myeloid leukemia factor 2 OS=Homo sapiens OX=9606 GN=MLF2 PE=1 SV=1	1.67282	1.0506	1.19758	1.39724	0.116611	0.271252	0.224792	0.167697	2	1	1		3	4	3	2	3	4	1	3	4	4	3	2	5	6	5	3	2	1	1		2	3	3	1	2	3	1	3	3	4	3	2	5	5	4
H90B2_HUMAN	Q58FF8	Putative heat shock protein HSP 90-beta 2 OS=Homo sapiens OX=9606 GN=HSP90AB2P PE=1 SV=2	-0.115149	-0.0412988	0.355634	-0.112205	0.39335	0.701781	0.021324	0.322918	42	39	34	32	37	42	40	35	35	43	39	41	49	41	48	54	45	46	44	48	2	2	1	1	1	2	2	1	1	2	1	2	2	2	2	2	2	2	2
KANK2_HUMAN	Q63ZY3	KN motif and ankyrin repeat domain-containing protein 2 OS=Homo sapiens OX=9606 GN=KANK2 PE=1 SV=1	1.26972	1.06078	1.26395	1.15737	0.21838	0.290377	0.219855	0.252484	2	4	5		10	10	11	9	5	12	9	12	13	10	13	13	14	13	7	15	1	3	3		7	5	8	5	4	5	7	6	9	7	9	9	8	7	5
2ABD_HUMAN	Q66LE6	Serine/threonine-protein phosphatase 2A 55 kDa regulatory subunit B delta isoform OS=Homo sapiens OX=9606 GN=PPP2R2D PE=1 SV=1	-0.0288803	0.276604	0.120202	0.106066	0.918877	0.138073	0.393924	0.651599	24	27	24	25	30	25	35	31	20	41	52	60	32	45	47	42	38	34	77	50	0	0	0	0	0	0	0	0	0	0	0	0	0	0	0	0	0	0	0
TTC33_HUMAN	Q6PID6	Tetratricopeptide repeat protein 33 OS=Homo sapiens OX=9606 GN=TTC33 PE=1 SV=2	-8.63908	-9.41526	-0.160806	-9.37553	0.0131544	0.00567621	0.934931	0.00980897	3	6	2	1									9	9	9	14					3	4	1	1									5	6	6	7
CRTC3_HUMAN	Q6UUV7	CREB-regulated transcription coactivator 3 OS=Homo sapiens OX=9606 GN=CRTC3 PE=1 SV=2	-0.346349	0.280848	0.23226	-0.585157	0.0862512	0.0467801	0.194343	0.00272778	28	28	18	15	31	31	29	28	33	42	32	36	43	35	46	41	38	38	32	37	13	12	13	9	16	17	14	14	17	18	15	19	18	16	19	19	18	16	16
PHF5A_HUMAN	Q7RTV0	PHD finger-like domain-containing protein 5A OS=Homo sapiens OX=9606 GN=PHF5A PE=1 SV=1	-2.68019	-5.52328	0.28038	-10.6544	2.4522e-05	1.98515e-06	0.506837	4.92521e-06	4	3	2	4	2	2	2	2	1	1	1	1	5	4	5	6					3	3	2	3	2	2	2	2	1	1	1	1	3	3	3	4
MYPN_HUMAN	Q86TC9	Myopalladin OS=Homo sapiens OX=9606 GN=MYPN PE=1 SV=2	1.05553	-1.79166	0.256807	0.552148	0.135194	0.14327	0.714722	0.375192	2	1			1	2	4	3		1		1	4	3	1	3	4	3	5	2	2	1			1	2	3	3		1		1	3	3	1	2	3	3	4
SHKB1_HUMAN	Q8TBC3	SH3KBP1-binding protein 1 OS=Homo sapiens OX=9606 GN=SHKBP1 PE=1 SV=2		3.12758				0.00454837											2	2	2	3			1														0	0	0	0			0
IASPP_HUMAN	Q8WUF5	RelA-associated inhibitor OS=Homo sapiens OX=9606 GN=PPP1R13L PE=1 SV=4	-1.38328	-2.03995	-0.219529	-0.152791	0.0103249	0.00248816	0.518181	0.678409	17	18	7	8	10	11	9	6	6	10	5	11	22	21	23	21	28	32	20	24	11	11	6	5	7	9	8	5	5	8	4	7	15	14	13	14	19	20	15
PTPM1_HUMAN	Q8WUK0	Phosphatidylglycerophosphatase and protein-tyrosine phosphatase 1 OS=Homo sapiens OX=9606 GN=PTPMT1 PE=1 SV=1	2.73796	1.81198	3.27156	3.5955	0.00689662	0.282249	0.04827	9.80194e-05					2	3	1	1	3	3	1		2	1	1	6	3	3	4	4					2	2	1	1	3	3	1		2	1	1	4	3	2	3
TCPW_HUMAN	Q92526	T-complex protein 1 subunit zeta-2 OS=Homo sapiens OX=9606 GN=CCT6B PE=1 SV=5	0.311344	0.511504	0.641426	0.33314	0.464717	0.253131	0.175175	0.451819	10	6	11	4	10	15	12	12	12	13	12	12	10	13	9	10	12	13	11	12	0	0	0	0	0	0	0	0	0	0	0	0	0	0	0	0	0	0	0
TCPH_HUMAN	Q99832	T-complex protein 1 subunit eta OS=Homo sapiens OX=9606 GN=CCT7 PE=1 SV=2	-0.514153	-0.0440189	0.322069	-0.179283	0.0716465	0.850243	0.197445	0.433905	38	45	30	24	34	38	40	32	44	52	46	46	63	51	61	62	57	51	57	50	18	23	19	15	20	23	22	20	23	26	26	27	27	30	30	31	28	25	28
BAG1_HUMAN	Q99933	BAG family molecular chaperone regulator 1 OS=Homo sapiens OX=9606 GN=BAG1 PE=1 SV=4	0.959815	0.71417	1.37917	0.79818	0.0723596	0.138994	0.0266832	0.107924	4	2	2	1	5	7	6	6	5	7	8	5	9	7	9	10	10	9	9	7	4	2	2	1	4	4	5	5	4	4	5	4	5	5	7	6	7	6	5
ECSIT_HUMAN	Q9BQ95	Evolutionarily conserved signaling intermediate in Toll pathway, mitochondrial OS=Homo sapiens OX=9606 GN=ECSIT PE=1 SV=1	-2.6209	-0.485822	0.885292	-5.04852	0.0649044	0.655939	0.439862	0.00901591	3	4	1		1	1			1	2	2	2	4	2	6	5					2	3	1		1	1			1	2	1	2	3	2	4	4
CAB45_HUMAN	Q9BRK5	45 kDa calcium-binding protein OS=Homo sapiens OX=9606 GN=SDF4 PE=1 SV=1	1.04273		0.523738	1.72087	0.444205		0.732815	0.101752							1	2				2		1	1	2	1	1	1	2							1	2				1		1	1	1	1	1	1
SEN34_HUMAN	Q9BSV6	tRNA-splicing endonuclease subunit Sen34 OS=Homo sapiens OX=9606 GN=TSEN34 PE=1 SV=1	-5.83213	1.08207	-2.55157	-7.06902	2.9085e-05	0.008008	2.58616e-05	0.000109843	5	6	5	3					11	15	16	12	3	3	4	2					3	3	4	3					8	8	9	7	3	3	2	2
HTAI2_HUMAN	Q9BUP3	Oxidoreductase HTATIP2 OS=Homo sapiens OX=9606 GN=HTATIP2 PE=1 SV=2	-1.58124	-1.73961	0.667896	0.761025	0.0712088	0.0568369	0.335909	0.283094	32	26	22	14	24	29	25	21	22	31	24	22	51	48	58	59	59	52	53	58	17	15	12	10	14	16	13	12	14	16	13	13	22	21	22	25	25	24	24
RFIP5_HUMAN	Q9BXF6	Rab11 family-interacting protein 5 OS=Homo sapiens OX=9606 GN=RAB11FIP5 PE=1 SV=1	-1.08213	1.41309	2.19959	1.05803	0.302639	0.129947	0.0281452	0.18898	3	1	2	1	1	1			4	8	3	8	6	5	10	10	5	5	4	7	3	1	2	1	1	1			4	7	2	8	5	5	9	8	5	5	4
DDX4_HUMAN	Q9NQI0	Probable ATP-dependent RNA helicase DDX4 OS=Homo sapiens OX=9606 GN=DDX4 PE=1 SV=2	-0.656538	-1.81369	-1.60425	-2.04488	0.460148	0.110484	0.126577	0.0953809	2	1	1		1	1	1	2		2	1	2	1	2	2	1	1	1		1	0	0	0		0	0	0	0		0	0	0	0	0	0	0	0	0
ECHD1_HUMAN	Q9NTX5	Ethylmalonyl-CoA decarboxylase OS=Homo sapiens OX=9606 GN=ECHDC1 PE=1 SV=2	-2.41167	0.697584	-0.473684	-2.06082	0.135227	0.524828	0.653372	0.111384	2	1	1			1			2	3	2	3	2	2	1	2	1		1		2	1	1			1			2	2	2	3	2	2	1	2	1		1
DNJB4_HUMAN	Q9UDY4	DnaJ homolog subfamily B member 4 OS=Homo sapiens OX=9606 GN=DNAJB4 PE=1 SV=1	0.396515	-0.149632	0.542315	0.224802	0.0329963	0.39856	0.01687	0.185306	11	12	8	6	13	16	19	18	11	18	10	15	19	19	18	24	25	24	22	21	7	7	6	4	10	10	11	10	9	10	8	10	11	10	11	11	12	11	11
HSPB8_HUMAN	Q9UJY1	Heat shock protein beta-8 OS=Homo sapiens OX=9606 GN=HSPB8 PE=1 SV=1	-0.307	-0.272064	0.670136	-0.326466	0.517738	0.463665	0.105891	0.496403	2	2	3	1	4	2	2	5	4	5	4	4	7	7	5	7	6	4	4	4	2	2	3	1	3	2	2	3	4	4	3	3	4	6	3	6	5	4	3
BAG5_HUMAN	Q9UL15	BAG family molecular chaperone regulator 5 OS=Homo sapiens OX=9606 GN=BAG5 PE=1 SV=1	-0.0382823	-0.130329	0.726033	0.339038	0.803343	0.410695	0.00309605	0.0500268	31	24	19	16	23	27	29	17	27	26	22	27	43	38	38	38	38	34	32	36	15	13	14	10	14	17	18	14	17	15	14	16	17	16	18	18	18	17	18
CHIP_HUMAN	Q9UNE7	E3 ubiquitin-protein ligase CHIP OS=Homo sapiens OX=9606 GN=STUB1 PE=1 SV=2	0.254763	0.229955	0.923067	0.376542	0.389301	0.503664	0.0115321	0.149605	25	19	14	9	21	27	22	24	23	27	22	29	36	33	34	39	30	37	29	37	11	10	8	6	13	12	13	13	14	13	12	13	16	16	18	17	16	15	17
LIMC1_HUMAN	Q9UPQ0	LIM and calponin homology domains-containing protein 1 OS=Homo sapiens OX=9606 GN=LIMCH1 PE=1 SV=4	-0.705302	1.98067	1.9449	1.92926	0.587366	0.144972	0.149563	0.151887		3	5		2	1	3	2	10	12	6	11	7	11	7	15	11	13	12	17		3	5		2	1	2	2	9	8	6	9	6	10	7	11	8	11	10
PKHA6_HUMAN	Q9Y2H5	Pleckstrin homology domain-containing family A member 6 OS=Homo sapiens OX=9606 GN=PLEKHA6 PE=1 SV=4			0.864069				0.1784										2				3		1	2													1				3		0	2
SIK3_HUMAN	Q9Y2K2	Serine/threonine-protein kinase SIK3 OS=Homo sapiens OX=9606 GN=SIK3 PE=1 SV=4	0.335795	1.55417	-0.0302158	3.09511	0.70676	0.0572859	0.982876	0.00614709		1				1	1		2	1	1	2	1		1	1	6	4	7	6		1				1	1		2	1	1	2	1		1	1	5	4	6
GSTK1_HUMAN	Q9Y2Q3	Glutathione S-transferase kappa 1 OS=Homo sapiens OX=9606 GN=GSTK1 PE=1 SV=3				6.46357				0.000425062																	14	14	15	22																	6	7	7
CIA30_HUMAN	Q9Y375	Complex I intermediate-associated protein 30, mitochondrial OS=Homo sapiens OX=9606 GN=NDUFAF1 PE=1 SV=2	-4.14169	-0.290015	0.805213	-4.17301	0.000848691	0.463427	0.0847391	0.0025513	2	2	2						2	3	2	3	3	5	7	4					2	2	2						2	3	2	3	3	5	7	4
KCTD3_HUMAN	Q9Y597	BTB/POZ domain-containing protein KCTD3 OS=Homo sapiens OX=9606 GN=KCTD3 PE=1 SV=2		3.84802	-0.677094			0.0061178	0.538238										9	10	7	9		2	1														5	6	4	6		2	0
[truncated: 21 more columns]

## Sheet: B55i competition (Fig3D) 
Column description
column A	protein name
column B	uniprot accession
column C	protein description
column D	log2_ratio WT_M
column E	pvalue WT_M
column F	maximum xcorr parameter for protein identification
column G	maximum dcn parameter for protein identification
column H	minimum part per million parameter for protein identification
column I	total peptide [WT1]
column J	total peptide [WT2]
column K	total peptide [WT3]
column L	total peptide [WT4]
column M	total peptide [M1]
column N	total peptide [M2]
column O	total peptide [M3]
column P	total peptide [M4]
column Q	unique matches [WT1]
column R	unique matches [WT2]
column S	unique matches [WT3]
column T	unique matches [WT4]
column U	unique matches [M1]
column V	unique matches [M2]
column W	unique matches [M3]
column X	unique matches [M4]
column Y	log2 area [WT1]
column Z	log2 area [WT2]
column AA	log2 area [WT3]
column AB	log2 area [WT4]
column AC	log2 area [M1]
column AD	log2 area [M2]
column AE	log2 area [M3]
column AF	log2 area [M4]
name	accession	description	log2_ratio WT_M	pvalue WT_M	max_xcorr	max_dcn	min_ppm	tp[W1]	tp[W2]	tp[W3]	tp[W4]	tp[M1]	tp[M2]	tp[M3]	tp[M4]	um[W1]	um[W2]	um[W3]	um[W4]	um[M1]	um[M2]	um[M3]	um[M4]	log2 area[W1]	log2 area[W2]	log2 area[W3]	log2 area[W4]	log2 area[M1]	log2 area[M2]	log2 area[M3]	log2 area[M4]	is_imputed[WT-1]	is_imputed[WT-2]	is_imputed[WT-3]	is_imputed[WT-4]	is_imputed[Mut-1]	is_imputed[Mut-2]	is_imputed[Mut-3]	is_imputed[Mut-4]
2ABA_HUMAN	P63151	Serine/threonine-protein phosphatase 2A 55 kDa regulatory subunit B alpha isoform OS=Homo sapiens OX=9606 GN=PPP2R2A PE=1 SV=1	0	1	7.9481	0.827048	0.00439807	261	303	253	191	289	250	243	247	26	27	22	21	27	29	27	24	31.6813	31.6813	31.6813	31.6813	31.6813	31.6813	31.6813	31.6813	FALSE	FALSE	FALSE	FALSE	FALSE	FALSE	FALSE	FALSE
B55i-WT	B55i-WT	WT JN Lab B55 inhibitor OS=Synthetic OX=9606 GN=PMS2P1 PE=5 SV=1	9.82601	0.0071948	3.9377	0.672946	0.245181	16	18	20	17	1	1		1	5	5	6	5	1	1		1	26.5122	26.5005	26.6184	26.8494	17.8026	18.0998	12.3386	18.9354	FALSE	FALSE	FALSE	FALSE	FALSE	FALSE	TRUE	FALSE
2AAA_HUMAN	P30153	Serine/threonine-protein phosphatase 2A 65 kDa regulatory subunit A alpha isoform OS=Homo sapiens OX=9606 GN=PPP2R1A PE=1 SV=4	0.403981	0.0250623	5.4256	0.841773	0.00905976	176	216	177	130	156	160	142	153	26	28	27	22	23	27	26	25	30.0804	29.9983	29.6016	29.8544	29.4567	29.5538	29.5197	29.3886	FALSE	FALSE	FALSE	FALSE	FALSE	FALSE	FALSE	FALSE
CRTC3_HUMAN	Q6UUV7	CREB-regulated transcription coactivator 3 OS=Homo sapiens OX=9606 GN=CRTC3 PE=1 SV=2	-10.15	0.000310817	5.0962	0.814936	0.0012686					16	23	21	14					11	12	15	11	12.7812	10.0925	11.8517	13.1726	21.8294	22.0262	22.7217	21.9207	TRUE	TRUE	TRUE	TRUE	FALSE	FALSE	FALSE	FALSE
IASPP_HUMAN	Q8WUF5	RelA-associated inhibitor OS=Homo sapiens OX=9606 GN=PPP1R13L PE=1 SV=4	-9.94433	0.00041079	5.6513	0.826021	0.0499336	1	1	2		61	67	63	60	1	1	1		29	32	28	27	14.8999	14.8208	12.6926	12.8743	23.7716	23.7028	23.9726	23.6179	FALSE	FALSE	FALSE	TRUE	FALSE	FALSE	FALSE	FALSE
F122A_HUMAN	Q96E09	Protein FAM122A OS=Homo sapiens OX=9606 GN=FAM122A PE=1 SV=1	-9.43851	1.29613e-08	4.6144	0.722254	0.0246627					14	11	14	14					7	6	7	6	12.7456	12.4386	12.5087	11.9744	21.5747	21.6095	22.0009	22.2363	TRUE	TRUE	TRUE	TRUE	FALSE	FALSE	FALSE	FALSE
PPME1_HUMAN	Q9Y570	Protein phosphatase methylesterase 1 OS=Homo sapiens OX=9606 GN=PPME1 PE=1 SV=3	-9.3294	0.00058246	4.5393	0.750642	0.063606			1		21	29	27	24			1		13	15	11	12	14.131	11.9349	14.9781	13.013	22.803	22.8343	23.1589	22.5783	TRUE	TRUE	FALSE	TRUE	FALSE	FALSE	FALSE	FALSE
HDAC5_HUMAN	Q9UQL6	Histone deacetylase 5 OS=Homo sapiens OX=9606 GN=HDAC5 PE=1 SV=2	-9.06652	0.00230262	3.0625	0.708638	0.042584					14	20	16	16					9	10	10	7	12.8106	12.1513	10.8159	13.5788	19.2209	24.0312	23.0853	19.2851	TRUE	TRUE	TRUE	TRUE	FALSE	FALSE	FALSE	FALSE
FOXC1_HUMAN	Q12948	Forkhead box protein C1 OS=Homo sapiens OX=9606 GN=FOXC1 PE=1 SV=3	-8.68149	0.00379532	6.4377	0.821949	0.0498891			2	1	21	19	17	18			1	1	7	8	6	7	13.2407	11.832	16.1677	16.34	22.8267	22.9863	23.5994	22.894	TRUE	TRUE	FALSE	FALSE	FALSE	FALSE	FALSE	FALSE
CCDC9_HUMAN	Q9Y3X0	Coiled-coil domain-containing protein 9 OS=Homo sapiens OX=9606 GN=CCDC9 PE=1 SV=1	-8.16788	0.00223742	3.7695	0.80382	0.104163	1				21	21	17	20	1				12	13	11	13	13.6536	10.5718	13.2109	14.4295	21.1046	21.1698	21.0214	21.2415	FALSE	TRUE	TRUE	TRUE	FALSE	FALSE	FALSE	FALSE
GRB10_HUMAN	Q13322	Growth factor receptor-bound protein 10 OS=Homo sapiens OX=9606 GN=GRB10 PE=1 SV=2	-8.11255	0.00150578	4.1882	0.772193	0.0752112	1	2			25	24	18	22	1	1			12	14	10	13	13.5018	14.2164	11.3814	14.8194	21.4808	21.5093	21.8701	21.5091	FALSE	FALSE	TRUE	TRUE	FALSE	FALSE	FALSE	FALSE
SHKB1_HUMAN	Q8TBC3	SH3KBP1-binding protein 1 OS=Homo sapiens OX=9606 GN=SHKBP1 PE=1 SV=2	-7.98961	1.19962e-05	4.1148	0.721471	0.133531					6	12	11	9					3	6	6	4	11.2445	11.4942	13.0481	11.8092	19.4826	19.6272	20.6162	19.8285	TRUE	TRUE	TRUE	TRUE	FALSE	FALSE	FALSE	FALSE
ANKL2_HUMAN	Q86XL3	Ankyrin repeat and LEM domain-containing protein 2 OS=Homo sapiens OX=9606 GN=ANKLE2 PE=1 SV=4	-7.69768	1.22822e-05	5.0909	0.782561	0.137954	1				31	34	38	27	1				20	22	25	17	12.8906	12.2575	13.0269	14.0356	20.5585	20.6615	21.3807	20.4007	FALSE	TRUE	TRUE	TRUE	FALSE	FALSE	FALSE	FALSE
LPP60_HUMAN	Q86U10	60 kDa lysophospholipase OS=Homo sapiens OX=9606 GN=ASPG PE=2 SV=3	-7.47272	0.00221928	2.109	0.209182	0.187855					1	4	3	2					0	0	0	0	13.3248	13.8259	10.9423	14.876	20.637	20.3031	21.1456	20.7743	TRUE	TRUE	TRUE	TRUE	FALSE	FALSE	FALSE	FALSE
VGF_HUMAN	O15240	Neurosecretory protein VGF OS=Homo sapiens OX=9606 GN=VGF PE=1 SV=2	-7.34463	1.20369e-05	1.6269	0.187527	0.187855					1	2	2	2					0	0	0	0	12.4224	12.6054	12.6407	12.7764	19.9682	19.3635	20.3861	20.1055	TRUE	TRUE	TRUE	TRUE	FALSE	FALSE	FALSE	FALSE
TRI32_HUMAN	Q13049	E3 ubiquitin-protein ligase TRIM32 OS=Homo sapiens OX=9606 GN=TRIM32 PE=1 SV=2	-7.16426	0.00218768	3.9014	0.818655	0.0266849		2			19	24	21	11		1			11	12	11	8	12.7706	13.6485	11.1112	14.6066	20.1789	20.2281	20.3863	20.0007	TRUE	FALSE	TRUE	TRUE	FALSE	FALSE	FALSE	FALSE
RAVR1_HUMAN	Q8IY67	Ribonucleoprotein PTB-binding 1 OS=Homo sapiens OX=9606 GN=RAVER1 PE=1 SV=1	-7.11629	3.61409e-05	4.5014	0.804329	0.07324					13	14	11	13					7	8	6	8	13.4541	13.1766	12.3955	13.3205	20.0541	20.2037	20.2105	20.3436	TRUE	TRUE	TRUE	TRUE	FALSE	FALSE	FALSE	FALSE
SPD2B_HUMAN	A1X283	SH3 and PX domain-containing protein 2B OS=Homo sapiens OX=9606 GN=SH3PXD2B PE=1 SV=3	-7.05811	3.53688e-05	4.4871	0.734377	0.291902					14	9	14	12					8	6	10	7	10.6208	12.5147	11.7318	12.7009	19.2551	18.0183	19.6904	18.8367	TRUE	TRUE	TRUE	TRUE	FALSE	FALSE	FALSE	FALSE
ZCHC8_HUMAN	Q6NZY4	Zinc finger CCHC domain-containing protein 8 OS=Homo sapiens OX=9606 GN=ZCCHC8 PE=1 SV=2	-7.05034	0.000102344	3.9545	0.782653	0.279799		1	1		21	23	23	27		1	1		13	13	14	16	12.3483	14.0161	14.8927	14.1713	20.0393	20.7426	21.4082	21.4397	TRUE	FALSE	FALSE	TRUE	FALSE	FALSE	FALSE	FALSE
PRDX6_HUMAN	P30041	Peroxiredoxin-6 OS=Homo sapiens OX=9606 GN=PRDX6 PE=1 SV=3	-7.02742	0.000151257	2.4943	0.680039	0.146029					7	3	6	9					5	3	5	5	13.494	12.1532	11.6318	13.9952	20.2961	18.0697	20.157	20.8611	TRUE	TRUE	TRUE	TRUE	FALSE	FALSE	FALSE	FALSE
PKHA6_HUMAN	Q9Y2H5	Pleckstrin homology domain-containing family A member 6 OS=Homo sapiens OX=9606 GN=PLEKHA6 PE=1 SV=4	-7.01206	0.0014837	3.4005	0.749419	0.00601595					15	15	22	11					10	12	12	7	14.9743	12.8971	13.2455	13.5833	22.4152	21.978	19.6455	18.7096	TRUE	TRUE	TRUE	TRUE	FALSE	FALSE	FALSE	FALSE
PKP3_HUMAN	Q9Y446	Plakophilin-3 OS=Homo sapiens OX=9606 GN=PKP3 PE=1 SV=1	-6.9662	2.10211e-06	4.5646	0.759278	0.109352					19	19	22	23					12	13	15	13	13.4512	12.7912	12.7107	12.5341	19.6685	19.6547	20.0577	19.9711	TRUE	TRUE	TRUE	TRUE	FALSE	FALSE	FALSE	FALSE
SEN34_HUMAN	Q9BSV6	tRNA-splicing endonuclease subunit Sen34 OS=Homo sapiens OX=9606 GN=TSEN34 PE=1 SV=1	-6.87278	4.73935e-07	4.063	0.748321	0.0961985		2	1		17	20	13	16		1	1		10	11	8	9	14.7273	15.011	14.2488	14.2748	21.2891	21.2937	21.79	21.3802	TRUE	FALSE	FALSE	TRUE	FALSE	FALSE	FALSE	FALSE
KCTD3_HUMAN	Q9Y597	BTB/POZ domain-containing protein KCTD3 OS=Homo sapiens OX=9606 GN=KCTD3 PE=1 SV=2	-6.86317	2.38968e-05	4.1148	0.726978	0.17145					8	18	11	11					4	10	5	6	14.0842	12.399	12.6255	13.4781	19.4183	20.2802	20.5023	19.8387	TRUE	TRUE	TRUE	TRUE	FALSE	FALSE	FALSE	FALSE
FOXC2_HUMAN	Q99958	Forkhead box protein C2 OS=Homo sapiens OX=9606 GN=FOXC2 PE=1 SV=1	-6.83812	0.000203002	3.6241	0.689434	0.360702					5	5	8	5					3	4	4	3	11.9077	11.7596	12.6315	13.6188	18.6688	18.7415	21.188	18.6717	TRUE	TRUE	TRUE	TRUE	FALSE	FALSE	FALSE	FALSE
AIFM2_HUMAN	Q9BRQ8	Apoptosis-inducing factor 2 OS=Homo sapiens OX=9606 GN=AIFM2 PE=1 SV=1	-6.61172	0.00047907	4.6647	0.823397	0.215706	1	2	1		14	20	20	13	1	1	1		9	13	12	7	16.0395	14.9965	15.7287	13.5778	21.5392	21.758	22.2102	21.282	FALSE	FALSE	FALSE	TRUE	FALSE	FALSE	FALSE	FALSE
PRC2B_HUMAN	Q5JSZ5	Protein PRRC2B OS=Homo sapiens OX=9606 GN=PRRC2B PE=1 SV=2	-6.29573	1.54448e-09	3.4227	0.68874	0.0419327					17	13	16	13					10	7	9	6	11.5893	11.4011	11.7118	11.6609	18.0457	17.7564	17.9889	17.755	TRUE	TRUE	TRUE	TRUE	FALSE	FALSE	FALSE	FALSE
RUXG_HUMAN	P62308	Small nuclear ribonucleoprotein G OS=Homo sapiens OX=9606 GN=SNRPG PE=1 SV=1	-6.29294	0.00264437	2.8285	0.690458	0.145238			1		1	3	3	3			0		0	0	0	0	13.4085	11.7053	16.3895	13.5936	18.3605	20.1809	21.2291	20.4981	TRUE	TRUE	FALSE	TRUE	FALSE	FALSE	FALSE	FALSE
RUXGL_HUMAN	A8MWD9	Putative small nuclear ribonucleoprotein G-like protein 15 OS=Homo sapiens OX=9606 GN=SNRPGP15 PE=5 SV=2	-6.2226	0.00244207	2.8285	0.690458	0.145238			1		1	3	3	3			0		0	0	0	0	11.985	12.3188	16.1265	13.8958	18.0975	19.9179	20.9661	20.235	TRUE	TRUE	FALSE	TRUE	FALSE	FALSE	FALSE	FALSE
NU153_HUMAN	P49790	Nuclear pore complex protein Nup153 OS=Homo sapiens OX=9606 GN=NUP153 PE=1 SV=2	-6.08979	0.000277145	3.6571	0.721774	0.0111728	1	2			17	21	22	18	1	2			11	13	14	12	13.1362	14.5623	13.8319	12.6848	19.5852	19.5203	20.0257	19.4433	FALSE	FALSE	TRUE	TRUE	FALSE	FALSE	FALSE	FALSE
M4K1_HUMAN	Q92918	Mitogen-activated protein kinase kinase kinase kinase 1 OS=Homo sapiens OX=9606 GN=MAP4K1 PE=1 SV=1	-5.95848	0.00296082	1.6269	0.187527	0.187855					1	2	2	2					0	0	0	0	14.611	13.3753	11.4826	14.8371	19.5473	18.9427	19.9653	19.6847	TRUE	TRUE	TRUE	TRUE	FALSE	FALSE	FALSE	FALSE
CCAR2_HUMAN	Q8N163	Cell cycle and apoptosis regulator protein 2 OS=Homo sapiens OX=9606 GN=CCAR2 PE=1 SV=2	-5.9502	0.0222741	5.8409	0.825036	0.021621	10	23	12		63	56	52	54	8	14	8		29	28	22	26	18.1874	19.1133	18.3545	13.1226	23.2684	22.8801	23.3465	23.0836	FALSE	FALSE	FALSE	TRUE	FALSE	FALSE	FALSE	FALSE
LIPB2_HUMAN	Q8ND30	Liprin-beta-2 OS=Homo sapiens OX=9606 GN=PPFIBP2 PE=1 SV=3	-5.88521	1.89564e-06	1.6269	0.187527	0.187855					1	2	2	2					0	0	0	0	13.6314	12.7944	13.704	12.8967	19.1542	18.5495	19.5721	19.2915	TRUE	TRUE	TRUE	TRUE	FALSE	FALSE	FALSE	FALSE
GSTM3_HUMAN	P21266	Glutathione S-transferase Mu 3 OS=Homo sapiens OX=9606 GN=GSTM3 PE=1 SV=3	-5.78824	0.00515675	2.0287	0.543034	0.224566					3	1	2	3					2	0	1	1	12.5154	12.5509	11.7527	14.7794	20.1828	16.2849	17.6304	20.6532	TRUE	TRUE	TRUE	TRUE	FALSE	FALSE	FALSE	FALSE
TCF20_HUMAN	Q9UGU0	Transcription factor 20 OS=Homo sapiens OX=9606 GN=TCF20 PE=1 SV=3	-5.77691	0.000863083	4.3726	0.764369	0.0900933					22	24	22	22					14	16	15	15	13.2028	13.9766	11.5863	13.3478	18.7993	18.7055	19.1824	18.5339	TRUE	TRUE	TRUE	TRUE	FALSE	FALSE	FALSE	FALSE
CHCH1_HUMAN	Q96BP2	Coiled-coil-helix-coiled-coil-helix domain-containing protein 1 OS=Homo sapiens OX=9606 GN=CHCHD1 PE=1 SV=1	-5.75777	7.45835e-05	1.8637	0.52766	0.386903					1	3	2	2					1	2	1	2	12.9245	12.2706	13.3487	13.7005	18.4568	18.9051	18.9718	18.9418	TRUE	TRUE	TRUE	TRUE	FALSE	FALSE	FALSE	FALSE
TAGL2_HUMAN	P37802	Transgelin-2 OS=Homo sapiens OX=9606 GN=TAGLN2 PE=1 SV=3	-5.7357	0.0160556	2.5764	0.769756	0.25757				1	4	2	4	10				1	4	2	2	6	11.8555	12.1088	12.8291	17.4548	19.0865	18.4942	18.8041	20.8062	TRUE	TRUE	TRUE	FALSE	FALSE	FALSE	FALSE	FALSE
TPR_HUMAN	P12270	Nucleoprotein TPR OS=Homo sapiens OX=9606 GN=TPR PE=1 SV=3	-5.64893	5.25847e-05	5.7014	0.807838	0.00851402	13	13	19	9	142	148	125	114	11	10	12	7	76	79	64	63	16.8517	16.4531	16.9425	16.6885	21.8911	21.939	22.9624	22.7391	FALSE	FALSE	FALSE	FALSE	FALSE	FALSE	FALSE	FALSE
FCGRB_HUMAN	Q92637	High affinity immunoglobulin gamma Fc receptor IB OS=Homo sapiens OX=9606 GN=FCGR1B PE=2 SV=1	-5.5852	0.00955698	1.2052	0.250913	0.643344					2		1	1					0		0	0	12.6661	11.3993	10.145	13.5065	18.3693	14.037	18.9712	18.6803	TRUE	TRUE	TRUE	TRUE	FALSE	TRUE	FALSE	FALSE
PNPT1_HUMAN	Q8TCS8	Polyribonucleotide nucleotidyltransferase 1, mitochondrial OS=Homo sapiens OX=9606 GN=PNPT1 PE=1 SV=2	-5.5449	2.07252e-06	3.6503	0.748479	0.0976571	1	1			12	15	12	10	1	1			8	9	9	6	14.0816	13.3687	13.0831	13.1707	19.025	18.815	19.4506	18.5932	FALSE	FALSE	TRUE	TRUE	FALSE	FALSE	FALSE	FALSE
AN32B_HUMAN	Q92688	Acidic leucine-rich nuclear phosphoprotein 32 family member B OS=Homo sapiens OX=9606 GN=ANP32B PE=1 SV=1	-5.51776	0.020506	3.5964	0.593482	0.361468				1	3	1	2	4				1	2	1	2	3	12.2183	12.0004	12.7226	17.7828	19.4026	17.5425	19.5382	20.312	TRUE	TRUE	TRUE	FALSE	FALSE	FALSE	FALSE	FALSE
WIZ_HUMAN	O95785	Protein Wiz OS=Homo sapiens OX=9606 GN=WIZ PE=1 SV=2	-5.49109	8.38177e-06	4.0866	0.753345	0.0751132	1		1		12	13	15	10	1		1		7	10	11	7	13.0614	13.0628	12.9043	14.14	18.4741	18.7929	19.4063	18.4596	FALSE	TRUE	FALSE	TRUE	FALSE	FALSE	FALSE	FALSE
SLAI2_HUMAN	Q9P270	SLAIN motif-containing protein 2 OS=Homo sapiens OX=9606 GN=SLAIN2 PE=1 SV=2	-5.36791	5.59893e-06	4.0498	0.780357	0.0325091	1	1	1		15	14	17	11	1	1	1		10	11	11	8	15.4506	14.8754	15.0413	14.1884	20.0394	19.93	20.9032	20.1549	FALSE	FALSE	FALSE	TRUE	FALSE	FALSE	FALSE	FALSE
EVC_HUMAN	P57679	Ellis-van Creveld syndrome protein OS=Homo sapiens OX=9606 GN=EVC PE=1 SV=1	-5.33666	0.00245547	1.6269	0.187527	0.187855					1	2	2	2					0	0	0	0	14.5126	12.8532	12.0691	14.9038	18.9337	18.329	19.3516	19.071	TRUE	TRUE	TRUE	TRUE	FALSE	FALSE	FALSE	FALSE
IF5A1_HUMAN	P63241	Eukaryotic translation initiation factor 5A-1 OS=Homo sapiens OX=9606 GN=EIF5A PE=1 SV=2	-5.33351	0.0330295	2.9677	0.709742	0.698623				1	6	2		5				0	0	0		0	13.8938	11.8095	11.1742	17.5985	20.4577	18.6084	15.5181	21.2257	TRUE	TRUE	TRUE	FALSE	FALSE	FALSE	TRUE	FALSE
UBXN1_HUMAN	Q04323	UBX domain-containing protein 1 OS=Homo sapiens OX=9606 GN=UBXN1 PE=1 SV=2	-5.28997	0.000338404	2.6722	0.753798	0.0767291					2	4	2	1					1	3	1	1	13.0434	12.0484	11.4497	13.8864	18.3931	16.9129	18.5855	17.6963	TRUE	TRUE	TRUE	TRUE	FALSE	FALSE	FALSE	FALSE
PDIP3_HUMAN	Q9BY77	Polymerase delta-interacting protein 3 OS=Homo sapiens OX=9606 GN=POLDIP3 PE=1 SV=2	-5.27856	0.0047308	3.338	0.750137	0.222839					8	7	8	6					5	5	6	4	14.1983	10.9943	13.2292	13.9436	18.5193	18.1432	18.6238	18.1935	TRUE	TRUE	TRUE	TRUE	FALSE	FALSE	FALSE	FALSE
SAP18_HUMAN	O00422	Histone deacetylase complex subunit SAP18 OS=Homo sapiens OX=9606 GN=SAP18 PE=1 SV=1	-5.24546	0.0287976	1.601	0.353368	0.875933						5	1	1						3	1	1	12.3829	12.3761	12.0257	13.6763	13.7476	19.8834	19.1083	18.7035	TRUE	TRUE	TRUE	TRUE	TRUE	FALSE	FALSE	FALSE
NADK_HUMAN	O95544	NAD kinase OS=Homo sapiens OX=9606 GN=NADK PE=1 SV=1	-5.22616	0.000599138	3.5091	0.748142	0.191954		2			4	5	4	4		1			3	3	3	2	11.8261	14.5988	12.7728	13.1278	18.153	18.0006	19.3225	17.754	TRUE	FALSE	TRUE	TRUE	FALSE	FALSE	FALSE	FALSE
RBM7_HUMAN	Q9Y580	RNA-binding protein 7 OS=Homo sapiens OX=9606 GN=RBM7 PE=1 SV=1	-5.22262	0.000177044	4.4282	0.744936	0.0565726	3	2	4	2	16	21	17	15	2	2	3	2	9	12	7	9	17.7912	16.4372	17.87	17.9641	22.5045	22.7951	23.1437	22.5096	FALSE	FALSE	FALSE	FALSE	FALSE	FALSE	FALSE	FALSE
PUR9_HUMAN	P31939	Bifunctional purine biosynthesis protein PURH OS=Homo sapiens OX=9606 GN=ATIC PE=1 SV=3	-5.21217	0.0448367	3.9893	0.766363	0.0166712	1			3	16	4	7	10	1			2	11	3	6	8	14.1692	11.1054	11.2854	18.0963	19.9208	17.6811	18.6379	19.2652	FALSE	TRUE	TRUE	FALSE	FALSE	FALSE	FALSE	FALSE
XRN2_HUMAN	Q9H0D6	5\'-3\' exoribonuclease 2 OS=Homo sapiens OX=9606 GN=XRN2 PE=1 SV=1	-5.18614	0.00652302	3.5389	0.711022	0.0638552		1			12	7	12	7		1			11	6	10	6	14.6138	13.4851	10.2066	13.0457	18.5984	17.033	18.8309	17.6334	TRUE	FALSE	TRUE	TRUE	FALSE	FALSE	FALSE	FALSE
DMAP1_HUMAN	Q9NPF5	DNA methyltransferase 1-associated protein 1 OS=Homo sapiens OX=9606 GN=DMAP1 PE=1 SV=1	-5.17962	4.96831e-08	4.3881	0.768959	0.111688	1	2	1	1	18	20	20	11	1	1	1	1	10	12	9	6	15.4073	14.9929	15.1977	15.4849	20.4219	20.2892	20.7088	20.3816	FALSE	FALSE	FALSE	FALSE	FALSE	FALSE	FALSE	FALSE
CNDD3_HUMAN	P42695	Condensin-2 complex subunit D3 OS=Homo sapiens OX=9606 GN=NCAPD3 PE=1 SV=2	-5.16836	0.00808682	4.4283	0.782455	0.0745118	1				11	10	9	8	1				6	4	5	5	11.0241	12.1112	14.5603	14.472	18.5702	17.7677	18.5113	17.9919	FALSE	TRUE	TRUE	TRUE	FALSE	FALSE	FALSE	FALSE
KHDR2_HUMAN	Q5VWX1	KH domain-containing, RNA-binding, signal transduction-associated protein 2 OS=Homo sapiens OX=9606 GN=KHDRBS2 PE=1 SV=1	-5.15069	0.0037773	1.5537	0.311061	0.423015					2	2	2	2					0	0	0	0	13.1204	12.1807	11.1045	14.6478	17.8793	17.2622	18.5325	17.9823	TRUE	TRUE	TRUE	TRUE	FALSE	FALSE	FALSE	FALSE
CYC_HUMAN	P99999	Cytochrome c OS=Homo sapiens OX=9606 GN=CYCS PE=1 SV=2	-5.13823	0.0194466	2.9113	0.720253	0.652844				1	6	2	2	2				1	3	2	1	1	14.1876	12.2657	12.7231	16.7958	20.5811	21.844	16.6981	17.4019	TRUE	TRUE	TRUE	FALSE	FALSE	FALSE	FALSE	FALSE
ERF1_HUMAN	P62495	Eukaryotic peptide chain release factor subunit 1 OS=Homo sapiens OX=9606 GN=ETF1 PE=1 SV=3	-5.13585	0.000213996	2.9433	0.595062	0.452055					8	4	4	9					5	3	3	5	13.1307	12.0101	13.937	12.8543	19.1343	17.3928	17.197	18.7515	TRUE	TRUE	TRUE	TRUE	FALSE	FALSE	FALSE	FALSE
SERC_HUMAN	Q9Y617	Phosphoserine aminotransferase OS=Homo sapiens OX=9606 GN=PSAT1 PE=1 SV=2	-5.13258	0.00926667	3.0106	0.69893	0.178465				1	9	3	6	8				1	7	3	5	6	13.1649	13.1758	12.6593	17.1758	20.0271	17.5125	19.4464	19.72	TRUE	TRUE	TRUE	FALSE	FALSE	FALSE	FALSE	FALSE
TRY6_HUMAN	Q8NHM4	Putative trypsin-6 OS=Homo sapiens OX=9606 GN=PRSS3P2 PE=5 SV=2	-5.127	0.00497791	1.4613	0.332581	0.214518					1	2	2	2					0	0	0	0	12.0992	11.267	14.1006	14.315	17.8165	18.3883	18.3542	17.7308	TRUE	TRUE	TRUE	TRUE	FALSE	FALSE	FALSE	FALSE
CD158_HUMAN	Q5M9N0	Coiled-coil domain-containing protein 158 OS=Homo sapiens OX=9606 GN=CCDC158 PE=2 SV=2	-5.06272	0.00168632	1.6269	0.187527	0.187855					1	2	2	2					0	0	0	0	12.5877	12.3098	14.1031	14.7851	18.5215	17.9168	18.9394	18.6588	TRUE	TRUE	TRUE	TRUE	FALSE	FALSE	FALSE	FALSE
NDUS5_HUMAN	O43920	NADH dehydrogenase [ubiquinone] iron-sulfur protein 5 OS=Homo sapiens OX=9606 GN=NDUFS5 PE=1 SV=3	-4.96122	0.00211001	2.0744	0.546471	0.202252					1	2	1	1					1	1	1	1	11.9778	13.2929	11.5289	14.2607	17.6946	17.1111	18.1899	17.9096	TRUE	TRUE	TRUE	TRUE	FALSE	FALSE	FALSE	FALSE
CALR_HUMAN	P27797	Calreticulin OS=Homo sapiens OX=9606 GN=CALR PE=1 SV=1	-4.94635	0.0182943	3.4361	0.775687	0.0252311			2	3	15	14	4	12			1	2	11	9	3	7	12.6066	13.3051	15.9713	17.7903	20.6907	19.4007	18.5265	20.8409	TRUE	TRUE	FALSE	FALSE	FALSE	FALSE	FALSE	FALSE
APLF_HUMAN	Q8IW19	Aprataxin and PNK-like factor OS=Homo sapiens OX=9606 GN=APLF PE=1 SV=1	-4.89235	0.0101739	1.3515	0.273326	0.953864					2	2	1	1					1	1	1	1	12.6112	10.1445	13.3943	14.7038	18.5179	17.0191	17.1795	17.7067	TRUE	TRUE	TRUE	TRUE	FALSE	FALSE	FALSE	FALSE
CPSF5_HUMAN	O43809	Cleavage and polyadenylation specificity factor subunit 5 OS=Homo sapiens OX=9606 GN=NUDT21 PE=1 SV=1	-4.87441	0.0141639	2.7906	0.622261	0.395741	1	2			5	4	9	4	1	2			5	2	6	3	15.4739	16.9157	12.2368	12.9331	19.6027	17.8313	19.8159	19.8073	FALSE	FALSE	TRUE	TRUE	FALSE	FALSE	FALSE	FALSE
RPP30_HUMAN	P78346	Ribonuclease P protein subunit p30 OS=Homo sapiens OX=9606 GN=RPP30 PE=1 SV=1	-4.85995	0.00576077	2.5285	0.699025	0.498267					3	2	3	2					2	1	2	2	11.6862	13.83	11.2918	14.7827	18.2679	16.7563	18.2876	17.7188	TRUE	TRUE	TRUE	TRUE	FALSE	FALSE	FALSE	FALSE
TBCB_HUMAN	Q99426	Tubulin-folding cofactor B OS=Homo sapiens OX=9606 GN=TBCB PE=1 SV=2	-4.85021	0.00511848	2.4813	0.617636	0.0298889					5	2	2	5					3	2	1	3	12.0508	11.2345	15.1695	12.0873	18.0993	17.3863	16.0495	18.408	TRUE	TRUE	TRUE	TRUE	FALSE	FALSE	FALSE	FALSE
VASP_HUMAN	P50552	Vasodilator-stimulated phosphoprotein OS=Homo sapiens OX=9606 GN=VASP PE=1 SV=3	-4.8466	0.0169652	2.6877	0.514671	0.0874427					2	3		2					2	2		2	11.591	11.5315	11.793	13.7651	17.3886	17.1416	13.9706	19.5661	TRUE	TRUE	TRUE	TRUE	FALSE	FALSE	TRUE	FALSE
BMP2K_HUMAN	Q9NSY1	BMP-2-inducible protein kinase OS=Homo sapiens OX=9606 GN=BMP2K PE=1 SV=2	-4.84025	0.00247802	3.2943	0.739732	0.362296		1			2	3	4	4		0			1	1	2	1	11.4394	13.6068	11.0017	13.0726	16.9447	16.8849	17.7798	16.8721	TRUE	FALSE	TRUE	TRUE	FALSE	FALSE	FALSE	FALSE
PRC2C_HUMAN	Q9Y520	Protein PRRC2C OS=Homo sapiens OX=9606 GN=PRRC2C PE=1 SV=4	-4.83128	0.00105542	3.4227	0.618138	0.0112431	1	1	3		20	21	8	19	1	1	2		10	9	5	11	11.8654	13.5484	13.4201	14.1478	18.1799	18.0685	17.6357	18.4227	FALSE	FALSE	FALSE	TRUE	FALSE	FALSE	FALSE	FALSE
MD2L1_HUMAN	Q13257	Mitotic spindle assembly checkpoint protein MAD2A OS=Homo sapiens OX=9606 GN=MAD2L1 PE=1 SV=1	-4.75817	0.0234554	1.9206	0.355826	0.191973		1			2	1	3	1		1			1	1	1	1	12.1083	16.6907	11.4707	12.868	18.8143	17.4199	18.0549	17.8813	TRUE	FALSE	TRUE	TRUE	FALSE	FALSE	FALSE	FALSE
POP5_HUMAN	Q969H6	Ribonuclease P/MRP protein subunit POP5 OS=Homo sapiens OX=9606 GN=POP5 PE=1 SV=1	-4.74861	0.000296654	1.7471	0.386126	0.549499					1	1	1	2					1	1	1	2	12.6071	12.6412	12.9005	11.556	16.6159	16.3596	17.3044	18.4195	TRUE	TRUE	TRUE	TRUE	FALSE	FALSE	FALSE	FALSE
AK1A1_HUMAN	P14550	Aldo-keto reductase family 1 member A1 OS=Homo sapiens OX=9606 GN=AKR1A1 PE=1 SV=3	-4.71586	0.00705457	2.4079	0.560406	0.877943					1	1	1	1					1	1	1	1	14.151	10.5589	13.304	14.6585	19.0481	17.7377	18.3866	16.3634	TRUE	TRUE	TRUE	TRUE	FALSE	FALSE	FALSE	FALSE
PCNA_HUMAN	P12004	Proliferating cell nuclear antigen OS=Homo sapiens OX=9606 GN=PCNA PE=1 SV=1	-4.69036	0.00359611	2.6651	0.690415	0.421619		1			6	1	4	3		1			5	1	3	3	11.5141	15.2515	13.7967	13.9813	19.2217	16.6285	18.4959	18.959	TRUE	FALSE	TRUE	TRUE	FALSE	FALSE	FALSE	FALSE
PRDC1_HUMAN	Q9NRG1	Phosphoribosyltransferase domain-containing protein 1 OS=Homo sapiens OX=9606 GN=PRTFDC1 PE=1 SV=1	-4.66898	0.0268195	1.86	0.271129	0.365952					1		1	1					0		0	0	12.5546	10.1525	11.6452	13.4638	17.5405	12.7978	17.9032	18.2504	TRUE	TRUE	TRUE	TRUE	FALSE	TRUE	FALSE	FALSE
CIA30_HUMAN	Q9Y375	Complex I intermediate-associated protein 30, mitochondrial OS=Homo sapiens OX=9606 GN=NDUFAF1 PE=1 SV=2	-4.649	0.00137926	4.2846	0.790901	0.0414676	4	4	2	1	16	23	16	16	3	3	2	1	12	14	11	11	17.8984	17.3877	16.7868	15.8681	21.6382	21.698	21.7899	21.4109	FALSE	FALSE	FALSE	FALSE	FALSE	FALSE	FALSE	FALSE
NCOR2_HUMAN	Q9Y618	Nuclear receptor corepressor 2 OS=Homo sapiens OX=9606 GN=NCOR2 PE=1 SV=3	-4.64199	3.15801e-05	3.6428	0.729906	0.00536078		2	1		8	9	15	8		1	1		6	9	11	5	11.2278	11.6083	12.5872	12.1611	16.2331	16.712	17.0608	16.1465	TRUE	FALSE	FALSE	TRUE	FALSE	FALSE	FALSE	FALSE
IF4G2_HUMAN	P78344	Eukaryotic translation initiation factor 4 gamma 2 OS=Homo sapiens OX=9606 GN=EIF4G2 PE=1 SV=1	-4.61587	0.000462839	2.3506	0.703878	0.0961919		2			9	6	6	8		1			7	5	5	6	12.9016	13.6823	11.978	13.6024	18.0782	17.3897	17.6995	17.4604	TRUE	FALSE	TRUE	TRUE	FALSE	FALSE	FALSE	FALSE
JUPI2_HUMAN	Q9H910	Jupiter microtubule associated homolog 2 OS=Homo sapiens OX=9606 GN=JPT2 PE=1 SV=1	-4.59238	0.0160981	2.5396	0.589713	0.679387				1	1	1	1	3				1	1	1	1	2	12.7271	11.4486	11.6691	16.1132	16.4944	17.1857	17.7336	18.9138	TRUE	TRUE	TRUE	FALSE	FALSE	FALSE	FALSE	FALSE
FKB1A_HUMAN	P62942	Peptidyl-prolyl cis-trans isomerase FKBP1A OS=Homo sapiens OX=9606 GN=FKBP1A PE=1 SV=2	-4.57021	0.0139954	2.424	0.655756	0.0102899					2		1	1					1		1	1	11.6208	11.6983	13.359	13.217	18.1313	13.9809	18.2812	17.7826	TRUE	TRUE	TRUE	TRUE	FALSE	TRUE	FALSE	FALSE
PP1A_HUMAN	P62136	Serine/threonine-protein phosphatase PP1-alpha catalytic subunit OS=Homo sapiens OX=9606 GN=PPP1CA PE=1 SV=1	-4.55931	0.00339685	3.7029	0.74271	0.134683	1	2	1	1	9	9	8	5	0	1	0	0	2	2	2	3	15.7653	17.5445	15.133	15.1719	20.3435	20.2586	20.6368	20.613	FALSE	FALSE	FALSE	FALSE	FALSE	FALSE	FALSE	FALSE
KHDR3_HUMAN	O75525	KH domain-containing, RNA-binding, signal transduction-associated protein 3 OS=Homo sapiens OX=9606 GN=KHDRBS3 PE=1 SV=1	-4.53959	0.000106055	1.5537	0.311061	0.423015					2	2	2	2					0	0	0	0	12.4288	13.8223	14.0997	13.6282	17.9996	17.3824	18.6528	18.1026	TRUE	TRUE	TRUE	TRUE	FALSE	FALSE	FALSE	FALSE
NF1_HUMAN	P21359	Neurofibromin OS=Homo sapiens OX=9606 GN=NF1 PE=1 SV=2	-4.53834	0.00503869	3.6932	0.73716	0.0918177			1		9	12	16	11			1		8	10	13	8	10.4218	13.3951	10.9961	13.3335	16.1427	16.5873	17.6105	15.9595	TRUE	TRUE	FALSE	TRUE	FALSE	FALSE	FALSE	FALSE
SC24A_HUMAN	O95486	Protein transport protein Sec24A OS=Homo sapiens OX=9606 GN=SEC24A PE=1 SV=2	-4.53334	0.0260837	2.8129	0.780831	0.188506			1		2	1	2				1		2	1	2		11.7801	14.0039	13.2815	14.2185	19.246	18.9549	19.0271	14.1893	TRUE	TRUE	FALSE	TRUE	FALSE	FALSE	FALSE	TRUE
PRPS1_HUMAN	P60891	Ribose-phosphate pyrophosphokinase 1 OS=Homo sapiens OX=9606 GN=PRPS1 PE=1 SV=2	-4.5271	0.047965	2.4744	0.565794	0.0886863					4	2	2						0	0	0		11.7239	13.4449	11.2273	12.4149	18.7382	17.8591	17.9515	12.3706	TRUE	TRUE	TRUE	TRUE	FALSE	FALSE	FALSE	TRUE
SODC_HUMAN	P00441	Superoxide dismutase [Cu-Zn] OS=Homo sapiens OX=9606 GN=SOD1 PE=1 SV=2	-4.48433	0.0189582	2.744	0.658564	1.16472					1	1	2	1					1	1	1	1	11.5429	11.927	11.8692	15.805	17.372	16.6972	17.6946	17.3176	TRUE	TRUE	TRUE	TRUE	FALSE	FALSE	FALSE	FALSE
EBP_HUMAN	Q15125	3-beta-hydroxysteroid-Delta(8),Delta(7)-isomerase OS=Homo sapiens OX=9606 GN=EBP PE=1 SV=3	-4.46269	0.000166971	4.0034	0.588447	0.448368					1	1	1	1					1	1	1	1	13.3876	12.4811	13.0424	12.7766	18.1258	16.4236	17.5752	17.4137	TRUE	TRUE	TRUE	TRUE	FALSE	FALSE	FALSE	FALSE
FCGR1_HUMAN	P12314	High affinity immunoglobulin gamma Fc receptor I OS=Homo sapiens OX=9606 GN=FCGR1A PE=1 SV=2	-4.46238	0.0088801	1.2052	0.250913	0.643344					2		1	1					0		0	0	13.4803	11.0506	12.6668	14.9464	18.0283	14.9959	18.6301	18.3392	TRUE	TRUE	TRUE	TRUE	FALSE	TRUE	FALSE	FALSE
YETS4_HUMAN	O95619	YEATS domain-containing protein 4 OS=Homo sapiens OX=9606 GN=YEATS4 PE=1 SV=1	-4.45325	0.0031419	3.3516	0.676024	0.201765	1	4	1		13	13	10	8	1	3	1		8	9	7	6	16.4371	17.2657	15.2501	14.8498	20.3271	20.7086	20.4185	20.1616	FALSE	FALSE	FALSE	TRUE	FALSE	FALSE	FALSE	FALSE
FUMH_HUMAN	P07954	Fumarate hydratase, mitochondrial OS=Homo sapiens OX=9606 GN=FH PE=1 SV=3	-4.41575	0.03726	3.552	0.769088	0.198057				4	12	4	6	3				3	6	3	3	3	12.1991	13.0945	12.4741	17.8781	20.1071	17.6695	17.4475	18.0846	TRUE	TRUE	TRUE	FALSE	FALSE	FALSE	FALSE	FALSE
BACH_HUMAN	O00154	Cytosolic acyl coenzyme A thioester hydrolase OS=Homo sapiens OX=9606 GN=ACOT7 PE=1 SV=3	-4.37685	0.0267782	2.9715	0.779595	0.05001					6	2	5	2					4	1	4	2	11.0037	13.613	12.3291	14.7437	19.0964	13.7914	18.0456	18.2635	TRUE	TRUE	TRUE	TRUE	FALSE	FALSE	FALSE	FALSE
HTAI2_HUMAN	Q9BUP3	Oxidoreductase HTATIP2 OS=Homo sapiens OX=9606 GN=HTATIP2 PE=1 SV=2	-4.36661	0.00742829	2.5412	0.67236	0.584248					3	5	3	2					3	3	2	2	13.4118	14.763	11.5308	14.6759	18.1783	18.1876	18.1912	17.2908	TRUE	TRUE	TRUE	TRUE	FALSE	FALSE	FALSE	FALSE
SMG1_HUMAN	Q96Q15	Serine/threonine-protein kinase SMG1 OS=Homo sapiens OX=9606 GN=SMG1 PE=1 SV=3	-4.33099	0.00464274	1.6269	0.187527	0.187855					1	2	2	2					0	0	0	0	12.8486	11.3766	14.3584	13.8947	17.4629	16.8583	17.8809	17.6003	TRUE	TRUE	TRUE	TRUE	FALSE	FALSE	FALSE	FALSE
TPP2_HUMAN	P29144	Tripeptidyl-peptidase 2 OS=Homo sapiens OX=9606 GN=TPP2 PE=1 SV=4	-4.31258	0.0451348	2.3877	0.560725	0.301661					2	2	1	1					1	2	1	1	12.4348	14.1797	12.0207	13.5874	19.024	15.9624	14.2483	20.2383	TRUE	TRUE	TRUE	TRUE	FALSE	FALSE	FALSE	FALSE
PPM1G_HUMAN	O15355	Protein phosphatase 1G OS=Homo sapiens OX=9606 GN=PPM1G PE=1 SV=1	-4.3	0.0123736	3.1607	0.703252	0.303718					2	1	4	5					1	1	3	4	11.5339	12.4157	12.9173	12.9777	15.5281	15.0745	17.469	18.973	TRUE	TRUE	TRUE	TRUE	FALSE	FALSE	FALSE	FALSE
ECHM_HUMAN	P30084	Enoyl-CoA hydratase, mitochondrial OS=Homo sapiens OX=9606 GN=ECHS1 PE=1 SV=4	-4.27826	0.0106548	2.7	0.719534	0.669996				1	9	1	1	2				1	6	1	1	2	12.6164	12.9492	11.8237	15.9438	19.4128	16.2683	16.7681	17.9968	TRUE	TRUE	TRUE	FALSE	FALSE	FALSE	FALSE	FALSE
SET_HUMAN	Q01105	Protein SET OS=Homo sapiens OX=9606 GN=SET PE=1 SV=3	-4.27596	0.0289546	3.6034	0.758384	0.010927	1	1	5	3	12	7	4	11	0	0	1	1	2	0	0	2	15.5877	14.7457	18.2179	19.9746	21.9659	21.0988	19.7512	22.8137	FALSE	FALSE	FALSE	FALSE	FALSE	FALSE	FALSE	FALSE
SCOT1_HUMAN	P55809	Succinyl-CoA:3-ketoacid coenzyme A transferase 1, mitochondrial OS=Homo sapiens OX=9606 GN=OXCT1 PE=1 SV=1	-4.25385	0.00431576	3.7927	0.753069	0.0895819			1	2	14	6	6	7			1	1	8	4	4	4	13.2921	13.0529	14.7816	16.1874	19.563	17.4662	18.6386	18.6616	TRUE	TRUE	FALSE	FALSE	FALSE	FALSE	FALSE	FALSE
AATM_HUMAN	P00505	Aspartate aminotransferase, mitochondrial OS=Homo sapiens OX=9606 GN=GOT2 PE=1 SV=3	-4.24658	0.0312062	3.1727	0.675683	0.252855	1		1	2	9	2	4	8	1		1	2	7	2	4	5	14.5332	10.9193	14.7662	16.7499	20.0348	16.3947	18.3995	19.1259	FALSE	TRUE	FALSE	FALSE	FALSE	FALSE	FALSE	FALSE
PRPS3_HUMAN	P21108	Ribose-phosphate pyrophosphokinase 3 OS=Homo sapiens OX=9606 GN=PRPS1L1 PE=1 SV=2	-4.24333	0.0439468	2.4744	0.565794	0.0886863					4	1	2						0	0	0		12.4863	11.4064	10.3864	14.6502	18.8207	16.2154	18.034	12.8326	TRUE	TRUE	TRUE	TRUE	FALSE	FALSE	FALSE	TRUE
SETLP_HUMAN	P0DME0	Protein SETSIP OS=Homo sapiens OX=9606 GN=SETSIP PE=1 SV=1	-4.21756	0.0275729	3.6034	0.758384	0.010927	1	1	4	2	9	7	4	8	0	0	0	0	0	0	0	0	15.5404	14.6983	18.0492	19.7919	21.6712	21.0515	19.7039	22.5235	FALSE	FALSE	FALSE	FALSE	FALSE	FALSE	FALSE	FALSE
GLYM_HUMAN	P34897	Serine hydroxymethyltransferase, mitochondrial OS=Homo sapiens OX=9606 GN=SHMT2 PE=1 SV=3	-4.20646	0.0126979	3.5185	0.725792	0.0175395					11	1	6	5					6	0	2	3	12.3684	13.4948	11.8188	14.2868	19.263	14.738	17.0444	17.7492	TRUE	TRUE	TRUE	TRUE	FALSE	FALSE	FALSE	FALSE
GSTM5_HUMAN	P46439	Glutathione S-transferase Mu 5 OS=Homo sapiens OX=9606 GN=GSTM5 PE=1 SV=3	-4.19227	0.00442358	2.0287	0.390669	0.234721					1	1	1	2					0	0	0	0	11.2845	13.4237	11.7552	14.0134	16.8899	16.1381	16.8977	17.3202	TRUE	TRUE	TRUE	TRUE	FALSE	FALSE	FALSE	FALSE
OLA1_HUMAN	Q9NTK5	Obg-like ATPase 1 OS=Homo sapiens OX=9606 GN=OLA1 PE=1 SV=2	-4.1917	0.0030724	2.7897	0.710113	0.0281056			1		8	2	6	8			1		6	2	4	5	12.9511	13.1543	14.6897	14.469	19.3555	16.1616	18.0746	18.4392	TRUE	TRUE	FALSE	TRUE	FALSE	FALSE	FALSE	FALSE
ECSIT_HUMAN	Q9BQ95	Evolutionarily conserved signaling intermediate in Toll pathway, mitochondrial OS=Homo sapiens OX=9606 GN=ECSIT PE=1 SV=1	-4.17021	0.0121547	4.4466	0.753564	0.00270039	2	2	2		6	9	12	9	2	2	2		5	7	8	6	16.883	17.1411	16.8878	13.8517	20.2286	20.1733	20.607	20.4356	FALSE	FALSE	FALSE	TRUE	FALSE	FALSE	FALSE	FALSE
HDAC9_HUMAN	Q9UKV0	Histone deacetylase 9 OS=Homo sapiens OX=9606 GN=HDAC9 PE=1 SV=2	-4.16628	8.85966e-05	2.2801	0.467284	0.590351					1	2	2	3					0	0	0	0	12.4849	12.112	12.4808	13.5976	16.2211	17.0622	16.8485	17.2087	TRUE	TRUE	TRUE	TRUE	FALSE	FALSE	FALSE	FALSE
MYOF_HUMAN	Q9NZM1	Myoferlin OS=Homo sapiens OX=9606 GN=MYOF PE=1 SV=1	-4.15925	0.0264391	3.1626	0.773857	0.019146		4	7	1	23	8	14	8		4	5	1	16	6	11	6	14.0701	14.9493	15.4785	13.7947	20.5077	16.2177	17.5486	20.6555	TRUE	FALSE	FALSE	FALSE	FALSE	FALSE	FALSE	FALSE
ANXA3_HUMAN	P12429	Annexin A3 OS=Homo sapiens OX=9606 GN=ANXA3 PE=1 SV=3	-4.15848	0.0447837	2.3716	0.512539	0.393993					4		2	4					3		2	3	12.2737	11.5762	13.0895	12.8671	18.2825	12.86	16.8927	18.4051	TRUE	TRUE	TRUE	TRUE	FALSE	TRUE	FALSE	FALSE
RING2_HUMAN	Q99496	E3 ubiquitin-protein ligase RING2 OS=Homo sapiens OX=9606 GN=RNF2 PE=1 SV=1	-4.15486	0.00201468	3.8975	0.681103	0.0861344			1		2	2	3	2			0		1	1	1	1	13.3433	12.3131	15.0066	13.1287	17.492	17.0271	18.3506	17.5414	TRUE	TRUE	FALSE	TRUE	FALSE	FALSE	FALSE	FALSE
PURA2_HUMAN	P30520	Adenylosuccinate synthetase isozyme 2 OS=Homo sapiens OX=9606 GN=ADSS2 PE=1 SV=3	-4.0956	0.0423636	3.0619	0.62778	0.708134	1		1		3	4	4	1	1		1		2	3	3	1	15.1051	13.7447	15.1716	14.06	17.893	22.2102	18.0246	16.3361	FALSE	TRUE	FALSE	TRUE	FALSE	FALSE	FALSE	FALSE
GSTM2_HUMAN	P28161	Glutathione S-transferase Mu 2 OS=Homo sapiens OX=9606 GN=GSTM2 PE=1 SV=2	-4.08733	0.000230965	2.0287	0.390669	0.234721					1	1	1	2					0	0	0	0	12.802	13.9245	12.0926	12.8747	17.0892	16.3374	17.097	17.5195	TRUE	TRUE	TRUE	TRUE	FALSE	FALSE	FALSE	FALSE
CUL3_HUMAN	Q13618	Cullin-3 OS=Homo sapiens OX=9606 GN=CUL3 PE=1 SV=2	-4.07294	0.00115617	3.745	0.747692	0.624566					6	3	5	3					5	2	3	3	13.0417	12.1123	13.089	14.594	17.5211	18.1346	15.9184	17.5546	TRUE	TRUE	TRUE	TRUE	FALSE	FALSE	FALSE	FALSE
CPNE1_HUMAN	Q99829	Copine-1 OS=Homo sapiens OX=9606 GN=CPNE1 PE=1 SV=1	-4.07246	0.0245966	3.2938	0.707299	0.0881779				1	6	3	3	6				1	5	3	2	4	13.4673	13.1635	12.9024	17.3619	19.1742	17.7918	17.5975	18.6215	TRUE	TRUE	TRUE	FALSE	FALSE	FALSE	FALSE	FALSE
NP1L4_HUMAN	Q99733	Nucleosome assembly protein 1-like 4 OS=Homo sapiens OX=9606 GN=NAP1L4 PE=1 SV=1	-4.05545	0.0355605	2.7369	0.64731	0.19494			2	1	3	5	3	6			1	1	0	1	1	3	14.1505	11.8448	17.1901	16.2186	18.4175	18.2208	18.9335	20.0539	TRUE	TRUE	FALSE	FALSE	FALSE	FALSE	FALSE	FALSE
UGDH_HUMAN	O60701	UDP-glucose 6-dehydrogenase OS=Homo sapiens OX=9606 GN=UGDH PE=1 SV=1	-3.99227	0.0292879	3.2168	0.804309	0.055825				1	7	3	3	4				1	5	3	2	3	13.8306	10.6594	12.4539	15.9163	18.542	16.6141	16.5727	17.1003	TRUE	TRUE	TRUE	FALSE	FALSE	FALSE	FALSE	FALSE
OXSR1_HUMAN	O95747	Serine/threonine-protein kinase OSR1 OS=Homo sapiens OX=9606 GN=OXSR1 PE=1 SV=1	-3.96517	0.000992788	3.0559	0.704801	0.0958762					5	3	4	5					3	3	2	3	12.9679	13.5571	11.4678	13.5769	17.687	16.1908	16.989	16.5635	TRUE	TRUE	TRUE	TRUE	FALSE	FALSE	FALSE	FALSE
CRBG2_HUMAN	Q8N1P7	Beta/gamma crystallin domain-containing protein 2 OS=Homo sapiens OX=9606 GN=CRYBG2 PE=2 SV=2	-3.95141	0.0459316	1.5057	0.162395	0.785152					2	1		1					0	0		0	13.2324	12.6279	13.6936	14.0836	18.8183	18.2739	13.654	18.6969	TRUE	TRUE	TRUE	TRUE	FALSE	FALSE	TRUE	FALSE
CADM4_HUMAN	Q8NFZ8	Cell adhesion molecule 4 OS=Homo sapiens OX=9606 GN=CADM4 PE=1 SV=1	-3.91968	0.006964	1.6898	0.299285	0.399367					1	1		1					0	0		0	11.9863	11.6586	12.1284	14.2334	17.1014	17.2074	14.1784	17.1981	TRUE	TRUE	TRUE	TRUE	FALSE	FALSE	TRUE	FALSE
CAN2_HUMAN	P17655	Calpain-2 catalytic subunit OS=Homo sapiens OX=9606 GN=CAPN2 PE=1 SV=6	-3.91119	0.0179446	2.6415	0.736034	0.0889731		1		3	8	6	4	7		1		2	4	4	2	5	13.4722	14.4029	12.2555	16.3766	18.2186	17.7104	17.7256	18.4974	TRUE	FALSE	TRUE	FALSE	FALSE	FALSE	FALSE	FALSE
ARL1_HUMAN	P40616	ADP-ribosylation factor-like protein 1 OS=Homo sapiens OX=9606 GN=ARL1 PE=1 SV=1	-3.90153	0.048083	2.1254	0.539663	0.88904					2	2							2	2			14.0687	11.1355	12.6881	12.5313	19.1167	18.2979	14.5696	14.0454	TRUE	TRUE	TRUE	TRUE	FALSE	FALSE	TRUE	TRUE
PGS1_HUMAN	P21810	Biglycan OS=Homo sapiens OX=9606 GN=BGN PE=1 SV=2	-3.89278	0.0293785	1.7279	0.146006	0.698011					2	1							0	0			12.795	12.2975	11.0696	13.0871	18.5732	17.455	14.8136	13.9784	TRUE	TRUE	TRUE	TRUE	FALSE	FALSE	TRUE	TRUE
HDAC4_HUMAN	P56524	Histone deacetylase 4 OS=Homo sapiens OX=9606 GN=HDAC4 PE=1 SV=3	-3.88756	0.00367676	3.0348	0.589918	0.367561					1	3	2	3					0	0	0	0	11.8588	12.7728	12.6343	14.4013	16.3693	17.023	16.8711	16.9541	TRUE	TRUE	TRUE	TRUE	FALSE	FALSE	FALSE	FALSE
UBE2T_HUMAN	Q9NPD8	Ubiquitin-conjugating enzyme E2 T OS=Homo sapiens OX=9606 GN=UBE2T PE=1 SV=1	-3.8677	0.0189304	2.0863	0.561425	0.824389					2		1	2					2		1	1	12.98	11.8764	12.8047	13.2095	17.9457	13.9032	17.2353	17.2572	TRUE	TRUE	TRUE	TRUE	FALSE	TRUE	FALSE	FALSE
ESS2_HUMAN	Q96DF8	Splicing factor ESS-2 homolog OS=Homo sapiens OX=9606 GN=ESS2 PE=1 SV=1	-3.85871	0.0175757	3.1289	0.754191	0.362441					5	4	3	2					4	3	3	2	12.4254	12.9048	11.4925	15.6633	17.0241	16.961	17.7462	16.1895	TRUE	TRUE	TRUE	TRUE	FALSE	FALSE	FALSE	FALSE
PDC6I_HUMAN	Q8WUM4	Programmed cell death 6-interacting protein OS=Homo sapiens OX=9606 GN=PDCD6IP PE=1 SV=1	-3.85865	0.00154319	3.2515	0.70369	0.390904					4	3	2	6					3	2	1	4	11.9505	11.2303	12.0176	13.741	16.2882	15.4882	15.5752	17.0224	TRUE	TRUE	TRUE	TRUE	FALSE	FALSE	FALSE	FALSE
GYS2_HUMAN	P54840	Glycogen [starch] synthase, liver OS=Homo sapiens OX=9606 GN=GYS2 PE=1 SV=2	-3.82447	0.0343546	2.5591	0.544645	0.484252					1	2	1	1					0	0	0	0	12.2051	11.554	10.7507	15.5512	15.846	16.4881	16.6129	16.412	TRUE	TRUE	TRUE	TRUE	FALSE	FALSE	FALSE	FALSE
MOB1B_HUMAN	Q7L9L4	MOB kinase activator 1B OS=Homo sapiens OX=9606 GN=MOB1B PE=1 SV=3	-3.81891	0.0106288	2.017	0.518804	0.644775					2	1	2	2					0	0	0	0	13.9621	10.8516	11.7041	14.1058	17.2105	15.1082	16.7528	16.8277	TRUE	TRUE	TRUE	TRUE	FALSE	FALSE	FALSE	FALSE
FOXJ1_HUMAN	Q92949	Forkhead box protein J1 OS=Homo sapiens OX=9606 GN=FOXJ1 PE=1 SV=3	-3.79126	0.0486178	2.196	0.357962	0.101674						1	2							0	0		11.3874	11.6579	10.8778	13.7832	12.8428	17.7487	17.8926	14.3871	TRUE	TRUE	TRUE	TRUE	TRUE	FALSE	FALSE	TRUE
CLIP2_HUMAN	Q9UDT6	CAP-Gly domain-containing linker protein 2 OS=Homo sapiens OX=9606 GN=CLIP2 PE=1 SV=1	-3.78242	0.00227769	3.0345	0.620768	0.272672					5	7	11	3					5	5	9	3	12.951	12.7162	11.7952	13.766	15.9878	17.1621	17.8699	15.3383	TRUE	TRUE	TRUE	TRUE	FALSE	FALSE	FALSE	FALSE
AIMP2_HUMAN	Q13155	Aminoacyl tRNA synthase complex-interacting multifunctional protein 2 OS=Homo sapiens OX=9606 GN=AIMP2 PE=1 SV=2	-3.7722	0.00796224	3.8553	0.690167	0.112623		1			1	1	2	3		1			1	1	2	3	12.9106	15.4476	12.7077	14.3185	15.6734	17.6817	18.0176	19.1004	TRUE	FALSE	TRUE	TRUE	FALSE	FALSE	FALSE	FALSE
VPS4A_HUMAN	Q9UN37	Vacuolar protein sorting-associated protein 4A OS=Homo sapiens OX=9606 GN=VPS4A PE=1 SV=1	-3.7699	0.000259781	2.5039	0.597148	0.792095					2	2	1	3					0	0	1	1	12.8151	13.4479	12.9545	12.216	17.158	16.6842	15.5842	17.0867	TRUE	TRUE	TRUE	TRUE	FALSE	FALSE	FALSE	FALSE
FA50A_HUMAN	Q14320	Protein FAM50A OS=Homo sapiens OX=9606 GN=FAM50A PE=1 SV=2	-3.76727	0.0299446	3.3732	0.61876	0.738393	2			1	5	1	2	3	0			0	1	0	0	0	15.252	10.9728	12.6262	15.3183	18.9581	15.5935	17.644	17.0428	FALSE	TRUE	TRUE	FALSE	FALSE	FALSE	FALSE	FALSE
DMD_HUMAN	P11532	Dystrophin OS=Homo sapiens OX=9606 GN=DMD PE=1 SV=3	-3.73329	0.000462538	1.6269	0.187527	0.187855					1	2	2	2					0	0	0	0	12.2324	13.2595	13.9492	13.7109	17.0336	16.429	17.4516	17.171	TRUE	TRUE	TRUE	TRUE	FALSE	FALSE	FALSE	FALSE
ARNT_HUMAN	P27540	Aryl hydrocarbon receptor nuclear translocator OS=Homo sapiens OX=9606 GN=ARNT PE=1 SV=1	-3.72313	0.00440577	3.4676	0.72295	0.040739		1			3	4	3	2		1			2	3	2	2	11.9541	14.3298	12.2564	13.54	16.7323	17.2405	16.5465	16.4534	TRUE	FALSE	TRUE	TRUE	FALSE	FALSE	FALSE	FALSE
PSMD7_HUMAN	P51665	26S proteasome non-ATPase regulatory subunit 7 OS=Homo sapiens OX=9606 GN=PSMD7 PE=1 SV=2	-3.71203	0.00592526	4.3367	0.787004	0.207469		2	1		9	2	6	4		1	1		7	2	6	4	13.8248	14.8852	14.3684	13.9046	19.1524	16.1776	18.3748	18.1263	TRUE	FALSE	FALSE	TRUE	FALSE	FALSE	FALSE	FALSE
RP1BL_HUMAN	A6NIZ1	Ras-related protein Rap-1b-like protein OS=Homo sapiens OX=9606 PE=2 SV=1	-3.68292	0.0318225	2.1176	0.598658	0.402303					2	2		1					0	0		0	13.0003	11.6297	11.9664	12.9165	17.8487	16.1522	13.1434	17.1003	TRUE	TRUE	TRUE	TRUE	FALSE	FALSE	TRUE	FALSE
PP1G_HUMAN	P36873	Serine/threonine-protein phosphatase PP1-gamma catalytic subunit OS=Homo sapiens OX=9606 GN=PPP1CC PE=1 SV=1	-3.67994	5.85979e-05	3.7029	0.74271	0.134683	1	1	1	1	6	5	4	3	0	0	0	0	0	0	0	1	15.7653	14.5945	15.133	15.1719	19.1817	18.6911	19.362	18.1497	FALSE	FALSE	FALSE	FALSE	FALSE	FALSE	FALSE	FALSE
C170L_HUMAN	Q96L14	Cep170-like protein OS=Homo sapiens OX=9606 GN=CEP170P1 PE=5 SV=2	-3.67707	0.00478139	2.455	0.617451	0.855511					1	1	1	1					0	0	0	0	11.4867	12.5248	11.7807	14.2794	16.0861	15.5208	17.0367	16.1363	TRUE	TRUE	TRUE	TRUE	FALSE	FALSE	FALSE	FALSE
NFL_HUMAN	P07196	Neurofilament light polypeptide OS=Homo sapiens OX=9606 GN=NEFL PE=1 SV=3	-3.64871	0.0166696	2.0835	0.554218	0.173041	2	2	2	2	3	1	2	3	0	0	0	0	0	0	0	1	17.5061	17.3394	17.5181	17.3071	20.1126	19.9612	20.954	23.2378	FALSE	FALSE	FALSE	FALSE	FALSE	FALSE	FALSE	FALSE
RM18_HUMAN	Q9H0U6	39S ribosomal protein L18, mitochondrial OS=Homo sapiens OX=9606 GN=MRPL18 PE=1 SV=1	-3.64863	0.0135742	2.1957	0.331795	0.846091					1	1	2						1	1	2		11.7045	10.4135	11.8839	14.0889	16.0696	15.5748	17.2786	13.7623	TRUE	TRUE	TRUE	TRUE	FALSE	FALSE	FALSE	TRUE
SNW1_HUMAN	Q13573	SNW domain-containing protein 1 OS=Homo sapiens OX=9606 GN=SNW1 PE=1 SV=1	-3.60874	0.0122408	3.5314	0.758045	0.0787596	5	3	3		15	16	20	15	4	2	3		9	11	12	10	17.3057	15.815	16.8492	13.9978	19.1343	19.2894	20.0505	19.9285	FALSE	FALSE	FALSE	TRUE	FALSE	FALSE	FALSE	FALSE
CA2D3_HUMAN	Q8IZS8	Voltage-dependent calcium channel subunit alpha-2/delta-3 OS=Homo sapiens OX=9606 GN=CACNA2D3 PE=1 SV=1	-3.59697	0.0124024	1.3544	0.176462	0.914699						1	1							0	0		13.5312	12.1711	12.5039	12.4621	14.0123	16.6752	17.2909	17.0778	TRUE	TRUE	TRUE	TRUE	TRUE	FALSE	FALSE	TRUE
HMCS1_HUMAN	Q01581	Hydroxymethylglutaryl-CoA synthase, cytoplasmic OS=Homo sapiens OX=9606 GN=HMGCS1 PE=1 SV=2	-3.53838	0.0348122	2.0341	0.661275	0.435458				1	3	2		3				1	2	1		2	13.6722	12.0327	11.023	15.6374	17.516	15.9288	14.7749	18.2992	TRUE	TRUE	TRUE	FALSE	FALSE	FALSE	TRUE	FALSE
FA50B_HUMAN	Q9Y247	Protein FAM50B OS=Homo sapiens OX=9606 GN=FAM50B PE=1 SV=1	-3.53039	0.0342376	3.3732	0.61876	0.738393	2			1	4	1	2	3	0			0	0	0	0	0	15.3161	12.0766	11.4579	15.3825	17.882	15.6577	17.7081	17.107	FALSE	TRUE	TRUE	FALSE	FALSE	FALSE	FALSE	FALSE
KCRB_HUMAN	P12277	Creatine kinase B-type OS=Homo sapiens OX=9606 GN=CKB PE=1 SV=1	-3.52549	0.02581	4.3883	0.77898	0.00036755	2	1	2	5	10	10	7	10	1	1	2	3	5	5	4	5	14.6647	14.8281	16.4189	18.5929	20.007	18.9051	19.5741	20.1202	FALSE	FALSE	FALSE	FALSE	FALSE	FALSE	FALSE	FALSE
CCDC6_HUMAN	Q16204	Coiled-coil domain-containing protein 6 OS=Homo sapiens OX=9606 GN=CCDC6 PE=1 SV=2	-3.52513	0.00449404	3.857	0.657301	0.295685	1		1		3	5	4	2	1		1		2	4	4	2	14.944	12.1961	13.4056	12.8879	16.7935	17.3533	17.2481	16.1392	FALSE	TRUE	FALSE	TRUE	FALSE	FALSE	FALSE	FALSE
CTBP2_HUMAN	P56545	C-terminal-binding protein 2 OS=Homo sapiens OX=9606 GN=CTBP2 PE=1 SV=1	-3.523	0.00101417	1.7964	0.333834	0.690417					1	1	1	1					0	0	1	0	13.3416	12.3298	12.1968	12.8955	15.6975	15.4904	17.4335	16.2343	TRUE	TRUE	TRUE	TRUE	FALSE	FALSE	FALSE	FALSE
PTBP2_HUMAN	Q9UKA9	Polypyrimidine tract-binding protein 2 OS=Homo sapiens OX=9606 GN=PTBP2 PE=1 SV=1	-3.51763	0.00873784	1.4114	0.423504	1.24742					1	1	2						1	0	1		11.4634	12.3827	13.8505	13.9336	16.0918	18.3738	16.108	15.1271	TRUE	TRUE	TRUE	TRUE	FALSE	FALSE	FALSE	TRUE
FOXN1_HUMAN	O15353	Forkhead box protein N1 OS=Homo sapiens OX=9606 GN=FOXN1 PE=1 SV=1	-3.49299	0.0269258	2.196	0.357962	0.101674						1	2							0	0		11.7566	12.35	12.0041	13.2577	14.1638	17.3743	17.5182	14.2838	TRUE	TRUE	TRUE	TRUE	TRUE	FALSE	FALSE	TRUE
PGK2_HUMAN	P07205	Phosphoglycerate kinase 2 OS=Homo sapiens OX=9606 GN=PGK2 PE=1 SV=3	-3.49056	0.0237266	4.8538	0.779684	0.0570643	1	1	3	5	14	9	11	15	0	0	0	0	0	0	0	0	16.4059	15.952	18.4658	19.9198	22.0526	19.8227	21.2381	21.5923	FALSE	FALSE	FALSE	FALSE	FALSE	FALSE	FALSE	FALSE
GSTO1_HUMAN	P78417	Glutathione S-transferase omega-1 OS=Homo sapiens OX=9606 GN=GSTO1 PE=1 SV=2	-3.48602	0.0360702	2.5508	0.663213	0.430964				1	1	1	3	1				1	1	1	3	1	13.543	12.9081	11.4547	16.4419	16.8249	15.857	18.4321	17.1778	TRUE	TRUE	TRUE	FALSE	FALSE	FALSE	FALSE	FALSE
LDB1_HUMAN	Q86U70	LIM domain-binding protein 1 OS=Homo sapiens OX=9606 GN=LDB1 PE=1 SV=2	-3.47231	0.0025041	1.5178	0.556352	0.0260912						2	1	1						1	0	0	11.5241	12.2899	13.2967	13.5359	14.6185	16.6701	16.8553	16.3918	TRUE	TRUE	TRUE	TRUE	TRUE	FALSE	FALSE	FALSE
IER5_HUMAN	Q5VY09	Immediate early response gene 5 protein OS=Homo sapiens OX=9606 GN=IER5 PE=1 SV=3	-3.47156	0.0230966	3.6605	0.765538	0.10439	1	3	3		4	7	5	7	1	2	2		2	3	2	3	17.3693	17.6573	17.4415	14.072	19.5134	20.1799	20.0872	20.6458	FALSE	FALSE	FALSE	TRUE	FALSE	FALSE	FALSE	FALSE
RASN_HUMAN	P01111	GTPase NRas OS=Homo sapiens OX=9606 GN=NRAS PE=1 SV=1	-3.46864	0.0498939	2.1176	0.598658	0.402303					3	2		1					0	0		0	13.0089	10.0829	13.9236	14.3837	18.3046	16.2725	13.476	17.2206	TRUE	TRUE	TRUE	TRUE	FALSE	FALSE	TRUE	FALSE
PKHA5_HUMAN	Q9HAU0	Pleckstrin homology domain-containing family A member 5 OS=Homo sapiens OX=9606 GN=PLEKHA5 PE=1 SV=1	-3.46094	0.000828761	2.4711	0.567409	0.0105215					3	4	5	2					2	4	3	1	14.1944	12.4962	12.7917	13.309	16.6435	16.9829	16.829	16.1798	TRUE	TRUE	TRUE	TRUE	FALSE	FALSE	FALSE	FALSE
NTPCR_HUMAN	Q9BSD7	Cancer-related nucleoside-triphosphatase OS=Homo sapiens OX=9606 GN=NTPCR PE=1 SV=1	-3.45164	0.0253759	2.7679	0.722714	0.413073		1	2		1	3	4	3		1	1		1	2	2	2	12.4872	15.4649	15.9269	12.8907	17.0681	17.6606	18.1933	17.6543	TRUE	FALSE	FALSE	TRUE	FALSE	FALSE	FALSE	FALSE
FSCN1_HUMAN	Q16658	Fascin OS=Homo sapiens OX=9606 GN=FSCN1 PE=1 SV=3	-3.44425	0.0332334	5.1978	0.751549	0.267119	2	1	1	3	15	10	7	10	1	1	1	2	8	6	6	8	16.4672	14.3147	15.3951	18.9007	20.4362	18.8593	19.6518	19.9075	FALSE	FALSE	FALSE	FALSE	FALSE	FALSE	FALSE	FALSE
PSIP1_HUMAN	O75475	PC4 and SFRS1-interacting protein OS=Homo sapiens OX=9606 GN=PSIP1 PE=1 SV=1	-3.4442	0.0444536	1.6423	0.527005	0.439585				1	2	2	2	2				0	0	0	0	0	11.9738	12.2927	12.1096	16.3136	17.0982	16.4631	16.3098	16.5954	TRUE	TRUE	TRUE	FALSE	FALSE	FALSE	FALSE	FALSE
OTUD4_HUMAN	Q01804	OTU domain-containing protein 4 OS=Homo sapiens OX=9606 GN=OTUD4 PE=1 SV=4	-3.41021	0.010309	2.0143	0.66996	0.0491088					1	3	5	2					1	2	4	2	13.2402	10.6696	11.6353	13.8244	14.7251	16.1335	16.9288	15.2231	TRUE	TRUE	TRUE	TRUE	FALSE	FALSE	FALSE	FALSE
RBM27_HUMAN	Q9P2N5	RNA-binding protein 27 OS=Homo sapiens OX=9606 GN=RBM27 PE=1 SV=2	-3.40626	0.00215249	2.7882	0.61006	0.0508366				1	3	4	6	3				1	3	3	4	2	12.8453	12.2229	12.215	14.0418	16.3016	16.1262	16.6336	15.8885	TRUE	TRUE	TRUE	FALSE	FALSE	FALSE	FALSE	FALSE
PDE3A_HUMAN	Q14432	cGMP-inhibited 3\',5\'-cyclic phosphodiesterase A OS=Homo sapiens OX=9606 GN=PDE3A PE=1 SV=3	-3.39691	0.000400422	3.9623	0.780203	0.0285731	3	3	2		11	12	8	9	1	2	1		6	7	5	6	15.5426	15.6853	15.1866	14.4379	18.5018	18.3613	18.7426	18.8343	FALSE	FALSE	FALSE	TRUE	FALSE	FALSE	FALSE	FALSE
LASP1_HUMAN	Q14847	LIM and SH3 domain protein 1 OS=Homo sapiens OX=9606 GN=LASP1 PE=1 SV=2	-3.39143	0.0314681	3.1858	0.665303	0.289551		1	1	3	7	5	7	10		1	1	3	5	3	4	7	13.8217	15.0646	16.0732	18.3801	19.1759	18.2354	19.2964	20.1976	TRUE	FALSE	FALSE	FALSE	FALSE	FALSE	FALSE	FALSE
RHEB_HUMAN	Q15382	GTP-binding protein Rheb OS=Homo sapiens OX=9606 GN=RHEB PE=1 SV=1	-3.39063	0.0301864	2.1019	0.341263	0.704854					1	1		1					1	1		1	11.9466	12.5983	12.7136	14.5103	17.6203	16.6933	13.5051	17.5127	TRUE	TRUE	TRUE	TRUE	FALSE	FALSE	TRUE	FALSE
RS4Y1_HUMAN	P22090	40S ribosomal protein S4, Y isoform 1 OS=Homo sapiens OX=9606 GN=RPS4Y1 PE=1 SV=2	-3.37618	0.048257	4.2939	0.698944	0.0976443		3	3		7	3	5	5		0	0		0	0	0	0	14.3196	17.7885	16.8456	12.985	19.6892	17.6411	19.4115	18.7015	TRUE	FALSE	FALSE	TRUE	FALSE	FALSE	FALSE	FALSE
RING1_HUMAN	Q06587	E3 ubiquitin-protein ligase RING1 OS=Homo sapiens OX=9606 GN=RING1 PE=1 SV=2	-3.36564	0.0285874	3.8975	0.681103	0.230855			1		1	2	3	1			0		0	1	1	0	12.958	11.3237	15.1321	15.237	16.7176	16.438	18.4231	16.5347	TRUE	TRUE	FALSE	TRUE	FALSE	FALSE	FALSE	FALSE
KI20A_HUMAN	O95235	Kinesin-like protein KIF20A OS=Homo sapiens OX=9606 GN=KIF20A PE=1 SV=1	-3.35574	0.0099752	3.5786	0.752213	0.689562					4	5	5	4					2	3	3	2	14.5708	12.2559	11.4005	12.9198	15.9823	16.0811	16.9033	15.6032	TRUE	TRUE	TRUE	TRUE	FALSE	FALSE	FALSE	FALSE
PRC2A_HUMAN	P48634	Protein PRRC2A OS=Homo sapiens OX=9606 GN=PRRC2A PE=1 SV=3	-3.34339	0.00193957	3.4227	0.618138	0.350578					4	5	2	4					0	0	0	0	12.8667	13.1757	14.4415	14.2565	17.171	16.9122	16.7481	17.2827	TRUE	TRUE	TRUE	TRUE	FALSE	FALSE	FALSE	FALSE
CE170_HUMAN	Q5SW79	Centrosomal protein of 170 kDa OS=Homo sapiens OX=9606 GN=CEP170 PE=1 SV=1	-3.32926	0.00272443	3.614	0.753047	0.149676					11	4	11	5					7	3	8	3	12.5358	12.7581	12.7734	14.6262	17.0874	15.5323	17.5135	15.8774	TRUE	TRUE	TRUE	TRUE	FALSE	FALSE	FALSE	FALSE
MAP7_HUMAN	Q14244	Ensconsin OS=Homo sapiens OX=9606 GN=MAP7 PE=1 SV=1	-3.3262	0.00057745	1.997	0.560705	0.530521					2	2	4	4					2	2	3	3	12.6112	12.8949	12.2314	13.6171	15.8766	15.2429	16.9426	16.5973	TRUE	TRUE	TRUE	TRUE	FALSE	FALSE	FALSE	FALSE
GFAP_HUMAN	P14136	Glial fibrillary acidic protein OS=Homo sapiens OX=9606 GN=GFAP PE=1 SV=1	-3.32052	5.43998e-05	2.0858	0.554218	0.173041	2	2	2	2	9	3	2	10	0	0	0	0	0	0	0	0	17.5886	17.4219	17.6006	17.3896	20.601	20.5172	21.0365	21.128	FALSE	FALSE	FALSE	FALSE	FALSE	FALSE	FALSE	FALSE
MCM5_HUMAN	P33992	DNA replication licensing factor MCM5 OS=Homo sapiens OX=9606 GN=MCM5 PE=1 SV=5	-3.31219	0.00207229	3.0284	0.749121	0.051455	2	7	3		22	8	18	18	2	4	2		14	6	12	13	15.8053	16.7712	15.1375	15.1841	19.7624	17.6106	19.5337	19.2402	FALSE	FALSE	FALSE	TRUE	FALSE	FALSE	FALSE	FALSE
CISY_HUMAN	O75390	Citrate synthase, mitochondrial OS=Homo sapiens OX=9606 GN=CS PE=1 SV=2	-3.3074	0.0309406	3.3227	0.739824	0.0587346		1	2	3	8	5	6	8		1	2	2	6	3	4	4	13.3334	15.1952	16.3923	17.75	19.6002	17.8699	18.9613	19.4691	TRUE	FALSE	FALSE	FALSE	FALSE	FALSE	FALSE	FALSE
ZN319_HUMAN	Q9P2F9	Zinc finger protein 319 OS=Homo sapiens OX=9606 GN=ZNF319 PE=1 SV=2	-3.30598	0.0373835	1.6521	0.230852	0.332147					1	1	1	1					0	0	0	0	14.2843	11.035	10.6062	13.8498	15.7523	15.2691	16.0241	15.9536	TRUE	TRUE	TRUE	TRUE	FALSE	FALSE	FALSE	FALSE
PKHA7_HUMAN	Q6IQ23	Pleckstrin homology domain-containing family A member 7 OS=Homo sapiens OX=9606 GN=PLEKHA7 PE=1 SV=2	-3.29029	0.00252957	2.5192	0.671999	0.0587484					5	2	3	4					4	2	2	3	12.8684	11.3125	12.2335	13.4888	16.0173	15.2543	16.1971	15.5956	TRUE	TRUE	TRUE	TRUE	FALSE	FALSE	FALSE	FALSE
JAK1_HUMAN	P23458	Tyrosine-protein kinase JAK1 OS=Homo sapiens OX=9606 GN=JAK1 PE=1 SV=2	-3.28211	0.00855163	2.696	0.698089	0.0122646	2		1		2	6	6	1	1		1		2	3	4	1	13.147	12.7132	13.5035	12.4171	15.6381	16.8428	17.6105	14.8176	FALSE	TRUE	FALSE	TRUE	FALSE	FALSE	FALSE	FALSE
PGM1_HUMAN	P36871	Phosphoglucomutase-1 OS=Homo sapiens OX=9606 GN=PGM1 PE=1 SV=3	-3.27608	0.0437572	2.7998	0.702264	0.731908					6		2	2					5		1	2	12.5083	12.7402	9.57163	12.7109	17.5569	12.6739	14.9393	15.4652	TRUE	TRUE	TRUE	TRUE	FALSE	TRUE	FALSE	FALSE
FKBP4_HUMAN	Q02790	Peptidyl-prolyl cis-trans isomerase FKBP4 OS=Homo sapiens OX=9606 GN=FKBP4 PE=1 SV=3	-3.2651	0.0314122	3.5176	0.780391	0.0368671		2	3	8	26	11	12	13		2	2	5	14	7	8	8	14.2604	14.9203	16.0849	18.4984	20.2185	18.2971	19.4159	18.8929	TRUE	FALSE	FALSE	FALSE	FALSE	FALSE	FALSE	FALSE
ABCE1_HUMAN	P61221	ATP-binding cassette sub-family E member 1 OS=Homo sapiens OX=9606 GN=ABCE1 PE=1 SV=1	-3.24053	0.029954	2.9075	0.696096	0.112303	1			1	11	2	1	5	1			1	6	2	1	4	15.6671	12.827	12.1086	15.5376	18.698	16.6056	16.1344	17.6643	FALSE	TRUE	TRUE	FALSE	FALSE	FALSE	FALSE	FALSE
MTREX_HUMAN	P42285	Exosome RNA helicase MTR4 OS=Homo sapiens OX=9606 GN=MTREX PE=1 SV=3	-3.23563	0.000536081	3.8303	0.778349	0.0219067	16	13	12	4	33	36	36	34	9	9	7	3	20	21	18	18	18.2932	17.688	17.4719	16.981	20.7929	20.6887	21.1172	20.7778	FALSE	FALSE	FALSE	FALSE	FALSE	FALSE	FALSE	FALSE
PGK1_HUMAN	P00558	Phosphoglycerate kinase 1 OS=Homo sapiens OX=9606 GN=PGK1 PE=1 SV=3	-3.22881	0.043672	4.8538	0.808755	0.0184063	6	6	14	21	42	33	33	41	4	4	5	9	13	11	10	11	18.4512	17.7226	20.1004	22.2989	23.6635	21.9955	22.6615	23.1679	FALSE	FALSE	FALSE	FALSE	FALSE	FALSE	FALSE	FALSE
U1SBP_HUMAN	Q16560	U11/U12 small nuclear ribonucleoprotein 35 kDa protein OS=Homo sapiens OX=9606 GN=SNRNP35 PE=1 SV=1	-3.2222	0.0133684	1.6152	0.235082	0.248577					1	1	2						0	0	0		12.7235	10.8501	11.6862	13.5034	15.9274	16.0871	16.3342	13.3033	TRUE	TRUE	TRUE	TRUE	FALSE	FALSE	FALSE	TRUE
RPR1B_HUMAN	Q9NQG5	Regulation of nuclear pre-mRNA domain-containing protein 1B OS=Homo sapiens OX=9606 GN=RPRD1B PE=1 SV=1	-3.21877	0.00527466	1.5654	0.568621	0.584179					2	2	1	2					1	1	1	1	11.4166	11.3247	13.299	12.9349	15.4989	15.0841	15.8846	15.3826	TRUE	TRUE	TRUE	TRUE	FALSE	FALSE	FALSE	FALSE
U2AF5_HUMAN,U2AF1_HUMAN	P0DN76,Q01081	Splicing factor U2AF 35 kDa subunit-like protein OS=Homo sapiens OX=9606 GN=U2AF1L5 PE=1 SV=1,Splicing factor U2AF 35 kDa subunit OS=Homo sapiens OX=9606 GN=U2AF1 PE=1 SV=3	-3.18092	0.0413203	2.8242	0.660931	0.0237143					2	1	1						1	1	1		12.2931	13.562	12.8673	12.7533	17.787	14.8784	17.5855	13.9485	TRUE	TRUE	TRUE	TRUE	FALSE	FALSE	FALSE	TRUE
PP1B_HUMAN	P62140	Serine/threonine-protein phosphatase PP1-beta catalytic subunit OS=Homo sapiens OX=9606 GN=PPP1CB PE=1 SV=3	-3.1729	0.00064951	3.7029	0.74271	0.161847	1	2	1	1	6	6	5	1	0	1	0	0	1	2	1	0	15.7653	15.7303	15.133	15.1719	18.8862	18.7728	19.181	17.6522	FALSE	FALSE	FALSE	FALSE	FALSE	FALSE	FALSE	FALSE
PCD23_HUMAN	Q6V1P9	Protocadherin-23 OS=Homo sapiens OX=9606 GN=DCHS2 PE=2 SV=1	-3.17038	0.0235386	1.3745	0.176562	0.479103					1		1	1					0		0	0	12.63	11.8549	12.869	13.6077	17.109	13.4726	16.6863	16.3752	TRUE	TRUE	TRUE	TRUE	FALSE	TRUE	FALSE	FALSE
FPPS_HUMAN	P14324	Farnesyl pyrophosphate synthase OS=Homo sapiens OX=9606 GN=FDPS PE=1 SV=4	-3.16298	0.00686017	2.865	0.718836	0.254197			1		2	1	2	2			1		2	1	1	2	14.5348	13.0173	14.7052	14.1964	17.9207	15.6438	17.1096	18.4315	TRUE	TRUE	FALSE	TRUE	FALSE	FALSE	FALSE	FALSE
VIME_HUMAN	P08670	Vimentin OS=Homo sapiens OX=9606 GN=VIM PE=1 SV=4	-3.16004	1.43887e-06	5.9285	0.819163	0.0263146	35	40	31	32	106	95	74	112	14	15	14	14	27	30	26	30	22.1756	22.1227	22.2459	22.4347	25.2128	25.3473	25.3523	25.7066	FALSE	FALSE	FALSE	FALSE	FALSE	FALSE	FALSE	FALSE
MOB1A_HUMAN	Q9H8S9	MOB kinase activator 1A OS=Homo sapiens OX=9606 GN=MOB1A PE=1 SV=4	-3.08649	0.00653497	2.017	0.518804	0.644775					2	1	2	2					0	0	0	0	12.0653	13.0877	13.5524	14.8477	17.2105	15.1082	16.7528	16.8277	TRUE	TRUE	TRUE	TRUE	FALSE	FALSE	FALSE	FALSE
ZSA5B_HUMAN	A6NJL1	Zinc finger and SCAN domain-containing protein 5B OS=Homo sapiens OX=9606 GN=ZSCAN5B PE=3 SV=1	-3.08604	0.0470085	1.7279	0.146006	0.698011					2	1							0	0			13.5389	11.0293	12.2543	13.6756	17.9178	16.7997	13.5456	14.5791	TRUE	TRUE	TRUE	TRUE	FALSE	FALSE	TRUE	TRUE
RO60_HUMAN	P10155	60 kDa SS-A/Ro ribonucleoprotein OS=Homo sapiens OX=9606 GN=RO60 PE=1 SV=2	-3.07598	0.00385183	3.095	0.541603	1.00959					2	1	1	1					1	1	1	1	12.5081	11.7135	11.2871	13.3817	15.6169	14.8069	15.3121	15.4585	TRUE	TRUE	TRUE	TRUE	FALSE	FALSE	FALSE	FALSE
CSTF1_HUMAN	Q05048	Cleavage stimulation factor subunit 1 OS=Homo sapiens OX=9606 GN=CSTF1 PE=1 SV=1	-3.05105	0.00250393	2.99	0.659706	0.432446		1	2		3	4	6	2		1	2		3	3	4	1	13.47	14.3871	15.7049	14.2307	17.6298	17.0638	18.5028	16.8004	TRUE	FALSE	FALSE	TRUE	FALSE	FALSE	FALSE	FALSE
DAZP1_HUMAN	Q96EP5	DAZ-associated protein 1 OS=Homo sapiens OX=9606 GN=DAZAP1 PE=1 SV=1	-3.04142	0.00546922	3.7951	0.749664	0.92107		1			3	2	1	1		1			2	1	1	1	13.8316	14.0181	13.2042	11.7373	17.6962	15.5296	16.0482	15.6828	TRUE	FALSE	TRUE	TRUE	FALSE	FALSE	FALSE	FALSE
ATD3A_HUMAN	Q9NVI7	ATPase family AAA domain-containing protein 3A OS=Homo sapiens OX=9606 GN=ATAD3A PE=1 SV=2	-3.03854	0.0250631	4.5054	0.753962	0.00322422	3	3	4		11	13	11	9	0	1	1		3	2	2	2	16.8548	16.0688	17.0054	13.7821	19.0605	19.0668	19.1142	18.6238	FALSE	FALSE	FALSE	TRUE	FALSE	FALSE	FALSE	FALSE
EI2BA_HUMAN	Q14232	Translation initiation factor eIF-2B subunit alpha OS=Homo sapiens OX=9606 GN=EIF2B1 PE=1 SV=1	-3.03679	0.00586038	2.3045	0.501212	0.796191					3	1	1	2					2	1	1	1	12.9917	11.5953	12.8402	14.3211	17.0314	15.5144	15.0482	16.3014	TRUE	TRUE	TRUE	TRUE	FALSE	FALSE	FALSE	FALSE
HSP7E_HUMAN	Q0VDF9	Heat shock 70 kDa protein 14 OS=Homo sapiens OX=9606 GN=HSPA14 PE=1 SV=1	-3.02564	0.00410266	2.3965	0.616774	0.522075					2	2	2	2					1	1	2	2	12.1455	11.4692	11.3245	13.2661	15.0451	13.7271	16.0956	15.44	TRUE	TRUE	TRUE	TRUE	FALSE	FALSE	FALSE	FALSE
RIR2_HUMAN	P31350	Ribonucleoside-diphosphate reductase subunit M2 OS=Homo sapiens OX=9606 GN=RRM2 PE=1 SV=1	-3.01796	0.00226747	3.0143	0.694766	0.268595		2			4	2	3	6		1			2	2	2	3	12.9781	14.1193	12.9082	14.62	16.3809	15.9883	16.4448	17.8836	TRUE	FALSE	TRUE	TRUE	FALSE	FALSE	FALSE	FALSE
TBG1_HUMAN	P23258	Tubulin gamma-1 chain OS=Homo sapiens OX=9606 GN=TUBG1 PE=1 SV=2	-3.01579	0.0449584	2.5355	0.566003	0.799505		1			2		2	3		0			1		1	1	13.6628	14.202	12.0309	12.5946	17.2834	13.2354	17.199	16.8358	TRUE	FALSE	TRUE	TRUE	FALSE	TRUE	FALSE	FALSE
STK39_HUMAN	Q9UEW8	STE20/SPS1-related proline-alanine-rich protein kinase OS=Homo sapiens OX=9606 GN=STK39 PE=1 SV=3	-2.98113	0.00731226	1.3155	0.24523	0.56681					1		2						0		0		11.6007	12.2041	12.4309	12.9803	15.9148	15.5418	16.0695	13.6145	TRUE	TRUE	TRUE	TRUE	FALSE	TRUE	FALSE	TRUE
SYNPO_HUMAN	Q8N3V7	Synaptopodin OS=Homo sapiens OX=9606 GN=SYNPO PE=1 SV=2	-2.97672	0.000320035	1.8052	0.481598	0.054977					1	1	1	1					1	1	1	1	11.4236	12.3672	11.8935	12.0776	14.9844	14.7723	15.0191	14.8931	TRUE	TRUE	TRUE	TRUE	FALSE	FALSE	FALSE	FALSE
KIF5C_HUMAN	O60282	Kinesin heavy chain isoform 5C OS=Homo sapiens OX=9606 GN=KIF5C PE=1 SV=1	-2.9749	0.0304114	3.3551	0.631874	1.13436	2		1		6	3	4	5	0		0		0	0	0	0	14.9588	11.069	13.3397	12.7666	16.3989	15.5027	16.2488	15.8835	FALSE	TRUE	FALSE	TRUE	FALSE	FALSE	FALSE	FALSE
METK1_HUMAN	Q00266	S-adenosylmethionine synthase isoform type-1 OS=Homo sapiens OX=9606 GN=MAT1A PE=1 SV=2	-2.97012	0.0457717	2.4782	0.476152	0.586375		1			2	1	1	1		0			0	0	0	0	13.1456	17.0931	13.1988	15.0216	17.8918	16.8458	17.7696	17.8323	TRUE	FALSE	TRUE	TRUE	FALSE	FALSE	FALSE	FALSE
IF4B_HUMAN	P23588	Eukaryotic translation initiation factor 4B OS=Homo sapiens OX=9606 GN=EIF4B PE=1 SV=2	-2.95756	0.0455029	4.0426	0.712212	0.013529	1	1	2	4	14	13	7	9	1	1	2	3	10	9	6	8	15.0691	14.334	16.8241	18.4508	19.7451	18.8388	18.8025	19.1219	FALSE	FALSE	FALSE	FALSE	FALSE	FALSE	FALSE	FALSE
PHLB2_HUMAN	Q86SQ0	Pleckstrin homology-like domain family B member 2 OS=Homo sapiens OX=9606 GN=PHLDB2 PE=1 SV=2	-2.94187	0.0052847	2.3916	0.657268	0.127952					1	3	3	2					1	2	3	2	11.7646	10.4302	10.7554	12.7632	13.8836	13.5423	15.3913	14.6636	TRUE	TRUE	TRUE	TRUE	FALSE	FALSE	FALSE	FALSE
NFH_HUMAN	P12036	Neurofilament heavy polypeptide OS=Homo sapiens OX=9606 GN=NEFH PE=1 SV=4	-2.93202	0.000546763	2.0835	0.554218	0.173041	2	2	2	2	3	1	3	2	0	0	0	0	0	0	1	0	16.0178	15.8511	16.0298	15.8188	18.6243	18.4729	19.4738	18.8747	FALSE	FALSE	FALSE	FALSE	FALSE	FALSE	FALSE	FALSE
AINX_HUMAN	Q16352	Alpha-internexin OS=Homo sapiens OX=9606 GN=INA PE=1 SV=2	-2.92999	0.000528189	2.0835	0.554218	0.173041	2	2	2	2	3	1	2	2	0	0	0	0	0	0	0	0	17.61	17.4432	17.622	17.4109	20.2164	20.065	21.0579	20.4668	FALSE	FALSE	FALSE	FALSE	FALSE	FALSE	FALSE	FALSE
CAN8_HUMAN	A6NHC0	Calpain-8 OS=Homo sapiens OX=9606 GN=CAPN8 PE=2 SV=3	-2.92826	0.0191851	1.6521	0.230852	0.332147					1	1	1	1					0	0	0	0	11.1025	12.0282	14.2419	13.024	15.5299	15.0467	15.8017	15.7312	TRUE	TRUE	TRUE	TRUE	FALSE	FALSE	FALSE	FALSE
SPD2A_HUMAN	Q5TCZ1	SH3 and PX domain-containing protein 2A OS=Homo sapiens OX=9606 GN=SH3PXD2A PE=1 SV=1	-2.92702	0.00513097	2.452	0.613873	0.291902					3	1	1	1					0	0	0	0	10.9607	13.2676	12.7849	13.0328	16.3723	14.7951	15.7514	14.8353	TRUE	TRUE	TRUE	TRUE	FALSE	FALSE	FALSE	FALSE
RHG23_HUMAN	Q9P227	Rho GTPase-activating protein 23 OS=Homo sapiens OX=9606 GN=ARHGAP23 PE=1 SV=2	-2.9252	0.00556234	2.8323	0.689122	0.270188					5	3	7	2					2	2	4	2	12.7557	12.9742	12.5004	14.7011	16.4069	15.586	16.5269	16.1124	TRUE	TRUE	TRUE	TRUE	FALSE	FALSE	FALSE	FALSE
CDC37_HUMAN	Q16543	Hsp90 co-chaperone Cdc37 OS=Homo sapiens OX=9606 GN=CDC37 PE=1 SV=1	-2.92231	0.0212825	1.9133	0.411124	0.465905			1		1	2	2	1			1		1	2	1	1	13.1899	12.4424	15.8487	14.2768	17.0087	17.3725	15.9072	17.1587	TRUE	TRUE	FALSE	TRUE	FALSE	FALSE	FALSE	FALSE
WDR82_HUMAN	Q6UXN9	WD repeat-containing protein 82 OS=Homo sapiens OX=9606 GN=WDR82 PE=1 SV=1	-2.90728	0.00441226	3.1612	0.789953	0.36376					1	2	1	2					1	1	1	1	12.5904	11.8352	11.4696	13.7291	15.5691	15.2776	15.8784	14.5282	TRUE	TRUE	TRUE	TRUE	FALSE	FALSE	FALSE	FALSE
DC1L1_HUMAN	Q9Y6G9	Cytoplasmic dynein 1 light intermediate chain 1 OS=Homo sapiens OX=9606 GN=DYNC1LI1 PE=1 SV=3	-2.90218	0.0391123	2.3757	0.646504	0.230413		1		2	1	2	3	3		1		1	1	2	3	2	12.0982	13.913	11.9328	15.6832	15.4558	16.1331	16.8786	16.7683	TRUE	FALSE	TRUE	FALSE	FALSE	FALSE	FALSE	FALSE
RBM12_HUMAN	Q9NTZ6	RNA-binding protein 12 OS=Homo sapiens OX=9606 GN=RBM12 PE=1 SV=1	-2.90016	0.0383574	2.8828	0.572675	1.03876				1	4	1	1	1				1	3	1	1	1	12.7152	13.6153	11.6781	15.8511	17.6952	15.6062	16.4816	15.6774	TRUE	TRUE	TRUE	FALSE	FALSE	FALSE	FALSE	FALSE
ATD3B_HUMAN	Q5T9A4	ATPase family AAA domain-containing protein 3B OS=Homo sapiens OX=9606 GN=ATAD3B PE=1 SV=1	-2.89756	0.0101554	2.79	0.753962	0.0241365	2	2	2		6	8	8	6	0	0	0		0	0	1	0	16.3363	15.9371	16.0094	13.8992	18.3244	18.4988	18.8843	18.0648	FALSE	FALSE	FALSE	TRUE	FALSE	FALSE	FALSE	FALSE
TNIK_HUMAN	Q9UKE5	TRAF2 and NCK-interacting protein kinase OS=Homo sapiens OX=9606 GN=TNIK PE=1 SV=1	-2.89179	0.00125621	3.2733	0.73461	0.161148	1	1	1		5	5	5	4	0	0	0		0	0	0	0	13.8367	13.2785	13.53	13.5614	16.6447	16.4482	17.0889	15.592	FALSE	FALSE	FALSE	TRUE	FALSE	FALSE	FALSE	FALSE
TF3C5_HUMAN	Q9Y5Q8	General transcription factor 3C polypeptide 5 OS=Homo sapiens OX=9606 GN=GTF3C5 PE=1 SV=2	-2.87707	0.0338668	2.4299	0.702566	0.241173	2		1		2	2	7	2	2		1		1	2	6	2	16.5652	12.6078	14.5528	13.6102	16.3815	16.7433	18.7697	16.9497	FALSE	TRUE	FALSE	TRUE	FALSE	FALSE	FALSE	FALSE
NCLN_HUMAN	Q969V3	Nicalin OS=Homo sapiens OX=9606 GN=NCLN PE=1 SV=2	-2.84772	0.023726	2.7891	0.68653	0.399248			1		2	2	2	1			1		1	2	2	1	12.2875	11.9073	14.6805	14.3368	14.8085	15.5129	17.6612	16.6203	TRUE	TRUE	FALSE	TRUE	FALSE	FALSE	FALSE	FALSE
NAA15_HUMAN	Q9BXJ9	N-alpha-acetyltransferase 15, NatA auxiliary subunit OS=Homo sapiens OX=9606 GN=NAA15 PE=1 SV=1	-2.84399	0.0281103	3.318	0.6027	0.350872					6	1	3	2					4	1	1	2	12.7295	13.9088	11.5052	14.411	17.6559	14.0597	16.2076	16.0073	TRUE	TRUE	TRUE	TRUE	FALSE	FALSE	FALSE	FALSE
SCOT2_HUMAN	Q9BYC2	Succinyl-CoA:3-ketoacid coenzyme A transferase 2, mitochondrial OS=Homo sapiens OX=9606 GN=OXCT2 PE=2 SV=2	-2.83755	0.00397802	3.2758	0.687082	0.459972					2	1	1	2					0	0	0	0	12.959	12.1224	14.2104	13.9684	16.9125	15.4244	16.2851	15.9885	TRUE	TRUE	TRUE	TRUE	FALSE	FALSE	FALSE	FALSE
RAD21_HUMAN	O60216	Double-strand-break repair protein rad21 homolog OS=Homo sapiens OX=9606 GN=RAD21 PE=1 SV=2	-2.8252	0.00466195	2.7373	0.660441	0.369622					2	1	2	3					2	1	2	2	12.5032	12.2031	13.0765	14.0674	15.8946	15.6318	16.0274	15.5973	TRUE	TRUE	TRUE	TRUE	FALSE	FALSE	FALSE	FALSE
GRSF1_HUMAN	Q12849	G-rich sequence factor 1 OS=Homo sapiens OX=9606 GN=GRSF1 PE=1 SV=3	-2.81219	0.0409	2.1628	0.593054	0.00642537			1		1	1	1	3			1		1	1	1	2	12.9499	11.2195	15.3731	12.986	15.4791	15.862	14.7483	17.6878	TRUE	TRUE	FALSE	TRUE	FALSE	FALSE	FALSE	FALSE
PRKDC_HUMAN	P78527	DNA-dependent protein kinase catalytic subunit OS=Homo sapiens OX=9606 GN=PRKDC PE=1 SV=3	-2.8108	0.0265091	3.7083	0.76124	0.188278		4	1		15	3	10	6		3	1		14	3	9	5	12.4719	12.5503	11.0435	14.2174	17.1049	13.6806	15.6216	15.1191	TRUE	FALSE	FALSE	TRUE	FALSE	FALSE	FALSE	FALSE
NFM_HUMAN	P07197	Neurofilament medium polypeptide OS=Homo sapiens OX=9606 GN=NEFM PE=1 SV=3	-2.80928	0.0001993	2.0835	0.554218	0.173041	2	3	2	2	3	1	2	2	0	1	0	0	0	0	0	0	16.4862	16.8023	16.4982	16.2872	19.0927	18.9413	19.9341	19.343	FALSE	FALSE	FALSE	FALSE	FALSE	FALSE	FALSE	FALSE
UBP2L_HUMAN	Q14157	Ubiquitin-associated protein 2-like OS=Homo sapiens OX=9606 GN=UBAP2L PE=1 SV=2	-2.79427	0.0137589	2.81	0.669499	0.17148		1	3		6	3	3	5		1	2		5	2	3	4	13.1059	14.7144	15.873	13.4405	17.7022	16.1591	17.267	17.1827	TRUE	FALSE	FALSE	TRUE	FALSE	FALSE	FALSE	FALSE
CTBP1_HUMAN	Q13363	C-terminal-binding protein 1 OS=Homo sapiens OX=9606 GN=CTBP1 PE=1 SV=2	-2.79027	0.0315227	1.5013	0.252078	0.771965					1	1		1					0	0		0	13.0624	11.5064	12.0307	13.0538	15.8804	15.6733	12.8436	16.4172	TRUE	TRUE	TRUE	TRUE	FALSE	FALSE	TRUE	FALSE
LAR4B_HUMAN	Q92615	La-related protein 4B OS=Homo sapiens OX=9606 GN=LARP4B PE=1 SV=3	-2.78732	0.0395209	2.7255	0.645883	0.483815		4	1		3	7	8	1		3	1		2	4	5	1	13.1777	16.247	15.5713	12.7735	16.9628	17.2401	18.3986	16.3172	TRUE	FALSE	FALSE	TRUE	FALSE	FALSE	FALSE	FALSE
OFD1_HUMAN	O75665	Oral-facial-digital syndrome 1 protein OS=Homo sapiens OX=9606 GN=OFD1 PE=1 SV=1	-2.78669	0.016387	3.129	0.770684	0.0167092					3	12	8	6					2	8	5	5	13.267	12.5175	14.6055	14.9231	14.8937	17.6881	17.348	16.53	TRUE	TRUE	TRUE	TRUE	FALSE	FALSE	FALSE	FALSE
KYNU_HUMAN	Q16719	Kynureninase OS=Homo sapiens OX=9606 GN=KYNU PE=1 SV=1	-2.77596	0.0308135	3.766	0.68551	0.264692				1	5	2	2	4				1	5	1	2	4	13.5102	12.6528	14.4725	15.3834	18.3989	14.8461	16.357	17.5207	TRUE	TRUE	TRUE	FALSE	FALSE	FALSE	FALSE	FALSE
CBR1_HUMAN	P16152	Carbonyl reductase [NADPH] 1 OS=Homo sapiens OX=9606 GN=CBR1 PE=1 SV=3	-2.76853	0.00431965	3.9845	0.762408	0.301147	1	1	2	2	9	3	6	7	0	0	1	0	5	1	3	3	14.9464	15.4651	16.6025	16.545	19.7677	17.5465	18.879	18.4398	FALSE	FALSE	FALSE	FALSE	FALSE	FALSE	FALSE	FALSE
UMPS_HUMAN	P11172	Uridine 5\'-monophosphate synthase OS=Homo sapiens OX=9606 GN=UMPS PE=1 SV=1	-2.75595	0.0200541	2.7696	0.595932	0.445367	2				3	2	5	2	1				2	1	4	2	15.32	12.0165	13.7389	14.2767	16.6301	15.2661	17.5948	16.885	FALSE	TRUE	TRUE	TRUE	FALSE	FALSE	FALSE	FALSE
RT31_HUMAN	Q92665	28S ribosomal protein S31, mitochondrial OS=Homo sapiens OX=9606 GN=MRPS31 PE=1 SV=3	-2.73642	0.043808	2.2465	0.517783	0.0782295					1		3						1		2		11.0421	10.7977	12.0171	12.2619	15.0733	12.8279	16.3357	12.8275	TRUE	TRUE	TRUE	TRUE	FALSE	TRUE	FALSE	TRUE
UGGG1_HUMAN	Q9NYU2	UDP-glucose:glycoprotein glucosyltransferase 1 OS=Homo sapiens OX=9606 GN=UGGT1 PE=1 SV=3	-2.73421	0.000751625	2.6467	0.687793	0.0193091	2	4	2	1	8	7	8	7	1	3	2	1	6	5	7	5	13.789	14.8708	14.5283	13.4738	16.3813	16.7767	17.3688	17.0719	FALSE	FALSE	FALSE	FALSE	FALSE	FALSE	FALSE	FALSE
CHIP_HUMAN	Q9UNE7	E3 ubiquitin-protein ligase CHIP OS=Homo sapiens OX=9606 GN=STUB1 PE=1 SV=2	-2.72965	0.0357824	2.3398	0.648138	0.500622						1	3	2						1	2	1	12.8358	12.8707	11.6215	14.3581	14.0171	15.0344	17.8168	15.7364	TRUE	TRUE	TRUE	TRUE	TRUE	FALSE	FALSE	FALSE
PROF1_HUMAN	P07737	Profilin-1 OS=Homo sapiens OX=9606 GN=PFN1 PE=1 SV=2	-2.72895	0.0162997	3.3321	0.737139	0.415146	5	4	10	7	14	9	11	13	3	3	5	4	7	5	6	7	19.8466	18.9252	21.0299	21.8972	23.7981	22.0111	23.2916	23.5141	FALSE	FALSE	FALSE	FALSE	FALSE	FALSE	FALSE	FALSE
TEKT4_HUMAN	Q8WW24	Tektin-4 OS=Homo sapiens OX=9606 GN=TEKT4 PE=1 SV=1	-2.72745	0.0402335	1.3669	0.145365	1.21595						1	1							0	0		13.4804	11.2063	10.9363	13.6955	13.9278	16.2009	16.4892	13.6103	TRUE	TRUE	TRUE	TRUE	TRUE	FALSE	FALSE	TRUE
JUN_HUMAN	P05412	Transcription factor AP-1 OS=Homo sapiens OX=9606 GN=JUN PE=1 SV=2	-2.72147	0.0432407	3.0514	0.712034	1.15183					1	1	1						1	0	1		12.8507	13.0719	11.9379	12.3837	15.8779	15.9725	16.4964	12.7834	TRUE	TRUE	TRUE	TRUE	FALSE	FALSE	FALSE	TRUE
MTAP_HUMAN	Q13126	S-methyl-5\'-thioadenosine phosphorylase OS=Homo sapiens OX=9606 GN=MTAP PE=1 SV=2	-2.71009	0.0183879	3.1954	0.70551	0.117758	1	1	1		2	2	2	1	1	1	1		2	1	2	1	12.8588	14.7405	12.8562	15.0947	17.4437	15.1217	17.6737	16.1516	FALSE	FALSE	FALSE	TRUE	FALSE	FALSE	FALSE	FALSE
BZW2_HUMAN	Q9Y6E2	Basic leucine zipper and W2 domain-containing protein 2 OS=Homo sapiens OX=9606 GN=BZW2 PE=1 SV=1	-2.68366	0.000881353	3.4342	0.761167	0.0623168	1	1	1	1	12	8	6	4	1	1	1	1	6	5	3	4	15.6819	15.4668	15.7737	16.2799	19.3712	17.9143	18.2604	18.3911	FALSE	FALSE	FALSE	FALSE	FALSE	FALSE	FALSE	FALSE
SRBP2_HUMAN	Q12772	Sterol regulatory element-binding protein 2 OS=Homo sapiens OX=9606 GN=SREBF2 PE=1 SV=2	-2.68273	0.000283475	1.281	0.240623	0.12387					1	1		1					0	0		0	12.4007	12.1528	11.6773	12.7574	15.2558	15.2017	14.139	15.1227	TRUE	TRUE	TRUE	TRUE	FALSE	FALSE	TRUE	FALSE
TIM44_HUMAN	O43615	Mitochondrial import inner membrane translocase subunit TIM44 OS=Homo sapiens OX=9606 GN=TIMM44 PE=1 SV=2	-2.67931	0.000940377	2.7038	0.692257	0.648176					2	1	2	2					1	1	1	1	12.1607	11.7783	13.2555	12.7387	15.4734	14.5615	15.8505	14.765	TRUE	TRUE	TRUE	TRUE	FALSE	FALSE	FALSE	FALSE
GARS_HUMAN	P41250	Glycine--tRNA ligase OS=Homo sapiens OX=9606 GN=GARS1 PE=1 SV=3	-2.62079	0.0498037	2.9017	0.586573	0.573139				2	5	3	1	5				2	2	2	1	2	12.3962	13.6229	13.614	16.4508	17.2647	16.61	15.9303	16.7622	TRUE	TRUE	TRUE	FALSE	FALSE	FALSE	FALSE	FALSE
EF1D_HUMAN	P29692	Elongation factor 1-delta OS=Homo sapiens OX=9606 GN=EEF1D PE=1 SV=5	-2.61286	0.0184799	4.1257	0.683888	0.292548	1	1	3	3	5	8	6	10	1	1	2	2	4	4	4	6	15.9891	16.0772	17.2735	18.7435	18.9132	19.1848	19.5963	20.8405	FALSE	FALSE	FALSE	FALSE	FALSE	FALSE	FALSE	FALSE
IPO9_HUMAN	Q96P70	Importin-9 OS=Homo sapiens OX=9606 GN=IPO9 PE=1 SV=3	-2.6118	0.0291309	2.6923	0.677488	0.319479	1	3		1	6	4	6	3	1	3		1	5	4	6	3	14.7103	16.1593	13.0077	15.8361	17.8313	17.053	18.0546	17.2217	FALSE	FALSE	TRUE	FALSE	FALSE	FALSE	FALSE	FALSE
C1TC_HUMAN	P11586	C-1-tetrahydrofolate synthase, cytoplasmic OS=Homo sapiens OX=9606 GN=MTHFD1 PE=1 SV=3	-2.59049	0.00817643	3.2416	0.758847	0.25647	4	3	7	3	20	11	16	19	3	2	5	3	12	7	9	11	16.2772	15.2534	16.8306	16.9346	20.1976	17.7178	18.6254	19.1169	FALSE	FALSE	FALSE	FALSE	FALSE	FALSE	FALSE	FALSE
UBR2_HUMAN	Q8IWV8	E3 ubiquitin-protein ligase UBR2 OS=Homo sapiens OX=9606 GN=UBR2 PE=1 SV=1	-2.58799	0.0315494	1.3029	0.178188	0.798341					1	1	1	1					0	0	0	0	12.8089	11.6661	12.1539	14.7984	15.6211	15.2168	15.591	15.3503	TRUE	TRUE	TRUE	TRUE	FALSE	FALSE	FALSE	FALSE
ERO1A_HUMAN	Q96HE7	ERO1-like protein alpha OS=Homo sapiens OX=9606 GN=ERO1A PE=1 SV=2	-2.56113	0.0404087	3.3696	0.70128	1.13418		1			1	1		1		1			1	1		1	13.3973	14.7727	10.9301	12.7571	15.9657	15.5285	14.3531	16.2546	TRUE	FALSE	TRUE	TRUE	FALSE	FALSE	TRUE	FALSE
SMD1_HUMAN	P62314	Small nuclear ribonucleoprotein Sm D1 OS=Homo sapiens OX=9606 GN=SNRPD1 PE=1 SV=1	-2.5574	0.0494417	4.4145	0.72898	0.238976		2	1		2	1	2	2		1	1		2	1	1	1	14.0198	17.2261	17.1759	14.7036	19.0783	16.8305	19.3612	18.085	TRUE	FALSE	FALSE	TRUE	FALSE	FALSE	FALSE	FALSE
CAND1_HUMAN	Q86VP6	Cullin-associated NEDD8-dissociated protein 1 OS=Homo sapiens OX=9606 GN=CAND1 PE=1 SV=2	-2.5423	0.00647338	3.9567	0.715306	0.00741458	4	4	5	7	18	12	9	18	3	2	4	5	12	9	6	11	15.7419	15.1284	15.2575	17.2237	19.1305	17.568	18.0115	18.8106	FALSE	FALSE	FALSE	FALSE	FALSE	FALSE	FALSE	FALSE
DPYL2_HUMAN	Q16555	Dihydropyrimidinase-related protein 2 OS=Homo sapiens OX=9606 GN=DPYSL2 PE=1 SV=1	-2.54155	0.00531534	3.4488	0.776764	0.0407184	1	3	3	2	11	11	9	7	0	1	1	1	4	5	3	3	15.9532	16.3532	16.819	17.9268	19.6171	18.9004	19.5815	19.1195	FALSE	FALSE	FALSE	FALSE	FALSE	FALSE	FALSE	FALSE
BRI3B_HUMAN	Q8WY22	BRI3-binding protein OS=Homo sapiens OX=9606 GN=BRI3BP PE=1 SV=1	-2.53421	0.0255462	1.4413	0.598973	0.0270599			1		1	1	1	2			1		1	1	1	2	15.5999	13.3746	15.9102	14.208	18.186	16.3195	16.1724	18.5516	TRUE	TRUE	FALSE	TRUE	FALSE	FALSE	FALSE	FALSE
PA2G4_HUMAN	Q9UQ80	Proliferation-associated protein 2G4 OS=Homo sapiens OX=9606 GN=PA2G4 PE=1 SV=3	-2.52006	0.0215205	3.9969	0.740892	0.000922279	12	7	13	10	25	18	13	21	7	4	8	6	14	13	9	13	19.571	17.9524	19.6612	20.7159	22.9893	20.9345	21.0321	23.025	FALSE	FALSE	FALSE	FALSE	FALSE	FALSE	FALSE	FALSE
NP1L1_HUMAN	P55209	Nucleosome assembly protein 1-like 1 OS=Homo sapiens OX=9606 GN=NAP1L1 PE=1 SV=1	-2.48805	0.00135338	3.5028	0.669551	0.14176	2	2	2	1	10	7	8	8	1	2	1	1	4	2	3	4	16.3253	16.8274	17.7887	17.39	19.4982	18.8454	19.6094	20.3307	FALSE	FALSE	FALSE	FALSE	FALSE	FALSE	FALSE	FALSE
MINK1_HUMAN	Q8N4C8	Misshapen-like kinase 1 OS=Homo sapiens OX=9606 GN=MINK1 PE=1 SV=2	-2.48384	0.00847783	4.0628	0.739096	0.0135407	1	1	2		9	8	8	5	0	0	1		3	3	3	1	13.975	13.4168	15.383	15.3837	17.344	17.1437	17.6439	15.9623	FALSE	FALSE	FALSE	TRUE	FALSE	FALSE	FALSE	FALSE
ENOB_HUMAN	P13929	Beta-enolase OS=Homo sapiens OX=9606 GN=ENO3 PE=1 SV=5	-2.46951	0.04006	4.7454	0.706835	0.331601	3	3	2	7	7	6	6	8	0	0	0	0	0	0	0	0	18.682	18.5705	18.8932	21.7293	22.6234	21.2407	21.9945	21.8944	FALSE	FALSE	FALSE	FALSE	FALSE	FALSE	FALSE	FALSE
ENOG_HUMAN	P09104	Gamma-enolase OS=Homo sapiens OX=9606 GN=ENO2 PE=1 SV=3	-2.46951	0.04006	4.7454	0.706835	0.331601	3	3	2	7	7	6	6	8	0	0	0	0	0	0	0	0	18.8554	18.7438	19.0665	21.9026	22.7967	21.414	22.1678	22.0677	FALSE	FALSE	FALSE	FALSE	FALSE	FALSE	FALSE	FALSE
ACOT9_HUMAN	Q9Y305	Acyl-coenzyme A thioesterase 9, mitochondrial OS=Homo sapiens OX=9606 GN=ACOT9 PE=1 SV=2	-2.46462	0.0335595	2.5833	0.740742	0.0104047	2	3	2		7	5	11	6	2	2	2		4	3	7	4	16.2955	17.0487	16.2454	13.7646	18.4033	16.9887	19.3134	18.5073	FALSE	FALSE	FALSE	TRUE	FALSE	FALSE	FALSE	FALSE
FEN1_HUMAN	P39748	Flap endonuclease 1 OS=Homo sapiens OX=9606 GN=FEN1 PE=1 SV=1	-2.4584	0.00196494	4.0067	0.750796	0.0865146	2	3	3	3	11	7	5	8	1	2	3	2	6	5	3	6	16.625	16.0722	16.8062	17.6239	20.0825	18.499	18.9242	19.4553	FALSE	FALSE	FALSE	FALSE	FALSE	FALSE	FALSE	FALSE
RAD17_HUMAN	O75943	Cell cycle checkpoint protein RAD17 OS=Homo sapiens OX=9606 GN=RAD17 PE=1 SV=2	-2.44647	0.000846387	1.5877	0.238017	1.16346					1	1							1	1			11.7207	11.6926	11.4659	12.7054	14.7906	14.5683	13.5038	14.5077	TRUE	TRUE	TRUE	TRUE	FALSE	FALSE	TRUE	TRUE
TNIP1_HUMAN	Q15025	TNFAIP3-interacting protein 1 OS=Homo sapiens OX=9606 GN=TNIP1 PE=1 SV=2	-2.44107	0.00908453	3.3647	0.686675	0.44585		2	2		2	3	4	4		1	2		2	2	4	3	12.4795	13.5941	14.7332	14.1958	15.4062	15.5641	17.0957	16.7008	TRUE	FALSE	FALSE	TRUE	FALSE	FALSE	FALSE	FALSE
KIF5A_HUMAN	Q12840	Kinesin heavy chain isoform 5A OS=Homo sapiens OX=9606 GN=KIF5A PE=1 SV=2	-2.43576	0.00837482	3.3551	0.631874	1.02382	2		1		6	4	4	5	0		0		0	0	0	0	14.9989	13.0261	13.3798	13.1711	16.4389	15.6676	16.2888	15.9236	FALSE	TRUE	FALSE	TRUE	FALSE	FALSE	FALSE	FALSE
TXLNA_HUMAN	P40222	Alpha-taxilin OS=Homo sapiens OX=9606 GN=TXLNA PE=1 SV=3	-2.4304	0.027681	2.0018	0.738869	0.0135978	1				1	2	3	2	1				1	2	3	2	13.9439	12.3001	12.1945	14.5446	14.2116	15.5422	17.1347	15.8162	FALSE	TRUE	TRUE	TRUE	FALSE	FALSE	FALSE	FALSE
HNRLL_HUMAN	Q8WVV9	Heterogeneous nuclear ribonucleoprotein L-like OS=Homo sapiens OX=9606 GN=HNRNPLL PE=1 SV=1	-2.41103	0.0436627	2.5956	0.644082	0.163349					1	1	2						1	1	2		12.26	12.9896	11.7885	15.262	15.8542	15.5067	16.258	14.3255	TRUE	TRUE	TRUE	TRUE	FALSE	FALSE	FALSE	TRUE
HELLS_HUMAN	Q9NRZ9	Lymphoid-specific helicase OS=Homo sapiens OX=9606 GN=HELLS PE=1 SV=1	-2.40417	0.0039282	2.997	0.65427	0.0110308	2	1	3	1	5	5	4	6	2	1	3	1	5	5	3	5	15.1044	14.0863	15.6893	14.2985	17.2568	17.284	16.7705	17.4838	FALSE	FALSE	FALSE	FALSE	FALSE	FALSE	FALSE	FALSE
RS6_HUMAN	P62753	40S ribosomal protein S6 OS=Homo sapiens OX=9606 GN=RPS6 PE=1 SV=1	-2.38882	0.0166267	3.692	0.753484	0.0350428	5	5	3	2	3	4	2	4	3	3	2	2	3	3	2	3	17.4752	17.4692	16.5319	16.6469	20.2871	19.808	17.7633	19.8199	FALSE	FALSE	FALSE	FALSE	FALSE	FALSE	FALSE	FALSE
UNG_HUMAN	P13051	Uracil-DNA glycosylase OS=Homo sapiens OX=9606 GN=UNG PE=1 SV=2	-2.38674	0.0480851	2.236	0.657826	0.16407					2	1	1	1					1	1	1	1	10.899	13.1192	13.6678	14.5459	16.179	14.6247	14.5535	16.4217	TRUE	TRUE	TRUE	TRUE	FALSE	FALSE	FALSE	FALSE
SYTM_HUMAN	Q9BW92	Threonine--tRNA ligase, mitochondrial OS=Homo sapiens OX=9606 GN=TARS2 PE=1 SV=1	-2.37323	0.0418107	1.7448	0.509277	0.960312		1				1	1	2		1				1	1	2	12.3021	11.9254	12.9833	12.4933	12.9054	14.5714	15.3785	16.3418	TRUE	FALSE	TRUE	TRUE	TRUE	FALSE	FALSE	FALSE
ANM1_HUMAN	Q99873	Protein arginine N-methyltransferase 1 OS=Homo sapiens OX=9606 GN=PRMT1 PE=1 SV=3	-2.36881	0.00560645	3.8188	0.721706	0.220015	2	4	1	3	7	7	6	8	1	2	1	3	5	5	4	4	17.5126	17.6399	16.0953	17.864	19.9688	19.3025	19.8693	19.4465	FALSE	FALSE	FALSE	FALSE	FALSE	FALSE	FALSE	FALSE
TPX2_HUMAN	Q9ULW0	Targeting protein for Xklp2 OS=Homo sapiens OX=9606 GN=TPX2 PE=1 SV=2	-2.36077	0.0113239	2.473	0.695654	0.684744	3		1		5	5	3	2	2		1		4	4	2	2	15.1991	12.9687	13.7648	14.1979	16.7036	16.0746	16.5105	16.285	FALSE	TRUE	FALSE	TRUE	FALSE	FALSE	FALSE	FALSE
PLAP_HUMAN	Q9Y263	Phospholipase A-2-activating protein OS=Homo sapiens OX=9606 GN=PLAA PE=1 SV=2	-2.3579	0.0111224	2.4911	0.640937	0.119092	1	1	2		3	1	6	4	1	1	1		3	1	4	3	14.1535	13.5836	14.7329	13.7332	16.8258	14.9577	17.2637	16.5876	FALSE	FALSE	FALSE	TRUE	FALSE	FALSE	FALSE	FALSE
EI2BD_HUMAN	Q9UI10	Translation initiation factor eIF-2B subunit delta OS=Homo sapiens OX=9606 GN=EIF2B4 PE=1 SV=2	-2.33958	0.0329831	2.7775	0.538686	0.134121					3		1	1					3		1	1	12.5397	11.7841	11.6669	14.0857	16.546	13.5287	14.9605	14.3995	TRUE	TRUE	TRUE	TRUE	FALSE	TRUE	FALSE	FALSE
RBBP5_HUMAN	Q15291	Retinoblastoma-binding protein 5 OS=Homo sapiens OX=9606 GN=RBBP5 PE=1 SV=2	-2.32329	0.0211266	2.6373	0.522866	0.652676					2	2	3	1					1	2	2	1	11.3712	13.5936	13.6675	13.8699	14.829	15.8133	15.9578	15.1953	TRUE	TRUE	TRUE	TRUE	FALSE	FALSE	FALSE	FALSE
RHOB_HUMAN	P62745	Rho-related GTP-binding protein RhoB OS=Homo sapiens OX=9606 GN=RHOB PE=1 SV=1	-2.31735	0.0265642	3.2399	0.706961	0.148521					1		2	1					0		0	0	13.2426	11.8496	12.4826	14.3223	16.282	14.2069	16.3259	14.3517	TRUE	TRUE	TRUE	TRUE	FALSE	TRUE	FALSE	FALSE
ANM5_HUMAN	O14744	Protein arginine N-methyltransferase 5 OS=Homo sapiens OX=9606 GN=PRMT5 PE=1 SV=4	-2.30345	0.00444949	2.6583	0.739182	0.352638	1	4	1	1	9	4	6	7	1	3	1	1	7	3	4	4	15.6243	17.0283	15.7288	15.8287	19.3033	17.377	18.39	18.3537	FALSE	FALSE	FALSE	FALSE	FALSE	FALSE	FALSE	FALSE
SERPH_HUMAN	P50454	Serpin H1 OS=Homo sapiens OX=9606 GN=SERPINH1 PE=1 SV=2	-2.27625	0.00233714	4.8318	0.771737	0.00704319	8	10	8	7	28	17	22	21	4	4	5	4	18	10	14	13	18.7115	18.2152	18.7931	19.6145	21.8428	20.2507	21.377	20.9688	FALSE	FALSE	FALSE	FALSE	FALSE	FALSE	FALSE	FALSE
ATD3C_HUMAN	Q5T2N8	ATPase family AAA domain-containing protein 3C OS=Homo sapiens OX=9606 GN=ATAD3C PE=2 SV=2	-2.26135	0.0339697	2.4089	0.625301	0.123186	3	1	2		3	4	3	3	0	0	0		0	0	0	0	17.6235	16.1021	16.555	14.566	18.6077	18.5027	18.7534	18.0282	FALSE	FALSE	FALSE	TRUE	FALSE	FALSE	FALSE	FALSE
M4K4_HUMAN	O95819	Mitogen-activated protein kinase kinase kinase kinase 4 OS=Homo sapiens OX=9606 GN=MAP4K4 PE=1 SV=2	-2.24236	0.0344824	3.2733	0.73461	0.161148	1	1	1		5	5	5	4	0	0	0		0	0	0	0	13.887	13.3288	13.5804	16.2095	16.695	16.4986	17.1392	15.6424	FALSE	FALSE	FALSE	TRUE	FALSE	FALSE	FALSE	FALSE
PRPF3_HUMAN	O43395	U4/U6 small nuclear ribonucleoprotein Prp3 OS=Homo sapiens OX=9606 GN=PRPF3 PE=1 SV=2	-2.23973	0.00986257	2.5831	0.695044	0.0576748	1	2	2		3	3	2	5	1	2	2		3	3	2	3	13.2808	15.2156	15.0842	14.1765	16.5776	16.5382	16.3627	17.2376	FALSE	FALSE	FALSE	TRUE	FALSE	FALSE	FALSE	FALSE
ARP19_HUMAN	P56211	cAMP-regulated phosphoprotein 19 OS=Homo sapiens OX=9606 GN=ARPP19 PE=1 SV=2	-2.23363	0.00093746	3.0007	0.750415	0.826594	1	1	1	1	3	4	3	3	0	0	0	0	1	2	1	1	17.927	17.8107	18.3553	18.9934	20.2062	20.2812	20.6962	20.8374	FALSE	FALSE	FALSE	FALSE	FALSE	FALSE	FALSE	FALSE
ZGPAT_HUMAN	Q8N5A5	Zinc finger CCCH-type with G patch domain-containing protein OS=Homo sapiens OX=9606 GN=ZGPAT PE=1 SV=3	-2.23074	0.0385628	2.6238	0.654051	0.668098					1	3	1	1					1	2	1	1	11.4446	12.4866	12.6025	14.6653	14.4579	15.5593	15.3228	14.7819	TRUE	TRUE	TRUE	TRUE	FALSE	FALSE	FALSE	FALSE
SCFD1_HUMAN	Q8WVM8	Sec1 family domain-containing protein 1 OS=Homo sapiens OX=9606 GN=SCFD1 PE=1 SV=4	-2.21203	0.0486406	2.7007	0.654682	0.287723			1		4	3	1	2			1		2	2	1	1	13.101	10.9239	12.5834	14.4651	15.647	15.4976	14.3761	14.4009	TRUE	TRUE	FALSE	TRUE	FALSE	FALSE	FALSE	FALSE
UFD1_HUMAN	Q92890	Ubiquitin recognition factor in ER-associated degradation protein 1 OS=Homo sapiens OX=9606 GN=UFD1 PE=1 SV=3	-2.20804	0.0349307	2.0715	0.499836	0.0290366	1	1	1		2	1	3	2	1	1	1		1	1	2	1	15.4142	15.1624	14.9956	13.6627	16.6472	17.4393	18.5457	15.4349	FALSE	FALSE	FALSE	TRUE	FALSE	FALSE	FALSE	FALSE
STRAP_HUMAN	Q9Y3F4	Serine-threonine kinase receptor-associated protein OS=Homo sapiens OX=9606 GN=STRAP PE=1 SV=1	-2.19154	0.0429105	4.0778	0.793914	0.105173	5	12	11	2	15	13	12	14	4	8	7	1	10	8	10	9	18.5181	19.5184	19.2295	16.5152	20.6302	20.0824	20.871	20.9638	FALSE	FALSE	FALSE	FALSE	FALSE	FALSE	FALSE	FALSE
IF4G3_HUMAN	O43432	Eukaryotic translation initiation factor 4 gamma 3 OS=Homo sapiens OX=9606 GN=EIF4G3 PE=1 SV=2	-2.18763	0.000773657	2.882	0.681075	0.457841	1	2	1		2	3	3	3	0	0	0		0	1	2	1	13.5953	13.3866	13.6248	13.0791	14.9645	15.5405	15.8497	16.0816	FALSE	FALSE	FALSE	TRUE	FALSE	FALSE	FALSE	FALSE
BCLF1_HUMAN	Q9NYF8	Bcl-2-associated transcription factor 1 OS=Homo sapiens OX=9606 GN=BCLAF1 PE=1 SV=2	-2.17818	0.0182338	2.8843	0.656044	0.645337	3	3	2	1	7	4	4	6	2	3	2	1	4	3	4	5	14.5154	14.2543	14.885	12.4887	16.742	15.5673	16.0396	16.5072	FALSE	FALSE	FALSE	FALSE	FALSE	FALSE	FALSE	FALSE
RIR1_HUMAN	P23921	Ribonucleoside-diphosphate reductase large subunit OS=Homo sapiens OX=9606 GN=RRM1 PE=1 SV=1	-2.17694	0.0148847	3.3595	0.702366	0.0591019	5	5	5	1	15	10	13	11	4	3	3	1	9	6	9	7	17.6462	17.1623	16.8528	15.344	19.3732	18.4027	19.2219	18.7151	FALSE	FALSE	FALSE	FALSE	FALSE	FALSE	FALSE	FALSE
LDHA_HUMAN	P00338	L-lactate dehydrogenase A chain OS=Homo sapiens OX=9606 GN=LDHA PE=1 SV=2	-2.15839	0.0317332	4.9063	0.731396	0.0650666	10	11	13	17	47	24	20	40	6	6	8	9	17	11	8	16	21.1417	20.2909	21.6619	23.2381	24.5386	22.9221	23.2105	24.2951	FALSE	FALSE	FALSE	FALSE	FALSE	FALSE	FALSE	FALSE
RBM14_HUMAN	Q96PK6	RNA-binding protein 14 OS=Homo sapiens OX=9606 GN=RBM14 PE=1 SV=2	-2.15587	0.00440478	3.4049	0.71914	0.094118	2	3	6	4	8	11	10	9	2	3	6	3	7	7	9	6	16.355	17.1897	17.9539	17.9049	19.1364	19.4514	20.2651	19.174	FALSE	FALSE	FALSE	FALSE	FALSE	FALSE	FALSE	FALSE
UBR5_HUMAN	O95071	E3 ubiquitin-protein ligase UBR5 OS=Homo sapiens OX=9606 GN=UBR5 PE=1 SV=2	-2.151	0.0396665	3.3612	0.706863	0.0453217	1	2	1		12	3	9	5	1	2	1		10	2	7	3	12.69	13.0076	12.9567	13.1138	16.3752	13.7901	15.9221	14.2846	FALSE	FALSE	FALSE	TRUE	FALSE	FALSE	FALSE	FALSE
GT251_HUMAN	Q8NBJ5	Procollagen galactosyltransferase 1 OS=Homo sapiens OX=9606 GN=COLGALT1 PE=1 SV=1	-2.14841	0.0444771	2.2249	0.588856	0.0315083			1	1	2	2	3	1			1	1	2	1	3	1	12.9676	11.8005	14.0586	14.9633	16.1181	14.5347	16.4471	15.2839	TRUE	TRUE	FALSE	FALSE	FALSE	FALSE	FALSE	FALSE
PSA1_HUMAN	P25786	Proteasome subunit alpha type-1 OS=Homo sapiens OX=9606 GN=PSMA1 PE=1 SV=1	-2.14479	0.0244337	3.0442	0.762296	0.456567	3	4	4	8	10	12	11	12	3	3	3	5	7	8	7	8	18.6246	18.324	19.0192	20.8678	21.8756	20.6388	21.1764	21.7238	FALSE	FALSE	FALSE	FALSE	FALSE	FALSE	FALSE	FALSE
PAK1_HUMAN	Q13153	Serine/threonine-protein kinase PAK 1 OS=Homo sapiens OX=9606 GN=PAK1 PE=1 SV=2	-2.14369	0.0255704	1.9172	0.73366	0.450958					2			1					0			0	12.4083	10.5692	12.2638	13.3274	15.2573	13.5353	13.7552	14.5956	TRUE	TRUE	TRUE	TRUE	FALSE	TRUE	TRUE	FALSE
ESPL1_HUMAN	Q14674	Separin OS=Homo sapiens OX=9606 GN=ESPL1 PE=1 SV=3	-2.13562	0.0458886	2.109	0.300354	0.764357						2	2							0	1		12.0467	12.5775	10.7845	13.5051	13.9112	15.362	15.399	12.784	TRUE	TRUE	TRUE	TRUE	TRUE	FALSE	FALSE	TRUE
MTNB_HUMAN	Q96GX9	Methylthioribulose-1-phosphate dehydratase OS=Homo sapiens OX=9606 GN=APIP PE=1 SV=1	-2.13535	0.0412228	2.2658	0.647314	0.167649					3		1						2		1		12.4678	12.0429	11.8	13.7717	16.2821	13.3074	15.1186	13.9159	TRUE	TRUE	TRUE	TRUE	FALSE	TRUE	FALSE	TRUE
ARF1_HUMAN	P84077	ADP-ribosylation factor 1 OS=Homo sapiens OX=9606 GN=ARF1 PE=1 SV=2	-2.13409	0.0077823	3.5332	0.740943	0.388898	2	4	5	4	14	12	12	10	0	0	0	0	0	0	0	0	19.2164	19.0202	19.5152	20.8678	22.4112	21.7069	21.6832	21.3547	FALSE	FALSE	FALSE	FALSE	FALSE	FALSE	FALSE	FALSE
ARF3_HUMAN	P61204	ADP-ribosylation factor 3 OS=Homo sapiens OX=9606 GN=ARF3 PE=1 SV=2	-2.13409	0.0077823	3.5332	0.740943	0.388898	2	4	5	4	14	12	12	10	0	0	0	0	0	0	0	0	19.1493	18.953	19.4481	20.8007	22.3441	21.6397	21.6161	21.2876	FALSE	FALSE	FALSE	FALSE	FALSE	FALSE	FALSE	FALSE
BCAR3_HUMAN	O75815	Breast cancer anti-estrogen resistance protein 3 OS=Homo sapiens OX=9606 GN=BCAR3 PE=1 SV=1	-2.1315	0.0270514	2.6425	0.6635	0.92641		1				1	1	2		1				1	1	1	12.2234	13.8429	11.1228	13.008	14.355	14.2449	15.3326	14.7906	TRUE	FALSE	TRUE	TRUE	TRUE	FALSE	FALSE	FALSE
TOM40_HUMAN	O96008	Mitochondrial import receptor subunit TOM40 homolog OS=Homo sapiens OX=9606 GN=TOMM40 PE=1 SV=1	-2.12065	0.0298634	2.4503	0.581684	0.15249					1	1	1						1	1	1		12.8146	11.7098	14.0231	13.898	16.4193	14.9631	15.5833	13.9625	TRUE	TRUE	TRUE	TRUE	FALSE	FALSE	FALSE	TRUE
IF4G1_HUMAN	Q04637	Eukaryotic translation initiation factor 4 gamma 1 OS=Homo sapiens OX=9606 GN=EIF4G1 PE=1 SV=4	-2.11641	0.00661757	3.6955	0.741293	0.0749344	5	13	10	2	25	20	16	18	4	8	8	2	16	14	11	12	17.1138	17.3522	17.3162	15.8278	19.3568	18.7839	19.0244	18.9106	FALSE	FALSE	FALSE	FALSE	FALSE	FALSE	FALSE	FALSE
API5_HUMAN	Q9BZZ5	Apoptosis inhibitor 5 OS=Homo sapiens OX=9606 GN=API5 PE=1 SV=3	-2.09925	0.0203868	2.5389	0.617472	0.238455				1	2	1	3	2				1	2	1	2	1	13.7876	13.6871	12.9695	14.0664	16.7335	14.4382	16.4112	15.3247	TRUE	TRUE	TRUE	FALSE	FALSE	FALSE	FALSE	FALSE
PWP2_HUMAN	Q15269	Periodic tryptophan protein 2 homolog OS=Homo sapiens OX=9606 GN=PWP2 PE=2 SV=2	-2.08324	0.00725957	2.2987	0.553583	0.677969			1		2	1	1	1			1		2	1	1	1	12.2029	11.8234	13.6323	12.6979	15.6811	14.2685	14.4901	14.2498	TRUE	TRUE	FALSE	TRUE	FALSE	FALSE	FALSE	FALSE
NDUS1_HUMAN	P28331	NADH-ubiquinone oxidoreductase 75 kDa subunit, mitochondrial OS=Homo sapiens OX=9606 GN=NDUFS1 PE=1 SV=3	-2.06361	0.00180493	2.8543	0.684441	0.55168	1	2	2		4	4	2	2	1	1	1		4	3	1	2	13.6867	14.01	13.609	13.4247	16.4734	15.8025	15.4524	15.2564	FALSE	FALSE	FALSE	TRUE	FALSE	FALSE	FALSE	FALSE
ZFR_HUMAN	Q96KR1	Zinc finger RNA-binding protein OS=Homo sapiens OX=9606 GN=ZFR PE=1 SV=2	-2.03823	0.00326468	2.533	0.683577	0.278449	3	1	2		3	3	5	5	2	1	1		2	3	3	4	15.9363	14.8974	15.203	14.7585	16.4629	17.1179	18.0601	17.3072	FALSE	FALSE	FALSE	TRUE	FALSE	FALSE	FALSE	FALSE
TXND9_HUMAN	O14530	Thioredoxin domain-containing protein 9 OS=Homo sapiens OX=9606 GN=TXNDC9 PE=1 SV=2	-2.0368	0.0476166	1.6824	0.205064	0.112055						1	1							1	1		13.8957	11.6561	12.1068	13.0405	13.4328	15.9602	15.6402	13.8131	TRUE	TRUE	TRUE	TRUE	TRUE	FALSE	FALSE	TRUE
SF3B1_HUMAN	O75533	Splicing factor 3B subunit 1 OS=Homo sapiens OX=9606 GN=SF3B1 PE=1 SV=3	-2.03153	0.0472998	4.445	0.760088	0.073662	10	21	18	11	28	20	21	17	7	16	13	8	18	14	16	12	18.1563	21.0543	18.8529	18.6421	21.0933	20.846	21.5256	21.3669	FALSE	FALSE	FALSE	FALSE	FALSE	FALSE	FALSE	FALSE
RU17_HUMAN	P08621	U1 small nuclear ribonucleoprotein 70 kDa OS=Homo sapiens OX=9606 GN=SNRNP70 PE=1 SV=2	-2.02725	0.0302673	1.4848	0.50101	0.836016					1	1	1						1	1	1		12.0243	13.0201	11.2111	13.6307	15.7114	14.7985	13.7894	13.6958	TRUE	TRUE	TRUE	TRUE	FALSE	FALSE	FALSE	TRUE
TRXR1_HUMAN	Q16881	Thioredoxin reductase 1, cytoplasmic OS=Homo sapiens OX=9606 GN=TXNRD1 PE=1 SV=3	-2.02663	0.00218243	5.4798	0.762806	0.00938134	6	5	8	4	17	14	10	16	5	4	7	3	11	10	7	9	17.5932	17.114	17.8213	18.5661	20.204	19.2556	19.6664	20.0751	FALSE	FALSE	FALSE	FALSE	FALSE	FALSE	FALSE	FALSE
BI2L1_HUMAN	Q9UHR4	Brain-specific angiogenesis inhibitor 1-associated protein 2-like protein 1 OS=Homo sapiens OX=9606 GN=BAIAP2L1 PE=1 SV=2	-2.00898	0.00620105	1.9646	0.517534	0.118787	1				1	2		1	1				1	2		1	12.2455	11.8063	13.1374	13.4017	14.1999	15.4291	14.2168	14.7811	FALSE	TRUE	TRUE	TRUE	FALSE	FALSE	TRUE	FALSE
HPRT_HUMAN	P00492	Hypoxanthine-guanine phosphoribosyltransferase OS=Homo sapiens OX=9606 GN=HPRT1 PE=1 SV=2	-2.00158	0.0213015	3.0362	0.767949	0.0406951	1	4	4	2	8	5	6	9	1	2	3	2	4	3	3	5	17.5023	16.7916	18.3997	19.0586	20.3349	18.7969	20.0403	20.5864	FALSE	FALSE	FALSE	FALSE	FALSE	FALSE	FALSE	FALSE
RS3A_HUMAN	P61247	40S ribosomal protein S3a OS=Homo sapiens OX=9606 GN=RPS3A PE=1 SV=2	-1.99829	0.026929	3.3657	0.728765	0.0455145	7	14	8	2	22	22	22	14	4	8	6	1	13	14	14	9	19.875	20.3766	20.0326	17.9833	22.0268	21.0248	21.7232	21.4859	FALSE	FALSE	FALSE	FALSE	FALSE	FALSE	FALSE	FALSE
EXOC4_HUMAN	Q96A65	Exocyst complex component 4 OS=Homo sapiens OX=9606 GN=EXOC4 PE=1 SV=1	-1.99544	0.0244466	2.8827	0.644257	0.263267			1		1		3				1		1		3		13.4255	12.0214	12.2485	12.02	13.2492	14.686	15.7579	14.0041	TRUE	TRUE	FALSE	TRUE	FALSE	TRUE	FALSE	TRUE
GAPD1_HUMAN	Q14C86	GTPase-activating protein and VPS9 domain-containing protein 1 OS=Homo sapiens OX=9606 GN=GAPVD1 PE=1 SV=2	-1.9914	0.00274831	2.6778	0.749914	0.170104	6	2	5	1	10	9	14	7	5	2	3	1	8	7	9	6	16.1698	14.7575	15.6001	15.1144	17.7918	16.8961	17.9017	17.0177	FALSE	FALSE	FALSE	FALSE	FALSE	FALSE	FALSE	FALSE
RED_HUMAN	Q13123	Protein Red OS=Homo sapiens OX=9606 GN=IK PE=1 SV=3	-1.9885	0.00192063	3.2807	0.718048	0.326039	2	2	1	1	4	5	7	5	2	2	1	1	4	4	5	4	15.7472	14.9329	14.9061	14.6109	17.0622	16.3979	17.7717	16.9193	FALSE	FALSE	FALSE	FALSE	FALSE	FALSE	FALSE	FALSE
AIFM1_HUMAN	O95831	Apoptosis-inducing factor 1, mitochondrial OS=Homo sapiens OX=9606 GN=AIFM1 PE=1 SV=1	-1.98131	0.0115009	3.3461	0.770451	0.0332364	2	8	4	1	15	8	9	13	2	6	4	1	9	6	6	8	16.3113	17.4398	16.9031	15.4178	18.9971	17.7163	18.7285	18.5552	FALSE	FALSE	FALSE	FALSE	FALSE	FALSE	FALSE	FALSE
DPYL1_HUMAN	Q14194	Dihydropyrimidinase-related protein 1 OS=Homo sapiens OX=9606 GN=CRMP1 PE=1 SV=1	-1.98014	0.00772109	3.4488	0.65526	0.289866	1	2	2	1	4	3	5	3	0	0	0	0	0	0	0	0	15.9788	15.5625	15.9452	17.0733	18.494	17.2465	18.9578	17.7821	FALSE	FALSE	FALSE	FALSE	FALSE	FALSE	FALSE	FALSE
RS4X_HUMAN	P62701	40S ribosomal protein S4, X isoform OS=Homo sapiens OX=9606 GN=RPS4X PE=1 SV=2	-1.97969	0.0429273	4.2939	0.706737	0.0418907	5	13	12	1	22	12	17	14	3	5	4	0	6	5	7	6	19.053	19.8643	19.921	17.2256	21.4976	20.0525	21.3341	21.0984	FALSE	FALSE	FALSE	FALSE	FALSE	FALSE	FALSE	FALSE
SRPRA_HUMAN	P08240	Signal recognition particle receptor subunit alpha OS=Homo sapiens OX=9606 GN=SRPRA PE=1 SV=2	-1.97931	0.0273774	3.536	0.75502	0.111888	10	7	5	1	17	7	15	13	7	6	5	1	12	6	11	10	18.1658	18.0241	17.8062	15.8447	19.8906	18.4051	19.9511	19.5114	FALSE	FALSE	FALSE	FALSE	FALSE	FALSE	FALSE	FALSE
SR140_HUMAN	O15042	U2 snRNP-associated SURP motif-containing protein OS=Homo sapiens OX=9606 GN=U2SURP PE=1 SV=2	-1.96902	0.0490918	2.1036	0.669662	0.0523568					6	2	3	1					5	2	3	1	12.8625	13.5971	12.9441	11.9562	16.0103	14.6497	15.5361	13.0398	TRUE	TRUE	TRUE	TRUE	FALSE	FALSE	FALSE	FALSE
PYGL_HUMAN	P06737	Glycogen phosphorylase, liver form OS=Homo sapiens OX=9606 GN=PYGL PE=1 SV=4	-1.94928	0.0440736	1.7717	0.592385	0.802216					3		1	2					1		0	0	12.3554	11.581	11.7378	13.8587	15.4522	12.8788	14.9368	14.0621	TRUE	TRUE	TRUE	TRUE	FALSE	TRUE	FALSE	FALSE
TERA_HUMAN	P55072	Transitional endoplasmic reticulum ATPase OS=Homo sapiens OX=9606 GN=VCP PE=1 SV=4	-1.93733	0.0100117	3.7032	0.72996	0.00947818	5	7	12	8	26	19	19	21	5	4	9	6	16	15	13	12	17.4934	17.0059	18.4137	18.73	20.3515	19.4025	19.8723	19.7661	FALSE	FALSE	FALSE	FALSE	FALSE	FALSE	FALSE	FALSE
ACLY_HUMAN	P53396	ATP-citrate synthase OS=Homo sapiens OX=9606 GN=ACLY PE=1 SV=3	-1.93569	0.0108889	3.8113	0.737499	0.129258	11	14	15	4	30	28	20	23	10	12	13	4	20	19	16	16	18.6546	18.554	18.7771	17.032	20.7332	19.7748	19.9991	20.2533	FALSE	FALSE	FALSE	FALSE	FALSE	FALSE	FALSE	FALSE
ENPLL_HUMAN	Q58FF3	Putative endoplasmin-like protein OS=Homo sapiens OX=9606 GN=HSP90B2P PE=5 SV=1	-1.9188	0.0373046	3.2537	0.589983	0.0580977	4	3	4	6	9	7	5	5	0	0	0	0	0	0	0	0	18.5852	17.4931	18.5825	20.0625	21.3324	20.9024	19.1597	21.0039	FALSE	FALSE	FALSE	FALSE	FALSE	FALSE	FALSE	FALSE
SMRC2_HUMAN	Q8TAQ2	SWI/SNF complex subunit SMARCC2 OS=Homo sapiens OX=9606 GN=SMARCC2 PE=1 SV=1	-1.91834	0.0433347	3.4817	0.765316	0.264217	3	1	3		3	5	5	3	1	1	1		1	3	4	1	15.4248	13.4435	15.3427	13.1329	16.1232	16.0036	17.023	15.8674	FALSE	FALSE	FALSE	TRUE	FALSE	FALSE	FALSE	FALSE
DUT_HUMAN	P33316	Deoxyuridine 5\'-triphosphate nucleotidohydrolase, mitochondrial OS=Homo sapiens OX=9606 GN=DUT PE=1 SV=4	-1.88962	0.0448776	3.8784	0.764432	0.210176	1	6	4	2	5	5	10	5	1	3	3	2	3	2	5	3	15.3182	17.6846	17.6823	17.745	18.7387	18.7593	19.555	18.9355	FALSE	FALSE	FALSE	FALSE	FALSE	FALSE	FALSE	FALSE
LIMC1_HUMAN	Q9UPQ0	LIM and calponin homology domains-containing protein 1 OS=Homo sapiens OX=9606 GN=LIMCH1 PE=1 SV=4	-1.88943	0.00441822	3.1489	0.79596	0.000304889	6	8	4	7	14	16	11	12	4	6	3	5	11	11	9	6	16.4524	16.358	15.8921	17.3144	18.5168	18.5746	18.4219	18.0614	FALSE	FALSE	FALSE	FALSE	FALSE	FALSE	FALSE	FALSE
SRRT_HUMAN	Q9BXP5	Serrate RNA effector molecule homolog OS=Homo sapiens OX=9606 GN=SRRT PE=1 SV=1	-1.87525	0.0461706	3.331	0.666667	0.0231704	3	1			7	2	4	7	2	1			5	1	3	4	15.9991	14.2029	13.7164	14.0725	17.3045	14.9	16.2019	17.0855	FALSE	FALSE	TRUE	TRUE	FALSE	FALSE	FALSE	FALSE
EI2BE_HUMAN	Q13144	Translation initiation factor eIF-2B subunit epsilon OS=Homo sapiens OX=9606 GN=EIF2B5 PE=1 SV=3	-1.85675	0.0268247	2.9662	0.607612	0.391578		1	1		2	1	2	3		1	1		2	1	2	2	12.8474	14.1205	14.629	14.5072	16.6384	14.5323	15.8463	16.5142	TRUE	FALSE	FALSE	TRUE	FALSE	FALSE	FALSE	FALSE
ROA0_HUMAN	Q13151	Heterogeneous nuclear ribonucleoprotein A0 OS=Homo sapiens OX=9606 GN=HNRNPA0 PE=1 SV=1	-1.83947	0.0167582	4.6562	0.801641	0.195928	4	8	8	5	15	15	9	11	3	4	5	4	6	7	4	5	19.0387	19.3434	19.5309	20.5444	22.3486	21.9029	20.3479	21.2159	FALSE	FALSE	FALSE	FALSE	FALSE	FALSE	FALSE	FALSE
ELP3_HUMAN	Q9H9T3	Elongator complex protein 3 OS=Homo sapiens OX=9606 GN=ELP3 PE=1 SV=2	-1.82421	0.0493392	2.582	0.694771	1.10378		1			3	2		1		1			1	2		1	13.3159	13.8476	12.4311	14.6755	15.0766	16.9644	15.2557	14.2703	TRUE	FALSE	TRUE	TRUE	FALSE	FALSE	TRUE	FALSE
RAB2B_HUMAN	Q8WUD1	Ras-related protein Rab-2B OS=Homo sapiens OX=9606 GN=RAB2B PE=1 SV=1	-1.81864	0.000514011	3.7217	0.694953	0.432149	1	1	1	1	2	3	5	3	0	0	0	0	0	0	0	0	16.0634	16.3621	16.8073	16.3012	18.6471	17.8514	18.4442	17.8658	FALSE	FALSE	FALSE	FALSE	FALSE	FALSE	FALSE	FALSE
IMA5_HUMAN	P52294	Importin subunit alpha-5 OS=Homo sapiens OX=9606 GN=KPNA1 PE=1 SV=3	-1.80937	0.0388722	3.0797	0.727366	0.0174535	2	4	2	1	5	5	6	5	2	2	1	1	2	2	2	2	16.7252	18.1646	15.6585	16.539	18.6755	18.4548	18.7034	18.4912	FALSE	FALSE	FALSE	FALSE	FALSE	FALSE	FALSE	FALSE
DNM1L_HUMAN	O00429	Dynamin-1-like protein OS=Homo sapiens OX=9606 GN=DNM1L PE=1 SV=2	-1.80589	0.000711486	3.3157	0.574895	0.228368	2	5	4	1	7	9	6	7	2	3	3	1	5	6	4	5	16.0016	16.0856	16.2324	15.4484	18.0395	17.2739	17.5048	18.1735	FALSE	FALSE	FALSE	FALSE	FALSE	FALSE	FALSE	FALSE
SAHH_HUMAN	P23526	Adenosylhomocysteinase OS=Homo sapiens OX=9606 GN=AHCY PE=1 SV=4	-1.79705	0.0241712	5.1737	0.752551	0.018425	6	10	9	12	18	20	13	19	5	7	7	8	10	12	11	10	18.86	18.9594	19.3629	20.8517	21.7151	20.9542	21.2255	21.3275	FALSE	FALSE	FALSE	FALSE	FALSE	FALSE	FALSE	FALSE
UBA1_HUMAN	P22314	Ubiquitin-like modifier-activating enzyme 1 OS=Homo sapiens OX=9606 GN=UBA1 PE=1 SV=3	-1.78703	0.0116014	4.1726	0.840899	0.0544691	9	8	11	10	28	24	25	20	7	5	7	7	16	14	15	12	18.0203	17.492	18.4567	19.3424	20.7122	19.5288	20.026	20.1926	FALSE	FALSE	FALSE	FALSE	FALSE	FALSE	FALSE	FALSE
PKN2_HUMAN	Q16513	Serine/threonine-protein kinase N2 OS=Homo sapiens OX=9606 GN=PKN2 PE=1 SV=1	-1.7805	0.0201289	2.3047	0.621983	0.212295	1	1	1		5	1	4	2	1	1	1		4	1	4	1	14.6137	13.9489	14.2528	12.8592	16.3423	14.7796	16.478	15.1968	FALSE	FALSE	FALSE	TRUE	FALSE	FALSE	FALSE	FALSE
SCMC1_HUMAN	Q6NUK1	Calcium-binding mitochondrial carrier protein SCaMC-1 OS=Homo sapiens OX=9606 GN=SLC25A24 PE=1 SV=2	-1.77665	0.012252	2.6492	0.555941	0.572207	1	1	1		2	3	1	2	1	1	1		1	2	1	1	15.2331	15.0977	15.1674	13.6155	16.1856	17.439	16.326	16.2698	FALSE	FALSE	FALSE	TRUE	FALSE	FALSE	FALSE	FALSE
ARF5_HUMAN	P84085	ADP-ribosylation factor 5 OS=Homo sapiens OX=9606 GN=ARF5 PE=1 SV=2	-1.77328	0.0049083	3.5332	0.740943	0.617363	1	3	1	1	8	4	5	5	0	0	0	0	0	0	0	0	19.1863	18.8773	18.927	20.1539	21.7135	20.3754	21.2277	20.921	FALSE	FALSE	FALSE	FALSE	FALSE	FALSE	FALSE	FALSE
DDX3X_HUMAN	O00571	ATP-dependent RNA helicase DDX3X OS=Homo sapiens OX=9606 GN=DDX3X PE=1 SV=3	-1.76615	2.18951e-05	5.1924	0.756359	0.0339855	27	29	31	21	55	43	40	48	5	4	5	4	7	6	4	7	21.694	21.3313	21.5538	21.3188	23.2851	23.1116	23.3468	23.219	FALSE	FALSE	FALSE	FALSE	FALSE	FALSE	FALSE	FALSE
TF3C4_HUMAN	Q9UKN8	General transcription factor 3C polypeptide 4 OS=Homo sapiens OX=9606 GN=GTF3C4 PE=1 SV=2	-1.7623	0.0267988	1.8832	0.613967	0.74239			2		1	1	1	1			1		1	1	1	1	12.0678	11.994	13.6178	13.7098	14.8138	14.2093	14.9893	14.4262	TRUE	TRUE	FALSE	TRUE	FALSE	FALSE	FALSE	FALSE
QCR2_HUMAN	P22695	Cytochrome b-c1 complex subunit 2, mitochondrial OS=Homo sapiens OX=9606 GN=UQCRC2 PE=1 SV=3	-1.7467	0.0274103	3.947	0.684393	0.502176	2	3	3	1	10	7	9	3	1	3	2	1	8	6	5	2	16.6205	17.4093	17.6231	17.3829	19.8586	19.1666	19.3613	17.636	FALSE	FALSE	FALSE	FALSE	FALSE	FALSE	FALSE	FALSE
DDX3Y_HUMAN	O15523	ATP-dependent RNA helicase DDX3Y OS=Homo sapiens OX=9606 GN=DDX3Y PE=1 SV=2	-1.73709	4.93066e-06	5.1924	0.705518	0.0339855	20	21	25	15	38	32	32	34	0	0	0	0	0	0	0	0	21.3706	21.0467	21.238	21.0275	22.9259	22.7572	23.1183	22.8297	FALSE	FALSE	FALSE	FALSE	FALSE	FALSE	FALSE	FALSE
DESM_HUMAN	P17661	Desmin OS=Homo sapiens OX=9606 GN=DES PE=1 SV=3	-1.73287	0.00291412	4.8152	0.645781	0.0327162	13	11	10	9	17	14	7	16	0	0	0	0	0	0	0	0	20.5424	20.2392	20.552	20.9603	22.3973	22.518	21.5399	22.7702	FALSE	FALSE	FALSE	FALSE	FALSE	FALSE	FALSE	FALSE
VP26A_HUMAN	O75436	Vacuolar protein sorting-associated protein 26A OS=Homo sapiens OX=9606 GN=VPS26A PE=1 SV=2	-1.72401	0.0397044	3.6475	0.666593	0.111146	1	1	4	3	6	4	6	6	1	1	3	2	3	3	3	3	16.009	15.2486	17.1555	17.5429	18.6659	17.7783	18.3857	18.0221	FALSE	FALSE	FALSE	FALSE	FALSE	FALSE	FALSE	FALSE
RRP44_HUMAN	Q9Y2L1	Exosome complex exonuclease RRP44 OS=Homo sapiens OX=9606 GN=DIS3 PE=1 SV=2	-1.71081	0.0371011	2.2491	0.580588	0.0371837					2		1	3					2		1	2	12.9172	11.8143	12.4649	14.2398	15.42	13.8201	14.3193	14.7201	TRUE	TRUE	TRUE	TRUE	FALSE	TRUE	FALSE	FALSE
ACADV_HUMAN	P49748	Very long-chain specific acyl-CoA dehydrogenase, mitochondrial OS=Homo sapiens OX=9606 GN=ACADVL PE=1 SV=1	-1.70338	0.0171521	3.9538	0.723766	0.258193	8	4	8	4	15	10	11	11	5	3	5	3	9	7	7	6	17.7294	16.6459	17.4099	17.1832	20.0724	18.2507	19.0404	18.4183	FALSE	FALSE	FALSE	FALSE	FALSE	FALSE	FALSE	FALSE
SF3A1_HUMAN	Q15459	Splicing factor 3A subunit 1 OS=Homo sapiens OX=9606 GN=SF3A1 PE=1 SV=1	-1.70058	0.0211307	3.9861	0.741326	0.0854622	3	4	9	3	13	8	13	13	3	4	7	3	10	7	10	9	16.4358	16.8439	18.0512	18.1523	19.3054	18.4873	19.2047	19.2882	FALSE	FALSE	FALSE	FALSE	FALSE	FALSE	FALSE	FALSE
NSF_HUMAN	P46459	Vesicle-fusing ATPase OS=Homo sapiens OX=9606 GN=NSF PE=1 SV=3	-1.69889	0.0227035	2.8608	0.598119	0.108957	1	2	1		5	2	1	4	1	2	1		4	2	1	3	14.5002	14.8064	13.8132	12.9635	16.5411	15.3057	14.8885	16.1435	FALSE	FALSE	FALSE	TRUE	FALSE	FALSE	FALSE	FALSE
KPYM_HUMAN	P14618	Pyruvate kinase PKM OS=Homo sapiens OX=9606 GN=PKM PE=1 SV=4	-1.69861	0.0490396	5.8277	0.805271	0.0840446	22	22	31	35	73	58	53	51	12	11	16	18	27	22	19	22	22.0326	21.0791	22.3226	23.8003	24.6599	23.3401	23.9433	24.0858	FALSE	FALSE	FALSE	FALSE	FALSE	FALSE	FALSE	FALSE
LPPRC_HUMAN	P42704	Leucine-rich PPR motif-containing protein, mitochondrial OS=Homo sapiens OX=9606 GN=LRPPRC PE=1 SV=3	-1.69632	0.00136078	4.2863	0.755631	0.00827415	16	20	10	6	44	32	24	28	11	13	8	5	24	19	15	19	17.8449	17.7269	17.337	16.882	19.7622	18.8697	19.036	18.9081	FALSE	FALSE	FALSE	FALSE	FALSE	FALSE	FALSE	FALSE
KS6A4_HUMAN	O75676	Ribosomal protein S6 kinase alpha-4 OS=Homo sapiens OX=9606 GN=RPS6KA4 PE=1 SV=1	-1.69434	0.04794	3.0753	0.729763	0.244714	1	5	2		7	3	4	4	1	3	1		3	1	2	4	14.2776	16.3544	15.9153	14.2249	17.6057	16.0255	17.2945	16.6239	FALSE	FALSE	FALSE	TRUE	FALSE	FALSE	FALSE	FALSE
SPF45_HUMAN	Q96I25	Splicing factor 45 OS=Homo sapiens OX=9606 GN=RBM17 PE=1 SV=1	-1.69368	0.0336142	2.7888	0.735277	0.309675	1	1	1		3	2	2	1	1	1	1		3	2	1	1	14.1148	13.7047	14.1985	13.5994	16.9402	15.523	15.254	14.675	FALSE	FALSE	FALSE	TRUE	FALSE	FALSE	FALSE	FALSE
JIP4_HUMAN	O60271	C-Jun-amino-terminal kinase-interacting protein 4 OS=Homo sapiens OX=9606 GN=SPAG9 PE=1 SV=4	-1.69293	0.00709491	2.854	0.716332	0.0433917	1	2	2	2	4	4	7	4	1	2	1	2	3	4	7	4	14.0032	14.1578	13.9143	15.0528	15.1983	15.8222	16.7446	16.1346	FALSE	FALSE	FALSE	FALSE	FALSE	FALSE	FALSE	FALSE
ACSL3_HUMAN	O95573	Long-chain-fatty-acid--CoA ligase 3 OS=Homo sapiens OX=9606 GN=ACSL3 PE=1 SV=3	-1.68838	0.00508811	3.302	0.718481	0.205985	2	4	2	1	8	6	5	8	1	2	2	1	5	3	3	5	15.7831	16.191	16.3094	16.3759	18.6106	17.2194	17.7285	17.8544	FALSE	FALSE	FALSE	FALSE	FALSE	FALSE	FALSE	FALSE
NEP_HUMAN	P08473	Neprilysin OS=Homo sapiens OX=9606 GN=MME PE=1 SV=2	-1.68362	0.0285976	1.5003	0.339914	0.282241							1	1							0	0	12.0262	12.6235	11.8251	13.8449	14.0805	14.7031	14.1763	14.0942	TRUE	TRUE	TRUE	TRUE	TRUE	TRUE	FALSE	FALSE
LDH6B_HUMAN	Q9BYZ2	L-lactate dehydrogenase A-like 6B OS=Homo sapiens OX=9606 GN=LDHAL6B PE=1 SV=3	-1.67944	0.0380123	2.2088	0.40067	0.540421	1	3	1	1	1	2	2	2	0	0	0	0	0	0	0	0	19.0778	18.2487	18.9595	20.6618	21.5972	20.1339	20.6688	21.2658	FALSE	FALSE	FALSE	FALSE	FALSE	FALSE	FALSE	FALSE
LDH6A_HUMAN	Q6ZMR3	L-lactate dehydrogenase A-like 6A OS=Homo sapiens OX=9606 GN=LDHAL6A PE=2 SV=1	-1.67944	0.0380123	2.2088	0.40067	0.540421	1	3	1	1	1	2	2	2	0	0	0	0	0	0	0	0	19.3002	18.4711	19.1819	20.8842	21.8196	20.3563	20.8911	21.4882	FALSE	FALSE	FALSE	FALSE	FALSE	FALSE	FALSE	FALSE
PUR6_HUMAN	P22234	Multifunctional protein ADE2 OS=Homo sapiens OX=9606 GN=PAICS PE=1 SV=3	-1.67292	0.0236302	3.4555	0.810505	0.089102	5	8	7	12	18	18	17	15	3	5	5	7	9	10	9	8	18.6366	18.6439	19.063	20.4856	21.2859	20.3615	21.0372	20.8363	FALSE	FALSE	FALSE	FALSE	FALSE	FALSE	FALSE	FALSE
PP6R3_HUMAN	Q5H9R7	Serine/threonine-protein phosphatase 6 regulatory subunit 3 OS=Homo sapiens OX=9606 GN=PPP6R3 PE=1 SV=2	-1.66898	0.0262223	3.5174	0.770841	0.131233	1	3	3		3	3	2	6	1	3	2		3	3	2	4	15.0733	16.4131	14.6231	14.7377	17.007	16.824	15.89	17.8021	FALSE	FALSE	FALSE	TRUE	FALSE	FALSE	FALSE	FALSE
VIGLN_HUMAN	Q00341	Vigilin OS=Homo sapiens OX=9606 GN=HDLBP PE=1 SV=2	-1.65246	0.0399753	2.8901	0.691931	0.254192		1	2	1	6	2	3	3		1	2	1	4	2	3	3	12.942	12.7066	14.4199	14.5391	16.2207	14.2642	15.2667	15.4658	TRUE	FALSE	FALSE	FALSE	FALSE	FALSE	FALSE	FALSE
RBM22_HUMAN	Q9NW64	Pre-mRNA-splicing factor RBM22 OS=Homo sapiens OX=9606 GN=RBM22 PE=1 SV=1	-1.64896	0.0367688	2.8453	0.743472	0.721791	2	1	1		3	3	5	2	1	1	1		2	2	3	2	16.0975	15.264	15.4016	13.732	16.7306	16.3105	17.5003	16.5495	FALSE	FALSE	FALSE	TRUE	FALSE	FALSE	FALSE	FALSE
ACSL4_HUMAN	O60488	Long-chain-fatty-acid--CoA ligase 4 OS=Homo sapiens OX=9606 GN=ACSL4 PE=1 SV=2	-1.64758	0.00753275	2.6418	0.674994	0.435267		1			3	1	1	3		0			1	0	0	1	14.0274	14.1842	14.3087	13.6515	16.3914	14.9056	15.5741	15.8911	TRUE	FALSE	TRUE	TRUE	FALSE	FALSE	FALSE	FALSE
TRAP1_HUMAN	Q12931	Heat shock protein 75 kDa, mitochondrial OS=Homo sapiens OX=9606 GN=TRAP1 PE=1 SV=3	-1.64167	0.00761025	4.0836	0.778171	0.00792439	5	8	6	9	24	17	13	13	5	4	5	6	15	12	9	8	17.9687	17.2749	17.5685	18.7065	20.3036	19.0288	19.4133	19.3396	FALSE	FALSE	FALSE	FALSE	FALSE	FALSE	FALSE	FALSE
GYS1_HUMAN	P13807	Glycogen [starch] synthase, muscle OS=Homo sapiens OX=9606 GN=GYS1 PE=1 SV=2	-1.63248	0.0240706	3.3014	0.762506	0.167651	4	6	3	1	4	7	4	4	2	4	2	1	3	3	3	2	16.5648	17.3626	16.2843	15.2867	17.6893	17.9686	18.5424	17.828	FALSE	FALSE	FALSE	FALSE	FALSE	FALSE	FALSE	FALSE
IF4A1_HUMAN	P60842	Eukaryotic initiation factor 4A-I OS=Homo sapiens OX=9606 GN=EIF4A1 PE=1 SV=1	-1.62972	0.0135276	4.9464	0.790514	0.31796	13	16	23	21	46	36	30	36	3	4	4	5	11	9	7	11	21.0384	20.5044	21.2188	22.2764	23.5006	22.3899	22.8665	22.7998	FALSE	FALSE	FALSE	FALSE	FALSE	FALSE	FALSE	FALSE
CPSM_HUMAN	P31327	Carbamoyl-phosphate synthase [ammonia], mitochondrial OS=Homo sapiens OX=9606 GN=CPS1 PE=1 SV=2	-1.62701	0.0035239	4.0891	0.785643	0.021455	21	22	28	24	65	47	50	50	14	14	17	17	37	25	28	31	18.9743	18.8117	19.2622	19.6763	21.4587	20.1516	20.7204	20.9019	FALSE	FALSE	FALSE	FALSE	FALSE	FALSE	FALSE	FALSE
AFAP1_HUMAN	Q8N556	Actin filament-associated protein 1 OS=Homo sapiens OX=9606 GN=AFAP1 PE=1 SV=2	-1.61599	0.0385812	3.4558	0.753873	0.0136482	5	2	7	2	4	6	6	5	4	2	5	2	3	5	4	4	17.149	15.5504	17.1907	15.6926	16.904	18.1399	18.9225	18.0802	FALSE	FALSE	FALSE	FALSE	FALSE	FALSE	FALSE	FALSE
PERI_HUMAN	P41219	Peripherin OS=Homo sapiens OX=9606 GN=PRPH PE=1 SV=2	-1.59657	0.000203021	3.0048	0.556793	0.0327162	10	10	8	7	14	12	7	15	0	0	0	0	0	0	0	0	20.2339	20.0689	20.272	20.7105	21.9651	21.9989	21.5126	22.1951	FALSE	FALSE	FALSE	FALSE	FALSE	FALSE	FALSE	FALSE
RS5_HUMAN	P46782	40S ribosomal protein S5 OS=Homo sapiens OX=9606 GN=RPS5 PE=1 SV=4	-1.59091	0.000449761	2.3443	0.717145	0.0906156	2	3	3	2	11	7	6	5	2	2	3	1	7	4	5	3	19.2441	19.1706	19.8446	19.0877	21.1626	20.9096	20.5821	21.0564	FALSE	FALSE	FALSE	FALSE	FALSE	FALSE	FALSE	FALSE
PRP31_HUMAN	Q8WWY3	U4/U6 small nuclear ribonucleoprotein Prp31 OS=Homo sapiens OX=9606 GN=PRPF31 PE=1 SV=2	-1.58053	0.00374229	3.2747	0.749549	0.119582	4	2	3	1	3	4	5	4	2	2	2	1	3	3	3	4	16.208	16.2537	16.2687	15.2555	17.3876	17.5151	17.1468	18.2584	FALSE	FALSE	FALSE	FALSE	FALSE	FALSE	FALSE	FALSE
DDB1_HUMAN	Q16531	DNA damage-binding protein 1 OS=Homo sapiens OX=9606 GN=DDB1 PE=1 SV=1	-1.57873	0.00309946	2.5409	0.676252	0.182237	4	4	8	4	10	8	14	12	4	3	5	4	9	6	8	9	17.0373	16.7222	17.4898	17.6561	18.677	18.1587	19.1457	19.2389	FALSE	FALSE	FALSE	FALSE	FALSE	FALSE	FALSE	FALSE
PSB3_HUMAN	P49720	Proteasome subunit beta type-3 OS=Homo sapiens OX=9606 GN=PSMB3 PE=1 SV=2	-1.57398	4.45749e-05	3.4499	0.737997	0.267975	3	5	2	2	6	3	4	3	2	2	2	2	3	3	3	3	18.4447	18.6652	18.6266	18.9464	20.4028	20.0268	20.4573	20.0919	FALSE	FALSE	FALSE	FALSE	FALSE	FALSE	FALSE	FALSE
ENSA_HUMAN	O43768	Alpha-endosulfine OS=Homo sapiens OX=9606 GN=ENSA PE=1 SV=1	-1.56565	0.0175217	3.6442	0.750415	0.318739	2	4	4	2	7	6	4	6	1	2	3	1	4	4	2	4	18.2624	19.1519	19.802	19.8667	20.4493	20.9495	20.7354	21.2114	FALSE	FALSE	FALSE	FALSE	FALSE	FALSE	FALSE	FALSE
IMA7_HUMAN	O60684	Importin subunit alpha-7 OS=Homo sapiens OX=9606 GN=KPNA6 PE=1 SV=1	-1.56493	0.0248916	2.7073	0.752753	0.215695	2	4	2	2	4	4	4	3	1	1	1	1	1	1	1	1	16.6633	17.8486	15.857	16.6412	18.3868	18.2278	18.7119	17.9435	FALSE	FALSE	FALSE	FALSE	FALSE	FALSE	FALSE	FALSE
ULA1_HUMAN	Q13564	NEDD8-activating enzyme E1 regulatory subunit OS=Homo sapiens OX=9606 GN=NAE1 PE=1 SV=1	-1.54795	0.0286328	2.3399	0.373578	0.371536					1			1					1			1	12.3049	13.3729	12.7637	13.3621	15.2466	13.7003	13.7979	15.2507	TRUE	TRUE	TRUE	TRUE	FALSE	TRUE	TRUE	FALSE
IMP3_HUMAN	Q9NV31	U3 small nucleolar ribonucleoprotein protein IMP3 OS=Homo sapiens OX=9606 GN=IMP3 PE=1 SV=1	-1.54671	0.0211779	2.1094	0.735988	0.0695316	1	1	1		1	1	2	1	1	1	1		1	1	1	1	15.0846	14.817	14.7909	13.9473	15.3554	15.8036	17.1645	16.5031	FALSE	FALSE	FALSE	TRUE	FALSE	FALSE	FALSE	FALSE
ELP1_HUMAN	O95163	Elongator complex protein 1 OS=Homo sapiens OX=9606 GN=ELP1 PE=1 SV=3	-1.53581	0.0084595	3.1378	0.729237	0.00323817	4	4	3	1	7	7	6	6	3	2	3	1	5	4	4	4	15.3874	15.254	15.2977	14.9695	16.7618	16.0586	17.4295	16.802	FALSE	FALSE	FALSE	FALSE	FALSE	FALSE	FALSE	FALSE
COX41_HUMAN	P13073	Cytochrome c oxidase subunit 4 isoform 1, mitochondrial OS=Homo sapiens OX=9606 GN=COX4I1 PE=1 SV=1	-1.533	0.0443613	3.7973	0.68099	0.481371	2	2	5	3	3	7	6	6	2	2	4	3	3	4	4	4	17.6801	18.1038	19.4547	19.6707	19.8502	19.8463	20.6248	20.72	FALSE	FALSE	FALSE	FALSE	FALSE	FALSE	FALSE	FALSE
IF4A2_HUMAN	Q14240	Eukaryotic initiation factor 4A-II OS=Homo sapiens OX=9606 GN=EIF4A2 PE=1 SV=2	-1.519	0.0135825	3.5437	0.779613	0.31796	10	12	17	15	25	18	16	17	0	0	0	0	0	0	0	0	20.7283	20.1633	20.9108	21.8314	22.9641	21.9579	22.4539	22.3339	FALSE	FALSE	FALSE	FALSE	FALSE	FALSE	FALSE	FALSE
KC1A_HUMAN	P48729	Casein kinase I isoform alpha OS=Homo sapiens OX=9606 GN=CSNK1A1 PE=1 SV=2	-1.51821	0.00499537	2.5657	0.685632	0.349554	3	2	2	1	7	4	5	6	1	1	1	0	3	1	2	2	16.9759	16.7688	16.4084	15.9816	18.4234	17.2768	18.3863	18.1209	FALSE	FALSE	FALSE	FALSE	FALSE	FALSE	FALSE	FALSE
GNL3L_HUMAN	Q9NVN8	Guanine nucleotide-binding protein-like 3-like protein OS=Homo sapiens OX=9606 GN=GNL3L PE=1 SV=1	-1.51105	0.0415846	2.9182	0.736023	0.0856132	1	2			3	1	3	3	1	2			3	1	2	2	13.5324	13.6628	13.5326	14.5207	16.1688	14.0914	15.9637	15.0689	FALSE	FALSE	TRUE	TRUE	FALSE	FALSE	FALSE	FALSE
TCAL4_HUMAN	Q96EI5	Transcription elongation factor A protein-like 4 OS=Homo sapiens OX=9606 GN=TCEAL4 PE=1 SV=2	-1.5097	0.000844635	2.3947	0.681841	0.246094	2	2	2	1	4	3	1	2	0	0	0	0	1	1	0	0	16.3574	16.6817	16.2526	16.5692	18.3826	17.9939	17.9951	17.5282	FALSE	FALSE	FALSE	FALSE	FALSE	FALSE	FALSE	FALSE
CSRP1_HUMAN	P21291	Cysteine and glycine-rich protein 1 OS=Homo sapiens OX=9606 GN=CSRP1 PE=1 SV=3	-1.49374	0.0335517	3.9273	0.745445	0.701803	2	2	2	2	7	3	2	1	1	1	1	1	5	2	1	1	16.7553	17.0388	16.7872	17.4368	19.6672	18.1644	18.5234	17.638	FALSE	FALSE	FALSE	FALSE	FALSE	FALSE	FALSE	FALSE
AKAP8_HUMAN	O43823	A-kinase anchor protein 8 OS=Homo sapiens OX=9606 GN=AKAP8 PE=1 SV=1	-1.48494	0.0492873	1.8668	0.462878	0.740995					1		1						1		1		13.1102	12.3986	11.4054	12.459	15.0992	12.8299	13.5092	13.8748	TRUE	TRUE	TRUE	TRUE	FALSE	TRUE	FALSE	TRUE
USP9X_HUMAN	Q93008	Probable ubiquitin carboxyl-terminal hydrolase FAF-X OS=Homo sapiens OX=9606 GN=USP9X PE=1 SV=3	-1.48419	0.0173156	3.9957	0.712966	0.0429467	2	6	4	1	9	8	5	5	1	4	3	1	5	5	3	3	13.7258	15.2362	14.8612	14.005	16.3792	15.8291	15.9553	15.6015	FALSE	FALSE	FALSE	FALSE	FALSE	FALSE	FALSE	FALSE
PFKAM_HUMAN	P08237	ATP-dependent 6-phosphofructokinase, muscle type OS=Homo sapiens OX=9606 GN=PFKM PE=1 SV=2	-1.47332	0.000666043	2.8911	0.719241	0.0846208	2	3	4	1	11	8	8	8	0	1	2	0	5	4	5	2	17.0403	16.6526	17.0445	17.2293	18.9494	18.1374	18.3885	18.3847	FALSE	FALSE	FALSE	FALSE	FALSE	FALSE	FALSE	FALSE
PSMD3_HUMAN	O43242	26S proteasome non-ATPase regulatory subunit 3 OS=Homo sapiens OX=9606 GN=PSMD3 PE=1 SV=2	-1.46495	0.00845038	3.6125	0.734029	0.00366596	14	16	12	6	26	20	21	19	10	10	7	5	15	11	12	12	19.6156	19.1993	18.9623	18.4024	21.0991	19.8434	20.8281	20.2688	FALSE	FALSE	FALSE	FALSE	FALSE	FALSE	FALSE	FALSE
NDKB_HUMAN	P22392	Nucleoside diphosphate kinase B OS=Homo sapiens OX=9606 GN=NME2 PE=1 SV=1	-1.45983	0.0391918	4.2617	0.739564	0.0829343	5	9	12	13	20	10	11	16	0	0	0	0	1	0	0	0	20.8371	20.7792	21.5388	22.702	23.5022	22.2229	22.7551	23.2163	FALSE	FALSE	FALSE	FALSE	FALSE	FALSE	FALSE	FALSE
EZRI_HUMAN	P15311	Ezrin OS=Homo sapiens OX=9606 GN=EZR PE=1 SV=4	-1.45491	0.0436722	4.2575	0.76989	0.0895039	13	16	14	20	32	29	29	25	1	3	2	5	7	6	5	3	19.7933	19.0948	19.6702	21.2174	21.7638	21.2375	21.3673	21.2268	FALSE	FALSE	FALSE	FALSE	FALSE	FALSE	FALSE	FALSE
NDKA_HUMAN	P15531	Nucleoside diphosphate kinase A OS=Homo sapiens OX=9606 GN=NME1 PE=1 SV=1	-1.45327	0.0445427	4.2617	0.739564	0.0829343	3	7	10	12	18	16	13	16	1	1	2	3	3	4	3	3	20.8629	20.8035	21.6017	22.8006	23.4041	22.5037	22.8328	23.1413	FALSE	FALSE	FALSE	FALSE	FALSE	FALSE	FALSE	FALSE
PSD11_HUMAN	O00231	26S proteasome non-ATPase regulatory subunit 11 OS=Homo sapiens OX=9606 GN=PSMD11 PE=1 SV=3	-1.44062	0.0198445	3.7793	0.769252	0.0259016	7	10	14	9	20	15	20	21	5	7	9	6	13	9	13	14	18.437	18.6966	19.3357	20.055	20.8484	19.8342	20.8056	20.7985	FALSE	FALSE	FALSE	FALSE	FALSE	FALSE	FALSE	FALSE
RS10_HUMAN	P46783	40S ribosomal protein S10 OS=Homo sapiens OX=9606 GN=RPS10 PE=1 SV=1	-1.42487	0.00172867	4.2662	0.762403	0.018765	6	10	8	4	13	10	7	12	0	1	0	0	3	2	0	2	20.505	20.6983	20.5627	20.2381	22.2042	21.7907	21.4517	22.257	FALSE	FALSE	FALSE	FALSE	FALSE	FALSE	FALSE	FALSE
NDK8_HUMAN	O60361	Putative nucleoside diphosphate kinase OS=Homo sapiens OX=9606 GN=NME2P1 PE=5 SV=1	-1.41624	0.0445962	4.2617	0.739564	0.221331	4	5	6	7	12	5	6	8	0	0	0	0	0	0	0	0	20.4468	20.0501	20.9195	22.1081	22.8872	21.5274	22.0898	22.6851	FALSE	FALSE	FALSE	FALSE	FALSE	FALSE	FALSE	FALSE
TBL3_HUMAN	Q12788	Transducin beta-like protein 3 OS=Homo sapiens OX=9606 GN=TBL3 PE=1 SV=2	-1.41415	0.0374629	3.1288	0.776767	0.490458	2	6	2		4	2	5	5	2	4	1		3	2	5	3	15.0128	16.0943	14.9039	14.1222	16.3952	15.7053	17.336	16.3534	FALSE	FALSE	FALSE	TRUE	FALSE	FALSE	FALSE	FALSE
METK2_HUMAN	P31153	S-adenosylmethionine synthase isoform type-2 OS=Homo sapiens OX=9606 GN=MAT2A PE=1 SV=1	-1.41377	0.0113284	3.1545	0.752915	0.195757	3	7	8	5	12	9	13	6	3	4	5	3	7	6	6	4	18.4677	19.4722	19.3793	18.8082	20.9281	20.3171	20.892	19.6453	FALSE	FALSE	FALSE	FALSE	FALSE	FALSE	FALSE	FALSE
PPHLN_HUMAN	Q8NEY8	Periphilin-1 OS=Homo sapiens OX=9606 GN=PPHLN1 PE=1 SV=2	-1.41152	0.0231019	2.7367	0.502756	0.454574		1	1		1	1	2	1		1	1		1	1	2	1	12.6012	13.3147	14.3213	13.8116	14.7043	14.732	15.6979	14.5606	TRUE	FALSE	FALSE	TRUE	FALSE	FALSE	FALSE	FALSE
SEPT2_HUMAN	Q15019	Septin-2 OS=Homo sapiens OX=9606 GN=SEPTIN2 PE=1 SV=1	-1.40606	0.0360144	3.4079	0.685632	0.296354	5	4	7	2	13	6	10	5	2	2	4	0	6	3	6	2	17.9823	16.4264	18.029	17.3134	19.4359	18.3545	19.4979	18.0869	FALSE	FALSE	FALSE	FALSE	FALSE	FALSE	FALSE	FALSE
PRS6B_HUMAN	P43686	26S proteasome regulatory subunit 6B OS=Homo sapiens OX=9606 GN=PSMC4 PE=1 SV=2	-1.38745	0.0013491	3.6886	0.642754	0.0415734	5	9	5	4	11	20	18	13	5	7	5	4	8	14	11	11	19.5778	19.6649	19.4781	19.4858	20.6873	21.1818	21.1975	20.6897	FALSE	FALSE	FALSE	FALSE	FALSE	FALSE	FALSE	FALSE
RBBP4_HUMAN	Q09028	Histone-binding protein RBBP4 OS=Homo sapiens OX=9606 GN=RBBP4 PE=1 SV=3	-1.38059	0.0215132	3.7006	0.736497	0.121851	3	8	6	2	8	6	11	11	0	1	0	0	2	1	2	2	19.2171	20.1998	20.1243	20.1078	20.8946	20.4973	21.9522	21.8273	FALSE	FALSE	FALSE	FALSE	FALSE	FALSE	FALSE	FALSE
AAK1_HUMAN	Q2M2I8	AP2-associated protein kinase 1 OS=Homo sapiens OX=9606 GN=AAK1 PE=1 SV=3	-1.37921	0.000427714	2.5466	0.753312	0.83302	2	3	2	1	3	3	4	3	1	1	1	1	1	1	1	1	15.7369	15.9018	15.5214	15.4246	16.9651	16.7136	17.4256	16.997	FALSE	FALSE	FALSE	FALSE	FALSE	FALSE	FALSE	FALSE
HNRH3_HUMAN	P31942	Heterogeneous nuclear ribonucleoprotein H3 OS=Homo sapiens OX=9606 GN=HNRNPH3 PE=1 SV=2	-1.37472	0.0266408	3.6218	0.709364	0.106916	2	6	4	4	7	9	4	8	1	4	3	3	4	5	3	4	17.7323	19.0234	18.8765	19.3948	19.9128	20.0984	20.0995	20.4153	FALSE	FALSE	FALSE	FALSE	FALSE	FALSE	FALSE	FALSE
BASI_HUMAN	P35613	Basigin OS=Homo sapiens OX=9606 GN=BSG PE=1 SV=2	-1.37303	0.0428962	4.2273	0.743179	0.171795	1	7	7	5	8	7	10	9	1	4	4	4	5	4	5	4	17.89	19.0542	19.4428	19.9192	20.2541	20.0511	20.831	20.662	FALSE	FALSE	FALSE	FALSE	FALSE	FALSE	FALSE	FALSE
G6PD_HUMAN	P11413	Glucose-6-phosphate 1-dehydrogenase OS=Homo sapiens OX=9606 GN=G6PD PE=1 SV=4	-1.3611	0.0102622	5.1978	0.782543	0.0324159	17	18	18	16	43	40	35	33	10	12	11	9	18	17	15	14	20.6123	20.4828	20.9096	21.7621	22.7322	21.989	22.1192	22.3708	FALSE	FALSE	FALSE	FALSE	FALSE	FALSE	FALSE	FALSE
CKAP5_HUMAN	Q14008	Cytoskeleton-associated protein 5 OS=Homo sapiens OX=9606 GN=CKAP5 PE=1 SV=3	-1.36033	0.00344596	4.1708	0.742441	0.0313187	13	12	11	5	19	20	21	19	10	10	9	4	13	14	17	13	16.925	16.469	16.4795	15.8476	17.7086	17.5322	18.317	17.6046	FALSE	FALSE	FALSE	FALSE	FALSE	FALSE	FALSE	FALSE
SNX6_HUMAN	Q9UNH7	Sorting nexin-6 OS=Homo sapiens OX=9606 GN=SNX6 PE=1 SV=1	-1.35062	0.0200489	2.3439	0.698322	0.607756	1	2	3	1	7	3	4	2	1	1	2	1	5	2	3	2	15.866	15.3556	16.7756	16.611	18.1061	16.9147	17.7374	17.2526	FALSE	FALSE	FALSE	FALSE	FALSE	FALSE	FALSE	FALSE
SF01_HUMAN	Q15637	Splicing factor 1 OS=Homo sapiens OX=9606 GN=SF1 PE=1 SV=4	-1.34576	0.00821797	3.4328	0.695009	0.00755703	3	5	3	4	10	8	8	6	3	3	3	3	4	5	3	3	17.2376	16.9429	16.997	18.1089	19.149	18.6025	18.4541	18.4639	FALSE	FALSE	FALSE	FALSE	FALSE	FALSE	FALSE	FALSE
DX39B_HUMAN	Q13838	Spliceosome RNA helicase DDX39B OS=Homo sapiens OX=9606 GN=DDX39B PE=1 SV=1	-1.343	0.0279929	4.1162	0.777232	0.0924133	6	5	11	6	20	6	12	12	0	0	1	0	3	1	2	1	19.1775	18.7281	19.4111	19.8446	21.4584	19.65	20.7702	20.6547	FALSE	FALSE	FALSE	FALSE	FALSE	FALSE	FALSE	FALSE
SYFA_HUMAN	Q9Y285	Phenylalanine--tRNA ligase alpha subunit OS=Homo sapiens OX=9606 GN=FARSA PE=1 SV=3	-1.33338	0.0265597	2.7443	0.673235	0.0816515	2	4	2	1	3	4	6	4	2	3	2	1	3	3	3	3	16.8013	17.2914	16.5656	15.6442	17.9695	17.6916	18.1338	17.8413	FALSE	FALSE	FALSE	FALSE	FALSE	FALSE	FALSE	FALSE
TCAL2_HUMAN	Q9H3H9	Transcription elongation factor A protein-like 2 OS=Homo sapiens OX=9606 GN=TCEAL2 PE=2 SV=1	-1.33276	0.00108239	2.3947	0.681841	0.246094	2	2	2	1	3	2	1	2	0	0	0	0	0	0	0	0	16.1834	16.5077	16.0786	16.3951	17.9888	17.3319	17.821	17.3541	FALSE	FALSE	FALSE	FALSE	FALSE	FALSE	FALSE	FALSE
IF4A3_HUMAN	P38919	Eukaryotic initiation factor 4A-III OS=Homo sapiens OX=9606 GN=EIF4A3 PE=1 SV=4	-1.3321	0.00740324	3.6341	0.702343	0.0321951	10	15	14	13	22	18	12	18	7	8	5	6	10	10	6	9	19.9349	19.7662	19.5915	19.9375	21.8087	20.7138	20.9329	21.1031	FALSE	FALSE	FALSE	FALSE	FALSE	FALSE	FALSE	FALSE
STIP1_HUMAN	P31948	Stress-induced-phosphoprotein 1 OS=Homo sapiens OX=9606 GN=STIP1 PE=1 SV=1	-1.32974	0.0480676	4.5069	0.819393	0.0242222	19	21	27	30	61	47	40	39	13	15	17	21	27	28	20	19	20.1873	19.6481	20.395	21.7087	22.3476	21.4445	21.6946	21.7714	FALSE	FALSE	FALSE	FALSE	FALSE	FALSE	FALSE	FALSE
IQGA1_HUMAN	P46940	Ras GTPase-activating-like protein IQGAP1 OS=Homo sapiens OX=9606 GN=IQGAP1 PE=1 SV=1	-1.3296	0.000375385	6.2035	0.776128	0.0272346	45	58	49	35	81	81	74	64	26	30	28	19	45	48	44	35	20.2403	19.9129	20.0104	19.8042	21.4657	21.1566	21.6296	21.0343	FALSE	FALSE	FALSE	FALSE	FALSE	FALSE	FALSE	FALSE
RS23_HUMAN	P62266	40S ribosomal protein S23 OS=Homo sapiens OX=9606 GN=RPS23 PE=1 SV=3	-1.31378	0.0386974	3.2513	0.684415	0.0605966	2	5	5	1	4	7	6	4	2	4	4	1	3	4	4	3	18.672	19.0173	19.4686	17.6079	20.0748	19.775	20.3757	19.7955	FALSE	FALSE	FALSE	FALSE	FALSE	FALSE	FALSE	FALSE
LARP1_HUMAN	Q6PKG0	La-related protein 1 OS=Homo sapiens OX=9606 GN=LARP1 PE=1 SV=2	-1.30848	0.00179734	3.1238	0.690439	0.0680304	4	7	8	4	10	10	6	9	3	5	5	3	8	7	4	8	16.6224	16.0782	16.8951	16.2367	17.5713	18.2218	17.6988	17.5744	FALSE	FALSE	FALSE	FALSE	FALSE	FALSE	FALSE	FALSE
DX39A_HUMAN	O00148	ATP-dependent RNA helicase DDX39A OS=Homo sapiens OX=9606 GN=DDX39A PE=1 SV=2	-1.29747	0.0285889	4.1162	0.738605	0.0924133	6	5	10	6	16	5	12	10	0	0	0	0	1	0	2	0	19.1775	18.7281	19.3962	19.8446	21.3491	19.6086	20.7578	20.6209	FALSE	FALSE	FALSE	FALSE	FALSE	FALSE	FALSE	FALSE
CDC5L_HUMAN	Q99459	Cell division cycle 5-like protein OS=Homo sapiens OX=9606 GN=CDC5L PE=1 SV=2	-1.29568	0.0177677	3.0728	0.796765	0.257371	4	9	5	1	12	9	11	9	4	8	4	1	10	8	7	8	16.5315	17.428	17.0156	16.0355	18.1755	17.845	18.2741	17.8989	FALSE	FALSE	FALSE	FALSE	FALSE	FALSE	FALSE	FALSE
ARF4_HUMAN	P18085	ADP-ribosylation factor 4 OS=Homo sapiens OX=9606 GN=ARF4 PE=1 SV=3	-1.2918	0.00995177	3.5332	0.740943	0.372866	3	5	5	3	11	6	7	6	1	2	2	2	3	3	3	3	19.8965	19.8531	19.9124	20.9203	22.0417	20.9267	21.3403	21.4408	FALSE	FALSE	FALSE	FALSE	FALSE	FALSE	FALSE	FALSE
CAP1_HUMAN	Q01518	Adenylyl cyclase-associated protein 1 OS=Homo sapiens OX=9606 GN=CAP1 PE=1 SV=5	-1.27862	0.0360318	4.6218	0.775314	0.0442	8	10	7	10	21	17	15	16	4	4	4	6	9	9	10	7	19.859	19.2944	18.5895	20.363	21.1974	20.4078	20.8442	20.7709	FALSE	FALSE	FALSE	FALSE	FALSE	FALSE	FALSE	FALSE
EF2_HUMAN	P13639	Elongation factor 2 OS=Homo sapiens OX=9606 GN=EEF2 PE=1 SV=4	-1.27696	0.0254442	4.2847	0.784902	0.0113845	26	25	24	32	53	31	36	37	14	15	15	18	23	18	18	17	20.6131	20.196	20.706	21.6498	22.7625	21.2827	22.0545	22.1731	FALSE	FALSE	FALSE	FALSE	FALSE	FALSE	FALSE	FALSE
RS15A_HUMAN	P62244	40S ribosomal protein S15a OS=Homo sapiens OX=9606 GN=RPS15A PE=1 SV=2	-1.27325	0.00751055	4.8468	0.783827	0.0541173	8	9	7	5	9	9	9	7	5	5	5	3	6	6	7	5	22.0677	22.0298	21.8801	21.2428	23.3931	22.417	23.5156	22.9877	FALSE	FALSE	FALSE	FALSE	FALSE	FALSE	FALSE	FALSE
ARP2_HUMAN	P61160	Actin-related protein 2 OS=Homo sapiens OX=9606 GN=ACTR2 PE=1 SV=1	-1.26694	0.0132119	3.0789	0.737796	0.418844	2	6	6	5	9	10	8	7	2	3	5	3	6	5	5	4	18.3502	18.363	19.1274	19.492	20.4514	19.7044	20.0853	20.1595	FALSE	FALSE	FALSE	FALSE	FALSE	FALSE	FALSE	FALSE
SPB6_HUMAN	P35237	Serpin B6 OS=Homo sapiens OX=9606 GN=SERPINB6 PE=1 SV=3	-1.26429	0.0448478	3.5211	0.750826	0.0254836	6	11	5	4	14	8	14	7	4	6	3	3	9	5	8	4	18.7334	19.1602	17.6157	18.4337	20.1937	19.5338	20.4811	18.7916	FALSE	FALSE	FALSE	FALSE	FALSE	FALSE	FALSE	FALSE
CALX_HUMAN	P27824	Calnexin OS=Homo sapiens OX=9606 GN=CANX PE=1 SV=2	-1.25477	0.0351053	4.0488	0.773898	0.014512	6	10	10	9	20	15	10	16	6	7	6	6	12	8	7	10	19.0872	18.9035	19.1576	20.5101	21.201	20.2966	20.1976	20.9823	FALSE	FALSE	FALSE	FALSE	FALSE	FALSE	FALSE	FALSE
ACTN4_HUMAN	O43707	Alpha-actinin-4 OS=Homo sapiens OX=9606 GN=ACTN4 PE=1 SV=2	-1.24409	0.0250075	4.9129	0.784632	0.00617026	22	40	47	36	74	67	65	57	7	16	20	16	25	24	23	21	20.302	20.7109	21.2037	21.8278	22.5291	21.9388	22.4269	22.1261	FALSE	FALSE	FALSE	FALSE	FALSE	FALSE	FALSE	FALSE
CAPR1_HUMAN	Q14444	Caprin-1 OS=Homo sapiens OX=9606 GN=CAPRIN1 PE=1 SV=2	-1.23939	0.0448579	3.0109	0.699308	0.0350155	4	6	7	5	15	12	5	14	3	4	3	3	8	5	3	7	19.1202	18.6875	19.9031	19.1381	21.0799	20.4715	19.3319	20.9231	FALSE	FALSE	FALSE	FALSE	FALSE	FALSE	FALSE	FALSE
NSUN2_HUMAN	Q08J23	RNA cytosine C(5)-methyltransferase NSUN2 OS=Homo sapiens OX=9606 GN=NSUN2 PE=1 SV=2	-1.23396	0.0133903	4.3417	0.782708	0.01707	9	9	10	4	18	19	18	11	6	6	7	3	13	12	11	8	18.7027	18.1843	18.5909	17.9762	19.9784	19.3056	20.1485	18.9576	FALSE	FALSE	FALSE	FALSE	FALSE	FALSE	FALSE	FALSE
BAG2_HUMAN	O95816	BAG family molecular chaperone regulator 2 OS=Homo sapiens OX=9606 GN=BAG2 PE=1 SV=1	-1.23247	0.0375179	3.017	0.635899	0.112848	4	7	7	5	6	12	9	14	2	4	3	4	4	6	4	5	19.3292	20.9224	20.101	20.4926	20.6304	21.273	21.839	22.0328	FALSE	FALSE	FALSE	FALSE	FALSE	FALSE	FALSE	FALSE
RS10L_HUMAN	Q9NQ39	Putative 40S ribosomal protein S10-like OS=Homo sapiens OX=9606 GN=RPS10P5 PE=5 SV=1	-1.22583	0.000292373	4.2662	0.762403	0.132189	6	9	8	4	7	7	7	10	0	0	0	0	0	0	0	0	20.4055	20.3734	20.4631	20.1385	21.7775	21.3876	21.3522	21.7666	FALSE	FALSE	FALSE	FALSE	FALSE	FALSE	FALSE	FALSE
PFKAP_HUMAN	Q01813	ATP-dependent 6-phosphofructokinase, platelet type OS=Homo sapiens OX=9606 GN=PFKP PE=1 SV=2	-1.22069	0.00407585	3.9084	0.791936	0.000987823	17	22	17	9	34	34	32	30	9	13	9	5	16	17	16	15	19.8931	19.6517	19.7689	19.6719	21.3987	20.571	21.0792	20.8196	FALSE	FALSE	FALSE	FALSE	FALSE	FALSE	FALSE	FALSE
DDX42_HUMAN	Q86XP3	ATP-dependent RNA helicase DDX42 OS=Homo sapiens OX=9606 GN=DDX42 PE=1 SV=1	-1.20343	0.0127877	2.7149	0.73006	0.451764	6	8	7	4	17	10	14	9	5	5	5	4	11	8	9	7	17.4029	17.0452	16.8996	17.1407	18.9124	17.7613	18.5801	18.0483	FALSE	FALSE	FALSE	FALSE	FALSE	FALSE	FALSE	FALSE
RL10A_HUMAN	P62906	60S ribosomal protein L10a OS=Homo sapiens OX=9606 GN=RPL10A PE=1 SV=2	-1.20005	0.00823516	4.4227	0.719004	0.0577771	8	12	8	2	15	11	13	14	5	6	4	2	8	7	7	6	20.8803	20.7482	20.6111	20.1842	22.2329	21.1126	21.9237	21.9549	FALSE	FALSE	FALSE	FALSE	FALSE	FALSE	FALSE	FALSE
ACTN2_HUMAN	P35609	Alpha-actinin-2 OS=Homo sapiens OX=9606 GN=ACTN2 PE=1 SV=1	-1.17955	0.00521396	4.7986	0.744004	0.0489911	4	9	8	4	13	12	10	10	0	0	0	0	0	0	0	0	17.6238	17.9732	18.0894	18.6392	19.4809	18.9103	19.6041	19.0485	FALSE	FALSE	FALSE	FALSE	FALSE	FALSE	FALSE	FALSE
KHDR1_HUMAN	Q07666	KH domain-containing, RNA-binding, signal transduction-associated protein 1 OS=Homo sapiens OX=9606 GN=KHDRBS1 PE=1 SV=1	-1.16882	0.0105472	4.1928	0.738394	0.423015	3	4	3	3	8	6	6	6	2	2	2	2	3	2	2	2	18.904	18.4719	18.6497	18.342	20.069	19.0585	20.1236	19.7918	FALSE	FALSE	FALSE	FALSE	FALSE	FALSE	FALSE	FALSE
VATA_HUMAN	P38606	V-type proton ATPase catalytic subunit A OS=Homo sapiens OX=9606 GN=ATP6V1A PE=1 SV=2	-1.1621	0.0424326	3.4631	0.729847	0.0291305	2	6	5	5	8	5	7	8	2	4	3	4	5	4	7	5	16.8063	17.5777	17.4109	18.5535	18.843	18.1338	19.3057	18.7142	FALSE	FALSE	FALSE	FALSE	FALSE	FALSE	FALSE	FALSE
CSKI1_HUMAN	Q8WXD9	Caskin-1 OS=Homo sapiens OX=9606 GN=CASKIN1 PE=1 SV=1	-1.15989	0.000221776	1.8205	0.314247	0.303587	2	2	2	1	2	1	2	2	0	0	0	0	0	0	0	0	17.8515	17.5882	17.7495	18.0509	18.8566	18.8372	19.294	18.8919	FALSE	FALSE	FALSE	FALSE	FALSE	FALSE	FALSE	FALSE
PDIA6_HUMAN	Q15084	Protein disulfide-isomerase A6 OS=Homo sapiens OX=9606 GN=PDIA6 PE=1 SV=1	-1.15954	0.00421905	4.009	0.757047	0.0244257	8	12	11	7	16	14	13	16	4	7	6	4	8	7	6	7	18.4484	18.9723	18.8405	19.4134	20.1526	19.7169	20.1454	20.2979	FALSE	FALSE	FALSE	FALSE	FALSE	FALSE	FALSE	FALSE
PYRG1_HUMAN	P17812	CTP synthase 1 OS=Homo sapiens OX=9606 GN=CTPS1 PE=1 SV=2	-1.15883	0.00941951	3.9186	0.790011	0.018748	12	16	12	8	22	22	16	18	6	6	7	4	11	12	10	9	20.1036	19.8742	19.932	19.0461	21.228	20.7163	20.9115	20.7355	FALSE	FALSE	FALSE	FALSE	FALSE	FALSE	FALSE	FALSE
IPO7_HUMAN	O95373	Importin-7 OS=Homo sapiens OX=9606 GN=IPO7 PE=1 SV=1	-1.15306	0.0219127	3.2087	0.719874	0.439714	3	5	4	4	7	5	9	6	2	3	2	3	4	3	5	4	16.4641	16.6214	16.7038	17.7763	18.2878	17.5774	18.3514	17.9612	FALSE	FALSE	FALSE	FALSE	FALSE	FALSE	FALSE	FALSE
ACTB_HUMAN	P60709	Actin, cytoplasmic 1 OS=Homo sapiens OX=9606 GN=ACTB PE=1 SV=1	-1.15228	0.0312898	7.6783	0.816082	0.00533549	33	41	47	38	55	46	45	50	0	0	0	0	0	0	0	0	23.7796	23.7778	24.4736	25.1622	25.5435	25.0217	25.3034	25.9337	FALSE	FALSE	FALSE	FALSE	FALSE	FALSE	FALSE	FALSE
ACTG_HUMAN	P63261	Actin, cytoplasmic 2 OS=Homo sapiens OX=9606 GN=ACTG1 PE=1 SV=1	-1.15228	0.0312898	7.6783	0.816082	0.00533549	33	41	47	38	55	46	45	50	0	0	0	0	0	0	0	0	23.7796	23.7778	24.4736	25.1622	25.5435	25.0217	25.3034	25.9337	FALSE	FALSE	FALSE	FALSE	FALSE	FALSE	FALSE	FALSE
SMD2_HUMAN	P62316	Small nuclear ribonucleoprotein Sm D2 OS=Homo sapiens OX=9606 GN=SNRPD2 PE=1 SV=1	-1.15073	0.0125567	3.9227	0.771435	0.110046	7	8	6	3	11	10	9	8	4	5	3	2	7	6	6	5	21.4672	21.2995	20.9587	20.322	22.7019	21.8939	22.1828	21.8717	FALSE	FALSE	FALSE	FALSE	FALSE	FALSE	FALSE	FALSE
SART3_HUMAN	Q15020	Squamous cell carcinoma antigen recognized by T-cells 3 OS=Homo sapiens OX=9606 GN=SART3 PE=1 SV=1	-1.14175	0.0496639	3.0285	0.72485	0.0122408	4	3	4	1	6	7	4	6	3	3	3	1	5	5	4	4	16.5426	16.1692	16.4131	14.9266	17.3451	17.2921	16.9354	17.0459	FALSE	FALSE	FALSE	FALSE	FALSE	FALSE	FALSE	FALSE
DDX4_HUMAN	Q9NQI0	Probable ATP-dependent RNA helicase DDX4 OS=Homo sapiens OX=9606 GN=DDX4 PE=1 SV=2	-1.1402	0.00030438	2.069	0.525362	0.669837	2	2	2	3	3	3	3	3	0	0	0	0	0	0	0	0	18.6784	18.222	18.1801	18.3568	19.5577	19.3005	19.6655	19.4744	FALSE	FALSE	FALSE	FALSE	FALSE	FALSE	FALSE	FALSE
RS16_HUMAN	P62249	40S ribosomal protein S16 OS=Homo sapiens OX=9606 GN=RPS16 PE=1 SV=2	-1.13813	0.0401556	3.0089	0.66266	0.106717	13	17	13	4	18	15	16	17	6	8	7	3	8	8	7	7	21.7508	22.1241	21.9031	20.5444	23.0997	22.2365	22.8333	22.7054	FALSE	FALSE	FALSE	FALSE	FALSE	FALSE	FALSE	FALSE
ACTN1_HUMAN	P12814	Alpha-actinin-1 OS=Homo sapiens OX=9606 GN=ACTN1 PE=1 SV=2	-1.13058	0.0141434	5.7152	0.785629	0.0327011	13	24	24	18	42	37	36	29	2	3	4	5	11	8	10	6	19.7296	19.8776	20.2216	20.9004	21.5979	20.9493	21.575	21.1294	FALSE	FALSE	FALSE	FALSE	FALSE	FALSE	FALSE	FALSE
CAVN1_HUMAN	Q6NZI2	Caveolae-associated protein 1 OS=Homo sapiens OX=9606 GN=CAVIN1 PE=1 SV=1	-1.12973	0.0199201	4.7332	0.765121	0.160987	5	7	8	2	7	6	9	8	3	3	4	2	4	3	5	4	17.8719	18.027	17.6944	16.8299	18.8715	18.1123	19.2522	18.7062	FALSE	FALSE	FALSE	FALSE	FALSE	FALSE	FALSE	FALSE
ACTBM_HUMAN	Q9BYX7	Putative beta-actin-like protein 3 OS=Homo sapiens OX=9606 GN=POTEKP PE=5 SV=1	-1.12202	0.00843015	4.424	0.780063	0.00533549	14	14	12	12	15	15	18	14	0	0	0	0	0	0	0	0	21.6983	21.7158	21.938	22.6376	23.3719	22.7306	22.8837	23.4916	FALSE	FALSE	FALSE	FALSE	FALSE	FALSE	FALSE	FALSE
GLYG_HUMAN	P46976	Glycogenin-1 OS=Homo sapiens OX=9606 GN=GYG1 PE=1 SV=4	-1.11777	0.0118329	2.0927	0.620021	0.251069	2	2	2	2	2	3	3	3	1	1	1	2	2	2	2	2	16.6774	16.8745	16.5868	17.6542	17.9505	17.8842	18.4336	17.9957	FALSE	FALSE	FALSE	FALSE	FALSE	FALSE	FALSE	FALSE
RS3_HUMAN	P23396	40S ribosomal protein S3 OS=Homo sapiens OX=9606 GN=RPS3 PE=1 SV=2	-1.1154	0.00968402	4.9011	0.794128	0.224183	23	37	33	16	38	34	33	35	13	17	15	12	18	16	15	17	23.2096	23.2491	23.0885	22.2588	24.3936	23.6378	24.1346	24.1015	FALSE	FALSE	FALSE	FALSE	FALSE	FALSE	FALSE	FALSE
RBBP7_HUMAN	Q16576	Histone-binding protein RBBP7 OS=Homo sapiens OX=9606 GN=RBBP7 PE=1 SV=1	-1.11324	0.0141847	3.7006	0.736497	0.224224	5	9	8	4	9	8	11	15	2	2	2	2	3	3	1	2	19.8665	20.5097	20.5757	20.6147	21.2083	20.9399	21.8806	21.9908	FALSE	FALSE	FALSE	FALSE	FALSE	FALSE	FALSE	FALSE
DRG1_HUMAN	Q9Y295	Developmentally-regulated GTP-binding protein 1 OS=Homo sapiens OX=9606 GN=DRG1 PE=1 SV=1	-1.10449	0.00503454	3.1776	0.725267	0.177953	3	6	5	2	7	7	4	7	3	3	3	2	4	4	3	4	17.3447	17.3472	17.6086	16.6959	18.6323	18.402	18.1303	18.2498	FALSE	FALSE	FALSE	FALSE	FALSE	FALSE	FALSE	FALSE
VAPA_HUMAN	Q9P0L0	Vesicle-associated membrane protein-associated protein A OS=Homo sapiens OX=9606 GN=VAPA PE=1 SV=3	-1.10242	0.00886324	3.4352	0.743481	0.104576	4	5	4	3	6	8	9	5	2	3	3	2	4	4	4	3	18.261	18.1488	19.003	18.7404	19.7591	19.6403	19.6856	19.478	FALSE	FALSE	FALSE	FALSE	FALSE	FALSE	FALSE	FALSE
HYOU1_HUMAN	Q9Y4L1	Hypoxia up-regulated protein 1 OS=Homo sapiens OX=9606 GN=HYOU1 PE=1 SV=1	-1.0877	0.0203139	3.2227	0.759932	0.00411913	3	4	5	2	8	7	8	6	3	3	5	2	5	5	6	5	16.0385	15.3767	16.6728	16.334	17.4226	16.7116	17.5139	17.1248	FALSE	FALSE	FALSE	FALSE	FALSE	FALSE	FALSE	FALSE
ECHB_HUMAN	P55084	Trifunctional enzyme subunit beta, mitochondrial OS=Homo sapiens OX=9606 GN=HADHB PE=1 SV=3	-1.08746	0.0151477	3.6446	0.789601	0.0471315	13	19	21	10	24	18	19	21	8	11	10	6	14	11	13	12	20.4114	20.2813	20.5647	19.4346	21.5155	20.7352	21.49	21.3011	FALSE	FALSE	FALSE	FALSE	FALSE	FALSE	FALSE	FALSE
ROAA_HUMAN	Q99729	Heterogeneous nuclear ribonucleoprotein A/B OS=Homo sapiens OX=9606 GN=HNRNPAB PE=1 SV=2	-1.0832	0.0172327	3.205	0.767738	0.0284293	3	7	5	2	13	9	9	10	2	4	4	2	8	6	6	5	18.0394	18.7766	18.7555	19.2543	20.4271	19.6408	19.5722	19.5185	FALSE	FALSE	FALSE	FALSE	FALSE	FALSE	FALSE	FALSE
ACTBL_HUMAN	Q562R1	Beta-actin-like protein 2 OS=Homo sapiens OX=9606 GN=ACTBL2 PE=1 SV=2	-1.07932	0.030665	3.7267	0.780063	0.135314	8	11	12	12	19	17	15	17	0	0	0	0	0	0	0	0	21.9728	22.0593	22.4507	23.3227	23.535	23.0768	23.7114	23.7996	FALSE	FALSE	FALSE	FALSE	FALSE	FALSE	FALSE	FALSE
FKBP2_HUMAN	P26885	Peptidyl-prolyl cis-trans isomerase FKBP2 OS=Homo sapiens OX=9606 GN=FKBP2 PE=1 SV=2	-1.07506	0.0404682	2.209	0.561134	0.880807	1	1	2	2	2	2	1	2	1	1	1	1	1	1	1	1	16.8753	16.971	17.0589	18.2984	18.6922	17.9478	18.5208	18.3431	FALSE	FALSE	FALSE	FALSE	FALSE	FALSE	FALSE	FALSE
MAST3_HUMAN	O60307	Microtubule-associated serine/threonine-protein kinase 3 OS=Homo sapiens OX=9606 GN=MAST3 PE=1 SV=2	-1.07119	0.026253	1.8305	0.416181	0.33689	1	2	2	2	2	4	3	1	0	0	0	0	0	0	0	0	15.4644	15.8078	16.323	16.5624	17.4307	16.5202	17.6766	16.8146	FALSE	FALSE	FALSE	FALSE	FALSE	FALSE	FALSE	FALSE
EIF3A_HUMAN	Q14152	Eukaryotic translation initiation factor 3 subunit A OS=Homo sapiens OX=9606 GN=EIF3A PE=1 SV=1	-1.06143	0.0118072	4.1281	0.745381	0.0910261	12	19	16	8	28	23	24	19	8	12	9	7	18	14	16	11	17.4729	18.0654	17.7663	17.3003	18.8872	18.1591	19.2454	18.5588	FALSE	FALSE	FALSE	FALSE	FALSE	FALSE	FALSE	FALSE
ENPL_HUMAN	P14625	Endoplasmin OS=Homo sapiens OX=9606 GN=HSP90B1 PE=1 SV=1	-1.06027	0.0140079	4.9949	0.767895	0.00397427	26	21	23	24	49	37	34	39	12	9	11	10	20	16	13	16	21.0749	20.4241	20.7245	21.4471	22.5465	21.7387	21.5612	22.0654	FALSE	FALSE	FALSE	FALSE	FALSE	FALSE	FALSE	FALSE
SNX1_HUMAN	Q13596	Sorting nexin-1 OS=Homo sapiens OX=9606 GN=SNX1 PE=1 SV=3	-1.05589	0.0187076	2.639	0.60185	0.053687	2	2	5	2	7	6	2	6	2	2	2	0	4	4	2	3	16.3433	15.8684	17.0574	16.7619	17.844	17.8148	17.0315	17.5642	FALSE	FALSE	FALSE	FALSE	FALSE	FALSE	FALSE	FALSE
CAPZB_HUMAN	P47756	F-actin-capping protein subunit beta OS=Homo sapiens OX=9606 GN=CAPZB PE=1 SV=4	-1.05337	0.0201873	4.7264	0.78528	0.0544261	6	10	7	5	11	12	11	10	5	7	6	3	7	8	6	5	20.3655	20.3476	20.4126	19.5998	21.7266	21.2246	21.4776	20.5102	FALSE	FALSE	FALSE	FALSE	FALSE	FALSE	FALSE	FALSE
COR1C_HUMAN	Q9ULV4	Coronin-1C OS=Homo sapiens OX=9606 GN=CORO1C PE=1 SV=1	-1.05335	0.0176506	3.359	0.760522	0.0132503	5	7	5	6	12	12	11	8	3	4	3	3	6	8	5	4	18.2042	18.2009	18.2889	19.1572	19.9763	19.4093	19.7477	18.9313	FALSE	FALSE	FALSE	FALSE	FALSE	FALSE	FALSE	FALSE
ZCCHV_HUMAN	Q7Z2W4	Zinc finger CCCH-type antiviral protein 1 OS=Homo sapiens OX=9606 GN=ZC3HAV1 PE=1 SV=3	-1.05202	0.0120597	3.9013	0.810508	0.189655	5	9	9	5	10	13	6	7	3	6	5	3	6	8	5	5	16.8501	17.9282	17.5128	17.2767	18.3953	18.7127	18.4364	18.2315	FALSE	FALSE	FALSE	FALSE	FALSE	FALSE	FALSE	FALSE
SRSF2_HUMAN	Q01130	Serine/arginine-rich splicing factor 2 OS=Homo sapiens OX=9606 GN=SRSF2 PE=1 SV=4	-1.04383	0.0352039	3.3254	0.713177	0.247151	3	2	2	2	4	2	3	1	1	0	0	0	1	0	1	0	17.995	17.1238	18.04	18.47	19.5042	18.242	19.049	19.0089	FALSE	FALSE	FALSE	FALSE	FALSE	FALSE	FALSE	FALSE
NU214_HUMAN	P35658	Nuclear pore complex protein Nup214 OS=Homo sapiens OX=9606 GN=NUP214 PE=1 SV=2	-1.04113	0.0318026	3.386	0.756738	0.3246	9	9	13	2	17	13	15	12	6	7	10	2	14	10	10	8	17.6746	17.4721	18.1279	16.686	18.8003	18.2259	18.8312	18.2677	FALSE	FALSE	FALSE	FALSE	FALSE	FALSE	FALSE	FALSE
ACTC_HUMAN	P68032	Actin, alpha cardiac muscle 1 OS=Homo sapiens OX=9606 GN=ACTC1 PE=1 SV=1	-1.03867	0.0403515	3.7267	0.780063	0.00533549	23	29	28	27	38	37	34	39	0	0	0	0	0	0	0	0	23.5503	23.5456	24.0823	24.9027	25.1518	24.6325	24.8592	25.592	FALSE	FALSE	FALSE	FALSE	FALSE	FALSE	FALSE	FALSE
ACTS_HUMAN	P68133	Actin, alpha skeletal muscle OS=Homo sapiens OX=9606 GN=ACTA1 PE=1 SV=1	-1.03867	0.0403515	3.7267	0.780063	0.00533549	23	29	28	27	38	37	34	39	0	0	0	0	0	0	0	0	23.5503	23.5456	24.0823	24.9027	25.1518	24.6325	24.8592	25.592	FALSE	FALSE	FALSE	FALSE	FALSE	FALSE	FALSE	FALSE
ATP6_HUMAN	P00846	ATP synthase subunit a OS=Homo sapiens OX=9606 GN=MT-ATP6 PE=1 SV=1	-1.03666	0.04149	2.2536	0.536754	0.464975	2	2	3	2	3	3	3	2	1	1	1	1	1	1	1	1	19.295	18.8816	19.7588	18.8649	20.8156	20.1446	20.6172	19.3695	FALSE	FALSE	FALSE	FALSE	FALSE	FALSE	FALSE	FALSE
EIF3C_HUMAN	Q99613	Eukaryotic translation initiation factor 3 subunit C OS=Homo sapiens OX=9606 GN=EIF3C PE=1 SV=1	-1.03427	0.00927933	3.8632	0.746491	0.00454036	15	11	11	5	21	21	17	15	0	0	0	0	1	0	0	0	18.7344	18.2159	18.3801	18.1212	19.5178	19.4645	19.8102	18.7961	FALSE	FALSE	FALSE	FALSE	FALSE	FALSE	FALSE	FALSE
RL23_HUMAN	P62829	60S ribosomal protein L23 OS=Homo sapiens OX=9606 GN=RPL23 PE=1 SV=1	-1.03197	0.0255998	4.8116	0.721959	0.0358224	7	7	5	3	10	8	8	8	5	5	4	3	6	5	5	5	21.2706	21.6201	21.1649	20.4419	22.5606	21.5383	22.5507	21.9759	FALSE	FALSE	FALSE	FALSE	FALSE	FALSE	FALSE	FALSE
AP1G1_HUMAN	O43747	AP-1 complex subunit gamma-1 OS=Homo sapiens OX=9606 GN=AP1G1 PE=1 SV=5	-1.02882	0.019633	2.0849	0.622527	0.674602	1	4	2	1	5	4	4	3	1	2	2	1	3	3	2	2	15.1372	15.7274	16.1654	15.0967	16.8978	16.3997	16.5703	16.3742	FALSE	FALSE	FALSE	FALSE	FALSE	FALSE	FALSE	FALSE
PSB5_HUMAN	P28074	Proteasome subunit beta type-5 OS=Homo sapiens OX=9606 GN=PSMB5 PE=1 SV=3	-1.02818	0.006628	3.6055	0.784072	0.00257885	8	11	9	9	17	17	14	11	6	6	7	6	9	9	8	6	20.8334	20.1979	20.5836	21.0332	21.7836	21.6699	21.8016	21.5058	FALSE	FALSE	FALSE	FALSE	FALSE	FALSE	FALSE	FALSE
NU155_HUMAN	O75694	Nuclear pore complex protein Nup155 OS=Homo sapiens OX=9606 GN=NUP155 PE=1 SV=1	-1.02681	0.0190105	4.182	0.780075	0.121025	5	8	10	3	10	11	11	10	4	7	8	3	7	9	10	6	16.5545	17.4837	17.6321	16.8913	18.0029	18.0943	18.515	18.0567	FALSE	FALSE	FALSE	FALSE	FALSE	FALSE	FALSE	FALSE
EIFCL_HUMAN	B5ME19	Eukaryotic translation initiation factor 3 subunit C-like protein OS=Homo sapiens OX=9606 GN=EIF3CL PE=1 SV=1	-1.0262	0.00932823	3.8632	0.746491	0.00454036	15	11	11	5	19	21	17	15	0	0	0	0	0	0	0	0	18.7344	18.2159	18.3801	18.1212	19.4856	19.4645	19.8102	18.7961	FALSE	FALSE	FALSE	FALSE	FALSE	FALSE	FALSE	FALSE
DHB4_HUMAN	P51659	Peroxisomal multifunctional enzyme type 2 OS=Homo sapiens OX=9606 GN=HSD17B4 PE=1 SV=3	-1.02256	0.00769836	4.1069	0.743108	0.172065	11	14	16	10	24	19	22	15	6	9	12	7	15	14	14	11	18.8437	18.5894	19.2323	18.7521	20.2125	19.5383	20.2423	19.5147	FALSE	FALSE	FALSE	FALSE	FALSE	FALSE	FALSE	FALSE
SEPT7_HUMAN	Q16181	Septin-7 OS=Homo sapiens OX=9606 GN=SEPTIN7 PE=1 SV=2	-1.02176	0.0246386	3.3938	0.618193	0.163588	4	5	7	4	9	9	6	4	3	4	4	4	4	6	4	4	17.1441	16.964	17.7729	17.2957	18.9351	18.5892	17.7288	18.0107	FALSE	FALSE	FALSE	FALSE	FALSE	FALSE	FALSE	FALSE
PSMD4_HUMAN	P55036	26S proteasome non-ATPase regulatory subunit 4 OS=Homo sapiens OX=9606 GN=PSMD4 PE=1 SV=1	-1.01688	0.0224797	3.5927	0.659198	0.397372	2	2	2	2	3	4	4	2	2	2	2	2	2	3	3	2	17.0643	17.0747	17.484	18.1804	18.3737	18.3777	18.9992	18.1204	FALSE	FALSE	FALSE	FALSE	FALSE	FALSE	FALSE	FALSE
NCPR_HUMAN	P16435	NADPH--cytochrome P450 reductase OS=Homo sapiens OX=9606 GN=POR PE=1 SV=2	-1.01614	0.0459429	2.639	0.614475	0.230361	2	2	4	1	3	5	5	2	2	1	3	1	2	4	4	1	16.0851	15.5015	16.1143	16.5257	16.8294	17.114	17.9461	16.4018	FALSE	FALSE	FALSE	FALSE	FALSE	FALSE	FALSE	FALSE
RENT1_HUMAN	Q92900	Regulator of nonsense transcripts 1 OS=Homo sapiens OX=9606 GN=UPF1 PE=1 SV=2	-1.01394	0.0143431	3.8588	0.78798	0.0242899	10	19	13	3	23	19	20	15	9	14	11	3	17	15	17	13	18.0456	18.6272	18.0953	17.9519	19.3956	18.8615	19.7591	18.7596	FALSE	FALSE	FALSE	FALSE	FALSE	FALSE	FALSE	FALSE
G3BP1_HUMAN	Q13283	Ras GTPase-activating protein-binding protein 1 OS=Homo sapiens OX=9606 GN=G3BP1 PE=1 SV=1	-1.01232	0.0248273	4.0328	0.788845	0.0255138	14	14	14	6	17	13	11	16	6	7	7	4	10	8	7	7	20.3618	20.4788	20.6095	19.4138	21.6424	20.9663	21.2907	21.0138	FALSE	FALSE	FALSE	FALSE	FALSE	FALSE	FALSE	FALSE
EIF3L_HUMAN	Q9Y262	Eukaryotic translation initiation factor 3 subunit L OS=Homo sapiens OX=9606 GN=EIF3L PE=1 SV=1	-1.01136	0.0270801	4.2392	0.797486	0.0273942	6	12	13	11	25	20	17	17	6	9	8	8	15	14	11	11	18.6386	18.715	19.0759	19.7735	20.2254	20.0121	20.0333	19.9776	FALSE	FALSE	FALSE	FALSE	FALSE	FALSE	FALSE	FALSE
SSRG_HUMAN	Q9UNL2	Translocon-associated protein subunit gamma OS=Homo sapiens OX=9606 GN=SSR3 PE=1 SV=1	-1.00386	0.0217431	3.304	0.729694	0.206838	1	2	2	1	1	1	2	1	1	1	1	1	1	1	1	1	16.0204	15.4427	15.7076	15.8815	17.3574	16.4768	17.0161	16.2173	FALSE	FALSE	FALSE	FALSE	FALSE	FALSE	FALSE	FALSE
CPSF7_HUMAN	Q8N684	Cleavage and polyadenylation specificity factor subunit 7 OS=Homo sapiens OX=9606 GN=CPSF7 PE=1 SV=1	-0.99793	0.00606184	3.9394	0.735848	0.0223838	5	7	7	4	10	15	8	8	3	5	5	3	6	8	6	5	17.8358	18.2265	18.596	18.5922	19.4366	19.69	19.056	19.0596	FALSE	FALSE	FALSE	FALSE	FALSE	FALSE	FALSE	FALSE
BZW1_HUMAN	Q7L1Q6	Basic leucine zipper and W2 domain-containing protein 1 OS=Homo sapiens OX=9606 GN=BZW1 PE=1 SV=1	-0.997838	0.0375858	3.0403	0.679395	0.0162168	7	6	7	8	12	13	16	10	4	5	4	5	6	8	8	5	19.4461	19.5046	18.8588	20.211	20.7439	20.5825	20.9116	19.7739	FALSE	FALSE	FALSE	FALSE	FALSE	FALSE	FALSE	FALSE
ATX2L_HUMAN	Q8WWM7	Ataxin-2-like protein OS=Homo sapiens OX=9606 GN=ATXN2L PE=1 SV=2	-0.997153	0.0340032	2.9899	0.737117	0.0119526	6	10	8	6	12	12	9	11	5	8	5	5	9	7	8	7	17.9486	17.8554	18.0393	18.9924	19.0583	18.5579	19.6023	19.6059	FALSE	FALSE	FALSE	FALSE	FALSE	FALSE	FALSE	FALSE
EDNRA_HUMAN	P25101	Endothelin-1 receptor OS=Homo sapiens OX=9606 GN=EDNRA PE=1 SV=1	8.18706	6.49039e-06	0.9702	0.212544	0.727453	1	1	1	1					1	1	1	1					21.7728	19.9634	20.3611	20.4139	12.0413	12.369	13.2689	12.0839	FALSE	FALSE	FALSE	FALSE	TRUE	TRUE	TRUE	TRUE
SURF4_HUMAN	O15260	Surfeit locus protein 4 OS=Homo sapiens OX=9606 GN=SURF4 PE=1 SV=3	7.60458	6.67773e-05	2.106	0.501345	0.115369	2	2	2	2					1	1	1	1					19.9828	19.4885	19.3373	20.7562	12.4192	12.0323	12.3948	12.3002	FALSE	FALSE	FALSE	FALSE	TRUE	TRUE	TRUE	TRUE
S10A7_HUMAN	P31151	Protein S100-A7 OS=Homo sapiens OX=9606 GN=S100A7 PE=1 SV=4	4.71855	0.0306219	2.8568	0.674634	0.700683		2	2	2						1	1	1					13.6884	18.1596	17.5681	19.883	13.8908	12.1434	11.9336	12.457	TRUE	FALSE	FALSE	FALSE	TRUE	TRUE	TRUE	TRUE
S10A8_HUMAN	P05109	Protein S100-A8 OS=Homo sapiens OX=9606 GN=S100A8 PE=1 SV=1	4.36515	0.0189227	2.9528	0.560261	0.192796	5	4	3	15	1	3		1	3	3	2	7	1	1		1	21.2249	20.059	20.4708	24.3487	17.2924	18.937	14.4455	17.9679	FALSE	FALSE	FALSE	FALSE	FALSE	FALSE	TRUE	FALSE
RM12_HUMAN	P52815	39S ribosomal protein L12, mitochondrial OS=Homo sapiens OX=9606 GN=MRPL12 PE=1 SV=2	4.09825	0.0403182	1.7352	0.17043	1.04708	1	1	1						0	0	0						18.2207	18.1795	18.416	13.2015	12.5526	11.5736	14.1057	13.3929	FALSE	FALSE	FALSE	TRUE	TRUE	TRUE	TRUE	TRUE
CASPE_HUMAN	P31944	Caspase-14 OS=Homo sapiens OX=9606 GN=CASP14 PE=1 SV=2	4.01504	0.0322652	3.2353	0.768028	0.129306	3	2	4	7		3			3	1	2	5		2			19.0633	17.2184	18.2782	21.0171	13.7173	18.317	13.8301	13.6525	FALSE	FALSE	FALSE	FALSE	TRUE	FALSE	TRUE	TRUE
PKP1_HUMAN	Q13835	Plakophilin-1 OS=Homo sapiens OX=9606 GN=PKP1 PE=1 SV=2	3.17235	0.0274515	3.3066	0.721046	0.518774	7	1	2	6					5	1	2	5					17.2328	14.1096	16.1037	18.0897	12.8175	12.8912	14.2318	12.9057	FALSE	FALSE	FALSE	FALSE	TRUE	TRUE	TRUE	TRUE
DNJB2_HUMAN	P25686	DnaJ homolog subfamily B member 2 OS=Homo sapiens OX=9606 GN=DNAJB2 PE=1 SV=3	2.84297	0.0102859	2.1589	0.563211	1.44578	1	1	1						0	0	0						16.1865	16.1316	16.352	13.8164	13.6769	12.8761	11.9023	12.6593	FALSE	FALSE	FALSE	TRUE	TRUE	TRUE	TRUE	TRUE
DEUP1_HUMAN	Q05D60	Deuterosome assembly protein 1 OS=Homo sapiens OX=9606 GN=DEUP1 PE=1 SV=2	2.82402	0.0291279	1.2144	0.224802	0.6809	1	1	1						1	1	1						17.7903	16.1412	16.3135	14.0149	13.1505	12.4756	13.49	13.8476	FALSE	FALSE	FALSE	TRUE	TRUE	TRUE	TRUE	TRUE
DNJB6_HUMAN	O75190	DnaJ homolog subfamily B member 6 OS=Homo sapiens OX=9606 GN=DNAJB6 PE=1 SV=2	2.74767	0.0216614	2.3969	0.678752	0.347352	2	2	2	1			1		0	0	1	0			0		16.7733	16.5719	16.8763	16.2188	12.7814	13.7345	15.7287	13.205	FALSE	FALSE	FALSE	FALSE	TRUE	TRUE	FALSE	TRUE
S12A2_HUMAN	P55011	Solute carrier family 12 member 2 OS=Homo sapiens OX=9606 GN=SLC12A2 PE=1 SV=1	2.25402	0.0357516	1.7352	0.17043	1.04708	1	1	1						0	0	0						16.3254	16.2842	16.5207	13.6861	13.4541	12.9775	14.3855	12.9832	FALSE	FALSE	FALSE	TRUE	TRUE	TRUE	TRUE	TRUE
DNJB8_HUMAN	Q8NHS0	DnaJ homolog subfamily B member 8 OS=Homo sapiens OX=9606 GN=DNAJB8 PE=1 SV=1	2.2515	0.00803803	2.1589	0.563211	1.44578	1	1	1						0	0	0						16.7011	16.6462	16.8665	15.0965	14.3331	14.3314	13.8621	13.7777	FALSE	FALSE	FALSE	TRUE	TRUE	TRUE	TRUE	TRUE
SBSN_HUMAN	Q6UWP8	Suprabasin OS=Homo sapiens OX=9606 GN=SBSN PE=1 SV=2	2.0665	0.0260901	3.6371	0.746309	0.457912	3	2	1	2		1			2	1	1	1		1			15.9336	14.829	13.7409	16.1038	12.9598	13.9347	13.454	11.9927	FALSE	FALSE	FALSE	FALSE	TRUE	FALSE	TRUE	TRUE
HORN_HUMAN	Q86YZ3	Hornerin OS=Homo sapiens OX=9606 GN=HRNR PE=1 SV=2	1.9989	0.00186644	5.5809	0.82992	0.0266974	11	14	11	11	5	7	6	5	6	7	6	6	3	5	4	2	18.5994	18.3183	17.9944	19.2847	15.9962	16.8466	16.2426	17.1156	FALSE	FALSE	FALSE	FALSE	FALSE	FALSE	FALSE	FALSE
PLAK_HUMAN	P14923	Junction plakoglobin OS=Homo sapiens OX=9606 GN=JUP PE=1 SV=3	1.71165	0.0359248	3.806	0.784212	0.0182754	21	26	25	24	9	23	9	16	14	14	15	14	6	13	5	10	20.9621	20.5721	21.2074	21.9075	18.688	20.6958	18.5315	19.8873	FALSE	FALSE	FALSE	FALSE	FALSE	FALSE	FALSE	FALSE
CDK3_HUMAN	Q00526	Cyclin-dependent kinase 3 OS=Homo sapiens OX=9606 GN=CDK3 PE=1 SV=1	1.48195	0.0443918	2.8712	0.528762	0.430284	3	2	4	3	4	2	3	4	0	0	0	0	0	0	0	0	22.5438	21.1382	21.8924	22.6034	21.1269	19.2628	20.5764	21.2839	FALSE	FALSE	FALSE	FALSE	FALSE	FALSE	FALSE	FALSE
CDK2_HUMAN	P24941	Cyclin-dependent kinase 2 OS=Homo sapiens OX=9606 GN=CDK2 PE=1 SV=2	1.45149	0.0448956	2.8712	0.593312	0.0503035	3	4	5	3	4	3	4	5	0	1	1	0	0	1	1	1	22.6999	21.3171	22.0659	22.7595	21.283	19.4786	20.7906	21.4843	FALSE	FALSE	FALSE	FALSE	FALSE	FALSE	FALSE	FALSE
K1C9_HUMAN	P35527	Keratin, type I cytoskeletal 9 OS=Homo sapiens OX=9606 GN=KRT9 PE=1 SV=3	1.43514	0.0181191	10.7178	0.836187	0.000735781	160	152	145	128	84	107	84	118	36	38	35	36	27	36	30	30	28.3025	27.2816	27.6012	28.5688	25.6835	27.0135	26.2626	27.0539	FALSE	FALSE	FALSE	FALSE	FALSE	FALSE	FALSE	FALSE
K2C1_HUMAN	P04264	Keratin, type II cytoskeletal 1 OS=Homo sapiens OX=9606 GN=KRT1 PE=1 SV=6	1.21221	0.0438387	7.5323	0.776726	0.0162521	230	208	186	213	139	194	115	171	42	39	40	44	36	42	34	38	29.0296	28.0889	28.3079	29.52	26.8282	28.3807	27.1376	27.7511	FALSE	FALSE	FALSE	FALSE	FALSE	FALSE	FALSE	FALSE
SC24C_HUMAN	P53992	Protein transport protein Sec24C OS=Homo sapiens OX=9606 GN=SEC24C PE=1 SV=3	-0.281956	0.0291587	3.0027	0.746975	0.123373	8	11	11	7	14	14	9	12	6	8	8	5	7	9	6	8	18.7933	18.7716	18.8529	18.9388	18.9789	18.9923	19.2305	19.2828	FALSE	FALSE	FALSE	FALSE	FALSE	FALSE	FALSE	FALSE
TCPE_HUMAN	P48643	T-complex protein 1 subunit epsilon OS=Homo sapiens OX=9606 GN=CCT5 PE=1 SV=1	-0.283679	0.019858	5.9229	0.829906	0.0130362	41	58	47	32	50	56	53	50	21	25	22	17	20	24	23	21	23.1018	23.0887	23.1737	23.0425	23.2528	23.3767	23.5786	23.3333	FALSE	FALSE	FALSE	FALSE	FALSE	FALSE	FALSE	FALSE
SYK_HUMAN	Q15046	Lysine--tRNA ligase OS=Homo sapiens OX=9606 GN=KARS1 PE=1 SV=3	-0.305311	0.0419282	4.4398	0.801243	0.0123339	25	24	29	20	25	27	26	29	12	15	14	12	14	17	14	15	21.2626	20.8171	21.1688	21.0496	21.3719	21.3727	21.5097	21.2651	FALSE	FALSE	FALSE	FALSE	FALSE	FALSE	FALSE	FALSE
TCPB_HUMAN	P78371	T-complex protein 1 subunit beta OS=Homo sapiens OX=9606 GN=CCT2 PE=1 SV=4	-0.332508	0.0253257	5.7954	0.799681	0.0131625	50	61	53	35	72	64	55	55	26	27	26	19	30	29	24	27	23.5449	23.423	23.3559	23.5922	23.8023	23.7106	23.666	24.0672	FALSE	FALSE	FALSE	FALSE	FALSE	FALSE	FALSE	FALSE
SYIC_HUMAN	P41252	Isoleucine--tRNA ligase, cytoplasmic OS=Homo sapiens OX=9606 GN=IARS PE=1 SV=2	-0.365501	0.0437751	5.4324	0.779557	0.00961886	47	56	49	39	64	66	62	46	25	31	31	27	35	38	33	28	21.2944	21.4204	21.4451	21.5856	21.8262	21.7283	22.1063	21.5467	FALSE	FALSE	FALSE	FALSE	FALSE	FALSE	FALSE	FALSE
RUVB1_HUMAN	Q9Y265	RuvB-like 1 OS=Homo sapiens OX=9606 GN=RUVBL1 PE=1 SV=1	-0.368843	0.0286205	4.9917	0.767775	0.0345679	22	23	19	12	23	24	20	26	11	12	12	11	12	13	12	13	21.1013	20.8159	20.9412	21.1987	21.442	21.164	21.6157	21.3108	FALSE	FALSE	FALSE	FALSE	FALSE	FALSE	FALSE	FALSE
TCPQ_HUMAN	P50990	T-complex protein 1 subunit theta OS=Homo sapiens OX=9606 GN=CCT8 PE=1 SV=4	-0.37606	0.0269646	4.3719	0.80016	0.0131774	53	68	68	46	72	70	51	72	26	29	27	26	30	34	27	30	24.2634	24.2533	24.257	24.3675	24.4807	24.5061	24.8643	24.7943	FALSE	FALSE	FALSE	FALSE	FALSE	FALSE	FALSE	FALSE
PRP19_HUMAN	Q9UMS4	Pre-mRNA-processing factor 19 OS=Homo sapiens OX=9606 GN=PRPF19 PE=1 SV=1	-0.379349	0.0471374	5.8007	0.76489	0.0785663	17	20	18	16	19	21	19	20	8	10	8	8	10	11	10	10	22.1687	22.1479	22.4052	22.6783	22.6589	22.6148	22.8485	22.7953	FALSE	FALSE	FALSE	FALSE	FALSE	FALSE	FALSE	FALSE
RL11_HUMAN	P62913	60S ribosomal protein L11 OS=Homo sapiens OX=9606 GN=RPL11 PE=1 SV=2	-0.39601	0.0442278	3.7575	0.725411	0.24188	5	6	7	6	7	8	7	7	2	2	3	2	3	3	3	3	22.6063	22.6599	22.4692	22.4866	23.2322	23.0374	22.9015	22.6349	FALSE	FALSE	FALSE	FALSE	FALSE	FALSE	FALSE	FALSE
SMC4_HUMAN	Q9NTJ3	Structural maintenance of chromosomes protein 4 OS=Homo sapiens OX=9606 GN=SMC4 PE=1 SV=2	-0.397972	0.0457541	3.9898	0.786348	0.0554907	32	28	35	21	42	39	35	29	22	21	21	14	26	26	22	21	19.6058	19.0128	19.2327	19.2109	19.8497	19.5481	19.7963	19.46	FALSE	FALSE	FALSE	FALSE	FALSE	FALSE	FALSE	FALSE
RS20_HUMAN	P60866	40S ribosomal protein S20 OS=Homo sapiens OX=9606 GN=RPS20 PE=1 SV=1	-0.403949	0.0406235	4.7532	0.763034	0.016221	8	11	12	9	10	9	9	10	3	3	3	3	4	3	3	3	22.4641	21.9804	22.2158	22.5105	22.8931	22.4797	22.7735	22.6403	FALSE	FALSE	FALSE	FALSE	FALSE	FALSE	FALSE	FALSE
HNRC4_HUMAN,HNRC3_HUMAN	P0DMR1,B7ZW38	Heterogeneous nuclear ribonucleoprotein C-like 4 OS=Homo sapiens OX=9606 GN=HNRNPCL4 PE=3 SV=1,Heterogeneous nuclear ribonucleoprotein C-like 3 OS=Homo sapiens OX=9606 GN=HNRNPCL3 PE=2 SV=1	-0.415167	0.0270744	3.5683	0.685929	0.0417764	18	14	16	12	17	15	16	13	0	0	0	0	0	0	0	0	22.3577	21.8635	21.9648	21.943	22.6345	22.3159	22.5521	22.2872	FALSE	FALSE	FALSE	FALSE	FALSE	FALSE	FALSE	FALSE
HNRC1_HUMAN	O60812	Heterogeneous nuclear ribonucleoprotein C-like 1 OS=Homo sapiens OX=9606 GN=HNRNPCL1 PE=1 SV=1	-0.415167	0.0270744	3.5683	0.685929	0.0417764	18	14	16	12	17	15	16	13	0	0	0	0	0	0	0	0	22.4233	21.9291	22.0303	22.0086	22.7001	22.3815	22.6177	22.3528	FALSE	FALSE	FALSE	FALSE	FALSE	FALSE	FALSE	FALSE
HNRC2_HUMAN	B2RXH8	Heterogeneous nuclear ribonucleoprotein C-like 2 OS=Homo sapiens OX=9606 GN=HNRNPCL2 PE=1 SV=1	-0.415167	0.0270744	3.5683	0.685929	0.0417764	18	14	16	12	17	15	16	13	0	0	0	0	0	0	0	0	22.4233	21.9291	22.0303	22.0086	22.7001	22.3815	22.6177	22.3528	FALSE	FALSE	FALSE	FALSE	FALSE	FALSE	FALSE	FALSE
SYQ_HUMAN	P47897	Glutamine--tRNA ligase OS=Homo sapiens OX=9606 GN=QARS PE=1 SV=1	-0.432676	0.00741401	4.217	0.711652	0.00474128	34	34	29	17	39	37	37	34	19	20	17	14	22	20	19	20	20.7819	20.6807	20.492	20.4122	21.1164	20.9361	21.1139	20.931	FALSE	FALSE	FALSE	FALSE	FALSE	FALSE	FALSE	FALSE
HNRDL_HUMAN	O14979	Heterogeneous nuclear ribonucleoprotein D-like OS=Homo sapiens OX=9606 GN=HNRNPDL PE=1 SV=3	-0.456071	0.0468555	4.0007	0.672798	0.256549	6	8	10	7	9	7	6	10	2	3	3	3	3	2	2	3	19.4904	19.8661	19.7814	20.1382	20.6097	20.0059	20.25	20.2347	FALSE	FALSE	FALSE	FALSE	FALSE	FALSE	FALSE	FALSE
HNRPU_HUMAN	Q00839	Heterogeneous nuclear ribonucleoprotein U OS=Homo sapiens OX=9606 GN=HNRNPU PE=1 SV=6	-0.46292	0.000470931	3.8979	0.776607	0.00800541	40	40	37	30	45	44	45	42	15	20	17	16	19	17	19	20	23.3228	23.1978	23.3079	23.2592	23.7624	23.6892	23.8547	23.6331	FALSE	FALSE	FALSE	FALSE	FALSE	FALSE	FALSE	FALSE
TBA4A_HUMAN	P68366	Tubulin alpha-4A chain OS=Homo sapiens OX=9606 GN=TUBA4A PE=1 SV=1	-0.464808	0.0332085	5.5414	0.801735	0.064728	47	61	53	42	56	48	42	63	3	3	3	2	3	3	3	3	25.515	25.6942	25.5596	25.4602	25.7782	25.8039	26.24	26.266	FALSE	FALSE	FALSE	FALSE	FALSE	FALSE	FALSE	FALSE
H3X_HUMAN	P0DPK5	Putative histone H3.X OS=Homo sapiens OX=9606 PE=5 SV=1	-0.472071	0.0331952	1.6965	0.173963	0.431787	1	1	2	1	2	2	2	1	0	0	0	0	0	0	0	0	19.194	19.0698	19.4038	19.3155	19.7439	19.3731	20.0491	19.7052	FALSE	FALSE	FALSE	FALSE	FALSE	FALSE	FALSE	FALSE
H3Y_HUMAN	P0DPK2	Histone H3.Y OS=Homo sapiens OX=9606 PE=1 SV=1	-0.472071	0.0331952	1.6965	0.173963	0.431787	1	1	2	1	2	2	2	1	0	0	0	0	0	0	0	0	19.194	19.0698	19.4038	19.3155	19.7439	19.3731	20.0491	19.7052	FALSE	FALSE	FALSE	FALSE	FALSE	FALSE	FALSE	FALSE
XRCC5_HUMAN	P13010	X-ray repair cross-complementing protein 5 OS=Homo sapiens OX=9606 GN=XRCC5 PE=1 SV=3	-0.480596	0.00398021	4.9652	0.744417	0.116242	32	39	30	27	47	44	36	34	18	21	19	19	27	27	22	20	22.2166	21.8709	21.9722	22.1307	22.6381	22.4085	22.6662	22.4	FALSE	FALSE	FALSE	FALSE	FALSE	FALSE	FALSE	FALSE
ILF3_HUMAN	Q12906	Interleukin enhancer-binding factor 3 OS=Homo sapiens OX=9606 GN=ILF3 PE=1 SV=3	-0.48061	0.00599967	4.3714	0.772999	0.0138773	22	28	24	16	30	28	27	21	10	12	13	8	13	12	13	13	20.6056	20.5457	20.8386	20.4718	21.3028	20.9349	21.1602	20.9863	FALSE	FALSE	FALSE	FALSE	FALSE	FALSE	FALSE	FALSE
PROF2_HUMAN	P35080	Profilin-2 OS=Homo sapiens OX=9606 GN=PFN2 PE=1 SV=3	-0.481399	0.00325702	3.3704	0.634821	0.124333	5	4	3	3	4	8	4	5	3	2	2	2	3	4	2	2	21.433	21.6544	21.5897	21.7805	21.9436	22.0038	22.2001	22.2358	FALSE	FALSE	FALSE	FALSE	FALSE	FALSE	FALSE	FALSE
HNRH1_HUMAN	P31943	Heterogeneous nuclear ribonucleoprotein H OS=Homo sapiens OX=9606 GN=HNRNPH1 PE=1 SV=4	-0.481648	0.0398848	5.0852	0.779043	0.00343378	16	16	14	13	22	25	21	17	3	4	3	3	5	5	6	4	22.3596	22.3771	22.4134	22.9649	23.2972	22.9068	23.0183	22.8193	FALSE	FALSE	FALSE	FALSE	FALSE	FALSE	FALSE	FALSE
EF1G_HUMAN	P26641	Elongation factor 1-gamma OS=Homo sapiens OX=9606 GN=EEF1G PE=1 SV=3	-0.489287	0.0465228	4.9433	0.778901	0.0415776	42	49	46	38	54	45	41	51	16	20	18	16	21	19	18	20	23.7742	23.4902	23.6779	23.9224	24.5416	23.9169	23.9509	24.4125	FALSE	FALSE	FALSE	FALSE	FALSE	FALSE	FALSE	FALSE
IF2B3_HUMAN	O00425	Insulin-like growth factor 2 mRNA-binding protein 3 OS=Homo sapiens OX=9606 GN=IGF2BP3 PE=1 SV=2	-0.503779	0.0494455	4.0011	0.775954	0.102629	10	16	14	6	15	16	9	11	5	7	7	2	8	7	5	4	19.6225	19.2755	19.588	18.9218	20.1016	19.8598	19.9121	19.5494	FALSE	FALSE	FALSE	FALSE	FALSE	FALSE	FALSE	FALSE
TBA3E_HUMAN	Q6PEY2	Tubulin alpha-3E chain OS=Homo sapiens OX=9606 GN=TUBA3E PE=1 SV=2	-0.508981	0.048958	5.5414	0.814574	0.0887187	32	41	37	29	35	32	31	39	0	0	0	0	0	0	0	0	25.5631	25.7725	25.618	25.5466	25.8579	25.8676	26.5371	26.2735	FALSE	FALSE	FALSE	FALSE	FALSE	FALSE	FALSE	FALSE
PAP1M_HUMAN	Q5JQF8	Polyadenylate-binding protein 1-like 2 OS=Homo sapiens OX=9606 GN=PABPC1L2A PE=2 SV=1	-0.517462	0.0447181	2.6988	0.599229	0.150359	4	4	4	4	3	2	3	3	0	0	0	0	0	0	0	0	19.8105	19.385	20.0828	19.9074	20.4821	20.094	20.6223	20.0571	FALSE	FALSE	FALSE	FALSE	FALSE	FALSE	FALSE	FALSE
THBG_HUMAN	P05543	Thyroxine-binding globulin OS=Homo sapiens OX=9606 GN=SERPINA7 PE=1 SV=2	-0.517776	0.00211773	2.1813	0.584721	0.32233	2	3	4	2	2	3	3	2	0	0	0	0	0	0	0	0	21.0443	20.8243	21.0089	20.865	21.3212	21.3198	21.5859	21.5868	FALSE	FALSE	FALSE	FALSE	FALSE	FALSE	FALSE	FALSE
HXK3_HUMAN	P52790	Hexokinase-3 OS=Homo sapiens OX=9606 GN=HK3 PE=1 SV=2	-0.525522	0.0268968	2.7138	0.688418	0.0539606	2	3	2	2	4	2	4	3	0	0	0	0	0	0	0	0	18.2852	18.1953	17.9595	18.2857	18.8349	18.3792	19.0378	18.5758	FALSE	FALSE	FALSE	FALSE	FALSE	FALSE	FALSE	FALSE
SEPT9_HUMAN	Q9UHD8	Septin-9 OS=Homo sapiens OX=9606 GN=SEPTIN9 PE=1 SV=2	-0.529631	0.0314458	3.8842	0.747146	0.0342313	22	21	22	13	24	33	22	20	10	12	9	7	12	16	12	9	20.894	20.3016	20.4502	20.2367	21.0224	21.0433	21.0798	20.8555	FALSE	FALSE	FALSE	FALSE	FALSE	FALSE	FALSE	FALSE
PACN3_HUMAN	Q9UKS6	Protein kinase C and casein kinase substrate in neurons protein 3 OS=Homo sapiens OX=9606 GN=PACSIN3 PE=1 SV=2	-0.533398	0.043932	3.999	0.760329	0.064276	7	7	7	3	8	6	5	7	4	5	4	2	4	4	3	4	17.5081	17.4918	17.444	16.821	17.9589	17.8192	17.7417	17.8787	FALSE	FALSE	FALSE	FALSE	FALSE	FALSE	FALSE	FALSE
TBA8_HUMAN	Q9NY65	Tubulin alpha-8 chain OS=Homo sapiens OX=9606 GN=TUBA8 PE=1 SV=1	-0.536261	0.0279861	5.5414	0.801735	0.0887187	22	30	27	18	26	24	21	30	0	0	0	0	0	0	0	0	24.7532	24.9655	24.797	24.592	25.0761	25.0512	25.6554	25.47	FALSE	FALSE	FALSE	FALSE	FALSE	FALSE	FALSE	FALSE
SYTC2_HUMAN	A2RTX5	Threonine--tRNA ligase 2, cytoplasmic OS=Homo sapiens OX=9606 GN=TARSL2 PE=1 SV=1	-0.544089	0.028649	3.5745	0.700685	0.0453654	2	3	2	2	5	6	2	3	0	0	0	0	0	0	0	0	18.0016	17.5904	17.6155	18.1561	18.7207	18.1169	18.3042	18.3982	FALSE	FALSE	FALSE	FALSE	FALSE	FALSE	FALSE	FALSE
MTA1_HUMAN	Q13330	Metastasis-associated protein MTA1 OS=Homo sapiens OX=9606 GN=MTA1 PE=1 SV=2	-0.548285	0.0184098	2.5966	0.627898	0.595669	2	2	2		1	2	1	2	0	0	0		0	0	0	0	15.1095	14.8303	14.7477	14.5251	15.5442	15.0901	15.5696	15.2016	FALSE	FALSE	FALSE	TRUE	FALSE	FALSE	FALSE	FALSE
PLEC_HUMAN	Q15149	Plectin OS=Homo sapiens OX=9606 GN=PLEC PE=1 SV=3	-0.55223	0.00303338	5.0388	0.788977	0.0204972	103	145	120	80	133	158	125	147	66	87	82	56	79	97	81	86	19.448	19.7888	19.8043	19.7998	20.2523	20.0693	20.3982	20.33	FALSE	FALSE	FALSE	FALSE	FALSE	FALSE	FALSE	FALSE
TCPD_HUMAN	P50991	T-complex protein 1 subunit delta OS=Homo sapiens OX=9606 GN=CCT4 PE=1 SV=4	-0.562119	0.021806	5.18	0.813477	0.0480873	39	50	44	26	44	43	47	43	15	17	16	13	17	19	17	17	23.6267	23.6008	23.5606	23.03	24.0934	23.8435	24.067	24.0628	FALSE	FALSE	FALSE	FALSE	FALSE	FALSE	FALSE	FALSE
KT3K_HUMAN	Q9HA64	Ketosamine-3-kinase OS=Homo sapiens OX=9606 GN=FN3KRP PE=1 SV=2	-0.562792	0.00579411	4.2618	0.746834	0.00199521	6	12	13	4	15	16	14	17	6	8	7	4	9	8	7	9	21.1269	21.5157	21.3918	21.0948	21.7736	21.7259	21.9312	21.9498	FALSE	FALSE	FALSE	FALSE	FALSE	FALSE	FALSE	FALSE
AT2A2_HUMAN	P16615	Sarcoplasmic/endoplasmic reticulum calcium ATPase 2 OS=Homo sapiens OX=9606 GN=ATP2A2 PE=1 SV=1	-0.563053	0.00772649	3.7564	0.768908	0.00933441	11	13	11	9	14	12	13	16	5	5	5	4	4	5	6	6	18.7692	18.6639	18.9657	19.1677	19.5409	19.2307	19.4557	19.5914	FALSE	FALSE	FALSE	FALSE	FALSE	FALSE	FALSE	FALSE
CPT1A_HUMAN	P50416	Carnitine O-palmitoyltransferase 1, liver isoform OS=Homo sapiens OX=9606 GN=CPT1A PE=1 SV=2	-0.563257	0.00102031	3.1787	0.747561	0.153326	6	8	8	5	7	7	8	7	4	5	5	3	5	5	5	5	17.9243	17.7463	18.0511	17.8917	18.5624	18.2654	18.4754	18.5632	FALSE	FALSE	FALSE	FALSE	FALSE	FALSE	FALSE	FALSE
GCN1_HUMAN	Q92616	eIF-2-alpha kinase activator GCN1 OS=Homo sapiens OX=9606 GN=GCN1 PE=1 SV=6	-0.565283	0.0305401	4.7862	0.803585	0.00946431	40	50	46	24	62	51	51	44	26	33	31	18	41	34	34	29	19.0818	18.9989	18.9805	18.5494	19.75	19.2418	19.7233	19.1565	FALSE	FALSE	FALSE	FALSE	FALSE	FALSE	FALSE	FALSE
LAS1L_HUMAN	Q9Y4W2	Ribosomal biogenesis protein LAS1L OS=Homo sapiens OX=9606 GN=LAS1L PE=1 SV=2	-0.567777	0.0183841	3.2647	0.717787	0.0282224	9	11	9	3	10	10	9	8	6	6	6	3	7	7	5	6	17.9958	17.8947	17.7266	17.3571	18.3285	18.1716	18.5315	18.2137	FALSE	FALSE	FALSE	FALSE	FALSE	FALSE	FALSE	FALSE
TRA2A_HUMAN	Q13595	Transformer-2 protein homolog alpha OS=Homo sapiens OX=9606 GN=TRA2A PE=1 SV=1	-0.568309	0.0207321	3.6518	0.729409	0.144736	2	1	1	2	1	2	2	1	1	1	1	1	1	2	1	1	17.2664	16.7455	16.7668	16.6015	17.6246	17.3248	17.4791	17.2249	FALSE	FALSE	FALSE	FALSE	FALSE	FALSE	FALSE	FALSE
ROCK1_HUMAN	Q13464	Rho-associated protein kinase 1 OS=Homo sapiens OX=9606 GN=ROCK1 PE=1 SV=1	-0.586838	0.00645974	2.4058	0.649659	0.505356	2	1	2	1	1	2	3	1	0	0	0	0	0	0	0	0	14.3583	14.0317	14.2001	14.2744	14.8037	14.8303	15.0604	14.5175	FALSE	FALSE	FALSE	FALSE	FALSE	FALSE	FALSE	FALSE
HKDC1_HUMAN	Q2TB90	Hexokinase HKDC1 OS=Homo sapiens OX=9606 GN=HKDC1 PE=1 SV=3	-0.593083	0.0450758	2.1503	0.551867	0.0539606	3	2	2	2	4	3	3	3	0	0	0	0	0	0	0	0	17.4898	17.2983	17.1071	17.4897	18.2675	17.4445	18.2134	17.8319	FALSE	FALSE	FALSE	FALSE	FALSE	FALSE	FALSE	FALSE
EIF3I_HUMAN	Q13347	Eukaryotic translation initiation factor 3 subunit I OS=Homo sapiens OX=9606 GN=EIF3I PE=1 SV=1	-0.593503	0.00177127	5.1367	0.752586	0.102589	14	12	15	9	19	16	14	15	8	8	8	6	11	10	7	7	21.6323	21.3005	21.5745	21.5458	21.982	21.9869	22.3336	22.1246	FALSE	FALSE	FALSE	FALSE	FALSE	FALSE	FALSE	FALSE
ODPAT_HUMAN	P29803	Pyruvate dehydrogenase E1 component subunit alpha, testis-specific form, mitochondrial OS=Homo sapiens OX=9606 GN=PDHA2 PE=1 SV=1	-0.597974	0.0207458	3.0394	0.671109	0.244579	2	3	2	3	2	2	2	2	0	0	0	0	0	0	0	0	17.5219	17.6829	17.8953	17.9466	18.2273	18.0949	18.7951	18.3212	FALSE	FALSE	FALSE	FALSE	FALSE	FALSE	FALSE	FALSE
H2A2B_HUMAN	Q8IUE6	Histone H2A type 2-B OS=Homo sapiens OX=9606 GN=HIST2H2AB PE=1 SV=3	-0.598161	0.0486878	2.5273	0.46611	0.592063	2	2	2	2	3	2	4	1	0	0	0	0	0	0	1	0	21.7047	21.6853	21.8733	21.6855	22.6786	21.8394	22.5917	22.2317	FALSE	FALSE	FALSE	FALSE	FALSE	FALSE	FALSE	FALSE
FLNA_HUMAN	P21333	Filamin-A OS=Homo sapiens OX=9606 GN=FLNA PE=1 SV=4	-0.60346	0.030437	5.9109	0.822864	0.0185295	145	162	166	136	200	191	171	172	63	68	69	66	76	75	73	71	22.7941	22.5766	22.8835	23.3815	23.6877	23.3356	23.4911	23.5351	FALSE	FALSE	FALSE	FALSE	FALSE	FALSE	FALSE	FALSE
DDX5_HUMAN	P17844	Probable ATP-dependent RNA helicase DDX5 OS=Homo sapiens OX=9606 GN=DDX5 PE=1 SV=1	-0.618096	0.0303444	4.3805	0.774527	0.00279903	35	37	37	23	44	44	35	40	13	17	14	9	17	19	13	13	22.5586	22.5193	22.3298	21.8147	23.008	22.8668	23.0344	22.7855	FALSE	FALSE	FALSE	FALSE	FALSE	FALSE	FALSE	FALSE
SRSF3_HUMAN	P84103	Serine/arginine-rich splicing factor 3 OS=Homo sapiens OX=9606 GN=SRSF3 PE=1 SV=1	-0.621961	0.0498407	3.3971	0.807116	0.348851	7	6	6	4	7	8	10	7	3	3	2	2	2	3	3	2	20.9265	20.3037	20.494	19.9572	20.7906	21.0772	21.4277	20.8738	FALSE	FALSE	FALSE	FALSE	FALSE	FALSE	FALSE	FALSE
ATPO_HUMAN	P48047	ATP synthase subunit O, mitochondrial OS=Homo sapiens OX=9606 GN=ATP5PO PE=1 SV=1	-0.622739	0.00755585	3.9254	0.725536	0.122506	7	5	8	7	9	8	9	5	5	5	5	4	5	6	5	4	20.1177	20.1517	20.1316	19.862	20.7857	20.4162	20.974	20.5781	FALSE	FALSE	FALSE	FALSE	FALSE	FALSE	FALSE	FALSE
CDK18_HUMAN	Q07002	Cyclin-dependent kinase 18 OS=Homo sapiens OX=9606 GN=CDK18 PE=1 SV=4	-0.625449	0.0318454	2.209	0.528762	0.645635	2	1	2	1	2	2	1	2	0	0	0	0	0	0	0	0	18.5515	18.3337	18.3427	18.8988	19.1926	18.6902	19.5423	19.2035	FALSE	FALSE	FALSE	FALSE	FALSE	FALSE	FALSE	FALSE
CDK14_HUMAN	O94921	Cyclin-dependent kinase 14 OS=Homo sapiens OX=9606 GN=CDK14 PE=1 SV=3	-0.625449	0.0318454	2.209	0.528762	0.645635	2	1	2	1	2	2	1	2	0	0	0	0	0	0	0	0	18.5269	18.309	18.3181	18.8741	19.1679	18.6655	19.5177	19.1788	FALSE	FALSE	FALSE	FALSE	FALSE	FALSE	FALSE	FALSE
CDK13_HUMAN	Q14004	Cyclin-dependent kinase 13 OS=Homo sapiens OX=9606 GN=CDK13 PE=1 SV=2	-0.625449	0.0318454	2.209	0.528762	0.645635	2	1	2	1	2	2	1	2	0	0	0	0	0	0	0	0	16.6816	16.4638	16.4728	17.0289	17.3226	16.8203	17.6724	17.3336	FALSE	FALSE	FALSE	FALSE	FALSE	FALSE	FALSE	FALSE
CDK4_HUMAN	P11802	Cyclin-dependent kinase 4 OS=Homo sapiens OX=9606 GN=CDK4 PE=1 SV=2	-0.625449	0.0318454	2.209	0.528762	0.645635	2	1	2	1	2	2	1	2	0	0	0	0	0	0	0	0	19.4095	19.1917	19.2007	19.7568	20.0505	19.5482	20.4003	20.0615	FALSE	FALSE	FALSE	FALSE	FALSE	FALSE	FALSE	FALSE
CDK6_HUMAN	Q00534	Cyclin-dependent kinase 6 OS=Homo sapiens OX=9606 GN=CDK6 PE=1 SV=1	-0.625449	0.0318454	2.209	0.528762	0.645635	2	1	2	1	2	2	1	2	0	0	0	0	0	0	0	0	19.1241	18.9063	18.9153	19.4714	19.7651	19.2628	20.1149	19.7761	FALSE	FALSE	FALSE	FALSE	FALSE	FALSE	FALSE	FALSE
CDK15_HUMAN	Q96Q40	Cyclin-dependent kinase 15 OS=Homo sapiens OX=9606 GN=CDK15 PE=1 SV=2	-0.625449	0.0318454	2.209	0.528762	0.645635	2	1	2	1	2	2	1	2	0	0	0	0	0	0	0	0	19.2001	18.9822	18.9913	19.5473	19.8411	19.3387	20.1908	19.852	FALSE	FALSE	FALSE	FALSE	FALSE	FALSE	FALSE	FALSE
TFR1_HUMAN	P02786	Transferrin receptor protein 1 OS=Homo sapiens OX=9606 GN=TFRC PE=1 SV=2	-0.625733	0.0154334	4.279	0.737452	0.020254	12	17	13	12	25	27	22	20	10	12	11	10	15	17	14	14	19.239	19.1618	19.2453	19.799	20.1669	19.7254	20.1079	19.9478	FALSE	FALSE	FALSE	FALSE	FALSE	FALSE	FALSE	FALSE
PAP1L_HUMAN	Q4VXU2	Polyadenylate-binding protein 1-like OS=Homo sapiens OX=9606 GN=PABPC1L PE=2 SV=1	-0.631543	0.03135	2.8832	0.608373	0.150359	5	4	6	6	5	5	6	5	0	0	0	0	0	0	0	0	19.4312	18.851	19.3225	19.7065	20.1892	19.6114	20.1014	19.9354	FALSE	FALSE	FALSE	FALSE	FALSE	FALSE	FALSE	FALSE
ATPA_HUMAN	P25705	ATP synthase subunit alpha, mitochondrial OS=Homo sapiens OX=9606 GN=ATP5F1A PE=1 SV=1	-0.635539	0.017084	4.0772	0.803952	0.0021417	31	35	35	27	46	49	43	36	16	18	18	15	22	24	19	18	23.2234	22.898	23.0644	22.7022	23.7795	23.3067	23.9441	23.3998	FALSE	FALSE	FALSE	FALSE	FALSE	FALSE	FALSE	FALSE
SND1_HUMAN	Q7KZF4	Staphylococcal nuclease domain-containing protein 1 OS=Homo sapiens OX=9606 GN=SND1 PE=1 SV=1	-0.639435	0.0101092	3.9912	0.768664	0.0300598	27	34	26	19	39	36	26	38	18	22	16	15	25	20	17	22	20.3877	20.2537	19.9908	20.1023	21.1247	20.5152	20.6956	20.9567	FALSE	FALSE	FALSE	FALSE	FALSE	FALSE	FALSE	FALSE
CDK12_HUMAN	Q9NYV4	Cyclin-dependent kinase 12 OS=Homo sapiens OX=9606 GN=CDK12 PE=1 SV=2	-0.639499	0.0239277	2.209	0.528762	0.645635	2	1	2	1	2	3	1	2	0	0	0	0	0	1	0	0	16.7513	16.5335	16.5425	17.0986	17.3923	16.9462	17.7421	17.4033	FALSE	FALSE	FALSE	FALSE	FALSE	FALSE	FALSE	FALSE
IMA4_HUMAN	O00505	Importin subunit alpha-4 OS=Homo sapiens OX=9606 GN=KPNA3 PE=1 SV=2	-0.643682	0.0280016	4.3673	0.769533	0.0284191	7	16	11	5	18	12	11	15	3	5	4	2	5	4	3	4	20.3652	20.8333	20.6776	20.0609	21.1914	20.9868	21.2196	21.1139	FALSE	FALSE	FALSE	FALSE	FALSE	FALSE	FALSE	FALSE
CDK5_HUMAN	Q00535	Cyclin-dependent-like kinase 5 OS=Homo sapiens OX=9606 GN=CDK5 PE=1 SV=3	-0.643956	0.0357769	2.209	0.528762	0.645635	2	1	2	1	2	2	2	2	0	0	0	0	0	0	0	0	19.2802	19.0624	19.0714	19.6275	19.9213	19.4189	20.345	19.9322	FALSE	FALSE	FALSE	FALSE	FALSE	FALSE	FALSE	FALSE
TBB4B_HUMAN	P68371	Tubulin beta-4B chain OS=Homo sapiens OX=9606 GN=TUBB4B PE=1 SV=1	-0.647114	0.0105357	5.7053	0.781378	0.0343499	60	75	61	49	74	65	76	74	1	1	1	1	1	1	1	1	26.671	26.8179	26.441	26.199	27.22	26.8646	27.334	27.2987	FALSE	FALSE	FALSE	FALSE	FALSE	FALSE	FALSE	FALSE
VAPB_HUMAN	O95292	Vesicle-associated membrane protein-associated protein B/C OS=Homo sapiens OX=9606 GN=VAPB PE=1 SV=3	-0.667011	0.031857	3.379	0.625461	0.104576	2	2	1	1	1	2	2	2	0	0	0	0	0	0	0	0	17.4001	16.9173	17.1618	17.6518	18.4152	17.5433	17.9442	17.8964	FALSE	FALSE	FALSE	FALSE	FALSE	FALSE	FALSE	FALSE
CDK17_HUMAN	Q00537	Cyclin-dependent kinase 17 OS=Homo sapiens OX=9606 GN=CDK17 PE=1 SV=2	-0.669534	0.0174844	2.3539	0.558606	0.645635	2	1	2	1	4	3	1	2	0	0	0	0	0	0	0	0	18.3434	18.1256	18.1346	18.6907	19.0613	18.5816	19.3342	18.9954	FALSE	FALSE	FALSE	FALSE	FALSE	FALSE	FALSE	FALSE
VDAC1_HUMAN	P21796	Voltage-dependent anion-selective channel protein 1 OS=Homo sapiens OX=9606 GN=VDAC1 PE=1 SV=2	-0.671379	0.0440857	5.311	0.802824	0.337768	12	13	15	16	26	21	18	20	6	8	8	8	11	10	10	8	21.2468	20.9669	21.3687	21.952	22.3905	21.9173	22.2192	21.6929	FALSE	FALSE	FALSE	FALSE	FALSE	FALSE	FALSE	FALSE
TBB5_HUMAN	P07437	Tubulin beta chain OS=Homo sapiens OX=9606 GN=TUBB PE=1 SV=2	-0.67149	0.00986112	5.7053	0.781378	0.0343499	64	75	61	45	73	68	79	75	3	2	3	3	3	3	3	3	26.9004	27.016	26.6367	26.4129	27.4305	27.0835	27.6308	27.5072	FALSE	FALSE	FALSE	FALSE	FALSE	FALSE	FALSE	FALSE
RS14_HUMAN	P62263	40S ribosomal protein S14 OS=Homo sapiens OX=9606 GN=RPS14 PE=1 SV=3	-0.678451	0.0138927	4.8134	0.701339	0.027551	6	8	8	5	11	8	10	9	4	5	5	3	6	5	6	5	21.7599	21.6234	21.7171	21.268	22.587	21.8505	22.2815	22.3633	FALSE	FALSE	FALSE	FALSE	FALSE	FALSE	FALSE	FALSE
TBB1_HUMAN	Q9H4B7	Tubulin beta-1 chain OS=Homo sapiens OX=9606 GN=TUBB1 PE=1 SV=1	-0.67915	0.0254805	3.5067	0.686454	0.0824164	18	28	24	13	24	21	24	24	0	0	0	0	0	0	0	0	25.0201	25.2875	24.8824	24.4123	25.6585	25.2426	25.629	25.7887	FALSE	FALSE	FALSE	FALSE	FALSE	FALSE	FALSE	FALSE
UBP7_HUMAN	Q93009	Ubiquitin carboxyl-terminal hydrolase 7 OS=Homo sapiens OX=9606 GN=USP7 PE=1 SV=2	-0.689588	0.00738961	3.519	0.664834	0.0912783	5	11	8	3	7	15	12	8	4	8	7	3	6	11	8	6	17.2833	17.5003	17.4953	17.3086	17.7479	18.3772	18.1141	18.1066	FALSE	FALSE	FALSE	FALSE	FALSE	FALSE	FALSE	FALSE
PABP3_HUMAN	Q9H361	Polyadenylate-binding protein 3 OS=Homo sapiens OX=9606 GN=PABPC3 PE=1 SV=2	-0.690093	0.0150392	4.0661	0.718161	0.150359	11	13	16	11	16	21	11	14	0	0	0	0	0	0	0	0	20.1097	20.0693	20.3891	20.692	21.0913	20.9364	20.9989	20.9939	FALSE	FALSE	FALSE	FALSE	FALSE	FALSE	FALSE	FALSE
SRSF4_HUMAN	Q08170	Serine/arginine-rich splicing factor 4 OS=Homo sapiens OX=9606 GN=SRSF4 PE=1 SV=2	-0.692352	0.00177515	2.9016	0.720051	0.0775772	3	4	6	2	6	6	3	5	0	0	0	0	0	0	0	0	18.1375	17.7773	17.9516	17.7546	18.6594	18.3172	18.7141	18.6997	FALSE	FALSE	FALSE	FALSE	FALSE	FALSE	FALSE	FALSE
TBB4A_HUMAN	P04350	Tubulin beta-4A chain OS=Homo sapiens OX=9606 GN=TUBB4A PE=1 SV=2	-0.696075	0.0215457	5.7053	0.781378	0.0343499	40	47	40	33	52	43	58	52	0	0	0	0	0	0	0	0	26.2888	26.4479	25.9971	25.7187	26.8402	26.3917	27.1591	26.8459	FALSE	FALSE	FALSE	FALSE	FALSE	FALSE	FALSE	FALSE
TBB2B_HUMAN	Q9BVA1	Tubulin beta-2B chain OS=Homo sapiens OX=9606 GN=TUBB2B PE=1 SV=1	-0.70062	0.0144283	5.7053	0.781378	0.0343499	49	60	47	36	58	55	59	60	0	0	0	0	0	0	0	0	26.2243	26.3932	25.9686	25.6481	26.8199	26.4527	26.9077	26.8563	FALSE	FALSE	FALSE	FALSE	FALSE	FALSE	FALSE	FALSE
TBB2A_HUMAN	Q13885	Tubulin beta-2A chain OS=Homo sapiens OX=9606 GN=TUBB2A PE=1 SV=1	-0.701104	0.0143929	5.7053	0.781378	0.0343499	49	60	47	36	58	55	60	60	0	0	0	0	0	0	1	0	26.2243	26.3932	25.9686	25.6481	26.8199	26.4527	26.9097	26.8563	FALSE	FALSE	FALSE	FALSE	FALSE	FALSE	FALSE	FALSE
FAS_HUMAN	P49327	Fatty acid synthase OS=Homo sapiens OX=9606 GN=FASN PE=1 SV=3	-0.701489	0.0122822	5.7666	0.816235	0.0206417	65	87	75	57	107	89	107	89	38	49	45	35	58	53	62	48	21.2422	21.3373	21.3921	21.5082	22.2001	21.6978	22.3861	22.0017	FALSE	FALSE	FALSE	FALSE	FALSE	FALSE	FALSE	FALSE
SRSF5_HUMAN	Q13243	Serine/arginine-rich splicing factor 5 OS=Homo sapiens OX=9606 GN=SRSF5 PE=1 SV=1	-0.704928	0.00809173	3.7165	0.740851	0.106758	5	2	5	2	7	5	5	4	2	1	2	0	2	3	2	2	19.2383	18.5869	18.9476	18.8038	19.6259	19.3457	19.9009	19.5239	FALSE	FALSE	FALSE	FALSE	FALSE	FALSE	FALSE	FALSE
TBB3_HUMAN	Q13509	Tubulin beta-3 chain OS=Homo sapiens OX=9606 GN=TUBB3 PE=1 SV=2	-0.706699	0.025146	4.6961	0.762081	0.010145	39	48	42	29	49	45	57	51	1	1	0	0	1	1	1	1	26.2128	26.3157	25.8982	25.6394	26.7087	26.2797	27.1596	26.745	FALSE	FALSE	FALSE	FALSE	FALSE	FALSE	FALSE	FALSE
RL27A_HUMAN	P46776	60S ribosomal protein L27a OS=Homo sapiens OX=9606 GN=RPL27A PE=1 SV=2	-0.706994	0.043462	2.509	0.680173	0.308884	4	4	4	3	6	6	4	6	2	3	3	2	3	3	3	3	19.3347	19.6664	19.8075	18.9218	20.0439	19.7943	20.6997	20.0204	FALSE	FALSE	FALSE	FALSE	FALSE	FALSE	FALSE	FALSE
YIF1B_HUMAN	Q5BJH7	Protein YIF1B OS=Homo sapiens OX=9606 GN=YIF1B PE=1 SV=1	-0.710291	0.0187754	1.9944	0.634986	0.274046	1	2	1	1	2	1	1	2	1	1	1	1	1	1	1	1	17.5581	16.9286	17.102	17.6222	18.1891	17.6694	18.2792	17.9143	FALSE	FALSE	FALSE	FALSE	FALSE	FALSE	FALSE	FALSE
TBB8_HUMAN	Q3ZCM7	Tubulin beta-8 chain OS=Homo sapiens OX=9606 GN=TUBB8 PE=1 SV=2	-0.71445	0.0226044	4.325	0.771277	0.0824164	27	36	29	20	36	29	34	35	0	0	0	0	0	0	0	0	25.4818	25.7353	25.2733	24.8524	26.14	25.7056	26.1447	26.2102	FALSE	FALSE	FALSE	FALSE	FALSE	FALSE	FALSE	FALSE
AT2A1_HUMAN	O14983	Sarcoplasmic/endoplasmic reticulum calcium ATPase 1 OS=Homo sapiens OX=9606 GN=ATP2A1 PE=1 SV=1	-0.720636	0.0447093	3.3349	0.735667	0.0525685	5	6	4	3	9	6	6	7	0	0	0	0	0	0	0	0	17.765	17.392	17.6967	17.5322	18.9095	17.8389	18.4078	18.1123	FALSE	FALSE	FALSE	FALSE	FALSE	FALSE	FALSE	FALSE
TBB8B_HUMAN	A6NNZ2	Tubulin beta 8B OS=Homo sapiens OX=9606 GN=TUBB8B PE=1 SV=1	-0.721516	0.0271782	4.325	0.771277	0.0824164	23	32	26	17	31	28	30	29	0	0	0	0	0	0	0	0	25.4001	25.723	25.2595	24.7655	26.1233	25.7038	26.004	26.203	FALSE	FALSE	FALSE	FALSE	FALSE	FALSE	FALSE	FALSE
CDK16_HUMAN	Q00536	Cyclin-dependent kinase 16 OS=Homo sapiens OX=9606 GN=CDK16 PE=1 SV=1	-0.728567	0.0175435	2.3539	0.558606	0.645635	2	1	2	1	6	3	1	2	0	0	0	0	0	0	0	0	18.4095	18.1917	18.2007	18.7568	19.3635	18.6477	19.4003	19.0615	FALSE	FALSE	FALSE	FALSE	FALSE	FALSE	FALSE	FALSE
KIF3B_HUMAN	O15066	Kinesin-like protein KIF3B OS=Homo sapiens OX=9606 GN=KIF3B PE=1 SV=1	-0.732117	0.02334	1.9384	0.350244	0.377463	1	1	2	1	2	2	2	2	0	0	0	0	0	0	0	0	16.1596	16.1871	16.0777	15.9391	16.447	16.5751	17.1885	17.0813	FALSE	FALSE	FALSE	FALSE	FALSE	FALSE	FALSE	FALSE
KIF3C_HUMAN	O14782	Kinesin-like protein KIF3C OS=Homo sapiens OX=9606 GN=KIF3C PE=1 SV=3	-0.732117	0.02334	1.9384	0.350244	0.377463	1	1	2	1	2	2	2	2	0	0	0	0	0	0	0	0	16.328	16.3555	16.2461	16.1075	16.6154	16.7435	17.3569	17.2497	FALSE	FALSE	FALSE	FALSE	FALSE	FALSE	FALSE	FALSE
RS19_HUMAN	P39019	40S ribosomal protein S19 OS=Homo sapiens OX=9606 GN=RPS19 PE=1 SV=2	-0.73225	0.00343862	4.8135	0.796117	0.0179832	12	17	17	12	21	22	15	19	6	9	8	8	9	11	9	10	22.1395	22.4448	22.5193	22.7198	23.4055	23.0612	23.0243	23.2614	FALSE	FALSE	FALSE	FALSE	FALSE	FALSE	FALSE	FALSE
ODPB_HUMAN	P11177	Pyruvate dehydrogenase E1 component subunit beta, mitochondrial OS=Homo sapiens OX=9606 GN=PDHB PE=1 SV=3	-0.732781	0.00954095	3.516	0.778787	0.319056	3	6	6	4	6	6	10	7	3	4	4	4	3	4	4	4	17.6333	17.9079	17.9012	18.1482	18.2296	18.5564	18.8867	18.849	FALSE	FALSE	FALSE	FALSE	FALSE	FALSE	FALSE	FALSE
KC1AL_HUMAN	Q8N752	Casein kinase I isoform alpha-like OS=Homo sapiens OX=9606 GN=CSNK1A1L PE=2 SV=2	-0.733212	0.00439341	2.5657	0.555609	0.349554	2	1	1	1	2	2	1	2	0	0	0	0	0	0	0	0	16.3528	15.9335	15.8325	16.0393	16.6707	16.4843	17.0143	16.9216	FALSE	FALSE	FALSE	FALSE	FALSE	FALSE	FALSE	FALSE
RUXE_HUMAN	P62304	Small nuclear ribonucleoprotein E OS=Homo sapiens OX=9606 GN=SNRPE PE=1 SV=1	-0.733478	0.00689699	3.0982	0.699605	0.627025	2	4	4	4	4	5	6	5	2	2	2	2	3	2	2	3	20.0088	20.1865	20.0456	20.6035	21.1893	20.6474	21.0664	20.8752	FALSE	FALSE	FALSE	FALSE	FALSE	FALSE	FALSE	FALSE
PTBP1_HUMAN	P26599	Polypyrimidine tract-binding protein 1 OS=Homo sapiens OX=9606 GN=PTBP1 PE=1 SV=1	-0.739865	0.000663662	5.4991	0.787547	0.0896228	10	10	14	8	13	14	15	15	4	4	4	4	5	5	7	5	21.4002	21.0724	21.3417	21.4516	22.0443	21.9797	22.2109	21.9905	FALSE	FALSE	FALSE	FALSE	FALSE	FALSE	FALSE	FALSE
CLH1_HUMAN	Q00610	Clathrin heavy chain 1 OS=Homo sapiens OX=9606 GN=CLTC PE=1 SV=5	-0.743297	0.00625782	5.3704	0.793229	0.0210056	39	66	64	42	76	84	71	71	21	33	29	22	31	35	30	29	20.4947	20.9091	20.9765	21.1525	21.494	21.477	21.8033	21.7317	FALSE	FALSE	FALSE	FALSE	FALSE	FALSE	FALSE	FALSE
STAT3_HUMAN	P40763	Signal transducer and activator of transcription 3 OS=Homo sapiens OX=9606 GN=STAT3 PE=1 SV=2	-0.749561	0.0470085	3.3854	0.63773	0.0310423	4	5	4	1	6	8	7	5	4	5	3	1	5	5	4	4	17.4398	17.2981	16.6465	16.5197	17.9758	17.3496	18.1184	17.4586	FALSE	FALSE	FALSE	FALSE	FALSE	FALSE	FALSE	FALSE
CDK9_HUMAN	P50750	Cyclin-dependent kinase 9 OS=Homo sapiens OX=9606 GN=CDK9 PE=1 SV=3	-0.75241	0.0125205	2.5793	0.788504	0.317813	3	2	4	1	5	4	3	5	1	1	1	0	3	2	1	2	18.8163	18.6757	18.6108	19.0844	19.7087	19.0911	19.8705	19.5266	FALSE	FALSE	FALSE	FALSE	FALSE	FALSE	FALSE	FALSE
ACTN3_HUMAN	Q08043	Alpha-actinin-3 OS=Homo sapiens OX=9606 GN=ACTN3 PE=1 SV=2	-0.753628	0.0490856	3.4672	0.744004	0.203436	5	7	7	6	7	7	8	8	0	0	0	0	0	0	0	0	18.9357	18.997	19.2915	20.0046	20.1346	19.6283	20.4328	20.0475	FALSE	FALSE	FALSE	FALSE	FALSE	FALSE	FALSE	FALSE
AP2A1_HUMAN	O95782	AP-2 complex subunit alpha-1 OS=Homo sapiens OX=9606 GN=AP2A1 PE=1 SV=3	-0.754292	0.00768861	3.2843	0.727812	0.0239057	9	9	8	8	14	15	15	9	4	5	4	4	6	7	7	6	17.9178	17.6719	17.9384	18.2568	18.8689	18.4377	19.0241	18.4714	FALSE	FALSE	FALSE	FALSE	FALSE	FALSE	FALSE	FALSE
UCK2_HUMAN	Q9BZX2	Uridine-cytidine kinase 2 OS=Homo sapiens OX=9606 GN=UCK2 PE=1 SV=1	-0.755769	0.0262824	3.4475	0.665004	0.00364968	6	9	9	5	7	11	9	11	4	5	5	2	4	5	5	5	19.3248	19.401	19.3998	18.8052	19.5912	19.6948	20.2489	20.4189	FALSE	FALSE	FALSE	FALSE	FALSE	FALSE	FALSE	FALSE
ATPG_HUMAN	P36542	ATP synthase subunit gamma, mitochondrial OS=Homo sapiens OX=9606 GN=ATP5F1C PE=1 SV=1	-0.758778	0.00960142	2.9231	0.756184	0.02029	9	4	5	6	9	10	9	8	5	3	4	4	5	5	5	4	20.1353	19.5629	19.7663	19.4664	20.6892	20.2515	20.7685	20.2569	FALSE	FALSE	FALSE	FALSE	FALSE	FALSE	FALSE	FALSE
SF3B2_HUMAN	Q13435	Splicing factor 3B subunit 2 OS=Homo sapiens OX=9606 GN=SF3B2 PE=1 SV=2	-0.764873	0.0206422	3.9337	0.78641	0.0140529	16	19	18	7	23	23	17	18	11	13	14	6	15	15	12	12	19.2405	19.0225	19.194	18.3948	20.0676	19.5066	19.6655	19.6715	FALSE	FALSE	FALSE	FALSE	FALSE	FALSE	FALSE	FALSE
SRSF6_HUMAN	Q13247	Serine/arginine-rich splicing factor 6 OS=Homo sapiens OX=9606 GN=SRSF6 PE=1 SV=2	-0.774373	0.000828252	2.9016	0.720051	0.0775772	7	10	14	6	14	14	7	13	3	4	5	3	5	6	3	4	19.586	19.1918	19.5932	19.4192	20.4076	20.1447	20.0535	20.2819	FALSE	FALSE	FALSE	FALSE	FALSE	FALSE	FALSE	FALSE
PABP1_HUMAN	P11940	Polyadenylate-binding protein 1 OS=Homo sapiens OX=9606 GN=PABPC1 PE=1 SV=2	-0.774765	0.0152413	4.0935	0.754342	0.0980791	24	20	30	24	32	39	29	27	3	1	3	3	4	4	4	4	20.9836	20.6463	21.1576	21.4635	21.9494	21.7172	21.9181	21.7654	FALSE	FALSE	FALSE	FALSE	FALSE	FALSE	FALSE	FALSE
TBB6_HUMAN	Q9BUF5	Tubulin beta-6 chain OS=Homo sapiens OX=9606 GN=TUBB6 PE=1 SV=1	-0.780978	0.0384555	4.325	0.771277	0.010145	33	39	31	27	37	34	44	39	2	4	3	2	2	3	3	2	25.2236	25.4471	24.9121	24.3585	25.8679	25.3259	26.0796	25.7916	FALSE	FALSE	FALSE	FALSE	FALSE	FALSE	FALSE	FALSE
IQGA3_HUMAN	Q86VI3	Ras GTPase-activating-like protein IQGAP3 OS=Homo sapiens OX=9606 GN=IQGAP3 PE=1 SV=2	-0.784483	0.00935598	2.3511	0.493645	0.355653	3	3	3	4	4	3	3	5	0	0	0	0	0	0	0	0	17.7519	17.0128	17.3774	17.1349	18.3227	17.9876	17.8727	18.2321	FALSE	FALSE	FALSE	FALSE	FALSE	FALSE	FALSE	FALSE
RS25_HUMAN	P62851	40S ribosomal protein S25 OS=Homo sapiens OX=9606 GN=RPS25 PE=1 SV=1	-0.788021	0.0384054	3.1237	0.630886	0.00885315	6	6	6	4	9	9	9	6	4	4	5	3	5	5	5	4	20.0051	20.0313	20.7057	19.7122	21.1898	20.5839	21.336	20.4966	FALSE	FALSE	FALSE	FALSE	FALSE	FALSE	FALSE	FALSE
PABP4_HUMAN	Q13310	Polyadenylate-binding protein 4 OS=Homo sapiens OX=9606 GN=PABPC4 PE=1 SV=1	-0.790154	0.00345746	4.0935	0.754342	0.0542351	16	19	21	13	17	21	18	15	5	7	6	4	7	8	8	5	20.2802	20.0497	20.457	20.4601	21.2651	20.9063	21.3802	20.856	FALSE	FALSE	FALSE	FALSE	FALSE	FALSE	FALSE	FALSE
YTHD2_HUMAN	Q9Y5A9	YTH domain-containing family protein 2 OS=Homo sapiens OX=9606 GN=YTHDF2 PE=1 SV=2	-0.798459	0.017162	3.5403	0.737318	0.0243347	6	7	6	3	5	9	9	7	2	2	2	0	2	3	4	3	19.2211	18.7729	19.1141	18.9361	19.5018	19.5777	19.8055	20.3531	FALSE	FALSE	FALSE	FALSE	FALSE	FALSE	FALSE	FALSE
HCFC1_HUMAN	P51610	Host cell factor 1 OS=Homo sapiens OX=9606 GN=HCFC1 PE=1 SV=2	-0.801986	0.0389686	3.5166	0.755521	0.0411929	17	22	21	8	29	26	25	19	11	15	15	6	17	15	16	12	19.0739	19.3283	19.2759	18.6311	20.088	19.5523	20.4673	19.4096	FALSE	FALSE	FALSE	FALSE	FALSE	FALSE	FALSE	FALSE
ACL6A_HUMAN	O96019	Actin-like protein 6A OS=Homo sapiens OX=9606 GN=ACTL6A PE=1 SV=1	-0.806486	0.02213	2.8546	0.62338	1.04704	2	3	3	2	6	3	2	2	1	2	1	1	3	2	2	1	16.9524	17.1502	17.0278	17.8666	18.4283	17.8791	17.9837	17.9318	FALSE	FALSE	FALSE	FALSE	FALSE	FALSE	FALSE	FALSE
RL35A_HUMAN	P18077	60S ribosomal protein L35a OS=Homo sapiens OX=9606 GN=RPL35A PE=1 SV=2	-0.812573	0.0271898	2.1929	0.593952	0.0625954	3	5	3	3	4	6	6	5	3	3	3	2	3	3	4	3	19.964	19.9762	19.692	19.1683	20.7767	20.1444	20.9495	20.1802	FALSE	FALSE	FALSE	FALSE	FALSE	FALSE	FALSE	FALSE
SNX2_HUMAN	O60749	Sorting nexin-2 OS=Homo sapiens OX=9606 GN=SNX2 PE=1 SV=2	-0.818861	0.011347	3.3854	0.666903	0.149254	2	4	5	3	5	5	4	6	2	3	2	1	4	3	4	3	16.8577	17.3331	17.2238	17.6632	18.5308	17.8409	17.9164	18.0652	FALSE	FALSE	FALSE	FALSE	FALSE	FALSE	FALSE	FALSE
PSA4_HUMAN	P25789	Proteasome subunit alpha type-4 OS=Homo sapiens OX=9606 GN=PSMA4 PE=1 SV=1	-0.827069	0.0273368	2.5755	0.604652	0.170438	6	7	9	5	8	8	8	9	3	4	4	3	5	5	4	4	19.9877	20.1828	20.544	21.0111	21.6369	20.8835	21.3616	21.1519	FALSE	FALSE	FALSE	FALSE	FALSE	FALSE	FALSE	FALSE
SEP11_HUMAN	Q9NVA2	Septin-11 OS=Homo sapiens OX=9606 GN=SEPTIN11 PE=1 SV=3	-0.827982	0.0480754	2.4571	0.650692	0.309783	1	1	2	1	2	3	2	2	0	0	0	0	1	1	0	0	16.5477	15.9914	16.883	17.2509	17.9537	17.1829	17.2266	17.6218	FALSE	FALSE	FALSE	FALSE	FALSE	FALSE	FALSE	FALSE
PGES2_HUMAN	Q9H7Z7	Prostaglandin E synthase 2 OS=Homo sapiens OX=9606 GN=PTGES2 PE=1 SV=1	-0.829137	0.032273	3.4652	0.713061	0.505022	2	3	4	2	5	3	2	6	2	2	2	2	2	2	2	3	16.6708	16.6034	16.6118	17.5537	17.8699	17.1496	17.8228	17.914	FALSE	FALSE	FALSE	FALSE	FALSE	FALSE	FALSE	FALSE
PRS8_HUMAN	P62195	26S proteasome regulatory subunit 8 OS=Homo sapiens OX=9606 GN=PSMC5 PE=1 SV=1	-0.837205	0.0105822	3.8347	0.813591	0.0390013	21	21	17	9	22	23	30	19	13	12	10	5	13	10	14	11	20.9234	20.4471	20.7467	20.3615	21.3754	21.873	21.5573	21.0219	FALSE	FALSE	FALSE	FALSE	FALSE	FALSE	FALSE	FALSE
CAZA1_HUMAN	P52907	F-actin-capping protein subunit alpha-1 OS=Homo sapiens OX=9606 GN=CAPZA1 PE=1 SV=3	-0.848141	0.012433	4.3155	0.802865	0.314984	8	17	11	10	15	14	13	12	3	6	3	4	6	5	5	5	19.9484	20.6368	20.2178	20.764	21.4537	20.9348	21.4647	21.1063	FALSE	FALSE	FALSE	FALSE	FALSE	FALSE	FALSE	FALSE
TRA2B_HUMAN	P62995	Transformer-2 protein homolog beta OS=Homo sapiens OX=9606 GN=TRA2B PE=1 SV=1	-0.851113	0.0138167	3.5413	0.836252	0.0868228	6	5	7	4	7	7	4	6	3	3	3	3	4	4	3	4	17.718	17.9249	17.5322	17.1126	18.5153	18.3154	18.8527	18.0089	FALSE	FALSE	FALSE	FALSE	FALSE	FALSE	FALSE	FALSE
IQGA2_HUMAN	Q13576	Ras GTPase-activating-like protein IQGAP2 OS=Homo sapiens OX=9606 GN=IQGAP2 PE=1 SV=4	-0.858078	0.00435099	2.6305	0.63624	0.299727	8	9	7	6	12	9	10	7	2	3	2	1	4	4	4	3	18.3495	17.6921	18.0918	18.1561	18.9314	18.7201	19.3108	18.7597	FALSE	FALSE	FALSE	FALSE	FALSE	FALSE	FALSE	FALSE
GUAA_HUMAN	P49915	GMP synthase [glutamine-hydrolyzing] OS=Homo sapiens OX=9606 GN=GMPS PE=1 SV=1	-0.865211	0.00579516	3.532	0.787905	0.0173094	7	8	8	5	10	10	13	11	5	6	6	5	6	7	9	7	18.2023	18.1978	18.2822	18.7794	19.3621	18.8102	19.5183	19.2318	FALSE	FALSE	FALSE	FALSE	FALSE	FALSE	FALSE	FALSE
PTBP3_HUMAN	O95758	Polypyrimidine tract-binding protein 3 OS=Homo sapiens OX=9606 GN=PTBP3 PE=1 SV=2	-0.866301	0.000332729	2.4012	0.576107	0.0989636	5	5	7	3	7	6	5	8	0	1	0	0	1	1	1	0	20.6936	20.3327	20.6082	20.6538	21.379	21.4053	21.5756	21.3935	FALSE	FALSE	FALSE	FALSE	FALSE	FALSE	FALSE	FALSE
NUCL_HUMAN	P19338	Nucleolin OS=Homo sapiens OX=9606 GN=NCL PE=1 SV=3	-0.881035	0.0499134	3.5942	0.800291	0.0234121	23	27	27	20	33	33	27	27	14	15	15	11	17	19	14	15	20.6722	21.397	20.4307	20.5511	20.9096	21.7358	22.2717	21.6579	FALSE	FALSE	FALSE	FALSE	FALSE	FALSE	FALSE	FALSE
LBR_HUMAN	Q14739	Delta(14)-sterol reductase LBR OS=Homo sapiens OX=9606 GN=LBR PE=1 SV=2	-0.883321	0.0390474	1.8797	0.431937	0.261113	1	1	1	1	4	1	1	3	1	1	1	1	2	1	1	2	16.1711	15.5904	15.892	16.3233	17.4613	16.1562	16.8672	17.0254	FALSE	FALSE	FALSE	FALSE	FALSE	FALSE	FALSE	FALSE
XRCC6_HUMAN	P12956	X-ray repair cross-complementing protein 6 OS=Homo sapiens OX=9606 GN=XRCC6 PE=1 SV=2	-0.891983	0.00711095	4.7752	0.846848	0.068191	24	30	28	17	41	27	30	31	13	15	14	10	20	14	15	16	20.8022	20.5064	20.8604	20.7991	22.0478	21.2417	21.6927	21.5538	FALSE	FALSE	FALSE	FALSE	FALSE	FALSE	FALSE	FALSE
COPB2_HUMAN	P35606	Coatomer subunit beta\' OS=Homo sapiens OX=9606 GN=COPB2 PE=1 SV=2	-0.897295	0.0103457	3.9706	0.763396	0.0570299	12	17	17	9	20	20	22	21	7	9	10	7	11	11	13	11	18.7751	19.283	19.5343	19.0067	19.8314	19.6996	20.4988	20.1584	FALSE	FALSE	FALSE	FALSE	FALSE	FALSE	FALSE	FALSE
PRS10_HUMAN	P62333	26S proteasome regulatory subunit 10B OS=Homo sapiens OX=9606 GN=PSMC6 PE=1 SV=1	-0.907046	0.0175521	3.6214	0.716549	0.0380658	6	9	12	5	13	15	15	12	6	6	9	4	7	10	9	8	18.8174	19.0278	19.8364	19.1218	19.8657	19.9597	20.434	20.1722	FALSE	FALSE	FALSE	FALSE	FALSE	FALSE	FALSE	FALSE
ATPB_HUMAN	P06576	ATP synthase subunit beta, mitochondrial OS=Homo sapiens OX=9606 GN=ATP5F1B PE=1 SV=3	-0.909946	0.0088095	5.3203	0.786577	0.00167692	20	26	25	18	36	31	27	32	12	13	15	11	17	19	15	18	21.1705	20.9449	21.349	21.8031	22.3026	21.7926	22.3723	22.4397	FALSE	FALSE	FALSE	FALSE	FALSE	FALSE	FALSE	FALSE
PODXL_HUMAN	O00592	Podocalyxin OS=Homo sapiens OX=9606 GN=PODXL PE=1 SV=2	-0.915341	0.0201657	2.1622	0.653779	0.0518981	2	2	2	1	2	3	2	2	1	1	1	1	1	2	1	1	16.7608	17.0113	17.142	17.6754	17.7335	18.6811	18.0475	17.7889	FALSE	FALSE	FALSE	FALSE	FALSE	FALSE	FALSE	FALSE
CLH2_HUMAN	P53675	Clathrin heavy chain 2 OS=Homo sapiens OX=9606 GN=CLTCL1 PE=1 SV=2	-0.915837	0.0143724	4.1622	0.728254	0.0210056	7	14	12	10	16	14	14	15	0	0	0	0	0	0	0	0	18.224	18.8398	19.049	19.152	19.6478	19.5047	19.9449	19.8309	FALSE	FALSE	FALSE	FALSE	FALSE	FALSE	FALSE	FALSE
LRC59_HUMAN	Q96AG4	Leucine-rich repeat-containing protein 59 OS=Homo sapiens OX=9606 GN=LRRC59 PE=1 SV=1	-0.921767	0.0097965	3.4576	0.704304	0.223244	4	4	3	2	7	8	6	5	3	2	2	1	4	4	3	3	18.8623	18.3188	18.0583	18.0277	19.4452	19.0391	19.4906	18.9793	FALSE	FALSE	FALSE	FALSE	FALSE	FALSE	FALSE	FALSE
MCM3_HUMAN	P25205	DNA replication licensing factor MCM3 OS=Homo sapiens OX=9606 GN=MCM3 PE=1 SV=3	-0.923166	0.00181165	4.7076	0.794085	0.079652	17	18	17	15	27	27	29	16	11	11	11	11	16	15	17	13	19.3446	18.9547	18.9673	19.2965	20.2969	19.8207	20.2875	19.8507	FALSE	FALSE	FALSE	FALSE	FALSE	FALSE	FALSE	FALSE
SPTN1_HUMAN	Q13813	Spectrin alpha chain, non-erythrocytic 1 OS=Homo sapiens OX=9606 GN=SPTAN1 PE=1 SV=3	-0.92504	0.00963487	4.4019	0.780672	0.0138799	21	33	31	20	37	49	50	40	14	24	24	15	27	34	33	27	17.3771	17.5687	17.9414	18.2411	18.4183	18.5705	19.0478	18.792	FALSE	FALSE	FALSE	FALSE	FALSE	FALSE	FALSE	FALSE
PUR2_HUMAN	P22102	Trifunctional purine biosynthetic protein adenosine-3 OS=Homo sapiens OX=9606 GN=GART PE=1 SV=1	-0.927063	0.00521862	3.1349	0.685611	0.00763228	10	11	10	8	12	15	15	15	7	9	7	6	9	10	12	9	18.6721	18.7364	18.7595	18.7923	19.5872	19.3639	20.0072	19.7102	FALSE	FALSE	FALSE	FALSE	FALSE	FALSE	FALSE	FALSE
PFKAL_HUMAN	P17858	ATP-dependent 6-phosphofructokinase, liver type OS=Homo sapiens OX=9606 GN=PFKL PE=1 SV=6	-0.927119	0.00393699	3.9084	0.786884	0.0846208	4	4	4	2	7	6	6	7	0	0	0	0	0	0	0	0	17.8629	17.3569	17.6516	17.9058	18.9736	18.2266	18.5777	18.7078	FALSE	FALSE	FALSE	FALSE	FALSE	FALSE	FALSE	FALSE
PYR1_HUMAN	P27708	CAD protein OS=Homo sapiens OX=9606 GN=CAD PE=1 SV=3	-0.944486	0.0236037	5.8391	0.808676	0.0153107	54	75	61	29	80	72	84	72	31	38	31	19	42	37	42	38	20.841	21.1181	20.8024	19.9607	21.6901	21.2291	21.9683	21.6125	FALSE	FALSE	FALSE	FALSE	FALSE	FALSE	FALSE	FALSE
PSB4_HUMAN	P28070	Proteasome subunit beta type-4 OS=Homo sapiens OX=9606 GN=PSMB4 PE=1 SV=4	-0.947705	0.00389392	3.716	0.763563	0.209896	6	8	8	5	13	9	10	9	4	4	4	3	5	5	4	4	20.3252	20.2109	20.6324	20.9139	21.6435	21.0894	21.5787	21.5616	FALSE	FALSE	FALSE	FALSE	FALSE	FALSE	FALSE	FALSE
SPTN4_HUMAN	Q9H254	Spectrin beta chain, non-erythrocytic 4 OS=Homo sapiens OX=9606 GN=SPTBN4 PE=1 SV=2	-0.947918	0.00368196	2.9173	0.586578	0.46188	3	3	3	2	5	2	3	2	0	0	0	0	0	0	0	0	14.737	14.9899	15.2214	14.6342	15.9936	15.617	16.2061	15.5575	FALSE	FALSE	FALSE	FALSE	FALSE	FALSE	FALSE	FALSE
MCM4_HUMAN	P33991	DNA replication licensing factor MCM4 OS=Homo sapiens OX=9606 GN=MCM4 PE=1 SV=5	-0.948027	0.0154588	4.1012	0.778756	0.00326793	8	13	10	6	23	23	18	12	7	9	8	5	14	13	12	10	18.7099	18.236	18.7471	18.5556	19.9123	19.2898	19.8467	18.9919	FALSE	FALSE	FALSE	FALSE	FALSE	FALSE	FALSE	FALSE
SFPQ_HUMAN	P23246	Splicing factor, proline- and glutamine-rich OS=Homo sapiens OX=9606 GN=SFPQ PE=1 SV=2	-0.952326	0.0085735	4.7755	0.756029	0.00403107	16	18	18	15	32	29	21	23	11	12	10	10	15	20	13	12	21.5693	21.2662	21.9214	21.1401	22.4542	22.2684	22.4551	22.5287	FALSE	FALSE	FALSE	FALSE	FALSE	FALSE	FALSE	FALSE
GUAD_HUMAN	Q9Y2T3	Guanine deaminase OS=Homo sapiens OX=9606 GN=GDA PE=1 SV=1	-0.953345	0.00703247	3.8715	0.695858	0.230649	6	8	8	6	11	13	11	10	5	6	5	5	6	8	9	6	19.2263	19.1001	19.0899	19.5154	20.1151	19.7666	20.6505	20.2128	FALSE	FALSE	FALSE	FALSE	FALSE	FALSE	FALSE	FALSE
COPB_HUMAN	P53618	Coatomer subunit beta OS=Homo sapiens OX=9606 GN=COPB1 PE=1 SV=3	-0.954168	0.0354772	4.6141	0.751675	0.0377271	14	19	14	4	17	20	25	15	11	14	12	4	11	12	14	10	18.6433	18.8632	18.9423	17.782	19.3359	19.2856	20.1948	19.2311	FALSE	FALSE	FALSE	FALSE	FALSE	FALSE	FALSE	FALSE
SRSF8_HUMAN	Q9BRL6	Serine/arginine-rich splicing factor 8 OS=Homo sapiens OX=9606 GN=SRSF8 PE=1 SV=1	-0.954212	0.0365566	2.3806	0.472402	0.572842	2	2	2	2	2	2	2	1	0	0	0	0	0	0	0	0	17.6467	16.934	17.8502	18.2802	18.9806	18.0522	18.676	18.8191	FALSE	FALSE	FALSE	FALSE	FALSE	FALSE	FALSE	FALSE
CARF_HUMAN	Q9NXV6	CDKN2A-interacting protein OS=Homo sapiens OX=9606 GN=CDKN2AIP PE=1 SV=3	-0.95439	0.000962207	3.1369	0.729685	0.375915	4	5	6	3	7	7	5	6	3	4	5	3	6	6	4	5	16.9926	16.6094	17.0799	17.0848	17.9963	17.8128	18.0058	17.7693	FALSE	FALSE	FALSE	FALSE	FALSE	FALSE	FALSE	FALSE
ELAV1_HUMAN	Q15717	ELAV-like protein 1 OS=Homo sapiens OX=9606 GN=ELAVL1 PE=1 SV=2	-0.958719	7.28214e-05	3.4419	0.790207	0.102591	9	13	9	6	17	18	18	16	4	6	5	3	9	9	8	7	20.0754	20.1993	19.9848	20.3242	21.1913	20.9595	21.2283	21.0395	FALSE	FALSE	FALSE	FALSE	FALSE	FALSE	FALSE	FALSE
HS105_HUMAN	Q92598	Heat shock protein 105 kDa OS=Homo sapiens OX=9606 GN=HSPH1 PE=1 SV=1	-0.965084	0.00423446	3.6998	0.736633	0.0878372	16	20	18	12	30	22	22	19	8	10	9	6	13	12	12	10	19.1527	18.8218	18.9568	19.4971	20.4008	19.6828	20.238	19.9671	FALSE	FALSE	FALSE	FALSE	FALSE	FALSE	FALSE	FALSE
CAZA2_HUMAN	P47755	F-actin-capping protein subunit alpha-2 OS=Homo sapiens OX=9606 GN=CAPZA2 PE=1 SV=3	-0.967556	0.00443872	4.2467	0.746862	0.12514	5	8	5	5	8	10	9	7	1	2	1	1	3	3	3	2	19.0507	19.5568	19.2298	19.5659	20.2895	20.1808	20.7918	20.0113	FALSE	FALSE	FALSE	FALSE	FALSE	FALSE	FALSE	FALSE
KI13B_HUMAN	Q9NQT8	Kinesin-like protein KIF13B OS=Homo sapiens OX=9606 GN=KIF13B PE=1 SV=2	-0.96926	0.00341081	2.8986	0.473056	0.554619	1	2	2		2	2	1	2	0	0	0		0	0	0	0	13.8024	13.3635	13.329	13.0467	14.3013	14.1457	14.7375	14.2341	FALSE	FALSE	FALSE	TRUE	FALSE	FALSE	FALSE	FALSE
HNRPQ_HUMAN	O60506	Heterogeneous nuclear ribonucleoprotein Q OS=Homo sapiens OX=9606 GN=SYNCRIP PE=1 SV=2	-0.969749	0.0115594	4.7308	0.806883	0.00983612	11	19	17	12	25	22	25	23	5	8	7	4	11	10	10	9	20.0047	20.5282	20.2204	19.5296	21.27	20.6232	21.2901	20.9786	FALSE	FALSE	FALSE	FALSE	FALSE	FALSE	FALSE	FALSE
ATP5L_HUMAN	O75964	ATP synthase subunit g, mitochondrial OS=Homo sapiens OX=9606 GN=ATP5MG PE=1 SV=3	-0.979683	0.0178411	4.4733	0.669059	0.0262209	1	6	2	1	3	3	3	3	0	2	1	0	1	1	1	1	18.7694	19.3382	19.0448	18.2509	19.7797	19.3352	20.2332	19.974	FALSE	FALSE	FALSE	FALSE	FALSE	FALSE	FALSE	FALSE
EFTU_HUMAN	P49411	Elongation factor Tu, mitochondrial OS=Homo sapiens OX=9606 GN=TUFM PE=1 SV=2	-0.989433	0.026948	5.485	0.775476	0.068713	13	11	18	16	29	24	25	23	10	9	12	11	15	13	14	16	20.8039	20.0698	20.8343	21.3981	21.9744	21.3234	21.8624	21.9036	FALSE	FALSE	FALSE	FALSE	FALSE	FALSE	FALSE	FALSE
ASB17_HUMAN	Q8WXJ9	Ankyrin repeat and SOCS box protein 17 OS=Homo sapiens OX=9606 GN=ASB17 PE=2 SV=2	-0.989649	0.0442962	1.8179	0.191608	0.33689	1	1	1	2	1	2	2	1	0	0	0	0	0	0	0	0	17.4348	17.1719	17.7151	18.5328	18.9	17.9818	19.1464	18.7851	FALSE	FALSE	FALSE	FALSE	FALSE	FALSE	FALSE	FALSE
CARL2_HUMAN	Q6F5E8	Capping protein, Arp2/3 and myosin-I linker protein 2 OS=Homo sapiens OX=9606 GN=CARMIL2 PE=1 SV=2	-0.989649	0.0442962	1.8179	0.191608	0.33689	1	1	1	2	1	2	2	1	0	0	0	0	0	0	0	0	15.5782	15.3153	15.8585	16.6762	17.0434	16.1251	17.2897	16.9285	FALSE	FALSE	FALSE	FALSE	FALSE	FALSE	FALSE	FALSE
HS74L_HUMAN	O95757	Heat shock 70 kDa protein 4L OS=Homo sapiens OX=9606 GN=HSPA4L PE=1 SV=3	-0.990063	0.0312799	4.1052	0.755086	0.143491	5	8	6	4	10	7	11	9	1	2	2	1	3	2	5	2	17.1095	16.7344	16.9566	17.3648	18.3606	17.4833	18.6563	17.6253	FALSE	FALSE	FALSE	FALSE	FALSE	FALSE	FALSE	FALSE
YMEL1_HUMAN	Q96TA2	ATP-dependent zinc metalloprotease YME1L1 OS=Homo sapiens OX=9606 GN=YME1L1 PE=1 SV=2	-1.76873	0.0501941	2.4974	0.615911	0.606179		1	2		2	2	1	2		1	1		2	2	1	2	11.7621	13.8225	14.2874	14.0229	15.6317	15.3464	14.8411	15.1506	TRUE	TRUE	TRUE	TRUE	TRUE	FALSE	FALSE	TRUE
LMO7_HUMAN	Q8WWI1	LIM domain only protein 7 OS=Homo sapiens OX=9606 GN=LMO7 PE=1 SV=3	-2.82327	0.0502176	3.1155	0.780292	0.250624					2	4	2	3					2	3	2	3	13.9471	12.1096	12.6144	12.6103	18.3208	15.598	14.3324	14.3233	TRUE	FALSE	FALSE	TRUE	FALSE	FALSE	TRUE	TRUE
DAAF5_HUMAN	Q86Y56	Dynein assembly factor 5, axonemal OS=Homo sapiens OX=9606 GN=DNAAF5 PE=1 SV=4	-2.40769	0.0505778	1.6834	0.291375	0.852153						1	1							1	1		9.76309	11.279	11.9867	13.638	13.7581	14.2835	14.8928	13.363	FALSE	FALSE	FALSE	TRUE	FALSE	FALSE	FALSE	TRUE
AHNK_HUMAN	Q09666	Neuroblast differentiation-associated protein AHNAK OS=Homo sapiens OX=9606 GN=AHNAK PE=1 SV=2	-0.752328	0.0507268	4.8076	0.822313	0.00814836	68	62	73	70	122	91	96	95	44	42	43	48	74	58	61	63	18.3356	17.745	18.1883	18.9618	19.4461	18.7479	19.0409	19.0053	FALSE	FALSE	FALSE	FALSE	FALSE	FALSE	FALSE	FALSE
MOT4_HUMAN	O15427	Monocarboxylate transporter 4 OS=Homo sapiens OX=9606 GN=SLC16A3 PE=1 SV=1	-1.33522	0.0508869	3.35	0.571588	0.06655	5	2	2	2	5	4	1	6	3	1	1	1	3	3	1	3	19.5245	17.4158	18.3008	18.6732	20.0147	19.8774	19.4787	19.8844	FALSE	FALSE	FALSE	FALSE	FALSE	FALSE	FALSE	FALSE
P5CS_HUMAN	P54886	Delta-1-pyrroline-5-carboxylate synthase OS=Homo sapiens OX=9606 GN=ALDH18A1 PE=1 SV=2	-3.41722	0.0511598	3.3295	0.700093	0.0499439		3	1		12	3	8	5		3	1		8	3	5	3	10.645	16.181	13.9348	14.2944	18.4642	15.6611	17.5571	17.0417	FALSE	FALSE	TRUE	TRUE	FALSE	TRUE	TRUE	FALSE
GSTK1_HUMAN	Q9Y2Q3	Glutathione S-transferase kappa 1 OS=Homo sapiens OX=9606 GN=GSTK1 PE=1 SV=3	-2.90541	0.0512044	3.0222	0.612368	1.37459					1		1						1		1		11.9719	11.8919	11.6867	14.3583	17.0402	13.5682	17.0521	13.87	FALSE	FALSE	FALSE	FALSE	FALSE	FALSE	TRUE	FALSE
LAP2A_HUMAN	P42166	Lamina-associated polypeptide 2, isoform alpha OS=Homo sapiens OX=9606 GN=TMPO PE=1 SV=2	-0.734827	0.0513419	4.9177	0.7768	0.0427431	19	17	16	6	21	17	24	15	7	8	6	2	9	8	10	8	20.0262	19.4857	19.4475	18.9235	20.3262	19.7371	20.6873	20.0717	TRUE	FALSE	FALSE	FALSE	FALSE	FALSE	FALSE	FALSE
HDGR3_HUMAN	Q9Y3E1	Hepatoma-derived growth factor-related protein 3 OS=Homo sapiens OX=9606 GN=HDGFL3 PE=1 SV=1	-4.14368	0.0514541	1.6423	0.527005	0.439585				1	2	2	2	2				0	0	0	0	0	13.7613	12.1239	12.3646	17.8708	18.6554	18.0203	17.867	18.1526	FALSE	FALSE	TRUE	TRUE	TRUE	FALSE	FALSE	TRUE
RALY_HUMAN	Q9UKM9	RNA-binding protein Raly OS=Homo sapiens OX=9606 GN=RALY PE=1 SV=1	-0.496886	0.0514974	3.3984	0.755924	0.547553	10	17	16	7	17	18	14	15	7	10	9	5	10	9	7	10	21.1182	21.1942	21.181	20.5503	21.7582	21.1508	21.4706	21.6515	TRUE	FALSE	TRUE	TRUE	FALSE	FALSE	TRUE	TRUE
TBA3C_HUMAN,TBA3D_HUMAN	P0DPH7,P0DPH8	Tubulin alpha-3C chain OS=Homo sapiens OX=9606 GN=TUBA3C PE=1 SV=1,Tubulin alpha-3D chain OS=Homo sapiens OX=9606 GN=TUBA3D PE=1 SV=1	-0.474735	0.0516537	5.5414	0.814574	0.0887187	41	53	47	36	46	43	42	54	0	0	0	0	0	0	0	0	25.7523	25.9395	25.8266	25.7915	26.0216	26.0529	26.6418	26.4925	FALSE	FALSE	FALSE	FALSE	FALSE	FALSE	FALSE	FALSE
TBA4B_HUMAN	Q9H853	Putative tubulin-like protein alpha-4B OS=Homo sapiens OX=9606 GN=TUBA4B PE=5 SV=2	-0.560213	0.0517852	2.7403	0.602598	0.230581	6	8	8	7	7	4	3	10	0	0	0	0	0	0	0	0	23.2073	23.5311	23.6157	23.2721	23.6281	23.744	24.015	24.48	TRUE	FALSE	FALSE	FALSE	FALSE	TRUE	FALSE	FALSE
ACTA_HUMAN	P62736	Actin, aortic smooth muscle OS=Homo sapiens OX=9606 GN=ACTA2 PE=1 SV=1	-1.00151	0.0517879	3.7267	0.780063	0.130871	20	26	26	26	35	32	29	34	0	0	0	0	0	0	0	0	23.4752	23.4546	24.0306	24.8808	25.0351	24.5247	24.7774	25.5101	FALSE	FALSE	FALSE	FALSE	FALSE	FALSE	FALSE	FALSE
ACTH_HUMAN	P63267	Actin, gamma-enteric smooth muscle OS=Homo sapiens OX=9606 GN=ACTG2 PE=1 SV=1	-1.00151	0.0517879	3.7267	0.780063	0.130871	20	26	26	26	35	32	29	34	0	0	0	0	0	0	0	0	23.5554	23.5348	24.1108	24.961	25.1153	24.6048	24.8576	25.5903	TRUE	TRUE	FALSE	FALSE	TRUE	FALSE	TRUE	FALSE
PRS6A_HUMAN	P17980	26S proteasome regulatory subunit 6A OS=Homo sapiens OX=9606 GN=PSMC3 PE=1 SV=3	-0.838921	0.0518625	3.7615	0.788589	0.04843	9	13	6	8	16	10	17	18	7	9	5	5	10	6	10	10	19.2318	19.3529	18.6296	19.6863	20.1464	19.3198	20.2263	20.5637	FALSE	FALSE	FALSE	FALSE	FALSE	FALSE	FALSE	FALSE
K0825_HUMAN	Q8IV33	Uncharacterized protein KIAA0825 OS=Homo sapiens OX=9606 GN=KIAA0825 PE=2 SV=3	1.23733	0.0518945	1.3046	0.334072	0.0447447	1	2	2	2	2	4	1	1	1	1	1	1	1	1	1	1	18.6585	17.6941	17.5654	19.0165	16.4704	17.9008	16.338	17.2761	FALSE	FALSE	FALSE	FALSE	FALSE	FALSE	FALSE	FALSE
H15_HUMAN	P16401	Histone H1.5 OS=Homo sapiens OX=9606 GN=H1-5 PE=1 SV=3	1.59508	0.0519394	2.4395	0.639762	0.893091	2	2	2	1					2	1	1	1					16.4141	15.4807	15.8262	15.3765	13.984	13.4948	13.4813	15.7572	FALSE	FALSE	FALSE	TRUE	FALSE	FALSE	FALSE	TRUE
IF2G_HUMAN	P41091	Eukaryotic translation initiation factor 2 subunit 3 OS=Homo sapiens OX=9606 GN=EIF2S3 PE=1 SV=3	-1.48268	0.0519613	4.6815	0.727866	0.0536112	11	18	9	4	20	19	15	14	1	1	1	1	1	1	1	1	20.1163	20.5023	19.5837	18.2777	21.235	20.7801	21.1782	21.2175	FALSE	FALSE	FALSE	FALSE	FALSE	FALSE	FALSE	FALSE
MCM7_HUMAN	P33993	DNA replication licensing factor MCM7 OS=Homo sapiens OX=9606 GN=MCM7 PE=1 SV=4	-0.696693	0.052003	4.5355	0.750493	0.142204	14	15	17	11	20	17	22	19	10	11	13	8	15	12	14	11	19.1529	18.639	19.0175	19.4344	20.1974	19.4107	20.1018	19.3206	FALSE	FALSE	FALSE	FALSE	FALSE	FALSE	FALSE	FALSE
UCK1_HUMAN	Q9HA47	Uridine-cytidine kinase 1 OS=Homo sapiens OX=9606 GN=UCK1 PE=1 SV=1	-0.562272	0.0522561	2.1341	0.599014	0.696353	1	1	1	1	2	2	2	2	0	0	0	0	0	0	0	0	17.2161	17.3483	17.3466	17.8847	17.7796	17.6376	18.303	18.3247	FALSE	FALSE	FALSE	FALSE	FALSE	FALSE	FALSE	FALSE
HDGR2_HUMAN	Q7Z4V5	Hepatoma-derived growth factor-related protein 2 OS=Homo sapiens OX=9606 GN=HDGFL2 PE=1 SV=1	-2.63126	0.0526276	1.6423	0.527005	0.439585				1	2	2	2	2				0	0	0	0	0	11.9162	13.6269	13.352	16.0693	16.854	16.2189	16.0655	16.3511	TRUE	TRUE	TRUE	TRUE	FALSE	FALSE	TRUE	TRUE
FIGL1_HUMAN	Q6PIW4	Fidgetin-like protein 1 OS=Homo sapiens OX=9606 GN=FIGNL1 PE=1 SV=2	-2.42382	0.0528675	2.5039	0.597148	0.792095					2	2		2					0	0		0	13.0903	13.846	12.5445	13.5869	16.8262	16.3524	13.2652	16.3193	FALSE	FALSE	FALSE	FALSE	FALSE	FALSE	TRUE	FALSE
EXOS9_HUMAN	Q06265	Exosome complex component RRP45 OS=Homo sapiens OX=9606 GN=EXOSC9 PE=1 SV=3	-1.07718	0.0530495	2.6959	0.68504	0.624887	4	5	2	1	5	3	4	4	2	3	1	1	3	2	2	2	17.326	17.2408	16.7341	15.7746	18.1581	17.2277	18.3436	17.6549	FALSE	FALSE	FALSE	FALSE	FALSE	FALSE	FALSE	FALSE
AMPB_HUMAN	Q9H4A4	Aminopeptidase B OS=Homo sapiens OX=9606 GN=RNPEP PE=1 SV=2	-3.11486	0.0530889	2.6401	0.576569	0.0949992					2		3	2					2		3	1	13.419	13.1141	12.2077	12.3133	17.6029	12.8522	16.4687	16.5897	FALSE	FALSE	TRUE	FALSE	FALSE	FALSE	FALSE	TRUE
VINC_HUMAN	P18206	Vinculin OS=Homo sapiens OX=9606 GN=VCL PE=1 SV=4	-2.93749	0.0532045	4.2815	0.747322	0.0178302	6	3	10	20	55	29	26	32	4	3	8	17	29	20	17	22	16.2718	15.0044	17.212	19.7026	20.9167	19.2105	19.6914	20.1222	FALSE	TRUE	FALSE	FALSE	FALSE	FALSE	FALSE	FALSE
TRIM4_HUMAN	Q9C037	E3 ubiquitin-protein ligase TRIM4 OS=Homo sapiens OX=9606 GN=TRIM4 PE=1 SV=2	-1.07647	0.0534383	1.9684	0.302378	1.15478	3	3	1	1	3	3	4	2	1	1	1	1	1	1	1	1	22.315	22.2999	20.7782	21.5055	23.2486	22.5872	22.8815	22.4872	FALSE	FALSE	FALSE	FALSE	FALSE	FALSE	FALSE	FALSE
COASY_HUMAN	Q13057	Bifunctional coenzyme A synthase OS=Homo sapiens OX=9606 GN=COASY PE=1 SV=4	-2.36534	0.0535101	3.1904	0.731941	0.477604		3	1		6	3	2	5		3	1		4	2	1	4	12.6684	16.5457	14.5706	14.0418	17.736	15.7223	16.3548	17.4747	FALSE	FALSE	TRUE	TRUE	FALSE	TRUE	FALSE	FALSE
RAI3_HUMAN	Q8NFJ5	Retinoic acid-induced protein 3 OS=Homo sapiens OX=9606 GN=GPRC5A PE=1 SV=2	-2.74755	0.0535145	3.1637	0.724343	0.301843			3		2	1	2	2			2		1	1	1	1	14.7444	13.3863	17.4435	13.7406	17.6142	16.9022	18.0951	17.6935	FALSE	FALSE	FALSE	FALSE	FALSE	FALSE	FALSE	FALSE
PDIA4_HUMAN	P13667	Protein disulfide-isomerase A4 OS=Homo sapiens OX=9606 GN=PDIA4 PE=1 SV=2	-2.56903	0.053652	3.3463	0.739241	0.193365			1	4	10	3	3	5			1	4	7	3	3	5	13.4605	14.6929	13.629	17.2302	18.6562	16.0622	17.0529	17.5173	FALSE	FALSE	TRUE	TRUE	TRUE	TRUE	TRUE	TRUE
RU1C_HUMAN	P09234	U1 small nuclear ribonucleoprotein C OS=Homo sapiens OX=9606 GN=SNRPC PE=1 SV=1	-4.82519	0.0537269	2.7656	0.655337	0.620954						1	1	1						1	1	1	13.7628	11.1729	13.3588	12.1963	12.6357	19.9709	18.5007	18.6842	TRUE	FALSE	FALSE	TRUE	FALSE	TRUE	FALSE	TRUE
K2C1B_HUMAN	Q7Z794	Keratin, type II cytoskeletal 1b OS=Homo sapiens OX=9606 GN=KRT77 PE=2 SV=3	1.10477	0.0540275	3.476	0.702154	0.121113	43	35	33	54	25	28	8	32	5	1	3	6	0	2	0	0	26.6259	25.7904	26.1295	27.3265	24.5856	26.1353	25.2531	25.4792	FALSE	FALSE	FALSE	FALSE	FALSE	FALSE	FALSE	FALSE
ODPA_HUMAN	P08559	Pyruvate dehydrogenase E1 component subunit alpha, somatic form, mitochondrial OS=Homo sapiens OX=9606 GN=PDHA1 PE=1 SV=3	-0.862571	0.0540314	3.1149	0.698385	0.195454	3	4	4	3	5	6	6	2	1	1	1	0	3	4	4	0	17.9524	18.2262	18.2355	17.9466	18.8044	18.9669	19.7184	18.3212	FALSE	FALSE	TRUE	TRUE	TRUE	TRUE	FALSE	FALSE
ARL4D_HUMAN	P49703	ADP-ribosylation factor-like protein 4D OS=Homo sapiens OX=9606 GN=ARL4D PE=1 SV=2	-4.25535	0.0541097	1.4215	0.219346	0.63241					1		1	1					1		1	1	12.3776	12.8159	13.0832	13.9643	19.3264	13.1269	18.0917	18.7175	FALSE	FALSE	TRUE	TRUE	FALSE	TRUE	FALSE	TRUE
NKRF_HUMAN	O15226	NF-kappa-B-repressing factor OS=Homo sapiens OX=9606 GN=NKRF PE=1 SV=2	-1.16641	0.0541904	2.9011	0.636621	0.196482	1	1	2		3	4	2	2	1	1	1		2	3	2	1	14.6949	15.6097	15.7843	14.9666	16.956	15.3507	17.0677	16.3467	FALSE	TRUE	TRUE	TRUE	FALSE	FALSE	TRUE	TRUE
IF2GL_HUMAN	Q2VIR3	Eukaryotic translation initiation factor 2 subunit 3B OS=Homo sapiens OX=9606 GN=EIF2S3B PE=2 SV=2	-1.58546	0.0542074	4.6815	0.727866	0.0536112	10	17	8	3	17	18	14	13	0	0	0	0	0	0	0	0	19.7526	20.2253	19.1596	17.8065	20.8937	20.5429	20.8785	20.9708	TRUE	FALSE	FALSE	TRUE	FALSE	TRUE	TRUE	FALSE
PSD12_HUMAN	O00232	26S proteasome non-ATPase regulatory subunit 12 OS=Homo sapiens OX=9606 GN=PSMD12 PE=1 SV=3	-0.656802	0.0542736	3.432	0.794952	0.0544702	7	13	15	9	11	12	16	14	5	8	10	7	7	8	12	8	18.5328	19.0032	19.1429	19.0809	19.7009	19.0896	20.1502	19.4463	FALSE	TRUE	FALSE	TRUE	FALSE	FALSE	TRUE	TRUE
HAT1_HUMAN	O14929	Histone acetyltransferase type B catalytic subunit OS=Homo sapiens OX=9606 GN=HAT1 PE=1 SV=1	-1.02552	0.0543665	3.3313	0.75391	0.0610647	6	3	8	4	11	8	10	10	4	3	4	4	7	6	6	5	19.5064	18.1397	19.6472	19.2885	20.7984	20.1353	20.1066	19.6436	TRUE	TRUE	TRUE	FALSE	TRUE	TRUE	FALSE	FALSE
CLU_HUMAN	O75153	Clustered mitochondria protein homolog OS=Homo sapiens OX=9606 GN=CLUH PE=1 SV=2	-2.00597	0.0544459	3.0497	0.7125	0.15184		1	3	1	7	3	5	5		1	3	1	6	2	4	3	13.1231	13.4634	16.1552	14.5203	17.292	15.3604	16.7113	15.922	FALSE	FALSE	FALSE	FALSE	FALSE	FALSE	FALSE	FALSE
RAB2A_HUMAN	P61019	Ras-related protein Rab-2A OS=Homo sapiens OX=9606 GN=RAB2A PE=1 SV=1	-0.943619	0.0547789	3.7217	0.735898	0.432149	3	3	3	3	3	5	6	5	1	1	1	1	1	1	1	1	17.964	17.7195	18.3808	19.2023	19.5436	18.94	19.5244	19.0331	FALSE	FALSE	FALSE	FALSE	FALSE	FALSE	FALSE	FALSE
SARNP_HUMAN	P82979	SAP domain-containing ribonucleoprotein OS=Homo sapiens OX=9606 GN=SARNP PE=1 SV=3	-1.94861	0.0548069	4.3326	0.795388	0.0427532	5	2	6	4	9	8	6	8	4	2	6	3	6	7	6	6	18.2053	15.792	18.4548	18.5312	20.0672	19.3313	19.518	19.8613	FALSE	FALSE	FALSE	FALSE	FALSE	FALSE	FALSE	FALSE
IMA3_HUMAN	O00629	Importin subunit alpha-3 OS=Homo sapiens OX=9606 GN=KPNA4 PE=1 SV=1	-0.650336	0.0550477	3.6809	0.710762	0.00849735	3	12	7	3	9	11	7	12	0	3	1	0	2	3	0	1	20.0463	20.7964	20.5467	19.8689	20.8674	21.0118	20.9751	21.0053	FALSE	FALSE	FALSE	FALSE	TRUE	TRUE	FALSE	TRUE
XPOT_HUMAN	O43592	Exportin-T OS=Homo sapiens OX=9606 GN=XPOT PE=1 SV=2	-2.58895	0.0550693	3.3041	0.667746	0.0401836		2		1	5	3	6	3		2		1	4	2	5	2	13.728	15.2793	11.6172	15.4812	17.0903	16.0159	17.6648	15.6904	FALSE	FALSE	FALSE	FALSE	FALSE	FALSE	FALSE	FALSE
STT3A_HUMAN	P46977	Dolichyl-diphosphooligosaccharide--protein glycosyltransferase subunit STT3A OS=Homo sapiens OX=9606 GN=STT3A PE=1 SV=2	2.51086	0.055087	1.829	0.384957	1.0234	1	2	1	2		1			1	1	1	1		1			15.7596	15.6731	15.5069	16.3432	12.4786	15.8149	12.2445	12.7013	TRUE	FALSE	FALSE	TRUE	TRUE	FALSE	TRUE	TRUE
RANB9_HUMAN	Q96S59	Ran-binding protein 9 OS=Homo sapiens OX=9606 GN=RANBP9 PE=1 SV=1	-1.6079	0.0551194	3.7721	0.684022	0.478375	2	2			1	3	2	3	1	2			1	2	2	2	14.8227	15.3434	13.4708	13.0778	14.8939	15.7024	16.7478	15.8022	TRUE	FALSE	FALSE	FALSE	FALSE	FALSE	TRUE	FALSE
CNIH4_HUMAN	Q9P003	Protein cornichon homolog 4 OS=Homo sapiens OX=9606 GN=CNIH4 PE=1 SV=1	-1.07639	0.0552868	2.6658	0.732932	0.386533	1	1	1	1	2	2	1	1	1	1	1	1	1	1	1	1	17.1065	17.4073	17.0892	17.9455	19.1553	18.4923	18.7805	17.426	FALSE	FALSE	FALSE	FALSE	FALSE	FALSE	FALSE	FALSE
STK26_HUMAN	Q9P289	Serine/threonine-protein kinase 26 OS=Homo sapiens OX=9606 GN=STK26 PE=1 SV=2	-1.04346	0.0554025	3.894	0.74401	0.0750472	1	7	3	2	7	4	6	5	0	2	1	1	2	1	1	1	15.8911	17.5005	17.0841	17.2475	17.9695	17.4537	18.5324	17.9416	FALSE	TRUE	FALSE	TRUE	FALSE	TRUE	FALSE	FALSE
ZUP1_HUMAN	Q96AP4	Zinc finger-containing ubiquitin peptidase 1 OS=Homo sapiens OX=9606 GN=ZUP1 PE=1 SV=1	-4.95082	0.0556564	1.5057	0.162395	0.785152					2	1		1					0	0		0	12.6395	12.3252	13.2936	14.1584	19.9438	19.3995	13.0543	19.8224	TRUE	FALSE	FALSE	TRUE	FALSE	FALSE	TRUE	TRUE
MYH10_HUMAN	P35580	Myosin-10 OS=Homo sapiens OX=9606 GN=MYH10 PE=1 SV=3	-0.455887	0.0556872	4.4102	0.765658	0.00987359	11	15	11	10	15	16	14	14	0	0	0	0	0	0	0	0	17.7779	18.2592	17.9363	18.4802	18.7186	18.5495	18.6453	18.3637	TRUE	TRUE	TRUE	TRUE	FALSE	TRUE	FALSE	TRUE
CWC15_HUMAN	Q9P013	Spliceosome-associated protein CWC15 homolog OS=Homo sapiens OX=9606 GN=CWC15 PE=1 SV=2	-2.72828	0.0557866	1.8984	0.557469	0.413239						2	1	1						2	1	1	11.3925	13.0456	12.123	13.5568	12.4418	16.4073	16.3126	15.8692	TRUE	TRUE	TRUE	TRUE	FALSE	FALSE	TRUE	TRUE
SNRPA_HUMAN	P09012	U1 small nuclear ribonucleoprotein A OS=Homo sapiens OX=9606 GN=SNRPA PE=1 SV=3	-0.526467	0.05584	2.9648	0.677289	0.575143	5	6	5	4	4	5	8	5	3	2	3	3	2	2	3	2	19.7796	19.0488	19.8282	19.4802	19.9825	19.7625	20.2739	20.2236	FALSE	TRUE	FALSE	FALSE	TRUE	TRUE	FALSE	FALSE
SMCA5_HUMAN	O60264	SWI/SNF-related matrix-associated actin-dependent regulator of chromatin subfamily A member 5 OS=Homo sapiens OX=9606 GN=SMARCA5 PE=1 SV=1	-1.63137	0.0559189	2.7022	0.715417	0.111044	3	4	1		4	3	6	6	2	4	1		3	2	4	4	14.9556	15.6668	14.3098	13.0071	16.2145	15.2356	16.6189	16.3957	FALSE	FALSE	FALSE	FALSE	FALSE	FALSE	FALSE	FALSE
SC23A_HUMAN	Q15436	Protein transport protein Sec23A OS=Homo sapiens OX=9606 GN=SEC23A PE=1 SV=2	-2.24965	0.0559729	4.2383	0.749211	0.0486035	1	2	3		4	5	4	4	1	2	2		2	5	3	2	15.4071	15.7159	17.1177	13.469	17.4659	17.8802	17.9089	17.4533	FALSE	FALSE	FALSE	FALSE	FALSE	FALSE	FALSE	FALSE
ALDOA_HUMAN	P04075	Fructose-bisphosphate aldolase A OS=Homo sapiens OX=9606 GN=ALDOA PE=1 SV=2	-2.13417	0.0559933	5.0411	0.795922	0.0362783	8	12	20	20	32	32	21	30	7	7	9	10	13	12	10	12	20.6342	20.192	21.7408	23.4472	24.0863	23.2003	23.4606	23.8036	FALSE	TRUE	FALSE	FALSE	FALSE	FALSE	FALSE	FALSE
TCRG1_HUMAN	O14776	Transcription elongation regulator 1 OS=Homo sapiens OX=9606 GN=TCERG1 PE=1 SV=2	-0.925661	0.0561597	3.0688	0.684043	0.185328	6	5	4	6	11	11	8	9	5	4	3	4	7	8	5	4	17.1919	16.0667	16.0845	17.1035	17.6298	17.4107	17.6269	17.4818	FALSE	FALSE	FALSE	FALSE	TRUE	FALSE	FALSE	FALSE
RUVB2_HUMAN	Q9Y230	RuvB-like 2 OS=Homo sapiens OX=9606 GN=RUVBL2 PE=1 SV=3	-0.470401	0.0564564	4.0225	0.806634	0.0267045	19	25	23	17	30	32	32	22	14	17	14	11	17	19	18	14	21.3213	21.0612	21.158	21.217	21.5948	21.4761	22.135	21.4332	TRUE	TRUE	FALSE	FALSE	TRUE	TRUE	FALSE	FALSE
HNRPL_HUMAN	P14866	Heterogeneous nuclear ribonucleoprotein L OS=Homo sapiens OX=9606 GN=HNRNPL PE=1 SV=2	-0.394875	0.0564968	5.0529	0.769574	0.0377359	10	13	15	15	16	17	14	11	6	6	8	7	11	9	7	6	20.6952	20.4868	20.8969	21.1297	21.3666	21.2318	21.1157	21.074	TRUE	TRUE	TRUE	TRUE	FALSE	FALSE	TRUE	TRUE
LS14A_HUMAN	Q8ND56	Protein LSM14 homolog A OS=Homo sapiens OX=9606 GN=LSM14A PE=1 SV=3	-1.5566	0.0566745	2.8543	0.650913	0.0821676	1	1	1		3	2	1	1	1	1	1		3	2	1	1	15.3	14.7197	14.9724	13.2741	17.0289	16.5666	14.7768	16.1203	FALSE	FALSE	FALSE	FALSE	FALSE	FALSE	FALSE	TRUE
CH10_HUMAN	P61604	10 kDa heat shock protein, mitochondrial OS=Homo sapiens OX=9606 GN=HSPE1 PE=1 SV=2	-6.17796	0.0568788	3.0166	0.71869	0.383224				5	4	4	4	4				3	3	2	2	3	11.7684	11.3153	12.4255	20.1139	20.4215	19.2378	19.7182	20.9575	TRUE	FALSE	FALSE	TRUE	FALSE	TRUE	TRUE	FALSE
TCPG_HUMAN	P49368	T-complex protein 1 subunit gamma OS=Homo sapiens OX=9606 GN=CCT3 PE=1 SV=4	-1.07756	0.0569958	4.8456	0.790754	4.63438e-06	42	53	51	17	60	61	55	51	19	24	24	11	25	23	24	24	23.1564	23.279	22.8105	21.6295	24.06	23.3813	24.0884	23.6559	FALSE	FALSE	FALSE	FALSE	FALSE	FALSE	FALSE	FALSE
RAP1A_HUMAN	P62834	Ras-related protein Rap-1A OS=Homo sapiens OX=9606 GN=RAP1A PE=1 SV=1	-1.35334	0.0570125	2.7905	0.598658	0.241824	1	1	2	2	5	4	1	3	0	0	0	0	0	0	0	0	17.3791	16.2392	17.2094	18.4928	19.5425	18.1446	18.3102	18.7366	FALSE	FALSE	FALSE	TRUE	TRUE	FALSE	TRUE	FALSE
RAP1B_HUMAN	P61224	Ras-related protein Rap-1b OS=Homo sapiens OX=9606 GN=RAP1B PE=1 SV=1	-1.35334	0.0570125	2.7905	0.598658	0.241824	1	1	2	2	5	4	1	3	0	0	0	0	0	0	0	0	17.4357	16.2958	17.266	18.5494	19.5991	18.2012	18.3668	18.7932	TRUE	FALSE	TRUE	TRUE	FALSE	FALSE	FALSE	TRUE
RNF32_HUMAN	Q9H0A6	RING finger protein 32 OS=Homo sapiens OX=9606 GN=RNF32 PE=1 SV=1	-3.9487	0.0570837	1.1383	0.203178	0.102487			1		1	2	1	1			1		1	1	1	1	14.2687	12.9591	18.8472	13.8623	18.7927	18.6922	19.2108	19.0363	TRUE	TRUE	FALSE	FALSE	TRUE	TRUE	FALSE	FALSE
PARK7_HUMAN	Q99497	Protein/nucleic acid deglycase DJ-1 OS=Homo sapiens OX=9606 GN=PARK7 PE=1 SV=2	-2.00042	0.0572504	3.8578	0.757446	0.132777	1	1	3	3	6	3	5	4	1	1	2	2	3	2	4	3	16.7586	16.6471	18.5504	19.4889	19.852	19.1779	19.9803	20.4365	TRUE	TRUE	TRUE	TRUE	FALSE	FALSE	TRUE	TRUE
CND1_HUMAN	Q15021	Condensin complex subunit 1 OS=Homo sapiens OX=9606 GN=NCAPD2 PE=1 SV=3	-2.45819	0.0572587	2.4379	0.599173	0.669048					4		3	1					3		3	1	10.3818	10.8337	13.6513	13.137	15.3323	12.8851	15.6144	14.0048	FALSE	FALSE	FALSE	FALSE	FALSE	FALSE	FALSE	FALSE
RS29_HUMAN	P62273	40S ribosomal protein S29 OS=Homo sapiens OX=9606 GN=RPS29 PE=1 SV=2	-4.97487	0.0573638	1.5701	0.39491	0.547511		1			2	1	3	2		1			1	1	1	1	14.7563	20.0016	12.0209	16.1764	20.705	20.3394	21.0774	20.7329	TRUE	TRUE	TRUE	TRUE	TRUE	TRUE	FALSE	FALSE
AMPL_HUMAN	P28838	Cytosol aminopeptidase OS=Homo sapiens OX=9606 GN=LAP3 PE=1 SV=3	-3.19843	0.0574127	2.4412	0.695329	0.736763					4	1		3					3	1		2	13.9233	11.8652	12.0765	12.2347	17.5604	14.9885	12.8814	17.4631	FALSE	FALSE	FALSE	FALSE	FALSE	FALSE	FALSE	FALSE
RIF1_HUMAN	Q5UIP0	Telomere-associated protein RIF1 OS=Homo sapiens OX=9606 GN=RIF1 PE=1 SV=2	-2.54979	0.0574705	3.074	0.583165	0.88017			1		6	6	4	4			1		3	4	2	3	12.0526	12.8664	11.8967	15.5889	15.4552	15.838	15.4685	15.842	TRUE	FALSE	FALSE	FALSE	TRUE	FALSE	FALSE	FALSE
PHB2_HUMAN	Q99623	Prohibitin-2 OS=Homo sapiens OX=9606 GN=PHB2 PE=1 SV=2	-0.675863	0.0574859	6.3011	0.728591	0.0966578	17	24	21	11	22	24	16	23	12	13	12	8	13	12	9	12	22.0916	21.9684	21.8811	21.0626	22.7802	22.2713	22.1127	22.5429	FALSE	FALSE	FALSE	FALSE	FALSE	FALSE	FALSE	FALSE
DYHC1_HUMAN	Q14204	Cytoplasmic dynein 1 heavy chain 1 OS=Homo sapiens OX=9606 GN=DYNC1H1 PE=1 SV=5	-0.577308	0.0579556	4.9401	0.796949	0.0158996	105	95	94	46	115	114	116	88	68	65	66	36	74	75	76	66	19.5371	19.2778	19.4206	18.671	19.8091	19.5599	20.2202	19.6264	FALSE	FALSE	FALSE	FALSE	FALSE	FALSE	FALSE	FALSE
DDX1_HUMAN	Q92499	ATP-dependent RNA helicase DDX1 OS=Homo sapiens OX=9606 GN=DDX1 PE=1 SV=2	-0.607835	0.058033	3.4936	0.78073	0.0028159	11	15	11	11	17	15	18	16	7	9	7	7	11	10	13	10	19.2916	19.0134	18.8402	19.721	20.0403	19.3208	20.0761	19.8604	FALSE	FALSE	FALSE	FALSE	FALSE	FALSE	FALSE	FALSE
AK1C1_HUMAN	Q04828	Aldo-keto reductase family 1 member C1 OS=Homo sapiens OX=9606 GN=AKR1C1 PE=1 SV=1	-4.51003	0.0581278	4.2807	0.785923	0.517305				3	3	2	1	2				0	0	0	0	0	11.8085	12.0108	11.5544	17.8801	18.2969	17.2923	17.6401	18.0646	TRUE	FALSE	TRUE	TRUE	FALSE	TRUE	FALSE	TRUE
TR150_HUMAN	Q9Y2W1	Thyroid hormone receptor-associated protein 3 OS=Homo sapiens OX=9606 GN=THRAP3 PE=1 SV=2	-1.83214	0.0582235	3.0072	0.732329	0.505641	1				4	2	2	1	1				4	2	2	1	14.1116	11.4728	13.5152	13.4899	16.2315	13.6606	15.1969	14.829	FALSE	TRUE	TRUE	FALSE	FALSE	TRUE	TRUE	FALSE
DCTN1_HUMAN	Q14203	Dynactin subunit 1 OS=Homo sapiens OX=9606 GN=DCTN1 PE=1 SV=3	-0.69589	0.0582758	4.1234	0.756312	0.12836	20	20	21	7	25	21	21	16	15	14	14	6	18	13	14	12	18.4344	18.102	18.5807	17.4797	19.2081	18.6234	18.8567	18.6921	FALSE	FALSE	FALSE	TRUE	TRUE	FALSE	FALSE	FALSE
DHR12_HUMAN	A0PJE2	Dehydrogenase/reductase SDR family member 12 OS=Homo sapiens OX=9606 GN=DHRS12 PE=2 SV=2	-5.21993	0.0582855	1.321	0.2676	0.0285109					1		1	1					1		1	1	12.6581	12.0879	12.866	13.0856	19.5454	12.6184	19.93	19.4835	FALSE	FALSE	TRUE	TRUE	FALSE	FALSE	TRUE	FALSE
AK1C3_HUMAN	P42330	Aldo-keto reductase family 1 member C3 OS=Homo sapiens OX=9606 GN=AKR1C3 PE=1 SV=4	-4.23737	0.0584169	4.2807	0.785923	0.517305				3	4	2	1	2				0	0	0	0	0	11.6377	12.7312	12.3124	17.9176	18.4389	17.3298	17.6776	18.1021	FALSE	FALSE	FALSE	FALSE	FALSE	FALSE	FALSE	FALSE
TBA1A_HUMAN	Q71U36	Tubulin alpha-1A chain OS=Homo sapiens OX=9606 GN=TUBA1A PE=1 SV=1	-0.468034	0.0584876	5.5414	0.814574	0.0887187	54	71	58	50	60	54	50	67	0	0	0	0	0	0	0	0	26.012	26.1691	26.036	26.0742	26.2543	26.2869	26.9002	26.7222	FALSE	FALSE	FALSE	FALSE	FALSE	FALSE	FALSE	FALSE
TBA1B_HUMAN	P68363	Tubulin alpha-1B chain OS=Homo sapiens OX=9606 GN=TUBA1B PE=1 SV=1	-0.468034	0.0584876	5.5414	0.814574	0.0887187	54	71	58	50	60	54	50	67	0	0	0	0	0	0	0	0	26.012	26.1691	26.036	26.0742	26.2543	26.2869	26.9002	26.7222	FALSE	FALSE	FALSE	FALSE	FALSE	FALSE	FALSE	FALSE
TBA1C_HUMAN	Q9BQE3	Tubulin alpha-1C chain OS=Homo sapiens OX=9606 GN=TUBA1C PE=1 SV=1	-0.468034	0.0584876	5.5414	0.814574	0.0887187	54	71	58	50	60	54	50	67	0	0	0	0	0	0	0	0	26.012	26.1691	26.036	26.0742	26.2543	26.2869	26.9002	26.7222	FALSE	FALSE	FALSE	FALSE	FALSE	FALSE	FALSE	FALSE
MCM2_HUMAN	P49736	DNA replication licensing factor MCM2 OS=Homo sapiens OX=9606 GN=MCM2 PE=1 SV=4	-1.00709	0.0585466	4.527	0.738274	0.0512724	11	14	13	7	21	16	19	13	7	9	8	4	12	11	12	8	19.1326	19.179	19.5034	17.9334	20.0634	19.9669	20.0052	19.7413	FALSE	FALSE	FALSE	FALSE	FALSE	FALSE	TRUE	FALSE
RPB2_HUMAN	P30876	DNA-directed RNA polymerase II subunit RPB2 OS=Homo sapiens OX=9606 GN=POLR2B PE=1 SV=1	-2.05346	0.0585931	3.5484	0.702544	0.219958	15	14	6	2	17	16	16	11	12	11	4	2	14	10	13	7	18.6715	18.1249	16.3259	15.6227	19.8241	18.494	19.5854	19.0554
CTND1_HUMAN	O60716	Catenin delta-1 OS=Homo sapiens OX=9606 GN=CTNND1 PE=1 SV=1	-2.39468	0.0587484	2.7534	0.671651	0.025167	2	1	2	1	7	4	7	5	2	1	2	1	6	3	4	4	15.1059	11.6713	15.2908	14.6227	16.9191	15.6291	17.3943	16.3269	FALSE	FALSE	FALSE	TRUE	FALSE	FALSE	FALSE	TRUE
SNX31_HUMAN	Q8N9S9	Sorting nexin-31 OS=Homo sapiens OX=9606 GN=SNX31 PE=1 SV=3	-3.54651	0.058757	1.6418	0.27007	0.215695		2			2	2	2	2		0			0	0	0	0	11.8847	17.3468	12.6817	13.8665	17.4649	17.4589	17.9553	17.0865	FALSE	FALSE	TRUE	FALSE	FALSE	TRUE	FALSE	FALSE
SMRC1_HUMAN	Q92922	SWI/SNF complex subunit SMARCC1 OS=Homo sapiens OX=9606 GN=SMARCC1 PE=1 SV=3	-2.62874	0.0588397	2.1672	0.515817	0.444524	2	1	2		3	2	2	3	0	1	0		1	1	1	1	15.1516	11.3407	14.8707	12.8094	16.2376	15.6987	16.5824	16.1687	TRUE	TRUE	FALSE	FALSE	TRUE	TRUE	TRUE	TRUE
2A5D_HUMAN	Q14738	Serine/threonine-protein phosphatase 2A 56 kDa regulatory subunit delta isoform OS=Homo sapiens OX=9606 GN=PPP2R5D PE=1 SV=1	-1.46112	0.0589338	2.2098	0.54831	0.245962			2		1	1	2	1			0		0	0	0	0	13.0091	12.534	13.9032	11.4948	14.66	13.1997	14.6972	14.2288	TRUE	TRUE	FALSE	TRUE	FALSE	FALSE	TRUE	TRUE
DHE3_HUMAN	P00367	Glutamate dehydrogenase 1, mitochondrial OS=Homo sapiens OX=9606 GN=GLUD1 PE=1 SV=2	-1.94344	0.0593475	2.6056	0.612081	0.145108	1		3		1	1	1	2	1		1		1	1	0	1	14.1934	13.491	15.9731	12.7601	15.816	15.1455	16.6022	16.6276	FALSE	FALSE	FALSE	FALSE	FALSE	FALSE	FALSE	FALSE
S23IP_HUMAN	Q9Y6Y8	SEC23-interacting protein OS=Homo sapiens OX=9606 GN=SEC23IP PE=1 SV=1	-1.40936	0.059413	2.3755	0.699768	0.056995	1	4	3		2	3	3	2	1	3	2		2	3	3	2	14.4579	15.8361	14.9263	13.4368	16.0604	15.7714	16.803	15.6597	TRUE	FALSE	TRUE	TRUE	TRUE	FALSE	FALSE	TRUE
RFA1_HUMAN	P27694	Replication protein A 70 kDa DNA-binding subunit OS=Homo sapiens OX=9606 GN=RPA1 PE=1 SV=2	-0.588686	0.0596284	3.6288	0.747728	0.114315	7	14	8	6	13	15	11	8	5	9	6	4	8	9	7	6	18.5021	19.1418	18.8675	18.8227	19.2981	19.5312	19.9196	18.9399	TRUE	FALSE	TRUE	TRUE	FALSE	TRUE	FALSE	FALSE
AK1BF_HUMAN	C9JRZ8	Aldo-keto reductase family 1 member B15 OS=Homo sapiens OX=9606 GN=AKR1B15 PE=1 SV=2	-4.12771	0.0596416	2.2494	0.349307	0.218624				1	2	1	1	2				0	0	0	0	0	12.6443	12.2486	12.4774	18.1189	18.3035	17.3023	17.9317	18.4626	TRUE	FALSE	TRUE	TRUE	FALSE	TRUE	FALSE	TRUE
GANAB_HUMAN	Q14697	Neutral alpha-glucosidase AB OS=Homo sapiens OX=9606 GN=GANAB PE=1 SV=3	-1.25344	0.0600076	5.5623	0.853389	0.0219378	8	19	15	12	39	31	21	30	6	13	12	10	25	19	16	20	18.4745	19.3324	20.1636	20.4526	21.2526	20.4592	20.6165	21.1084	FALSE	FALSE	FALSE	FALSE	FALSE	FALSE	FALSE	FALSE
H2AV_HUMAN	Q71UI9	Histone H2A.V OS=Homo sapiens OX=9606 GN=H2AFV PE=1 SV=3	-0.629067	0.0602437	3.5095	0.574325	0.420469	4	5	4	3	8	5	3	3	0	0	0	0	0	0	0	0	22.3758	22.3111	22.4321	22.1502	23.4405	22.4226	23.139	22.7834	TRUE	FALSE	TRUE	TRUE	TRUE	TRUE	FALSE	FALSE
H2AZ_HUMAN	P0C0S5	Histone H2A.Z OS=Homo sapiens OX=9606 GN=H2AZ1 PE=1 SV=2	-0.629067	0.0602437	3.5095	0.574325	0.420469	4	5	4	3	8	5	3	3	0	0	0	0	0	0	0	0	22.3758	22.3111	22.4321	22.1502	23.4405	22.4226	23.139	22.7834	FALSE	TRUE	TRUE	FALSE	TRUE	TRUE	TRUE	TRUE
BUB3_HUMAN	O43684	Mitotic checkpoint protein BUB3 OS=Homo sapiens OX=9606 GN=BUB3 PE=1 SV=1	-1.21578	0.0603227	4.1012	0.736638	0.140051	5	2	5	6	9	6	9	8	4	2	3	3	5	4	5	5	18.7527	17.892	18.6121	19.9777	20.1958	19.4313	20.4963	19.9742	FALSE	FALSE	FALSE	TRUE	FALSE	FALSE	FALSE	FALSE
POTEE_HUMAN	Q6S8J3	POTE ankyrin domain family member E OS=Homo sapiens OX=9606 GN=POTEE PE=2 SV=3	-0.970477	0.0604659	4.424	0.780063	0.00533549	16	17	15	13	18	18	20	16	0	0	0	0	0	0	0	0	20.6059	20.558	21.1244	21.8599	22.2924	21.6276	21.4262	22.6839	FALSE	FALSE	FALSE	FALSE	FALSE	FALSE	FALSE	FALSE
POTEF_HUMAN	A5A3E0	POTE ankyrin domain family member F OS=Homo sapiens OX=9606 GN=POTEF PE=1 SV=2	-0.970477	0.0604659	4.424	0.780063	0.00533549	16	17	15	13	18	18	20	16	0	0	0	0	0	0	0	0	20.6059	20.558	21.1244	21.8599	22.2924	21.6276	21.4262	22.6839	FALSE	FALSE	FALSE	FALSE	FALSE	FALSE	FALSE	FALSE
AK1C4_HUMAN	P17516	Aldo-keto reductase family 1 member C4 OS=Homo sapiens OX=9606 GN=AKR1C4 PE=1 SV=3	-3.95215	0.0605488	3.2427	0.711413	0.745979				3	3	2	1	2				0	0	0	0	0	13.1758	12.5985	12.011	17.9561	18.3251	17.3683	17.7161	18.1405	FALSE	FALSE	FALSE	FALSE	FALSE	FALSE	FALSE	FALSE
VAT1_HUMAN	Q99536	Synaptic vesicle membrane protein VAT-1 homolog OS=Homo sapiens OX=9606 GN=VAT1 PE=1 SV=2	-0.892222	0.0606735	3.356	0.767849	0.365359	3	6	5	6	5	5	7	7	2	3	3	3	2	3	3	4	17.8865	17.7528	18.1287	19.0749	18.6241	18.7549	19.5346	19.4984	TRUE	TRUE	TRUE	TRUE	FALSE	TRUE	FALSE	TRUE
RL32_HUMAN	P62910	60S ribosomal protein L32 OS=Homo sapiens OX=9606 GN=RPL32 PE=1 SV=2	-2.23487	0.0607963	1.4446	0.33248	1.43955						1	1							1	1		12.6889	13.0315	11.713	14.2088	14.1611	15.0285	17.3917	14.0005	TRUE	FALSE	FALSE	TRUE	FALSE	FALSE	FALSE	TRUE
RADI_HUMAN	P35241	Radixin OS=Homo sapiens OX=9606 GN=RDX PE=1 SV=1	-1.3632	0.0608499	4.2575	0.794277	0.0895039	14	13	14	21	31	28	27	27	2	1	3	5	7	5	5	4	19.8073	18.9867	19.8287	21.2742	21.6641	21.2152	21.235	21.2354	FALSE	FALSE	FALSE	FALSE	TRUE	FALSE	FALSE	FALSE
MDHM_HUMAN	P40926	Malate dehydrogenase, mitochondrial OS=Homo sapiens OX=9606 GN=MDH2 PE=1 SV=3	-3.91599	0.0609483	3.982	0.712469	0.0100703			1	5	10	4	5	9			1	4	7	4	4	6	13.5175	13.1956	15.7011	19.2576	20.3018	17.9126	19.1522	19.9692	TRUE	TRUE	FALSE	FALSE	FALSE	FALSE	TRUE	TRUE
FKBP8_HUMAN	Q14318	Peptidyl-prolyl cis-trans isomerase FKBP8 OS=Homo sapiens OX=9606 GN=FKBP8 PE=1 SV=2	-0.892409	0.0609642	3.1399	0.785727	0.487293	3	4	4	3	3	3	6	5	2	2	2	2	2	2	4	3	17.2044	16.854	16.8326	16.7754	17.7219	17.2298	18.7028	17.5816	FALSE	FALSE	FALSE	FALSE	FALSE	FALSE	FALSE	FALSE
IPO5_HUMAN	O00410	Importin-5 OS=Homo sapiens OX=9606 GN=IPO5 PE=1 SV=4	-2.8663	0.0610191	2.5368	0.644997	0.077435			1		4	3	2				1		3	2	1		12.7081	12.1909	15.7544	11.6055	17.0502	16.7543	16.4523	13.4674	FALSE	FALSE	FALSE	TRUE	TRUE	TRUE	FALSE	FALSE
H2A2A_HUMAN	Q6FI13	Histone H2A type 2-A OS=Homo sapiens OX=9606 GN=HIST2H2AA3 PE=1 SV=3	-0.601887	0.0611427	2.5273	0.474619	0.592063	3	3	3	3	5	4	3	2	0	0	0	0	0	0	0	0	22.203	22.149	22.274	22.0347	23.1886	22.2554	23.0235	22.6008	FALSE	FALSE	FALSE	FALSE	FALSE	FALSE	FALSE	FALSE
H2A1B_HUMAN	P04908	Histone H2A type 1-B/E OS=Homo sapiens OX=9606 GN=H2AC4 PE=1 SV=2	-0.601887	0.0611427	2.5273	0.474619	0.592063	3	3	3	3	5	4	3	2	0	0	0	0	0	0	0	0	22.203	22.149	22.274	22.0347	23.1886	22.2554	23.0235	22.6008	FALSE	FALSE	FALSE	FALSE	FALSE	FALSE	FALSE	FALSE
H2A1D_HUMAN	P20671	Histone H2A type 1-D OS=Homo sapiens OX=9606 GN=H2AC7 PE=1 SV=2	-0.601887	0.0611427	2.5273	0.474619	0.592063	3	3	3	3	5	4	3	2	0	0	0	0	0	0	0	0	22.203	22.149	22.274	22.0347	23.1886	22.2554	23.0235	22.6008	FALSE	FALSE	FALSE	FALSE	FALSE	FALSE	FALSE	FALSE
H2A1C_HUMAN	Q93077	Histone H2A type 1-C OS=Homo sapiens OX=9606 GN=HIST1H2AC PE=1 SV=3	-0.601887	0.0611427	2.5273	0.474619	0.592063	3	3	3	3	5	4	3	2	0	0	0	0	0	0	0	0	22.203	22.149	22.274	22.0347	23.1886	22.2554	23.0235	22.6008	TRUE	TRUE	FALSE	FALSE	TRUE	FALSE	TRUE	FALSE
H2A2C_HUMAN	Q16777	Histone H2A type 2-C OS=Homo sapiens OX=9606 GN=HIST2H2AC PE=1 SV=4	-0.601887	0.0611427	2.5273	0.474619	0.592063	3	3	3	3	5	4	3	2	0	0	0	0	0	0	0	0	22.203	22.149	22.274	22.0347	23.1886	22.2554	23.0235	22.6008	TRUE	FALSE	FALSE	TRUE	TRUE	TRUE	FALSE	FALSE
H2AJ_HUMAN	Q9BTM1	Histone H2A.J OS=Homo sapiens OX=9606 GN=H2AFJ PE=1 SV=1	-0.601887	0.0611427	2.5273	0.474619	0.592063	3	3	3	3	5	4	3	2	0	0	0	0	0	0	0	0	22.203	22.149	22.274	22.0347	23.1886	22.2554	23.0235	22.6008	FALSE	FALSE	FALSE	FALSE	FALSE	FALSE	FALSE	FALSE
H2A1J_HUMAN	Q99878	Histone H2A type 1-J OS=Homo sapiens OX=9606 GN=H2AC14 PE=1 SV=3	-0.601887	0.0611427	2.5273	0.474619	0.592063	3	3	3	3	5	4	3	2	0	0	0	0	0	0	0	0	22.2596	22.2056	22.3306	22.0913	23.2452	22.312	23.0801	22.6574	FALSE	FALSE	FALSE	FALSE	FALSE	FALSE	FALSE	FALSE
H2AX_HUMAN	P16104	Histone H2AX OS=Homo sapiens OX=9606 GN=H2AFX PE=1 SV=2	-0.601887	0.0611427	2.5273	0.474619	0.592063	3	3	3	3	5	4	3	2	0	0	0	0	0	0	0	0	22.203	22.149	22.274	22.0347	23.1886	22.2554	23.0235	22.6008	FALSE	FALSE	FALSE	TRUE	TRUE	FALSE	TRUE	FALSE
H2A1A_HUMAN	Q96QV6	Histone H2A type 1-A OS=Homo sapiens OX=9606 GN=HIST1H2AA PE=1 SV=3	-0.601887	0.0611427	2.5273	0.474619	0.592063	3	3	3	3	5	4	3	2	0	0	0	0	0	0	0	0	22.3185	22.2645	22.3895	22.1502	23.3041	22.3709	23.139	22.7163	TRUE	FALSE	FALSE	FALSE	FALSE	TRUE	FALSE	TRUE
H2A1H_HUMAN	Q96KK5	Histone H2A type 1-H OS=Homo sapiens OX=9606 GN=HIST1H2AH PE=1 SV=3	-0.601887	0.0611427	2.5273	0.474619	0.592063	3	3	3	3	5	4	3	2	0	0	0	0	0	0	0	0	22.2596	22.2056	22.3306	22.0913	23.2452	22.312	23.0801	22.6574	FALSE	TRUE	FALSE	TRUE	FALSE	TRUE	TRUE	TRUE
H2A1_HUMAN	P0C0S8	Histone H2A type 1 OS=Homo sapiens OX=9606 GN=H2AC11 PE=1 SV=2	-0.601887	0.0611427	2.5273	0.474619	0.592063	3	3	3	3	5	4	3	2	0	0	0	0	0	0	0	0	22.203	22.149	22.274	22.0347	23.1886	22.2554	23.0235	22.6008	TRUE	FALSE	FALSE	FALSE	FALSE	TRUE	TRUE	TRUE
H2A3_HUMAN	Q7L7L0	Histone H2A type 3 OS=Homo sapiens OX=9606 GN=HIST3H2A PE=1 SV=3	-0.601887	0.0611427	2.5273	0.474619	0.592063	3	3	3	3	5	4	3	2	0	0	0	0	0	0	0	0	22.203	22.149	22.274	22.0347	23.1886	22.2554	23.0235	22.6008	TRUE	FALSE	FALSE	TRUE	TRUE	TRUE	TRUE	TRUE
NEP1_HUMAN	Q92979	Ribosomal RNA small subunit methyltransferase NEP1 OS=Homo sapiens OX=9606 GN=EMG1 PE=1 SV=4	-2.64464	0.0611758	2.8156	0.758396	0.0192316	1	3	1		5	3	2	6	1	3	1		4	2	2	3	16.1047	17.3896	16.1498	12.9839	19.0546	17.5051	18.284	18.3629	FALSE	FALSE	FALSE	TRUE	FALSE	TRUE	FALSE	FALSE
SYVC_HUMAN	P26640	Valine--tRNA ligase OS=Homo sapiens OX=9606 GN=VARS PE=1 SV=4	-0.494239	0.0613954	4.2945	0.790051	0.0142153	20	25	24	16	33	32	16	22	15	19	15	12	24	20	14	15	19.5492	19.4294	19.3484	19.3188	20.4234	19.6546	19.7715	19.7732	FALSE	FALSE	FALSE	FALSE	FALSE	FALSE	FALSE	FALSE
NACP4_HUMAN	Q9BZK3	Putative nascent polypeptide-associated complex subunit alpha-like protein OS=Homo sapiens OX=9606 GN=NACA4P PE=5 SV=1	-1.25668	0.0613989	2.8944	0.651186	0.320736	2	2	1	1	4	1	1	2	0	0	0	0	0	0	0	0	17.2481	17.4347	17.1475	17.4112	19.7855	17.7998	18.5632	18.1198	FALSE	FALSE	FALSE	TRUE	FALSE	FALSE	TRUE	FALSE
SCAM3_HUMAN	O14828	Secretory carrier-associated membrane protein 3 OS=Homo sapiens OX=9606 GN=SCAMP3 PE=1 SV=3	-3.73905	0.0616281	3.5425	0.73626	1.24811					2	1	2						1	1	1		12.6606	11.7277	12.5006	14.6108	18.807	14.5278	19.0593	14.0618	TRUE	FALSE	FALSE	FALSE	FALSE	FALSE	FALSE	FALSE
EIF3H_HUMAN	O15372	Eukaryotic translation initiation factor 3 subunit H OS=Homo sapiens OX=9606 GN=EIF3H PE=1 SV=1	-0.558025	0.0617015	5.4522	0.759331	0.0204223	9	12	10	5	18	12	9	9	5	7	7	4	9	9	6	8	20.4152	20.4768	20.2989	20.2962	21.3931	20.8485	20.4511	21.0265	TRUE	FALSE	FALSE	TRUE	FALSE	TRUE	FALSE	TRUE
HS905_HUMAN	Q58FG0	Putative heat shock protein HSP 90-alpha A5 OS=Homo sapiens OX=9606 GN=HSP90AA5P PE=2 SV=1	-0.790153	0.061781	4.0137	0.816986	0.302573	11	13	12	13	17	15	6	11	0	0	0	0	0	0	0	0	21.1011	20.6542	21.0153	21.9132	22.3096	22.2866	21.4044	21.8438	FALSE	FALSE	FALSE	FALSE	FALSE	FALSE	FALSE	FALSE
FILA_HUMAN	P20930	Filaggrin OS=Homo sapiens OX=9606 GN=FLG PE=1 SV=3	1.83842	0.0618792	3.4971	0.685139	0.191597	6	5	5	6	3	5	2	2	4	3	3	5	2	3	1	1	15.3234	14.3549	14.6532	17.2702	13.6339	14.5487	12.6664	13.3991	FALSE	FALSE	FALSE	FALSE	FALSE	FALSE	FALSE	FALSE
RB_HUMAN	P06400	Retinoblastoma-associated protein OS=Homo sapiens OX=9606 GN=RB1 PE=1 SV=2	0.391138	0.0620683	1.5314	0.373251	0.371134	4	5	7	5	4	4	3	5	0	0	0	0	0	0	0	0	24.9623	24.793	24.5561	25.0444	24.5021	24.6078	24.0633	24.618	TRUE	TRUE	FALSE	FALSE	TRUE	FALSE	TRUE	FALSE
ITAL_HUMAN	P20701	Integrin alpha-L OS=Homo sapiens OX=9606 GN=ITGAL PE=1 SV=3	0.391138	0.0620683	1.5314	0.373251	0.371134	4	5	7	5	4	4	3	5	0	0	0	0	0	0	0	0	25.394	25.2247	24.9878	25.4761	24.9338	25.0395	24.495	25.0497	TRUE	FALSE	FALSE	FALSE	FALSE	TRUE	FALSE	TRUE
CAN7_HUMAN	Q9Y6W3	Calpain-7 OS=Homo sapiens OX=9606 GN=CAPN7 PE=1 SV=1	-2.68959	0.0621341	0.9795	0.258091	0.734685					1			1					0			0	11.6095	11.6897	12.3962	14.2371	16.6122	12.7918	14.4858	16.8011	TRUE	FALSE	FALSE	FALSE	TRUE	FALSE	FALSE	FALSE
MACF1_HUMAN	Q9UPN3	Microtubule-actin cross-linking factor 1, isoforms 1/2/3/5 OS=Homo sapiens OX=9606 GN=MACF1 PE=1 SV=4	0.391709	0.0621997	2.2485	0.666978	0.371134	4	5	7	7	5	4	3	5	0	0	0	1	1	0	0	0	22.0323	21.8631	21.6262	22.1183	21.5738	21.6778	21.1333	21.6881	TRUE	FALSE	TRUE	TRUE	FALSE	TRUE	FALSE	FALSE
LDHB_HUMAN	P07195	L-lactate dehydrogenase B chain OS=Homo sapiens OX=9606 GN=LDHB PE=1 SV=2	-2.05933	0.0622278	4.259	0.723372	0.00369749	8	7	13	18	25	22	18	20	5	4	9	11	14	12	10	12	20.3136	19.4456	21.1589	22.9	23.5524	22.4127	22.807	23.2833	TRUE	TRUE	FALSE	FALSE	TRUE	TRUE	TRUE	FALSE
CIRBP_HUMAN	Q14011	Cold-inducible RNA-binding protein OS=Homo sapiens OX=9606 GN=CIRBP PE=1 SV=1	-0.688147	0.0623501	2.7592	0.763701	0.707285	1	1	2	1	2	4	2	2	1	1	1	1	2	3	2	1	17.08	16.543	16.7955	17.5606	17.9344	17.9279	17.8016	17.0678	FALSE	FALSE	FALSE	TRUE	FALSE	TRUE	FALSE	FALSE
SPT5H_HUMAN	O00267	Transcription elongation factor SPT5 OS=Homo sapiens OX=9606 GN=SUPT5H PE=1 SV=1	-1.21237	0.0624709	3.9743	0.783335	0.0037709	11	13	9	2	11	7	19	9	7	10	7	2	9	6	14	7	17.8099	17.4925	17.1723	15.9058	18.259	17.6199	19.1394	18.2116	FALSE	FALSE	FALSE	FALSE	FALSE	FALSE	FALSE	FALSE
SYTC_HUMAN	P26639	Threonine--tRNA ligase 1, cytoplasmic OS=Homo sapiens OX=9606 GN=TARS1 PE=1 SV=3	-0.476684	0.0625156	3.6913	0.719804	0.041157	38	30	40	24	57	44	31	36	19	17	20	15	23	19	16	19	21.7798	21.197	21.5502	21.8917	22.4318	21.758	21.992	22.1436	FALSE	FALSE	FALSE	FALSE	FALSE	FALSE	FALSE	FALSE
CYTA_HUMAN	P01040	Cystatin-A OS=Homo sapiens OX=9606 GN=CSTA PE=1 SV=1	4.27788	0.0626931	2.5047	0.642352	0.865226	1		1	3					1		1	2					18.3211	13.0296	17.283	20.1009	12.9273	12.115	13.0928	13.4879	FALSE	FALSE	FALSE	FALSE	FALSE	FALSE	FALSE	FALSE
ATLA3_HUMAN	Q6DD88	Atlastin-3 OS=Homo sapiens OX=9606 GN=ATL3 PE=1 SV=1	-2.99964	0.0627425	3.3811	0.652687	0.0662527				1	3	1	2	1				1	3	1	2	1	11.7294	12.6964	12.4453	16.5415	17.2651	14.8123	17.161	16.1727	FALSE	FALSE	FALSE	FALSE	FALSE	FALSE	FALSE	FALSE
ADK_HUMAN	P55263	Adenosine kinase OS=Homo sapiens OX=9606 GN=ADK PE=1 SV=2	-2.9445	0.0627489	1.7734	0.623379	0.51719				1	1	2	1	1				1	1	1	1	1	12.7168	12.0985	14.4401	16.7399	17.3945	16.2998	16.939	17.1398	FALSE	FALSE	FALSE	FALSE	FALSE	FALSE	FALSE	FALSE
NOSIP_HUMAN	Q9Y314	Nitric oxide synthase-interacting protein OS=Homo sapiens OX=9606 GN=NOSIP PE=1 SV=1	-0.88884	0.0628372	4.5678	0.787753	0.311596	3	4	4	2	7	5	5	3	3	3	3	2	5	4	4	2	17.1531	16.4053	16.2579	17.0375	18.1472	17.8341	17.7109	16.717	TRUE	TRUE	TRUE	TRUE	TRUE	TRUE	FALSE	FALSE
PLOD2_HUMAN	O00469	Procollagen-lysine,2-oxoglutarate 5-dioxygenase 2 OS=Homo sapiens OX=9606 GN=PLOD2 PE=1 SV=2	-0.682057	0.0629147	2.8337	0.744715	0.997593	1	3	2		1	1	1	1	1	2	1		1	1	1	1	15.3057	15.1807	15.2239	14.4475	16.1977	15.4933	15.2204	15.9746	TRUE	TRUE	TRUE	TRUE	TRUE	FALSE	FALSE	TRUE
U5S1_HUMAN	Q15029	116 kDa U5 small nuclear ribonucleoprotein component OS=Homo sapiens OX=9606 GN=EFTUD2 PE=1 SV=1	-0.488093	0.0630899	3.8653	0.793156	0.00650217	30	33	37	17	31	30	35	38	17	19	22	10	18	17	21	18	20.4502	20.4206	20.6794	20.609	21.0095	20.5421	21.3401	21.2199	TRUE	FALSE	FALSE	TRUE	TRUE	TRUE	TRUE	TRUE
IF4H_HUMAN	Q15056	Eukaryotic translation initiation factor 4H OS=Homo sapiens OX=9606 GN=EIF4H PE=1 SV=5	-4.21347	0.0631438	3.0506	0.676064	0.775988				2	4	4	1	1				2	4	3	1	1	13.208	11.3168	11.9801	18.0557	19.6841	18.7376	16.3456	16.6472	FALSE	TRUE	FALSE	TRUE	TRUE	FALSE	FALSE	TRUE
DHX9_HUMAN	Q08211	ATP-dependent RNA helicase A OS=Homo sapiens OX=9606 GN=DHX9 PE=1 SV=4	-1.67011	0.0633083	5.0114	0.725055	0.0328469	31	47	32	7	58	50	48	44	19	26	18	5	30	29	28	24	20.5867	20.9484	20.4579	18.2935	22.0697	21.2514	22.1075	21.5382	TRUE	FALSE	FALSE	FALSE	TRUE	FALSE	FALSE	TRUE
FLII_HUMAN	Q13045	Protein flightless-1 homolog OS=Homo sapiens OX=9606 GN=FLII PE=1 SV=2	-1.39242	0.063529	3.4048	0.793151	0.387015	2	4	1		6	3	8	2	2	4	1		4	2	6	2	15.2549	15.1154	13.5505	14.675	16.7892	15.17	16.915	15.2914	TRUE	TRUE	FALSE	FALSE	TRUE	FALSE	TRUE	TRUE
DIDO1_HUMAN	Q9BTC0	Death-inducer obliterator 1 OS=Homo sapiens OX=9606 GN=DIDO1 PE=1 SV=5	-1.58775	0.0635455	2.0023	0.643617	0.350576		1	2		3	3		3		1	2		3	3		3	13.3788	10.9128	13.0931	13.122	15.0664	13.9492	13.6189	14.2231	TRUE	TRUE	TRUE	FALSE	TRUE	FALSE	FALSE	TRUE
DLG3_HUMAN	Q92796	Disks large homolog 3 OS=Homo sapiens OX=9606 GN=DLG3 PE=1 SV=2	-3.52233	0.0639455	1.4167	0.18765	0.818827		1			1	2		2		0			0	0		0	11.9416	16.6506	10.8045	13.6878	17.2275	17.5395	14.6258	17.7809	FALSE	TRUE	TRUE	FALSE	TRUE	TRUE	TRUE	FALSE
IF5A2_HUMAN	Q9GZV4	Eukaryotic translation initiation factor 5A-2 OS=Homo sapiens OX=9606 GN=EIF5A2 PE=1 SV=3	-4.83187	0.0639998	2.9677	0.709742	0.698623					4	2		3					0	0		0	13.849	13.0937	10.8731	14.9979	20.048	18.6958	12.8869	20.5104	FALSE	FALSE	FALSE	FALSE	TRUE	FALSE	FALSE	FALSE
RTN3_HUMAN	O95197	Reticulon-3 OS=Homo sapiens OX=9606 GN=RTN3 PE=1 SV=2	-1.06146	0.0643085	3.0695	0.58124	0.781325	3	3	1	2	4	2	5	5	1	1	1	1	1	1	1	2	18.0669	17.3726	17.137	16.4324	18.7148	17.39	18.8253	18.3246	FALSE	FALSE	FALSE	FALSE	FALSE	FALSE	FALSE	FALSE
HNRPR_HUMAN	O43390	Heterogeneous nuclear ribonucleoprotein R OS=Homo sapiens OX=9606 GN=HNRNPR PE=1 SV=1	-0.735176	0.0643997	4.5009	0.785332	0.0438908	14	18	14	10	29	14	27	13	6	8	6	3	14	4	11	5	19.9821	20.3203	19.9796	19.3202	21.1125	20.0615	20.9725	20.3964	FALSE	FALSE	FALSE	FALSE	FALSE	FALSE	FALSE	TRUE
CBR3_HUMAN	O75828	Carbonyl reductase [NADPH] 3 OS=Homo sapiens OX=9606 GN=CBR3 PE=1 SV=3	-1.09332	0.0644038	3.9845	0.762408	0.472785	2	3	2	4	3	3	3	3	1	1	1	1	1	1	1	1	16.781	16.9598	16.8028	18.4289	18.5537	17.6811	18.5353	18.5757	FALSE	FALSE	FALSE	FALSE	FALSE	FALSE	FALSE	FALSE
MRP_HUMAN	P49006	MARCKS-related protein OS=Homo sapiens OX=9606 GN=MARCKSL1 PE=1 SV=2	-2.48086	0.0650566	2.9496	0.620457	1.17696					1			2					1			1	12.6174	11.8516	11.9886	12.2948	15.539	12.8308	13.6067	16.6993	FALSE	FALSE	FALSE	FALSE	FALSE	FALSE	FALSE	FALSE
RBM39_HUMAN	Q14498	RNA-binding protein 39 OS=Homo sapiens OX=9606 GN=RBM39 PE=1 SV=2	-0.665677	0.0652268	2.3515	0.702164	0.0828811	2	1	1	1	1	3	2	2	1	1	1	1	1	2	1	1	15.379	14.8611	14.9876	14.2055	15.594	15.7491	15.4919	15.2609	TRUE	FALSE	FALSE	FALSE	TRUE	FALSE	FALSE	FALSE
PUF60_HUMAN	Q9UHX1	Poly(U)-binding-splicing factor PUF60 OS=Homo sapiens OX=9606 GN=PUF60 PE=1 SV=1	-0.579519	0.0656315	3.0796	0.722979	0.564954	3	5	2	1	5	3	3	5	2	4	2	1	3	2	3	3	16.8352	17.5121	16.9194	17.0785	17.4874	17.1879	18.0954	17.8926	FALSE	TRUE	TRUE	FALSE	TRUE	TRUE	TRUE	TRUE
SMG8_HUMAN	Q8ND04	Protein SMG8 OS=Homo sapiens OX=9606 GN=SMG8 PE=1 SV=1	-2.59566	0.0658143	1.5192	0.131912	0.22434					1	2							0	0			12.7766	12.0939	13.1363	14.114	17.237	17.2813	14.3602	13.6249	FALSE	FALSE	FALSE	FALSE	FALSE	FALSE	FALSE	FALSE
PSPC1_HUMAN	Q8WXF1	Paraspeckle component 1 OS=Homo sapiens OX=9606 GN=PSPC1 PE=1 SV=1	-7.18235	0.0659059	2.3799	0.612759	0.517083	1		1	2	3	4	5	3	1		1	0	1	2	3	1	12.6336	9.79214	13.1252	21.5525	21.3928	21.2822	21.6043	21.5536	FALSE	FALSE	FALSE	FALSE	FALSE	FALSE	FALSE	FALSE
ARPC2_HUMAN	O15144	Actin-related protein 2/3 complex subunit 2 OS=Homo sapiens OX=9606 GN=ARPC2 PE=1 SV=1	-4.54965	0.0659494	3.1865	0.671401	0.295357				1	8	1	3	1				1	7	1	3	1	12.4144	13.1026	10.8423	18.5327	20.3511	17.6615	18.8214	16.2566	TRUE	TRUE	FALSE	TRUE	FALSE	FALSE	FALSE	FALSE
RS18_HUMAN	P62269	40S ribosomal protein S18 OS=Homo sapiens OX=9606 GN=RPS18 PE=1 SV=3	-0.995676	0.0660314	3.0315	0.586909	0.193366	9	14	14	4	17	9	7	15	6	8	6	3	9	5	4	8	20.9238	20.9805	21.1933	19.6221	22.246	21.1544	21.4427	21.8593	FALSE	FALSE	FALSE	FALSE	FALSE	FALSE	FALSE	FALSE
KS6A3_HUMAN	P51812	Ribosomal protein S6 kinase alpha-3 OS=Homo sapiens OX=9606 GN=RPS6KA3 PE=1 SV=1	-1.67278	0.0662146	1.8305	0.416181	0.837312		1	1		1	2	1			0	0		0	0	0		12.831	15.0351	15.4951	13.7224	16.4324	15.5405	16.6773	15.1245	TRUE	FALSE	FALSE	TRUE	FALSE	FALSE	FALSE	FALSE
UBP5_HUMAN	P45974	Ubiquitin carboxyl-terminal hydrolase 5 OS=Homo sapiens OX=9606 GN=USP5 PE=1 SV=2	-3.24334	0.0665633	3.3437	0.780125	0.297828	1			3	4	4	3	5	1			2	3	3	2	3	14.366	12.0878	11.2767	16.4252	16.8868	16.8394	16.2373	17.1657	FALSE	TRUE	FALSE	TRUE	FALSE	FALSE	TRUE	TRUE
KITH_HUMAN	P04183	Thymidine kinase, cytosolic OS=Homo sapiens OX=9606 GN=TK1 PE=1 SV=2	-2.36821	0.0670898	2.6051	0.640321	0.757977		1				2	2	1		1				1	1	1	11.6676	15.641	12.4551	13.6611	14.1759	15.9178	16.4964	16.3076	TRUE	FALSE	FALSE	FALSE	TRUE	TRUE	FALSE	FALSE
LDB2_HUMAN	O43679	LIM domain-binding protein 2 OS=Homo sapiens OX=9606 GN=LDB2 PE=1 SV=1	-2.46237	0.0675038	1.5178	0.391883	0.0260912						1	1	1						0	0	0	12.54	12.8884	13.494	14.0247	12.985	16.4915	16.8918	16.4283	FALSE	TRUE	FALSE	FALSE	FALSE	FALSE	TRUE	FALSE
EIF3D_HUMAN	O15371	Eukaryotic translation initiation factor 3 subunit D OS=Homo sapiens OX=9606 GN=EIF3D PE=1 SV=1	-2.65234	0.0678567	3.7408	0.697772	0.421197	6	7	4		13	8	10	7	3	5	3		8	5	7	6	17.2084	17.3306	16.4259	13.1356	19.2394	17.7525	19.2983	18.4197	FALSE	FALSE	FALSE	FALSE	FALSE	FALSE	FALSE	FALSE
KCC2D_HUMAN	Q13557	Calcium/calmodulin-dependent protein kinase type II subunit delta OS=Homo sapiens OX=9606 GN=CAMK2D PE=1 SV=3	-0.80769	0.0679022	2.9154	0.787268	0.419392	3	3	4	1	4	1	4	6	0	1	0	0	1	0	2	0	17.6701	17.4098	17.4096	17.9669	18.4908	17.5584	18.9153	18.7226	FALSE	FALSE	FALSE	FALSE	FALSE	FALSE	FALSE	FALSE
FLNC_HUMAN	Q14315	Filamin-C OS=Homo sapiens OX=9606 GN=FLNC PE=1 SV=3	-0.416792	0.067921	5.4192	0.77231	0.0283194	30	30	36	27	43	36	44	36	9	11	15	8	18	16	21	16	20.0814	19.6537	20.005	20.4092	20.661	20.3024	20.4003	20.4527	FALSE	FALSE	FALSE	FALSE	FALSE	FALSE	FALSE	FALSE
RT23_HUMAN	Q9Y3D9	28S ribosomal protein S23, mitochondrial OS=Homo sapiens OX=9606 GN=MRPS23 PE=1 SV=2	-2.61366	0.0680075	2.2367	0.677672	1.20664					1			2					1			1	13.4163	11.424	10.0386	11.9663	15.9937	12.6148	12.8423	15.849	TRUE	TRUE	TRUE	TRUE	TRUE	FALSE	TRUE	FALSE
LIS1_HUMAN	P43034	Platelet-activating factor acetylhydrolase IB subunit alpha OS=Homo sapiens OX=9606 GN=PAFAH1B1 PE=1 SV=2	-1.69568	0.068014	3.94	0.764292	0.187284	3	1	5	5	8	7	4	6	2	1	4	4	6	4	3	6	16.7953	15.6231	17.4799	18.5804	19.8964	18.2296	18.2407	18.8948	FALSE	TRUE	FALSE	TRUE	TRUE	FALSE	FALSE	TRUE
IMB1_HUMAN	Q14974	Importin subunit beta-1 OS=Homo sapiens OX=9606 GN=KPNB1 PE=1 SV=2	-1.19922	0.0683978	4.3019	0.731145	0.0861109	5	8	6	7	11	6	10	10	3	5	4	5	6	5	7	7	17.3003	18.179	18.2418	19.4595	19.6966	18.7307	19.7892	19.7612	TRUE	FALSE	FALSE	TRUE	FALSE	TRUE	TRUE	TRUE
TBC15_HUMAN	Q8TC07	TBC1 domain family member 15 OS=Homo sapiens OX=9606 GN=TBC1D15 PE=1 SV=2	-1.11775	0.0686533	2.5142	0.592368	0.214431	1	4	2	1	3	6	3	2	1	4	2	1	3	4	3	2	15.1037	16.7589	16.2055	15.0755	17.2493	16.8412	17.1497	16.3744	TRUE	FALSE	FALSE	TRUE	FALSE	FALSE	TRUE	TRUE
ANM8_HUMAN	Q9NR22	Protein arginine N-methyltransferase 8 OS=Homo sapiens OX=9606 GN=PRMT8 PE=1 SV=2	-3.67525	0.0686664	1.6116	0.473823	0.220015	1	2			2	2	1	2	0	0			0	0	0	0	16.6589	16.6498	11.6542	12.5958	18.1823	17.8362	18.1511	18.0901	TRUE	TRUE	TRUE	FALSE	FALSE	TRUE	TRUE	FALSE
WDR1_HUMAN	O75083	WD repeat-containing protein 1 OS=Homo sapiens OX=9606 GN=WDR1 PE=1 SV=4	-4.24086	0.0687402	2.8937	0.747022	0.00429648			2	7	11	7	6	5			1	5	7	6	4	5	12.6314	13.0169	15.2085	19.3336	19.7128	19.0031	18.8179	19.62	FALSE	FALSE	FALSE	TRUE	TRUE	FALSE	TRUE	FALSE
CH60_HUMAN	P10809	60 kDa heat shock protein, mitochondrial OS=Homo sapiens OX=9606 GN=HSPD1 PE=1 SV=2	-0.89539	0.0687827	5.6318	0.803556	0.133601	25	40	40	39	61	59	52	48	18	22	19	20	26	26	25	22	22.307	22.0404	22.4857	23.5624	23.8076	23.2101	23.4006	23.5587	FALSE	FALSE	FALSE	FALSE	FALSE	FALSE	FALSE	FALSE
HM13_HUMAN	Q8TCT9	Minor histocompatibility antigen H13 OS=Homo sapiens OX=9606 GN=HM13 PE=1 SV=1	-3.76927	0.0688215	1.5412	0.593343	0.00396048		1	2		3	1	3	3		1	2		2	1	2	2	12.5343	16.617	17.7968	12.3915	19.6028	17.7542	18.6218	18.4378	FALSE	FALSE	FALSE	TRUE	FALSE	TRUE	FALSE	FALSE
STK25_HUMAN	O00506	Serine/threonine-protein kinase 25 OS=Homo sapiens OX=9606 GN=STK25 PE=1 SV=1	-0.963972	0.0691829	3.894	0.74401	0.876668	1	4	1	1	4	2	3	4	0	0	0	0	0	0	0	0	15.9208	16.9398	15.8369	16.4986	17.4712	16.3306	17.9654	17.2848	FALSE	FALSE	FALSE	TRUE	FALSE	FALSE	FALSE	FALSE
AXIN1_HUMAN	O15169	Axin-1 OS=Homo sapiens OX=9606 GN=AXIN1 PE=1 SV=2	-2.25395	0.0691933	2.109	0.209182	0.84304						2	1							0	0		12.5733	11.7991	11.2226	13.597	12.8975	16.2866	15.639	13.3848	FALSE	FALSE	FALSE	TRUE	TRUE	FALSE	FALSE	FALSE
CCD22_HUMAN	O60826	Coiled-coil domain-containing protein 22 OS=Homo sapiens OX=9606 GN=CCDC22 PE=1 SV=1	-1.45041	0.0692455	1.5861	0.341534	1.32101					1		1						1		1		12.3181	11.9598	11.1506	13.343	13.5831	13.1636	14.9882	12.8381	FALSE	TRUE	FALSE	TRUE	FALSE	FALSE	TRUE	FALSE
SEP10_HUMAN	Q9P0V9	Septin-10 OS=Homo sapiens OX=9606 GN=SEPTIN10 PE=1 SV=2	-0.688589	0.0693358	1.8444	0.55373	0.579245	1	1	1	1	1	2	4	1	0	0	0	0	0	0	1	0	16.5477	15.9914	16.5319	17.2509	17.4074	16.9491	17.4165	17.3032	TRUE	TRUE	TRUE	TRUE	FALSE	TRUE	FALSE	FALSE
PSMD2_HUMAN	Q13200	26S proteasome non-ATPase regulatory subunit 2 OS=Homo sapiens OX=9606 GN=PSMD2 PE=1 SV=3	-0.672989	0.0694042	5.0489	0.756085	0.119153	14	22	24	17	24	24	23	27	12	15	16	14	15	15	16	17	19.3252	19.3445	20.0684	20.3147	20.5314	20.247	20.2311	20.7351	FALSE	FALSE	FALSE	TRUE	FALSE	FALSE	FALSE	TRUE
TYSY_HUMAN	P04818	Thymidylate synthase OS=Homo sapiens OX=9606 GN=TYMS PE=1 SV=3	-3.27742	0.0695314	2.8967	0.729516	0.389173			1	1	3	2	2	4			1	1	2	1	2	3	12.4375	11.7994	15.6417	16.7919	17.736	16.4965	17.6014	17.9464	FALSE	TRUE	FALSE	FALSE	FALSE	FALSE	TRUE	FALSE
DCTN4_HUMAN	Q9UJW0	Dynactin subunit 4 OS=Homo sapiens OX=9606 GN=DCTN4 PE=1 SV=1	-1.6501	0.0695509	2.5341	0.602514	0.251469					3	1	2						2	1	2		13.5261	11.3569	12.5011	12.8171	15.5111	13.8104	14.6873	12.7927	FALSE	FALSE	FALSE	FALSE	FALSE	TRUE	FALSE	FALSE
2A5G_HUMAN	Q13362	Serine/threonine-protein phosphatase 2A 56 kDa regulatory subunit gamma isoform OS=Homo sapiens OX=9606 GN=PPP2R5C PE=1 SV=3	-1.65612	0.0696516	2.2098	0.54831	0.245962			2		1	1	2	1			0		0	0	0	0	12.8007	11.2667	14.243	13.21	14.9998	13.5395	15.037	14.5686	FALSE	FALSE	TRUE	TRUE	TRUE	TRUE	TRUE	TRUE
DNJC7_HUMAN	Q99615	DnaJ homolog subfamily C member 7 OS=Homo sapiens OX=9606 GN=DNAJC7 PE=1 SV=2	-0.61401	0.0702661	3.6922	0.662438	0.0618413	15	13	13	6	18	19	9	13	10	9	8	6	13	11	7	9	18.972	18.3111	18.8616	18.6437	19.8376	19.2958	18.7335	19.3775	FALSE	FALSE	FALSE	TRUE	FALSE	FALSE	FALSE	TRUE
CSPP1_HUMAN	Q1MSJ5	Centrosome and spindle pole-associated protein 1 OS=Homo sapiens OX=9606 GN=CSPP1 PE=1 SV=4	-1.91344	0.070297	1.7605	0.567112	0.878135						2	2							1	1		12.548	10.9676	10.5496	13.6569	13.8278	14.5407	13.308	13.6993	FALSE	FALSE	FALSE	FALSE	FALSE	FALSE	FALSE	FALSE
SYNC_HUMAN	O43776	Asparagine--tRNA ligase, cytoplasmic OS=Homo sapiens OX=9606 GN=NARS1 PE=1 SV=1	-2.87147	0.0703447	2.9881	0.666544	0.0646537		1	3	1	4	2	3	5		1	2	1	4	2	2	4	11.8454	15.0758	16.6876	16.1161	18.8895	16.3857	17.6358	18.2998	TRUE	TRUE	TRUE	TRUE	TRUE	TRUE	FALSE	FALSE
MYO1E_HUMAN	Q12965	Unconventional myosin-Ie OS=Homo sapiens OX=9606 GN=MYO1E PE=1 SV=2	-2.31777	0.0705178	3.05	0.757049	0.171128	3	4	1		7	4	4	4	2	3	1		4	3	4	3	15.1256	16.808	13.6219	12.8919	17.9484	15.8043	16.4193	17.5465	TRUE	TRUE	TRUE	FALSE	TRUE	TRUE	FALSE	FALSE
WDR87_HUMAN	Q6ZQQ6	WD repeat-containing protein 87 OS=Homo sapiens OX=9606 GN=WDR87 PE=1 SV=3	-1.85341	0.0705295	1.7273	0.193166	0.711292			1		1	1		1			0		0	0		0	10.8696	12.595	14.1277	13.2038	14.6236	14.4762	14.1801	14.9298	TRUE	FALSE	FALSE	FALSE	FALSE	TRUE	TRUE	FALSE
ACOC_HUMAN	P21399	Cytoplasmic aconitate hydratase OS=Homo sapiens OX=9606 GN=ACO1 PE=1 SV=3	4.33256	0.0707362	1.5652	0.178656	0.369684	1	2	1	1	1			1	1	1	1	1	1			1	19.7027	19.7251	18.5712	20.7426	16.3153	13.5054	12.1468	19.4439	FALSE	FALSE	FALSE	FALSE	FALSE	FALSE	FALSE	FALSE
CUL4A_HUMAN	Q13619	Cullin-4A OS=Homo sapiens OX=9606 GN=CUL4A PE=1 SV=3	-1.09717	0.0708972	3.4263	0.671441	0.117731	3	2	1	1	6	4	4	3	1	1	1	1	4	3	1	1	16.6683	15.3968	14.7549	15.1378	17.0906	16.3305	16.7368	16.1886	FALSE	FALSE	FALSE	FALSE	FALSE	FALSE	FALSE	FALSE
RU2A_HUMAN	P09661	U2 small nuclear ribonucleoprotein A\' OS=Homo sapiens OX=9606 GN=SNRPA1 PE=1 SV=2	-0.949346	0.070905	3.9462	0.739674	0.159727	9	12	8	7	8	11	11	10	4	5	5	4	4	6	7	4	20.3364	20.3056	20.0964	19.8805	20.5966	20.5103	21.267	22.0423	TRUE	TRUE	FALSE	TRUE	FALSE	TRUE	FALSE	FALSE
ANX11_HUMAN	P50995	Annexin A11 OS=Homo sapiens OX=9606 GN=ANXA11 PE=1 SV=1	-2.06783	0.0709734	3.2458	0.701987	0.0178416	1	2	4	7	15	8	10	9	1	2	2	5	9	5	6	7	15.6903	16.4993	17.2813	19.3338	19.9148	18.4174	19.3144	19.4295	FALSE	FALSE	FALSE	TRUE	FALSE	FALSE	FALSE	FALSE
TFAM_HUMAN	Q00059	Transcription factor A, mitochondrial OS=Homo sapiens OX=9606 GN=TFAM PE=1 SV=1	-3.02039	0.0710252	2.0196	0.587542	0.204069				1	3	1	2					1	3	1	2		11.8425	12.1256	11.915	14.6724	17.6174	15.5903	16.9078	12.5214	FALSE	TRUE	TRUE	TRUE	FALSE	TRUE	TRUE	FALSE
GMDS_HUMAN	O60547	GDP-mannose 4,6 dehydratase OS=Homo sapiens OX=9606 GN=GMDS PE=1 SV=1	-0.652876	0.0710515	2.548	0.723784	0.11994	7	3	4	4	7	7	7	5	5	2	2	2	5	5	4	3	18.8539	17.9675	18.0291	18.1607	19.1102	19.0426	19.2064	18.2634	FALSE	FALSE	FALSE	FALSE	FALSE	FALSE	FALSE	FALSE
RPB1_HUMAN	P24928	DNA-directed RNA polymerase II subunit RPB1 OS=Homo sapiens OX=9606 GN=POLR2A PE=1 SV=2	-1.8563	0.0712471	2.4726	0.541282	0.113408		1			7	1	3	2		1			5	1	2	2	12.82	13.1016	12.2193	13.9964	16.4062	13.2837	15.6465	14.2261	FALSE	FALSE	FALSE	FALSE	FALSE	FALSE	FALSE	FALSE
WDR43_HUMAN	Q15061	WD repeat-containing protein 43 OS=Homo sapiens OX=9606 GN=WDR43 PE=1 SV=3	-0.666782	0.0713675	2.9687	0.595363	0.413844	1	2	2	1	3	3	2	1	1	2	1	1	3	3	2	1	14.903	15.2483	15.2983	15.7713	16.4992	16.2584	15.5235	15.607	FALSE	FALSE	FALSE	TRUE	TRUE	FALSE	FALSE	FALSE
XCT_HUMAN	Q9UPY5	Cystine/glutamate transporter OS=Homo sapiens OX=9606 GN=SLC7A11 PE=1 SV=1	-2.74506	0.0713783	2.387	0.469837	1.04898						1	2	1						1	1	1	12.2189	11.9944	13.8637	13.6669	12.5601	16.6494	16.7678	16.7468	FALSE	FALSE	FALSE	FALSE	FALSE	FALSE	FALSE	FALSE
RAB3C_HUMAN	Q96E17	Ras-related protein Rab-3C OS=Homo sapiens OX=9606 GN=RAB3C PE=1 SV=1	-3.47449	0.0714774	1.5294	0.466327	0.0523117				2	2	1	2	1				0	0	0	0	0	13.6273	13.0114	11.7652	17.8188	17.3523	16.6873	18.8518	17.2294	FALSE	FALSE	TRUE	FALSE	TRUE	FALSE	FALSE	FALSE
ERAL1_HUMAN	O75616	GTPase Era, mitochondrial OS=Homo sapiens OX=9606 GN=ERAL1 PE=1 SV=2	-1.82045	0.0715538	3.1927	0.752664	0.109975	1	3	2		5	3	6	2	1	3	1		3	2	3	2	14.3899	16.6409	14.578	13.6204	17.1853	15.2044	17.5315	16.5898	FALSE	FALSE	FALSE	FALSE	FALSE	FALSE	FALSE	FALSE
SIN1_HUMAN	Q9BPZ7	Target of rapamycin complex 2 subunit MAPKAP1 OS=Homo sapiens OX=9606 GN=MAPKAP1 PE=1 SV=2	-2.2406	0.0718195	2.6573	0.567429	0.412686						1	2							1	1		12.3224	12.0375	13.7431	11.5874	14.874	15.7172	15.8526	12.209	FALSE	FALSE	FALSE	FALSE	FALSE	FALSE	FALSE	FALSE
ECH1_HUMAN	Q13011	Delta(3,5)-Delta(2,4)-dienoyl-CoA isomerase, mitochondrial OS=Homo sapiens OX=9606 GN=ECH1 PE=1 SV=2	-3.27983	0.0718309	3.7932	0.782923	0.18746	1	1		3	6	2	1	5	1	1		2	4	1	1	4	13.9288	14.2359	10.9606	16.9646	18.7115	15.7433	16.3109	18.4436	TRUE	FALSE	FALSE	TRUE	FALSE	TRUE	FALSE	FALSE
HNRPK_HUMAN	P61978	Heterogeneous nuclear ribonucleoprotein K OS=Homo sapiens OX=9606 GN=HNRNPK PE=1 SV=1	-0.728208	0.0719535	4.8955	0.829963	0.0110459	26	25	32	25	44	35	28	37	12	12	14	13	17	17	12	16	22.1434	21.843	22.3356	23.112	23.4865	22.9629	22.6748	23.2225	FALSE	TRUE	TRUE	TRUE	FALSE	FALSE	FALSE	FALSE
PTSS1_HUMAN	P48651	Phosphatidylserine synthase 1 OS=Homo sapiens OX=9606 GN=PTDSS1 PE=1 SV=1	-1.81292	0.0720784	2.2147	0.626367	0.722388					3		2	1					2		1	1	13.6865	11.4486	12.7106	13.1745	16.2423	13.2428	14.9414	13.8454	TRUE	TRUE	TRUE	TRUE	TRUE	FALSE	FALSE	TRUE
MOES_HUMAN	P26038	Moesin OS=Homo sapiens OX=9606 GN=MSN PE=1 SV=3	-1.45198	0.0722225	4.3204	0.76989	0.00269872	20	18	25	31	55	51	30	44	8	5	10	10	19	19	7	15	20.2245	19.4107	20.5401	22.0295	22.3994	21.8946	21.651	22.0677	FALSE	FALSE	FALSE	FALSE	FALSE	FALSE	FALSE	FALSE
KALRN_HUMAN	O60229	Kalirin OS=Homo sapiens OX=9606 GN=KALRN PE=1 SV=3	-1.62408	0.0722467	1.6807	0.167202	0.778485							2	1							0	0	13.5737	11.9506	12.2318	12.8882	12.761	13.9154	14.8969	15.5673	FALSE	FALSE	FALSE	FALSE	FALSE	TRUE	FALSE	FALSE
TGM3_HUMAN	Q08188	Protein-glutamine gamma-glutamyltransferase E OS=Homo sapiens OX=9606 GN=TGM3 PE=1 SV=4	3.18489	0.0724546	2.8296	0.721056	0.221919	4	5	3	10		2	2		3	3	2	8		1	2		18.4581	17.052	18.3354	20.7238	13.5943	16.2465	18.4689	13.5201	FALSE	FALSE	FALSE	FALSE	FALSE	FALSE	FALSE	FALSE
F120B_HUMAN	Q96EK7	Constitutive coactivator of peroxisome proliferator-activated receptor gamma OS=Homo sapiens OX=9606 GN=FAM120B PE=1 SV=1	-2.23025	0.0724875	1.3396	0.361644	0.61502		1			2	2	1	1		0			0	0	0	0	12.1573	16.1986	14.2432	13.7725	16.7719	16.0975	16.3543	16.0689	FALSE	FALSE	TRUE	TRUE	FALSE	TRUE	TRUE	FALSE
K22E_HUMAN	P35908	Keratin, type II cytoskeletal 2 epidermal OS=Homo sapiens OX=9606 GN=KRT2 PE=1 SV=2	1.18577	0.0724968	6.946	0.844014	0.0148281	122	126	126	154	87	142	84	110	29	32	29	34	25	37	29	26	27.6817	26.9216	27.2347	28.6555	25.5162	27.4233	26.2884	26.5226	FALSE	FALSE	TRUE	TRUE	FALSE	TRUE	FALSE	TRUE
NOMO2_HUMAN	Q5JPE7	Nodal modulator 2 OS=Homo sapiens OX=9606 GN=NOMO2 PE=1 SV=1	-1.79091	0.0725223	3.0688	0.792333	0.416802	2	6	3		5	6	7	5	0	0	0		0	0	0	0	15.6089	16.683	16.0011	13.5719	17.116	17.1583	17.6731	17.0812	FALSE	TRUE	FALSE	FALSE	FALSE	TRUE	FALSE	TRUE
HLAA_HUMAN	P04439	HLA class I histocompatibility antigen, A alpha chain OS=Homo sapiens OX=9606 GN=HLA-A PE=1 SV=2	-1.43956	0.0725272	3.0625	0.735673	0.337597	1		2	1	2	1	2	3	1		1	1	1	1	1	1	15.3875	12.911	14.2306	15.0217	16.3988	15.5288	15.897	15.4844	TRUE	TRUE	FALSE	FALSE	TRUE	FALSE	TRUE	TRUE
PHLB1_HUMAN	Q86UU1	Pleckstrin homology-like domain family B member 1 OS=Homo sapiens OX=9606 GN=PHLDB1 PE=1 SV=1	-1.85381	0.0727257	3.3278	0.758359	0.343247					2		6	2					2		4	2	12.7467	13.6822	11.8235	13.4681	15.2692	13.7115	16.5415	13.6136	TRUE	FALSE	FALSE	TRUE	FALSE	TRUE	FALSE	TRUE
PSA6_HUMAN	P60900	Proteasome subunit alpha type-6 OS=Homo sapiens OX=9606 GN=PSMA6 PE=1 SV=1	-0.651787	0.0727728	3.7241	0.5962	0.0169027	7	7	10	7	12	11	6	9	5	5	6	5	6	6	5	6	20.7393	20.5854	20.9956	21.7086	22.0115	21.4704	21.5225	21.6318	TRUE	FALSE	FALSE	FALSE	FALSE	FALSE	TRUE	FALSE
DHX15_HUMAN	O43143	Pre-mRNA-splicing factor ATP-dependent RNA helicase DHX15 OS=Homo sapiens OX=9606 GN=DHX15 PE=1 SV=2	-0.504268	0.0727963	4.4744	0.788642	0.0457765	36	37	33	20	41	40	37	32	18	19	19	12	20	19	19	18	21.4036	20.9346	21.1079	20.4981	21.7444	21.2078	21.604	21.405	FALSE	FALSE	FALSE	FALSE	FALSE	FALSE	FALSE	FALSE
FOXN2_HUMAN	P32314	Forkhead box protein N2 OS=Homo sapiens OX=9606 GN=FOXN2 PE=1 SV=3	-2.52311	0.0730727	2.196	0.357962	0.101674						1	2							0	0		13.7989	13.1887	12.2065	13.0792	13.8499	17.1817	17.3256	14.0085	FALSE	FALSE	FALSE	TRUE	FALSE	FALSE	FALSE	FALSE
IL21_HUMAN	Q9HBE4	Interleukin-21 OS=Homo sapiens OX=9606 GN=IL21 PE=1 SV=3	4.14307	0.0732104	1.417	0.172548	0.625738	1	1		1	1				1	1		1	1				19.752	18.536	13.6104	19.1448	17.4761	12.0802	12.5504	12.3643	TRUE	FALSE	FALSE	FALSE	FALSE	TRUE	FALSE	FALSE
ABI1_HUMAN	Q8IZP0	Abl interactor 1 OS=Homo sapiens OX=9606 GN=ABI1 PE=1 SV=4	-0.68784	0.0732272	1.6483	0.554632	0.665389	1	1	1	1	1	1	1	1	0	0	0	0	0	0	0	0	15.5846	15.3698	15.5435	16.5268	16.5543	16.3848	16.7684	16.0685	FALSE	FALSE	FALSE	FALSE	FALSE	FALSE	FALSE	FALSE
ABI2_HUMAN	Q9NYB9	Abl interactor 2 OS=Homo sapiens OX=9606 GN=ABI2 PE=1 SV=1	-0.68784	0.0732272	1.6483	0.554632	0.665389	1	1	1	1	1	1	1	1	0	0	0	0	0	0	0	0	15.6606	15.4457	15.6194	16.6027	16.6302	16.4607	16.8444	16.1445	FALSE	FALSE	FALSE	FALSE	FALSE	FALSE	FALSE	FALSE
PUR8_HUMAN	P30566	Adenylosuccinate lyase OS=Homo sapiens OX=9606 GN=ADSL PE=1 SV=2	-2.347	0.0733632	2.2344	0.477447	0.568114					2	1		1					2	1		1	13.831	12.9131	11.6505	11.3435	16.4757	14.6426	12.4069	15.6009	FALSE	FALSE	FALSE	FALSE	FALSE	FALSE	FALSE	FALSE
GIT1_HUMAN	Q9Y2X7	ARF GTPase-activating protein GIT1 OS=Homo sapiens OX=9606 GN=GIT1 PE=1 SV=2	-2.82184	0.0735211	1.478	0.610081	0.914699					1	2	1						1	1	0		12.3094	12.4006	12.476	13.4856	13.8324	17.0548	17.5935	13.4782	FALSE	FALSE	FALSE	FALSE	FALSE	FALSE	FALSE	FALSE
RL23A_HUMAN	P62750	60S ribosomal protein L23a OS=Homo sapiens OX=9606 GN=RPL23A PE=1 SV=1	-0.580904	0.0736346	4.4435	0.690042	0.0265096	12	13	12	10	20	17	17	12	7	8	7	7	10	9	9	6	21.9841	21.7856	21.5721	21.4487	22.3096	21.8488	22.8812	22.0746	FALSE	FALSE	FALSE	FALSE	TRUE	FALSE	FALSE	FALSE
ANXA5_HUMAN	P08758	Annexin A5 OS=Homo sapiens OX=9606 GN=ANXA5 PE=1 SV=2	-4.58921	0.0737564	2.971	0.721347	0.116122	1		1	5	14	8	10	15	1		1	3	7	5	5	7	15.8702	11.3355	15.7982	19.8003	20.9738	19.3136	20.0727	20.8009	TRUE	FALSE	FALSE	FALSE	FALSE	TRUE	FALSE	FALSE
SC61B_HUMAN	P60468	Protein transport protein Sec61 subunit beta OS=Homo sapiens OX=9606 GN=SEC61B PE=1 SV=2	-0.704591	0.0741106	2.1444	0.638251	0.0274924	1	2	1	2	2	3	3	1	1	1	1	1	1	2	2	1	18.9343	18.3678	18.8757	19.6735	19.7389	19.4475	20.0619	19.4213	FALSE	FALSE	FALSE	FALSE	FALSE	FALSE	FALSE	FALSE
TIM50_HUMAN	Q3ZCQ8	Mitochondrial import inner membrane translocase subunit TIM50 OS=Homo sapiens OX=9606 GN=TIMM50 PE=1 SV=2	-1.99528	0.0742511	4.3345	0.798962	0.11626	4	10	5	1	10	10	8	13	3	5	3	1	5	6	5	6	18.1423	18.5991	17.7227	15.1909	18.9215	19.1037	19.9142	19.6967	TRUE	TRUE	TRUE	FALSE	TRUE	FALSE	FALSE	FALSE
VPS35_HUMAN	Q96QK1	Vacuolar protein sorting-associated protein 35 OS=Homo sapiens OX=9606 GN=VPS35 PE=1 SV=2	-1.00986	0.0743053	4.0334	0.781847	0.372955	2	4	7	2	8	5	10	6	2	3	4	2	6	4	5	4	15.7826	16.507	17.3096	17.1313	17.9425	16.7782	18.2039	17.8453	FALSE	FALSE	FALSE	FALSE	FALSE	FALSE	FALSE	FALSE
RL38_HUMAN	P63173	60S ribosomal protein L38 OS=Homo sapiens OX=9606 GN=RPL38 PE=1 SV=2	-0.235275	0.074505	4.4805	0.748108	0.0473978	15	19	17	13	15	15	15	14	6	7	6	4	6	6	6	6	23.5088	23.2366	23.1868	23.4142	23.6439	23.5015	23.7507	23.3914	FALSE	FALSE	FALSE	FALSE	FALSE	FALSE	FALSE	TRUE
NIBA2_HUMAN	Q96TA1	Protein Niban 2 OS=Homo sapiens OX=9606 GN=NIBAN2 PE=1 SV=3	-1.41468	0.0746579	4.0551	0.736776	0.0168729	4	8	5	9	15	13	13	12	3	7	3	7	12	9	10	9	16.8874	17.6841	17.5719	19.4286	19.5992	18.8547	19.4896	19.2872	TRUE	FALSE	FALSE	TRUE	FALSE	FALSE	FALSE	FALSE
U2AF2_HUMAN	P26368	Splicing factor U2AF 65 kDa subunit OS=Homo sapiens OX=9606 GN=U2AF2 PE=1 SV=4	-2.78907	0.0748904	2.878	0.630217	0.622326		5			7	1	5	2		3			4	1	3	2	12.7001	15.7205	11.615	14.5232	17.89	14.2895	18.0169	15.5187	TRUE	FALSE	FALSE	TRUE	TRUE	FALSE	FALSE	FALSE
CBX1_HUMAN	P83916	Chromobox protein homolog 1 OS=Homo sapiens OX=9606 GN=CBX1 PE=1 SV=1	-0.838441	0.0748921	3.9261	0.739942	1.02573	2	1	2	1	1	1	2	1	0	0	0	0	0	0	0	0	17.8004	17.0793	17.1008	18.4215	18.742	18.0885	18.7615	18.1639	TRUE	TRUE	TRUE	TRUE	FALSE	TRUE	FALSE	TRUE
UB2E2_HUMAN	Q96LR5	Ubiquitin-conjugating enzyme E2 E2 OS=Homo sapiens OX=9606 GN=UBE2E2 PE=1 SV=1	-2.44313	0.0749837	1.9075	0.578768	0.304955					1	1							0	0			11.6449	13.2735	12.4327	13.7495	17.0623	16.416	14.4691	12.9257	TRUE	TRUE	TRUE	FALSE	FALSE	TRUE	FALSE	TRUE
RELN_HUMAN	P78509	Reelin OS=Homo sapiens OX=9606 GN=RELN PE=1 SV=3	-2.96854	0.0749975	1.5121	0.302828	0.729745			1		2	2	2	1			0		0	0	0	0	10.9222	13.2698	16.1339	14.7968	16.4895	16.459	17.2002	16.8481	FALSE	FALSE	FALSE	FALSE	FALSE	FALSE	FALSE	FALSE
RM21_HUMAN	Q7Z2W9	39S ribosomal protein L21, mitochondrial OS=Homo sapiens OX=9606 GN=MRPL21 PE=1 SV=2	2.50396	0.0752864	1.3847	0.216605	0.744746	1	1	1	1				1	1	1	1	1				1	16.9673	16.4561	16.8836	17.1674	13.0823	14.6373	12.8096	16.9295	FALSE	FALSE	FALSE	FALSE	FALSE	FALSE	FALSE	FALSE
G3PT_HUMAN	O14556	Glyceraldehyde-3-phosphate dehydrogenase, testis-specific OS=Homo sapiens OX=9606 GN=GAPDHS PE=1 SV=2	-1.39712	0.0754403	1.7955	0.533532	0.140321	5	3	3	2	6	4	6	4	0	0	0	0	0	0	0	0	21.2646	20.3669	21.5505	22.9743	23.4475	22.2585	23.0853	22.9535	FALSE	FALSE	FALSE	FALSE	FALSE	FALSE	FALSE	FALSE
AP2B1_HUMAN	P63010	AP-2 complex subunit beta OS=Homo sapiens OX=9606 GN=AP2B1 PE=1 SV=1	-0.660149	0.0757793	2.7912	0.721742	0.0024227	15	11	9	8	19	12	19	13	3	2	3	3	5	4	6	3	19.0344	18.5214	18.9376	19.1268	19.7548	18.9904	20.1698	19.3458	FALSE	FALSE	FALSE	FALSE	FALSE	FALSE	FALSE	FALSE
MAP4_HUMAN	P27816	Microtubule-associated protein 4 OS=Homo sapiens OX=9606 GN=MAP4 PE=1 SV=3	-0.38155	0.0760025	4.5192	0.731216	0.0106381	14	20	15	10	17	25	21	17	10	12	12	9	12	16	13	11	19.0944	18.7452	19.1596	19.465	19.3942	19.6292	19.5267	19.4403	FALSE	TRUE	FALSE	FALSE	FALSE	FALSE	TRUE	FALSE
SPB12_HUMAN	Q96P63	Serpin B12 OS=Homo sapiens OX=9606 GN=SERPINB12 PE=1 SV=1	2.55276	0.0760155	3.2263	0.658593	0.112272	5	5	4	5	2	6		3	4	3	2	3	1	3		1	19.2997	17.6204	17.8124	19.5524	15.1795	18.5316	13.8947	16.4682	TRUE	FALSE	FALSE	TRUE	FALSE	FALSE	TRUE	FALSE
PGAM5_HUMAN	Q96HS1	Serine/threonine-protein phosphatase PGAM5, mitochondrial OS=Homo sapiens OX=9606 GN=PGAM5 PE=1 SV=2	-3.69271	0.0761722	2.6077	0.545832	0.23589	1	4			6	2	5	5	1	3			5	2	3	4	16.8677	18.0781	11.9131	13.5068	19.5556	17.0953	18.9894	19.4963	FALSE	FALSE	FALSE	FALSE	FALSE	FALSE	FALSE	FALSE
AT2B4_HUMAN	P23634	Plasma membrane calcium-transporting ATPase 4 OS=Homo sapiens OX=9606 GN=ATP2B4 PE=1 SV=2	-0.711295	0.0762212	1.8082	0.438386	0.688319					1		1						0		0		12.0632	13.0526	12.7658	12.7569	13.7926	12.6785	13.7096	13.3029	FALSE	FALSE	FALSE	TRUE	FALSE	TRUE	FALSE	FALSE
SRC8_HUMAN	Q14247	Src substrate cortactin OS=Homo sapiens OX=9606 GN=CTTN PE=1 SV=2	-1.47163	0.0762222	4.0559	0.814369	0.0255195	11	12	10	15	26	26	17	21	8	7	7	11	14	17	13	12	18.9262	18.0544	18.644	20.6453	20.626	20.6015	20.331	20.5979	TRUE	FALSE	TRUE	FALSE	TRUE	FALSE	TRUE	FALSE
TCPH_HUMAN	Q99832	T-complex protein 1 subunit eta OS=Homo sapiens OX=9606 GN=CCT7 PE=1 SV=2	-0.249579	0.0763791	4.939	0.783907	0.0174869	43	50	46	31	48	44	45	41	19	19	19	16	21	20	16	19	24.1323	23.8296	23.8795	23.7698	24.2738	23.9805	24.3216	24.0337	FALSE	FALSE	FALSE	FALSE	FALSE	FALSE	FALSE	FALSE
HNRH2_HUMAN	P55795	Heterogeneous nuclear ribonucleoprotein H2 OS=Homo sapiens OX=9606 GN=HNRNPH2 PE=1 SV=1	-0.403595	0.0764777	5.2841	0.779043	0.00343378	13	13	11	10	19	18	14	13	1	1	1	1	2	2	1	1	22.1497	22.167	22.2176	22.7803	23.0448	22.6497	22.6476	22.5867	TRUE	TRUE	FALSE	TRUE	FALSE	FALSE	TRUE	TRUE
UB2E1_HUMAN	P51965	Ubiquitin-conjugating enzyme E2 E1 OS=Homo sapiens OX=9606 GN=UBE2E1 PE=1 SV=1	-2.88531	0.0766592	1.9075	0.578768	0.304955					1	1							0	0			11.4659	11.2323	12.7464	12.552	17.1237	16.4774	12.6971	13.2396	TRUE	TRUE	TRUE	TRUE	TRUE	FALSE	FALSE	FALSE
RS17_HUMAN	P08708	40S ribosomal protein S17 OS=Homo sapiens OX=9606 GN=RPS17 PE=1 SV=2	-0.966772	0.0767297	2.6466	0.517988	0.398638	1	2	2	1	3	2	1	2	1	1	1	1	1	1	1	1	17.8536	18.3032	18.4099	16.765	19.2611	18.5022	18.4819	18.9536	FALSE	FALSE	FALSE	FALSE	FALSE	FALSE	FALSE	FALSE
RAN_HUMAN	P62826	GTP-binding nuclear protein Ran OS=Homo sapiens OX=9606 GN=RAN PE=1 SV=3	-1.24782	0.076856	4.7371	0.728285	0.377786	8	7	9	10	20	16	15	13	4	4	4	6	9	8	7	6	22.2991	21.3322	22.3202	23.6951	24.1627	23.2812	23.6278	23.5661	FALSE	FALSE	FALSE	FALSE	FALSE	FALSE	FALSE	FALSE
SYHC_HUMAN	P12081	Histidine--tRNA ligase, cytoplasmic OS=Homo sapiens OX=9606 GN=HARS PE=1 SV=2	-3.70998	0.0769203	3.3701	0.695741	0.225969				4	7	4	4	5				2	5	3	2	2	13.039	11.9158	12.0757	17.9938	18.6058	16.7052	17.4614	17.0918	TRUE	TRUE	TRUE	TRUE	FALSE	TRUE	FALSE	TRUE
FXR1_HUMAN	P51114	Fragile X mental retardation syndrome-related protein 1 OS=Homo sapiens OX=9606 GN=FXR1 PE=1 SV=3	-1.18654	0.0769478	2.0032	0.610039	0.0766396	3	2	2		4	2	4	3	0	0	0		1	0	1	1	16.8353	16.5601	15.9687	14.8215	17.8264	16.3879	17.4935	17.224	TRUE	TRUE	TRUE	TRUE	TRUE	FALSE	FALSE	TRUE
SPTN2_HUMAN	O15020	Spectrin beta chain, non-erythrocytic 2 OS=Homo sapiens OX=9606 GN=SPTBN2 PE=1 SV=3	-1.33117	0.076988	1.7363	0.338997	0.0226874	1	2	1		2	2	3	5	0	0	0		0	0	0	0	13.3521	15.2098	13.8753	14.0482	14.072	15.5903	15.8954	16.2523	TRUE	FALSE	FALSE	TRUE	TRUE	FALSE	TRUE	TRUE
G3P_HUMAN	P04406	Glyceraldehyde-3-phosphate dehydrogenase OS=Homo sapiens OX=9606 GN=GAPDH PE=1 SV=3	-1.75927	0.0771381	6.7096	0.840116	0.00575976	26	23	28	35	64	42	40	50	10	11	12	14	17	17	16	15	23.4618	22.5417	23.8067	25.7878	26.2308	25.1763	25.4728	25.7551	TRUE	FALSE	FALSE	FALSE	FALSE	FALSE	FALSE	FALSE
TALDO_HUMAN	P37837	Transaldolase OS=Homo sapiens OX=9606 GN=TALDO1 PE=1 SV=2	-5.29694	0.0772302	3.4419	0.648014	0.114511			2	6	8	3	4	10			1	4	6	3	3	7	11.2871	10.265	15.5536	19.232	20.2986	17.5537	18.9337	20.7393	FALSE	FALSE	FALSE	FALSE	FALSE	FALSE	FALSE	FALSE
ENOA_HUMAN	P06733	Alpha-enolase OS=Homo sapiens OX=9606 GN=ENO1 PE=1 SV=2	-1.95954	0.0772345	5.2481	0.781931	0.0305099	36	32	42	51	81	53	46	66	15	15	16	16	23	20	16	21	22.502	21.619	23.1235	25.2132	25.7595	24.4251	24.8037	25.3076	FALSE	FALSE	FALSE	FALSE	FALSE	FALSE	FALSE	FALSE
PSME1_HUMAN	Q06323	Proteasome activator complex subunit 1 OS=Homo sapiens OX=9606 GN=PSME1 PE=1 SV=1	-2.06452	0.0774195	2.9199	0.704408	1.03236					2		1	2					1		1	1	13.9836	13.5534	12.2725	13.8296	16.6592	13.0918	16.1107	16.0354	FALSE	FALSE	FALSE	FALSE	FALSE	FALSE	FALSE	FALSE
NEST_HUMAN	P48681	Nestin OS=Homo sapiens OX=9606 GN=NES PE=1 SV=2	-1.50891	0.0776221	2.418	0.717577	0.26922						2	2	4						1	1	2	11.9158	14.0531	13.3683	13.5779	14.0868	13.9166	14.6788	16.2684	FALSE	FALSE	FALSE	FALSE	FALSE	FALSE	FALSE	FALSE
KPYR_HUMAN	P30613	Pyruvate kinase PKLR OS=Homo sapiens OX=9606 GN=PKLR PE=1 SV=2	-1.61253	0.0776562	3.0031	0.580283	0.00363757	5	7	7	5	4	5	3	5	2	1	1	1	0	0	0	0	19.6619	18.5465	20.1885	21.5857	22.12	20.925	21.649	21.7387	FALSE	FALSE	FALSE	FALSE	FALSE	FALSE	FALSE	FALSE
PRDX1_HUMAN	Q06830	Peroxiredoxin-1 OS=Homo sapiens OX=9606 GN=PRDX1 PE=1 SV=1	-1.35021	0.0776573	3.4396	0.751597	0.383584	11	15	18	18	18	18	20	25	3	5	6	6	7	7	7	8	21.6948	21.7758	22.871	23.9263	23.6713	23.5262	23.748	24.7232	FALSE	TRUE	TRUE	FALSE	FALSE	FALSE	FALSE	FALSE
TKT_HUMAN	P29401	Transketolase OS=Homo sapiens OX=9606 GN=TKT PE=1 SV=3	-2.2526	0.0778218	5.2072	0.773325	0.0107505	10	9	24	36	48	45	43	44	8	7	14	18	22	22	22	21	19.7605	18.5544	20.598	22.7166	23.1754	21.9682	22.5344	22.9619	TRUE	FALSE	FALSE	TRUE	FALSE	TRUE	TRUE	FALSE
K1C12_HUMAN	Q99456	Keratin, type I cytoskeletal 12 OS=Homo sapiens OX=9606 GN=KRT12 PE=1 SV=1	1.25231	0.0779504	2.6771	0.584595	0.00365284	6	7	7	10	2	5	5	6	0	0	0	0	0	0	0	0	25.6563	24.8561	25.3118	26.763	23.3235	25.342	24.1961	24.7164	FALSE	FALSE	FALSE	FALSE	FALSE	FALSE	FALSE	FALSE
ROA2_HUMAN	P22626	Heterogeneous nuclear ribonucleoproteins A2/B1 OS=Homo sapiens OX=9606 GN=HNRNPA2B1 PE=1 SV=2	-0.432184	0.077979	5.781	0.825947	0.0203115	37	46	44	33	49	52	40	49	18	19	19	19	19	19	17	17	24.2459	23.8798	24.1561	24.6907	24.8255	24.6338	24.6438	24.598	FALSE	FALSE	FALSE	FALSE	FALSE	FALSE	TRUE	FALSE
SERA_HUMAN	O43175	D-3-phosphoglycerate dehydrogenase OS=Homo sapiens OX=9606 GN=PHGDH PE=1 SV=4	-0.699871	0.0781239	3.9501	0.716572	0.0819472	8	14	12	11	7	13	12	10	5	7	7	7	6	7	7	7	19.6555	19.953	20.1412	20.9336	21.0168	20.4723	20.8568	21.1369	TRUE	TRUE	FALSE	FALSE	TRUE	FALSE	FALSE	TRUE
CMBL_HUMAN	Q96DG6	Carboxymethylenebutenolidase homolog OS=Homo sapiens OX=9606 GN=CMBL PE=1 SV=1	-3.66764	0.0782533	2.7241	0.585376	0.19406		3	3	1	3	6	6	7		2	2	1	2	5	4	5	12.471	17.9447	18.0976	18.5768	18.7086	20.8216	20.6893	21.5411	FALSE	FALSE	FALSE	FALSE	FALSE	FALSE	FALSE	FALSE
SF3A3_HUMAN	Q12874	Splicing factor 3A subunit 3 OS=Homo sapiens OX=9606 GN=SF3A3 PE=1 SV=1	-2.00488	0.0782812	2.9418	0.629851	0.371657	2	3		5	5	4	6	4	1	2		3	3	3	3	3	15.2225	16.4705	14.5643	18.0675	17.9691	17.8122	18.458	18.105	TRUE	FALSE	FALSE	TRUE	FALSE	FALSE	FALSE	TRUE
UBP15_HUMAN	Q9Y4E8	Ubiquitin carboxyl-terminal hydrolase 15 OS=Homo sapiens OX=9606 GN=USP15 PE=1 SV=3	1.39595	0.0783787	2.6862	0.668714	1.93696					2	1	1						1	1	1		14.5973	12.7611	13.9358	15.3302	13.1419	12.6274	12.3579	12.9133	TRUE	TRUE	TRUE	TRUE	FALSE	TRUE	FALSE	TRUE
HXK2_HUMAN	P52789	Hexokinase-2 OS=Homo sapiens OX=9606 GN=HK2 PE=1 SV=2	-0.616079	0.0783916	2.8302	0.692262	0.0539606	10	12	9	5	16	9	14	12	4	4	3	0	4	3	7	4	19.1599	18.8257	18.7533	18.5994	19.927	18.935	19.7921	19.1485	FALSE	FALSE	FALSE	FALSE	FALSE	FALSE	FALSE	FALSE
S43A3_HUMAN	Q8NBI5	Solute carrier family 43 member 3 OS=Homo sapiens OX=9606 GN=SLC43A3 PE=1 SV=2	-2.35883	0.0787048	2.064	0.247481	0.284032						1	1							0	0		12.1133	12.247	12.6191	14.843	12.9412	16.6074	16.7328	14.9764	FALSE	FALSE	FALSE	FALSE	FALSE	FALSE	FALSE	FALSE
PEBP1_HUMAN	P30086	Phosphatidylethanolamine-binding protein 1 OS=Homo sapiens OX=9606 GN=PEBP1 PE=1 SV=3	-2.52342	0.0787698	3.9478	0.794349	0.0270553	1	1	3	6	7	6	6	6	1	1	3	3	4	4	4	4	18.036	16.3613	19.0351	21.0573	21.6171	20.4964	21.0524	21.4175	FALSE	TRUE	TRUE	TRUE	TRUE	FALSE	FALSE	TRUE
K2C6B_HUMAN	P04259	Keratin, type II cytoskeletal 6B OS=Homo sapiens OX=9606 GN=KRT6B PE=1 SV=5	1.17828	0.0789689	4.5293	0.708486	0.035328	73	63	61	80	50	74	29	63	1	1	1	1	0	1	0	1	26.5004	25.6356	25.9359	27.5668	24.6141	26.124	24.7099	25.4775	TRUE	TRUE	TRUE	FALSE	FALSE	TRUE	FALSE	TRUE
TPIS_HUMAN	P60174	Triosephosphate isomerase OS=Homo sapiens OX=9606 GN=TPI1 PE=1 SV=3	-3.05424	0.079227	4.3973	0.767335	0.00704963	2	2	7	11	22	12	12	19	2	2	5	8	11	7	7	10	17.1687	17.0731	19.2417	22.2127	22.4071	20.9167	21.4342	23.1551	TRUE	TRUE	TRUE	TRUE	FALSE	FALSE	FALSE	FALSE
FIP1_HUMAN	Q6UN15	Pre-mRNA 3\'-end-processing factor FIP1 OS=Homo sapiens OX=9606 GN=FIP1L1 PE=1 SV=1	-1.9604	0.0793253	2.2792	0.702966	0.286543		1	1		3	2	1	1		1	1		3	2	1	1	11.9312	15.302	14.9519	14.2323	16.393	15.7573	16.0152	16.0934	TRUE	TRUE	TRUE	TRUE	FALSE	TRUE	TRUE	FALSE
E2AK2_HUMAN	P19525	Interferon-induced, double-stranded RNA-activated protein kinase OS=Homo sapiens OX=9606 GN=EIF2AK2 PE=1 SV=2	-1.59018	0.0796699	3.2445	0.665535	0.201496		1				1		3		1				1		2	11.2066	13.7913	12.673	13.3037	13.5923	14.3553	13.6424	15.7453	FALSE	FALSE	FALSE	FALSE	FALSE	FALSE	FALSE	FALSE
UBR4_HUMAN	Q5T4S7	E3 ubiquitin-protein ligase UBR4 OS=Homo sapiens OX=9606 GN=UBR4 PE=1 SV=1	-0.869744	0.0796722	3.9674	0.826309	0.0334724	15	14	20	6	27	16	25	14	12	12	16	5	23	14	20	10	16.3546	15.8461	16.7108	15.2442	17.2044	16.5094	17.4772	16.4435	FALSE	FALSE	FALSE	FALSE	FALSE	FALSE	FALSE	FALSE
DJB12_HUMAN	Q9NXW2	DnaJ homolog subfamily B member 12 OS=Homo sapiens OX=9606 GN=DNAJB12 PE=1 SV=5	-0.507701	0.0798378	3.1362	0.628658	0.29714	5	6	4	3	7	5	7	6	3	4	3	2	4	3	4	4	18.2834	18.2838	18.1346	18.0328	18.7342	18.1402	19.0936	18.7974	FALSE	FALSE	TRUE	TRUE	TRUE	FALSE	FALSE	TRUE
GSH0_HUMAN	P48507	Glutamate--cysteine ligase regulatory subunit OS=Homo sapiens OX=9606 GN=GCLM PE=1 SV=1	-0.720156	0.0799696	3.2094	0.686354	0.754768	2	2	3	2	5	2	3	3	1	1	2	1	3	2	2	2	18.1911	17.9051	18.2624	18.7987	19.6899	18.6663	19.2111	18.4707	TRUE	TRUE	TRUE	TRUE	FALSE	TRUE	FALSE	TRUE
ARL4C_HUMAN	P56559	ADP-ribosylation factor-like protein 4C OS=Homo sapiens OX=9606 GN=ARL4C PE=1 SV=1	-3.20124	0.0799764	1.659	0.334934	0.258244					1			1					0			0	12.8517	11.5996	10.9869	12.0635	17.5068	13.8	12.1685	16.8313	FALSE	FALSE	FALSE	FALSE	FALSE	FALSE	FALSE	FALSE
ABCF3_HUMAN	Q9NUQ8	ATP-binding cassette sub-family F member 3 OS=Homo sapiens OX=9606 GN=ABCF3 PE=1 SV=2	1.11547	0.0799829	2.0448	0.446596	0.977751	1	1							1	1							13.743	13.4694	13.1835	15.1301	12.3225	12.2951	13.0495	13.397	FALSE	FALSE	FALSE	FALSE	FALSE	FALSE	FALSE	FALSE
RS13_HUMAN	P62277	40S ribosomal protein S13 OS=Homo sapiens OX=9606 GN=RPS13 PE=1 SV=2	-0.670899	0.0799847	3.0628	0.628558	0.180319	2	6	7	3	9	9	7	4	2	3	5	2	7	5	5	3	19.3833	19.4507	20.4933	19.8673	20.8923	20.2338	20.6322	20.1199	TRUE	TRUE	TRUE	TRUE	FALSE	FALSE	TRUE	FALSE
KIF14_HUMAN	Q15058	Kinesin-like protein KIF14 OS=Homo sapiens OX=9606 GN=KIF14 PE=1 SV=1	-2.73297	0.0800496	2.8177	0.618883	0.00344177			1	1	9	9	11	5			0	0	6	6	8	5	13.2878	11.1319	15.321	15.7995	16.493	16.7663	17.1823	16.0305	TRUE	TRUE	TRUE	TRUE	FALSE	FALSE	FALSE	TRUE
CAPG_HUMAN	P40121	Macrophage-capping protein OS=Homo sapiens OX=9606 GN=CAPG PE=1 SV=2	-4.61721	0.080068	2.9486	0.773884	0.176998				6	7	5	2	3				4	5	3	2	3	11.9902	12.2418	11.6046	19.1408	19.4611	17.7388	17.7068	18.5396	FALSE	FALSE	FALSE	FALSE	FALSE	FALSE	FALSE	FALSE
RL37A_HUMAN	P61513	60S ribosomal protein L37a OS=Homo sapiens OX=9606 GN=RPL37A PE=1 SV=2	-1.25	0.0801659	4.6741	0.755654	0.649281	3	5	3	3	6	5	4	5	2	2	1	1	2	2	2	2	20.328	20.2718	18.728	18.4814	20.9881	20.3419	20.8847	20.5945	FALSE	FALSE	FALSE	FALSE	FALSE	FALSE	FALSE	FALSE
DNJA2_HUMAN	O60884	DnaJ homolog subfamily A member 2 OS=Homo sapiens OX=9606 GN=DNAJA2 PE=1 SV=1	-0.438253	0.0802065	3.0171	0.72636	0.44761	6	6	8	6	7	11	11	7	5	4	4	4	4	6	8	5	18.9564	18.4246	18.8545	19.1113	18.9134	19.3041	19.6345	19.2478	FALSE	FALSE	TRUE	TRUE	FALSE	TRUE	FALSE	FALSE
FOXJ3_HUMAN	Q9UPW0	Forkhead box protein J3 OS=Homo sapiens OX=9606 GN=FOXJ3 PE=1 SV=2	-3.11063	0.0802508	2.196	0.357962	0.101674						1	2							0	0		12.6146	12.0764	10.8179	14.8914	15.1767	17.4592	17.6031	12.6038	TRUE	TRUE	TRUE	TRUE	FALSE	TRUE	FALSE	TRUE
IMA1_HUMAN	P52292	Importin subunit alpha-1 OS=Homo sapiens OX=9606 GN=KPNA2 PE=1 SV=1	-2.14814	0.0804224	4.3674	0.769167	0.0891833	8	9	5		13	9	12	7	5	7	4		8	7	8	6	18.7622	19.0214	18.1278	15.326	20.441	19.3752	20.415	19.5987	FALSE	FALSE	FALSE	FALSE	FALSE	FALSE	TRUE	FALSE
STAT1_HUMAN	P42224	Signal transducer and activator of transcription 1-alpha/beta OS=Homo sapiens OX=9606 GN=STAT1 PE=1 SV=2	-0.487748	0.0804573	3.9399	0.722506	0.040318	9	14	10	4	15	10	12	10	6	8	9	3	9	7	8	7	17.6696	18.1081	18.3996	17.68	18.7538	18.1173	18.6378	18.2994	FALSE	FALSE	FALSE	TRUE	FALSE	FALSE	FALSE	FALSE
ESTD_HUMAN	P10768	S-formylglutathione hydrolase OS=Homo sapiens OX=9606 GN=ESD PE=1 SV=2	-3.55194	0.0805625	1.7088	0.337868	0.318182					1		1	1					1		1	1	10.7706	10.0738	12.2049	13.8916	16.9606	11.1544	16.2818	16.752	FALSE	FALSE	FALSE	FALSE	FALSE	FALSE	FALSE	FALSE
IF2B1_HUMAN	Q9NZI8	Insulin-like growth factor 2 mRNA-binding protein 1 OS=Homo sapiens OX=9606 GN=IGF2BP1 PE=1 SV=2	-0.315269	0.0808464	3.6857	0.778604	0.0214748	10	13	12	8	12	14	8	14	6	5	8	5	8	7	4	6	19.5401	18.9986	19.4643	19.3201	19.8224	19.5707	19.4433	19.7478	TRUE	TRUE	TRUE	TRUE	TRUE	FALSE	TRUE	FALSE
TGM2_HUMAN	P21980	Protein-glutamine gamma-glutamyltransferase 2 OS=Homo sapiens OX=9606 GN=TGM2 PE=1 SV=2	1.78763	0.0808599	0.9925	0.268615	1.23887	1		1	1					1		1	1					15.3478	13.6158	15.3656	16.964	13.0831	14.7086	12.5216	13.8295	FALSE	FALSE	FALSE	FALSE	FALSE	FALSE	FALSE	FALSE
HUWE1_HUMAN	Q7Z6Z7	E3 ubiquitin-protein ligase HUWE1 OS=Homo sapiens OX=9606 GN=HUWE1 PE=1 SV=3	-1.46386	0.0812812	4.4782	0.828302	0.115382	6	20	12	2	22	15	26	15	6	12	8	2	15	13	20	11	15.9446	16.1096	16.0866	13.7831	17.2889	16.3817	17.8234	16.2854	TRUE	TRUE	TRUE	FALSE	FALSE	TRUE	TRUE	FALSE
ADAS_HUMAN	O00116	Alkyldihydroxyacetonephosphate synthase, peroxisomal OS=Homo sapiens OX=9606 GN=AGPS PE=1 SV=1	-2.02722	0.0813736	1.9237	0.564398	0.162737					2	1	2	1					2	1	2	1	12.0696	11.4321	12.8647	14.7343	15.3394	13.9211	16.381	13.5681	FALSE	FALSE	FALSE	FALSE	FALSE	FALSE	FALSE	FALSE
MTA3_HUMAN	Q9BTC8	Metastasis-associated protein MTA3 OS=Homo sapiens OX=9606 GN=MTA3 PE=1 SV=2	-2.0419	0.0819442	2.5966	0.627898	0.595669	2	2	2		2	2	3	2	0	0	0		1	0	0	0	15.4743	15.195	15.1124	12.3502	18.1162	15.4549	17.162	15.5664	FALSE	FALSE	FALSE	FALSE	FALSE	TRUE	FALSE	FALSE
PSAL_HUMAN	A6NEC2	Puromycin-sensitive aminopeptidase-like protein OS=Homo sapiens OX=9606 GN=NPEPPSL1 PE=2 SV=3	-4.22788	0.0819935	3.0201	0.735903	0.521327	1			4	7	5	4	3	0			0	0	0	0	0	15.266	12.6804	12.9116	19.764	19.6452	19.1144	19.3601	19.4139	FALSE	FALSE	FALSE	TRUE	TRUE	FALSE	FALSE	FALSE
LMAN2_HUMAN	Q12907	Vesicular integral-membrane protein VIP36 OS=Homo sapiens OX=9606 GN=LMAN2 PE=1 SV=1	-2.38888	0.0820352	1.5143	0.478737	0.705573					1	1		1					1	1		1	12.263	12.3729	13.7808	13.5031	16.6858	15.8804	12.5461	16.3629	FALSE	TRUE	TRUE	FALSE	FALSE	FALSE	FALSE	FALSE
AT5F1_HUMAN	P24539	ATP synthase F(0) complex subunit B1, mitochondrial OS=Homo sapiens OX=9606 GN=ATP5PB PE=1 SV=2	-3.28329	0.0821767	2.4763	0.607588	0.0959378		1		3	6	6	5	3		1		2	4	5	4	2	13.4042	16.2262	12.7744	18.3539	18.5654	19.1492	18.3674	17.81	FALSE	FALSE	FALSE	FALSE	FALSE	FALSE	FALSE	FALSE
RCC1_HUMAN	P18754	Regulator of chromosome condensation OS=Homo sapiens OX=9606 GN=RCC1 PE=1 SV=1	-3.18276	0.0823042	2.1422	0.587527	0.0631896				2	2	2		1				2	2	2		1	11.3189	11.42	12.4335	16.6634	16.7447	16.3301	15.2742	16.2179	FALSE	FALSE	FALSE	FALSE	FALSE	FALSE	FALSE	FALSE
SMC3_HUMAN	Q9UQE7	Structural maintenance of chromosomes protein 3 OS=Homo sapiens OX=9606 GN=SMC3 PE=1 SV=2	-0.305724	0.0824161	3.8513	0.780182	0.01637	49	50	39	31	43	61	43	42	31	32	25	23	26	37	29	29	20.0732	19.6194	19.6517	19.733	19.8123	20.1026	20.3174	20.068	FALSE	FALSE	FALSE	FALSE	FALSE	FALSE	FALSE	FALSE
CSK23_HUMAN	Q8NEV1	Casein kinase II subunit alpha 3 OS=Homo sapiens OX=9606 GN=CSNK2A3 PE=1 SV=2	-0.953044	0.0824259	4.0454	0.714186	0.452375	3	3	2	4	7	4	6	3	0	0	0	0	0	0	0	0	17.287	17.3648	16.4937	18.114	18.6976	17.525	18.8765	17.9725	FALSE	FALSE	FALSE	FALSE	FALSE	FALSE	FALSE	FALSE
CSK21_HUMAN	P68400	Casein kinase II subunit alpha OS=Homo sapiens OX=9606 GN=CSNK2A1 PE=1 SV=1	-0.953044	0.0824259	4.0454	0.714186	0.452375	3	3	2	4	7	4	6	3	0	0	0	0	0	0	0	0	17.3484	17.4262	16.5551	18.1754	18.759	17.5864	18.9379	18.0339	FALSE	FALSE	FALSE	FALSE	FALSE	FALSE	FALSE	FALSE
TTC37_HUMAN	Q6PGP7	Tetratricopeptide repeat protein 37 OS=Homo sapiens OX=9606 GN=TTC37 PE=1 SV=1	1.62649	0.0825574	2.109	0.727019	0.122889	1	2	1		1	1	4		0	1	0		1	1	4		15.4216	15.611	15.6169	13.7537	12.4691	13.067	15.2852	13.076	FALSE	FALSE	FALSE	FALSE	FALSE	FALSE	FALSE	FALSE
YBOX3_HUMAN	P16989	Y-box-binding protein 3 OS=Homo sapiens OX=9606 GN=YBX3 PE=1 SV=4	-1.01885	0.0826434	4.1517	0.822091	0.143355	3	1	2	2	3	1	5	4	1	1	1	1	2	1	3	1	16.2279	16.0455	15.9792	16.8868	17.47	16.2316	18.2041	17.3092	FALSE	FALSE	FALSE	FALSE	FALSE	FALSE	FALSE	FALSE
GDIA_HUMAN	P31150	Rab GDP dissociation inhibitor alpha OS=Homo sapiens OX=9606 GN=GDI1 PE=1 SV=2	-2.11383	0.0829036	2.4606	0.712265	0.667129	1	1	2	5	9	2	6	9	0	0	0	0	1	0	1	1	16.5368	15.9544	16.9266	19.7097	20.1801	17.9268	19.577	19.8988	FALSE	FALSE	FALSE	FALSE	FALSE	FALSE	FALSE	FALSE
ALDOC_HUMAN	P09972	Fructose-bisphosphate aldolase C OS=Homo sapiens OX=9606 GN=ALDOC PE=1 SV=2	-2.79823	0.0830208	4.2135	0.360721	0.0627226	1	3	2	4	6	7	6	5	1	1	0	1	1	1	1	1	15.3148	17.5971	18.7418	20.6289	21.3417	20.1305	21.1382	20.8649	FALSE	FALSE	FALSE	FALSE	FALSE	FALSE	FALSE	FALSE
EIF3E_HUMAN	P60228	Eukaryotic translation initiation factor 3 subunit E OS=Homo sapiens OX=9606 GN=EIF3E PE=1 SV=1	-0.630031	0.0832893	4.083	0.736927	0.0792548	9	11	13	8	10	14	16	17	8	8	9	5	9	9	11	10	19.3901	19.5284	19.714	19.7931	19.9016	19.7298	20.5058	20.8086	FALSE	FALSE	FALSE	FALSE	FALSE	FALSE	FALSE	FALSE
KT222_HUMAN	Q8N1A0	Keratin-like protein KRT222 OS=Homo sapiens OX=9606 GN=KRT222 PE=2 SV=1	1.0516	0.083356	2.5584	0.632895	0.381722	2	1	3	1	1	2	2	2	0	0	0	0	0	0	0	0	20.2274	19.3383	19.4621	20.8737	17.9028	19.3961	18.9458	19.4505	TRUE	TRUE	TRUE	TRUE	TRUE	FALSE	TRUE	FALSE
KIF11_HUMAN	P52732	Kinesin-like protein KIF11 OS=Homo sapiens OX=9606 GN=KIF11 PE=1 SV=2	-0.742769	0.083602	2.9573	0.677485	0.0124449	2	3	3	1	6	2	2	4	2	2	3	1	4	2	2	2	15.323	15.1911	15.5981	14.5557	16.737	15.6863	15.6771	15.5383	TRUE	TRUE	FALSE	FALSE	TRUE	TRUE	FALSE	FALSE
PCBP1_HUMAN	Q15365	Poly(rC)-binding protein 1 OS=Homo sapiens OX=9606 GN=PCBP1 PE=1 SV=2	-0.361611	0.0836141	3.6192	0.804153	0.439025	9	10	7	9	10	11	10	8	3	3	3	3	3	3	3	2	21.5813	21.5691	21.4744	22.1017	22.2784	21.9753	21.8487	22.0704	FALSE	FALSE	FALSE	FALSE	FALSE	FALSE	FALSE	FALSE
SEPT8_HUMAN	Q92599	Septin-8 OS=Homo sapiens OX=9606 GN=SEPTIN8 PE=1 SV=4	-0.641098	0.0836256	1.5899	0.307312	0.579245	1	1	1	1	1	2	2	1	0	0	0	0	0	0	0	0	16.5026	15.9463	16.4868	17.2059	17.3623	16.9041	17.1815	17.2581	FALSE	FALSE	FALSE	TRUE	FALSE	FALSE	FALSE	FALSE
NELFB_HUMAN	Q8WX92	Negative elongation factor B OS=Homo sapiens OX=9606 GN=NELFB PE=1 SV=1	-0.823211	0.0836533	3.0712	0.671987	0.106842	3	2	4	2	3	4	2	4	2	1	2	2	3	2	2	4	16.5312	15.4334	16.8117	16.7457	17.0368	17.1445	16.8223	17.8113	TRUE	FALSE	FALSE	TRUE	TRUE	FALSE	TRUE	FALSE
CROCC_HUMAN	Q5TZA2	Rootletin OS=Homo sapiens OX=9606 GN=CROCC PE=1 SV=1	-1.29353	0.0836904	2.1403	0.501435	0.541775	2	1	2	3	2	2	2	2	1	1	1	1	1	1	1	1	14.5867	13.6577	14.2516	16.0965	16.292	15.4785	16.0112	15.985	TRUE	TRUE	FALSE	TRUE	TRUE	FALSE	FALSE	TRUE
PRS7_HUMAN	P35998	26S proteasome regulatory subunit 7 OS=Homo sapiens OX=9606 GN=PSMC2 PE=1 SV=3	-0.766188	0.0837254	4.4376	0.794453	0.150554	11	15	14	11	22	20	18	16	9	9	9	7	11	11	10	9	20.0738	19.9708	19.6857	20.3533	20.9323	21.5666	20.5344	20.115	FALSE	FALSE	FALSE	TRUE	TRUE	FALSE	FALSE	FALSE
UCRI_HUMAN	P47985	Cytochrome b-c1 complex subunit Rieske, mitochondrial OS=Homo sapiens OX=9606 GN=UQCRFS1 PE=1 SV=2	-3.21913	0.0838628	1.7833	0.562607	0.419599					1			3					0			0	11.8585	11.7745	12.1839	12.711	16.2202	12.6422	14.0696	18.4723	TRUE	TRUE	FALSE	FALSE	TRUE	FALSE	TRUE	FALSE
SRRM2_HUMAN	Q9UQ35	Serine/arginine repetitive matrix protein 2 OS=Homo sapiens OX=9606 GN=SRRM2 PE=1 SV=2	-1.58697	0.0839685	2.5635	0.642402	0.25123		1	2		3	3	3	3		1	2		3	2	3	3	12.9948	10.3188	12.9045	12.7109	14.2234	13.0149	13.9805	14.058	FALSE	FALSE	TRUE	TRUE	FALSE	FALSE	FALSE	FALSE
SAHH3_HUMAN	Q96HN2	Adenosylhomocysteinase 3 OS=Homo sapiens OX=9606 GN=AHCYL2 PE=1 SV=1	-0.85409	0.0840537	3.2085	0.611594	0.202898	2	2	1	2	5	3	4	2	0	0	0	0	0	0	0	0	16.0423	16.3638	15.2794	16.6205	17.5647	16.5066	17.2875	16.3636	TRUE	TRUE	FALSE	FALSE	TRUE	TRUE	TRUE	FALSE
ASH1L_HUMAN	Q9NR48	Histone-lysine N-methyltransferase ASH1L OS=Homo sapiens OX=9606 GN=ASH1L PE=1 SV=2	-1.68343	0.08447	1.5091	0.233769	0.611528				1	1	3	1					1	1	1	1		14.8006	11.8826	12.6766	13.0636	15.4759	14.8987	15.52	13.2625	FALSE	FALSE	FALSE	FALSE	FALSE	FALSE	FALSE	FALSE
GFPT1_HUMAN	Q06210	Glutamine--fructose-6-phosphate aminotransferase [isomerizing] 1 OS=Homo sapiens OX=9606 GN=GFPT1 PE=1 SV=3	-1.72192	0.0845779	3.4949	0.767733	0.301769		2			5	2	2	2		2			5	1	1	2	12.9466	14.5696	13.1766	14.666	17.1619	13.9055	15.8515	15.3275	TRUE	FALSE	FALSE	FALSE	FALSE	FALSE	TRUE	FALSE
RL6_HUMAN	Q02878	60S ribosomal protein L6 OS=Homo sapiens OX=9606 GN=RPL6 PE=1 SV=3	-0.345934	0.0846489	3.3299	0.717406	0.376806	8	7	8	6	11	7	6	8	4	5	4	3	7	5	4	4	19.37	18.9629	19.1076	18.8779	19.5495	19.2121	19.216	19.7246	FALSE	FALSE	TRUE	TRUE	TRUE	TRUE	TRUE	FALSE
SMAP_HUMAN	O00193	Small acidic protein OS=Homo sapiens OX=9606 GN=SMAP PE=1 SV=1	-3.60101	0.0848638	1.4763	0.321244	2.01394						1		2						1		1	12.3737	11.7141	11.6143	12.8919	12.4887	17.7527	14.21	18.5468	FALSE	FALSE	TRUE	TRUE	FALSE	FALSE	TRUE	TRUE
UBL5_HUMAN	Q9BZL1	Ubiquitin-like protein 5 OS=Homo sapiens OX=9606 GN=UBL5 PE=1 SV=1	-3.14837	0.0849326	1.8278	0.323504	0.94379							1	1							1	1	11.3816	12.5121	11.2627	14.8664	12.8475	14.3298	17.6538	17.7852	TRUE	TRUE	TRUE	TRUE	FALSE	TRUE	FALSE	TRUE
S10A9_HUMAN	P06702	Protein S100-A9 OS=Homo sapiens OX=9606 GN=S100A9 PE=1 SV=1	3.99849	0.0849549	3.8247	0.726018	0.027746	5	4	4	19	2	3	3		3	3	3	7	2	2	2		20.0171	19.2107	19.2423	24.6561	17.5861	18.6838	18.3189	12.5434	FALSE	FALSE	FALSE	FALSE	FALSE	FALSE	TRUE	FALSE
XRCC1_HUMAN	P18887	DNA repair protein XRCC1 OS=Homo sapiens OX=9606 GN=XRCC1 PE=1 SV=2	-2.26577	0.0849947	2.3902	0.458028	0.0608887					1		1	1					1		1	1	12.3165	11.9782	11.8763	12.211	15.1558	11.6703	15.3037	15.3153	TRUE	FALSE	FALSE	TRUE	TRUE	FALSE	TRUE	TRUE
LSM12_HUMAN	Q3MHD2	Protein LSM12 homolog OS=Homo sapiens OX=9606 GN=LSM12 PE=1 SV=2	-1.35189	0.0850191	3.2455	0.742721	0.0602379	1	3	2	1	1	2	3	3	1	2	2	1	1	2	2	2	15.7137	17.811	18.0104	17.0804	17.443	18.4946	19.177	18.9086	FALSE	FALSE	FALSE	TRUE	FALSE	FALSE	FALSE	FALSE
TRPC1_HUMAN	P48995	Short transient receptor potential channel 1 OS=Homo sapiens OX=9606 GN=TRPC1 PE=1 SV=1	-1.76197	0.0850779	1.3219	0.166593	0.61659		1			1	1		1		0			0	0		0	13.2573	15.1445	12.632	13.2014	16.3491	15.2134	13.5196	16.201	FALSE	FALSE	FALSE	FALSE	FALSE	FALSE	FALSE	TRUE
KIF1A_HUMAN	Q12756	Kinesin-like protein KIF1A OS=Homo sapiens OX=9606 GN=KIF1A PE=1 SV=2	-1.81676	0.0851872	2.4172	0.61625	0.632194		1			2	1	1			0			1	0	0		11.9205	12.2451	10.787	12.0179	15.5169	12.5504	13.8672	12.303	TRUE	FALSE	FALSE	FALSE	FALSE	TRUE	TRUE	FALSE
FMR1_HUMAN	Q06787	Synaptic functional regulator FMR1 OS=Homo sapiens OX=9606 GN=FMR1 PE=1 SV=1	-1.31386	0.0852225	2.0032	0.385408	0.313121	1	1	1		2	1	1	1	0	0	0		0	0	0	0	15.5174	15.4227	14.644	13.2108	16.4633	15.3722	16.2754	15.9395	FALSE	FALSE	FALSE	FALSE	FALSE	FALSE	TRUE	FALSE
PGAM1_HUMAN	P18669	Phosphoglycerate mutase 1 OS=Homo sapiens OX=9606 GN=PGAM1 PE=1 SV=2	-4.89335	0.0856126	3.5984	0.781537	0.00458648			4	5	15	8	11	11			1	1	3	1	1	2	12.6116	13.0879	18.3443	20.5207	21.6854	20.2545	20.7788	21.4191	FALSE	FALSE	FALSE	FALSE	FALSE	FALSE	FALSE	FALSE
SYAC_HUMAN	P49588	Alanine--tRNA ligase, cytoplasmic OS=Homo sapiens OX=9606 GN=AARS PE=1 SV=2	-3.30098	0.0858223	3.8985	0.682857	0.0612428	1		1	6	11	7	6	7	1		1	4	9	6	4	5	14.6439	11.3143	13.9241	17.7671	18.5809	17.2358	17.512	17.5246	TRUE	TRUE	TRUE	TRUE	TRUE	FALSE	FALSE	TRUE
HACD3_HUMAN	Q9P035	Very-long-chain (3R)-3-hydroxyacyl-CoA dehydratase 3 OS=Homo sapiens OX=9606 GN=HACD3 PE=1 SV=2	-2.45656	0.0860444	2.9736	0.597377	0.596667	1		1		1	2	2	3	1		1		1	1	1	2	16.1983	11.7411	15.4553	13.8716	16.8471	16.2411	16.8401	17.1644	FALSE	FALSE	FALSE	FALSE	FALSE	TRUE	TRUE	FALSE
LUZP1_HUMAN	Q86V48	Leucine zipper protein 1 OS=Homo sapiens OX=9606 GN=LUZP1 PE=1 SV=2	-1.12905	0.0860992	1.873	0.486866	0.807251				1	1	2						1	1	2			12.3425	12.4188	11.3103	13.1787	13.7156	14.3779	13.1397	12.5333	FALSE	FALSE	FALSE	TRUE	FALSE	FALSE	FALSE	FALSE
DDX46_HUMAN	Q7L014	Probable ATP-dependent RNA helicase DDX46 OS=Homo sapiens OX=9606 GN=DDX46 PE=1 SV=2	-0.571752	0.0861404	4.0206	0.803288	0.00837904	11	16	16	8	18	17	26	19	8	13	11	6	12	11	19	13	18.0933	18.5397	18.2816	17.8426	18.684	18.2364	19.3378	18.786	FALSE	FALSE	FALSE	FALSE	FALSE	FALSE	FALSE	FALSE
CDO1_HUMAN	Q16878	Cysteine dioxygenase type 1 OS=Homo sapiens OX=9606 GN=CDO1 PE=1 SV=2	-0.800777	0.0861466	1.6753	0.320018	0.630728	1	2	1	2	2	2	2	1	1	1	1	1	1	1	1	1	21.5424	21.4695	21.1059	20.1645	21.968	21.3717	22.3682	21.7775	FALSE	FALSE	FALSE	FALSE	FALSE	FALSE	FALSE	FALSE
ARHG1_HUMAN	Q92888	Rho guanine nucleotide exchange factor 1 OS=Homo sapiens OX=9606 GN=ARHGEF1 PE=1 SV=2	-1.82997	0.0861485	2.589	0.725338	0.0702976	2	6	4		7	4	7	2	1	4	3		6	3	6	2	13.9886	15.9116	15.4927	12.8116	17.1868	15.6008	17.3251	15.4116	FALSE	FALSE	FALSE	FALSE	FALSE	FALSE	FALSE	FALSE
K2C5_HUMAN	P13647	Keratin, type II cytoskeletal 5 OS=Homo sapiens OX=9606 GN=KRT5 PE=1 SV=3	1.19915	0.0864417	3.9734	0.852013	0.00851922	88	76	79	102	59	88	37	75	17	15	15	20	12	21	13	14	26.0324	25.1398	25.5148	27.1827	24.169	25.6802	24.1327	25.0911	FALSE	FALSE	FALSE	FALSE	FALSE	FALSE	FALSE	TRUE
KAD1_HUMAN	P00568	Adenylate kinase isoenzyme 1 OS=Homo sapiens OX=9606 GN=AK1 PE=1 SV=3	-3.73395	0.0868608	2.8643	0.665782	0.267473			1	3	7	5	2	5			1	2	3	3	1	3	12.7853	11.7014	15.6659	18.4718	19.4928	18.0101	17.2549	18.8024	FALSE	TRUE	FALSE	FALSE	FALSE	TRUE	FALSE	FALSE
NNMT_HUMAN	P40261	Nicotinamide N-methyltransferase OS=Homo sapiens OX=9606 GN=NNMT PE=1 SV=1	-3.32564	0.0870041	1.6357	0.279697	1.30306					1			1					1			1	14.0275	11.7007	13.1232	12.7282	18.688	14.2387	13.5231	18.4324	TRUE	FALSE	FALSE	FALSE	FALSE	FALSE	TRUE	FALSE
IF2B2_HUMAN	Q9Y6M1	Insulin-like growth factor 2 mRNA-binding protein 2 OS=Homo sapiens OX=9606 GN=IGF2BP2 PE=1 SV=2	-0.504515	0.0872924	3.0036	0.68123	0.246765	2	3	2	2	2	3	2	4	0	0	0	0	0	0	0	1	18.2216	17.4848	17.6674	17.6411	18.4222	17.876	18.6983	18.0364	TRUE	FALSE	FALSE	TRUE	TRUE	TRUE	TRUE	FALSE
MY18B_HUMAN	Q8IUG5	Unconventional myosin-XVIIIb OS=Homo sapiens OX=9606 GN=MYO18B PE=1 SV=2	-0.492079	0.087344	2.2116	0.280459	0.621517	2	3	2	2	3	3	2	2	0	0	0	0	0	0	0	0	18.3248	18.001	17.9741	17.6439	18.5242	17.9869	18.9218	18.4791	FALSE	FALSE	FALSE	TRUE	FALSE	FALSE	FALSE	FALSE
NUP98_HUMAN	P52948	Nuclear pore complex protein Nup98-Nup96 OS=Homo sapiens OX=9606 GN=NUP98 PE=1 SV=4	-1.09813	0.0874154	2.506	0.531445	0.124533	2	2	1	1	1	3	4	4	1	1	1	1	1	2	3	2	14.1353	14.3287	14.1544	14.5425	14.2032	15.4184	16.3531	15.5787	FALSE	FALSE	FALSE	FALSE	FALSE	FALSE	FALSE	FALSE
PYM1_HUMAN	Q9BRP8	Partner of Y14 and mago OS=Homo sapiens OX=9606 GN=PYM1 PE=1 SV=1	-1.30546	0.0874414	3.5797	0.779171	0.625351		1	1		1	1		2		1	1		1	1		1	12.8661	14.5047	14.9954	13.7299	15.3944	15.8792	14.0709	15.9735	FALSE	FALSE	FALSE	FALSE	FALSE	FALSE	FALSE	FALSE
RL36A_HUMAN	P83881	60S ribosomal protein L36a OS=Homo sapiens OX=9606 GN=RPL36A PE=1 SV=2	7.83568	0.0875367	1.6169	0.492535	0.344516	1	1	1				1		0	0	0				0		26.529	25.6449	25.9669	14.0268	12.308	12.4571	22.0284	14.0314	FALSE	FALSE	FALSE	FALSE	FALSE	FALSE	FALSE	FALSE
IPYR_HUMAN	Q15181	Inorganic pyrophosphatase OS=Homo sapiens OX=9606 GN=PPA1 PE=1 SV=2	-3.98798	0.0877614	2.9476	0.686108	0.13552			3	4	3	6	6	7			3	3	3	3	3	4	12.1211	13.2737	17.4093	18.9123	19.5152	18.3822	19.389	20.3819	FALSE	FALSE	FALSE	FALSE	FALSE	FALSE	FALSE	TRUE
PO210_HUMAN	Q8TEM1	Nuclear pore membrane glycoprotein 210 OS=Homo sapiens OX=9606 GN=NUP210 PE=1 SV=3	-1.02742	0.0881215	3.5736	0.72175	0.0105436	8	16	18	4	14	16	19	15	7	10	12	3	10	12	14	12	17.1391	17.7954	17.947	16.0958	17.9128	17.9378	18.7781	18.4583	FALSE	TRUE	FALSE	TRUE	TRUE	TRUE	TRUE	FALSE
COPA_HUMAN	P53621	Coatomer subunit alpha OS=Homo sapiens OX=9606 GN=COPA PE=1 SV=2	-1.25969	0.0883017	4.3572	0.735759	0.00450551	28	33	26	5	38	38	36	36	17	19	16	5	20	23	23	21	19.4791	19.5431	19.2322	17.3731	20.3694	19.8297	20.4437	20.0235	FALSE	FALSE	FALSE	FALSE	FALSE	FALSE	FALSE	FALSE
GLYC_HUMAN	P34896	Serine hydroxymethyltransferase, cytosolic OS=Homo sapiens OX=9606 GN=SHMT1 PE=1 SV=1	-1.65311	0.0883754	3.1744	0.642074	0.730584			1		4	1	3	2			1		1	0	0	0	14.7651	12.6385	14.8808	15.2886	17.5918	14.9724	15.8902	15.731	TRUE	FALSE	TRUE	TRUE	FALSE	FALSE	FALSE	FALSE
MFRN2_HUMAN	Q96A46	Mitoferrin-2 OS=Homo sapiens OX=9606 GN=SLC25A28 PE=2 SV=1	-3.96316	0.0883831	1.1071	0.245145	0.282027					1		1						0		0		10.1713	13.4639	10.4901	13.4936	18.485	13.1262	18.831	13.0294	TRUE	TRUE	TRUE	TRUE	TRUE	TRUE	FALSE	FALSE
ICAL_HUMAN	P20810	Calpastatin OS=Homo sapiens OX=9606 GN=CAST PE=1 SV=4	-0.999903	0.089191	2.2774	0.698165	1.55017		1				1	2	1		1				1	1	1	12.7041	11.7239	13.0309	13.6317	13.2228	13.4586	14.409	13.9998	FALSE	FALSE	FALSE	FALSE	FALSE	FALSE	FALSE	FALSE
DYR_HUMAN	P00374	Dihydrofolate reductase OS=Homo sapiens OX=9606 GN=DHFR PE=1 SV=2	-3.32789	0.0897589	2.2159	0.600588	0.160311					2		2	3					1		1	2	12.6138	11.7055	13.6271	15.716	17.4474	12.785	18.1532	18.5883	FALSE	FALSE	FALSE	FALSE	FALSE	FALSE	FALSE	FALSE
K1C17_HUMAN	Q04695	Keratin, type I cytoskeletal 17 OS=Homo sapiens OX=9606 GN=KRT17 PE=1 SV=2	1.15888	0.0899914	3.7623	0.773528	0.00365284	45	50	39	46	29	41	26	37	7	8	5	8	5	5	4	4	26.4874	25.7732	26.0923	27.5661	24.3847	26.2929	24.9201	25.6858	FALSE	TRUE	TRUE	TRUE	FALSE	TRUE	TRUE	FALSE
HS90B_HUMAN	P08238	Heat shock protein HSP 90-beta OS=Homo sapiens OX=9606 GN=HSP90AB1 PE=1 SV=4	-0.522818	0.0900873	5.5665	0.824971	0.0120824	77	83	85	71	93	92	78	92	8	8	8	8	9	9	9	8	24.2048	23.6368	23.9835	24.6357	25.0274	24.4315	24.4314	24.6617	TRUE	TRUE	TRUE	TRUE	FALSE	TRUE	TRUE	FALSE
S61A1_HUMAN	P61619	Protein transport protein Sec61 subunit alpha isoform 1 OS=Homo sapiens OX=9606 GN=SEC61A1 PE=1 SV=2	-3.7067	0.0903323	2.0219	0.508804	0.0198573			1	2	3	1	3	3			0	0	1	0	1	1	12.377	12.8766	16.7589	18.6904	19.3145	18.1451	18.3734	19.6967	FALSE	FALSE	FALSE	TRUE	FALSE	FALSE	FALSE	FALSE
KPRP_HUMAN	Q5T749	Keratinocyte proline-rich protein OS=Homo sapiens OX=9606 GN=KPRP PE=1 SV=1	4.20405	0.0903408	1.8742	0.354007	0.719693	1	2	3	1		4			1	1	2	1		3			19.4167	18.7546	19.6628	19.1979	13.6821	20.1739	13.0363	13.3235	TRUE	FALSE	FALSE	TRUE	FALSE	TRUE	FALSE	FALSE
CND3_HUMAN	Q9BPX3	Condensin complex subunit 3 OS=Homo sapiens OX=9606 GN=NCAPG PE=1 SV=1	-1.54048	0.0906366	3.2439	0.77842	0.0766491	2	6	1		6	4	3	5	2	4	1		5	3	3	4	15.2271	15.7206	13.7179	12.9717	16.4877	15.4602	15.5902	16.2611	FALSE	FALSE	FALSE	FALSE	FALSE	FALSE	FALSE	FALSE
CSTF3_HUMAN	Q12996	Cleavage stimulation factor subunit 3 OS=Homo sapiens OX=9606 GN=CSTF3 PE=1 SV=1	-1.14198	0.0908586	2.5533	0.614793	0.109425	2	1	1	1	4	1	3	2	1	1	1	1	3	1	2	1	14.6601	14.0006	14.7321	15.0479	16.5768	14.7375	16.547	15.1472	FALSE	TRUE	FALSE	TRUE	TRUE	FALSE	FALSE	FALSE
CYFP1_HUMAN	Q7L576	Cytoplasmic FMR1-interacting protein 1 OS=Homo sapiens OX=9606 GN=CYFIP1 PE=1 SV=1	-1.07159	0.0912311	2.7395	0.651102	0.024635	4	5	8	2	8	5	9	8	2	2	3	0	4	3	4	3	16.8544	16.2748	16.6843	14.9655	17.6413	16.4003	17.6865	17.3375	FALSE	FALSE	FALSE	FALSE	FALSE	FALSE	FALSE	FALSE
AT1B3_HUMAN	P54709	Sodium/potassium-transporting ATPase subunit beta-3 OS=Homo sapiens OX=9606 GN=ATP1B3 PE=1 SV=1	-0.691471	0.0913421	2.2088	0.639422	0.0267925	1	1	1	1	2	2	1	1	1	1	1	1	1	1	1	1	15.6881	15.7928	15.5589	16.6476	17.0596	15.9626	16.8714	16.5598	FALSE	FALSE	FALSE	FALSE	FALSE	FALSE	FALSE	FALSE
TM109_HUMAN	Q9BVC6	Transmembrane protein 109 OS=Homo sapiens OX=9606 GN=TMEM109 PE=1 SV=1	-0.776808	0.0913565	2.454	0.728199	0.991152	1	2	1	2	2	2	2	1	1	1	1	1	1	1	1	1	18.4571	17.2791	18.2211	18.6017	19.3407	18.2611	19.2199	18.8446	TRUE	FALSE	TRUE	TRUE	FALSE	FALSE	FALSE	TRUE
EXOS2_HUMAN	Q13868	Exosome complex component RRP4 OS=Homo sapiens OX=9606 GN=EXOSC2 PE=1 SV=2	-0.65149	0.0918461	3.7933	0.763506	0.334169	1	2	2	1	3	2	2	2	1	2	1	1	2	1	2	1	16.1601	15.9703	15.7224	16.032	17.0716	16.2362	17.1093	16.0737	FALSE	FALSE	FALSE	FALSE	FALSE	FALSE	FALSE	FALSE
K1C15_HUMAN	P19012	Keratin, type I cytoskeletal 15 OS=Homo sapiens OX=9606 GN=KRT15 PE=1 SV=3	1.15945	0.0926345	3.7623	0.673412	0.00365284	19	19	26	28	12	19	20	19	0	0	0	0	0	0	0	0	26.6022	25.8798	26.2378	27.713	24.4773	26.4314	25.0997	25.7865	TRUE	TRUE	FALSE	FALSE	FALSE	FALSE	FALSE	FALSE
SMC2_HUMAN	O95347	Structural maintenance of chromosomes protein 2 OS=Homo sapiens OX=9606 GN=SMC2 PE=1 SV=2	-0.245234	0.0927348	3.9822	0.7191	0.0221966	33	35	38	23	38	39	30	31	22	22	23	15	24	27	20	22	19.8397	19.506	19.5035	19.3518	19.865	19.7403	19.7187	19.8579	FALSE	FALSE	FALSE	FALSE	FALSE	FALSE	FALSE	FALSE
OPA1_HUMAN	O60313	Dynamin-like 120 kDa protein, mitochondrial OS=Homo sapiens OX=9606 GN=OPA1 PE=1 SV=3	2.08024	0.0929121	3.3706	0.596659	0.309402	2	3	3	1			2		2	2	2	1			2		14.9667	16.7458	17.0055	13.6525	13.6805	11.8782	15.1549	13.3359	FALSE	TRUE	TRUE	FALSE	FALSE	FALSE	FALSE	FALSE
NU188_HUMAN	Q5SRE5	Nucleoporin NUP188 homolog OS=Homo sapiens OX=9606 GN=NUP188 PE=1 SV=1	-1.43502	0.0929956	2.7743	0.65649	0.0531763	6	7	4		8	4	10	7	4	5	3		6	3	8	4	16.5356	16.306	15.8278	13.9629	17.2638	16.0355	17.8594	17.2138	TRUE	FALSE	FALSE	FALSE	FALSE	FALSE	TRUE	FALSE
STK24_HUMAN	Q9Y6E0	Serine/threonine-protein kinase 24 OS=Homo sapiens OX=9606 GN=STK24 PE=1 SV=1	-2.42871	0.0930943	3.894	0.74401	0.504925		2	1		2	1	4	2		0	0		0	0	0	0	11.2612	16.111	14.3521	14.1381	16.6466	15.0074	17.8389	16.0844	FALSE	TRUE	TRUE	FALSE	TRUE	FALSE	FALSE	TRUE
PRI2_HUMAN	P49643	DNA primase large subunit OS=Homo sapiens OX=9606 GN=PRIM2 PE=1 SV=2	-2.83026	0.0933973	3.2645	0.670037	0.126846		4	1		5	3	1	4		3	1		3	3	1	3	11.9444	16.901	14.1699	11.9143	16.8881	16.632	15.7977	16.9328	FALSE	FALSE	FALSE	FALSE	FALSE	FALSE	FALSE	FALSE
SPB3_HUMAN	P29508	Serpin B3 OS=Homo sapiens OX=9606 GN=SERPINB3 PE=1 SV=2	3.00617	0.0933978	2.5709	0.608346	0.107534	2	1	2	13		2			0	1	1	1		1			16.453	15.7361	17.1038	21.1585	14.319	16.9533	13.0214	14.133	FALSE	FALSE	FALSE	FALSE	FALSE	FALSE	FALSE	FALSE
MTOR_HUMAN	P42345	Serine/threonine-protein kinase mTOR OS=Homo sapiens OX=9606 GN=MTOR PE=1 SV=1	-1.52046	0.0935005	2.0959	0.638455	0.00909512	1	1	5	1	5	3	5	3	1	1	4	1	4	2	5	2	12.8615	13.0019	14.2865	13.2293	14.7451	13.7954	16.6864	14.2341	TRUE	FALSE	FALSE	FALSE	FALSE	FALSE	FALSE	FALSE
GSTP1_HUMAN	P09211	Glutathione S-transferase P OS=Homo sapiens OX=9606 GN=GSTP1 PE=1 SV=2	-2.66654	0.0935107	2.8544	0.610351	0.428408				1	2	1	2	1				1	1	1	2	1	12.805	12.8428	12.3482	17.0499	16.2886	16.3678	16.7518	16.3041	TRUE	TRUE	FALSE	TRUE	FALSE	FALSE	TRUE	TRUE
SYMC_HUMAN	P56192	Methionine--tRNA ligase, cytoplasmic OS=Homo sapiens OX=9606 GN=MARS PE=1 SV=2	-0.337174	0.0942422	4.6106	0.772698	0.0122489	20	25	22	10	24	24	24	20	14	16	12	9	15	15	13	12	20.7987	20.6412	20.3521	20.2097	21.0563	20.7133	20.9528	20.628	TRUE	TRUE	TRUE	TRUE	TRUE	TRUE	FALSE	FALSE
RS7_HUMAN	P62081	40S ribosomal protein S7 OS=Homo sapiens OX=9606 GN=RPS7 PE=1 SV=1	-1.91484	0.0943077	2.5217	0.624155	0.178177	6	8	9	2	9	9	8	7	3	4	5	1	5	6	4	4	21.8897	21.9642	21.7511	19.3274	22.6178	25.3002	22.3863	22.2876	FALSE	FALSE	FALSE	FALSE	FALSE	FALSE	FALSE	FALSE
TXND5_HUMAN	Q8NBS9	Thioredoxin domain-containing protein 5 OS=Homo sapiens OX=9606 GN=TXNDC5 PE=1 SV=2	-2.51665	0.0943642	1.68	0.443214	0.327573					1			1					1			1	13.0338	11.014	12.1567	13.341	17.2399	12.5901	13.7337	16.0484	TRUE	FALSE	FALSE	FALSE	TRUE	FALSE	FALSE	TRUE
PGAM2_HUMAN	P15259	Phosphoglycerate mutase 2 OS=Homo sapiens OX=9606 GN=PGAM2 PE=1 SV=3	-5.0731	0.094522	3.0031	0.614199	0.119155			2	2	7	5	7	6			0	0	0	0	0	0	11.6082	11.7203	17.8535	19.839	20.795	19.5777	20.1375	20.8032	FALSE	TRUE	FALSE	FALSE	FALSE	TRUE	FALSE	FALSE
HMCN2_HUMAN	Q8NDA2	Hemicentin-2 OS=Homo sapiens OX=9606 GN=HMCN2 PE=2 SV=3	-1.69617	0.0948374	1.8058	0.234999	0.0173524					1	2	1						1	1	1		13.7904	12.4622	13.7944	12.3819	15.037	16.3832	14.8592	12.934	FALSE	TRUE	FALSE	FALSE	FALSE	FALSE	FALSE	FALSE
KCC2A_HUMAN	Q9UQM7	Calcium/calmodulin-dependent protein kinase type II subunit alpha OS=Homo sapiens OX=9606 GN=CAMK2A PE=1 SV=2	-0.69095	0.0949192	2.9154	0.787268	0.419392	3	2	4	1	2	1	2	6	0	0	0	0	0	0	0	0	17.6701	17.2813	17.4096	17.9669	18.0398	17.5584	18.7708	18.7226	FALSE	FALSE	FALSE	FALSE	FALSE	FALSE	FALSE	FALSE
ERP29_HUMAN	P30040	Endoplasmic reticulum resident protein 29 OS=Homo sapiens OX=9606 GN=ERP29 PE=1 SV=4	-3.23538	0.0952333	2.8612	0.700965	0.12243						1	4	7						1	2	5	12.3304	13.9875	12.477	13.8157	13.2404	15.2831	17.4205	19.6081	TRUE	TRUE	TRUE	FALSE	TRUE	FALSE	TRUE	FALSE
PARP1_HUMAN	P09874	Poly [ADP-ribose] polymerase 1 OS=Homo sapiens OX=9606 GN=PARP1 PE=1 SV=4	-0.517492	0.0952492	3.6804	0.780643	0.157405	13	11	14	7	19	18	18	10	8	6	9	5	12	11	11	6	18.3307	17.5496	18.1911	17.9591	18.8011	18.3509	18.8945	18.0539	TRUE	FALSE	FALSE	FALSE	FALSE	FALSE	FALSE	FALSE
SF3A2_HUMAN	Q15428	Splicing factor 3A subunit 2 OS=Homo sapiens OX=9606 GN=SF3A2 PE=1 SV=2	-1.41809	0.0954787	3.4647	0.653476	0.271663	1	4	1	1	3	6	3	4	1	3	1	1	3	4	3	3	15.9087	18.0948	17.7471	18.6269	18.9553	19.0127	19.1004	18.9815	FALSE	FALSE	FALSE	FALSE	FALSE	FALSE	FALSE	FALSE
GSHR_HUMAN	P00390	Glutathione reductase, mitochondrial OS=Homo sapiens OX=9606 GN=GSR PE=1 SV=2	-0.575665	0.0957617	3.8008	0.769575	0.111102	5	6	7	8	6	7	7	6	5	4	5	6	4	6	6	4	18.6685	18.0219	18.5429	19.1907	18.7958	19.2504	19.4898	19.1906	FALSE	FALSE	FALSE	FALSE	FALSE	FALSE	FALSE	FALSE
SEPT6_HUMAN	Q14141	Septin-6 OS=Homo sapiens OX=9606 GN=SEPTIN6 PE=1 SV=4	-0.632962	0.0962128	2.4571	0.650692	0.579245	1	1	2	1	1	2	2	2	0	0	0	0	0	0	0	0	16.5708	16.0145	16.9061	17.274	17.4305	16.9722	17.2497	17.6449	FALSE	FALSE	FALSE	FALSE	FALSE	FALSE	FALSE	FALSE
XP32_HUMAN	Q5T750	Skin-specific protein 32 OS=Homo sapiens OX=9606 GN=XP32 PE=1 SV=1	1.38133	0.0962368	1.932	0.594298	1.02452	1	2	2	2	1	1	2	1	1	1	1	1	1	1	1	1	20.3149	19.488	19.674	21.7835	17.5881	19.7462	19.2515	19.1493	TRUE	TRUE	FALSE	TRUE	FALSE	TRUE	FALSE	TRUE
NOMO1_HUMAN	Q15155	Nodal modulator 1 OS=Homo sapiens OX=9606 GN=NOMO1 PE=1 SV=5	-1.94972	0.0962932	3.0688	0.792333	0.416802	2	6	3		5	6	7	5	0	0	0		0	0	0	0	15.6361	16.7102	16.0283	12.9639	17.1432	17.1855	17.7003	17.1084	TRUE	FALSE	FALSE	FALSE	FALSE	FALSE	TRUE	FALSE
RAC1_HUMAN	P63000	Ras-related C3 botulinum toxin substrate 1 OS=Homo sapiens OX=9606 GN=RAC1 PE=1 SV=1	-3.95245	0.0964509	2.7196	0.503236	0.0807797			1	2	4	1	2	4			0	0	1	0	0	1	11.858	12.8513	17.3311	18.7532	20.086	17.9891	18.8867	19.6416	FALSE	FALSE	TRUE	FALSE	FALSE	FALSE	TRUE	TRUE
SYYC_HUMAN	P54577	Tyrosine--tRNA ligase, cytoplasmic OS=Homo sapiens OX=9606 GN=YARS PE=1 SV=4	-3.79633	0.0965316	3.1171	0.658349	0.220134	1		2	5	19	7	10	12	1		2	4	11	6	6	8	15.6158	11.038	15.6651	18.8593	20.1159	18.4053	18.6503	19.1919	FALSE	TRUE	TRUE	TRUE	FALSE	TRUE	FALSE	TRUE
WNK2_HUMAN	Q9Y3S1	Serine/threonine-protein kinase WNK2 OS=Homo sapiens OX=9606 GN=WNK2 PE=1 SV=4	-0.869481	0.0966419	2.7728	0.594816	0.694329	1	2	2		1	2	3	2	0	0	0		0	0	0	0	14.6699	14.7108	14.5696	13.1871	15.0865	14.8945	15.7459	14.8885	TRUE	TRUE	TRUE	FALSE	FALSE	FALSE	TRUE	TRUE
GLOD4_HUMAN	Q9HC38	Glyoxalase domain-containing protein 4 OS=Homo sapiens OX=9606 GN=GLOD4 PE=1 SV=1	-1.59957	0.0967094	2.6206	0.707389	0.150488	1		2	1	1	1	2	3	1		1	1	1	1	1	1	15.4748	13.0067	15.9284	15.7332	16.7174	15.7496	17.1387	16.9357	FALSE	FALSE	FALSE	FALSE	FALSE	FALSE	FALSE	FALSE
PGM2_HUMAN	Q96G03	Phosphoglucomutase-2 OS=Homo sapiens OX=9606 GN=PGM2 PE=1 SV=4	-3.66338	0.0970605	1.4991	0.330465	0.204795					3		1						2		0		13.7553	11.2657	12.473	13.7288	19.0013	13.1498	19.2894	14.4358	FALSE	FALSE	FALSE	TRUE	FALSE	FALSE	FALSE	FALSE
AIP_HUMAN	O00170	AH receptor-interacting protein OS=Homo sapiens OX=9606 GN=AIP PE=1 SV=2	-0.944098	0.0972404	3.33	0.705165	0.913171	1	2	1		2	2	2	3	1	1	1		1	1	1	1	15.1414	15.6148	15.3474	14.301	15.5056	15.3336	16.399	16.9428	TRUE	FALSE	FALSE	FALSE	TRUE	FALSE	TRUE	TRUE
NBEL1_HUMAN	Q6ZS30	Neurobeachin-like protein 1 OS=Homo sapiens OX=9606 GN=NBEAL1 PE=2 SV=3	-0.652426	0.0972743	1.6318	0.192378	0.447456		2	1	2	1	1	1	1		0	0	0	0	0	0	0	14.0635	14.5083	14.9334	15.3438	15.2192	15.0032	15.6926	15.5438	TRUE	FALSE	FALSE	TRUE	TRUE	FALSE	FALSE	FALSE
K2C6A_HUMAN	P02538	Keratin, type II cytoskeletal 6A OS=Homo sapiens OX=9606 GN=KRT6A PE=1 SV=3	1.17492	0.0973005	4.5293	0.768033	0.035328	71	67	66	81	55	77	36	65	1	2	1	2	1	2	1	1	25.886	25.1846	25.5107	27.212	24.2472	25.7353	24.0041	25.1069	FALSE	FALSE	FALSE	TRUE	TRUE	FALSE	FALSE	FALSE
PGAM4_HUMAN	Q8N0Y7	Probable phosphoglycerate mutase 4 OS=Homo sapiens OX=9606 GN=PGAM4 PE=3 SV=1	-4.22999	0.0976785	3.0031	0.693461	0.00458648			2	2	5	4	4	4			0	0	0	0	0	0	13.2955	12.3334	17.7734	19.818	20.4404	19.4109	19.9229	20.366	FALSE	TRUE	FALSE	FALSE	TRUE	FALSE	TRUE	FALSE
KI67_HUMAN	P46013	Proliferation marker protein Ki-67 OS=Homo sapiens OX=9606 GN=MKI67 PE=1 SV=2	-1.42907	0.0978312	2.5094	0.489611	0.304529			1			4	3	1			1			3	2	1	11.1631	10.9764	11.3081	12.8806	14.0627	13.6647	12.8441	11.473	FALSE	FALSE	FALSE	FALSE	FALSE	FALSE	FALSE	FALSE
MVP_HUMAN	Q14764	Major vault protein OS=Homo sapiens OX=9606 GN=MVP PE=1 SV=4	-2.24254	0.0980504	3.1841	0.745924	0.358009	3	8	5	1	10	10	11	11	2	7	4	1	8	7	8	8	15.6994	17.8432	17.6743	13.7823	18.4066	17.9473	18.8997	18.7157	FALSE	FALSE	FALSE	FALSE	FALSE	FALSE	FALSE	FALSE
K2C6C_HUMAN	P48668	Keratin, type II cytoskeletal 6C OS=Homo sapiens OX=9606 GN=KRT6C PE=1 SV=3	1.17552	0.098342	4.5293	0.768033	0.035328	72	65	65	80	55	75	35	65	0	0	0	0	0	0	0	0	25.8781	25.1664	25.4921	27.195	24.2299	25.7253	23.975	25.0994	TRUE	TRUE	FALSE	TRUE	FALSE	TRUE	TRUE	FALSE
XPO2_HUMAN	P55060	Exportin-2 OS=Homo sapiens OX=9606 GN=CSE1L PE=1 SV=3	-0.257883	0.0985547	4.4682	0.755142	0.0114853	21	27	24	17	29	25	24	21	14	15	13	10	17	16	13	14	21.368	21.2397	20.9734	21.3658	21.7094	21.2595	21.5507	21.4587	TRUE	TRUE	FALSE	FALSE	TRUE	FALSE	TRUE	FALSE
TADBP_HUMAN	Q13148	TAR DNA-binding protein 43 OS=Homo sapiens OX=9606 GN=TARDBP PE=1 SV=1	-0.471563	0.0986303	3.9062	0.790962	0.104262	3	3	4	3	5	6	3	5	2	2	2	2	3	3	2	3	18.7212	18.4643	18.6811	19.256	19.3416	19.6222	18.7886	19.2566	TRUE	FALSE	FALSE	FALSE	TRUE	FALSE	TRUE	TRUE
UBP14_HUMAN	P54578	Ubiquitin carboxyl-terminal hydrolase 14 OS=Homo sapiens OX=9606 GN=USP14 PE=1 SV=3	-2.88479	0.0986928	4.3224	0.638025	0.0866713		1	2	4	12	6	3	5		1	2	4	8	3	2	4	12.3076	14.5523	16.1438	18.1867	19.6425	17.6085	17.4458	18.0328	FALSE	FALSE	FALSE	FALSE	FALSE	FALSE	FALSE	FALSE
ALDR_HUMAN	P15121	Aldo-keto reductase family 1 member B1 OS=Homo sapiens OX=9606 GN=AKR1B1 PE=1 SV=3	-4.96056	0.0988006	2.2494	0.554639	0.185969			1	3	6	2	3	6			1	2	2	1	2	4	12.757	10.1064	16.9494	19.6584	20.1498	18.7334	19.1483	21.282	FALSE	FALSE	FALSE	FALSE	FALSE	FALSE	FALSE	TRUE
ARP3_HUMAN	P61158	Actin-related protein 3 OS=Homo sapiens OX=9606 GN=ACTR3 PE=1 SV=3	-3.38024	0.0988237	4.4474	0.722697	0.176575		1	2	4	10	5	4	7		1	1	3	6	4	4	3	12.1459	15.3658	16.7483	19.0319	19.8878	18.7179	19.0668	19.1402	FALSE	FALSE	FALSE	FALSE	FALSE	FALSE	FALSE	FALSE
PAB4L_HUMAN	P0CB38	Polyadenylate-binding protein 4-like OS=Homo sapiens OX=9606 GN=PABPC4L PE=2 SV=1	-3.10137	0.099055	1.578	0.432003	0.927224					1		1						0		1		11.7928	13.1981	10.5428	14.3099	16.8871	13.7104	18.5611	13.0904	TRUE	FALSE	TRUE	TRUE	FALSE	TRUE	TRUE	FALSE
S38A1_HUMAN	Q9H2H9	Sodium-coupled neutral amino acid transporter 1 OS=Homo sapiens OX=9606 GN=SLC38A1 PE=1 SV=1	-1.93403	0.0995242	1.78	0.468483	0.159115				2		2	1	1				1		1	1	1	14.2285	11.7268	13.1469	15.4606	14.096	16.115	16.7187	15.3692	TRUE	TRUE	TRUE	TRUE	FALSE	TRUE	TRUE	FALSE
RAB44_HUMAN	Q7Z6P3	Ras-related protein Rab-44 OS=Homo sapiens OX=9606 GN=RAB44 PE=1 SV=4	-0.549992	0.0995597	2.6133	0.645617	0.192228	2	4	5	2	4	5	4	3	0	0	0	0	0	0	0	0	18.4243	17.8914	18.3754	19.0214	19.2645	18.7019	19.1874	18.7585	FALSE	FALSE	FALSE	FALSE	FALSE	FALSE	FALSE	FALSE
RAB34_HUMAN	Q9BZG1	Ras-related protein Rab-34 OS=Homo sapiens OX=9606 GN=RAB34 PE=1 SV=1	-0.549992	0.0995597	2.6133	0.645617	0.192228	2	4	5	2	4	5	4	3	0	0	0	0	0	0	0	0	19.8604	19.3275	19.8115	20.4575	20.7006	20.138	20.6235	20.1946	TRUE	FALSE	FALSE	TRUE	TRUE	FALSE	FALSE	FALSE
RAB41_HUMAN	Q5JT25	Ras-related protein Rab-41 OS=Homo sapiens OX=9606 GN=RAB41 PE=1 SV=2	-0.549992	0.0995597	2.6133	0.645617	0.192228	2	4	5	2	4	5	4	3	0	0	0	0	0	0	0	0	20.2474	19.7145	20.1985	20.8445	21.0877	20.525	21.0105	20.5817	FALSE	FALSE	FALSE	FALSE	FALSE	FALSE	FALSE	FALSE
RB27A_HUMAN	P51159	Ras-related protein Rab-27A OS=Homo sapiens OX=9606 GN=RAB27A PE=1 SV=3	-0.549992	0.0995597	2.6133	0.645617	0.192228	2	4	5	2	4	5	4	3	0	0	0	0	0	0	0	0	20.2474	19.7145	20.1985	20.8445	21.0877	20.525	21.0105	20.5817	FALSE	TRUE	FALSE	FALSE	TRUE	FALSE	TRUE	FALSE
RASEF_HUMAN	Q8IZ41	Ras and EF-hand domain-containing protein OS=Homo sapiens OX=9606 GN=RASEF PE=1 SV=1	-0.549992	0.0995597	2.6133	0.645617	0.192228	2	4	5	2	4	5	4	3	0	0	0	0	0	0	0	0	18.3629	17.83	18.314	18.96	19.2031	18.6405	19.126	18.6971	TRUE	FALSE	TRUE	TRUE	FALSE	FALSE	FALSE	FALSE
RB27B_HUMAN	O00194	Ras-related protein Rab-27B OS=Homo sapiens OX=9606 GN=RAB27B PE=1 SV=4	-0.549992	0.0995597	2.6133	0.645617	0.192228	2	4	5	2	4	5	4	3	0	0	0	0	0	0	0	0	20.2474	19.7145	20.1985	20.8445	21.0877	20.525	21.0105	20.5817	TRUE	TRUE	TRUE	TRUE	FALSE	TRUE	TRUE	FALSE
RB39A_HUMAN	Q14964	Ras-related protein Rab-39A OS=Homo sapiens OX=9606 GN=RAB39A PE=1 SV=2	-0.549992	0.0995597	2.6133	0.645617	0.192228	2	4	5	2	4	5	4	3	0	0	0	0	0	0	0	0	19.9936	19.4608	19.9447	20.5907	20.8339	20.2713	20.7568	20.3279	FALSE	FALSE	FALSE	FALSE	FALSE	FALSE	FALSE	FALSE
OST48_HUMAN	P39656	Dolichyl-diphosphooligosaccharide--protein glycosyltransferase 48 kDa subunit OS=Homo sapiens OX=9606 GN=DDOST PE=1 SV=4	-0.678965	0.0995991	3.0098	0.706075	0.451859	2	6	6	4	4	4	8	5	2	4	3	3	3	3	5	4	17.5707	17.8295	17.5293	18.3515	18.3712	17.9728	19.3003	18.3525	FALSE	FALSE	FALSE	FALSE	FALSE	FALSE	FALSE	FALSE
GRP75_HUMAN	P38646	Stress-70 protein, mitochondrial OS=Homo sapiens OX=9606 GN=HSPA9 PE=1 SV=2	-0.503095	0.0997984	5.1751	0.786042	0.0183009	38	54	55	46	66	56	49	50	16	22	23	22	25	29	24	23	22.3761	22.5099	22.8667	23.3441	23.3469	23.2905	23.1311	23.3406	FALSE	FALSE	FALSE	FALSE	FALSE	FALSE	FALSE	FALSE
ZO2_HUMAN	Q9UDY2	Tight junction protein ZO-2 OS=Homo sapiens OX=9606 GN=TJP2 PE=1 SV=2	-0.543662	0.0999749	2.2518	0.752554	0.0833174			1		1	1		1			1		1	1		1	12.724	12.1944	12.5441	13.2856	13.0105	13.1064	13.6655	13.1403	FALSE	FALSE	FALSE	FALSE	FALSE	FALSE	FALSE	FALSE
CDC20_HUMAN	Q12834	Cell division cycle protein 20 homolog OS=Homo sapiens OX=9606 GN=CDC20 PE=1 SV=2	-1.3107	0.0999797	3.0956	0.694599	0.397945		1	1		1	2	2	2		1	1		1	1	1	1	13.2219	15.0425	14.6703	12.6691	15.454	14.8434	15.6811	14.8681	FALSE	FALSE	FALSE	FALSE	FALSE	FALSE	FALSE	FALSE
ATPK_HUMAN	P56134	ATP synthase subunit f, mitochondrial OS=Homo sapiens OX=9606 GN=ATP5MF PE=1 SV=3	-2.02562	0.100091	1.8626	0.59017	0.99648					1	2							1	2			14.2935	12.1771	13.6523	14.7009	16.4094	17.8172	14.324	14.3756	FALSE	FALSE	TRUE	FALSE	FALSE	FALSE	FALSE	FALSE
LAP2B_HUMAN	P42167	Lamina-associated polypeptide 2, isoforms beta/gamma OS=Homo sapiens OX=9606 GN=TMPO PE=1 SV=2	-0.548869	0.10054	3.9554	0.7768	0.0427431	6	6	6	2	8	7	6	4	0	0	0	0	2	1	0	1	18.8419	18.1777	18.5039	18.3981	19.4209	18.5437	19.4373	18.715	FALSE	FALSE	FALSE	FALSE	FALSE	FALSE	FALSE	FALSE
HAKAI_HUMAN	Q75N03	E3 ubiquitin-protein ligase Hakai OS=Homo sapiens OX=9606 GN=CBLL1 PE=1 SV=1	-2.82277	0.100631	1.9069	0.365237	0.781702	1				1		1	2	0				0		0	0	16.9656	12.4747	12.1468	13.3332	17.4989	13.8063	16.9963	17.9098	TRUE	FALSE	FALSE	FALSE	FALSE	FALSE	TRUE	FALSE
PYRG2_HUMAN	Q9NRF8	CTP synthase 2 OS=Homo sapiens OX=9606 GN=CTPS2 PE=1 SV=1	-0.968001	0.100837	3.8033	0.723232	0.018748	2	4	3	1	4	3	2	3	0	0	0	0	0	0	0	0	17.6951	17.6475	17.3736	15.9148	18.2535	17.8161	18.4085	18.0249	FALSE	FALSE	FALSE	FALSE	FALSE	FALSE	FALSE	FALSE
SF3B3_HUMAN	Q15393	Splicing factor 3B subunit 3 OS=Homo sapiens OX=9606 GN=SF3B3 PE=1 SV=4	-1.92973	0.100932	3.719	0.741945	0.01398	7	14	11	5	18	20	20	26	7	10	9	4	13	14	13	17	17.6496	18.3353	20.6739	17.1141	21.3391	19.1074	19.6175	21.4278	FALSE	FALSE	FALSE	FALSE	FALSE	FALSE	FALSE	FALSE
ZN326_HUMAN	Q5BKZ1	DBIRD complex subunit ZNF326 OS=Homo sapiens OX=9606 GN=ZNF326 PE=1 SV=2	-1.31507	0.101046	3.2151	0.71027	0.743807	2	2	1		3	2	5	4	2	1	1		2	1	2	2	15.6069	14.2896	13.8435	13.6692	16.1271	14.1252	16.2754	16.1419	FALSE	FALSE	FALSE	TRUE	FALSE	FALSE	FALSE	FALSE
HNRPF_HUMAN	P52597	Heterogeneous nuclear ribonucleoprotein F OS=Homo sapiens OX=9606 GN=HNRNPF PE=1 SV=3	-0.293845	0.101284	4.8505	0.771309	0.110173	14	16	16	13	15	20	16	16	9	9	8	8	7	9	7	8	22.1675	22.1187	22.2021	22.6219	22.4692	22.3501	22.7175	22.7488	FALSE	FALSE	FALSE	FALSE	FALSE	FALSE	FALSE	FALSE
TBCK_HUMAN	Q8TEA7	TBC domain-containing protein kinase-like protein OS=Homo sapiens OX=9606 GN=TBCK PE=1 SV=4	-2.67352	0.101308	1.7279	0.146006	0.698011					2	1							0	0			12.1259	12.977	12.9495	11.3259	17.5553	16.4371	13.037	13.043	FALSE	TRUE	TRUE	TRUE	TRUE	FALSE	FALSE	TRUE
TRIR_HUMAN	Q9BQ61	Telomerase RNA component interacting RNase OS=Homo sapiens OX=9606 GN=TRIR PE=1 SV=1	-3.89938	0.101745	1.9203	0.572775	0.645443						1	1	1						1	1	1	12.5386	13.0283	12.164	14.8783	11.961	18.4319	19.1062	18.7076	FALSE	FALSE	FALSE	FALSE	FALSE	FALSE	FALSE	FALSE
K1C19_HUMAN	P08727	Keratin, type I cytoskeletal 19 OS=Homo sapiens OX=9606 GN=KRT19 PE=1 SV=4	1.07976	0.10186	2.9099	0.745112	0.00365284	19	20	21	23	9	18	18	18	0	0	1	1	0	0	1	0	26.5227	25.8134	26.1494	27.6218	24.5193	26.3829	25.1521	25.7338	TRUE	TRUE	TRUE	TRUE	FALSE	TRUE	FALSE	TRUE
MCM6_HUMAN	Q14566	DNA replication licensing factor MCM6 OS=Homo sapiens OX=9606 GN=MCM6 PE=1 SV=1	-1.27673	0.101938	4.3372	0.716153	0.015931	4	3	6	6	13	14	7	13	4	3	6	6	11	10	6	9	16.8078	16.1284	17.7249	18.5757	19.2646	18.6503	17.5648	18.8639	FALSE	FALSE	FALSE	FALSE	FALSE	FALSE	FALSE	FALSE
UB2L3_HUMAN	P68036	Ubiquitin-conjugating enzyme E2 L3 OS=Homo sapiens OX=9606 GN=UBE2L3 PE=1 SV=1	-3.72135	0.102264	2.1211	0.509936	0.183618			1	1	3	3	2	1			0	0	0	1	0	0	13.0571	11.1053	16.8934	17.9748	18.6955	19.1764	18.1124	17.9317	FALSE	FALSE	FALSE	FALSE	FALSE	FALSE	FALSE	FALSE
IDH3B_HUMAN	O43837	Isocitrate dehydrogenase [NAD] subunit beta, mitochondrial OS=Homo sapiens OX=9606 GN=IDH3B PE=1 SV=2	-2.5057	0.102337	2.5959	0.607723	0.300926	1				2	1	3		1				2	1	2		15.2406	11.4382	11.1715	13.7594	16.1219	15.1943	17.1791	13.1372	FALSE	FALSE	FALSE	FALSE	FALSE	FALSE	FALSE	FALSE
VPS16_HUMAN	Q9H269	Vacuolar protein sorting-associated protein 16 homolog OS=Homo sapiens OX=9606 GN=VPS16 PE=1 SV=2	-1.05196	0.102779	2.3236	0.604519	0.453035	1	1	2		1	1	3		1	1	1		1	1	2		14.5567	14.1011	14.3607	12.731	14.5041	14.2557	15.6002	15.5974	FALSE	FALSE	FALSE	FALSE	FALSE	FALSE	FALSE	FALSE
F183B_HUMAN	Q6ZVS7	Protein FAM183BP OS=Homo sapiens OX=9606 GN=FAM183BP PE=5 SV=2	-3.82812	0.103253	1.678	0.441955	0.411088			1		1	2		2			0		0	0		0	12.633	11.1934	17.8992	13.607	19.2494	18.5285	13.572	19.2952	FALSE	FALSE	FALSE	FALSE	FALSE	FALSE	FALSE	FALSE
STA5A_HUMAN	P42229	Signal transducer and activator of transcription 5A OS=Homo sapiens OX=9606 GN=STAT5A PE=1 SV=1	-1.87957	0.103315	2.6981	0.585834	0.0719266	3	8	9	8	9	10	9	7	0	0	0	0	0	0	0	0	16.9749	17.4888	19.2073	20.5653	20.7861	19.8651	20.5832	20.5202	FALSE	FALSE	FALSE	TRUE	FALSE	FALSE	FALSE	FALSE
ADDA_HUMAN	P35611	Alpha-adducin OS=Homo sapiens OX=9606 GN=ADD1 PE=1 SV=2	-0.358165	0.10359	4.0641	0.774513	0.173645	5	8	5	3	7	6	6	7	4	5	4	3	4	4	5	5	17.6964	17.638	17.4847	17.4191	17.7612	17.6438	18.3628	17.9031	TRUE	TRUE	TRUE	FALSE	TRUE	TRUE	FALSE	FALSE
SPEE_HUMAN	P19623	Spermidine synthase OS=Homo sapiens OX=9606 GN=SRM PE=1 SV=1	-3.40066	0.103675	2.0392	0.524617	0.553595					1			2					1			2	12.2832	11.1099	12.544	12.1447	16.6414	11.8216	14.4657	18.7557	FALSE	FALSE	FALSE	FALSE	FALSE	FALSE	TRUE	FALSE
GTF2I_HUMAN	P78347	General transcription factor II-I OS=Homo sapiens OX=9606 GN=GTF2I PE=1 SV=2	-0.675588	0.103826	4.3966	0.778549	0.0878146	46	56	45	19	46	48	60	45	22	25	22	11	24	23	29	23	21.6435	21.6167	21.3915	20.4172	21.9732	21.6079	22.4358	21.7543	FALSE	FALSE	FALSE	FALSE	FALSE	FALSE	FALSE	FALSE
STA5B_HUMAN	P51692	Signal transducer and activator of transcription 5B OS=Homo sapiens OX=9606 GN=STAT5B PE=1 SV=2	-1.84223	0.103862	2.6981	0.591962	0.0719266	3	9	10	8	9	10	10	7	0	1	1	0	0	0	1	0	17.054	17.7168	19.3084	20.6444	20.8652	19.9442	20.6838	20.5993	FALSE	FALSE	FALSE	FALSE	FALSE	FALSE	FALSE	FALSE
MPCP_HUMAN	Q00325	Phosphate carrier protein, mitochondrial OS=Homo sapiens OX=9606 GN=SLC25A3 PE=1 SV=2	-0.522759	0.1039	3.5646	0.751473	0.0250481	10	13	11	7	16	12	15	10	6	7	7	5	9	7	8	6	21.214	20.8013	21.1391	21.735	21.9777	21.2272	22.0922	21.6832	FALSE	FALSE	FALSE	FALSE	FALSE	FALSE	FALSE	FALSE
GDIB_HUMAN	P50395	Rab GDP dissociation inhibitor beta OS=Homo sapiens OX=9606 GN=GDI2 PE=1 SV=2	-2.24328	0.104433	3.3636	0.801374	0.0714182	2	1	5	10	17	5	11	14	1	0	3	3	6	2	4	5	16.7238	15.7111	17.9622	20.2251	20.9136	18.309	20.0789	20.2938	FALSE	TRUE	TRUE	FALSE	FALSE	TRUE	TRUE	TRUE
PCBP3_HUMAN	P57721	Poly(rC)-binding protein 3 OS=Homo sapiens OX=9606 GN=PCBP3 PE=2 SV=2	-0.543625	0.104646	3.6192	0.804153	0.545414	3	4	2	3	5	5	4	4	0	0	0	0	0	0	0	0	20.0994	20.199	19.5359	20.7071	20.8666	20.5283	20.5772	20.7439	TRUE	FALSE	FALSE	TRUE	FALSE	FALSE	FALSE	TRUE
K1C14_HUMAN	P02533	Keratin, type I cytoskeletal 14 OS=Homo sapiens OX=9606 GN=KRT14 PE=1 SV=4	1.14779	0.105044	5.0646	0.83347	0.00365284	84	90	86	89	56	87	55	72	8	8	8	8	7	9	7	7	26.8383	26.1487	26.5593	28.0556	24.83	26.8019	25.2669	26.112	FALSE	TRUE	FALSE	FALSE	TRUE	TRUE	TRUE	TRUE
COF1_HUMAN	P23528	Cofilin-1 OS=Homo sapiens OX=9606 GN=CFL1 PE=1 SV=3	-1.52963	0.105192	4.9702	0.807203	0.333756	6	9	9	11	18	14	14	10	2	3	3	3	3	5	4	4	20.8264	20.8658	21.4447	23.6954	23.7748	22.6565	23.2138	23.3056	FALSE	TRUE	FALSE	FALSE	TRUE	TRUE	TRUE	FALSE
ANR17_HUMAN	O75179	Ankyrin repeat domain-containing protein 17 OS=Homo sapiens OX=9606 GN=ANKRD17 PE=1 SV=3	-1.05713	0.105449	2.1504	0.60798	0.46091						2	2							0	1		13.0996	12.1145	11.4909	13.344	13.2179	14.0788	14.1944	12.7865	FALSE	FALSE	FALSE	FALSE	FALSE	FALSE	FALSE	FALSE
F10A1_HUMAN	P50502	Hsc70-interacting protein OS=Homo sapiens OX=9606 GN=ST13 PE=1 SV=2	-1.44931	0.105475	3.3627	0.73152	0.154576	7	3	7	8	9	10	8	9	0	0	0	0	0	0	0	0	18.5856	17.3072	18.0405	20.3245	20.4464	19.4185	20.14	20.0502	TRUE	TRUE	FALSE	TRUE	TRUE	FALSE	FALSE	FALSE
TM263_HUMAN	Q8WUH6	Transmembrane protein 263 OS=Homo sapiens OX=9606 GN=TMEM263 PE=1 SV=1	-1.05806	0.105526	3.4579	0.639932	0.193909	1	2	4	2	3	2	3	4	1	2	3	2	2	2	2	2	17.9346	18.3442	19.4731	19.569	19.5428	18.9928	20.569	20.4484	TRUE	TRUE	FALSE	FALSE	FALSE	TRUE	FALSE	FALSE
PDIA3_HUMAN	P30101	Protein disulfide-isomerase A3 OS=Homo sapiens OX=9606 GN=PDIA3 PE=1 SV=4	-1.64098	0.105806	3.3608	0.80103	0.24824	8	6	9	18	27	18	16	20	6	6	7	12	15	11	9	11	18.0788	17.2414	18.3429	20.6449	20.9881	19.6358	19.8472	20.4009	TRUE	TRUE	TRUE	TRUE	FALSE	TRUE	TRUE	FALSE
G6PI_HUMAN	P06744	Glucose-6-phosphate isomerase OS=Homo sapiens OX=9606 GN=GPI PE=1 SV=4	-2.84579	0.106139	3.7753	0.727107	0.161953	4	1	11	19	32	22	18	29	3	1	7	11	13	12	10	11	18.1977	16.0643	19.7399	22.0307	22.5452	21.3949	21.3576	22.118	FALSE	TRUE	TRUE	TRUE	FALSE	TRUE	FALSE	TRUE
UBE2S_HUMAN	Q16763	Ubiquitin-conjugating enzyme E2 S OS=Homo sapiens OX=9606 GN=UBE2S PE=1 SV=2	-2.21694	0.106176	2.0446	0.49426	0.660922	1				1	1	1		1				1	1	1		15.9259	13.9282	11.7452	12.1084	16.6007	15.8734	16.1541	13.9473	TRUE	TRUE	TRUE	FALSE	TRUE	FALSE	FALSE	TRUE
ARMC6_HUMAN	Q6NXE6	Armadillo repeat-containing protein 6 OS=Homo sapiens OX=9606 GN=ARMC6 PE=1 SV=2	1.63463	0.1063	2.7701	0.63402	0.018921		2	2	1		2				2	1	1		2			14.1472	15.2957	15.8363	16.6216	13.2953	15.8502	12.9615	13.2554	FALSE	TRUE	FALSE	TRUE	FALSE	TRUE	FALSE	TRUE
NDUBA_HUMAN	O96000	NADH dehydrogenase [ubiquinone] 1 beta subcomplex subunit 10 OS=Homo sapiens OX=9606 GN=NDUFB10 PE=1 SV=3	-1.08554	0.106493	2.1912	0.708263	0.0249621	1	2	1	3	4	4	2	2	1	2	1	2	2	2	2	2	16.0635	17.4134	16.568	18.2317	18.0299	18.0739	18.2643	18.2507	TRUE	FALSE	FALSE	FALSE	FALSE	FALSE	TRUE	FALSE
TMM33_HUMAN	P57088	Transmembrane protein 33 OS=Homo sapiens OX=9606 GN=TMEM33 PE=1 SV=2	-3.30175	0.106498	2.909	0.711044	0.230321		2	3		5	2	2	4		2	2		3	2	2	3	13.9744	17.8339	18.0888	12.1471	19.3039	18.0036	18.3938	19.5499	FALSE	TRUE	FALSE	FALSE	FALSE	FALSE	FALSE	FALSE
RICTR_HUMAN	Q6R327	Rapamycin-insensitive companion of mTOR OS=Homo sapiens OX=9606 GN=RICTOR PE=1 SV=1	-1.70149	0.106753	1.8127	0.469588	0.468351					1		1						1		1		11.669	10.8477	11.7298	13.5443	13.2512	11.9489	15.1526	14.244	FALSE	FALSE	FALSE	TRUE	FALSE	FALSE	FALSE	FALSE
RSMN_HUMAN	P63162	Small nuclear ribonucleoprotein-associated protein N OS=Homo sapiens OX=9606 GN=SNRPN PE=1 SV=1	-0.940433	0.106949	3.7381	0.77554	0.323394	9	10	8	3	8	11	9	12	0	0	0	0	0	0	0	0	21.4881	21.5653	21.1917	19.7787	22.0912	21.8496	22.1102	21.7345	FALSE	FALSE	FALSE	TRUE	FALSE	FALSE	FALSE	FALSE
RSMB_HUMAN	P14678	Small nuclear ribonucleoprotein-associated proteins B and B\' OS=Homo sapiens OX=9606 GN=SNRPB PE=1 SV=2	-0.940433	0.106949	3.7381	0.77554	0.323394	9	10	8	3	8	11	9	12	0	0	0	0	0	0	0	0	21.4881	21.5653	21.1917	19.7787	22.0912	21.8496	22.1102	21.7345	FALSE	TRUE	TRUE	FALSE	TRUE	TRUE	TRUE	TRUE
HNRPM_HUMAN	P52272	Heterogeneous nuclear ribonucleoprotein M OS=Homo sapiens OX=9606 GN=HNRNPM PE=1 SV=3	-0.158836	0.107739	4.3034	0.768538	0.00619994	41	54	50	26	53	62	52	41	25	26	26	21	26	33	27	21	22.7038	22.4045	22.5461	22.4297	22.6678	22.733	22.7608	22.5578	TRUE	TRUE	FALSE	FALSE	FALSE	FALSE	TRUE	FALSE
ST134_HUMAN	Q8IZP2	Putative protein FAM10A4 OS=Homo sapiens OX=9606 GN=ST13P4 PE=5 SV=1	-1.23459	0.107959	3.3627	0.73152	0.154576	7	3	7	7	7	9	7	7	0	0	0	0	0	0	0	0	19.0656	17.7872	18.5205	20.4052	20.6472	19.58	20.31	20.1797	FALSE	FALSE	TRUE	FALSE	TRUE	TRUE	FALSE	TRUE
K1C16_HUMAN	P08779	Keratin, type I cytoskeletal 16 OS=Homo sapiens OX=9606 GN=KRT16 PE=1 SV=4	1.14643	0.108503	5.6059	0.810858	0.00365284	67	78	69	75	47	76	48	63	11	12	9	13	7	12	7	9	26.909	26.2591	26.6512	28.1724	24.9041	26.9152	25.3783	26.2084	TRUE	FALSE	FALSE	TRUE	FALSE	FALSE	FALSE	TRUE
LAR1B_HUMAN	Q659C4	La-related protein 1B OS=Homo sapiens OX=9606 GN=LARP1B PE=1 SV=2	-1.27952	0.108798	2.7791	0.690439	0.255005			2			2	1				0			0	0		12.9936	12.1975	14.2971	14.4539	13.9897	14.581	15.8691	14.6205	FALSE	FALSE	FALSE	FALSE	FALSE	FALSE	FALSE	FALSE
NONO_HUMAN	Q15233	Non-POU domain-containing octamer-binding protein OS=Homo sapiens OX=9606 GN=NONO PE=1 SV=4	-0.905555	0.108933	5.4832	0.819321	0.008884	18	26	20	24	33	33	28	28	11	13	8	12	21	17	12	14	21.9421	21.4068	21.8331	23.2804	23.1267	22.7905	22.9603	23.2072	FALSE	FALSE	TRUE	TRUE	TRUE	TRUE	FALSE	FALSE
SPAT2_HUMAN	Q9UM82	Spermatogenesis-associated protein 2 OS=Homo sapiens OX=9606 GN=SPATA2 PE=1 SV=2	2.72694	0.109031	1.1992	0.201384	1.05823	1			1					1			1					16.8507	13.025	12.1914	16.7774	13.3846	11.7947	11.7477	11.0097	TRUE	FALSE	TRUE	TRUE	TRUE	TRUE	FALSE	FALSE
PABP5_HUMAN	Q96DU9	Polyadenylate-binding protein 5 OS=Homo sapiens OX=9606 GN=PABPC5 PE=2 SV=1	-0.571174	0.109183	2.8832	0.432471	0.639984	1	1	2	2	1	2	2	1	0	0	0	0	0	0	0	0	17.7021	16.8647	17.6456	18.0831	18.0569	17.974	18.5127	18.0365	TRUE	FALSE	FALSE	FALSE	FALSE	FALSE	FALSE	TRUE
ACADM_HUMAN	P11310	Medium-chain specific acyl-CoA dehydrogenase, mitochondrial OS=Homo sapiens OX=9606 GN=ACADM PE=1 SV=1	-1.88593	0.109243	2.7124	0.653388	0.429092		2	1	2	1	2	2	4		2	1	2	1	2	2	3	12.8309	16.2743	15.1443	16.5731	16.3418	16.8858	17.3088	17.8298	TRUE	FALSE	FALSE	FALSE	FALSE	FALSE	TRUE	FALSE
GOGA4_HUMAN	Q13439	Golgin subfamily A member 4 OS=Homo sapiens OX=9606 GN=GOLGA4 PE=1 SV=1	-1.17184	0.109358	3.3089	0.712108	0.0603014	8	11	6	2	10	17	15	7	7	7	5	2	8	13	11	5	16.2564	15.5854	15.4237	13.9337	16.3131	16.9796	17.1146	15.4793	FALSE	FALSE	FALSE	TRUE	FALSE	TRUE	FALSE	TRUE
GWL_HUMAN	Q96GX5	Serine/threonine-protein kinase greatwall OS=Homo sapiens OX=9606 GN=MASTL PE=1 SV=1	-1.51966	0.109506	1.8305	0.416181	0.837312		1	2		1	2	1			0	1		0	0	0		12.5586	15.0182	15.5406	14.1119	16.4155	15.5237	16.6605	14.7083	FALSE	TRUE	FALSE	TRUE	TRUE	TRUE	TRUE	FALSE
H90B3_HUMAN	Q58FF7	Putative heat shock protein HSP 90-beta-3 OS=Homo sapiens OX=9606 GN=HSP90AB3P PE=5 SV=1	-0.484144	0.109518	4.243	0.76176	0.0474042	44	48	47	40	51	52	42	58	0	0	0	0	0	0	0	0	23.7685	23.2667	23.5832	24.222	24.6111	23.9455	23.9415	24.2789	FALSE	FALSE	FALSE	TRUE	FALSE	FALSE	FALSE	TRUE
DSRAD_HUMAN	P55265	Double-stranded RNA-specific adenosine deaminase OS=Homo sapiens OX=9606 GN=ADAR PE=1 SV=4	-0.818077	0.1097	3.5492	0.789586	0.0448028	13	14	14	5	20	14	17	19	10	9	10	4	12	9	11	11	19.1047	17.9775	18.2703	17.4415	19.0981	18.2839	19.3174	19.3671	FALSE	FALSE	TRUE	TRUE	FALSE	TRUE	FALSE	FALSE
RAC3_HUMAN	P60763	Ras-related C3 botulinum toxin substrate 3 OS=Homo sapiens OX=9606 GN=RAC3 PE=1 SV=1	-3.51563	0.110005	1.8783	0.476651	0.0807797			1	1	2	1	2	1			0	0	0	0	0	0	12.1147	13.3638	17.5238	18.5986	19.3536	18.1817	19.0794	19.0487	FALSE	FALSE	FALSE	FALSE	FALSE	FALSE	FALSE	FALSE
FA98A_HUMAN	Q8NCA5	Protein FAM98A OS=Homo sapiens OX=9606 GN=FAM98A PE=1 SV=2	-2.42632	0.110112	3.4968	0.728949	0.751915	2			1	2		3	2	1			1	0		2	1	15.1438	11.318	11.1998	14.6492	16.0158	13.9101	17.1082	14.982	FALSE	FALSE	FALSE	FALSE	FALSE	FALSE	FALSE	FALSE
DD19B_HUMAN	Q9UMR2	ATP-dependent RNA helicase DDX19B OS=Homo sapiens OX=9606 GN=DDX19B PE=1 SV=1	-2.35255	0.110164	2.8002	0.73734	0.191175		2		2	3	1	4	2		0		0	0	0	0	0	12.4694	15.0196	12.6584	16.7697	17.9788	14.8106	16.7459	16.7921	TRUE	FALSE	TRUE	TRUE	FALSE	FALSE	FALSE	TRUE
F10A5_HUMAN	Q8NFI4	Putative protein FAM10A5 OS=Homo sapiens OX=9606 GN=ST13P5 PE=5 SV=1	-1.55391	0.110256	3.0479	0.73152	0.157037	6	2	4	6	7	7	6	7	0	0	0	0	0	0	0	0	18.3488	16.8947	17.5555	20.1436	20.2265	19.1824	19.9195	19.8297	TRUE	TRUE	TRUE	TRUE	FALSE	FALSE	TRUE	FALSE
POTEI_HUMAN	P0CG38	POTE ankyrin domain family member I OS=Homo sapiens OX=9606 GN=POTEI PE=3 SV=1	-0.887837	0.11062	4.424	0.698525	0.00533549	13	13	12	10	14	14	16	13	0	0	0	0	0	0	0	0	20.4077	20.3171	20.9567	21.6758	22.0612	21.3943	20.9222	22.5309	FALSE	FALSE	FALSE	TRUE	FALSE	FALSE	FALSE	FALSE
MYO1B_HUMAN	O43795	Unconventional myosin-Ib OS=Homo sapiens OX=9606 GN=MYO1B PE=1 SV=3	-0.512437	0.110808	3.1356	0.687394	0.240896	3	4	4	2	5	5	5	3	2	1	2	2	2	2	2	1	14.9873	14.8924	15.257	14.9697	15.6494	15.4182	16.101	14.9874	TRUE	TRUE	FALSE	TRUE	TRUE	FALSE	TRUE	FALSE
CK5P1_HUMAN	Q96SZ6	CDK5 regulatory subunit-associated protein 1 OS=Homo sapiens OX=9606 GN=CDK5RAP1 PE=1 SV=2	-1.96936	0.111078	1.8275	0.731163	0.908645			1		1	1	2				1		1	1	2		12.86	10.5287	13.4155	14.8138	14.6367	15.146	15.7316	13.9812	FALSE	FALSE	TRUE	FALSE	TRUE	TRUE	FALSE	TRUE
HCD2_HUMAN	Q99714	3-hydroxyacyl-CoA dehydrogenase type-2 OS=Homo sapiens OX=9606 GN=HSD17B10 PE=1 SV=3	-4.48516	0.111339	4.0172	0.78164	0.0392513		5	1		11	7	8	8		3	1		8	5	4	5	13.9871	19.6625	18.994	11.2941	20.9042	19.8501	20.6638	20.4601	TRUE	TRUE	FALSE	FALSE	FALSE	TRUE	FALSE	FALSE
K22O_HUMAN	Q01546	Keratin, type II cytoskeletal 2 oral OS=Homo sapiens OX=9606 GN=KRT76 PE=1 SV=2	1.13203	0.111405	3.8527	0.648007	0.0533969	32	31	31	41	23	31	10	29	0	0	0	0	0	1	0	0	24.9441	24.3661	24.7924	26.586	23.405	24.8959	23.5803	24.2794	TRUE	TRUE	TRUE	TRUE	FALSE	TRUE	FALSE	TRUE
DPOD1_HUMAN	P28340	DNA polymerase delta catalytic subunit OS=Homo sapiens OX=9606 GN=POLD1 PE=1 SV=2	-1.19224	0.111507	3.0081	0.674279	0.135544	2	2	2		7	1	2	3	1	2	1		6	1	2	3	14.3316	15.3183	13.9778	14.9258	17.1942	14.6318	15.9538	15.5424	TRUE	TRUE	FALSE	FALSE	FALSE	FALSE	TRUE	FALSE
PDIA1_HUMAN	P07237	Protein disulfide-isomerase OS=Homo sapiens OX=9606 GN=P4HB PE=1 SV=3	-3.47775	0.112073	3.7541	0.703427	0.00715697			3	3	10	1	3	12			2	2	8	1	3	10	12.0847	12.4533	17.3295	18.0777	19.0965	16.8623	17.7869	20.1106	TRUE	TRUE	FALSE	FALSE	TRUE	TRUE	TRUE	FALSE
UB2L5_HUMAN	A0A1B0GUS4	Ubiquitin-conjugating enzyme E2 L5 OS=Homo sapiens OX=9606 GN=UBE2L5 PE=2 SV=1	-3.72459	0.112243	2.1211	0.47781	0.183618			1	1	3	2	2	1			0	0	0	0	0	0	11.7617	11.8465	17.0189	18.1003	18.8211	18.5096	18.2379	18.0572	FALSE	TRUE	TRUE	TRUE	FALSE	TRUE	FALSE	TRUE
E41L3_HUMAN	Q9Y2J2	Band 4.1-like protein 3 OS=Homo sapiens OX=9606 GN=EPB41L3 PE=1 SV=2	-1.26021	0.11233	1.3579	0.307503	0.439675					1	1	1						0	0	0		13.5566	11.9275	13.3366	13.6958	14.9395	14.5773	15.2004	12.8402	TRUE	TRUE	FALSE	TRUE	FALSE	FALSE	TRUE	TRUE
TM10C_HUMAN	Q7L0Y3	tRNA methyltransferase 10 homolog C OS=Homo sapiens OX=9606 GN=TRMT10C PE=1 SV=2	-1.21327	0.11236	2.5298	0.713792	0.446391	2	2	1	3	3	3	4	3	1	2	1	2	3	3	4	2	15.723	15.6201	15.5615	17.5294	17.7366	17.2083	18.2125	16.1297	TRUE	TRUE	FALSE	TRUE	TRUE	TRUE	FALSE	FALSE
GCR_HUMAN	P04150	Glucocorticoid receptor OS=Homo sapiens OX=9606 GN=NR3C1 PE=1 SV=1	-1.02571	0.112372	3.4928	0.753419	0.0610787	4	5	6		9	5	5	7	3	4	5		6	4	4	5	16.7868	16.8225	16.9278	14.9831	17.6648	17.057	17.4219	17.4792	FALSE	FALSE	FALSE	FALSE	FALSE	FALSE	FALSE	FALSE
TIF1B_HUMAN	Q13263	Transcription intermediary factor 1-beta OS=Homo sapiens OX=9606 GN=TRIM28 PE=1 SV=5	-0.280131	0.112453	4.4805	0.784816	0.01687	31	36	31	27	35	43	37	30	19	19	17	17	20	23	20	16	22.6075	22.0823	22.3214	22.5966	22.8317	22.5277	22.7663	22.6027	FALSE	FALSE	FALSE	TRUE	FALSE	TRUE	FALSE	FALSE
SYT2_HUMAN	Q8N9I0	Synaptotagmin-2 OS=Homo sapiens OX=9606 GN=SYT2 PE=1 SV=2	0.729593	0.112472	1.4905	0.226828	0.0564834	2	2	2	2	2	2	2	1	1	1	1	1	1	1	1	1	18.6471	18.8005	18.0547	18.9244	17.7555	18.401	17.0073	18.3445	FALSE	FALSE	FALSE	FALSE	FALSE	FALSE	FALSE	FALSE
SYRC_HUMAN	P54136	Arginine--tRNA ligase, cytoplasmic OS=Homo sapiens OX=9606 GN=RARS PE=1 SV=2	-0.219974	0.113234	4.0913	0.781976	0.000619831	31	37	36	20	44	36	34	34	16	18	21	13	22	20	17	20	21.2028	20.9992	21.0665	21.0054	21.5459	21.0882	21.1817	21.338	TRUE	TRUE	TRUE	FALSE	FALSE	TRUE	FALSE	TRUE
APC7_HUMAN	Q9UJX3	Anaphase-promoting complex subunit 7 OS=Homo sapiens OX=9606 GN=ANAPC7 PE=1 SV=4	-1.22466	0.113334	2.9768	0.753013	0.507792	3	3	3		5	2	4	5	3	2	3		4	2	3	3	16.623	15.7483	15.9377	14.1017	17.6185	15.8731	16.7927	17.0251	TRUE	FALSE	TRUE	TRUE	TRUE	FALSE	FALSE	TRUE
EIF2A_HUMAN	Q9BY44	Eukaryotic translation initiation factor 2A OS=Homo sapiens OX=9606 GN=EIF2A PE=1 SV=3	-1.69481	0.113426	2.4842	0.687948	0.344277	1	5	4		6	5	2	1	1	3	3		6	4	1	1	17.4185	17.1069	17.6414	14.3164	19.0347	18.395	17.9197	17.913	TRUE	FALSE	TRUE	TRUE	FALSE	FALSE	FALSE	TRUE
DEST_HUMAN	P60981	Destrin OS=Homo sapiens OX=9606 GN=DSTN PE=1 SV=3	-2.34457	0.113998	2.4142	0.722807	0.24993	2	4	1	6	3	4	7	5	1	2	1	2	1	1	3	2	17.0707	18.8099	17.7041	21.9174	21.2939	20.1905	21.5365	21.8594	TRUE	TRUE	FALSE	TRUE	TRUE	FALSE	TRUE	FALSE
FOXN4_HUMAN	Q96NZ1	Forkhead box protein N4 OS=Homo sapiens OX=9606 GN=FOXN4 PE=1 SV=2	-3.02087	0.114038	2.196	0.357962	0.101674						1	2							0	0		13.1889	11.9206	12.8099	12.5438	14.2595	17.8598	18.0037	12.4237	FALSE	FALSE	TRUE	TRUE	FALSE	TRUE	FALSE	FALSE
SRSF1_HUMAN	Q07955	Serine/arginine-rich splicing factor 1 OS=Homo sapiens OX=9606 GN=SRSF1 PE=1 SV=2	-0.509791	0.114058	3.3374	0.768	0.0687265	12	13	15	12	15	17	12	16	7	7	7	5	9	8	7	7	20.6309	19.8482	20.4443	20.9534	21.2714	20.8474	20.7575	21.0398	TRUE	TRUE	FALSE	FALSE	FALSE	FALSE	TRUE	FALSE
K1C10_HUMAN	P13645	Keratin, type I cytoskeletal 10 OS=Homo sapiens OX=9606 GN=KRT10 PE=1 SV=6	1.11383	0.114262	5.284	0.815941	0.00282861	127	124	117	139	95	150	88	105	21	23	22	23	23	25	20	22	28.4305	27.7054	27.9964	29.3828	26.514	28.5439	26.5972	27.4046	FALSE	FALSE	FALSE	FALSE	FALSE	FALSE	FALSE	FALSE
H31T_HUMAN	Q16695	Histone H3.1t OS=Homo sapiens OX=9606 GN=HIST3H3 PE=1 SV=3	-0.656802	0.114373	2.2065	0.360619	0.0880896	3	4	4	4	5	5	8	5	0	0	0	0	0	0	0	0	20.3756	20.5201	20.5169	20.773	21.0563	20.5696	22.0185	21.1684	TRUE	FALSE	FALSE	FALSE	FALSE	FALSE	TRUE	FALSE
H32_HUMAN	Q71DI3	Histone H3.2 OS=Homo sapiens OX=9606 GN=HIST2H3A PE=1 SV=3	-0.656802	0.114373	2.2065	0.360619	0.0880896	3	4	4	4	5	5	8	5	0	0	0	0	0	0	0	0	20.3756	20.5201	20.5169	20.773	21.0563	20.5696	22.0185	21.1684	TRUE	FALSE	FALSE	TRUE	FALSE	FALSE	FALSE	FALSE
H33_HUMAN	P84243	Histone H3.3 OS=Homo sapiens OX=9606 GN=H3-3A PE=1 SV=2	-0.656802	0.114373	2.2065	0.360619	0.0880896	3	4	4	4	5	5	8	5	0	0	0	0	0	0	0	0	20.3756	20.5201	20.5169	20.773	21.0563	20.5696	22.0185	21.1684	TRUE	TRUE	TRUE	TRUE	FALSE	TRUE	FALSE	TRUE
H31_HUMAN	P68431	Histone H3.1 OS=Homo sapiens OX=9606 GN=H3C1 PE=1 SV=2	-0.656802	0.114373	2.2065	0.360619	0.0880896	3	4	4	4	5	5	8	5	0	0	0	0	0	0	0	0	20.3756	20.5201	20.5169	20.773	21.0563	20.5696	22.0185	21.1684	FALSE	FALSE	TRUE	TRUE	FALSE	FALSE	TRUE	FALSE
H3C_HUMAN	Q6NXT2	Histone H3.3C OS=Homo sapiens OX=9606 GN=H3F3C PE=1 SV=3	-0.656802	0.114373	2.2065	0.360619	0.0880896	3	4	4	4	5	5	8	5	0	0	0	0	0	0	0	0	20.4786	20.6231	20.62	20.8761	21.1594	20.6727	22.1216	21.2715	FALSE	FALSE	TRUE	TRUE	FALSE	FALSE	FALSE	FALSE
PSB1_HUMAN	P20618	Proteasome subunit beta type-1 OS=Homo sapiens OX=9606 GN=PSMB1 PE=1 SV=2	-0.509898	0.114668	3.7212	0.767441	0.0734954	6	6	7	6	6	9	9	9	5	5	6	6	4	6	4	6	19.9317	19.7007	20.0128	20.7597	20.6427	20.4589	20.3698	20.9731	TRUE	TRUE	TRUE	TRUE	TRUE	TRUE	FALSE	FALSE
MYO1A_HUMAN	Q9UBC5	Unconventional myosin-Ia OS=Homo sapiens OX=9606 GN=MYO1A PE=1 SV=1	-1.05358	0.114778	3.1356	0.687394	0.261383		3	2		3	3	3	2		0	0		0	0	0	0	12.404	14.456	14.2885	14.2544	15.3406	14.634	15.1405	14.502	TRUE	TRUE	TRUE	TRUE	FALSE	TRUE	FALSE	TRUE
7B2_HUMAN	P05408	Neuroendocrine protein 7B2 OS=Homo sapiens OX=9606 GN=SCG5 PE=1 SV=2	-2.37775	0.115122	2.064	0.247481	0.284032						1	1							0	0		12.8299	11.938	12.2751	15.0208	13.5006	17.1479	17.2733	13.653	FALSE	TRUE	FALSE	FALSE	FALSE	FALSE	FALSE	FALSE
DHX16_HUMAN	O60231	Pre-mRNA-splicing factor ATP-dependent RNA helicase DHX16 OS=Homo sapiens OX=9606 GN=DHX16 PE=1 SV=2	-0.429966	0.115165	2.657	0.760519	0.170806	2	4	2	2	5	2	4	6	0	2	0	0	2	0	2	2	17.2379	17.1349	17.0192	16.9803	17.6443	17.032	17.9783	17.4376	TRUE	TRUE	FALSE	FALSE	TRUE	FALSE	TRUE	FALSE
ADRM1_HUMAN	Q16186	Proteasomal ubiquitin receptor ADRM1 OS=Homo sapiens OX=9606 GN=ADRM1 PE=1 SV=2	-0.613527	0.115314	3.4604	0.717749	0.333624	3	2	6	3	4	4	3	3	2	2	3	2	3	3	3	3	18.5105	18.94	19.2678	19.8472	19.6901	19.612	19.8186	19.899	FALSE	FALSE	FALSE	FALSE	FALSE	FALSE	FALSE	FALSE
ARPC4_HUMAN	P59998	Actin-related protein 2/3 complex subunit 4 OS=Homo sapiens OX=9606 GN=ARPC4 PE=1 SV=3	-1.35589	0.115689	2.7917	0.533791	0.285432	1	2	3	3	7	1	2	4	1	1	2	2	4	1	2	3	17.0299	16.5646	17.2862	18.4588	19.8393	17.2283	18.2266	19.4689	FALSE	TRUE	FALSE	TRUE	TRUE	FALSE	FALSE	FALSE
AT11A_HUMAN	P98196	Probable phospholipid-transporting ATPase IH OS=Homo sapiens OX=9606 GN=ATP11A PE=1 SV=3	1.94333	0.115747	1.5265	0.375631	1.11036		2	1							0	0						13.5298	16.0783	16.3412	12.7793	13.0031	11.7365	13.4585	12.7572	FALSE	TRUE	TRUE	TRUE	TRUE	FALSE	FALSE	TRUE
SYDC_HUMAN	P14868	Aspartate--tRNA ligase, cytoplasmic OS=Homo sapiens OX=9606 GN=DARS PE=1 SV=2	-0.4143	0.11579	5.5752	0.792738	0.00395483	29	30	35	23	32	33	34	25	16	17	16	14	19	19	19	16	21.6417	21.2225	21.1048	21.335	21.7459	21.7457	22.1885	21.2811	FALSE	TRUE	FALSE	TRUE	FALSE	FALSE	TRUE	TRUE
SC31A_HUMAN	O94979	Protein transport protein Sec31A OS=Homo sapiens OX=9606 GN=SEC31A PE=1 SV=3	-0.464235	0.115842	3.6052	0.754573	0.033047	12	18	11	13	24	16	16	13	9	12	7	9	14	12	10	8	19.273	19.2312	18.7584	19.514	19.8828	19.4929	20.0626	19.1952	FALSE	FALSE	FALSE	FALSE	FALSE	FALSE	FALSE	FALSE
DDX20_HUMAN	Q9UHI6	Probable ATP-dependent RNA helicase DDX20 OS=Homo sapiens OX=9606 GN=DDX20 PE=1 SV=2	-1.38253	0.116015	4.4296	0.653219	0.283995	1	6	3	1	3	8	5	3	1	3	2	1	3	6	4	2	14.0184	16.7662	16.5254	15.8686	17.0978	17.707	17.7559	16.148	TRUE	TRUE	TRUE	TRUE	FALSE	TRUE	FALSE	TRUE
AP2A2_HUMAN	O94973	AP-2 complex subunit alpha-2 OS=Homo sapiens OX=9606 GN=AP2A2 PE=1 SV=2	-0.696308	0.116144	3.2843	0.659252	0.00887744	3	4	3	2	4	3	4	3	0	0	0	0	0	0	1	0	16.4776	15.5225	16.761	15.9431	17.2362	16.427	17.4014	16.4249	FALSE	FALSE	FALSE	FALSE	FALSE	FALSE	FALSE	FALSE
IAH1_HUMAN	Q2TAA2	Isoamyl acetate-hydrolyzing esterase 1 homolog OS=Homo sapiens OX=9606 GN=IAH1 PE=1 SV=1	2.39997	0.116161	1.1274	0.395157	1.20754	1	1		1					1	1		1					16.4765	15.3098	12.231	17.2999	13.4904	11.934	13.5401	12.7528	FALSE	FALSE	FALSE	FALSE	FALSE	FALSE	FALSE	FALSE
BAP31_HUMAN	P51572	B-cell receptor-associated protein 31 OS=Homo sapiens OX=9606 GN=BCAP31 PE=1 SV=3	-1.08799	0.11618	3.3379	0.621289	0.0416791	5	4	8	6	14	13	4	7	4	4	6	5	11	8	3	6	19.0331	18.1875	19.2602	20.3152	21.0818	20.4234	19.1803	20.4625	FALSE	FALSE	FALSE	FALSE	FALSE	FALSE	FALSE	FALSE
SMD3_HUMAN	P62318	Small nuclear ribonucleoprotein Sm D3 OS=Homo sapiens OX=9606 GN=SNRPD3 PE=1 SV=1	-0.324548	0.116325	3.0932	0.402171	0.426142	5	4	3	3	5	3	3	3	2	2	2	2	2	2	2	2	22.057	21.7005	21.7237	21.8054	22.3932	21.7982	22.3894	22.0039	FALSE	FALSE	FALSE	FALSE	FALSE	FALSE	FALSE	FALSE
ASSY_HUMAN	P00966	Argininosuccinate synthase OS=Homo sapiens OX=9606 GN=ASS1 PE=1 SV=2	-1.74531	0.116698	3.4236	0.696664	0.605214	2	1	3	5	9	8	4	3	2	1	3	3	6	6	3	3	16.8546	15.3917	17.2922	19.3076	19.6347	18.7979	18.6092	18.7855	FALSE	FALSE	FALSE	FALSE	FALSE	FALSE	TRUE	FALSE
LKHA4_HUMAN	P09960	Leukotriene A-4 hydrolase OS=Homo sapiens OX=9606 GN=LTA4H PE=1 SV=2	-2.09814	0.116922	2.4346	0.526608	0.0993267					3			3					2			2	14.7286	13.1262	11.5398	13.0088	16.9172	13.1732	14.1268	16.5788	TRUE	TRUE	TRUE	TRUE	FALSE	TRUE	FALSE	FALSE
RAC2_HUMAN	P15153	Ras-related C3 botulinum toxin substrate 2 OS=Homo sapiens OX=9606 GN=RAC2 PE=1 SV=1	-3.81139	0.116926	2.7196	0.503236	0.0807797			1	2	3	1	2	2			0	0	0	0	0	0	11.6766	12.9128	17.5238	18.9458	19.6862	18.1817	19.0794	19.3573	FALSE	FALSE	FALSE	FALSE	FALSE	FALSE	FALSE	FALSE
MCES_HUMAN	O43148	mRNA cap guanine-N7 methyltransferase OS=Homo sapiens OX=9606 GN=RNMT PE=1 SV=1	-1.41935	0.117011	2.4031	0.797595	0.0391177	2	4	1	1	2	4	5	6	2	3	1	1	2	3	5	4	16.5887	16.5302	13.8681	16.3214	16.578	16.9338	17.9324	17.5416	TRUE	TRUE	TRUE	TRUE	FALSE	FALSE	FALSE	TRUE
G3BP2_HUMAN	Q9UN86	Ras GTPase-activating protein-binding protein 2 OS=Homo sapiens OX=9606 GN=G3BP2 PE=1 SV=2	-2.56533	0.117173	3.7054	0.766858	0.483846	2	5	1		8	5	4	7	2	3	1		4	4	2	4	17.32	18.3103	16.3476	12.8443	19.3565	18.7015	17.8701	19.1553	TRUE	TRUE	TRUE	TRUE	TRUE	TRUE	FALSE	FALSE
TMEDA_HUMAN	P49755	Transmembrane emp24 domain-containing protein 10 OS=Homo sapiens OX=9606 GN=TMED10 PE=1 SV=2	-3.34137	0.117356	3.3492	0.690314	0.834418					1		1	2					1		1	2	13.1675	11.8996	10.9431	14.4431	17.0405	11.362	17.6009	17.8153	TRUE	TRUE	TRUE	TRUE	FALSE	TRUE	TRUE	FALSE
MAST4_HUMAN	O15021	Microtubule-associated serine/threonine-protein kinase 4 OS=Homo sapiens OX=9606 GN=MAST4 PE=1 SV=4	-1.00115	0.117439	2.0682	0.543178	0.837312		1	1		1	2	2			0	0		0	0	1		14.2004	13.2205	13.6805	12.4102	14.6178	13.7259	15.393	13.7795	FALSE	TRUE	TRUE	TRUE	FALSE	TRUE	FALSE	TRUE
WAPL_HUMAN	Q7Z5K2	Wings apart-like protein homolog OS=Homo sapiens OX=9606 GN=WAPL PE=1 SV=1	1.9487	0.117594	2.0897	0.569986	0.062993	1	2	1				1		1	2	1				1		14.7344	14.6794	14.5421	15.1786	11.55	12.3608	15.4868	11.942	FALSE	TRUE	FALSE	TRUE	FALSE	FALSE	FALSE	TRUE
2AAB_HUMAN	P30154	Serine/threonine-protein phosphatase 2A 65 kDa regulatory subunit A beta isoform OS=Homo sapiens OX=9606 GN=PPP2R1B PE=1 SV=3	0.667096	0.117604	4.4177	0.743659	0.00905976	75	89	61	54	60	64	44	55	17	20	14	15	17	19	15	16	26.9913	26.998	26.5538	27.038	26.4169	26.7067	25.3163	26.4728	FALSE	TRUE	TRUE	FALSE	TRUE	TRUE	TRUE	TRUE
RPAB1_HUMAN	P19388	DNA-directed RNA polymerases I, II, and III subunit RPABC1 OS=Homo sapiens OX=9606 GN=POLR2E PE=1 SV=4	-2.19554	0.117728	2.8885	0.717769	0.20683		3	3		4	2	3	4		3	3		3	2	2	3	14.1495	17.9567	17.9185	14.6949	18.2572	17.6552	18.5315	19.0579	TRUE	FALSE	TRUE	TRUE	FALSE	TRUE	TRUE	FALSE
MOT1_HUMAN	P53985	Monocarboxylate transporter 1 OS=Homo sapiens OX=9606 GN=SLC16A1 PE=1 SV=3	-1.85295	0.117748	1.8744	0.541613	0.64761					1	1		1					1	1		1	12.5205	12.8051	12.6156	15.9858	16.4196	14.5472	14.3846	15.9874	FALSE	FALSE	FALSE	FALSE	FALSE	FALSE	FALSE	FALSE
HMGB1_HUMAN	P09429	High mobility group protein B1 OS=Homo sapiens OX=9606 GN=HMGB1 PE=1 SV=3	-3.73797	0.117764	4.3214	0.703812	0.340382	2		1	5	10	7	5	7	1		0	1	3	2	3	2	17.6703	12.5569	14.2435	20.2554	20.5036	19.3857	19.7144	20.0744	FALSE	FALSE	FALSE	FALSE	FALSE	FALSE	FALSE	FALSE
TOM34_HUMAN	Q15785	Mitochondrial import receptor subunit TOM34 OS=Homo sapiens OX=9606 GN=TOMM34 PE=1 SV=2	-2.40673	0.118034	2.6636	0.635643	0.582208	2			2	3	2	1	1	1			1	3	2	1	1	15.1921	12.1151	12.8314	17.0137	17.6387	16.5212	15.9325	16.6868	FALSE	FALSE	TRUE	TRUE	FALSE	FALSE	FALSE	FALSE
DHC24_HUMAN	Q15392	Delta(24)-sterol reductase OS=Homo sapiens OX=9606 GN=DHCR24 PE=1 SV=2	-0.901124	0.11819	2.0471	0.416573	0.0872658	1	3	2		1	2	4	1	1	2	2		1	2	2	1	16.328	16.6389	17.0323	15.105	16.7924	17.1745	17.7572	16.9845	FALSE	FALSE	FALSE	FALSE	FALSE	FALSE	FALSE	FALSE
SUMO2_HUMAN	P61956	Small ubiquitin-related modifier 2 OS=Homo sapiens OX=9606 GN=SUMO2 PE=1 SV=3	-3.29859	0.118384	3.2982	0.667576	0.10047			1	2	2	1	2	2			0	0	0	0	0	0	12.5446	12.2308	16.7293	18.4034	18.2883	18.1965	17.4026	19.2151	TRUE	TRUE	TRUE	TRUE	FALSE	TRUE	TRUE	FALSE
ASNS_HUMAN	P08243	Asparagine synthetase [glutamine-hydrolyzing] OS=Homo sapiens OX=9606 GN=ASNS PE=1 SV=4	-1.81384	0.118411	2.2067	0.675443	1.22299		1			3			2		1			2			1	12.3623	12.4226	11.6161	14.097	16.7242	12.9813	13.6662	14.3817	TRUE	FALSE	FALSE	TRUE	TRUE	TRUE	TRUE	FALSE
NOMO3_HUMAN	P69849	Nodal modulator 3 OS=Homo sapiens OX=9606 GN=NOMO3 PE=3 SV=2	-2.11247	0.118636	3.0688	0.792333	0.416802	2	6	3		5	6	7	5	0	0	0		0	0	0	0	15.6499	16.724	16.0422	12.3267	17.157	17.1993	17.7141	17.1222	TRUE	FALSE	FALSE	TRUE	TRUE	TRUE	TRUE	TRUE
UBC12_HUMAN	P61081	NEDD8-conjugating enzyme Ubc12 OS=Homo sapiens OX=9606 GN=UBE2M PE=1 SV=1	-2.46187	0.118838	2.3915	0.681321	0.247006		1	3	3	5	3	3	6		1	2	3	4	2	2	4	14.068	16.694	18.1239	19.4434	20.1515	18.5941	19.1798	20.2514	FALSE	FALSE	FALSE	FALSE	FALSE	FALSE	FALSE	FALSE
C19L1_HUMAN	Q69YN2	CWF19-like protein 1 OS=Homo sapiens OX=9606 GN=CWF19L1 PE=1 SV=2	-1.11833	0.118925	2.3933	0.627954	0.776782			1		1	1	2				1		1	1	2		13.7161	12.9836	14.028	14.1104	15.145	14.0541	16.1559	13.9564	FALSE	FALSE	FALSE	FALSE	FALSE	FALSE	FALSE	FALSE
NHRF2_HUMAN	Q15599	Na(+)/H(+) exchange regulatory cofactor NHE-RF2 OS=Homo sapiens OX=9606 GN=SLC9A3R2 PE=1 SV=2	-2.02283	0.11993	2.8873	0.45177	1.18724					1		2	1					1		1	1	13.7071	11.3287	12.2296	13.8172	15.4968	12.0901	15.5979	15.9892	FALSE	FALSE	FALSE	FALSE	FALSE	FALSE	FALSE	FALSE
AT1B1_HUMAN	P05026	Sodium/potassium-transporting ATPase subunit beta-1 OS=Homo sapiens OX=9606 GN=ATP1B1 PE=1 SV=1	-2.08027	0.120057	2.5504	0.733824	0.50132	1	3			3	2	1	2	1	2			2	2	1	1	15.8515	15.996	12.3367	12.8296	17.382	16.7097	15.2273	16.0159	FALSE	FALSE	FALSE	FALSE	FALSE	FALSE	FALSE	FALSE
MB12A_HUMAN	Q96EY5	Multivesicular body subunit 12A OS=Homo sapiens OX=9606 GN=MVB12A PE=1 SV=1	-2.01659	0.120064	2.5186	0.721591	0.376028	1	1			2	1	2	1	1	1			1	1	1	1	14.854	15.3527	12.1907	11.5547	15.7733	15.0856	16.3311	14.8285	FALSE	FALSE	FALSE	FALSE	FALSE	FALSE	FALSE	FALSE
PRP8_HUMAN	Q6P2Q9	Pre-mRNA-processing-splicing factor 8 OS=Homo sapiens OX=9606 GN=PRPF8 PE=1 SV=2	-0.639928	0.120205	4.731	0.763391	0.0339675	22	29	19	8	39	20	35	25	15	21	13	6	27	15	27	19	18.0033	18.1898	17.6548	17.614	18.8675	17.6964	19.0346	18.4231	FALSE	FALSE	FALSE	FALSE	FALSE	FALSE	FALSE	FALSE
PDLI7_HUMAN	Q9NR12	PDZ and LIM domain protein 7 OS=Homo sapiens OX=9606 GN=PDLIM7 PE=1 SV=1	-0.872617	0.120427	2.4364	0.679706	0.163632	3	3	2	3	4	3	3	5	2	2	2	2	3	3	3	3	15.9543	16.1673	16.6948	17.7739	18.0538	17.2779	17.6022	17.1468	FALSE	FALSE	FALSE	FALSE	FALSE	FALSE	FALSE	FALSE
LIPA1_HUMAN	Q13136	Liprin-alpha-1 OS=Homo sapiens OX=9606 GN=PPFIA1 PE=1 SV=1	-1.29294	0.120427	3.0868	0.682811	0.163959		2	1	2	2	1	4	1		0	0	0	1	0	2	0	13.2871	15.0846	15.5097	15.9201	15.9166	15.5795	17.3571	16.1201	FALSE	FALSE	FALSE	FALSE	FALSE	FALSE	FALSE	FALSE
AFG2H_HUMAN	Q8NB90	ATPase family protein 2 homolog OS=Homo sapiens OX=9606 GN=SPATA5 PE=1 SV=3	-0.416913	0.120489	2.5657	0.583059	0.0390013	4	4	5	3	3	4	5	5	1	1	1	0	0	1	1	2	18.2547	17.7045	17.9783	17.3612	18.3531	17.9373	18.4572	18.2188	FALSE	TRUE	FALSE	TRUE	TRUE	TRUE	TRUE	TRUE
KAP2_HUMAN	P13861	cAMP-dependent protein kinase type II-alpha regulatory subunit OS=Homo sapiens OX=9606 GN=PRKAR2A PE=1 SV=2	-1.01188	0.120505	2.8707	0.621233	0.318875	1	1	4	2	3	4	5	3	1	1	2	2	2	4	3	2	16.2314	15.5595	17.0964	17.7163	17.2953	17.3558	18.1739	17.8261	FALSE	FALSE	FALSE	FALSE	FALSE	FALSE	FALSE	FALSE
SUMO4_HUMAN	Q6EEV6	Small ubiquitin-related modifier 4 OS=Homo sapiens OX=9606 GN=SUMO4 PE=1 SV=2	-3.4703	0.121067	3.2982	0.667576	0.10047			1	2	2	1	2	2			0	0	0	0	0	0	12.2619	12.0778	16.8548	18.529	18.4138	18.322	17.5281	19.3407	FALSE	FALSE	TRUE	TRUE	FALSE	TRUE	FALSE	FALSE
PNPH_HUMAN	P00491	Purine nucleoside phosphorylase OS=Homo sapiens OX=9606 GN=PNP PE=1 SV=2	-2.52869	0.121154	2.874	0.663191	0.696555						1	1	2						1	1	1	13.4196	11.7437	12.4228	12.7759	11.577	15.9535	16.2121	16.7341	FALSE	FALSE	FALSE	FALSE	FALSE	FALSE	FALSE	FALSE
NDUA6_HUMAN	P56556	NADH dehydrogenase [ubiquinone] 1 alpha subcomplex subunit 6 OS=Homo sapiens OX=9606 GN=NDUFA6 PE=1 SV=4	-2.697	0.121695	2.5469	0.462445	1.31986							1	1							1	1	11.843	11.9872	11.54	12.3476	11.702	13.3271	16.8255	16.6512	TRUE	FALSE	TRUE	TRUE	FALSE	FALSE	FALSE	FALSE
ML12A_HUMAN	P19105	Myosin regulatory light chain 12A OS=Homo sapiens OX=9606 GN=MYL12A PE=1 SV=2	0.649341	0.121756	4.2646	0.791376	0.0922789	8	10	8	11	4	8	8	7	0	0	0	0	0	0	0	0	20.4413	20.9198	20.5969	21.747	19.754	20.1805	20.5515	20.6216	FALSE	FALSE	FALSE	FALSE	FALSE	TRUE	FALSE	FALSE
ML12B_HUMAN	O14950	Myosin regulatory light chain 12B OS=Homo sapiens OX=9606 GN=MYL12B PE=1 SV=2	0.649341	0.121756	4.2646	0.791376	0.0922789	8	10	8	11	4	8	8	7	0	0	0	0	0	0	0	0	20.4413	20.9198	20.5969	21.747	19.754	20.1805	20.5515	20.6216	TRUE	TRUE	TRUE	TRUE	FALSE	TRUE	FALSE	TRUE
RS4Y2_HUMAN	Q8TD47	40S ribosomal protein S4, Y isoform 2 OS=Homo sapiens OX=9606 GN=RPS4Y2 PE=2 SV=3	-1.10869	0.121991	2.8686	0.589308	0.0713791	2	5	5	1	7	3	4	5	0	1	1	0	0	0	0	1	18.3077	19.1093	18.9376	17.3187	20.283	18.1918	19.6789	19.9544	TRUE	TRUE	TRUE	TRUE	FALSE	TRUE	TRUE	FALSE
FOXJ2_HUMAN	Q9P0K8	Forkhead box protein J2 OS=Homo sapiens OX=9606 GN=FOXJ2 PE=1 SV=1	-2.79329	0.122365	3.3963	0.577599	0.101674						2	3							1	1		12.416	13.8066	12.5643	13.2073	13.4047	17.9526	18.1987	13.6114	TRUE	FALSE	FALSE	TRUE	FALSE	FALSE	FALSE	TRUE
SUMO3_HUMAN	P55854	Small ubiquitin-related modifier 3 OS=Homo sapiens OX=9606 GN=SUMO3 PE=1 SV=2	-3.39385	0.122747	3.2982	0.667576	0.10047			1	2	2	1	2	2			0	0	0	0	0	0	12.7909	11.6035	16.7293	18.4034	18.2883	18.1965	17.4026	19.2151	TRUE	TRUE	TRUE	TRUE	FALSE	TRUE	FALSE	TRUE
MISP_HUMAN	Q8IVT2	Mitotic interactor and substrate of PLK1 OS=Homo sapiens OX=9606 GN=MISP PE=1 SV=1	-1.67733	0.122786	1.928	0.553994	0.768531	1	1				1	2		1	1				1	2		13.8772	13.088	11.9286	14.146	14.3968	14.3969	17.1807	13.7746	FALSE	TRUE	TRUE	FALSE	FALSE	FALSE	TRUE	TRUE
ABCF1_HUMAN	Q8NE71	ATP-binding cassette sub-family F member 1 OS=Homo sapiens OX=9606 GN=ABCF1 PE=1 SV=2	-1.01475	0.122875	3.6114	0.771947	0.0194945	8	19	10	4	16	9	10	12	5	10	6	3	10	5	7	8	17.9796	18.4113	17.9778	16.329	19.4107	17.9278	18.785	18.6332	FALSE	FALSE	FALSE	FALSE	FALSE	FALSE	FALSE	FALSE
ODP2_HUMAN	P10515	Dihydrolipoyllysine-residue acetyltransferase component of pyruvate dehydrogenase complex, mitochondrial OS=Homo sapiens OX=9606 GN=DLAT PE=1 SV=3	-0.83057	0.123362	3.0018	0.640385	0.0144786	4	5	2	2	7	2	6	6	3	3	2	2	5	2	5	3	17.0934	16.9421	16.7119	17.7573	18.1099	17.1224	18.9398	17.6549	TRUE	TRUE	TRUE	TRUE	FALSE	TRUE	FALSE	TRUE
CNDP2_HUMAN	Q96KP4	Cytosolic non-specific dipeptidase OS=Homo sapiens OX=9606 GN=CNDP2 PE=1 SV=2	-1.49515	0.123677	2.1981	0.604913	0.389535					3		1	2					2		1	1	13.2755	11.9183	12.4218	13.9154	16.1116	12.7779	14.286	14.3361	FALSE	FALSE	FALSE	FALSE	FALSE	FALSE	FALSE	FALSE
TEN1_HUMAN	Q9UKZ4	Teneurin-1 OS=Homo sapiens OX=9606 GN=TENM1 PE=1 SV=2	-0.532312	0.123884	1.3866	0.218232	0.214414	1	1	1		1	2	1	1	0	0	0		0	0	0	0	13.7128	13.3398	13.7507	12.6933	13.9046	14.0374	13.4896	14.1942	FALSE	FALSE	FALSE	FALSE	FALSE	FALSE	FALSE	FALSE
KINH_HUMAN	P33176	Kinesin-1 heavy chain OS=Homo sapiens OX=9606 GN=KIF5B PE=1 SV=1	-1.99805	0.123885	3.3705	0.760344	0.283989	4		5	4	12	12	10	9	2		3	4	4	5	4	4	15.8693	13.4136	15.7194	18.0463	17.5056	17.4731	17.9807	18.0814	TRUE	TRUE	TRUE	FALSE	FALSE	TRUE	TRUE	FALSE
FUS_HUMAN	P35637	RNA-binding protein FUS OS=Homo sapiens OX=9606 GN=FUS PE=1 SV=1	-0.520654	0.123954	4.5198	0.716239	0.0999078	12	12	12	11	16	15	16	16	4	4	5	4	6	6	6	5	21.0956	20.2832	20.4621	21.3161	21.4993	21.0407	21.2491	21.4506	FALSE	FALSE	FALSE	FALSE	FALSE	FALSE	FALSE	FALSE
CNN3_HUMAN	Q15417	Calponin-3 OS=Homo sapiens OX=9606 GN=CNN3 PE=1 SV=1	-0.391786	0.124361	2.5789	0.67303	0.418296	1	1	2	2	2	1	1	2	0	0	0	0	0	0	0	0	18.6251	18.3954	18.5527	19.1472	18.8979	18.8676	19.023	19.499	FALSE	FALSE	FALSE	FALSE	FALSE	FALSE	FALSE	FALSE
DESP_HUMAN	P15924	Desmoplakin OS=Homo sapiens OX=9606 GN=DSP PE=1 SV=3	2.44419	0.124593	4.9337	0.774025	0.00328221	39	47	57	69	14	42	25	28	27	35	38	48	12	27	19	20	19.1528	18.6918	19.4657	23.7041	16.3086	18.7485	17.9252	18.2553	FALSE	FALSE	FALSE	FALSE	FALSE	FALSE	FALSE	FALSE
SC23B_HUMAN	Q15437	Protein transport protein Sec23B OS=Homo sapiens OX=9606 GN=SEC23B PE=1 SV=2	-1.42087	0.124802	2.1875	0.654929	1.24889			1		3		1	2			0		1		0	0	13.5561	12.9616	14.6325	13.681	16.0571	13.139	15.713	15.6055	FALSE	FALSE	FALSE	FALSE	FALSE	FALSE	FALSE	FALSE
ILEU_HUMAN	P30740	Leukocyte elastase inhibitor OS=Homo sapiens OX=9606 GN=SERPINB1 PE=1 SV=1	-1.91508	0.125168	3.0665	0.648557	0.128245	2	1	1	4	2	3	4	1	2	1	1	3	2	2	3	1	17.3425	15.0577	16.4702	18.2582	17.4958	19.889	20.3279	17.0762	FALSE	FALSE	FALSE	FALSE	FALSE	FALSE	FALSE	FALSE
DHX8_HUMAN	Q14562	ATP-dependent RNA helicase DHX8 OS=Homo sapiens OX=9606 GN=DHX8 PE=1 SV=1	-0.328998	0.125233	1.7109	0.633861	0.194774	2	2	2	2	2	2	2	2	0	0	0	0	0	0	0	0	17.0209	16.7262	16.8022	16.7633	17.2102	16.815	17.561	17.0424	FALSE	FALSE	FALSE	FALSE	FALSE	FALSE	FALSE	FALSE
THOC4_HUMAN	Q86V81	THO complex subunit 4 OS=Homo sapiens OX=9606 GN=ALYREF PE=1 SV=3	-0.861982	0.125419	4.5981	0.794253	0.127354	8	8	8	5	11	8	7	7	3	3	3	3	4	3	4	3	20.0245	19.6123	19.413	18.1166	20.1659	19.9007	20.3318	20.2159	TRUE	TRUE	TRUE	TRUE	TRUE	FALSE	FALSE	TRUE
SRS10_HUMAN	O75494	Serine/arginine-rich splicing factor 10 OS=Homo sapiens OX=9606 GN=SRSF10 PE=1 SV=1	-1.02088	0.125451	3.1265	0.752275	0.0866985	2	3	2	1	2	3	3	2	0	0	0	0	1	0	0	0	16.1796	16.3296	15.2319	14.9431	17.1333	16.9293	17.3434	15.3618	FALSE	FALSE	FALSE	FALSE	FALSE	TRUE	FALSE	FALSE
NQO1_HUMAN	P15559	NAD(P)H dehydrogenase [quinone] 1 OS=Homo sapiens OX=9606 GN=NQO1 PE=1 SV=1	-3.87577	0.1262	3.5342	0.657102	0.0493508	1		2	3	10	8	6	11	1		2	3	6	6	4	5	16.9434	11.3441	17.9771	20.0317	21.4083	20.0882	19.4797	20.8233	TRUE	TRUE	FALSE	TRUE	FALSE	TRUE	FALSE	TRUE
IF2A_HUMAN	P05198	Eukaryotic translation initiation factor 2 subunit 1 OS=Homo sapiens OX=9606 GN=EIF2S1 PE=1 SV=3	-0.361669	0.12651	4.8862	0.775756	0.108735	17	25	26	19	28	30	24	23	12	16	15	13	16	18	17	14	21.4691	21.4412	21.7325	22.19	22.1283	22.0075	22.24	21.9037	TRUE	TRUE	FALSE	FALSE	FALSE	FALSE	TRUE	FALSE
CCAR1_HUMAN	Q8IX12	Cell division cycle and apoptosis regulator protein 1 OS=Homo sapiens OX=9606 GN=CCAR1 PE=1 SV=2	-1.76871	0.126631	3.089	0.751052	0.279401	4	5	3		9	3	8	4	4	3	2		7	3	7	3	16.5393	15.9062	15.4315	12.8573	17.6936	15.5423	17.9327	16.6405	TRUE	TRUE	TRUE	FALSE	FALSE	TRUE	FALSE	FALSE
PININ_HUMAN	Q9H307	Pinin OS=Homo sapiens OX=9606 GN=PNN PE=1 SV=5	-1.84694	0.126779	2.2849	0.625115	0.137334		2			4	1		3		1			3	1		2	12.6685	13.5985	10.6929	14.1303	16.1023	14.3229	12.7667	15.286	FALSE	TRUE	TRUE	FALSE	TRUE	TRUE	TRUE	TRUE
HMGB2_HUMAN	P26583	High mobility group protein B2 OS=Homo sapiens OX=9606 GN=HMGB2 PE=1 SV=2	-5.42956	0.126812	2.9277	0.609442	0.532441			1	3	5	1	1	3			0	2	3	1	1	2	12.4358	11.411	14.3049	22.5363	22.002	22.1307	15.9507	22.3228	FALSE	FALSE	FALSE	FALSE	FALSE	FALSE	FALSE	FALSE
ADT3_HUMAN	P12236	ADP/ATP translocase 3 OS=Homo sapiens OX=9606 GN=SLC25A6 PE=1 SV=4	-0.580076	0.127006	3.2766	0.689724	0.0533706	16	18	15	14	15	13	17	21	1	2	2	1	2	2	2	2	21.6002	21.5909	21.5478	21.4765	22.5142	21.3304	22.1991	22.4919	FALSE	FALSE	TRUE	TRUE	FALSE	TRUE	FALSE	FALSE
ERP44_HUMAN	Q9BS26	Endoplasmic reticulum resident protein 44 OS=Homo sapiens OX=9606 GN=ERP44 PE=1 SV=1	-2.31424	0.127655	2.2768	0.351095	0.257463			1		1	1		3			1		1	1		2	13.6184	12.9475	15.7761	12.5535	17.0228	16.6431	12.9083	17.5783	FALSE	FALSE	FALSE	FALSE	FALSE	FALSE	FALSE	FALSE
SRSF7_HUMAN	Q16629	Serine/arginine-rich splicing factor 7 OS=Homo sapiens OX=9606 GN=SRSF7 PE=1 SV=1	-0.851402	0.127749	3.3971	0.807116	0.0387797	10	9	10	4	14	9	11	10	5	5	5	2	6	4	5	5	19.9335	19.634	19.7732	18.2371	20.6408	19.5923	20.706	20.0443	FALSE	FALSE	FALSE	FALSE	FALSE	FALSE	FALSE	FALSE
IF4E2_HUMAN	O60573	Eukaryotic translation initiation factor 4E type 2 OS=Homo sapiens OX=9606 GN=EIF4E2 PE=1 SV=1	-3.27024	0.12794	1.6394	0.513804	1.24939							2	1							2	1	11.9198	11.6999	12.3912	14.1804	14.5993	11.9039	18.4967	18.2723	TRUE	FALSE	FALSE	TRUE	FALSE	FALSE	FALSE	TRUE
NACA_HUMAN	Q13765	Nascent polypeptide-associated complex subunit alpha OS=Homo sapiens OX=9606 GN=NACA PE=1 SV=1	-0.545495	0.128079	4.4894	0.751907	0.320736	5	5	4	4	6	2	2	6	0	0	0	0	0	0	0	0	20.7259	19.967	20.6955	20.7762	21.4355	20.3968	21.1323	21.3821	FALSE	FALSE	FALSE	FALSE	FALSE	FALSE	FALSE	FALSE
NACAM_HUMAN	E9PAV3	Nascent polypeptide-associated complex subunit alpha, muscle-specific form OS=Homo sapiens OX=9606 GN=NACA PE=1 SV=1	-0.545495	0.128079	4.4894	0.751907	0.320736	5	5	4	4	6	2	2	6	0	0	0	0	0	0	0	0	17.8894	17.1305	17.859	17.9397	18.599	17.5603	18.2958	18.5456	TRUE	TRUE	TRUE	TRUE	FALSE	FALSE	TRUE	TRUE
SCRIB_HUMAN	Q14160	Protein scribble homolog OS=Homo sapiens OX=9606 GN=SCRIB PE=1 SV=4	-1.12108	0.128322	2.0362	0.579706	0.926475		1				2		1		1				1		1	12.8008	13.1417	11.6635	13.9009	13.6501	13.5791	15.291	13.471	FALSE	FALSE	FALSE	FALSE	FALSE	FALSE	FALSE	FALSE
VPS18_HUMAN	Q9P253	Vacuolar protein sorting-associated protein 18 homolog OS=Homo sapiens OX=9606 GN=VPS18 PE=1 SV=2	-0.940854	0.128498	2.1509	0.566481	1.31904		1			1		1			1			1		1		12.1812	13.2706	12.0553	13.922	13.9116	13.8368	14.3024	13.1417	TRUE	FALSE	TRUE	TRUE	FALSE	FALSE	FALSE	TRUE
NOP10_HUMAN	Q9NPE3	H/ACA ribonucleoprotein complex subunit 3 OS=Homo sapiens OX=9606 GN=NOP10 PE=1 SV=1	-2.22909	0.128551	1.7384	0.661557	0.345186					1	1							1	1			12.8716	11.7363	11.8248	14.7061	16.8173	16.5782	12.534	14.1256	FALSE	FALSE	FALSE	FALSE	FALSE	FALSE	FALSE	FALSE
DDX6_HUMAN	P26196	Probable ATP-dependent RNA helicase DDX6 OS=Homo sapiens OX=9606 GN=DDX6 PE=1 SV=2	-1.72476	0.12858	4.5322	0.720423	0.0863692	6	11	6	3	9	10	11	8	5	7	4	3	7	8	7	5	20.5976	20.602	17.983	17.5026	20.7256	20.6951	21.1342	21.0293	FALSE	FALSE	FALSE	FALSE	FALSE	FALSE	FALSE	FALSE
CTNA1_HUMAN	P35221	Catenin alpha-1 OS=Homo sapiens OX=9606 GN=CTNNA1 PE=1 SV=1	-2.10388	0.128628	3.1276	0.738967	0.172415					8		1	3					6		1	3	13.1397	12.3593	12.9291	11.9	16.8631	12.0002	14.4994	15.381	FALSE	FALSE	FALSE	FALSE	FALSE	FALSE	FALSE	FALSE
TNPO1_HUMAN	Q92973	Transportin-1 OS=Homo sapiens OX=9606 GN=TNPO1 PE=1 SV=2	-0.963859	0.128804	3.3223	0.741757	0.265803	2	6	1	2	7	4	4	4	2	4	1	2	5	2	2	3	15.6757	16.8118	15.9142	17.5219	18.315	16.7305	17.1441	17.5894	TRUE	TRUE	FALSE	TRUE	FALSE	TRUE	FALSE	TRUE
SAMD1_HUMAN	Q6SPF0	Atherin OS=Homo sapiens OX=9606 GN=SAMD1 PE=1 SV=1	-2.01769	0.129338	1.9487	0.479697	1.00709						2		1						1		1	12.9176	10.3602	13.207	12.7885	13.4243	15.6392	12.2038	16.0768	FALSE	FALSE	FALSE	FALSE	FALSE	FALSE	FALSE	FALSE
PCBP4_HUMAN	P57723	Poly(rC)-binding protein 4 OS=Homo sapiens OX=9606 GN=PCBP4 PE=2 SV=1	-0.454503	0.129644	1.6787	0.359603	0.545414	2	2	2	1	2	2	2	2	0	0	0	0	0	0	0	0	19.8032	19.8091	19.5359	20.563	20.4128	20.3331	20.2439	20.5393	TRUE	TRUE	FALSE	TRUE	FALSE	TRUE	FALSE	TRUE
FOXN3_HUMAN	O00409	Forkhead box protein N3 OS=Homo sapiens OX=9606 GN=FOXN3 PE=1 SV=1	-2.49289	0.129968	2.196	0.357962	0.101674						1	2							0	0		11.7632	11.6208	11.462	14.5658	12.4746	16.7757	16.9196	13.2134	TRUE	TRUE	FALSE	TRUE	FALSE	TRUE	TRUE	FALSE
POTEJ_HUMAN	P0CG39	POTE ankyrin domain family member J OS=Homo sapiens OX=9606 GN=POTEJ PE=3 SV=1	-0.90951	0.129975	4.424	0.698525	0.00533549	9	9	8	5	11	11	11	9	0	0	0	0	0	0	0	0	20.0515	20.0075	20.6908	21.3973	21.8335	21.1777	20.4708	22.3031	TRUE	TRUE	TRUE	TRUE	FALSE	FALSE	TRUE	TRUE
P4R3B_HUMAN	Q5MIZ7	Serine/threonine-protein phosphatase 4 regulatory subunit 3B OS=Homo sapiens OX=9606 GN=PPP4R3B PE=1 SV=2	-1.19914	0.130374	1.3987	0.358066	0.760625				1			1	1				0			0	0	13.2573	12.6513	11.7751	14.56	13.818	14.6468	14.2475	14.328	TRUE	FALSE	FALSE	FALSE	FALSE	FALSE	FALSE	FALSE
RHG01_HUMAN	Q07960	Rho GTPase-activating protein 1 OS=Homo sapiens OX=9606 GN=ARHGAP1 PE=1 SV=1	-2.3617	0.130378	2.8589	0.765658	0.819465				1	2		2	1				1	1		1	1	13.6014	12.2678	11.1538	15.7744	16.71	12.8469	16.3743	16.313	TRUE	FALSE	TRUE	FALSE	TRUE	TRUE	FALSE	FALSE
GEMI5_HUMAN	Q8TEQ6	Gem-associated protein 5 OS=Homo sapiens OX=9606 GN=GEMIN5 PE=1 SV=3	-0.377576	0.130518	3.8228	0.71579	0.00687976	11	15	16	7	14	16	11	9	6	10	10	4	8	8	9	8	17.425	17.4788	17.6826	17.1191	17.7776	17.6129	18.3053	17.5199	FALSE	FALSE	FALSE	FALSE	FALSE	FALSE	FALSE	TRUE
EXOC3_HUMAN	O60645	Exocyst complex component 3 OS=Homo sapiens OX=9606 GN=EXOC3 PE=1 SV=3	-1.32044	0.130717	1.4386	0.316349	0.727605						1	1							1	1		12.5081	12.9477	12.0809	11.903	14.0105	14.2512	14.6701	11.7898	TRUE	TRUE	TRUE	TRUE	FALSE	TRUE	TRUE	FALSE
CYBP_HUMAN	Q9HB71	Calcyclin-binding protein OS=Homo sapiens OX=9606 GN=CACYBP PE=1 SV=2	-1.17659	0.130764	5.0395	0.725155	0.0985787	9	10	8	7	18	12	10	8	6	7	7	7	10	10	7	6	19.9651	19.9464	20.127	20.7772	22.3792	20.9734	22.231	19.9385	TRUE	FALSE	TRUE	TRUE	FALSE	FALSE	TRUE	TRUE
ISG15_HUMAN	P05161	Ubiquitin-like protein ISG15 OS=Homo sapiens OX=9606 GN=ISG15 PE=1 SV=5	-2.17607	0.131185	1.73	0.377457	0.731055					1		1						1		1		15.38	12.0154	11.0682	13.8113	17.0143	14.3317	16.0516	13.5816	TRUE	TRUE	FALSE	TRUE	TRUE	FALSE	FALSE	TRUE
K1C24_HUMAN	Q2M2I5	Keratin, type I cytoskeletal 24 OS=Homo sapiens OX=9606 GN=KRT24 PE=1 SV=1	1.02306	0.131516	2.6356	0.61431	0.65426	6	5	5	7	4	4	5	5	0	0	0	0	0	0	0	0	25.0866	24.4385	24.6538	26.1361	23.2786	25.1972	23.4229	24.3241	TRUE	FALSE	FALSE	FALSE	FALSE	TRUE	TRUE	FALSE
MK14_HUMAN	Q16539	Mitogen-activated protein kinase 14 OS=Homo sapiens OX=9606 GN=MAPK14 PE=1 SV=3	-2.91523	0.131595	1.8929	0.171391	0.454199					1	1							0	0			11.9865	12.9188	12.4823	13.8262	18.7768	17.2686	14.4393	12.39	FALSE	FALSE	FALSE	TRUE	FALSE	FALSE	FALSE	TRUE
CELF1_HUMAN	Q92879	CUGBP Elav-like family member 1 OS=Homo sapiens OX=9606 GN=CELF1 PE=1 SV=2	-0.625079	0.131777	2.3383	0.523432	0.208358	1	1	2	1	2	3	3	1	1	1	2	1	1	2	2	1	16.8703	16.8758	17.5799	18.1338	17.6937	17.9087	18.2838	18.0739	TRUE	TRUE	TRUE	TRUE	FALSE	TRUE	FALSE	TRUE
DD19A_HUMAN	Q9NUU7	ATP-dependent RNA helicase DDX19A OS=Homo sapiens OX=9606 GN=DDX19A PE=1 SV=1	-2.13572	0.13209	2.8002	0.73734	0.191175		2		2	3	1	4	2		0		0	0	0	0	0	13.9433	14.9481	11.9088	16.6982	17.9073	14.739	16.6744	16.7205	TRUE	TRUE	FALSE	TRUE	TRUE	TRUE	FALSE	FALSE
ARFG2_HUMAN	Q8N6H7	ADP-ribosylation factor GTPase-activating protein 2 OS=Homo sapiens OX=9606 GN=ARFGAP2 PE=1 SV=1	-1.89834	0.132459	2.3306	0.627993	0.176354					1		1	1					1		1	1	11.7469	12.9385	12.9738	13.383	16.0702	11.9328	15.0524	15.5802	TRUE	TRUE	TRUE	TRUE	TRUE	TRUE	FALSE	FALSE
CMC1_HUMAN	O75746	Calcium-binding mitochondrial carrier protein Aralar1 OS=Homo sapiens OX=9606 GN=SLC25A12 PE=1 SV=2	-1.42739	0.132477	2.4574	0.604745	0.421572	1	2			2	1	1	1	0	0			0	0	0	0	15.6418	14.9375	12.5196	13.8089	16.5431	14.9688	16.0934	15.0121	TRUE	TRUE	FALSE	FALSE	TRUE	FALSE	TRUE	TRUE
K2C4_HUMAN	P19013	Keratin, type II cytoskeletal 4 OS=Homo sapiens OX=9606 GN=KRT4 PE=1 SV=4	0.940739	0.132678	3.9119	0.773469	0.0609641	6	11	21	46	4	8	17	8	0	0	6	14	0	0	7	0	24.4782	23.9331	24.4698	25.9344	22.99	24.5256	23.6597	23.8771	FALSE	FALSE	FALSE	TRUE	FALSE	FALSE	FALSE	FALSE
ANKUB_HUMAN	A6NFN9	Protein ANKUB1 OS=Homo sapiens OX=9606 GN=ANKUB1 PE=2 SV=3	0.646318	0.13296	1.6779	0.198307	0.573879	2	3	3	3	2	2	1	1	0	0	0	0	0	0	0	0	20.1194	20.0698	19.8045	20.4868	19.595	19.7951	18.5504	19.9547	TRUE	FALSE	FALSE	TRUE	FALSE	FALSE	FALSE	FALSE
PEG3_HUMAN	Q9GZU2	Paternally-expressed gene 3 protein OS=Homo sapiens OX=9606 GN=PEG3 PE=1 SV=1	0.646318	0.13296	1.6779	0.198307	0.573879	2	3	3	3	2	2	1	1	0	0	0	0	0	0	0	0	18.4577	18.408	18.1428	18.8251	17.9333	18.1334	16.8887	18.293	FALSE	FALSE	FALSE	FALSE	FALSE	FALSE	FALSE	FALSE
FER_HUMAN	P16591	Tyrosine-protein kinase Fer OS=Homo sapiens OX=9606 GN=FER PE=1 SV=2	0.646318	0.13296	1.6779	0.198307	0.573879	2	3	3	3	2	2	1	1	0	0	0	0	0	0	0	0	19.2819	19.2323	18.9671	19.6494	18.7575	18.9577	17.713	19.1172	TRUE	TRUE	FALSE	FALSE	FALSE	FALSE	TRUE	FALSE
CDSN_HUMAN	Q15517	Corneodesmosin OS=Homo sapiens OX=9606 GN=CDSN PE=1 SV=3	3.04736	0.133165	1.9874	0.494631	1.27879	2	3	3	3		2	1	1	2	2	2	2		2	1	1	20.8809	19.3316	20.1461	21.9245	13.2345	20.2141	18.0838	18.5612	TRUE	TRUE	TRUE	TRUE	FALSE	TRUE	FALSE	TRUE
COF2_HUMAN	Q9Y281	Cofilin-2 OS=Homo sapiens OX=9606 GN=CFL2 PE=1 SV=1	-1.60265	0.13329	2.6742	0.698386	0.256915	2	3	3	7	13	4	6	5	0	0	0	0	2	0	0	1	20.233	20.1248	20.6248	23.4522	23.3121	21.8756	22.6186	23.0391	TRUE	FALSE	FALSE	TRUE	FALSE	FALSE	FALSE	FALSE
TRPV5_HUMAN	Q9NQA5	Transient receptor potential cation channel subfamily V member 5 OS=Homo sapiens OX=9606 GN=TRPV5 PE=1 SV=2	-0.469823	0.133362	1.3593	0.29049	0.894379	2	2	2	2	2	2	2	2	0	0	0	0	0	0	0	0	19.5578	19.3392	19.7663	20.4048	20.2193	19.9404	20.4147	20.373	TRUE	FALSE	TRUE	TRUE	FALSE	FALSE	TRUE	TRUE
PCH2_HUMAN	Q15645	Pachytene checkpoint protein 2 homolog OS=Homo sapiens OX=9606 GN=TRIP13 PE=1 SV=2	-0.727057	0.133614	3.4607	0.779681	0.371695	13	18	13	4	17	20	15	10	9	10	8	2	10	10	10	8	20.4238	20.3009	19.8742	18.8945	20.8779	20.4365	21.0006	20.0866	TRUE	TRUE	FALSE	TRUE	TRUE	TRUE	FALSE	FALSE
DLG5_HUMAN	Q8TDM6	Disks large homolog 5 OS=Homo sapiens OX=9606 GN=DLG5 PE=1 SV=4	-1.29625	0.13362	2.1529	0.552278	0.814799						2	2							2	2		12.5992	12.4728	12.6611	12.4796	12.3389	15.1762	14.5657	13.3169	FALSE	FALSE	FALSE	FALSE	FALSE	FALSE	FALSE	FALSE
NSDHL_HUMAN	Q15738	Sterol-4-alpha-carboxylate 3-dehydrogenase, decarboxylating OS=Homo sapiens OX=9606 GN=NSDHL PE=1 SV=2	-3.18728	0.133763	2.2798	0.613362	0.528694		1		2	5	1	2	4		1		2	4	1	1	2	11.6139	15.3417	10.9339	17.5901	18.2361	16.1601	16.0645	17.7679	FALSE	FALSE	FALSE	FALSE	FALSE	FALSE	FALSE	FALSE
SP130_HUMAN	Q9H0E3	Histone deacetylase complex subunit SAP130 OS=Homo sapiens OX=9606 GN=SAP130 PE=1 SV=1	-1.90318	0.133934	2.1274	0.489095	0.0415791					1		1						1		1		11.9165	10.6817	13.4884	13.0323	15.4468	13.722	15.6742	11.8886	TRUE	FALSE	TRUE	FALSE	TRUE	FALSE	FALSE	FALSE
TEN4_HUMAN	Q6N022	Teneurin-4 OS=Homo sapiens OX=9606 GN=TENM4 PE=1 SV=2	-0.317025	0.134258	1.3866	0.218232	0.214414	1	1	1		1	2	1	1	0	0	0		0	0	0	0	13.6311	13.2581	13.669	13.4727	13.8229	13.9557	13.4079	14.1124	FALSE	TRUE	TRUE	FALSE	FALSE	FALSE	FALSE	FALSE
K2C80_HUMAN	Q6KB66	Keratin, type II cytoskeletal 80 OS=Homo sapiens OX=9606 GN=KRT80 PE=1 SV=2	2.82753	0.134394	3.3556	0.685311	0.107271	5		6	8	1	1			4		4	6	1	1			17.83	12.5636	16.9031	18.8907	13.2877	14.8831	12.1004	14.6061	FALSE	FALSE	FALSE	FALSE	FALSE	FALSE	FALSE	FALSE
RAGP1_HUMAN	P46060	Ran GTPase-activating protein 1 OS=Homo sapiens OX=9606 GN=RANGAP1 PE=1 SV=1	-0.628907	0.13461	2.8423	0.660794	0.190031	5	6	7	5	6	6	6	8	4	4	4	5	5	5	5	5	18.0375	17.7128	17.527	18.8533	18.3062	18.3131	19.0509	18.976	TRUE	TRUE	TRUE	TRUE	TRUE	TRUE	FALSE	FALSE
ADT1_HUMAN	P12235	ADP/ATP translocase 1 OS=Homo sapiens OX=9606 GN=SLC25A4 PE=1 SV=4	-0.435846	0.134641	2.5466	0.689724	0.0533706	12	13	11	12	9	9	11	14	0	0	0	0	0	0	0	0	21.2724	21.2565	21.144	21.4052	21.9808	21.1276	21.6296	22.0837	TRUE	FALSE	FALSE	FALSE	FALSE	FALSE	FALSE	FALSE
PRDX4_HUMAN	Q13162	Peroxiredoxin-4 OS=Homo sapiens OX=9606 GN=PRDX4 PE=1 SV=1	-1.46691	0.134664	2.1814	0.565875	0.593352	2	2	5	3	4	4	3	4	0	0	1	0	0	1	1	0	18.6629	18.5316	20.4529	21.5079	21.1686	21.0201	20.6449	22.1894	TRUE	TRUE	TRUE	TRUE	FALSE	FALSE	TRUE	TRUE
HGB1A_HUMAN	B2RPK0	Putative high mobility group protein B1-like 1 OS=Homo sapiens OX=9606 GN=HMGB1P1 PE=5 SV=1	-3.67787	0.134687	3.4339	0.633214	0.340382	1			3	6	4	2	2	0			0	0	0	0	0	17.4229	12.7981	12.4575	19.9045	20.2449	18.7953	19.0314	19.2229	TRUE	FALSE	FALSE	FALSE	FALSE	FALSE	TRUE	FALSE
WRIP1_HUMAN	Q96S55	ATPase WRNIP1 OS=Homo sapiens OX=9606 GN=WRNIP1 PE=1 SV=2	-0.299163	0.134808	3.2987	0.698844	0.075672	12	9	8	6	8	9	9	9	7	7	6	5	7	7	7	7	18.8644	18.693	18.3794	18.4225	18.8306	18.5925	19.2178	18.9149	TRUE	TRUE	TRUE	TRUE	FALSE	TRUE	FALSE	TRUE
PUM1_HUMAN	Q14671	Pumilio homolog 1 OS=Homo sapiens OX=9606 GN=PUM1 PE=1 SV=3	-0.732769	0.134926	2.4629	0.713742	0.038664	2	8	3	2	5	5	6	6	0	3	0	0	2	1	2	3	16.1194	17.6902	16.1968	16.7184	17.394	16.9876	17.7035	17.5709	FALSE	FALSE	FALSE	FALSE	FALSE	FALSE	FALSE	FALSE
DEN1C_HUMAN	Q8IV53	DENN domain-containing protein 1C OS=Homo sapiens OX=9606 GN=DENND1C PE=1 SV=1	-4.13498	0.135182	1.4949	0.350824	0.579534			2	2	2	2	2	2			0	0	0	0	0	0	13.5137	12.2191	18.9563	20.5978	20.856	19.8073	20.5618	20.6017	FALSE	TRUE	FALSE	TRUE	FALSE	TRUE	FALSE	FALSE
PCBP2_HUMAN	Q15366	Poly(rC)-binding protein 2 OS=Homo sapiens OX=9606 GN=PCBP2 PE=1 SV=1	-0.40111	0.135346	3.6192	0.804153	0.545414	7	9	6	5	9	8	8	8	2	2	2	2	2	2	2	2	21.3354	21.2174	20.9675	21.8704	21.9953	21.6313	21.4632	21.9054	TRUE	FALSE	FALSE	TRUE	TRUE	FALSE	FALSE	TRUE
ETFB_HUMAN	P38117	Electron transfer flavoprotein subunit beta OS=Homo sapiens OX=9606 GN=ETFB PE=1 SV=3	-2.5617	0.135752	1.8043	0.489719	1.03069					1			2					1			1	11.2281	11.2723	11.6817	14.2967	16.6092	11.8252	13.4183	16.8729	TRUE	FALSE	FALSE	TRUE	FALSE	FALSE	FALSE	FALSE
TBAL3_HUMAN	A6NHL2	Tubulin alpha chain-like 3 OS=Homo sapiens OX=9606 GN=TUBAL3 PE=1 SV=2	-0.350467	0.136117	3.9359	0.552945	0.112871	5	8	8	5	9	6	5	9	0	0	0	0	0	0	0	0	23.0547	23.1843	23.1309	23.2522	23.1895	23.2189	23.8136	23.802	FALSE	FALSE	FALSE	FALSE	FALSE	FALSE	FALSE	FALSE
ADT2_HUMAN	P05141	ADP/ATP translocase 2 OS=Homo sapiens OX=9606 GN=SLC25A5 PE=1 SV=7	-0.528238	0.136429	3.0829	0.695644	0.0533706	17	16	16	16	14	13	15	17	2	2	2	2	2	2	2	2	21.7962	21.6395	21.7024	21.6646	22.6486	21.4784	22.2725	22.5163	TRUE	FALSE	FALSE	FALSE	FALSE	FALSE	FALSE	FALSE
P66B_HUMAN	Q8WXI9	Transcriptional repressor p66-beta OS=Homo sapiens OX=9606 GN=GATAD2B PE=1 SV=1	-0.835636	0.136482	3.1361	0.608999	0.344676	3	2	2	2	4	4	4	1	1	0	0	1	2	2	4	0	16.3076	15.2897	15.8883	17.1426	17.4689	16.9146	17.3486	16.2387	FALSE	TRUE	TRUE	TRUE	TRUE	TRUE	FALSE	FALSE
MAST2_HUMAN	Q6P0Q8	Microtubule-associated serine/threonine-protein kinase 2 OS=Homo sapiens OX=9606 GN=MAST2 PE=1 SV=2	-1.79084	0.136816	2.3905	0.690223	0.1966		1	1		6	4	6	1		0	0		4	2	4	1	11.5245	13.8007	14.2606	15.1162	16.1882	14.9028	16.9866	13.7877	TRUE	TRUE	TRUE	TRUE	FALSE	TRUE	FALSE	TRUE
PPP5_HUMAN	P53041	Serine/threonine-protein phosphatase 5 OS=Homo sapiens OX=9606 GN=PPP5C PE=1 SV=1	-2.41543	0.136845	2.8605	0.723825	0.167702					3	2	1	1					2	2	1	1	13.9343	10.2051	10.5206	14.9962	15.5493	15.4808	14.462	13.8257	TRUE	TRUE	TRUE	FALSE	FALSE	TRUE	TRUE	FALSE
RL36L_HUMAN	Q969Q0	60S ribosomal protein L36a-like OS=Homo sapiens OX=9606 GN=RPL36AL PE=1 SV=3	6.96918	0.13694	1.6169	0.492535	0.344516	1	1	1				1		0	0	0				0		26.529	25.6449	25.9669	12.7103	14.0937	13.3797	22.0284	13.4725	TRUE	TRUE	TRUE	TRUE	FALSE	FALSE	TRUE	TRUE
KRT35_HUMAN	Q92764	Keratin, type I cuticular Ha5 OS=Homo sapiens OX=9606 GN=KRT35 PE=2 SV=5	1.00887	0.137323	1.9937	0.534505	0.0220531	4	6	7	7	11	8	3	7	0	0	0	0	0	0	0	0	25.0107	24.424	24.637	26.1487	23.3505	25.1662	23.3187	24.3495	FALSE	FALSE	FALSE	FALSE	FALSE	FALSE	FALSE	FALSE
IF5AL_HUMAN	Q6IS14	Eukaryotic translation initiation factor 5A-1-like OS=Homo sapiens OX=9606 GN=EIF5AL1 PE=2 SV=2	-3.56583	0.137476	2.9677	0.709742	0.698623				1	6	2		4				0	0	0		0	13.6932	14.0486	13.8269	17.6859	20.5452	18.6958	13.3548	20.9222	FALSE	FALSE	FALSE	FALSE	FALSE	FALSE	FALSE	FALSE
IKIP_HUMAN	Q70UQ0	Inhibitor of nuclear factor kappa-B kinase-interacting protein OS=Homo sapiens OX=9606 GN=IKBIP PE=1 SV=1	-2.01265	0.137781	2.949	0.651422	0.789939		2		1	2	2	2	1		1		1	1	1	1	1	13.0933	15.231	11.2272	15.5285	15.9478	15.5999	16.2699	15.313	TRUE	FALSE	TRUE	FALSE	TRUE	TRUE	TRUE	TRUE
SPART_HUMAN	Q8N0X7	Spartin OS=Homo sapiens OX=9606 GN=SPART PE=1 SV=1	-0.946541	0.137788	2.3833	0.651995	0.9797					1	1		1					1	1		1	12.2265	13.1978	12.2973	14.0741	14.0773	13.8766	13.0173	14.6107	TRUE	TRUE	FALSE	FALSE	FALSE	FALSE	TRUE	FALSE
AHSA1_HUMAN	O95433	Activator of 90 kDa heat shock protein ATPase homolog 1 OS=Homo sapiens OX=9606 GN=AHSA1 PE=1 SV=1	-2.48619	0.137793	2.5074	0.633312	0.014573		1	1	2	2	4	4	1		1	1	2	2	3	4	1	11.7404	15.5335	16.024	17.6161	17.7657	17.7353	18.7579	16.5999	FALSE	FALSE	TRUE	TRUE	FALSE	FALSE	FALSE	FALSE
RM14_HUMAN	Q6P1L8	39S ribosomal protein L14, mitochondrial OS=Homo sapiens OX=9606 GN=MRPL14 PE=1 SV=1	-1.55178	0.13793	3.3588	0.658015	0.774919	1	3	1		1	1	3	1	1	2	1		1	1	2	1	16.5673	17.3045	16.6912	13.8263	17.2458	17.4043	18.6358	17.3105	FALSE	FALSE	TRUE	FALSE	FALSE	TRUE	FALSE	FALSE
LSM4_HUMAN	Q9Y4Z0	U6 snRNA-associated Sm-like protein LSm4 OS=Homo sapiens OX=9606 GN=LSM4 PE=1 SV=1	-2.34623	0.138107	1.6456	0.426612	1.42607		1			2		1	1		1			2		1	1	12.5611	14.926	13.5461	14.2223	17.888	12.7053	16.9015	17.1457	FALSE	FALSE	FALSE	FALSE	FALSE	FALSE	FALSE	FALSE
GCP60_HUMAN	Q9H3P7	Golgi resident protein GCP60 OS=Homo sapiens OX=9606 GN=ACBD3 PE=1 SV=4	-1.57751	0.13824	2.7905	0.690737	0.238586		2	1	1	4	2	4	1		1	1	1	3	1	2	1	12.474	15.407	15.6881	15.7419	16.8336	15.8368	17.11	15.8405	TRUE	TRUE	FALSE	TRUE	FALSE	FALSE	TRUE	TRUE
K1H2_HUMAN	Q14532	Keratin, type I cuticular Ha2 OS=Homo sapiens OX=9606 GN=KRT32 PE=2 SV=3	1.02876	0.138587	1.9137	0.523336	0.65426	3	2	3	4	3	3	3	3	0	0	0	0	0	0	0	0	25.2973	24.6679	24.9132	26.4418	23.5258	25.4553	23.6253	24.5987	TRUE	TRUE	TRUE	TRUE	FALSE	TRUE	TRUE	FALSE
KRT37_HUMAN	O76014	Keratin, type I cuticular Ha7 OS=Homo sapiens OX=9606 GN=KRT37 PE=3 SV=3	1.02876	0.138587	1.9137	0.523336	0.65426	3	2	3	4	3	3	3	3	0	0	0	0	0	0	0	0	25.3358	24.7063	24.9516	26.4802	23.5642	25.4938	23.6638	24.6372	FALSE	TRUE	FALSE	FALSE	FALSE	FALSE	FALSE	FALSE
KRT38_HUMAN	O76015	Keratin, type I cuticular Ha8 OS=Homo sapiens OX=9606 GN=KRT38 PE=1 SV=3	1.02876	0.138587	1.9137	0.523336	0.65426	3	2	3	4	3	3	3	3	0	0	0	0	0	0	0	0	25.3358	24.7063	24.9516	26.4802	23.5642	25.4938	23.6638	24.6372	FALSE	FALSE	FALSE	TRUE	FALSE	FALSE	FALSE	FALSE
KRT36_HUMAN	O76013	Keratin, type I cuticular Ha6 OS=Homo sapiens OX=9606 GN=KRT36 PE=2 SV=1	1.02876	0.138587	1.9137	0.523336	0.65426	3	2	3	4	3	3	3	3	0	0	0	0	0	0	0	0	25.0534	24.4239	24.6692	26.1978	23.2818	25.2114	23.3814	24.3548	FALSE	FALSE	FALSE	FALSE	FALSE	FALSE	FALSE	FALSE
MCA3_HUMAN	O43324	Eukaryotic translation elongation factor 1 epsilon-1 OS=Homo sapiens OX=9606 GN=EEF1E1 PE=1 SV=1	-3.26227	0.138933	2.0299	0.549879	0.354844			1		1	1	1	1			0		0	0	0	1	13.8952	13.0538	20.006	14.2685	20.27	19.9678	17.7366	16.2981	TRUE	TRUE	TRUE	FALSE	FALSE	FALSE	FALSE	TRUE
UBXN4_HUMAN	Q92575	UBX domain-containing protein 4 OS=Homo sapiens OX=9606 GN=UBXN4 PE=1 SV=2	-1.1189	0.139004	2.0645	0.671736	0.883102						1		1						1		1	14.2306	11.7754	13.229	13.1435	13.1601	14.5203	14.052	15.1217	FALSE	FALSE	TRUE	TRUE	TRUE	TRUE	TRUE	TRUE
CSDE1_HUMAN	O75534	Cold shock domain-containing protein E1 OS=Homo sapiens OX=9606 GN=CSDE1 PE=1 SV=2	-0.999232	0.13906	3.3256	0.671382	0.131097	2	8	7	6	10	11	8	8	2	6	5	5	7	8	6	8	16.5401	17.2108	17.0672	18.8663	18.6047	18.2682	18.0506	18.7578	TRUE	FALSE	FALSE	FALSE	FALSE	FALSE	FALSE	FALSE
YBOX1_HUMAN	P67809	Y-box-binding protein 1 OS=Homo sapiens OX=9606 GN=YBX1 PE=1 SV=3	-0.690782	0.139956	4.2391	0.799505	0.777388	3	2	1	3	4	2	4	4	1	1	1	1	2	2	1	1	16.682	16.5334	17.0515	17.7482	17.4903	17.1237	18.5427	17.6215	FALSE	FALSE	FALSE	FALSE	FALSE	FALSE	FALSE	FALSE
K1C27_HUMAN	Q7Z3Y8	Keratin, type I cytoskeletal 27 OS=Homo sapiens OX=9606 GN=KRT27 PE=1 SV=2	1.13932	0.140121	3.3479	0.614461	0.0777052	39	40	40	39	26	40	23	29	0	0	1	1	0	1	0	0	25.5959	25.0167	25.5597	26.9058	23.7861	25.9997	23.8114	24.9236	FALSE	FALSE	FALSE	TRUE	TRUE	FALSE	TRUE	FALSE
KS6A6_HUMAN	Q9UK32	Ribosomal protein S6 kinase alpha-6 OS=Homo sapiens OX=9606 GN=RPS6KA6 PE=1 SV=1	-1.37782	0.140144	1.8305	0.416181	0.837312		1	1		1	2	1			0	0		0	0	0		12.6373	15.0522	15.5122	14.4819	16.4494	15.5576	16.6944	14.4933	TRUE	FALSE	FALSE	TRUE	TRUE	TRUE	TRUE	TRUE
ABRX2_HUMAN	Q15018	BRISC complex subunit Abraxas 2 OS=Homo sapiens OX=9606 GN=ABRAXAS2 PE=1 SV=2	-0.824795	0.140442	2.7554	0.582255	0.473105	1	2	2	2	3	4	2	2	1	2	2	2	2	2	2	2	15.2269	16.966	16.2853	17.0102	17.1721	17.085	17.438	17.0924	FALSE	FALSE	FALSE	TRUE	FALSE	FALSE	FALSE	FALSE
LARP4_HUMAN	Q71RC2	La-related protein 4 OS=Homo sapiens OX=9606 GN=LARP4 PE=1 SV=3	-1.27643	0.140801	2.2858	0.654957	0.0182818	2		1		1	2	1	3	1		1		1	1	1	2	15.629	12.6981	13.5994	13.4036	14.5659	15.4762	14.4676	15.9261	FALSE	FALSE	FALSE	TRUE	FALSE	FALSE	FALSE	FALSE
RBM8A_HUMAN	Q9Y5S9	RNA-binding protein 8A OS=Homo sapiens OX=9606 GN=RBM8A PE=1 SV=1	-1.13138	0.141174	4.152	0.799928	0.293695	3	3	2	5	6	3	3	2	1	2	1	3	4	2	2	2	17.2952	17.0344	16.878	19.2391	19.7181	18.1235	18.7061	18.4245	FALSE	FALSE	FALSE	FALSE	FALSE	FALSE	FALSE	FALSE
RPAC1_HUMAN	O15160	DNA-directed RNA polymerases I and III subunit RPAC1 OS=Homo sapiens OX=9606 GN=POLR1C PE=1 SV=1	-1.56833	0.141191	2.1442	0.617396	2.02788							2	2							1	1	13.5712	13.1652	13.8574	13.9514	13.2772	14.5268	16.4924	16.522	TRUE	FALSE	TRUE	FALSE	TRUE	FALSE	FALSE	FALSE
FILA2_HUMAN	Q5D862	Filaggrin-2 OS=Homo sapiens OX=9606 GN=FLG2 PE=1 SV=1	1.42245	0.141258	3.6776	0.74342	0.00954876	5	8	5	7	1	13	4	3	3	6	4	6	1	8	3	2	17.5401	17.0987	17.4122	19.0545	14.8919	18.2023	15.9457	16.3758	TRUE	TRUE	FALSE	TRUE	TRUE	FALSE	FALSE	FALSE
SPTC1_HUMAN	O15269	Serine palmitoyltransferase 1 OS=Homo sapiens OX=9606 GN=SPTLC1 PE=1 SV=1	-1.33046	0.141607	3.8696	0.617583	0.532422		1	2		1	3	1	3		1	2		1	3	1	3	13.8683	15.8367	16.3605	13.8872	15.6384	16.5099	15.7629	17.3633	TRUE	TRUE	TRUE	FALSE	TRUE	FALSE	FALSE	TRUE
RL4_HUMAN	P36578	60S ribosomal protein L4 OS=Homo sapiens OX=9606 GN=RPL4 PE=1 SV=5	-2.78465	0.14166	2.859	0.720038	0.373965	3	5	3	1	4	5	6	6	2	5	2	1	4	4	4	4	16.5656	17.0661	16.5113	14.7787	17.0018	23.171	17.5367	18.3507	TRUE	FALSE	TRUE	TRUE	FALSE	TRUE	FALSE	FALSE
PLRG1_HUMAN	O43660	Pleiotropic regulator 1 OS=Homo sapiens OX=9606 GN=PLRG1 PE=1 SV=1	-2.13764	0.141949	3.6354	0.834599	0.0865523	2	5	3		6	4	5	4	2	4	3		3	3	4	3	16.3785	17.061	16.3307	12.3076	18.0158	17.2257	17.4733	17.9136	FALSE	FALSE	TRUE	TRUE	FALSE	TRUE	FALSE	FALSE
ARC1B_HUMAN	O15143	Actin-related protein 2/3 complex subunit 1B OS=Homo sapiens OX=9606 GN=ARPC1B PE=1 SV=3	-3.04389	0.142143	3.1725	0.607187	0.408964				1	3		2	4				1	3		2	3	12.0005	12.1975	12.8607	16.3413	18.3839	12.1191	17.077	17.9956	TRUE	TRUE	TRUE	TRUE	TRUE	FALSE	FALSE	TRUE
SPB5_HUMAN	P36952	Serpin B5 OS=Homo sapiens OX=9606 GN=SERPINB5 PE=1 SV=2	-2.69066	0.142308	2.9211	0.73486	0.0379767			1	2	3	3	2	2			1	2	2	2	1	1	11.8813	11.3383	14.5918	17.2627	16.982	16.6034	16.2542	15.997	FALSE	FALSE	FALSE	FALSE	FALSE	FALSE	FALSE	FALSE
EF1B_HUMAN	P24534	Elongation factor 1-beta OS=Homo sapiens OX=9606 GN=EEF1B2 PE=1 SV=3	-2.64387	0.14293	4.3365	0.812337	0.698276		2	1	2	3	4	3	3		1	1	2	1	1	1	1	12.2543	15.9003	15.8777	18.8399	17.2973	18.39	18.257	19.5035	FALSE	FALSE	FALSE	FALSE	FALSE	FALSE	FALSE	FALSE
K1C28_HUMAN	Q7Z3Y7	Keratin, type I cytoskeletal 28 OS=Homo sapiens OX=9606 GN=KRT28 PE=1 SV=2	1.12229	0.142948	3.7392	0.614461	0.0777052	38	39	36	36	28	37	23	29	0	0	0	0	0	0	0	0	26.1146	25.5398	25.9943	27.4688	24.3548	26.4696	24.3165	25.4874	TRUE	FALSE	FALSE	TRUE	TRUE	FALSE	FALSE	FALSE
FBLL1_HUMAN	A6NHQ2	rRNA/tRNA 2\'-O-methyltransferase fibrillarin-like protein 1 OS=Homo sapiens OX=9606 GN=FBLL1 PE=3 SV=2	-2.24766	0.143519	2.2426	0.42036	0.724902		1			1	1	1			1			1	1	1		10.0889	15.2708	12.6586	14.4639	15.6659	15.2742	15.9886	14.5441	TRUE	TRUE	TRUE	TRUE	FALSE	TRUE	TRUE	FALSE
PYGB_HUMAN	P11216	Glycogen phosphorylase, brain form OS=Homo sapiens OX=9606 GN=PYGB PE=1 SV=5	-1.60734	0.143938	1.9278	0.592385	0.802216					3		1	2					1		0	0	12.9136	13.5043	13.2452	13.2103	17.0658	13.2654	14.9231	14.0485	FALSE	FALSE	FALSE	TRUE	FALSE	FALSE	FALSE	FALSE
SRGP2_HUMAN	O75044	SLIT-ROBO Rho GTPase-activating protein 2 OS=Homo sapiens OX=9606 GN=SRGAP2 PE=1 SV=3	0.972113	0.144041	3.2848	0.666494	0.0542197	3	1	1	1		1			0	0	0	0		0			15.9603	13.6448	14.7018	15.3822	13.4933	13.967	14.2898	14.0506	FALSE	FALSE	FALSE	TRUE	TRUE	TRUE	TRUE	TRUE
K2C3_HUMAN	P12035	Keratin, type II cytoskeletal 3 OS=Homo sapiens OX=9606 GN=KRT3 PE=1 SV=3	1.01545	0.144917	4.5293	0.708486	0.0533969	33	38	39	52	26	35	13	33	0	0	0	0	0	0	0	0	24.6455	24.1018	24.4613	26.3961	23.2913	24.5384	23.6413	24.072	FALSE	FALSE	FALSE	FALSE	FALSE	FALSE	FALSE	FALSE
SPRR3_HUMAN	Q9UBC9	Small proline-rich protein 3 OS=Homo sapiens OX=9606 GN=SPRR3 PE=1 SV=2	3.83273	0.14493	1.7136	0.480671	0.283078			1	3							1	3					14.2432	13.0361	16.9384	21.903	12.1983	11.9944	12.3894	14.2077	TRUE	TRUE	TRUE	TRUE	FALSE	FALSE	FALSE	TRUE
HDAC2_HUMAN	Q92769	Histone deacetylase 2 OS=Homo sapiens OX=9606 GN=HDAC2 PE=1 SV=2	-1.01737	0.145083	4.6419	0.767192	0.0492477	13	13	9	9	17	13	15	12	4	4	3	2	4	4	4	3	20.4962	21.3276	19.9682	20.2591	22.1273	21.7513	22.2035	20.0386	FALSE	FALSE	FALSE	FALSE	FALSE	FALSE	FALSE	FALSE
ECHA_HUMAN	P40939	Trifunctional enzyme subunit alpha, mitochondrial OS=Homo sapiens OX=9606 GN=HADHA PE=1 SV=2	-0.564595	0.145165	4.7042	0.760778	0.0302599	27	17	19	15	30	32	28	29	17	12	12	11	20	20	16	18	20.6079	19.2681	20.1738	19.6987	20.7344	20.3623	20.5394	20.3709	TRUE	TRUE	TRUE	FALSE	TRUE	FALSE	FALSE	TRUE
IMDH2_HUMAN	P12268	Inosine-5\'-monophosphate dehydrogenase 2 OS=Homo sapiens OX=9606 GN=IMPDH2 PE=1 SV=2	-1.81214	0.14527	5.1555	0.804172	0.0207112	6	3	8	8	22	18	12	16	4	2	5	3	12	10	8	10	18.0999	16.8771	18.2033	21.2534	21.108	19.9434	20.1601	20.4708	TRUE	TRUE	TRUE	TRUE	TRUE	TRUE	FALSE	FALSE
XPO1_HUMAN	O14980	Exportin-1 OS=Homo sapiens OX=9606 GN=XPO1 PE=1 SV=1	-0.485577	0.146292	4.4094	0.793765	0.0565549	16	18	12	13	31	19	18	17	12	12	10	9	17	13	13	10	19.3126	19.3711	19.3688	20.1762	20.3014	19.6934	20.4821	19.6941	TRUE	TRUE	TRUE	TRUE	FALSE	TRUE	FALSE	TRUE
HDGF_HUMAN	P51858	Hepatoma-derived growth factor OS=Homo sapiens OX=9606 GN=HDGF PE=1 SV=1	-1.64124	0.146444	5.0854	0.834294	0.00755465	2	3	5	9	25	12	7	17	2	2	5	5	11	6	4	8	18.2571	17.3126	19.4442	21.0826	21.7569	20.1296	19.5563	21.2186	TRUE	TRUE	TRUE	TRUE	FALSE	FALSE	FALSE	TRUE
MSI2H_HUMAN	Q96DH6	RNA-binding protein Musashi homolog 2 OS=Homo sapiens OX=9606 GN=MSI2 PE=1 SV=1	-1.1223	0.146663	3.7012	0.801268	0.289421	1	6	2	2	4	4	3	5	1	3	2	2	3	2	2	3	14.9045	17.4942	17.0973	16.935	17.6224	17.3711	18.2008	17.7259	FALSE	FALSE	FALSE	FALSE	FALSE	FALSE	TRUE	FALSE
GBB1_HUMAN	P62873	Guanine nucleotide-binding protein G(I)/G(S)/G(T) subunit beta-1 OS=Homo sapiens OX=9606 GN=GNB1 PE=1 SV=3	-1.63672	0.147086	2.4307	0.678342	0.030501	1	1	1	3	5	3	3	4	0	0	0	0	0	0	0	0	16.2035	15.9629	16.1534	19.4524	19.2985	17.612	18.3087	19.0998	TRUE	TRUE	TRUE	TRUE	FALSE	TRUE	TRUE	FALSE
GBB2_HUMAN	P62879	Guanine nucleotide-binding protein G(I)/G(S)/G(T) subunit beta-2 OS=Homo sapiens OX=9606 GN=GNB2 PE=1 SV=3	-1.63672	0.147086	2.4307	0.678342	0.030501	1	1	1	3	5	3	3	4	0	0	0	0	0	0	0	0	16.2035	15.9629	16.1534	19.4524	19.2985	17.612	18.3087	19.0998	FALSE	FALSE	FALSE	FALSE	FALSE	FALSE	FALSE	FALSE
HS904_HUMAN	Q58FG1	Putative heat shock protein HSP 90-alpha A4 OS=Homo sapiens OX=9606 GN=HSP90AA4P PE=5 SV=1	-0.915705	0.147503	3.2374	0.700324	0.66121	3	5	6	5	7	7	6	5	0	0	0	0	0	0	0	0	20.8157	19.3112	20.5854	21.5906	21.8904	21.1673	21.6978	21.2101	FALSE	TRUE	FALSE	TRUE	FALSE	FALSE	FALSE	TRUE
MET16_HUMAN	Q86W50	RNA N6-adenosine-methyltransferase METTL16 OS=Homo sapiens OX=9606 GN=METTL16 PE=1 SV=2	-1.53374	0.147684	2.3518	0.597882	0.807857					1	1	1						1	1	1		11.7326	11.5221	14.9047	13.3775	14.7461	14.5076	14.9449	13.4732	FALSE	FALSE	FALSE	FALSE	FALSE	FALSE	FALSE	FALSE
EXOS3_HUMAN	Q9NQT5	Exosome complex component RRP40 OS=Homo sapiens OX=9606 GN=EXOSC3 PE=1 SV=3	-1.52776	0.147705	2.7346	0.753712	0.36566		1			1	2		1		1			1	1		1	12.5479	14.7357	12.4192	14.3436	16.705	15.2875	13.339	14.826	FALSE	TRUE	TRUE	FALSE	FALSE	FALSE	FALSE	FALSE
FOXG1_HUMAN	P55316	Forkhead box protein G1 OS=Homo sapiens OX=9606 GN=FOXG1 PE=1 SV=2	-3.55153	0.148194	2.196	0.357962	0.101674						1	4							0	0		12.4881	12.3505	12.3416	13.1107	12.839	17.2557	20.812	13.5903	FALSE	FALSE	FALSE	FALSE	FALSE	FALSE	FALSE	FALSE
COPD_HUMAN	P48444	Coatomer subunit delta OS=Homo sapiens OX=9606 GN=ARCN1 PE=1 SV=1	-0.628563	0.148406	3.0309	0.66263	0.11608	11	9	10	4	16	8	14	9	7	6	7	3	11	5	9	6	19.251	18.5073	18.8873	18.047	19.8648	18.6827	19.6621	18.9972	FALSE	FALSE	TRUE	TRUE	FALSE	FALSE	TRUE	FALSE
POP7_HUMAN	O75817	Ribonuclease P protein subunit p20 OS=Homo sapiens OX=9606 GN=POP7 PE=1 SV=2	-2.07935	0.148731	1.9562	0.563797	0.494653							1	1							1	1	10.1434	13.763	14.0793	13.6409	14.0007	13.1138	16.3005	16.529	FALSE	FALSE	FALSE	FALSE	FALSE	FALSE	FALSE	FALSE
DLDH_HUMAN	P09622	Dihydrolipoyl dehydrogenase, mitochondrial OS=Homo sapiens OX=9606 GN=DLD PE=1 SV=2	-2.14814	0.148843	2.6926	0.658471	1.21622					2	1	1						2	1	1		13.2971	12.3707	12.4236	13.0956	17.7343	15.4851	14.1024	12.4578	TRUE	FALSE	FALSE	FALSE	FALSE	FALSE	FALSE	FALSE
TBG2_HUMAN	Q9NRH3	Tubulin gamma-2 chain OS=Homo sapiens OX=9606 GN=TUBG2 PE=2 SV=1	-1.45855	0.148883	2.5355	0.502781	0.799505		1			1		1	1		0			0		0	0	13.7592	14.2352	13.3627	14.0655	16.634	13.1249	15.7269	15.771	FALSE	FALSE	FALSE	FALSE	FALSE	FALSE	FALSE	FALSE
PPAC_HUMAN	P24666	Low molecular weight phosphotyrosine protein phosphatase OS=Homo sapiens OX=9606 GN=ACP1 PE=1 SV=3	-2.77667	0.148923	3.4239	0.730477	0.218841		1	1			1	6	3		1	1			1	3	2	13.6648	16.8361	17.4773	12.4659	14.7127	17.8495	20.1391	18.8497	FALSE	FALSE	FALSE	FALSE	FALSE	FALSE	FALSE	FALSE
DIAP3_HUMAN	Q9NSV4	Protein diaphanous homolog 3 OS=Homo sapiens OX=9606 GN=DIAPH3 PE=1 SV=4	-1.18335	0.149068	2.8194	0.660715	0.618215					1	3	3	1					1	3	3	1	13.0426	11.9582	13.7016	13.8636	13.2184	14.1983	15.8838	13.9987	TRUE	TRUE	TRUE	TRUE	FALSE	TRUE	FALSE	TRUE
COPG1_HUMAN	Q9Y678	Coatomer subunit gamma-1 OS=Homo sapiens OX=9606 GN=COPG1 PE=1 SV=1	0.347204	0.149369	3.8067	0.751456	0.102035	16	15	18	13	18	20	11	12	10	9	10	9	9	12	9	9	20.5011	19.9929	20.2487	19.7471	19.7464	20.1536	19.6085	19.5924	FALSE	FALSE	FALSE	FALSE	FALSE	FALSE	FALSE	FALSE
RPN1_HUMAN	P04843	Dolichyl-diphosphooligosaccharide--protein glycosyltransferase subunit 1 OS=Homo sapiens OX=9606 GN=RPN1 PE=1 SV=1	-0.740718	0.149421	4.4002	0.775569	0.0120335	9	17	10	13	23	29	24	22	7	10	8	8	13	18	14	13	19.9037	20.0828	21.6055	20.3732	21.6447	20.9438	21.3374	21.0021	TRUE	TRUE	FALSE	TRUE	TRUE	FALSE	FALSE	TRUE
K1C25_HUMAN	Q7Z3Z0	Keratin, type I cytoskeletal 25 OS=Homo sapiens OX=9606 GN=KRT25 PE=1 SV=1	1.19402	0.150051	3.3479	0.614461	0.0777052	33	35	33	32	23	35	18	24	0	0	0	0	0	0	0	0	25.2671	24.7419	25.3588	26.8029	23.5311	25.784	23.3619	24.7176	FALSE	TRUE	TRUE	TRUE	FALSE	TRUE	FALSE	TRUE
GNAS1_HUMAN	Q5JWF2	Guanine nucleotide-binding protein G(s) subunit alpha isoforms XLas OS=Homo sapiens OX=9606 GN=GNAS PE=1 SV=2	-0.564042	0.15013	2.508	0.613228	0.08974	4	3	4	2	5	6	5	4	0	0	0	0	0	0	0	0	17.1919	16.6239	16.8942	17.9367	17.7782	17.2275	18.003	17.8944	FALSE	FALSE	FALSE	FALSE	FALSE	FALSE	FALSE	FALSE
GNAS2_HUMAN	P63092	Guanine nucleotide-binding protein G(s) subunit alpha isoforms short OS=Homo sapiens OX=9606 GN=GNAS PE=1 SV=1	-0.564042	0.15013	2.508	0.613228	0.08974	4	3	4	2	5	6	5	4	0	0	0	0	0	0	0	0	17.9955	17.4275	17.6978	18.7403	18.5818	18.0311	18.8066	18.698	FALSE	FALSE	FALSE	FALSE	FALSE	FALSE	FALSE	FALSE
NPL4_HUMAN	Q8TAT6	Nuclear protein localization protein 4 homolog OS=Homo sapiens OX=9606 GN=NPLOC4 PE=1 SV=3	-1.61597	0.150258	2.4559	0.510078	0.988003					2		1						1		1		12.3009	11.4888	12.2699	14.3204	15.2977	12.0649	15.2947	14.1867	FALSE	FALSE	FALSE	TRUE	FALSE	FALSE	FALSE	FALSE
PK1IP_HUMAN	Q9NWT1	p21-activated protein kinase-interacting protein 1 OS=Homo sapiens OX=9606 GN=PAK1IP1 PE=1 SV=2	-1.12665	0.150415	2.8855	0.708481	0.396345	2	2	2		3	2	3	2	1	2	1		2	2	2	2	16.2018	16.6034	16.2007	14.0095	16.6769	16.6457	17.4501	16.7492	TRUE	TRUE	FALSE	FALSE	FALSE	FALSE	FALSE	FALSE
H90B2_HUMAN	Q58FF8	Putative heat shock protein HSP 90-beta 2 OS=Homo sapiens OX=9606 GN=HSP90AB2P PE=1 SV=2	-0.439419	0.151185	4.6353	0.792672	0.0120824	25	29	31	20	30	32	30	32	1	1	1	1	1	1	1	1	23.7947	23.2598	23.594	24.3087	24.5081	24.0909	23.8461	24.2698	FALSE	FALSE	FALSE	FALSE	FALSE	FALSE	FALSE	FALSE
FR1L4_HUMAN	A9Z1Z3	Fer-1-like protein 4 OS=Homo sapiens OX=9606 GN=FER1L4 PE=2 SV=1	-1.27944	0.151495	1.844	0.176597	0.301508			1		2			1			0		0			0	12.8297	12.739	14.0598	13.5297	16.2152	14.3716	12.9824	14.7068	TRUE	TRUE	TRUE	TRUE	TRUE	TRUE	FALSE	FALSE
MRCKG_HUMAN	Q6DT37	Serine/threonine-protein kinase MRCK gamma OS=Homo sapiens OX=9606 GN=CDC42BPG PE=1 SV=2	-1.80363	0.151741	0.9798	0.169729	0.680855					1			1					1			1	13.0706	12.2405	11.7309	13.9366	16.1317	12.8565	13.0267	16.1783	FALSE	FALSE	FALSE	FALSE	FALSE	FALSE	FALSE	FALSE
RAB6A_HUMAN	P20340	Ras-related protein Rab-6A OS=Homo sapiens OX=9606 GN=RAB6A PE=1 SV=3	-0.658021	0.151825	2.7048	0.646185	0.0855013	3	4	6	6	7	7	9	6	0	0	0	1	1	0	1	1	20.2238	19.6076	20.1802	21.2302	21.1682	20.5851	21.3771	20.7435	TRUE	FALSE	FALSE	FALSE	FALSE	FALSE	FALSE	FALSE
K2C78_HUMAN	Q8N1N4	Keratin, type II cytoskeletal 78 OS=Homo sapiens OX=9606 GN=KRT78 PE=1 SV=2	0.758769	0.151862	3.6304	0.694552	0.185914	12	17	12	24	2	13	5	8	4	5	3	6	0	6	1	1	23.7929	23.2835	23.6737	25.0037	22.4717	23.7372	23.308	23.2017	TRUE	FALSE	FALSE	FALSE	FALSE	FALSE	FALSE	FALSE
TOIP1_HUMAN	Q5JTV8	Torsin-1A-interacting protein 1 OS=Homo sapiens OX=9606 GN=TOR1AIP1 PE=1 SV=2	-1.43878	0.151908	2.4316	0.69699	0.341669	4	1	2		4	2	3	3	2	0	1		1	1	1	1	15.9849	13.7396	15.01	12.5086	16.0631	15.1134	16.0925	15.7292	TRUE	TRUE	FALSE	FALSE	TRUE	FALSE	TRUE	FALSE
YTHD3_HUMAN	Q7Z739	YTH domain-containing family protein 3 OS=Homo sapiens OX=9606 GN=YTHDF3 PE=1 SV=1	-0.530594	0.152001	4.6796	0.766796	0.0243347	5	5	5	3	4	6	4	4	0	0	0	0	0	0	0	0	18.4546	18.0279	18.3485	18.9037	18.7463	18.9518	18.4697	19.6893	FALSE	FALSE	FALSE	FALSE	FALSE	FALSE	FALSE	FALSE
KATL2_HUMAN	Q8IYT4	Katanin p60 ATPase-containing subunit A-like 2 OS=Homo sapiens OX=9606 GN=KATNAL2 PE=1 SV=3	-2.78197	0.152307	2.04	0.518333	0.433542							1	2							1	1	11.7541	13.3593	11.173	15.6727	13.4334	13.4715	18.3287	17.8535	TRUE	FALSE	FALSE	FALSE	TRUE	TRUE	TRUE	TRUE
TIM23_HUMAN	O14925	Mitochondrial import inner membrane translocase subunit Tim23 OS=Homo sapiens OX=9606 GN=TIMM23 PE=1 SV=1	-1.68778	0.152321	1.9844	0.634701	0.0951307					1		1						0		0		13.2391	12.2045	12.8514	14.54	16.0324	13.0757	16.6628	13.8153	TRUE	FALSE	FALSE	TRUE	FALSE	FALSE	FALSE	TRUE
PPIA_HUMAN	P62937	Peptidyl-prolyl cis-trans isomerase A OS=Homo sapiens OX=9606 GN=PPIA PE=1 SV=2	-2.82456	0.152616	3.4542	0.637572	0.19581		2	2	3	6	5	4	8		1	1	2	3	3	3	4	13.5666	18.1782	18.5201	20.6341	20.6785	19.8674	19.944	21.7074	FALSE	TRUE	FALSE	FALSE	TRUE	TRUE	TRUE	TRUE
CNOT1_HUMAN	A5YKK6	CCR4-NOT transcription complex subunit 1 OS=Homo sapiens OX=9606 GN=CNOT1 PE=1 SV=2	-0.384523	0.153028	2.8923	0.719877	0.0550781	6	6	8	3	9	6	10	5	4	4	6	3	7	5	7	4	15.9889	15.4936	16.0921	16.0095	16.4774	15.8273	16.6788	16.1387	FALSE	FALSE	FALSE	FALSE	FALSE	FALSE	FALSE	FALSE
KCC2G_HUMAN	Q13555	Calcium/calmodulin-dependent protein kinase type II subunit gamma OS=Homo sapiens OX=9606 GN=CAMK2G PE=1 SV=4	-0.627105	0.153045	3.1304	0.787268	0.293483	5	3	7	2	4	3	6	7	1	1	2	1	1	1	2	1	17.8511	18.1627	18.3813	18.2422	18.5496	18.0652	19.6372	18.8938	TRUE	FALSE	FALSE	FALSE	FALSE	FALSE	FALSE	FALSE
S10A4_HUMAN	P26447	Protein S100-A4 OS=Homo sapiens OX=9606 GN=S100A4 PE=1 SV=1	-3.12172	0.153219	2.3806	0.57373	0.22957		2	2	3	2	3	5	6		1	2	2	2	2	3	4	13.4426	17.9414	19.879	20.8822	20.6638	20.3554	21.463	22.1498	FALSE	FALSE	FALSE	FALSE	FALSE	FALSE	FALSE	FALSE
RAB6B_HUMAN	Q9NRW1	Ras-related protein Rab-6B OS=Homo sapiens OX=9606 GN=RAB6B PE=1 SV=1	-0.615048	0.155002	2.7048	0.646185	0.0855013	3	4	6	5	6	7	8	5	0	0	0	0	0	0	0	0	20.2763	19.6601	20.2327	21.2094	21.1781	20.6376	21.2939	20.7291	TRUE	TRUE	TRUE	TRUE	FALSE	TRUE	TRUE	FALSE
SYLC_HUMAN	Q9P2J5	Leucine--tRNA ligase, cytoplasmic OS=Homo sapiens OX=9606 GN=LARS PE=1 SV=2	-0.506979	0.155017	4.6235	0.823714	0.0232429	47	52	44	24	50	54	52	39	28	30	28	16	29	30	31	26	20.7832	20.6767	20.6423	19.6505	20.9999	20.7838	21.2993	20.6977	FALSE	TRUE	FALSE	FALSE	FALSE	FALSE	FALSE	FALSE
PSME3_HUMAN	P61289	Proteasome activator complex subunit 3 OS=Homo sapiens OX=9606 GN=PSME3 PE=1 SV=1	-1.36603	0.155149	3.4418	0.761927	0.817698		1		2	2	4	1	3		1		2	1	2	1	1	14.0543	15.5048	14.8145	17.4353	16.8324	17.0985	16.698	16.644	FALSE	FALSE	FALSE	TRUE	TRUE	FALSE	FALSE	FALSE
STXB1_HUMAN	P61764	Syntaxin-binding protein 1 OS=Homo sapiens OX=9606 GN=STXBP1 PE=1 SV=1	-1.86358	0.155304	2.5055	0.646059	0.480327					3		1						3		1		13.4096	11.2074	10.9574	13.0619	16.2058	12.4978	14.9425	12.4446	FALSE	FALSE	FALSE	FALSE	FALSE	FALSE	FALSE	FALSE
[truncated: 1,086 more rows]

## Sheet: RBM7 wt mut (Fig4C) 
Column description
[truncated: 58 more rows]

## Sheet: Phosporylation sites RBM7(S5A)
Column description
[truncated: 32 more rows]

## Sheet: Phos. sites PME1 (S6A)
Column description
[truncated: 27 more rows]

[truncated: 6 more sheets: Phos. sites AMOTL2 (S8A), CDCA4 wt mut  (S12A), IER2 wt mut (S12B) , PME1 wt mut (S12C) , AMOTL2 wt mut (S12D), B55 inhibitor pulldown(S14F) ]
