# Supplementary material for: Substrate recognition principles for the PP2A-B55 protein phosphatase
Source: Sci Adv. 2024 Oct 2;10(40):eadp5491. doi: 10.1126/sciadv.adp5491 (PMC11446282; doi:10.1126/sciadv.adp5491)
Supplement: Supplementary file 2 — Tables S2 to S4 [file sciadv.adp5491_tables_s2_to_s4.zip › sciadv.adp5491_tables_s2_to_s4/adp5491_table_s4.xlsx]

## Sheet: Sheet1
sequence	template	design method	complex_normalized	sc_value	dG_cross	dG_separated	dSASA_int	dSASA_polar	dSASA_polar/dSASA	dG_cross/dSASA	avg_plddt	mpnn	rmsBB	experiment
LLELAKKKLKELEEEPDPDLRKKTLVRNMIKKLE	CDC4A	ProteinMPNN	-1.637	0.582	-62.302	-49.523	2357.95	1029.14	0.436457	-0.0264221	94.59	1.18	0.36	204
PVKLQLLKKAKEKLADENLSLEKKVLLKNLIKSW	Zds1	ProteinMPNN	-1.68	0.652	-60.628	-47.963	2141.81	728.468	0.340118	-0.0283069	91.92	1.33	0.52	68
ELIKRLYEKAKEKLKDESRSLEKKVLLRNWIKSL	Zds1	ProteinMPNN	-1.645	0.668	-65.535	-58.744	2015.18	679.678	0.337278	-0.0325206	90.83	1.37	0.69	62.5
ELPLEEVERLLKLAEEKLKDESLSLTKKVLLRNL	CDC4A	ProteinMPNN	-1.639	0.664	-66.24	-53.204	2055.57	789.986	0.384315	-0.0322247	91.1	1.24	0.47	55.5
LLELAKKKYEEELKKKEPDLTKLVLLKNVIKKLK	CDC4A	ProteinMPNN	-1.598	0.651	-60.567	-35.522	2289.47	961.99	0.42018	-0.0264546	91.61	1.22	0.86	42
EEKLRILEKMEEKLKDKSLSLEKKVLLKNAKKSL	Zds1	ProteinMPNN	-1.69	0.698	-63.521	-55.469	2027.36	834.856	0.411795	-0.0313319	93.11	1.38	1.19	28
EKILEIAKKKIEELKKKPGGLDLEKYLLYKKLIEKV	IER2	ProteinMPNN	-1.65	0.653	-74.763	-56.18	2439.36	957.333	0.392453	-0.0306486	91.22	1.23	0.68	15
EKRKKLKEKALEKLKDPNRDLEEKVLLRNWLKSL	Zds1	ProteinMPNN	-1.607	0.679	-60.755	-50.522	2184.27	884.138	0.404774	-0.0278147	91.13	1.38	0.92	14
RLPINLERALYRLSHLKLSNSKRELYEQVALKLAMLGFLNLVNHT	Zds1	FlexPepDesign	-1.6	0.659	-63.863	-53.986	2142.31	684.921	0.319711	-0.0298103	93.16	N/A	0.8	11.5
SLIWQSNMDKALVKLQLCHMLEQPDLTKSVMILAGVLAAQEFM	CDC4A	FlexPepDesign	-1.544	0.628	-64.83	-52.219	2298.93	873.486	0.379952	-0.0282	90.4	N/A	2	0
QRLMTLSVWKMYHSRMQRGGEDAWLSLMLSLAMRLG	IER2	FlexPepDesign	-1.529	0.671	-67.278	-59.146	2471.42	931.237	0.376803	-0.0272225	87.9	N/A	0.5	0
MQPINKARALYRISHLKLSNSKREQDEQVLLRLHMIAFLNIVNHT	Zds1	FlexPepDesign	-1.467	0.577	-51.693	-41.996	2138.38	876.407	0.409847	-0.0241739	84	N/A	2.6	0
