# Supplementary material for: Substrate recognition principles for the PP2A-B55 protein phosphatase
Source: Sci Adv. 2024 Oct 2;10(40):eadp5491. doi: 10.1126/sciadv.adp5491 (PMC11446282; doi:10.1126/sciadv.adp5491)
Supplement: Supplementary file 3 — Data S1 [file sciadv.adp5491_data_s1.zip]

Archive with 76 entries (75 files):
- Dataset 1/
- __MACOSX/._Dataset 1
- Dataset 1/b55_O14737-PDCD5_HUMAN_unrelaxed_rank_001_alphafold2_multimer_v3_model_4_seed_000.pdb
- __MACOSX/Dataset 1/._b55_O14737-PDCD5_HUMAN_unrelaxed_rank_001_alphafold2_multimer_v3_model_4_seed_000.pdb
- Dataset 1/b55_eya3_61-105_unrelaxed_rank_001_alphafold2_multimer_v3_model_2_seed_000.pdb
- __MACOSX/Dataset 1/._b55_eya3_61-105_unrelaxed_rank_001_alphafold2_multimer_v3_model_2_seed_000.pdb
- Dataset 1/b55_Q9BTL4-IER2_HUMAN_unrelaxed_rank_002_alphafold2_multimer_v3_model_2_seed_000.pdb
- __MACOSX/Dataset 1/._b55_Q9BTL4-IER2_HUMAN_unrelaxed_rank_002_alphafold2_multimer_v3_model_2_seed_000.pdb
- Dataset 1/b55_Q32MH5-ATOSA_HUMAN_unrelaxed_rank_002_alphafold2_multimer_v3_model_5_seed_000.pdb
- __MACOSX/Dataset 1/._b55_Q32MH5-ATOSA_HUMAN_unrelaxed_rank_002_alphafold2_multimer_v3_model_5_seed_000.pdb
- Dataset 1/b55_Q8WUM9-S20A1_HUMAN_unrelaxed_rank_001_alphafold2_multimer_v3_model_5_seed_000.pdb
- __MACOSX/Dataset 1/._b55_Q8WUM9-S20A1_HUMAN_unrelaxed_rank_001_alphafold2_multimer_v3_model_5_seed_000.pdb
- Dataset 1/b55_zds1_851-895_relaxed_rank_001_alphafold2_multimer_v3_model_4_seed_000.pdb
- __MACOSX/Dataset 1/._b55_zds1_851-895_relaxed_rank_001_alphafold2_multimer_v3_model_4_seed_000.pdb
- Dataset 1/b55_Q5T953-IER5L_HUMAN_unrelaxed_rank_001_alphafold2_multimer_v3_model_4_seed_000.pdb
- __MACOSX/Dataset 1/._b55_Q5T953-IER5L_HUMAN_unrelaxed_rank_001_alphafold2_multimer_v3_model_4_seed_000.pdb
- Dataset 1/b55_Q9Y2J4-AMOL2_HUMAN_unrelaxed_rank_001_alphafold2_multimer_v3_model_2_seed_000.pdb
- __MACOSX/Dataset 1/._b55_Q9Y2J4-AMOL2_HUMAN_unrelaxed_rank_001_alphafold2_multimer_v3_model_2_seed_000.pdb
- Dataset 1/b55_amotl2_1-42_relaxed_rank_001_alphafold2_multimer_v3_model_4_seed_000.pdb
- __MACOSX/Dataset 1/._b55_amotl2_1-42_relaxed_rank_001_alphafold2_multimer_v3_model_4_seed_000.pdb
- Dataset 1/b55_P56211-ARP19_HUMAN_unrelaxed_rank_005_alphafold2_multimer_v3_model_4_seed_000.pdb
- __MACOSX/Dataset 1/._b55_P56211-ARP19_HUMAN_unrelaxed_rank_005_alphafold2_multimer_v3_model_4_seed_000.pdb
- Dataset 1/b55_Q12948-FOXC1_HUMAN_unrelaxed_rank_001_alphafold2_multimer_v3_model_3_seed_000.pdb
- __MACOSX/Dataset 1/._b55_Q12948-FOXC1_HUMAN_unrelaxed_rank_001_alphafold2_multimer_v3_model_3_seed_000.pdb
- Dataset 1/b55_Q9H0K1-SIK2_HUMAN_relaxed_rank_001_v3_model_5_only_pep.pdb
- __MACOSX/Dataset 1/._b55_Q9H0K1-SIK2_HUMAN_relaxed_rank_001_v3_model_5_only_pep.pdb
- Dataset 1/holoenzyme_cdca4_relaxed_rank_001_alphafold2_multimer_v3_model_1_seed_000.pdb
- __MACOSX/Dataset 1/._holoenzyme_cdca4_relaxed_rank_001_alphafold2_multimer_v3_model_1_seed_000.pdb
- Dataset 1/b55_Q9BXL8-CDCA4_HUMAN_unrelaxed_rank_002_alphafold2_multimer_v3_model_4_seed_000.pdb
- __MACOSX/Dataset 1/._b55_Q9BXL8-CDCA4_HUMAN_unrelaxed_rank_002_alphafold2_multimer_v3_model_4_seed_000.pdb
- Dataset 1/b55_Q14140-SRTD2_HUMAN_unrelaxed_rank_003_alphafold2_multimer_v3_model_4_seed_000.pdb
- __MACOSX/Dataset 1/._b55_Q14140-SRTD2_HUMAN_unrelaxed_rank_003_alphafold2_multimer_v3_model_4_seed_000.pdb
- Dataset 1/b55_Q99504-EYA3_HUMAN_unrelaxed_rank_005_alphafold2_multimer_v3_model_4_seed_000.pdb
- __MACOSX/Dataset 1/._b55_Q99504-EYA3_HUMAN_unrelaxed_rank_005_alphafold2_multimer_v3_model_4_seed_000.pdb
- Dataset 1/design_best_after_round1.pdb
- __MACOSX/Dataset 1/._design_best_after_round1.pdb
- Dataset 1/b55_zds1_851-895_unrelaxed_rank_001_alphafold2_multimer_v3_model_4_seed_000.pdb
- __MACOSX/Dataset 1/._b55_zds1_851-895_unrelaxed_rank_001_alphafold2_multimer_v3_model_4_seed_000.pdb
- Dataset 1/b55_Q99958-FOXC2_HUMAN_unrelaxed_rank_003_alphafold2_multimer_v3_model_4_seed_000.pdb
- __MACOSX/Dataset 1/._b55_Q99958-FOXC2_HUMAN_unrelaxed_rank_003_alphafold2_multimer_v3_model_4_seed_000.pdb
- Dataset 1/b55_Q9Y570-PPME1_HUMAN_relaxed_rank_002_model_5_only_pep.pdb
- __MACOSX/Dataset 1/._b55_Q9Y570-PPME1_HUMAN_relaxed_rank_002_model_5_only_pep.pdb
- Dataset 1/b55_Q9BTL4-IER2_HUMAN_relaxed_rank_001_v3_model_4_only_pep.pdb
- __MACOSX/Dataset 1/._b55_Q9BTL4-IER2_HUMAN_relaxed_rank_001_v3_model_4_only_pep.pdb
- Dataset 1/b55_Q9Y570-PPME1_HUMAN_unrelaxed_rank_002_alphafold2_multimer_v3_model_5_seed_000.pdb
- __MACOSX/Dataset 1/._b55_Q9Y570-PPME1_HUMAN_unrelaxed_rank_002_alphafold2_multimer_v3_model_5_seed_000.pdb
- Dataset 1/b55_Q9H0K1-SIK2_HUMAN_unrelaxed_rank_001_alphafold2_multimer_v3_model_5_seed_000.pdb
- __MACOSX/Dataset 1/._b55_Q9H0K1-SIK2_HUMAN_unrelaxed_rank_001_alphafold2_multimer_v3_model_5_seed_000.pdb
- Dataset 1/b55_Q9NNX1-TUFT1_HUMAN_unrelaxed_rank_001_alphafold2_multimer_v3_model_3_seed_000.pdb
- __MACOSX/Dataset 1/._b55_Q9NNX1-TUFT1_HUMAN_unrelaxed_rank_001_alphafold2_multimer_v3_model_3_seed_000.pdb
- Dataset 1/b55_Q9UDT6-CLIP2_HUMAN_unrelaxed_rank_001_alphafold2_multimer_v3_model_4_seed_000.pdb
- __MACOSX/Dataset 1/._b55_Q9UDT6-CLIP2_HUMAN_unrelaxed_rank_001_alphafold2_multimer_v3_model_4_seed_000.pdb
- Dataset 1/b55_Q9P0K8-FOXJ2_HUMAN_unrelaxed_rank_001_alphafold2_multimer_v3_model_5_seed_000.pdb
- __MACOSX/Dataset 1/._b55_Q9P0K8-FOXJ2_HUMAN_unrelaxed_rank_001_alphafold2_multimer_v3_model_5_seed_000.pdb
- Dataset 1/b55_eya3_61-105_relaxed_rank_001_alphafold2_multimer_v3_model_2_seed_000.pdb
- __MACOSX/Dataset 1/._b55_eya3_61-105_relaxed_rank_001_alphafold2_multimer_v3_model_2_seed_000.pdb
- Dataset 1/b55_Q96E09-PBIR1_HUMAN_unrelaxed_rank_001_alphafold2_multimer_v3_model_4_seed_000.pdb
- __MACOSX/Dataset 1/._b55_Q96E09-PBIR1_HUMAN_unrelaxed_rank_001_alphafold2_multimer_v3_model_4_seed_000.pdb
- Dataset 1/b55_O60548-FOXD2_HUMAN_unrelaxed_rank_002_alphafold2_multimer_v3_model_5_seed_000.pdb
- __MACOSX/Dataset 1/._b55_O60548-FOXD2_HUMAN_unrelaxed_rank_002_alphafold2_multimer_v3_model_5_seed_000.pdb
- Dataset 1/b55_Q9Y580-RBM7_HUMAN_relaxed_rank_002_v3_model_1_only_pep.pdb
- __MACOSX/Dataset 1/._b55_Q9Y580-RBM7_HUMAN_relaxed_rank_002_v3_model_1_only_pep.pdb
- Dataset 1/b55_Q9BXL8-CDCA4_HUMAN_relaxed_rank_002_v3_model_4_only_pep.pdb
- __MACOSX/Dataset 1/._b55_Q9BXL8-CDCA4_HUMAN_relaxed_rank_002_v3_model_4_only_pep.pdb
- Dataset 1/b55_Q9Y580-RBM7_HUMAN_unrelaxed_rank_002_alphafold2_multimer_v3_model_1_seed_000.pdb
- __MACOSX/Dataset 1/._b55_Q9Y580-RBM7_HUMAN_unrelaxed_rank_002_alphafold2_multimer_v3_model_1_seed_000.pdb
- Dataset 1/b55_eya3_73-93_unrelaxed_rank_001_alphafold2_multimer_v3_model_2_seed_000.pdb
- __MACOSX/Dataset 1/._b55_eya3_73-93_unrelaxed_rank_001_alphafold2_multimer_v3_model_2_seed_000.pdb
- Dataset 1/b55_Q13671-RIN1_HUMAN_unrelaxed_rank_001_alphafold2_multimer_v3_model_4_seed_000.pdb
- __MACOSX/Dataset 1/._b55_Q13671-RIN1_HUMAN_unrelaxed_rank_001_alphafold2_multimer_v3_model_4_seed_000.pdb
- Dataset 1/b55_O43768-ENSA_HUMAN_unrelaxed_rank_002_alphafold2_multimer_v3_model_5_seed_000.pdb
- __MACOSX/Dataset 1/._b55_O43768-ENSA_HUMAN_unrelaxed_rank_002_alphafold2_multimer_v3_model_5_seed_000.pdb
- Dataset 1/b55_Q5VY09-IER5_HUMAN_unrelaxed_rank_002_alphafold2_multimer_v3_model_2_seed_000.pdb
- __MACOSX/Dataset 1/._b55_Q5VY09-IER5_HUMAN_unrelaxed_rank_002_alphafold2_multimer_v3_model_2_seed_000.pdb
- Dataset 1/b55_e4orf4_relaxed_rank_001_alphafold2_multimer_v3_model_3_seed_000.pdb
- __MACOSX/Dataset 1/._b55_e4orf4_relaxed_rank_001_alphafold2_multimer_v3_model_3_seed_000.pdb
