# Supplementary material for: Substrate recognition principles for the PP2A-B55 protein phosphatase
Source: Sci Adv. 2024 Oct 2;10(40):eadp5491. doi: 10.1126/sciadv.adp5491 (PMC11446282; doi:10.1126/sciadv.adp5491)
Supplement: Supplementary file 3 — Data S1 [file sciadv.adp5491_data_s1.zip › Dataset 1/b55_O14737-PDCD5_HUMAN_unrelaxed_rank_001_alphafold2_multimer_v3_model_4_seed_000.pdb]

MODEL     1                                                                     
ATOM      1  N   MET A   1     -42.906  19.125  18.609  1.00 24.08           N  
ATOM      2  CA  MET A   1     -41.625  19.734  18.219  1.00 24.08           C  
ATOM      3  C   MET A   1     -40.500  18.719  18.203  1.00 24.08           C  
ATOM      4  CB  MET A   1     -41.281  20.891  19.156  1.00 24.08           C  
ATOM      5  O   MET A   1     -40.094  18.234  19.266  1.00 24.08           O  
ATOM      6  CG  MET A   1     -41.938  22.203  18.797  1.00 24.08           C  
ATOM      7  SD  MET A   1     -41.344  23.609  19.812  1.00 24.08           S  
ATOM      8  CE  MET A   1     -42.688  24.797  19.547  1.00 24.08           C  
ATOM      9  N   ALA A   2     -40.469  17.594  17.406  1.00 27.61           N  
ATOM     10  CA  ALA A   2     -39.562  16.469  17.344  1.00 27.61           C  
ATOM     11  C   ALA A   2     -38.125  16.953  17.281  1.00 27.61           C  
ATOM     12  CB  ALA A   2     -39.875  15.586  16.125  1.00 27.61           C  
ATOM     13  O   ALA A   2     -37.812  17.922  16.578  1.00 27.61           O  
ATOM     14  N   GLY A   3     -37.219  17.047  18.312  1.00 26.59           N  
ATOM     15  CA  GLY A   3     -35.812  17.375  18.391  1.00 26.59           C  
ATOM     16  C   GLY A   3     -35.000  16.828  17.234  1.00 26.59           C  
ATOM     17  O   GLY A   3     -35.156  15.664  16.859  1.00 26.59           O  
ATOM     18  N   ALA A   4     -34.656  17.500  16.047  1.00 29.78           N  
ATOM     19  CA  ALA A   4     -33.719  17.188  14.969  1.00 29.78           C  
ATOM     20  C   ALA A   4     -32.406  16.656  15.523  1.00 29.78           C  
ATOM     21  CB  ALA A   4     -33.469  18.438  14.117  1.00 29.78           C  
ATOM     22  O   ALA A   4     -31.594  17.406  16.047  1.00 29.78           O  
ATOM     23  N   GLY A   5     -32.125  15.891  16.547  1.00 33.84           N  
ATOM     24  CA  GLY A   5     -30.844  15.305  16.922  1.00 33.84           C  
ATOM     25  C   GLY A   5     -30.000  14.875  15.727  1.00 33.84           C  
ATOM     26  O   GLY A   5     -30.156  13.766  15.219  1.00 33.84           O  
ATOM     27  N   GLY A   6     -29.750  15.719  14.570  1.00 36.28           N  
ATOM     28  CA  GLY A   6     -28.938  15.461  13.383  1.00 36.28           C  
ATOM     29  C   GLY A   6     -27.641  14.758  13.695  1.00 36.28           C  
ATOM     30  O   GLY A   6     -26.844  15.242  14.492  1.00 36.28           O  
ATOM     31  N   GLY A   7     -27.438  13.578  13.922  1.00 42.00           N  
ATOM     32  CA  GLY A   7     -26.203  12.812  13.969  1.00 42.00           C  
ATOM     33  C   GLY A   7     -25.094  13.406  13.117  1.00 42.00           C  
ATOM     34  O   GLY A   7     -25.359  14.109  12.141  1.00 42.00           O  
ATOM     35  N   ASN A   8     -23.906  14.047  13.594  1.00 51.47           N  
ATOM     36  CA  ASN A   8     -22.703  14.625  13.023  1.00 51.47           C  
ATOM     37  C   ASN A   8     -22.297  13.914  11.742  1.00 51.47           C  
ATOM     38  CB  ASN A   8     -21.562  14.594  14.039  1.00 51.47           C  
ATOM     39  O   ASN A   8     -21.438  13.023  11.766  1.00 51.47           O  
ATOM     40  CG  ASN A   8     -21.016  15.977  14.359  1.00 51.47           C  
ATOM     41  ND2 ASN A   8     -20.000  16.031  15.211  1.00 51.47           N  
ATOM     42  OD1 ASN A   8     -21.516  16.984  13.852  1.00 51.47           O  
ATOM     43  N   ASP A   9     -23.047  13.680  10.719  1.00 69.62           N  
ATOM     44  CA  ASP A   9     -22.656  13.180   9.398  1.00 69.62           C  
ATOM     45  C   ASP A   9     -21.656  14.133   8.727  1.00 69.62           C  
ATOM     46  CB  ASP A   9     -23.891  13.000   8.516  1.00 69.62           C  
ATOM     47  O   ASP A   9     -21.984  15.289   8.469  1.00 69.62           O  
ATOM     48  CG  ASP A   9     -24.406  11.570   8.523  1.00 69.62           C  
ATOM     49  OD1 ASP A   9     -23.688  10.656   8.977  1.00 69.62           O  
ATOM     50  OD2 ASP A   9     -25.562  11.359   8.062  1.00 69.62           O  
ATOM     51  N   ILE A  10     -20.375  13.883   8.805  1.00 83.50           N  
ATOM     52  CA  ILE A  10     -19.328  14.641   8.125  1.00 83.50           C  
ATOM     53  C   ILE A  10     -19.625  14.711   6.629  1.00 83.50           C  
ATOM     54  CB  ILE A  10     -17.938  14.016   8.375  1.00 83.50           C  
ATOM     55  O   ILE A  10     -19.859  13.680   5.992  1.00 83.50           O  
ATOM     56  CG1 ILE A  10     -17.625  13.977   9.875  1.00 83.50           C  
ATOM     57  CG2 ILE A  10     -16.859  14.781   7.605  1.00 83.50           C  
ATOM     58  CD1 ILE A  10     -16.359  13.203  10.227  1.00 83.50           C  
ATOM     59  N   GLN A  11     -19.812  15.961   6.211  1.00 91.50           N  
ATOM     60  CA  GLN A  11     -19.922  16.172   4.773  1.00 91.50           C  
ATOM     61  C   GLN A  11     -18.562  16.453   4.145  1.00 91.50           C  
ATOM     62  CB  GLN A  11     -20.891  17.328   4.484  1.00 91.50           C  
ATOM     63  O   GLN A  11     -17.844  17.344   4.594  1.00 91.50           O  
ATOM     64  CG  GLN A  11     -22.344  17.031   4.844  1.00 91.50           C  
ATOM     65  CD  GLN A  11     -23.281  18.156   4.473  1.00 91.50           C  
ATOM     66  NE2 GLN A  11     -24.578  17.875   4.480  1.00 91.50           N  
ATOM     67  OE1 GLN A  11     -22.844  19.281   4.184  1.00 91.50           O  
ATOM     68  N   TRP A  12     -18.297  15.734   3.141  1.00 93.81           N  
ATOM     69  CA  TRP A  12     -16.984  15.852   2.504  1.00 93.81           C  
ATOM     70  C   TRP A  12     -17.062  16.734   1.261  1.00 93.81           C  
ATOM     71  CB  TRP A  12     -16.453  14.469   2.133  1.00 93.81           C  
ATOM     72  O   TRP A  12     -18.016  16.641   0.485  1.00 93.81           O  
ATOM     73  CG  TRP A  12     -16.062  13.633   3.312  1.00 93.81           C  
ATOM     74  CD1 TRP A  12     -16.812  12.688   3.949  1.00 93.81           C  
ATOM     75  CD2 TRP A  12     -14.805  13.664   4.000  1.00 93.81           C  
ATOM     76  CE2 TRP A  12     -14.875  12.711   5.047  1.00 93.81           C  
ATOM     77  CE3 TRP A  12     -13.625  14.398   3.834  1.00 93.81           C  
ATOM     78  NE1 TRP A  12     -16.109  12.133   4.992  1.00 93.81           N  
ATOM     79  CH2 TRP A  12     -12.672  13.219   5.734  1.00 93.81           C  
ATOM     80  CZ2 TRP A  12     -13.812  12.484   5.922  1.00 93.81           C  
ATOM     81  CZ3 TRP A  12     -12.562  14.172   4.707  1.00 93.81           C  
ATOM     82  N   CYS A  13     -16.016  17.547   1.085  1.00 93.31           N  
ATOM     83  CA  CYS A  13     -15.930  18.453  -0.058  1.00 93.31           C  
ATOM     84  C   CYS A  13     -14.617  18.266  -0.810  1.00 93.31           C  
ATOM     85  CB  CYS A  13     -16.062  19.906   0.395  1.00 93.31           C  
ATOM     86  O   CYS A  13     -13.602  17.906  -0.213  1.00 93.31           O  
ATOM     87  SG  CYS A  13     -17.625  20.266   1.228  1.00 93.31           S  
ATOM     88  N   PHE A  14     -14.734  18.625  -2.086  1.00 92.88           N  
ATOM     89  CA  PHE A  14     -13.531  18.625  -2.912  1.00 92.88           C  
ATOM     90  C   PHE A  14     -12.617  19.781  -2.543  1.00 92.88           C  
ATOM     91  CB  PHE A  14     -13.898  18.703  -4.398  1.00 92.88           C  
ATOM     92  O   PHE A  14     -13.078  20.922  -2.371  1.00 92.88           O  
ATOM     93  CG  PHE A  14     -12.711  18.766  -5.316  1.00 92.88           C  
ATOM     94  CD1 PHE A  14     -12.273  19.969  -5.832  1.00 92.88           C  
ATOM     95  CD2 PHE A  14     -12.023  17.609  -5.660  1.00 92.88           C  
ATOM     96  CE1 PHE A  14     -11.172  20.031  -6.684  1.00 92.88           C  
ATOM     97  CE2 PHE A  14     -10.922  17.656  -6.508  1.00 92.88           C  
ATOM     98  CZ  PHE A  14     -10.500  18.875  -7.020  1.00 92.88           C  
ATOM     99  N   SER A  15     -11.359  19.484  -2.365  1.00 91.81           N  
ATOM    100  CA  SER A  15     -10.391  20.531  -2.080  1.00 91.81           C  
ATOM    101  C   SER A  15      -9.500  20.812  -3.291  1.00 91.81           C  
ATOM    102  CB  SER A  15      -9.523  20.156  -0.881  1.00 91.81           C  
ATOM    103  O   SER A  15      -9.539  21.906  -3.854  1.00 91.81           O  
ATOM    104  OG  SER A  15      -8.609  21.203  -0.564  1.00 91.81           O  
ATOM    105  N   GLN A  16      -8.742  19.781  -3.697  1.00 92.25           N  
ATOM    106  CA  GLN A  16      -7.816  19.969  -4.805  1.00 92.25           C  
ATOM    107  C   GLN A  16      -7.445  18.641  -5.445  1.00 92.25           C  
ATOM    108  CB  GLN A  16      -6.551  20.703  -4.332  1.00 92.25           C  
ATOM    109  O   GLN A  16      -7.652  17.578  -4.844  1.00 92.25           O  
ATOM    110  CG  GLN A  16      -5.781  19.938  -3.258  1.00 92.25           C  
ATOM    111  CD  GLN A  16      -4.562  20.703  -2.768  1.00 92.25           C  
ATOM    112  NE2 GLN A  16      -3.830  20.109  -1.831  1.00 92.25           N  
ATOM    113  OE1 GLN A  16      -4.285  21.812  -3.225  1.00 92.25           O  
ATOM    114  N   VAL A  17      -6.984  18.750  -6.699  1.00 92.94           N  
ATOM    115  CA  VAL A  17      -6.438  17.594  -7.406  1.00 92.94           C  
ATOM    116  C   VAL A  17      -5.062  17.938  -7.977  1.00 92.94           C  
ATOM    117  CB  VAL A  17      -7.379  17.125  -8.539  1.00 92.94           C  
ATOM    118  O   VAL A  17      -4.875  19.016  -8.547  1.00 92.94           O  
ATOM    119  CG1 VAL A  17      -7.566  18.219  -9.578  1.00 92.94           C  
ATOM    120  CG2 VAL A  17      -6.836  15.852  -9.188  1.00 92.94           C  
ATOM    121  N   LYS A  18      -4.168  17.109  -7.641  1.00 92.00           N  
ATOM    122  CA  LYS A  18      -2.809  17.281  -8.148  1.00 92.00           C  
ATOM    123  C   LYS A  18      -2.477  16.203  -9.188  1.00 92.00           C  
ATOM    124  CB  LYS A  18      -1.800  17.219  -6.996  1.00 92.00           C  
ATOM    125  O   LYS A  18      -2.924  15.062  -9.070  1.00 92.00           O  
ATOM    126  CG  LYS A  18      -2.061  18.234  -5.895  1.00 92.00           C  
ATOM    127  CD  LYS A  18      -1.716  19.656  -6.348  1.00 92.00           C  
ATOM    128  CE  LYS A  18      -1.871  20.656  -5.211  1.00 92.00           C  
ATOM    129  NZ  LYS A  18      -1.442  22.031  -5.621  1.00 92.00           N  
ATOM    130  N   GLY A  19      -1.670  16.547 -10.188  1.00 86.50           N  
ATOM    131  CA  GLY A  19      -1.277  15.617 -11.242  1.00 86.50           C  
ATOM    132  C   GLY A  19      -1.704  16.078 -12.625  1.00 86.50           C  
ATOM    133  O   GLY A  19      -2.453  17.047 -12.758  1.00 86.50           O  
ATOM    134  N   ALA A  20      -1.174  15.398 -13.633  1.00 75.25           N  
ATOM    135  CA  ALA A  20      -1.399  15.789 -15.023  1.00 75.25           C  
ATOM    136  C   ALA A  20      -2.816  15.438 -15.469  1.00 75.25           C  
ATOM    137  CB  ALA A  20      -0.377  15.117 -15.938  1.00 75.25           C  
ATOM    138  O   ALA A  20      -3.416  14.484 -14.961  1.00 75.25           O  
ATOM    139  N   VAL A  21      -3.402  16.281 -16.250  1.00 67.88           N  
ATOM    140  CA  VAL A  21      -4.766  16.109 -16.734  1.00 67.88           C  
ATOM    141  C   VAL A  21      -4.777  15.195 -17.953  1.00 67.88           C  
ATOM    142  CB  VAL A  21      -5.406  17.484 -17.094  1.00 67.88           C  
ATOM    143  O   VAL A  21      -5.797  14.578 -18.266  1.00 67.88           O  
ATOM    144  CG1 VAL A  21      -6.855  17.297 -17.531  1.00 67.88           C  
ATOM    145  CG2 VAL A  21      -5.324  18.422 -15.898  1.00 67.88           C  
ATOM    146  N   ASP A  22      -3.590  14.734 -18.359  1.00 63.88           N  
ATOM    147  CA  ASP A  22      -3.533  14.031 -19.625  1.00 63.88           C  
ATOM    148  C   ASP A  22      -4.000  12.586 -19.484  1.00 63.88           C  
ATOM    149  CB  ASP A  22      -2.113  14.070 -20.203  1.00 63.88           C  
ATOM    150  O   ASP A  22      -3.797  11.969 -18.438  1.00 63.88           O  
ATOM    151  CG  ASP A  22      -2.084  14.312 -21.703  1.00 63.88           C  
ATOM    152  OD1 ASP A  22      -3.135  14.172 -22.359  1.00 63.88           O  
ATOM    153  OD2 ASP A  22      -1.001  14.656 -22.219  1.00 63.88           O  
ATOM    154  N   ASP A  23      -4.855  12.188 -20.391  1.00 62.75           N  
ATOM    155  CA  ASP A  23      -5.414  10.836 -20.422  1.00 62.75           C  
ATOM    156  C   ASP A  23      -4.324   9.805 -20.688  1.00 62.75           C  
ATOM    157  CB  ASP A  23      -6.512  10.734 -21.484  1.00 62.75           C  
ATOM    158  O   ASP A  23      -4.449   8.641 -20.281  1.00 62.75           O  
ATOM    159  CG  ASP A  23      -7.836  11.320 -21.031  1.00 62.75           C  
ATOM    160  OD1 ASP A  23      -8.078  11.391 -19.797  1.00 62.75           O  
ATOM    161  OD2 ASP A  23      -8.641  11.711 -21.891  1.00 62.75           O  
ATOM    162  N   ASP A  24      -3.264  10.250 -21.359  1.00 72.12           N  
ATOM    163  CA  ASP A  24      -2.197   9.297 -21.656  1.00 72.12           C  
ATOM    164  C   ASP A  24      -1.214   9.195 -20.500  1.00 72.12           C  
ATOM    165  CB  ASP A  24      -1.460   9.688 -22.938  1.00 72.12           C  
ATOM    166  O   ASP A  24      -0.197   9.891 -20.469  1.00 72.12           O  
ATOM    167  CG  ASP A  24      -2.168   9.227 -24.203  1.00 72.12           C  
ATOM    168  OD1 ASP A  24      -2.996   8.289 -24.125  1.00 72.12           O  
ATOM    169  OD2 ASP A  24      -1.895   9.797 -25.281  1.00 72.12           O  
ATOM    170  N   VAL A  25      -1.573   8.477 -19.500  1.00 76.69           N  
ATOM    171  CA  VAL A  25      -0.763   8.336 -18.297  1.00 76.69           C  
ATOM    172  C   VAL A  25       0.254   7.215 -18.484  1.00 76.69           C  
ATOM    173  CB  VAL A  25      -1.637   8.062 -17.047  1.00 76.69           C  
ATOM    174  O   VAL A  25      -0.108   6.098 -18.859  1.00 76.69           O  
ATOM    175  CG1 VAL A  25      -0.771   7.934 -15.797  1.00 76.69           C  
ATOM    176  CG2 VAL A  25      -2.676   9.172 -16.875  1.00 76.69           C  
ATOM    177  N   ALA A  26       1.522   7.625 -18.312  1.00 82.94           N  
ATOM    178  CA  ALA A  26       2.582   6.621 -18.312  1.00 82.94           C  
ATOM    179  C   ALA A  26       2.551   5.785 -17.047  1.00 82.94           C  
ATOM    180  CB  ALA A  26       3.947   7.285 -18.484  1.00 82.94           C  
ATOM    181  O   ALA A  26       2.209   6.293 -15.969  1.00 82.94           O  
ATOM    182  N   GLU A  27       2.857   4.535 -17.156  1.00 86.06           N  
ATOM    183  CA  GLU A  27       2.900   3.629 -16.016  1.00 86.06           C  
ATOM    184  C   GLU A  27       3.818   4.168 -14.914  1.00 86.06           C  
ATOM    185  CB  GLU A  27       3.359   2.234 -16.438  1.00 86.06           C  
ATOM    186  O   GLU A  27       3.539   3.998 -13.727  1.00 86.06           O  
ATOM    187  CG  GLU A  27       3.236   1.180 -15.352  1.00 86.06           C  
ATOM    188  CD  GLU A  27       3.527  -0.229 -15.844  1.00 86.06           C  
ATOM    189  OE1 GLU A  27       3.521  -1.172 -15.023  1.00 86.06           O  
ATOM    190  OE2 GLU A  27       3.764  -0.390 -17.062  1.00 86.06           O  
ATOM    191  N   ALA A  28       4.824   4.879 -15.273  1.00 87.31           N  
ATOM    192  CA  ALA A  28       5.805   5.406 -14.328  1.00 87.31           C  
ATOM    193  C   ALA A  28       5.191   6.492 -13.445  1.00 87.31           C  
ATOM    194  CB  ALA A  28       7.020   5.953 -15.070  1.00 87.31           C  
ATOM    195  O   ALA A  28       5.668   6.750 -12.344  1.00 87.31           O  
ATOM    196  N   ASP A  29       4.090   7.027 -13.922  1.00 91.19           N  
ATOM    197  CA  ASP A  29       3.518   8.172 -13.219  1.00 91.19           C  
ATOM    198  C   ASP A  29       2.412   7.727 -12.258  1.00 91.19           C  
ATOM    199  CB  ASP A  29       2.969   9.195 -14.211  1.00 91.19           C  
ATOM    200  O   ASP A  29       1.844   8.547 -11.539  1.00 91.19           O  
ATOM    201  CG  ASP A  29       4.062   9.906 -14.992  1.00 91.19           C  
ATOM    202  OD1 ASP A  29       5.172  10.094 -14.453  1.00 91.19           O  
ATOM    203  OD2 ASP A  29       3.807  10.281 -16.156  1.00 91.19           O  
ATOM    204  N   ILE A  30       2.145   6.477 -12.227  1.00 93.31           N  
ATOM    205  CA  ILE A  30       1.104   5.961 -11.344  1.00 93.31           C  
ATOM    206  C   ILE A  30       1.567   6.055  -9.891  1.00 93.31           C  
ATOM    207  CB  ILE A  30       0.736   4.500 -11.695  1.00 93.31           C  
ATOM    208  O   ILE A  30       2.641   5.559  -9.547  1.00 93.31           O  
ATOM    209  CG1 ILE A  30       0.168   4.426 -13.117  1.00 93.31           C  
ATOM    210  CG2 ILE A  30      -0.256   3.934 -10.680  1.00 93.31           C  
ATOM    211  CD1 ILE A  30      -0.106   3.006 -13.602  1.00 93.31           C  
ATOM    212  N   ILE A  31       0.763   6.711  -9.094  1.00 96.25           N  
ATOM    213  CA  ILE A  31       1.092   6.859  -7.680  1.00 96.25           C  
ATOM    214  C   ILE A  31       1.027   5.496  -6.988  1.00 96.25           C  
ATOM    215  CB  ILE A  31       0.145   7.859  -6.980  1.00 96.25           C  
ATOM    216  O   ILE A  31       0.032   4.777  -7.109  1.00 96.25           O  
ATOM    217  CG1 ILE A  31       0.310   9.258  -7.582  1.00 96.25           C  
ATOM    218  CG2 ILE A  31       0.398   7.879  -5.469  1.00 96.25           C  
ATOM    219  CD1 ILE A  31      -0.722  10.266  -7.094  1.00 96.25           C  
ATOM    220  N   SER A  32       2.072   5.211  -6.285  1.00 96.94           N  
ATOM    221  CA  SER A  32       2.168   3.883  -5.688  1.00 96.94           C  
ATOM    222  C   SER A  32       2.117   3.955  -4.164  1.00 96.94           C  
ATOM    223  CB  SER A  32       3.457   3.188  -6.129  1.00 96.94           C  
ATOM    224  O   SER A  32       2.053   2.926  -3.490  1.00 96.94           O  
ATOM    225  OG  SER A  32       4.586   3.986  -5.828  1.00 96.94           O  
ATOM    226  N   THR A  33       2.162   5.164  -3.619  1.00 97.88           N  
ATOM    227  CA  THR A  33       2.051   5.320  -2.174  1.00 97.88           C  
ATOM    228  C   THR A  33       1.726   6.766  -1.810  1.00 97.88           C  
ATOM    229  CB  THR A  33       3.346   4.887  -1.462  1.00 97.88           C  
ATOM    230  O   THR A  33       2.066   7.688  -2.553  1.00 97.88           O  
ATOM    231  CG2 THR A  33       4.500   5.820  -1.810  1.00 97.88           C  
ATOM    232  OG1 THR A  33       3.137   4.910  -0.045  1.00 97.88           O  
ATOM    233  N   VAL A  34       1.109   6.969  -0.667  1.00 98.25           N  
ATOM    234  CA  VAL A  34       0.741   8.281  -0.137  1.00 98.25           C  
ATOM    235  C   VAL A  34       0.833   8.266   1.388  1.00 98.25           C  
ATOM    236  CB  VAL A  34      -0.680   8.695  -0.582  1.00 98.25           C  
ATOM    237  O   VAL A  34       0.349   7.332   2.035  1.00 98.25           O  
ATOM    238  CG1 VAL A  34      -1.015  10.094  -0.081  1.00 98.25           C  
ATOM    239  CG2 VAL A  34      -0.804   8.617  -2.102  1.00 98.25           C  
ATOM    240  N   GLU A  35       1.417   9.375   1.942  1.00 97.88           N  
ATOM    241  CA  GLU A  35       1.601   9.383   3.391  1.00 97.88           C  
ATOM    242  C   GLU A  35       1.682  10.812   3.926  1.00 97.88           C  
ATOM    243  CB  GLU A  35       2.859   8.609   3.779  1.00 97.88           C  
ATOM    244  O   GLU A  35       2.430  11.641   3.398  1.00 97.88           O  
ATOM    245  CG  GLU A  35       3.039   8.438   5.281  1.00 97.88           C  
ATOM    246  CD  GLU A  35       2.123   7.379   5.879  1.00 97.88           C  
ATOM    247  OE1 GLU A  35       2.070   7.258   7.125  1.00 97.88           O  
ATOM    248  OE2 GLU A  35       1.456   6.668   5.094  1.00 97.88           O  
ATOM    249  N   PHE A  36       0.901  11.070   5.008  1.00 97.94           N  
ATOM    250  CA  PHE A  36       1.045  12.328   5.738  1.00 97.94           C  
ATOM    251  C   PHE A  36       2.152  12.219   6.777  1.00 97.94           C  
ATOM    252  CB  PHE A  36      -0.275  12.711   6.410  1.00 97.94           C  
ATOM    253  O   PHE A  36       2.400  11.141   7.324  1.00 97.94           O  
ATOM    254  CG  PHE A  36      -1.297  13.281   5.465  1.00 97.94           C  
ATOM    255  CD1 PHE A  36      -1.248  14.617   5.086  1.00 97.94           C  
ATOM    256  CD2 PHE A  36      -2.307  12.477   4.949  1.00 97.94           C  
ATOM    257  CE1 PHE A  36      -2.193  15.148   4.211  1.00 97.94           C  
ATOM    258  CE2 PHE A  36      -3.254  13.000   4.074  1.00 97.94           C  
ATOM    259  CZ  PHE A  36      -3.195  14.336   3.705  1.00 97.94           C  
ATOM    260  N   ASN A  37       2.748  13.375   7.000  1.00 97.25           N  
ATOM    261  CA  ASN A  37       3.645  13.375   8.148  1.00 97.25           C  
ATOM    262  C   ASN A  37       2.873  13.500   9.461  1.00 97.25           C  
ATOM    263  CB  ASN A  37       4.676  14.492   8.031  1.00 97.25           C  
ATOM    264  O   ASN A  37       1.644  13.562   9.461  1.00 97.25           O  
ATOM    265  CG  ASN A  37       4.086  15.859   8.305  1.00 97.25           C  
ATOM    266  ND2 ASN A  37       4.926  16.797   8.742  1.00 97.25           N  
ATOM    267  OD1 ASN A  37       2.883  16.078   8.133  1.00 97.25           O  
ATOM    268  N   HIS A  38       3.516  13.469  10.586  1.00 94.19           N  
ATOM    269  CA  HIS A  38       2.898  13.367  11.906  1.00 94.19           C  
ATOM    270  C   HIS A  38       2.010  14.570  12.188  1.00 94.19           C  
ATOM    271  CB  HIS A  38       3.969  13.234  12.992  1.00 94.19           C  
ATOM    272  O   HIS A  38       0.977  14.445  12.852  1.00 94.19           O  
ATOM    273  CG  HIS A  38       4.793  11.992  12.867  1.00 94.19           C  
ATOM    274  CD2 HIS A  38       4.672  10.781  13.461  1.00 94.19           C  
ATOM    275  ND1 HIS A  38       5.902  11.914  12.055  1.00 94.19           N  
ATOM    276  CE1 HIS A  38       6.430  10.703  12.156  1.00 94.19           C  
ATOM    277  NE2 HIS A  38       5.703  10.000  13.000  1.00 94.19           N  
ATOM    278  N   SER A  39       2.412  15.703  11.719  1.00 93.88           N  
ATOM    279  CA  SER A  39       1.632  16.906  11.961  1.00 93.88           C  
ATOM    280  C   SER A  39       0.532  17.078  10.922  1.00 93.88           C  
ATOM    281  CB  SER A  39       2.537  18.141  11.961  1.00 93.88           C  
ATOM    282  O   SER A  39      -0.429  17.828  11.141  1.00 93.88           O  
ATOM    283  OG  SER A  39       3.096  18.359  10.680  1.00 93.88           O  
ATOM    284  N   GLY A  40       0.717  16.406   9.758  1.00 95.81           N  
ATOM    285  CA  GLY A  40      -0.212  16.578   8.648  1.00 95.81           C  
ATOM    286  C   GLY A  40       0.129  17.750   7.746  1.00 95.81           C  
ATOM    287  O   GLY A  40      -0.540  17.969   6.738  1.00 95.81           O  
ATOM    288  N   GLU A  41       1.134  18.453   8.055  1.00 94.88           N  
ATOM    289  CA  GLU A  41       1.528  19.625   7.277  1.00 94.88           C  
ATOM    290  C   GLU A  41       2.156  19.219   5.945  1.00 94.88           C  
ATOM    291  CB  GLU A  41       2.502  20.484   8.078  1.00 94.88           C  
ATOM    292  O   GLU A  41       2.115  19.984   4.977  1.00 94.88           O  
ATOM    293  CG  GLU A  41       1.856  21.219   9.242  1.00 94.88           C  
ATOM    294  CD  GLU A  41       2.832  22.094  10.016  1.00 94.88           C  
ATOM    295  OE1 GLU A  41       2.414  22.750  11.000  1.00 94.88           O  
ATOM    296  OE2 GLU A  41       4.023  22.125   9.633  1.00 94.88           O  
ATOM    297  N   LEU A  42       2.809  18.109   5.965  1.00 96.75           N  
ATOM    298  CA  LEU A  42       3.438  17.609   4.746  1.00 96.75           C  
ATOM    299  C   LEU A  42       2.762  16.328   4.273  1.00 96.75           C  
ATOM    300  CB  LEU A  42       4.930  17.359   4.977  1.00 96.75           C  
ATOM    301  O   LEU A  42       2.365  15.492   5.086  1.00 96.75           O  
ATOM    302  CG  LEU A  42       5.762  18.578   5.395  1.00 96.75           C  
ATOM    303  CD1 LEU A  42       7.191  18.141   5.715  1.00 96.75           C  
ATOM    304  CD2 LEU A  42       5.746  19.641   4.305  1.00 96.75           C  
ATOM    305  N   LEU A  43       2.592  16.188   3.043  1.00 97.94           N  
ATOM    306  CA  LEU A  43       2.047  15.023   2.354  1.00 97.94           C  
ATOM    307  C   LEU A  43       3.000  14.539   1.267  1.00 97.94           C  
ATOM    308  CB  LEU A  43       0.683  15.352   1.741  1.00 97.94           C  
ATOM    309  O   LEU A  43       3.361  15.297   0.365  1.00 97.94           O  
ATOM    310  CG  LEU A  43       0.018  14.242   0.928  1.00 97.94           C  
ATOM    311  CD1 LEU A  43      -0.349  13.070   1.833  1.00 97.94           C  
ATOM    312  CD2 LEU A  43      -1.215  14.766   0.205  1.00 97.94           C  
ATOM    313  N   ALA A  44       3.414  13.273   1.357  1.00 98.38           N  
ATOM    314  CA  ALA A  44       4.355  12.727   0.384  1.00 98.38           C  
ATOM    315  C   ALA A  44       3.695  11.664  -0.488  1.00 98.38           C  
ATOM    316  CB  ALA A  44       5.578  12.148   1.093  1.00 98.38           C  
ATOM    317  O   ALA A  44       2.889  10.867  -0.002  1.00 98.38           O  
ATOM    318  N   THR A  45       4.020  11.648  -1.706  1.00 98.12           N  
ATOM    319  CA  THR A  45       3.596  10.609  -2.635  1.00 98.12           C  
ATOM    320  C   THR A  45       4.797  10.008  -3.363  1.00 98.12           C  
ATOM    321  CB  THR A  45       2.584  11.148  -3.662  1.00 98.12           C  
ATOM    322  O   THR A  45       5.820  10.680  -3.533  1.00 98.12           O  
ATOM    323  CG2 THR A  45       1.378  11.773  -2.969  1.00 98.12           C  
ATOM    324  OG1 THR A  45       3.225  12.141  -4.473  1.00 98.12           O  
ATOM    325  N   GLY A  46       4.754   8.812  -3.648  1.00 97.12           N  
ATOM    326  CA  GLY A  46       5.676   8.109  -4.527  1.00 97.12           C  
ATOM    327  C   GLY A  46       4.992   7.465  -5.719  1.00 97.12           C  
ATOM    328  O   GLY A  46       3.793   7.176  -5.672  1.00 97.12           O  
ATOM    329  N   ASP A  47       5.777   7.309  -6.762  1.00 95.06           N  
ATOM    330  CA  ASP A  47       5.168   6.707  -7.941  1.00 95.06           C  
ATOM    331  C   ASP A  47       6.004   5.535  -8.453  1.00 95.06           C  
ATOM    332  CB  ASP A  47       4.996   7.750  -9.047  1.00 95.06           C  
ATOM    333  O   ASP A  47       7.027   5.188  -7.859  1.00 95.06           O  
ATOM    334  CG  ASP A  47       6.309   8.367  -9.492  1.00 95.06           C  
ATOM    335  OD1 ASP A  47       7.359   7.699  -9.398  1.00 95.06           O  
ATOM    336  OD2 ASP A  47       6.293   9.539  -9.938  1.00 95.06           O  
ATOM    337  N   LYS A  48       5.508   4.883  -9.477  1.00 92.62           N  
ATOM    338  CA  LYS A  48       6.133   3.680 -10.023  1.00 92.62           C  
ATOM    339  C   LYS A  48       7.449   4.008 -10.711  1.00 92.62           C  
ATOM    340  CB  LYS A  48       5.188   2.979 -11.000  1.00 92.62           C  
ATOM    341  O   LYS A  48       8.289   3.127 -10.922  1.00 92.62           O  
ATOM    342  CG  LYS A  48       4.012   2.281 -10.336  1.00 92.62           C  
ATOM    343  CD  LYS A  48       3.258   1.393 -11.312  1.00 92.62           C  
ATOM    344  CE  LYS A  48       2.139   0.622 -10.633  1.00 92.62           C  
ATOM    345  NZ  LYS A  48       1.390  -0.241 -11.594  1.00 92.62           N  
ATOM    346  N   GLY A  49       7.617   5.270 -11.023  1.00 89.75           N  
ATOM    347  CA  GLY A  49       8.852   5.699 -11.664  1.00 89.75           C  
ATOM    348  C   GLY A  49       9.953   6.039 -10.680  1.00 89.75           C  
ATOM    349  O   GLY A  49      11.078   6.316 -11.078  1.00 89.75           O  
ATOM    350  N   GLY A  50       9.602   6.035  -9.422  1.00 92.25           N  
ATOM    351  CA  GLY A  50      10.602   6.301  -8.398  1.00 92.25           C  
ATOM    352  C   GLY A  50      10.648   7.758  -7.973  1.00 92.25           C  
ATOM    353  O   GLY A  50      11.594   8.188  -7.301  1.00 92.25           O  
ATOM    354  N   ARG A  51       9.695   8.453  -8.375  1.00 92.75           N  
ATOM    355  CA  ARG A  51       9.609   9.867  -8.008  1.00 92.75           C  
ATOM    356  C   ARG A  51       8.867  10.047  -6.695  1.00 92.75           C  
ATOM    357  CB  ARG A  51       8.922  10.672  -9.117  1.00 92.75           C  
ATOM    358  O   ARG A  51       7.855   9.391  -6.449  1.00 92.75           O  
ATOM    359  CG  ARG A  51       8.836  12.156  -8.836  1.00 92.75           C  
ATOM    360  CD  ARG A  51       8.312  12.938 -10.039  1.00 92.75           C  
ATOM    361  NE  ARG A  51       6.957  12.531 -10.391  1.00 92.75           N  
ATOM    362  NH1 ARG A  51       6.828  13.875 -12.266  1.00 92.75           N  
ATOM    363  NH2 ARG A  51       5.051  12.555 -11.672  1.00 92.75           N  
ATOM    364  CZ  ARG A  51       6.281  12.984 -11.445  1.00 92.75           C  
ATOM    365  N   VAL A  52       9.430  10.945  -5.926  1.00 96.25           N  
ATOM    366  CA  VAL A  52       8.773  11.336  -4.684  1.00 96.25           C  
ATOM    367  C   VAL A  52       8.391  12.812  -4.738  1.00 96.25           C  
ATOM    368  CB  VAL A  52       9.672  11.062  -3.455  1.00 96.25           C  
ATOM    369  O   VAL A  52       9.227  13.656  -5.066  1.00 96.25           O  
ATOM    370  CG1 VAL A  52       8.977  11.516  -2.170  1.00 96.25           C  
ATOM    371  CG2 VAL A  52      10.031   9.578  -3.377  1.00 96.25           C  
ATOM    372  N   VAL A  53       7.211  13.023  -4.477  1.00 96.88           N  
ATOM    373  CA  VAL A  53       6.730  14.406  -4.438  1.00 96.88           C  
ATOM    374  C   VAL A  53       6.188  14.727  -3.047  1.00 96.88           C  
ATOM    375  CB  VAL A  53       5.645  14.656  -5.504  1.00 96.88           C  
ATOM    376  O   VAL A  53       5.355  13.984  -2.512  1.00 96.88           O  
ATOM    377  CG1 VAL A  53       5.254  16.141  -5.539  1.00 96.88           C  
ATOM    378  CG2 VAL A  53       6.125  14.195  -6.879  1.00 96.88           C  
ATOM    379  N   ILE A  54       6.641  15.844  -2.523  1.00 97.25           N  
ATOM    380  CA  ILE A  54       6.195  16.297  -1.210  1.00 97.25           C  
ATOM    381  C   ILE A  54       5.348  17.547  -1.356  1.00 97.25           C  
ATOM    382  CB  ILE A  54       7.395  16.562  -0.269  1.00 97.25           C  
ATOM    383  O   ILE A  54       5.754  18.500  -2.027  1.00 97.25           O  
ATOM    384  CG1 ILE A  54       8.266  15.297  -0.141  1.00 97.25           C  
ATOM    385  CG2 ILE A  54       6.906  17.031   1.104  1.00 97.25           C  
ATOM    386  CD1 ILE A  54       9.555  15.516   0.629  1.00 97.25           C  
ATOM    387  N   PHE A  55       4.273  17.516  -0.707  1.00 96.81           N  
ATOM    388  CA  PHE A  55       3.369  18.656  -0.679  1.00 96.81           C  
ATOM    389  C   PHE A  55       3.314  19.266   0.715  1.00 96.81           C  
ATOM    390  CB  PHE A  55       1.963  18.250  -1.125  1.00 96.81           C  
ATOM    391  O   PHE A  55       3.371  18.562   1.717  1.00 96.81           O  
ATOM    392  CG  PHE A  55       1.927  17.578  -2.471  1.00 96.81           C  
ATOM    393  CD1 PHE A  55       1.756  18.312  -3.631  1.00 96.81           C  
ATOM    394  CD2 PHE A  55       2.062  16.188  -2.574  1.00 96.81           C  
ATOM    395  CE1 PHE A  55       1.723  17.703  -4.879  1.00 96.81           C  
ATOM    396  CE2 PHE A  55       2.029  15.570  -3.818  1.00 96.81           C  
ATOM    397  CZ  PHE A  55       1.858  16.328  -4.969  1.00 96.81           C  
ATOM    398  N   GLN A  56       3.135  20.578   0.743  1.00 94.94           N  
ATOM    399  CA  GLN A  56       3.020  21.281   2.012  1.00 94.94           C  
ATOM    400  C   GLN A  56       1.707  22.062   2.092  1.00 94.94           C  
ATOM    401  CB  GLN A  56       4.203  22.234   2.203  1.00 94.94           C  
ATOM    402  O   GLN A  56       1.288  22.688   1.114  1.00 94.94           O  
ATOM    403  CG  GLN A  56       4.215  22.938   3.555  1.00 94.94           C  
ATOM    404  CD  GLN A  56       5.430  23.828   3.742  1.00 94.94           C  
ATOM    405  NE2 GLN A  56       5.980  23.828   4.953  1.00 94.94           N  
ATOM    406  OE1 GLN A  56       5.871  24.500   2.809  1.00 94.94           O  
ATOM    407  N   GLN A  57       1.183  22.031   3.227  1.00 93.25           N  
ATOM    408  CA  GLN A  57      -0.062  22.750   3.467  1.00 93.25           C  
ATOM    409  C   GLN A  57       0.159  24.266   3.420  1.00 93.25           C  
ATOM    410  CB  GLN A  57      -0.664  22.344   4.812  1.00 93.25           C  
ATOM    411  O   GLN A  57       1.146  24.766   3.959  1.00 93.25           O  
ATOM    412  CG  GLN A  57      -2.104  22.812   5.004  1.00 93.25           C  
ATOM    413  CD  GLN A  57      -2.713  22.297   6.301  1.00 93.25           C  
ATOM    414  NE2 GLN A  57      -4.027  22.109   6.301  1.00 93.25           N  
ATOM    415  OE1 GLN A  57      -2.008  22.094   7.293  1.00 93.25           O  
ATOM    416  N   GLU A  58      -0.726  24.859   2.812  1.00 87.38           N  
ATOM    417  CA  GLU A  58      -0.619  26.312   2.727  1.00 87.38           C  
ATOM    418  C   GLU A  58      -0.871  26.969   4.082  1.00 87.38           C  
ATOM    419  CB  GLU A  58      -1.598  26.875   1.687  1.00 87.38           C  
ATOM    420  O   GLU A  58      -1.909  26.734   4.703  1.00 87.38           O  
ATOM    421  CG  GLU A  58      -1.066  26.828   0.260  1.00 87.38           C  
ATOM    422  CD  GLU A  58      -1.917  27.625  -0.718  1.00 87.38           C  
ATOM    423  OE1 GLU A  58      -1.597  27.641  -1.929  1.00 87.38           O  
ATOM    424  OE2 GLU A  58      -2.912  28.234  -0.271  1.00 87.38           O  
ATOM    425  N   GLN A  59       0.044  27.734   4.598  1.00 74.25           N  
ATOM    426  CA  GLN A  59       0.014  28.312   5.938  1.00 74.25           C  
ATOM    427  C   GLN A  59      -1.087  29.359   6.062  1.00 74.25           C  
ATOM    428  CB  GLN A  59       1.369  28.922   6.289  1.00 74.25           C  
ATOM    429  O   GLN A  59      -1.754  29.453   7.094  1.00 74.25           O  
ATOM    430  CG  GLN A  59       2.445  27.906   6.621  1.00 74.25           C  
ATOM    431  CD  GLN A  59       3.656  28.516   7.297  1.00 74.25           C  
ATOM    432  NE2 GLN A  59       4.594  27.688   7.715  1.00 74.25           N  
ATOM    433  OE1 GLN A  59       3.746  29.750   7.438  1.00 74.25           O  
ATOM    434  N   GLU A  60      -1.188  30.188   5.055  1.00 69.50           N  
ATOM    435  CA  GLU A  60      -2.186  31.250   5.129  1.00 69.50           C  
ATOM    436  C   GLU A  60      -3.588  30.688   5.316  1.00 69.50           C  
ATOM    437  CB  GLU A  60      -2.137  32.125   3.873  1.00 69.50           C  
ATOM    438  O   GLU A  60      -4.457  31.328   5.902  1.00 69.50           O  
ATOM    439  CG  GLU A  60      -0.879  32.969   3.764  1.00 69.50           C  
ATOM    440  CD  GLU A  60      -0.874  33.875   2.545  1.00 69.50           C  
ATOM    441  OE1 GLU A  60       0.062  34.719   2.402  1.00 69.50           O  
ATOM    442  OE2 GLU A  60      -1.814  33.781   1.727  1.00 69.50           O  
ATOM    443  N   ASN A  61      -3.705  29.453   4.898  1.00 63.56           N  
ATOM    444  CA  ASN A  61      -5.031  28.844   4.891  1.00 63.56           C  
ATOM    445  C   ASN A  61      -5.277  28.016   6.148  1.00 63.56           C  
ATOM    446  CB  ASN A  61      -5.215  27.984   3.643  1.00 63.56           C  
ATOM    447  O   ASN A  61      -6.367  27.484   6.340  1.00 63.56           O  
ATOM    448  CG  ASN A  61      -5.270  28.797   2.367  1.00 63.56           C  
ATOM    449  ND2 ASN A  61      -5.059  28.141   1.232  1.00 63.56           N  
ATOM    450  OD1 ASN A  61      -5.504  30.016   2.400  1.00 63.56           O  
ATOM    451  N   LYS A  62      -4.246  27.875   6.910  1.00 63.84           N  
ATOM    452  CA  LYS A  62      -4.406  27.078   8.117  1.00 63.84           C  
ATOM    453  C   LYS A  62      -5.457  27.688   9.047  1.00 63.84           C  
ATOM    454  CB  LYS A  62      -3.070  26.953   8.859  1.00 63.84           C  
ATOM    455  O   LYS A  62      -6.160  26.953   9.750  1.00 63.84           O  
ATOM    456  CG  LYS A  62      -2.131  25.906   8.266  1.00 63.84           C  
ATOM    457  CD  LYS A  62      -0.868  25.766   9.102  1.00 63.84           C  
ATOM    458  CE  LYS A  62       0.102  24.766   8.477  1.00 63.84           C  
ATOM    459  NZ  LYS A  62       1.390  24.703   9.234  1.00 63.84           N  
ATOM    460  N   ILE A  63      -5.543  29.047   8.914  1.00 64.56           N  
ATOM    461  CA  ILE A  63      -6.461  29.734   9.805  1.00 64.56           C  
ATOM    462  C   ILE A  63      -7.871  29.703   9.219  1.00 64.56           C  
ATOM    463  CB  ILE A  63      -6.016  31.188  10.070  1.00 64.56           C  
ATOM    464  O   ILE A  63      -8.859  29.594   9.953  1.00 64.56           O  
ATOM    465  CG1 ILE A  63      -4.594  31.219  10.641  1.00 64.56           C  
ATOM    466  CG2 ILE A  63      -6.996  31.891  11.008  1.00 64.56           C  
ATOM    467  CD1 ILE A  63      -3.941  32.594  10.617  1.00 64.56           C  
ATOM    468  N   GLN A  64      -7.875  29.750   7.898  1.00 67.12           N  
ATOM    469  CA  GLN A  64      -9.188  29.734   7.254  1.00 67.12           C  
ATOM    470  C   GLN A  64      -9.703  28.297   7.129  1.00 67.12           C  
ATOM    471  CB  GLN A  64      -9.117  30.391   5.875  1.00 67.12           C  
ATOM    472  O   GLN A  64      -9.172  27.500   6.355  1.00 67.12           O  
ATOM    473  CG  GLN A  64      -8.844  31.875   5.922  1.00 67.12           C  
ATOM    474  CD  GLN A  64      -8.836  32.531   4.543  1.00 67.12           C  
ATOM    475  NE2 GLN A  64      -8.555  33.812   4.492  1.00 67.12           N  
ATOM    476  OE1 GLN A  64      -9.078  31.859   3.535  1.00 67.12           O  
ATOM    477  N   SER A  65     -10.602  27.953   7.922  1.00 68.81           N  
ATOM    478  CA  SER A  65     -11.141  26.609   8.070  1.00 68.81           C  
ATOM    479  C   SER A  65     -11.539  26.016   6.723  1.00 68.81           C  
ATOM    480  CB  SER A  65     -12.352  26.609   9.008  1.00 68.81           C  
ATOM    481  O   SER A  65     -11.445  24.797   6.520  1.00 68.81           O  
ATOM    482  OG  SER A  65     -13.562  26.578   8.266  1.00 68.81           O  
ATOM    483  N   HIS A  66     -11.750  26.953   5.707  1.00 70.62           N  
ATOM    484  CA  HIS A  66     -12.305  26.453   4.457  1.00 70.62           C  
ATOM    485  C   HIS A  66     -11.203  26.031   3.492  1.00 70.62           C  
ATOM    486  CB  HIS A  66     -13.188  27.516   3.803  1.00 70.62           C  
ATOM    487  O   HIS A  66     -11.469  25.359   2.490  1.00 70.62           O  
ATOM    488  CG  HIS A  66     -14.344  27.938   4.652  1.00 70.62           C  
ATOM    489  CD2 HIS A  66     -14.609  29.125   5.262  1.00 70.62           C  
ATOM    490  ND1 HIS A  66     -15.391  27.094   4.965  1.00 70.62           N  
ATOM    491  CE1 HIS A  66     -16.250  27.750   5.727  1.00 70.62           C  
ATOM    492  NE2 HIS A  66     -15.805  28.969   5.922  1.00 70.62           N  
ATOM    493  N   SER A  67      -9.977  26.359   3.859  1.00 77.50           N  
ATOM    494  CA  SER A  67      -8.922  26.078   2.891  1.00 77.50           C  
ATOM    495  C   SER A  67      -7.809  25.250   3.512  1.00 77.50           C  
ATOM    496  CB  SER A  67      -8.344  27.391   2.338  1.00 77.50           C  
ATOM    497  O   SER A  67      -6.656  25.312   3.076  1.00 77.50           O  
ATOM    498  OG  SER A  67      -7.828  28.188   3.385  1.00 77.50           O  
ATOM    499  N   ARG A  68      -8.109  24.547   4.480  1.00 81.38           N  
ATOM    500  CA  ARG A  68      -7.102  23.750   5.180  1.00 81.38           C  
ATOM    501  C   ARG A  68      -6.609  22.594   4.309  1.00 81.38           C  
ATOM    502  CB  ARG A  68      -7.660  23.203   6.496  1.00 81.38           C  
ATOM    503  O   ARG A  68      -5.496  22.109   4.496  1.00 81.38           O  
ATOM    504  CG  ARG A  68      -7.961  24.281   7.527  1.00 81.38           C  
ATOM    505  CD  ARG A  68      -8.547  23.703   8.805  1.00 81.38           C  
ATOM    506  NE  ARG A  68      -9.023  24.734   9.711  1.00 81.38           N  
ATOM    507  NH1 ARG A  68      -9.734  23.281  11.352  1.00 81.38           N  
ATOM    508  NH2 ARG A  68      -9.977  25.531  11.641  1.00 81.38           N  
ATOM    509  CZ  ARG A  68      -9.578  24.516  10.898  1.00 81.38           C  
ATOM    510  N   GLY A  69      -7.375  22.234   3.367  1.00 87.19           N  
ATOM    511  CA  GLY A  69      -7.051  21.078   2.535  1.00 87.19           C  
ATOM    512  C   GLY A  69      -6.238  21.453   1.308  1.00 87.19           C  
ATOM    513  O   GLY A  69      -6.113  20.641   0.379  1.00 87.19           O  
ATOM    514  N   GLU A  70      -5.699  22.625   1.344  1.00 91.62           N  
ATOM    515  CA  GLU A  70      -4.902  23.047   0.198  1.00 91.62           C  
ATOM    516  C   GLU A  70      -3.416  22.797   0.431  1.00 91.62           C  
ATOM    517  CB  GLU A  70      -5.133  24.531  -0.100  1.00 91.62           C  
ATOM    518  O   GLU A  70      -2.855  23.234   1.438  1.00 91.62           O  
ATOM    519  CG  GLU A  70      -6.520  24.844  -0.651  1.00 91.62           C  
ATOM    520  CD  GLU A  70      -6.691  26.297  -1.066  1.00 91.62           C  
ATOM    521  OE1 GLU A  70      -7.809  26.688  -1.473  1.00 91.62           O  
ATOM    522  OE2 GLU A  70      -5.699  27.047  -0.986  1.00 91.62           O  
ATOM    523  N   TYR A  71      -2.818  22.094  -0.454  1.00 94.81           N  
ATOM    524  CA  TYR A  71      -1.405  21.734  -0.393  1.00 94.81           C  
ATOM    525  C   TYR A  71      -0.675  22.172  -1.655  1.00 94.81           C  
ATOM    526  CB  TYR A  71      -1.242  20.219  -0.200  1.00 94.81           C  
ATOM    527  O   TYR A  71      -1.215  22.078  -2.760  1.00 94.81           O  
ATOM    528  CG  TYR A  71      -1.592  19.750   1.188  1.00 94.81           C  
ATOM    529  CD1 TYR A  71      -0.596  19.438   2.111  1.00 94.81           C  
ATOM    530  CD2 TYR A  71      -2.920  19.609   1.581  1.00 94.81           C  
ATOM    531  CE1 TYR A  71      -0.914  19.000   3.391  1.00 94.81           C  
ATOM    532  CE2 TYR A  71      -3.248  19.172   2.859  1.00 94.81           C  
ATOM    533  OH  TYR A  71      -2.561  18.438   5.023  1.00 94.81           O  
ATOM    534  CZ  TYR A  71      -2.240  18.859   3.756  1.00 94.81           C  
ATOM    535  N   ASN A  72       0.506  22.641  -1.492  1.00 93.75           N  
ATOM    536  CA  ASN A  72       1.359  23.000  -2.615  1.00 93.75           C  
ATOM    537  C   ASN A  72       2.605  22.125  -2.688  1.00 93.75           C  
ATOM    538  CB  ASN A  72       1.757  24.484  -2.525  1.00 93.75           C  
ATOM    539  O   ASN A  72       3.014  21.547  -1.686  1.00 93.75           O  
ATOM    540  CG  ASN A  72       0.570  25.422  -2.666  1.00 93.75           C  
ATOM    541  ND2 ASN A  72       0.508  26.422  -1.809  1.00 93.75           N  
ATOM    542  OD1 ASN A  72      -0.283  25.234  -3.537  1.00 93.75           O  
ATOM    543  N   VAL A  73       3.148  22.078  -3.916  1.00 93.56           N  
ATOM    544  CA  VAL A  73       4.352  21.266  -4.094  1.00 93.56           C  
ATOM    545  C   VAL A  73       5.500  21.875  -3.289  1.00 93.56           C  
ATOM    546  CB  VAL A  73       4.742  21.156  -5.582  1.00 93.56           C  
ATOM    547  O   VAL A  73       5.836  23.047  -3.463  1.00 93.56           O  
ATOM    548  CG1 VAL A  73       6.062  20.391  -5.734  1.00 93.56           C  
ATOM    549  CG2 VAL A  73       3.633  20.469  -6.375  1.00 93.56           C  
ATOM    550  N   TYR A  74       6.016  21.141  -2.441  1.00 93.25           N  
ATOM    551  CA  TYR A  74       7.098  21.547  -1.551  1.00 93.25           C  
ATOM    552  C   TYR A  74       8.453  21.094  -2.090  1.00 93.25           C  
ATOM    553  CB  TYR A  74       6.879  20.984  -0.145  1.00 93.25           C  
ATOM    554  O   TYR A  74       9.406  21.875  -2.119  1.00 93.25           O  
ATOM    555  CG  TYR A  74       7.852  21.516   0.880  1.00 93.25           C  
ATOM    556  CD1 TYR A  74       8.711  20.656   1.568  1.00 93.25           C  
ATOM    557  CD2 TYR A  74       7.914  22.875   1.164  1.00 93.25           C  
ATOM    558  CE1 TYR A  74       9.602  21.141   2.516  1.00 93.25           C  
ATOM    559  CE2 TYR A  74       8.805  23.375   2.109  1.00 93.25           C  
ATOM    560  OH  TYR A  74      10.531  22.984   3.715  1.00 93.25           O  
ATOM    561  CZ  TYR A  74       9.648  22.500   2.777  1.00 93.25           C  
ATOM    562  N   SER A  75       8.578  19.812  -2.547  1.00 92.56           N  
ATOM    563  CA  SER A  75       9.797  19.250  -3.107  1.00 92.56           C  
ATOM    564  C   SER A  75       9.492  18.047  -4.004  1.00 92.56           C  
ATOM    565  CB  SER A  75      10.750  18.828  -1.991  1.00 92.56           C  
ATOM    566  O   SER A  75       8.492  17.359  -3.801  1.00 92.56           O  
ATOM    567  OG  SER A  75      11.969  18.344  -2.529  1.00 92.56           O  
ATOM    568  N   THR A  76      10.242  17.859  -5.004  1.00 94.00           N  
ATOM    569  CA  THR A  76      10.188  16.703  -5.887  1.00 94.00           C  
ATOM    570  C   THR A  76      11.586  16.156  -6.156  1.00 94.00           C  
ATOM    571  CB  THR A  76       9.500  17.047  -7.223  1.00 94.00           C  
ATOM    572  O   THR A  76      12.508  16.906  -6.453  1.00 94.00           O  
ATOM    573  CG2 THR A  76       9.320  15.812  -8.086  1.00 94.00           C  
ATOM    574  OG1 THR A  76       8.219  17.625  -6.961  1.00 94.00           O  
ATOM    575  N   PHE A  77      11.719  14.883  -6.020  1.00 91.12           N  
ATOM    576  CA  PHE A  77      13.023  14.305  -6.305  1.00 91.12           C  
ATOM    577  C   PHE A  77      12.891  12.852  -6.750  1.00 91.12           C  
ATOM    578  CB  PHE A  77      13.938  14.391  -5.074  1.00 91.12           C  
ATOM    579  O   PHE A  77      11.836  12.234  -6.570  1.00 91.12           O  
ATOM    580  CG  PHE A  77      13.383  13.695  -3.859  1.00 91.12           C  
ATOM    581  CD1 PHE A  77      12.500  14.352  -3.008  1.00 91.12           C  
ATOM    582  CD2 PHE A  77      13.734  12.383  -3.570  1.00 91.12           C  
ATOM    583  CE1 PHE A  77      11.984  13.711  -1.882  1.00 91.12           C  
ATOM    584  CE2 PHE A  77      13.227  11.742  -2.447  1.00 91.12           C  
ATOM    585  CZ  PHE A  77      12.352  12.406  -1.604  1.00 91.12           C  
ATOM    586  N   GLN A  78      13.984  12.398  -7.328  1.00 89.62           N  
ATOM    587  CA  GLN A  78      14.039  11.023  -7.812  1.00 89.62           C  
ATOM    588  C   GLN A  78      14.797  10.117  -6.844  1.00 89.62           C  
ATOM    589  CB  GLN A  78      14.688  10.961  -9.195  1.00 89.62           C  
ATOM    590  O   GLN A  78      15.836  10.508  -6.312  1.00 89.62           O  
ATOM    591  CG  GLN A  78      14.352   9.703  -9.977  1.00 89.62           C  
ATOM    592  CD  GLN A  78      12.883   9.617 -10.367  1.00 89.62           C  
ATOM    593  NE2 GLN A  78      12.375   8.398 -10.484  1.00 89.62           N  
ATOM    594  OE1 GLN A  78      12.219  10.641 -10.555  1.00 89.62           O  
ATOM    595  N   SER A  79      14.242   9.062  -6.699  1.00 86.25           N  
ATOM    596  CA  SER A  79      14.867   8.141  -5.758  1.00 86.25           C  
ATOM    597  C   SER A  79      16.109   7.500  -6.355  1.00 86.25           C  
ATOM    598  CB  SER A  79      13.875   7.055  -5.336  1.00 86.25           C  
ATOM    599  O   SER A  79      16.953   6.949  -5.629  1.00 86.25           O  
ATOM    600  OG  SER A  79      13.523   6.238  -6.438  1.00 86.25           O  
ATOM    601  N   HIS A  80      16.266   7.496  -7.699  1.00 76.50           N  
ATOM    602  CA  HIS A  80      17.422   6.891  -8.352  1.00 76.50           C  
ATOM    603  C   HIS A  80      18.125   7.887  -9.281  1.00 76.50           C  
ATOM    604  CB  HIS A  80      17.016   5.645  -9.133  1.00 76.50           C  
ATOM    605  O   HIS A  80      17.547   8.930  -9.609  1.00 76.50           O  
ATOM    606  CG  HIS A  80      16.078   5.930 -10.258  1.00 76.50           C  
ATOM    607  CD2 HIS A  80      16.281   5.992 -11.594  1.00 76.50           C  
ATOM    608  ND1 HIS A  80      14.734   6.191 -10.062  1.00 76.50           N  
ATOM    609  CE1 HIS A  80      14.156   6.406 -11.234  1.00 76.50           C  
ATOM    610  NE2 HIS A  80      15.078   6.293 -12.180  1.00 76.50           N  
ATOM    611  N   GLU A  81      19.438   7.867  -9.398  1.00 62.81           N  
ATOM    612  CA  GLU A  81      20.188   8.742 -10.305  1.00 62.81           C  
ATOM    613  C   GLU A  81      20.000   8.312 -11.758  1.00 62.81           C  
ATOM    614  CB  GLU A  81      21.672   8.766  -9.938  1.00 62.81           C  
ATOM    615  O   GLU A  81      20.094   7.121 -12.070  1.00 62.81           O  
ATOM    616  CG  GLU A  81      21.969   9.531  -8.656  1.00 62.81           C  
ATOM    617  CD  GLU A  81      22.562  10.914  -8.914  1.00 62.81           C  
ATOM    618  OE1 GLU A  81      22.531  11.758  -7.992  1.00 62.81           O  
ATOM    619  OE2 GLU A  81      23.047  11.148 -10.039  1.00 62.81           O  
ATOM    620  N   PRO A  82      19.406   9.156 -12.602  1.00 49.88           N  
ATOM    621  CA  PRO A  82      19.203   8.836 -14.016  1.00 49.88           C  
ATOM    622  C   PRO A  82      20.484   8.391 -14.719  1.00 49.88           C  
ATOM    623  CB  PRO A  82      18.688  10.156 -14.602  1.00 49.88           C  
ATOM    624  O   PRO A  82      20.422   7.766 -15.781  1.00 49.88           O  
ATOM    625  CG  PRO A  82      18.641  11.094 -13.438  1.00 49.88           C  
ATOM    626  CD  PRO A  82      19.188  10.391 -12.234  1.00 49.88           C  
ATOM    627  N   GLU A  83      21.688   9.070 -14.562  1.00 48.81           N  
ATOM    628  CA  GLU A  83      22.844   8.852 -15.422  1.00 48.81           C  
ATOM    629  C   GLU A  83      23.000   7.371 -15.758  1.00 48.81           C  
ATOM    630  CB  GLU A  83      24.109   9.391 -14.758  1.00 48.81           C  
ATOM    631  O   GLU A  83      23.125   7.004 -16.922  1.00 48.81           O  
ATOM    632  CG  GLU A  83      24.250  10.906 -14.820  1.00 48.81           C  
ATOM    633  CD  GLU A  83      25.062  11.477 -13.672  1.00 48.81           C  
ATOM    634  OE1 GLU A  83      25.219  12.719 -13.602  1.00 48.81           O  
ATOM    635  OE2 GLU A  83      25.562  10.680 -12.844  1.00 48.81           O  
ATOM    636  N   PHE A  84      23.969   6.586 -15.062  1.00 41.56           N  
ATOM    637  CA  PHE A  84      24.484   5.285 -15.461  1.00 41.56           C  
ATOM    638  C   PHE A  84      23.359   4.250 -15.516  1.00 41.56           C  
ATOM    639  CB  PHE A  84      25.578   4.824 -14.484  1.00 41.56           C  
ATOM    640  O   PHE A  84      23.406   3.326 -16.328  1.00 41.56           O  
ATOM    641  CG  PHE A  84      26.938   5.379 -14.805  1.00 41.56           C  
ATOM    642  CD1 PHE A  84      27.766   4.746 -15.719  1.00 41.56           C  
ATOM    643  CD2 PHE A  84      27.391   6.535 -14.180  1.00 41.56           C  
ATOM    644  CE1 PHE A  84      29.031   5.258 -16.016  1.00 41.56           C  
ATOM    645  CE2 PHE A  84      28.656   7.051 -14.461  1.00 41.56           C  
ATOM    646  CZ  PHE A  84      29.469   6.414 -15.383  1.00 41.56           C  
ATOM    647  N   ASP A  85      22.469   4.250 -14.609  1.00 39.84           N  
ATOM    648  CA  ASP A  85      21.688   3.020 -14.492  1.00 39.84           C  
ATOM    649  C   ASP A  85      20.516   3.023 -15.461  1.00 39.84           C  
ATOM    650  CB  ASP A  85      21.203   2.830 -13.055  1.00 39.84           C  
ATOM    651  O   ASP A  85      19.359   3.096 -15.031  1.00 39.84           O  
ATOM    652  CG  ASP A  85      22.203   2.109 -12.172  1.00 39.84           C  
ATOM    653  OD1 ASP A  85      23.094   1.418 -12.711  1.00 39.84           O  
ATOM    654  OD2 ASP A  85      22.094   2.234 -10.938  1.00 39.84           O  
ATOM    655  N   TYR A  86      20.469   3.740 -16.469  1.00 37.59           N  
ATOM    656  CA  TYR A  86      19.406   3.426 -17.422  1.00 37.59           C  
ATOM    657  C   TYR A  86      19.156   1.925 -17.469  1.00 37.59           C  
ATOM    658  CB  TYR A  86      19.766   3.945 -18.812  1.00 37.59           C  
ATOM    659  O   TYR A  86      18.016   1.487 -17.578  1.00 37.59           O  
ATOM    660  CG  TYR A  86      18.578   4.465 -19.594  1.00 37.59           C  
ATOM    661  CD1 TYR A  86      17.859   3.631 -20.438  1.00 37.59           C  
ATOM    662  CD2 TYR A  86      18.188   5.793 -19.484  1.00 37.59           C  
ATOM    663  CE1 TYR A  86      16.766   4.105 -21.156  1.00 37.59           C  
ATOM    664  CE2 TYR A  86      17.094   6.277 -20.188  1.00 37.59           C  
ATOM    665  OH  TYR A  86      15.312   5.906 -21.734  1.00 37.59           O  
ATOM    666  CZ  TYR A  86      16.391   5.430 -21.031  1.00 37.59           C  
ATOM    667  N   LEU A  87      20.375   1.187 -17.875  1.00 38.06           N  
ATOM    668  CA  LEU A  87      20.250  -0.266 -17.906  1.00 38.06           C  
ATOM    669  C   LEU A  87      19.625  -0.781 -16.609  1.00 38.06           C  
ATOM    670  CB  LEU A  87      21.609  -0.924 -18.125  1.00 38.06           C  
ATOM    671  O   LEU A  87      18.828  -1.728 -16.625  1.00 38.06           O  
ATOM    672  CG  LEU A  87      22.109  -0.968 -19.562  1.00 38.06           C  
ATOM    673  CD1 LEU A  87      23.641  -1.060 -19.594  1.00 38.06           C  
ATOM    674  CD2 LEU A  87      21.484  -2.141 -20.312  1.00 38.06           C  
ATOM    675  N   LYS A  88      20.125  -0.195 -15.461  1.00 41.81           N  
ATOM    676  CA  LYS A  88      19.562  -0.670 -14.203  1.00 41.81           C  
ATOM    677  C   LYS A  88      18.141  -0.152 -14.008  1.00 41.81           C  
ATOM    678  CB  LYS A  88      20.438  -0.245 -13.023  1.00 41.81           C  
ATOM    679  O   LYS A  88      17.438  -0.598 -13.102  1.00 41.81           O  
ATOM    680  CG  LYS A  88      21.656  -1.135 -12.805  1.00 41.81           C  
ATOM    681  CD  LYS A  88      22.438  -0.719 -11.570  1.00 41.81           C  
ATOM    682  CE  LYS A  88      23.672  -1.588 -11.367  1.00 41.81           C  
ATOM    683  NZ  LYS A  88      24.469  -1.148 -10.188  1.00 41.81           N  
ATOM    684  N   SER A  89      17.750   1.015 -14.656  1.00 40.53           N  
ATOM    685  CA  SER A  89      16.359   1.422 -14.562  1.00 40.53           C  
ATOM    686  C   SER A  89      15.430   0.317 -15.047  1.00 40.53           C  
ATOM    687  CB  SER A  89      16.109   2.697 -15.367  1.00 40.53           C  
ATOM    688  O   SER A  89      14.312   0.172 -14.539  1.00 40.53           O  
ATOM    689  OG  SER A  89      16.391   2.480 -16.750  1.00 40.53           O  
ATOM    690  N   LEU A  90      15.867  -0.292 -16.328  1.00 39.97           N  
ATOM    691  CA  LEU A  90      15.062  -1.455 -16.688  1.00 39.97           C  
ATOM    692  C   LEU A  90      15.047  -2.477 -15.555  1.00 39.97           C  
ATOM    693  CB  LEU A  90      15.609  -2.102 -17.969  1.00 39.97           C  
ATOM    694  O   LEU A  90      14.039  -3.152 -15.344  1.00 39.97           O  
ATOM    695  CG  LEU A  90      15.141  -1.488 -19.281  1.00 39.97           C  
ATOM    696  CD1 LEU A  90      16.188  -1.698 -20.375  1.00 39.97           C  
ATOM    697  CD2 LEU A  90      13.797  -2.086 -19.703  1.00 39.97           C  
ATOM    698  N   GLU A  91      16.359  -2.807 -15.055  1.00 43.56           N  
ATOM    699  CA  GLU A  91      16.375  -3.625 -13.844  1.00 43.56           C  
ATOM    700  C   GLU A  91      15.875  -2.830 -12.633  1.00 43.56           C  
ATOM    701  CB  GLU A  91      17.766  -4.180 -13.570  1.00 43.56           C  
ATOM    702  O   GLU A  91      15.781  -3.365 -11.531  1.00 43.56           O  
ATOM    703  CG  GLU A  91      18.203  -5.266 -14.547  1.00 43.56           C  
ATOM    704  CD  GLU A  91      19.578  -5.820 -14.258  1.00 43.56           C  
ATOM    705  OE1 GLU A  91      20.016  -6.770 -14.945  1.00 43.56           O  
ATOM    706  OE2 GLU A  91      20.250  -5.297 -13.328  1.00 43.56           O  
ATOM    707  N   ILE A  92      16.062  -1.371 -12.625  1.00 47.12           N  
ATOM    708  CA  ILE A  92      15.883  -0.576 -11.414  1.00 47.12           C  
ATOM    709  C   ILE A  92      14.406  -0.529 -11.039  1.00 47.12           C  
ATOM    710  CB  ILE A  92      16.438   0.855 -11.594  1.00 47.12           C  
ATOM    711  O   ILE A  92      13.578  -0.018 -11.797  1.00 47.12           O  
ATOM    712  CG1 ILE A  92      17.938   0.812 -11.922  1.00 47.12           C  
ATOM    713  CG2 ILE A  92      16.172   1.694 -10.336  1.00 47.12           C  
ATOM    714  CD1 ILE A  92      18.516   2.160 -12.320  1.00 47.12           C  
ATOM    715  N   GLU A  93      13.961  -1.531 -10.414  1.00 61.88           N  
ATOM    716  CA  GLU A  93      12.789  -1.469  -9.547  1.00 61.88           C  
ATOM    717  C   GLU A  93      12.680  -0.112  -8.859  1.00 61.88           C  
ATOM    718  CB  GLU A  93      12.828  -2.588  -8.508  1.00 61.88           C  
ATOM    719  O   GLU A  93      13.102   0.039  -7.711  1.00 61.88           O  
ATOM    720  CG  GLU A  93      12.695  -3.984  -9.094  1.00 61.88           C  
ATOM    721  CD  GLU A  93      12.703  -5.082  -8.047  1.00 61.88           C  
ATOM    722  OE1 GLU A  93      12.539  -6.270  -8.406  1.00 61.88           O  
ATOM    723  OE2 GLU A  93      12.875  -4.754  -6.852  1.00 61.88           O  
ATOM    724  N   GLU A  94      12.258   0.849  -9.664  1.00 79.12           N  
ATOM    725  CA  GLU A  94      12.242   2.244  -9.234  1.00 79.12           C  
ATOM    726  C   GLU A  94      10.945   2.586  -8.500  1.00 79.12           C  
ATOM    727  CB  GLU A  94      12.430   3.176 -10.438  1.00 79.12           C  
ATOM    728  O   GLU A  94      10.828   3.664  -7.918  1.00 79.12           O  
ATOM    729  CG  GLU A  94      13.773   3.020 -11.133  1.00 79.12           C  
ATOM    730  CD  GLU A  94      13.992   4.027 -12.250  1.00 79.12           C  
ATOM    731  OE1 GLU A  94      15.117   4.102 -12.789  1.00 79.12           O  
ATOM    732  OE2 GLU A  94      13.023   4.750 -12.586  1.00 79.12           O  
ATOM    733  N   LYS A  95      10.156   1.648  -8.508  1.00 89.25           N  
ATOM    734  CA  LYS A  95       8.859   1.902  -7.883  1.00 89.25           C  
ATOM    735  C   LYS A  95       9.023   2.203  -6.395  1.00 89.25           C  
ATOM    736  CB  LYS A  95       7.926   0.708  -8.078  1.00 89.25           C  
ATOM    737  O   LYS A  95       9.734   1.490  -5.684  1.00 89.25           O  
ATOM    738  CG  LYS A  95       6.582   0.856  -7.383  1.00 89.25           C  
ATOM    739  CD  LYS A  95       5.758  -0.421  -7.484  1.00 89.25           C  
ATOM    740  CE  LYS A  95       4.520  -0.360  -6.602  1.00 89.25           C  
ATOM    741  NZ  LYS A  95       3.785  -1.661  -6.582  1.00 89.25           N  
ATOM    742  N   ILE A  96       8.406   3.301  -5.992  1.00 95.38           N  
ATOM    743  CA  ILE A  96       8.359   3.574  -4.562  1.00 95.38           C  
ATOM    744  C   ILE A  96       7.262   2.732  -3.912  1.00 95.38           C  
ATOM    745  CB  ILE A  96       8.117   5.074  -4.281  1.00 95.38           C  
ATOM    746  O   ILE A  96       6.074   2.936  -4.180  1.00 95.38           O  
ATOM    747  CG1 ILE A  96       9.172   5.926  -5.000  1.00 95.38           C  
ATOM    748  CG2 ILE A  96       8.125   5.352  -2.775  1.00 95.38           C  
ATOM    749  CD1 ILE A  96      10.594   5.691  -4.520  1.00 95.38           C  
ATOM    750  N   ASN A  97       7.688   1.885  -3.080  1.00 95.56           N  
ATOM    751  CA  ASN A  97       6.723   0.978  -2.469  1.00 95.56           C  
ATOM    752  C   ASN A  97       6.059   1.606  -1.248  1.00 95.56           C  
ATOM    753  CB  ASN A  97       7.395  -0.343  -2.088  1.00 95.56           C  
ATOM    754  O   ASN A  97       4.848   1.467  -1.055  1.00 95.56           O  
ATOM    755  CG  ASN A  97       7.844  -1.141  -3.295  1.00 95.56           C  
ATOM    756  ND2 ASN A  97       8.828  -2.006  -3.100  1.00 95.56           N  
ATOM    757  OD1 ASN A  97       7.309  -0.979  -4.395  1.00 95.56           O  
ATOM    758  N   LYS A  98       6.887   2.223  -0.394  1.00 97.38           N  
ATOM    759  CA  LYS A  98       6.367   2.812   0.838  1.00 97.38           C  
ATOM    760  C   LYS A  98       7.184   4.039   1.245  1.00 97.38           C  
ATOM    761  CB  LYS A  98       6.371   1.783   1.969  1.00 97.38           C  
ATOM    762  O   LYS A  98       8.359   4.145   0.905  1.00 97.38           O  
ATOM    763  CG  LYS A  98       5.398   0.630   1.757  1.00 97.38           C  
ATOM    764  CD  LYS A  98       3.955   1.075   1.939  1.00 97.38           C  
ATOM    765  CE  LYS A  98       2.988  -0.096   1.822  1.00 97.38           C  
ATOM    766  NZ  LYS A  98       1.571   0.332   2.020  1.00 97.38           N  
ATOM    767  N   ILE A  99       6.527   4.930   1.938  1.00 97.94           N  
ATOM    768  CA  ILE A  99       7.148   6.105   2.535  1.00 97.94           C  
ATOM    769  C   ILE A  99       6.730   6.227   3.998  1.00 97.94           C  
ATOM    770  CB  ILE A  99       6.777   7.395   1.766  1.00 97.94           C  
ATOM    771  O   ILE A  99       5.566   5.988   4.340  1.00 97.94           O  
ATOM    772  CG1 ILE A  99       7.383   7.367   0.358  1.00 97.94           C  
ATOM    773  CG2 ILE A  99       7.238   8.633   2.535  1.00 97.94           C  
ATOM    774  CD1 ILE A  99       6.871   8.469  -0.558  1.00 97.94           C  
ATOM    775  N   ARG A 100       7.695   6.512   4.840  1.00 98.06           N  
ATOM    776  CA  ARG A 100       7.414   6.766   6.250  1.00 98.06           C  
ATOM    777  C   ARG A 100       8.195   7.973   6.754  1.00 98.06           C  
ATOM    778  CB  ARG A 100       7.746   5.535   7.094  1.00 98.06           C  
ATOM    779  O   ARG A 100       9.398   8.094   6.504  1.00 98.06           O  
ATOM    780  CG  ARG A 100       6.836   4.344   6.836  1.00 98.06           C  
ATOM    781  CD  ARG A 100       5.422   4.598   7.336  1.00 98.06           C  
ATOM    782  NE  ARG A 100       4.562   3.436   7.133  1.00 98.06           N  
ATOM    783  NH1 ARG A 100       3.102   4.504   5.699  1.00 98.06           N  
ATOM    784  NH2 ARG A 100       2.770   2.305   6.250  1.00 98.06           N  
ATOM    785  CZ  ARG A 100       3.479   3.418   6.363  1.00 98.06           C  
ATOM    786  N   TRP A 101       7.520   8.812   7.535  1.00 97.81           N  
ATOM    787  CA  TRP A 101       8.148  10.023   8.055  1.00 97.81           C  
ATOM    788  C   TRP A 101       8.789   9.758   9.414  1.00 97.81           C  
ATOM    789  CB  TRP A 101       7.117  11.148   8.180  1.00 97.81           C  
ATOM    790  O   TRP A 101       8.258   9.000  10.227  1.00 97.81           O  
ATOM    791  CG  TRP A 101       6.582  11.625   6.859  1.00 97.81           C  
ATOM    792  CD1 TRP A 101       5.492  11.148   6.191  1.00 97.81           C  
ATOM    793  CD2 TRP A 101       7.121  12.680   6.051  1.00 97.81           C  
ATOM    794  CE2 TRP A 101       6.305  12.781   4.902  1.00 97.81           C  
ATOM    795  CE3 TRP A 101       8.219  13.539   6.184  1.00 97.81           C  
ATOM    796  NE1 TRP A 101       5.316  11.844   5.016  1.00 97.81           N  
ATOM    797  CH2 TRP A 101       7.625  14.547   4.051  1.00 97.81           C  
ATOM    798  CZ2 TRP A 101       6.547  13.719   3.895  1.00 97.81           C  
ATOM    799  CZ3 TRP A 101       8.461  14.469   5.180  1.00 97.81           C  
ATOM    800  N   LEU A 102       9.883  10.422   9.602  1.00 97.06           N  
ATOM    801  CA  LEU A 102      10.516  10.484  10.914  1.00 97.06           C  
ATOM    802  C   LEU A 102      10.234  11.828  11.586  1.00 97.06           C  
ATOM    803  CB  LEU A 102      12.023  10.266  10.789  1.00 97.06           C  
ATOM    804  O   LEU A 102       9.805  12.773  10.930  1.00 97.06           O  
ATOM    805  CG  LEU A 102      12.484   8.859  10.422  1.00 97.06           C  
ATOM    806  CD1 LEU A 102      13.789   8.906   9.648  1.00 97.06           C  
ATOM    807  CD2 LEU A 102      12.625   8.000  11.680  1.00 97.06           C  
ATOM    808  N   PRO A 103      10.438  11.820  12.875  1.00 93.88           N  
ATOM    809  CA  PRO A 103      10.242  13.102  13.547  1.00 93.88           C  
ATOM    810  C   PRO A 103      11.211  14.180  13.070  1.00 93.88           C  
ATOM    811  CB  PRO A 103      10.484  12.766  15.023  1.00 93.88           C  
ATOM    812  O   PRO A 103      12.367  13.875  12.758  1.00 93.88           O  
ATOM    813  CG  PRO A 103      10.227  11.297  15.133  1.00 93.88           C  
ATOM    814  CD  PRO A 103      10.609  10.656  13.828  1.00 93.88           C  
ATOM    815  N   GLN A 104      10.664  15.312  13.039  1.00 92.94           N  
ATOM    816  CA  GLN A 104      11.469  16.453  12.625  1.00 92.94           C  
ATOM    817  C   GLN A 104      12.586  16.719  13.625  1.00 92.94           C  
ATOM    818  CB  GLN A 104      10.602  17.688  12.453  1.00 92.94           C  
ATOM    819  O   GLN A 104      12.375  16.656  14.836  1.00 92.94           O  
ATOM    820  CG  GLN A 104      11.352  18.906  11.914  1.00 92.94           C  
ATOM    821  CD  GLN A 104      10.461  20.109  11.727  1.00 92.94           C  
ATOM    822  NE2 GLN A 104      11.023  21.188  11.164  1.00 92.94           N  
ATOM    823  OE1 GLN A 104       9.281  20.094  12.086  1.00 92.94           O  
ATOM    824  N   LYS A 105      13.766  16.953  13.102  1.00 88.69           N  
ATOM    825  CA  LYS A 105      14.906  17.375  13.914  1.00 88.69           C  
ATOM    826  C   LYS A 105      15.406  18.750  13.500  1.00 88.69           C  
ATOM    827  CB  LYS A 105      16.031  16.359  13.812  1.00 88.69           C  
ATOM    828  O   LYS A 105      15.914  18.922  12.391  1.00 88.69           O  
ATOM    829  CG  LYS A 105      15.719  15.008  14.445  1.00 88.69           C  
ATOM    830  CD  LYS A 105      16.906  14.062  14.391  1.00 88.69           C  
ATOM    831  CE  LYS A 105      16.578  12.695  14.969  1.00 88.69           C  
ATOM    832  NZ  LYS A 105      17.719  11.742  14.852  1.00 88.69           N  
ATOM    833  N   ASN A 106      15.305  19.672  14.398  1.00 85.44           N  
ATOM    834  CA  ASN A 106      15.617  21.062  14.117  1.00 85.44           C  
ATOM    835  C   ASN A 106      14.758  21.609  12.977  1.00 85.44           C  
ATOM    836  CB  ASN A 106      17.109  21.219  13.781  1.00 85.44           C  
ATOM    837  O   ASN A 106      13.531  21.641  13.086  1.00 85.44           O  
ATOM    838  CG  ASN A 106      18.000  20.734  14.891  1.00 85.44           C  
ATOM    839  ND2 ASN A 106      19.141  20.156  14.523  1.00 85.44           N  
ATOM    840  OD1 ASN A 106      17.688  20.875  16.078  1.00 85.44           O  
ATOM    841  N   ALA A 107      15.328  21.969  11.875  1.00 85.75           N  
ATOM    842  CA  ALA A 107      14.555  22.547  10.781  1.00 85.75           C  
ATOM    843  C   ALA A 107      14.422  21.547   9.625  1.00 85.75           C  
ATOM    844  CB  ALA A 107      15.188  23.844  10.305  1.00 85.75           C  
ATOM    845  O   ALA A 107      13.719  21.828   8.648  1.00 85.75           O  
ATOM    846  N   ALA A 108      14.945  20.391   9.789  1.00 91.06           N  
ATOM    847  CA  ALA A 108      14.977  19.438   8.680  1.00 91.06           C  
ATOM    848  C   ALA A 108      13.938  18.344   8.875  1.00 91.06           C  
ATOM    849  CB  ALA A 108      16.375  18.828   8.539  1.00 91.06           C  
ATOM    850  O   ALA A 108      13.656  17.938  10.000  1.00 91.06           O  
ATOM    851  N   GLN A 109      13.359  17.969   7.785  1.00 94.50           N  
ATOM    852  CA  GLN A 109      12.445  16.828   7.758  1.00 94.50           C  
ATOM    853  C   GLN A 109      13.141  15.578   7.234  1.00 94.50           C  
ATOM    854  CB  GLN A 109      11.219  17.156   6.898  1.00 94.50           C  
ATOM    855  O   GLN A 109      14.070  15.672   6.430  1.00 94.50           O  
ATOM    856  CG  GLN A 109      10.477  18.406   7.336  1.00 94.50           C  
ATOM    857  CD  GLN A 109       9.648  18.188   8.586  1.00 94.50           C  
ATOM    858  NE2 GLN A 109       9.227  19.281   9.219  1.00 94.50           N  
ATOM    859  OE1 GLN A 109       9.391  17.047   8.992  1.00 94.50           O  
ATOM    860  N   PHE A 110      12.719  14.445   7.758  1.00 96.50           N  
ATOM    861  CA  PHE A 110      13.312  13.188   7.344  1.00 96.50           C  
ATOM    862  C   PHE A 110      12.242  12.188   6.926  1.00 96.50           C  
ATOM    863  CB  PHE A 110      14.164  12.594   8.469  1.00 96.50           C  
ATOM    864  O   PHE A 110      11.188  12.102   7.555  1.00 96.50           O  
ATOM    865  CG  PHE A 110      15.352  13.445   8.844  1.00 96.50           C  
ATOM    866  CD1 PHE A 110      16.594  13.227   8.258  1.00 96.50           C  
ATOM    867  CD2 PHE A 110      15.227  14.469   9.781  1.00 96.50           C  
ATOM    868  CE1 PHE A 110      17.688  14.016   8.602  1.00 96.50           C  
ATOM    869  CE2 PHE A 110      16.312  15.258  10.125  1.00 96.50           C  
ATOM    870  CZ  PHE A 110      17.547  15.023   9.539  1.00 96.50           C  
ATOM    871  N   LEU A 111      12.469  11.461   5.867  1.00 96.12           N  
ATOM    872  CA  LEU A 111      11.539  10.422   5.453  1.00 96.12           C  
ATOM    873  C   LEU A 111      12.281   9.203   4.926  1.00 96.12           C  
ATOM    874  CB  LEU A 111      10.578  10.953   4.383  1.00 96.12           C  
ATOM    875  O   LEU A 111      13.352   9.336   4.320  1.00 96.12           O  
ATOM    876  CG  LEU A 111      11.188  11.242   3.012  1.00 96.12           C  
ATOM    877  CD1 LEU A 111      11.211   9.969   2.166  1.00 96.12           C  
ATOM    878  CD2 LEU A 111      10.422  12.344   2.303  1.00 96.12           C  
ATOM    879  N   LEU A 112      11.773   8.039   5.266  1.00 97.44           N  
ATOM    880  CA  LEU A 112      12.242   6.762   4.738  1.00 97.44           C  
ATOM    881  C   LEU A 112      11.461   6.367   3.494  1.00 97.44           C  
ATOM    882  CB  LEU A 112      12.125   5.668   5.801  1.00 97.44           C  
ATOM    883  O   LEU A 112      10.234   6.496   3.459  1.00 97.44           O  
ATOM    884  CG  LEU A 112      13.227   5.625   6.859  1.00 97.44           C  
ATOM    885  CD1 LEU A 112      12.828   4.711   8.008  1.00 97.44           C  
ATOM    886  CD2 LEU A 112      14.547   5.168   6.242  1.00 97.44           C  
ATOM    887  N   SER A 113      12.117   5.961   2.477  1.00 96.12           N  
ATOM    888  CA  SER A 113      11.484   5.426   1.276  1.00 96.12           C  
ATOM    889  C   SER A 113      12.078   4.074   0.895  1.00 96.12           C  
ATOM    890  CB  SER A 113      11.633   6.402   0.110  1.00 96.12           C  
ATOM    891  O   SER A 113      13.227   3.775   1.230  1.00 96.12           O  
ATOM    892  OG  SER A 113      12.977   6.438  -0.351  1.00 96.12           O  
ATOM    893  N   THR A 114      11.234   3.322   0.312  1.00 95.44           N  
ATOM    894  CA  THR A 114      11.734   2.047  -0.194  1.00 95.44           C  
ATOM    895  C   THR A 114      11.328   1.852  -1.653  1.00 95.44           C  
ATOM    896  CB  THR A 114      11.203   0.870   0.648  1.00 95.44           C  
ATOM    897  O   THR A 114      10.234   2.240  -2.059  1.00 95.44           O  
ATOM    898  CG2 THR A 114       9.688   0.941   0.805  1.00 95.44           C  
ATOM    899  OG1 THR A 114      11.547  -0.363   0.004  1.00 95.44           O  
ATOM    900  N   ASN A 115      12.297   1.343  -2.377  1.00 92.50           N  
ATOM    901  CA  ASN A 115      12.008   0.708  -3.658  1.00 92.50           C  
ATOM    902  C   ASN A 115      11.852  -0.804  -3.512  1.00 92.50           C  
ATOM    903  CB  ASN A 115      13.094   1.035  -4.684  1.00 92.50           C  
ATOM    904  O   ASN A 115      11.555  -1.300  -2.424  1.00 92.50           O  
ATOM    905  CG  ASN A 115      13.227   2.523  -4.941  1.00 92.50           C  
ATOM    906  ND2 ASN A 115      12.477   3.021  -5.918  1.00 92.50           N  
ATOM    907  OD1 ASN A 115      13.992   3.219  -4.270  1.00 92.50           O  
ATOM    908  N   ASP A 116      12.000  -1.477  -4.531  1.00 89.62           N  
ATOM    909  CA  ASP A 116      11.781  -2.920  -4.473  1.00 89.62           C  
ATOM    910  C   ASP A 116      12.812  -3.592  -3.568  1.00 89.62           C  
ATOM    911  CB  ASP A 116      11.836  -3.529  -5.875  1.00 89.62           C  
ATOM    912  O   ASP A 116      12.492  -4.535  -2.846  1.00 89.62           O  
ATOM    913  CG  ASP A 116      10.570  -3.279  -6.676  1.00 89.62           C  
ATOM    914  OD1 ASP A 116       9.594  -2.742  -6.117  1.00 89.62           O  
ATOM    915  OD2 ASP A 116      10.555  -3.625  -7.879  1.00 89.62           O  
ATOM    916  N   LYS A 117      14.055  -3.045  -3.527  1.00 88.81           N  
ATOM    917  CA  LYS A 117      15.086  -3.734  -2.750  1.00 88.81           C  
ATOM    918  C   LYS A 117      15.945  -2.742  -1.979  1.00 88.81           C  
ATOM    919  CB  LYS A 117      15.961  -4.598  -3.660  1.00 88.81           C  
ATOM    920  O   LYS A 117      16.906  -3.137  -1.301  1.00 88.81           O  
ATOM    921  CG  LYS A 117      15.211  -5.727  -4.352  1.00 88.81           C  
ATOM    922  CD  LYS A 117      16.172  -6.723  -4.996  1.00 88.81           C  
ATOM    923  CE  LYS A 117      15.414  -7.883  -5.641  1.00 88.81           C  
ATOM    924  NZ  LYS A 117      16.344  -8.797  -6.375  1.00 88.81           N  
ATOM    925  N   THR A 118      15.656  -1.495  -2.125  1.00 90.56           N  
ATOM    926  CA  THR A 118      16.516  -0.486  -1.516  1.00 90.56           C  
ATOM    927  C   THR A 118      15.711   0.420  -0.588  1.00 90.56           C  
ATOM    928  CB  THR A 118      17.219   0.367  -2.588  1.00 90.56           C  
ATOM    929  O   THR A 118      14.594   0.821  -0.918  1.00 90.56           O  
ATOM    930  CG2 THR A 118      18.266   1.282  -1.960  1.00 90.56           C  
ATOM    931  OG1 THR A 118      17.859  -0.498  -3.533  1.00 90.56           O  
ATOM    932  N   ILE A 119      16.359   0.701   0.525  1.00 95.25           N  
ATOM    933  CA  ILE A 119      15.773   1.619   1.494  1.00 95.25           C  
ATOM    934  C   ILE A 119      16.688   2.838   1.664  1.00 95.25           C  
ATOM    935  CB  ILE A 119      15.547   0.930   2.857  1.00 95.25           C  
ATOM    936  O   ILE A 119      17.891   2.701   1.827  1.00 95.25           O  
ATOM    937  CG1 ILE A 119      14.664  -0.313   2.684  1.00 95.25           C  
ATOM    938  CG2 ILE A 119      14.922   1.907   3.857  1.00 95.25           C  
ATOM    939  CD1 ILE A 119      14.672  -1.250   3.885  1.00 95.25           C  
ATOM    940  N   LYS A 120      16.094   3.973   1.606  1.00 95.44           N  
ATOM    941  CA  LYS A 120      16.875   5.203   1.752  1.00 95.44           C  
ATOM    942  C   LYS A 120      16.219   6.148   2.756  1.00 95.44           C  
ATOM    943  CB  LYS A 120      17.031   5.902   0.400  1.00 95.44           C  
ATOM    944  O   LYS A 120      14.984   6.230   2.828  1.00 95.44           O  
ATOM    945  CG  LYS A 120      17.859   5.125  -0.605  1.00 95.44           C  
ATOM    946  CD  LYS A 120      17.969   5.863  -1.936  1.00 95.44           C  
ATOM    947  CE  LYS A 120      18.703   5.035  -2.979  1.00 95.44           C  
ATOM    948  NZ  LYS A 120      18.734   5.715  -4.309  1.00 95.44           N  
ATOM    949  N   LEU A 121      17.047   6.750   3.539  1.00 96.62           N  
ATOM    950  CA  LEU A 121      16.625   7.844   4.406  1.00 96.62           C  
ATOM    951  C   LEU A 121      16.938   9.195   3.768  1.00 96.62           C  
ATOM    952  CB  LEU A 121      17.312   7.742   5.770  1.00 96.62           C  
ATOM    953  O   LEU A 121      18.094   9.492   3.467  1.00 96.62           O  
ATOM    954  CG  LEU A 121      16.953   8.828   6.789  1.00 96.62           C  
ATOM    955  CD1 LEU A 121      15.484   8.734   7.180  1.00 96.62           C  
ATOM    956  CD2 LEU A 121      17.844   8.719   8.023  1.00 96.62           C  
ATOM    957  N   TRP A 122      15.938   9.992   3.633  1.00 96.19           N  
ATOM    958  CA  TRP A 122      16.094  11.289   2.977  1.00 96.19           C  
ATOM    959  C   TRP A 122      16.000  12.422   3.988  1.00 96.19           C  
ATOM    960  CB  TRP A 122      15.016  11.469   1.895  1.00 96.19           C  
ATOM    961  O   TRP A 122      15.188  12.383   4.914  1.00 96.19           O  
ATOM    962  CG  TRP A 122      15.047  10.414   0.831  1.00 96.19           C  
ATOM    963  CD1 TRP A 122      14.422   9.195   0.862  1.00 96.19           C  
ATOM    964  CD2 TRP A 122      15.734  10.477  -0.422  1.00 96.19           C  
ATOM    965  CE2 TRP A 122      15.484   9.266  -1.102  1.00 96.19           C  
ATOM    966  CE3 TRP A 122      16.531  11.445  -1.037  1.00 96.19           C  
ATOM    967  NE1 TRP A 122      14.680   8.500  -0.297  1.00 96.19           N  
ATOM    968  CH2 TRP A 122      16.797   9.961  -2.945  1.00 96.19           C  
ATOM    969  CZ2 TRP A 122      16.016   9.000  -2.367  1.00 96.19           C  
ATOM    970  CZ3 TRP A 122      17.062  11.180  -2.297  1.00 96.19           C  
ATOM    971  N   LYS A 123      16.812  13.430   3.781  1.00 95.38           N  
ATOM    972  CA  LYS A 123      16.750  14.688   4.520  1.00 95.38           C  
ATOM    973  C   LYS A 123      16.188  15.805   3.646  1.00 95.38           C  
ATOM    974  CB  LYS A 123      18.125  15.078   5.051  1.00 95.38           C  
ATOM    975  O   LYS A 123      16.688  16.047   2.547  1.00 95.38           O  
ATOM    976  CG  LYS A 123      18.125  16.359   5.887  1.00 95.38           C  
ATOM    977  CD  LYS A 123      19.531  16.734   6.324  1.00 95.38           C  
ATOM    978  CE  LYS A 123      19.547  18.031   7.117  1.00 95.38           C  
ATOM    979  NZ  LYS A 123      20.922  18.422   7.527  1.00 95.38           N  
ATOM    980  N   ILE A 124      15.195  16.344   4.117  1.00 93.56           N  
ATOM    981  CA  ILE A 124      14.586  17.484   3.428  1.00 93.56           C  
ATOM    982  C   ILE A 124      14.891  18.766   4.191  1.00 93.56           C  
ATOM    983  CB  ILE A 124      13.062  17.297   3.273  1.00 93.56           C  
ATOM    984  O   ILE A 124      14.453  18.938   5.332  1.00 93.56           O  
ATOM    985  CG1 ILE A 124      12.750  15.938   2.629  1.00 93.56           C  
ATOM    986  CG2 ILE A 124      12.461  18.438   2.457  1.00 93.56           C  
ATOM    987  CD1 ILE A 124      11.297  15.516   2.756  1.00 93.56           C  
ATOM    988  N   SER A 125      15.617  19.578   3.539  1.00 90.75           N  
ATOM    989  CA  SER A 125      16.031  20.812   4.211  1.00 90.75           C  
ATOM    990  C   SER A 125      15.773  22.031   3.340  1.00 90.75           C  
ATOM    991  CB  SER A 125      17.516  20.734   4.574  1.00 90.75           C  
ATOM    992  O   SER A 125      15.758  21.938   2.111  1.00 90.75           O  
ATOM    993  OG  SER A 125      18.312  20.547   3.418  1.00 90.75           O  
ATOM    994  N   GLU A 126      15.500  23.109   4.031  1.00 86.75           N  
ATOM    995  CA  GLU A 126      15.305  24.391   3.373  1.00 86.75           C  
ATOM    996  C   GLU A 126      16.594  25.219   3.400  1.00 86.75           C  
ATOM    997  CB  GLU A 126      14.164  25.172   4.035  1.00 86.75           C  
ATOM    998  O   GLU A 126      17.328  25.203   4.387  1.00 86.75           O  
ATOM    999  CG  GLU A 126      12.812  24.484   3.941  1.00 86.75           C  
ATOM   1000  CD  GLU A 126      11.695  25.266   4.609  1.00 86.75           C  
ATOM   1001  OE1 GLU A 126      10.531  24.797   4.598  1.00 86.75           O  
ATOM   1002  OE2 GLU A 126      11.977  26.359   5.145  1.00 86.75           O  
ATOM   1003  N   ARG A 127      16.875  25.734   2.240  1.00 78.62           N  
ATOM   1004  CA  ARG A 127      18.000  26.656   2.154  1.00 78.62           C  
ATOM   1005  C   ARG A 127      17.547  28.047   1.709  1.00 78.62           C  
ATOM   1006  CB  ARG A 127      19.062  26.109   1.192  1.00 78.62           C  
ATOM   1007  O   ARG A 127      16.938  28.188   0.647  1.00 78.62           O  
ATOM   1008  CG  ARG A 127      19.922  25.016   1.782  1.00 78.62           C  
ATOM   1009  CD  ARG A 127      21.078  24.641   0.851  1.00 78.62           C  
ATOM   1010  NE  ARG A 127      21.891  23.562   1.410  1.00 78.62           N  
ATOM   1011  NH1 ARG A 127      23.312  23.422  -0.404  1.00 78.62           N  
ATOM   1012  NH2 ARG A 127      23.609  22.031   1.401  1.00 78.62           N  
ATOM   1013  CZ  ARG A 127      22.938  23.000   0.801  1.00 78.62           C  
ATOM   1014  N   ASP A 128      17.703  29.000   2.586  1.00 72.50           N  
ATOM   1015  CA  ASP A 128      17.281  30.359   2.260  1.00 72.50           C  
ATOM   1016  C   ASP A 128      18.500  31.281   2.145  1.00 72.50           C  
ATOM   1017  CB  ASP A 128      16.312  30.891   3.314  1.00 72.50           C  
ATOM   1018  O   ASP A 128      18.344  32.500   2.039  1.00 72.50           O  
ATOM   1019  CG  ASP A 128      16.906  30.891   4.715  1.00 72.50           C  
ATOM   1020  OD1 ASP A 128      17.938  30.234   4.941  1.00 72.50           O  
ATOM   1021  OD2 ASP A 128      16.312  31.547   5.602  1.00 72.50           O  
ATOM   1022  N   LYS A 129      19.625  30.859   2.402  1.00 73.50           N  
ATOM   1023  CA  LYS A 129      20.828  31.688   2.320  1.00 73.50           C  
ATOM   1024  C   LYS A 129      21.875  31.062   1.411  1.00 73.50           C  
ATOM   1025  CB  LYS A 129      21.406  31.922   3.713  1.00 73.50           C  
ATOM   1026  O   LYS A 129      21.953  29.828   1.297  1.00 73.50           O  
ATOM   1027  CG  LYS A 129      20.500  32.688   4.648  1.00 73.50           C  
ATOM   1028  CD  LYS A 129      21.141  32.906   6.012  1.00 73.50           C  
ATOM   1029  CE  LYS A 129      20.188  33.625   6.973  1.00 73.50           C  
ATOM   1030  NZ  LYS A 129      20.797  33.781   8.328  1.00 73.50           N  
ATOM   1031  N   ARG A 130      22.438  31.703   0.562  1.00 71.75           N  
ATOM   1032  CA  ARG A 130      23.547  31.250  -0.267  1.00 71.75           C  
ATOM   1033  C   ARG A 130      24.812  32.062   0.019  1.00 71.75           C  
ATOM   1034  CB  ARG A 130      23.188  31.359  -1.751  1.00 71.75           C  
ATOM   1035  O   ARG A 130      24.734  33.281   0.293  1.00 71.75           O  
ATOM   1036  CG  ARG A 130      23.062  32.781  -2.262  1.00 71.75           C  
ATOM   1037  CD  ARG A 130      22.750  32.812  -3.752  1.00 71.75           C  
ATOM   1038  NE  ARG A 130      22.578  34.188  -4.227  1.00 71.75           N  
ATOM   1039  NH1 ARG A 130      22.156  33.594  -6.418  1.00 71.75           N  
ATOM   1040  NH2 ARG A 130      22.156  35.812  -5.809  1.00 71.75           N  
ATOM   1041  CZ  ARG A 130      22.297  34.531  -5.484  1.00 71.75           C  
ATOM   1042  N   PRO A 131      25.953  31.312   0.124  1.00 71.94           N  
ATOM   1043  CA  PRO A 131      27.219  32.062   0.321  1.00 71.94           C  
ATOM   1044  C   PRO A 131      27.641  32.844  -0.919  1.00 71.94           C  
ATOM   1045  CB  PRO A 131      28.219  30.938   0.643  1.00 71.94           C  
ATOM   1046  O   PRO A 131      27.609  32.312  -2.033  1.00 71.94           O  
ATOM   1047  CG  PRO A 131      27.547  29.672   0.205  1.00 71.94           C  
ATOM   1048  CD  PRO A 131      26.094  29.953  -0.001  1.00 71.94           C  
ATOM   1049  N   GLU A 132      27.625  34.094  -0.790  1.00 71.25           N  
ATOM   1050  CA  GLU A 132      28.094  34.969  -1.863  1.00 71.25           C  
ATOM   1051  C   GLU A 132      29.328  35.750  -1.441  1.00 71.25           C  
ATOM   1052  CB  GLU A 132      26.969  35.938  -2.289  1.00 71.25           C  
ATOM   1053  O   GLU A 132      29.578  35.906  -0.248  1.00 71.25           O  
ATOM   1054  CG  GLU A 132      26.016  35.344  -3.322  1.00 71.25           C  
ATOM   1055  CD  GLU A 132      25.062  36.375  -3.902  1.00 71.25           C  
ATOM   1056  OE1 GLU A 132      24.250  36.031  -4.785  1.00 71.25           O  
ATOM   1057  OE2 GLU A 132      25.141  37.562  -3.473  1.00 71.25           O  
ATOM   1058  N   GLY A 133      30.250  35.969  -2.344  1.00 69.00           N  
ATOM   1059  CA  GLY A 133      31.359  36.875  -2.121  1.00 69.00           C  
ATOM   1060  C   GLY A 133      32.688  36.156  -2.010  1.00 69.00           C  
ATOM   1061  O   GLY A 133      33.594  36.625  -1.295  1.00 69.00           O  
ATOM   1062  N   TYR A 134      32.719  34.906  -2.646  1.00 68.69           N  
ATOM   1063  CA  TYR A 134      34.062  34.281  -2.701  1.00 68.69           C  
ATOM   1064  C   TYR A 134      35.000  35.125  -3.545  1.00 68.69           C  
ATOM   1065  CB  TYR A 134      33.969  32.875  -3.268  1.00 68.69           C  
ATOM   1066  O   TYR A 134      34.594  35.750  -4.531  1.00 68.69           O  
ATOM   1067  CG  TYR A 134      33.219  31.906  -2.371  1.00 68.69           C  
ATOM   1068  CD1 TYR A 134      33.875  31.219  -1.354  1.00 68.69           C  
ATOM   1069  CD2 TYR A 134      31.859  31.688  -2.537  1.00 68.69           C  
ATOM   1070  CE1 TYR A 134      33.188  30.328  -0.526  1.00 68.69           C  
ATOM   1071  CE2 TYR A 134      31.172  30.797  -1.714  1.00 68.69           C  
ATOM   1072  OH  TYR A 134      31.172  29.250   0.104  1.00 68.69           O  
ATOM   1073  CZ  TYR A 134      31.844  30.125  -0.713  1.00 68.69           C  
ATOM   1074  N   ASN A 135      36.125  35.562  -2.957  1.00 69.69           N  
ATOM   1075  CA  ASN A 135      37.062  36.281  -3.764  1.00 69.69           C  
ATOM   1076  C   ASN A 135      38.156  35.375  -4.344  1.00 69.69           C  
ATOM   1077  CB  ASN A 135      37.719  37.406  -2.938  1.00 69.69           C  
ATOM   1078  O   ASN A 135      39.219  35.844  -4.719  1.00 69.69           O  
ATOM   1079  CG  ASN A 135      38.594  36.875  -1.828  1.00 69.69           C  
ATOM   1080  ND2 ASN A 135      39.438  37.750  -1.272  1.00 69.69           N  
ATOM   1081  OD1 ASN A 135      38.531  35.688  -1.475  1.00 69.69           O  
ATOM   1082  N   LEU A 136      37.750  34.062  -4.051  1.00 71.75           N  
ATOM   1083  CA  LEU A 136      38.781  33.156  -4.574  1.00 71.75           C  
ATOM   1084  C   LEU A 136      38.469  32.781  -6.023  1.00 71.75           C  
ATOM   1085  CB  LEU A 136      38.844  31.875  -3.721  1.00 71.75           C  
ATOM   1086  O   LEU A 136      39.344  32.250  -6.727  1.00 71.75           O  
ATOM   1087  CG  LEU A 136      39.344  32.062  -2.287  1.00 71.75           C  
ATOM   1088  CD1 LEU A 136      38.938  30.859  -1.437  1.00 71.75           C  
ATOM   1089  CD2 LEU A 136      40.844  32.250  -2.270  1.00 71.75           C  
ATOM   1090  N   LYS A 137      37.188  32.875  -6.402  1.00 69.06           N  
ATOM   1091  CA  LYS A 137      36.812  32.531  -7.773  1.00 69.06           C  
ATOM   1092  C   LYS A 137      36.375  33.750  -8.539  1.00 69.06           C  
ATOM   1093  CB  LYS A 137      35.719  31.469  -7.793  1.00 69.06           C  
ATOM   1094  O   LYS A 137      35.844  34.719  -7.949  1.00 69.06           O  
ATOM   1095  CG  LYS A 137      36.188  30.078  -7.367  1.00 69.06           C  
ATOM   1096  CD  LYS A 137      35.094  29.047  -7.477  1.00 69.06           C  
ATOM   1097  CE  LYS A 137      35.562  27.672  -7.039  1.00 69.06           C  
ATOM   1098  NZ  LYS A 137      34.469  26.656  -7.133  1.00 69.06           N  
ATOM   1099  N   GLU A 138      36.812  33.844  -9.844  1.00 69.38           N  
ATOM   1100  CA  GLU A 138      36.312  34.875 -10.727  1.00 69.38           C  
ATOM   1101  C   GLU A 138      34.812  34.719 -11.023  1.00 69.38           C  
ATOM   1102  CB  GLU A 138      37.125  34.906 -12.031  1.00 69.38           C  
ATOM   1103  O   GLU A 138      34.219  33.750 -10.555  1.00 69.38           O  
ATOM   1104  CG  GLU A 138      38.531  35.406 -11.867  1.00 69.38           C  
ATOM   1105  CD  GLU A 138      39.125  35.969 -13.141  1.00 69.38           C  
ATOM   1106  OE1 GLU A 138      40.312  36.438 -13.109  1.00 69.38           O  
ATOM   1107  OE2 GLU A 138      38.438  35.969 -14.172  1.00 69.38           O  
ATOM   1108  N   GLU A 139      34.125  35.812 -11.562  1.00 66.94           N  
ATOM   1109  CA  GLU A 139      32.688  35.844 -11.875  1.00 66.94           C  
ATOM   1110  C   GLU A 139      32.312  34.594 -12.695  1.00 66.94           C  
ATOM   1111  CB  GLU A 139      32.312  37.094 -12.633  1.00 66.94           C  
ATOM   1112  O   GLU A 139      31.172  34.125 -12.586  1.00 66.94           O  
ATOM   1113  CG  GLU A 139      31.953  38.281 -11.727  1.00 66.94           C  
ATOM   1114  CD  GLU A 139      31.453  39.500 -12.492  1.00 66.94           C  
ATOM   1115  OE1 GLU A 139      30.969  40.438 -11.852  1.00 66.94           O  
ATOM   1116  OE2 GLU A 139      31.547  39.469 -13.742  1.00 66.94           O  
ATOM   1117  N   ASP A 140      33.312  34.156 -13.391  1.00 63.84           N  
ATOM   1118  CA  ASP A 140      33.031  33.031 -14.297  1.00 63.84           C  
ATOM   1119  C   ASP A 140      33.281  31.703 -13.625  1.00 63.84           C  
ATOM   1120  CB  ASP A 140      33.844  33.156 -15.578  1.00 63.84           C  
ATOM   1121  O   ASP A 140      33.188  30.641 -14.266  1.00 63.84           O  
ATOM   1122  CG  ASP A 140      35.344  33.250 -15.305  1.00 63.84           C  
ATOM   1123  OD1 ASP A 140      35.750  33.344 -14.125  1.00 63.84           O  
ATOM   1124  OD2 ASP A 140      36.125  33.219 -16.281  1.00 63.84           O  
ATOM   1125  N   GLY A 141      33.531  31.578 -12.336  1.00 66.00           N  
ATOM   1126  CA  GLY A 141      33.750  30.328 -11.602  1.00 66.00           C  
ATOM   1127  C   GLY A 141      35.219  29.922 -11.531  1.00 66.00           C  
ATOM   1128  O   GLY A 141      35.531  28.953 -10.844  1.00 66.00           O  
ATOM   1129  N   ARG A 142      36.156  30.641 -12.266  1.00 74.06           N  
ATOM   1130  CA  ARG A 142      37.562  30.250 -12.305  1.00 74.06           C  
ATOM   1131  C   ARG A 142      38.281  30.734 -11.055  1.00 74.06           C  
ATOM   1132  CB  ARG A 142      38.250  30.797 -13.555  1.00 74.06           C  
ATOM   1133  O   ARG A 142      37.969  31.797 -10.523  1.00 74.06           O  
ATOM   1134  CG  ARG A 142      37.906  30.031 -14.828  1.00 74.06           C  
ATOM   1135  CD  ARG A 142      38.625  30.594 -16.031  1.00 74.06           C  
ATOM   1136  NE  ARG A 142      38.281  29.906 -17.266  1.00 74.06           N  
ATOM   1137  NH1 ARG A 142      39.500  31.281 -18.656  1.00 74.06           N  
ATOM   1138  NH2 ARG A 142      38.281  29.531 -19.531  1.00 74.06           N  
ATOM   1139  CZ  ARG A 142      38.688  30.234 -18.484  1.00 74.06           C  
ATOM   1140  N   TYR A 143      39.125  29.875 -10.547  1.00 76.81           N  
ATOM   1141  CA  TYR A 143      39.906  30.203  -9.359  1.00 76.81           C  
ATOM   1142  C   TYR A 143      40.844  31.375  -9.641  1.00 76.81           C  
ATOM   1143  CB  TYR A 143      40.719  28.984  -8.891  1.00 76.81           C  
ATOM   1144  O   TYR A 143      41.438  31.469 -10.719  1.00 76.81           O  
ATOM   1145  CG  TYR A 143      39.875  27.953  -8.188  1.00 76.81           C  
ATOM   1146  CD1 TYR A 143      39.531  28.094  -6.848  1.00 76.81           C  
ATOM   1147  CD2 TYR A 143      39.438  26.812  -8.867  1.00 76.81           C  
ATOM   1148  CE1 TYR A 143      38.750  27.125  -6.199  1.00 76.81           C  
ATOM   1149  CE2 TYR A 143      38.656  25.844  -8.227  1.00 76.81           C  
ATOM   1150  OH  TYR A 143      37.562  25.062  -6.254  1.00 76.81           O  
ATOM   1151  CZ  TYR A 143      38.312  26.016  -6.895  1.00 76.81           C  
ATOM   1152  N   ARG A 144      40.844  32.344  -8.852  1.00 75.75           N  
ATOM   1153  CA  ARG A 144      41.781  33.469  -8.969  1.00 75.75           C  
ATOM   1154  C   ARG A 144      43.188  33.031  -8.578  1.00 75.75           C  
ATOM   1155  CB  ARG A 144      41.312  34.625  -8.109  1.00 75.75           C  
ATOM   1156  O   ARG A 144      43.375  32.094  -7.812  1.00 75.75           O  
ATOM   1157  CG  ARG A 144      40.375  35.594  -8.828  1.00 75.75           C  
ATOM   1158  CD  ARG A 144      40.062  36.812  -7.977  1.00 75.75           C  
ATOM   1159  NE  ARG A 144      39.156  37.719  -8.648  1.00 75.75           N  
ATOM   1160  NH1 ARG A 144      39.031  39.250  -6.914  1.00 75.75           N  
ATOM   1161  NH2 ARG A 144      37.844  39.625  -8.836  1.00 75.75           N  
ATOM   1162  CZ  ARG A 144      38.688  38.875  -8.133  1.00 75.75           C  
ATOM   1163  N   ASP A 145      44.156  33.500  -9.273  1.00 77.19           N  
ATOM   1164  CA  ASP A 145      45.562  33.312  -8.914  1.00 77.19           C  
ATOM   1165  C   ASP A 145      45.812  33.656  -7.449  1.00 77.19           C  
ATOM   1166  CB  ASP A 145      46.469  34.125  -9.820  1.00 77.19           C  
ATOM   1167  O   ASP A 145      45.469  34.781  -7.012  1.00 77.19           O  
ATOM   1168  CG  ASP A 145      47.938  33.781  -9.672  1.00 77.19           C  
ATOM   1169  OD1 ASP A 145      48.312  33.125  -8.688  1.00 77.19           O  
ATOM   1170  OD2 ASP A 145      48.750  34.188 -10.555  1.00 77.19           O  
ATOM   1171  N   PRO A 146      46.156  32.625  -6.613  1.00 76.44           N  
ATOM   1172  CA  PRO A 146      46.375  32.844  -5.180  1.00 76.44           C  
ATOM   1173  C   PRO A 146      47.250  34.062  -4.895  1.00 76.44           C  
ATOM   1174  CB  PRO A 146      47.031  31.547  -4.727  1.00 76.44           C  
ATOM   1175  O   PRO A 146      47.156  34.656  -3.828  1.00 76.44           O  
ATOM   1176  CG  PRO A 146      47.031  30.688  -5.941  1.00 76.44           C  
ATOM   1177  CD  PRO A 146      46.594  31.500  -7.117  1.00 76.44           C  
ATOM   1178  N   THR A 147      48.250  34.344  -5.797  1.00 79.69           N  
ATOM   1179  CA  THR A 147      49.188  35.438  -5.586  1.00 79.69           C  
ATOM   1180  C   THR A 147      48.469  36.781  -5.660  1.00 79.69           C  
ATOM   1181  CB  THR A 147      50.344  35.406  -6.617  1.00 79.69           C  
ATOM   1182  O   THR A 147      48.938  37.781  -5.117  1.00 79.69           O  
ATOM   1183  CG2 THR A 147      51.156  34.125  -6.465  1.00 79.69           C  
ATOM   1184  OG1 THR A 147      49.781  35.438  -7.938  1.00 79.69           O  
ATOM   1185  N   THR A 148      47.375  36.750  -6.328  1.00 75.00           N  
ATOM   1186  CA  THR A 148      46.656  38.000  -6.551  1.00 75.00           C  
ATOM   1187  C   THR A 148      45.625  38.250  -5.434  1.00 75.00           C  
ATOM   1188  CB  THR A 148      45.938  37.969  -7.910  1.00 75.00           C  
ATOM   1189  O   THR A 148      45.094  39.344  -5.324  1.00 75.00           O  
ATOM   1190  CG2 THR A 148      46.938  37.906  -9.062  1.00 75.00           C  
ATOM   1191  OG1 THR A 148      45.031  36.844  -7.969  1.00 75.00           O  
ATOM   1192  N   VAL A 149      45.375  37.094  -4.723  1.00 68.94           N  
ATOM   1193  CA  VAL A 149      44.406  37.219  -3.643  1.00 68.94           C  
ATOM   1194  C   VAL A 149      45.062  37.875  -2.422  1.00 68.94           C  
ATOM   1195  CB  VAL A 149      43.781  35.875  -3.266  1.00 68.94           C  
ATOM   1196  O   VAL A 149      45.938  37.250  -1.796  1.00 68.94           O  
ATOM   1197  CG1 VAL A 149      42.750  36.031  -2.164  1.00 68.94           C  
ATOM   1198  CG2 VAL A 149      43.156  35.188  -4.496  1.00 68.94           C  
ATOM   1199  N   THR A 150      45.031  39.156  -2.240  1.00 77.88           N  
ATOM   1200  CA  THR A 150      45.656  39.875  -1.161  1.00 77.88           C  
ATOM   1201  C   THR A 150      44.812  39.812   0.110  1.00 77.88           C  
ATOM   1202  CB  THR A 150      45.906  41.344  -1.557  1.00 77.88           C  
ATOM   1203  O   THR A 150      45.344  39.938   1.218  1.00 77.88           O  
ATOM   1204  CG2 THR A 150      46.906  41.469  -2.682  1.00 77.88           C  
ATOM   1205  OG1 THR A 150      44.656  41.938  -1.992  1.00 77.88           O  
ATOM   1206  N   THR A 151      43.438  39.781  -0.028  1.00 72.12           N  
ATOM   1207  CA  THR A 151      42.562  39.688   1.141  1.00 72.12           C  
ATOM   1208  C   THR A 151      41.531  38.562   0.957  1.00 72.12           C  
ATOM   1209  CB  THR A 151      41.812  41.000   1.413  1.00 72.12           C  
ATOM   1210  O   THR A 151      40.969  38.406  -0.120  1.00 72.12           O  
ATOM   1211  CG2 THR A 151      42.781  42.062   1.979  1.00 72.12           C  
ATOM   1212  OG1 THR A 151      41.281  41.500   0.189  1.00 72.12           O  
ATOM   1213  N   LEU A 152      41.531  37.531   1.847  1.00 70.31           N  
ATOM   1214  CA  LEU A 152      40.531  36.500   1.818  1.00 70.31           C  
ATOM   1215  C   LEU A 152      39.188  37.031   2.326  1.00 70.31           C  
ATOM   1216  CB  LEU A 152      40.969  35.281   2.660  1.00 70.31           C  
ATOM   1217  O   LEU A 152      39.125  37.656   3.371  1.00 70.31           O  
ATOM   1218  CG  LEU A 152      41.656  34.156   1.911  1.00 70.31           C  
ATOM   1219  CD1 LEU A 152      42.781  33.562   2.771  1.00 70.31           C  
ATOM   1220  CD2 LEU A 152      40.656  33.094   1.501  1.00 70.31           C  
ATOM   1221  N   ARG A 153      38.281  37.156   1.347  1.00 70.12           N  
ATOM   1222  CA  ARG A 153      36.938  37.594   1.769  1.00 70.12           C  
ATOM   1223  C   ARG A 153      36.094  36.406   2.221  1.00 70.12           C  
ATOM   1224  CB  ARG A 153      36.250  38.344   0.635  1.00 70.12           C  
ATOM   1225  O   ARG A 153      36.062  35.375   1.552  1.00 70.12           O  
ATOM   1226  CG  ARG A 153      36.594  39.812   0.568  1.00 70.12           C  
ATOM   1227  CD  ARG A 153      35.719  40.562  -0.463  1.00 70.12           C  
ATOM   1228  NE  ARG A 153      36.125  41.938  -0.592  1.00 70.12           N  
ATOM   1229  NH1 ARG A 153      34.531  42.469  -2.205  1.00 70.12           N  
ATOM   1230  NH2 ARG A 153      35.969  44.062  -1.453  1.00 70.12           N  
ATOM   1231  CZ  ARG A 153      35.531  42.812  -1.417  1.00 70.12           C  
ATOM   1232  N   VAL A 154      35.688  36.406   3.572  1.00 72.75           N  
ATOM   1233  CA  VAL A 154      34.781  35.406   4.109  1.00 72.75           C  
ATOM   1234  C   VAL A 154      33.406  35.531   3.439  1.00 72.75           C  
ATOM   1235  CB  VAL A 154      34.625  35.531   5.641  1.00 72.75           C  
ATOM   1236  O   VAL A 154      32.812  36.625   3.438  1.00 72.75           O  
ATOM   1237  CG1 VAL A 154      33.688  34.469   6.184  1.00 72.75           C  
ATOM   1238  CG2 VAL A 154      36.000  35.406   6.312  1.00 72.75           C  
ATOM   1239  N   PRO A 155      32.969  34.500   2.703  1.00 69.69           N  
ATOM   1240  CA  PRO A 155      31.656  34.625   2.051  1.00 69.69           C  
ATOM   1241  C   PRO A 155      30.547  35.000   3.027  1.00 69.69           C  
ATOM   1242  CB  PRO A 155      31.438  33.219   1.473  1.00 69.69           C  
ATOM   1243  O   PRO A 155      30.641  34.688   4.219  1.00 69.69           O  
ATOM   1244  CG  PRO A 155      32.531  32.375   2.068  1.00 69.69           C  
ATOM   1245  CD  PRO A 155      33.469  33.281   2.822  1.00 69.69           C  
ATOM   1246  N   VAL A 156      29.781  36.094   2.613  1.00 73.88           N  
ATOM   1247  CA  VAL A 156      28.625  36.500   3.416  1.00 73.88           C  
ATOM   1248  C   VAL A 156      27.375  35.812   2.916  1.00 73.88           C  
ATOM   1249  CB  VAL A 156      28.422  38.031   3.383  1.00 73.88           C  
ATOM   1250  O   VAL A 156      27.234  35.562   1.716  1.00 73.88           O  
ATOM   1251  CG1 VAL A 156      27.344  38.469   4.371  1.00 73.88           C  
ATOM   1252  CG2 VAL A 156      29.734  38.750   3.689  1.00 73.88           C  
ATOM   1253  N   PHE A 157      26.594  35.219   3.750  1.00 72.44           N  
ATOM   1254  CA  PHE A 157      25.344  34.562   3.408  1.00 72.44           C  
ATOM   1255  C   PHE A 157      24.281  35.562   3.004  1.00 72.44           C  
ATOM   1256  CB  PHE A 157      24.844  33.719   4.586  1.00 72.44           C  
ATOM   1257  O   PHE A 157      24.016  36.531   3.736  1.00 72.44           O  
ATOM   1258  CG  PHE A 157      25.500  32.344   4.691  1.00 72.44           C  
ATOM   1259  CD1 PHE A 157      25.062  31.297   3.914  1.00 72.44           C  
ATOM   1260  CD2 PHE A 157      26.562  32.156   5.562  1.00 72.44           C  
ATOM   1261  CE1 PHE A 157      25.672  30.047   4.012  1.00 72.44           C  
ATOM   1262  CE2 PHE A 157      27.172  30.906   5.664  1.00 72.44           C  
ATOM   1263  CZ  PHE A 157      26.734  29.859   4.887  1.00 72.44           C  
ATOM   1264  N   ARG A 158      23.875  35.500   1.739  1.00 75.00           N  
ATOM   1265  CA  ARG A 158      22.797  36.375   1.264  1.00 75.00           C  
ATOM   1266  C   ARG A 158      21.484  35.594   1.155  1.00 75.00           C  
ATOM   1267  CB  ARG A 158      23.156  36.969  -0.090  1.00 75.00           C  
ATOM   1268  O   ARG A 158      21.484  34.406   0.830  1.00 75.00           O  
ATOM   1269  CG  ARG A 158      24.141  38.125  -0.001  1.00 75.00           C  
ATOM   1270  CD  ARG A 158      23.953  39.125  -1.146  1.00 75.00           C  
ATOM   1271  NE  ARG A 158      24.953  40.188  -1.099  1.00 75.00           N  
ATOM   1272  NH1 ARG A 158      24.188  41.250  -2.992  1.00 75.00           N  
ATOM   1273  NH2 ARG A 158      25.984  42.094  -1.839  1.00 75.00           N  
ATOM   1274  CZ  ARG A 158      25.047  41.188  -1.977  1.00 75.00           C  
ATOM   1275  N   PRO A 159      20.438  36.312   1.617  1.00 73.19           N  
ATOM   1276  CA  PRO A 159      19.125  35.656   1.516  1.00 73.19           C  
ATOM   1277  C   PRO A 159      18.766  35.281   0.085  1.00 73.19           C  
ATOM   1278  CB  PRO A 159      18.156  36.750   2.029  1.00 73.19           C  
ATOM   1279  O   PRO A 159      19.125  35.969  -0.863  1.00 73.19           O  
ATOM   1280  CG  PRO A 159      19.047  37.844   2.520  1.00 73.19           C  
ATOM   1281  CD  PRO A 159      20.453  37.562   2.072  1.00 73.19           C  
ATOM   1282  N   MET A 160      18.500  34.031  -0.132  1.00 69.25           N  
ATOM   1283  CA  MET A 160      18.031  33.562  -1.431  1.00 69.25           C  
ATOM   1284  C   MET A 160      16.594  33.031  -1.335  1.00 69.25           C  
ATOM   1285  CB  MET A 160      18.953  32.469  -1.966  1.00 69.25           C  
ATOM   1286  O   MET A 160      16.047  32.938  -0.240  1.00 69.25           O  
ATOM   1287  CG  MET A 160      18.859  31.156  -1.199  1.00 69.25           C  
ATOM   1288  SD  MET A 160      19.859  29.828  -1.968  1.00 69.25           S  
ATOM   1289  CE  MET A 160      18.656  28.453  -1.916  1.00 69.25           C  
ATOM   1290  N   ASP A 161      15.977  32.906  -2.531  1.00 74.75           N  
ATOM   1291  CA  ASP A 161      14.648  32.281  -2.570  1.00 74.75           C  
ATOM   1292  C   ASP A 161      14.656  30.906  -1.916  1.00 74.75           C  
ATOM   1293  CB  ASP A 161      14.148  32.188  -4.012  1.00 74.75           C  
ATOM   1294  O   ASP A 161      15.648  30.188  -1.994  1.00 74.75           O  
ATOM   1295  CG  ASP A 161      13.891  33.531  -4.652  1.00 74.75           C  
ATOM   1296  OD1 ASP A 161      13.609  34.500  -3.920  1.00 74.75           O  
ATOM   1297  OD2 ASP A 161      13.969  33.625  -5.895  1.00 74.75           O  
ATOM   1298  N   LEU A 162      13.656  30.672  -1.129  1.00 74.69           N  
ATOM   1299  CA  LEU A 162      13.539  29.422  -0.401  1.00 74.69           C  
ATOM   1300  C   LEU A 162      13.664  28.219  -1.347  1.00 74.69           C  
ATOM   1301  CB  LEU A 162      12.203  29.344   0.345  1.00 74.69           C  
ATOM   1302  O   LEU A 162      12.914  28.125  -2.322  1.00 74.69           O  
ATOM   1303  CG  LEU A 162      12.016  28.172   1.301  1.00 74.69           C  
ATOM   1304  CD1 LEU A 162      12.289  28.609   2.738  1.00 74.69           C  
ATOM   1305  CD2 LEU A 162      10.609  27.594   1.168  1.00 74.69           C  
ATOM   1306  N   MET A 163      14.805  27.562  -1.130  1.00 78.25           N  
ATOM   1307  CA  MET A 163      15.000  26.344  -1.900  1.00 78.25           C  
ATOM   1308  C   MET A 163      14.898  25.109  -1.005  1.00 78.25           C  
ATOM   1309  CB  MET A 163      16.359  26.359  -2.604  1.00 78.25           C  
ATOM   1310  O   MET A 163      15.469  25.078   0.084  1.00 78.25           O  
ATOM   1311  CG  MET A 163      16.547  25.234  -3.613  1.00 78.25           C  
ATOM   1312  SD  MET A 163      18.188  25.281  -4.422  1.00 78.25           S  
ATOM   1313  CE  MET A 163      18.016  23.906  -5.598  1.00 78.25           C  
ATOM   1314  N   VAL A 164      14.031  24.234  -1.406  1.00 85.38           N  
ATOM   1315  CA  VAL A 164      13.891  23.000  -0.653  1.00 85.38           C  
ATOM   1316  C   VAL A 164      14.656  21.875  -1.349  1.00 85.38           C  
ATOM   1317  CB  VAL A 164      12.406  22.609  -0.489  1.00 85.38           C  
ATOM   1318  O   VAL A 164      14.445  21.625  -2.535  1.00 85.38           O  
ATOM   1319  CG1 VAL A 164      12.273  21.344   0.357  1.00 85.38           C  
ATOM   1320  CG2 VAL A 164      11.609  23.750   0.136  1.00 85.38           C  
ATOM   1321  N   GLU A 165      15.562  21.328  -0.598  1.00 86.44           N  
ATOM   1322  CA  GLU A 165      16.406  20.266  -1.162  1.00 86.44           C  
ATOM   1323  C   GLU A 165      16.203  18.953  -0.430  1.00 86.44           C  
ATOM   1324  CB  GLU A 165      17.875  20.688  -1.113  1.00 86.44           C  
ATOM   1325  O   GLU A 165      16.109  18.922   0.799  1.00 86.44           O  
ATOM   1326  CG  GLU A 165      18.812  19.734  -1.854  1.00 86.44           C  
ATOM   1327  CD  GLU A 165      20.266  20.141  -1.789  1.00 86.44           C  
ATOM   1328  OE1 GLU A 165      21.125  19.453  -2.383  1.00 86.44           O  
ATOM   1329  OE2 GLU A 165      20.562  21.172  -1.138  1.00 86.44           O  
ATOM   1330  N   ALA A 166      16.062  17.969  -1.225  1.00 90.00           N  
ATOM   1331  CA  ALA A 166      16.031  16.609  -0.693  1.00 90.00           C  
ATOM   1332  C   ALA A 166      17.328  15.867  -0.991  1.00 90.00           C  
ATOM   1333  CB  ALA A 166      14.844  15.836  -1.270  1.00 90.00           C  
ATOM   1334  O   ALA A 166      17.750  15.766  -2.148  1.00 90.00           O  
ATOM   1335  N   SER A 167      18.000  15.383   0.050  1.00 90.50           N  
ATOM   1336  CA  SER A 167      19.250  14.641  -0.121  1.00 90.50           C  
ATOM   1337  C   SER A 167      19.219  13.320   0.643  1.00 90.50           C  
ATOM   1338  CB  SER A 167      20.438  15.484   0.344  1.00 90.50           C  
ATOM   1339  O   SER A 167      18.688  13.250   1.752  1.00 90.50           O  
ATOM   1340  OG  SER A 167      20.297  15.836   1.711  1.00 90.50           O  
ATOM   1341  N   PRO A 168      19.797  12.367  -0.030  1.00 90.38           N  
ATOM   1342  CA  PRO A 168      19.891  11.109   0.709  1.00 90.38           C  
ATOM   1343  C   PRO A 168      20.875  11.180   1.875  1.00 90.38           C  
ATOM   1344  CB  PRO A 168      20.375  10.109  -0.350  1.00 90.38           C  
ATOM   1345  O   PRO A 168      22.078  11.430   1.668  1.00 90.38           O  
ATOM   1346  CG  PRO A 168      21.109  10.945  -1.350  1.00 90.38           C  
ATOM   1347  CD  PRO A 168      20.547  12.336  -1.329  1.00 90.38           C  
ATOM   1348  N   ARG A 169      20.453  10.984   2.957  1.00 91.62           N  
ATOM   1349  CA  ARG A 169      21.297  10.992   4.148  1.00 91.62           C  
ATOM   1350  C   ARG A 169      21.922   9.625   4.387  1.00 91.62           C  
ATOM   1351  CB  ARG A 169      20.484  11.422   5.375  1.00 91.62           C  
ATOM   1352  O   ARG A 169      23.078   9.531   4.785  1.00 91.62           O  
ATOM   1353  CG  ARG A 169      21.312  11.555   6.645  1.00 91.62           C  
ATOM   1354  CD  ARG A 169      20.484  12.133   7.789  1.00 91.62           C  
ATOM   1355  NE  ARG A 169      21.266  12.180   9.031  1.00 91.62           N  
ATOM   1356  NH1 ARG A 169      19.609  13.250  10.250  1.00 91.62           N  
ATOM   1357  NH2 ARG A 169      21.609  12.688  11.242  1.00 91.62           N  
ATOM   1358  CZ  ARG A 169      20.828  12.703  10.172  1.00 91.62           C  
ATOM   1359  N   ARG A 170      21.094   8.555   4.188  1.00 93.56           N  
ATOM   1360  CA  ARG A 170      21.562   7.188   4.375  1.00 93.56           C  
ATOM   1361  C   ARG A 170      20.984   6.262   3.311  1.00 93.56           C  
ATOM   1362  CB  ARG A 170      21.188   6.680   5.770  1.00 93.56           C  
ATOM   1363  O   ARG A 170      19.812   6.395   2.930  1.00 93.56           O  
ATOM   1364  CG  ARG A 170      21.844   7.445   6.906  1.00 93.56           C  
ATOM   1365  CD  ARG A 170      21.531   6.828   8.258  1.00 93.56           C  
ATOM   1366  NE  ARG A 170      22.109   7.605   9.352  1.00 93.56           N  
ATOM   1367  NH1 ARG A 170      21.625   6.051  10.992  1.00 93.56           N  
ATOM   1368  NH2 ARG A 170      22.688   8.008  11.539  1.00 93.56           N  
ATOM   1369  CZ  ARG A 170      22.141   7.219  10.625  1.00 93.56           C  
ATOM   1370  N   ILE A 171      21.812   5.344   2.893  1.00 92.31           N  
ATOM   1371  CA  ILE A 171      21.422   4.246   2.023  1.00 92.31           C  
ATOM   1372  C   ILE A 171      21.672   2.912   2.723  1.00 92.31           C  
ATOM   1373  CB  ILE A 171      22.156   4.293   0.669  1.00 92.31           C  
ATOM   1374  O   ILE A 171      22.828   2.576   3.025  1.00 92.31           O  
ATOM   1375  CG1 ILE A 171      21.969   5.660   0.005  1.00 92.31           C  
ATOM   1376  CG2 ILE A 171      21.672   3.166  -0.251  1.00 92.31           C  
ATOM   1377  CD1 ILE A 171      22.812   5.863  -1.246  1.00 92.31           C  
ATOM   1378  N   PHE A 172      20.672   2.229   2.910  1.00 94.25           N  
ATOM   1379  CA  PHE A 172      20.797   0.997   3.682  1.00 94.25           C  
ATOM   1380  C   PHE A 172      21.141  -0.179   2.775  1.00 94.25           C  
ATOM   1381  CB  PHE A 172      19.500   0.709   4.441  1.00 94.25           C  
ATOM   1382  O   PHE A 172      20.797  -0.180   1.592  1.00 94.25           O  
ATOM   1383  CG  PHE A 172      19.188   1.718   5.516  1.00 94.25           C  
ATOM   1384  CD1 PHE A 172      19.547   1.483   6.836  1.00 94.25           C  
ATOM   1385  CD2 PHE A 172      18.531   2.900   5.207  1.00 94.25           C  
ATOM   1386  CE1 PHE A 172      19.266   2.414   7.832  1.00 94.25           C  
ATOM   1387  CE2 PHE A 172      18.234   3.834   6.195  1.00 94.25           C  
ATOM   1388  CZ  PHE A 172      18.609   3.590   7.508  1.00 94.25           C  
ATOM   1389  N   ALA A 173      21.766  -1.128   3.369  1.00 91.06           N  
ATOM   1390  CA  ALA A 173      22.219  -2.305   2.633  1.00 91.06           C  
ATOM   1391  C   ALA A 173      21.031  -3.133   2.139  1.00 91.06           C  
ATOM   1392  CB  ALA A 173      23.125  -3.158   3.506  1.00 91.06           C  
ATOM   1393  O   ALA A 173      19.938  -3.084   2.721  1.00 91.06           O  
ATOM   1394  N   ASN A 174      21.281  -3.826   1.050  1.00 89.75           N  
ATOM   1395  CA  ASN A 174      20.281  -4.754   0.533  1.00 89.75           C  
ATOM   1396  C   ASN A 174      20.156  -5.992   1.417  1.00 89.75           C  
ATOM   1397  CB  ASN A 174      20.625  -5.160  -0.904  1.00 89.75           C  
ATOM   1398  O   ASN A 174      21.109  -6.754   1.567  1.00 89.75           O  
ATOM   1399  CG  ASN A 174      19.484  -5.922  -1.573  1.00 89.75           C  
ATOM   1400  ND2 ASN A 174      19.406  -5.812  -2.895  1.00 89.75           N  
ATOM   1401  OD1 ASN A 174      18.703  -6.598  -0.909  1.00 89.75           O  
ATOM   1402  N   ALA A 175      19.078  -6.129   2.031  1.00 92.38           N  
ATOM   1403  CA  ALA A 175      18.891  -7.254   2.943  1.00 92.38           C  
ATOM   1404  C   ALA A 175      17.688  -8.102   2.521  1.00 92.38           C  
ATOM   1405  CB  ALA A 175      18.703  -6.754   4.375  1.00 92.38           C  
ATOM   1406  O   ALA A 175      17.344  -9.070   3.197  1.00 92.38           O  
ATOM   1407  N   HIS A 176      17.078  -7.773   1.447  1.00 93.31           N  
ATOM   1408  CA  HIS A 176      15.867  -8.477   1.015  1.00 93.31           C  
ATOM   1409  C   HIS A 176      16.078  -9.156  -0.331  1.00 93.31           C  
ATOM   1410  CB  HIS A 176      14.688  -7.504   0.929  1.00 93.31           C  
ATOM   1411  O   HIS A 176      16.625  -8.555  -1.261  1.00 93.31           O  
ATOM   1412  CG  HIS A 176      14.188  -7.047   2.264  1.00 93.31           C  
ATOM   1413  CD2 HIS A 176      14.375  -5.887   2.934  1.00 93.31           C  
ATOM   1414  ND1 HIS A 176      13.391  -7.832   3.066  1.00 93.31           N  
ATOM   1415  CE1 HIS A 176      13.109  -7.172   4.176  1.00 93.31           C  
ATOM   1416  NE2 HIS A 176      13.695  -5.988   4.121  1.00 93.31           N  
ATOM   1417  N   THR A 177      15.734 -10.398  -0.359  1.00 91.31           N  
ATOM   1418  CA  THR A 177      15.773 -11.164  -1.600  1.00 91.31           C  
ATOM   1419  C   THR A 177      14.555 -10.859  -2.465  1.00 91.31           C  
ATOM   1420  CB  THR A 177      15.836 -12.680  -1.320  1.00 91.31           C  
ATOM   1421  O   THR A 177      14.641 -10.852  -3.693  1.00 91.31           O  
ATOM   1422  CG2 THR A 177      16.016 -13.469  -2.613  1.00 91.31           C  
ATOM   1423  OG1 THR A 177      16.938 -12.953  -0.452  1.00 91.31           O  
ATOM   1424  N   TYR A 178      13.453 -10.578  -1.788  1.00 93.19           N  
ATOM   1425  CA  TYR A 178      12.188 -10.289  -2.461  1.00 93.19           C  
ATOM   1426  C   TYR A 178      11.789  -8.828  -2.285  1.00 93.19           C  
ATOM   1427  CB  TYR A 178      11.078 -11.203  -1.929  1.00 93.19           C  
ATOM   1428  O   TYR A 178      12.430  -8.094  -1.526  1.00 93.19           O  
ATOM   1429  CG  TYR A 178      11.414 -12.672  -1.994  1.00 93.19           C  
ATOM   1430  CD1 TYR A 178      11.312 -13.375  -3.191  1.00 93.19           C  
ATOM   1431  CD2 TYR A 178      11.836 -13.359  -0.860  1.00 93.19           C  
ATOM   1432  CE1 TYR A 178      11.617 -14.734  -3.256  1.00 93.19           C  
ATOM   1433  CE2 TYR A 178      12.141 -14.711  -0.914  1.00 93.19           C  
ATOM   1434  OH  TYR A 178      12.336 -16.734  -2.172  1.00 93.19           O  
ATOM   1435  CZ  TYR A 178      12.031 -15.391  -2.113  1.00 93.19           C  
ATOM   1436  N   HIS A 179      10.805  -8.422  -3.014  1.00 93.81           N  
ATOM   1437  CA  HIS A 179      10.391  -7.027  -2.988  1.00 93.81           C  
ATOM   1438  C   HIS A 179       9.898  -6.625  -1.604  1.00 93.81           C  
ATOM   1439  CB  HIS A 179       9.297  -6.773  -4.031  1.00 93.81           C  
ATOM   1440  O   HIS A 179       9.117  -7.348  -0.983  1.00 93.81           O  
ATOM   1441  CG  HIS A 179       9.773  -6.902  -5.441  1.00 93.81           C  
ATOM   1442  CD2 HIS A 179      11.023  -7.031  -5.949  1.00 93.81           C  
ATOM   1443  ND1 HIS A 179       8.922  -6.906  -6.520  1.00 93.81           N  
ATOM   1444  CE1 HIS A 179       9.617  -7.031  -7.633  1.00 93.81           C  
ATOM   1445  NE2 HIS A 179      10.898  -7.109  -7.316  1.00 93.81           N  
ATOM   1446  N   ILE A 180      10.352  -5.492  -1.218  1.00 96.19           N  
ATOM   1447  CA  ILE A 180       9.930  -4.969   0.077  1.00 96.19           C  
ATOM   1448  C   ILE A 180       8.469  -4.520   0.003  1.00 96.19           C  
ATOM   1449  CB  ILE A 180      10.828  -3.797   0.534  1.00 96.19           C  
ATOM   1450  O   ILE A 180       8.094  -3.748  -0.882  1.00 96.19           O  
ATOM   1451  CG1 ILE A 180      12.273  -4.273   0.718  1.00 96.19           C  
ATOM   1452  CG2 ILE A 180      10.289  -3.174   1.824  1.00 96.19           C  
ATOM   1453  CD1 ILE A 180      13.281  -3.143   0.881  1.00 96.19           C  
ATOM   1454  N   ASN A 181       7.707  -5.027   0.944  1.00 96.56           N  
ATOM   1455  CA  ASN A 181       6.293  -4.668   0.904  1.00 96.56           C  
ATOM   1456  C   ASN A 181       5.895  -3.826   2.113  1.00 96.56           C  
ATOM   1457  CB  ASN A 181       5.426  -5.926   0.822  1.00 96.56           C  
ATOM   1458  O   ASN A 181       4.797  -3.262   2.146  1.00 96.56           O  
ATOM   1459  CG  ASN A 181       5.641  -6.863   1.995  1.00 96.56           C  
ATOM   1460  ND2 ASN A 181       5.598  -8.164   1.732  1.00 96.56           N  
ATOM   1461  OD1 ASN A 181       5.840  -6.418   3.129  1.00 96.56           O  
ATOM   1462  N   SER A 182       6.777  -3.746   3.092  1.00 97.56           N  
ATOM   1463  CA  SER A 182       6.422  -2.990   4.289  1.00 97.56           C  
ATOM   1464  C   SER A 182       7.641  -2.297   4.891  1.00 97.56           C  
ATOM   1465  CB  SER A 182       5.781  -3.908   5.332  1.00 97.56           C  
ATOM   1466  O   SER A 182       8.750  -2.828   4.836  1.00 97.56           O  
ATOM   1467  OG  SER A 182       4.664  -4.590   4.785  1.00 97.56           O  
ATOM   1468  N   ILE A 183       7.438  -1.188   5.418  1.00 98.19           N  
ATOM   1469  CA  ILE A 183       8.391  -0.471   6.262  1.00 98.19           C  
ATOM   1470  C   ILE A 183       7.641   0.240   7.387  1.00 98.19           C  
ATOM   1471  CB  ILE A 183       9.219   0.543   5.441  1.00 98.19           C  
ATOM   1472  O   ILE A 183       6.539   0.755   7.184  1.00 98.19           O  
ATOM   1473  CG1 ILE A 183      10.453   0.979   6.230  1.00 98.19           C  
ATOM   1474  CG2 ILE A 183       8.359   1.753   5.055  1.00 98.19           C  
ATOM   1475  CD1 ILE A 183      11.500   1.699   5.391  1.00 98.19           C  
ATOM   1476  N   SER A 184       8.172   0.136   8.578  1.00 98.19           N  
ATOM   1477  CA  SER A 184       7.500   0.739   9.727  1.00 98.19           C  
ATOM   1478  C   SER A 184       8.508   1.285  10.727  1.00 98.19           C  
ATOM   1479  CB  SER A 184       6.590  -0.280  10.414  1.00 98.19           C  
ATOM   1480  O   SER A 184       9.469   0.595  11.094  1.00 98.19           O  
ATOM   1481  OG  SER A 184       5.852   0.329  11.453  1.00 98.19           O  
ATOM   1482  N   ILE A 185       8.234   2.469  11.117  1.00 98.00           N  
ATOM   1483  CA  ILE A 185       9.117   3.100  12.094  1.00 98.00           C  
ATOM   1484  C   ILE A 185       8.680   2.723  13.508  1.00 98.00           C  
ATOM   1485  CB  ILE A 185       9.133   4.637  11.930  1.00 98.00           C  
ATOM   1486  O   ILE A 185       7.480   2.709  13.805  1.00 98.00           O  
ATOM   1487  CG1 ILE A 185       9.625   5.016  10.531  1.00 98.00           C  
ATOM   1488  CG2 ILE A 185      10.008   5.285  13.008  1.00 98.00           C  
ATOM   1489  CD1 ILE A 185       9.453   6.492  10.188  1.00 98.00           C  
ATOM   1490  N   ASN A 186       9.664   2.441  14.273  1.00 98.00           N  
ATOM   1491  CA  ASN A 186       9.398   2.074  15.656  1.00 98.00           C  
ATOM   1492  C   ASN A 186       9.031   3.293  16.500  1.00 98.00           C  
ATOM   1493  CB  ASN A 186      10.602   1.350  16.266  1.00 98.00           C  
ATOM   1494  O   ASN A 186       9.375   4.422  16.156  1.00 98.00           O  
ATOM   1495  CG  ASN A 186      10.227   0.508  17.469  1.00 98.00           C  
ATOM   1496  ND2 ASN A 186      11.070  -0.468  17.797  1.00 98.00           N  
ATOM   1497  OD1 ASN A 186       9.195   0.732  18.109  1.00 98.00           O  
ATOM   1498  N   SER A 187       8.359   3.059  17.594  1.00 96.06           N  
ATOM   1499  CA  SER A 187       7.941   4.137  18.484  1.00 96.06           C  
ATOM   1500  C   SER A 187       9.141   4.777  19.172  1.00 96.06           C  
ATOM   1501  CB  SER A 187       6.953   3.617  19.531  1.00 96.06           C  
ATOM   1502  O   SER A 187       9.047   5.906  19.672  1.00 96.06           O  
ATOM   1503  OG  SER A 187       7.527   2.561  20.281  1.00 96.06           O  
ATOM   1504  N   ASP A 188      10.281   4.109  19.250  1.00 95.00           N  
ATOM   1505  CA  ASP A 188      11.492   4.656  19.859  1.00 95.00           C  
ATOM   1506  C   ASP A 188      12.188   5.629  18.906  1.00 95.00           C  
ATOM   1507  CB  ASP A 188      12.445   3.531  20.250  1.00 95.00           C  
ATOM   1508  O   ASP A 188      13.094   6.359  19.312  1.00 95.00           O  
ATOM   1509  CG  ASP A 188      12.914   2.705  19.078  1.00 95.00           C  
ATOM   1510  OD1 ASP A 188      12.703   3.125  17.922  1.00 95.00           O  
ATOM   1511  OD2 ASP A 188      13.500   1.624  19.297  1.00 95.00           O  
ATOM   1512  N   TYR A 189      11.859   5.613  17.625  1.00 94.62           N  
ATOM   1513  CA  TYR A 189      12.398   6.469  16.578  1.00 94.62           C  
ATOM   1514  C   TYR A 189      13.891   6.230  16.391  1.00 94.62           C  
ATOM   1515  CB  TYR A 189      12.141   7.941  16.906  1.00 94.62           C  
ATOM   1516  O   TYR A 189      14.625   7.137  15.992  1.00 94.62           O  
ATOM   1517  CG  TYR A 189      10.672   8.289  17.016  1.00 94.62           C  
ATOM   1518  CD1 TYR A 189       9.836   8.227  15.906  1.00 94.62           C  
ATOM   1519  CD2 TYR A 189      10.125   8.688  18.234  1.00 94.62           C  
ATOM   1520  CE1 TYR A 189       8.484   8.547  16.000  1.00 94.62           C  
ATOM   1521  CE2 TYR A 189       8.781   9.016  18.344  1.00 94.62           C  
ATOM   1522  OH  TYR A 189       6.633   9.258  17.328  1.00 94.62           O  
ATOM   1523  CZ  TYR A 189       7.969   8.938  17.219  1.00 94.62           C  
ATOM   1524  N   GLU A 190      14.328   5.059  16.750  1.00 96.62           N  
ATOM   1525  CA  GLU A 190      15.719   4.660  16.562  1.00 96.62           C  
ATOM   1526  C   GLU A 190      15.828   3.463  15.625  1.00 96.62           C  
ATOM   1527  CB  GLU A 190      16.375   4.328  17.906  1.00 96.62           C  
ATOM   1528  O   GLU A 190      16.844   3.289  14.945  1.00 96.62           O  
ATOM   1529  CG  GLU A 190      16.516   5.527  18.844  1.00 96.62           C  
ATOM   1530  CD  GLU A 190      17.297   5.223  20.094  1.00 96.62           C  
ATOM   1531  OE1 GLU A 190      17.578   6.160  20.891  1.00 96.62           O  
ATOM   1532  OE2 GLU A 190      17.656   4.039  20.312  1.00 96.62           O  
ATOM   1533  N   THR A 191      14.789   2.658  15.664  1.00 97.81           N  
ATOM   1534  CA  THR A 191      14.789   1.449  14.844  1.00 97.81           C  
ATOM   1535  C   THR A 191      13.578   1.424  13.922  1.00 97.81           C  
ATOM   1536  CB  THR A 191      14.789   0.184  15.727  1.00 97.81           C  
ATOM   1537  O   THR A 191      12.633   2.197  14.102  1.00 97.81           O  
ATOM   1538  CG2 THR A 191      16.047   0.110  16.578  1.00 97.81           C  
ATOM   1539  OG1 THR A 191      13.648   0.204  16.594  1.00 97.81           O  
ATOM   1540  N   TYR A 192      13.641   0.628  12.891  1.00 98.12           N  
ATOM   1541  CA  TYR A 192      12.531   0.391  11.984  1.00 98.12           C  
ATOM   1542  C   TYR A 192      12.570  -1.026  11.430  1.00 98.12           C  
ATOM   1543  CB  TYR A 192      12.547   1.405  10.836  1.00 98.12           C  
ATOM   1544  O   TYR A 192      13.586  -1.716  11.547  1.00 98.12           O  
ATOM   1545  CG  TYR A 192      13.656   1.182   9.844  1.00 98.12           C  
ATOM   1546  CD1 TYR A 192      14.938   1.678  10.086  1.00 98.12           C  
ATOM   1547  CD2 TYR A 192      13.438   0.475   8.672  1.00 98.12           C  
ATOM   1548  CE1 TYR A 192      15.969   1.477   9.172  1.00 98.12           C  
ATOM   1549  CE2 TYR A 192      14.461   0.268   7.750  1.00 98.12           C  
ATOM   1550  OH  TYR A 192      16.734   0.568   7.105  1.00 98.12           O  
ATOM   1551  CZ  TYR A 192      15.719   0.771   8.008  1.00 98.12           C  
ATOM   1552  N   LEU A 193      11.461  -1.449  10.938  1.00 97.88           N  
ATOM   1553  CA  LEU A 193      11.453  -2.783  10.344  1.00 97.88           C  
ATOM   1554  C   LEU A 193      11.117  -2.717   8.859  1.00 97.88           C  
ATOM   1555  CB  LEU A 193      10.445  -3.682  11.070  1.00 97.88           C  
ATOM   1556  O   LEU A 193      10.484  -1.762   8.406  1.00 97.88           O  
ATOM   1557  CG  LEU A 193       8.977  -3.279  10.961  1.00 97.88           C  
ATOM   1558  CD1 LEU A 193       8.383  -3.779   9.648  1.00 97.88           C  
ATOM   1559  CD2 LEU A 193       8.188  -3.816  12.148  1.00 97.88           C  
ATOM   1560  N   SER A 194      11.617  -3.613   8.133  1.00 98.19           N  
ATOM   1561  CA  SER A 194      11.266  -3.859   6.734  1.00 98.19           C  
ATOM   1562  C   SER A 194      10.898  -5.320   6.504  1.00 98.19           C  
ATOM   1563  CB  SER A 194      12.430  -3.465   5.820  1.00 98.19           C  
ATOM   1564  O   SER A 194      11.469  -6.215   7.133  1.00 98.19           O  
ATOM   1565  OG  SER A 194      13.578  -4.238   6.105  1.00 98.19           O  
ATOM   1566  N   ALA A 195       9.930  -5.477   5.613  1.00 98.12           N  
ATOM   1567  CA  ALA A 195       9.461  -6.840   5.363  1.00 98.12           C  
ATOM   1568  C   ALA A 195       9.328  -7.109   3.869  1.00 98.12           C  
ATOM   1569  CB  ALA A 195       8.133  -7.082   6.070  1.00 98.12           C  
ATOM   1570  O   ALA A 195       9.016  -6.203   3.094  1.00 98.12           O  
ATOM   1571  N   ASP A 196       9.727  -8.266   3.512  1.00 97.19           N  
ATOM   1572  CA  ASP A 196       9.336  -8.828   2.219  1.00 97.19           C  
ATOM   1573  C   ASP A 196       8.438 -10.047   2.393  1.00 97.19           C  
ATOM   1574  CB  ASP A 196      10.578  -9.203   1.405  1.00 97.19           C  
ATOM   1575  O   ASP A 196       7.859 -10.250   3.463  1.00 97.19           O  
ATOM   1576  CG  ASP A 196      11.391 -10.312   2.045  1.00 97.19           C  
ATOM   1577  OD1 ASP A 196      10.820 -11.141   2.789  1.00 97.19           O  
ATOM   1578  OD2 ASP A 196      12.617 -10.359   1.808  1.00 97.19           O  
ATOM   1579  N   ASP A 197       8.258 -10.805   1.442  1.00 96.62           N  
ATOM   1580  CA  ASP A 197       7.285 -11.898   1.466  1.00 96.62           C  
ATOM   1581  C   ASP A 197       7.711 -12.992   2.439  1.00 96.62           C  
ATOM   1582  CB  ASP A 197       7.098 -12.477   0.064  1.00 96.62           C  
ATOM   1583  O   ASP A 197       6.887 -13.797   2.873  1.00 96.62           O  
ATOM   1584  CG  ASP A 197       6.219 -11.617  -0.826  1.00 96.62           C  
ATOM   1585  OD1 ASP A 197       5.922 -10.461  -0.454  1.00 96.62           O  
ATOM   1586  OD2 ASP A 197       5.820 -12.102  -1.907  1.00 96.62           O  
ATOM   1587  N   LEU A 198       8.977 -12.969   2.787  1.00 96.38           N  
ATOM   1588  CA  LEU A 198       9.422 -14.148   3.531  1.00 96.38           C  
ATOM   1589  C   LEU A 198      10.148 -13.734   4.809  1.00 96.38           C  
ATOM   1590  CB  LEU A 198      10.336 -15.016   2.666  1.00 96.38           C  
ATOM   1591  O   LEU A 198      10.359 -14.562   5.699  1.00 96.38           O  
ATOM   1592  CG  LEU A 198       9.695 -15.648   1.430  1.00 96.38           C  
ATOM   1593  CD1 LEU A 198      10.695 -16.578   0.740  1.00 96.38           C  
ATOM   1594  CD2 LEU A 198       8.430 -16.406   1.812  1.00 96.38           C  
ATOM   1595  N   ARG A 199      10.461 -12.516   4.949  1.00 96.31           N  
ATOM   1596  CA  ARG A 199      11.250 -12.156   6.121  1.00 96.31           C  
ATOM   1597  C   ARG A 199      10.945 -10.742   6.586  1.00 96.31           C  
ATOM   1598  CB  ARG A 199      12.750 -12.297   5.824  1.00 96.31           C  
ATOM   1599  O   ARG A 199      10.461  -9.914   5.801  1.00 96.31           O  
ATOM   1600  CG  ARG A 199      13.250 -11.352   4.746  1.00 96.31           C  
ATOM   1601  CD  ARG A 199      14.711 -11.609   4.406  1.00 96.31           C  
ATOM   1602  NE  ARG A 199      15.195 -10.703   3.367  1.00 96.31           N  
ATOM   1603  NH1 ARG A 199      17.344 -11.539   3.338  1.00 96.31           N  
ATOM   1604  NH2 ARG A 199      16.766  -9.820   1.938  1.00 96.31           N  
ATOM   1605  CZ  ARG A 199      16.438 -10.688   2.883  1.00 96.31           C  
ATOM   1606  N   ILE A 200      11.250 -10.547   7.848  1.00 97.50           N  
ATOM   1607  CA  ILE A 200      11.203  -9.219   8.461  1.00 97.50           C  
ATOM   1608  C   ILE A 200      12.562  -8.898   9.078  1.00 97.50           C  
ATOM   1609  CB  ILE A 200      10.094  -9.133   9.539  1.00 97.50           C  
ATOM   1610  O   ILE A 200      13.102  -9.688   9.859  1.00 97.50           O  
ATOM   1611  CG1 ILE A 200       8.734  -9.500   8.930  1.00 97.50           C  
ATOM   1612  CG2 ILE A 200      10.055  -7.734  10.156  1.00 97.50           C  
ATOM   1613  CD1 ILE A 200       7.590  -9.484   9.930  1.00 97.50           C  
ATOM   1614  N   ASN A 201      13.078  -7.789   8.742  1.00 97.31           N  
ATOM   1615  CA  ASN A 201      14.359  -7.328   9.258  1.00 97.31           C  
ATOM   1616  C   ASN A 201      14.203  -6.098  10.148  1.00 97.31           C  
ATOM   1617  CB  ASN A 201      15.328  -7.023   8.109  1.00 97.31           C  
ATOM   1618  O   ASN A 201      13.398  -5.211   9.852  1.00 97.31           O  
ATOM   1619  CG  ASN A 201      15.656  -8.250   7.285  1.00 97.31           C  
ATOM   1620  ND2 ASN A 201      15.641  -8.102   5.965  1.00 97.31           N  
ATOM   1621  OD1 ASN A 201      15.922  -9.328   7.828  1.00 97.31           O  
ATOM   1622  N   LEU A 202      14.906  -6.137  11.211  1.00 97.31           N  
ATOM   1623  CA  LEU A 202      14.992  -4.996  12.117  1.00 97.31           C  
ATOM   1624  C   LEU A 202      16.250  -4.184  11.852  1.00 97.31           C  
ATOM   1625  CB  LEU A 202      14.969  -5.469  13.578  1.00 97.31           C  
ATOM   1626  O   LEU A 202      17.359  -4.738  11.781  1.00 97.31           O  
ATOM   1627  CG  LEU A 202      15.000  -4.371  14.641  1.00 97.31           C  
ATOM   1628  CD1 LEU A 202      13.711  -3.566  14.617  1.00 97.31           C  
ATOM   1629  CD2 LEU A 202      15.234  -4.977  16.016  1.00 97.31           C  
ATOM   1630  N   TRP A 203      16.078  -2.908  11.742  1.00 97.62           N  
ATOM   1631  CA  TRP A 203      17.172  -2.002  11.422  1.00 97.62           C  
ATOM   1632  C   TRP A 203      17.344  -0.944  12.508  1.00 97.62           C  
ATOM   1633  CB  TRP A 203      16.938  -1.330  10.062  1.00 97.62           C  
ATOM   1634  O   TRP A 203      16.375  -0.600  13.195  1.00 97.62           O  
ATOM   1635  CG  TRP A 203      16.766  -2.293   8.930  1.00 97.62           C  
ATOM   1636  CD1 TRP A 203      15.633  -2.973   8.586  1.00 97.62           C  
ATOM   1637  CD2 TRP A 203      17.781  -2.684   7.988  1.00 97.62           C  
ATOM   1638  CE2 TRP A 203      17.172  -3.607   7.098  1.00 97.62           C  
ATOM   1639  CE3 TRP A 203      19.125  -2.344   7.809  1.00 97.62           C  
ATOM   1640  NE1 TRP A 203      15.875  -3.766   7.484  1.00 97.62           N  
ATOM   1641  CH2 TRP A 203      19.203  -3.844   5.895  1.00 97.62           C  
ATOM   1642  CZ2 TRP A 203      17.891  -4.191   6.047  1.00 97.62           C  
ATOM   1643  CZ3 TRP A 203      19.828  -2.930   6.762  1.00 97.62           C  
ATOM   1644  N   HIS A 204      18.578  -0.469  12.625  1.00 97.62           N  
ATOM   1645  CA  HIS A 204      18.844   0.776  13.336  1.00 97.62           C  
ATOM   1646  C   HIS A 204      19.016   1.939  12.367  1.00 97.62           C  
ATOM   1647  CB  HIS A 204      20.094   0.636  14.219  1.00 97.62           C  
ATOM   1648  O   HIS A 204      19.688   1.799  11.336  1.00 97.62           O  
ATOM   1649  CG  HIS A 204      20.219   1.710  15.250  1.00 97.62           C  
ATOM   1650  CD2 HIS A 204      19.953   1.698  16.578  1.00 97.62           C  
ATOM   1651  ND1 HIS A 204      20.641   2.984  14.953  1.00 97.62           N  
ATOM   1652  CE1 HIS A 204      20.656   3.711  16.062  1.00 97.62           C  
ATOM   1653  NE2 HIS A 204      20.234   2.955  17.062  1.00 97.62           N  
ATOM   1654  N   LEU A 205      18.500   3.039  12.688  1.00 96.88           N  
ATOM   1655  CA  LEU A 205      18.484   4.180  11.781  1.00 96.88           C  
ATOM   1656  C   LEU A 205      19.891   4.695  11.523  1.00 96.88           C  
ATOM   1657  CB  LEU A 205      17.609   5.305  12.352  1.00 96.88           C  
ATOM   1658  O   LEU A 205      20.141   5.328  10.500  1.00 96.88           O  
ATOM   1659  CG  LEU A 205      16.094   5.148  12.172  1.00 96.88           C  
ATOM   1660  CD1 LEU A 205      15.359   6.137  13.070  1.00 96.88           C  
ATOM   1661  CD2 LEU A 205      15.703   5.340  10.711  1.00 96.88           C  
ATOM   1662  N   GLU A 206      20.828   4.402  12.375  1.00 96.31           N  
ATOM   1663  CA  GLU A 206      22.188   4.918  12.250  1.00 96.31           C  
ATOM   1664  C   GLU A 206      23.125   3.859  11.672  1.00 96.31           C  
ATOM   1665  CB  GLU A 206      22.719   5.398  13.602  1.00 96.31           C  
ATOM   1666  O   GLU A 206      24.281   4.152  11.352  1.00 96.31           O  
ATOM   1667  CG  GLU A 206      21.984   6.617  14.148  1.00 96.31           C  
ATOM   1668  CD  GLU A 206      22.641   7.211  15.383  1.00 96.31           C  
ATOM   1669  OE1 GLU A 206      22.266   8.328  15.789  1.00 96.31           O  
ATOM   1670  OE2 GLU A 206      23.547   6.547  15.945  1.00 96.31           O  
ATOM   1671  N   ILE A 207      22.734   2.678  11.594  1.00 96.25           N  
ATOM   1672  CA  ILE A 207      23.547   1.584  11.078  1.00 96.25           C  
ATOM   1673  C   ILE A 207      23.000   1.114   9.734  1.00 96.25           C  
ATOM   1674  CB  ILE A 207      23.609   0.405  12.070  1.00 96.25           C  
ATOM   1675  O   ILE A 207      21.938   0.492   9.680  1.00 96.25           O  
ATOM   1676  CG1 ILE A 207      24.125   0.883  13.438  1.00 96.25           C  
ATOM   1677  CG2 ILE A 207      24.484  -0.724  11.523  1.00 96.25           C  
ATOM   1678  CD1 ILE A 207      24.109  -0.193  14.516  1.00 96.25           C  
ATOM   1679  N   THR A 208      23.750   1.305   8.672  1.00 95.19           N  
ATOM   1680  CA  THR A 208      23.203   1.116   7.332  1.00 95.19           C  
ATOM   1681  C   THR A 208      23.625  -0.228   6.758  1.00 95.19           C  
ATOM   1682  CB  THR A 208      23.641   2.250   6.387  1.00 95.19           C  
ATOM   1683  O   THR A 208      23.078  -0.688   5.758  1.00 95.19           O  
ATOM   1684  CG2 THR A 208      23.062   3.592   6.836  1.00 95.19           C  
ATOM   1685  OG1 THR A 208      25.062   2.330   6.375  1.00 95.19           O  
ATOM   1686  N   ASP A 209      24.578  -0.911   7.328  1.00 94.31           N  
ATOM   1687  CA  ASP A 209      25.156  -2.094   6.711  1.00 94.31           C  
ATOM   1688  C   ASP A 209      24.781  -3.361   7.473  1.00 94.31           C  
ATOM   1689  CB  ASP A 209      26.688  -1.959   6.637  1.00 94.31           C  
ATOM   1690  O   ASP A 209      25.312  -4.438   7.199  1.00 94.31           O  
ATOM   1691  CG  ASP A 209      27.328  -1.805   8.000  1.00 94.31           C  
ATOM   1692  OD1 ASP A 209      26.641  -1.397   8.961  1.00 94.31           O  
ATOM   1693  OD2 ASP A 209      28.547  -2.092   8.117  1.00 94.31           O  
ATOM   1694  N   ARG A 210      23.922  -3.188   8.477  1.00 94.38           N  
ATOM   1695  CA  ARG A 210      23.562  -4.348   9.281  1.00 94.38           C  
ATOM   1696  C   ARG A 210      22.078  -4.320   9.641  1.00 94.38           C  
ATOM   1697  CB  ARG A 210      24.406  -4.406  10.555  1.00 94.38           C  
ATOM   1698  O   ARG A 210      21.547  -3.268  10.000  1.00 94.38           O  
ATOM   1699  CG  ARG A 210      25.891  -4.648  10.297  1.00 94.38           C  
ATOM   1700  CD  ARG A 210      26.688  -4.723  11.586  1.00 94.38           C  
ATOM   1701  NE  ARG A 210      28.125  -4.750  11.336  1.00 94.38           N  
ATOM   1702  NH1 ARG A 210      28.719  -4.953  13.562  1.00 94.38           N  
ATOM   1703  NH2 ARG A 210      30.328  -4.875  11.945  1.00 94.38           N  
ATOM   1704  CZ  ARG A 210      29.047  -4.859  12.281  1.00 94.38           C  
ATOM   1705  N   SER A 211      21.469  -5.441   9.516  1.00 94.44           N  
ATOM   1706  CA  SER A 211      20.109  -5.656   9.969  1.00 94.44           C  
ATOM   1707  C   SER A 211      19.969  -6.977  10.719  1.00 94.44           C  
ATOM   1708  CB  SER A 211      19.141  -5.637   8.781  1.00 94.44           C  
ATOM   1709  O   SER A 211      20.891  -7.805  10.695  1.00 94.44           O  
ATOM   1710  OG  SER A 211      19.328  -6.781   7.961  1.00 94.44           O  
ATOM   1711  N   PHE A 212      18.906  -7.094  11.453  1.00 94.81           N  
ATOM   1712  CA  PHE A 212      18.609  -8.328  12.172  1.00 94.81           C  
ATOM   1713  C   PHE A 212      17.359  -8.992  11.633  1.00 94.81           C  
ATOM   1714  CB  PHE A 212      18.469  -8.055  13.672  1.00 94.81           C  
ATOM   1715  O   PHE A 212      16.281  -8.383  11.641  1.00 94.81           O  
ATOM   1716  CG  PHE A 212      19.719  -7.543  14.328  1.00 94.81           C  
ATOM   1717  CD1 PHE A 212      20.688  -8.422  14.789  1.00 94.81           C  
ATOM   1718  CD2 PHE A 212      19.922  -6.180  14.484  1.00 94.81           C  
ATOM   1719  CE1 PHE A 212      21.844  -7.953  15.398  1.00 94.81           C  
ATOM   1720  CE2 PHE A 212      21.078  -5.699  15.086  1.00 94.81           C  
ATOM   1721  CZ  PHE A 212      22.047  -6.590  15.547  1.00 94.81           C  
ATOM   1722  N   ASN A 213      17.531 -10.148  11.133  1.00 94.62           N  
ATOM   1723  CA  ASN A 213      16.375 -10.930  10.695  1.00 94.62           C  
ATOM   1724  C   ASN A 213      15.562 -11.430  11.891  1.00 94.62           C  
ATOM   1725  CB  ASN A 213      16.812 -12.102   9.820  1.00 94.62           C  
ATOM   1726  O   ASN A 213      16.016 -12.305  12.625  1.00 94.62           O  
ATOM   1727  CG  ASN A 213      15.641 -12.820   9.180  1.00 94.62           C  
ATOM   1728  ND2 ASN A 213      15.195 -12.320   8.031  1.00 94.62           N  
ATOM   1729  OD1 ASN A 213      15.141 -13.812   9.719  1.00 94.62           O  
ATOM   1730  N   ILE A 214      14.375 -10.969  12.070  1.00 95.06           N  
ATOM   1731  CA  ILE A 214      13.625 -11.297  13.281  1.00 95.06           C  
ATOM   1732  C   ILE A 214      12.484 -12.250  12.938  1.00 95.06           C  
ATOM   1733  CB  ILE A 214      13.078 -10.031  13.969  1.00 95.06           C  
ATOM   1734  O   ILE A 214      11.938 -12.922  13.820  1.00 95.06           O  
ATOM   1735  CG1 ILE A 214      12.289  -9.172  12.969  1.00 95.06           C  
ATOM   1736  CG2 ILE A 214      14.219  -9.227  14.594  1.00 95.06           C  
ATOM   1737  CD1 ILE A 214      11.594  -7.977  13.586  1.00 95.06           C  
ATOM   1738  N   VAL A 215      12.039 -12.305  11.734  1.00 95.31           N  
ATOM   1739  CA  VAL A 215      11.070 -13.289  11.266  1.00 95.31           C  
ATOM   1740  C   VAL A 215      11.555 -13.898   9.953  1.00 95.31           C  
ATOM   1741  CB  VAL A 215       9.672 -12.656  11.070  1.00 95.31           C  
ATOM   1742  O   VAL A 215      11.984 -13.180   9.039  1.00 95.31           O  
ATOM   1743  CG1 VAL A 215       8.695 -13.680  10.500  1.00 95.31           C  
ATOM   1744  CG2 VAL A 215       9.156 -12.102  12.398  1.00 95.31           C  
ATOM   1745  N   ASP A 216      11.586 -15.141   9.852  1.00 94.00           N  
ATOM   1746  CA  ASP A 216      11.938 -15.891   8.656  1.00 94.00           C  
ATOM   1747  C   ASP A 216      10.992 -17.078   8.453  1.00 94.00           C  
ATOM   1748  CB  ASP A 216      13.383 -16.375   8.727  1.00 94.00           C  
ATOM   1749  O   ASP A 216      11.055 -18.062   9.203  1.00 94.00           O  
ATOM   1750  CG  ASP A 216      13.930 -16.812   7.383  1.00 94.00           C  
ATOM   1751  OD1 ASP A 216      13.133 -17.156   6.484  1.00 94.00           O  
ATOM   1752  OD2 ASP A 216      15.172 -16.828   7.223  1.00 94.00           O  
ATOM   1753  N   ILE A 217      10.172 -16.953   7.441  1.00 92.75           N  
ATOM   1754  CA  ILE A 217       9.195 -18.031   7.250  1.00 92.75           C  
ATOM   1755  C   ILE A 217       9.562 -18.844   6.012  1.00 92.75           C  
ATOM   1756  CB  ILE A 217       7.762 -17.469   7.121  1.00 92.75           C  
ATOM   1757  O   ILE A 217       8.750 -19.609   5.508  1.00 92.75           O  
ATOM   1758  CG1 ILE A 217       7.664 -16.531   5.918  1.00 92.75           C  
ATOM   1759  CG2 ILE A 217       7.340 -16.766   8.414  1.00 92.75           C  
ATOM   1760  CD1 ILE A 217       6.238 -16.125   5.562  1.00 92.75           C  
ATOM   1761  N   LYS A 218      10.695 -18.609   5.484  1.00 91.69           N  
ATOM   1762  CA  LYS A 218      11.172 -19.391   4.348  1.00 91.69           C  
ATOM   1763  C   LYS A 218      11.328 -20.859   4.723  1.00 91.69           C  
ATOM   1764  CB  LYS A 218      12.492 -18.844   3.826  1.00 91.69           C  
ATOM   1765  O   LYS A 218      12.094 -21.203   5.629  1.00 91.69           O  
ATOM   1766  CG  LYS A 218      13.008 -19.531   2.570  1.00 91.69           C  
ATOM   1767  CD  LYS A 218      14.328 -18.938   2.107  1.00 91.69           C  
ATOM   1768  CE  LYS A 218      14.859 -19.656   0.873  1.00 91.69           C  
ATOM   1769  NZ  LYS A 218      16.172 -19.078   0.424  1.00 91.69           N  
ATOM   1770  N   PRO A 219      10.727 -21.734   3.939  1.00 90.75           N  
ATOM   1771  CA  PRO A 219      10.898 -23.156   4.211  1.00 90.75           C  
ATOM   1772  C   PRO A 219      12.195 -23.719   3.633  1.00 90.75           C  
ATOM   1773  CB  PRO A 219       9.680 -23.797   3.539  1.00 90.75           C  
ATOM   1774  O   PRO A 219      12.883 -23.031   2.873  1.00 90.75           O  
ATOM   1775  CG  PRO A 219       9.359 -22.891   2.398  1.00 90.75           C  
ATOM   1776  CD  PRO A 219       9.750 -21.484   2.777  1.00 90.75           C  
ATOM   1777  N   ALA A 220      12.453 -24.922   4.047  1.00 91.81           N  
ATOM   1778  CA  ALA A 220      13.648 -25.594   3.521  1.00 91.81           C  
ATOM   1779  C   ALA A 220      13.523 -25.828   2.021  1.00 91.81           C  
ATOM   1780  CB  ALA A 220      13.883 -26.906   4.254  1.00 91.81           C  
ATOM   1781  O   ALA A 220      14.477 -25.625   1.270  1.00 91.81           O  
ATOM   1782  N   ASN A 221      12.344 -26.219   1.684  1.00 90.88           N  
ATOM   1783  CA  ASN A 221      12.000 -26.391   0.276  1.00 90.88           C  
ATOM   1784  C   ASN A 221      10.914 -25.406  -0.157  1.00 90.88           C  
ATOM   1785  CB  ASN A 221      11.562 -27.828  -0.001  1.00 90.88           C  
ATOM   1786  O   ASN A 221       9.797 -25.438   0.364  1.00 90.88           O  
ATOM   1787  CG  ASN A 221      12.688 -28.828   0.157  1.00 90.88           C  
ATOM   1788  ND2 ASN A 221      12.344 -30.047   0.522  1.00 90.88           N  
ATOM   1789  OD1 ASN A 221      13.859 -28.500  -0.046  1.00 90.88           O  
ATOM   1790  N   MET A 222      11.242 -24.531  -0.985  1.00 89.31           N  
ATOM   1791  CA  MET A 222      10.352 -23.469  -1.435  1.00 89.31           C  
ATOM   1792  C   MET A 222       9.031 -24.031  -1.935  1.00 89.31           C  
ATOM   1793  CB  MET A 222      11.008 -22.641  -2.537  1.00 89.31           C  
ATOM   1794  O   MET A 222       8.000 -23.359  -1.907  1.00 89.31           O  
ATOM   1795  CG  MET A 222      12.055 -21.656  -2.025  1.00 89.31           C  
ATOM   1796  SD  MET A 222      11.352 -20.422  -0.858  1.00 89.31           S  
ATOM   1797  CE  MET A 222      10.477 -19.344  -2.021  1.00 89.31           C  
ATOM   1798  N   GLU A 223       9.125 -25.250  -2.416  1.00 83.81           N  
ATOM   1799  CA  GLU A 223       7.910 -25.891  -2.910  1.00 83.81           C  
ATOM   1800  C   GLU A 223       6.910 -26.125  -1.780  1.00 83.81           C  
ATOM   1801  CB  GLU A 223       8.242 -27.234  -3.592  1.00 83.81           C  
ATOM   1802  O   GLU A 223       5.719 -26.312  -2.031  1.00 83.81           O  
ATOM   1803  CG  GLU A 223       9.070 -27.078  -4.859  1.00 83.81           C  
ATOM   1804  CD  GLU A 223       9.367 -28.406  -5.539  1.00 83.81           C  
ATOM   1805  OE1 GLU A 223       9.984 -28.406  -6.629  1.00 83.81           O  
ATOM   1806  OE2 GLU A 223       8.984 -29.453  -4.977  1.00 83.81           O  
ATOM   1807  N   GLU A 224       7.426 -26.016  -0.576  1.00 88.94           N  
ATOM   1808  CA  GLU A 224       6.582 -26.250   0.593  1.00 88.94           C  
ATOM   1809  C   GLU A 224       6.000 -24.938   1.113  1.00 88.94           C  
ATOM   1810  CB  GLU A 224       7.375 -26.953   1.701  1.00 88.94           C  
ATOM   1811  O   GLU A 224       5.309 -24.922   2.135  1.00 88.94           O  
ATOM   1812  CG  GLU A 224       7.848 -28.344   1.331  1.00 88.94           C  
ATOM   1813  CD  GLU A 224       8.688 -29.000   2.412  1.00 88.94           C  
ATOM   1814  OE1 GLU A 224       9.180 -30.141   2.201  1.00 88.94           O  
ATOM   1815  OE2 GLU A 224       8.867 -28.375   3.482  1.00 88.94           O  
ATOM   1816  N   LEU A 225       6.312 -23.891   0.443  1.00 89.69           N  
ATOM   1817  CA  LEU A 225       5.816 -22.578   0.868  1.00 89.69           C  
ATOM   1818  C   LEU A 225       4.297 -22.516   0.775  1.00 89.69           C  
ATOM   1819  CB  LEU A 225       6.441 -21.469   0.016  1.00 89.69           C  
ATOM   1820  O   LEU A 225       3.725 -22.781  -0.286  1.00 89.69           O  
ATOM   1821  CG  LEU A 225       6.098 -20.031   0.420  1.00 89.69           C  
ATOM   1822  CD1 LEU A 225       6.727 -19.703   1.769  1.00 89.69           C  
ATOM   1823  CD2 LEU A 225       6.562 -19.062  -0.650  1.00 89.69           C  
ATOM   1824  N   THR A 226       3.602 -22.156   1.913  1.00 86.62           N  
ATOM   1825  CA  THR A 226       2.143 -22.141   1.938  1.00 86.62           C  
ATOM   1826  C   THR A 226       1.620 -20.750   2.283  1.00 86.62           C  
ATOM   1827  CB  THR A 226       1.594 -23.172   2.951  1.00 86.62           C  
ATOM   1828  O   THR A 226       0.444 -20.453   2.064  1.00 86.62           O  
ATOM   1829  CG2 THR A 226       1.964 -24.594   2.549  1.00 86.62           C  
ATOM   1830  OG1 THR A 226       2.141 -22.891   4.246  1.00 86.62           O  
ATOM   1831  N   GLU A 227       2.488 -20.016   2.812  1.00 91.25           N  
ATOM   1832  CA  GLU A 227       2.068 -18.703   3.279  1.00 91.25           C  
ATOM   1833  C   GLU A 227       3.186 -17.672   3.119  1.00 91.25           C  
ATOM   1834  CB  GLU A 227       1.621 -18.766   4.742  1.00 91.25           C  
ATOM   1835  O   GLU A 227       4.367 -18.016   3.188  1.00 91.25           O  
ATOM   1836  CG  GLU A 227       1.139 -17.438   5.301  1.00 91.25           C  
ATOM   1837  CD  GLU A 227       0.749 -17.500   6.770  1.00 91.25           C  
ATOM   1838  OE1 GLU A 227       0.255 -16.500   7.312  1.00 91.25           O  
ATOM   1839  OE2 GLU A 227       0.939 -18.578   7.379  1.00 91.25           O  
ATOM   1840  N   VAL A 228       2.809 -16.438   2.861  1.00 95.56           N  
ATOM   1841  CA  VAL A 228       3.793 -15.367   2.734  1.00 95.56           C  
ATOM   1842  C   VAL A 228       3.373 -14.172   3.590  1.00 95.56           C  
ATOM   1843  CB  VAL A 228       3.975 -14.930   1.264  1.00 95.56           C  
ATOM   1844  O   VAL A 228       2.203 -14.039   3.955  1.00 95.56           O  
ATOM   1845  CG1 VAL A 228       4.500 -16.094   0.418  1.00 95.56           C  
ATOM   1846  CG2 VAL A 228       2.656 -14.406   0.697  1.00 95.56           C  
ATOM   1847  N   ILE A 229       4.355 -13.359   3.930  1.00 97.00           N  
ATOM   1848  CA  ILE A 229       4.102 -12.133   4.676  1.00 97.00           C  
ATOM   1849  C   ILE A 229       3.543 -11.062   3.740  1.00 97.00           C  
ATOM   1850  CB  ILE A 229       5.379 -11.625   5.375  1.00 97.00           C  
ATOM   1851  O   ILE A 229       4.137 -10.773   2.699  1.00 97.00           O  
ATOM   1852  CG1 ILE A 229       5.922 -12.688   6.340  1.00 97.00           C  
ATOM   1853  CG2 ILE A 229       5.105 -10.305   6.105  1.00 97.00           C  
ATOM   1854  CD1 ILE A 229       7.324 -12.391   6.855  1.00 97.00           C  
ATOM   1855  N   THR A 230       2.420 -10.492   4.145  1.00 97.62           N  
ATOM   1856  CA  THR A 230       1.769  -9.539   3.252  1.00 97.62           C  
ATOM   1857  C   THR A 230       1.938  -8.117   3.768  1.00 97.62           C  
ATOM   1858  CB  THR A 230       0.271  -9.859   3.092  1.00 97.62           C  
ATOM   1859  O   THR A 230       1.855  -7.152   2.998  1.00 97.62           O  
ATOM   1860  CG2 THR A 230       0.062 -11.164   2.340  1.00 97.62           C  
ATOM   1861  OG1 THR A 230      -0.331  -9.961   4.387  1.00 97.62           O  
ATOM   1862  N   ALA A 231       2.080  -7.945   5.078  1.00 98.12           N  
ATOM   1863  CA  ALA A 231       2.281  -6.633   5.684  1.00 98.12           C  
ATOM   1864  C   ALA A 231       2.850  -6.762   7.094  1.00 98.12           C  
ATOM   1865  CB  ALA A 231       0.969  -5.852   5.715  1.00 98.12           C  
ATOM   1866  O   ALA A 231       2.693  -7.801   7.742  1.00 98.12           O  
ATOM   1867  N   ALA A 232       3.494  -5.719   7.543  1.00 98.12           N  
ATOM   1868  CA  ALA A 232       4.059  -5.668   8.891  1.00 98.12           C  
ATOM   1869  C   ALA A 232       4.074  -4.238   9.422  1.00 98.12           C  
ATOM   1870  CB  ALA A 232       5.469  -6.250   8.898  1.00 98.12           C  
ATOM   1871  O   ALA A 232       4.312  -3.291   8.672  1.00 98.12           O  
ATOM   1872  N   GLU A 233       3.842  -4.160  10.734  1.00 97.81           N  
ATOM   1873  CA  GLU A 233       3.762  -2.840  11.352  1.00 97.81           C  
ATOM   1874  C   GLU A 233       4.168  -2.887  12.820  1.00 97.81           C  
ATOM   1875  CB  GLU A 233       2.350  -2.268  11.211  1.00 97.81           C  
ATOM   1876  O   GLU A 233       3.811  -3.822  13.539  1.00 97.81           O  
ATOM   1877  CG  GLU A 233       2.242  -0.796  11.578  1.00 97.81           C  
ATOM   1878  CD  GLU A 233       0.937  -0.157  11.133  1.00 97.81           C  
ATOM   1879  OE1 GLU A 233       0.745   1.059  11.367  1.00 97.81           O  
ATOM   1880  OE2 GLU A 233       0.099  -0.878  10.547  1.00 97.81           O  
ATOM   1881  N   PHE A 234       4.832  -1.853  13.258  1.00 97.81           N  
ATOM   1882  CA  PHE A 234       5.145  -1.707  14.680  1.00 97.81           C  
ATOM   1883  C   PHE A 234       3.945  -1.160  15.445  1.00 97.81           C  
ATOM   1884  CB  PHE A 234       6.355  -0.788  14.867  1.00 97.81           C  
ATOM   1885  O   PHE A 234       3.152  -0.391  14.898  1.00 97.81           O  
ATOM   1886  CG  PHE A 234       7.668  -1.521  14.953  1.00 97.81           C  
ATOM   1887  CD1 PHE A 234       7.898  -2.451  15.953  1.00 97.81           C  
ATOM   1888  CD2 PHE A 234       8.672  -1.278  14.023  1.00 97.81           C  
ATOM   1889  CE1 PHE A 234       9.117  -3.131  16.031  1.00 97.81           C  
ATOM   1890  CE2 PHE A 234       9.883  -1.953  14.094  1.00 97.81           C  
ATOM   1891  CZ  PHE A 234      10.102  -2.879  15.102  1.00 97.81           C  
ATOM   1892  N   HIS A 235       3.957  -1.588  16.672  1.00 97.38           N  
ATOM   1893  CA  HIS A 235       2.990  -0.959  17.562  1.00 97.38           C  
ATOM   1894  C   HIS A 235       3.324   0.512  17.781  1.00 97.38           C  
ATOM   1895  CB  HIS A 235       2.939  -1.697  18.906  1.00 97.38           C  
ATOM   1896  O   HIS A 235       4.496   0.873  17.922  1.00 97.38           O  
ATOM   1897  CG  HIS A 235       1.799  -1.280  19.766  1.00 97.38           C  
ATOM   1898  CD2 HIS A 235       0.578  -1.832  19.969  1.00 97.38           C  
ATOM   1899  ND1 HIS A 235       1.848  -0.162  20.578  1.00 97.38           N  
ATOM   1900  CE1 HIS A 235       0.702  -0.045  21.219  1.00 97.38           C  
ATOM   1901  NE2 HIS A 235      -0.086  -1.046  20.875  1.00 97.38           N  
ATOM   1902  N   PRO A 236       2.363   1.318  17.859  1.00 96.38           N  
ATOM   1903  CA  PRO A 236       2.633   2.758  17.922  1.00 96.38           C  
ATOM   1904  C   PRO A 236       3.189   3.201  19.266  1.00 96.38           C  
ATOM   1905  CB  PRO A 236       1.260   3.383  17.656  1.00 96.38           C  
ATOM   1906  O   PRO A 236       3.834   4.250  19.359  1.00 96.38           O  
ATOM   1907  CG  PRO A 236       0.279   2.316  18.031  1.00 96.38           C  
ATOM   1908  CD  PRO A 236       0.886   0.980  17.719  1.00 96.38           C  
ATOM   1909  N   ASN A 237       2.945   2.492  20.359  1.00 95.94           N  
ATOM   1910  CA  ASN A 237       3.352   2.922  21.688  1.00 95.94           C  
ATOM   1911  C   ASN A 237       4.340   1.942  22.328  1.00 95.94           C  
ATOM   1912  CB  ASN A 237       2.129   3.096  22.594  1.00 95.94           C  
ATOM   1913  O   ASN A 237       5.043   2.287  23.266  1.00 95.94           O  
ATOM   1914  CG  ASN A 237       1.167   4.148  22.078  1.00 95.94           C  
ATOM   1915  ND2 ASN A 237      -0.123   3.938  22.312  1.00 95.94           N  
ATOM   1916  OD1 ASN A 237       1.579   5.141  21.469  1.00 95.94           O  
ATOM   1917  N   SER A 238       4.324   0.759  21.906  1.00 95.38           N  
ATOM   1918  CA  SER A 238       5.215  -0.265  22.438  1.00 95.38           C  
ATOM   1919  C   SER A 238       6.316  -0.622  21.453  1.00 95.38           C  
ATOM   1920  CB  SER A 238       4.422  -1.521  22.812  1.00 95.38           C  
ATOM   1921  O   SER A 238       6.070  -1.339  20.469  1.00 95.38           O  
ATOM   1922  OG  SER A 238       3.455  -1.231  23.797  1.00 95.38           O  
ATOM   1923  N   CYS A 239       7.496  -0.343  21.797  1.00 95.56           N  
ATOM   1924  CA  CYS A 239       8.602  -0.444  20.844  1.00 95.56           C  
ATOM   1925  C   CYS A 239       9.062  -1.890  20.703  1.00 95.56           C  
ATOM   1926  CB  CYS A 239       9.773   0.429  21.297  1.00 95.56           C  
ATOM   1927  O   CYS A 239       9.914  -2.191  19.859  1.00 95.56           O  
ATOM   1928  SG  CYS A 239      10.438  -0.017  22.922  1.00 95.56           S  
ATOM   1929  N   ASN A 240       8.523  -2.768  21.469  1.00 94.81           N  
ATOM   1930  CA  ASN A 240       8.938  -4.164  21.406  1.00 94.81           C  
ATOM   1931  C   ASN A 240       7.887  -5.031  20.719  1.00 94.81           C  
ATOM   1932  CB  ASN A 240       9.234  -4.703  22.812  1.00 94.81           C  
ATOM   1933  O   ASN A 240       8.055  -6.246  20.594  1.00 94.81           O  
ATOM   1934  CG  ASN A 240       8.039  -4.605  23.734  1.00 94.81           C  
ATOM   1935  ND2 ASN A 240       7.668  -5.723  24.344  1.00 94.81           N  
ATOM   1936  OD1 ASN A 240       7.449  -3.533  23.906  1.00 94.81           O  
ATOM   1937  N   THR A 241       6.820  -4.379  20.312  1.00 95.44           N  
ATOM   1938  CA  THR A 241       5.699  -5.137  19.766  1.00 95.44           C  
ATOM   1939  C   THR A 241       5.457  -4.770  18.297  1.00 95.44           C  
ATOM   1940  CB  THR A 241       4.414  -4.895  20.578  1.00 95.44           C  
ATOM   1941  O   THR A 241       5.480  -3.594  17.938  1.00 95.44           O  
ATOM   1942  CG2 THR A 241       3.271  -5.770  20.062  1.00 95.44           C  
ATOM   1943  OG1 THR A 241       4.660  -5.199  21.953  1.00 95.44           O  
ATOM   1944  N   PHE A 242       5.312  -5.793  17.516  1.00 96.94           N  
ATOM   1945  CA  PHE A 242       4.949  -5.582  16.125  1.00 96.94           C  
ATOM   1946  C   PHE A 242       4.020  -6.684  15.633  1.00 96.94           C  
ATOM   1947  CB  PHE A 242       6.199  -5.520  15.242  1.00 96.94           C  
ATOM   1948  O   PHE A 242       3.842  -7.699  16.312  1.00 96.94           O  
ATOM   1949  CG  PHE A 242       6.879  -6.848  15.055  1.00 96.94           C  
ATOM   1950  CD1 PHE A 242       7.773  -7.328  16.000  1.00 96.94           C  
ATOM   1951  CD2 PHE A 242       6.621  -7.621  13.930  1.00 96.94           C  
ATOM   1952  CE1 PHE A 242       8.406  -8.555  15.836  1.00 96.94           C  
ATOM   1953  CE2 PHE A 242       7.246  -8.852  13.758  1.00 96.94           C  
ATOM   1954  CZ  PHE A 242       8.141  -9.320  14.711  1.00 96.94           C  
ATOM   1955  N   VAL A 243       3.381  -6.395  14.539  1.00 97.38           N  
ATOM   1956  CA  VAL A 243       2.443  -7.352  13.961  1.00 97.38           C  
ATOM   1957  C   VAL A 243       2.795  -7.598  12.492  1.00 97.38           C  
ATOM   1958  CB  VAL A 243       0.983  -6.859  14.078  1.00 97.38           C  
ATOM   1959  O   VAL A 243       3.383  -6.734  11.836  1.00 97.38           O  
ATOM   1960  CG1 VAL A 243       0.736  -5.668  13.156  1.00 97.38           C  
ATOM   1961  CG2 VAL A 243       0.011  -7.992  13.766  1.00 97.38           C  
ATOM   1962  N   TYR A 244       2.521  -8.766  12.031  1.00 97.69           N  
ATOM   1963  CA  TYR A 244       2.580  -9.016  10.594  1.00 97.69           C  
ATOM   1964  C   TYR A 244       1.441  -9.930  10.148  1.00 97.69           C  
ATOM   1965  CB  TYR A 244       3.926  -9.641  10.211  1.00 97.69           C  
ATOM   1966  O   TYR A 244       0.953 -10.750  10.938  1.00 97.69           O  
ATOM   1967  CG  TYR A 244       4.125 -11.039  10.742  1.00 97.69           C  
ATOM   1968  CD1 TYR A 244       4.688 -11.250  12.000  1.00 97.69           C  
ATOM   1969  CD2 TYR A 244       3.750 -12.148   9.992  1.00 97.69           C  
ATOM   1970  CE1 TYR A 244       4.871 -12.539  12.492  1.00 97.69           C  
ATOM   1971  CE2 TYR A 244       3.932 -13.438  10.477  1.00 97.69           C  
ATOM   1972  OH  TYR A 244       4.676 -14.898  12.211  1.00 97.69           O  
ATOM   1973  CZ  TYR A 244       4.492 -13.625  11.727  1.00 97.69           C  
ATOM   1974  N   SER A 245       0.980  -9.688   8.961  1.00 97.50           N  
ATOM   1975  CA  SER A 245      -0.120 -10.453   8.383  1.00 97.50           C  
ATOM   1976  C   SER A 245       0.381 -11.414   7.309  1.00 97.50           C  
ATOM   1977  CB  SER A 245      -1.165  -9.508   7.781  1.00 97.50           C  
ATOM   1978  O   SER A 245       1.545 -11.352   6.906  1.00 97.50           O  
ATOM   1979  OG  SER A 245      -0.587  -8.680   6.785  1.00 97.50           O  
ATOM   1980  N   SER A 246      -0.567 -12.305   6.883  1.00 95.62           N  
ATOM   1981  CA  SER A 246      -0.170 -13.328   5.918  1.00 95.62           C  
ATOM   1982  C   SER A 246      -1.199 -13.461   4.801  1.00 95.62           C  
ATOM   1983  CB  SER A 246       0.018 -14.680   6.617  1.00 95.62           C  
ATOM   1984  O   SER A 246      -2.307 -12.930   4.902  1.00 95.62           O  
ATOM   1985  OG  SER A 246      -1.228 -15.328   6.801  1.00 95.62           O  
ATOM   1986  N   SER A 247      -0.780 -14.195   3.822  1.00 94.12           N  
ATOM   1987  CA  SER A 247      -1.636 -14.477   2.674  1.00 94.12           C  
ATOM   1988  C   SER A 247      -2.758 -15.445   3.043  1.00 94.12           C  
ATOM   1989  CB  SER A 247      -0.813 -15.055   1.521  1.00 94.12           C  
ATOM   1990  O   SER A 247      -3.727 -15.594   2.297  1.00 94.12           O  
ATOM   1991  OG  SER A 247      -0.167 -16.250   1.917  1.00 94.12           O  
ATOM   1992  N   LYS A 248      -2.717 -16.078   4.180  1.00 91.88           N  
ATOM   1993  CA  LYS A 248      -3.754 -17.000   4.625  1.00 91.88           C  
ATOM   1994  C   LYS A 248      -4.809 -16.297   5.461  1.00 91.88           C  
ATOM   1995  CB  LYS A 248      -3.141 -18.156   5.426  1.00 91.88           C  
ATOM   1996  O   LYS A 248      -5.762 -16.906   5.938  1.00 91.88           O  
ATOM   1997  CG  LYS A 248      -2.371 -19.156   4.582  1.00 91.88           C  
ATOM   1998  CD  LYS A 248      -1.994 -20.391   5.387  1.00 91.88           C  
ATOM   1999  CE  LYS A 248      -1.334 -21.453   4.516  1.00 91.88           C  
ATOM   2000  NZ  LYS A 248      -0.971 -22.672   5.301  1.00 91.88           N  
ATOM   2001  N   GLY A 249      -4.586 -15.000   5.715  1.00 94.19           N  
ATOM   2002  CA  GLY A 249      -5.559 -14.227   6.465  1.00 94.19           C  
ATOM   2003  C   GLY A 249      -5.293 -14.211   7.961  1.00 94.19           C  
ATOM   2004  O   GLY A 249      -6.160 -13.828   8.750  1.00 94.19           O  
ATOM   2005  N   THR A 250      -4.141 -14.656   8.297  1.00 94.50           N  
ATOM   2006  CA  THR A 250      -3.775 -14.680   9.711  1.00 94.50           C  
ATOM   2007  C   THR A 250      -2.918 -13.461  10.062  1.00 94.50           C  
ATOM   2008  CB  THR A 250      -3.020 -15.969  10.070  1.00 94.50           C  
ATOM   2009  O   THR A 250      -2.268 -12.883   9.195  1.00 94.50           O  
ATOM   2010  CG2 THR A 250      -3.859 -17.203   9.766  1.00 94.50           C  
ATOM   2011  OG1 THR A 250      -1.804 -16.031   9.312  1.00 94.50           O  
ATOM   2012  N   ILE A 251      -2.990 -13.125  11.367  1.00 96.50           N  
ATOM   2013  CA  ILE A 251      -2.197 -12.023  11.906  1.00 96.50           C  
ATOM   2014  C   ILE A 251      -1.426 -12.500  13.141  1.00 96.50           C  
ATOM   2015  CB  ILE A 251      -3.082 -10.812  12.266  1.00 96.50           C  
ATOM   2016  O   ILE A 251      -2.008 -13.086  14.055  1.00 96.50           O  
ATOM   2017  CG1 ILE A 251      -3.984 -10.438  11.086  1.00 96.50           C  
ATOM   2018  CG2 ILE A 251      -2.219  -9.617  12.695  1.00 96.50           C  
ATOM   2019  CD1 ILE A 251      -5.328  -9.852  11.492  1.00 96.50           C  
ATOM   2020  N   ARG A 252      -0.219 -12.211  13.180  1.00 95.94           N  
ATOM   2021  CA  ARG A 252       0.623 -12.625  14.297  1.00 95.94           C  
ATOM   2022  C   ARG A 252       1.209 -11.414  15.016  1.00 95.94           C  
ATOM   2023  CB  ARG A 252       1.748 -13.539  13.812  1.00 95.94           C  
ATOM   2024  O   ARG A 252       1.867 -10.570  14.398  1.00 95.94           O  
ATOM   2025  CG  ARG A 252       1.269 -14.898  13.328  1.00 95.94           C  
ATOM   2026  CD  ARG A 252       2.418 -15.742  12.797  1.00 95.94           C  
ATOM   2027  NE  ARG A 252       1.951 -17.031  12.305  1.00 95.94           N  
ATOM   2028  NH1 ARG A 252       1.655 -16.328  10.125  1.00 95.94           N  
ATOM   2029  NH2 ARG A 252       1.189 -18.500  10.703  1.00 95.94           N  
ATOM   2030  CZ  ARG A 252       1.600 -17.281  11.047  1.00 95.94           C  
ATOM   2031  N   LEU A 253       0.909 -11.367  16.203  1.00 95.38           N  
ATOM   2032  CA  LEU A 253       1.504 -10.359  17.078  1.00 95.38           C  
ATOM   2033  C   LEU A 253       2.771 -10.898  17.734  1.00 95.38           C  
ATOM   2034  CB  LEU A 253       0.503  -9.922  18.156  1.00 95.38           C  
ATOM   2035  O   LEU A 253       2.754 -11.969  18.344  1.00 95.38           O  
ATOM   2036  CG  LEU A 253       0.901  -8.711  18.984  1.00 95.38           C  
ATOM   2037  CD1 LEU A 253       0.812  -7.434  18.156  1.00 95.38           C  
ATOM   2038  CD2 LEU A 253       0.020  -8.609  20.234  1.00 95.38           C  
ATOM   2039  N   CYS A 254       3.779 -10.102  17.625  1.00 95.00           N  
ATOM   2040  CA  CYS A 254       5.070 -10.555  18.141  1.00 95.00           C  
ATOM   2041  C   CYS A 254       5.621  -9.594  19.172  1.00 95.00           C  
ATOM   2042  CB  CYS A 254       6.066 -10.711  16.984  1.00 95.00           C  
ATOM   2043  O   CYS A 254       5.359  -8.391  19.109  1.00 95.00           O  
ATOM   2044  SG  CYS A 254       5.551 -11.898  15.727  1.00 95.00           S  
ATOM   2045  N   ASP A 255       6.305 -10.133  20.141  1.00 92.44           N  
ATOM   2046  CA  ASP A 255       7.051  -9.406  21.172  1.00 92.44           C  
ATOM   2047  C   ASP A 255       8.547  -9.695  21.062  1.00 92.44           C  
ATOM   2048  CB  ASP A 255       6.535  -9.758  22.562  1.00 92.44           C  
ATOM   2049  O   ASP A 255       8.984 -10.820  21.328  1.00 92.44           O  
ATOM   2050  CG  ASP A 255       7.105  -8.867  23.656  1.00 92.44           C  
ATOM   2051  OD1 ASP A 255       8.148  -8.219  23.422  1.00 92.44           O  
ATOM   2052  OD2 ASP A 255       6.512  -8.812  24.750  1.00 92.44           O  
ATOM   2053  N   MET A 256       9.273  -8.789  20.781  1.00 89.62           N  
ATOM   2054  CA  MET A 256      10.695  -8.953  20.516  1.00 89.62           C  
ATOM   2055  C   MET A 256      11.453  -9.273  21.797  1.00 89.62           C  
ATOM   2056  CB  MET A 256      11.281  -7.695  19.875  1.00 89.62           C  
ATOM   2057  O   MET A 256      12.602  -9.727  21.766  1.00 89.62           O  
ATOM   2058  CG  MET A 256      10.781  -7.453  18.453  1.00 89.62           C  
ATOM   2059  SD  MET A 256      11.664  -6.066  17.625  1.00 89.62           S  
ATOM   2060  CE  MET A 256      11.148  -4.688  18.688  1.00 89.62           C  
ATOM   2061  N   ARG A 257      10.891  -8.969  22.906  1.00 85.19           N  
ATOM   2062  CA  ARG A 257      11.539  -9.273  24.188  1.00 85.19           C  
ATOM   2063  C   ARG A 257      11.477 -10.766  24.484  1.00 85.19           C  
ATOM   2064  CB  ARG A 257      10.898  -8.477  25.312  1.00 85.19           C  
ATOM   2065  O   ARG A 257      12.258 -11.273  25.281  1.00 85.19           O  
ATOM   2066  CG  ARG A 257      11.031  -6.969  25.172  1.00 85.19           C  
ATOM   2067  CD  ARG A 257      10.281  -6.227  26.266  1.00 85.19           C  
ATOM   2068  NE  ARG A 257       8.836  -6.355  26.125  1.00 85.19           N  
ATOM   2069  NH1 ARG A 257       8.320  -5.223  28.062  1.00 85.19           N  
ATOM   2070  NH2 ARG A 257       6.648  -6.051  26.734  1.00 85.19           N  
ATOM   2071  CZ  ARG A 257       7.938  -5.875  26.969  1.00 85.19           C  
ATOM   2072  N   ALA A 258      10.523 -11.422  23.938  1.00 80.06           N  
ATOM   2073  CA  ALA A 258      10.320 -12.844  24.219  1.00 80.06           C  
ATOM   2074  C   ALA A 258      11.398 -13.695  23.562  1.00 80.06           C  
ATOM   2075  CB  ALA A 258       8.938 -13.289  23.750  1.00 80.06           C  
ATOM   2076  O   ALA A 258      11.844 -14.695  24.125  1.00 80.06           O  
ATOM   2077  N   SER A 259      11.820 -13.398  22.359  1.00 75.69           N  
ATOM   2078  CA  SER A 259      12.844 -14.117  21.609  1.00 75.69           C  
ATOM   2079  C   SER A 259      13.508 -13.227  20.562  1.00 75.69           C  
ATOM   2080  CB  SER A 259      12.250 -15.359  20.938  1.00 75.69           C  
ATOM   2081  O   SER A 259      12.898 -12.273  20.094  1.00 75.69           O  
ATOM   2082  OG  SER A 259      13.258 -16.094  20.281  1.00 75.69           O  
ATOM   2083  N   ALA A 260      14.742 -13.547  20.344  1.00 71.44           N  
ATOM   2084  CA  ALA A 260      15.469 -12.789  19.328  1.00 71.44           C  
ATOM   2085  C   ALA A 260      14.852 -13.008  17.953  1.00 71.44           C  
ATOM   2086  CB  ALA A 260      16.938 -13.180  19.312  1.00 71.44           C  
ATOM   2087  O   ALA A 260      14.711 -12.062  17.172  1.00 71.44           O  
ATOM   2088  N   LEU A 261      14.578 -14.258  17.750  1.00 75.88           N  
ATOM   2089  CA  LEU A 261      13.836 -14.617  16.531  1.00 75.88           C  
ATOM   2090  C   LEU A 261      12.359 -14.797  16.844  1.00 75.88           C  
ATOM   2091  CB  LEU A 261      14.406 -15.891  15.922  1.00 75.88           C  
ATOM   2092  O   LEU A 261      11.992 -15.562  17.750  1.00 75.88           O  
ATOM   2093  CG  LEU A 261      15.797 -15.781  15.289  1.00 75.88           C  
ATOM   2094  CD1 LEU A 261      16.391 -17.172  15.047  1.00 75.88           C  
ATOM   2095  CD2 LEU A 261      15.734 -14.992  13.984  1.00 75.88           C  
ATOM   2096  N   CYS A 262      11.617 -13.953  16.438  1.00 80.19           N  
ATOM   2097  CA  CYS A 262      10.180 -14.016  16.688  1.00 80.19           C  
ATOM   2098  C   CYS A 262       9.531 -15.156  15.914  1.00 80.19           C  
ATOM   2099  CB  CYS A 262       9.508 -12.688  16.312  1.00 80.19           C  
ATOM   2100  O   CYS A 262       8.609 -14.938  15.133  1.00 80.19           O  
ATOM   2101  SG  CYS A 262      10.031 -11.297  17.328  1.00 80.19           S  
ATOM   2102  N   ASP A 263      10.148 -16.266  16.078  1.00 70.88           N  
ATOM   2103  CA  ASP A 263       9.602 -17.469  15.445  1.00 70.88           C  
ATOM   2104  C   ASP A 263       8.273 -17.859  16.078  1.00 70.88           C  
ATOM   2105  CB  ASP A 263      10.602 -18.625  15.555  1.00 70.88           C  
ATOM   2106  O   ASP A 263       7.469 -18.562  15.461  1.00 70.88           O  
ATOM   2107  CG  ASP A 263      11.523 -18.500  16.750  1.00 70.88           C  
ATOM   2108  OD1 ASP A 263      11.633 -17.406  17.328  1.00 70.88           O  
ATOM   2109  OD2 ASP A 263      12.164 -19.516  17.109  1.00 70.88           O  
ATOM   2110  N   ARG A 264       8.156 -17.344  17.281  1.00 77.69           N  
ATOM   2111  CA  ARG A 264       6.891 -17.594  17.969  1.00 77.69           C  
ATOM   2112  C   ARG A 264       6.102 -16.297  18.156  1.00 77.69           C  
ATOM   2113  CB  ARG A 264       7.137 -18.250  19.328  1.00 77.69           C  
ATOM   2114  O   ARG A 264       6.676 -15.250  18.469  1.00 77.69           O  
ATOM   2115  CG  ARG A 264       7.766 -19.641  19.219  1.00 77.69           C  
ATOM   2116  CD  ARG A 264       7.910 -20.281  20.594  1.00 77.69           C  
ATOM   2117  NE  ARG A 264       8.562 -21.594  20.500  1.00 77.69           N  
ATOM   2118  NH1 ARG A 264       8.578 -21.969  22.781  1.00 77.69           N  
ATOM   2119  NH2 ARG A 264       9.469 -23.531  21.344  1.00 77.69           N  
ATOM   2120  CZ  ARG A 264       8.867 -22.359  21.547  1.00 77.69           C  
ATOM   2121  N   HIS A 265       4.953 -16.438  17.797  1.00 79.06           N  
ATOM   2122  CA  HIS A 265       4.090 -15.281  17.984  1.00 79.06           C  
ATOM   2123  C   HIS A 265       3.564 -15.219  19.422  1.00 79.06           C  
ATOM   2124  CB  HIS A 265       2.920 -15.312  17.000  1.00 79.06           C  
ATOM   2125  O   HIS A 265       3.432 -16.250  20.078  1.00 79.06           O  
ATOM   2126  CG  HIS A 265       2.117 -16.578  17.062  1.00 79.06           C  
ATOM   2127  CD2 HIS A 265       0.988 -16.875  17.750  1.00 79.06           C  
ATOM   2128  ND1 HIS A 265       2.457 -17.703  16.359  1.00 79.06           N  
ATOM   2129  CE1 HIS A 265       1.570 -18.656  16.609  1.00 79.06           C  
ATOM   2130  NE2 HIS A 265       0.668 -18.172  17.453  1.00 79.06           N  
ATOM   2131  N   SER A 266       3.420 -13.992  19.891  1.00 80.25           N  
ATOM   2132  CA  SER A 266       2.807 -13.805  21.203  1.00 80.25           C  
ATOM   2133  C   SER A 266       1.305 -14.062  21.141  1.00 80.25           C  
ATOM   2134  CB  SER A 266       3.076 -12.398  21.719  1.00 80.25           C  
ATOM   2135  O   SER A 266       0.748 -14.703  22.047  1.00 80.25           O  
ATOM   2136  OG  SER A 266       4.469 -12.141  21.781  1.00 80.25           O  
ATOM   2137  N   LYS A 267       0.699 -13.555  20.094  1.00 85.88           N  
ATOM   2138  CA  LYS A 267      -0.727 -13.758  19.859  1.00 85.88           C  
ATOM   2139  C   LYS A 267      -1.000 -14.031  18.375  1.00 85.88           C  
ATOM   2140  CB  LYS A 267      -1.527 -12.539  20.312  1.00 85.88           C  
ATOM   2141  O   LYS A 267      -0.259 -13.570  17.500  1.00 85.88           O  
ATOM   2142  CG  LYS A 267      -1.467 -12.289  21.812  1.00 85.88           C  
ATOM   2143  CD  LYS A 267      -2.371 -11.133  22.234  1.00 85.88           C  
ATOM   2144  CE  LYS A 267      -2.311 -10.883  23.734  1.00 85.88           C  
ATOM   2145  NZ  LYS A 267      -3.203  -9.758  24.141  1.00 85.88           N  
ATOM   2146  N   LEU A 268      -2.049 -14.844  18.156  1.00 86.69           N  
ATOM   2147  CA  LEU A 268      -2.496 -15.172  16.812  1.00 86.69           C  
ATOM   2148  C   LEU A 268      -3.949 -14.758  16.609  1.00 86.69           C  
ATOM   2149  CB  LEU A 268      -2.342 -16.672  16.547  1.00 86.69           C  
ATOM   2150  O   LEU A 268      -4.820 -15.109  17.406  1.00 86.69           O  
ATOM   2151  CG  LEU A 268      -2.816 -17.172  15.188  1.00 86.69           C  
ATOM   2152  CD1 LEU A 268      -1.934 -16.609  14.078  1.00 86.69           C  
ATOM   2153  CD2 LEU A 268      -2.824 -18.703  15.148  1.00 86.69           C  
ATOM   2154  N   PHE A 269      -4.145 -13.945  15.672  1.00 88.44           N  
ATOM   2155  CA  PHE A 269      -5.484 -13.484  15.328  1.00 88.44           C  
ATOM   2156  C   PHE A 269      -5.973 -14.148  14.047  1.00 88.44           C  
ATOM   2157  CB  PHE A 269      -5.504 -11.961  15.164  1.00 88.44           C  
ATOM   2158  O   PHE A 269      -5.406 -13.938  12.977  1.00 88.44           O  
ATOM   2159  CG  PHE A 269      -5.062 -11.219  16.391  1.00 88.44           C  
ATOM   2160  CD1 PHE A 269      -5.992 -10.656  17.266  1.00 88.44           C  
ATOM   2161  CD2 PHE A 269      -3.711 -11.078  16.688  1.00 88.44           C  
ATOM   2162  CE1 PHE A 269      -5.586  -9.961  18.406  1.00 88.44           C  
ATOM   2163  CE2 PHE A 269      -3.295 -10.383  17.828  1.00 88.44           C  
ATOM   2164  CZ  PHE A 269      -4.234  -9.828  18.672  1.00 88.44           C  
ATOM   2165  N   GLU A 270      -6.961 -14.930  14.125  1.00 88.44           N  
ATOM   2166  CA  GLU A 270      -7.535 -15.641  12.984  1.00 88.44           C  
ATOM   2167  C   GLU A 270      -9.008 -15.969  13.227  1.00 88.44           C  
ATOM   2168  CB  GLU A 270      -6.746 -16.922  12.695  1.00 88.44           C  
ATOM   2169  O   GLU A 270      -9.414 -16.234  14.359  1.00 88.44           O  
ATOM   2170  CG  GLU A 270      -6.863 -17.969  13.789  1.00 88.44           C  
ATOM   2171  CD  GLU A 270      -6.090 -19.250  13.477  1.00 88.44           C  
ATOM   2172  OE1 GLU A 270      -6.109 -20.188  14.312  1.00 88.44           O  
ATOM   2173  OE2 GLU A 270      -5.457 -19.297  12.398  1.00 88.44           O  
ATOM   2174  N   GLU A 271      -9.758 -15.789  12.219  1.00 84.19           N  
ATOM   2175  CA  GLU A 271     -11.164 -16.188  12.289  1.00 84.19           C  
ATOM   2176  C   GLU A 271     -11.344 -17.656  11.898  1.00 84.19           C  
ATOM   2177  CB  GLU A 271     -12.016 -15.289  11.375  1.00 84.19           C  
ATOM   2178  O   GLU A 271     -10.891 -18.078  10.844  1.00 84.19           O  
ATOM   2179  CG  GLU A 271     -13.500 -15.336  11.688  1.00 84.19           C  
ATOM   2180  CD  GLU A 271     -14.312 -14.328  10.898  1.00 84.19           C  
ATOM   2181  OE1 GLU A 271     -15.484 -14.070  11.258  1.00 84.19           O  
ATOM   2182  OE2 GLU A 271     -13.773 -13.789   9.898  1.00 84.19           O  
ATOM   2183  N   PRO A 272     -11.938 -18.312  12.742  1.00 79.19           N  
ATOM   2184  CA  PRO A 272     -12.180 -19.703  12.391  1.00 79.19           C  
ATOM   2185  C   PRO A 272     -13.055 -19.859  11.148  1.00 79.19           C  
ATOM   2186  CB  PRO A 272     -12.883 -20.266  13.625  1.00 79.19           C  
ATOM   2187  O   PRO A 272     -14.039 -19.141  10.992  1.00 79.19           O  
ATOM   2188  CG  PRO A 272     -13.062 -19.094  14.531  1.00 79.19           C  
ATOM   2189  CD  PRO A 272     -12.453 -17.891  13.867  1.00 79.19           C  
ATOM   2190  N   GLU A 273     -12.578 -20.500  10.125  1.00 75.50           N  
ATOM   2191  CA  GLU A 273     -13.344 -20.719   8.906  1.00 75.50           C  
ATOM   2192  C   GLU A 273     -14.039 -22.078   8.922  1.00 75.50           C  
ATOM   2193  CB  GLU A 273     -12.445 -20.609   7.672  1.00 75.50           C  
ATOM   2194  O   GLU A 273     -13.492 -23.062   9.430  1.00 75.50           O  
ATOM   2195  CG  GLU A 273     -12.367 -19.219   7.086  1.00 75.50           C  
ATOM   2196  CD  GLU A 273     -11.570 -19.141   5.793  1.00 75.50           C  
ATOM   2197  OE1 GLU A 273     -11.477 -18.047   5.195  1.00 75.50           O  
ATOM   2198  OE2 GLU A 273     -11.039 -20.203   5.371  1.00 75.50           O  
ATOM   2199  N   ASP A 274     -15.250 -21.953   8.477  1.00 73.44           N  
ATOM   2200  CA  ASP A 274     -15.969 -23.219   8.281  1.00 73.44           C  
ATOM   2201  C   ASP A 274     -15.453 -23.953   7.051  1.00 73.44           C  
ATOM   2202  CB  ASP A 274     -17.469 -22.953   8.148  1.00 73.44           C  
ATOM   2203  O   ASP A 274     -15.547 -23.453   5.930  1.00 73.44           O  
ATOM   2204  CG  ASP A 274     -18.297 -24.219   8.289  1.00 73.44           C  
ATOM   2205  OD1 ASP A 274     -17.750 -25.328   8.172  1.00 73.44           O  
ATOM   2206  OD2 ASP A 274     -19.531 -24.109   8.523  1.00 73.44           O  
ATOM   2207  N   PRO A 275     -14.852 -25.062   7.238  1.00 73.56           N  
ATOM   2208  CA  PRO A 275     -14.305 -25.828   6.113  1.00 73.56           C  
ATOM   2209  C   PRO A 275     -15.344 -26.109   5.031  1.00 73.56           C  
ATOM   2210  CB  PRO A 275     -13.828 -27.125   6.770  1.00 73.56           C  
ATOM   2211  O   PRO A 275     -14.984 -26.281   3.863  1.00 73.56           O  
ATOM   2212  CG  PRO A 275     -13.797 -26.828   8.234  1.00 73.56           C  
ATOM   2213  CD  PRO A 275     -14.664 -25.625   8.492  1.00 73.56           C  
ATOM   2214  N   SER A 276     -16.609 -26.172   5.410  1.00 69.75           N  
ATOM   2215  CA  SER A 276     -17.672 -26.453   4.449  1.00 69.75           C  
ATOM   2216  C   SER A 276     -17.875 -25.297   3.486  1.00 69.75           C  
ATOM   2217  CB  SER A 276     -18.969 -26.766   5.180  1.00 69.75           C  
ATOM   2218  O   SER A 276     -18.391 -25.484   2.387  1.00 69.75           O  
ATOM   2219  OG  SER A 276     -19.422 -25.641   5.910  1.00 69.75           O  
ATOM   2220  N   ASN A 277     -17.406 -24.125   3.822  1.00 73.56           N  
ATOM   2221  CA  ASN A 277     -17.594 -22.922   3.010  1.00 73.56           C  
ATOM   2222  C   ASN A 277     -16.359 -22.594   2.193  1.00 73.56           C  
ATOM   2223  CB  ASN A 277     -18.000 -21.734   3.891  1.00 73.56           C  
ATOM   2224  O   ASN A 277     -16.297 -21.531   1.555  1.00 73.56           O  
ATOM   2225  CG  ASN A 277     -19.438 -21.812   4.363  1.00 73.56           C  
ATOM   2226  ND2 ASN A 277     -19.766 -21.031   5.383  1.00 73.56           N  
ATOM   2227  OD1 ASN A 277     -20.234 -22.562   3.814  1.00 73.56           O  
ATOM   2228  N   ARG A 278     -15.430 -23.531   2.203  1.00 80.12           N  
ATOM   2229  CA  ARG A 278     -14.172 -23.234   1.521  1.00 80.12           C  
ATOM   2230  C   ARG A 278     -14.312 -23.422   0.013  1.00 80.12           C  
ATOM   2231  CB  ARG A 278     -13.047 -24.141   2.051  1.00 80.12           C  
ATOM   2232  O   ARG A 278     -14.883 -24.406  -0.450  1.00 80.12           O  
ATOM   2233  CG  ARG A 278     -12.367 -23.609   3.301  1.00 80.12           C  
ATOM   2234  CD  ARG A 278     -11.172 -24.453   3.699  1.00 80.12           C  
ATOM   2235  NE  ARG A 278     -10.555 -23.969   4.930  1.00 80.12           N  
ATOM   2236  NH1 ARG A 278      -8.961 -25.641   5.031  1.00 80.12           N  
ATOM   2237  NH2 ARG A 278      -9.031 -24.016   6.652  1.00 80.12           N  
ATOM   2238  CZ  ARG A 278      -9.516 -24.547   5.535  1.00 80.12           C  
ATOM   2239  N   SER A 279     -14.000 -22.391  -0.650  1.00 81.94           N  
ATOM   2240  CA  SER A 279     -13.992 -22.391  -2.109  1.00 81.94           C  
ATOM   2241  C   SER A 279     -12.625 -22.000  -2.654  1.00 81.94           C  
ATOM   2242  CB  SER A 279     -15.062 -21.438  -2.650  1.00 81.94           C  
ATOM   2243  O   SER A 279     -11.719 -21.656  -1.891  1.00 81.94           O  
ATOM   2244  OG  SER A 279     -14.617 -20.094  -2.561  1.00 81.94           O  
ATOM   2245  N   PHE A 280     -12.500 -22.172  -3.969  1.00 85.25           N  
ATOM   2246  CA  PHE A 280     -11.266 -21.812  -4.660  1.00 85.25           C  
ATOM   2247  C   PHE A 280     -10.828 -20.391  -4.281  1.00 85.25           C  
ATOM   2248  CB  PHE A 280     -11.445 -21.906  -6.176  1.00 85.25           C  
ATOM   2249  O   PHE A 280      -9.641 -20.156  -4.023  1.00 85.25           O  
ATOM   2250  CG  PHE A 280     -10.320 -21.297  -6.965  1.00 85.25           C  
ATOM   2251  CD1 PHE A 280     -10.523 -20.141  -7.699  1.00 85.25           C  
ATOM   2252  CD2 PHE A 280      -9.062 -21.875  -6.973  1.00 85.25           C  
ATOM   2253  CE1 PHE A 280      -9.484 -19.562  -8.430  1.00 85.25           C  
ATOM   2254  CE2 PHE A 280      -8.016 -21.312  -7.699  1.00 85.25           C  
ATOM   2255  CZ  PHE A 280      -8.234 -20.156  -8.430  1.00 85.25           C  
ATOM   2256  N   PHE A 281     -11.789 -19.453  -4.105  1.00 91.25           N  
ATOM   2257  CA  PHE A 281     -11.453 -18.047  -3.902  1.00 91.25           C  
ATOM   2258  C   PHE A 281     -11.234 -17.750  -2.424  1.00 91.25           C  
ATOM   2259  CB  PHE A 281     -12.562 -17.156  -4.461  1.00 91.25           C  
ATOM   2260  O   PHE A 281     -10.703 -16.703  -2.068  1.00 91.25           O  
ATOM   2261  CG  PHE A 281     -12.727 -17.250  -5.953  1.00 91.25           C  
ATOM   2262  CD1 PHE A 281     -11.734 -16.766  -6.809  1.00 91.25           C  
ATOM   2263  CD2 PHE A 281     -13.867 -17.812  -6.504  1.00 91.25           C  
ATOM   2264  CE1 PHE A 281     -11.883 -16.859  -8.188  1.00 91.25           C  
ATOM   2265  CE2 PHE A 281     -14.023 -17.891  -7.883  1.00 91.25           C  
ATOM   2266  CZ  PHE A 281     -13.031 -17.422  -8.727  1.00 91.25           C  
ATOM   2267  N   SER A 282     -11.633 -18.641  -1.556  1.00 88.69           N  
ATOM   2268  CA  SER A 282     -11.570 -18.375  -0.120  1.00 88.69           C  
ATOM   2269  C   SER A 282     -10.156 -18.000   0.315  1.00 88.69           C  
ATOM   2270  CB  SER A 282     -12.031 -19.609   0.663  1.00 88.69           C  
ATOM   2271  O   SER A 282      -9.977 -17.031   1.056  1.00 88.69           O  
ATOM   2272  OG  SER A 282     -13.406 -19.875   0.426  1.00 88.69           O  
ATOM   2273  N   GLU A 283      -9.242 -18.734  -0.193  1.00 87.00           N  
ATOM   2274  CA  GLU A 283      -7.863 -18.438   0.190  1.00 87.00           C  
ATOM   2275  C   GLU A 283      -7.383 -17.141  -0.428  1.00 87.00           C  
ATOM   2276  CB  GLU A 283      -6.938 -19.594  -0.222  1.00 87.00           C  
ATOM   2277  O   GLU A 283      -6.637 -16.375   0.202  1.00 87.00           O  
ATOM   2278  CG  GLU A 283      -5.621 -19.625   0.543  1.00 87.00           C  
ATOM   2279  CD  GLU A 283      -4.785 -20.859   0.241  1.00 87.00           C  
ATOM   2280  OE1 GLU A 283      -3.619 -20.922   0.690  1.00 87.00           O  
ATOM   2281  OE2 GLU A 283      -5.301 -21.766  -0.452  1.00 87.00           O  
ATOM   2282  N   ILE A 284      -7.816 -16.828  -1.559  1.00 92.25           N  
ATOM   2283  CA  ILE A 284      -7.375 -15.633  -2.275  1.00 92.25           C  
ATOM   2284  C   ILE A 284      -7.949 -14.383  -1.608  1.00 92.25           C  
ATOM   2285  CB  ILE A 284      -7.789 -15.688  -3.764  1.00 92.25           C  
ATOM   2286  O   ILE A 284      -7.219 -13.430  -1.333  1.00 92.25           O  
ATOM   2287  CG1 ILE A 284      -7.184 -16.922  -4.445  1.00 92.25           C  
ATOM   2288  CG2 ILE A 284      -7.371 -14.398  -4.484  1.00 92.25           C  
ATOM   2289  CD1 ILE A 284      -7.629 -17.109  -5.887  1.00 92.25           C  
ATOM   2290  N   ILE A 285      -9.211 -14.391  -1.284  1.00 94.31           N  
ATOM   2291  CA  ILE A 285      -9.883 -13.203  -0.770  1.00 94.31           C  
ATOM   2292  C   ILE A 285      -9.539 -13.016   0.706  1.00 94.31           C  
ATOM   2293  CB  ILE A 285     -11.414 -13.297  -0.955  1.00 94.31           C  
ATOM   2294  O   ILE A 285      -9.758 -11.938   1.268  1.00 94.31           O  
ATOM   2295  CG1 ILE A 285     -11.969 -14.523  -0.220  1.00 94.31           C  
ATOM   2296  CG2 ILE A 285     -11.773 -13.344  -2.441  1.00 94.31           C  
ATOM   2297  CD1 ILE A 285     -13.484 -14.633  -0.251  1.00 94.31           C  
ATOM   2298  N   SER A 286      -9.023 -14.062   1.295  1.00 93.44           N  
ATOM   2299  CA  SER A 286      -8.688 -13.969   2.713  1.00 93.44           C  
ATOM   2300  C   SER A 286      -7.340 -13.297   2.924  1.00 93.44           C  
ATOM   2301  CB  SER A 286      -8.680 -15.359   3.350  1.00 93.44           C  
ATOM   2302  O   SER A 286      -6.996 -12.922   4.047  1.00 93.44           O  
ATOM   2303  OG  SER A 286      -7.707 -16.188   2.734  1.00 93.44           O  
ATOM   2304  N   SER A 287      -6.574 -13.219   1.848  1.00 95.44           N  
ATOM   2305  CA  SER A 287      -5.258 -12.602   1.956  1.00 95.44           C  
ATOM   2306  C   SER A 287      -5.363 -11.164   2.467  1.00 95.44           C  
ATOM   2307  CB  SER A 287      -4.543 -12.617   0.604  1.00 95.44           C  
ATOM   2308  O   SER A 287      -6.152 -10.375   1.947  1.00 95.44           O  
ATOM   2309  OG  SER A 287      -3.295 -11.953   0.687  1.00 95.44           O  
ATOM   2310  N   ILE A 288      -4.574 -10.859   3.506  1.00 97.88           N  
ATOM   2311  CA  ILE A 288      -4.613  -9.523   4.090  1.00 97.88           C  
ATOM   2312  C   ILE A 288      -3.695  -8.594   3.301  1.00 97.88           C  
ATOM   2313  CB  ILE A 288      -4.199  -9.547   5.578  1.00 97.88           C  
ATOM   2314  O   ILE A 288      -2.504  -8.867   3.145  1.00 97.88           O  
ATOM   2315  CG1 ILE A 288      -5.176 -10.406   6.391  1.00 97.88           C  
ATOM   2316  CG2 ILE A 288      -4.133  -8.125   6.141  1.00 97.88           C  
ATOM   2317  CD1 ILE A 288      -4.734 -10.656   7.824  1.00 97.88           C  
ATOM   2318  N   SER A 289      -4.301  -7.570   2.840  1.00 97.44           N  
ATOM   2319  CA  SER A 289      -3.531  -6.641   2.023  1.00 97.44           C  
ATOM   2320  C   SER A 289      -2.893  -5.551   2.881  1.00 97.44           C  
ATOM   2321  CB  SER A 289      -4.418  -6.004   0.954  1.00 97.44           C  
ATOM   2322  O   SER A 289      -1.906  -4.934   2.475  1.00 97.44           O  
ATOM   2323  OG  SER A 289      -5.496  -5.297   1.549  1.00 97.44           O  
ATOM   2324  N   ASP A 290      -3.500  -5.234   4.070  1.00 98.12           N  
ATOM   2325  CA  ASP A 290      -2.973  -4.172   4.922  1.00 98.12           C  
ATOM   2326  C   ASP A 290      -3.348  -4.398   6.383  1.00 98.12           C  
ATOM   2327  CB  ASP A 290      -3.484  -2.807   4.453  1.00 98.12           C  
ATOM   2328  O   ASP A 290      -4.395  -4.980   6.676  1.00 98.12           O  
ATOM   2329  CG  ASP A 290      -2.621  -1.653   4.934  1.00 98.12           C  
ATOM   2330  OD1 ASP A 290      -1.489  -1.895   5.406  1.00 98.12           O  
ATOM   2331  OD2 ASP A 290      -3.078  -0.494   4.844  1.00 98.12           O  
ATOM   2332  N   VAL A 291      -2.492  -3.965   7.215  1.00 98.12           N  
ATOM   2333  CA  VAL A 291      -2.695  -4.027   8.656  1.00 98.12           C  
ATOM   2334  C   VAL A 291      -2.223  -2.727   9.305  1.00 98.12           C  
ATOM   2335  CB  VAL A 291      -1.957  -5.230   9.281  1.00 98.12           C  
ATOM   2336  O   VAL A 291      -1.127  -2.242   9.008  1.00 98.12           O  
ATOM   2337  CG1 VAL A 291      -0.448  -5.105   9.078  1.00 98.12           C  
ATOM   2338  CG2 VAL A 291      -2.293  -5.348  10.766  1.00 98.12           C  
ATOM   2339  N   LYS A 292      -3.088  -2.139  10.148  1.00 97.50           N  
ATOM   2340  CA  LYS A 292      -2.768  -0.875  10.805  1.00 97.50           C  
ATOM   2341  C   LYS A 292      -3.234  -0.875  12.250  1.00 97.50           C  
ATOM   2342  CB  LYS A 292      -3.400   0.296  10.047  1.00 97.50           C  
ATOM   2343  O   LYS A 292      -4.359  -1.283  12.547  1.00 97.50           O  
ATOM   2344  CG  LYS A 292      -2.848   0.501   8.648  1.00 97.50           C  
ATOM   2345  CD  LYS A 292      -1.452   1.113   8.680  1.00 97.50           C  
ATOM   2346  CE  LYS A 292      -0.934   1.400   7.277  1.00 97.50           C  
ATOM   2347  NZ  LYS A 292       0.458   1.943   7.301  1.00 97.50           N  
ATOM   2348  N   PHE A 293      -2.340  -0.417  13.094  1.00 97.94           N  
ATOM   2349  CA  PHE A 293      -2.762  -0.188  14.469  1.00 97.94           C  
ATOM   2350  C   PHE A 293      -3.533   1.121  14.586  1.00 97.94           C  
ATOM   2351  CB  PHE A 293      -1.552  -0.171  15.414  1.00 97.94           C  
ATOM   2352  O   PHE A 293      -3.293   2.061  13.828  1.00 97.94           O  
ATOM   2353  CG  PHE A 293      -0.970  -1.533  15.672  1.00 97.94           C  
ATOM   2354  CD1 PHE A 293      -1.559  -2.389  16.594  1.00 97.94           C  
ATOM   2355  CD2 PHE A 293       0.166  -1.960  15.000  1.00 97.94           C  
ATOM   2356  CE1 PHE A 293      -1.022  -3.650  16.844  1.00 97.94           C  
ATOM   2357  CE2 PHE A 293       0.708  -3.219  15.242  1.00 97.94           C  
ATOM   2358  CZ  PHE A 293       0.112  -4.062  16.172  1.00 97.94           C  
ATOM   2359  N   SER A 294      -4.445   1.079  15.516  1.00 97.75           N  
ATOM   2360  CA  SER A 294      -5.059   2.359  15.867  1.00 97.75           C  
ATOM   2361  C   SER A 294      -4.051   3.285  16.547  1.00 97.75           C  
ATOM   2362  CB  SER A 294      -6.266   2.148  16.781  1.00 97.75           C  
ATOM   2363  O   SER A 294      -3.012   2.832  17.031  1.00 97.75           O  
ATOM   2364  OG  SER A 294      -5.867   1.610  18.031  1.00 97.75           O  
ATOM   2365  N   HIS A 295      -4.391   4.539  16.531  1.00 95.62           N  
ATOM   2366  CA  HIS A 295      -3.492   5.500  17.172  1.00 95.62           C  
ATOM   2367  C   HIS A 295      -3.359   5.234  18.656  1.00 95.62           C  
ATOM   2368  CB  HIS A 295      -3.984   6.930  16.922  1.00 95.62           C  
ATOM   2369  O   HIS A 295      -2.285   5.426  19.234  1.00 95.62           O  
ATOM   2370  CG  HIS A 295      -4.043   7.309  15.484  1.00 95.62           C  
ATOM   2371  CD2 HIS A 295      -3.131   7.910  14.680  1.00 95.62           C  
ATOM   2372  ND1 HIS A 295      -5.152   7.074  14.695  1.00 95.62           N  
ATOM   2373  CE1 HIS A 295      -4.914   7.520  13.469  1.00 95.62           C  
ATOM   2374  NE2 HIS A 295      -3.695   8.031  13.438  1.00 95.62           N  
ATOM   2375  N   SER A 296      -4.363   4.797  19.281  1.00 94.00           N  
ATOM   2376  CA  SER A 296      -4.348   4.480  20.703  1.00 94.00           C  
ATOM   2377  C   SER A 296      -3.508   3.238  21.000  1.00 94.00           C  
ATOM   2378  CB  SER A 296      -5.770   4.277  21.234  1.00 94.00           C  
ATOM   2379  O   SER A 296      -3.080   3.018  22.125  1.00 94.00           O  
ATOM   2380  OG  SER A 296      -6.336   3.094  20.688  1.00 94.00           O  
ATOM   2381  N   GLY A 297      -3.357   2.367  20.016  1.00 95.75           N  
ATOM   2382  CA  GLY A 297      -2.611   1.130  20.188  1.00 95.75           C  
ATOM   2383  C   GLY A 297      -3.461  -0.015  20.703  1.00 95.75           C  
ATOM   2384  O   GLY A 297      -2.969  -1.134  20.875  1.00 95.75           O  
ATOM   2385  N   ARG A 298      -4.672   0.272  20.922  1.00 95.69           N  
ATOM   2386  CA  ARG A 298      -5.543  -0.753  21.500  1.00 95.69           C  
ATOM   2387  C   ARG A 298      -6.102  -1.661  20.406  1.00 95.69           C  
ATOM   2388  CB  ARG A 298      -6.691  -0.112  22.281  1.00 95.69           C  
ATOM   2389  O   ARG A 298      -6.238  -2.869  20.609  1.00 95.69           O  
ATOM   2390  CG  ARG A 298      -7.695  -1.111  22.828  1.00 95.69           C  
ATOM   2391  CD  ARG A 298      -8.742  -0.435  23.703  1.00 95.69           C  
ATOM   2392  NE  ARG A 298      -9.773  -1.376  24.125  1.00 95.69           N  
ATOM   2393  NH1 ARG A 298     -10.953   0.169  25.375  1.00 95.69           N  
ATOM   2394  NH2 ARG A 298     -11.680  -2.002  25.250  1.00 95.69           N  
ATOM   2395  CZ  ARG A 298     -10.805  -1.067  24.922  1.00 95.69           C  
ATOM   2396  N   TYR A 299      -6.402  -1.071  19.281  1.00 97.44           N  
ATOM   2397  CA  TYR A 299      -7.062  -1.818  18.219  1.00 97.44           C  
ATOM   2398  C   TYR A 299      -6.145  -1.979  17.000  1.00 97.44           C  
ATOM   2399  CB  TYR A 299      -8.359  -1.120  17.781  1.00 97.44           C  
ATOM   2400  O   TYR A 299      -5.133  -1.283  16.891  1.00 97.44           O  
ATOM   2401  CG  TYR A 299      -9.352  -0.950  18.906  1.00 97.44           C  
ATOM   2402  CD1 TYR A 299     -10.133  -2.018  19.344  1.00 97.44           C  
ATOM   2403  CD2 TYR A 299      -9.508   0.279  19.547  1.00 97.44           C  
ATOM   2404  CE1 TYR A 299     -11.055  -1.866  20.375  1.00 97.44           C  
ATOM   2405  CE2 TYR A 299     -10.422   0.443  20.578  1.00 97.44           C  
ATOM   2406  OH  TYR A 299     -12.094  -0.477  22.016  1.00 97.44           O  
ATOM   2407  CZ  TYR A 299     -11.188  -0.634  20.984  1.00 97.44           C  
ATOM   2408  N   MET A 300      -6.500  -2.957  16.234  1.00 97.31           N  
ATOM   2409  CA  MET A 300      -5.828  -3.217  14.961  1.00 97.31           C  
ATOM   2410  C   MET A 300      -6.840  -3.434  13.844  1.00 97.31           C  
ATOM   2411  CB  MET A 300      -4.910  -4.434  15.078  1.00 97.31           C  
ATOM   2412  O   MET A 300      -7.863  -4.086  14.047  1.00 97.31           O  
ATOM   2413  CG  MET A 300      -4.207  -4.801  13.781  1.00 97.31           C  
ATOM   2414  SD  MET A 300      -3.104  -6.254  13.961  1.00 97.31           S  
ATOM   2415  CE  MET A 300      -4.316  -7.520  14.430  1.00 97.31           C  
ATOM   2416  N   MET A 301      -6.578  -2.822  12.758  1.00 97.94           N  
ATOM   2417  CA  MET A 301      -7.449  -2.959  11.594  1.00 97.94           C  
ATOM   2418  C   MET A 301      -6.770  -3.773  10.500  1.00 97.94           C  
ATOM   2419  CB  MET A 301      -7.848  -1.585  11.055  1.00 97.94           C  
ATOM   2420  O   MET A 301      -5.574  -3.605  10.250  1.00 97.94           O  
ATOM   2421  CG  MET A 301      -8.648  -1.643   9.766  1.00 97.94           C  
ATOM   2422  SD  MET A 301      -9.258   0.007   9.242  1.00 97.94           S  
ATOM   2423  CE  MET A 301      -7.688   0.819   8.836  1.00 97.94           C  
ATOM   2424  N   THR A 302      -7.488  -4.645   9.859  1.00 98.00           N  
ATOM   2425  CA  THR A 302      -6.992  -5.422   8.727  1.00 98.00           C  
ATOM   2426  C   THR A 302      -7.902  -5.254   7.516  1.00 98.00           C  
ATOM   2427  CB  THR A 302      -6.875  -6.914   9.086  1.00 98.00           C  
ATOM   2428  O   THR A 302      -9.109  -5.078   7.660  1.00 98.00           O  
ATOM   2429  CG2 THR A 302      -5.914  -7.129  10.250  1.00 98.00           C  
ATOM   2430  OG1 THR A 302      -8.172  -7.414   9.453  1.00 98.00           O  
ATOM   2431  N   ARG A 303      -7.309  -5.273   6.383  1.00 98.25           N  
ATOM   2432  CA  ARG A 303      -8.039  -5.195   5.121  1.00 98.25           C  
ATOM   2433  C   ARG A 303      -7.809  -6.445   4.277  1.00 98.25           C  
ATOM   2434  CB  ARG A 303      -7.617  -3.951   4.336  1.00 98.25           C  
ATOM   2435  O   ARG A 303      -6.676  -6.746   3.896  1.00 98.25           O  
ATOM   2436  CG  ARG A 303      -8.195  -3.885   2.930  1.00 98.25           C  
ATOM   2437  CD  ARG A 303      -9.711  -3.750   2.951  1.00 98.25           C  
ATOM   2438  NE  ARG A 303     -10.258  -3.623   1.604  1.00 98.25           N  
ATOM   2439  NH1 ARG A 303     -10.461  -1.323   1.679  1.00 98.25           N  
ATOM   2440  NH2 ARG A 303     -11.094  -2.473  -0.202  1.00 98.25           N  
ATOM   2441  CZ  ARG A 303     -10.602  -2.473   1.029  1.00 98.25           C  
ATOM   2442  N   ASP A 304      -8.820  -7.223   4.047  1.00 97.62           N  
ATOM   2443  CA  ASP A 304      -8.812  -8.281   3.041  1.00 97.62           C  
ATOM   2444  C   ASP A 304      -9.578  -7.859   1.790  1.00 97.62           C  
ATOM   2445  CB  ASP A 304      -9.406  -9.570   3.613  1.00 97.62           C  
ATOM   2446  O   ASP A 304      -9.969  -6.695   1.654  1.00 97.62           O  
ATOM   2447  CG  ASP A 304     -10.836  -9.398   4.102  1.00 97.62           C  
ATOM   2448  OD1 ASP A 304     -11.633  -8.719   3.424  1.00 97.62           O  
ATOM   2449  OD2 ASP A 304     -11.164  -9.945   5.180  1.00 97.62           O  
ATOM   2450  N   TYR A 305      -9.773  -8.742   0.887  1.00 97.75           N  
ATOM   2451  CA  TYR A 305     -10.328  -8.328  -0.396  1.00 97.75           C  
ATOM   2452  C   TYR A 305     -11.766  -7.855  -0.240  1.00 97.75           C  
ATOM   2453  CB  TYR A 305     -10.258  -9.477  -1.407  1.00 97.75           C  
ATOM   2454  O   TYR A 305     -12.180  -6.895  -0.893  1.00 97.75           O  
ATOM   2455  CG  TYR A 305     -10.617  -9.070  -2.814  1.00 97.75           C  
ATOM   2456  CD1 TYR A 305     -11.859  -9.398  -3.363  1.00 97.75           C  
ATOM   2457  CD2 TYR A 305      -9.727  -8.352  -3.600  1.00 97.75           C  
ATOM   2458  CE1 TYR A 305     -12.195  -9.031  -4.660  1.00 97.75           C  
ATOM   2459  CE2 TYR A 305     -10.047  -7.973  -4.898  1.00 97.75           C  
ATOM   2460  OH  TYR A 305     -11.609  -7.941  -6.703  1.00 97.75           O  
ATOM   2461  CZ  TYR A 305     -11.281  -8.312  -5.418  1.00 97.75           C  
ATOM   2462  N   LEU A 306     -12.508  -8.453   0.719  1.00 97.06           N  
ATOM   2463  CA  LEU A 306     -13.938  -8.188   0.784  1.00 97.06           C  
ATOM   2464  C   LEU A 306     -14.266  -7.246   1.938  1.00 97.06           C  
ATOM   2465  CB  LEU A 306     -14.727  -9.492   0.940  1.00 97.06           C  
ATOM   2466  O   LEU A 306     -15.289  -6.559   1.914  1.00 97.06           O  
ATOM   2467  CG  LEU A 306     -14.727 -10.430  -0.269  1.00 97.06           C  
ATOM   2468  CD1 LEU A 306     -15.531 -11.688   0.037  1.00 97.06           C  
ATOM   2469  CD2 LEU A 306     -15.281  -9.719  -1.497  1.00 97.06           C  
ATOM   2470  N   SER A 307     -13.391  -7.219   2.957  1.00 97.44           N  
ATOM   2471  CA  SER A 307     -13.852  -6.531   4.164  1.00 97.44           C  
ATOM   2472  C   SER A 307     -12.688  -5.875   4.898  1.00 97.44           C  
ATOM   2473  CB  SER A 307     -14.570  -7.508   5.094  1.00 97.44           C  
ATOM   2474  O   SER A 307     -11.523  -6.125   4.582  1.00 97.44           O  
ATOM   2475  OG  SER A 307     -13.680  -8.508   5.562  1.00 97.44           O  
ATOM   2476  N   VAL A 308     -13.078  -4.977   5.793  1.00 98.12           N  
ATOM   2477  CA  VAL A 308     -12.203  -4.418   6.816  1.00 98.12           C  
ATOM   2478  C   VAL A 308     -12.617  -4.945   8.188  1.00 98.12           C  
ATOM   2479  CB  VAL A 308     -12.227  -2.875   6.809  1.00 98.12           C  
ATOM   2480  O   VAL A 308     -13.789  -4.891   8.555  1.00 98.12           O  
ATOM   2481  CG1 VAL A 308     -11.461  -2.314   8.000  1.00 98.12           C  
ATOM   2482  CG2 VAL A 308     -11.656  -2.338   5.500  1.00 98.12           C  
ATOM   2483  N   LYS A 309     -11.680  -5.426   8.914  1.00 97.69           N  
ATOM   2484  CA  LYS A 309     -11.953  -5.977  10.242  1.00 97.69           C  
ATOM   2485  C   LYS A 309     -11.156  -5.246  11.312  1.00 97.69           C  
ATOM   2486  CB  LYS A 309     -11.625  -7.473  10.273  1.00 97.69           C  
ATOM   2487  O   LYS A 309      -9.984  -4.910  11.109  1.00 97.69           O  
ATOM   2488  CG  LYS A 309     -12.500  -8.320   9.359  1.00 97.69           C  
ATOM   2489  CD  LYS A 309     -12.039  -9.766   9.320  1.00 97.69           C  
ATOM   2490  CE  LYS A 309     -12.883 -10.602   8.367  1.00 97.69           C  
ATOM   2491  NZ  LYS A 309     -12.352 -11.992   8.242  1.00 97.69           N  
ATOM   2492  N   ILE A 310     -11.805  -5.004  12.430  1.00 98.00           N  
ATOM   2493  CA  ILE A 310     -11.156  -4.371  13.578  1.00 98.00           C  
ATOM   2494  C   ILE A 310     -10.992  -5.391  14.703  1.00 98.00           C  
ATOM   2495  CB  ILE A 310     -11.961  -3.148  14.070  1.00 98.00           C  
ATOM   2496  O   ILE A 310     -11.961  -6.047  15.102  1.00 98.00           O  
ATOM   2497  CG1 ILE A 310     -12.133  -2.129  12.945  1.00 98.00           C  
ATOM   2498  CG2 ILE A 310     -11.273  -2.510  15.281  1.00 98.00           C  
ATOM   2499  CD1 ILE A 310     -12.898  -0.876  13.352  1.00 98.00           C  
ATOM   2500  N   TRP A 311      -9.812  -5.453  15.133  1.00 97.50           N  
ATOM   2501  CA  TRP A 311      -9.477  -6.379  16.203  1.00 97.50           C  
ATOM   2502  C   TRP A 311      -9.109  -5.625  17.484  1.00 97.50           C  
ATOM   2503  CB  TRP A 311      -8.312  -7.281  15.789  1.00 97.50           C  
ATOM   2504  O   TRP A 311      -8.492  -4.559  17.438  1.00 97.50           O  
ATOM   2505  CG  TRP A 311      -8.547  -8.031  14.516  1.00 97.50           C  
ATOM   2506  CD1 TRP A 311      -8.438  -7.539  13.242  1.00 97.50           C  
ATOM   2507  CD2 TRP A 311      -8.938  -9.398  14.383  1.00 97.50           C  
ATOM   2508  CE2 TRP A 311      -9.047  -9.672  13.000  1.00 97.50           C  
ATOM   2509  CE3 TRP A 311      -9.203 -10.422  15.305  1.00 97.50           C  
ATOM   2510  NE1 TRP A 311      -8.742  -8.523  12.328  1.00 97.50           N  
ATOM   2511  CH2 TRP A 311      -9.672 -11.914  13.438  1.00 97.50           C  
ATOM   2512  CZ2 TRP A 311      -9.414 -10.930  12.516  1.00 97.50           C  
ATOM   2513  CZ3 TRP A 311      -9.570 -11.672  14.820  1.00 97.50           C  
ATOM   2514  N   ASP A 312      -9.516  -6.145  18.531  1.00 96.88           N  
ATOM   2515  CA  ASP A 312      -9.000  -5.734  19.828  1.00 96.88           C  
ATOM   2516  C   ASP A 312      -7.801  -6.586  20.250  1.00 96.88           C  
ATOM   2517  CB  ASP A 312     -10.102  -5.832  20.891  1.00 96.88           C  
ATOM   2518  O   ASP A 312      -7.879  -7.816  20.250  1.00 96.88           O  
ATOM   2519  CG  ASP A 312      -9.719  -5.160  22.203  1.00 96.88           C  
ATOM   2520  OD1 ASP A 312      -8.523  -5.145  22.547  1.00 96.88           O  
ATOM   2521  OD2 ASP A 312     -10.633  -4.652  22.891  1.00 96.88           O  
ATOM   2522  N   LEU A 313      -6.750  -6.004  20.578  1.00 95.25           N  
ATOM   2523  CA  LEU A 313      -5.523  -6.727  20.906  1.00 95.25           C  
ATOM   2524  C   LEU A 313      -5.727  -7.625  22.125  1.00 95.25           C  
ATOM   2525  CB  LEU A 313      -4.379  -5.746  21.172  1.00 95.25           C  
ATOM   2526  O   LEU A 313      -4.957  -8.562  22.344  1.00 95.25           O  
ATOM   2527  CG  LEU A 313      -3.895  -4.934  19.969  1.00 95.25           C  
ATOM   2528  CD1 LEU A 313      -2.713  -4.055  20.359  1.00 95.25           C  
ATOM   2529  CD2 LEU A 313      -3.518  -5.855  18.812  1.00 95.25           C  
ATOM   2530  N   ASN A 314      -6.695  -7.328  22.859  1.00 92.94           N  
ATOM   2531  CA  ASN A 314      -6.969  -8.133  24.047  1.00 92.94           C  
ATOM   2532  C   ASN A 314      -7.977  -9.242  23.750  1.00 92.94           C  
ATOM   2533  CB  ASN A 314      -7.469  -7.254  25.188  1.00 92.94           C  
ATOM   2534  O   ASN A 314      -8.266 -10.070  24.625  1.00 92.94           O  
ATOM   2535  CG  ASN A 314      -6.422  -6.266  25.672  1.00 92.94           C  
ATOM   2536  ND2 ASN A 314      -6.848  -5.035  25.938  1.00 92.94           N  
ATOM   2537  OD1 ASN A 314      -5.246  -6.605  25.797  1.00 92.94           O  
ATOM   2538  N   MET A 315      -8.555  -9.266  22.578  1.00 90.81           N  
ATOM   2539  CA  MET A 315      -9.508 -10.289  22.141  1.00 90.81           C  
ATOM   2540  C   MET A 315      -9.094 -10.898  20.812  1.00 90.81           C  
ATOM   2541  CB  MET A 315     -10.914  -9.703  22.047  1.00 90.81           C  
ATOM   2542  O   MET A 315      -9.523 -10.430  19.750  1.00 90.81           O  
ATOM   2543  CG  MET A 315     -11.484  -9.234  23.375  1.00 90.81           C  
ATOM   2544  SD  MET A 315     -13.180  -8.555  23.203  1.00 90.81           S  
ATOM   2545  CE  MET A 315     -14.094 -10.062  22.781  1.00 90.81           C  
ATOM   2546  N   GLU A 316      -8.406 -12.016  20.812  1.00 87.12           N  
ATOM   2547  CA  GLU A 316      -7.746 -12.531  19.609  1.00 87.12           C  
ATOM   2548  C   GLU A 316      -8.648 -13.508  18.859  1.00 87.12           C  
ATOM   2549  CB  GLU A 316      -6.426 -13.211  19.969  1.00 87.12           C  
ATOM   2550  O   GLU A 316      -8.383 -13.844  17.703  1.00 87.12           O  
ATOM   2551  CG  GLU A 316      -6.574 -14.359  20.969  1.00 87.12           C  
ATOM   2552  CD  GLU A 316      -5.246 -14.828  21.531  1.00 87.12           C  
ATOM   2553  OE1 GLU A 316      -5.176 -15.977  22.031  1.00 87.12           O  
ATOM   2554  OE2 GLU A 316      -4.270 -14.047  21.484  1.00 87.12           O  
ATOM   2555  N   ASN A 317      -9.711 -13.930  19.297  1.00 89.56           N  
ATOM   2556  CA  ASN A 317     -10.477 -15.039  18.734  1.00 89.56           C  
ATOM   2557  C   ASN A 317     -11.367 -14.586  17.578  1.00 89.56           C  
ATOM   2558  CB  ASN A 317     -11.312 -15.711  19.828  1.00 89.56           C  
ATOM   2559  O   ASN A 317     -11.773 -15.391  16.750  1.00 89.56           O  
ATOM   2560  CG  ASN A 317     -10.461 -16.438  20.844  1.00 89.56           C  
ATOM   2561  ND2 ASN A 317     -11.023 -16.672  22.031  1.00 89.56           N  
ATOM   2562  OD1 ASN A 317      -9.305 -16.797  20.578  1.00 89.56           O  
ATOM   2563  N   ARG A 318     -11.758 -13.320  17.719  1.00 92.38           N  
ATOM   2564  CA  ARG A 318     -12.609 -12.797  16.656  1.00 92.38           C  
ATOM   2565  C   ARG A 318     -12.461 -11.281  16.531  1.00 92.38           C  
ATOM   2566  CB  ARG A 318     -14.070 -13.164  16.891  1.00 92.38           C  
ATOM   2567  O   ARG A 318     -12.148 -10.602  17.516  1.00 92.38           O  
ATOM   2568  CG  ARG A 318     -14.648 -12.570  18.172  1.00 92.38           C  
ATOM   2569  CD  ARG A 318     -16.094 -12.992  18.375  1.00 92.38           C  
ATOM   2570  NE  ARG A 318     -16.656 -12.430  19.609  1.00 92.38           N  
ATOM   2571  NH1 ARG A 318     -18.750 -13.367  19.344  1.00 92.38           N  
ATOM   2572  NH2 ARG A 318     -18.297 -12.070  21.172  1.00 92.38           N  
ATOM   2573  CZ  ARG A 318     -17.891 -12.625  20.047  1.00 92.38           C  
ATOM   2574  N   PRO A 319     -12.727 -10.820  15.367  1.00 95.81           N  
ATOM   2575  CA  PRO A 319     -12.750  -9.359  15.250  1.00 95.81           C  
ATOM   2576  C   PRO A 319     -13.914  -8.727  16.016  1.00 95.81           C  
ATOM   2577  CB  PRO A 319     -12.898  -9.133  13.742  1.00 95.81           C  
ATOM   2578  O   PRO A 319     -15.000  -9.305  16.078  1.00 95.81           O  
ATOM   2579  CG  PRO A 319     -13.555 -10.375  13.227  1.00 95.81           C  
ATOM   2580  CD  PRO A 319     -13.164 -11.523  14.117  1.00 95.81           C  
ATOM   2581  N   VAL A 320     -13.688  -7.547  16.531  1.00 96.38           N  
ATOM   2582  CA  VAL A 320     -14.727  -6.855  17.297  1.00 96.38           C  
ATOM   2583  C   VAL A 320     -15.672  -6.137  16.344  1.00 96.38           C  
ATOM   2584  CB  VAL A 320     -14.117  -5.848  18.297  1.00 96.38           C  
ATOM   2585  O   VAL A 320     -16.844  -5.914  16.656  1.00 96.38           O  
ATOM   2586  CG1 VAL A 320     -13.430  -6.578  19.453  1.00 96.38           C  
ATOM   2587  CG2 VAL A 320     -13.133  -4.918  17.594  1.00 96.38           C  
ATOM   2588  N   GLU A 321     -15.219  -5.758  15.180  1.00 96.81           N  
ATOM   2589  CA  GLU A 321     -16.016  -5.133  14.125  1.00 96.81           C  
ATOM   2590  C   GLU A 321     -15.633  -5.664  12.750  1.00 96.81           C  
ATOM   2591  CB  GLU A 321     -15.859  -3.611  14.164  1.00 96.81           C  
ATOM   2592  O   GLU A 321     -14.453  -5.902  12.477  1.00 96.81           O  
ATOM   2593  CG  GLU A 321     -16.203  -2.992  15.516  1.00 96.81           C  
ATOM   2594  CD  GLU A 321     -15.695  -1.566  15.664  1.00 96.81           C  
ATOM   2595  OE1 GLU A 321     -15.484  -1.112  16.812  1.00 96.81           O  
ATOM   2596  OE2 GLU A 321     -15.500  -0.898  14.625  1.00 96.81           O  
ATOM   2597  N   THR A 322     -16.609  -5.879  11.852  1.00 96.94           N  
ATOM   2598  CA  THR A 322     -16.391  -6.281  10.469  1.00 96.94           C  
ATOM   2599  C   THR A 322     -17.203  -5.410   9.516  1.00 96.94           C  
ATOM   2600  CB  THR A 322     -16.750  -7.762  10.250  1.00 96.94           C  
ATOM   2601  O   THR A 322     -18.422  -5.301   9.656  1.00 96.94           O  
ATOM   2602  CG2 THR A 322     -16.469  -8.188   8.812  1.00 96.94           C  
ATOM   2603  OG1 THR A 322     -15.969  -8.570  11.133  1.00 96.94           O  
ATOM   2604  N   TYR A 323     -16.562  -4.746   8.609  1.00 97.62           N  
ATOM   2605  CA  TYR A 323     -17.203  -3.896   7.613  1.00 97.62           C  
ATOM   2606  C   TYR A 323     -17.062  -4.492   6.215  1.00 97.62           C  
ATOM   2607  CB  TYR A 323     -16.609  -2.488   7.641  1.00 97.62           C  
ATOM   2608  O   TYR A 323     -15.945  -4.680   5.723  1.00 97.62           O  
ATOM   2609  CG  TYR A 323     -16.672  -1.826   9.000  1.00 97.62           C  
ATOM   2610  CD1 TYR A 323     -17.891  -1.342   9.492  1.00 97.62           C  
ATOM   2611  CD2 TYR A 323     -15.539  -1.684   9.781  1.00 97.62           C  
ATOM   2612  CE1 TYR A 323     -17.953  -0.730  10.742  1.00 97.62           C  
ATOM   2613  CE2 TYR A 323     -15.602  -1.073  11.031  1.00 97.62           C  
ATOM   2614  OH  TYR A 323     -16.875   0.004  12.734  1.00 97.62           O  
ATOM   2615  CZ  TYR A 323     -16.812  -0.601  11.500  1.00 97.62           C  
ATOM   2616  N   GLN A 324     -18.141  -4.691   5.527  1.00 96.75           N  
ATOM   2617  CA  GLN A 324     -18.109  -5.246   4.176  1.00 96.75           C  
ATOM   2618  C   GLN A 324     -17.828  -4.160   3.141  1.00 96.75           C  
ATOM   2619  CB  GLN A 324     -19.438  -5.938   3.855  1.00 96.75           C  
ATOM   2620  O   GLN A 324     -18.578  -3.189   3.029  1.00 96.75           O  
ATOM   2621  CG  GLN A 324     -19.781  -7.074   4.809  1.00 96.75           C  
ATOM   2622  CD  GLN A 324     -18.750  -8.180   4.809  1.00 96.75           C  
ATOM   2623  NE2 GLN A 324     -18.469  -8.727   5.984  1.00 96.75           N  
ATOM   2624  OE1 GLN A 324     -18.203  -8.531   3.760  1.00 96.75           O  
ATOM   2625  N   VAL A 325     -16.828  -4.328   2.354  1.00 97.19           N  
ATOM   2626  CA  VAL A 325     -16.438  -3.324   1.373  1.00 97.19           C  
ATOM   2627  C   VAL A 325     -16.828  -3.781  -0.028  1.00 97.19           C  
ATOM   2628  CB  VAL A 325     -14.906  -3.051   1.432  1.00 97.19           C  
ATOM   2629  O   VAL A 325     -17.422  -3.018  -0.791  1.00 97.19           O  
ATOM   2630  CG1 VAL A 325     -14.508  -1.997   0.401  1.00 97.19           C  
ATOM   2631  CG2 VAL A 325     -14.500  -2.613   2.836  1.00 97.19           C  
ATOM   2632  N   HIS A 326     -16.500  -5.020  -0.386  1.00 96.69           N  
ATOM   2633  CA  HIS A 326     -16.719  -5.555  -1.727  1.00 96.69           C  
ATOM   2634  C   HIS A 326     -17.734  -6.695  -1.714  1.00 96.69           C  
ATOM   2635  CB  HIS A 326     -15.391  -6.035  -2.326  1.00 96.69           C  
ATOM   2636  O   HIS A 326     -17.594  -7.664  -2.461  1.00 96.69           O  
ATOM   2637  CG  HIS A 326     -14.477  -4.922  -2.727  1.00 96.69           C  
ATOM   2638  CD2 HIS A 326     -14.703  -3.600  -2.893  1.00 96.69           C  
ATOM   2639  ND1 HIS A 326     -13.141  -5.125  -3.012  1.00 96.69           N  
ATOM   2640  CE1 HIS A 326     -12.594  -3.967  -3.336  1.00 96.69           C  
ATOM   2641  NE2 HIS A 326     -13.516  -3.025  -3.271  1.00 96.69           N  
ATOM   2642  N   GLU A 327     -18.703  -6.621  -0.874  1.00 93.69           N  
ATOM   2643  CA  GLU A 327     -19.688  -7.695  -0.814  1.00 93.69           C  
ATOM   2644  C   GLU A 327     -20.391  -7.875  -2.158  1.00 93.69           C  
ATOM   2645  CB  GLU A 327     -20.719  -7.410   0.281  1.00 93.69           C  
ATOM   2646  O   GLU A 327     -20.641  -9.008  -2.586  1.00 93.69           O  
ATOM   2647  CG  GLU A 327     -21.734  -8.531   0.474  1.00 93.69           C  
ATOM   2648  CD  GLU A 327     -21.109  -9.836   0.936  1.00 93.69           C  
ATOM   2649  OE1 GLU A 327     -21.734 -10.906   0.770  1.00 93.69           O  
ATOM   2650  OE2 GLU A 327     -19.984  -9.789   1.469  1.00 93.69           O  
ATOM   2651  N   TYR A 328     -20.656  -6.793  -2.838  1.00 92.75           N  
ATOM   2652  CA  TYR A 328     -21.375  -6.824  -4.109  1.00 92.75           C  
ATOM   2653  C   TYR A 328     -20.516  -7.449  -5.203  1.00 92.75           C  
ATOM   2654  CB  TYR A 328     -21.797  -5.414  -4.523  1.00 92.75           C  
ATOM   2655  O   TYR A 328     -21.016  -7.773  -6.281  1.00 92.75           O  
ATOM   2656  CG  TYR A 328     -20.688  -4.398  -4.461  1.00 92.75           C  
ATOM   2657  CD1 TYR A 328     -20.547  -3.555  -3.361  1.00 92.75           C  
ATOM   2658  CD2 TYR A 328     -19.766  -4.285  -5.500  1.00 92.75           C  
ATOM   2659  CE1 TYR A 328     -19.516  -2.617  -3.299  1.00 92.75           C  
ATOM   2660  CE2 TYR A 328     -18.734  -3.350  -5.449  1.00 92.75           C  
ATOM   2661  OH  TYR A 328     -17.609  -1.598  -4.289  1.00 92.75           O  
ATOM   2662  CZ  TYR A 328     -18.625  -2.523  -4.348  1.00 92.75           C  
ATOM   2663  N   LEU A 329     -19.266  -7.648  -4.957  1.00 94.62           N  
ATOM   2664  CA  LEU A 329     -18.375  -8.227  -5.953  1.00 94.62           C  
ATOM   2665  C   LEU A 329     -18.297  -9.742  -5.801  1.00 94.62           C  
ATOM   2666  CB  LEU A 329     -16.969  -7.617  -5.832  1.00 94.62           C  
ATOM   2667  O   LEU A 329     -17.625 -10.414  -6.590  1.00 94.62           O  
ATOM   2668  CG  LEU A 329     -16.844  -6.133  -6.191  1.00 94.62           C  
ATOM   2669  CD1 LEU A 329     -15.398  -5.676  -6.047  1.00 94.62           C  
ATOM   2670  CD2 LEU A 329     -17.359  -5.883  -7.609  1.00 94.62           C  
ATOM   2671  N   ARG A 330     -18.922 -10.305  -4.832  1.00 91.06           N  
ATOM   2672  CA  ARG A 330     -18.859 -11.734  -4.578  1.00 91.06           C  
ATOM   2673  C   ARG A 330     -19.312 -12.531  -5.805  1.00 91.06           C  
ATOM   2674  CB  ARG A 330     -19.734 -12.109  -3.373  1.00 91.06           C  
ATOM   2675  O   ARG A 330     -18.766 -13.602  -6.086  1.00 91.06           O  
ATOM   2676  CG  ARG A 330     -19.031 -11.906  -2.033  1.00 91.06           C  
ATOM   2677  CD  ARG A 330     -19.828 -12.539  -0.893  1.00 91.06           C  
ATOM   2678  NE  ARG A 330     -19.203 -12.258   0.403  1.00 91.06           N  
ATOM   2679  NH1 ARG A 330     -19.094 -14.477   1.062  1.00 91.06           N  
ATOM   2680  NH2 ARG A 330     -18.328 -12.820   2.449  1.00 91.06           N  
ATOM   2681  CZ  ARG A 330     -18.875 -13.188   1.301  1.00 91.06           C  
ATOM   2682  N   SER A 331     -20.234 -12.008  -6.480  1.00 86.75           N  
ATOM   2683  CA  SER A 331     -20.781 -12.695  -7.652  1.00 86.75           C  
ATOM   2684  C   SER A 331     -19.859 -12.516  -8.867  1.00 86.75           C  
ATOM   2685  CB  SER A 331     -22.172 -12.188  -7.973  1.00 86.75           C  
ATOM   2686  O   SER A 331     -20.062 -13.148  -9.898  1.00 86.75           O  
ATOM   2687  OG  SER A 331     -22.156 -10.797  -8.227  1.00 86.75           O  
ATOM   2688  N   LYS A 332     -18.906 -11.688  -8.750  1.00 90.19           N  
ATOM   2689  CA  LYS A 332     -18.047 -11.359  -9.891  1.00 90.19           C  
ATOM   2690  C   LYS A 332     -16.609 -11.844  -9.656  1.00 90.19           C  
ATOM   2691  CB  LYS A 332     -18.047  -9.859 -10.156  1.00 90.19           C  
ATOM   2692  O   LYS A 332     -15.688 -11.414 -10.336  1.00 90.19           O  
ATOM   2693  CG  LYS A 332     -19.406  -9.305 -10.562  1.00 90.19           C  
ATOM   2694  CD  LYS A 332     -19.766  -9.680 -11.992  1.00 90.19           C  
ATOM   2695  CE  LYS A 332     -21.078  -9.062 -12.430  1.00 90.19           C  
ATOM   2696  NZ  LYS A 332     -21.469  -9.484 -13.805  1.00 90.19           N  
ATOM   2697  N   LEU A 333     -16.422 -12.680  -8.695  1.00 91.00           N  
ATOM   2698  CA  LEU A 333     -15.086 -13.102  -8.312  1.00 91.00           C  
ATOM   2699  C   LEU A 333     -14.383 -13.812  -9.461  1.00 91.00           C  
ATOM   2700  CB  LEU A 333     -15.141 -14.016  -7.086  1.00 91.00           C  
ATOM   2701  O   LEU A 333     -13.180 -13.617  -9.680  1.00 91.00           O  
ATOM   2702  CG  LEU A 333     -15.516 -13.352  -5.758  1.00 91.00           C  
ATOM   2703  CD1 LEU A 333     -15.578 -14.391  -4.645  1.00 91.00           C  
ATOM   2704  CD2 LEU A 333     -14.523 -12.250  -5.410  1.00 91.00           C  
ATOM   2705  N   CYS A 334     -15.117 -14.578 -10.242  1.00 87.62           N  
ATOM   2706  CA  CYS A 334     -14.539 -15.297 -11.375  1.00 87.62           C  
ATOM   2707  C   CYS A 334     -13.992 -14.320 -12.414  1.00 87.62           C  
ATOM   2708  CB  CYS A 334     -15.578 -16.203 -12.023  1.00 87.62           C  
ATOM   2709  O   CYS A 334     -12.859 -14.469 -12.875  1.00 87.62           O  
ATOM   2710  SG  CYS A 334     -16.031 -17.625 -11.008  1.00 87.62           S  
ATOM   2711  N   SER A 335     -14.844 -13.430 -12.727  1.00 89.50           N  
ATOM   2712  CA  SER A 335     -14.422 -12.422 -13.695  1.00 89.50           C  
ATOM   2713  C   SER A 335     -13.227 -11.625 -13.188  1.00 89.50           C  
ATOM   2714  CB  SER A 335     -15.578 -11.469 -14.016  1.00 89.50           C  
ATOM   2715  O   SER A 335     -12.297 -11.336 -13.945  1.00 89.50           O  
ATOM   2716  OG  SER A 335     -15.195 -10.523 -15.008  1.00 89.50           O  
ATOM   2717  N   LEU A 336     -13.203 -11.297 -11.922  1.00 92.50           N  
ATOM   2718  CA  LEU A 336     -12.117 -10.547 -11.312  1.00 92.50           C  
ATOM   2719  C   LEU A 336     -10.820 -11.352 -11.320  1.00 92.50           C  
ATOM   2720  CB  LEU A 336     -12.477 -10.156  -9.875  1.00 92.50           C  
ATOM   2721  O   LEU A 336      -9.734 -10.789 -11.461  1.00 92.50           O  
ATOM   2722  CG  LEU A 336     -13.555  -9.086  -9.719  1.00 92.50           C  
ATOM   2723  CD1 LEU A 336     -14.102  -9.094  -8.289  1.00 92.50           C  
ATOM   2724  CD2 LEU A 336     -13.000  -7.707 -10.070  1.00 92.50           C  
ATOM   2725  N   TYR A 337     -10.992 -12.609 -11.180  1.00 90.00           N  
ATOM   2726  CA  TYR A 337      -9.828 -13.484 -11.242  1.00 90.00           C  
ATOM   2727  C   TYR A 337      -9.234 -13.516 -12.641  1.00 90.00           C  
ATOM   2728  CB  TYR A 337     -10.211 -14.906 -10.805  1.00 90.00           C  
ATOM   2729  O   TYR A 337      -8.016 -13.430 -12.812  1.00 90.00           O  
ATOM   2730  CG  TYR A 337      -9.062 -15.891 -10.883  1.00 90.00           C  
ATOM   2731  CD1 TYR A 337      -8.977 -16.797 -11.922  1.00 90.00           C  
ATOM   2732  CD2 TYR A 337      -8.070 -15.906  -9.906  1.00 90.00           C  
ATOM   2733  CE1 TYR A 337      -7.922 -17.719 -12.000  1.00 90.00           C  
ATOM   2734  CE2 TYR A 337      -7.020 -16.812  -9.961  1.00 90.00           C  
ATOM   2735  OH  TYR A 337      -5.910 -18.609 -11.078  1.00 90.00           O  
ATOM   2736  CZ  TYR A 337      -6.953 -17.703 -11.016  1.00 90.00           C  
ATOM   2737  N   GLU A 338     -10.039 -13.492 -13.625  1.00 87.06           N  
ATOM   2738  CA  GLU A 338      -9.594 -13.555 -15.016  1.00 87.06           C  
ATOM   2739  C   GLU A 338      -8.844 -12.289 -15.414  1.00 87.06           C  
ATOM   2740  CB  GLU A 338     -10.789 -13.781 -15.953  1.00 87.06           C  
ATOM   2741  O   GLU A 338      -7.902 -12.344 -16.203  1.00 87.06           O  
ATOM   2742  CG  GLU A 338     -11.398 -15.164 -15.852  1.00 87.06           C  
ATOM   2743  CD  GLU A 338     -12.648 -15.336 -16.703  1.00 87.06           C  
ATOM   2744  OE1 GLU A 338     -13.203 -16.453 -16.750  1.00 87.06           O  
ATOM   2745  OE2 GLU A 338     -13.078 -14.336 -17.312  1.00 87.06           O  
ATOM   2746  N   ASN A 339      -9.266 -11.266 -14.805  1.00 89.56           N  
ATOM   2747  CA  ASN A 339      -8.617 -10.008 -15.164  1.00 89.56           C  
ATOM   2748  C   ASN A 339      -7.559  -9.609 -14.148  1.00 89.56           C  
ATOM   2749  CB  ASN A 339      -9.656  -8.898 -15.320  1.00 89.56           C  
ATOM   2750  O   ASN A 339      -7.094  -8.469 -14.141  1.00 89.56           O  
ATOM   2751  CG  ASN A 339     -10.648  -9.172 -16.438  1.00 89.56           C  
ATOM   2752  ND2 ASN A 339     -11.836  -8.586 -16.328  1.00 89.56           N  
ATOM   2753  OD1 ASN A 339     -10.352  -9.914 -17.375  1.00 89.56           O  
ATOM   2754  N   ASP A 340      -7.230 -10.398 -13.180  1.00 92.00           N  
ATOM   2755  CA  ASP A 340      -6.172 -10.242 -12.188  1.00 92.00           C  
ATOM   2756  C   ASP A 340      -6.527  -9.164 -11.172  1.00 92.00           C  
ATOM   2757  CB  ASP A 340      -4.844  -9.914 -12.867  1.00 92.00           C  
ATOM   2758  O   ASP A 340      -5.684  -8.750 -10.375  1.00 92.00           O  
ATOM   2759  CG  ASP A 340      -4.238 -11.102 -13.602  1.00 92.00           C  
ATOM   2760  OD1 ASP A 340      -4.434 -12.250 -13.156  1.00 92.00           O  
ATOM   2761  OD2 ASP A 340      -3.557 -10.883 -14.625  1.00 92.00           O  
ATOM   2762  N   CYS A 341      -7.711  -8.648 -11.172  1.00 94.69           N  
ATOM   2763  CA  CYS A 341      -8.117  -7.566 -10.273  1.00 94.69           C  
ATOM   2764  C   CYS A 341      -8.281  -8.070  -8.852  1.00 94.69           C  
ATOM   2765  CB  CYS A 341      -9.422  -6.934 -10.758  1.00 94.69           C  
ATOM   2766  O   CYS A 341      -8.133  -7.312  -7.895  1.00 94.69           O  
ATOM   2767  SG  CYS A 341      -9.242  -5.957 -12.266  1.00 94.69           S  
ATOM   2768  N   ILE A 342      -8.562  -9.391  -8.758  1.00 95.56           N  
ATOM   2769  CA  ILE A 342      -8.820  -9.969  -7.441  1.00 95.56           C  
ATOM   2770  C   ILE A 342      -7.547  -9.906  -6.598  1.00 95.56           C  
ATOM   2771  CB  ILE A 342      -9.320 -11.422  -7.551  1.00 95.56           C  
ATOM   2772  O   ILE A 342      -7.590 -10.094  -5.383  1.00 95.56           O  
ATOM   2773  CG1 ILE A 342     -10.039 -11.836  -6.262  1.00 95.56           C  
ATOM   2774  CG2 ILE A 342      -8.156 -12.375  -7.852  1.00 95.56           C  
ATOM   2775  CD1 ILE A 342     -10.812 -13.141  -6.375  1.00 95.56           C  
ATOM   2776  N   PHE A 343      -6.383  -9.641  -7.180  1.00 95.25           N  
ATOM   2777  CA  PHE A 343      -5.105  -9.617  -6.477  1.00 95.25           C  
ATOM   2778  C   PHE A 343      -4.723  -8.188  -6.117  1.00 95.25           C  
ATOM   2779  CB  PHE A 343      -4.008 -10.258  -7.332  1.00 95.25           C  
ATOM   2780  O   PHE A 343      -3.635  -7.945  -5.586  1.00 95.25           O  
ATOM   2781  CG  PHE A 343      -4.285 -11.688  -7.707  1.00 95.25           C  
ATOM   2782  CD1 PHE A 343      -4.234 -12.695  -6.754  1.00 95.25           C  
ATOM   2783  CD2 PHE A 343      -4.602 -12.023  -9.016  1.00 95.25           C  
ATOM   2784  CE1 PHE A 343      -4.492 -14.016  -7.102  1.00 95.25           C  
ATOM   2785  CE2 PHE A 343      -4.859 -13.344  -9.375  1.00 95.25           C  
ATOM   2786  CZ  PHE A 343      -4.805 -14.336  -8.414  1.00 95.25           C  
ATOM   2787  N   ASP A 344      -5.617  -7.234  -6.438  1.00 96.62           N  
ATOM   2788  CA  ASP A 344      -5.359  -5.848  -6.066  1.00 96.62           C  
ATOM   2789  C   ASP A 344      -5.219  -5.699  -4.555  1.00 96.62           C  
ATOM   2790  CB  ASP A 344      -6.473  -4.938  -6.586  1.00 96.62           C  
ATOM   2791  O   ASP A 344      -5.984  -6.297  -3.793  1.00 96.62           O  
ATOM   2792  CG  ASP A 344      -6.379  -4.672  -8.078  1.00 96.62           C  
ATOM   2793  OD1 ASP A 344      -5.266  -4.746  -8.641  1.00 96.62           O  
ATOM   2794  OD2 ASP A 344      -7.430  -4.387  -8.695  1.00 96.62           O  
ATOM   2795  N   LYS A 345      -4.250  -4.930  -4.129  1.00 97.12           N  
ATOM   2796  CA  LYS A 345      -3.982  -4.738  -2.707  1.00 97.12           C  
ATOM   2797  C   LYS A 345      -4.504  -3.385  -2.229  1.00 97.12           C  
ATOM   2798  CB  LYS A 345      -2.482  -4.852  -2.424  1.00 97.12           C  
ATOM   2799  O   LYS A 345      -3.816  -2.369  -2.350  1.00 97.12           O  
ATOM   2800  CG  LYS A 345      -1.896  -6.219  -2.736  1.00 97.12           C  
ATOM   2801  CD  LYS A 345      -0.408  -6.273  -2.410  1.00 97.12           C  
ATOM   2802  CE  LYS A 345       0.188  -7.633  -2.752  1.00 97.12           C  
ATOM   2803  NZ  LYS A 345       1.642  -7.699  -2.416  1.00 97.12           N  
ATOM   2804  N   PHE A 346      -5.621  -3.377  -1.604  1.00 98.00           N  
ATOM   2805  CA  PHE A 346      -6.227  -2.150  -1.102  1.00 98.00           C  
ATOM   2806  C   PHE A 346      -5.707  -1.821   0.292  1.00 98.00           C  
ATOM   2807  CB  PHE A 346      -7.754  -2.275  -1.077  1.00 98.00           C  
ATOM   2808  O   PHE A 346      -5.680  -2.686   1.171  1.00 98.00           O  
ATOM   2809  CG  PHE A 346      -8.367  -2.465  -2.438  1.00 98.00           C  
ATOM   2810  CD1 PHE A 346      -8.750  -1.368  -3.199  1.00 98.00           C  
ATOM   2811  CD2 PHE A 346      -8.562  -3.738  -2.953  1.00 98.00           C  
ATOM   2812  CE1 PHE A 346      -9.320  -1.540  -4.461  1.00 98.00           C  
ATOM   2813  CE2 PHE A 346      -9.133  -3.918  -4.211  1.00 98.00           C  
ATOM   2814  CZ  PHE A 346      -9.516  -2.818  -4.961  1.00 98.00           C  
ATOM   2815  N   GLU A 347      -5.363  -0.626   0.465  1.00 98.00           N  
ATOM   2816  CA  GLU A 347      -4.945  -0.168   1.785  1.00 98.00           C  
ATOM   2817  C   GLU A 347      -6.117   0.410   2.568  1.00 98.00           C  
ATOM   2818  CB  GLU A 347      -3.830   0.875   1.663  1.00 98.00           C  
ATOM   2819  O   GLU A 347      -7.207   0.601   2.018  1.00 98.00           O  
ATOM   2820  CG  GLU A 347      -2.516   0.312   1.141  1.00 98.00           C  
ATOM   2821  CD  GLU A 347      -1.410   1.353   1.051  1.00 98.00           C  
ATOM   2822  OE1 GLU A 347      -0.273   0.998   0.667  1.00 98.00           O  
ATOM   2823  OE2 GLU A 347      -1.685   2.531   1.368  1.00 98.00           O  
ATOM   2824  N   CYS A 348      -5.887   0.585   3.898  1.00 97.81           N  
ATOM   2825  CA  CYS A 348      -6.867   1.203   4.781  1.00 97.81           C  
ATOM   2826  C   CYS A 348      -6.195   2.150   5.770  1.00 97.81           C  
ATOM   2827  CB  CYS A 348      -7.652   0.134   5.543  1.00 97.81           C  
ATOM   2828  O   CYS A 348      -4.977   2.094   5.957  1.00 97.81           O  
ATOM   2829  SG  CYS A 348      -6.613  -0.971   6.523  1.00 97.81           S  
ATOM   2830  N   CYS A 349      -7.000   3.088   6.285  1.00 97.75           N  
ATOM   2831  CA  CYS A 349      -6.406   4.035   7.223  1.00 97.75           C  
ATOM   2832  C   CYS A 349      -7.422   4.473   8.266  1.00 97.75           C  
ATOM   2833  CB  CYS A 349      -5.863   5.254   6.480  1.00 97.75           C  
ATOM   2834  O   CYS A 349      -8.633   4.320   8.070  1.00 97.75           O  
ATOM   2835  SG  CYS A 349      -7.125   6.172   5.566  1.00 97.75           S  
ATOM   2836  N   TRP A 350      -6.930   4.941   9.375  1.00 97.69           N  
ATOM   2837  CA  TRP A 350      -7.707   5.500  10.477  1.00 97.69           C  
ATOM   2838  C   TRP A 350      -7.816   7.016  10.352  1.00 97.69           C  
ATOM   2839  CB  TRP A 350      -7.074   5.133  11.828  1.00 97.69           C  
ATOM   2840  O   TRP A 350      -6.898   7.672   9.852  1.00 97.69           O  
ATOM   2841  CG  TRP A 350      -6.930   3.656  12.047  1.00 97.69           C  
ATOM   2842  CD1 TRP A 350      -5.848   2.879  11.734  1.00 97.69           C  
ATOM   2843  CD2 TRP A 350      -7.902   2.777  12.617  1.00 97.69           C  
ATOM   2844  CE2 TRP A 350      -7.340   1.481  12.625  1.00 97.69           C  
ATOM   2845  CE3 TRP A 350      -9.195   2.963  13.133  1.00 97.69           C  
ATOM   2846  NE1 TRP A 350      -6.090   1.571  12.078  1.00 97.69           N  
ATOM   2847  CH2 TRP A 350      -9.289   0.581  13.625  1.00 97.69           C  
ATOM   2848  CZ2 TRP A 350      -8.031   0.374  13.125  1.00 97.69           C  
ATOM   2849  CZ3 TRP A 350      -9.875   1.858  13.633  1.00 97.69           C  
ATOM   2850  N   ASN A 351      -8.906   7.438  10.852  1.00 97.06           N  
ATOM   2851  CA  ASN A 351      -8.883   8.875  11.086  1.00 97.06           C  
ATOM   2852  C   ASN A 351      -8.117   9.227  12.359  1.00 97.06           C  
ATOM   2853  CB  ASN A 351     -10.305   9.438  11.141  1.00 97.06           C  
ATOM   2854  O   ASN A 351      -7.691   8.336  13.094  1.00 97.06           O  
ATOM   2855  CG  ASN A 351     -10.984   9.156  12.461  1.00 97.06           C  
ATOM   2856  ND2 ASN A 351     -11.922  10.016  12.844  1.00 97.06           N  
ATOM   2857  OD1 ASN A 351     -10.680   8.172  13.141  1.00 97.06           O  
ATOM   2858  N   GLY A 352      -7.984  10.492  12.586  1.00 94.75           N  
ATOM   2859  CA  GLY A 352      -7.160  10.945  13.688  1.00 94.75           C  
ATOM   2860  C   GLY A 352      -7.637  10.445  15.039  1.00 94.75           C  
ATOM   2861  O   GLY A 352      -6.828  10.172  15.930  1.00 94.75           O  
ATOM   2862  N   SER A 353      -8.914  10.250  15.219  1.00 95.00           N  
ATOM   2863  CA  SER A 353      -9.492   9.875  16.500  1.00 95.00           C  
ATOM   2864  C   SER A 353      -9.828   8.391  16.547  1.00 95.00           C  
ATOM   2865  CB  SER A 353     -10.750  10.695  16.781  1.00 95.00           C  
ATOM   2866  O   SER A 353     -10.484   7.926  17.484  1.00 95.00           O  
ATOM   2867  OG  SER A 353     -11.727  10.484  15.781  1.00 95.00           O  
ATOM   2868  N   ASP A 354      -9.531   7.629  15.570  1.00 96.88           N  
ATOM   2869  CA  ASP A 354      -9.781   6.195  15.469  1.00 96.88           C  
ATOM   2870  C   ASP A 354     -11.281   5.906  15.414  1.00 96.88           C  
ATOM   2871  CB  ASP A 354      -9.148   5.453  16.641  1.00 96.88           C  
ATOM   2872  O   ASP A 354     -11.719   4.805  15.758  1.00 96.88           O  
ATOM   2873  CG  ASP A 354      -7.633   5.555  16.656  1.00 96.88           C  
ATOM   2874  OD1 ASP A 354      -7.023   5.770  15.594  1.00 96.88           O  
ATOM   2875  OD2 ASP A 354      -7.043   5.418  17.750  1.00 96.88           O  
ATOM   2876  N   SER A 355     -12.062   6.855  15.078  1.00 96.69           N  
ATOM   2877  CA  SER A 355     -13.508   6.680  15.086  1.00 96.69           C  
ATOM   2878  C   SER A 355     -14.023   6.305  13.695  1.00 96.69           C  
ATOM   2879  CB  SER A 355     -14.203   7.953  15.570  1.00 96.69           C  
ATOM   2880  O   SER A 355     -15.156   5.840  13.555  1.00 96.69           O  
ATOM   2881  OG  SER A 355     -13.953   9.031  14.680  1.00 96.69           O  
ATOM   2882  N   VAL A 356     -13.273   6.574  12.680  1.00 97.31           N  
ATOM   2883  CA  VAL A 356     -13.672   6.281  11.312  1.00 97.31           C  
ATOM   2884  C   VAL A 356     -12.562   5.520  10.594  1.00 97.31           C  
ATOM   2885  CB  VAL A 356     -14.023   7.570  10.531  1.00 97.31           C  
ATOM   2886  O   VAL A 356     -11.375   5.828  10.773  1.00 97.31           O  
ATOM   2887  CG1 VAL A 356     -14.477   7.238   9.109  1.00 97.31           C  
ATOM   2888  CG2 VAL A 356     -15.102   8.359  11.273  1.00 97.31           C  
ATOM   2889  N   VAL A 357     -12.938   4.562   9.812  1.00 97.88           N  
ATOM   2890  CA  VAL A 357     -12.016   3.811   8.977  1.00 97.88           C  
ATOM   2891  C   VAL A 357     -12.320   4.066   7.504  1.00 97.88           C  
ATOM   2892  CB  VAL A 357     -12.078   2.297   9.281  1.00 97.88           C  
ATOM   2893  O   VAL A 357     -13.492   4.168   7.117  1.00 97.88           O  
ATOM   2894  CG1 VAL A 357     -11.148   1.520   8.344  1.00 97.88           C  
ATOM   2895  CG2 VAL A 357     -11.711   2.027  10.734  1.00 97.88           C  
ATOM   2896  N   MET A 358     -11.305   4.141   6.734  1.00 98.31           N  
ATOM   2897  CA  MET A 358     -11.484   4.430   5.316  1.00 98.31           C  
ATOM   2898  C   MET A 358     -10.664   3.469   4.457  1.00 98.31           C  
ATOM   2899  CB  MET A 358     -11.086   5.875   5.004  1.00 98.31           C  
ATOM   2900  O   MET A 358      -9.578   3.045   4.855  1.00 98.31           O  
ATOM   2901  CG  MET A 358     -11.250   6.254   3.543  1.00 98.31           C  
ATOM   2902  SD  MET A 358     -10.805   8.008   3.219  1.00 98.31           S  
ATOM   2903  CE  MET A 358      -9.008   7.926   3.453  1.00 98.31           C  
ATOM   2904  N   THR A 359     -11.148   3.115   3.264  1.00 98.56           N  
ATOM   2905  CA  THR A 359     -10.445   2.270   2.303  1.00 98.56           C  
ATOM   2906  C   THR A 359     -10.898   2.582   0.879  1.00 98.56           C  
ATOM   2907  CB  THR A 359     -10.672   0.777   2.602  1.00 98.56           C  
ATOM   2908  O   THR A 359     -11.953   3.182   0.674  1.00 98.56           O  
ATOM   2909  CG2 THR A 359     -12.141   0.399   2.430  1.00 98.56           C  
ATOM   2910  OG1 THR A 359      -9.875  -0.010   1.705  1.00 98.56           O  
ATOM   2911  N   GLY A 360     -10.102   2.182  -0.036  1.00 98.12           N  
ATOM   2912  CA  GLY A 360     -10.430   2.398  -1.437  1.00 98.12           C  
ATOM   2913  C   GLY A 360     -11.141   1.221  -2.072  1.00 98.12           C  
ATOM   2914  O   GLY A 360     -11.289   0.169  -1.447  1.00 98.12           O  
ATOM   2915  N   SER A 361     -11.570   1.461  -3.309  1.00 97.81           N  
ATOM   2916  CA  SER A 361     -12.258   0.447  -4.094  1.00 97.81           C  
ATOM   2917  C   SER A 361     -12.172   0.749  -5.586  1.00 97.81           C  
ATOM   2918  CB  SER A 361     -13.727   0.348  -3.670  1.00 97.81           C  
ATOM   2919  O   SER A 361     -11.359   1.565  -6.016  1.00 97.81           O  
ATOM   2920  OG  SER A 361     -14.344  -0.783  -4.258  1.00 97.81           O  
ATOM   2921  N   TYR A 362     -12.961  -0.015  -6.363  1.00 97.12           N  
ATOM   2922  CA  TYR A 362     -12.984   0.166  -7.809  1.00 97.12           C  
ATOM   2923  C   TYR A 362     -13.891   1.331  -8.195  1.00 97.12           C  
ATOM   2924  CB  TYR A 362     -13.461  -1.114  -8.500  1.00 97.12           C  
ATOM   2925  O   TYR A 362     -14.672   1.815  -7.375  1.00 97.12           O  
ATOM   2926  CG  TYR A 362     -12.547  -2.299  -8.273  1.00 97.12           C  
ATOM   2927  CD1 TYR A 362     -11.289  -2.355  -8.859  1.00 97.12           C  
ATOM   2928  CD2 TYR A 362     -12.953  -3.365  -7.480  1.00 97.12           C  
ATOM   2929  CE1 TYR A 362     -10.445  -3.445  -8.648  1.00 97.12           C  
ATOM   2930  CE2 TYR A 362     -12.125  -4.461  -7.266  1.00 97.12           C  
ATOM   2931  OH  TYR A 362     -10.047  -5.574  -7.648  1.00 97.12           O  
ATOM   2932  CZ  TYR A 362     -10.875  -4.492  -7.855  1.00 97.12           C  
ATOM   2933  N   ASN A 363     -13.727   1.800  -9.414  1.00 95.38           N  
ATOM   2934  CA  ASN A 363     -14.484   2.930  -9.945  1.00 95.38           C  
ATOM   2935  C   ASN A 363     -14.117   4.230  -9.234  1.00 95.38           C  
ATOM   2936  CB  ASN A 363     -15.984   2.672  -9.836  1.00 95.38           C  
ATOM   2937  O   ASN A 363     -14.961   5.113  -9.070  1.00 95.38           O  
ATOM   2938  CG  ASN A 363     -16.766   3.229 -11.008  1.00 95.38           C  
ATOM   2939  ND2 ASN A 363     -17.859   3.924 -10.719  1.00 95.38           N  
ATOM   2940  OD1 ASN A 363     -16.391   3.033 -12.164  1.00 95.38           O  
ATOM   2941  N   ASN A 364     -12.945   4.266  -8.672  1.00 96.50           N  
ATOM   2942  CA  ASN A 364     -12.438   5.410  -7.922  1.00 96.50           C  
ATOM   2943  C   ASN A 364     -13.312   5.707  -6.707  1.00 96.50           C  
ATOM   2944  CB  ASN A 364     -12.344   6.645  -8.820  1.00 96.50           C  
ATOM   2945  O   ASN A 364     -13.508   6.871  -6.348  1.00 96.50           O  
ATOM   2946  CG  ASN A 364     -11.180   6.562  -9.797  1.00 96.50           C  
ATOM   2947  ND2 ASN A 364     -11.164   7.469 -10.766  1.00 96.50           N  
ATOM   2948  OD1 ASN A 364     -10.312   5.695  -9.672  1.00 96.50           O  
ATOM   2949  N   PHE A 365     -13.820   4.672  -6.203  1.00 97.31           N  
ATOM   2950  CA  PHE A 365     -14.602   4.805  -4.980  1.00 97.31           C  
ATOM   2951  C   PHE A 365     -13.711   4.688  -3.750  1.00 97.31           C  
ATOM   2952  CB  PHE A 365     -15.711   3.742  -4.930  1.00 97.31           C  
ATOM   2953  O   PHE A 365     -12.695   3.992  -3.777  1.00 97.31           O  
ATOM   2954  CG  PHE A 365     -16.844   3.998  -5.891  1.00 97.31           C  
ATOM   2955  CD1 PHE A 365     -17.031   5.262  -6.438  1.00 97.31           C  
ATOM   2956  CD2 PHE A 365     -17.703   2.975  -6.246  1.00 97.31           C  
ATOM   2957  CE1 PHE A 365     -18.078   5.500  -7.324  1.00 97.31           C  
ATOM   2958  CE2 PHE A 365     -18.750   3.207  -7.137  1.00 97.31           C  
ATOM   2959  CZ  PHE A 365     -18.938   4.469  -7.672  1.00 97.31           C  
ATOM   2960  N   PHE A 366     -14.070   5.355  -2.766  1.00 97.75           N  
ATOM   2961  CA  PHE A 366     -13.523   5.129  -1.433  1.00 97.75           C  
ATOM   2962  C   PHE A 366     -14.633   5.141  -0.384  1.00 97.75           C  
ATOM   2963  CB  PHE A 366     -12.469   6.184  -1.095  1.00 97.75           C  
ATOM   2964  O   PHE A 366     -15.602   5.891  -0.510  1.00 97.75           O  
ATOM   2965  CG  PHE A 366     -12.992   7.594  -1.105  1.00 97.75           C  
ATOM   2966  CD1 PHE A 366     -13.125   8.297  -2.299  1.00 97.75           C  
ATOM   2967  CD2 PHE A 366     -13.367   8.219   0.078  1.00 97.75           C  
ATOM   2968  CE1 PHE A 366     -13.609   9.602  -2.312  1.00 97.75           C  
ATOM   2969  CE2 PHE A 366     -13.852   9.523   0.073  1.00 97.75           C  
ATOM   2970  CZ  PHE A 366     -13.969  10.211  -1.123  1.00 97.75           C  
ATOM   2971  N   ARG A 367     -14.477   4.340   0.530  1.00 97.88           N  
ATOM   2972  CA  ARG A 367     -15.531   4.113   1.511  1.00 97.88           C  
ATOM   2973  C   ARG A 367     -15.055   4.449   2.920  1.00 97.88           C  
ATOM   2974  CB  ARG A 367     -16.016   2.660   1.452  1.00 97.88           C  
ATOM   2975  O   ARG A 367     -13.891   4.230   3.254  1.00 97.88           O  
ATOM   2976  CG  ARG A 367     -16.578   2.252   0.101  1.00 97.88           C  
ATOM   2977  CD  ARG A 367     -17.188   0.859   0.144  1.00 97.88           C  
ATOM   2978  NE  ARG A 367     -18.406   0.830   0.953  1.00 97.88           N  
ATOM   2979  NH1 ARG A 367     -18.922  -1.373   0.480  1.00 97.88           N  
ATOM   2980  NH2 ARG A 367     -20.281  -0.147   1.854  1.00 97.88           N  
ATOM   2981  CZ  ARG A 367     -19.203  -0.230   1.094  1.00 97.88           C  
ATOM   2982  N   MET A 368     -15.969   4.930   3.668  1.00 97.56           N  
ATOM   2983  CA  MET A 368     -15.703   5.273   5.062  1.00 97.56           C  
ATOM   2984  C   MET A 368     -16.734   4.625   5.984  1.00 97.56           C  
ATOM   2985  CB  MET A 368     -15.719   6.789   5.254  1.00 97.56           C  
ATOM   2986  O   MET A 368     -17.922   4.562   5.652  1.00 97.56           O  
ATOM   2987  CG  MET A 368     -14.656   7.520   4.441  1.00 97.56           C  
ATOM   2988  SD  MET A 368     -14.781   9.344   4.594  1.00 97.56           S  
ATOM   2989  CE  MET A 368     -13.969   9.852   3.055  1.00 97.56           C  
ATOM   2990  N   PHE A 369     -16.250   4.164   7.059  1.00 97.38           N  
ATOM   2991  CA  PHE A 369     -17.094   3.500   8.039  1.00 97.38           C  
ATOM   2992  C   PHE A 369     -16.938   4.148   9.414  1.00 97.38           C  
ATOM   2993  CB  PHE A 369     -16.750   2.010   8.125  1.00 97.38           C  
ATOM   2994  O   PHE A 369     -15.836   4.219   9.953  1.00 97.38           O  
ATOM   2995  CG  PHE A 369     -16.750   1.307   6.793  1.00 97.38           C  
ATOM   2996  CD1 PHE A 369     -17.922   0.738   6.301  1.00 97.38           C  
ATOM   2997  CD2 PHE A 369     -15.594   1.216   6.035  1.00 97.38           C  
ATOM   2998  CE1 PHE A 369     -17.938   0.088   5.070  1.00 97.38           C  
ATOM   2999  CE2 PHE A 369     -15.602   0.567   4.805  1.00 97.38           C  
ATOM   3000  CZ  PHE A 369     -16.766   0.003   4.324  1.00 97.38           C  
ATOM   3001  N   ASP A 370     -18.031   4.590   9.930  1.00 96.56           N  
ATOM   3002  CA  ASP A 370     -18.031   5.141  11.281  1.00 96.56           C  
ATOM   3003  C   ASP A 370     -18.188   4.039  12.320  1.00 96.56           C  
ATOM   3004  CB  ASP A 370     -19.156   6.168  11.430  1.00 96.56           C  
ATOM   3005  O   ASP A 370     -19.188   3.305  12.320  1.00 96.56           O  
ATOM   3006  CG  ASP A 370     -19.094   6.934  12.742  1.00 96.56           C  
ATOM   3007  OD1 ASP A 370     -19.141   6.301  13.820  1.00 96.56           O  
ATOM   3008  OD2 ASP A 370     -19.000   8.180  12.695  1.00 96.56           O  
ATOM   3009  N   ARG A 371     -17.344   3.945  13.219  1.00 96.19           N  
ATOM   3010  CA  ARG A 371     -17.312   2.848  14.180  1.00 96.19           C  
ATOM   3011  C   ARG A 371     -18.391   3.000  15.234  1.00 96.19           C  
ATOM   3012  CB  ARG A 371     -15.930   2.771  14.844  1.00 96.19           C  
ATOM   3013  O   ARG A 371     -18.875   2.008  15.789  1.00 96.19           O  
ATOM   3014  CG  ARG A 371     -14.797   2.455  13.883  1.00 96.19           C  
ATOM   3015  CD  ARG A 371     -13.461   2.361  14.609  1.00 96.19           C  
ATOM   3016  NE  ARG A 371     -13.414   1.218  15.516  1.00 96.19           N  
ATOM   3017  NH1 ARG A 371     -11.781   2.111  16.891  1.00 96.19           N  
ATOM   3018  NH2 ARG A 371     -12.656   0.038  17.328  1.00 96.19           N  
ATOM   3019  CZ  ARG A 371     -12.617   1.125  16.578  1.00 96.19           C  
ATOM   3020  N   ASN A 372     -18.750   4.172  15.539  1.00 93.25           N  
ATOM   3021  CA  ASN A 372     -19.750   4.430  16.578  1.00 93.25           C  
ATOM   3022  C   ASN A 372     -21.172   4.234  16.047  1.00 93.25           C  
ATOM   3023  CB  ASN A 372     -19.578   5.840  17.141  1.00 93.25           C  
ATOM   3024  O   ASN A 372     -21.969   3.527  16.656  1.00 93.25           O  
ATOM   3025  CG  ASN A 372     -18.250   6.031  17.844  1.00 93.25           C  
ATOM   3026  ND2 ASN A 372     -17.672   7.215  17.703  1.00 93.25           N  
ATOM   3027  OD1 ASN A 372     -17.750   5.121  18.516  1.00 93.25           O  
ATOM   3028  N   THR A 373     -21.422   4.762  14.859  1.00 92.00           N  
ATOM   3029  CA  THR A 373     -22.781   4.727  14.312  1.00 92.00           C  
ATOM   3030  C   THR A 373     -22.953   3.531  13.391  1.00 92.00           C  
ATOM   3031  CB  THR A 373     -23.094   6.027  13.555  1.00 92.00           C  
ATOM   3032  O   THR A 373     -24.078   3.170  13.039  1.00 92.00           O  
ATOM   3033  CG2 THR A 373     -22.906   7.250  14.445  1.00 92.00           C  
ATOM   3034  OG1 THR A 373     -22.234   6.137  12.422  1.00 92.00           O  
ATOM   3035  N   LYS A 374     -21.891   2.926  12.891  1.00 90.00           N  
ATOM   3036  CA  LYS A 374     -21.859   1.798  11.969  1.00 90.00           C  
ATOM   3037  C   LYS A 374     -22.406   2.203  10.602  1.00 90.00           C  
ATOM   3038  CB  LYS A 374     -22.672   0.628  12.523  1.00 90.00           C  
ATOM   3039  O   LYS A 374     -22.797   1.347   9.805  1.00 90.00           O  
ATOM   3040  CG  LYS A 374     -22.125   0.061  13.828  1.00 90.00           C  
ATOM   3041  CD  LYS A 374     -22.484  -1.411  13.992  1.00 90.00           C  
ATOM   3042  CE  LYS A 374     -21.906  -1.991  15.273  1.00 90.00           C  
ATOM   3043  NZ  LYS A 374     -22.266  -3.426  15.445  1.00 90.00           N  
ATOM   3044  N   ARG A 375     -22.469   3.451  10.453  1.00 92.88           N  
ATOM   3045  CA  ARG A 375     -22.859   3.939   9.133  1.00 92.88           C  
ATOM   3046  C   ARG A 375     -21.656   3.988   8.195  1.00 92.88           C  
ATOM   3047  CB  ARG A 375     -23.484   5.328   9.234  1.00 92.88           C  
ATOM   3048  O   ARG A 375     -20.516   4.156   8.641  1.00 92.88           O  
ATOM   3049  CG  ARG A 375     -24.828   5.336   9.953  1.00 92.88           C  
ATOM   3050  CD  ARG A 375     -25.438   6.730   9.992  1.00 92.88           C  
ATOM   3051  NE  ARG A 375     -26.703   6.746  10.727  1.00 92.88           N  
ATOM   3052  NH1 ARG A 375     -27.047   9.016  10.484  1.00 92.88           N  
ATOM   3053  NH2 ARG A 375     -28.562   7.734  11.625  1.00 92.88           N  
ATOM   3054  CZ  ARG A 375     -27.438   7.832  10.945  1.00 92.88           C  
ATOM   3055  N   ASP A 376     -21.969   3.787   6.980  1.00 94.25           N  
ATOM   3056  CA  ASP A 376     -20.906   3.854   5.973  1.00 94.25           C  
ATOM   3057  C   ASP A 376     -21.297   4.789   4.832  1.00 94.25           C  
ATOM   3058  CB  ASP A 376     -20.594   2.457   5.430  1.00 94.25           C  
ATOM   3059  O   ASP A 376     -22.484   5.039   4.602  1.00 94.25           O  
ATOM   3060  CG  ASP A 376     -21.750   1.863   4.629  1.00 94.25           C  
ATOM   3061  OD1 ASP A 376     -22.891   1.813   5.145  1.00 94.25           O  
ATOM   3062  OD2 ASP A 376     -21.500   1.438   3.480  1.00 94.25           O  
ATOM   3063  N   ILE A 377     -20.344   5.324   4.227  1.00 95.25           N  
ATOM   3064  CA  ILE A 377     -20.562   6.203   3.082  1.00 95.25           C  
ATOM   3065  C   ILE A 377     -19.562   5.859   1.973  1.00 95.25           C  
ATOM   3066  CB  ILE A 377     -20.422   7.691   3.479  1.00 95.25           C  
ATOM   3067  O   ILE A 377     -18.422   5.500   2.248  1.00 95.25           O  
ATOM   3068  CG1 ILE A 377     -20.875   8.594   2.328  1.00 95.25           C  
ATOM   3069  CG2 ILE A 377     -18.984   8.008   3.889  1.00 95.25           C  
ATOM   3070  CD1 ILE A 377     -21.047  10.055   2.719  1.00 95.25           C  
ATOM   3071  N   THR A 378     -20.016   5.871   0.743  1.00 96.50           N  
ATOM   3072  CA  THR A 378     -19.188   5.660  -0.440  1.00 96.50           C  
ATOM   3073  C   THR A 378     -19.125   6.930  -1.283  1.00 96.50           C  
ATOM   3074  CB  THR A 378     -19.734   4.500  -1.299  1.00 96.50           C  
ATOM   3075  O   THR A 378     -20.156   7.504  -1.639  1.00 96.50           O  
ATOM   3076  CG2 THR A 378     -18.797   4.199  -2.465  1.00 96.50           C  
ATOM   3077  OG1 THR A 378     -19.859   3.328  -0.484  1.00 96.50           O  
ATOM   3078  N   LEU A 379     -17.969   7.297  -1.540  1.00 95.94           N  
ATOM   3079  CA  LEU A 379     -17.750   8.492  -2.342  1.00 95.94           C  
ATOM   3080  C   LEU A 379     -16.875   8.180  -3.553  1.00 95.94           C  
ATOM   3081  CB  LEU A 379     -17.094   9.586  -1.495  1.00 95.94           C  
ATOM   3082  O   LEU A 379     -16.281   7.105  -3.631  1.00 95.94           O  
ATOM   3083  CG  LEU A 379     -17.844  10.016  -0.239  1.00 95.94           C  
ATOM   3084  CD1 LEU A 379     -16.969  10.930   0.622  1.00 95.94           C  
ATOM   3085  CD2 LEU A 379     -19.141  10.719  -0.613  1.00 95.94           C  
ATOM   3086  N   GLU A 380     -16.859   9.164  -4.508  1.00 95.31           N  
ATOM   3087  CA  GLU A 380     -16.125   8.961  -5.746  1.00 95.31           C  
ATOM   3088  C   GLU A 380     -15.125  10.094  -5.988  1.00 95.31           C  
ATOM   3089  CB  GLU A 380     -17.078   8.828  -6.938  1.00 95.31           C  
ATOM   3090  O   GLU A 380     -15.477  11.266  -5.844  1.00 95.31           O  
ATOM   3091  CG  GLU A 380     -16.375   8.539  -8.258  1.00 95.31           C  
ATOM   3092  CD  GLU A 380     -17.328   8.438  -9.430  1.00 95.31           C  
ATOM   3093  OE1 GLU A 380     -16.859   8.297 -10.586  1.00 95.31           O  
ATOM   3094  OE2 GLU A 380     -18.562   8.492  -9.203  1.00 95.31           O  
ATOM   3095  N   ALA A 381     -13.945   9.703  -6.270  1.00 94.50           N  
ATOM   3096  CA  ALA A 381     -12.953  10.680  -6.699  1.00 94.50           C  
ATOM   3097  C   ALA A 381     -13.000  10.875  -8.211  1.00 94.50           C  
ATOM   3098  CB  ALA A 381     -11.555  10.250  -6.258  1.00 94.50           C  
ATOM   3099  O   ALA A 381     -12.508  10.031  -8.969  1.00 94.50           O  
ATOM   3100  N   SER A 382     -13.617  11.930  -8.633  1.00 87.25           N  
ATOM   3101  CA  SER A 382     -13.742  12.219 -10.055  1.00 87.25           C  
ATOM   3102  C   SER A 382     -13.578  13.711 -10.328  1.00 87.25           C  
ATOM   3103  CB  SER A 382     -15.094  11.742 -10.578  1.00 87.25           C  
ATOM   3104  O   SER A 382     -13.781  14.539  -9.438  1.00 87.25           O  
ATOM   3105  OG  SER A 382     -16.125  12.633 -10.195  1.00 87.25           O  
ATOM   3106  N   ARG A 383     -13.242  13.984 -11.516  1.00 80.38           N  
ATOM   3107  CA  ARG A 383     -13.000  15.375 -11.906  1.00 80.38           C  
ATOM   3108  C   ARG A 383     -14.305  16.094 -12.234  1.00 80.38           C  
ATOM   3109  CB  ARG A 383     -12.055  15.438 -13.109  1.00 80.38           C  
ATOM   3110  O   ARG A 383     -14.344  17.312 -12.320  1.00 80.38           O  
ATOM   3111  CG  ARG A 383     -10.602  15.141 -12.766  1.00 80.38           C  
ATOM   3112  CD  ARG A 383      -9.688  15.367 -13.961  1.00 80.38           C  
ATOM   3113  NE  ARG A 383      -8.289  15.117 -13.625  1.00 80.38           N  
ATOM   3114  NH1 ARG A 383      -7.426  16.250 -15.445  1.00 80.38           N  
ATOM   3115  NH2 ARG A 383      -6.016  15.250 -13.938  1.00 80.38           N  
ATOM   3116  CZ  ARG A 383      -7.246  15.539 -14.336  1.00 80.38           C  
ATOM   3117  N   GLU A 384     -15.328  15.461 -12.508  1.00 75.06           N  
ATOM   3118  CA  GLU A 384     -16.578  16.109 -12.867  1.00 75.06           C  
ATOM   3119  C   GLU A 384     -16.984  17.156 -11.828  1.00 75.06           C  
ATOM   3120  CB  GLU A 384     -17.703  15.078 -13.031  1.00 75.06           C  
ATOM   3121  O   GLU A 384     -17.422  18.250 -12.172  1.00 75.06           O  
ATOM   3122  CG  GLU A 384     -17.531  14.172 -14.234  1.00 75.06           C  
ATOM   3123  CD  GLU A 384     -18.672  13.180 -14.414  1.00 75.06           C  
ATOM   3124  OE1 GLU A 384     -18.672  12.430 -15.414  1.00 75.06           O  
ATOM   3125  OE2 GLU A 384     -19.562  13.156 -13.547  1.00 75.06           O  
ATOM   3126  N   ASN A 385     -16.828  16.938 -10.586  1.00 68.88           N  
ATOM   3127  CA  ASN A 385     -17.156  17.859  -9.508  1.00 68.88           C  
ATOM   3128  C   ASN A 385     -15.906  18.391  -8.812  1.00 68.88           C  
ATOM   3129  CB  ASN A 385     -18.094  17.203  -8.500  1.00 68.88           C  
ATOM   3130  O   ASN A 385     -15.773  18.266  -7.594  1.00 68.88           O  
ATOM   3131  CG  ASN A 385     -19.484  16.984  -9.039  1.00 68.88           C  
ATOM   3132  ND2 ASN A 385     -20.172  15.977  -8.523  1.00 68.88           N  
ATOM   3133  OD1 ASN A 385     -19.938  17.719  -9.922  1.00 68.88           O  
ATOM   3134  N   ASN A 386     -15.117  19.094  -9.742  1.00 73.81           N  
ATOM   3135  CA  ASN A 386     -13.812  19.453  -9.211  1.00 73.81           C  
ATOM   3136  C   ASN A 386     -13.789  20.922  -8.758  1.00 73.81           C  
ATOM   3137  CB  ASN A 386     -12.719  19.203 -10.250  1.00 73.81           C  
ATOM   3138  O   ASN A 386     -12.711  21.500  -8.594  1.00 73.81           O  
ATOM   3139  CG  ASN A 386     -12.484  17.734 -10.508  1.00 73.81           C  
ATOM   3140  ND2 ASN A 386     -11.750  17.422 -11.570  1.00 73.81           N  
ATOM   3141  OD1 ASN A 386     -12.953  16.875  -9.750  1.00 73.81           O  
ATOM   3142  N   LYS A 387     -14.930  21.469  -8.594  1.00 81.69           N  
ATOM   3143  CA  LYS A 387     -14.914  22.812  -8.016  1.00 81.69           C  
ATOM   3144  C   LYS A 387     -14.641  22.766  -6.516  1.00 81.69           C  
ATOM   3145  CB  LYS A 387     -16.234  23.531  -8.281  1.00 81.69           C  
ATOM   3146  O   LYS A 387     -15.211  21.922  -5.805  1.00 81.69           O  
ATOM   3147  CG  LYS A 387     -16.500  23.812  -9.750  1.00 81.69           C  
ATOM   3148  CD  LYS A 387     -17.797  24.609  -9.945  1.00 81.69           C  
ATOM   3149  CE  LYS A 387     -18.078  24.859 -11.422  1.00 81.69           C  
ATOM   3150  NZ  LYS A 387     -19.375  25.562 -11.617  1.00 81.69           N  
ATOM   3151  N   PRO A 388     -13.773  23.625  -6.215  1.00 82.00           N  
ATOM   3152  CA  PRO A 388     -13.445  23.609  -4.789  1.00 82.00           C  
ATOM   3153  C   PRO A 388     -14.672  23.828  -3.902  1.00 82.00           C  
ATOM   3154  CB  PRO A 388     -12.461  24.781  -4.645  1.00 82.00           C  
ATOM   3155  O   PRO A 388     -15.562  24.609  -4.250  1.00 82.00           O  
ATOM   3156  CG  PRO A 388     -11.922  24.984  -6.023  1.00 82.00           C  
ATOM   3157  CD  PRO A 388     -12.945  24.516  -7.016  1.00 82.00           C  
ATOM   3158  N   ARG A 389     -14.859  23.047  -2.893  1.00 84.88           N  
ATOM   3159  CA  ARG A 389     -15.867  23.156  -1.844  1.00 84.88           C  
ATOM   3160  C   ARG A 389     -17.188  22.516  -2.277  1.00 84.88           C  
ATOM   3161  CB  ARG A 389     -16.094  24.625  -1.472  1.00 84.88           C  
ATOM   3162  O   ARG A 389     -18.203  22.641  -1.588  1.00 84.88           O  
ATOM   3163  CG  ARG A 389     -14.875  25.297  -0.858  1.00 84.88           C  
ATOM   3164  CD  ARG A 389     -15.188  26.719  -0.405  1.00 84.88           C  
ATOM   3165  NE  ARG A 389     -14.023  27.359   0.192  1.00 84.88           N  
ATOM   3166  NH1 ARG A 389     -15.062  29.391   0.545  1.00 84.88           N  
ATOM   3167  NH2 ARG A 389     -12.875  29.109   1.154  1.00 84.88           N  
ATOM   3168  CZ  ARG A 389     -13.984  28.625   0.629  1.00 84.88           C  
ATOM   3169  N   THR A 390     -17.141  21.922  -3.363  1.00 87.62           N  
ATOM   3170  CA  THR A 390     -18.328  21.172  -3.771  1.00 87.62           C  
ATOM   3171  C   THR A 390     -18.484  19.922  -2.922  1.00 87.62           C  
ATOM   3172  CB  THR A 390     -18.266  20.781  -5.258  1.00 87.62           C  
ATOM   3173  O   THR A 390     -17.547  19.141  -2.764  1.00 87.62           O  
ATOM   3174  CG2 THR A 390     -19.531  20.094  -5.707  1.00 87.62           C  
ATOM   3175  OG1 THR A 390     -18.062  21.969  -6.047  1.00 87.62           O  
ATOM   3176  N   VAL A 391     -19.672  19.797  -2.434  1.00 91.19           N  
ATOM   3177  CA  VAL A 391     -19.953  18.656  -1.575  1.00 91.19           C  
ATOM   3178  C   VAL A 391     -20.078  17.391  -2.424  1.00 91.19           C  
ATOM   3179  CB  VAL A 391     -21.250  18.859  -0.750  1.00 91.19           C  
ATOM   3180  O   VAL A 391     -20.703  17.406  -3.480  1.00 91.19           O  
ATOM   3181  CG1 VAL A 391     -21.578  17.609   0.050  1.00 91.19           C  
ATOM   3182  CG2 VAL A 391     -21.094  20.062   0.177  1.00 91.19           C  
ATOM   3183  N   LEU A 392     -19.469  16.375  -1.988  1.00 92.44           N  
ATOM   3184  CA  LEU A 392     -19.516  15.102  -2.695  1.00 92.44           C  
ATOM   3185  C   LEU A 392     -20.844  14.391  -2.439  1.00 92.44           C  
ATOM   3186  CB  LEU A 392     -18.344  14.211  -2.271  1.00 92.44           C  
ATOM   3187  O   LEU A 392     -21.328  14.352  -1.304  1.00 92.44           O  
ATOM   3188  CG  LEU A 392     -16.953  14.758  -2.531  1.00 92.44           C  
ATOM   3189  CD1 LEU A 392     -15.891  13.797  -1.990  1.00 92.44           C  
ATOM   3190  CD2 LEU A 392     -16.734  15.008  -4.020  1.00 92.44           C  
ATOM   3191  N   LYS A 393     -21.281  13.844  -3.432  1.00 91.12           N  
ATOM   3192  CA  LYS A 393     -22.516  13.070  -3.305  1.00 91.12           C  
ATOM   3193  C   LYS A 393     -22.203  11.594  -3.055  1.00 91.12           C  
ATOM   3194  CB  LYS A 393     -23.375  13.219  -4.559  1.00 91.12           C  
ATOM   3195  O   LYS A 393     -21.391  10.992  -3.760  1.00 91.12           O  
ATOM   3196  CG  LYS A 393     -23.859  14.641  -4.805  1.00 91.12           C  
ATOM   3197  CD  LYS A 393     -24.750  14.719  -6.043  1.00 91.12           C  
ATOM   3198  CE  LYS A 393     -25.188  16.156  -6.320  1.00 91.12           C  
ATOM   3199  NZ  LYS A 393     -26.000  16.250  -7.574  1.00 91.12           N  
ATOM   3200  N   PRO A 394     -22.875  11.062  -2.102  1.00 92.38           N  
ATOM   3201  CA  PRO A 394     -22.672   9.633  -1.842  1.00 92.38           C  
ATOM   3202  C   PRO A 394     -23.125   8.750  -3.006  1.00 92.38           C  
ATOM   3203  CB  PRO A 394     -23.531   9.375  -0.600  1.00 92.38           C  
ATOM   3204  O   PRO A 394     -24.078   9.094  -3.717  1.00 92.38           O  
ATOM   3205  CG  PRO A 394     -23.719  10.719   0.023  1.00 92.38           C  
ATOM   3206  CD  PRO A 394     -23.703  11.758  -1.064  1.00 92.38           C  
ATOM   3207  N   ARG A 395     -22.406   7.672  -3.172  1.00 92.44           N  
ATOM   3208  CA  ARG A 395     -22.719   6.684  -4.203  1.00 92.44           C  
ATOM   3209  C   ARG A 395     -23.156   5.359  -3.578  1.00 92.44           C  
ATOM   3210  CB  ARG A 395     -21.500   6.465  -5.109  1.00 92.44           C  
ATOM   3211  O   ARG A 395     -22.875   5.102  -2.404  1.00 92.44           O  
ATOM   3212  CG  ARG A 395     -21.016   7.727  -5.801  1.00 92.44           C  
ATOM   3213  CD  ARG A 395     -21.953   8.148  -6.926  1.00 92.44           C  
ATOM   3214  NE  ARG A 395     -21.391   9.266  -7.691  1.00 92.44           N  
ATOM   3215  NH1 ARG A 395     -23.359   9.742  -8.812  1.00 92.44           N  
ATOM   3216  NH2 ARG A 395     -21.484  10.992  -9.211  1.00 92.44           N  
ATOM   3217  CZ  ARG A 395     -22.078  10.000  -8.570  1.00 92.44           C  
ATOM   3218  N   LYS A 396     -23.906   4.594  -4.383  1.00 90.56           N  
ATOM   3219  CA  LYS A 396     -24.312   3.260  -3.957  1.00 90.56           C  
ATOM   3220  C   LYS A 396     -24.219   2.260  -5.105  1.00 90.56           C  
ATOM   3221  CB  LYS A 396     -25.734   3.285  -3.406  1.00 90.56           C  
ATOM   3222  O   LYS A 396     -24.594   2.570  -6.238  1.00 90.56           O  
ATOM   3223  CG  LYS A 396     -26.125   2.043  -2.613  1.00 90.56           C  
ATOM   3224  CD  LYS A 396     -27.516   2.174  -1.997  1.00 90.56           C  
ATOM   3225  CE  LYS A 396     -27.906   0.910  -1.251  1.00 90.56           C  
ATOM   3226  NZ  LYS A 396     -29.281   1.029  -0.658  1.00 90.56           N  
ATOM   3227  N   VAL A 397     -23.641   1.168  -4.789  1.00 89.81           N  
ATOM   3228  CA  VAL A 397     -23.547   0.098  -5.777  1.00 89.81           C  
ATOM   3229  C   VAL A 397     -24.672  -0.910  -5.559  1.00 89.81           C  
ATOM   3230  CB  VAL A 397     -22.172  -0.611  -5.711  1.00 89.81           C  
ATOM   3231  O   VAL A 397     -24.859  -1.416  -4.449  1.00 89.81           O  
ATOM   3232  CG1 VAL A 397     -22.078  -1.699  -6.777  1.00 89.81           C  
ATOM   3233  CG2 VAL A 397     -21.047   0.402  -5.871  1.00 89.81           C  
ATOM   3234  N   CYS A 398     -25.484  -1.146  -6.672  1.00 84.00           N  
ATOM   3235  CA  CYS A 398     -26.609  -2.076  -6.574  1.00 84.00           C  
ATOM   3236  C   CYS A 398     -26.406  -3.275  -7.492  1.00 84.00           C  
ATOM   3237  CB  CYS A 398     -27.922  -1.374  -6.918  1.00 84.00           C  
ATOM   3238  O   CYS A 398     -25.750  -3.162  -8.531  1.00 84.00           O  
ATOM   3239  SG  CYS A 398     -28.281   0.038  -5.855  1.00 84.00           S  
ATOM   3240  N   ALA A 399     -26.578  -4.426  -6.965  1.00 70.69           N  
ATOM   3241  CA  ALA A 399     -26.469  -5.621  -7.797  1.00 70.69           C  
ATOM   3242  C   ALA A 399     -27.484  -5.578  -8.945  1.00 70.69           C  
ATOM   3243  CB  ALA A 399     -26.688  -6.875  -6.953  1.00 70.69           C  
ATOM   3244  O   ALA A 399     -27.125  -5.797 -10.102  1.00 70.69           O  
ATOM   3245  N   SER A 400     -28.766  -6.152  -8.875  1.00 61.16           N  
ATOM   3246  CA  SER A 400     -29.812  -6.344  -9.883  1.00 61.16           C  
ATOM   3247  C   SER A 400     -30.984  -5.406  -9.641  1.00 61.16           C  
ATOM   3248  CB  SER A 400     -30.297  -7.797  -9.883  1.00 61.16           C  
ATOM   3249  O   SER A 400     -31.219  -4.973  -8.516  1.00 61.16           O  
ATOM   3250  OG  SER A 400     -31.406  -7.953 -10.734  1.00 61.16           O  
ATOM   3251  N   GLY A 401     -31.438  -4.367 -10.484  1.00 57.78           N  
ATOM   3252  CA  GLY A 401     -32.781  -3.781 -10.586  1.00 57.78           C  
ATOM   3253  C   GLY A 401     -32.750  -2.377 -11.164  1.00 57.78           C  
ATOM   3254  O   GLY A 401     -31.703  -1.886 -11.594  1.00 57.78           O  
ATOM   3255  N   LYS A 402     -33.906  -1.647 -11.062  1.00 55.84           N  
ATOM   3256  CA  LYS A 402     -34.250  -0.306 -11.531  1.00 55.84           C  
ATOM   3257  C   LYS A 402     -33.344   0.741 -10.906  1.00 55.84           C  
ATOM   3258  CB  LYS A 402     -35.719   0.023 -11.211  1.00 55.84           C  
ATOM   3259  O   LYS A 402     -33.188   0.801  -9.688  1.00 55.84           O  
ATOM   3260  CG  LYS A 402     -36.688  -0.333 -12.320  1.00 55.84           C  
ATOM   3261  CD  LYS A 402     -38.094   0.136 -12.000  1.00 55.84           C  
ATOM   3262  CE  LYS A 402     -39.094  -0.257 -13.094  1.00 55.84           C  
ATOM   3263  NZ  LYS A 402     -40.469   0.152 -12.750  1.00 55.84           N  
ATOM   3264  N   ARG A 403     -32.344   1.295 -11.641  1.00 63.09           N  
ATOM   3265  CA  ARG A 403     -31.234   2.178 -11.297  1.00 63.09           C  
ATOM   3266  C   ARG A 403     -31.734   3.566 -10.922  1.00 63.09           C  
ATOM   3267  CB  ARG A 403     -30.250   2.273 -12.461  1.00 63.09           C  
ATOM   3268  O   ARG A 403     -32.531   4.172 -11.656  1.00 63.09           O  
ATOM   3269  CG  ARG A 403     -29.281   1.106 -12.539  1.00 63.09           C  
ATOM   3270  CD  ARG A 403     -28.281   1.274 -13.688  1.00 63.09           C  
ATOM   3271  NE  ARG A 403     -27.516   0.054 -13.914  1.00 63.09           N  
ATOM   3272  NH1 ARG A 403     -26.406   0.858 -15.781  1.00 63.09           N  
ATOM   3273  NH2 ARG A 403     -26.000  -1.269 -15.023  1.00 63.09           N  
ATOM   3274  CZ  ARG A 403     -26.641  -0.116 -14.906  1.00 63.09           C  
ATOM   3275  N   LYS A 404     -31.656   3.822  -9.672  1.00 67.06           N  
ATOM   3276  CA  LYS A 404     -31.812   5.238  -9.344  1.00 67.06           C  
ATOM   3277  C   LYS A 404     -30.594   6.039  -9.789  1.00 67.06           C  
ATOM   3278  CB  LYS A 404     -32.031   5.418  -7.848  1.00 67.06           C  
ATOM   3279  O   LYS A 404     -29.562   5.465 -10.141  1.00 67.06           O  
ATOM   3280  CG  LYS A 404     -33.375   4.898  -7.359  1.00 67.06           C  
ATOM   3281  CD  LYS A 404     -33.594   5.188  -5.879  1.00 67.06           C  
ATOM   3282  CE  LYS A 404     -34.938   4.645  -5.379  1.00 67.06           C  
ATOM   3283  NZ  LYS A 404     -35.094   4.863  -3.914  1.00 67.06           N  
ATOM   3284  N   LYS A 405     -30.672   7.387  -9.883  1.00 66.62           N  
ATOM   3285  CA  LYS A 405     -29.672   8.297 -10.430  1.00 66.62           C  
ATOM   3286  C   LYS A 405     -28.328   8.109  -9.750  1.00 66.62           C  
ATOM   3287  CB  LYS A 405     -30.141   9.750 -10.289  1.00 66.62           C  
ATOM   3288  O   LYS A 405     -27.281   8.125 -10.414  1.00 66.62           O  
ATOM   3289  CG  LYS A 405     -29.609  10.680 -11.367  1.00 66.62           C  
ATOM   3290  CD  LYS A 405     -30.156  12.094 -11.203  1.00 66.62           C  
ATOM   3291  CE  LYS A 405     -29.562  13.047 -12.234  1.00 66.62           C  
ATOM   3292  NZ  LYS A 405     -30.109  14.430 -12.086  1.00 66.62           N  
ATOM   3293  N   ASP A 406     -28.266   7.816  -8.484  1.00 72.94           N  
ATOM   3294  CA  ASP A 406     -27.016   7.758  -7.730  1.00 72.94           C  
ATOM   3295  C   ASP A 406     -26.547   6.316  -7.535  1.00 72.94           C  
ATOM   3296  CB  ASP A 406     -27.172   8.453  -6.375  1.00 72.94           C  
ATOM   3297  O   ASP A 406     -25.641   6.051  -6.758  1.00 72.94           O  
ATOM   3298  CG  ASP A 406     -27.531   9.922  -6.500  1.00 72.94           C  
ATOM   3299  OD1 ASP A 406     -27.000  10.602  -7.402  1.00 72.94           O  
ATOM   3300  OD2 ASP A 406     -28.344  10.398  -5.684  1.00 72.94           O  
ATOM   3301  N   GLU A 407     -27.188   5.422  -8.266  1.00 78.31           N  
ATOM   3302  CA  GLU A 407     -26.844   4.008  -8.133  1.00 78.31           C  
ATOM   3303  C   GLU A 407     -26.109   3.494  -9.359  1.00 78.31           C  
ATOM   3304  CB  GLU A 407     -28.109   3.178  -7.898  1.00 78.31           C  
ATOM   3305  O   GLU A 407     -26.359   3.943 -10.477  1.00 78.31           O  
ATOM   3306  CG  GLU A 407     -28.750   3.406  -6.535  1.00 78.31           C  
ATOM   3307  CD  GLU A 407     -29.984   2.537  -6.301  1.00 78.31           C  
ATOM   3308  OE1 GLU A 407     -30.562   2.600  -5.195  1.00 78.31           O  
ATOM   3309  OE2 GLU A 407     -30.359   1.785  -7.227  1.00 78.31           O  
ATOM   3310  N   ILE A 408     -25.047   2.820  -9.070  1.00 82.56           N  
ATOM   3311  CA  ILE A 408     -24.281   2.205 -10.141  1.00 82.56           C  
ATOM   3312  C   ILE A 408     -24.391   0.685 -10.062  1.00 82.56           C  
ATOM   3313  CB  ILE A 408     -22.797   2.629 -10.070  1.00 82.56           C  
ATOM   3314  O   ILE A 408     -24.312   0.106  -8.977  1.00 82.56           O  
ATOM   3315  CG1 ILE A 408     -22.656   4.141 -10.281  1.00 82.56           C  
ATOM   3316  CG2 ILE A 408     -21.953   1.854 -11.102  1.00 82.56           C  
ATOM   3317  CD1 ILE A 408     -21.250   4.676 -10.039  1.00 82.56           C  
ATOM   3318  N   SER A 409     -24.703   0.162 -11.141  1.00 85.75           N  
ATOM   3319  CA  SER A 409     -24.797  -1.293 -11.195  1.00 85.75           C  
ATOM   3320  C   SER A 409     -23.406  -1.930 -11.070  1.00 85.75           C  
ATOM   3321  CB  SER A 409     -25.453  -1.743 -12.500  1.00 85.75           C  
ATOM   3322  O   SER A 409     -22.422  -1.404 -11.602  1.00 85.75           O  
ATOM   3323  OG  SER A 409     -25.359  -3.150 -12.648  1.00 85.75           O  
ATOM   3324  N   VAL A 410     -23.312  -3.041 -10.500  1.00 88.31           N  
ATOM   3325  CA  VAL A 410     -22.062  -3.773 -10.312  1.00 88.31           C  
ATOM   3326  C   VAL A 410     -21.453  -4.113 -11.664  1.00 88.31           C  
ATOM   3327  CB  VAL A 410     -22.281  -5.062  -9.484  1.00 88.31           C  
ATOM   3328  O   VAL A 410     -20.219  -4.090 -11.820  1.00 88.31           O  
ATOM   3329  CG1 VAL A 410     -20.984  -5.852  -9.359  1.00 88.31           C  
ATOM   3330  CG2 VAL A 410     -22.844  -4.727  -8.109  1.00 88.31           C  
ATOM   3331  N   ASP A 411     -22.266  -4.320 -12.648  1.00 86.31           N  
ATOM   3332  CA  ASP A 411     -21.812  -4.703 -13.984  1.00 86.31           C  
ATOM   3333  C   ASP A 411     -21.172  -3.516 -14.711  1.00 86.31           C  
ATOM   3334  CB  ASP A 411     -22.969  -5.273 -14.805  1.00 86.31           C  
ATOM   3335  O   ASP A 411     -20.438  -3.695 -15.680  1.00 86.31           O  
ATOM   3336  CG  ASP A 411     -23.500  -6.574 -14.242  1.00 86.31           C  
ATOM   3337  OD1 ASP A 411     -22.703  -7.457 -13.867  1.00 86.31           O  
ATOM   3338  OD2 ASP A 411     -24.750  -6.719 -14.180  1.00 86.31           O  
ATOM   3339  N   SER A 412     -21.500  -2.406 -14.219  1.00 89.19           N  
ATOM   3340  CA  SER A 412     -21.031  -1.204 -14.898  1.00 89.19           C  
ATOM   3341  C   SER A 412     -19.766  -0.658 -14.250  1.00 89.19           C  
ATOM   3342  CB  SER A 412     -22.109  -0.129 -14.906  1.00 89.19           C  
ATOM   3343  O   SER A 412     -19.250   0.387 -14.656  1.00 89.19           O  
ATOM   3344  OG  SER A 412     -22.500   0.207 -13.578  1.00 89.19           O  
ATOM   3345  N   LEU A 413     -19.266  -1.334 -13.258  1.00 91.94           N  
ATOM   3346  CA  LEU A 413     -18.078  -0.869 -12.555  1.00 91.94           C  
ATOM   3347  C   LEU A 413     -16.844  -0.949 -13.453  1.00 91.94           C  
ATOM   3348  CB  LEU A 413     -17.859  -1.691 -11.281  1.00 91.94           C  
ATOM   3349  O   LEU A 413     -16.688  -1.913 -14.203  1.00 91.94           O  
ATOM   3350  CG  LEU A 413     -18.844  -1.469 -10.148  1.00 91.94           C  
ATOM   3351  CD1 LEU A 413     -18.578  -2.438  -9.000  1.00 91.94           C  
ATOM   3352  CD2 LEU A 413     -18.797  -0.025  -9.656  1.00 91.94           C  
ATOM   3353  N   ASP A 414     -16.094   0.084 -13.398  1.00 93.00           N  
ATOM   3354  CA  ASP A 414     -14.805   0.099 -14.078  1.00 93.00           C  
ATOM   3355  C   ASP A 414     -13.680  -0.345 -13.148  1.00 93.00           C  
ATOM   3356  CB  ASP A 414     -14.508   1.494 -14.633  1.00 93.00           C  
ATOM   3357  O   ASP A 414     -13.273   0.401 -12.250  1.00 93.00           O  
ATOM   3358  CG  ASP A 414     -13.297   1.522 -15.555  1.00 93.00           C  
ATOM   3359  OD1 ASP A 414     -12.500   0.556 -15.547  1.00 93.00           O  
ATOM   3360  OD2 ASP A 414     -13.133   2.523 -16.281  1.00 93.00           O  
ATOM   3361  N   PHE A 415     -13.086  -1.523 -13.383  1.00 94.00           N  
ATOM   3362  CA  PHE A 415     -12.086  -2.105 -12.500  1.00 94.00           C  
ATOM   3363  C   PHE A 415     -10.711  -1.523 -12.789  1.00 94.00           C  
ATOM   3364  CB  PHE A 415     -12.055  -3.629 -12.648  1.00 94.00           C  
ATOM   3365  O   PHE A 415      -9.773  -1.715 -12.008  1.00 94.00           O  
ATOM   3366  CG  PHE A 415     -13.344  -4.305 -12.266  1.00 94.00           C  
ATOM   3367  CD1 PHE A 415     -13.859  -4.172 -10.984  1.00 94.00           C  
ATOM   3368  CD2 PHE A 415     -14.039  -5.074 -13.188  1.00 94.00           C  
ATOM   3369  CE1 PHE A 415     -15.047  -4.797 -10.625  1.00 94.00           C  
ATOM   3370  CE2 PHE A 415     -15.234  -5.699 -12.836  1.00 94.00           C  
ATOM   3371  CZ  PHE A 415     -15.734  -5.562 -11.555  1.00 94.00           C  
ATOM   3372  N   ASN A 416     -10.578  -0.819 -13.891  1.00 90.31           N  
ATOM   3373  CA  ASN A 416      -9.312  -0.151 -14.188  1.00 90.31           C  
ATOM   3374  C   ASN A 416      -9.156   1.129 -13.367  1.00 90.31           C  
ATOM   3375  CB  ASN A 416      -9.195   0.155 -15.680  1.00 90.31           C  
ATOM   3376  O   ASN A 416      -8.039   1.628 -13.203  1.00 90.31           O  
ATOM   3377  CG  ASN A 416      -9.094  -1.099 -16.531  1.00 90.31           C  
ATOM   3378  ND2 ASN A 416      -9.789  -1.111 -17.656  1.00 90.31           N  
ATOM   3379  OD1 ASN A 416      -8.391  -2.049 -16.172  1.00 90.31           O  
ATOM   3380  N   LYS A 417     -10.273   1.645 -12.969  1.00 93.69           N  
ATOM   3381  CA  LYS A 417     -10.266   2.781 -12.055  1.00 93.69           C  
ATOM   3382  C   LYS A 417     -10.344   2.320 -10.602  1.00 93.69           C  
ATOM   3383  CB  LYS A 417     -11.422   3.732 -12.367  1.00 93.69           C  
ATOM   3384  O   LYS A 417     -11.375   1.808 -10.172  1.00 93.69           O  
ATOM   3385  CG  LYS A 417     -11.328   4.387 -13.742  1.00 93.69           C  
ATOM   3386  CD  LYS A 417     -12.453   5.387 -13.961  1.00 93.69           C  
ATOM   3387  CE  LYS A 417     -12.375   6.031 -15.336  1.00 93.69           C  
ATOM   3388  NZ  LYS A 417     -13.508   6.977 -15.570  1.00 93.69           N  
ATOM   3389  N   LYS A 418      -9.352   2.520  -9.977  1.00 96.31           N  
ATOM   3390  CA  LYS A 418      -9.312   1.979  -8.617  1.00 96.31           C  
ATOM   3391  C   LYS A 418      -8.508   2.883  -7.691  1.00 96.31           C  
ATOM   3392  CB  LYS A 418      -8.719   0.568  -8.617  1.00 96.31           C  
ATOM   3393  O   LYS A 418      -7.617   3.607  -8.141  1.00 96.31           O  
ATOM   3394  CG  LYS A 418      -7.348   0.474  -9.273  1.00 96.31           C  
ATOM   3395  CD  LYS A 418      -6.895  -0.974  -9.414  1.00 96.31           C  
ATOM   3396  CE  LYS A 418      -5.527  -1.070 -10.070  1.00 96.31           C  
ATOM   3397  NZ  LYS A 418      -5.105  -2.490 -10.273  1.00 96.31           N  
ATOM   3398  N   ILE A 419      -8.859   2.879  -6.434  1.00 97.69           N  
ATOM   3399  CA  ILE A 419      -8.125   3.553  -5.367  1.00 97.69           C  
ATOM   3400  C   ILE A 419      -7.488   2.518  -4.441  1.00 97.69           C  
ATOM   3401  CB  ILE A 419      -9.047   4.496  -4.562  1.00 97.69           C  
ATOM   3402  O   ILE A 419      -8.180   1.878  -3.648  1.00 97.69           O  
ATOM   3403  CG1 ILE A 419      -9.594   5.609  -5.465  1.00 97.69           C  
ATOM   3404  CG2 ILE A 419      -8.305   5.082  -3.357  1.00 97.69           C  
ATOM   3405  CD1 ILE A 419     -10.594   6.527  -4.777  1.00 97.69           C  
ATOM   3406  N   LEU A 420      -6.203   2.424  -4.598  1.00 97.94           N  
ATOM   3407  CA  LEU A 420      -5.473   1.451  -3.795  1.00 97.94           C  
ATOM   3408  C   LEU A 420      -4.836   2.119  -2.578  1.00 97.94           C  
ATOM   3409  CB  LEU A 420      -4.395   0.764  -4.637  1.00 97.94           C  
ATOM   3410  O   LEU A 420      -4.652   1.479  -1.541  1.00 97.94           O  
ATOM   3411  CG  LEU A 420      -4.879   0.014  -5.879  1.00 97.94           C  
ATOM   3412  CD1 LEU A 420      -3.697  -0.619  -6.609  1.00 97.94           C  
ATOM   3413  CD2 LEU A 420      -5.906  -1.044  -5.496  1.00 97.94           C  
ATOM   3414  N   HIS A 421      -4.535   3.406  -2.678  1.00 98.00           N  
ATOM   3415  CA  HIS A 421      -3.781   4.121  -1.655  1.00 98.00           C  
ATOM   3416  C   HIS A 421      -4.566   5.320  -1.128  1.00 98.00           C  
ATOM   3417  CB  HIS A 421      -2.432   4.582  -2.209  1.00 98.00           C  
ATOM   3418  O   HIS A 421      -5.004   6.172  -1.904  1.00 98.00           O  
ATOM   3419  CG  HIS A 421      -1.683   3.506  -2.930  1.00 98.00           C  
ATOM   3420  CD2 HIS A 421      -1.476   3.299  -4.254  1.00 98.00           C  
ATOM   3421  ND1 HIS A 421      -1.041   2.477  -2.275  1.00 98.00           N  
ATOM   3422  CE1 HIS A 421      -0.470   1.684  -3.166  1.00 98.00           C  
ATOM   3423  NE2 HIS A 421      -0.719   2.160  -4.371  1.00 98.00           N  
ATOM   3424  N   THR A 422      -4.707   5.324   0.161  1.00 98.06           N  
ATOM   3425  CA  THR A 422      -5.426   6.398   0.841  1.00 98.06           C  
ATOM   3426  C   THR A 422      -4.695   6.812   2.117  1.00 98.06           C  
ATOM   3427  CB  THR A 422      -6.867   5.980   1.184  1.00 98.06           C  
ATOM   3428  O   THR A 422      -3.955   6.020   2.699  1.00 98.06           O  
ATOM   3429  CG2 THR A 422      -7.645   5.609  -0.075  1.00 98.06           C  
ATOM   3430  OG1 THR A 422      -6.832   4.848   2.062  1.00 98.06           O  
ATOM   3431  N   ALA A 423      -4.895   8.008   2.477  1.00 98.25           N  
ATOM   3432  CA  ALA A 423      -4.309   8.523   3.713  1.00 98.25           C  
ATOM   3433  C   ALA A 423      -5.242   9.531   4.379  1.00 98.25           C  
ATOM   3434  CB  ALA A 423      -2.949   9.156   3.436  1.00 98.25           C  
ATOM   3435  O   ALA A 423      -5.926  10.297   3.695  1.00 98.25           O  
ATOM   3436  N   TRP A 424      -5.227   9.492   5.672  1.00 98.19           N  
ATOM   3437  CA  TRP A 424      -6.020  10.422   6.469  1.00 98.19           C  
ATOM   3438  C   TRP A 424      -5.117  11.320   7.309  1.00 98.19           C  
ATOM   3439  CB  TRP A 424      -6.988   9.664   7.375  1.00 98.19           C  
ATOM   3440  O   TRP A 424      -4.203  10.844   7.980  1.00 98.19           O  
ATOM   3441  CG  TRP A 424      -8.125  10.492   7.887  1.00 98.19           C  
ATOM   3442  CD1 TRP A 424      -8.039  11.641   8.633  1.00 98.19           C  
ATOM   3443  CD2 TRP A 424      -9.523  10.250   7.688  1.00 98.19           C  
ATOM   3444  CE2 TRP A 424     -10.227  11.281   8.344  1.00 98.19           C  
ATOM   3445  CE3 TRP A 424     -10.242   9.250   7.020  1.00 98.19           C  
ATOM   3446  NE1 TRP A 424      -9.297  12.117   8.914  1.00 98.19           N  
ATOM   3447  CH2 TRP A 424     -12.305  10.359   7.684  1.00 98.19           C  
ATOM   3448  CZ2 TRP A 424     -11.625  11.352   8.352  1.00 98.19           C  
ATOM   3449  CZ3 TRP A 424     -11.633   9.320   7.023  1.00 98.19           C  
ATOM   3450  N   HIS A 425      -5.398  12.578   7.238  1.00 97.31           N  
ATOM   3451  CA  HIS A 425      -4.668  13.531   8.062  1.00 97.31           C  
ATOM   3452  C   HIS A 425      -4.750  13.156   9.539  1.00 97.31           C  
ATOM   3453  CB  HIS A 425      -5.207  14.945   7.855  1.00 97.31           C  
ATOM   3454  O   HIS A 425      -5.816  12.773  10.031  1.00 97.31           O  
ATOM   3455  CG  HIS A 425      -4.348  16.016   8.461  1.00 97.31           C  
ATOM   3456  CD2 HIS A 425      -3.580  16.969   7.887  1.00 97.31           C  
ATOM   3457  ND1 HIS A 425      -4.215  16.172   9.820  1.00 97.31           N  
ATOM   3458  CE1 HIS A 425      -3.398  17.188  10.062  1.00 97.31           C  
ATOM   3459  NE2 HIS A 425      -2.998  17.688   8.906  1.00 97.31           N  
ATOM   3460  N   PRO A 426      -3.695  13.320  10.258  1.00 95.50           N  
ATOM   3461  CA  PRO A 426      -3.662  12.820  11.633  1.00 95.50           C  
ATOM   3462  C   PRO A 426      -4.523  13.648  12.586  1.00 95.50           C  
ATOM   3463  CB  PRO A 426      -2.182  12.922  12.008  1.00 95.50           C  
ATOM   3464  O   PRO A 426      -5.012  13.133  13.594  1.00 95.50           O  
ATOM   3465  CG  PRO A 426      -1.599  13.875  11.008  1.00 95.50           C  
ATOM   3466  CD  PRO A 426      -2.420  13.805   9.758  1.00 95.50           C  
ATOM   3467  N   LYS A 427      -4.758  14.891  12.312  1.00 93.62           N  
ATOM   3468  CA  LYS A 427      -5.418  15.766  13.281  1.00 93.62           C  
ATOM   3469  C   LYS A 427      -6.734  16.297  12.734  1.00 93.62           C  
ATOM   3470  CB  LYS A 427      -4.500  16.922  13.680  1.00 93.62           C  
ATOM   3471  O   LYS A 427      -7.656  16.594  13.492  1.00 93.62           O  
ATOM   3472  CG  LYS A 427      -3.242  16.484  14.414  1.00 93.62           C  
ATOM   3473  CD  LYS A 427      -2.383  17.688  14.812  1.00 93.62           C  
ATOM   3474  CE  LYS A 427      -1.110  17.250  15.523  1.00 93.62           C  
ATOM   3475  NZ  LYS A 427      -0.226  18.406  15.836  1.00 93.62           N  
ATOM   3476  N   GLU A 428      -6.742  16.406  11.422  1.00 93.56           N  
ATOM   3477  CA  GLU A 428      -7.895  17.062  10.805  1.00 93.56           C  
ATOM   3478  C   GLU A 428      -8.633  16.109   9.867  1.00 93.56           C  
ATOM   3479  CB  GLU A 428      -7.457  18.328  10.055  1.00 93.56           C  
ATOM   3480  O   GLU A 428      -8.148  15.023   9.570  1.00 93.56           O  
ATOM   3481  CG  GLU A 428      -6.793  19.359  10.938  1.00 93.56           C  
ATOM   3482  CD  GLU A 428      -6.473  20.656  10.203  1.00 93.56           C  
ATOM   3483  OE1 GLU A 428      -5.906  21.578  10.828  1.00 93.56           O  
ATOM   3484  OE2 GLU A 428      -6.793  20.750   9.000  1.00 93.56           O  
ATOM   3485  N   ASN A 429      -9.781  16.594   9.477  1.00 94.81           N  
ATOM   3486  CA  ASN A 429     -10.555  15.836   8.500  1.00 94.81           C  
ATOM   3487  C   ASN A 429     -10.180  16.219   7.070  1.00 94.81           C  
ATOM   3488  CB  ASN A 429     -12.055  16.031   8.727  1.00 94.81           C  
ATOM   3489  O   ASN A 429     -10.992  16.812   6.352  1.00 94.81           O  
ATOM   3490  CG  ASN A 429     -12.562  15.297   9.953  1.00 94.81           C  
ATOM   3491  ND2 ASN A 429     -13.641  15.805  10.547  1.00 94.81           N  
ATOM   3492  OD1 ASN A 429     -11.992  14.281  10.359  1.00 94.81           O  
ATOM   3493  N   ILE A 430      -9.039  15.859   6.730  1.00 96.25           N  
ATOM   3494  CA  ILE A 430      -8.484  15.977   5.387  1.00 96.25           C  
ATOM   3495  C   ILE A 430      -8.016  14.602   4.906  1.00 96.25           C  
ATOM   3496  CB  ILE A 430      -7.316  16.984   5.344  1.00 96.25           C  
ATOM   3497  O   ILE A 430      -7.320  13.883   5.633  1.00 96.25           O  
ATOM   3498  CG1 ILE A 430      -7.766  18.344   5.898  1.00 96.25           C  
ATOM   3499  CG2 ILE A 430      -6.781  17.125   3.914  1.00 96.25           C  
ATOM   3500  CD1 ILE A 430      -6.625  19.312   6.164  1.00 96.25           C  
ATOM   3501  N   ILE A 431      -8.430  14.273   3.740  1.00 97.69           N  
ATOM   3502  CA  ILE A 431      -8.039  12.961   3.229  1.00 97.69           C  
ATOM   3503  C   ILE A 431      -7.391  13.117   1.856  1.00 97.69           C  
ATOM   3504  CB  ILE A 431      -9.250  12.008   3.141  1.00 97.69           C  
ATOM   3505  O   ILE A 431      -7.703  14.055   1.117  1.00 97.69           O  
ATOM   3506  CG1 ILE A 431     -10.328  12.594   2.217  1.00 97.69           C  
ATOM   3507  CG2 ILE A 431      -9.820  11.727   4.535  1.00 97.69           C  
ATOM   3508  CD1 ILE A 431     -11.484  11.641   1.939  1.00 97.69           C  
ATOM   3509  N   ALA A 432      -6.480  12.219   1.602  1.00 98.25           N  
ATOM   3510  CA  ALA A 432      -5.809  12.133   0.308  1.00 98.25           C  
ATOM   3511  C   ALA A 432      -6.004  10.758  -0.326  1.00 98.25           C  
ATOM   3512  CB  ALA A 432      -4.320  12.438   0.461  1.00 98.25           C  
ATOM   3513  O   ALA A 432      -5.781   9.734   0.321  1.00 98.25           O  
ATOM   3514  N   VAL A 433      -6.414  10.750  -1.546  1.00 97.81           N  
ATOM   3515  CA  VAL A 433      -6.641   9.500  -2.260  1.00 97.81           C  
ATOM   3516  C   VAL A 433      -5.930   9.539  -3.609  1.00 97.81           C  
ATOM   3517  CB  VAL A 433      -8.148   9.219  -2.457  1.00 97.81           C  
ATOM   3518  O   VAL A 433      -6.047  10.516  -4.352  1.00 97.81           O  
ATOM   3519  CG1 VAL A 433      -8.359   7.879  -3.160  1.00 97.81           C  
ATOM   3520  CG2 VAL A 433      -8.875   9.242  -1.114  1.00 97.81           C  
ATOM   3521  N   ALA A 434      -5.230   8.484  -3.918  1.00 97.12           N  
ATOM   3522  CA  ALA A 434      -4.492   8.398  -5.176  1.00 97.12           C  
ATOM   3523  C   ALA A 434      -5.297   7.652  -6.234  1.00 97.12           C  
ATOM   3524  CB  ALA A 434      -3.145   7.719  -4.957  1.00 97.12           C  
ATOM   3525  O   ALA A 434      -5.797   6.555  -5.980  1.00 97.12           O  
ATOM   3526  N   THR A 435      -5.473   8.281  -7.352  1.00 92.50           N  
ATOM   3527  CA  THR A 435      -6.086   7.668  -8.523  1.00 92.50           C  
ATOM   3528  C   THR A 435      -5.129   7.699  -9.711  1.00 92.50           C  
ATOM   3529  CB  THR A 435      -7.402   8.375  -8.898  1.00 92.50           C  
ATOM   3530  O   THR A 435      -4.941   8.750 -10.336  1.00 92.50           O  
ATOM   3531  CG2 THR A 435      -8.359   8.430  -7.715  1.00 92.50           C  
ATOM   3532  OG1 THR A 435      -7.113   9.711  -9.328  1.00 92.50           O  
ATOM   3533  N   THR A 436      -4.555   6.516 -10.023  1.00 89.94           N  
ATOM   3534  CA  THR A 436      -3.586   6.422 -11.109  1.00 89.94           C  
ATOM   3535  C   THR A 436      -2.465   7.438 -10.922  1.00 89.94           C  
ATOM   3536  CB  THR A 436      -4.258   6.637 -12.477  1.00 89.94           C  
ATOM   3537  O   THR A 436      -1.634   7.301 -10.023  1.00 89.94           O  
ATOM   3538  CG2 THR A 436      -5.113   5.434 -12.867  1.00 89.94           C  
ATOM   3539  OG1 THR A 436      -5.094   7.797 -12.414  1.00 89.94           O  
ATOM   3540  N   ASN A 437      -2.582   8.625 -11.719  1.00 91.56           N  
ATOM   3541  CA  ASN A 437      -1.515   9.609 -11.609  1.00 91.56           C  
ATOM   3542  C   ASN A 437      -2.000  10.891 -10.922  1.00 91.56           C  
ATOM   3543  CB  ASN A 437      -0.938   9.930 -12.984  1.00 91.56           C  
ATOM   3544  O   ASN A 437      -1.305  11.906 -10.938  1.00 91.56           O  
ATOM   3545  CG  ASN A 437      -1.962  10.547 -13.922  1.00 91.56           C  
ATOM   3546  ND2 ASN A 437      -1.515  11.461 -14.773  1.00 91.56           N  
ATOM   3547  OD1 ASN A 437      -3.146  10.203 -13.875  1.00 91.56           O  
ATOM   3548  N   ASN A 438      -3.164  10.773 -10.367  1.00 94.50           N  
ATOM   3549  CA  ASN A 438      -3.717  11.953  -9.711  1.00 94.50           C  
ATOM   3550  C   ASN A 438      -3.848  11.750  -8.203  1.00 94.50           C  
ATOM   3551  CB  ASN A 438      -5.074  12.320 -10.312  1.00 94.50           C  
ATOM   3552  O   ASN A 438      -4.125  10.641  -7.746  1.00 94.50           O  
ATOM   3553  CG  ASN A 438      -4.973  12.727 -11.773  1.00 94.50           C  
ATOM   3554  ND2 ASN A 438      -5.898  12.242 -12.586  1.00 94.50           N  
ATOM   3555  OD1 ASN A 438      -4.070  13.477 -12.156  1.00 94.50           O  
ATOM   3556  N   LEU A 439      -3.656  12.844  -7.543  1.00 96.50           N  
ATOM   3557  CA  LEU A 439      -3.867  12.883  -6.098  1.00 96.50           C  
ATOM   3558  C   LEU A 439      -5.035  13.797  -5.742  1.00 96.50           C  
ATOM   3559  CB  LEU A 439      -2.600  13.344  -5.383  1.00 96.50           C  
ATOM   3560  O   LEU A 439      -4.957  15.008  -5.938  1.00 96.50           O  
ATOM   3561  CG  LEU A 439      -2.660  13.391  -3.854  1.00 96.50           C  
ATOM   3562  CD1 LEU A 439      -2.680  11.969  -3.287  1.00 96.50           C  
ATOM   3563  CD2 LEU A 439      -1.483  14.180  -3.293  1.00 96.50           C  
ATOM   3564  N   TYR A 440      -6.039  13.203  -5.234  1.00 96.12           N  
ATOM   3565  CA  TYR A 440      -7.195  13.977  -4.805  1.00 96.12           C  
ATOM   3566  C   TYR A 440      -7.141  14.258  -3.311  1.00 96.12           C  
ATOM   3567  CB  TYR A 440      -8.492  13.234  -5.148  1.00 96.12           C  
ATOM   3568  O   TYR A 440      -6.809  13.375  -2.516  1.00 96.12           O  
ATOM   3569  CG  TYR A 440      -8.797  13.188  -6.625  1.00 96.12           C  
ATOM   3570  CD1 TYR A 440      -9.680  14.102  -7.199  1.00 96.12           C  
ATOM   3571  CD2 TYR A 440      -8.211  12.234  -7.449  1.00 96.12           C  
ATOM   3572  CE1 TYR A 440      -9.961  14.070  -8.562  1.00 96.12           C  
ATOM   3573  CE2 TYR A 440      -8.484  12.195  -8.812  1.00 96.12           C  
ATOM   3574  OH  TYR A 440      -9.641  13.070 -10.703  1.00 96.12           O  
ATOM   3575  CZ  TYR A 440      -9.359  13.109  -9.359  1.00 96.12           C  
ATOM   3576  N   ILE A 441      -7.484  15.430  -2.986  1.00 96.44           N  
ATOM   3577  CA  ILE A 441      -7.562  15.828  -1.585  1.00 96.44           C  
ATOM   3578  C   ILE A 441      -8.969  16.328  -1.269  1.00 96.44           C  
ATOM   3579  CB  ILE A 441      -6.520  16.906  -1.244  1.00 96.44           C  
ATOM   3580  O   ILE A 441      -9.531  17.141  -2.016  1.00 96.44           O  
ATOM   3581  CG1 ILE A 441      -5.105  16.406  -1.546  1.00 96.44           C  
ATOM   3582  CG2 ILE A 441      -6.645  17.344   0.220  1.00 96.44           C  
ATOM   3583  CD1 ILE A 441      -4.020  17.469  -1.392  1.00 96.44           C  
ATOM   3584  N   PHE A 442      -9.484  15.820  -0.227  1.00 95.69           N  
ATOM   3585  CA  PHE A 442     -10.812  16.203   0.234  1.00 95.69           C  
ATOM   3586  C   PHE A 442     -10.766  16.688   1.675  1.00 95.69           C  
ATOM   3587  CB  PHE A 442     -11.789  15.023   0.114  1.00 95.69           C  
ATOM   3588  O   PHE A 442      -9.867  16.312   2.436  1.00 95.69           O  
ATOM   3589  CG  PHE A 442     -11.867  14.438  -1.271  1.00 95.69           C  
ATOM   3590  CD1 PHE A 442     -12.695  15.000  -2.230  1.00 95.69           C  
ATOM   3591  CD2 PHE A 442     -11.102  13.328  -1.612  1.00 95.69           C  
ATOM   3592  CE1 PHE A 442     -12.773  14.461  -3.512  1.00 95.69           C  
ATOM   3593  CE2 PHE A 442     -11.172  12.781  -2.893  1.00 95.69           C  
ATOM   3594  CZ  PHE A 442     -12.008  13.352  -3.840  1.00 95.69           C  
ATOM   3595  N   GLN A 443     -11.742  17.500   2.012  1.00 94.38           N  
ATOM   3596  CA  GLN A 443     -11.852  18.016   3.375  1.00 94.38           C  
ATOM   3597  C   GLN A 443     -13.312  18.078   3.820  1.00 94.38           C  
ATOM   3598  CB  GLN A 443     -11.203  19.391   3.490  1.00 94.38           C  
ATOM   3599  O   GLN A 443     -14.219  18.141   2.986  1.00 94.38           O  
ATOM   3600  CG  GLN A 443     -11.945  20.484   2.744  1.00 94.38           C  
ATOM   3601  CD  GLN A 443     -11.336  21.859   2.959  1.00 94.38           C  
ATOM   3602  NE2 GLN A 443     -12.156  22.906   2.816  1.00 94.38           N  
ATOM   3603  OE1 GLN A 443     -10.141  21.984   3.254  1.00 94.38           O  
ATOM   3604  N   ASP A 444     -13.484  18.047   5.113  1.00 91.75           N  
ATOM   3605  CA  ASP A 444     -14.852  18.172   5.625  1.00 91.75           C  
ATOM   3606  C   ASP A 444     -15.367  19.609   5.457  1.00 91.75           C  
ATOM   3607  CB  ASP A 444     -14.906  17.766   7.098  1.00 91.75           C  
ATOM   3608  O   ASP A 444     -14.586  20.547   5.402  1.00 91.75           O  
ATOM   3609  CG  ASP A 444     -14.102  18.672   8.000  1.00 91.75           C  
ATOM   3610  OD1 ASP A 444     -13.125  19.297   7.523  1.00 91.75           O  
ATOM   3611  OD2 ASP A 444     -14.438  18.766   9.203  1.00 91.75           O  
ATOM   3612  N   LYS A 445     -16.672  19.641   5.332  1.00 84.94           N  
ATOM   3613  CA  LYS A 445     -17.297  20.953   5.230  1.00 84.94           C  
ATOM   3614  C   LYS A 445     -17.359  21.641   6.590  1.00 84.94           C  
ATOM   3615  CB  LYS A 445     -18.703  20.844   4.637  1.00 84.94           C  
ATOM   3616  O   LYS A 445     -17.891  21.094   7.551  1.00 84.94           O  
ATOM   3617  CG  LYS A 445     -19.328  22.172   4.270  1.00 84.94           C  
ATOM   3618  CD  LYS A 445     -20.719  21.984   3.650  1.00 84.94           C  
ATOM   3619  CE  LYS A 445     -21.359  23.328   3.322  1.00 84.94           C  
ATOM   3620  NZ  LYS A 445     -22.719  23.156   2.715  1.00 84.94           N  
ATOM   3621  N   VAL A 446     -16.531  22.641   6.824  1.00 71.81           N  
ATOM   3622  CA  VAL A 446     -16.641  23.391   8.070  1.00 71.81           C  
ATOM   3623  C   VAL A 446     -17.781  24.406   7.969  1.00 71.81           C  
ATOM   3624  CB  VAL A 446     -15.312  24.109   8.414  1.00 71.81           C  
ATOM   3625  O   VAL A 446     -17.953  25.031   6.930  1.00 71.81           O  
ATOM   3626  CG1 VAL A 446     -15.406  24.781   9.781  1.00 71.81           C  
ATOM   3627  CG2 VAL A 446     -14.141  23.125   8.375  1.00 71.81           C  
ATOM   3628  N   ASN A 447     -18.828  24.234   8.789  1.00 57.75           N  
ATOM   3629  CA  ASN A 447     -19.844  25.281   8.867  1.00 57.75           C  
ATOM   3630  C   ASN A 447     -19.234  26.609   9.266  1.00 57.75           C  
ATOM   3631  CB  ASN A 447     -20.953  24.875   9.844  1.00 57.75           C  
ATOM   3632  O   ASN A 447     -18.250  26.656   9.992  1.00 57.75           O  
ATOM   3633  CG  ASN A 447     -21.906  23.859   9.258  1.00 57.75           C  
ATOM   3634  ND2 ASN A 447     -22.672  23.203  10.125  1.00 57.75           N  
ATOM   3635  OD1 ASN A 447     -21.969  23.656   8.047  1.00 57.75           O  
TER    3636      ASN A 447                                                      
ATOM   3637  N   MET B   1      14.852 -12.172 -10.445  1.00 69.00           N  
ATOM   3638  CA  MET B   1      14.891 -13.633 -10.484  1.00 69.00           C  
ATOM   3639  C   MET B   1      14.125 -14.234  -9.320  1.00 69.00           C  
ATOM   3640  CB  MET B   1      16.344 -14.125 -10.469  1.00 69.00           C  
ATOM   3641  O   MET B   1      13.172 -14.992  -9.516  1.00 69.00           O  
ATOM   3642  CG  MET B   1      16.969 -14.250 -11.852  1.00 69.00           C  
ATOM   3643  SD  MET B   1      18.531 -15.203 -11.828  1.00 69.00           S  
ATOM   3644  CE  MET B   1      19.703 -13.883 -11.438  1.00 69.00           C  
ATOM   3645  N   ALA B   2      14.438 -13.734  -8.102  1.00 81.25           N  
ATOM   3646  CA  ALA B   2      13.820 -14.367  -6.941  1.00 81.25           C  
ATOM   3647  C   ALA B   2      12.320 -14.086  -6.895  1.00 81.25           C  
ATOM   3648  CB  ALA B   2      14.492 -13.891  -5.656  1.00 81.25           C  
ATOM   3649  O   ALA B   2      11.523 -14.977  -6.574  1.00 81.25           O  
ATOM   3650  N   ASP B   3      11.922 -12.984  -7.336  1.00 86.00           N  
ATOM   3651  CA  ASP B   3      10.500 -12.641  -7.332  1.00 86.00           C  
ATOM   3652  C   ASP B   3       9.750 -13.398  -8.422  1.00 86.00           C  
ATOM   3653  CB  ASP B   3      10.320 -11.133  -7.516  1.00 86.00           C  
ATOM   3654  O   ASP B   3       8.594 -13.797  -8.227  1.00 86.00           O  
ATOM   3655  CG  ASP B   3      10.695 -10.336  -6.281  1.00 86.00           C  
ATOM   3656  OD1 ASP B   3       9.898 -10.289  -5.316  1.00 86.00           O  
ATOM   3657  OD2 ASP B   3      11.789  -9.734  -6.277  1.00 86.00           O  
ATOM   3658  N   GLU B   4      10.406 -13.672  -9.516  1.00 84.56           N  
ATOM   3659  CA  GLU B   4       9.797 -14.453 -10.586  1.00 84.56           C  
ATOM   3660  C   GLU B   4       9.555 -15.891 -10.156  1.00 84.56           C  
ATOM   3661  CB  GLU B   4      10.672 -14.422 -11.844  1.00 84.56           C  
ATOM   3662  O   GLU B   4       8.523 -16.484 -10.484  1.00 84.56           O  
ATOM   3663  CG  GLU B   4      10.703 -13.070 -12.539  1.00 84.56           C  
ATOM   3664  CD  GLU B   4      11.586 -13.047 -13.773  1.00 84.56           C  
ATOM   3665  OE1 GLU B   4      11.688 -11.984 -14.438  1.00 84.56           O  
ATOM   3666  OE2 GLU B   4      12.188 -14.102 -14.086  1.00 84.56           O  
ATOM   3667  N   GLU B   5      10.531 -16.391  -9.391  1.00 86.38           N  
ATOM   3668  CA  GLU B   5      10.367 -17.750  -8.867  1.00 86.38           C  
ATOM   3669  C   GLU B   5       9.203 -17.828  -7.887  1.00 86.38           C  
ATOM   3670  CB  GLU B   5      11.656 -18.219  -8.188  1.00 86.38           C  
ATOM   3671  O   GLU B   5       8.430 -18.781  -7.914  1.00 86.38           O  
ATOM   3672  CG  GLU B   5      12.789 -18.531  -9.156  1.00 86.38           C  
ATOM   3673  CD  GLU B   5      14.078 -18.953  -8.469  1.00 86.38           C  
ATOM   3674  OE1 GLU B   5      15.094 -19.156  -9.164  1.00 86.38           O  
ATOM   3675  OE2 GLU B   5      14.062 -19.062  -7.223  1.00 86.38           O  
ATOM   3676  N   LEU B   6       9.172 -16.859  -7.113  1.00 88.81           N  
ATOM   3677  CA  LEU B   6       8.078 -16.812  -6.156  1.00 88.81           C  
ATOM   3678  C   LEU B   6       6.734 -16.703  -6.867  1.00 88.81           C  
ATOM   3679  CB  LEU B   6       8.258 -15.641  -5.188  1.00 88.81           C  
ATOM   3680  O   LEU B   6       5.758 -17.344  -6.473  1.00 88.81           O  
ATOM   3681  CG  LEU B   6       7.328 -15.609  -3.975  1.00 88.81           C  
ATOM   3682  CD1 LEU B   6       7.559 -16.844  -3.104  1.00 88.81           C  
ATOM   3683  CD2 LEU B   6       7.535 -14.336  -3.170  1.00 88.81           C  
ATOM   3684  N   GLU B   7       6.676 -15.961  -7.918  1.00 88.19           N  
ATOM   3685  CA  GLU B   7       5.453 -15.812  -8.703  1.00 88.19           C  
ATOM   3686  C   GLU B   7       5.078 -17.109  -9.398  1.00 88.19           C  
ATOM   3687  CB  GLU B   7       5.617 -14.695  -9.742  1.00 88.19           C  
ATOM   3688  O   GLU B   7       3.898 -17.453  -9.492  1.00 88.19           O  
ATOM   3689  CG  GLU B   7       4.328 -14.336 -10.461  1.00 88.19           C  
ATOM   3690  CD  GLU B   7       3.258 -13.773  -9.539  1.00 88.19           C  
ATOM   3691  OE1 GLU B   7       2.062 -13.797  -9.906  1.00 88.19           O  
ATOM   3692  OE2 GLU B   7       3.621 -13.305  -8.438  1.00 88.19           O  
ATOM   3693  N   ALA B   8       6.074 -17.812  -9.828  1.00 87.81           N  
ATOM   3694  CA  ALA B   8       5.828 -19.109 -10.453  1.00 87.81           C  
ATOM   3695  C   ALA B   8       5.234 -20.094  -9.445  1.00 87.81           C  
ATOM   3696  CB  ALA B   8       7.121 -19.672 -11.039  1.00 87.81           C  
ATOM   3697  O   ALA B   8       4.316 -20.859  -9.781  1.00 87.81           O  
ATOM   3698  N   LEU B   9       5.762 -20.078  -8.273  1.00 88.62           N  
ATOM   3699  CA  LEU B   9       5.227 -20.938  -7.227  1.00 88.62           C  
ATOM   3700  C   LEU B   9       3.787 -20.562  -6.891  1.00 88.62           C  
ATOM   3701  CB  LEU B   9       6.094 -20.844  -5.965  1.00 88.62           C  
ATOM   3702  O   LEU B   9       2.945 -21.438  -6.695  1.00 88.62           O  
ATOM   3703  CG  LEU B   9       7.438 -21.578  -6.012  1.00 88.62           C  
ATOM   3704  CD1 LEU B   9       8.281 -21.219  -4.793  1.00 88.62           C  
ATOM   3705  CD2 LEU B   9       7.219 -23.094  -6.094  1.00 88.62           C  
ATOM   3706  N   ARG B  10       3.545 -19.328  -6.844  1.00 87.44           N  
ATOM   3707  CA  ARG B  10       2.188 -18.859  -6.578  1.00 87.44           C  
ATOM   3708  C   ARG B  10       1.225 -19.328  -7.664  1.00 87.44           C  
ATOM   3709  CB  ARG B  10       2.150 -17.328  -6.473  1.00 87.44           C  
ATOM   3710  O   ARG B  10       0.122 -19.797  -7.363  1.00 87.44           O  
ATOM   3711  CG  ARG B  10       2.682 -16.797  -5.156  1.00 87.44           C  
ATOM   3712  CD  ARG B  10       2.611 -15.273  -5.098  1.00 87.44           C  
ATOM   3713  NE  ARG B  10       3.227 -14.750  -3.881  1.00 87.44           N  
ATOM   3714  NH1 ARG B  10       3.268 -12.555  -4.598  1.00 87.44           N  
ATOM   3715  NH2 ARG B  10       4.082 -13.109  -2.529  1.00 87.44           N  
ATOM   3716  CZ  ARG B  10       3.525 -13.477  -3.672  1.00 87.44           C  
ATOM   3717  N   ARG B  11       1.603 -19.219  -8.867  1.00 87.12           N  
ATOM   3718  CA  ARG B  11       0.771 -19.641  -9.984  1.00 87.12           C  
ATOM   3719  C   ARG B  11       0.504 -21.141  -9.922  1.00 87.12           C  
ATOM   3720  CB  ARG B  11       1.433 -19.281 -11.312  1.00 87.12           C  
ATOM   3721  O   ARG B  11      -0.612 -21.594 -10.188  1.00 87.12           O  
ATOM   3722  CG  ARG B  11       1.377 -17.812 -11.656  1.00 87.12           C  
ATOM   3723  CD  ARG B  11       2.002 -17.516 -13.008  1.00 87.12           C  
ATOM   3724  NE  ARG B  11       2.086 -16.078 -13.266  1.00 87.12           N  
ATOM   3725  NH1 ARG B  11       3.199 -16.297 -15.281  1.00 87.12           N  
ATOM   3726  NH2 ARG B  11       2.674 -14.211 -14.469  1.00 87.12           N  
ATOM   3727  CZ  ARG B  11       2.652 -15.531 -14.336  1.00 87.12           C  
ATOM   3728  N   GLN B  12       1.527 -21.859  -9.562  1.00 87.31           N  
ATOM   3729  CA  GLN B  12       1.370 -23.297  -9.406  1.00 87.31           C  
ATOM   3730  C   GLN B  12       0.382 -23.625  -8.289  1.00 87.31           C  
ATOM   3731  CB  GLN B  12       2.721 -23.953  -9.125  1.00 87.31           C  
ATOM   3732  O   GLN B  12      -0.484 -24.484  -8.461  1.00 87.31           O  
ATOM   3733  CG  GLN B  12       2.674 -25.484  -9.125  1.00 87.31           C  
ATOM   3734  CD  GLN B  12       4.023 -26.109  -8.828  1.00 87.31           C  
ATOM   3735  NE2 GLN B  12       4.043 -27.422  -8.680  1.00 87.31           N  
ATOM   3736  OE1 GLN B  12       5.039 -25.406  -8.742  1.00 87.31           O  
ATOM   3737  N   ARG B  13       0.459 -22.953  -7.227  1.00 86.44           N  
ATOM   3738  CA  ARG B  13      -0.447 -23.188  -6.109  1.00 86.44           C  
ATOM   3739  C   ARG B  13      -1.882 -22.828  -6.484  1.00 86.44           C  
ATOM   3740  CB  ARG B  13      -0.008 -22.375  -4.887  1.00 86.44           C  
ATOM   3741  O   ARG B  13      -2.820 -23.531  -6.105  1.00 86.44           O  
ATOM   3742  CG  ARG B  13      -0.835 -22.656  -3.639  1.00 86.44           C  
ATOM   3743  CD  ARG B  13      -0.706 -24.094  -3.180  1.00 86.44           C  
ATOM   3744  NE  ARG B  13      -1.512 -24.359  -1.990  1.00 86.44           N  
ATOM   3745  NH1 ARG B  13      -1.040 -26.609  -1.915  1.00 86.44           N  
ATOM   3746  NH2 ARG B  13      -2.410 -25.672  -0.337  1.00 86.44           N  
ATOM   3747  CZ  ARG B  13      -1.652 -25.547  -1.417  1.00 86.44           C  
ATOM   3748  N   LEU B  14      -1.995 -21.766  -7.188  1.00 86.12           N  
ATOM   3749  CA  LEU B  14      -3.324 -21.359  -7.625  1.00 86.12           C  
ATOM   3750  C   LEU B  14      -3.938 -22.391  -8.555  1.00 86.12           C  
ATOM   3751  CB  LEU B  14      -3.258 -20.000  -8.328  1.00 86.12           C  
ATOM   3752  O   LEU B  14      -5.133 -22.688  -8.469  1.00 86.12           O  
ATOM   3753  CG  LEU B  14      -3.086 -18.766  -7.426  1.00 86.12           C  
ATOM   3754  CD1 LEU B  14      -2.857 -17.516  -8.273  1.00 86.12           C  
ATOM   3755  CD2 LEU B  14      -4.301 -18.594  -6.523  1.00 86.12           C  
ATOM   3756  N   ALA B  15      -3.143 -22.969  -9.359  1.00 85.25           N  
ATOM   3757  CA  ALA B  15      -3.611 -24.031 -10.250  1.00 85.25           C  
ATOM   3758  C   ALA B  15      -4.031 -25.266  -9.461  1.00 85.25           C  
ATOM   3759  CB  ALA B  15      -2.529 -24.391 -11.266  1.00 85.25           C  
ATOM   3760  O   ALA B  15      -5.047 -25.891  -9.773  1.00 85.25           O  
ATOM   3761  N   GLU B  16      -3.299 -25.516  -8.422  1.00 83.88           N  
ATOM   3762  CA  GLU B  16      -3.629 -26.656  -7.570  1.00 83.88           C  
ATOM   3763  C   GLU B  16      -4.945 -26.422  -6.832  1.00 83.88           C  
ATOM   3764  CB  GLU B  16      -2.502 -26.922  -6.566  1.00 83.88           C  
ATOM   3765  O   GLU B  16      -5.758 -27.344  -6.699  1.00 83.88           O  
ATOM   3766  CG  GLU B  16      -1.246 -27.516  -7.195  1.00 83.88           C  
ATOM   3767  CD  GLU B  16      -0.092 -27.641  -6.215  1.00 83.88           C  
ATOM   3768  OE1 GLU B  16       1.009 -28.078  -6.629  1.00 83.88           O  
ATOM   3769  OE2 GLU B  16      -0.292 -27.328  -5.023  1.00 83.88           O  
ATOM   3770  N   LEU B  17      -5.078 -25.266  -6.371  1.00 83.50           N  
ATOM   3771  CA  LEU B  17      -6.305 -24.922  -5.660  1.00 83.50           C  
ATOM   3772  C   LEU B  17      -7.512 -25.000  -6.590  1.00 83.50           C  
ATOM   3773  CB  LEU B  17      -6.203 -23.531  -5.047  1.00 83.50           C  
ATOM   3774  O   LEU B  17      -8.586 -25.453  -6.188  1.00 83.50           O  
ATOM   3775  CG  LEU B  17      -5.391 -23.406  -3.756  1.00 83.50           C  
ATOM   3776  CD1 LEU B  17      -5.258 -21.953  -3.346  1.00 83.50           C  
ATOM   3777  CD2 LEU B  17      -6.035 -24.219  -2.643  1.00 83.50           C  
ATOM   3778  N   GLN B  18      -7.359 -24.531  -7.754  1.00 84.19           N  
ATOM   3779  CA  GLN B  18      -8.430 -24.609  -8.734  1.00 84.19           C  
ATOM   3780  C   GLN B  18      -8.797 -26.047  -9.047  1.00 84.19           C  
ATOM   3781  CB  GLN B  18      -8.031 -23.875 -10.023  1.00 84.19           C  
ATOM   3782  O   GLN B  18      -9.977 -26.391  -9.195  1.00 84.19           O  
ATOM   3783  CG  GLN B  18      -9.195 -23.625 -10.969  1.00 84.19           C  
ATOM   3784  CD  GLN B  18      -8.805 -22.766 -12.164  1.00 84.19           C  
ATOM   3785  NE2 GLN B  18      -9.781 -22.453 -13.008  1.00 84.19           N  
ATOM   3786  OE1 GLN B  18      -7.641 -22.406 -12.328  1.00 84.19           O  
ATOM   3787  N   ALA B  19      -7.809 -26.828  -9.070  1.00 81.19           N  
ATOM   3788  CA  ALA B  19      -8.016 -28.234  -9.352  1.00 81.19           C  
ATOM   3789  C   ALA B  19      -8.742 -28.922  -8.195  1.00 81.19           C  
ATOM   3790  CB  ALA B  19      -6.688 -28.938  -9.625  1.00 81.19           C  
ATOM   3791  O   ALA B  19      -9.602 -29.781  -8.414  1.00 81.19           O  
ATOM   3792  N   LYS B  20      -8.430 -28.438  -7.012  1.00 81.00           N  
ATOM   3793  CA  LYS B  20      -9.023 -29.047  -5.824  1.00 81.00           C  
ATOM   3794  C   LYS B  20     -10.484 -28.656  -5.672  1.00 81.00           C  
ATOM   3795  CB  LYS B  20      -8.234 -28.656  -4.570  1.00 81.00           C  
ATOM   3796  O   LYS B  20     -11.312 -29.453  -5.238  1.00 81.00           O  
ATOM   3797  CG  LYS B  20      -8.531 -29.516  -3.355  1.00 81.00           C  
ATOM   3798  CD  LYS B  20      -7.688 -29.109  -2.156  1.00 81.00           C  
ATOM   3799  CE  LYS B  20      -8.062 -29.891  -0.909  1.00 81.00           C  
ATOM   3800  NZ  LYS B  20      -7.289 -29.438   0.286  1.00 81.00           N  
ATOM   3801  N   HIS B  21     -10.867 -27.391  -5.980  1.00 76.81           N  
ATOM   3802  CA  HIS B  21     -12.219 -26.891  -5.734  1.00 76.81           C  
ATOM   3803  C   HIS B  21     -13.031 -26.844  -7.023  1.00 76.81           C  
ATOM   3804  CB  HIS B  21     -12.164 -25.516  -5.082  1.00 76.81           C  
ATOM   3805  O   HIS B  21     -14.227 -26.547  -6.992  1.00 76.81           O  
ATOM   3806  CG  HIS B  21     -11.703 -25.531  -3.662  1.00 76.81           C  
ATOM   3807  CD2 HIS B  21     -12.398 -25.531  -2.500  1.00 76.81           C  
ATOM   3808  ND1 HIS B  21     -10.367 -25.562  -3.314  1.00 76.81           N  
ATOM   3809  CE1 HIS B  21     -10.266 -25.562  -1.996  1.00 76.81           C  
ATOM   3810  NE2 HIS B  21     -11.484 -25.547  -1.479  1.00 76.81           N  
ATOM   3811  N   GLY B  22     -12.555 -26.734  -8.273  1.00 62.00           N  
ATOM   3812  CA  GLY B  22     -13.289 -26.672  -9.531  1.00 62.00           C  
ATOM   3813  C   GLY B  22     -14.023 -27.953  -9.852  1.00 62.00           C  
ATOM   3814  O   GLY B  22     -13.656 -29.031  -9.367  1.00 62.00           O  
ATOM   3815  N   ASP B  23     -15.461 -27.922 -10.242  1.00 52.91           N  
ATOM   3816  CA  ASP B  23     -16.141 -29.016 -10.938  1.00 52.91           C  
ATOM   3817  C   ASP B  23     -15.281 -29.547 -12.086  1.00 52.91           C  
ATOM   3818  CB  ASP B  23     -17.500 -28.547 -11.469  1.00 52.91           C  
ATOM   3819  O   ASP B  23     -14.602 -28.766 -12.773  1.00 52.91           O  
ATOM   3820  CG  ASP B  23     -18.562 -29.625 -11.367  1.00 52.91           C  
ATOM   3821  OD1 ASP B  23     -18.250 -30.781 -11.023  1.00 52.91           O  
ATOM   3822  OD2 ASP B  23     -19.750 -29.297 -11.625  1.00 52.91           O  
ATOM   3823  N   PRO B  24     -14.992 -30.828 -12.352  1.00 48.62           N  
ATOM   3824  CA  PRO B  24     -14.234 -31.391 -13.469  1.00 48.62           C  
ATOM   3825  C   PRO B  24     -14.539 -30.703 -14.797  1.00 48.62           C  
ATOM   3826  CB  PRO B  24     -14.680 -32.844 -13.500  1.00 48.62           C  
ATOM   3827  O   PRO B  24     -13.680 -30.672 -15.688  1.00 48.62           O  
ATOM   3828  CG  PRO B  24     -15.688 -32.969 -12.406  1.00 48.62           C  
ATOM   3829  CD  PRO B  24     -15.883 -31.609 -11.789  1.00 48.62           C  
ATOM   3830  N   GLY B  25     -15.773 -30.344 -15.273  1.00 47.91           N  
ATOM   3831  CA  GLY B  25     -16.203 -29.750 -16.531  1.00 47.91           C  
ATOM   3832  C   GLY B  25     -15.727 -28.312 -16.703  1.00 47.91           C  
ATOM   3833  O   GLY B  25     -15.312 -27.922 -17.797  1.00 47.91           O  
ATOM   3834  N   ASP B  26     -15.898 -27.312 -15.898  1.00 48.19           N  
ATOM   3835  CA  ASP B  26     -15.539 -25.906 -16.000  1.00 48.19           C  
ATOM   3836  C   ASP B  26     -14.039 -25.703 -15.797  1.00 48.19           C  
ATOM   3837  CB  ASP B  26     -16.328 -25.078 -14.984  1.00 48.19           C  
ATOM   3838  O   ASP B  26     -13.438 -24.812 -16.406  1.00 48.19           O  
ATOM   3839  CG  ASP B  26     -17.141 -23.969 -15.633  1.00 48.19           C  
ATOM   3840  OD1 ASP B  26     -17.047 -23.781 -16.859  1.00 48.19           O  
ATOM   3841  OD2 ASP B  26     -17.875 -23.266 -14.898  1.00 48.19           O  
ATOM   3842  N   ALA B  27     -13.305 -26.375 -15.031  1.00 47.97           N  
ATOM   3843  CA  ALA B  27     -11.844 -26.453 -14.969  1.00 47.97           C  
ATOM   3844  C   ALA B  27     -11.258 -26.922 -16.297  1.00 47.97           C  
ATOM   3845  CB  ALA B  27     -11.406 -27.375 -13.828  1.00 47.97           C  
ATOM   3846  O   ALA B  27     -10.195 -26.453 -16.703  1.00 47.97           O  
ATOM   3847  N   ALA B  28     -11.906 -27.828 -16.953  1.00 48.19           N  
ATOM   3848  CA  ALA B  28     -11.547 -28.250 -18.312  1.00 48.19           C  
ATOM   3849  C   ALA B  28     -11.641 -27.094 -19.297  1.00 48.19           C  
ATOM   3850  CB  ALA B  28     -12.438 -29.406 -18.750  1.00 48.19           C  
ATOM   3851  O   ALA B  28     -10.812 -26.984 -20.203  1.00 48.19           O  
ATOM   3852  N   GLN B  29     -12.625 -26.219 -19.219  1.00 47.31           N  
ATOM   3853  CA  GLN B  29     -12.734 -25.062 -20.094  1.00 47.31           C  
ATOM   3854  C   GLN B  29     -11.680 -24.016 -19.766  1.00 47.31           C  
ATOM   3855  CB  GLN B  29     -14.133 -24.453 -20.016  1.00 47.31           C  
ATOM   3856  O   GLN B  29     -11.117 -23.375 -20.656  1.00 47.31           O  
ATOM   3857  CG  GLN B  29     -14.797 -24.234 -21.375  1.00 47.31           C  
ATOM   3858  CD  GLN B  29     -16.188 -23.656 -21.250  1.00 47.31           C  
ATOM   3859  NE2 GLN B  29     -16.750 -23.219 -22.375  1.00 47.31           N  
ATOM   3860  OE1 GLN B  29     -16.766 -23.609 -20.172  1.00 47.31           O  
ATOM   3861  N   GLN B  30     -11.352 -23.750 -18.547  1.00 48.59           N  
ATOM   3862  CA  GLN B  30     -10.250 -22.859 -18.188  1.00 48.59           C  
ATOM   3863  C   GLN B  30      -8.898 -23.500 -18.516  1.00 48.59           C  
ATOM   3864  CB  GLN B  30     -10.312 -22.500 -16.703  1.00 48.59           C  
ATOM   3865  O   GLN B  30      -7.984 -22.828 -18.984  1.00 48.59           O  
ATOM   3866  CG  GLN B  30     -11.094 -21.219 -16.422  1.00 48.59           C  
ATOM   3867  CD  GLN B  30     -10.914 -20.719 -15.000  1.00 48.59           C  
ATOM   3868  NE2 GLN B  30     -11.398 -19.516 -14.727  1.00 48.59           N  
ATOM   3869  OE1 GLN B  30     -10.336 -21.422 -14.148  1.00 48.59           O  
ATOM   3870  N   GLU B  31      -8.758 -24.812 -18.219  1.00 49.53           N  
ATOM   3871  CA  GLU B  31      -7.613 -25.562 -18.750  1.00 49.53           C  
ATOM   3872  C   GLU B  31      -7.578 -25.500 -20.266  1.00 49.53           C  
ATOM   3873  CB  GLU B  31      -7.652 -27.016 -18.266  1.00 49.53           C  
ATOM   3874  O   GLU B  31      -6.504 -25.406 -20.875  1.00 49.53           O  
ATOM   3875  CG  GLU B  31      -6.281 -27.594 -17.953  1.00 49.53           C  
ATOM   3876  CD  GLU B  31      -6.340 -29.016 -17.438  1.00 49.53           C  
ATOM   3877  OE1 GLU B  31      -5.270 -29.656 -17.281  1.00 49.53           O  
ATOM   3878  OE2 GLU B  31      -7.465 -29.516 -17.188  1.00 49.53           O  
ATOM   3879  N   ALA B  32      -8.742 -25.531 -20.922  1.00 54.97           N  
ATOM   3880  CA  ALA B  32      -8.812 -25.391 -22.375  1.00 54.97           C  
ATOM   3881  C   ALA B  32      -8.406 -23.984 -22.797  1.00 54.97           C  
ATOM   3882  CB  ALA B  32     -10.219 -25.703 -22.859  1.00 54.97           C  
ATOM   3883  O   ALA B  32      -7.664 -23.812 -23.766  1.00 54.97           O  
ATOM   3884  N   LYS B  33      -8.852 -23.000 -22.078  1.00 54.97           N  
ATOM   3885  CA  LYS B  33      -8.422 -21.625 -22.375  1.00 54.97           C  
ATOM   3886  C   LYS B  33      -6.941 -21.438 -22.047  1.00 54.97           C  
ATOM   3887  CB  LYS B  33      -9.266 -20.625 -21.594  1.00 54.97           C  
ATOM   3888  O   LYS B  33      -6.211 -20.797 -22.812  1.00 54.97           O  
ATOM   3889  CG  LYS B  33     -10.492 -20.125 -22.359  1.00 54.97           C  
ATOM   3890  CD  LYS B  33     -11.258 -19.078 -21.547  1.00 54.97           C  
ATOM   3891  CE  LYS B  33     -12.531 -18.641 -22.281  1.00 54.97           C  
ATOM   3892  NZ  LYS B  33     -13.336 -17.688 -21.453  1.00 54.97           N  
ATOM   3893  N   HIS B  34      -6.539 -21.969 -20.828  1.00 53.53           N  
ATOM   3894  CA  HIS B  34      -5.105 -21.984 -20.562  1.00 53.53           C  
ATOM   3895  C   HIS B  34      -4.352 -22.812 -21.594  1.00 53.53           C  
ATOM   3896  CB  HIS B  34      -4.828 -22.531 -19.156  1.00 53.53           C  
ATOM   3897  O   HIS B  34      -3.281 -22.406 -22.062  1.00 53.53           O  
ATOM   3898  CG  HIS B  34      -3.578 -21.984 -18.531  1.00 53.53           C  
ATOM   3899  CD2 HIS B  34      -3.377 -20.938 -17.703  1.00 53.53           C  
ATOM   3900  ND1 HIS B  34      -2.338 -22.547 -18.766  1.00 53.53           N  
ATOM   3901  CE1 HIS B  34      -1.427 -21.859 -18.094  1.00 53.53           C  
ATOM   3902  NE2 HIS B  34      -2.031 -20.875 -17.438  1.00 53.53           N  
ATOM   3903  N   ARG B  35      -4.918 -23.953 -21.906  1.00 57.84           N  
ATOM   3904  CA  ARG B  35      -4.320 -24.750 -22.969  1.00 57.84           C  
ATOM   3905  C   ARG B  35      -4.316 -23.984 -24.297  1.00 57.84           C  
ATOM   3906  CB  ARG B  35      -5.062 -26.078 -23.125  1.00 57.84           C  
ATOM   3907  O   ARG B  35      -3.342 -24.047 -25.047  1.00 57.84           O  
ATOM   3908  CG  ARG B  35      -4.379 -27.250 -22.453  1.00 57.84           C  
ATOM   3909  CD  ARG B  35      -5.090 -28.562 -22.734  1.00 57.84           C  
ATOM   3910  NE  ARG B  35      -5.227 -29.375 -21.531  1.00 57.84           N  
ATOM   3911  NH1 ARG B  35      -6.359 -31.094 -22.578  1.00 57.84           N  
ATOM   3912  NH2 ARG B  35      -5.895 -31.219 -20.344  1.00 57.84           N  
ATOM   3913  CZ  ARG B  35      -5.828 -30.562 -21.484  1.00 57.84           C  
ATOM   3914  N   GLU B  36      -5.438 -23.266 -24.578  1.00 59.25           N  
ATOM   3915  CA  GLU B  36      -5.457 -22.438 -25.781  1.00 59.25           C  
ATOM   3916  C   GLU B  36      -4.438 -21.297 -25.672  1.00 59.25           C  
ATOM   3917  CB  GLU B  36      -6.859 -21.859 -26.016  1.00 59.25           C  
ATOM   3918  O   GLU B  36      -3.740 -21.000 -26.641  1.00 59.25           O  
ATOM   3919  CG  GLU B  36      -7.055 -21.266 -27.406  1.00 59.25           C  
ATOM   3920  CD  GLU B  36      -8.430 -20.656 -27.594  1.00 59.25           C  
ATOM   3921  OE1 GLU B  36      -8.664 -20.000 -28.641  1.00 59.25           O  
ATOM   3922  OE2 GLU B  36      -9.289 -20.812 -26.703  1.00 59.25           O  
ATOM   3923  N   ALA B  37      -4.324 -20.766 -24.469  1.00 62.19           N  
ATOM   3924  CA  ALA B  37      -3.320 -19.719 -24.281  1.00 62.19           C  
ATOM   3925  C   ALA B  37      -1.909 -20.297 -24.359  1.00 62.19           C  
ATOM   3926  CB  ALA B  37      -3.525 -19.016 -22.938  1.00 62.19           C  
ATOM   3927  O   ALA B  37      -1.018 -19.688 -24.953  1.00 62.19           O  
ATOM   3928  N   GLU B  38      -1.732 -21.391 -23.688  1.00 63.09           N  
ATOM   3929  CA  GLU B  38      -0.457 -22.078 -23.859  1.00 63.09           C  
ATOM   3930  C   GLU B  38      -0.213 -22.453 -25.312  1.00 63.09           C  
ATOM   3931  CB  GLU B  38      -0.407 -23.328 -22.984  1.00 63.09           C  
ATOM   3932  O   GLU B  38       0.913 -22.344 -25.812  1.00 63.09           O  
ATOM   3933  CG  GLU B  38       0.297 -23.125 -21.656  1.00 63.09           C  
ATOM   3934  CD  GLU B  38       0.621 -24.438 -20.938  1.00 63.09           C  
ATOM   3935  OE1 GLU B  38       1.393 -24.406 -19.953  1.00 63.09           O  
ATOM   3936  OE2 GLU B  38       0.099 -25.484 -21.359  1.00 63.09           O  
ATOM   3937  N   MET B  39      -1.343 -22.938 -25.938  1.00 67.38           N  
ATOM   3938  CA  MET B  39      -1.224 -23.234 -27.359  1.00 67.38           C  
ATOM   3939  C   MET B  39      -0.899 -21.969 -28.141  1.00 67.38           C  
ATOM   3940  CB  MET B  39      -2.512 -23.859 -27.891  1.00 67.38           C  
ATOM   3941  O   MET B  39      -0.042 -21.984 -29.031  1.00 67.38           O  
ATOM   3942  CG  MET B  39      -2.295 -24.812 -29.062  1.00 67.38           C  
ATOM   3943  SD  MET B  39      -3.859 -25.562 -29.656  1.00 67.38           S  
ATOM   3944  CE  MET B  39      -3.273 -27.219 -30.078  1.00 67.38           C  
ATOM   3945  N   ARG B  40      -1.507 -20.875 -27.812  1.00 69.31           N  
ATOM   3946  CA  ARG B  40      -1.208 -19.609 -28.469  1.00 69.31           C  
ATOM   3947  C   ARG B  40       0.238 -19.188 -28.219  1.00 69.31           C  
ATOM   3948  CB  ARG B  40      -2.158 -18.516 -27.969  1.00 69.31           C  
ATOM   3949  O   ARG B  40       0.942 -18.781 -29.141  1.00 69.31           O  
ATOM   3950  CG  ARG B  40      -3.400 -18.344 -28.828  1.00 69.31           C  
ATOM   3951  CD  ARG B  40      -4.262 -17.172 -28.344  1.00 69.31           C  
ATOM   3952  NE  ARG B  40      -5.504 -17.078 -29.109  1.00 69.31           N  
ATOM   3953  NH1 ARG B  40      -6.270 -15.195 -28.016  1.00 69.31           N  
ATOM   3954  NH2 ARG B  40      -7.520 -16.141 -29.688  1.00 69.31           N  
ATOM   3955  CZ  ARG B  40      -6.426 -16.141 -28.938  1.00 69.31           C  
ATOM   3956  N   ASN B  41       0.656 -19.328 -26.922  1.00 68.25           N  
ATOM   3957  CA  ASN B  41       2.043 -18.984 -26.609  1.00 68.25           C  
ATOM   3958  C   ASN B  41       3.016 -19.938 -27.297  1.00 68.25           C  
ATOM   3959  CB  ASN B  41       2.273 -18.984 -25.109  1.00 68.25           C  
ATOM   3960  O   ASN B  41       4.090 -19.531 -27.734  1.00 68.25           O  
ATOM   3961  CG  ASN B  41       1.912 -17.672 -24.453  1.00 68.25           C  
ATOM   3962  ND2 ASN B  41       1.665 -17.703 -23.156  1.00 68.25           N  
ATOM   3963  OD1 ASN B  41       1.854 -16.625 -25.125  1.00 68.25           O  
ATOM   3964  N   SER B  42       2.562 -21.125 -27.266  1.00 72.62           N  
ATOM   3965  CA  SER B  42       3.400 -22.094 -27.953  1.00 72.62           C  
ATOM   3966  C   SER B  42       3.512 -21.781 -29.438  1.00 72.62           C  
ATOM   3967  CB  SER B  42       2.842 -23.516 -27.766  1.00 72.62           C  
ATOM   3968  O   SER B  42       4.594 -21.859 -30.016  1.00 72.62           O  
ATOM   3969  OG  SER B  42       3.027 -24.281 -28.953  1.00 72.62           O  
ATOM   3970  N   ILE B  43       2.385 -21.406 -30.109  1.00 75.94           N  
ATOM   3971  CA  ILE B  43       2.420 -21.047 -31.516  1.00 75.94           C  
ATOM   3972  C   ILE B  43       3.273 -19.797 -31.719  1.00 75.94           C  
ATOM   3973  CB  ILE B  43       0.998 -20.828 -32.094  1.00 75.94           C  
ATOM   3974  O   ILE B  43       4.102 -19.734 -32.625  1.00 75.94           O  
ATOM   3975  CG1 ILE B  43       0.199 -22.125 -32.062  1.00 75.94           C  
ATOM   3976  CG2 ILE B  43       1.063 -20.234 -33.500  1.00 75.94           C  
ATOM   3977  CD1 ILE B  43      -1.257 -21.969 -32.469  1.00 75.94           C  
ATOM   3978  N   LEU B  44       3.164 -18.891 -30.781  1.00 76.94           N  
ATOM   3979  CA  LEU B  44       3.934 -17.656 -30.906  1.00 76.94           C  
ATOM   3980  C   LEU B  44       5.422 -17.922 -30.703  1.00 76.94           C  
ATOM   3981  CB  LEU B  44       3.449 -16.609 -29.891  1.00 76.94           C  
ATOM   3982  O   LEU B  44       6.262 -17.328 -31.391  1.00 76.94           O  
ATOM   3983  CG  LEU B  44       2.125 -15.914 -30.219  1.00 76.94           C  
ATOM   3984  CD1 LEU B  44       1.625 -15.133 -29.016  1.00 76.94           C  
ATOM   3985  CD2 LEU B  44       2.285 -15.000 -31.422  1.00 76.94           C  
ATOM   3986  N   ALA B  45       5.699 -18.812 -29.766  1.00 72.69           N  
ATOM   3987  CA  ALA B  45       7.098 -19.188 -29.547  1.00 72.69           C  
ATOM   3988  C   ALA B  45       7.684 -19.875 -30.781  1.00 72.69           C  
ATOM   3989  CB  ALA B  45       7.227 -20.094 -28.328  1.00 72.69           C  
ATOM   3990  O   ALA B  45       8.891 -19.781 -31.031  1.00 72.69           O  
ATOM   3991  N   GLN B  46       6.746 -20.500 -31.406  1.00 75.75           N  
ATOM   3992  CA  GLN B  46       7.207 -21.203 -32.594  1.00 75.75           C  
ATOM   3993  C   GLN B  46       7.359 -20.266 -33.781  1.00 75.75           C  
ATOM   3994  CB  GLN B  46       6.246 -22.344 -32.938  1.00 75.75           C  
ATOM   3995  O   GLN B  46       8.211 -20.484 -34.656  1.00 75.75           O  
ATOM   3996  CG  GLN B  46       6.500 -23.625 -32.156  1.00 75.75           C  
ATOM   3997  CD  GLN B  46       5.516 -24.734 -32.500  1.00 75.75           C  
ATOM   3998  NE2 GLN B  46       5.734 -25.922 -31.938  1.00 75.75           N  
ATOM   3999  OE1 GLN B  46       4.566 -24.516 -33.250  1.00 75.75           O  
ATOM   4000  N   VAL B  47       6.547 -19.281 -33.812  1.00 78.62           N  
ATOM   4001  CA  VAL B  47       6.523 -18.453 -35.000  1.00 78.62           C  
ATOM   4002  C   VAL B  47       7.398 -17.219 -34.812  1.00 78.62           C  
ATOM   4003  CB  VAL B  47       5.082 -18.031 -35.375  1.00 78.62           C  
ATOM   4004  O   VAL B  47       7.848 -16.594 -35.781  1.00 78.62           O  
ATOM   4005  CG1 VAL B  47       5.059 -17.297 -36.719  1.00 78.62           C  
ATOM   4006  CG2 VAL B  47       4.160 -19.250 -35.406  1.00 78.62           C  
ATOM   4007  N   LEU B  48       7.750 -16.922 -33.562  1.00 78.62           N  
ATOM   4008  CA  LEU B  48       8.531 -15.719 -33.281  1.00 78.62           C  
ATOM   4009  C   LEU B  48       9.930 -16.078 -32.781  1.00 78.62           C  
ATOM   4010  CB  LEU B  48       7.824 -14.852 -32.219  1.00 78.62           C  
ATOM   4011  O   LEU B  48      10.102 -17.047 -32.031  1.00 78.62           O  
ATOM   4012  CG  LEU B  48       6.504 -14.211 -32.656  1.00 78.62           C  
ATOM   4013  CD1 LEU B  48       5.738 -13.703 -31.438  1.00 78.62           C  
ATOM   4014  CD2 LEU B  48       6.750 -13.078 -33.625  1.00 78.62           C  
ATOM   4015  N   ASP B  49      10.992 -15.422 -33.344  1.00 75.75           N  
ATOM   4016  CA  ASP B  49      12.336 -15.586 -32.812  1.00 75.75           C  
ATOM   4017  C   ASP B  49      12.438 -14.969 -31.406  1.00 75.75           C  
ATOM   4018  CB  ASP B  49      13.367 -14.953 -33.719  1.00 75.75           C  
ATOM   4019  O   ASP B  49      11.516 -14.297 -30.938  1.00 75.75           O  
ATOM   4020  CG  ASP B  49      13.312 -13.438 -33.750  1.00 75.75           C  
ATOM   4021  OD1 ASP B  49      12.461 -12.852 -33.031  1.00 75.75           O  
ATOM   4022  OD2 ASP B  49      14.117 -12.820 -34.469  1.00 75.75           O  
ATOM   4023  N   GLN B  50      13.414 -15.328 -30.750  1.00 72.56           N  
ATOM   4024  CA  GLN B  50      13.617 -14.914 -29.359  1.00 72.56           C  
ATOM   4025  C   GLN B  50      13.539 -13.391 -29.234  1.00 72.56           C  
ATOM   4026  CB  GLN B  50      14.961 -15.422 -28.844  1.00 72.56           C  
ATOM   4027  O   GLN B  50      12.961 -12.875 -28.281  1.00 72.56           O  
ATOM   4028  CG  GLN B  50      14.898 -15.938 -27.406  1.00 72.56           C  
ATOM   4029  CD  GLN B  50      16.172 -16.672 -27.000  1.00 72.56           C  
ATOM   4030  NE2 GLN B  50      16.188 -17.156 -25.766  1.00 72.56           N  
ATOM   4031  OE1 GLN B  50      17.109 -16.781 -27.781  1.00 72.56           O  
ATOM   4032  N   SER B  51      14.234 -12.812 -30.234  1.00 72.56           N  
ATOM   4033  CA  SER B  51      14.234 -11.352 -30.203  1.00 72.56           C  
ATOM   4034  C   SER B  51      12.836 -10.797 -30.422  1.00 72.56           C  
ATOM   4035  CB  SER B  51      15.180 -10.797 -31.266  1.00 72.56           C  
ATOM   4036  O   SER B  51      12.422  -9.844 -29.750  1.00 72.56           O  
ATOM   4037  OG  SER B  51      14.672 -11.031 -32.562  1.00 72.56           O  
ATOM   4038  N   ALA B  52      12.000 -11.500 -31.266  1.00 75.12           N  
ATOM   4039  CA  ALA B  52      10.633 -11.062 -31.547  1.00 75.12           C  
ATOM   4040  C   ALA B  52       9.711 -11.328 -30.375  1.00 75.12           C  
ATOM   4041  CB  ALA B  52      10.109 -11.758 -32.812  1.00 75.12           C  
ATOM   4042  O   ALA B  52       8.859 -10.500 -30.047  1.00 75.12           O  
ATOM   4043  N   ARG B  53      10.023 -12.328 -29.656  1.00 76.94           N  
ATOM   4044  CA  ARG B  53       9.227 -12.648 -28.484  1.00 76.94           C  
ATOM   4045  C   ARG B  53       9.430 -11.602 -27.391  1.00 76.94           C  
ATOM   4046  CB  ARG B  53       9.586 -14.039 -27.953  1.00 76.94           C  
ATOM   4047  O   ARG B  53       8.477 -11.188 -26.734  1.00 76.94           O  
ATOM   4048  CG  ARG B  53       8.680 -15.141 -28.453  1.00 76.94           C  
ATOM   4049  CD  ARG B  53       9.039 -16.484 -27.844  1.00 76.94           C  
ATOM   4050  NE  ARG B  53       8.281 -17.578 -28.469  1.00 76.94           N  
ATOM   4051  NH1 ARG B  53       9.234 -19.250 -27.172  1.00 76.94           N  
ATOM   4052  NH2 ARG B  53       7.656 -19.766 -28.750  1.00 76.94           N  
ATOM   4053  CZ  ARG B  53       8.391 -18.859 -28.125  1.00 76.94           C  
ATOM   4054  N   ALA B  54      10.703 -11.234 -27.281  1.00 71.88           N  
ATOM   4055  CA  ALA B  54      11.008 -10.227 -26.266  1.00 71.88           C  
ATOM   4056  C   ALA B  54      10.336  -8.898 -26.594  1.00 71.88           C  
ATOM   4057  CB  ALA B  54      12.516 -10.047 -26.141  1.00 71.88           C  
ATOM   4058  O   ALA B  54       9.789  -8.234 -25.719  1.00 71.88           O  
ATOM   4059  N   ARG B  55      10.438  -8.633 -27.891  1.00 71.06           N  
ATOM   4060  CA  ARG B  55       9.820  -7.387 -28.328  1.00 71.06           C  
ATOM   4061  C   ARG B  55       8.312  -7.418 -28.125  1.00 71.06           C  
ATOM   4062  CB  ARG B  55      10.141  -7.113 -29.812  1.00 71.06           C  
ATOM   4063  O   ARG B  55       7.715  -6.430 -27.688  1.00 71.06           O  
ATOM   4064  CG  ARG B  55      11.320  -6.176 -30.016  1.00 71.06           C  
ATOM   4065  CD  ARG B  55      11.289  -5.531 -31.391  1.00 71.06           C  
ATOM   4066  NE  ARG B  55      12.562  -4.902 -31.719  1.00 71.06           N  
ATOM   4067  NH1 ARG B  55      11.852  -4.031 -33.750  1.00 71.06           N  
ATOM   4068  NH2 ARG B  55      14.000  -3.672 -33.031  1.00 71.06           N  
ATOM   4069  CZ  ARG B  55      12.805  -4.203 -32.844  1.00 71.06           C  
ATOM   4070  N   LEU B  56       7.746  -8.594 -28.438  1.00 73.06           N  
ATOM   4071  CA  LEU B  56       6.305  -8.734 -28.281  1.00 73.06           C  
ATOM   4072  C   LEU B  56       5.910  -8.680 -26.812  1.00 73.06           C  
ATOM   4073  CB  LEU B  56       5.820 -10.047 -28.906  1.00 73.06           C  
ATOM   4074  O   LEU B  56       4.902  -8.070 -26.453  1.00 73.06           O  
ATOM   4075  CG  LEU B  56       4.391 -10.047 -29.453  1.00 73.06           C  
ATOM   4076  CD1 LEU B  56       4.398  -9.797 -30.953  1.00 73.06           C  
ATOM   4077  CD2 LEU B  56       3.697 -11.367 -29.125  1.00 73.06           C  
ATOM   4078  N   SER B  57       6.852  -9.203 -26.062  1.00 71.69           N  
ATOM   4079  CA  SER B  57       6.605  -9.164 -24.625  1.00 71.69           C  
ATOM   4080  C   SER B  57       6.707  -7.738 -24.078  1.00 71.69           C  
ATOM   4081  CB  SER B  57       7.590 -10.070 -23.875  1.00 71.69           C  
ATOM   4082  O   SER B  57       5.895  -7.320 -23.250  1.00 71.69           O  
ATOM   4083  OG  SER B  57       7.395  -9.984 -22.469  1.00 71.69           O  
ATOM   4084  N   ASN B  58       7.664  -7.055 -24.609  1.00 65.56           N  
ATOM   4085  CA  ASN B  58       7.812  -5.656 -24.234  1.00 65.56           C  
ATOM   4086  C   ASN B  58       6.625  -4.820 -24.703  1.00 65.56           C  
ATOM   4087  CB  ASN B  58       9.117  -5.082 -24.781  1.00 65.56           C  
ATOM   4088  O   ASN B  58       6.156  -3.939 -23.984  1.00 65.56           O  
ATOM   4089  CG  ASN B  58      10.328  -5.500 -23.969  1.00 65.56           C  
ATOM   4090  ND2 ASN B  58      11.516  -5.293 -24.516  1.00 65.56           N  
ATOM   4091  OD1 ASN B  58      10.195  -6.008 -22.844  1.00 65.56           O  
ATOM   4092  N   LEU B  59       6.188  -5.152 -25.875  1.00 66.25           N  
ATOM   4093  CA  LEU B  59       5.047  -4.426 -26.422  1.00 66.25           C  
ATOM   4094  C   LEU B  59       3.779  -4.730 -25.625  1.00 66.25           C  
ATOM   4095  CB  LEU B  59       4.836  -4.781 -27.891  1.00 66.25           C  
ATOM   4096  O   LEU B  59       2.941  -3.848 -25.422  1.00 66.25           O  
ATOM   4097  CG  LEU B  59       4.027  -3.783 -28.719  1.00 66.25           C  
ATOM   4098  CD1 LEU B  59       4.949  -2.734 -29.328  1.00 66.25           C  
ATOM   4099  CD2 LEU B  59       3.234  -4.504 -29.797  1.00 66.25           C  
ATOM   4100  N   ALA B  60       3.754  -5.945 -25.156  1.00 67.69           N  
ATOM   4101  CA  ALA B  60       2.588  -6.363 -24.375  1.00 67.69           C  
ATOM   4102  C   ALA B  60       2.465  -5.551 -23.094  1.00 67.69           C  
ATOM   4103  CB  ALA B  60       2.666  -7.855 -24.062  1.00 67.69           C  
ATOM   4104  O   ALA B  60       1.358  -5.312 -22.609  1.00 67.69           O  
ATOM   4105  N   LEU B  61       3.533  -5.012 -22.719  1.00 61.91           N  
ATOM   4106  CA  LEU B  61       3.564  -4.215 -21.500  1.00 61.91           C  
ATOM   4107  C   LEU B  61       3.021  -2.812 -21.750  1.00 61.91           C  
ATOM   4108  CB  LEU B  61       4.992  -4.129 -20.953  1.00 61.91           C  
ATOM   4109  O   LEU B  61       2.430  -2.201 -20.859  1.00 61.91           O  
ATOM   4110  CG  LEU B  61       5.543  -5.398 -20.297  1.00 61.91           C  
ATOM   4111  CD1 LEU B  61       7.062  -5.348 -20.234  1.00 61.91           C  
ATOM   4112  CD2 LEU B  61       4.953  -5.582 -18.906  1.00 61.91           C  
ATOM   4113  N   VAL B  62       3.240  -2.238 -22.953  1.00 62.62           N  
ATOM   4114  CA  VAL B  62       2.889  -0.860 -23.281  1.00 62.62           C  
ATOM   4115  C   VAL B  62       1.516  -0.820 -23.938  1.00 62.62           C  
ATOM   4116  CB  VAL B  62       3.947  -0.205 -24.188  1.00 62.62           C  
ATOM   4117  O   VAL B  62       0.691   0.042 -23.625  1.00 62.62           O  
ATOM   4118  CG1 VAL B  62       3.672   1.289 -24.344  1.00 62.62           C  
ATOM   4119  CG2 VAL B  62       5.352  -0.438 -23.641  1.00 62.62           C  
ATOM   4120  N   LYS B  63       1.290  -1.691 -24.953  1.00 65.25           N  
ATOM   4121  CA  LYS B  63       0.055  -1.729 -25.734  1.00 65.25           C  
ATOM   4122  C   LYS B  63      -0.485  -3.152 -25.844  1.00 65.25           C  
ATOM   4123  CB  LYS B  63       0.283  -1.148 -27.125  1.00 65.25           C  
ATOM   4124  O   LYS B  63      -0.332  -3.805 -26.875  1.00 65.25           O  
ATOM   4125  CG  LYS B  63       0.560   0.347 -27.141  1.00 65.25           C  
ATOM   4126  CD  LYS B  63       0.621   0.894 -28.562  1.00 65.25           C  
ATOM   4127  CE  LYS B  63       0.883   2.395 -28.578  1.00 65.25           C  
ATOM   4128  NZ  LYS B  63       1.033   2.918 -29.969  1.00 65.25           N  
ATOM   4129  N   PRO B  64      -0.997  -3.633 -24.719  1.00 63.91           N  
ATOM   4130  CA  PRO B  64      -1.461  -5.023 -24.719  1.00 63.91           C  
ATOM   4131  C   PRO B  64      -2.469  -5.305 -25.828  1.00 63.91           C  
ATOM   4132  CB  PRO B  64      -2.111  -5.180 -23.344  1.00 63.91           C  
ATOM   4133  O   PRO B  64      -2.461  -6.395 -26.406  1.00 63.91           O  
ATOM   4134  CG  PRO B  64      -2.217  -3.787 -22.812  1.00 63.91           C  
ATOM   4135  CD  PRO B  64      -1.355  -2.889 -23.656  1.00 63.91           C  
ATOM   4136  N   GLU B  65      -3.297  -4.352 -26.016  1.00 66.00           N  
ATOM   4137  CA  GLU B  65      -4.289  -4.582 -27.062  1.00 66.00           C  
ATOM   4138  C   GLU B  65      -3.623  -4.812 -28.406  1.00 66.00           C  
ATOM   4139  CB  GLU B  65      -5.266  -3.406 -27.141  1.00 66.00           C  
ATOM   4140  O   GLU B  65      -4.012  -5.715 -29.156  1.00 66.00           O  
ATOM   4141  CG  GLU B  65      -6.293  -3.373 -26.016  1.00 66.00           C  
ATOM   4142  CD  GLU B  65      -7.605  -2.725 -26.438  1.00 66.00           C  
ATOM   4143  OE1 GLU B  65      -8.602  -2.852 -25.688  1.00 66.00           O  
ATOM   4144  OE2 GLU B  65      -7.637  -2.086 -27.500  1.00 66.00           O  
ATOM   4145  N   LYS B  66      -2.709  -3.846 -28.688  1.00 66.00           N  
ATOM   4146  CA  LYS B  66      -2.002  -4.020 -29.953  1.00 66.00           C  
ATOM   4147  C   LYS B  66      -1.258  -5.352 -29.984  1.00 66.00           C  
ATOM   4148  CB  LYS B  66      -1.023  -2.865 -30.188  1.00 66.00           C  
ATOM   4149  O   LYS B  66      -1.226  -6.023 -31.016  1.00 66.00           O  
ATOM   4150  CG  LYS B  66      -1.487  -1.861 -31.234  1.00 66.00           C  
ATOM   4151  CD  LYS B  66      -0.442  -0.779 -31.469  1.00 66.00           C  
ATOM   4152  CE  LYS B  66      -0.921   0.250 -32.469  1.00 66.00           C  
ATOM   4153  NZ  LYS B  66       0.081   1.339 -32.688  1.00 66.00           N  
ATOM   4154  N   THR B  67      -0.765  -5.734 -28.812  1.00 69.88           N  
ATOM   4155  CA  THR B  67      -0.035  -6.996 -28.750  1.00 69.88           C  
ATOM   4156  C   THR B  67      -0.966  -8.172 -29.016  1.00 69.88           C  
ATOM   4157  CB  THR B  67       0.642  -7.180 -27.375  1.00 69.88           C  
ATOM   4158  O   THR B  67      -0.614  -9.094 -29.766  1.00 69.88           O  
ATOM   4159  CG2 THR B  67       1.525  -8.422 -27.359  1.00 69.88           C  
ATOM   4160  OG1 THR B  67       1.448  -6.031 -27.094  1.00 69.88           O  
ATOM   4161  N   LYS B  68      -2.047  -8.047 -28.406  1.00 73.94           N  
ATOM   4162  CA  LYS B  68      -3.000  -9.125 -28.641  1.00 73.94           C  
ATOM   4163  C   LYS B  68      -3.375  -9.211 -30.109  1.00 73.94           C  
ATOM   4164  CB  LYS B  68      -4.258  -8.930 -27.797  1.00 73.94           C  
ATOM   4165  O   LYS B  68      -3.508 -10.305 -30.672  1.00 73.94           O  
ATOM   4166  CG  LYS B  68      -4.199  -9.609 -26.438  1.00 73.94           C  
ATOM   4167  CD  LYS B  68      -5.500  -9.422 -25.656  1.00 73.94           C  
ATOM   4168  CE  LYS B  68      -5.422 -10.047 -24.266  1.00 73.94           C  
ATOM   4169  NZ  LYS B  68      -6.660  -9.797 -23.484  1.00 73.94           N  
ATOM   4170  N   ALA B  69      -3.559  -8.102 -30.656  1.00 72.44           N  
ATOM   4171  CA  ALA B  69      -3.879  -8.070 -32.062  1.00 72.44           C  
ATOM   4172  C   ALA B  69      -2.746  -8.672 -32.906  1.00 72.44           C  
ATOM   4173  CB  ALA B  69      -4.164  -6.645 -32.531  1.00 72.44           C  
ATOM   4174  O   ALA B  69      -2.988  -9.461 -33.812  1.00 72.44           O  
ATOM   4175  N   VAL B  70      -1.530  -8.281 -32.500  1.00 75.88           N  
ATOM   4176  CA  VAL B  70      -0.377  -8.797 -33.250  1.00 75.88           C  
ATOM   4177  C   VAL B  70      -0.243 -10.305 -33.000  1.00 75.88           C  
ATOM   4178  CB  VAL B  70       0.925  -8.078 -32.812  1.00 75.88           C  
ATOM   4179  O   VAL B  70       0.034 -11.062 -33.938  1.00 75.88           O  
ATOM   4180  CG1 VAL B  70       2.139  -8.742 -33.469  1.00 75.88           C  
ATOM   4181  CG2 VAL B  70       0.854  -6.598 -33.188  1.00 75.88           C  
ATOM   4182  N   GLU B  71      -0.522 -10.664 -31.797  1.00 77.38           N  
ATOM   4183  CA  GLU B  71      -0.443 -12.086 -31.484  1.00 77.38           C  
ATOM   4184  C   GLU B  71      -1.476 -12.883 -32.281  1.00 77.38           C  
ATOM   4185  CB  GLU B  71      -0.636 -12.328 -29.984  1.00 77.38           C  
ATOM   4186  O   GLU B  71      -1.162 -13.930 -32.844  1.00 77.38           O  
ATOM   4187  CG  GLU B  71       0.566 -11.938 -29.141  1.00 77.38           C  
ATOM   4188  CD  GLU B  71       0.331 -12.102 -27.656  1.00 77.38           C  
ATOM   4189  OE1 GLU B  71       1.299 -11.977 -26.859  1.00 77.38           O  
ATOM   4190  OE2 GLU B  71      -0.829 -12.367 -27.266  1.00 77.38           O  
ATOM   4191  N   ASN B  72      -2.674 -12.359 -32.312  1.00 77.56           N  
ATOM   4192  CA  ASN B  72      -3.717 -13.031 -33.094  1.00 77.56           C  
ATOM   4193  C   ASN B  72      -3.361 -13.109 -34.562  1.00 77.56           C  
ATOM   4194  CB  ASN B  72      -5.062 -12.328 -32.906  1.00 77.56           C  
ATOM   4195  O   ASN B  72      -3.592 -14.125 -35.219  1.00 77.56           O  
ATOM   4196  CG  ASN B  72      -5.754 -12.727 -31.609  1.00 77.56           C  
ATOM   4197  ND2 ASN B  72      -6.719 -11.922 -31.188  1.00 77.56           N  
ATOM   4198  OD1 ASN B  72      -5.422 -13.742 -31.000  1.00 77.56           O  
ATOM   4199  N   TYR B  73      -2.840 -11.961 -35.031  1.00 77.75           N  
ATOM   4200  CA  TYR B  73      -2.424 -11.945 -36.406  1.00 77.75           C  
ATOM   4201  C   TYR B  73      -1.339 -12.992 -36.688  1.00 77.75           C  
ATOM   4202  CB  TYR B  73      -1.918 -10.555 -36.812  1.00 77.75           C  
ATOM   4203  O   TYR B  73      -1.415 -13.750 -37.656  1.00 77.75           O  
ATOM   4204  CG  TYR B  73      -1.651 -10.406 -38.281  1.00 77.75           C  
ATOM   4205  CD1 TYR B  73      -0.350 -10.414 -38.781  1.00 77.75           C  
ATOM   4206  CD2 TYR B  73      -2.699 -10.258 -39.188  1.00 77.75           C  
ATOM   4207  CE1 TYR B  73      -0.100 -10.273 -40.156  1.00 77.75           C  
ATOM   4208  CE2 TYR B  73      -2.461 -10.117 -40.562  1.00 77.75           C  
ATOM   4209  OH  TYR B  73      -0.919  -9.984 -42.375  1.00 77.75           O  
ATOM   4210  CZ  TYR B  73      -1.160 -10.125 -41.031  1.00 77.75           C  
ATOM   4211  N   LEU B  74      -0.392 -13.047 -35.812  1.00 78.44           N  
ATOM   4212  CA  LEU B  74       0.710 -13.992 -35.969  1.00 78.44           C  
ATOM   4213  C   LEU B  74       0.210 -15.430 -35.875  1.00 78.44           C  
ATOM   4214  CB  LEU B  74       1.779 -13.742 -34.875  1.00 78.44           C  
ATOM   4215  O   LEU B  74       0.643 -16.281 -36.656  1.00 78.44           O  
ATOM   4216  CG  LEU B  74       2.713 -12.555 -35.125  1.00 78.44           C  
ATOM   4217  CD1 LEU B  74       3.461 -12.203 -33.844  1.00 78.44           C  
ATOM   4218  CD2 LEU B  74       3.693 -12.859 -36.250  1.00 78.44           C  
ATOM   4219  N   ILE B  75      -0.701 -15.695 -34.969  1.00 78.88           N  
ATOM   4220  CA  ILE B  75      -1.231 -17.047 -34.781  1.00 78.88           C  
ATOM   4221  C   ILE B  75      -2.029 -17.438 -36.031  1.00 78.88           C  
ATOM   4222  CB  ILE B  75      -2.115 -17.141 -33.531  1.00 78.88           C  
ATOM   4223  O   ILE B  75      -1.925 -18.578 -36.500  1.00 78.88           O  
ATOM   4224  CG1 ILE B  75      -1.260 -16.984 -32.281  1.00 78.88           C  
ATOM   4225  CG2 ILE B  75      -2.883 -18.469 -33.500  1.00 78.88           C  
ATOM   4226  CD1 ILE B  75      -2.068 -16.859 -30.984  1.00 78.88           C  
ATOM   4227  N   GLN B  76      -2.787 -16.469 -36.500  1.00 76.44           N  
ATOM   4228  CA  GLN B  76      -3.531 -16.750 -37.719  1.00 76.44           C  
ATOM   4229  C   GLN B  76      -2.588 -17.047 -38.906  1.00 76.44           C  
ATOM   4230  CB  GLN B  76      -4.461 -15.594 -38.094  1.00 76.44           C  
ATOM   4231  O   GLN B  76      -2.805 -17.984 -39.656  1.00 76.44           O  
ATOM   4232  CG  GLN B  76      -5.926 -15.859 -37.781  1.00 76.44           C  
ATOM   4233  CD  GLN B  76      -6.836 -14.727 -38.188  1.00 76.44           C  
ATOM   4234  NE2 GLN B  76      -8.141 -14.969 -38.156  1.00 76.44           N  
ATOM   4235  OE1 GLN B  76      -6.371 -13.648 -38.562  1.00 76.44           O  
ATOM   4236  N   MET B  77      -1.612 -16.219 -38.969  1.00 75.75           N  
ATOM   4237  CA  MET B  77      -0.648 -16.438 -40.031  1.00 75.75           C  
ATOM   4238  C   MET B  77       0.023 -17.797 -39.906  1.00 75.75           C  
ATOM   4239  CB  MET B  77       0.408 -15.328 -40.031  1.00 75.75           C  
ATOM   4240  O   MET B  77       0.269 -18.469 -40.906  1.00 75.75           O  
ATOM   4241  CG  MET B  77      -0.046 -14.055 -40.719  1.00 75.75           C  
ATOM   4242  SD  MET B  77       1.361 -13.031 -41.312  1.00 75.75           S  
ATOM   4243  CE  MET B  77       2.414 -13.062 -39.844  1.00 75.75           C  
ATOM   4244  N   ALA B  78       0.244 -18.125 -38.656  1.00 75.50           N  
ATOM   4245  CA  ALA B  78       0.880 -19.406 -38.438  1.00 75.50           C  
ATOM   4246  C   ALA B  78      -0.070 -20.562 -38.750  1.00 75.50           C  
ATOM   4247  CB  ALA B  78       1.352 -19.516 -36.969  1.00 75.50           C  
ATOM   4248  O   ALA B  78       0.338 -21.562 -39.344  1.00 75.50           O  
ATOM   4249  N   ARG B  79      -1.315 -20.391 -38.469  1.00 74.44           N  
ATOM   4250  CA  ARG B  79      -2.312 -21.422 -38.719  1.00 74.44           C  
ATOM   4251  C   ARG B  79      -2.551 -21.594 -40.219  1.00 74.44           C  
ATOM   4252  CB  ARG B  79      -3.629 -21.094 -38.000  1.00 74.44           C  
ATOM   4253  O   ARG B  79      -2.750 -22.703 -40.688  1.00 74.44           O  
ATOM   4254  CG  ARG B  79      -3.658 -21.500 -36.531  1.00 74.44           C  
ATOM   4255  CD  ARG B  79      -5.012 -21.203 -35.906  1.00 74.44           C  
ATOM   4256  NE  ARG B  79      -5.051 -21.625 -34.500  1.00 74.44           N  
ATOM   4257  NH1 ARG B  79      -7.133 -20.719 -34.094  1.00 74.44           N  
ATOM   4258  NH2 ARG B  79      -5.988 -21.812 -32.406  1.00 74.44           N  
ATOM   4259  CZ  ARG B  79      -6.059 -21.391 -33.656  1.00 74.44           C  
ATOM   4260  N   TYR B  80      -2.490 -20.406 -40.844  1.00 76.00           N  
ATOM   4261  CA  TYR B  80      -2.717 -20.469 -42.281  1.00 76.00           C  
ATOM   4262  C   TYR B  80      -1.438 -20.844 -43.031  1.00 76.00           C  
ATOM   4263  CB  TYR B  80      -3.248 -19.141 -42.812  1.00 76.00           C  
ATOM   4264  O   TYR B  80      -1.422 -20.922 -44.250  1.00 76.00           O  
ATOM   4265  CG  TYR B  80      -4.711 -18.906 -42.531  1.00 76.00           C  
ATOM   4266  CD1 TYR B  80      -5.695 -19.594 -43.250  1.00 76.00           C  
ATOM   4267  CD2 TYR B  80      -5.117 -18.016 -41.562  1.00 76.00           C  
ATOM   4268  CE1 TYR B  80      -7.047 -19.391 -43.000  1.00 76.00           C  
ATOM   4269  CE2 TYR B  80      -6.465 -17.797 -41.281  1.00 76.00           C  
ATOM   4270  OH  TYR B  80      -8.758 -18.281 -41.750  1.00 76.00           O  
ATOM   4271  CZ  TYR B  80      -7.422 -18.484 -42.000  1.00 76.00           C  
ATOM   4272  N   GLY B  81      -0.477 -21.141 -42.281  1.00 73.19           N  
ATOM   4273  CA  GLY B  81       0.777 -21.578 -42.875  1.00 73.19           C  
ATOM   4274  C   GLY B  81       1.497 -20.469 -43.625  1.00 73.19           C  
ATOM   4275  O   GLY B  81       2.225 -20.719 -44.594  1.00 73.19           O  
ATOM   4276  N   GLN B  82       1.190 -19.188 -43.344  1.00 68.56           N  
ATOM   4277  CA  GLN B  82       1.782 -18.062 -44.062  1.00 68.56           C  
ATOM   4278  C   GLN B  82       3.131 -17.672 -43.469  1.00 68.56           C  
ATOM   4279  CB  GLN B  82       0.837 -16.859 -44.062  1.00 68.56           C  
ATOM   4280  O   GLN B  82       3.781 -16.734 -43.938  1.00 68.56           O  
ATOM   4281  CG  GLN B  82      -0.363 -17.016 -45.000  1.00 68.56           C  
ATOM   4282  CD  GLN B  82      -1.244 -15.781 -45.031  1.00 68.56           C  
ATOM   4283  NE2 GLN B  82      -2.203 -15.758 -45.938  1.00 68.56           N  
ATOM   4284  OE1 GLN B  82      -1.064 -14.852 -44.219  1.00 68.56           O  
ATOM   4285  N   LEU B  83       3.455 -18.281 -42.406  1.00 68.94           N  
ATOM   4286  CA  LEU B  83       4.746 -18.016 -41.781  1.00 68.94           C  
ATOM   4287  C   LEU B  83       5.707 -19.172 -42.000  1.00 68.94           C  
ATOM   4288  CB  LEU B  83       4.574 -17.734 -40.281  1.00 68.94           C  
ATOM   4289  O   LEU B  83       5.500 -20.266 -41.438  1.00 68.94           O  
ATOM   4290  CG  LEU B  83       3.977 -16.375 -39.938  1.00 68.94           C  
ATOM   4291  CD1 LEU B  83       3.387 -16.422 -38.531  1.00 68.94           C  
ATOM   4292  CD2 LEU B  83       5.031 -15.281 -40.031  1.00 68.94           C  
ATOM   4293  N   SER B  84       6.379 -19.109 -43.062  1.00 68.50           N  
ATOM   4294  CA  SER B  84       7.309 -20.188 -43.375  1.00 68.50           C  
ATOM   4295  C   SER B  84       8.469 -20.234 -42.406  1.00 68.50           C  
ATOM   4296  CB  SER B  84       7.852 -20.016 -44.812  1.00 68.50           C  
ATOM   4297  O   SER B  84       9.023 -21.312 -42.125  1.00 68.50           O  
ATOM   4298  OG  SER B  84       7.652 -18.688 -45.250  1.00 68.50           O  
ATOM   4299  N   GLU B  85       8.953 -18.984 -41.875  1.00 72.44           N  
ATOM   4300  CA  GLU B  85      10.070 -18.891 -40.938  1.00 72.44           C  
ATOM   4301  C   GLU B  85       9.680 -18.094 -39.688  1.00 72.44           C  
ATOM   4302  CB  GLU B  85      11.289 -18.250 -41.625  1.00 72.44           C  
ATOM   4303  O   GLU B  85       8.648 -17.422 -39.688  1.00 72.44           O  
ATOM   4304  CG  GLU B  85      12.039 -19.188 -42.562  1.00 72.44           C  
ATOM   4305  CD  GLU B  85      13.281 -18.562 -43.156  1.00 72.44           C  
ATOM   4306  OE1 GLU B  85      14.062 -19.266 -43.812  1.00 72.44           O  
ATOM   4307  OE2 GLU B  85      13.477 -17.328 -42.969  1.00 72.44           O  
ATOM   4308  N   LYS B  86      10.414 -18.406 -38.656  1.00 77.12           N  
ATOM   4309  CA  LYS B  86      10.203 -17.656 -37.438  1.00 77.12           C  
ATOM   4310  C   LYS B  86      10.289 -16.156 -37.688  1.00 77.12           C  
ATOM   4311  CB  LYS B  86      11.219 -18.078 -36.375  1.00 77.12           C  
ATOM   4312  O   LYS B  86      11.133 -15.695 -38.438  1.00 77.12           O  
ATOM   4313  CG  LYS B  86      10.977 -19.469 -35.781  1.00 77.12           C  
ATOM   4314  CD  LYS B  86      11.945 -19.766 -34.656  1.00 77.12           C  
ATOM   4315  CE  LYS B  86      11.695 -21.141 -34.062  1.00 77.12           C  
ATOM   4316  NZ  LYS B  86      12.633 -21.453 -32.938  1.00 77.12           N  
ATOM   4317  N   VAL B  87       9.281 -15.477 -37.281  1.00 78.50           N  
ATOM   4318  CA  VAL B  87       9.234 -14.031 -37.469  1.00 78.50           C  
ATOM   4319  C   VAL B  87      10.289 -13.367 -36.594  1.00 78.50           C  
ATOM   4320  CB  VAL B  87       7.832 -13.469 -37.125  1.00 78.50           C  
ATOM   4321  O   VAL B  87      10.320 -13.570 -35.375  1.00 78.50           O  
ATOM   4322  CG1 VAL B  87       7.809 -11.953 -37.312  1.00 78.50           C  
ATOM   4323  CG2 VAL B  87       6.770 -14.125 -38.000  1.00 78.50           C  
ATOM   4324  N   SER B  88      11.328 -12.828 -37.188  1.00 75.50           N  
ATOM   4325  CA  SER B  88      12.367 -12.086 -36.500  1.00 75.50           C  
ATOM   4326  C   SER B  88      11.820 -10.773 -35.938  1.00 75.50           C  
ATOM   4327  CB  SER B  88      13.555 -11.805 -37.406  1.00 75.50           C  
ATOM   4328  O   SER B  88      10.656 -10.438 -36.156  1.00 75.50           O  
ATOM   4329  OG  SER B  88      13.188 -10.891 -38.438  1.00 75.50           O  
ATOM   4330  N   GLU B  89      12.711 -10.180 -35.156  1.00 73.88           N  
ATOM   4331  CA  GLU B  89      12.312  -8.883 -34.625  1.00 73.88           C  
ATOM   4332  C   GLU B  89      11.898  -7.922 -35.719  1.00 73.88           C  
ATOM   4333  CB  GLU B  89      13.453  -8.273 -33.781  1.00 73.88           C  
ATOM   4334  O   GLU B  89      10.906  -7.199 -35.594  1.00 73.88           O  
ATOM   4335  CG  GLU B  89      13.070  -6.996 -33.062  1.00 73.88           C  
ATOM   4336  CD  GLU B  89      14.195  -6.422 -32.219  1.00 73.88           C  
ATOM   4337  OE1 GLU B  89      14.008  -5.352 -31.609  1.00 73.88           O  
ATOM   4338  OE2 GLU B  89      15.281  -7.047 -32.188  1.00 73.88           O  
ATOM   4339  N   GLN B  90      12.672  -7.875 -36.781  1.00 72.88           N  
ATOM   4340  CA  GLN B  90      12.352  -7.020 -37.938  1.00 72.88           C  
ATOM   4341  C   GLN B  90      11.023  -7.406 -38.562  1.00 72.88           C  
ATOM   4342  CB  GLN B  90      13.469  -7.082 -38.969  1.00 72.88           C  
ATOM   4343  O   GLN B  90      10.227  -6.539 -38.938  1.00 72.88           O  
ATOM   4344  CG  GLN B  90      14.508  -5.980 -38.844  1.00 72.88           C  
ATOM   4345  CD  GLN B  90      15.922  -6.480 -39.062  1.00 72.88           C  
ATOM   4346  NE2 GLN B  90      16.891  -5.574 -38.969  1.00 72.88           N  
ATOM   4347  OE1 GLN B  90      16.141  -7.676 -39.281  1.00 72.88           O  
ATOM   4348  N   GLY B  91      10.758  -8.750 -38.625  1.00 74.62           N  
ATOM   4349  CA  GLY B  91       9.477  -9.203 -39.125  1.00 74.62           C  
ATOM   4350  C   GLY B  91       8.305  -8.797 -38.250  1.00 74.62           C  
ATOM   4351  O   GLY B  91       7.254  -8.406 -38.750  1.00 74.62           O  
ATOM   4352  N   LEU B  92       8.648  -8.969 -37.031  1.00 77.00           N  
ATOM   4353  CA  LEU B  92       7.617  -8.570 -36.094  1.00 77.00           C  
ATOM   4354  C   LEU B  92       7.297  -7.086 -36.219  1.00 77.00           C  
ATOM   4355  CB  LEU B  92       8.055  -8.883 -34.656  1.00 77.00           C  
ATOM   4356  O   LEU B  92       6.129  -6.691 -36.188  1.00 77.00           O  
ATOM   4357  CG  LEU B  92       7.059  -8.547 -33.531  1.00 77.00           C  
ATOM   4358  CD1 LEU B  92       5.836  -9.445 -33.625  1.00 77.00           C  
ATOM   4359  CD2 LEU B  92       7.715  -8.664 -32.188  1.00 77.00           C  
ATOM   4360  N   ILE B  93       8.328  -6.230 -36.406  1.00 72.44           N  
ATOM   4361  CA  ILE B  93       8.148  -4.793 -36.562  1.00 72.44           C  
ATOM   4362  C   ILE B  93       7.312  -4.504 -37.812  1.00 72.44           C  
ATOM   4363  CB  ILE B  93       9.500  -4.055 -36.625  1.00 72.44           C  
ATOM   4364  O   ILE B  93       6.438  -3.639 -37.781  1.00 72.44           O  
ATOM   4365  CG1 ILE B  93      10.242  -4.152 -35.281  1.00 72.44           C  
ATOM   4366  CG2 ILE B  93       9.297  -2.596 -37.031  1.00 72.44           C  
ATOM   4367  CD1 ILE B  93      11.664  -3.615 -35.344  1.00 72.44           C  
ATOM   4368  N   GLU B  94       7.609  -5.254 -38.781  1.00 72.12           N  
ATOM   4369  CA  GLU B  94       6.840  -5.086 -40.031  1.00 72.12           C  
ATOM   4370  C   GLU B  94       5.379  -5.461 -39.812  1.00 72.12           C  
ATOM   4371  CB  GLU B  94       7.441  -5.922 -41.156  1.00 72.12           C  
ATOM   4372  O   GLU B  94       4.480  -4.789 -40.312  1.00 72.12           O  
ATOM   4373  CG  GLU B  94       8.656  -5.281 -41.812  1.00 72.12           C  
ATOM   4374  CD  GLU B  94       9.219  -6.105 -42.969  1.00 72.12           C  
ATOM   4375  OE1 GLU B  94      10.219  -5.676 -43.594  1.00 72.12           O  
ATOM   4376  OE2 GLU B  94       8.656  -7.188 -43.250  1.00 72.12           O  
ATOM   4377  N   ILE B  95       5.234  -6.543 -39.031  1.00 74.06           N  
ATOM   4378  CA  ILE B  95       3.875  -6.977 -38.750  1.00 74.06           C  
ATOM   4379  C   ILE B  95       3.188  -5.945 -37.844  1.00 74.06           C  
ATOM   4380  CB  ILE B  95       3.855  -8.367 -38.062  1.00 74.06           C  
ATOM   4381  O   ILE B  95       2.010  -5.633 -38.031  1.00 74.06           O  
ATOM   4382  CG1 ILE B  95       4.359  -9.438 -39.031  1.00 74.06           C  
ATOM   4383  CG2 ILE B  95       2.451  -8.703 -37.562  1.00 74.06           C  
ATOM   4384  CD1 ILE B  95       4.586 -10.797 -38.406  1.00 74.06           C  
ATOM   4385  N   LEU B  96       4.023  -5.438 -37.000  1.00 71.00           N  
ATOM   4386  CA  LEU B  96       3.482  -4.402 -36.125  1.00 71.00           C  
ATOM   4387  C   LEU B  96       3.057  -3.178 -36.938  1.00 71.00           C  
ATOM   4388  CB  LEU B  96       4.516  -3.998 -35.062  1.00 71.00           C  
ATOM   4389  O   LEU B  96       2.018  -2.576 -36.656  1.00 71.00           O  
ATOM   4390  CG  LEU B  96       4.449  -4.742 -33.750  1.00 71.00           C  
ATOM   4391  CD1 LEU B  96       5.809  -4.711 -33.031  1.00 71.00           C  
ATOM   4392  CD2 LEU B  96       3.373  -4.141 -32.844  1.00 71.00           C  
ATOM   4393  N   LYS B  97       3.838  -2.822 -37.812  1.00 66.50           N  
ATOM   4394  CA  LYS B  97       3.500  -1.712 -38.719  1.00 66.50           C  
ATOM   4395  C   LYS B  97       2.232  -2.010 -39.500  1.00 66.50           C  
ATOM   4396  CB  LYS B  97       4.660  -1.416 -39.656  1.00 66.50           C  
ATOM   4397  O   LYS B  97       1.380  -1.135 -39.656  1.00 66.50           O  
ATOM   4398  CG  LYS B  97       5.773  -0.585 -39.031  1.00 66.50           C  
ATOM   4399  CD  LYS B  97       6.867  -0.275 -40.062  1.00 66.50           C  
ATOM   4400  CE  LYS B  97       8.008   0.515 -39.406  1.00 66.50           C  
ATOM   4401  NZ  LYS B  97       9.117   0.750 -40.375  1.00 66.50           N  
ATOM   4402  N   LYS B  98       2.193  -3.203 -39.875  1.00 68.50           N  
ATOM   4403  CA  LYS B  98       1.028  -3.592 -40.656  1.00 68.50           C  
ATOM   4404  C   LYS B  98      -0.242  -3.568 -39.812  1.00 68.50           C  
ATOM   4405  CB  LYS B  98       1.229  -4.980 -41.281  1.00 68.50           C  
ATOM   4406  O   LYS B  98      -1.285  -3.090 -40.250  1.00 68.50           O  
ATOM   4407  CG  LYS B  98       1.608  -4.961 -42.750  1.00 68.50           C  
ATOM   4408  CD  LYS B  98       1.800  -6.371 -43.281  1.00 68.50           C  
ATOM   4409  CE  LYS B  98       2.260  -6.355 -44.750  1.00 68.50           C  
ATOM   4410  NZ  LYS B  98       2.512  -7.730 -45.250  1.00 68.50           N  
ATOM   4411  N   VAL B  99      -0.053  -4.047 -38.625  1.00 65.19           N  
ATOM   4412  CA  VAL B  99      -1.205  -4.070 -37.719  1.00 65.19           C  
ATOM   4413  C   VAL B  99      -1.562  -2.646 -37.312  1.00 65.19           C  
ATOM   4414  CB  VAL B  99      -0.937  -4.941 -36.469  1.00 65.19           C  
ATOM   4415  O   VAL B  99      -2.740  -2.309 -37.156  1.00 65.19           O  
ATOM   4416  CG1 VAL B  99      -2.047  -4.762 -35.438  1.00 65.19           C  
ATOM   4417  CG2 VAL B  99      -0.804  -6.414 -36.875  1.00 65.19           C  
ATOM   4418  N   SER B 100      -0.571  -1.895 -37.031  1.00 61.38           N  
ATOM   4419  CA  SER B 100      -0.806  -0.496 -36.688  1.00 61.38           C  
ATOM   4420  C   SER B 100      -1.473   0.250 -37.844  1.00 61.38           C  
ATOM   4421  CB  SER B 100       0.509   0.193 -36.312  1.00 61.38           C  
ATOM   4422  O   SER B 100      -2.332   1.105 -37.625  1.00 61.38           O  
ATOM   4423  OG  SER B 100       0.277   1.528 -35.906  1.00 61.38           O  
ATOM   4424  N   GLN B 101      -0.998  -0.026 -38.875  1.00 56.47           N  
ATOM   4425  CA  GLN B 101      -1.634   0.580 -40.062  1.00 56.47           C  
ATOM   4426  C   GLN B 101      -3.080   0.115 -40.188  1.00 56.47           C  
ATOM   4427  CB  GLN B 101      -0.851   0.250 -41.312  1.00 56.47           C  
ATOM   4428  O   GLN B 101      -3.936   0.863 -40.688  1.00 56.47           O  
ATOM   4429  CG  GLN B 101       0.281   1.226 -41.625  1.00 56.47           C  
ATOM   4430  CD  GLN B 101       1.094   0.831 -42.844  1.00 56.47           C  
ATOM   4431  NE2 GLN B 101       2.141   1.596 -43.125  1.00 56.47           N  
ATOM   4432  OE1 GLN B 101       0.783  -0.155 -43.500  1.00 56.47           O  
ATOM   4433  N   GLN B 102      -3.240  -1.192 -39.781  1.00 52.41           N  
ATOM   4434  CA  GLN B 102      -4.605  -1.707 -39.875  1.00 52.41           C  
ATOM   4435  C   GLN B 102      -5.469  -1.169 -38.750  1.00 52.41           C  
ATOM   4436  CB  GLN B 102      -4.602  -3.236 -39.875  1.00 52.41           C  
ATOM   4437  O   GLN B 102      -6.684  -1.028 -38.906  1.00 52.41           O  
ATOM   4438  CG  GLN B 102      -4.465  -3.869 -41.250  1.00 52.41           C  
ATOM   4439  CD  GLN B 102      -4.516  -5.387 -41.188  1.00 52.41           C  
ATOM   4440  NE2 GLN B 102      -4.594  -6.008 -42.375  1.00 52.41           N  
ATOM   4441  OE1 GLN B 102      -4.480  -5.992 -40.125  1.00 52.41           O  
ATOM   4442  N   THR B 103      -4.910  -1.133 -37.594  1.00 45.53           N  
ATOM   4443  CA  THR B 103      -5.664  -0.618 -36.469  1.00 45.53           C  
ATOM   4444  C   THR B 103      -5.699   0.908 -36.500  1.00 45.53           C  
ATOM   4445  CB  THR B 103      -5.066  -1.103 -35.125  1.00 45.53           C  
ATOM   4446  O   THR B 103      -6.277   1.533 -35.594  1.00 45.53           O  
ATOM   4447  CG2 THR B 103      -5.828  -2.309 -34.594  1.00 45.53           C  
ATOM   4448  OG1 THR B 103      -3.697  -1.470 -35.344  1.00 45.53           O  
ATOM   4449  N   GLU B 104      -4.793   1.625 -37.062  1.00 37.75           N  
ATOM   4450  CA  GLU B 104      -5.043   3.053 -37.250  1.00 37.75           C  
ATOM   4451  C   GLU B 104      -6.461   3.305 -37.750  1.00 37.75           C  
ATOM   4452  CB  GLU B 104      -4.023   3.660 -38.219  1.00 37.75           C  
ATOM   4453  O   GLU B 104      -6.816   2.873 -38.844  1.00 37.75           O  
ATOM   4454  CG  GLU B 104      -2.760   4.164 -37.531  1.00 37.75           C  
ATOM   4455  CD  GLU B 104      -1.826   4.910 -38.469  1.00 37.75           C  
ATOM   4456  OE1 GLU B 104      -0.882   5.574 -38.000  1.00 37.75           O  
ATOM   4457  OE2 GLU B 104      -2.043   4.824 -39.688  1.00 37.75           O  
ATOM   4458  N   LYS B 105      -7.391   3.109 -36.906  1.00 36.09           N  
ATOM   4459  CA  LYS B 105      -8.680   3.658 -37.312  1.00 36.09           C  
ATOM   4460  C   LYS B 105      -8.508   4.941 -38.094  1.00 36.09           C  
ATOM   4461  CB  LYS B 105      -9.562   3.924 -36.062  1.00 36.09           C  
ATOM   4462  O   LYS B 105      -7.652   5.770 -37.781  1.00 36.09           O  
ATOM   4463  CG  LYS B 105     -10.289   2.693 -35.562  1.00 36.09           C  
ATOM   4464  CD  LYS B 105     -11.195   3.035 -34.375  1.00 36.09           C  
ATOM   4465  CE  LYS B 105     -11.891   1.798 -33.844  1.00 36.09           C  
ATOM   4466  NZ  LYS B 105     -12.695   2.107 -32.625  1.00 36.09           N  
ATOM   4467  N   THR B 106      -8.781   4.945 -39.344  1.00 29.84           N  
ATOM   4468  CA  THR B 106      -9.336   6.152 -39.938  1.00 29.84           C  
ATOM   4469  C   THR B 106     -10.211   6.906 -38.938  1.00 29.84           C  
ATOM   4470  CB  THR B 106     -10.156   5.820 -41.219  1.00 29.84           C  
ATOM   4471  O   THR B 106     -11.133   6.332 -38.375  1.00 29.84           O  
ATOM   4472  CG2 THR B 106      -9.281   5.852 -42.469  1.00 29.84           C  
ATOM   4473  OG1 THR B 106     -10.719   4.512 -41.062  1.00 29.84           O  
ATOM   4474  N   THR B 107      -9.617   7.605 -37.969  1.00 29.41           N  
ATOM   4475  CA  THR B 107     -10.500   8.609 -37.406  1.00 29.41           C  
ATOM   4476  C   THR B 107     -11.477   9.141 -38.438  1.00 29.41           C  
ATOM   4477  CB  THR B 107      -9.695   9.781 -36.812  1.00 29.41           C  
ATOM   4478  O   THR B 107     -11.125  10.008 -39.250  1.00 29.41           O  
ATOM   4479  CG2 THR B 107      -9.578   9.648 -35.281  1.00 29.41           C  
ATOM   4480  OG1 THR B 107      -8.383   9.789 -37.375  1.00 29.41           O  
ATOM   4481  N   THR B 108     -11.953   8.273 -39.312  1.00 25.03           N  
ATOM   4482  CA  THR B 108     -13.086   8.812 -40.031  1.00 25.03           C  
ATOM   4483  C   THR B 108     -14.141   9.359 -39.094  1.00 25.03           C  
ATOM   4484  CB  THR B 108     -13.719   7.742 -40.938  1.00 25.03           C  
ATOM   4485  O   THR B 108     -14.539   8.688 -38.125  1.00 25.03           O  
ATOM   4486  CG2 THR B 108     -13.492   8.070 -42.438  1.00 25.03           C  
ATOM   4487  OG1 THR B 108     -13.133   6.469 -40.656  1.00 25.03           O  
ATOM   4488  N   VAL B 109     -13.992  10.719 -38.750  1.00 25.25           N  
ATOM   4489  CA  VAL B 109     -15.125  11.484 -38.250  1.00 25.25           C  
ATOM   4490  C   VAL B 109     -16.406  11.047 -38.969  1.00 25.25           C  
ATOM   4491  CB  VAL B 109     -14.914  13.008 -38.438  1.00 25.25           C  
ATOM   4492  O   VAL B 109     -16.594  11.336 -40.156  1.00 25.25           O  
ATOM   4493  CG1 VAL B 109     -16.109  13.789 -37.875  1.00 25.25           C  
ATOM   4494  CG2 VAL B 109     -13.625  13.445 -37.750  1.00 25.25           C  
ATOM   4495  N   LYS B 110     -16.516   9.836 -39.219  1.00 22.94           N  
ATOM   4496  CA  LYS B 110     -17.750   9.500 -39.875  1.00 22.94           C  
ATOM   4497  C   LYS B 110     -18.953  10.148 -39.188  1.00 22.94           C  
ATOM   4498  CB  LYS B 110     -17.953   7.984 -39.938  1.00 22.94           C  
ATOM   4499  O   LYS B 110     -19.172   9.961 -38.000  1.00 22.94           O  
ATOM   4500  CG  LYS B 110     -17.156   7.305 -41.062  1.00 22.94           C  
ATOM   4501  CD  LYS B 110     -17.438   5.809 -41.094  1.00 22.94           C  
ATOM   4502  CE  LYS B 110     -16.609   5.117 -42.188  1.00 22.94           C  
ATOM   4503  NZ  LYS B 110     -16.859   3.646 -42.219  1.00 22.94           N  
ATOM   4504  N   PHE B 111     -19.156  11.570 -39.562  1.00 21.52           N  
ATOM   4505  CA  PHE B 111     -20.422  12.258 -39.406  1.00 21.52           C  
ATOM   4506  C   PHE B 111     -21.578  11.336 -39.781  1.00 21.52           C  
ATOM   4507  CB  PHE B 111     -20.453  13.516 -40.281  1.00 21.52           C  
ATOM   4508  O   PHE B 111     -21.578  10.727 -40.844  1.00 21.52           O  
ATOM   4509  CG  PHE B 111     -20.469  14.797 -39.469  1.00 21.52           C  
ATOM   4510  CD1 PHE B 111     -21.672  15.359 -39.062  1.00 21.52           C  
ATOM   4511  CD2 PHE B 111     -19.297  15.438 -39.156  1.00 21.52           C  
ATOM   4512  CE1 PHE B 111     -21.703  16.547 -38.344  1.00 21.52           C  
ATOM   4513  CE2 PHE B 111     -19.297  16.625 -38.406  1.00 21.52           C  
ATOM   4514  CZ  PHE B 111     -20.500  17.172 -38.000  1.00 21.52           C  
ATOM   4515  N   ASN B 112     -21.750  10.336 -39.031  1.00 22.14           N  
ATOM   4516  CA  ASN B 112     -23.000   9.641 -39.344  1.00 22.14           C  
ATOM   4517  C   ASN B 112     -24.094  10.625 -39.750  1.00 22.14           C  
ATOM   4518  CB  ASN B 112     -23.453   8.773 -38.188  1.00 22.14           C  
ATOM   4519  O   ASN B 112     -24.547  11.422 -38.906  1.00 22.14           O  
ATOM   4520  CG  ASN B 112     -23.625   7.316 -38.562  1.00 22.14           C  
ATOM   4521  ND2 ASN B 112     -23.719   6.441 -37.562  1.00 22.14           N  
ATOM   4522  OD1 ASN B 112     -23.688   6.984 -39.750  1.00 22.14           O  
ATOM   4523  N   ARG B 113     -23.922  11.320 -40.906  1.00 22.69           N  
ATOM   4524  CA  ARG B 113     -25.047  11.977 -41.562  1.00 22.69           C  
ATOM   4525  C   ARG B 113     -26.281  11.086 -41.531  1.00 22.69           C  
ATOM   4526  CB  ARG B 113     -24.688  12.336 -43.000  1.00 22.69           C  
ATOM   4527  O   ARG B 113     -26.344  10.070 -42.219  1.00 22.69           O  
ATOM   4528  CG  ARG B 113     -24.688  13.828 -43.281  1.00 22.69           C  
ATOM   4529  CD  ARG B 113     -24.391  14.125 -44.750  1.00 22.69           C  
ATOM   4530  NE  ARG B 113     -24.594  15.539 -45.062  1.00 22.69           N  
ATOM   4531  NH1 ARG B 113     -24.000  15.344 -47.281  1.00 22.69           N  
ATOM   4532  NH2 ARG B 113     -24.609  17.375 -46.438  1.00 22.69           N  
ATOM   4533  CZ  ARG B 113     -24.406  16.078 -46.250  1.00 22.69           C  
ATOM   4534  N   ARG B 114     -26.578  10.383 -40.375  1.00 24.61           N  
ATOM   4535  CA  ARG B 114     -27.953   9.945 -40.562  1.00 24.61           C  
ATOM   4536  C   ARG B 114     -28.766  10.969 -41.344  1.00 24.61           C  
ATOM   4537  CB  ARG B 114     -28.609   9.688 -39.188  1.00 24.61           C  
ATOM   4538  O   ARG B 114     -28.766  12.156 -41.000  1.00 24.61           O  
ATOM   4539  CG  ARG B 114     -29.375   8.383 -39.094  1.00 24.61           C  
ATOM   4540  CD  ARG B 114     -29.953   8.156 -37.719  1.00 24.61           C  
ATOM   4541  NE  ARG B 114     -30.688   6.898 -37.625  1.00 24.61           N  
ATOM   4542  NH1 ARG B 114     -31.203   7.102 -35.375  1.00 24.61           N  
ATOM   4543  NH2 ARG B 114     -31.906   5.270 -36.562  1.00 24.61           N  
ATOM   4544  CZ  ARG B 114     -31.266   6.426 -36.531  1.00 24.61           C  
ATOM   4545  N   LYS B 115     -28.859  10.766 -42.594  1.00 22.14           N  
ATOM   4546  CA  LYS B 115     -29.797  11.172 -43.625  1.00 22.14           C  
ATOM   4547  C   LYS B 115     -31.203  11.406 -43.062  1.00 22.14           C  
ATOM   4548  CB  LYS B 115     -29.875  10.125 -44.750  1.00 22.14           C  
ATOM   4549  O   LYS B 115     -31.750  10.539 -42.375  1.00 22.14           O  
ATOM   4550  CG  LYS B 115     -29.812  10.711 -46.156  1.00 22.14           C  
ATOM   4551  CD  LYS B 115     -29.766   9.609 -47.188  1.00 22.14           C  
ATOM   4552  CE  LYS B 115     -29.719  10.195 -48.594  1.00 22.14           C  
ATOM   4553  NZ  LYS B 115     -29.688   9.125 -49.656  1.00 22.14           N  
ATOM   4554  N   VAL B 116     -31.500  12.609 -42.406  1.00 23.48           N  
ATOM   4555  CA  VAL B 116     -32.812  13.211 -42.562  1.00 23.48           C  
ATOM   4556  C   VAL B 116     -33.375  12.922 -43.938  1.00 23.48           C  
ATOM   4557  CB  VAL B 116     -32.781  14.742 -42.312  1.00 23.48           C  
ATOM   4558  O   VAL B 116     -32.938  13.492 -44.938  1.00 23.48           O  
ATOM   4559  CG1 VAL B 116     -34.156  15.359 -42.531  1.00 23.48           C  
ATOM   4560  CG2 VAL B 116     -32.281  15.039 -40.906  1.00 23.48           C  
ATOM   4561  N   MET B 117     -33.031  11.742 -44.531  1.00 22.02           N  
ATOM   4562  CA  MET B 117     -33.906  11.484 -45.688  1.00 22.02           C  
ATOM   4563  C   MET B 117     -35.344  11.820 -45.344  1.00 22.02           C  
ATOM   4564  CB  MET B 117     -33.781  10.031 -46.125  1.00 22.02           C  
ATOM   4565  O   MET B 117     -35.844  11.453 -44.281  1.00 22.02           O  
ATOM   4566  CG  MET B 117     -32.719   9.797 -47.188  1.00 22.02           C  
ATOM   4567  SD  MET B 117     -33.000   8.250 -48.125  1.00 22.02           S  
ATOM   4568  CE  MET B 117     -33.062   8.930 -49.812  1.00 22.02           C  
ATOM   4569  N   ASP B 118     -35.812  12.961 -45.906  1.00 22.08           N  
ATOM   4570  CA  ASP B 118     -37.094  13.531 -46.281  1.00 22.08           C  
ATOM   4571  C   ASP B 118     -38.031  12.453 -46.812  1.00 22.08           C  
ATOM   4572  CB  ASP B 118     -36.875  14.625 -47.344  1.00 22.08           C  
ATOM   4573  O   ASP B 118     -37.625  11.570 -47.562  1.00 22.08           O  
ATOM   4574  CG  ASP B 118     -36.938  16.031 -46.781  1.00 22.08           C  
ATOM   4575  OD1 ASP B 118     -37.406  16.188 -45.625  1.00 22.08           O  
ATOM   4576  OD2 ASP B 118     -36.531  16.969 -47.469  1.00 22.08           O  
ATOM   4577  N   SER B 119     -38.844  11.820 -46.000  1.00 23.16           N  
ATOM   4578  CA  SER B 119     -40.031  11.102 -46.469  1.00 23.16           C  
ATOM   4579  C   SER B 119     -40.688  11.820 -47.625  1.00 23.16           C  
ATOM   4580  CB  SER B 119     -41.031  10.930 -45.312  1.00 23.16           C  
ATOM   4581  O   SER B 119     -41.844  11.531 -47.969  1.00 23.16           O  
ATOM   4582  OG  SER B 119     -40.375  10.492 -44.125  1.00 23.16           O  
ATOM   4583  N   ASP B 120     -40.031  12.555 -48.594  1.00 20.81           N  
ATOM   4584  CA  ASP B 120     -40.875  13.109 -49.625  1.00 20.81           C  
ATOM   4585  C   ASP B 120     -41.594  12.000 -50.375  1.00 20.81           C  
ATOM   4586  CB  ASP B 120     -40.062  13.961 -50.594  1.00 20.81           C  
ATOM   4587  O   ASP B 120     -40.969  11.227 -51.125  1.00 20.81           O  
ATOM   4588  CG  ASP B 120     -40.000  15.422 -50.188  1.00 20.81           C  
ATOM   4589  OD1 ASP B 120     -40.875  15.883 -49.406  1.00 20.81           O  
ATOM   4590  OD2 ASP B 120     -39.094  16.125 -50.656  1.00 20.81           O  
ATOM   4591  N   GLU B 121     -42.281  10.961 -49.812  1.00 20.38           N  
ATOM   4592  CA  GLU B 121     -43.406  10.438 -50.562  1.00 20.38           C  
ATOM   4593  C   GLU B 121     -44.219  11.570 -51.188  1.00 20.38           C  
ATOM   4594  CB  GLU B 121     -44.312   9.578 -49.656  1.00 20.38           C  
ATOM   4595  O   GLU B 121     -44.719  12.461 -50.469  1.00 20.38           O  
ATOM   4596  CG  GLU B 121     -43.812   8.148 -49.500  1.00 20.38           C  
ATOM   4597  CD  GLU B 121     -44.781   7.281 -48.688  1.00 20.38           C  
ATOM   4598  OE1 GLU B 121     -44.500   6.062 -48.562  1.00 20.38           O  
ATOM   4599  OE2 GLU B 121     -45.781   7.816 -48.188  1.00 20.38           O  
ATOM   4600  N   ASP B 122     -43.812  12.172 -52.406  1.00 19.08           N  
ATOM   4601  CA  ASP B 122     -44.656  12.789 -53.406  1.00 19.08           C  
ATOM   4602  C   ASP B 122     -45.938  11.961 -53.625  1.00 19.08           C  
ATOM   4603  CB  ASP B 122     -43.906  12.977 -54.719  1.00 19.08           C  
ATOM   4604  O   ASP B 122     -45.875  10.734 -53.656  1.00 19.08           O  
ATOM   4605  CG  ASP B 122     -43.125  14.281 -54.781  1.00 19.08           C  
ATOM   4606  OD1 ASP B 122     -43.469  15.219 -54.031  1.00 19.08           O  
ATOM   4607  OD2 ASP B 122     -42.188  14.367 -55.594  1.00 19.08           O  
ATOM   4608  N   ASP B 123     -47.094  12.500 -53.125  1.00 20.02           N  
ATOM   4609  CA  ASP B 123     -48.438  12.656 -53.656  1.00 20.02           C  
ATOM   4610  C   ASP B 123     -48.438  12.992 -55.156  1.00 20.02           C  
ATOM   4611  CB  ASP B 123     -49.188  13.742 -52.875  1.00 20.02           C  
ATOM   4612  O   ASP B 123     -48.156  14.133 -55.531  1.00 20.02           O  
ATOM   4613  CG  ASP B 123     -49.938  13.195 -51.688  1.00 20.02           C  
ATOM   4614  OD1 ASP B 123     -50.188  11.977 -51.625  1.00 20.02           O  
ATOM   4615  OD2 ASP B 123     -50.312  14.000 -50.781  1.00 20.02           O  
ATOM   4616  N   ASP B 124     -47.562  12.344 -55.906  1.00 16.55           N  
ATOM   4617  CA  ASP B 124     -47.969  12.219 -57.312  1.00 16.55           C  
ATOM   4618  C   ASP B 124     -49.375  11.703 -57.438  1.00 16.55           C  
ATOM   4619  CB  ASP B 124     -47.000  11.297 -58.062  1.00 16.55           C  
ATOM   4620  O   ASP B 124     -49.688  10.578 -57.000  1.00 16.55           O  
ATOM   4621  CG  ASP B 124     -45.844  12.039 -58.688  1.00 16.55           C  
ATOM   4622  OD1 ASP B 124     -45.875  13.281 -58.812  1.00 16.55           O  
ATOM   4623  OD2 ASP B 124     -44.844  11.375 -59.094  1.00 16.55           O  
ATOM   4624  N   TYR B 125     -50.156  12.875 -57.000  1.00 18.11           N  
ATOM   4625  CA  TYR B 125     -51.000  13.500 -58.000  1.00 18.11           C  
ATOM   4626  C   TYR B 125     -50.188  14.328 -58.969  1.00 18.11           C  
ATOM   4627  CB  TYR B 125     -52.062  14.375 -57.312  1.00 18.11           C  
ATOM   4628  O   TYR B 125     -49.156  14.883 -58.625  1.00 18.11           O  
ATOM   4629  CG  TYR B 125     -53.312  13.625 -56.906  1.00 18.11           C  
ATOM   4630  CD1 TYR B 125     -54.375  13.461 -57.781  1.00 18.11           C  
ATOM   4631  CD2 TYR B 125     -53.406  13.078 -55.625  1.00 18.11           C  
ATOM   4632  CE1 TYR B 125     -55.531  12.766 -57.406  1.00 18.11           C  
ATOM   4633  CE2 TYR B 125     -54.562  12.383 -55.219  1.00 18.11           C  
ATOM   4634  OH  TYR B 125     -56.719  11.547 -55.750  1.00 18.11           O  
ATOM   4635  CZ  TYR B 125     -55.594  12.234 -56.125  1.00 18.11           C  
TER    4636      TYR B 125                                                      
ENDMDL                                                                          
END                                                                             
