# Supplementary material for: Substrate recognition principles for the PP2A-B55 protein phosphatase
Source: Sci Adv. 2024 Oct 2;10(40):eadp5491. doi: 10.1126/sciadv.adp5491 (PMC11446282; doi:10.1126/sciadv.adp5491)
Supplement: Supplementary file 3 — Data S1 [file sciadv.adp5491_data_s1.zip › Dataset 1/b55_eya3_61-105_unrelaxed_rank_001_alphafold2_multimer_v3_model_2_seed_000.pdb]

MODEL     1                                                                     
ATOM      1  N   MET A   1     -18.609 -29.594  33.188  1.00 24.36           N  
ATOM      2  CA  MET A   1     -18.172 -28.250  33.531  1.00 24.36           C  
ATOM      3  C   MET A   1     -17.781 -27.469  32.281  1.00 24.36           C  
ATOM      4  CB  MET A   1     -17.000 -28.297  34.500  1.00 24.36           C  
ATOM      5  O   MET A   1     -17.031 -27.969  31.438  1.00 24.36           O  
ATOM      6  CG  MET A   1     -17.406 -28.484  35.938  1.00 24.36           C  
ATOM      7  SD  MET A   1     -16.000 -28.266  37.125  1.00 24.36           S  
ATOM      8  CE  MET A   1     -16.609 -29.219  38.531  1.00 24.36           C  
ATOM      9  N   ALA A   2     -18.781 -26.562  31.625  1.00 28.69           N  
ATOM     10  CA  ALA A   2     -19.016 -26.234  30.219  1.00 28.69           C  
ATOM     11  C   ALA A   2     -17.859 -25.422  29.641  1.00 28.69           C  
ATOM     12  CB  ALA A   2     -20.328 -25.469  30.062  1.00 28.69           C  
ATOM     13  O   ALA A   2     -17.328 -24.531  30.312  1.00 28.69           O  
ATOM     14  N   GLY A   3     -16.781 -26.094  29.047  1.00 28.53           N  
ATOM     15  CA  GLY A   3     -15.547 -25.625  28.438  1.00 28.53           C  
ATOM     16  C   GLY A   3     -15.727 -24.375  27.594  1.00 28.53           C  
ATOM     17  O   GLY A   3     -16.516 -24.375  26.641  1.00 28.53           O  
ATOM     18  N   ALA A   4     -15.891 -23.094  28.234  1.00 33.28           N  
ATOM     19  CA  ALA A   4     -16.031 -21.703  27.828  1.00 33.28           C  
ATOM     20  C   ALA A   4     -15.031 -21.344  26.734  1.00 33.28           C  
ATOM     21  CB  ALA A   4     -15.844 -20.781  29.031  1.00 33.28           C  
ATOM     22  O   ALA A   4     -13.891 -20.969  27.016  1.00 33.28           O  
ATOM     23  N   GLY A   5     -14.461 -22.172  25.875  1.00 34.81           N  
ATOM     24  CA  GLY A   5     -13.547 -21.969  24.766  1.00 34.81           C  
ATOM     25  C   GLY A   5     -13.969 -20.828  23.859  1.00 34.81           C  
ATOM     26  O   GLY A   5     -14.672 -21.031  22.859  1.00 34.81           O  
ATOM     27  N   GLY A   6     -14.562 -19.594  24.312  1.00 37.69           N  
ATOM     28  CA  GLY A   6     -15.078 -18.359  23.766  1.00 37.69           C  
ATOM     29  C   GLY A   6     -14.211 -17.766  22.672  1.00 37.69           C  
ATOM     30  O   GLY A   6     -13.211 -17.094  22.953  1.00 37.69           O  
ATOM     31  N   GLY A   7     -13.609 -18.344  21.672  1.00 42.72           N  
ATOM     32  CA  GLY A   7     -12.867 -17.781  20.562  1.00 42.72           C  
ATOM     33  C   GLY A   7     -13.336 -16.391  20.172  1.00 42.72           C  
ATOM     34  O   GLY A   7     -14.508 -16.188  19.859  1.00 42.72           O  
ATOM     35  N   ASN A   8     -13.070 -15.188  20.906  1.00 52.00           N  
ATOM     36  CA  ASN A   8     -13.359 -13.758  20.875  1.00 52.00           C  
ATOM     37  C   ASN A   8     -13.477 -13.242  19.438  1.00 52.00           C  
ATOM     38  CB  ASN A   8     -12.297 -12.969  21.641  1.00 52.00           C  
ATOM     39  O   ASN A   8     -12.469 -12.906  18.828  1.00 52.00           O  
ATOM     40  CG  ASN A   8     -12.883 -12.125  22.750  1.00 52.00           C  
ATOM     41  ND2 ASN A   8     -12.023 -11.367  23.438  1.00 52.00           N  
ATOM     42  OD1 ASN A   8     -14.086 -12.148  23.000  1.00 52.00           O  
ATOM     43  N   ASP A   9     -14.453 -13.625  18.609  1.00 72.62           N  
ATOM     44  CA  ASP A   9     -14.836 -13.078  17.297  1.00 72.62           C  
ATOM     45  C   ASP A   9     -15.062 -11.570  17.375  1.00 72.62           C  
ATOM     46  CB  ASP A   9     -16.109 -13.773  16.797  1.00 72.62           C  
ATOM     47  O   ASP A   9     -15.938 -11.102  18.109  1.00 72.62           O  
ATOM     48  CG  ASP A   9     -15.820 -15.094  16.109  1.00 72.62           C  
ATOM     49  OD1 ASP A   9     -14.656 -15.336  15.703  1.00 72.62           O  
ATOM     50  OD2 ASP A   9     -16.766 -15.898  15.953  1.00 72.62           O  
ATOM     51  N   ILE A  10     -14.133 -10.766  16.969  1.00 85.00           N  
ATOM     52  CA  ILE A  10     -14.234  -9.312  16.906  1.00 85.00           C  
ATOM     53  C   ILE A  10     -15.430  -8.922  16.031  1.00 85.00           C  
ATOM     54  CB  ILE A  10     -12.938  -8.688  16.344  1.00 85.00           C  
ATOM     55  O   ILE A  10     -15.562  -9.391  14.906  1.00 85.00           O  
ATOM     56  CG1 ILE A  10     -11.750  -8.992  17.266  1.00 85.00           C  
ATOM     57  CG2 ILE A  10     -13.102  -7.176  16.156  1.00 85.00           C  
ATOM     58  CD1 ILE A  10     -10.406  -8.539  16.719  1.00 85.00           C  
ATOM     59  N   GLN A  11     -16.344  -8.250  16.766  1.00 91.50           N  
ATOM     60  CA  GLN A  11     -17.438  -7.641  16.000  1.00 91.50           C  
ATOM     61  C   GLN A  11     -17.078  -6.223  15.562  1.00 91.50           C  
ATOM     62  CB  GLN A  11     -18.719  -7.621  16.828  1.00 91.50           C  
ATOM     63  O   GLN A  11     -16.703  -5.391  16.391  1.00 91.50           O  
ATOM     64  CG  GLN A  11     -19.281  -9.008  17.125  1.00 91.50           C  
ATOM     65  CD  GLN A  11     -20.594  -8.961  17.875  1.00 91.50           C  
ATOM     66  NE2 GLN A  11     -21.016 -10.102  18.422  1.00 91.50           N  
ATOM     67  OE1 GLN A  11     -21.234  -7.906  17.984  1.00 91.50           O  
ATOM     68  N   TRP A  12     -17.219  -5.992  14.312  1.00 93.69           N  
ATOM     69  CA  TRP A  12     -16.828  -4.699  13.750  1.00 93.69           C  
ATOM     70  C   TRP A  12     -18.031  -3.779  13.617  1.00 93.69           C  
ATOM     71  CB  TRP A  12     -16.156  -4.883  12.391  1.00 93.69           C  
ATOM     72  O   TRP A  12     -19.109  -4.215  13.211  1.00 93.69           O  
ATOM     73  CG  TRP A  12     -14.789  -5.496  12.461  1.00 93.69           C  
ATOM     74  CD1 TRP A  12     -14.469  -6.820  12.312  1.00 93.69           C  
ATOM     75  CD2 TRP A  12     -13.555  -4.812  12.703  1.00 93.69           C  
ATOM     76  CE2 TRP A  12     -12.531  -5.781  12.688  1.00 93.69           C  
ATOM     77  CE3 TRP A  12     -13.219  -3.471  12.930  1.00 93.69           C  
ATOM     78  NE1 TRP A  12     -13.117  -6.996  12.445  1.00 93.69           N  
ATOM     79  CH2 TRP A  12     -10.883  -4.133  13.109  1.00 93.69           C  
ATOM     80  CZ2 TRP A  12     -11.188  -5.453  12.891  1.00 93.69           C  
ATOM     81  CZ3 TRP A  12     -11.883  -3.145  13.133  1.00 93.69           C  
ATOM     82  N   CYS A  13     -17.781  -2.455  13.945  1.00 92.62           N  
ATOM     83  CA  CYS A  13     -18.828  -1.444  13.867  1.00 92.62           C  
ATOM     84  C   CYS A  13     -18.391  -0.265  13.008  1.00 92.62           C  
ATOM     85  CB  CYS A  13     -19.219  -0.957  15.266  1.00 92.62           C  
ATOM     86  O   CYS A  13     -17.203   0.085  12.992  1.00 92.62           O  
ATOM     87  SG  CYS A  13     -19.828  -2.262  16.344  1.00 92.62           S  
ATOM     88  N   PHE A  14     -19.391   0.328  12.406  1.00 92.81           N  
ATOM     89  CA  PHE A  14     -19.156   1.553  11.656  1.00 92.81           C  
ATOM     90  C   PHE A  14     -18.797   2.699  12.594  1.00 92.81           C  
ATOM     91  CB  PHE A  14     -20.391   1.925  10.820  1.00 92.81           C  
ATOM     92  O   PHE A  14     -19.438   2.900  13.617  1.00 92.81           O  
ATOM     93  CG  PHE A  14     -20.250   3.232  10.086  1.00 92.81           C  
ATOM     94  CD1 PHE A  14     -20.797   4.398  10.617  1.00 92.81           C  
ATOM     95  CD2 PHE A  14     -19.578   3.295   8.875  1.00 92.81           C  
ATOM     96  CE1 PHE A  14     -20.672   5.609   9.938  1.00 92.81           C  
ATOM     97  CE2 PHE A  14     -19.453   4.500   8.195  1.00 92.81           C  
ATOM     98  CZ  PHE A  14     -20.000   5.656   8.727  1.00 92.81           C  
ATOM     99  N   SER A  15     -17.734   3.398  12.242  1.00 91.25           N  
ATOM    100  CA  SER A  15     -17.359   4.570  13.031  1.00 91.25           C  
ATOM    101  C   SER A  15     -17.641   5.859  12.266  1.00 91.25           C  
ATOM    102  CB  SER A  15     -15.875   4.508  13.406  1.00 91.25           C  
ATOM    103  O   SER A  15     -18.438   6.684  12.711  1.00 91.25           O  
ATOM    104  OG  SER A  15     -15.508   5.645  14.164  1.00 91.25           O  
ATOM    105  N   GLN A  16     -17.000   5.988  11.117  1.00 92.06           N  
ATOM    106  CA  GLN A  16     -17.156   7.223  10.359  1.00 92.06           C  
ATOM    107  C   GLN A  16     -16.828   7.008   8.883  1.00 92.06           C  
ATOM    108  CB  GLN A  16     -16.281   8.328  10.938  1.00 92.06           C  
ATOM    109  O   GLN A  16     -16.172   6.023   8.523  1.00 92.06           O  
ATOM    110  CG  GLN A  16     -14.789   8.023  10.883  1.00 92.06           C  
ATOM    111  CD  GLN A  16     -13.953   9.062  11.594  1.00 92.06           C  
ATOM    112  NE2 GLN A  16     -12.633   8.891  11.555  1.00 92.06           N  
ATOM    113  OE1 GLN A  16     -14.484  10.016  12.180  1.00 92.06           O  
ATOM    114  N   VAL A  17     -17.391   7.938   8.094  1.00 93.12           N  
ATOM    115  CA  VAL A  17     -17.031   7.984   6.680  1.00 93.12           C  
ATOM    116  C   VAL A  17     -16.672   9.414   6.285  1.00 93.12           C  
ATOM    117  CB  VAL A  17     -18.188   7.461   5.793  1.00 93.12           C  
ATOM    118  O   VAL A  17     -17.375  10.367   6.660  1.00 93.12           O  
ATOM    119  CG1 VAL A  17     -19.453   8.289   6.004  1.00 93.12           C  
ATOM    120  CG2 VAL A  17     -17.766   7.473   4.320  1.00 93.12           C  
ATOM    121  N   LYS A  18     -15.531   9.484   5.680  1.00 92.00           N  
ATOM    122  CA  LYS A  18     -15.070  10.766   5.172  1.00 92.00           C  
ATOM    123  C   LYS A  18     -15.133  10.812   3.648  1.00 92.00           C  
ATOM    124  CB  LYS A  18     -13.641  11.047   5.645  1.00 92.00           C  
ATOM    125  O   LYS A  18     -14.844   9.820   2.979  1.00 92.00           O  
ATOM    126  CG  LYS A  18     -13.461  10.977   7.152  1.00 92.00           C  
ATOM    127  CD  LYS A  18     -14.109  12.164   7.848  1.00 92.00           C  
ATOM    128  CE  LYS A  18     -13.836  12.156   9.344  1.00 92.00           C  
ATOM    129  NZ  LYS A  18     -14.430  13.344  10.023  1.00 92.00           N  
ATOM    130  N   GLY A  19     -15.461  11.969   3.088  1.00 87.19           N  
ATOM    131  CA  GLY A  19     -15.578  12.141   1.648  1.00 87.19           C  
ATOM    132  C   GLY A  19     -16.969  12.570   1.211  1.00 87.19           C  
ATOM    133  O   GLY A  19     -17.906  12.570   2.010  1.00 87.19           O  
ATOM    134  N   ALA A  20     -17.109  12.984  -0.020  1.00 79.00           N  
ATOM    135  CA  ALA A  20     -18.344  13.531  -0.563  1.00 79.00           C  
ATOM    136  C   ALA A  20     -19.391  12.438  -0.771  1.00 79.00           C  
ATOM    137  CB  ALA A  20     -18.078  14.266  -1.877  1.00 79.00           C  
ATOM    138  O   ALA A  20     -19.031  11.281  -1.036  1.00 79.00           O  
ATOM    139  N   VAL A  21     -20.578  12.734  -0.504  1.00 73.38           N  
ATOM    140  CA  VAL A  21     -21.672  11.797  -0.681  1.00 73.38           C  
ATOM    141  C   VAL A  21     -22.109  11.773  -2.145  1.00 73.38           C  
ATOM    142  CB  VAL A  21     -22.875  12.156   0.225  1.00 73.38           C  
ATOM    143  O   VAL A  21     -22.656  10.781  -2.621  1.00 73.38           O  
ATOM    144  CG1 VAL A  21     -24.016  11.148   0.042  1.00 73.38           C  
ATOM    145  CG2 VAL A  21     -22.438  12.211   1.688  1.00 73.38           C  
ATOM    146  N   ASP A  22     -21.531  12.672  -2.945  1.00 66.50           N  
ATOM    147  CA  ASP A  22     -22.031  12.844  -4.301  1.00 66.50           C  
ATOM    148  C   ASP A  22     -21.609  11.688  -5.199  1.00 66.50           C  
ATOM    149  CB  ASP A  22     -21.547  14.172  -4.895  1.00 66.50           C  
ATOM    150  O   ASP A  22     -20.531  11.125  -5.023  1.00 66.50           O  
ATOM    151  CG  ASP A  22     -22.531  14.773  -5.887  1.00 66.50           C  
ATOM    152  OD1 ASP A  22     -23.469  14.070  -6.309  1.00 66.50           O  
ATOM    153  OD2 ASP A  22     -22.344  15.953  -6.258  1.00 66.50           O  
ATOM    154  N   ASP A  23     -22.594  11.188  -5.980  1.00 64.25           N  
ATOM    155  CA  ASP A  23     -22.406  10.094  -6.930  1.00 64.25           C  
ATOM    156  C   ASP A  23     -21.422  10.484  -8.031  1.00 64.25           C  
ATOM    157  CB  ASP A  23     -23.734   9.672  -7.539  1.00 64.25           C  
ATOM    158  O   ASP A  23     -20.734   9.625  -8.594  1.00 64.25           O  
ATOM    159  CG  ASP A  23     -24.625   8.914  -6.562  1.00 64.25           C  
ATOM    160  OD1 ASP A  23     -24.094   8.289  -5.617  1.00 64.25           O  
ATOM    161  OD2 ASP A  23     -25.859   8.938  -6.738  1.00 64.25           O  
ATOM    162  N   ASP A  24     -21.344  11.758  -8.375  1.00 76.94           N  
ATOM    163  CA  ASP A  24     -20.438  12.148  -9.453  1.00 76.94           C  
ATOM    164  C   ASP A  24     -19.031  12.414  -8.922  1.00 76.94           C  
ATOM    165  CB  ASP A  24     -20.969  13.391 -10.172  1.00 76.94           C  
ATOM    166  O   ASP A  24     -18.672  13.555  -8.633  1.00 76.94           O  
ATOM    167  CG  ASP A  24     -22.109  13.078 -11.125  1.00 76.94           C  
ATOM    168  OD1 ASP A  24     -22.250  11.906 -11.539  1.00 76.94           O  
ATOM    169  OD2 ASP A  24     -22.859  14.016 -11.469  1.00 76.94           O  
ATOM    170  N   VAL A  25     -18.297  11.359  -8.758  1.00 82.06           N  
ATOM    171  CA  VAL A  25     -16.953  11.453  -8.188  1.00 82.06           C  
ATOM    172  C   VAL A  25     -15.945  11.789  -9.289  1.00 82.06           C  
ATOM    173  CB  VAL A  25     -16.547  10.141  -7.484  1.00 82.06           C  
ATOM    174  O   VAL A  25     -15.898  11.125 -10.328  1.00 82.06           O  
ATOM    175  CG1 VAL A  25     -15.117  10.242  -6.934  1.00 82.06           C  
ATOM    176  CG2 VAL A  25     -17.531   9.805  -6.367  1.00 82.06           C  
ATOM    177  N   ALA A  26     -15.219  12.938  -9.039  1.00 89.50           N  
ATOM    178  CA  ALA A  26     -14.133  13.281  -9.953  1.00 89.50           C  
ATOM    179  C   ALA A  26     -12.961  12.312  -9.805  1.00 89.50           C  
ATOM    180  CB  ALA A  26     -13.672  14.711  -9.711  1.00 89.50           C  
ATOM    181  O   ALA A  26     -12.641  11.883  -8.695  1.00 89.50           O  
ATOM    182  N   GLU A  27     -12.344  12.000 -10.883  1.00 92.44           N  
ATOM    183  CA  GLU A  27     -11.195  11.102 -10.891  1.00 92.44           C  
ATOM    184  C   GLU A  27     -10.109  11.578  -9.930  1.00 92.44           C  
ATOM    185  CB  GLU A  27     -10.625  10.961 -12.305  1.00 92.44           C  
ATOM    186  O   GLU A  27      -9.461  10.773  -9.266  1.00 92.44           O  
ATOM    187  CG  GLU A  27      -9.469   9.984 -12.406  1.00 92.44           C  
ATOM    188  CD  GLU A  27      -9.891   8.531 -12.211  1.00 92.44           C  
ATOM    189  OE1 GLU A  27      -9.008   7.672 -11.961  1.00 92.44           O  
ATOM    190  OE2 GLU A  27     -11.102   8.258 -12.305  1.00 92.44           O  
ATOM    191  N   ALA A  28      -9.992  12.828  -9.797  1.00 94.00           N  
ATOM    192  CA  ALA A  28      -8.961  13.414  -8.953  1.00 94.00           C  
ATOM    193  C   ALA A  28      -9.219  13.125  -7.480  1.00 94.00           C  
ATOM    194  CB  ALA A  28      -8.867  14.922  -9.195  1.00 94.00           C  
ATOM    195  O   ALA A  28      -8.297  13.133  -6.664  1.00 94.00           O  
ATOM    196  N   ASP A  29     -10.445  12.789  -7.180  1.00 94.56           N  
ATOM    197  CA  ASP A  29     -10.812  12.633  -5.777  1.00 94.56           C  
ATOM    198  C   ASP A  29     -10.727  11.172  -5.348  1.00 94.56           C  
ATOM    199  CB  ASP A  29     -12.227  13.172  -5.523  1.00 94.56           C  
ATOM    200  O   ASP A  29     -10.961  10.844  -4.184  1.00 94.56           O  
ATOM    201  CG  ASP A  29     -12.320  14.672  -5.695  1.00 94.56           C  
ATOM    202  OD1 ASP A  29     -11.320  15.383  -5.465  1.00 94.56           O  
ATOM    203  OD2 ASP A  29     -13.422  15.156  -6.055  1.00 94.56           O  
ATOM    204  N   ILE A  30     -10.328  10.328  -6.219  1.00 96.12           N  
ATOM    205  CA  ILE A  30     -10.203   8.914  -5.883  1.00 96.12           C  
ATOM    206  C   ILE A  30      -8.992   8.703  -4.980  1.00 96.12           C  
ATOM    207  CB  ILE A  30     -10.086   8.039  -7.152  1.00 96.12           C  
ATOM    208  O   ILE A  30      -7.879   9.109  -5.320  1.00 96.12           O  
ATOM    209  CG1 ILE A  30     -11.359   8.156  -7.996  1.00 96.12           C  
ATOM    210  CG2 ILE A  30      -9.805   6.582  -6.781  1.00 96.12           C  
ATOM    211  CD1 ILE A  30     -11.305   7.395  -9.312  1.00 96.12           C  
ATOM    212  N   ILE A  31      -9.219   8.047  -3.844  1.00 97.69           N  
ATOM    213  CA  ILE A  31      -8.141   7.785  -2.891  1.00 97.69           C  
ATOM    214  C   ILE A  31      -7.203   6.723  -3.457  1.00 97.69           C  
ATOM    215  CB  ILE A  31      -8.703   7.332  -1.523  1.00 97.69           C  
ATOM    216  O   ILE A  31      -7.648   5.660  -3.898  1.00 97.69           O  
ATOM    217  CG1 ILE A  31      -9.539   8.445  -0.894  1.00 97.69           C  
ATOM    218  CG2 ILE A  31      -7.562   6.910  -0.589  1.00 97.69           C  
ATOM    219  CD1 ILE A  31     -10.281   8.031   0.370  1.00 97.69           C  
ATOM    220  N   SER A  32      -5.891   7.051  -3.408  1.00 98.38           N  
ATOM    221  CA  SER A  32      -4.930   6.164  -4.051  1.00 98.38           C  
ATOM    222  C   SER A  32      -3.979   5.547  -3.029  1.00 98.38           C  
ATOM    223  CB  SER A  32      -4.129   6.914  -5.113  1.00 98.38           C  
ATOM    224  O   SER A  32      -3.164   4.684  -3.369  1.00 98.38           O  
ATOM    225  OG  SER A  32      -3.512   8.062  -4.559  1.00 98.38           O  
ATOM    226  N   THR A  33      -4.047   5.945  -1.761  1.00 98.62           N  
ATOM    227  CA  THR A  33      -3.240   5.340  -0.707  1.00 98.62           C  
ATOM    228  C   THR A  33      -3.764   5.738   0.670  1.00 98.62           C  
ATOM    229  CB  THR A  33      -1.760   5.738  -0.833  1.00 98.62           C  
ATOM    230  O   THR A  33      -4.348   6.812   0.831  1.00 98.62           O  
ATOM    231  CG2 THR A  33      -1.578   7.242  -0.644  1.00 98.62           C  
ATOM    232  OG1 THR A  33      -0.997   5.047   0.164  1.00 98.62           O  
ATOM    233  N   VAL A  34      -3.592   4.930   1.688  1.00 98.62           N  
ATOM    234  CA  VAL A  34      -3.994   5.141   3.074  1.00 98.62           C  
ATOM    235  C   VAL A  34      -2.924   4.586   4.012  1.00 98.62           C  
ATOM    236  CB  VAL A  34      -5.359   4.484   3.377  1.00 98.62           C  
ATOM    237  O   VAL A  34      -2.451   3.461   3.830  1.00 98.62           O  
ATOM    238  CG1 VAL A  34      -5.797   4.785   4.809  1.00 98.62           C  
ATOM    239  CG2 VAL A  34      -6.414   4.961   2.379  1.00 98.62           C  
ATOM    240  N   GLU A  35      -2.598   5.387   5.070  1.00 98.19           N  
ATOM    241  CA  GLU A  35      -1.530   4.941   5.961  1.00 98.19           C  
ATOM    242  C   GLU A  35      -1.682   5.547   7.352  1.00 98.19           C  
ATOM    243  CB  GLU A  35      -0.160   5.297   5.379  1.00 98.19           C  
ATOM    244  O   GLU A  35      -1.769   6.770   7.500  1.00 98.19           O  
ATOM    245  CG  GLU A  35       1.012   4.770   6.195  1.00 98.19           C  
ATOM    246  CD  GLU A  35       1.352   3.320   5.887  1.00 98.19           C  
ATOM    247  OE1 GLU A  35       2.252   2.754   6.547  1.00 98.19           O  
ATOM    248  OE2 GLU A  35       0.714   2.746   4.973  1.00 98.19           O  
ATOM    249  N   PHE A  36      -1.660   4.684   8.430  1.00 98.12           N  
ATOM    250  CA  PHE A  36      -1.539   5.176   9.797  1.00 98.12           C  
ATOM    251  C   PHE A  36      -0.087   5.492  10.133  1.00 98.12           C  
ATOM    252  CB  PHE A  36      -2.096   4.148  10.789  1.00 98.12           C  
ATOM    253  O   PHE A  36       0.829   4.836   9.625  1.00 98.12           O  
ATOM    254  CG  PHE A  36      -3.598   4.105  10.836  1.00 98.12           C  
ATOM    255  CD1 PHE A  36      -4.312   5.059  11.547  1.00 98.12           C  
ATOM    256  CD2 PHE A  36      -4.301   3.107  10.172  1.00 98.12           C  
ATOM    257  CE1 PHE A  36      -5.703   5.023  11.602  1.00 98.12           C  
ATOM    258  CE2 PHE A  36      -5.691   3.062  10.211  1.00 98.12           C  
ATOM    259  CZ  PHE A  36      -6.391   4.020  10.930  1.00 98.12           C  
ATOM    260  N   ASN A  37       0.039   6.496  10.969  1.00 97.31           N  
ATOM    261  CA  ASN A  37       1.389   6.648  11.500  1.00 97.31           C  
ATOM    262  C   ASN A  37       1.680   5.625  12.594  1.00 97.31           C  
ATOM    263  CB  ASN A  37       1.600   8.070  12.031  1.00 97.31           C  
ATOM    264  O   ASN A  37       0.833   4.785  12.906  1.00 97.31           O  
ATOM    265  CG  ASN A  37       0.892   8.305  13.352  1.00 97.31           C  
ATOM    266  ND2 ASN A  37       1.346   9.312  14.094  1.00 97.31           N  
ATOM    267  OD1 ASN A  37      -0.055   7.598  13.703  1.00 97.31           O  
ATOM    268  N   HIS A  38       2.840   5.625  13.156  1.00 94.94           N  
ATOM    269  CA  HIS A  38       3.320   4.559  14.031  1.00 94.94           C  
ATOM    270  C   HIS A  38       2.480   4.461  15.297  1.00 94.94           C  
ATOM    271  CB  HIS A  38       4.793   4.781  14.391  1.00 94.94           C  
ATOM    272  O   HIS A  38       2.312   3.373  15.852  1.00 94.94           O  
ATOM    273  CG  HIS A  38       5.719   4.676  13.219  1.00 94.94           C  
ATOM    274  CD2 HIS A  38       6.523   3.670  12.812  1.00 94.94           C  
ATOM    275  ND1 HIS A  38       5.891   5.703  12.312  1.00 94.94           N  
ATOM    276  CE1 HIS A  38       6.766   5.328  11.391  1.00 94.94           C  
ATOM    277  NE2 HIS A  38       7.164   4.098  11.672  1.00 94.94           N  
ATOM    278  N   SER A  39       1.960   5.574  15.750  1.00 94.00           N  
ATOM    279  CA  SER A  39       1.155   5.562  16.969  1.00 94.00           C  
ATOM    280  C   SER A  39      -0.308   5.266  16.656  1.00 94.00           C  
ATOM    281  CB  SER A  39       1.270   6.898  17.703  1.00 94.00           C  
ATOM    282  O   SER A  39      -1.074   4.898  17.562  1.00 94.00           O  
ATOM    283  OG  SER A  39       0.673   7.938  16.953  1.00 94.00           O  
ATOM    284  N   GLY A  40      -0.671   5.504  15.430  1.00 96.19           N  
ATOM    285  CA  GLY A  40      -2.062   5.363  15.039  1.00 96.19           C  
ATOM    286  C   GLY A  40      -2.883   6.617  15.273  1.00 96.19           C  
ATOM    287  O   GLY A  40      -4.059   6.672  14.914  1.00 96.19           O  
ATOM    288  N   GLU A  41      -2.285   7.609  15.805  1.00 94.81           N  
ATOM    289  CA  GLU A  41      -2.994   8.852  16.109  1.00 94.81           C  
ATOM    290  C   GLU A  41      -3.283   9.641  14.836  1.00 94.81           C  
ATOM    291  CB  GLU A  41      -2.189   9.711  17.094  1.00 94.81           C  
ATOM    292  O   GLU A  41      -4.223  10.438  14.789  1.00 94.81           O  
ATOM    293  CG  GLU A  41      -2.121   9.133  18.500  1.00 94.81           C  
ATOM    294  CD  GLU A  41      -1.295   9.977  19.453  1.00 94.81           C  
ATOM    295  OE1 GLU A  41      -1.196   9.617  20.641  1.00 94.81           O  
ATOM    296  OE2 GLU A  41      -0.743  11.008  19.000  1.00 94.81           O  
ATOM    297  N   LEU A  42      -2.428   9.484  13.883  1.00 97.06           N  
ATOM    298  CA  LEU A  42      -2.617  10.164  12.609  1.00 97.06           C  
ATOM    299  C   LEU A  42      -2.867   9.164  11.484  1.00 97.06           C  
ATOM    300  CB  LEU A  42      -1.396  11.031  12.273  1.00 97.06           C  
ATOM    301  O   LEU A  42      -2.275   8.078  11.477  1.00 97.06           O  
ATOM    302  CG  LEU A  42      -1.061  12.141  13.273  1.00 97.06           C  
ATOM    303  CD1 LEU A  42       0.243  12.828  12.875  1.00 97.06           C  
ATOM    304  CD2 LEU A  42      -2.201  13.148  13.352  1.00 97.06           C  
ATOM    305  N   LEU A  43      -3.746   9.516  10.594  1.00 98.12           N  
ATOM    306  CA  LEU A  43      -4.105   8.766   9.398  1.00 98.12           C  
ATOM    307  C   LEU A  43      -4.012   9.648   8.156  1.00 98.12           C  
ATOM    308  CB  LEU A  43      -5.520   8.195   9.523  1.00 98.12           C  
ATOM    309  O   LEU A  43      -4.668  10.688   8.078  1.00 98.12           O  
ATOM    310  CG  LEU A  43      -6.078   7.480   8.289  1.00 98.12           C  
ATOM    311  CD1 LEU A  43      -5.250   6.238   7.977  1.00 98.12           C  
ATOM    312  CD2 LEU A  43      -7.543   7.113   8.500  1.00 98.12           C  
ATOM    313  N   ALA A  44      -3.158   9.203   7.199  1.00 98.69           N  
ATOM    314  CA  ALA A  44      -2.980  10.000   5.988  1.00 98.69           C  
ATOM    315  C   ALA A  44      -3.578   9.297   4.773  1.00 98.69           C  
ATOM    316  CB  ALA A  44      -1.500  10.297   5.754  1.00 98.69           C  
ATOM    317  O   ALA A  44      -3.469   8.078   4.645  1.00 98.69           O  
ATOM    318  N   THR A  45      -4.188  10.062   3.902  1.00 98.62           N  
ATOM    319  CA  THR A  45      -4.641   9.578   2.604  1.00 98.62           C  
ATOM    320  C   THR A  45      -4.059  10.430   1.478  1.00 98.62           C  
ATOM    321  CB  THR A  45      -6.176   9.578   2.510  1.00 98.62           C  
ATOM    322  O   THR A  45      -3.814  11.625   1.658  1.00 98.62           O  
ATOM    323  CG2 THR A  45      -6.793   8.727   3.613  1.00 98.62           C  
ATOM    324  OG1 THR A  45      -6.656  10.922   2.631  1.00 98.62           O  
ATOM    325  N   GLY A  46      -3.719   9.773   0.395  1.00 98.69           N  
ATOM    326  CA  GLY A  46      -3.428  10.414  -0.875  1.00 98.69           C  
ATOM    327  C   GLY A  46      -4.457  10.109  -1.948  1.00 98.69           C  
ATOM    328  O   GLY A  46      -5.145   9.094  -1.884  1.00 98.69           O  
ATOM    329  N   ASP A  47      -4.543  11.047  -2.895  1.00 98.12           N  
ATOM    330  CA  ASP A  47      -5.527  10.812  -3.945  1.00 98.12           C  
ATOM    331  C   ASP A  47      -4.926  11.047  -5.328  1.00 98.12           C  
ATOM    332  CB  ASP A  47      -6.750  11.711  -3.744  1.00 98.12           C  
ATOM    333  O   ASP A  47      -3.736  11.344  -5.449  1.00 98.12           O  
ATOM    334  CG  ASP A  47      -6.414  13.188  -3.791  1.00 98.12           C  
ATOM    335  OD1 ASP A  47      -5.441  13.570  -4.477  1.00 98.12           O  
ATOM    336  OD2 ASP A  47      -7.125  13.977  -3.133  1.00 98.12           O  
ATOM    337  N   LYS A  48      -5.719  10.805  -6.367  1.00 97.75           N  
ATOM    338  CA  LYS A  48      -5.258  10.883  -7.750  1.00 97.75           C  
ATOM    339  C   LYS A  48      -5.031  12.328  -8.172  1.00 97.75           C  
ATOM    340  CB  LYS A  48      -6.258  10.211  -8.688  1.00 97.75           C  
ATOM    341  O   LYS A  48      -4.395  12.594  -9.195  1.00 97.75           O  
ATOM    342  CG  LYS A  48      -6.281   8.688  -8.586  1.00 97.75           C  
ATOM    343  CD  LYS A  48      -7.062   8.062  -9.734  1.00 97.75           C  
ATOM    344  CE  LYS A  48      -6.977   6.543  -9.703  1.00 97.75           C  
ATOM    345  NZ  LYS A  48      -7.715   5.926 -10.844  1.00 97.75           N  
ATOM    346  N   GLY A  49      -5.500  13.250  -7.367  1.00 97.44           N  
ATOM    347  CA  GLY A  49      -5.277  14.664  -7.641  1.00 97.44           C  
ATOM    348  C   GLY A  49      -4.023  15.203  -6.984  1.00 97.44           C  
ATOM    349  O   GLY A  49      -3.762  16.406  -7.035  1.00 97.44           O  
ATOM    350  N   GLY A  50      -3.318  14.367  -6.301  1.00 98.44           N  
ATOM    351  CA  GLY A  50      -2.045  14.758  -5.715  1.00 98.44           C  
ATOM    352  C   GLY A  50      -2.188  15.367  -4.332  1.00 98.44           C  
ATOM    353  O   GLY A  50      -1.236  15.945  -3.805  1.00 98.44           O  
ATOM    354  N   ARG A  51      -3.365  15.258  -3.754  1.00 97.88           N  
ATOM    355  CA  ARG A  51      -3.604  15.828  -2.434  1.00 97.88           C  
ATOM    356  C   ARG A  51      -3.348  14.797  -1.337  1.00 97.88           C  
ATOM    357  CB  ARG A  51      -5.031  16.359  -2.326  1.00 97.88           C  
ATOM    358  O   ARG A  51      -3.607  13.609  -1.524  1.00 97.88           O  
ATOM    359  CG  ARG A  51      -5.340  17.500  -3.297  1.00 97.88           C  
ATOM    360  CD  ARG A  51      -6.824  17.828  -3.314  1.00 97.88           C  
ATOM    361  NE  ARG A  51      -7.621  16.750  -3.887  1.00 97.88           N  
ATOM    362  NH1 ARG A  51      -9.641  17.844  -3.684  1.00 97.88           N  
ATOM    363  NH2 ARG A  51      -9.562  15.734  -4.582  1.00 97.88           N  
ATOM    364  CZ  ARG A  51      -8.938  16.781  -4.051  1.00 97.88           C  
ATOM    365  N   VAL A  52      -2.842  15.297  -0.259  1.00 98.56           N  
ATOM    366  CA  VAL A  52      -2.717  14.508   0.960  1.00 98.56           C  
ATOM    367  C   VAL A  52      -3.629  15.078   2.043  1.00 98.56           C  
ATOM    368  CB  VAL A  52      -1.256  14.469   1.463  1.00 98.56           C  
ATOM    369  O   VAL A  52      -3.631  16.281   2.289  1.00 98.56           O  
ATOM    370  CG1 VAL A  52      -1.173  13.781   2.826  1.00 98.56           C  
ATOM    371  CG2 VAL A  52      -0.364  13.750   0.448  1.00 98.56           C  
ATOM    372  N   VAL A  53      -4.398  14.258   2.611  1.00 98.12           N  
ATOM    373  CA  VAL A  53      -5.227  14.641   3.754  1.00 98.12           C  
ATOM    374  C   VAL A  53      -4.809  13.836   4.980  1.00 98.12           C  
ATOM    375  CB  VAL A  53      -6.730  14.422   3.461  1.00 98.12           C  
ATOM    376  O   VAL A  53      -4.734  12.602   4.930  1.00 98.12           O  
ATOM    377  CG1 VAL A  53      -7.582  14.938   4.617  1.00 98.12           C  
ATOM    378  CG2 VAL A  53      -7.121  15.109   2.156  1.00 98.12           C  
ATOM    379  N   ILE A  54      -4.551  14.555   6.047  1.00 98.12           N  
ATOM    380  CA  ILE A  54      -4.176  13.930   7.309  1.00 98.12           C  
ATOM    381  C   ILE A  54      -5.320  14.062   8.312  1.00 98.12           C  
ATOM    382  CB  ILE A  54      -2.881  14.539   7.883  1.00 98.12           C  
ATOM    383  O   ILE A  54      -5.867  15.156   8.492  1.00 98.12           O  
ATOM    384  CG1 ILE A  54      -1.733  14.406   6.875  1.00 98.12           C  
ATOM    385  CG2 ILE A  54      -2.518  13.891   9.219  1.00 98.12           C  
ATOM    386  CD1 ILE A  54      -0.465  15.148   7.281  1.00 98.12           C  
ATOM    387  N   PHE A  55      -5.613  12.977   8.945  1.00 97.25           N  
ATOM    388  CA  PHE A  55      -6.629  12.938   9.992  1.00 97.25           C  
ATOM    389  C   PHE A  55      -5.996  12.648  11.352  1.00 97.25           C  
ATOM    390  CB  PHE A  55      -7.691  11.883   9.672  1.00 97.25           C  
ATOM    391  O   PHE A  55      -5.043  11.867  11.438  1.00 97.25           O  
ATOM    392  CG  PHE A  55      -8.320  12.055   8.312  1.00 97.25           C  
ATOM    393  CD1 PHE A  55      -9.484  12.797   8.156  1.00 97.25           C  
ATOM    394  CD2 PHE A  55      -7.750  11.461   7.195  1.00 97.25           C  
ATOM    395  CE1 PHE A  55     -10.070  12.953   6.902  1.00 97.25           C  
ATOM    396  CE2 PHE A  55      -8.328  11.609   5.938  1.00 97.25           C  
ATOM    397  CZ  PHE A  55      -9.484  12.359   5.793  1.00 97.25           C  
ATOM    398  N   GLN A  56      -6.578  13.211  12.367  1.00 95.81           N  
ATOM    399  CA  GLN A  56      -6.102  12.977  13.727  1.00 95.81           C  
ATOM    400  C   GLN A  56      -7.203  12.391  14.609  1.00 95.81           C  
ATOM    401  CB  GLN A  56      -5.570  14.273  14.344  1.00 95.81           C  
ATOM    402  O   GLN A  56      -8.344  12.859  14.570  1.00 95.81           O  
ATOM    403  CG  GLN A  56      -4.996  14.102  15.742  1.00 95.81           C  
ATOM    404  CD  GLN A  56      -4.395  15.383  16.297  1.00 95.81           C  
ATOM    405  NE2 GLN A  56      -3.203  15.273  16.875  1.00 95.81           N  
ATOM    406  OE1 GLN A  56      -4.992  16.453  16.188  1.00 95.81           O  
ATOM    407  N   GLN A  57      -6.785  11.445  15.398  1.00 94.12           N  
ATOM    408  CA  GLN A  57      -7.723  10.805  16.312  1.00 94.12           C  
ATOM    409  C   GLN A  57      -8.188  11.781  17.391  1.00 94.12           C  
ATOM    410  CB  GLN A  57      -7.086   9.578  16.969  1.00 94.12           C  
ATOM    411  O   GLN A  57      -7.383  12.523  17.953  1.00 94.12           O  
ATOM    412  CG  GLN A  57      -8.078   8.680  17.703  1.00 94.12           C  
ATOM    413  CD  GLN A  57      -7.438   7.434  18.266  1.00 94.12           C  
ATOM    414  NE2 GLN A  57      -8.195   6.348  18.328  1.00 94.12           N  
ATOM    415  OE1 GLN A  57      -6.266   7.449  18.656  1.00 94.12           O  
ATOM    416  N   GLU A  58      -9.438  11.781  17.609  1.00 87.81           N  
ATOM    417  CA  GLU A  58      -9.977  12.672  18.641  1.00 87.81           C  
ATOM    418  C   GLU A  58      -9.570  12.211  20.031  1.00 87.81           C  
ATOM    419  CB  GLU A  58     -11.500  12.750  18.531  1.00 87.81           C  
ATOM    420  O   GLU A  58      -9.844  11.070  20.422  1.00 87.81           O  
ATOM    421  CG  GLU A  58     -11.992  13.594  17.359  1.00 87.81           C  
ATOM    422  CD  GLU A  58     -13.484  13.891  17.422  1.00 87.81           C  
ATOM    423  OE1 GLU A  58     -14.000  14.586  16.500  1.00 87.81           O  
ATOM    424  OE2 GLU A  58     -14.133  13.438  18.375  1.00 87.81           O  
ATOM    425  N   GLN A  59      -8.859  13.031  20.781  1.00 72.62           N  
ATOM    426  CA  GLN A  59      -8.281  12.695  22.078  1.00 72.62           C  
ATOM    427  C   GLN A  59      -9.375  12.547  23.141  1.00 72.62           C  
ATOM    428  CB  GLN A  59      -7.270  13.750  22.500  1.00 72.62           C  
ATOM    429  O   GLN A  59      -9.250  11.734  24.047  1.00 72.62           O  
ATOM    430  CG  GLN A  59      -5.938  13.664  21.766  1.00 72.62           C  
ATOM    431  CD  GLN A  59      -4.898  14.617  22.328  1.00 72.62           C  
ATOM    432  NE2 GLN A  59      -3.723  14.641  21.703  1.00 72.62           N  
ATOM    433  OE1 GLN A  59      -5.148  15.328  23.312  1.00 72.62           O  
ATOM    434  N   GLU A  60     -10.336  13.500  23.094  1.00 66.19           N  
ATOM    435  CA  GLU A  60     -11.367  13.445  24.125  1.00 66.19           C  
ATOM    436  C   GLU A  60     -12.070  12.086  24.125  1.00 66.19           C  
ATOM    437  CB  GLU A  60     -12.391  14.562  23.922  1.00 66.19           C  
ATOM    438  O   GLU A  60     -12.539  11.633  25.172  1.00 66.19           O  
ATOM    439  CG  GLU A  60     -11.828  15.961  24.172  1.00 66.19           C  
ATOM    440  CD  GLU A  60     -12.867  17.062  24.016  1.00 66.19           C  
ATOM    441  OE1 GLU A  60     -12.531  18.250  24.234  1.00 66.19           O  
ATOM    442  OE2 GLU A  60     -14.023  16.734  23.688  1.00 66.19           O  
ATOM    443  N   ASN A  61     -11.984  11.414  23.016  1.00 59.81           N  
ATOM    444  CA  ASN A  61     -12.719  10.172  22.828  1.00 59.81           C  
ATOM    445  C   ASN A  61     -11.844   8.953  23.125  1.00 59.81           C  
ATOM    446  CB  ASN A  61     -13.297  10.086  21.422  1.00 59.81           C  
ATOM    447  O   ASN A  61     -12.320   7.816  23.078  1.00 59.81           O  
ATOM    448  CG  ASN A  61     -14.367  11.125  21.156  1.00 59.81           C  
ATOM    449  ND2 ASN A  61     -14.664  11.367  19.891  1.00 59.81           N  
ATOM    450  OD1 ASN A  61     -14.922  11.703  22.094  1.00 59.81           O  
ATOM    451  N   LYS A  62     -10.523   9.227  23.281  1.00 58.72           N  
ATOM    452  CA  LYS A  62      -9.633   8.109  23.578  1.00 58.72           C  
ATOM    453  C   LYS A  62     -10.070   7.375  24.844  1.00 58.72           C  
ATOM    454  CB  LYS A  62      -8.195   8.594  23.719  1.00 58.72           C  
ATOM    455  O   LYS A  62      -9.820   6.176  24.984  1.00 58.72           O  
ATOM    456  CG  LYS A  62      -7.500   8.891  22.406  1.00 58.72           C  
ATOM    457  CD  LYS A  62      -6.035   9.250  22.609  1.00 58.72           C  
ATOM    458  CE  LYS A  62      -5.344   9.562  21.281  1.00 58.72           C  
ATOM    459  NZ  LYS A  62      -3.922   9.977  21.484  1.00 58.72           N  
ATOM    460  N   ILE A  63     -10.766   8.227  25.688  1.00 61.47           N  
ATOM    461  CA  ILE A  63     -11.188   7.641  26.953  1.00 61.47           C  
ATOM    462  C   ILE A  63     -12.508   6.898  26.766  1.00 61.47           C  
ATOM    463  CB  ILE A  63     -11.328   8.719  28.047  1.00 61.47           C  
ATOM    464  O   ILE A  63     -12.742   5.867  27.406  1.00 61.47           O  
ATOM    465  CG1 ILE A  63     -10.016   9.492  28.219  1.00 61.47           C  
ATOM    466  CG2 ILE A  63     -11.766   8.086  29.375  1.00 61.47           C  
ATOM    467  CD1 ILE A  63     -10.141  10.758  29.047  1.00 61.47           C  
ATOM    468  N   GLN A  64     -13.281   7.426  25.781  1.00 65.19           N  
ATOM    469  CA  GLN A  64     -14.547   6.742  25.562  1.00 65.19           C  
ATOM    470  C   GLN A  64     -14.398   5.617  24.547  1.00 65.19           C  
ATOM    471  CB  GLN A  64     -15.625   7.730  25.109  1.00 65.19           C  
ATOM    472  O   GLN A  64     -14.109   5.871  23.375  1.00 65.19           O  
ATOM    473  CG  GLN A  64     -16.031   8.734  26.172  1.00 65.19           C  
ATOM    474  CD  GLN A  64     -17.109   9.695  25.688  1.00 65.19           C  
ATOM    475  NE2 GLN A  64     -17.484  10.633  26.547  1.00 65.19           N  
ATOM    476  OE1 GLN A  64     -17.578   9.602  24.547  1.00 65.19           O  
ATOM    477  N   SER A  65     -14.391   4.398  25.047  1.00 64.75           N  
ATOM    478  CA  SER A  65     -14.133   3.182  24.281  1.00 64.75           C  
ATOM    479  C   SER A  65     -14.930   3.158  22.984  1.00 64.75           C  
ATOM    480  CB  SER A  65     -14.461   1.944  25.125  1.00 64.75           C  
ATOM    481  O   SER A  65     -14.469   2.633  21.969  1.00 64.75           O  
ATOM    482  OG  SER A  65     -15.859   1.744  25.188  1.00 64.75           O  
ATOM    483  N   HIS A  66     -16.062   3.994  22.969  1.00 67.06           N  
ATOM    484  CA  HIS A  66     -16.953   3.859  21.828  1.00 67.06           C  
ATOM    485  C   HIS A  66     -16.562   4.832  20.719  1.00 67.06           C  
ATOM    486  CB  HIS A  66     -18.406   4.090  22.234  1.00 67.06           C  
ATOM    487  O   HIS A  66     -17.031   4.707  19.578  1.00 67.06           O  
ATOM    488  CG  HIS A  66     -18.906   3.082  23.219  1.00 67.06           C  
ATOM    489  CD2 HIS A  66     -19.234   3.205  24.531  1.00 67.06           C  
ATOM    490  ND1 HIS A  66     -19.141   1.764  22.891  1.00 67.06           N  
ATOM    491  CE1 HIS A  66     -19.578   1.116  23.953  1.00 67.06           C  
ATOM    492  NE2 HIS A  66     -19.656   1.968  24.953  1.00 67.06           N  
ATOM    493  N   SER A  67     -15.625   5.676  21.031  1.00 73.94           N  
ATOM    494  CA  SER A  67     -15.359   6.691  20.016  1.00 73.94           C  
ATOM    495  C   SER A  67     -13.883   6.719  19.625  1.00 73.94           C  
ATOM    496  CB  SER A  67     -15.797   8.070  20.516  1.00 73.94           C  
ATOM    497  O   SER A  67     -13.398   7.719  19.109  1.00 73.94           O  
ATOM    498  OG  SER A  67     -15.086   8.430  21.688  1.00 73.94           O  
ATOM    499  N   ARG A  68     -13.273   5.668  19.828  1.00 77.81           N  
ATOM    500  CA  ARG A  68     -11.844   5.617  19.547  1.00 77.81           C  
ATOM    501  C   ARG A  68     -11.562   5.727  18.062  1.00 77.81           C  
ATOM    502  CB  ARG A  68     -11.234   4.324  20.109  1.00 77.81           C  
ATOM    503  O   ARG A  68     -10.492   6.188  17.656  1.00 77.81           O  
ATOM    504  CG  ARG A  68     -11.305   4.207  21.625  1.00 77.81           C  
ATOM    505  CD  ARG A  68     -10.781   2.863  22.109  1.00 77.81           C  
ATOM    506  NE  ARG A  68     -10.992   2.691  23.547  1.00 77.81           N  
ATOM    507  NH1 ARG A  68      -9.914   0.655  23.672  1.00 77.81           N  
ATOM    508  NH2 ARG A  68     -10.820   1.593  25.547  1.00 77.81           N  
ATOM    509  CZ  ARG A  68     -10.570   1.647  24.250  1.00 77.81           C  
ATOM    510  N   GLY A  69     -12.562   5.379  17.281  1.00 82.69           N  
ATOM    511  CA  GLY A  69     -12.375   5.355  15.844  1.00 82.69           C  
ATOM    512  C   GLY A  69     -12.758   6.656  15.164  1.00 82.69           C  
ATOM    513  O   GLY A  69     -12.938   6.699  13.945  1.00 82.69           O  
ATOM    514  N   GLU A  70     -12.852   7.688  16.016  1.00 91.44           N  
ATOM    515  CA  GLU A  70     -13.219   8.969  15.422  1.00 91.44           C  
ATOM    516  C   GLU A  70     -11.984   9.797  15.078  1.00 91.44           C  
ATOM    517  CB  GLU A  70     -14.133   9.758  16.359  1.00 91.44           C  
ATOM    518  O   GLU A  70     -11.141  10.055  15.945  1.00 91.44           O  
ATOM    519  CG  GLU A  70     -15.508   9.125  16.547  1.00 91.44           C  
ATOM    520  CD  GLU A  70     -16.438   9.961  17.422  1.00 91.44           C  
ATOM    521  OE1 GLU A  70     -17.547   9.477  17.766  1.00 91.44           O  
ATOM    522  OE2 GLU A  70     -16.047  11.102  17.766  1.00 91.44           O  
ATOM    523  N   TYR A  71     -11.875  10.164  13.844  1.00 94.62           N  
ATOM    524  CA  TYR A  71     -10.781  10.969  13.320  1.00 94.62           C  
ATOM    525  C   TYR A  71     -11.297  12.250  12.688  1.00 94.62           C  
ATOM    526  CB  TYR A  71      -9.969  10.172  12.289  1.00 94.62           C  
ATOM    527  O   TYR A  71     -12.320  12.242  11.992  1.00 94.62           O  
ATOM    528  CG  TYR A  71      -9.070   9.125  12.906  1.00 94.62           C  
ATOM    529  CD1 TYR A  71      -7.699   9.336  13.023  1.00 94.62           C  
ATOM    530  CD2 TYR A  71      -9.586   7.922  13.367  1.00 94.62           C  
ATOM    531  CE1 TYR A  71      -6.867   8.375  13.586  1.00 94.62           C  
ATOM    532  CE2 TYR A  71      -8.766   6.953  13.938  1.00 94.62           C  
ATOM    533  OH  TYR A  71      -6.590   6.234  14.602  1.00 94.62           O  
ATOM    534  CZ  TYR A  71      -7.410   7.191  14.039  1.00 94.62           C  
ATOM    535  N   ASN A  72     -10.594  13.359  12.906  1.00 94.12           N  
ATOM    536  CA  ASN A  72     -10.922  14.641  12.289  1.00 94.12           C  
ATOM    537  C   ASN A  72      -9.805  15.109  11.352  1.00 94.12           C  
ATOM    538  CB  ASN A  72     -11.203  15.695  13.359  1.00 94.12           C  
ATOM    539  O   ASN A  72      -8.648  14.711  11.516  1.00 94.12           O  
ATOM    540  CG  ASN A  72     -12.453  15.398  14.156  1.00 94.12           C  
ATOM    541  ND2 ASN A  72     -12.375  15.570  15.469  1.00 94.12           N  
ATOM    542  OD1 ASN A  72     -13.484  15.023  13.594  1.00 94.12           O  
ATOM    543  N   VAL A  73     -10.250  15.961  10.414  1.00 94.75           N  
ATOM    544  CA  VAL A  73      -9.250  16.500   9.492  1.00 94.75           C  
ATOM    545  C   VAL A  73      -8.227  17.328  10.266  1.00 94.75           C  
ATOM    546  CB  VAL A  73      -9.898  17.344   8.383  1.00 94.75           C  
ATOM    547  O   VAL A  73      -8.586  18.219  11.031  1.00 94.75           O  
ATOM    548  CG1 VAL A  73      -8.828  17.984   7.492  1.00 94.75           C  
ATOM    549  CG2 VAL A  73     -10.859  16.500   7.551  1.00 94.75           C  
ATOM    550  N   TYR A  74      -7.012  16.953  10.086  1.00 94.31           N  
ATOM    551  CA  TYR A  74      -5.895  17.609  10.766  1.00 94.31           C  
ATOM    552  C   TYR A  74      -5.184  18.578   9.836  1.00 94.31           C  
ATOM    553  CB  TYR A  74      -4.902  16.547  11.281  1.00 94.31           C  
ATOM    554  O   TYR A  74      -4.844  19.688  10.242  1.00 94.31           O  
ATOM    555  CG  TYR A  74      -3.828  17.125  12.172  1.00 94.31           C  
ATOM    556  CD1 TYR A  74      -2.479  16.953  11.867  1.00 94.31           C  
ATOM    557  CD2 TYR A  74      -4.160  17.828  13.328  1.00 94.31           C  
ATOM    558  CE1 TYR A  74      -1.485  17.484  12.688  1.00 94.31           C  
ATOM    559  CE2 TYR A  74      -3.174  18.344  14.156  1.00 94.31           C  
ATOM    560  OH  TYR A  74      -0.863  18.688  14.648  1.00 94.31           O  
ATOM    561  CZ  TYR A  74      -1.843  18.172  13.836  1.00 94.31           C  
ATOM    562  N   SER A  75      -4.934  18.172   8.578  1.00 94.31           N  
ATOM    563  CA  SER A  75      -4.293  19.000   7.562  1.00 94.31           C  
ATOM    564  C   SER A  75      -4.578  18.469   6.160  1.00 94.31           C  
ATOM    565  CB  SER A  75      -2.781  19.062   7.797  1.00 94.31           C  
ATOM    566  O   SER A  75      -4.719  17.266   5.961  1.00 94.31           O  
ATOM    567  OG  SER A  75      -2.156  19.891   6.832  1.00 94.31           O  
ATOM    568  N   THR A  76      -4.750  19.391   5.242  1.00 96.88           N  
ATOM    569  CA  THR A  76      -4.871  19.078   3.822  1.00 96.88           C  
ATOM    570  C   THR A  76      -3.912  19.922   2.994  1.00 96.88           C  
ATOM    571  CB  THR A  76      -6.312  19.281   3.322  1.00 96.88           C  
ATOM    572  O   THR A  76      -3.836  21.141   3.180  1.00 96.88           O  
ATOM    573  CG2 THR A  76      -6.465  18.812   1.878  1.00 96.88           C  
ATOM    574  OG1 THR A  76      -7.211  18.531   4.152  1.00 96.88           O  
ATOM    575  N   PHE A  77      -3.141  19.266   2.090  1.00 96.81           N  
ATOM    576  CA  PHE A  77      -2.238  20.031   1.248  1.00 96.81           C  
ATOM    577  C   PHE A  77      -1.980  19.328  -0.072  1.00 96.81           C  
ATOM    578  CB  PHE A  77      -0.913  20.297   1.973  1.00 96.81           C  
ATOM    579  O   PHE A  77      -2.195  18.109  -0.180  1.00 96.81           O  
ATOM    580  CG  PHE A  77      -0.150  19.047   2.307  1.00 96.81           C  
ATOM    581  CD1 PHE A  77      -0.446  18.312   3.455  1.00 96.81           C  
ATOM    582  CD2 PHE A  77       0.862  18.594   1.473  1.00 96.81           C  
ATOM    583  CE1 PHE A  77       0.259  17.156   3.768  1.00 96.81           C  
ATOM    584  CE2 PHE A  77       1.570  17.422   1.777  1.00 96.81           C  
ATOM    585  CZ  PHE A  77       1.268  16.719   2.926  1.00 96.81           C  
ATOM    586  N   GLN A  78      -1.564  20.109  -1.054  1.00 97.94           N  
ATOM    587  CA  GLN A  78      -1.184  19.578  -2.355  1.00 97.94           C  
ATOM    588  C   GLN A  78       0.250  19.047  -2.336  1.00 97.94           C  
ATOM    589  CB  GLN A  78      -1.340  20.641  -3.443  1.00 97.94           C  
ATOM    590  O   GLN A  78       1.199  19.828  -2.223  1.00 97.94           O  
ATOM    591  CG  GLN A  78      -1.176  20.094  -4.859  1.00 97.94           C  
ATOM    592  CD  GLN A  78      -2.361  19.266  -5.312  1.00 97.94           C  
ATOM    593  NE2 GLN A  78      -2.092  18.219  -6.078  1.00 97.94           N  
ATOM    594  OE1 GLN A  78      -3.512  19.578  -4.977  1.00 97.94           O  
ATOM    595  N   SER A  79       0.421  17.797  -2.531  1.00 98.12           N  
ATOM    596  CA  SER A  79       1.751  17.203  -2.479  1.00 98.12           C  
ATOM    597  C   SER A  79       2.430  17.250  -3.844  1.00 98.12           C  
ATOM    598  CB  SER A  79       1.671  15.758  -1.979  1.00 98.12           C  
ATOM    599  O   SER A  79       3.609  17.594  -3.947  1.00 98.12           O  
ATOM    600  OG  SER A  79       2.947  15.148  -2.012  1.00 98.12           O  
ATOM    601  N   HIS A  80       1.695  16.875  -4.828  1.00 97.56           N  
ATOM    602  CA  HIS A  80       2.240  16.812  -6.180  1.00 97.56           C  
ATOM    603  C   HIS A  80       1.315  17.500  -7.184  1.00 97.56           C  
ATOM    604  CB  HIS A  80       2.479  15.359  -6.590  1.00 97.56           C  
ATOM    605  O   HIS A  80       0.091  17.438  -7.039  1.00 97.56           O  
ATOM    606  CG  HIS A  80       3.551  14.680  -5.797  1.00 97.56           C  
ATOM    607  CD2 HIS A  80       4.828  14.367  -6.113  1.00 97.56           C  
ATOM    608  ND1 HIS A  80       3.352  14.234  -4.508  1.00 97.56           N  
ATOM    609  CE1 HIS A  80       4.469  13.672  -4.062  1.00 97.56           C  
ATOM    610  NE2 HIS A  80       5.379  13.742  -5.020  1.00 97.56           N  
ATOM    611  N   GLU A  81       1.934  18.125  -8.133  1.00 95.44           N  
ATOM    612  CA  GLU A  81       1.267  18.703  -9.297  1.00 95.44           C  
ATOM    613  C   GLU A  81       1.729  18.016 -10.586  1.00 95.44           C  
ATOM    614  CB  GLU A  81       1.518  20.203  -9.375  1.00 95.44           C  
ATOM    615  O   GLU A  81       2.828  17.469 -10.641  1.00 95.44           O  
ATOM    616  CG  GLU A  81       0.986  20.984  -8.180  1.00 95.44           C  
ATOM    617  CD  GLU A  81       1.178  22.484  -8.297  1.00 95.44           C  
ATOM    618  OE1 GLU A  81       0.673  23.234  -7.434  1.00 95.44           O  
ATOM    619  OE2 GLU A  81       1.836  22.922  -9.273  1.00 95.44           O  
ATOM    620  N   PRO A  82       0.750  18.047 -11.531  1.00 92.19           N  
ATOM    621  CA  PRO A  82       1.218  17.484 -12.805  1.00 92.19           C  
ATOM    622  C   PRO A  82       2.426  18.219 -13.367  1.00 92.19           C  
ATOM    623  CB  PRO A  82       0.003  17.625 -13.719  1.00 92.19           C  
ATOM    624  O   PRO A  82       2.512  19.453 -13.250  1.00 92.19           O  
ATOM    625  CG  PRO A  82      -1.148  17.859 -12.797  1.00 92.19           C  
ATOM    626  CD  PRO A  82      -0.622  18.453 -11.523  1.00 92.19           C  
ATOM    627  N   GLU A  83       3.318  17.453 -13.852  1.00 85.19           N  
ATOM    628  CA  GLU A  83       4.512  18.016 -14.477  1.00 85.19           C  
ATOM    629  C   GLU A  83       4.742  17.438 -15.859  1.00 85.19           C  
ATOM    630  CB  GLU A  83       5.742  17.781 -13.594  1.00 85.19           C  
ATOM    631  O   GLU A  83       4.180  16.391 -16.203  1.00 85.19           O  
ATOM    632  CG  GLU A  83       5.680  18.500 -12.250  1.00 85.19           C  
ATOM    633  CD  GLU A  83       6.867  18.188 -11.352  1.00 85.19           C  
ATOM    634  OE1 GLU A  83       6.875  18.625 -10.180  1.00 85.19           O  
ATOM    635  OE2 GLU A  83       7.801  17.500 -11.828  1.00 85.19           O  
ATOM    636  N   PHE A  84       5.289  18.312 -16.734  1.00 79.75           N  
ATOM    637  CA  PHE A  84       5.617  17.844 -18.062  1.00 79.75           C  
ATOM    638  C   PHE A  84       7.125  17.750 -18.250  1.00 79.75           C  
ATOM    639  CB  PHE A  84       5.012  18.766 -19.125  1.00 79.75           C  
ATOM    640  O   PHE A  84       7.852  18.703 -17.984  1.00 79.75           O  
ATOM    641  CG  PHE A  84       5.039  18.203 -20.516  1.00 79.75           C  
ATOM    642  CD1 PHE A  84       5.992  18.625 -21.438  1.00 79.75           C  
ATOM    643  CD2 PHE A  84       4.117  17.234 -20.906  1.00 79.75           C  
ATOM    644  CE1 PHE A  84       6.020  18.094 -22.734  1.00 79.75           C  
ATOM    645  CE2 PHE A  84       4.137  16.703 -22.203  1.00 79.75           C  
ATOM    646  CZ  PHE A  84       5.090  17.141 -23.109  1.00 79.75           C  
ATOM    647  N   ASP A  85       7.488  16.594 -18.453  1.00 69.25           N  
ATOM    648  CA  ASP A  85       8.883  16.406 -18.859  1.00 69.25           C  
ATOM    649  C   ASP A  85       9.062  16.688 -20.344  1.00 69.25           C  
ATOM    650  CB  ASP A  85       9.352  14.992 -18.516  1.00 69.25           C  
ATOM    651  O   ASP A  85       8.719  15.844 -21.188  1.00 69.25           O  
ATOM    652  CG  ASP A  85      10.852  14.812 -18.688  1.00 69.25           C  
ATOM    653  OD1 ASP A  85      11.453  15.492 -19.547  1.00 69.25           O  
ATOM    654  OD2 ASP A  85      11.438  13.992 -17.938  1.00 69.25           O  
ATOM    655  N   TYR A  86       9.602  17.844 -20.734  1.00 69.38           N  
ATOM    656  CA  TYR A  86       9.695  18.328 -22.109  1.00 69.38           C  
ATOM    657  C   TYR A  86      10.648  17.469 -22.922  1.00 69.38           C  
ATOM    658  CB  TYR A  86      10.172  19.797 -22.125  1.00 69.38           C  
ATOM    659  O   TYR A  86      10.430  17.250 -24.109  1.00 69.38           O  
ATOM    660  CG  TYR A  86       9.211  20.750 -21.453  1.00 69.38           C  
ATOM    661  CD1 TYR A  86       8.094  21.219 -22.125  1.00 69.38           C  
ATOM    662  CD2 TYR A  86       9.422  21.172 -20.141  1.00 69.38           C  
ATOM    663  CE1 TYR A  86       7.203  22.109 -21.516  1.00 69.38           C  
ATOM    664  CE2 TYR A  86       8.539  22.047 -19.531  1.00 69.38           C  
ATOM    665  OH  TYR A  86       6.566  23.391 -19.609  1.00 69.38           O  
ATOM    666  CZ  TYR A  86       7.438  22.516 -20.219  1.00 69.38           C  
ATOM    667  N   LEU A  87      11.703  17.047 -22.234  1.00 65.75           N  
ATOM    668  CA  LEU A  87      12.695  16.266 -22.953  1.00 65.75           C  
ATOM    669  C   LEU A  87      12.086  14.953 -23.453  1.00 65.75           C  
ATOM    670  CB  LEU A  87      13.906  15.984 -22.062  1.00 65.75           C  
ATOM    671  O   LEU A  87      12.359  14.523 -24.562  1.00 65.75           O  
ATOM    672  CG  LEU A  87      14.805  17.172 -21.750  1.00 65.75           C  
ATOM    673  CD1 LEU A  87      15.844  16.797 -20.703  1.00 65.75           C  
ATOM    674  CD2 LEU A  87      15.484  17.703 -23.000  1.00 65.75           C  
ATOM    675  N   LYS A  88      11.109  14.492 -22.734  1.00 63.31           N  
ATOM    676  CA  LYS A  88      10.562  13.188 -23.094  1.00 63.31           C  
ATOM    677  C   LYS A  88       9.102  13.305 -23.516  1.00 63.31           C  
ATOM    678  CB  LYS A  88      10.688  12.219 -21.906  1.00 63.31           C  
ATOM    679  O   LYS A  88       8.477  12.312 -23.906  1.00 63.31           O  
ATOM    680  CG  LYS A  88      12.117  11.891 -21.531  1.00 63.31           C  
ATOM    681  CD  LYS A  88      12.180  10.812 -20.453  1.00 63.31           C  
ATOM    682  CE  LYS A  88      13.617  10.477 -20.078  1.00 63.31           C  
ATOM    683  NZ  LYS A  88      13.680   9.422 -19.016  1.00 63.31           N  
ATOM    684  N   SER A  89       8.594  14.469 -23.453  1.00 70.31           N  
ATOM    685  CA  SER A  89       7.215  14.742 -23.828  1.00 70.31           C  
ATOM    686  C   SER A  89       6.242  13.859 -23.062  1.00 70.31           C  
ATOM    687  CB  SER A  89       7.023  14.539 -25.344  1.00 70.31           C  
ATOM    688  O   SER A  89       5.340  13.258 -23.656  1.00 70.31           O  
ATOM    689  OG  SER A  89       7.816  15.453 -26.078  1.00 70.31           O  
ATOM    690  N   LEU A  90       6.637  13.602 -21.750  1.00 74.44           N  
ATOM    691  CA  LEU A  90       5.766  12.781 -20.922  1.00 74.44           C  
ATOM    692  C   LEU A  90       5.191  13.586 -19.766  1.00 74.44           C  
ATOM    693  CB  LEU A  90       6.527  11.562 -20.391  1.00 74.44           C  
ATOM    694  O   LEU A  90       5.879  14.438 -19.203  1.00 74.44           O  
ATOM    695  CG  LEU A  90       6.621  10.359 -21.312  1.00 74.44           C  
ATOM    696  CD1 LEU A  90       7.965   9.656 -21.141  1.00 74.44           C  
ATOM    697  CD2 LEU A  90       5.473   9.391 -21.047  1.00 74.44           C  
ATOM    698  N   GLU A  91       4.012  13.305 -19.594  1.00 83.06           N  
ATOM    699  CA  GLU A  91       3.352  13.930 -18.453  1.00 83.06           C  
ATOM    700  C   GLU A  91       3.479  13.062 -17.203  1.00 83.06           C  
ATOM    701  CB  GLU A  91       1.875  14.195 -18.766  1.00 83.06           C  
ATOM    702  O   GLU A  91       3.268  11.852 -17.266  1.00 83.06           O  
ATOM    703  CG  GLU A  91       1.161  15.016 -17.703  1.00 83.06           C  
ATOM    704  CD  GLU A  91      -0.287  15.320 -18.047  1.00 83.06           C  
ATOM    705  OE1 GLU A  91      -0.994  15.938 -17.219  1.00 83.06           O  
ATOM    706  OE2 GLU A  91      -0.720  14.930 -19.156  1.00 83.06           O  
ATOM    707  N   ILE A  92       4.043  13.648 -16.109  1.00 86.75           N  
ATOM    708  CA  ILE A  92       4.066  12.977 -14.812  1.00 86.75           C  
ATOM    709  C   ILE A  92       2.818  13.352 -14.016  1.00 86.75           C  
ATOM    710  CB  ILE A  92       5.340  13.344 -14.016  1.00 86.75           C  
ATOM    711  O   ILE A  92       2.641  14.508 -13.633  1.00 86.75           O  
ATOM    712  CG1 ILE A  92       6.594  13.016 -14.836  1.00 86.75           C  
ATOM    713  CG2 ILE A  92       5.359  12.609 -12.672  1.00 86.75           C  
ATOM    714  CD1 ILE A  92       7.875  13.617 -14.273  1.00 86.75           C  
ATOM    715  N   GLU A  93       2.049  12.359 -13.773  1.00 91.69           N  
ATOM    716  CA  GLU A  93       0.787  12.609 -13.078  1.00 91.69           C  
ATOM    717  C   GLU A  93       1.022  12.977 -11.617  1.00 91.69           C  
ATOM    718  CB  GLU A  93      -0.130  11.391 -13.172  1.00 91.69           C  
ATOM    719  O   GLU A  93       2.061  12.633 -11.047  1.00 91.69           O  
ATOM    720  CG  GLU A  93      -0.553  11.047 -14.594  1.00 91.69           C  
ATOM    721  CD  GLU A  93      -1.624   9.969 -14.656  1.00 91.69           C  
ATOM    722  OE1 GLU A  93      -2.227   9.773 -15.742  1.00 91.69           O  
ATOM    723  OE2 GLU A  93      -1.863   9.312 -13.617  1.00 91.69           O  
ATOM    724  N   GLU A  94       0.025  13.641 -11.086  1.00 95.81           N  
ATOM    725  CA  GLU A  94       0.120  14.117  -9.711  1.00 95.81           C  
ATOM    726  C   GLU A  94      -0.356  13.047  -8.727  1.00 95.81           C  
ATOM    727  CB  GLU A  94      -0.690  15.398  -9.523  1.00 95.81           C  
ATOM    728  O   GLU A  94      -0.165  13.180  -7.516  1.00 95.81           O  
ATOM    729  CG  GLU A  94      -2.180  15.234  -9.789  1.00 95.81           C  
ATOM    730  CD  GLU A  94      -2.572  15.547 -11.227  1.00 95.81           C  
ATOM    731  OE1 GLU A  94      -3.635  16.172 -11.438  1.00 95.81           O  
ATOM    732  OE2 GLU A  94      -1.811  15.164 -12.141  1.00 95.81           O  
ATOM    733  N   LYS A  95      -0.842  11.953  -9.242  1.00 97.56           N  
ATOM    734  CA  LYS A  95      -1.390  10.906  -8.383  1.00 97.56           C  
ATOM    735  C   LYS A  95      -0.376  10.477  -7.328  1.00 97.56           C  
ATOM    736  CB  LYS A  95      -1.821   9.703  -9.219  1.00 97.56           C  
ATOM    737  O   LYS A  95       0.793  10.242  -7.641  1.00 97.56           O  
ATOM    738  CG  LYS A  95      -2.227   8.492  -8.391  1.00 97.56           C  
ATOM    739  CD  LYS A  95      -2.400   7.250  -9.258  1.00 97.56           C  
ATOM    740  CE  LYS A  95      -2.404   5.977  -8.422  1.00 97.56           C  
ATOM    741  NZ  LYS A  95      -2.385   4.754  -9.281  1.00 97.56           N  
ATOM    742  N   ILE A  96      -0.878  10.320  -6.094  1.00 98.50           N  
ATOM    743  CA  ILE A  96      -0.006   9.828  -5.031  1.00 98.50           C  
ATOM    744  C   ILE A  96       0.013   8.305  -5.039  1.00 98.50           C  
ATOM    745  CB  ILE A  96      -0.454  10.352  -3.648  1.00 98.50           C  
ATOM    746  O   ILE A  96      -1.018   7.660  -4.816  1.00 98.50           O  
ATOM    747  CG1 ILE A  96      -0.593  11.883  -3.674  1.00 98.50           C  
ATOM    748  CG2 ILE A  96       0.528   9.914  -2.561  1.00 98.50           C  
ATOM    749  CD1 ILE A  96       0.711  12.617  -3.951  1.00 98.50           C  
ATOM    750  N   ASN A  97       1.168   7.777  -5.176  1.00 98.06           N  
ATOM    751  CA  ASN A  97       1.297   6.328  -5.238  1.00 98.06           C  
ATOM    752  C   ASN A  97       1.418   5.715  -3.844  1.00 98.06           C  
ATOM    753  CB  ASN A  97       2.498   5.930  -6.098  1.00 98.06           C  
ATOM    754  O   ASN A  97       0.873   4.641  -3.584  1.00 98.06           O  
ATOM    755  CG  ASN A  97       2.285   6.223  -7.570  1.00 98.06           C  
ATOM    756  ND2 ASN A  97       3.359   6.164  -8.344  1.00 98.06           N  
ATOM    757  OD1 ASN A  97       1.166   6.504  -8.000  1.00 98.06           O  
ATOM    758  N   LYS A  98       2.174   6.418  -2.977  1.00 98.69           N  
ATOM    759  CA  LYS A  98       2.443   5.867  -1.652  1.00 98.69           C  
ATOM    760  C   LYS A  98       2.748   6.977  -0.648  1.00 98.69           C  
ATOM    761  CB  LYS A  98       3.607   4.879  -1.709  1.00 98.69           C  
ATOM    762  O   LYS A  98       3.299   8.016  -1.013  1.00 98.69           O  
ATOM    763  CG  LYS A  98       3.244   3.531  -2.314  1.00 98.69           C  
ATOM    764  CD  LYS A  98       2.268   2.766  -1.431  1.00 98.69           C  
ATOM    765  CE  LYS A  98       2.062   1.340  -1.927  1.00 98.69           C  
ATOM    766  NZ  LYS A  98       1.122   0.578  -1.051  1.00 98.69           N  
ATOM    767  N   ILE A  99       2.406   6.742   0.581  1.00 98.75           N  
ATOM    768  CA  ILE A  99       2.768   7.578   1.722  1.00 98.75           C  
ATOM    769  C   ILE A  99       3.393   6.715   2.814  1.00 98.75           C  
ATOM    770  CB  ILE A  99       1.542   8.336   2.275  1.00 98.75           C  
ATOM    771  O   ILE A  99       2.916   5.609   3.092  1.00 98.75           O  
ATOM    772  CG1 ILE A  99       1.039   9.359   1.247  1.00 98.75           C  
ATOM    773  CG2 ILE A  99       1.886   9.023   3.602  1.00 98.75           C  
ATOM    774  CD1 ILE A  99      -0.311   9.969   1.593  1.00 98.75           C  
ATOM    775  N   ARG A 100       4.473   7.223   3.375  1.00 98.50           N  
ATOM    776  CA  ARG A 100       5.098   6.555   4.512  1.00 98.50           C  
ATOM    777  C   ARG A 100       5.484   7.559   5.594  1.00 98.50           C  
ATOM    778  CB  ARG A 100       6.336   5.773   4.062  1.00 98.50           C  
ATOM    779  O   ARG A 100       6.152   8.555   5.312  1.00 98.50           O  
ATOM    780  CG  ARG A 100       6.016   4.582   3.172  1.00 98.50           C  
ATOM    781  CD  ARG A 100       5.312   3.473   3.945  1.00 98.50           C  
ATOM    782  NE  ARG A 100       5.082   2.297   3.109  1.00 98.50           N  
ATOM    783  NH1 ARG A 100       2.859   2.773   2.695  1.00 98.50           N  
ATOM    784  NH2 ARG A 100       3.822   0.897   1.795  1.00 98.50           N  
ATOM    785  CZ  ARG A 100       3.922   1.992   2.535  1.00 98.50           C  
ATOM    786  N   TRP A 101       5.129   7.254   6.867  1.00 98.12           N  
ATOM    787  CA  TRP A 101       5.488   8.109   7.992  1.00 98.12           C  
ATOM    788  C   TRP A 101       6.895   7.793   8.492  1.00 98.12           C  
ATOM    789  CB  TRP A 101       4.477   7.957   9.133  1.00 98.12           C  
ATOM    790  O   TRP A 101       7.289   6.625   8.547  1.00 98.12           O  
ATOM    791  CG  TRP A 101       3.102   8.445   8.797  1.00 98.12           C  
ATOM    792  CD1 TRP A 101       2.076   7.715   8.258  1.00 98.12           C  
ATOM    793  CD2 TRP A 101       2.602   9.773   8.961  1.00 98.12           C  
ATOM    794  CE2 TRP A 101       1.263   9.773   8.508  1.00 98.12           C  
ATOM    795  CE3 TRP A 101       3.154  10.961   9.453  1.00 98.12           C  
ATOM    796  NE1 TRP A 101       0.967   8.508   8.086  1.00 98.12           N  
ATOM    797  CH2 TRP A 101       1.036  12.078   9.016  1.00 98.12           C  
ATOM    798  CZ2 TRP A 101       0.469  10.930   8.531  1.00 98.12           C  
ATOM    799  CZ3 TRP A 101       2.363  12.109   9.477  1.00 98.12           C  
ATOM    800  N   LEU A 102       7.555   8.828   8.867  1.00 97.12           N  
ATOM    801  CA  LEU A 102       8.805   8.641   9.594  1.00 97.12           C  
ATOM    802  C   LEU A 102       8.562   8.570  11.094  1.00 97.12           C  
ATOM    803  CB  LEU A 102       9.781   9.773   9.273  1.00 97.12           C  
ATOM    804  O   LEU A 102       7.555   9.094  11.586  1.00 97.12           O  
ATOM    805  CG  LEU A 102      10.602   9.625   7.988  1.00 97.12           C  
ATOM    806  CD1 LEU A 102       9.703   9.836   6.766  1.00 97.12           C  
ATOM    807  CD2 LEU A 102      11.766  10.609   7.977  1.00 97.12           C  
ATOM    808  N   PRO A 103       9.500   7.906  11.734  1.00 90.38           N  
ATOM    809  CA  PRO A 103       9.344   7.914  13.188  1.00 90.38           C  
ATOM    810  C   PRO A 103       9.414   9.320  13.781  1.00 90.38           C  
ATOM    811  CB  PRO A 103      10.508   7.055  13.680  1.00 90.38           C  
ATOM    812  O   PRO A 103      10.180  10.156  13.305  1.00 90.38           O  
ATOM    813  CG  PRO A 103      10.977   6.316  12.461  1.00 90.38           C  
ATOM    814  CD  PRO A 103      10.570   7.098  11.250  1.00 90.38           C  
ATOM    815  N   GLN A 104       8.609   9.508  14.789  1.00 88.31           N  
ATOM    816  CA  GLN A 104       8.570  10.828  15.406  1.00 88.31           C  
ATOM    817  C   GLN A 104       9.758  11.031  16.344  1.00 88.31           C  
ATOM    818  CB  GLN A 104       7.258  11.016  16.172  1.00 88.31           C  
ATOM    819  O   GLN A 104       9.938  10.273  17.297  1.00 88.31           O  
ATOM    820  CG  GLN A 104       7.023  12.445  16.641  1.00 88.31           C  
ATOM    821  CD  GLN A 104       5.668  12.633  17.297  1.00 88.31           C  
ATOM    822  NE2 GLN A 104       5.270  13.891  17.484  1.00 88.31           N  
ATOM    823  OE1 GLN A 104       4.980  11.664  17.625  1.00 88.31           O  
ATOM    824  N   LYS A 105      10.555  12.023  16.016  1.00 80.81           N  
ATOM    825  CA  LYS A 105      11.719  12.328  16.844  1.00 80.81           C  
ATOM    826  C   LYS A 105      11.484  13.594  17.672  1.00 80.81           C  
ATOM    827  CB  LYS A 105      12.969  12.484  15.984  1.00 80.81           C  
ATOM    828  O   LYS A 105      12.039  13.742  18.766  1.00 80.81           O  
ATOM    829  CG  LYS A 105      13.438  11.188  15.344  1.00 80.81           C  
ATOM    830  CD  LYS A 105      14.727  11.391  14.555  1.00 80.81           C  
ATOM    831  CE  LYS A 105      15.188  10.102  13.891  1.00 80.81           C  
ATOM    832  NZ  LYS A 105      16.438  10.305  13.094  1.00 80.81           N  
ATOM    833  N   ASN A 106      10.750  14.500  17.188  1.00 83.12           N  
ATOM    834  CA  ASN A 106      10.422  15.750  17.875  1.00 83.12           C  
ATOM    835  C   ASN A 106       8.922  16.047  17.797  1.00 83.12           C  
ATOM    836  CB  ASN A 106      11.227  16.906  17.297  1.00 83.12           C  
ATOM    837  O   ASN A 106       8.109  15.148  17.609  1.00 83.12           O  
ATOM    838  CG  ASN A 106      11.047  17.062  15.797  1.00 83.12           C  
ATOM    839  ND2 ASN A 106      12.055  17.609  15.133  1.00 83.12           N  
ATOM    840  OD1 ASN A 106      10.008  16.688  15.242  1.00 83.12           O  
ATOM    841  N   ALA A 107       8.594  17.266  17.984  1.00 84.94           N  
ATOM    842  CA  ALA A 107       7.184  17.625  18.000  1.00 84.94           C  
ATOM    843  C   ALA A 107       6.590  17.578  16.594  1.00 84.94           C  
ATOM    844  CB  ALA A 107       7.000  19.016  18.609  1.00 84.94           C  
ATOM    845  O   ALA A 107       5.375  17.438  16.438  1.00 84.94           O  
ATOM    846  N   ALA A 108       7.422  17.641  15.672  1.00 90.56           N  
ATOM    847  CA  ALA A 108       6.938  17.656  14.297  1.00 90.56           C  
ATOM    848  C   ALA A 108       6.801  16.234  13.750  1.00 90.56           C  
ATOM    849  CB  ALA A 108       7.871  18.469  13.406  1.00 90.56           C  
ATOM    850  O   ALA A 108       7.496  15.320  14.203  1.00 90.56           O  
ATOM    851  N   GLN A 109       5.848  16.109  12.898  1.00 94.81           N  
ATOM    852  CA  GLN A 109       5.664  14.859  12.172  1.00 94.81           C  
ATOM    853  C   GLN A 109       6.242  14.945  10.766  1.00 94.81           C  
ATOM    854  CB  GLN A 109       4.184  14.484  12.117  1.00 94.81           C  
ATOM    855  O   GLN A 109       6.195  16.000  10.141  1.00 94.81           O  
ATOM    856  CG  GLN A 109       3.529  14.328  13.477  1.00 94.81           C  
ATOM    857  CD  GLN A 109       3.867  13.016  14.156  1.00 94.81           C  
ATOM    858  NE2 GLN A 109       3.619  12.930  15.453  1.00 94.81           N  
ATOM    859  OE1 GLN A 109       4.348  12.078  13.508  1.00 94.81           O  
ATOM    860  N   PHE A 110       6.812  13.828  10.312  1.00 97.31           N  
ATOM    861  CA  PHE A 110       7.359  13.781   8.961  1.00 97.31           C  
ATOM    862  C   PHE A 110       6.758  12.625   8.172  1.00 97.31           C  
ATOM    863  CB  PHE A 110       8.883  13.648   9.000  1.00 97.31           C  
ATOM    864  O   PHE A 110       6.516  11.547   8.719  1.00 97.31           O  
ATOM    865  CG  PHE A 110       9.586  14.844   9.578  1.00 97.31           C  
ATOM    866  CD1 PHE A 110      10.055  15.859   8.750  1.00 97.31           C  
ATOM    867  CD2 PHE A 110       9.773  14.961  10.953  1.00 97.31           C  
ATOM    868  CE1 PHE A 110      10.703  16.969   9.281  1.00 97.31           C  
ATOM    869  CE2 PHE A 110      10.422  16.078  11.484  1.00 97.31           C  
ATOM    870  CZ  PHE A 110      10.891  17.078  10.648  1.00 97.31           C  
ATOM    871  N   LEU A 111       6.531  12.867   6.891  1.00 97.75           N  
ATOM    872  CA  LEU A 111       6.098  11.773   6.031  1.00 97.75           C  
ATOM    873  C   LEU A 111       6.680  11.922   4.629  1.00 97.75           C  
ATOM    874  CB  LEU A 111       4.570  11.719   5.957  1.00 97.75           C  
ATOM    875  O   LEU A 111       7.020  13.031   4.207  1.00 97.75           O  
ATOM    876  CG  LEU A 111       3.879  12.922   5.309  1.00 97.75           C  
ATOM    877  CD1 LEU A 111       3.879  12.773   3.789  1.00 97.75           C  
ATOM    878  CD2 LEU A 111       2.455  13.070   5.836  1.00 97.75           C  
ATOM    879  N   LEU A 112       6.910  10.773   3.965  1.00 98.69           N  
ATOM    880  CA  LEU A 112       7.270  10.711   2.553  1.00 98.69           C  
ATOM    881  C   LEU A 112       6.035  10.484   1.687  1.00 98.69           C  
ATOM    882  CB  LEU A 112       8.289   9.602   2.309  1.00 98.69           C  
ATOM    883  O   LEU A 112       5.156   9.695   2.047  1.00 98.69           O  
ATOM    884  CG  LEU A 112       9.695   9.828   2.879  1.00 98.69           C  
ATOM    885  CD1 LEU A 112      10.562   8.594   2.672  1.00 98.69           C  
ATOM    886  CD2 LEU A 112      10.336  11.055   2.238  1.00 98.69           C  
ATOM    887  N   SER A 113       5.891  11.195   0.623  1.00 98.81           N  
ATOM    888  CA  SER A 113       4.914  10.953  -0.430  1.00 98.81           C  
ATOM    889  C   SER A 113       5.582  10.852  -1.797  1.00 98.81           C  
ATOM    890  CB  SER A 113       3.855  12.055  -0.448  1.00 98.81           C  
ATOM    891  O   SER A 113       6.629  11.461  -2.025  1.00 98.81           O  
ATOM    892  OG  SER A 113       4.430  13.297  -0.831  1.00 98.81           O  
ATOM    893  N   THR A 114       4.996  10.039  -2.668  1.00 98.62           N  
ATOM    894  CA  THR A 114       5.578   9.922  -4.000  1.00 98.62           C  
ATOM    895  C   THR A 114       4.488   9.820  -5.062  1.00 98.62           C  
ATOM    896  CB  THR A 114       6.504   8.695  -4.098  1.00 98.62           C  
ATOM    897  O   THR A 114       3.434   9.234  -4.824  1.00 98.62           O  
ATOM    898  CG2 THR A 114       5.723   7.395  -3.916  1.00 98.62           C  
ATOM    899  OG1 THR A 114       7.133   8.680  -5.387  1.00 98.62           O  
ATOM    900  N   ASN A 115       4.730  10.508  -6.148  1.00 97.00           N  
ATOM    901  CA  ASN A 115       4.004  10.172  -7.371  1.00 97.00           C  
ATOM    902  C   ASN A 115       4.801   9.227  -8.258  1.00 97.00           C  
ATOM    903  CB  ASN A 115       3.637  11.445  -8.141  1.00 97.00           C  
ATOM    904  O   ASN A 115       5.535   8.367  -7.762  1.00 97.00           O  
ATOM    905  CG  ASN A 115       4.848  12.133  -8.742  1.00 97.00           C  
ATOM    906  ND2 ASN A 115       4.621  13.250  -9.414  1.00 97.00           N  
ATOM    907  OD1 ASN A 115       5.980  11.656  -8.602  1.00 97.00           O  
ATOM    908  N   ASP A 116       4.699   9.344  -9.523  1.00 94.81           N  
ATOM    909  CA  ASP A 116       5.324   8.367 -10.414  1.00 94.81           C  
ATOM    910  C   ASP A 116       6.836   8.570 -10.469  1.00 94.81           C  
ATOM    911  CB  ASP A 116       4.727   8.469 -11.820  1.00 94.81           C  
ATOM    912  O   ASP A 116       7.578   7.633 -10.789  1.00 94.81           O  
ATOM    913  CG  ASP A 116       3.324   7.891 -11.914  1.00 94.81           C  
ATOM    914  OD1 ASP A 116       2.914   7.141 -11.000  1.00 94.81           O  
ATOM    915  OD2 ASP A 116       2.625   8.188 -12.906  1.00 94.81           O  
ATOM    916  N   LYS A 117       7.289   9.812 -10.055  1.00 93.12           N  
ATOM    917  CA  LYS A 117       8.695  10.078 -10.367  1.00 93.12           C  
ATOM    918  C   LYS A 117       9.375  10.828  -9.227  1.00 93.12           C  
ATOM    919  CB  LYS A 117       8.812  10.875 -11.664  1.00 93.12           C  
ATOM    920  O   LYS A 117      10.602  10.859  -9.148  1.00 93.12           O  
ATOM    921  CG  LYS A 117       8.445  10.086 -12.914  1.00 93.12           C  
ATOM    922  CD  LYS A 117       9.430   8.953 -13.164  1.00 93.12           C  
ATOM    923  CE  LYS A 117       9.156   8.258 -14.500  1.00 93.12           C  
ATOM    924  NZ  LYS A 117      10.062   7.086 -14.711  1.00 93.12           N  
ATOM    925  N   THR A 118       8.609  11.414  -8.430  1.00 95.25           N  
ATOM    926  CA  THR A 118       9.203  12.328  -7.461  1.00 95.25           C  
ATOM    927  C   THR A 118       8.750  11.977  -6.047  1.00 95.25           C  
ATOM    928  CB  THR A 118       8.828  13.789  -7.773  1.00 95.25           C  
ATOM    929  O   THR A 118       7.555  11.844  -5.781  1.00 95.25           O  
ATOM    930  CG2 THR A 118       9.484  14.750  -6.789  1.00 95.25           C  
ATOM    931  OG1 THR A 118       9.258  14.109  -9.102  1.00 95.25           O  
ATOM    932  N   ILE A 119       9.719  11.820  -5.172  1.00 98.12           N  
ATOM    933  CA  ILE A 119       9.453  11.578  -3.756  1.00 98.12           C  
ATOM    934  C   ILE A 119       9.680  12.859  -2.963  1.00 98.12           C  
ATOM    935  CB  ILE A 119      10.336  10.438  -3.203  1.00 98.12           C  
ATOM    936  O   ILE A 119      10.672  13.562  -3.180  1.00 98.12           O  
ATOM    937  CG1 ILE A 119      10.125   9.156  -4.012  1.00 98.12           C  
ATOM    938  CG2 ILE A 119      10.047  10.203  -1.717  1.00 98.12           C  
ATOM    939  CD1 ILE A 119      11.281   8.164  -3.918  1.00 98.12           C  
ATOM    940  N   LYS A 120       8.781  13.195  -2.068  1.00 98.62           N  
ATOM    941  CA  LYS A 120       8.914  14.406  -1.255  1.00 98.62           C  
ATOM    942  C   LYS A 120       8.820  14.078   0.232  1.00 98.62           C  
ATOM    943  CB  LYS A 120       7.836  15.422  -1.634  1.00 98.62           C  
ATOM    944  O   LYS A 120       7.992  13.258   0.643  1.00 98.62           O  
ATOM    945  CG  LYS A 120       7.945  15.938  -3.062  1.00 98.62           C  
ATOM    946  CD  LYS A 120       6.902  17.016  -3.352  1.00 98.62           C  
ATOM    947  CE  LYS A 120       6.984  17.500  -4.793  1.00 98.62           C  
ATOM    948  NZ  LYS A 120       5.902  18.484  -5.109  1.00 98.62           N  
ATOM    949  N   LEU A 121       9.719  14.656   0.974  1.00 98.50           N  
ATOM    950  CA  LEU A 121       9.656  14.617   2.432  1.00 98.50           C  
ATOM    951  C   LEU A 121       8.930  15.844   2.977  1.00 98.50           C  
ATOM    952  CB  LEU A 121      11.062  14.539   3.027  1.00 98.50           C  
ATOM    953  O   LEU A 121       9.375  16.984   2.762  1.00 98.50           O  
ATOM    954  CG  LEU A 121      11.156  14.508   4.555  1.00 98.50           C  
ATOM    955  CD1 LEU A 121      10.500  13.242   5.098  1.00 98.50           C  
ATOM    956  CD2 LEU A 121      12.609  14.594   5.008  1.00 98.50           C  
ATOM    957  N   TRP A 122       7.910  15.625   3.719  1.00 98.25           N  
ATOM    958  CA  TRP A 122       7.098  16.703   4.266  1.00 98.25           C  
ATOM    959  C   TRP A 122       7.262  16.797   5.781  1.00 98.25           C  
ATOM    960  CB  TRP A 122       5.625  16.500   3.910  1.00 98.25           C  
ATOM    961  O   TRP A 122       7.320  15.766   6.465  1.00 98.25           O  
ATOM    962  CG  TRP A 122       5.336  16.594   2.441  1.00 98.25           C  
ATOM    963  CD1 TRP A 122       5.379  15.578   1.528  1.00 98.25           C  
ATOM    964  CD2 TRP A 122       4.965  17.766   1.715  1.00 98.25           C  
ATOM    965  CE2 TRP A 122       4.797  17.391   0.364  1.00 98.25           C  
ATOM    966  CE3 TRP A 122       4.754  19.109   2.076  1.00 98.25           C  
ATOM    967  NE1 TRP A 122       5.055  16.047   0.277  1.00 98.25           N  
ATOM    968  CH2 TRP A 122       4.230  19.609  -0.247  1.00 98.25           C  
ATOM    969  CZ2 TRP A 122       4.430  18.312  -0.627  1.00 98.25           C  
ATOM    970  CZ3 TRP A 122       4.391  20.016   1.088  1.00 98.25           C  
ATOM    971  N   LYS A 123       7.285  18.000   6.227  1.00 96.81           N  
ATOM    972  CA  LYS A 123       7.203  18.297   7.656  1.00 96.81           C  
ATOM    973  C   LYS A 123       5.828  18.844   8.031  1.00 96.81           C  
ATOM    974  CB  LYS A 123       8.289  19.281   8.070  1.00 96.81           C  
ATOM    975  O   LYS A 123       5.367  19.828   7.453  1.00 96.81           O  
ATOM    976  CG  LYS A 123       8.312  19.609   9.555  1.00 96.81           C  
ATOM    977  CD  LYS A 123       9.367  20.656   9.891  1.00 96.81           C  
ATOM    978  CE  LYS A 123       9.383  20.984  11.375  1.00 96.81           C  
ATOM    979  NZ  LYS A 123      10.414  22.000  11.711  1.00 96.81           N  
ATOM    980  N   ILE A 124       5.215  18.156   8.961  1.00 95.62           N  
ATOM    981  CA  ILE A 124       3.924  18.594   9.484  1.00 95.62           C  
ATOM    982  C   ILE A 124       4.102  19.156  10.891  1.00 95.62           C  
ATOM    983  CB  ILE A 124       2.902  17.438   9.500  1.00 95.62           C  
ATOM    984  O   ILE A 124       4.449  18.438  11.820  1.00 95.62           O  
ATOM    985  CG1 ILE A 124       2.924  16.688   8.164  1.00 95.62           C  
ATOM    986  CG2 ILE A 124       1.497  17.953   9.812  1.00 95.62           C  
ATOM    987  CD1 ILE A 124       2.605  17.562   6.957  1.00 95.62           C  
ATOM    988  N   SER A 125       3.834  20.469  11.008  1.00 92.44           N  
ATOM    989  CA  SER A 125       4.066  21.125  12.289  1.00 92.44           C  
ATOM    990  C   SER A 125       2.877  21.984  12.695  1.00 92.44           C  
ATOM    991  CB  SER A 125       5.332  21.969  12.234  1.00 92.44           C  
ATOM    992  O   SER A 125       2.168  22.516  11.836  1.00 92.44           O  
ATOM    993  OG  SER A 125       5.223  22.984  11.242  1.00 92.44           O  
ATOM    994  N   GLU A 126       2.727  22.031  14.008  1.00 90.06           N  
ATOM    995  CA  GLU A 126       1.711  22.922  14.570  1.00 90.06           C  
ATOM    996  C   GLU A 126       2.299  24.281  14.906  1.00 90.06           C  
ATOM    997  CB  GLU A 126       1.078  22.297  15.812  1.00 90.06           C  
ATOM    998  O   GLU A 126       3.422  24.375  15.406  1.00 90.06           O  
ATOM    999  CG  GLU A 126       0.319  21.000  15.531  1.00 90.06           C  
ATOM   1000  CD  GLU A 126      -0.296  20.391  16.781  1.00 90.06           C  
ATOM   1001  OE1 GLU A 126      -0.893  19.281  16.688  1.00 90.06           O  
ATOM   1002  OE2 GLU A 126      -0.180  21.000  17.859  1.00 90.06           O  
ATOM   1003  N   ARG A 127       1.522  25.281  14.453  1.00 82.50           N  
ATOM   1004  CA  ARG A 127       1.912  26.641  14.797  1.00 82.50           C  
ATOM   1005  C   ARG A 127       0.830  27.328  15.617  1.00 82.50           C  
ATOM   1006  CB  ARG A 127       2.199  27.453  13.531  1.00 82.50           C  
ATOM   1007  O   ARG A 127      -0.341  27.344  15.234  1.00 82.50           O  
ATOM   1008  CG  ARG A 127       3.436  27.000  12.773  1.00 82.50           C  
ATOM   1009  CD  ARG A 127       3.787  27.953  11.641  1.00 82.50           C  
ATOM   1010  NE  ARG A 127       4.988  27.516  10.922  1.00 82.50           N  
ATOM   1011  NH1 ARG A 127       5.086  29.375   9.555  1.00 82.50           N  
ATOM   1012  NH2 ARG A 127       6.664  27.734   9.367  1.00 82.50           N  
ATOM   1013  CZ  ARG A 127       5.574  28.203   9.953  1.00 82.50           C  
ATOM   1014  N   ASP A 128       1.269  27.688  16.828  1.00 76.69           N  
ATOM   1015  CA  ASP A 128       0.310  28.375  17.688  1.00 76.69           C  
ATOM   1016  C   ASP A 128       0.692  29.844  17.859  1.00 76.69           C  
ATOM   1017  CB  ASP A 128       0.215  27.688  19.047  1.00 76.69           C  
ATOM   1018  O   ASP A 128       0.109  30.547  18.703  1.00 76.69           O  
ATOM   1019  CG  ASP A 128       1.549  27.625  19.766  1.00 76.69           C  
ATOM   1020  OD1 ASP A 128       2.588  27.969  19.172  1.00 76.69           O  
ATOM   1021  OD2 ASP A 128       1.561  27.203  20.953  1.00 76.69           O  
ATOM   1022  N   LYS A 129       1.772  30.281  17.281  1.00 74.94           N  
ATOM   1023  CA  LYS A 129       2.186  31.672  17.391  1.00 74.94           C  
ATOM   1024  C   LYS A 129       2.490  32.281  16.031  1.00 74.94           C  
ATOM   1025  CB  LYS A 129       3.410  31.812  18.312  1.00 74.94           C  
ATOM   1026  O   LYS A 129       2.941  31.562  15.125  1.00 74.94           O  
ATOM   1027  CG  LYS A 129       3.162  31.375  19.750  1.00 74.94           C  
ATOM   1028  CD  LYS A 129       4.406  31.547  20.609  1.00 74.94           C  
ATOM   1029  CE  LYS A 129       4.172  31.078  22.031  1.00 74.94           C  
ATOM   1030  NZ  LYS A 129       5.410  31.188  22.859  1.00 74.94           N  
ATOM   1031  N   ARG A 130       1.950  33.406  15.711  1.00 70.06           N  
ATOM   1032  CA  ARG A 130       2.281  34.125  14.492  1.00 70.06           C  
ATOM   1033  C   ARG A 130       3.031  35.406  14.805  1.00 70.06           C  
ATOM   1034  CB  ARG A 130       1.016  34.438  13.688  1.00 70.06           C  
ATOM   1035  O   ARG A 130       2.736  36.062  15.805  1.00 70.06           O  
ATOM   1036  CG  ARG A 130       0.109  35.469  14.344  1.00 70.06           C  
ATOM   1037  CD  ARG A 130      -1.109  35.781  13.492  1.00 70.06           C  
ATOM   1038  NE  ARG A 130      -2.012  36.719  14.148  1.00 70.06           N  
ATOM   1039  NH1 ARG A 130      -3.596  36.688  12.469  1.00 70.06           N  
ATOM   1040  NH2 ARG A 130      -3.916  37.969  14.336  1.00 70.06           N  
ATOM   1041  CZ  ARG A 130      -3.172  37.125  13.648  1.00 70.06           C  
ATOM   1042  N   PRO A 131       4.176  35.656  14.039  1.00 68.50           N  
ATOM   1043  CA  PRO A 131       4.852  36.938  14.266  1.00 68.50           C  
ATOM   1044  C   PRO A 131       4.004  38.125  13.844  1.00 68.50           C  
ATOM   1045  CB  PRO A 131       6.109  36.844  13.398  1.00 68.50           C  
ATOM   1046  O   PRO A 131       3.391  38.125  12.773  1.00 68.50           O  
ATOM   1047  CG  PRO A 131       5.824  35.719  12.445  1.00 68.50           C  
ATOM   1048  CD  PRO A 131       4.680  34.906  12.984  1.00 68.50           C  
ATOM   1049  N   GLU A 132       3.604  38.844  14.828  1.00 66.81           N  
ATOM   1050  CA  GLU A 132       2.908  40.094  14.531  1.00 66.81           C  
ATOM   1051  C   GLU A 132       3.793  41.281  14.828  1.00 66.81           C  
ATOM   1052  CB  GLU A 132       1.609  40.188  15.344  1.00 66.81           C  
ATOM   1053  O   GLU A 132       4.754  41.188  15.594  1.00 66.81           O  
ATOM   1054  CG  GLU A 132       0.459  39.375  14.750  1.00 66.81           C  
ATOM   1055  CD  GLU A 132      -0.896  39.750  15.320  1.00 66.81           C  
ATOM   1056  OE1 GLU A 132      -1.922  39.188  14.883  1.00 66.81           O  
ATOM   1057  OE2 GLU A 132      -0.933  40.625  16.219  1.00 66.81           O  
ATOM   1058  N   GLY A 133       3.662  42.344  14.039  1.00 64.69           N  
ATOM   1059  CA  GLY A 133       4.293  43.625  14.352  1.00 64.69           C  
ATOM   1060  C   GLY A 133       5.457  43.938  13.430  1.00 64.69           C  
ATOM   1061  O   GLY A 133       6.391  44.656  13.828  1.00 64.69           O  
ATOM   1062  N   TYR A 134       5.418  43.188  12.234  1.00 63.38           N  
ATOM   1063  CA  TYR A 134       6.414  43.688  11.289  1.00 63.38           C  
ATOM   1064  C   TYR A 134       6.125  45.125  10.883  1.00 63.38           C  
ATOM   1065  CB  TYR A 134       6.449  42.781  10.039  1.00 63.38           C  
ATOM   1066  O   TYR A 134       4.973  45.500  10.648  1.00 63.38           O  
ATOM   1067  CG  TYR A 134       6.988  41.406  10.297  1.00 63.38           C  
ATOM   1068  CD1 TYR A 134       8.359  41.156  10.266  1.00 63.38           C  
ATOM   1069  CD2 TYR A 134       6.129  40.344  10.578  1.00 63.38           C  
ATOM   1070  CE1 TYR A 134       8.859  39.875  10.500  1.00 63.38           C  
ATOM   1071  CE2 TYR A 134       6.617  39.062  10.812  1.00 63.38           C  
ATOM   1072  OH  TYR A 134       8.477  37.594  11.008  1.00 63.38           O  
ATOM   1073  CZ  TYR A 134       7.980  38.844  10.773  1.00 63.38           C  
ATOM   1074  N   ASN A 135       6.926  46.000  11.414  1.00 64.62           N  
ATOM   1075  CA  ASN A 135       6.684  47.375  11.016  1.00 64.62           C  
ATOM   1076  C   ASN A 135       7.398  47.719   9.703  1.00 64.62           C  
ATOM   1077  CB  ASN A 135       7.117  48.344  12.117  1.00 64.62           C  
ATOM   1078  O   ASN A 135       7.668  48.875   9.430  1.00 64.62           O  
ATOM   1079  CG  ASN A 135       8.578  48.188  12.484  1.00 64.62           C  
ATOM   1080  ND2 ASN A 135       9.125  49.188  13.180  1.00 64.62           N  
ATOM   1081  OD1 ASN A 135       9.219  47.188  12.141  1.00 64.62           O  
ATOM   1082  N   LEU A 136       7.875  46.500   9.180  1.00 66.44           N  
ATOM   1083  CA  LEU A 136       8.570  46.812   7.930  1.00 66.44           C  
ATOM   1084  C   LEU A 136       7.609  46.719   6.746  1.00 66.44           C  
ATOM   1085  CB  LEU A 136       9.734  45.844   7.719  1.00 66.44           C  
ATOM   1086  O   LEU A 136       7.930  47.188   5.648  1.00 66.44           O  
ATOM   1087  CG  LEU A 136      10.883  45.938   8.727  1.00 66.44           C  
ATOM   1088  CD1 LEU A 136      11.773  44.688   8.633  1.00 66.44           C  
ATOM   1089  CD2 LEU A 136      11.688  47.188   8.508  1.00 66.44           C  
ATOM   1090  N   LYS A 137       6.434  45.938   6.914  1.00 64.81           N  
ATOM   1091  CA  LYS A 137       5.512  45.812   5.789  1.00 64.81           C  
ATOM   1092  C   LYS A 137       4.160  46.438   6.117  1.00 64.81           C  
ATOM   1093  CB  LYS A 137       5.332  44.344   5.398  1.00 64.81           C  
ATOM   1094  O   LYS A 137       3.738  46.438   7.277  1.00 64.81           O  
ATOM   1095  CG  LYS A 137       6.539  43.719   4.703  1.00 64.81           C  
ATOM   1096  CD  LYS A 137       6.266  42.281   4.262  1.00 64.81           C  
ATOM   1097  CE  LYS A 137       7.465  41.688   3.545  1.00 64.81           C  
ATOM   1098  NZ  LYS A 137       7.203  40.281   3.105  1.00 64.81           N  
ATOM   1099  N   GLU A 138       3.523  47.156   5.043  1.00 65.00           N  
ATOM   1100  CA  GLU A 138       2.164  47.688   5.172  1.00 65.00           C  
ATOM   1101  C   GLU A 138       1.143  46.531   5.195  1.00 65.00           C  
ATOM   1102  CB  GLU A 138       1.847  48.656   4.035  1.00 65.00           C  
ATOM   1103  O   GLU A 138       1.500  45.375   5.031  1.00 65.00           O  
ATOM   1104  CG  GLU A 138       2.617  49.969   4.113  1.00 65.00           C  
ATOM   1105  CD  GLU A 138       1.963  51.094   3.332  1.00 65.00           C  
ATOM   1106  OE1 GLU A 138       2.525  52.219   3.295  1.00 65.00           O  
ATOM   1107  OE2 GLU A 138       0.879  50.844   2.754  1.00 65.00           O  
ATOM   1108  N   GLU A 139      -0.207  46.844   5.672  1.00 64.12           N  
ATOM   1109  CA  GLU A 139      -1.294  45.875   5.754  1.00 64.12           C  
ATOM   1110  C   GLU A 139      -1.430  45.094   4.453  1.00 64.12           C  
ATOM   1111  CB  GLU A 139      -2.615  46.562   6.086  1.00 64.12           C  
ATOM   1112  O   GLU A 139      -1.849  43.938   4.465  1.00 64.12           O  
ATOM   1113  CG  GLU A 139      -2.807  46.844   7.570  1.00 64.12           C  
ATOM   1114  CD  GLU A 139      -4.223  47.281   7.922  1.00 64.12           C  
ATOM   1115  OE1 GLU A 139      -4.551  47.344   9.125  1.00 64.12           O  
ATOM   1116  OE2 GLU A 139      -5.004  47.531   6.984  1.00 64.12           O  
ATOM   1117  N   ASP A 140      -1.022  45.688   3.381  1.00 59.47           N  
ATOM   1118  CA  ASP A 140      -1.219  45.062   2.080  1.00 59.47           C  
ATOM   1119  C   ASP A 140       0.011  44.250   1.669  1.00 59.47           C  
ATOM   1120  CB  ASP A 140      -1.535  46.125   1.016  1.00 59.47           C  
ATOM   1121  O   ASP A 140       0.085  43.750   0.545  1.00 59.47           O  
ATOM   1122  CG  ASP A 140      -0.418  47.125   0.832  1.00 59.47           C  
ATOM   1123  OD1 ASP A 140       0.581  47.094   1.582  1.00 59.47           O  
ATOM   1124  OD2 ASP A 140      -0.538  48.000  -0.070  1.00 59.47           O  
ATOM   1125  N   GLY A 141       0.998  43.969   2.498  1.00 63.41           N  
ATOM   1126  CA  GLY A 141       2.174  43.156   2.229  1.00 63.41           C  
ATOM   1127  C   GLY A 141       3.340  43.938   1.679  1.00 63.41           C  
ATOM   1128  O   GLY A 141       4.414  43.406   1.429  1.00 63.41           O  
ATOM   1129  N   ARG A 142       3.176  45.250   1.358  1.00 68.75           N  
ATOM   1130  CA  ARG A 142       4.238  46.062   0.763  1.00 68.75           C  
ATOM   1131  C   ARG A 142       5.219  46.531   1.826  1.00 68.75           C  
ATOM   1132  CB  ARG A 142       3.650  47.250   0.009  1.00 68.75           C  
ATOM   1133  O   ARG A 142       4.824  46.812   2.959  1.00 68.75           O  
ATOM   1134  CG  ARG A 142       3.152  46.906  -1.387  1.00 68.75           C  
ATOM   1135  CD  ARG A 142       2.623  48.156  -2.109  1.00 68.75           C  
ATOM   1136  NE  ARG A 142       2.123  47.812  -3.441  1.00 68.75           N  
ATOM   1137  NH1 ARG A 142       1.584  50.000  -4.004  1.00 68.75           N  
ATOM   1138  NH2 ARG A 142       1.213  48.281  -5.496  1.00 68.75           N  
ATOM   1139  CZ  ARG A 142       1.641  48.688  -4.312  1.00 68.75           C  
ATOM   1140  N   TYR A 143       6.520  46.500   1.474  1.00 70.75           N  
ATOM   1141  CA  TYR A 143       7.570  46.938   2.373  1.00 70.75           C  
ATOM   1142  C   TYR A 143       7.457  48.438   2.621  1.00 70.75           C  
ATOM   1143  CB  TYR A 143       8.953  46.625   1.801  1.00 70.75           C  
ATOM   1144  O   TYR A 143       7.172  49.219   1.698  1.00 70.75           O  
ATOM   1145  CG  TYR A 143       9.320  45.156   1.898  1.00 70.75           C  
ATOM   1146  CD1 TYR A 143       9.758  44.594   3.100  1.00 70.75           C  
ATOM   1147  CD2 TYR A 143       9.219  44.312   0.790  1.00 70.75           C  
ATOM   1148  CE1 TYR A 143      10.094  43.250   3.195  1.00 70.75           C  
ATOM   1149  CE2 TYR A 143       9.555  42.969   0.872  1.00 70.75           C  
ATOM   1150  OH  TYR A 143      10.328  41.125   2.164  1.00 70.75           O  
ATOM   1151  CZ  TYR A 143       9.992  42.469   2.076  1.00 70.75           C  
ATOM   1152  N   ARG A 144       7.504  48.875   3.830  1.00 70.56           N  
ATOM   1153  CA  ARG A 144       7.488  50.281   4.172  1.00 70.56           C  
ATOM   1154  C   ARG A 144       8.820  50.938   3.840  1.00 70.56           C  
ATOM   1155  CB  ARG A 144       7.164  50.469   5.656  1.00 70.56           C  
ATOM   1156  O   ARG A 144       9.852  50.281   3.779  1.00 70.56           O  
ATOM   1157  CG  ARG A 144       5.676  50.531   5.961  1.00 70.56           C  
ATOM   1158  CD  ARG A 144       5.410  50.844   7.426  1.00 70.56           C  
ATOM   1159  NE  ARG A 144       3.980  50.906   7.711  1.00 70.56           N  
ATOM   1160  NH1 ARG A 144       4.246  51.438   9.945  1.00 70.56           N  
ATOM   1161  NH2 ARG A 144       2.145  51.250   9.047  1.00 70.56           N  
ATOM   1162  CZ  ARG A 144       3.461  51.219   8.898  1.00 70.56           C  
ATOM   1163  N   ASP A 145       8.875  52.219   3.395  1.00 73.19           N  
ATOM   1164  CA  ASP A 145      10.086  53.000   3.172  1.00 73.19           C  
ATOM   1165  C   ASP A 145      11.000  52.969   4.395  1.00 73.19           C  
ATOM   1166  CB  ASP A 145       9.727  54.469   2.824  1.00 73.19           C  
ATOM   1167  O   ASP A 145      10.578  53.344   5.500  1.00 73.19           O  
ATOM   1168  CG  ASP A 145      10.898  55.250   2.270  1.00 73.19           C  
ATOM   1169  OD1 ASP A 145      12.062  54.906   2.580  1.00 73.19           O  
ATOM   1170  OD2 ASP A 145      10.656  56.219   1.514  1.00 73.19           O  
ATOM   1171  N   PRO A 146      12.203  52.375   4.230  1.00 70.56           N  
ATOM   1172  CA  PRO A 146      13.141  52.281   5.352  1.00 70.56           C  
ATOM   1173  C   PRO A 146      13.336  53.594   6.078  1.00 70.56           C  
ATOM   1174  CB  PRO A 146      14.438  51.812   4.680  1.00 70.56           C  
ATOM   1175  O   PRO A 146      13.672  53.625   7.266  1.00 70.56           O  
ATOM   1176  CG  PRO A 146      14.078  51.594   3.246  1.00 70.56           C  
ATOM   1177  CD  PRO A 146      12.680  52.125   3.029  1.00 70.56           C  
ATOM   1178  N   THR A 147      13.281  54.750   5.305  1.00 74.62           N  
ATOM   1179  CA  THR A 147      13.523  56.062   5.902  1.00 74.62           C  
ATOM   1180  C   THR A 147      12.414  56.406   6.891  1.00 74.62           C  
ATOM   1181  CB  THR A 147      13.625  57.156   4.824  1.00 74.62           C  
ATOM   1182  O   THR A 147      12.602  57.281   7.766  1.00 74.62           O  
ATOM   1183  CG2 THR A 147      14.836  56.938   3.932  1.00 74.62           C  
ATOM   1184  OG1 THR A 147      12.438  57.125   4.016  1.00 74.62           O  
ATOM   1185  N   THR A 148      11.305  55.812   6.676  1.00 69.94           N  
ATOM   1186  CA  THR A 148      10.148  56.156   7.496  1.00 69.94           C  
ATOM   1187  C   THR A 148      10.078  55.250   8.734  1.00 69.94           C  
ATOM   1188  CB  THR A 148       8.836  56.031   6.695  1.00 69.94           C  
ATOM   1189  O   THR A 148       9.258  55.500   9.625  1.00 69.94           O  
ATOM   1190  CG2 THR A 148       8.836  56.969   5.500  1.00 69.94           C  
ATOM   1191  OG1 THR A 148       8.695  54.688   6.223  1.00 69.94           O  
ATOM   1192  N   VAL A 149      10.930  54.156   8.664  1.00 63.91           N  
ATOM   1193  CA  VAL A 149      10.922  53.250   9.789  1.00 63.91           C  
ATOM   1194  C   VAL A 149      11.773  53.781  10.930  1.00 63.91           C  
ATOM   1195  CB  VAL A 149      11.438  51.844   9.375  1.00 63.91           C  
ATOM   1196  O   VAL A 149      12.992  53.938  10.797  1.00 63.91           O  
ATOM   1197  CG1 VAL A 149      11.430  50.875  10.570  1.00 63.91           C  
ATOM   1198  CG2 VAL A 149      10.586  51.281   8.234  1.00 63.91           C  
ATOM   1199  N   THR A 150      11.258  54.531  11.852  1.00 71.56           N  
ATOM   1200  CA  THR A 150      11.961  55.188  12.945  1.00 71.56           C  
ATOM   1201  C   THR A 150      12.219  54.219  14.086  1.00 71.56           C  
ATOM   1202  CB  THR A 150      11.172  56.406  13.477  1.00 71.56           C  
ATOM   1203  O   THR A 150      13.117  54.406  14.906  1.00 71.56           O  
ATOM   1204  CG2 THR A 150      11.125  57.500  12.438  1.00 71.56           C  
ATOM   1205  OG1 THR A 150       9.836  56.000  13.781  1.00 71.56           O  
ATOM   1206  N   THR A 151      11.383  53.188  14.281  1.00 64.06           N  
ATOM   1207  CA  THR A 151      11.602  52.188  15.320  1.00 64.06           C  
ATOM   1208  C   THR A 151      11.492  50.781  14.742  1.00 64.06           C  
ATOM   1209  CB  THR A 151      10.602  52.344  16.469  1.00 64.06           C  
ATOM   1210  O   THR A 151      10.594  50.469  13.953  1.00 64.06           O  
ATOM   1211  CG2 THR A 151      10.781  53.688  17.172  1.00 64.06           C  
ATOM   1212  OG1 THR A 151       9.266  52.250  15.961  1.00 64.06           O  
ATOM   1213  N   LEU A 152      12.625  50.000  14.664  1.00 58.28           N  
ATOM   1214  CA  LEU A 152      12.578  48.594  14.281  1.00 58.28           C  
ATOM   1215  C   LEU A 152      11.867  47.750  15.344  1.00 58.28           C  
ATOM   1216  CB  LEU A 152      13.992  48.062  14.055  1.00 58.28           C  
ATOM   1217  O   LEU A 152      12.258  47.781  16.516  1.00 58.28           O  
ATOM   1218  CG  LEU A 152      14.336  47.625  12.625  1.00 58.28           C  
ATOM   1219  CD1 LEU A 152      15.492  48.469  12.086  1.00 58.28           C  
ATOM   1220  CD2 LEU A 152      14.680  46.125  12.578  1.00 58.28           C  
ATOM   1221  N   ARG A 153      10.570  47.531  15.125  1.00 60.81           N  
ATOM   1222  CA  ARG A 153       9.883  46.688  16.094  1.00 60.81           C  
ATOM   1223  C   ARG A 153      10.156  45.219  15.836  1.00 60.81           C  
ATOM   1224  CB  ARG A 153       8.375  46.969  16.062  1.00 60.81           C  
ATOM   1225  O   ARG A 153      10.133  44.781  14.688  1.00 60.81           O  
ATOM   1226  CG  ARG A 153       7.961  48.219  16.797  1.00 60.81           C  
ATOM   1227  CD  ARG A 153       6.445  48.375  16.859  1.00 60.81           C  
ATOM   1228  NE  ARG A 153       6.047  49.594  17.531  1.00 60.81           N  
ATOM   1229  NH1 ARG A 153       3.779  49.188  17.391  1.00 60.81           N  
ATOM   1230  NH2 ARG A 153       4.543  51.125  18.375  1.00 60.81           N  
ATOM   1231  CZ  ARG A 153       4.789  49.969  17.766  1.00 60.81           C  
ATOM   1232  N   VAL A 154      10.945  44.500  16.828  1.00 65.50           N  
ATOM   1233  CA  VAL A 154      11.125  43.031  16.781  1.00 65.50           C  
ATOM   1234  C   VAL A 154       9.773  42.344  16.812  1.00 65.50           C  
ATOM   1235  CB  VAL A 154      12.008  42.531  17.938  1.00 65.50           C  
ATOM   1236  O   VAL A 154       8.938  42.625  17.672  1.00 65.50           O  
ATOM   1237  CG1 VAL A 154      12.281  41.031  17.812  1.00 65.50           C  
ATOM   1238  CG2 VAL A 154      13.320  43.312  17.984  1.00 65.50           C  
ATOM   1239  N   PRO A 155       9.414  41.594  15.688  1.00 63.47           N  
ATOM   1240  CA  PRO A 155       8.102  40.938  15.688  1.00 63.47           C  
ATOM   1241  C   PRO A 155       7.840  40.156  16.969  1.00 63.47           C  
ATOM   1242  CB  PRO A 155       8.172  40.031  14.469  1.00 63.47           C  
ATOM   1243  O   PRO A 155       8.773  39.594  17.562  1.00 63.47           O  
ATOM   1244  CG  PRO A 155       9.586  40.125  14.000  1.00 63.47           C  
ATOM   1245  CD  PRO A 155      10.305  41.125  14.852  1.00 63.47           C  
ATOM   1246  N   VAL A 156       6.703  40.531  17.672  1.00 69.31           N  
ATOM   1247  CA  VAL A 156       6.293  39.781  18.859  1.00 69.31           C  
ATOM   1248  C   VAL A 156       5.398  38.625  18.438  1.00 69.31           C  
ATOM   1249  CB  VAL A 156       5.562  40.688  19.875  1.00 69.31           C  
ATOM   1250  O   VAL A 156       4.586  38.750  17.531  1.00 69.31           O  
ATOM   1251  CG1 VAL A 156       5.293  39.906  21.172  1.00 69.31           C  
ATOM   1252  CG2 VAL A 156       6.379  41.938  20.156  1.00 69.31           C  
ATOM   1253  N   PHE A 157       5.656  37.375  18.922  1.00 70.88           N  
ATOM   1254  CA  PHE A 157       4.820  36.219  18.656  1.00 70.88           C  
ATOM   1255  C   PHE A 157       3.518  36.312  19.453  1.00 70.88           C  
ATOM   1256  CB  PHE A 157       5.566  34.938  19.016  1.00 70.88           C  
ATOM   1257  O   PHE A 157       3.531  36.500  20.672  1.00 70.88           O  
ATOM   1258  CG  PHE A 157       6.559  34.500  17.969  1.00 70.88           C  
ATOM   1259  CD1 PHE A 157       6.152  33.750  16.891  1.00 70.88           C  
ATOM   1260  CD2 PHE A 157       7.898  34.844  18.078  1.00 70.88           C  
ATOM   1261  CE1 PHE A 157       7.070  33.344  15.914  1.00 70.88           C  
ATOM   1262  CE2 PHE A 157       8.820  34.469  17.109  1.00 70.88           C  
ATOM   1263  CZ  PHE A 157       8.406  33.688  16.031  1.00 70.88           C  
ATOM   1264  N   ARG A 158       2.424  36.500  18.719  1.00 72.81           N  
ATOM   1265  CA  ARG A 158       1.123  36.469  19.375  1.00 72.81           C  
ATOM   1266  C   ARG A 158       0.472  35.094  19.234  1.00 72.81           C  
ATOM   1267  CB  ARG A 158       0.202  37.531  18.797  1.00 72.81           C  
ATOM   1268  O   ARG A 158       0.663  34.406  18.219  1.00 72.81           O  
ATOM   1269  CG  ARG A 158       0.618  38.969  19.156  1.00 72.81           C  
ATOM   1270  CD  ARG A 158      -0.565  39.906  19.141  1.00 72.81           C  
ATOM   1271  NE  ARG A 158      -0.160  41.281  19.453  1.00 72.81           N  
ATOM   1272  NH1 ARG A 158      -2.309  42.125  19.516  1.00 72.81           N  
ATOM   1273  NH2 ARG A 158      -0.521  43.500  19.938  1.00 72.81           N  
ATOM   1274  CZ  ARG A 158      -0.998  42.312  19.641  1.00 72.81           C  
ATOM   1275  N   PRO A 159      -0.160  34.656  20.328  1.00 73.88           N  
ATOM   1276  CA  PRO A 159      -0.860  33.375  20.266  1.00 73.88           C  
ATOM   1277  C   PRO A 159      -1.946  33.344  19.203  1.00 73.88           C  
ATOM   1278  CB  PRO A 159      -1.470  33.250  21.672  1.00 73.88           C  
ATOM   1279  O   PRO A 159      -2.615  34.344  18.969  1.00 73.88           O  
ATOM   1280  CG  PRO A 159      -0.861  34.344  22.469  1.00 73.88           C  
ATOM   1281  CD  PRO A 159      -0.192  35.312  21.516  1.00 73.88           C  
ATOM   1282  N   MET A 160      -1.907  32.438  18.328  1.00 70.06           N  
ATOM   1283  CA  MET A 160      -2.955  32.250  17.328  1.00 70.06           C  
ATOM   1284  C   MET A 160      -3.615  30.891  17.469  1.00 70.06           C  
ATOM   1285  CB  MET A 160      -2.385  32.406  15.914  1.00 70.06           C  
ATOM   1286  O   MET A 160      -3.145  30.047  18.234  1.00 70.06           O  
ATOM   1287  CG  MET A 160      -1.460  31.281  15.500  1.00 70.06           C  
ATOM   1288  SD  MET A 160      -0.833  31.484  13.789  1.00 70.06           S  
ATOM   1289  CE  MET A 160      -0.390  29.766  13.406  1.00 70.06           C  
ATOM   1290  N   ASP A 161      -4.789  30.797  16.781  1.00 77.56           N  
ATOM   1291  CA  ASP A 161      -5.445  29.500  16.734  1.00 77.56           C  
ATOM   1292  C   ASP A 161      -4.523  28.453  16.125  1.00 77.56           C  
ATOM   1293  CB  ASP A 161      -6.754  29.578  15.953  1.00 77.56           C  
ATOM   1294  O   ASP A 161      -3.719  28.750  15.242  1.00 77.56           O  
ATOM   1295  CG  ASP A 161      -7.812  30.422  16.656  1.00 77.56           C  
ATOM   1296  OD1 ASP A 161      -7.781  30.531  17.891  1.00 77.56           O  
ATOM   1297  OD2 ASP A 161      -8.688  30.969  15.945  1.00 77.56           O  
ATOM   1298  N   LEU A 162      -4.574  27.312  16.672  1.00 77.38           N  
ATOM   1299  CA  LEU A 162      -3.717  26.219  16.234  1.00 77.38           C  
ATOM   1300  C   LEU A 162      -3.881  25.969  14.742  1.00 77.38           C  
ATOM   1301  CB  LEU A 162      -4.035  24.938  17.016  1.00 77.38           C  
ATOM   1302  O   LEU A 162      -5.004  25.797  14.258  1.00 77.38           O  
ATOM   1303  CG  LEU A 162      -3.043  23.781  16.875  1.00 77.38           C  
ATOM   1304  CD1 LEU A 162      -2.312  23.531  18.188  1.00 77.38           C  
ATOM   1305  CD2 LEU A 162      -3.758  22.531  16.406  1.00 77.38           C  
ATOM   1306  N   MET A 163      -2.701  26.234  14.133  1.00 85.25           N  
ATOM   1307  CA  MET A 163      -2.676  25.953  12.703  1.00 85.25           C  
ATOM   1308  C   MET A 163      -1.677  24.844  12.391  1.00 85.25           C  
ATOM   1309  CB  MET A 163      -2.326  27.203  11.906  1.00 85.25           C  
ATOM   1310  O   MET A 163      -0.588  24.797  12.969  1.00 85.25           O  
ATOM   1311  CG  MET A 163      -2.404  27.031  10.398  1.00 85.25           C  
ATOM   1312  SD  MET A 163      -1.917  28.531   9.477  1.00 85.25           S  
ATOM   1313  CE  MET A 163      -1.910  27.891   7.785  1.00 85.25           C  
ATOM   1314  N   VAL A 164      -2.146  23.922  11.523  1.00 91.81           N  
ATOM   1315  CA  VAL A 164      -1.251  22.844  11.109  1.00 91.81           C  
ATOM   1316  C   VAL A 164      -0.715  23.125   9.703  1.00 91.81           C  
ATOM   1317  CB  VAL A 164      -1.959  21.469  11.141  1.00 91.81           C  
ATOM   1318  O   VAL A 164      -1.490  23.328   8.766  1.00 91.81           O  
ATOM   1319  CG1 VAL A 164      -0.984  20.344  10.789  1.00 91.81           C  
ATOM   1320  CG2 VAL A 164      -2.580  21.219  12.516  1.00 91.81           C  
ATOM   1321  N   GLU A 165       0.660  23.156   9.688  1.00 91.81           N  
ATOM   1322  CA  GLU A 165       1.306  23.484   8.422  1.00 91.81           C  
ATOM   1323  C   GLU A 165       2.111  22.297   7.891  1.00 91.81           C  
ATOM   1324  CB  GLU A 165       2.209  24.703   8.578  1.00 91.81           C  
ATOM   1325  O   GLU A 165       2.844  21.656   8.641  1.00 91.81           O  
ATOM   1326  CG  GLU A 165       2.873  25.156   7.285  1.00 91.81           C  
ATOM   1327  CD  GLU A 165       3.830  26.312   7.473  1.00 91.81           C  
ATOM   1328  OE1 GLU A 165       4.496  26.719   6.488  1.00 91.81           O  
ATOM   1329  OE2 GLU A 165       3.914  26.844   8.609  1.00 91.81           O  
ATOM   1330  N   ALA A 166       1.854  22.062   6.598  1.00 95.62           N  
ATOM   1331  CA  ALA A 166       2.686  21.094   5.895  1.00 95.62           C  
ATOM   1332  C   ALA A 166       3.678  21.797   4.969  1.00 95.62           C  
ATOM   1333  CB  ALA A 166       1.812  20.125   5.098  1.00 95.62           C  
ATOM   1334  O   ALA A 166       3.285  22.562   4.094  1.00 95.62           O  
ATOM   1335  N   SER A 167       5.012  21.516   5.203  1.00 95.62           N  
ATOM   1336  CA  SER A 167       6.047  22.125   4.371  1.00 95.62           C  
ATOM   1337  C   SER A 167       7.000  21.078   3.811  1.00 95.62           C  
ATOM   1338  CB  SER A 167       6.832  23.172   5.172  1.00 95.62           C  
ATOM   1339  O   SER A 167       7.406  20.156   4.523  1.00 95.62           O  
ATOM   1340  OG  SER A 167       7.465  22.562   6.289  1.00 95.62           O  
ATOM   1341  N   PRO A 168       7.270  21.250   2.535  1.00 96.31           N  
ATOM   1342  CA  PRO A 168       8.250  20.312   1.978  1.00 96.31           C  
ATOM   1343  C   PRO A 168       9.664  20.578   2.496  1.00 96.31           C  
ATOM   1344  CB  PRO A 168       8.172  20.578   0.471  1.00 96.31           C  
ATOM   1345  O   PRO A 168      10.117  21.719   2.529  1.00 96.31           O  
ATOM   1346  CG  PRO A 168       7.730  22.000   0.353  1.00 96.31           C  
ATOM   1347  CD  PRO A 168       6.859  22.328   1.530  1.00 96.31           C  
ATOM   1348  N   ARG A 169      10.328  19.562   2.834  1.00 96.19           N  
ATOM   1349  CA  ARG A 169      11.680  19.672   3.367  1.00 96.19           C  
ATOM   1350  C   ARG A 169      12.719  19.203   2.350  1.00 96.19           C  
ATOM   1351  CB  ARG A 169      11.820  18.875   4.664  1.00 96.19           C  
ATOM   1352  O   ARG A 169      13.797  19.797   2.236  1.00 96.19           O  
ATOM   1353  CG  ARG A 169      11.031  19.453   5.832  1.00 96.19           C  
ATOM   1354  CD  ARG A 169      11.602  20.781   6.297  1.00 96.19           C  
ATOM   1355  NE  ARG A 169      10.930  21.266   7.496  1.00 96.19           N  
ATOM   1356  NH1 ARG A 169      12.070  23.281   7.578  1.00 96.19           N  
ATOM   1357  NH2 ARG A 169      10.492  22.781   9.164  1.00 96.19           N  
ATOM   1358  CZ  ARG A 169      11.164  22.438   8.078  1.00 96.19           C  
ATOM   1359  N   ARG A 170      12.430  18.141   1.689  1.00 97.81           N  
ATOM   1360  CA  ARG A 170      13.336  17.578   0.699  1.00 97.81           C  
ATOM   1361  C   ARG A 170      12.570  17.016  -0.489  1.00 97.81           C  
ATOM   1362  CB  ARG A 170      14.211  16.484   1.329  1.00 97.81           C  
ATOM   1363  O   ARG A 170      11.445  16.516  -0.333  1.00 97.81           O  
ATOM   1364  CG  ARG A 170      15.055  16.984   2.494  1.00 97.81           C  
ATOM   1365  CD  ARG A 170      16.234  17.812   2.020  1.00 97.81           C  
ATOM   1366  NE  ARG A 170      17.188  18.062   3.102  1.00 97.81           N  
ATOM   1367  NH1 ARG A 170      16.156  20.016   3.818  1.00 97.81           N  
ATOM   1368  NH2 ARG A 170      18.047  19.234   4.883  1.00 97.81           N  
ATOM   1369  CZ  ARG A 170      17.125  19.109   3.932  1.00 97.81           C  
ATOM   1370  N   ILE A 171      13.180  17.109  -1.670  1.00 97.25           N  
ATOM   1371  CA  ILE A 171      12.625  16.547  -2.898  1.00 97.25           C  
ATOM   1372  C   ILE A 171      13.641  15.594  -3.535  1.00 97.25           C  
ATOM   1373  CB  ILE A 171      12.227  17.656  -3.896  1.00 97.25           C  
ATOM   1374  O   ILE A 171      14.789  15.984  -3.779  1.00 97.25           O  
ATOM   1375  CG1 ILE A 171      11.188  18.594  -3.264  1.00 97.25           C  
ATOM   1376  CG2 ILE A 171      11.688  17.031  -5.195  1.00 97.25           C  
ATOM   1377  CD1 ILE A 171      10.836  19.797  -4.129  1.00 97.25           C  
ATOM   1378  N   PHE A 172      13.258  14.398  -3.711  1.00 96.31           N  
ATOM   1379  CA  PHE A 172      14.078  13.359  -4.328  1.00 96.31           C  
ATOM   1380  C   PHE A 172      13.539  13.000  -5.711  1.00 96.31           C  
ATOM   1381  CB  PHE A 172      14.117  12.109  -3.441  1.00 96.31           C  
ATOM   1382  O   PHE A 172      12.484  12.375  -5.832  1.00 96.31           O  
ATOM   1383  CG  PHE A 172      14.453  12.398  -2.004  1.00 96.31           C  
ATOM   1384  CD1 PHE A 172      15.773  12.352  -1.560  1.00 96.31           C  
ATOM   1385  CD2 PHE A 172      13.453  12.719  -1.094  1.00 96.31           C  
ATOM   1386  CE1 PHE A 172      16.094  12.617  -0.229  1.00 96.31           C  
ATOM   1387  CE2 PHE A 172      13.766  12.984   0.237  1.00 96.31           C  
ATOM   1388  CZ  PHE A 172      15.078  12.930   0.667  1.00 96.31           C  
ATOM   1389  N   ALA A 173      14.320  13.375  -6.762  1.00 91.06           N  
ATOM   1390  CA  ALA A 173      13.836  13.180  -8.125  1.00 91.06           C  
ATOM   1391  C   ALA A 173      14.945  12.648  -9.031  1.00 91.06           C  
ATOM   1392  CB  ALA A 173      13.281  14.484  -8.688  1.00 91.06           C  
ATOM   1393  O   ALA A 173      16.078  12.438  -8.578  1.00 91.06           O  
ATOM   1394  N   ASN A 174      14.609  12.211 -10.180  1.00 87.75           N  
ATOM   1395  CA  ASN A 174      15.492  11.883 -11.289  1.00 87.75           C  
ATOM   1396  C   ASN A 174      16.250  10.586 -11.031  1.00 87.75           C  
ATOM   1397  CB  ASN A 174      16.469  13.023 -11.562  1.00 87.75           C  
ATOM   1398  O   ASN A 174      17.422  10.461 -11.406  1.00 87.75           O  
ATOM   1399  CG  ASN A 174      15.773  14.297 -12.000  1.00 87.75           C  
ATOM   1400  ND2 ASN A 174      16.281  15.438 -11.547  1.00 87.75           N  
ATOM   1401  OD1 ASN A 174      14.789  14.258 -12.750  1.00 87.75           O  
ATOM   1402  N   ALA A 175      15.664   9.672 -10.352  1.00 90.94           N  
ATOM   1403  CA  ALA A 175      16.359   8.414 -10.102  1.00 90.94           C  
ATOM   1404  C   ALA A 175      15.641   7.238 -10.750  1.00 90.94           C  
ATOM   1405  CB  ALA A 175      16.500   8.180  -8.594  1.00 90.94           C  
ATOM   1406  O   ALA A 175      16.203   6.145 -10.867  1.00 90.94           O  
ATOM   1407  N   HIS A 176      14.367   7.457 -11.188  1.00 92.38           N  
ATOM   1408  CA  HIS A 176      13.570   6.355 -11.719  1.00 92.38           C  
ATOM   1409  C   HIS A 176      13.125   6.629 -13.148  1.00 92.38           C  
ATOM   1410  CB  HIS A 176      12.352   6.102 -10.828  1.00 92.38           C  
ATOM   1411  O   HIS A 176      12.625   7.715 -13.453  1.00 92.38           O  
ATOM   1412  CG  HIS A 176      12.688   5.461  -9.516  1.00 92.38           C  
ATOM   1413  CD2 HIS A 176      12.719   5.969  -8.266  1.00 92.38           C  
ATOM   1414  ND1 HIS A 176      13.047   4.137  -9.406  1.00 92.38           N  
ATOM   1415  CE1 HIS A 176      13.281   3.854  -8.141  1.00 92.38           C  
ATOM   1416  NE2 HIS A 176      13.086   4.949  -7.422  1.00 92.38           N  
ATOM   1417  N   THR A 177      13.367   5.656 -13.984  1.00 89.81           N  
ATOM   1418  CA  THR A 177      12.883   5.703 -15.359  1.00 89.81           C  
ATOM   1419  C   THR A 177      11.422   5.289 -15.438  1.00 89.81           C  
ATOM   1420  CB  THR A 177      13.727   4.793 -16.281  1.00 89.81           C  
ATOM   1421  O   THR A 177      10.648   5.844 -16.219  1.00 89.81           O  
ATOM   1422  CG2 THR A 177      13.250   4.883 -17.734  1.00 89.81           C  
ATOM   1423  OG1 THR A 177      15.102   5.195 -16.219  1.00 89.81           O  
ATOM   1424  N   TYR A 178      11.125   4.336 -14.617  1.00 93.06           N  
ATOM   1425  CA  TYR A 178       9.758   3.828 -14.578  1.00 93.06           C  
ATOM   1426  C   TYR A 178       9.031   4.316 -13.336  1.00 93.06           C  
ATOM   1427  CB  TYR A 178       9.750   2.299 -14.625  1.00 93.06           C  
ATOM   1428  O   TYR A 178       9.609   5.016 -12.500  1.00 93.06           O  
ATOM   1429  CG  TYR A 178      10.344   1.725 -15.891  1.00 93.06           C  
ATOM   1430  CD1 TYR A 178       9.555   1.514 -17.016  1.00 93.06           C  
ATOM   1431  CD2 TYR A 178      11.695   1.392 -15.961  1.00 93.06           C  
ATOM   1432  CE1 TYR A 178      10.102   0.984 -18.188  1.00 93.06           C  
ATOM   1433  CE2 TYR A 178      12.242   0.861 -17.125  1.00 93.06           C  
ATOM   1434  OH  TYR A 178      11.984   0.137 -19.375  1.00 93.06           O  
ATOM   1435  CZ  TYR A 178      11.438   0.662 -18.219  1.00 93.06           C  
ATOM   1436  N   HIS A 179       7.734   4.059 -13.234  1.00 94.62           N  
ATOM   1437  CA  HIS A 179       6.910   4.613 -12.164  1.00 94.62           C  
ATOM   1438  C   HIS A 179       7.250   3.986 -10.820  1.00 94.62           C  
ATOM   1439  CB  HIS A 179       5.426   4.414 -12.477  1.00 94.62           C  
ATOM   1440  O   HIS A 179       7.332   2.760 -10.703  1.00 94.62           O  
ATOM   1441  CG  HIS A 179       4.941   5.219 -13.641  1.00 94.62           C  
ATOM   1442  CD2 HIS A 179       5.582   6.109 -14.430  1.00 94.62           C  
ATOM   1443  ND1 HIS A 179       3.645   5.156 -14.102  1.00 94.62           N  
ATOM   1444  CE1 HIS A 179       3.510   5.973 -15.133  1.00 94.62           C  
ATOM   1445  NE2 HIS A 179       4.672   6.566 -15.352  1.00 94.62           N  
ATOM   1446  N   ILE A 180       7.410   4.848  -9.891  1.00 97.25           N  
ATOM   1447  CA  ILE A 180       7.676   4.379  -8.531  1.00 97.25           C  
ATOM   1448  C   ILE A 180       6.441   3.668  -7.980  1.00 97.25           C  
ATOM   1449  CB  ILE A 180       8.086   5.543  -7.605  1.00 97.25           C  
ATOM   1450  O   ILE A 180       5.344   4.227  -7.988  1.00 97.25           O  
ATOM   1451  CG1 ILE A 180       9.391   6.180  -8.094  1.00 97.25           C  
ATOM   1452  CG2 ILE A 180       8.227   5.055  -6.160  1.00 97.25           C  
ATOM   1453  CD1 ILE A 180       9.734   7.496  -7.406  1.00 97.25           C  
ATOM   1454  N   ASN A 181       6.688   2.441  -7.484  1.00 97.25           N  
ATOM   1455  CA  ASN A 181       5.543   1.695  -6.969  1.00 97.25           C  
ATOM   1456  C   ASN A 181       5.695   1.401  -5.477  1.00 97.25           C  
ATOM   1457  CB  ASN A 181       5.355   0.393  -7.750  1.00 97.25           C  
ATOM   1458  O   ASN A 181       4.754   0.932  -4.836  1.00 97.25           O  
ATOM   1459  CG  ASN A 181       6.586  -0.491  -7.719  1.00 97.25           C  
ATOM   1460  ND2 ASN A 181       7.031  -0.928  -8.891  1.00 97.25           N  
ATOM   1461  OD1 ASN A 181       7.133  -0.779  -6.648  1.00 97.25           O  
ATOM   1462  N   SER A 182       6.910   1.687  -4.945  1.00 98.44           N  
ATOM   1463  CA  SER A 182       7.133   1.406  -3.529  1.00 98.44           C  
ATOM   1464  C   SER A 182       8.102   2.408  -2.914  1.00 98.44           C  
ATOM   1465  CB  SER A 182       7.668  -0.015  -3.344  1.00 98.44           C  
ATOM   1466  O   SER A 182       9.070   2.822  -3.561  1.00 98.44           O  
ATOM   1467  OG  SER A 182       6.785  -0.963  -3.918  1.00 98.44           O  
ATOM   1468  N   ILE A 183       7.816   2.824  -1.747  1.00 98.75           N  
ATOM   1469  CA  ILE A 183       8.773   3.473  -0.858  1.00 98.75           C  
ATOM   1470  C   ILE A 183       8.703   2.840   0.530  1.00 98.75           C  
ATOM   1471  CB  ILE A 183       8.523   4.992  -0.767  1.00 98.75           C  
ATOM   1472  O   ILE A 183       7.621   2.455   0.987  1.00 98.75           O  
ATOM   1473  CG1 ILE A 183       7.094   5.273  -0.302  1.00 98.75           C  
ATOM   1474  CG2 ILE A 183       8.805   5.668  -2.113  1.00 98.75           C  
ATOM   1475  CD1 ILE A 183       6.797   6.746  -0.050  1.00 98.75           C  
ATOM   1476  N   SER A 184       9.859   2.688   1.180  1.00 98.62           N  
ATOM   1477  CA  SER A 184       9.914   2.047   2.490  1.00 98.62           C  
ATOM   1478  C   SER A 184      11.016   2.639   3.355  1.00 98.62           C  
ATOM   1479  CB  SER A 184      10.117   0.539   2.342  1.00 98.62           C  
ATOM   1480  O   SER A 184      12.164   2.730   2.926  1.00 98.62           O  
ATOM   1481  OG  SER A 184      10.086  -0.101   3.605  1.00 98.62           O  
ATOM   1482  N   ILE A 185      10.578   2.961   4.516  1.00 98.06           N  
ATOM   1483  CA  ILE A 185      11.539   3.549   5.445  1.00 98.06           C  
ATOM   1484  C   ILE A 185      12.336   2.441   6.133  1.00 98.06           C  
ATOM   1485  CB  ILE A 185      10.828   4.434   6.496  1.00 98.06           C  
ATOM   1486  O   ILE A 185      11.766   1.444   6.582  1.00 98.06           O  
ATOM   1487  CG1 ILE A 185       9.992   5.516   5.809  1.00 98.06           C  
ATOM   1488  CG2 ILE A 185      11.852   5.059   7.449  1.00 98.06           C  
ATOM   1489  CD1 ILE A 185      10.805   6.477   4.949  1.00 98.06           C  
ATOM   1490  N   ASN A 186      13.594   2.668   6.195  1.00 98.12           N  
ATOM   1491  CA  ASN A 186      14.492   1.713   6.840  1.00 98.12           C  
ATOM   1492  C   ASN A 186      14.391   1.793   8.359  1.00 98.12           C  
ATOM   1493  CB  ASN A 186      15.938   1.940   6.387  1.00 98.12           C  
ATOM   1494  O   ASN A 186      14.031   2.834   8.906  1.00 98.12           O  
ATOM   1495  CG  ASN A 186      16.812   0.728   6.613  1.00 98.12           C  
ATOM   1496  ND2 ASN A 186      17.875   0.604   5.812  1.00 98.12           N  
ATOM   1497  OD1 ASN A 186      16.547  -0.092   7.496  1.00 98.12           O  
ATOM   1498  N   SER A 187      14.758   0.755   9.023  1.00 96.62           N  
ATOM   1499  CA  SER A 187      14.695   0.704  10.477  1.00 96.62           C  
ATOM   1500  C   SER A 187      15.797   1.560  11.109  1.00 96.62           C  
ATOM   1501  CB  SER A 187      14.820  -0.739  10.969  1.00 96.62           C  
ATOM   1502  O   SER A 187      15.750   1.856  12.305  1.00 96.62           O  
ATOM   1503  OG  SER A 187      16.031  -1.320  10.523  1.00 96.62           O  
ATOM   1504  N   ASP A 188      16.766   1.987  10.336  1.00 95.94           N  
ATOM   1505  CA  ASP A 188      17.797   2.879  10.844  1.00 95.94           C  
ATOM   1506  C   ASP A 188      17.297   4.320  10.906  1.00 95.94           C  
ATOM   1507  CB  ASP A 188      19.047   2.791   9.969  1.00 95.94           C  
ATOM   1508  O   ASP A 188      17.938   5.180  11.516  1.00 95.94           O  
ATOM   1509  CG  ASP A 188      18.812   3.268   8.547  1.00 95.94           C  
ATOM   1510  OD1 ASP A 188      17.781   3.920   8.289  1.00 95.94           O  
ATOM   1511  OD2 ASP A 188      19.672   2.988   7.684  1.00 95.94           O  
ATOM   1512  N   TYR A 189      16.250   4.617  10.211  1.00 93.31           N  
ATOM   1513  CA  TYR A 189      15.562   5.898  10.188  1.00 93.31           C  
ATOM   1514  C   TYR A 189      16.422   6.977   9.547  1.00 93.31           C  
ATOM   1515  CB  TYR A 189      15.172   6.324  11.609  1.00 93.31           C  
ATOM   1516  O   TYR A 189      16.219   8.172   9.781  1.00 93.31           O  
ATOM   1517  CG  TYR A 189      14.344   5.297  12.344  1.00 93.31           C  
ATOM   1518  CD1 TYR A 189      13.141   4.840  11.820  1.00 93.31           C  
ATOM   1519  CD2 TYR A 189      14.773   4.785  13.570  1.00 93.31           C  
ATOM   1520  CE1 TYR A 189      12.375   3.895  12.500  1.00 93.31           C  
ATOM   1521  CE2 TYR A 189      14.008   3.842  14.258  1.00 93.31           C  
ATOM   1522  OH  TYR A 189      12.062   2.469  14.383  1.00 93.31           O  
ATOM   1523  CZ  TYR A 189      12.820   3.402  13.711  1.00 93.31           C  
ATOM   1524  N   GLU A 190      17.391   6.539   8.773  1.00 96.62           N  
ATOM   1525  CA  GLU A 190      18.250   7.461   8.047  1.00 96.62           C  
ATOM   1526  C   GLU A 190      18.125   7.254   6.539  1.00 96.62           C  
ATOM   1527  CB  GLU A 190      19.719   7.293   8.484  1.00 96.62           C  
ATOM   1528  O   GLU A 190      18.391   8.172   5.758  1.00 96.62           O  
ATOM   1529  CG  GLU A 190      19.969   7.703   9.922  1.00 96.62           C  
ATOM   1530  CD  GLU A 190      21.438   7.641  10.312  1.00 96.62           C  
ATOM   1531  OE1 GLU A 190      21.781   8.047  11.445  1.00 96.62           O  
ATOM   1532  OE2 GLU A 190      22.250   7.180   9.477  1.00 96.62           O  
ATOM   1533  N   THR A 191      17.797   6.066   6.172  1.00 98.12           N  
ATOM   1534  CA  THR A 191      17.703   5.727   4.758  1.00 98.12           C  
ATOM   1535  C   THR A 191      16.328   5.180   4.418  1.00 98.12           C  
ATOM   1536  CB  THR A 191      18.781   4.695   4.363  1.00 98.12           C  
ATOM   1537  O   THR A 191      15.547   4.840   5.316  1.00 98.12           O  
ATOM   1538  CG2 THR A 191      20.188   5.258   4.566  1.00 98.12           C  
ATOM   1539  OG1 THR A 191      18.625   3.520   5.168  1.00 98.12           O  
ATOM   1540  N   TYR A 192      16.000   5.195   3.203  1.00 98.50           N  
ATOM   1541  CA  TYR A 192      14.789   4.578   2.684  1.00 98.50           C  
ATOM   1542  C   TYR A 192      15.008   4.047   1.273  1.00 98.50           C  
ATOM   1543  CB  TYR A 192      13.633   5.586   2.688  1.00 98.50           C  
ATOM   1544  O   TYR A 192      15.992   4.391   0.619  1.00 98.50           O  
ATOM   1545  CG  TYR A 192      13.742   6.641   1.615  1.00 98.50           C  
ATOM   1546  CD1 TYR A 192      14.531   7.773   1.806  1.00 98.50           C  
ATOM   1547  CD2 TYR A 192      13.055   6.508   0.411  1.00 98.50           C  
ATOM   1548  CE1 TYR A 192      14.633   8.750   0.821  1.00 98.50           C  
ATOM   1549  CE2 TYR A 192      13.156   7.480  -0.581  1.00 98.50           C  
ATOM   1550  OH  TYR A 192      14.047   9.562  -1.346  1.00 98.50           O  
ATOM   1551  CZ  TYR A 192      13.945   8.594  -0.367  1.00 98.50           C  
ATOM   1552  N   LEU A 193      14.156   3.164   0.829  1.00 98.25           N  
ATOM   1553  CA  LEU A 193      14.297   2.660  -0.534  1.00 98.25           C  
ATOM   1554  C   LEU A 193      13.094   3.059  -1.383  1.00 98.25           C  
ATOM   1555  CB  LEU A 193      14.453   1.138  -0.529  1.00 98.25           C  
ATOM   1556  O   LEU A 193      12.008   3.312  -0.853  1.00 98.25           O  
ATOM   1557  CG  LEU A 193      13.250   0.336  -0.029  1.00 98.25           C  
ATOM   1558  CD1 LEU A 193      12.203   0.200  -1.132  1.00 98.25           C  
ATOM   1559  CD2 LEU A 193      13.688  -1.036   0.468  1.00 98.25           C  
ATOM   1560  N   SER A 194      13.297   3.221  -2.625  1.00 98.56           N  
ATOM   1561  CA  SER A 194      12.266   3.369  -3.639  1.00 98.56           C  
ATOM   1562  C   SER A 194      12.430   2.342  -4.754  1.00 98.56           C  
ATOM   1563  CB  SER A 194      12.289   4.781  -4.230  1.00 98.56           C  
ATOM   1564  O   SER A 194      13.547   2.012  -5.141  1.00 98.56           O  
ATOM   1565  OG  SER A 194      13.500   5.016  -4.922  1.00 98.56           O  
ATOM   1566  N   ALA A 195      11.297   1.820  -5.180  1.00 98.12           N  
ATOM   1567  CA  ALA A 195      11.320   0.823  -6.246  1.00 98.12           C  
ATOM   1568  C   ALA A 195      10.398   1.223  -7.395  1.00 98.12           C  
ATOM   1569  CB  ALA A 195      10.930  -0.548  -5.703  1.00 98.12           C  
ATOM   1570  O   ALA A 195       9.305   1.739  -7.164  1.00 98.12           O  
ATOM   1571  N   ASP A 196      10.938   1.073  -8.547  1.00 96.81           N  
ATOM   1572  CA  ASP A 196      10.070   1.094  -9.727  1.00 96.81           C  
ATOM   1573  C   ASP A 196      10.000  -0.286 -10.375  1.00 96.81           C  
ATOM   1574  CB  ASP A 196      10.570   2.127 -10.742  1.00 96.81           C  
ATOM   1575  O   ASP A 196      10.258  -1.300  -9.727  1.00 96.81           O  
ATOM   1576  CG  ASP A 196      11.930   1.772 -11.328  1.00 96.81           C  
ATOM   1577  OD1 ASP A 196      12.258   0.571 -11.414  1.00 96.81           O  
ATOM   1578  OD2 ASP A 196      12.672   2.705 -11.703  1.00 96.81           O  
ATOM   1579  N   ASP A 197       9.641  -0.388 -11.625  1.00 96.31           N  
ATOM   1580  CA  ASP A 197       9.352  -1.676 -12.250  1.00 96.31           C  
ATOM   1581  C   ASP A 197      10.625  -2.496 -12.438  1.00 96.31           C  
ATOM   1582  CB  ASP A 197       8.656  -1.473 -13.602  1.00 96.31           C  
ATOM   1583  O   ASP A 197      10.570  -3.717 -12.594  1.00 96.31           O  
ATOM   1584  CG  ASP A 197       7.324  -0.753 -13.477  1.00 96.31           C  
ATOM   1585  OD1 ASP A 197       6.762  -0.700 -12.359  1.00 96.31           O  
ATOM   1586  OD2 ASP A 197       6.832  -0.237 -14.508  1.00 96.31           O  
ATOM   1587  N   LEU A 198      11.758  -1.771 -12.398  1.00 95.38           N  
ATOM   1588  CA  LEU A 198      12.938  -2.531 -12.781  1.00 95.38           C  
ATOM   1589  C   LEU A 198      14.094  -2.258 -11.828  1.00 95.38           C  
ATOM   1590  CB  LEU A 198      13.359  -2.188 -14.219  1.00 95.38           C  
ATOM   1591  O   LEU A 198      15.086  -2.986 -11.820  1.00 95.38           O  
ATOM   1592  CG  LEU A 198      12.359  -2.543 -15.320  1.00 95.38           C  
ATOM   1593  CD1 LEU A 198      12.930  -2.182 -16.688  1.00 95.38           C  
ATOM   1594  CD2 LEU A 198      12.000  -4.023 -15.258  1.00 95.38           C  
ATOM   1595  N   ARG A 199      13.938  -1.252 -10.969  1.00 95.62           N  
ATOM   1596  CA  ARG A 199      15.062  -0.874 -10.117  1.00 95.62           C  
ATOM   1597  C   ARG A 199      14.602  -0.583  -8.695  1.00 95.62           C  
ATOM   1598  CB  ARG A 199      15.781   0.346 -10.695  1.00 95.62           C  
ATOM   1599  O   ARG A 199      13.445  -0.218  -8.469  1.00 95.62           O  
ATOM   1600  CG  ARG A 199      16.500   0.071 -12.000  1.00 95.62           C  
ATOM   1601  CD  ARG A 199      17.266   1.294 -12.492  1.00 95.62           C  
ATOM   1602  NE  ARG A 199      18.016   1.007 -13.711  1.00 95.62           N  
ATOM   1603  NH1 ARG A 199      19.016   3.088 -13.828  1.00 95.62           N  
ATOM   1604  NH2 ARG A 199      19.469   1.500 -15.422  1.00 95.62           N  
ATOM   1605  CZ  ARG A 199      18.844   1.866 -14.320  1.00 95.62           C  
ATOM   1606  N   ILE A 200      15.555  -0.775  -7.777  1.00 96.88           N  
ATOM   1607  CA  ILE A 200      15.414  -0.324  -6.395  1.00 96.88           C  
ATOM   1608  C   ILE A 200      16.594   0.573  -6.023  1.00 96.88           C  
ATOM   1609  CB  ILE A 200      15.320  -1.517  -5.418  1.00 96.88           C  
ATOM   1610  O   ILE A 200      17.750   0.199  -6.219  1.00 96.88           O  
ATOM   1611  CG1 ILE A 200      14.180  -2.455  -5.832  1.00 96.88           C  
ATOM   1612  CG2 ILE A 200      15.125  -1.023  -3.982  1.00 96.88           C  
ATOM   1613  CD1 ILE A 200      14.000  -3.654  -4.910  1.00 96.88           C  
ATOM   1614  N   ASN A 201      16.266   1.725  -5.512  1.00 97.00           N  
ATOM   1615  CA  ASN A 201      17.281   2.689  -5.098  1.00 97.00           C  
ATOM   1616  C   ASN A 201      17.250   2.924  -3.590  1.00 97.00           C  
ATOM   1617  CB  ASN A 201      17.109   4.012  -5.844  1.00 97.00           C  
ATOM   1618  O   ASN A 201      16.188   2.961  -2.986  1.00 97.00           O  
ATOM   1619  CG  ASN A 201      17.328   3.875  -7.336  1.00 97.00           C  
ATOM   1620  ND2 ASN A 201      16.406   4.434  -8.125  1.00 97.00           N  
ATOM   1621  OD1 ASN A 201      18.312   3.273  -7.777  1.00 97.00           O  
ATOM   1622  N   LEU A 202      18.438   3.051  -3.043  1.00 97.31           N  
ATOM   1623  CA  LEU A 202      18.609   3.416  -1.641  1.00 97.31           C  
ATOM   1624  C   LEU A 202      18.938   4.898  -1.501  1.00 97.31           C  
ATOM   1625  CB  LEU A 202      19.719   2.578  -1.001  1.00 97.31           C  
ATOM   1626  O   LEU A 202      19.844   5.406  -2.160  1.00 97.31           O  
ATOM   1627  CG  LEU A 202      19.938   2.775   0.500  1.00 97.31           C  
ATOM   1628  CD1 LEU A 202      18.734   2.271   1.283  1.00 97.31           C  
ATOM   1629  CD2 LEU A 202      21.219   2.066   0.953  1.00 97.31           C  
ATOM   1630  N   TRP A 203      18.172   5.547  -0.651  1.00 98.00           N  
ATOM   1631  CA  TRP A 203      18.328   6.980  -0.430  1.00 98.00           C  
ATOM   1632  C   TRP A 203      18.734   7.270   1.013  1.00 98.00           C  
ATOM   1633  CB  TRP A 203      17.031   7.723  -0.771  1.00 98.00           C  
ATOM   1634  O   TRP A 203      18.391   6.512   1.923  1.00 98.00           O  
ATOM   1635  CG  TRP A 203      16.562   7.516  -2.180  1.00 98.00           C  
ATOM   1636  CD1 TRP A 203      15.852   6.453  -2.660  1.00 98.00           C  
ATOM   1637  CD2 TRP A 203      16.781   8.391  -3.289  1.00 98.00           C  
ATOM   1638  CE2 TRP A 203      16.172   7.797  -4.414  1.00 98.00           C  
ATOM   1639  CE3 TRP A 203      17.422   9.625  -3.441  1.00 98.00           C  
ATOM   1640  NE1 TRP A 203      15.609   6.617  -4.004  1.00 98.00           N  
ATOM   1641  CH2 TRP A 203      16.828   9.602  -5.801  1.00 98.00           C  
ATOM   1642  CZ2 TRP A 203      16.188   8.391  -5.680  1.00 98.00           C  
ATOM   1643  CZ3 TRP A 203      17.453  10.219  -4.699  1.00 98.00           C  
ATOM   1644  N   HIS A 204      19.531   8.352   1.173  1.00 97.81           N  
ATOM   1645  CA  HIS A 204      19.656   8.969   2.486  1.00 97.81           C  
ATOM   1646  C   HIS A 204      18.688  10.133   2.639  1.00 97.81           C  
ATOM   1647  CB  HIS A 204      21.094   9.453   2.715  1.00 97.81           C  
ATOM   1648  O   HIS A 204      18.562  10.969   1.740  1.00 97.81           O  
ATOM   1649  CG  HIS A 204      21.406   9.727   4.152  1.00 97.81           C  
ATOM   1650  CD2 HIS A 204      22.141   9.031   5.051  1.00 97.81           C  
ATOM   1651  ND1 HIS A 204      20.938  10.844   4.812  1.00 97.81           N  
ATOM   1652  CE1 HIS A 204      21.375  10.820   6.062  1.00 97.81           C  
ATOM   1653  NE2 HIS A 204      22.109   9.734   6.230  1.00 97.81           N  
ATOM   1654  N   LEU A 205      18.031  10.211   3.727  1.00 97.31           N  
ATOM   1655  CA  LEU A 205      16.953  11.172   3.934  1.00 97.31           C  
ATOM   1656  C   LEU A 205      17.484  12.602   3.842  1.00 97.31           C  
ATOM   1657  CB  LEU A 205      16.297  10.945   5.293  1.00 97.31           C  
ATOM   1658  O   LEU A 205      16.719  13.531   3.588  1.00 97.31           O  
ATOM   1659  CG  LEU A 205      15.273   9.805   5.367  1.00 97.31           C  
ATOM   1660  CD1 LEU A 205      14.992   9.438   6.820  1.00 97.31           C  
ATOM   1661  CD2 LEU A 205      13.977  10.203   4.656  1.00 97.31           C  
ATOM   1662  N   GLU A 206      18.797  12.805   3.998  1.00 96.69           N  
ATOM   1663  CA  GLU A 206      19.359  14.148   4.016  1.00 96.69           C  
ATOM   1664  C   GLU A 206      20.094  14.453   2.713  1.00 96.69           C  
ATOM   1665  CB  GLU A 206      20.312  14.312   5.207  1.00 96.69           C  
ATOM   1666  O   GLU A 206      20.594  15.570   2.523  1.00 96.69           O  
ATOM   1667  CG  GLU A 206      19.625  14.219   6.559  1.00 96.69           C  
ATOM   1668  CD  GLU A 206      18.609  15.320   6.789  1.00 96.69           C  
ATOM   1669  OE1 GLU A 206      17.625  15.086   7.531  1.00 96.69           O  
ATOM   1670  OE2 GLU A 206      18.781  16.422   6.223  1.00 96.69           O  
ATOM   1671  N   ILE A 207      20.219  13.539   1.875  1.00 96.81           N  
ATOM   1672  CA  ILE A 207      20.922  13.703   0.614  1.00 96.81           C  
ATOM   1673  C   ILE A 207      19.953  13.555  -0.553  1.00 96.81           C  
ATOM   1674  CB  ILE A 207      22.078  12.688   0.481  1.00 96.81           C  
ATOM   1675  O   ILE A 207      19.453  12.453  -0.819  1.00 96.81           O  
ATOM   1676  CG1 ILE A 207      23.047  12.828   1.660  1.00 96.81           C  
ATOM   1677  CG2 ILE A 207      22.812  12.875  -0.853  1.00 96.81           C  
ATOM   1678  CD1 ILE A 207      24.172  11.789   1.675  1.00 96.81           C  
ATOM   1679  N   THR A 208      19.734  14.641  -1.301  1.00 95.38           N  
ATOM   1680  CA  THR A 208      18.656  14.648  -2.279  1.00 95.38           C  
ATOM   1681  C   THR A 208      19.203  14.469  -3.693  1.00 95.38           C  
ATOM   1682  CB  THR A 208      17.828  15.945  -2.207  1.00 95.38           C  
ATOM   1683  O   THR A 208      18.438  14.242  -4.637  1.00 95.38           O  
ATOM   1684  CG2 THR A 208      17.125  16.078  -0.862  1.00 95.38           C  
ATOM   1685  OG1 THR A 208      18.703  17.062  -2.379  1.00 95.38           O  
ATOM   1686  N   ASP A 209      20.500  14.492  -3.873  1.00 92.00           N  
ATOM   1687  CA  ASP A 209      21.047  14.531  -5.227  1.00 92.00           C  
ATOM   1688  C   ASP A 209      21.734  13.211  -5.582  1.00 92.00           C  
ATOM   1689  CB  ASP A 209      22.047  15.688  -5.367  1.00 92.00           C  
ATOM   1690  O   ASP A 209      22.422  13.117  -6.598  1.00 92.00           O  
ATOM   1691  CG  ASP A 209      23.234  15.562  -4.430  1.00 92.00           C  
ATOM   1692  OD1 ASP A 209      23.156  14.797  -3.445  1.00 92.00           O  
ATOM   1693  OD2 ASP A 209      24.250  16.250  -4.676  1.00 92.00           O  
ATOM   1694  N   ARG A 210      21.562  12.289  -4.699  1.00 93.19           N  
ATOM   1695  CA  ARG A 210      22.188  11.008  -5.008  1.00 93.19           C  
ATOM   1696  C   ARG A 210      21.406   9.852  -4.395  1.00 93.19           C  
ATOM   1697  CB  ARG A 210      23.625  10.984  -4.504  1.00 93.19           C  
ATOM   1698  O   ARG A 210      20.891   9.961  -3.273  1.00 93.19           O  
ATOM   1699  CG  ARG A 210      24.547  11.969  -5.211  1.00 93.19           C  
ATOM   1700  CD  ARG A 210      25.953  11.953  -4.633  1.00 93.19           C  
ATOM   1701  NE  ARG A 210      26.703  10.797  -5.102  1.00 93.19           N  
ATOM   1702  NH1 ARG A 210      28.516  11.164  -3.717  1.00 93.19           N  
ATOM   1703  NH2 ARG A 210      28.516   9.375  -5.152  1.00 93.19           N  
ATOM   1704  CZ  ARG A 210      27.922  10.445  -4.656  1.00 93.19           C  
ATOM   1705  N   SER A 211      21.328   8.805  -5.133  1.00 94.50           N  
ATOM   1706  CA  SER A 211      20.797   7.523  -4.680  1.00 94.50           C  
ATOM   1707  C   SER A 211      21.656   6.363  -5.152  1.00 94.50           C  
ATOM   1708  CB  SER A 211      19.359   7.332  -5.180  1.00 94.50           C  
ATOM   1709  O   SER A 211      22.516   6.535  -6.031  1.00 94.50           O  
ATOM   1710  OG  SER A 211      19.328   7.156  -6.586  1.00 94.50           O  
ATOM   1711  N   PHE A 212      21.531   5.242  -4.504  1.00 93.75           N  
ATOM   1712  CA  PHE A 212      22.297   4.059  -4.871  1.00 93.75           C  
ATOM   1713  C   PHE A 212      21.391   2.965  -5.410  1.00 93.75           C  
ATOM   1714  CB  PHE A 212      23.094   3.535  -3.668  1.00 93.75           C  
ATOM   1715  O   PHE A 212      20.469   2.514  -4.715  1.00 93.75           O  
ATOM   1716  CG  PHE A 212      24.094   4.516  -3.133  1.00 93.75           C  
ATOM   1717  CD1 PHE A 212      25.375   4.602  -3.689  1.00 93.75           C  
ATOM   1718  CD2 PHE A 212      23.781   5.352  -2.070  1.00 93.75           C  
ATOM   1719  CE1 PHE A 212      26.312   5.512  -3.197  1.00 93.75           C  
ATOM   1720  CE2 PHE A 212      24.703   6.262  -1.572  1.00 93.75           C  
ATOM   1721  CZ  PHE A 212      25.969   6.336  -2.137  1.00 93.75           C  
ATOM   1722  N   ASN A 213      21.641   2.592  -6.633  1.00 93.81           N  
ATOM   1723  CA  ASN A 213      20.891   1.479  -7.215  1.00 93.81           C  
ATOM   1724  C   ASN A 213      21.344   0.141  -6.633  1.00 93.81           C  
ATOM   1725  CB  ASN A 213      21.047   1.471  -8.734  1.00 93.81           C  
ATOM   1726  O   ASN A 213      22.484  -0.280  -6.832  1.00 93.81           O  
ATOM   1727  CG  ASN A 213      20.172   0.427  -9.406  1.00 93.81           C  
ATOM   1728  ND2 ASN A 213      18.859   0.522  -9.188  1.00 93.81           N  
ATOM   1729  OD1 ASN A 213      20.672  -0.458 -10.109  1.00 93.81           O  
ATOM   1730  N   ILE A 214      20.453  -0.522  -6.012  1.00 94.19           N  
ATOM   1731  CA  ILE A 214      20.875  -1.729  -5.312  1.00 94.19           C  
ATOM   1732  C   ILE A 214      20.266  -2.957  -5.977  1.00 94.19           C  
ATOM   1733  CB  ILE A 214      20.500  -1.678  -3.816  1.00 94.19           C  
ATOM   1734  O   ILE A 214      20.703  -4.086  -5.738  1.00 94.19           O  
ATOM   1735  CG1 ILE A 214      19.000  -1.365  -3.660  1.00 94.19           C  
ATOM   1736  CG2 ILE A 214      21.359  -0.648  -3.072  1.00 94.19           C  
ATOM   1737  CD1 ILE A 214      18.500  -1.449  -2.225  1.00 94.19           C  
ATOM   1738  N   VAL A 215      19.234  -2.781  -6.781  1.00 94.88           N  
ATOM   1739  CA  VAL A 215      18.672  -3.832  -7.625  1.00 94.88           C  
ATOM   1740  C   VAL A 215      18.406  -3.285  -9.023  1.00 94.88           C  
ATOM   1741  CB  VAL A 215      17.375  -4.414  -7.020  1.00 94.88           C  
ATOM   1742  O   VAL A 215      17.859  -2.195  -9.172  1.00 94.88           O  
ATOM   1743  CG1 VAL A 215      16.734  -5.414  -7.977  1.00 94.88           C  
ATOM   1744  CG2 VAL A 215      17.672  -5.066  -5.668  1.00 94.88           C  
ATOM   1745  N   ASP A 216      18.812  -3.980  -9.984  1.00 93.50           N  
ATOM   1746  CA  ASP A 216      18.547  -3.670 -11.391  1.00 93.50           C  
ATOM   1747  C   ASP A 216      18.281  -4.941 -12.195  1.00 93.50           C  
ATOM   1748  CB  ASP A 216      19.734  -2.914 -12.000  1.00 93.50           C  
ATOM   1749  O   ASP A 216      19.188  -5.715 -12.477  1.00 93.50           O  
ATOM   1750  CG  ASP A 216      19.406  -2.279 -13.336  1.00 93.50           C  
ATOM   1751  OD1 ASP A 216      18.406  -2.670 -13.969  1.00 93.50           O  
ATOM   1752  OD2 ASP A 216      20.172  -1.382 -13.773  1.00 93.50           O  
ATOM   1753  N   ILE A 217      17.016  -5.078 -12.562  1.00 92.25           N  
ATOM   1754  CA  ILE A 217      16.688  -6.309 -13.281  1.00 92.25           C  
ATOM   1755  C   ILE A 217      16.422  -5.992 -14.750  1.00 92.25           C  
ATOM   1756  CB  ILE A 217      15.477  -7.031 -12.656  1.00 92.25           C  
ATOM   1757  O   ILE A 217      15.906  -6.836 -15.484  1.00 92.25           O  
ATOM   1758  CG1 ILE A 217      14.219  -6.164 -12.789  1.00 92.25           C  
ATOM   1759  CG2 ILE A 217      15.742  -7.379 -11.188  1.00 92.25           C  
ATOM   1760  CD1 ILE A 217      12.922  -6.906 -12.484  1.00 92.25           C  
ATOM   1761  N   LYS A 218      16.750  -4.824 -15.141  1.00 90.88           N  
ATOM   1762  CA  LYS A 218      16.625  -4.441 -16.547  1.00 90.88           C  
ATOM   1763  C   LYS A 218      17.594  -5.227 -17.422  1.00 90.88           C  
ATOM   1764  CB  LYS A 218      16.859  -2.939 -16.719  1.00 90.88           C  
ATOM   1765  O   LYS A 218      18.812  -5.152 -17.234  1.00 90.88           O  
ATOM   1766  CG  LYS A 218      16.641  -2.438 -18.141  1.00 90.88           C  
ATOM   1767  CD  LYS A 218      16.922  -0.945 -18.250  1.00 90.88           C  
ATOM   1768  CE  LYS A 218      16.781  -0.455 -19.688  1.00 90.88           C  
ATOM   1769  NZ  LYS A 218      17.047   1.010 -19.797  1.00 90.88           N  
ATOM   1770  N   PRO A 219      17.031  -5.848 -18.406  1.00 90.38           N  
ATOM   1771  CA  PRO A 219      17.938  -6.562 -19.328  1.00 90.38           C  
ATOM   1772  C   PRO A 219      18.578  -5.641 -20.344  1.00 90.38           C  
ATOM   1773  CB  PRO A 219      17.016  -7.574 -20.000  1.00 90.38           C  
ATOM   1774  O   PRO A 219      18.156  -4.496 -20.516  1.00 90.38           O  
ATOM   1775  CG  PRO A 219      15.680  -6.895 -20.078  1.00 90.38           C  
ATOM   1776  CD  PRO A 219      15.523  -6.039 -18.844  1.00 90.38           C  
ATOM   1777  N   ALA A 220      19.594  -6.148 -20.953  1.00 90.94           N  
ATOM   1778  CA  ALA A 220      20.250  -5.391 -22.016  1.00 90.94           C  
ATOM   1779  C   ALA A 220      19.297  -5.109 -23.156  1.00 90.94           C  
ATOM   1780  CB  ALA A 220      21.484  -6.141 -22.516  1.00 90.94           C  
ATOM   1781  O   ALA A 220      19.297  -4.016 -23.719  1.00 90.94           O  
ATOM   1782  N   ASN A 221      18.484  -6.105 -23.406  1.00 91.75           N  
ATOM   1783  CA  ASN A 221      17.422  -6.012 -24.391  1.00 91.75           C  
ATOM   1784  C   ASN A 221      16.047  -6.188 -23.750  1.00 91.75           C  
ATOM   1785  CB  ASN A 221      17.609  -7.039 -25.516  1.00 91.75           C  
ATOM   1786  O   ASN A 221      15.758  -7.234 -23.172  1.00 91.75           O  
ATOM   1787  CG  ASN A 221      16.672  -6.828 -26.672  1.00 91.75           C  
ATOM   1788  ND2 ASN A 221      16.953  -7.477 -27.797  1.00 91.75           N  
ATOM   1789  OD1 ASN A 221      15.688  -6.090 -26.562  1.00 91.75           O  
ATOM   1790  N   MET A 222      15.273  -5.145 -23.844  1.00 88.12           N  
ATOM   1791  CA  MET A 222      13.969  -5.133 -23.188  1.00 88.12           C  
ATOM   1792  C   MET A 222      13.094  -6.270 -23.688  1.00 88.12           C  
ATOM   1793  CB  MET A 222      13.266  -3.791 -23.406  1.00 88.12           C  
ATOM   1794  O   MET A 222      12.117  -6.648 -23.047  1.00 88.12           O  
ATOM   1795  CG  MET A 222      13.789  -2.674 -22.516  1.00 88.12           C  
ATOM   1796  SD  MET A 222      13.648  -3.066 -20.734  1.00 88.12           S  
ATOM   1797  CE  MET A 222      11.859  -2.896 -20.500  1.00 88.12           C  
ATOM   1798  N   GLU A 223      13.500  -6.785 -24.828  1.00 86.62           N  
ATOM   1799  CA  GLU A 223      12.750  -7.922 -25.359  1.00 86.62           C  
ATOM   1800  C   GLU A 223      12.945  -9.156 -24.484  1.00 86.62           C  
ATOM   1801  CB  GLU A 223      13.180  -8.219 -26.797  1.00 86.62           C  
ATOM   1802  O   GLU A 223      12.133 -10.086 -24.531  1.00 86.62           O  
ATOM   1803  CG  GLU A 223      12.766  -7.145 -27.797  1.00 86.62           C  
ATOM   1804  CD  GLU A 223      13.148  -7.480 -29.219  1.00 86.62           C  
ATOM   1805  OE1 GLU A 223      12.773  -6.719 -30.141  1.00 86.62           O  
ATOM   1806  OE2 GLU A 223      13.812  -8.516 -29.422  1.00 86.62           O  
ATOM   1807  N   GLU A 224      14.023  -9.070 -23.703  1.00 89.19           N  
ATOM   1808  CA  GLU A 224      14.352 -10.211 -22.859  1.00 89.19           C  
ATOM   1809  C   GLU A 224      13.734 -10.062 -21.469  1.00 89.19           C  
ATOM   1810  CB  GLU A 224      15.867 -10.383 -22.734  1.00 89.19           C  
ATOM   1811  O   GLU A 224      13.906 -10.930 -20.609  1.00 89.19           O  
ATOM   1812  CG  GLU A 224      16.547 -10.695 -24.062  1.00 89.19           C  
ATOM   1813  CD  GLU A 224      18.078 -10.742 -23.953  1.00 89.19           C  
ATOM   1814  OE1 GLU A 224      18.750 -10.875 -25.000  1.00 89.19           O  
ATOM   1815  OE2 GLU A 224      18.578 -10.633 -22.812  1.00 89.19           O  
ATOM   1816  N   LEU A 225      13.008  -8.984 -21.281  1.00 89.88           N  
ATOM   1817  CA  LEU A 225      12.375  -8.789 -19.984  1.00 89.88           C  
ATOM   1818  C   LEU A 225      11.359  -9.891 -19.688  1.00 89.88           C  
ATOM   1819  CB  LEU A 225      11.688  -7.422 -19.922  1.00 89.88           C  
ATOM   1820  O   LEU A 225      10.516 -10.195 -20.531  1.00 89.88           O  
ATOM   1821  CG  LEU A 225      11.133  -7.000 -18.547  1.00 89.88           C  
ATOM   1822  CD1 LEU A 225      12.273  -6.793 -17.562  1.00 89.88           C  
ATOM   1823  CD2 LEU A 225      10.289  -5.738 -18.688  1.00 89.88           C  
ATOM   1824  N   THR A 226      11.438 -10.508 -18.469  1.00 88.31           N  
ATOM   1825  CA  THR A 226      10.547 -11.617 -18.141  1.00 88.31           C  
ATOM   1826  C   THR A 226       9.680 -11.289 -16.938  1.00 88.31           C  
ATOM   1827  CB  THR A 226      11.344 -12.906 -17.875  1.00 88.31           C  
ATOM   1828  O   THR A 226       8.648 -11.922 -16.719  1.00 88.31           O  
ATOM   1829  CG2 THR A 226      12.125 -13.344 -19.109  1.00 88.31           C  
ATOM   1830  OG1 THR A 226      12.258 -12.680 -16.797  1.00 88.31           O  
ATOM   1831  N   GLU A 227      10.156 -10.383 -16.141  1.00 92.06           N  
ATOM   1832  CA  GLU A 227       9.375  -9.992 -14.969  1.00 92.06           C  
ATOM   1833  C   GLU A 227       9.711  -8.570 -14.539  1.00 92.06           C  
ATOM   1834  CB  GLU A 227       9.625 -10.969 -13.812  1.00 92.06           C  
ATOM   1835  O   GLU A 227      10.719  -8.008 -14.961  1.00 92.06           O  
ATOM   1836  CG  GLU A 227      11.031 -10.906 -13.250  1.00 92.06           C  
ATOM   1837  CD  GLU A 227      11.258 -11.883 -12.109  1.00 92.06           C  
ATOM   1838  OE1 GLU A 227      12.227 -12.680 -12.172  1.00 92.06           O  
ATOM   1839  OE2 GLU A 227      10.469 -11.852 -11.133  1.00 92.06           O  
ATOM   1840  N   VAL A 228       8.883  -8.016 -13.789  1.00 95.69           N  
ATOM   1841  CA  VAL A 228       9.094  -6.680 -13.250  1.00 95.69           C  
ATOM   1842  C   VAL A 228       8.891  -6.695 -11.734  1.00 95.69           C  
ATOM   1843  CB  VAL A 228       8.148  -5.648 -13.906  1.00 95.69           C  
ATOM   1844  O   VAL A 228       8.250  -7.605 -11.195  1.00 95.69           O  
ATOM   1845  CG1 VAL A 228       8.367  -5.598 -15.414  1.00 95.69           C  
ATOM   1846  CG2 VAL A 228       6.688  -5.984 -13.586  1.00 95.69           C  
ATOM   1847  N   ILE A 229       9.461  -5.672 -11.102  1.00 96.69           N  
ATOM   1848  CA  ILE A 229       9.305  -5.508  -9.664  1.00 96.69           C  
ATOM   1849  C   ILE A 229       7.941  -4.898  -9.359  1.00 96.69           C  
ATOM   1850  CB  ILE A 229      10.430  -4.629  -9.070  1.00 96.69           C  
ATOM   1851  O   ILE A 229       7.578  -3.863  -9.922  1.00 96.69           O  
ATOM   1852  CG1 ILE A 229      11.797  -5.273  -9.320  1.00 96.69           C  
ATOM   1853  CG2 ILE A 229      10.203  -4.398  -7.570  1.00 96.69           C  
ATOM   1854  CD1 ILE A 229      12.977  -4.367  -8.992  1.00 96.69           C  
ATOM   1855  N   THR A 230       7.219  -5.547  -8.406  1.00 97.62           N  
ATOM   1856  CA  THR A 230       5.852  -5.094  -8.180  1.00 97.62           C  
ATOM   1857  C   THR A 230       5.707  -4.465  -6.797  1.00 97.62           C  
ATOM   1858  CB  THR A 230       4.848  -6.254  -8.320  1.00 97.62           C  
ATOM   1859  O   THR A 230       4.758  -3.723  -6.539  1.00 97.62           O  
ATOM   1860  CG2 THR A 230       4.773  -6.738  -9.766  1.00 97.62           C  
ATOM   1861  OG1 THR A 230       5.258  -7.340  -7.484  1.00 97.62           O  
ATOM   1862  N   ALA A 231       6.566  -4.777  -5.871  1.00 98.25           N  
ATOM   1863  CA  ALA A 231       6.566  -4.211  -4.523  1.00 98.25           C  
ATOM   1864  C   ALA A 231       7.910  -4.430  -3.834  1.00 98.25           C  
ATOM   1865  CB  ALA A 231       5.438  -4.816  -3.693  1.00 98.25           C  
ATOM   1866  O   ALA A 231       8.656  -5.344  -4.191  1.00 98.25           O  
ATOM   1867  N   ALA A 232       8.234  -3.568  -2.875  1.00 98.38           N  
ATOM   1868  CA  ALA A 232       9.461  -3.682  -2.084  1.00 98.38           C  
ATOM   1869  C   ALA A 232       9.273  -3.082  -0.693  1.00 98.38           C  
ATOM   1870  CB  ALA A 232      10.617  -2.998  -2.803  1.00 98.38           C  
ATOM   1871  O   ALA A 232       8.539  -2.102  -0.526  1.00 98.38           O  
ATOM   1872  N   GLU A 233       9.945  -3.705   0.272  1.00 98.44           N  
ATOM   1873  CA  GLU A 233       9.828  -3.242   1.651  1.00 98.44           C  
ATOM   1874  C   GLU A 233      11.055  -3.623   2.473  1.00 98.44           C  
ATOM   1875  CB  GLU A 233       8.562  -3.811   2.299  1.00 98.44           C  
ATOM   1876  O   GLU A 233      11.586  -4.723   2.326  1.00 98.44           O  
ATOM   1877  CG  GLU A 233       8.258  -3.223   3.670  1.00 98.44           C  
ATOM   1878  CD  GLU A 233       6.938  -3.711   4.250  1.00 98.44           C  
ATOM   1879  OE1 GLU A 233       6.348  -3.004   5.098  1.00 98.44           O  
ATOM   1880  OE2 GLU A 233       6.492  -4.812   3.855  1.00 98.44           O  
ATOM   1881  N   PHE A 234      11.453  -2.732   3.369  1.00 98.25           N  
ATOM   1882  CA  PHE A 234      12.523  -3.039   4.316  1.00 98.25           C  
ATOM   1883  C   PHE A 234      12.000  -3.914   5.449  1.00 98.25           C  
ATOM   1884  CB  PHE A 234      13.125  -1.751   4.883  1.00 98.25           C  
ATOM   1885  O   PHE A 234      10.844  -3.789   5.859  1.00 98.25           O  
ATOM   1886  CG  PHE A 234      14.312  -1.244   4.102  1.00 98.25           C  
ATOM   1887  CD1 PHE A 234      15.477  -1.997   4.012  1.00 98.25           C  
ATOM   1888  CD2 PHE A 234      14.258  -0.014   3.459  1.00 98.25           C  
ATOM   1889  CE1 PHE A 234      16.578  -1.529   3.291  1.00 98.25           C  
ATOM   1890  CE2 PHE A 234      15.352   0.459   2.738  1.00 98.25           C  
ATOM   1891  CZ  PHE A 234      16.500  -0.300   2.656  1.00 98.25           C  
ATOM   1892  N   HIS A 235      12.945  -4.723   5.895  1.00 98.00           N  
ATOM   1893  CA  HIS A 235      12.648  -5.441   7.129  1.00 98.00           C  
ATOM   1894  C   HIS A 235      12.477  -4.477   8.297  1.00 98.00           C  
ATOM   1895  CB  HIS A 235      13.758  -6.445   7.441  1.00 98.00           C  
ATOM   1896  O   HIS A 235      13.219  -3.500   8.422  1.00 98.00           O  
ATOM   1897  CG  HIS A 235      13.406  -7.414   8.523  1.00 98.00           C  
ATOM   1898  CD2 HIS A 235      12.992  -8.703   8.461  1.00 98.00           C  
ATOM   1899  ND1 HIS A 235      13.453  -7.090   9.859  1.00 98.00           N  
ATOM   1900  CE1 HIS A 235      13.086  -8.141  10.578  1.00 98.00           C  
ATOM   1901  NE2 HIS A 235      12.805  -9.133   9.750  1.00 98.00           N  
ATOM   1902  N   PRO A 236      11.516  -4.730   9.117  1.00 97.00           N  
ATOM   1903  CA  PRO A 236      11.188  -3.740  10.141  1.00 97.00           C  
ATOM   1904  C   PRO A 236      12.242  -3.664  11.242  1.00 97.00           C  
ATOM   1905  CB  PRO A 236       9.852  -4.234  10.703  1.00 97.00           C  
ATOM   1906  O   PRO A 236      12.328  -2.660  11.961  1.00 97.00           O  
ATOM   1907  CG  PRO A 236       9.836  -5.699  10.391  1.00 97.00           C  
ATOM   1908  CD  PRO A 236      10.523  -5.922   9.078  1.00 97.00           C  
ATOM   1909  N   ASN A 237      13.094  -4.695  11.430  1.00 96.62           N  
ATOM   1910  CA  ASN A 237      14.016  -4.723  12.555  1.00 96.62           C  
ATOM   1911  C   ASN A 237      15.461  -4.871  12.086  1.00 96.62           C  
ATOM   1912  CB  ASN A 237      13.656  -5.855  13.516  1.00 96.62           C  
ATOM   1913  O   ASN A 237      16.391  -4.707  12.875  1.00 96.62           O  
ATOM   1914  CG  ASN A 237      12.258  -5.711  14.086  1.00 96.62           C  
ATOM   1915  ND2 ASN A 237      11.555  -6.832  14.211  1.00 96.62           N  
ATOM   1916  OD1 ASN A 237      11.812  -4.609  14.406  1.00 96.62           O  
ATOM   1917  N   SER A 238      15.672  -5.238  10.891  1.00 96.50           N  
ATOM   1918  CA  SER A 238      17.000  -5.391  10.320  1.00 96.50           C  
ATOM   1919  C   SER A 238      17.250  -4.395   9.195  1.00 96.50           C  
ATOM   1920  CB  SER A 238      17.219  -6.816   9.812  1.00 96.50           C  
ATOM   1921  O   SER A 238      16.719  -4.559   8.094  1.00 96.50           O  
ATOM   1922  OG  SER A 238      17.094  -7.750  10.867  1.00 96.50           O  
ATOM   1923  N   CYS A 239      18.141  -3.533   9.383  1.00 96.44           N  
ATOM   1924  CA  CYS A 239      18.281  -2.391   8.484  1.00 96.44           C  
ATOM   1925  C   CYS A 239      19.062  -2.771   7.230  1.00 96.44           C  
ATOM   1926  CB  CYS A 239      18.984  -1.234   9.195  1.00 96.44           C  
ATOM   1927  O   CYS A 239      19.219  -1.957   6.316  1.00 96.44           O  
ATOM   1928  SG  CYS A 239      20.625  -1.655   9.820  1.00 96.44           S  
ATOM   1929  N   ASN A 240      19.516  -4.035   7.137  1.00 94.94           N  
ATOM   1930  CA  ASN A 240      20.281  -4.461   5.965  1.00 94.94           C  
ATOM   1931  C   ASN A 240      19.484  -5.453   5.117  1.00 94.94           C  
ATOM   1932  CB  ASN A 240      21.609  -5.066   6.387  1.00 94.94           C  
ATOM   1933  O   ASN A 240      20.016  -6.004   4.148  1.00 94.94           O  
ATOM   1934  CG  ASN A 240      21.453  -6.188   7.395  1.00 94.94           C  
ATOM   1935  ND2 ASN A 240      22.453  -6.355   8.250  1.00 94.94           N  
ATOM   1936  OD1 ASN A 240      20.453  -6.895   7.402  1.00 94.94           O  
ATOM   1937  N   THR A 241      18.266  -5.648   5.543  1.00 96.06           N  
ATOM   1938  CA  THR A 241      17.469  -6.660   4.875  1.00 96.06           C  
ATOM   1939  C   THR A 241      16.203  -6.039   4.270  1.00 96.06           C  
ATOM   1940  CB  THR A 241      17.062  -7.789   5.844  1.00 96.06           C  
ATOM   1941  O   THR A 241      15.531  -5.238   4.918  1.00 96.06           O  
ATOM   1942  CG2 THR A 241      16.266  -8.875   5.129  1.00 96.06           C  
ATOM   1943  OG1 THR A 241      18.250  -8.375   6.398  1.00 96.06           O  
ATOM   1944  N   PHE A 242      15.977  -6.359   3.027  1.00 97.19           N  
ATOM   1945  CA  PHE A 242      14.742  -5.934   2.383  1.00 97.19           C  
ATOM   1946  C   PHE A 242      14.227  -7.012   1.433  1.00 97.19           C  
ATOM   1947  CB  PHE A 242      14.945  -4.621   1.624  1.00 97.19           C  
ATOM   1948  O   PHE A 242      14.953  -7.953   1.104  1.00 97.19           O  
ATOM   1949  CG  PHE A 242      15.789  -4.762   0.386  1.00 97.19           C  
ATOM   1950  CD1 PHE A 242      17.172  -4.715   0.463  1.00 97.19           C  
ATOM   1951  CD2 PHE A 242      15.195  -4.941  -0.856  1.00 97.19           C  
ATOM   1952  CE1 PHE A 242      17.953  -4.848  -0.682  1.00 97.19           C  
ATOM   1953  CE2 PHE A 242      15.969  -5.074  -2.004  1.00 97.19           C  
ATOM   1954  CZ  PHE A 242      17.359  -5.023  -1.915  1.00 97.19           C  
ATOM   1955  N   VAL A 243      12.961  -6.863   1.061  1.00 97.62           N  
ATOM   1956  CA  VAL A 243      12.328  -7.832   0.169  1.00 97.62           C  
ATOM   1957  C   VAL A 243      11.727  -7.109  -1.031  1.00 97.62           C  
ATOM   1958  CB  VAL A 243      11.250  -8.656   0.900  1.00 97.62           C  
ATOM   1959  O   VAL A 243      11.344  -5.938  -0.934  1.00 97.62           O  
ATOM   1960  CG1 VAL A 243      10.039  -7.781   1.233  1.00 97.62           C  
ATOM   1961  CG2 VAL A 243      10.828  -9.852   0.053  1.00 97.62           C  
ATOM   1962  N   TYR A 244      11.711  -7.770  -2.156  1.00 97.69           N  
ATOM   1963  CA  TYR A 244      10.883  -7.289  -3.258  1.00 97.69           C  
ATOM   1964  C   TYR A 244      10.219  -8.453  -3.984  1.00 97.69           C  
ATOM   1965  CB  TYR A 244      11.719  -6.473  -4.242  1.00 97.69           C  
ATOM   1966  O   TYR A 244      10.719  -9.578  -3.963  1.00 97.69           O  
ATOM   1967  CG  TYR A 244      12.719  -7.297  -5.023  1.00 97.69           C  
ATOM   1968  CD1 TYR A 244      14.008  -7.496  -4.543  1.00 97.69           C  
ATOM   1969  CD2 TYR A 244      12.375  -7.871  -6.242  1.00 97.69           C  
ATOM   1970  CE1 TYR A 244      14.930  -8.250  -5.258  1.00 97.69           C  
ATOM   1971  CE2 TYR A 244      13.289  -8.633  -6.965  1.00 97.69           C  
ATOM   1972  OH  TYR A 244      15.469  -9.562  -7.180  1.00 97.69           O  
ATOM   1973  CZ  TYR A 244      14.562  -8.812  -6.465  1.00 97.69           C  
ATOM   1974  N   SER A 245       9.070  -8.156  -4.508  1.00 97.38           N  
ATOM   1975  CA  SER A 245       8.281  -9.148  -5.230  1.00 97.38           C  
ATOM   1976  C   SER A 245       8.250  -8.844  -6.723  1.00 97.38           C  
ATOM   1977  CB  SER A 245       6.859  -9.203  -4.680  1.00 97.38           C  
ATOM   1978  O   SER A 245       8.648  -7.758  -7.152  1.00 97.38           O  
ATOM   1979  OG  SER A 245       6.223  -7.941  -4.793  1.00 97.38           O  
ATOM   1980  N   SER A 246       7.723  -9.867  -7.461  1.00 95.44           N  
ATOM   1981  CA  SER A 246       7.719  -9.695  -8.914  1.00 95.44           C  
ATOM   1982  C   SER A 246       6.375 -10.094  -9.508  1.00 95.44           C  
ATOM   1983  CB  SER A 246       8.836 -10.523  -9.547  1.00 95.44           C  
ATOM   1984  O   SER A 246       5.523 -10.656  -8.820  1.00 95.44           O  
ATOM   1985  OG  SER A 246       8.438 -11.875  -9.711  1.00 95.44           O  
ATOM   1986  N   SER A 247       6.238  -9.852 -10.781  1.00 94.81           N  
ATOM   1987  CA  SER A 247       5.035 -10.156 -11.555  1.00 94.81           C  
ATOM   1988  C   SER A 247       4.918 -11.656 -11.820  1.00 94.81           C  
ATOM   1989  CB  SER A 247       5.035  -9.391 -12.875  1.00 94.81           C  
ATOM   1990  O   SER A 247       3.865 -12.133 -12.242  1.00 94.81           O  
ATOM   1991  OG  SER A 247       6.133  -9.789 -13.688  1.00 94.81           O  
ATOM   1992  N   LYS A 248       5.938 -12.406 -11.500  1.00 92.12           N  
ATOM   1993  CA  LYS A 248       5.891 -13.852 -11.695  1.00 92.12           C  
ATOM   1994  C   LYS A 248       5.465 -14.562 -10.414  1.00 92.12           C  
ATOM   1995  CB  LYS A 248       7.250 -14.375 -12.156  1.00 92.12           C  
ATOM   1996  O   LYS A 248       5.371 -15.797 -10.391  1.00 92.12           O  
ATOM   1997  CG  LYS A 248       7.559 -14.078 -13.617  1.00 92.12           C  
ATOM   1998  CD  LYS A 248       8.852 -14.750 -14.062  1.00 92.12           C  
ATOM   1999  CE  LYS A 248       9.086 -14.578 -15.562  1.00 92.12           C  
ATOM   2000  NZ  LYS A 248      10.383 -15.188 -15.992  1.00 92.12           N  
ATOM   2001  N   GLY A 249       5.316 -13.797  -9.375  1.00 94.69           N  
ATOM   2002  CA  GLY A 249       4.902 -14.398  -8.117  1.00 94.69           C  
ATOM   2003  C   GLY A 249       6.070 -14.828  -7.246  1.00 94.69           C  
ATOM   2004  O   GLY A 249       5.902 -15.609  -6.312  1.00 94.69           O  
ATOM   2005  N   THR A 250       7.250 -14.289  -7.574  1.00 94.25           N  
ATOM   2006  CA  THR A 250       8.430 -14.609  -6.777  1.00 94.25           C  
ATOM   2007  C   THR A 250       8.750 -13.484  -5.801  1.00 94.25           C  
ATOM   2008  CB  THR A 250       9.656 -14.875  -7.676  1.00 94.25           C  
ATOM   2009  O   THR A 250       8.359 -12.336  -6.023  1.00 94.25           O  
ATOM   2010  CG2 THR A 250       9.367 -15.992  -8.680  1.00 94.25           C  
ATOM   2011  OG1 THR A 250       9.984 -13.680  -8.391  1.00 94.25           O  
ATOM   2012  N   ILE A 251       9.383 -13.891  -4.719  1.00 96.94           N  
ATOM   2013  CA  ILE A 251       9.836 -12.961  -3.699  1.00 96.94           C  
ATOM   2014  C   ILE A 251      11.336 -13.148  -3.455  1.00 96.94           C  
ATOM   2015  CB  ILE A 251       9.055 -13.133  -2.379  1.00 96.94           C  
ATOM   2016  O   ILE A 251      11.805 -14.273  -3.299  1.00 96.94           O  
ATOM   2017  CG1 ILE A 251       7.547 -13.156  -2.650  1.00 96.94           C  
ATOM   2018  CG2 ILE A 251       9.414 -12.023  -1.385  1.00 96.94           C  
ATOM   2019  CD1 ILE A 251       6.754 -14.023  -1.684  1.00 96.94           C  
ATOM   2020  N   ARG A 252      12.047 -12.070  -3.416  1.00 96.31           N  
ATOM   2021  CA  ARG A 252      13.477 -12.125  -3.127  1.00 96.31           C  
ATOM   2022  C   ARG A 252      13.812 -11.367  -1.849  1.00 96.31           C  
ATOM   2023  CB  ARG A 252      14.289 -11.562  -4.297  1.00 96.31           C  
ATOM   2024  O   ARG A 252      13.477 -10.188  -1.719  1.00 96.31           O  
ATOM   2025  CG  ARG A 252      14.297 -12.461  -5.527  1.00 96.31           C  
ATOM   2026  CD  ARG A 252      15.062 -11.820  -6.680  1.00 96.31           C  
ATOM   2027  NE  ARG A 252      15.156 -12.727  -7.824  1.00 96.31           N  
ATOM   2028  NH1 ARG A 252      13.070 -12.219  -8.664  1.00 96.31           N  
ATOM   2029  NH2 ARG A 252      14.398 -13.734  -9.742  1.00 96.31           N  
ATOM   2030  CZ  ARG A 252      14.211 -12.891  -8.742  1.00 96.31           C  
ATOM   2031  N   LEU A 253      14.352 -12.070  -0.905  1.00 96.50           N  
ATOM   2032  CA  LEU A 253      14.859 -11.477   0.328  1.00 96.50           C  
ATOM   2033  C   LEU A 253      16.344 -11.172   0.209  1.00 96.50           C  
ATOM   2034  CB  LEU A 253      14.617 -12.422   1.512  1.00 96.50           C  
ATOM   2035  O   LEU A 253      17.172 -12.086   0.104  1.00 96.50           O  
ATOM   2036  CG  LEU A 253      14.977 -11.875   2.895  1.00 96.50           C  
ATOM   2037  CD1 LEU A 253      14.008 -10.766   3.295  1.00 96.50           C  
ATOM   2038  CD2 LEU A 253      14.969 -12.992   3.930  1.00 96.50           C  
ATOM   2039  N   CYS A 254      16.656  -9.883   0.345  1.00 95.44           N  
ATOM   2040  CA  CYS A 254      18.016  -9.430   0.059  1.00 95.44           C  
ATOM   2041  C   CYS A 254      18.703  -8.938   1.326  1.00 95.44           C  
ATOM   2042  CB  CYS A 254      18.000  -8.320  -0.990  1.00 95.44           C  
ATOM   2043  O   CYS A 254      18.062  -8.344   2.195  1.00 95.44           O  
ATOM   2044  SG  CYS A 254      17.250  -8.805  -2.557  1.00 95.44           S  
ATOM   2045  N   ASP A 255      19.984  -9.227   1.407  1.00 92.94           N  
ATOM   2046  CA  ASP A 255      20.875  -8.719   2.447  1.00 92.94           C  
ATOM   2047  C   ASP A 255      21.938  -7.793   1.857  1.00 92.94           C  
ATOM   2048  CB  ASP A 255      21.547  -9.875   3.193  1.00 92.94           C  
ATOM   2049  O   ASP A 255      22.828  -8.242   1.127  1.00 92.94           O  
ATOM   2050  CG  ASP A 255      22.297  -9.422   4.434  1.00 92.94           C  
ATOM   2051  OD1 ASP A 255      22.719  -8.250   4.496  1.00 92.94           O  
ATOM   2052  OD2 ASP A 255      22.469 -10.250   5.359  1.00 92.94           O  
ATOM   2053  N   MET A 256      21.844  -6.570   2.180  1.00 90.62           N  
ATOM   2054  CA  MET A 256      22.672  -5.531   1.583  1.00 90.62           C  
ATOM   2055  C   MET A 256      24.125  -5.691   2.004  1.00 90.62           C  
ATOM   2056  CB  MET A 256      22.172  -4.141   1.978  1.00 90.62           C  
ATOM   2057  O   MET A 256      25.031  -5.086   1.411  1.00 90.62           O  
ATOM   2058  CG  MET A 256      20.828  -3.779   1.356  1.00 90.62           C  
ATOM   2059  SD  MET A 256      20.359  -2.029   1.657  1.00 90.62           S  
ATOM   2060  CE  MET A 256      20.109  -2.070   3.453  1.00 90.62           C  
ATOM   2061  N   ARG A 257      24.406  -6.555   3.029  1.00 87.06           N  
ATOM   2062  CA  ARG A 257      25.781  -6.805   3.455  1.00 87.06           C  
ATOM   2063  C   ARG A 257      26.453  -7.828   2.551  1.00 87.06           C  
ATOM   2064  CB  ARG A 257      25.812  -7.281   4.906  1.00 87.06           C  
ATOM   2065  O   ARG A 257      27.688  -7.891   2.484  1.00 87.06           O  
ATOM   2066  CG  ARG A 257      25.234  -6.285   5.898  1.00 87.06           C  
ATOM   2067  CD  ARG A 257      25.141  -6.875   7.301  1.00 87.06           C  
ATOM   2068  NE  ARG A 257      24.125  -7.922   7.379  1.00 87.06           N  
ATOM   2069  NH1 ARG A 257      24.391  -8.297   9.641  1.00 87.06           N  
ATOM   2070  NH2 ARG A 257      22.844  -9.508   8.445  1.00 87.06           N  
ATOM   2071  CZ  ARG A 257      23.781  -8.570   8.492  1.00 87.06           C  
ATOM   2072  N   ALA A 258      25.656  -8.648   1.975  1.00 76.12           N  
ATOM   2073  CA  ALA A 258      26.203  -9.734   1.156  1.00 76.12           C  
ATOM   2074  C   ALA A 258      26.703  -9.203  -0.182  1.00 76.12           C  
ATOM   2075  CB  ALA A 258      25.141 -10.805   0.931  1.00 76.12           C  
ATOM   2076  O   ALA A 258      27.734  -9.672  -0.686  1.00 76.12           O  
ATOM   2077  N   SER A 259      25.984  -8.305  -0.831  1.00 73.31           N  
ATOM   2078  CA  SER A 259      26.375  -7.707  -2.102  1.00 73.31           C  
ATOM   2079  C   SER A 259      25.781  -6.312  -2.262  1.00 73.31           C  
ATOM   2080  CB  SER A 259      25.938  -8.594  -3.270  1.00 73.31           C  
ATOM   2081  O   SER A 259      24.672  -6.051  -1.812  1.00 73.31           O  
ATOM   2082  OG  SER A 259      26.297  -8.000  -4.508  1.00 73.31           O  
ATOM   2083  N   ALA A 260      26.641  -5.477  -2.863  1.00 66.94           N  
ATOM   2084  CA  ALA A 260      26.156  -4.133  -3.145  1.00 66.94           C  
ATOM   2085  C   ALA A 260      24.938  -4.172  -4.078  1.00 66.94           C  
ATOM   2086  CB  ALA A 260      27.266  -3.279  -3.754  1.00 66.94           C  
ATOM   2087  O   ALA A 260      23.984  -3.412  -3.898  1.00 66.94           O  
ATOM   2088  N   LEU A 261      25.141  -5.102  -5.012  1.00 71.44           N  
ATOM   2089  CA  LEU A 261      24.016  -5.371  -5.895  1.00 71.44           C  
ATOM   2090  C   LEU A 261      23.297  -6.660  -5.488  1.00 71.44           C  
ATOM   2091  CB  LEU A 261      24.484  -5.469  -7.348  1.00 71.44           C  
ATOM   2092  O   LEU A 261      23.875  -7.750  -5.605  1.00 71.44           O  
ATOM   2093  CG  LEU A 261      24.969  -4.168  -7.992  1.00 71.44           C  
ATOM   2094  CD1 LEU A 261      25.562  -4.449  -9.367  1.00 71.44           C  
ATOM   2095  CD2 LEU A 261      23.828  -3.162  -8.094  1.00 71.44           C  
ATOM   2096  N   CYS A 262      22.266  -6.484  -4.812  1.00 73.19           N  
ATOM   2097  CA  CYS A 262      21.531  -7.594  -4.215  1.00 73.19           C  
ATOM   2098  C   CYS A 262      20.812  -8.398  -5.285  1.00 73.19           C  
ATOM   2099  CB  CYS A 262      20.547  -7.082  -3.180  1.00 73.19           C  
ATOM   2100  O   CYS A 262      19.719  -8.906  -5.043  1.00 73.19           O  
ATOM   2101  SG  CYS A 262      21.312  -6.207  -1.798  1.00 73.19           S  
ATOM   2102  N   ASP A 263      21.297  -8.430  -6.512  1.00 64.44           N  
ATOM   2103  CA  ASP A 263      20.641  -9.180  -7.586  1.00 64.44           C  
ATOM   2104  C   ASP A 263      20.938 -10.672  -7.469  1.00 64.44           C  
ATOM   2105  CB  ASP A 263      21.094  -8.664  -8.953  1.00 64.44           C  
ATOM   2106  O   ASP A 263      20.109 -11.500  -7.871  1.00 64.44           O  
ATOM   2107  CG  ASP A 263      22.594  -8.398  -9.023  1.00 64.44           C  
ATOM   2108  OD1 ASP A 263      23.281  -8.500  -7.980  1.00 64.44           O  
ATOM   2109  OD2 ASP A 263      23.094  -8.086 -10.125  1.00 64.44           O  
ATOM   2110  N   ARG A 264      22.062 -11.070  -6.848  1.00 65.06           N  
ATOM   2111  CA  ARG A 264      22.516 -12.453  -6.922  1.00 65.06           C  
ATOM   2112  C   ARG A 264      22.281 -13.180  -5.605  1.00 65.06           C  
ATOM   2113  CB  ARG A 264      24.000 -12.516  -7.293  1.00 65.06           C  
ATOM   2114  O   ARG A 264      21.906 -14.352  -5.594  1.00 65.06           O  
ATOM   2115  CG  ARG A 264      24.297 -12.055  -8.711  1.00 65.06           C  
ATOM   2116  CD  ARG A 264      25.766 -12.250  -9.062  1.00 65.06           C  
ATOM   2117  NE  ARG A 264      26.062 -11.781 -10.414  1.00 65.06           N  
ATOM   2118  NH1 ARG A 264      28.328 -12.227 -10.297  1.00 65.06           N  
ATOM   2119  NH2 ARG A 264      27.422 -11.336 -12.211  1.00 65.06           N  
ATOM   2120  CZ  ARG A 264      27.266 -11.781 -10.969  1.00 65.06           C  
ATOM   2121  N   HIS A 265      22.609 -12.469  -4.461  1.00 64.62           N  
ATOM   2122  CA  HIS A 265      22.562 -13.195  -3.193  1.00 64.62           C  
ATOM   2123  C   HIS A 265      21.297 -12.836  -2.406  1.00 64.62           C  
ATOM   2124  CB  HIS A 265      23.797 -12.898  -2.357  1.00 64.62           C  
ATOM   2125  O   HIS A 265      21.297 -11.867  -1.639  1.00 64.62           O  
ATOM   2126  CG  HIS A 265      25.078 -13.375  -2.986  1.00 64.62           C  
ATOM   2127  CD2 HIS A 265      26.031 -12.711  -3.672  1.00 64.62           C  
ATOM   2128  ND1 HIS A 265      25.469 -14.695  -2.947  1.00 64.62           N  
ATOM   2129  CE1 HIS A 265      26.625 -14.812  -3.584  1.00 64.62           C  
ATOM   2130  NE2 HIS A 265      26.984 -13.625  -4.031  1.00 64.62           N  
ATOM   2131  N   SER A 266      20.203 -13.508  -2.783  1.00 78.31           N  
ATOM   2132  CA  SER A 266      18.938 -13.328  -2.057  1.00 78.31           C  
ATOM   2133  C   SER A 266      18.219 -14.664  -1.858  1.00 78.31           C  
ATOM   2134  CB  SER A 266      18.031 -12.352  -2.795  1.00 78.31           C  
ATOM   2135  O   SER A 266      18.484 -15.625  -2.584  1.00 78.31           O  
ATOM   2136  OG  SER A 266      17.703 -12.844  -4.086  1.00 78.31           O  
ATOM   2137  N   LYS A 267      17.641 -14.859  -0.756  1.00 91.19           N  
ATOM   2138  CA  LYS A 267      16.703 -15.969  -0.626  1.00 91.19           C  
ATOM   2139  C   LYS A 267      15.531 -15.820  -1.591  1.00 91.19           C  
ATOM   2140  CB  LYS A 267      16.188 -16.078   0.811  1.00 91.19           C  
ATOM   2141  O   LYS A 267      14.992 -14.719  -1.755  1.00 91.19           O  
ATOM   2142  CG  LYS A 267      17.250 -16.469   1.822  1.00 91.19           C  
ATOM   2143  CD  LYS A 267      16.672 -16.625   3.221  1.00 91.19           C  
ATOM   2144  CE  LYS A 267      17.734 -17.047   4.230  1.00 91.19           C  
ATOM   2145  NZ  LYS A 267      17.156 -17.203   5.602  1.00 91.19           N  
ATOM   2146  N   LEU A 268      15.203 -16.922  -2.279  1.00 93.88           N  
ATOM   2147  CA  LEU A 268      14.109 -16.906  -3.240  1.00 93.88           C  
ATOM   2148  C   LEU A 268      12.914 -17.688  -2.703  1.00 93.88           C  
ATOM   2149  CB  LEU A 268      14.562 -17.500  -4.574  1.00 93.88           C  
ATOM   2150  O   LEU A 268      13.039 -18.859  -2.336  1.00 93.88           O  
ATOM   2151  CG  LEU A 268      13.508 -17.578  -5.680  1.00 93.88           C  
ATOM   2152  CD1 LEU A 268      13.062 -16.172  -6.082  1.00 93.88           C  
ATOM   2153  CD2 LEU A 268      14.047 -18.344  -6.887  1.00 93.88           C  
ATOM   2154  N   PHE A 269      11.812 -16.984  -2.607  1.00 96.06           N  
ATOM   2155  CA  PHE A 269      10.555 -17.609  -2.195  1.00 96.06           C  
ATOM   2156  C   PHE A 269       9.625 -17.797  -3.387  1.00 96.06           C  
ATOM   2157  CB  PHE A 269       9.867 -16.750  -1.121  1.00 96.06           C  
ATOM   2158  O   PHE A 269       9.203 -16.812  -4.012  1.00 96.06           O  
ATOM   2159  CG  PHE A 269      10.664 -16.609   0.146  1.00 96.06           C  
ATOM   2160  CD1 PHE A 269      10.328 -17.344   1.282  1.00 96.06           C  
ATOM   2161  CD2 PHE A 269      11.758 -15.750   0.202  1.00 96.06           C  
ATOM   2162  CE1 PHE A 269      11.070 -17.203   2.457  1.00 96.06           C  
ATOM   2163  CE2 PHE A 269      12.500 -15.617   1.372  1.00 96.06           C  
ATOM   2164  CZ  PHE A 269      12.148 -16.344   2.498  1.00 96.06           C  
ATOM   2165  N   GLU A 270       9.344 -19.000  -3.689  1.00 93.38           N  
ATOM   2166  CA  GLU A 270       8.477 -19.344  -4.812  1.00 93.38           C  
ATOM   2167  C   GLU A 270       7.777 -20.672  -4.598  1.00 93.38           C  
ATOM   2168  CB  GLU A 270       9.273 -19.359  -6.121  1.00 93.38           C  
ATOM   2169  O   GLU A 270       8.383 -21.625  -4.090  1.00 93.38           O  
ATOM   2170  CG  GLU A 270       8.414 -19.609  -7.355  1.00 93.38           C  
ATOM   2171  CD  GLU A 270       9.227 -19.656  -8.641  1.00 93.38           C  
ATOM   2172  OE1 GLU A 270       8.633 -19.516  -9.734  1.00 93.38           O  
ATOM   2173  OE2 GLU A 270      10.461 -19.859  -8.555  1.00 93.38           O  
ATOM   2174  N   GLU A 271       6.527 -20.656  -4.957  1.00 88.94           N  
ATOM   2175  CA  GLU A 271       5.773 -21.906  -4.895  1.00 88.94           C  
ATOM   2176  C   GLU A 271       5.926 -22.703  -6.188  1.00 88.94           C  
ATOM   2177  CB  GLU A 271       4.297 -21.625  -4.613  1.00 88.94           C  
ATOM   2178  O   GLU A 271       5.688 -22.188  -7.277  1.00 88.94           O  
ATOM   2179  CG  GLU A 271       3.496 -22.875  -4.250  1.00 88.94           C  
ATOM   2180  CD  GLU A 271       2.066 -22.562  -3.832  1.00 88.94           C  
ATOM   2181  OE1 GLU A 271       1.480 -23.344  -3.053  1.00 88.94           O  
ATOM   2182  OE2 GLU A 271       1.529 -21.531  -4.289  1.00 88.94           O  
ATOM   2183  N   PRO A 272       6.309 -23.875  -5.965  1.00 83.62           N  
ATOM   2184  CA  PRO A 272       6.410 -24.703  -7.176  1.00 83.62           C  
ATOM   2185  C   PRO A 272       5.066 -24.875  -7.887  1.00 83.62           C  
ATOM   2186  CB  PRO A 272       6.918 -26.047  -6.648  1.00 83.62           C  
ATOM   2187  O   PRO A 272       4.035 -25.047  -7.234  1.00 83.62           O  
ATOM   2188  CG  PRO A 272       6.723 -25.984  -5.172  1.00 83.62           C  
ATOM   2189  CD  PRO A 272       6.535 -24.547  -4.777  1.00 83.62           C  
ATOM   2190  N   GLU A 273       5.062 -24.562  -9.102  1.00 78.75           N  
ATOM   2191  CA  GLU A 273       3.834 -24.688  -9.875  1.00 78.75           C  
ATOM   2192  C   GLU A 273       3.758 -26.047 -10.562  1.00 78.75           C  
ATOM   2193  CB  GLU A 273       3.732 -23.562 -10.914  1.00 78.75           C  
ATOM   2194  O   GLU A 273       4.766 -26.562 -11.062  1.00 78.75           O  
ATOM   2195  CG  GLU A 273       3.100 -22.297 -10.383  1.00 78.75           C  
ATOM   2196  CD  GLU A 273       2.908 -21.219 -11.453  1.00 78.75           C  
ATOM   2197  OE1 GLU A 273       2.361 -20.141 -11.133  1.00 78.75           O  
ATOM   2198  OE2 GLU A 273       3.309 -21.469 -12.609  1.00 78.75           O  
ATOM   2199  N   ASP A 274       2.553 -26.578 -10.398  1.00 77.44           N  
ATOM   2200  CA  ASP A 274       2.283 -27.797 -11.180  1.00 77.44           C  
ATOM   2201  C   ASP A 274       2.076 -27.453 -12.656  1.00 77.44           C  
ATOM   2202  CB  ASP A 274       1.059 -28.516 -10.625  1.00 77.44           C  
ATOM   2203  O   ASP A 274       1.115 -26.781 -13.016  1.00 77.44           O  
ATOM   2204  CG  ASP A 274       0.883 -29.906 -11.211  1.00 77.44           C  
ATOM   2205  OD1 ASP A 274       1.513 -30.219 -12.250  1.00 77.44           O  
ATOM   2206  OD2 ASP A 274       0.105 -30.703 -10.641  1.00 77.44           O  
ATOM   2207  N   PRO A 275       2.955 -27.906 -13.477  1.00 79.00           N  
ATOM   2208  CA  PRO A 275       2.840 -27.609 -14.906  1.00 79.00           C  
ATOM   2209  C   PRO A 275       1.495 -28.016 -15.492  1.00 79.00           C  
ATOM   2210  CB  PRO A 275       3.984 -28.406 -15.531  1.00 79.00           C  
ATOM   2211  O   PRO A 275       1.027 -27.422 -16.469  1.00 79.00           O  
ATOM   2212  CG  PRO A 275       4.926 -28.672 -14.398  1.00 79.00           C  
ATOM   2213  CD  PRO A 275       4.145 -28.672 -13.117  1.00 79.00           C  
ATOM   2214  N   SER A 276       0.875 -29.000 -14.844  1.00 78.19           N  
ATOM   2215  CA  SER A 276      -0.400 -29.500 -15.352  1.00 78.19           C  
ATOM   2216  C   SER A 276      -1.517 -28.484 -15.125  1.00 78.19           C  
ATOM   2217  CB  SER A 276      -0.762 -30.828 -14.680  1.00 78.19           C  
ATOM   2218  O   SER A 276      -2.543 -28.531 -15.805  1.00 78.19           O  
ATOM   2219  OG  SER A 276      -0.993 -30.641 -13.297  1.00 78.19           O  
ATOM   2220  N   ASN A 277      -1.286 -27.547 -14.250  1.00 74.44           N  
ATOM   2221  CA  ASN A 277      -2.312 -26.562 -13.906  1.00 74.44           C  
ATOM   2222  C   ASN A 277      -2.027 -25.203 -14.539  1.00 74.44           C  
ATOM   2223  CB  ASN A 277      -2.432 -26.422 -12.383  1.00 74.44           C  
ATOM   2224  O   ASN A 277      -2.758 -24.234 -14.305  1.00 74.44           O  
ATOM   2225  CG  ASN A 277      -3.033 -27.656 -11.734  1.00 74.44           C  
ATOM   2226  ND2 ASN A 277      -2.758 -27.828 -10.445  1.00 74.44           N  
ATOM   2227  OD1 ASN A 277      -3.738 -28.422 -12.375  1.00 74.44           O  
ATOM   2228  N   ARG A 278      -0.962 -25.219 -15.375  1.00 79.00           N  
ATOM   2229  CA  ARG A 278      -0.574 -23.938 -15.945  1.00 79.00           C  
ATOM   2230  C   ARG A 278      -1.527 -23.516 -17.062  1.00 79.00           C  
ATOM   2231  CB  ARG A 278       0.860 -23.984 -16.469  1.00 79.00           C  
ATOM   2232  O   ARG A 278      -1.889 -24.328 -17.906  1.00 79.00           O  
ATOM   2233  CG  ARG A 278       1.469 -22.625 -16.750  1.00 79.00           C  
ATOM   2234  CD  ARG A 278       2.939 -22.734 -17.125  1.00 79.00           C  
ATOM   2235  NE  ARG A 278       3.502 -21.422 -17.469  1.00 79.00           N  
ATOM   2236  NH1 ARG A 278       5.648 -22.203 -17.812  1.00 79.00           N  
ATOM   2237  NH2 ARG A 278       5.184 -19.984 -18.078  1.00 79.00           N  
ATOM   2238  CZ  ARG A 278       4.777 -21.203 -17.781  1.00 79.00           C  
ATOM   2239  N   SER A 279      -2.084 -22.391 -16.828  1.00 78.19           N  
ATOM   2240  CA  SER A 279      -2.951 -21.781 -17.844  1.00 78.19           C  
ATOM   2241  C   SER A 279      -2.453 -20.406 -18.250  1.00 78.19           C  
ATOM   2242  CB  SER A 279      -4.387 -21.688 -17.328  1.00 78.19           C  
ATOM   2243  O   SER A 279      -1.477 -19.906 -17.703  1.00 78.19           O  
ATOM   2244  OG  SER A 279      -4.516 -20.625 -16.406  1.00 78.19           O  
ATOM   2245  N   PHE A 280      -3.100 -19.906 -19.234  1.00 77.12           N  
ATOM   2246  CA  PHE A 280      -2.785 -18.562 -19.734  1.00 77.12           C  
ATOM   2247  C   PHE A 280      -2.818 -17.547 -18.594  1.00 77.12           C  
ATOM   2248  CB  PHE A 280      -3.764 -18.141 -20.828  1.00 77.12           C  
ATOM   2249  O   PHE A 280      -2.004 -16.625 -18.562  1.00 77.12           O  
ATOM   2250  CG  PHE A 280      -3.609 -16.719 -21.266  1.00 77.12           C  
ATOM   2251  CD1 PHE A 280      -4.508 -15.742 -20.844  1.00 77.12           C  
ATOM   2252  CD2 PHE A 280      -2.568 -16.344 -22.109  1.00 77.12           C  
ATOM   2253  CE1 PHE A 280      -4.367 -14.422 -21.250  1.00 77.12           C  
ATOM   2254  CE2 PHE A 280      -2.422 -15.023 -22.516  1.00 77.12           C  
ATOM   2255  CZ  PHE A 280      -3.324 -14.062 -22.094  1.00 77.12           C  
ATOM   2256  N   PHE A 281      -3.678 -17.781 -17.641  1.00 87.88           N  
ATOM   2257  CA  PHE A 281      -3.893 -16.781 -16.609  1.00 87.88           C  
ATOM   2258  C   PHE A 281      -2.955 -17.016 -15.430  1.00 87.88           C  
ATOM   2259  CB  PHE A 281      -5.348 -16.797 -16.141  1.00 87.88           C  
ATOM   2260  O   PHE A 281      -2.842 -16.172 -14.539  1.00 87.88           O  
ATOM   2261  CG  PHE A 281      -6.336 -16.375 -17.188  1.00 87.88           C  
ATOM   2262  CD1 PHE A 281      -6.406 -15.055 -17.609  1.00 87.88           C  
ATOM   2263  CD2 PHE A 281      -7.191 -17.312 -17.766  1.00 87.88           C  
ATOM   2264  CE1 PHE A 281      -7.320 -14.672 -18.594  1.00 87.88           C  
ATOM   2265  CE2 PHE A 281      -8.109 -16.922 -18.734  1.00 87.88           C  
ATOM   2266  CZ  PHE A 281      -8.172 -15.609 -19.156  1.00 87.88           C  
ATOM   2267  N   SER A 282      -2.258 -18.125 -15.430  1.00 87.56           N  
ATOM   2268  CA  SER A 282      -1.479 -18.500 -14.258  1.00 87.56           C  
ATOM   2269  C   SER A 282      -0.466 -17.422 -13.898  1.00 87.56           C  
ATOM   2270  CB  SER A 282      -0.758 -19.828 -14.500  1.00 87.56           C  
ATOM   2271  O   SER A 282      -0.366 -17.016 -12.734  1.00 87.56           O  
ATOM   2272  OG  SER A 282      -1.683 -20.891 -14.539  1.00 87.56           O  
ATOM   2273  N   GLU A 283       0.217 -16.875 -14.852  1.00 87.31           N  
ATOM   2274  CA  GLU A 283       1.227 -15.859 -14.578  1.00 87.31           C  
ATOM   2275  C   GLU A 283       0.581 -14.531 -14.180  1.00 87.31           C  
ATOM   2276  CB  GLU A 283       2.135 -15.656 -15.789  1.00 87.31           C  
ATOM   2277  O   GLU A 283       1.093 -13.820 -13.312  1.00 87.31           O  
ATOM   2278  CG  GLU A 283       3.369 -14.812 -15.508  1.00 87.31           C  
ATOM   2279  CD  GLU A 283       4.344 -14.758 -16.672  1.00 87.31           C  
ATOM   2280  OE1 GLU A 283       5.176 -13.828 -16.719  1.00 87.31           O  
ATOM   2281  OE2 GLU A 283       4.277 -15.664 -17.531  1.00 87.31           O  
ATOM   2282  N   ILE A 284      -0.517 -14.242 -14.773  1.00 90.94           N  
ATOM   2283  CA  ILE A 284      -1.192 -12.984 -14.484  1.00 90.94           C  
ATOM   2284  C   ILE A 284      -1.708 -12.984 -13.047  1.00 90.94           C  
ATOM   2285  CB  ILE A 284      -2.355 -12.734 -15.477  1.00 90.94           C  
ATOM   2286  O   ILE A 284      -1.493 -12.031 -12.305  1.00 90.94           O  
ATOM   2287  CG1 ILE A 284      -1.818 -12.555 -16.906  1.00 90.94           C  
ATOM   2288  CG2 ILE A 284      -3.174 -11.508 -15.047  1.00 90.94           C  
ATOM   2289  CD1 ILE A 284      -2.904 -12.445 -17.953  1.00 90.94           C  
ATOM   2290  N   ILE A 285      -2.344 -14.102 -12.648  1.00 93.81           N  
ATOM   2291  CA  ILE A 285      -2.973 -14.125 -11.336  1.00 93.81           C  
ATOM   2292  C   ILE A 285      -1.911 -14.352 -10.258  1.00 93.81           C  
ATOM   2293  CB  ILE A 285      -4.066 -15.211 -11.250  1.00 93.81           C  
ATOM   2294  O   ILE A 285      -2.164 -14.133  -9.070  1.00 93.81           O  
ATOM   2295  CG1 ILE A 285      -3.471 -16.594 -11.555  1.00 93.81           C  
ATOM   2296  CG2 ILE A 285      -5.223 -14.891 -12.195  1.00 93.81           C  
ATOM   2297  CD1 ILE A 285      -4.457 -17.734 -11.398  1.00 93.81           C  
ATOM   2298  N   SER A 286      -0.679 -14.773 -10.656  1.00 93.50           N  
ATOM   2299  CA  SER A 286       0.385 -15.008  -9.688  1.00 93.50           C  
ATOM   2300  C   SER A 286       1.124 -13.719  -9.352  1.00 93.50           C  
ATOM   2301  CB  SER A 286       1.374 -16.047 -10.227  1.00 93.50           C  
ATOM   2302  O   SER A 286       1.888 -13.672  -8.383  1.00 93.50           O  
ATOM   2303  OG  SER A 286       2.059 -15.555 -11.359  1.00 93.50           O  
ATOM   2304  N   SER A 287       0.921 -12.688 -10.141  1.00 95.62           N  
ATOM   2305  CA  SER A 287       1.589 -11.414  -9.883  1.00 95.62           C  
ATOM   2306  C   SER A 287       1.272 -10.891  -8.484  1.00 95.62           C  
ATOM   2307  CB  SER A 287       1.181 -10.375 -10.930  1.00 95.62           C  
ATOM   2308  O   SER A 287       0.109 -10.859  -8.078  1.00 95.62           O  
ATOM   2309  OG  SER A 287       1.805  -9.133 -10.672  1.00 95.62           O  
ATOM   2310  N   ILE A 288       2.328 -10.539  -7.820  1.00 97.50           N  
ATOM   2311  CA  ILE A 288       2.158 -10.062  -6.453  1.00 97.50           C  
ATOM   2312  C   ILE A 288       1.885  -8.562  -6.461  1.00 97.50           C  
ATOM   2313  CB  ILE A 288       3.398 -10.375  -5.586  1.00 97.50           C  
ATOM   2314  O   ILE A 288       2.688  -7.781  -6.980  1.00 97.50           O  
ATOM   2315  CG1 ILE A 288       3.590 -11.891  -5.453  1.00 97.50           C  
ATOM   2316  CG2 ILE A 288       3.275  -9.711  -4.207  1.00 97.50           C  
ATOM   2317  CD1 ILE A 288       4.918 -12.297  -4.828  1.00 97.50           C  
ATOM   2318  N   SER A 289       0.787  -8.195  -5.828  1.00 97.69           N  
ATOM   2319  CA  SER A 289       0.413  -6.781  -5.816  1.00 97.69           C  
ATOM   2320  C   SER A 289       0.929  -6.082  -4.566  1.00 97.69           C  
ATOM   2321  CB  SER A 289      -1.105  -6.629  -5.910  1.00 97.69           C  
ATOM   2322  O   SER A 289       1.025  -4.852  -4.531  1.00 97.69           O  
ATOM   2323  OG  SER A 289      -1.741  -7.254  -4.805  1.00 97.69           O  
ATOM   2324  N   ASP A 290       1.216  -6.852  -3.512  1.00 98.50           N  
ATOM   2325  CA  ASP A 290       1.693  -6.258  -2.266  1.00 98.50           C  
ATOM   2326  C   ASP A 290       2.494  -7.270  -1.448  1.00 98.50           C  
ATOM   2327  CB  ASP A 290       0.520  -5.727  -1.438  1.00 98.50           C  
ATOM   2328  O   ASP A 290       2.207  -8.469  -1.479  1.00 98.50           O  
ATOM   2329  CG  ASP A 290       0.935  -4.668  -0.433  1.00 98.50           C  
ATOM   2330  OD1 ASP A 290       2.080  -4.172  -0.506  1.00 98.50           O  
ATOM   2331  OD2 ASP A 290       0.110  -4.328   0.444  1.00 98.50           O  
ATOM   2332  N   VAL A 291       3.496  -6.781  -0.787  1.00 98.50           N  
ATOM   2333  CA  VAL A 291       4.297  -7.574   0.141  1.00 98.50           C  
ATOM   2334  C   VAL A 291       4.520  -6.789   1.433  1.00 98.50           C  
ATOM   2335  CB  VAL A 291       5.656  -7.973  -0.479  1.00 98.50           C  
ATOM   2336  O   VAL A 291       4.879  -5.609   1.397  1.00 98.50           O  
ATOM   2337  CG1 VAL A 291       6.480  -6.730  -0.816  1.00 98.50           C  
ATOM   2338  CG2 VAL A 291       6.426  -8.891   0.469  1.00 98.50           C  
ATOM   2339  N   LYS A 292       4.250  -7.441   2.588  1.00 98.31           N  
ATOM   2340  CA  LYS A 292       4.379  -6.801   3.893  1.00 98.31           C  
ATOM   2341  C   LYS A 292       5.047  -7.734   4.902  1.00 98.31           C  
ATOM   2342  CB  LYS A 292       3.012  -6.359   4.410  1.00 98.31           C  
ATOM   2343  O   LYS A 292       4.617  -8.875   5.074  1.00 98.31           O  
ATOM   2344  CG  LYS A 292       2.324  -5.320   3.539  1.00 98.31           C  
ATOM   2345  CD  LYS A 292       2.971  -3.947   3.689  1.00 98.31           C  
ATOM   2346  CE  LYS A 292       2.219  -2.885   2.900  1.00 98.31           C  
ATOM   2347  NZ  LYS A 292       2.842  -1.535   3.055  1.00 98.31           N  
ATOM   2348  N   PHE A 293       6.090  -7.207   5.590  1.00 98.50           N  
ATOM   2349  CA  PHE A 293       6.613  -7.938   6.738  1.00 98.50           C  
ATOM   2350  C   PHE A 293       5.660  -7.848   7.922  1.00 98.50           C  
ATOM   2351  CB  PHE A 293       7.996  -7.406   7.129  1.00 98.50           C  
ATOM   2352  O   PHE A 293       4.965  -6.844   8.086  1.00 98.50           O  
ATOM   2353  CG  PHE A 293       9.102  -7.855   6.215  1.00 98.50           C  
ATOM   2354  CD1 PHE A 293       9.602  -9.148   6.293  1.00 98.50           C  
ATOM   2355  CD2 PHE A 293       9.641  -6.984   5.277  1.00 98.50           C  
ATOM   2356  CE1 PHE A 293      10.633  -9.570   5.449  1.00 98.50           C  
ATOM   2357  CE2 PHE A 293      10.664  -7.395   4.430  1.00 98.50           C  
ATOM   2358  CZ  PHE A 293      11.156  -8.688   4.516  1.00 98.50           C  
ATOM   2359  N   SER A 294       5.691  -8.938   8.672  1.00 98.25           N  
ATOM   2360  CA  SER A 294       5.020  -8.828   9.961  1.00 98.25           C  
ATOM   2361  C   SER A 294       5.770  -7.883  10.898  1.00 98.25           C  
ATOM   2362  CB  SER A 294       4.883 -10.203  10.617  1.00 98.25           C  
ATOM   2363  O   SER A 294       6.945  -7.582  10.672  1.00 98.25           O  
ATOM   2364  OG  SER A 294       6.156 -10.727  10.945  1.00 98.25           O  
ATOM   2365  N   HIS A 295       5.055  -7.418  11.914  1.00 96.69           N  
ATOM   2366  CA  HIS A 295       5.695  -6.520  12.867  1.00 96.69           C  
ATOM   2367  C   HIS A 295       6.848  -7.211  13.594  1.00 96.69           C  
ATOM   2368  CB  HIS A 295       4.676  -6.004  13.883  1.00 96.69           C  
ATOM   2369  O   HIS A 295       7.863  -6.582  13.891  1.00 96.69           O  
ATOM   2370  CG  HIS A 295       3.562  -5.211  13.273  1.00 96.69           C  
ATOM   2371  CD2 HIS A 295       3.434  -3.883  13.047  1.00 96.69           C  
ATOM   2372  ND1 HIS A 295       2.404  -5.797  12.805  1.00 96.69           N  
ATOM   2373  CE1 HIS A 295       1.609  -4.855  12.320  1.00 96.69           C  
ATOM   2374  NE2 HIS A 295       2.211  -3.686  12.461  1.00 96.69           N  
ATOM   2375  N   SER A 296       6.766  -8.438  13.852  1.00 95.75           N  
ATOM   2376  CA  SER A 296       7.820  -9.203  14.508  1.00 95.75           C  
ATOM   2377  C   SER A 296       9.031  -9.359  13.594  1.00 95.75           C  
ATOM   2378  CB  SER A 296       7.301 -10.578  14.922  1.00 95.75           C  
ATOM   2379  O   SER A 296      10.133  -9.648  14.062  1.00 95.75           O  
ATOM   2380  OG  SER A 296       7.047 -11.391  13.781  1.00 95.75           O  
ATOM   2381  N   GLY A 297       8.789  -9.383  12.297  1.00 97.56           N  
ATOM   2382  CA  GLY A 297       9.859  -9.570  11.336  1.00 97.56           C  
ATOM   2383  C   GLY A 297      10.094 -11.023  10.969  1.00 97.56           C  
ATOM   2384  O   GLY A 297      10.945 -11.328  10.133  1.00 97.56           O  
ATOM   2385  N   ARG A 298       9.328 -11.797  11.555  1.00 97.00           N  
ATOM   2386  CA  ARG A 298       9.523 -13.227  11.320  1.00 97.00           C  
ATOM   2387  C   ARG A 298       8.812 -13.680  10.047  1.00 97.00           C  
ATOM   2388  CB  ARG A 298       9.031 -14.039  12.516  1.00 97.00           C  
ATOM   2389  O   ARG A 298       9.289 -14.578   9.352  1.00 97.00           O  
ATOM   2390  CG  ARG A 298       9.125 -15.547  12.312  1.00 97.00           C  
ATOM   2391  CD  ARG A 298       8.719 -16.312  13.570  1.00 97.00           C  
ATOM   2392  NE  ARG A 298       8.688 -17.750  13.336  1.00 97.00           N  
ATOM   2393  NH1 ARG A 298       7.996 -18.281  15.477  1.00 97.00           N  
ATOM   2394  NH2 ARG A 298       8.359 -19.938  13.930  1.00 97.00           N  
ATOM   2395  CZ  ARG A 298       8.352 -18.656  14.250  1.00 97.00           C  
ATOM   2396  N   TYR A 299       7.676 -13.086   9.773  1.00 98.31           N  
ATOM   2397  CA  TYR A 299       6.852 -13.500   8.641  1.00 98.31           C  
ATOM   2398  C   TYR A 299       6.742 -12.383   7.609  1.00 98.31           C  
ATOM   2399  CB  TYR A 299       5.457 -13.914   9.117  1.00 98.31           C  
ATOM   2400  O   TYR A 299       7.020 -11.219   7.906  1.00 98.31           O  
ATOM   2401  CG  TYR A 299       5.469 -15.008  10.156  1.00 98.31           C  
ATOM   2402  CD1 TYR A 299       5.668 -16.344   9.789  1.00 98.31           C  
ATOM   2403  CD2 TYR A 299       5.273 -14.719  11.500  1.00 98.31           C  
ATOM   2404  CE1 TYR A 299       5.680 -17.359  10.742  1.00 98.31           C  
ATOM   2405  CE2 TYR A 299       5.281 -15.727  12.461  1.00 98.31           C  
ATOM   2406  OH  TYR A 299       5.492 -18.031  13.016  1.00 98.31           O  
ATOM   2407  CZ  TYR A 299       5.484 -17.031  12.070  1.00 98.31           C  
ATOM   2408  N   MET A 300       6.398 -12.750   6.418  1.00 98.19           N  
ATOM   2409  CA  MET A 300       5.973 -11.789   5.410  1.00 98.19           C  
ATOM   2410  C   MET A 300       4.711 -12.273   4.699  1.00 98.19           C  
ATOM   2411  CB  MET A 300       7.086 -11.547   4.387  1.00 98.19           C  
ATOM   2412  O   MET A 300       4.465 -13.477   4.605  1.00 98.19           O  
ATOM   2413  CG  MET A 300       7.328 -12.727   3.455  1.00 98.19           C  
ATOM   2414  SD  MET A 300       8.664 -12.398   2.238  1.00 98.19           S  
ATOM   2415  CE  MET A 300       9.828 -13.719   2.680  1.00 98.19           C  
ATOM   2416  N   MET A 301       3.932 -11.352   4.289  1.00 98.62           N  
ATOM   2417  CA  MET A 301       2.662 -11.617   3.621  1.00 98.62           C  
ATOM   2418  C   MET A 301       2.684 -11.094   2.188  1.00 98.62           C  
ATOM   2419  CB  MET A 301       1.503 -10.984   4.391  1.00 98.62           C  
ATOM   2420  O   MET A 301       3.217 -10.016   1.922  1.00 98.62           O  
ATOM   2421  CG  MET A 301       0.160 -11.109   3.689  1.00 98.62           C  
ATOM   2422  SD  MET A 301      -1.229 -10.477   4.711  1.00 98.62           S  
ATOM   2423  CE  MET A 301      -0.784  -8.727   4.805  1.00 98.62           C  
ATOM   2424  N   THR A 302       2.133 -11.867   1.271  1.00 98.69           N  
ATOM   2425  CA  THR A 302       1.988 -11.438  -0.116  1.00 98.69           C  
ATOM   2426  C   THR A 302       0.530 -11.523  -0.559  1.00 98.69           C  
ATOM   2427  CB  THR A 302       2.863 -12.289  -1.059  1.00 98.69           C  
ATOM   2428  O   THR A 302      -0.213 -12.391  -0.106  1.00 98.69           O  
ATOM   2429  CG2 THR A 302       4.336 -12.180  -0.686  1.00 98.69           C  
ATOM   2430  OG1 THR A 302       2.457 -13.656  -0.971  1.00 98.69           O  
ATOM   2431  N   ARG A 303       0.154 -10.602  -1.418  1.00 98.69           N  
ATOM   2432  CA  ARG A 303      -1.170 -10.594  -2.031  1.00 98.69           C  
ATOM   2433  C   ARG A 303      -1.076 -10.773  -3.541  1.00 98.69           C  
ATOM   2434  CB  ARG A 303      -1.903  -9.289  -1.703  1.00 98.69           C  
ATOM   2435  O   ARG A 303      -0.417  -9.984  -4.227  1.00 98.69           O  
ATOM   2436  CG  ARG A 303      -3.262  -9.164  -2.375  1.00 98.69           C  
ATOM   2437  CD  ARG A 303      -4.238 -10.219  -1.880  1.00 98.69           C  
ATOM   2438  NE  ARG A 303      -5.562 -10.047  -2.471  1.00 98.69           N  
ATOM   2439  NH1 ARG A 303      -5.523  -7.738  -2.396  1.00 98.69           N  
ATOM   2440  NH2 ARG A 303      -7.352  -8.836  -3.242  1.00 98.69           N  
ATOM   2441  CZ  ARG A 303      -6.145  -8.875  -2.701  1.00 98.69           C  
ATOM   2442  N   ASP A 304      -1.578 -11.852  -4.039  1.00 97.94           N  
ATOM   2443  CA  ASP A 304      -1.817 -11.992  -5.473  1.00 97.94           C  
ATOM   2444  C   ASP A 304      -3.307 -11.883  -5.793  1.00 97.94           C  
ATOM   2445  CB  ASP A 304      -1.267 -13.320  -5.980  1.00 97.94           C  
ATOM   2446  O   ASP A 304      -4.105 -11.516  -4.934  1.00 97.94           O  
ATOM   2447  CG  ASP A 304      -1.930 -14.523  -5.336  1.00 97.94           C  
ATOM   2448  OD1 ASP A 304      -3.174 -14.539  -5.211  1.00 97.94           O  
ATOM   2449  OD2 ASP A 304      -1.203 -15.461  -4.941  1.00 97.94           O  
ATOM   2450  N   TYR A 305      -3.660 -12.164  -7.023  1.00 97.44           N  
ATOM   2451  CA  TYR A 305      -5.027 -11.836  -7.406  1.00 97.44           C  
ATOM   2452  C   TYR A 305      -6.027 -12.703  -6.656  1.00 97.44           C  
ATOM   2453  CB  TYR A 305      -5.219 -12.000  -8.914  1.00 97.44           C  
ATOM   2454  O   TYR A 305      -7.117 -12.242  -6.301  1.00 97.44           O  
ATOM   2455  CG  TYR A 305      -6.547 -11.492  -9.422  1.00 97.44           C  
ATOM   2456  CD1 TYR A 305      -7.555 -12.367  -9.805  1.00 97.44           C  
ATOM   2457  CD2 TYR A 305      -6.793 -10.125  -9.516  1.00 97.44           C  
ATOM   2458  CE1 TYR A 305      -8.781 -11.906 -10.273  1.00 97.44           C  
ATOM   2459  CE2 TYR A 305      -8.016  -9.648  -9.984  1.00 97.44           C  
ATOM   2460  OH  TYR A 305     -10.211 -10.070 -10.820  1.00 97.44           O  
ATOM   2461  CZ  TYR A 305      -9.000 -10.539 -10.359  1.00 97.44           C  
ATOM   2462  N   LEU A 306      -5.637 -13.938  -6.344  1.00 97.56           N  
ATOM   2463  CA  LEU A 306      -6.625 -14.867  -5.805  1.00 97.56           C  
ATOM   2464  C   LEU A 306      -6.426 -15.062  -4.309  1.00 97.56           C  
ATOM   2465  CB  LEU A 306      -6.539 -16.219  -6.527  1.00 97.56           C  
ATOM   2466  O   LEU A 306      -7.344 -15.500  -3.607  1.00 97.56           O  
ATOM   2467  CG  LEU A 306      -6.918 -16.219  -8.008  1.00 97.56           C  
ATOM   2468  CD1 LEU A 306      -6.875 -17.641  -8.562  1.00 97.56           C  
ATOM   2469  CD2 LEU A 306      -8.297 -15.602  -8.211  1.00 97.56           C  
ATOM   2470  N   SER A 307      -5.219 -14.711  -3.758  1.00 98.12           N  
ATOM   2471  CA  SER A 307      -4.984 -15.172  -2.393  1.00 98.12           C  
ATOM   2472  C   SER A 307      -4.012 -14.258  -1.660  1.00 98.12           C  
ATOM   2473  CB  SER A 307      -4.449 -16.609  -2.393  1.00 98.12           C  
ATOM   2474  O   SER A 307      -3.361 -13.406  -2.279  1.00 98.12           O  
ATOM   2475  OG  SER A 307      -3.172 -16.656  -3.002  1.00 98.12           O  
ATOM   2476  N   VAL A 308      -4.062 -14.414  -0.372  1.00 98.62           N  
ATOM   2477  CA  VAL A 308      -3.023 -13.922   0.526  1.00 98.62           C  
ATOM   2478  C   VAL A 308      -2.215 -15.094   1.077  1.00 98.62           C  
ATOM   2479  CB  VAL A 308      -3.623 -13.094   1.687  1.00 98.62           C  
ATOM   2480  O   VAL A 308      -2.783 -16.078   1.552  1.00 98.62           O  
ATOM   2481  CG1 VAL A 308      -2.551 -12.766   2.725  1.00 98.62           C  
ATOM   2482  CG2 VAL A 308      -4.266 -11.812   1.153  1.00 98.62           C  
ATOM   2483  N   LYS A 309      -0.932 -14.953   1.004  1.00 98.50           N  
ATOM   2484  CA  LYS A 309      -0.051 -16.016   1.489  1.00 98.50           C  
ATOM   2485  C   LYS A 309       0.911 -15.484   2.549  1.00 98.50           C  
ATOM   2486  CB  LYS A 309       0.733 -16.625   0.331  1.00 98.50           C  
ATOM   2487  O   LYS A 309       1.440 -14.375   2.420  1.00 98.50           O  
ATOM   2488  CG  LYS A 309      -0.135 -17.344  -0.693  1.00 98.50           C  
ATOM   2489  CD  LYS A 309       0.675 -17.781  -1.906  1.00 98.50           C  
ATOM   2490  CE  LYS A 309      -0.201 -18.453  -2.949  1.00 98.50           C  
ATOM   2491  NZ  LYS A 309       0.552 -18.734  -4.211  1.00 98.50           N  
ATOM   2492  N   ILE A 310       1.117 -16.312   3.594  1.00 98.62           N  
ATOM   2493  CA  ILE A 310       2.068 -15.984   4.648  1.00 98.62           C  
ATOM   2494  C   ILE A 310       3.293 -16.891   4.543  1.00 98.62           C  
ATOM   2495  CB  ILE A 310       1.427 -16.109   6.051  1.00 98.62           C  
ATOM   2496  O   ILE A 310       3.164 -18.109   4.473  1.00 98.62           O  
ATOM   2497  CG1 ILE A 310       0.119 -15.320   6.113  1.00 98.62           C  
ATOM   2498  CG2 ILE A 310       2.402 -15.648   7.137  1.00 98.62           C  
ATOM   2499  CD1 ILE A 310       0.290 -13.828   5.867  1.00 98.62           C  
ATOM   2500  N   TRP A 311       4.441 -16.219   4.578  1.00 98.44           N  
ATOM   2501  CA  TRP A 311       5.715 -16.922   4.480  1.00 98.44           C  
ATOM   2502  C   TRP A 311       6.516 -16.781   5.770  1.00 98.44           C  
ATOM   2503  CB  TRP A 311       6.531 -16.391   3.299  1.00 98.44           C  
ATOM   2504  O   TRP A 311       6.555 -15.711   6.371  1.00 98.44           O  
ATOM   2505  CG  TRP A 311       5.793 -16.406   1.995  1.00 98.44           C  
ATOM   2506  CD1 TRP A 311       4.844 -15.508   1.582  1.00 98.44           C  
ATOM   2507  CD2 TRP A 311       5.934 -17.359   0.935  1.00 98.44           C  
ATOM   2508  CE2 TRP A 311       5.043 -16.969  -0.092  1.00 98.44           C  
ATOM   2509  CE3 TRP A 311       6.730 -18.484   0.753  1.00 98.44           C  
ATOM   2510  NE1 TRP A 311       4.391 -15.844   0.327  1.00 98.44           N  
ATOM   2511  CH2 TRP A 311       5.719 -18.797  -1.437  1.00 98.44           C  
ATOM   2512  CZ2 TRP A 311       4.926 -17.688  -1.285  1.00 98.44           C  
ATOM   2513  CZ3 TRP A 311       6.613 -19.203  -0.435  1.00 98.44           C  
ATOM   2514  N   ASP A 312       7.066 -17.859   6.176  1.00 97.94           N  
ATOM   2515  CA  ASP A 312       8.133 -17.812   7.168  1.00 97.94           C  
ATOM   2516  C   ASP A 312       9.484 -17.516   6.512  1.00 97.94           C  
ATOM   2517  CB  ASP A 312       8.211 -19.125   7.945  1.00 97.94           C  
ATOM   2518  O   ASP A 312       9.875 -18.188   5.555  1.00 97.94           O  
ATOM   2519  CG  ASP A 312       9.094 -19.047   9.172  1.00 97.94           C  
ATOM   2520  OD1 ASP A 312      10.195 -18.453   9.094  1.00 97.94           O  
ATOM   2521  OD2 ASP A 312       8.688 -19.578  10.234  1.00 97.94           O  
ATOM   2522  N   LEU A 313      10.195 -16.562   7.004  1.00 97.12           N  
ATOM   2523  CA  LEU A 313      11.438 -16.141   6.367  1.00 97.12           C  
ATOM   2524  C   LEU A 313      12.461 -17.281   6.363  1.00 97.12           C  
ATOM   2525  CB  LEU A 313      12.023 -14.922   7.082  1.00 97.12           C  
ATOM   2526  O   LEU A 313      13.430 -17.250   5.602  1.00 97.12           O  
ATOM   2527  CG  LEU A 313      11.219 -13.625   6.988  1.00 97.12           C  
ATOM   2528  CD1 LEU A 313      12.008 -12.461   7.570  1.00 97.12           C  
ATOM   2529  CD2 LEU A 313      10.828 -13.344   5.539  1.00 97.12           C  
ATOM   2530  N   ASN A 314      12.180 -18.297   7.137  1.00 95.50           N  
ATOM   2531  CA  ASN A 314      13.094 -19.422   7.203  1.00 95.50           C  
ATOM   2532  C   ASN A 314      12.586 -20.609   6.375  1.00 95.50           C  
ATOM   2533  CB  ASN A 314      13.312 -19.859   8.656  1.00 95.50           C  
ATOM   2534  O   ASN A 314      13.219 -21.656   6.328  1.00 95.50           O  
ATOM   2535  CG  ASN A 314      14.031 -18.812   9.477  1.00 95.50           C  
ATOM   2536  ND2 ASN A 314      13.555 -18.578  10.695  1.00 95.50           N  
ATOM   2537  OD1 ASN A 314      15.008 -18.203   9.016  1.00 95.50           O  
ATOM   2538  N   MET A 315      11.477 -20.484   5.723  1.00 95.00           N  
ATOM   2539  CA  MET A 315      10.922 -21.531   4.871  1.00 95.00           C  
ATOM   2540  C   MET A 315      10.648 -21.000   3.467  1.00 95.00           C  
ATOM   2541  CB  MET A 315       9.633 -22.094   5.480  1.00 95.00           C  
ATOM   2542  O   MET A 315       9.547 -20.531   3.178  1.00 95.00           O  
ATOM   2543  CG  MET A 315       9.133 -23.359   4.801  1.00 95.00           C  
ATOM   2544  SD  MET A 315       7.629 -24.031   5.605  1.00 95.00           S  
ATOM   2545  CE  MET A 315       8.320 -24.516   7.215  1.00 95.00           C  
ATOM   2546  N   GLU A 316      11.500 -21.266   2.516  1.00 92.81           N  
ATOM   2547  CA  GLU A 316      11.492 -20.641   1.202  1.00 92.81           C  
ATOM   2548  C   GLU A 316      10.664 -21.438   0.203  1.00 92.81           C  
ATOM   2549  CB  GLU A 316      12.922 -20.453   0.683  1.00 92.81           C  
ATOM   2550  O   GLU A 316      10.234 -20.906  -0.825  1.00 92.81           O  
ATOM   2551  CG  GLU A 316      13.797 -19.594   1.576  1.00 92.81           C  
ATOM   2552  CD  GLU A 316      15.273 -19.672   1.233  1.00 92.81           C  
ATOM   2553  OE1 GLU A 316      16.109 -19.672   2.162  1.00 92.81           O  
ATOM   2554  OE2 GLU A 316      15.594 -19.750   0.026  1.00 92.81           O  
ATOM   2555  N   ASN A 317      10.367 -22.594   0.452  1.00 93.00           N  
ATOM   2556  CA  ASN A 317       9.867 -23.484  -0.591  1.00 93.00           C  
ATOM   2557  C   ASN A 317       8.352 -23.422  -0.708  1.00 93.00           C  
ATOM   2558  CB  ASN A 317      10.328 -24.922  -0.327  1.00 93.00           C  
ATOM   2559  O   ASN A 317       7.785 -23.844  -1.719  1.00 93.00           O  
ATOM   2560  CG  ASN A 317       9.836 -25.453   1.005  1.00 93.00           C  
ATOM   2561  ND2 ASN A 317      10.031 -26.750   1.233  1.00 93.00           N  
ATOM   2562  OD1 ASN A 317       9.289 -24.719   1.821  1.00 93.00           O  
ATOM   2563  N   ARG A 318       7.703 -22.984   0.427  1.00 95.19           N  
ATOM   2564  CA  ARG A 318       6.250 -22.859   0.374  1.00 95.19           C  
ATOM   2565  C   ARG A 318       5.742 -21.875   1.424  1.00 95.19           C  
ATOM   2566  CB  ARG A 318       5.586 -24.219   0.572  1.00 95.19           C  
ATOM   2567  O   ARG A 318       6.367 -21.703   2.473  1.00 95.19           O  
ATOM   2568  CG  ARG A 318       5.879 -24.859   1.923  1.00 95.19           C  
ATOM   2569  CD  ARG A 318       5.238 -26.234   2.049  1.00 95.19           C  
ATOM   2570  NE  ARG A 318       5.527 -26.844   3.342  1.00 95.19           N  
ATOM   2571  NH1 ARG A 318       3.893 -28.469   3.172  1.00 95.19           N  
ATOM   2572  NH2 ARG A 318       5.230 -28.375   5.031  1.00 95.19           N  
ATOM   2573  CZ  ARG A 318       4.883 -27.891   3.846  1.00 95.19           C  
ATOM   2574  N   PRO A 319       4.609 -21.281   1.149  1.00 97.44           N  
ATOM   2575  CA  PRO A 319       3.996 -20.484   2.221  1.00 97.44           C  
ATOM   2576  C   PRO A 319       3.508 -21.359   3.383  1.00 97.44           C  
ATOM   2577  CB  PRO A 319       2.822 -19.797   1.522  1.00 97.44           C  
ATOM   2578  O   PRO A 319       3.072 -22.484   3.174  1.00 97.44           O  
ATOM   2579  CG  PRO A 319       2.465 -20.703   0.388  1.00 97.44           C  
ATOM   2580  CD  PRO A 319       3.715 -21.391  -0.086  1.00 97.44           C  
ATOM   2581  N   VAL A 320       3.531 -20.812   4.547  1.00 97.50           N  
ATOM   2582  CA  VAL A 320       3.100 -21.547   5.727  1.00 97.50           C  
ATOM   2583  C   VAL A 320       1.590 -21.422   5.898  1.00 97.50           C  
ATOM   2584  CB  VAL A 320       3.828 -21.062   7.000  1.00 97.50           C  
ATOM   2585  O   VAL A 320       0.959 -22.234   6.574  1.00 97.50           O  
ATOM   2586  CG1 VAL A 320       5.309 -21.438   6.949  1.00 97.50           C  
ATOM   2587  CG2 VAL A 320       3.662 -19.562   7.172  1.00 97.50           C  
ATOM   2588  N   GLU A 321       1.006 -20.359   5.352  1.00 98.06           N  
ATOM   2589  CA  GLU A 321      -0.439 -20.156   5.316  1.00 98.06           C  
ATOM   2590  C   GLU A 321      -0.890 -19.625   3.965  1.00 98.06           C  
ATOM   2591  CB  GLU A 321      -0.878 -19.203   6.438  1.00 98.06           C  
ATOM   2592  O   GLU A 321      -0.209 -18.781   3.365  1.00 98.06           O  
ATOM   2593  CG  GLU A 321      -0.402 -19.625   7.820  1.00 98.06           C  
ATOM   2594  CD  GLU A 321      -0.518 -18.516   8.852  1.00 98.06           C  
ATOM   2595  OE1 GLU A 321       0.355 -18.422   9.750  1.00 98.06           O  
ATOM   2596  OE2 GLU A 321      -1.490 -17.734   8.773  1.00 98.06           O  
ATOM   2597  N   THR A 322      -2.020 -20.094   3.463  1.00 97.81           N  
ATOM   2598  CA  THR A 322      -2.641 -19.594   2.246  1.00 97.81           C  
ATOM   2599  C   THR A 322      -4.125 -19.312   2.467  1.00 97.81           C  
ATOM   2600  CB  THR A 322      -2.465 -20.578   1.075  1.00 97.81           C  
ATOM   2601  O   THR A 322      -4.871 -20.203   2.869  1.00 97.81           O  
ATOM   2602  CG2 THR A 322      -3.117 -20.047  -0.196  1.00 97.81           C  
ATOM   2603  OG1 THR A 322      -1.067 -20.781   0.834  1.00 97.81           O  
ATOM   2604  N   TYR A 323      -4.566 -18.094   2.199  1.00 98.19           N  
ATOM   2605  CA  TYR A 323      -5.961 -17.688   2.332  1.00 98.19           C  
ATOM   2606  C   TYR A 323      -6.555 -17.328   0.976  1.00 98.19           C  
ATOM   2607  CB  TYR A 323      -6.082 -16.500   3.289  1.00 98.19           C  
ATOM   2608  O   TYR A 323      -6.070 -16.422   0.302  1.00 98.19           O  
ATOM   2609  CG  TYR A 323      -5.520 -16.766   4.664  1.00 98.19           C  
ATOM   2610  CD1 TYR A 323      -6.164 -17.625   5.551  1.00 98.19           C  
ATOM   2611  CD2 TYR A 323      -4.340 -16.156   5.078  1.00 98.19           C  
ATOM   2612  CE1 TYR A 323      -5.648 -17.875   6.816  1.00 98.19           C  
ATOM   2613  CE2 TYR A 323      -3.814 -16.391   6.344  1.00 98.19           C  
ATOM   2614  OH  TYR A 323      -3.959 -17.484   8.461  1.00 98.19           O  
ATOM   2615  CZ  TYR A 323      -4.473 -17.250   7.207  1.00 98.19           C  
ATOM   2616  N   GLN A 324      -7.648 -17.984   0.628  1.00 97.31           N  
ATOM   2617  CA  GLN A 324      -8.305 -17.734  -0.651  1.00 97.31           C  
ATOM   2618  C   GLN A 324      -9.227 -16.516  -0.568  1.00 97.31           C  
ATOM   2619  CB  GLN A 324      -9.094 -18.953  -1.102  1.00 97.31           C  
ATOM   2620  O   GLN A 324     -10.227 -16.531   0.150  1.00 97.31           O  
ATOM   2621  CG  GLN A 324      -8.242 -20.219  -1.266  1.00 97.31           C  
ATOM   2622  CD  GLN A 324      -7.152 -20.047  -2.309  1.00 97.31           C  
ATOM   2623  NE2 GLN A 324      -6.004 -20.672  -2.066  1.00 97.31           N  
ATOM   2624  OE1 GLN A 324      -7.344 -19.375  -3.324  1.00 97.31           O  
ATOM   2625  N   VAL A 325      -8.945 -15.492  -1.394  1.00 97.94           N  
ATOM   2626  CA  VAL A 325      -9.703 -14.250  -1.344  1.00 97.94           C  
ATOM   2627  C   VAL A 325     -10.727 -14.227  -2.480  1.00 97.94           C  
ATOM   2628  CB  VAL A 325      -8.781 -13.016  -1.425  1.00 97.94           C  
ATOM   2629  O   VAL A 325     -11.891 -13.891  -2.268  1.00 97.94           O  
ATOM   2630  CG1 VAL A 325      -9.602 -11.727  -1.343  1.00 97.94           C  
ATOM   2631  CG2 VAL A 325      -7.734 -13.062  -0.316  1.00 97.94           C  
ATOM   2632  N   HIS A 326     -10.258 -14.602  -3.674  1.00 97.44           N  
ATOM   2633  CA  HIS A 326     -11.086 -14.484  -4.871  1.00 97.44           C  
ATOM   2634  C   HIS A 326     -11.289 -15.844  -5.531  1.00 97.44           C  
ATOM   2635  CB  HIS A 326     -10.445 -13.516  -5.867  1.00 97.44           C  
ATOM   2636  O   HIS A 326     -11.375 -15.945  -6.758  1.00 97.44           O  
ATOM   2637  CG  HIS A 326     -10.531 -12.086  -5.441  1.00 97.44           C  
ATOM   2638  CD2 HIS A 326     -11.352 -11.461  -4.562  1.00 97.44           C  
ATOM   2639  ND1 HIS A 326      -9.688 -11.109  -5.938  1.00 97.44           N  
ATOM   2640  CE1 HIS A 326     -10.000  -9.945  -5.383  1.00 97.44           C  
ATOM   2641  NE2 HIS A 326     -11.000 -10.133  -4.547  1.00 97.44           N  
ATOM   2642  N   GLU A 327     -11.328 -16.859  -4.781  1.00 95.31           N  
ATOM   2643  CA  GLU A 327     -11.484 -18.188  -5.379  1.00 95.31           C  
ATOM   2644  C   GLU A 327     -12.742 -18.266  -6.238  1.00 95.31           C  
ATOM   2645  CB  GLU A 327     -11.531 -19.266  -4.289  1.00 95.31           C  
ATOM   2646  O   GLU A 327     -12.742 -18.906  -7.293  1.00 95.31           O  
ATOM   2647  CG  GLU A 327     -11.594 -20.688  -4.832  1.00 95.31           C  
ATOM   2648  CD  GLU A 327     -10.391 -21.047  -5.691  1.00 95.31           C  
ATOM   2649  OE1 GLU A 327     -10.516 -21.938  -6.566  1.00 95.31           O  
ATOM   2650  OE2 GLU A 327      -9.312 -20.453  -5.488  1.00 95.31           O  
ATOM   2651  N   TYR A 328     -13.789 -17.609  -5.863  1.00 94.56           N  
ATOM   2652  CA  TYR A 328     -15.062 -17.641  -6.574  1.00 94.56           C  
ATOM   2653  C   TYR A 328     -14.953 -16.953  -7.922  1.00 94.56           C  
ATOM   2654  CB  TYR A 328     -16.172 -17.000  -5.734  1.00 94.56           C  
ATOM   2655  O   TYR A 328     -15.844 -17.062  -8.766  1.00 94.56           O  
ATOM   2656  CG  TYR A 328     -15.805 -15.633  -5.207  1.00 94.56           C  
ATOM   2657  CD1 TYR A 328     -15.406 -15.461  -3.881  1.00 94.56           C  
ATOM   2658  CD2 TYR A 328     -15.852 -14.508  -6.027  1.00 94.56           C  
ATOM   2659  CE1 TYR A 328     -15.070 -14.203  -3.389  1.00 94.56           C  
ATOM   2660  CE2 TYR A 328     -15.523 -13.250  -5.543  1.00 94.56           C  
ATOM   2661  OH  TYR A 328     -14.797 -11.859  -3.742  1.00 94.56           O  
ATOM   2662  CZ  TYR A 328     -15.133 -13.109  -4.227  1.00 94.56           C  
ATOM   2663  N   LEU A 329     -13.859 -16.266  -8.156  1.00 96.06           N  
ATOM   2664  CA  LEU A 329     -13.688 -15.562  -9.422  1.00 96.06           C  
ATOM   2665  C   LEU A 329     -12.898 -16.406 -10.422  1.00 96.06           C  
ATOM   2666  CB  LEU A 329     -12.992 -14.227  -9.203  1.00 96.06           C  
ATOM   2667  O   LEU A 329     -12.688 -15.992 -11.562  1.00 96.06           O  
ATOM   2668  CG  LEU A 329     -13.766 -13.172  -8.406  1.00 96.06           C  
ATOM   2669  CD1 LEU A 329     -12.953 -11.891  -8.289  1.00 96.06           C  
ATOM   2670  CD2 LEU A 329     -15.117 -12.898  -9.062  1.00 96.06           C  
ATOM   2671  N   ARG A 330     -12.430 -17.562 -10.031  1.00 93.44           N  
ATOM   2672  CA  ARG A 330     -11.586 -18.391 -10.883  1.00 93.44           C  
ATOM   2673  C   ARG A 330     -12.281 -18.688 -12.211  1.00 93.44           C  
ATOM   2674  CB  ARG A 330     -11.219 -19.688 -10.172  1.00 93.44           C  
ATOM   2675  O   ARG A 330     -11.633 -18.750 -13.258  1.00 93.44           O  
ATOM   2676  CG  ARG A 330     -10.055 -20.438 -10.805  1.00 93.44           C  
ATOM   2677  CD  ARG A 330      -9.586 -21.594  -9.938  1.00 93.44           C  
ATOM   2678  NE  ARG A 330      -8.688 -21.141  -8.875  1.00 93.44           N  
ATOM   2679  NH1 ARG A 330      -6.750 -21.641 -10.031  1.00 93.44           N  
ATOM   2680  NH2 ARG A 330      -6.637 -20.750  -7.926  1.00 93.44           N  
ATOM   2681  CZ  ARG A 330      -7.359 -21.172  -8.945  1.00 93.44           C  
ATOM   2682  N   SER A 331     -13.562 -18.844 -12.156  1.00 91.56           N  
ATOM   2683  CA  SER A 331     -14.312 -19.172 -13.367  1.00 91.56           C  
ATOM   2684  C   SER A 331     -14.586 -17.922 -14.203  1.00 91.56           C  
ATOM   2685  CB  SER A 331     -15.633 -19.859 -13.008  1.00 91.56           C  
ATOM   2686  O   SER A 331     -15.078 -18.031 -15.328  1.00 91.56           O  
ATOM   2687  OG  SER A 331     -16.453 -19.000 -12.234  1.00 91.56           O  
ATOM   2688  N   LYS A 332     -14.227 -16.797 -13.734  1.00 93.69           N  
ATOM   2689  CA  LYS A 332     -14.531 -15.547 -14.430  1.00 93.69           C  
ATOM   2690  C   LYS A 332     -13.258 -14.859 -14.906  1.00 93.69           C  
ATOM   2691  CB  LYS A 332     -15.336 -14.609 -13.531  1.00 93.69           C  
ATOM   2692  O   LYS A 332     -13.273 -13.672 -15.242  1.00 93.69           O  
ATOM   2693  CG  LYS A 332     -16.688 -15.164 -13.102  1.00 93.69           C  
ATOM   2694  CD  LYS A 332     -17.703 -15.094 -14.234  1.00 93.69           C  
ATOM   2695  CE  LYS A 332     -19.078 -15.523 -13.773  1.00 93.69           C  
ATOM   2696  NZ  LYS A 332     -20.062 -15.516 -14.898  1.00 93.69           N  
ATOM   2697  N   LEU A 333     -12.164 -15.555 -14.914  1.00 93.38           N  
ATOM   2698  CA  LEU A 333     -10.867 -14.953 -15.211  1.00 93.38           C  
ATOM   2699  C   LEU A 333     -10.852 -14.383 -16.625  1.00 93.38           C  
ATOM   2700  CB  LEU A 333      -9.750 -15.984 -15.055  1.00 93.38           C  
ATOM   2701  O   LEU A 333     -10.273 -13.320 -16.859  1.00 93.38           O  
ATOM   2702  CG  LEU A 333      -9.438 -16.422 -13.625  1.00 93.38           C  
ATOM   2703  CD1 LEU A 333      -8.328 -17.484 -13.625  1.00 93.38           C  
ATOM   2704  CD2 LEU A 333      -9.039 -15.227 -12.766  1.00 93.38           C  
ATOM   2705  N   CYS A 334     -11.547 -15.000 -17.516  1.00 91.38           N  
ATOM   2706  CA  CYS A 334     -11.586 -14.508 -18.891  1.00 91.38           C  
ATOM   2707  C   CYS A 334     -12.273 -13.156 -18.969  1.00 91.38           C  
ATOM   2708  CB  CYS A 334     -12.297 -15.516 -19.781  1.00 91.38           C  
ATOM   2709  O   CYS A 334     -11.750 -12.219 -19.562  1.00 91.38           O  
ATOM   2710  SG  CYS A 334     -12.227 -15.094 -21.547  1.00 91.38           S  
ATOM   2711  N   SER A 335     -13.406 -13.102 -18.391  1.00 93.31           N  
ATOM   2712  CA  SER A 335     -14.148 -11.844 -18.391  1.00 93.31           C  
ATOM   2713  C   SER A 335     -13.383 -10.742 -17.672  1.00 93.31           C  
ATOM   2714  CB  SER A 335     -15.523 -12.031 -17.750  1.00 93.31           C  
ATOM   2715  O   SER A 335     -13.375  -9.594 -18.109  1.00 93.31           O  
ATOM   2716  OG  SER A 335     -16.281 -13.000 -18.438  1.00 93.31           O  
ATOM   2717  N   LEU A 336     -12.734 -11.086 -16.594  1.00 94.62           N  
ATOM   2718  CA  LEU A 336     -11.961 -10.125 -15.812  1.00 94.62           C  
ATOM   2719  C   LEU A 336     -10.758  -9.617 -16.609  1.00 94.62           C  
ATOM   2720  CB  LEU A 336     -11.477 -10.766 -14.508  1.00 94.62           C  
ATOM   2721  O   LEU A 336     -10.352  -8.461 -16.453  1.00 94.62           O  
ATOM   2722  CG  LEU A 336     -12.562 -11.070 -13.469  1.00 94.62           C  
ATOM   2723  CD1 LEU A 336     -12.039 -12.070 -12.438  1.00 94.62           C  
ATOM   2724  CD2 LEU A 336     -13.023  -9.789 -12.781  1.00 94.62           C  
ATOM   2725  N   TYR A 337     -10.219 -10.453 -17.422  1.00 91.38           N  
ATOM   2726  CA  TYR A 337      -9.133 -10.039 -18.297  1.00 91.38           C  
ATOM   2727  C   TYR A 337      -9.617  -9.047 -19.344  1.00 91.38           C  
ATOM   2728  CB  TYR A 337      -8.500 -11.258 -18.984  1.00 91.38           C  
ATOM   2729  O   TYR A 337      -8.969  -8.031 -19.594  1.00 91.38           O  
ATOM   2730  CG  TYR A 337      -7.340 -10.914 -19.891  1.00 91.38           C  
ATOM   2731  CD1 TYR A 337      -7.523 -10.750 -21.250  1.00 91.38           C  
ATOM   2732  CD2 TYR A 337      -6.062 -10.750 -19.359  1.00 91.38           C  
ATOM   2733  CE1 TYR A 337      -6.453 -10.438 -22.094  1.00 91.38           C  
ATOM   2734  CE2 TYR A 337      -4.984 -10.430 -20.188  1.00 91.38           C  
ATOM   2735  OH  TYR A 337      -4.133  -9.969 -22.375  1.00 91.38           O  
ATOM   2736  CZ  TYR A 337      -5.191 -10.273 -21.547  1.00 91.38           C  
ATOM   2737  N   GLU A 338     -10.758  -9.242 -19.859  1.00 90.81           N  
ATOM   2738  CA  GLU A 338     -11.312  -8.406 -20.922  1.00 90.81           C  
ATOM   2739  C   GLU A 338     -11.641  -7.004 -20.406  1.00 90.81           C  
ATOM   2740  CB  GLU A 338     -12.570  -9.055 -21.516  1.00 90.81           C  
ATOM   2741  O   GLU A 338     -11.523  -6.027 -21.141  1.00 90.81           O  
ATOM   2742  CG  GLU A 338     -12.281 -10.297 -22.344  1.00 90.81           C  
ATOM   2743  CD  GLU A 338     -13.539 -11.000 -22.828  1.00 90.81           C  
ATOM   2744  OE1 GLU A 338     -13.430 -11.984 -23.594  1.00 90.81           O  
ATOM   2745  OE2 GLU A 338     -14.648 -10.570 -22.422  1.00 90.81           O  
ATOM   2746  N   ASN A 339     -11.977  -6.996 -19.188  1.00 92.00           N  
ATOM   2747  CA  ASN A 339     -12.328  -5.676 -18.672  1.00 92.00           C  
ATOM   2748  C   ASN A 339     -11.195  -5.078 -17.844  1.00 92.00           C  
ATOM   2749  CB  ASN A 339     -13.609  -5.742 -17.844  1.00 92.00           C  
ATOM   2750  O   ASN A 339     -11.398  -4.094 -17.141  1.00 92.00           O  
ATOM   2751  CG  ASN A 339     -13.484  -6.648 -16.641  1.00 92.00           C  
ATOM   2752  ND2 ASN A 339     -14.609  -6.969 -16.016  1.00 92.00           N  
ATOM   2753  OD1 ASN A 339     -12.383  -7.051 -16.266  1.00 92.00           O  
ATOM   2754  N   ASP A 340     -10.039  -5.668 -17.719  1.00 91.69           N  
ATOM   2755  CA  ASP A 340      -8.797  -5.203 -17.109  1.00 91.69           C  
ATOM   2756  C   ASP A 340      -8.852  -5.293 -15.594  1.00 91.69           C  
ATOM   2757  CB  ASP A 340      -8.500  -3.766 -17.547  1.00 91.69           C  
ATOM   2758  O   ASP A 340      -7.926  -4.859 -14.906  1.00 91.69           O  
ATOM   2759  CG  ASP A 340      -8.070  -3.656 -19.000  1.00 91.69           C  
ATOM   2760  OD1 ASP A 340      -7.312  -4.527 -19.469  1.00 91.69           O  
ATOM   2761  OD2 ASP A 340      -8.492  -2.689 -19.672  1.00 91.69           O  
ATOM   2762  N   CYS A 341      -9.852  -5.918 -15.023  1.00 94.94           N  
ATOM   2763  CA  CYS A 341      -9.992  -6.004 -13.570  1.00 94.94           C  
ATOM   2764  C   CYS A 341      -8.977  -6.977 -12.984  1.00 94.94           C  
ATOM   2765  CB  CYS A 341     -11.406  -6.441 -13.195  1.00 94.94           C  
ATOM   2766  O   CYS A 341      -8.562  -6.832 -11.836  1.00 94.94           O  
ATOM   2767  SG  CYS A 341     -12.656  -5.156 -13.438  1.00 94.94           S  
ATOM   2768  N   ILE A 342      -8.555  -7.934 -13.828  1.00 94.31           N  
ATOM   2769  CA  ILE A 342      -7.621  -8.945 -13.352  1.00 94.31           C  
ATOM   2770  C   ILE A 342      -6.289  -8.297 -12.992  1.00 94.31           C  
ATOM   2771  CB  ILE A 342      -7.406 -10.055 -14.406  1.00 94.31           C  
ATOM   2772  O   ILE A 342      -5.449  -8.914 -12.320  1.00 94.31           O  
ATOM   2773  CG1 ILE A 342      -6.840 -11.320 -13.750  1.00 94.31           C  
ATOM   2774  CG2 ILE A 342      -6.484  -9.562 -15.531  1.00 94.31           C  
ATOM   2775  CD1 ILE A 342      -6.832 -12.539 -14.656  1.00 94.31           C  
ATOM   2776  N   PHE A 343      -6.086  -7.004 -13.352  1.00 93.56           N  
ATOM   2777  CA  PHE A 343      -4.824  -6.320 -13.094  1.00 93.56           C  
ATOM   2778  C   PHE A 343      -4.949  -5.375 -11.906  1.00 93.56           C  
ATOM   2779  CB  PHE A 343      -4.371  -5.543 -14.336  1.00 93.56           C  
ATOM   2780  O   PHE A 343      -4.012  -4.648 -11.578  1.00 93.56           O  
ATOM   2781  CG  PHE A 343      -4.195  -6.398 -15.562  1.00 93.56           C  
ATOM   2782  CD1 PHE A 343      -3.176  -7.344 -15.625  1.00 93.56           C  
ATOM   2783  CD2 PHE A 343      -5.047  -6.266 -16.641  1.00 93.56           C  
ATOM   2784  CE1 PHE A 343      -3.010  -8.141 -16.750  1.00 93.56           C  
ATOM   2785  CE2 PHE A 343      -4.887  -7.055 -17.781  1.00 93.56           C  
ATOM   2786  CZ  PHE A 343      -3.867  -7.992 -17.828  1.00 93.56           C  
ATOM   2787  N   ASP A 344      -6.125  -5.363 -11.289  1.00 95.75           N  
ATOM   2788  CA  ASP A 344      -6.285  -4.551 -10.086  1.00 95.75           C  
ATOM   2789  C   ASP A 344      -5.262  -4.941  -9.023  1.00 95.75           C  
ATOM   2790  CB  ASP A 344      -7.703  -4.691  -9.531  1.00 95.75           C  
ATOM   2791  O   ASP A 344      -5.000  -6.125  -8.812  1.00 95.75           O  
ATOM   2792  CG  ASP A 344      -8.734  -3.930 -10.344  1.00 95.75           C  
ATOM   2793  OD1 ASP A 344      -8.383  -2.924 -10.992  1.00 95.75           O  
ATOM   2794  OD2 ASP A 344      -9.922  -4.336 -10.328  1.00 95.75           O  
ATOM   2795  N   LYS A 345      -4.688  -3.975  -8.352  1.00 96.88           N  
ATOM   2796  CA  LYS A 345      -3.658  -4.207  -7.344  1.00 96.88           C  
ATOM   2797  C   LYS A 345      -4.223  -4.055  -5.934  1.00 96.88           C  
ATOM   2798  CB  LYS A 345      -2.486  -3.242  -7.547  1.00 96.88           C  
ATOM   2799  O   LYS A 345      -4.234  -2.955  -5.379  1.00 96.88           O  
ATOM   2800  CG  LYS A 345      -1.761  -3.418  -8.867  1.00 96.88           C  
ATOM   2801  CD  LYS A 345      -0.578  -2.467  -8.992  1.00 96.88           C  
ATOM   2802  CE  LYS A 345       0.156  -2.648 -10.312  1.00 96.88           C  
ATOM   2803  NZ  LYS A 345       1.289  -1.686 -10.453  1.00 96.88           N  
ATOM   2804  N   PHE A 346      -4.578  -5.156  -5.344  1.00 98.31           N  
ATOM   2805  CA  PHE A 346      -5.113  -5.148  -3.988  1.00 98.31           C  
ATOM   2806  C   PHE A 346      -3.988  -5.164  -2.961  1.00 98.31           C  
ATOM   2807  CB  PHE A 346      -6.043  -6.348  -3.768  1.00 98.31           C  
ATOM   2808  O   PHE A 346      -3.062  -5.969  -3.061  1.00 98.31           O  
ATOM   2809  CG  PHE A 346      -7.273  -6.332  -4.637  1.00 98.31           C  
ATOM   2810  CD1 PHE A 346      -8.414  -5.656  -4.234  1.00 98.31           C  
ATOM   2811  CD2 PHE A 346      -7.281  -6.992  -5.859  1.00 98.31           C  
ATOM   2812  CE1 PHE A 346      -9.555  -5.641  -5.035  1.00 98.31           C  
ATOM   2813  CE2 PHE A 346      -8.414  -6.980  -6.664  1.00 98.31           C  
ATOM   2814  CZ  PHE A 346      -9.555  -6.305  -6.250  1.00 98.31           C  
ATOM   2815  N   GLU A 347      -4.113  -4.332  -1.984  1.00 98.56           N  
ATOM   2816  CA  GLU A 347      -3.150  -4.320  -0.886  1.00 98.56           C  
ATOM   2817  C   GLU A 347      -3.625  -5.195   0.271  1.00 98.56           C  
ATOM   2818  CB  GLU A 347      -2.908  -2.889  -0.398  1.00 98.56           C  
ATOM   2819  O   GLU A 347      -4.770  -5.648   0.283  1.00 98.56           O  
ATOM   2820  CG  GLU A 347      -2.248  -1.990  -1.434  1.00 98.56           C  
ATOM   2821  CD  GLU A 347      -2.020  -0.571  -0.938  1.00 98.56           C  
ATOM   2822  OE1 GLU A 347      -1.358   0.221  -1.648  1.00 98.56           O  
ATOM   2823  OE2 GLU A 347      -2.504  -0.248   0.169  1.00 98.56           O  
ATOM   2824  N   CYS A 348      -2.711  -5.473   1.154  1.00 98.62           N  
ATOM   2825  CA  CYS A 348      -3.021  -6.207   2.375  1.00 98.62           C  
ATOM   2826  C   CYS A 348      -2.314  -5.590   3.576  1.00 98.62           C  
ATOM   2827  CB  CYS A 348      -2.621  -7.676   2.234  1.00 98.62           C  
ATOM   2828  O   CYS A 348      -1.375  -4.812   3.416  1.00 98.62           O  
ATOM   2829  SG  CYS A 348      -0.897  -7.918   1.754  1.00 98.62           S  
ATOM   2830  N   CYS A 349      -2.838  -5.938   4.812  1.00 98.25           N  
ATOM   2831  CA  CYS A 349      -2.207  -5.379   6.004  1.00 98.25           C  
ATOM   2832  C   CYS A 349      -2.387  -6.305   7.199  1.00 98.25           C  
ATOM   2833  CB  CYS A 349      -2.789  -4.000   6.320  1.00 98.25           C  
ATOM   2834  O   CYS A 349      -3.287  -7.145   7.207  1.00 98.25           O  
ATOM   2835  SG  CYS A 349      -4.562  -4.020   6.668  1.00 98.25           S  
ATOM   2836  N   TRP A 350      -1.459  -6.148   8.164  1.00 98.25           N  
ATOM   2837  CA  TRP A 350      -1.480  -6.855   9.445  1.00 98.25           C  
ATOM   2838  C   TRP A 350      -2.242  -6.055  10.492  1.00 98.25           C  
ATOM   2839  CB  TRP A 350      -0.054  -7.133   9.930  1.00 98.25           C  
ATOM   2840  O   TRP A 350      -2.205  -4.820  10.492  1.00 98.25           O  
ATOM   2841  CG  TRP A 350       0.774  -7.922   8.961  1.00 98.25           C  
ATOM   2842  CD1 TRP A 350       1.643  -7.434   8.023  1.00 98.25           C  
ATOM   2843  CD2 TRP A 350       0.809  -9.344   8.836  1.00 98.25           C  
ATOM   2844  CE2 TRP A 350       1.722  -9.648   7.801  1.00 98.25           C  
ATOM   2845  CE3 TRP A 350       0.157 -10.398   9.492  1.00 98.25           C  
ATOM   2846  NE1 TRP A 350       2.215  -8.469   7.324  1.00 98.25           N  
ATOM   2847  CH2 TRP A 350       1.347 -11.969   8.070  1.00 98.25           C  
ATOM   2848  CZ2 TRP A 350       1.998 -10.961   7.410  1.00 98.25           C  
ATOM   2849  CZ3 TRP A 350       0.434 -11.703   9.102  1.00 98.25           C  
ATOM   2850  N   ASN A 351      -2.855  -6.805  11.344  1.00 97.56           N  
ATOM   2851  CA  ASN A 351      -3.225  -6.078  12.555  1.00 97.56           C  
ATOM   2852  C   ASN A 351      -2.023  -5.887  13.477  1.00 97.56           C  
ATOM   2853  CB  ASN A 351      -4.352  -6.805  13.289  1.00 97.56           C  
ATOM   2854  O   ASN A 351      -0.914  -6.312  13.156  1.00 97.56           O  
ATOM   2855  CG  ASN A 351      -3.857  -8.000  14.078  1.00 97.56           C  
ATOM   2856  ND2 ASN A 351      -4.590  -8.367  15.125  1.00 97.56           N  
ATOM   2857  OD1 ASN A 351      -2.822  -8.594  13.758  1.00 97.56           O  
ATOM   2858  N   GLY A 352      -2.232  -5.309  14.578  1.00 96.00           N  
ATOM   2859  CA  GLY A 352      -1.135  -4.926  15.453  1.00 96.00           C  
ATOM   2860  C   GLY A 352      -0.366  -6.113  16.000  1.00 96.00           C  
ATOM   2861  O   GLY A 352       0.843  -6.027  16.219  1.00 96.00           O  
ATOM   2862  N   SER A 353      -0.995  -7.203  16.156  1.00 96.31           N  
ATOM   2863  CA  SER A 353      -0.379  -8.367  16.797  1.00 96.31           C  
ATOM   2864  C   SER A 353       0.047  -9.398  15.750  1.00 96.31           C  
ATOM   2865  CB  SER A 353      -1.342  -9.016  17.797  1.00 96.31           C  
ATOM   2866  O   SER A 353       0.507 -10.484  16.094  1.00 96.31           O  
ATOM   2867  OG  SER A 353      -2.521  -9.453  17.141  1.00 96.31           O  
ATOM   2868  N   ASP A 354      -0.130  -9.172  14.547  1.00 97.62           N  
ATOM   2869  CA  ASP A 354       0.180 -10.070  13.438  1.00 97.62           C  
ATOM   2870  C   ASP A 354      -0.732 -11.289  13.453  1.00 97.62           C  
ATOM   2871  CB  ASP A 354       1.646 -10.508  13.492  1.00 97.62           C  
ATOM   2872  O   ASP A 354      -0.427 -12.305  12.828  1.00 97.62           O  
ATOM   2873  CG  ASP A 354       2.615  -9.352  13.320  1.00 97.62           C  
ATOM   2874  OD1 ASP A 354       2.260  -8.344  12.664  1.00 97.62           O  
ATOM   2875  OD2 ASP A 354       3.746  -9.438  13.844  1.00 97.62           O  
ATOM   2876  N   SER A 355      -1.838 -11.242  14.133  1.00 97.38           N  
ATOM   2877  CA  SER A 355      -2.697 -12.414  14.281  1.00 97.38           C  
ATOM   2878  C   SER A 355      -3.809 -12.422  13.234  1.00 97.38           C  
ATOM   2879  CB  SER A 355      -3.307 -12.461  15.680  1.00 97.38           C  
ATOM   2880  O   SER A 355      -4.457 -13.445  13.016  1.00 97.38           O  
ATOM   2881  OG  SER A 355      -4.160 -11.352  15.898  1.00 97.38           O  
ATOM   2882  N   VAL A 356      -4.105 -11.289  12.648  1.00 98.00           N  
ATOM   2883  CA  VAL A 356      -5.145 -11.180  11.625  1.00 98.00           C  
ATOM   2884  C   VAL A 356      -4.590 -10.469  10.398  1.00 98.00           C  
ATOM   2885  CB  VAL A 356      -6.387 -10.430  12.164  1.00 98.00           C  
ATOM   2886  O   VAL A 356      -3.855  -9.484  10.516  1.00 98.00           O  
ATOM   2887  CG1 VAL A 356      -7.477 -10.359  11.094  1.00 98.00           C  
ATOM   2888  CG2 VAL A 356      -6.914 -11.102  13.430  1.00 98.00           C  
ATOM   2889  N   VAL A 357      -4.984 -10.977   9.250  1.00 98.25           N  
ATOM   2890  CA  VAL A 357      -4.637 -10.336   7.984  1.00 98.25           C  
ATOM   2891  C   VAL A 357      -5.898  -9.805   7.312  1.00 98.25           C  
ATOM   2892  CB  VAL A 357      -3.902 -11.312   7.039  1.00 98.25           C  
ATOM   2893  O   VAL A 357      -6.953 -10.438   7.363  1.00 98.25           O  
ATOM   2894  CG1 VAL A 357      -3.670 -10.672   5.672  1.00 98.25           C  
ATOM   2895  CG2 VAL A 357      -2.578 -11.766   7.656  1.00 98.25           C  
ATOM   2896  N   MET A 358      -5.762  -8.633   6.672  1.00 98.69           N  
ATOM   2897  CA  MET A 358      -6.910  -8.016   6.008  1.00 98.69           C  
ATOM   2898  C   MET A 358      -6.551  -7.590   4.590  1.00 98.69           C  
ATOM   2899  CB  MET A 358      -7.414  -6.816   6.805  1.00 98.69           C  
ATOM   2900  O   MET A 358      -5.418  -7.188   4.324  1.00 98.69           O  
ATOM   2901  CG  MET A 358      -8.625  -6.137   6.188  1.00 98.69           C  
ATOM   2902  SD  MET A 358      -9.258  -4.758   7.223  1.00 98.69           S  
ATOM   2903  CE  MET A 358      -7.914  -3.559   7.020  1.00 98.69           C  
ATOM   2904  N   THR A 359      -7.492  -7.680   3.672  1.00 98.81           N  
ATOM   2905  CA  THR A 359      -7.324  -7.238   2.291  1.00 98.81           C  
ATOM   2906  C   THR A 359      -8.664  -6.844   1.681  1.00 98.81           C  
ATOM   2907  CB  THR A 359      -6.668  -8.336   1.431  1.00 98.81           C  
ATOM   2908  O   THR A 359      -9.719  -7.199   2.209  1.00 98.81           O  
ATOM   2909  CG2 THR A 359      -7.566  -9.555   1.317  1.00 98.81           C  
ATOM   2910  OG1 THR A 359      -6.414  -7.816   0.119  1.00 98.81           O  
ATOM   2911  N   GLY A 360      -8.578  -6.062   0.617  1.00 98.62           N  
ATOM   2912  CA  GLY A 360      -9.789  -5.633  -0.058  1.00 98.62           C  
ATOM   2913  C   GLY A 360     -10.203  -6.551  -1.193  1.00 98.62           C  
ATOM   2914  O   GLY A 360      -9.469  -7.473  -1.550  1.00 98.62           O  
ATOM   2915  N   SER A 361     -11.391  -6.258  -1.728  1.00 98.31           N  
ATOM   2916  CA  SER A 361     -11.977  -6.992  -2.840  1.00 98.31           C  
ATOM   2917  C   SER A 361     -13.000  -6.145  -3.586  1.00 98.31           C  
ATOM   2918  CB  SER A 361     -12.641  -8.281  -2.340  1.00 98.31           C  
ATOM   2919  O   SER A 361     -13.023  -4.918  -3.436  1.00 98.31           O  
ATOM   2920  OG  SER A 361     -13.000  -9.117  -3.428  1.00 98.31           O  
ATOM   2921  N   TYR A 362     -13.703  -6.789  -4.500  1.00 97.69           N  
ATOM   2922  CA  TYR A 362     -14.734  -6.109  -5.270  1.00 97.69           C  
ATOM   2923  C   TYR A 362     -16.016  -5.977  -4.461  1.00 97.69           C  
ATOM   2924  CB  TYR A 362     -15.016  -6.859  -6.574  1.00 97.69           C  
ATOM   2925  O   TYR A 362     -16.172  -6.621  -3.420  1.00 97.69           O  
ATOM   2926  CG  TYR A 362     -13.828  -6.938  -7.500  1.00 97.69           C  
ATOM   2927  CD1 TYR A 362     -13.367  -5.805  -8.172  1.00 97.69           C  
ATOM   2928  CD2 TYR A 362     -13.156  -8.141  -7.703  1.00 97.69           C  
ATOM   2929  CE1 TYR A 362     -12.273  -5.871  -9.023  1.00 97.69           C  
ATOM   2930  CE2 TYR A 362     -12.062  -8.219  -8.555  1.00 97.69           C  
ATOM   2931  OH  TYR A 362     -10.539  -7.148 -10.055  1.00 97.69           O  
ATOM   2932  CZ  TYR A 362     -11.625  -7.078  -9.211  1.00 97.69           C  
ATOM   2933  N   ASN A 363     -16.922  -5.094  -4.906  1.00 96.38           N  
ATOM   2934  CA  ASN A 363     -18.203  -4.805  -4.273  1.00 96.38           C  
ATOM   2935  C   ASN A 363     -18.016  -4.141  -2.912  1.00 96.38           C  
ATOM   2936  CB  ASN A 363     -19.031  -6.082  -4.129  1.00 96.38           C  
ATOM   2937  O   ASN A 363     -18.812  -4.352  -1.997  1.00 96.38           O  
ATOM   2938  CG  ASN A 363     -20.516  -5.844  -4.352  1.00 96.38           C  
ATOM   2939  ND2 ASN A 363     -21.328  -6.238  -3.385  1.00 96.38           N  
ATOM   2940  OD1 ASN A 363     -20.922  -5.305  -5.387  1.00 96.38           O  
ATOM   2941  N   ASN A 364     -16.859  -3.484  -2.805  1.00 96.88           N  
ATOM   2942  CA  ASN A 364     -16.484  -2.805  -1.571  1.00 96.88           C  
ATOM   2943  C   ASN A 364     -16.406  -3.777  -0.399  1.00 96.88           C  
ATOM   2944  CB  ASN A 364     -17.469  -1.675  -1.256  1.00 96.88           C  
ATOM   2945  O   ASN A 364     -16.734  -3.422   0.732  1.00 96.88           O  
ATOM   2946  CG  ASN A 364     -17.266  -0.464  -2.148  1.00 96.88           C  
ATOM   2947  ND2 ASN A 364     -18.219   0.460  -2.109  1.00 96.88           N  
ATOM   2948  OD1 ASN A 364     -16.281  -0.361  -2.865  1.00 96.88           O  
ATOM   2949  N   PHE A 365     -16.047  -4.969  -0.749  1.00 97.69           N  
ATOM   2950  CA  PHE A 365     -15.805  -5.961   0.292  1.00 97.69           C  
ATOM   2951  C   PHE A 365     -14.375  -5.867   0.809  1.00 97.69           C  
ATOM   2952  CB  PHE A 365     -16.078  -7.371  -0.235  1.00 97.69           C  
ATOM   2953  O   PHE A 365     -13.453  -5.531   0.057  1.00 97.69           O  
ATOM   2954  CG  PHE A 365     -17.547  -7.652  -0.475  1.00 97.69           C  
ATOM   2955  CD1 PHE A 365     -18.516  -6.848   0.089  1.00 97.69           C  
ATOM   2956  CD2 PHE A 365     -17.938  -8.727  -1.267  1.00 97.69           C  
ATOM   2957  CE1 PHE A 365     -19.875  -7.105  -0.131  1.00 97.69           C  
ATOM   2958  CE2 PHE A 365     -19.281  -8.992  -1.492  1.00 97.69           C  
ATOM   2959  CZ  PHE A 365     -20.250  -8.180  -0.923  1.00 97.69           C  
ATOM   2960  N   PHE A 366     -14.227  -6.148   2.012  1.00 98.19           N  
ATOM   2961  CA  PHE A 366     -12.914  -6.430   2.576  1.00 98.19           C  
ATOM   2962  C   PHE A 366     -12.961  -7.660   3.475  1.00 98.19           C  
ATOM   2963  CB  PHE A 366     -12.398  -5.223   3.365  1.00 98.19           C  
ATOM   2964  O   PHE A 366     -13.969  -7.910   4.145  1.00 98.19           O  
ATOM   2965  CG  PHE A 366     -13.305  -4.793   4.480  1.00 98.19           C  
ATOM   2966  CD1 PHE A 366     -14.414  -3.990   4.227  1.00 98.19           C  
ATOM   2967  CD2 PHE A 366     -13.062  -5.191   5.789  1.00 98.19           C  
ATOM   2968  CE1 PHE A 366     -15.258  -3.592   5.258  1.00 98.19           C  
ATOM   2969  CE2 PHE A 366     -13.898  -4.797   6.824  1.00 98.19           C  
ATOM   2970  CZ  PHE A 366     -15.000  -3.996   6.559  1.00 98.19           C  
ATOM   2971  N   ARG A 367     -11.898  -8.352   3.445  1.00 98.38           N  
ATOM   2972  CA  ARG A 367     -11.867  -9.656   4.098  1.00 98.38           C  
ATOM   2973  C   ARG A 367     -10.773  -9.711   5.156  1.00 98.38           C  
ATOM   2974  CB  ARG A 367     -11.656 -10.766   3.070  1.00 98.38           C  
ATOM   2975  O   ARG A 367      -9.695  -9.133   4.980  1.00 98.38           O  
ATOM   2976  CG  ARG A 367     -12.727 -10.820   1.992  1.00 98.38           C  
ATOM   2977  CD  ARG A 367     -12.656 -12.109   1.184  1.00 98.38           C  
ATOM   2978  NE  ARG A 367     -13.086 -13.258   1.970  1.00 98.38           N  
ATOM   2979  NH1 ARG A 367     -12.641 -14.812   0.315  1.00 98.38           N  
ATOM   2980  NH2 ARG A 367     -13.477 -15.492   2.338  1.00 98.38           N  
ATOM   2981  CZ  ARG A 367     -13.070 -14.516   1.539  1.00 98.38           C  
ATOM   2982  N   MET A 368     -11.094 -10.461   6.176  1.00 98.25           N  
ATOM   2983  CA  MET A 368     -10.148 -10.672   7.270  1.00 98.25           C  
ATOM   2984  C   MET A 368      -9.992 -12.164   7.562  1.00 98.25           C  
ATOM   2985  CB  MET A 368     -10.617  -9.945   8.531  1.00 98.25           C  
ATOM   2986  O   MET A 368     -10.961 -12.914   7.535  1.00 98.25           O  
ATOM   2987  CG  MET A 368     -10.680  -8.430   8.375  1.00 98.25           C  
ATOM   2988  SD  MET A 368     -11.422  -7.605   9.836  1.00 98.25           S  
ATOM   2989  CE  MET A 368     -13.109  -7.340   9.227  1.00 98.25           C  
ATOM   2990  N   PHE A 369      -8.750 -12.508   7.855  1.00 98.12           N  
ATOM   2991  CA  PHE A 369      -8.414 -13.898   8.148  1.00 98.12           C  
ATOM   2992  C   PHE A 369      -7.664 -14.008   9.469  1.00 98.12           C  
ATOM   2993  CB  PHE A 369      -7.578 -14.500   7.016  1.00 98.12           C  
ATOM   2994  O   PHE A 369      -6.602 -13.398   9.641  1.00 98.12           O  
ATOM   2995  CG  PHE A 369      -8.203 -14.352   5.656  1.00 98.12           C  
ATOM   2996  CD1 PHE A 369      -9.039 -15.344   5.152  1.00 98.12           C  
ATOM   2997  CD2 PHE A 369      -7.953 -13.227   4.879  1.00 98.12           C  
ATOM   2998  CE1 PHE A 369      -9.617 -15.211   3.893  1.00 98.12           C  
ATOM   2999  CE2 PHE A 369      -8.531 -13.094   3.619  1.00 98.12           C  
ATOM   3000  CZ  PHE A 369      -9.359 -14.086   3.127  1.00 98.12           C  
ATOM   3001  N   ASP A 370      -8.258 -14.766  10.375  1.00 97.44           N  
ATOM   3002  CA  ASP A 370      -7.586 -15.039  11.641  1.00 97.44           C  
ATOM   3003  C   ASP A 370      -6.578 -16.172  11.500  1.00 97.44           C  
ATOM   3004  CB  ASP A 370      -8.609 -15.375  12.727  1.00 97.44           C  
ATOM   3005  O   ASP A 370      -6.941 -17.297  11.141  1.00 97.44           O  
ATOM   3006  CG  ASP A 370      -7.996 -15.508  14.109  1.00 97.44           C  
ATOM   3007  OD1 ASP A 370      -7.160 -16.406  14.320  1.00 97.44           O  
ATOM   3008  OD2 ASP A 370      -8.352 -14.695  14.992  1.00 97.44           O  
ATOM   3009  N   ARG A 371      -5.363 -15.938  11.828  1.00 97.38           N  
ATOM   3010  CA  ARG A 371      -4.289 -16.891  11.562  1.00 97.38           C  
ATOM   3011  C   ARG A 371      -4.312 -18.031  12.562  1.00 97.38           C  
ATOM   3012  CB  ARG A 371      -2.930 -16.188  11.602  1.00 97.38           C  
ATOM   3013  O   ARG A 371      -3.807 -19.125  12.273  1.00 97.38           O  
ATOM   3014  CG  ARG A 371      -2.732 -15.148  10.508  1.00 97.38           C  
ATOM   3015  CD  ARG A 371      -1.354 -14.508  10.570  1.00 97.38           C  
ATOM   3016  NE  ARG A 371      -0.294 -15.484  10.328  1.00 97.38           N  
ATOM   3017  NH1 ARG A 371       1.362 -14.250  11.359  1.00 97.38           N  
ATOM   3018  NH2 ARG A 371       1.854 -16.281  10.438  1.00 97.38           N  
ATOM   3019  CZ  ARG A 371       0.972 -15.336  10.711  1.00 97.38           C  
ATOM   3020  N   ASN A 372      -4.844 -17.828  13.664  1.00 94.81           N  
ATOM   3021  CA  ASN A 372      -4.898 -18.859  14.688  1.00 94.81           C  
ATOM   3022  C   ASN A 372      -6.070 -19.812  14.469  1.00 94.81           C  
ATOM   3023  CB  ASN A 372      -4.977 -18.234  16.078  1.00 94.81           C  
ATOM   3024  O   ASN A 372      -5.891 -21.031  14.430  1.00 94.81           O  
ATOM   3025  CG  ASN A 372      -3.729 -17.453  16.438  1.00 94.81           C  
ATOM   3026  ND2 ASN A 372      -3.906 -16.344  17.156  1.00 94.81           N  
ATOM   3027  OD1 ASN A 372      -2.615 -17.844  16.078  1.00 94.81           O  
ATOM   3028  N   THR A 373      -7.230 -19.266  14.219  1.00 93.50           N  
ATOM   3029  CA  THR A 373      -8.438 -20.078  14.094  1.00 93.50           C  
ATOM   3030  C   THR A 373      -8.688 -20.453  12.633  1.00 93.50           C  
ATOM   3031  CB  THR A 373      -9.664 -19.344  14.656  1.00 93.50           C  
ATOM   3032  O   THR A 373      -9.484 -21.344  12.344  1.00 93.50           O  
ATOM   3033  CG2 THR A 373      -9.453 -18.953  16.109  1.00 93.50           C  
ATOM   3034  OG1 THR A 373      -9.906 -18.172  13.883  1.00 93.50           O  
ATOM   3035  N   LYS A 374      -8.086 -19.766  11.680  1.00 91.81           N  
ATOM   3036  CA  LYS A 374      -8.242 -19.938  10.242  1.00 91.81           C  
ATOM   3037  C   LYS A 374      -9.656 -19.562   9.789  1.00 91.81           C  
ATOM   3038  CB  LYS A 374      -7.934 -21.391   9.836  1.00 91.81           C  
ATOM   3039  O   LYS A 374     -10.094 -19.969   8.711  1.00 91.81           O  
ATOM   3040  CG  LYS A 374      -6.520 -21.828  10.180  1.00 91.81           C  
ATOM   3041  CD  LYS A 374      -5.484 -21.078   9.352  1.00 91.81           C  
ATOM   3042  CE  LYS A 374      -4.078 -21.625   9.594  1.00 91.81           C  
ATOM   3043  NZ  LYS A 374      -3.047 -20.812   8.875  1.00 91.81           N  
ATOM   3044  N   ARG A 375     -10.305 -18.828  10.625  1.00 94.12           N  
ATOM   3045  CA  ARG A 375     -11.617 -18.312  10.250  1.00 94.12           C  
ATOM   3046  C   ARG A 375     -11.477 -17.000   9.469  1.00 94.12           C  
ATOM   3047  CB  ARG A 375     -12.484 -18.094  11.492  1.00 94.12           C  
ATOM   3048  O   ARG A 375     -10.531 -16.234   9.688  1.00 94.12           O  
ATOM   3049  CG  ARG A 375     -12.852 -19.375  12.219  1.00 94.12           C  
ATOM   3050  CD  ARG A 375     -13.734 -19.094  13.430  1.00 94.12           C  
ATOM   3051  NE  ARG A 375     -14.086 -20.328  14.125  1.00 94.12           N  
ATOM   3052  NH1 ARG A 375     -15.391 -19.297  15.727  1.00 94.12           N  
ATOM   3053  NH2 ARG A 375     -15.133 -21.578  15.750  1.00 94.12           N  
ATOM   3054  CZ  ARG A 375     -14.867 -20.391  15.203  1.00 94.12           C  
ATOM   3055  N   ASP A 376     -12.391 -16.844   8.578  1.00 95.69           N  
ATOM   3056  CA  ASP A 376     -12.391 -15.602   7.801  1.00 95.69           C  
ATOM   3057  C   ASP A 376     -13.758 -14.922   7.848  1.00 95.69           C  
ATOM   3058  CB  ASP A 376     -11.992 -15.883   6.348  1.00 95.69           C  
ATOM   3059  O   ASP A 376     -14.766 -15.562   8.141  1.00 95.69           O  
ATOM   3060  CG  ASP A 376     -13.023 -16.719   5.602  1.00 95.69           C  
ATOM   3061  OD1 ASP A 376     -13.930 -16.125   4.965  1.00 95.69           O  
ATOM   3062  OD2 ASP A 376     -12.930 -17.953   5.652  1.00 95.69           O  
ATOM   3063  N   ILE A 377     -13.758 -13.664   7.648  1.00 96.19           N  
ATOM   3064  CA  ILE A 377     -14.992 -12.875   7.578  1.00 96.19           C  
ATOM   3065  C   ILE A 377     -14.906 -11.891   6.418  1.00 96.19           C  
ATOM   3066  CB  ILE A 377     -15.258 -12.133   8.906  1.00 96.19           C  
ATOM   3067  O   ILE A 377     -13.844 -11.320   6.152  1.00 96.19           O  
ATOM   3068  CG1 ILE A 377     -16.641 -11.469   8.875  1.00 96.19           C  
ATOM   3069  CG2 ILE A 377     -14.156 -11.102   9.172  1.00 96.19           C  
ATOM   3070  CD1 ILE A 377     -17.094 -10.930  10.227  1.00 96.19           C  
ATOM   3071  N   THR A 378     -16.016 -11.719   5.723  1.00 97.19           N  
ATOM   3072  CA  THR A 378     -16.172 -10.727   4.664  1.00 97.19           C  
ATOM   3073  C   THR A 378     -17.156  -9.648   5.074  1.00 97.19           C  
ATOM   3074  CB  THR A 378     -16.625 -11.383   3.348  1.00 97.19           C  
ATOM   3075  O   THR A 378     -18.281  -9.953   5.473  1.00 97.19           O  
ATOM   3076  CG2 THR A 378     -16.641 -10.367   2.209  1.00 97.19           C  
ATOM   3077  OG1 THR A 378     -15.719 -12.445   3.010  1.00 97.19           O  
ATOM   3078  N   LEU A 379     -16.719  -8.453   4.977  1.00 96.38           N  
ATOM   3079  CA  LEU A 379     -17.578  -7.312   5.312  1.00 96.38           C  
ATOM   3080  C   LEU A 379     -17.656  -6.336   4.145  1.00 96.38           C  
ATOM   3081  CB  LEU A 379     -17.047  -6.594   6.555  1.00 96.38           C  
ATOM   3082  O   LEU A 379     -16.859  -6.418   3.201  1.00 96.38           O  
ATOM   3083  CG  LEU A 379     -16.922  -7.438   7.828  1.00 96.38           C  
ATOM   3084  CD1 LEU A 379     -16.172  -6.668   8.906  1.00 96.38           C  
ATOM   3085  CD2 LEU A 379     -18.312  -7.852   8.320  1.00 96.38           C  
ATOM   3086  N   GLU A 380     -18.656  -5.410   4.262  1.00 95.94           N  
ATOM   3087  CA  GLU A 380     -18.891  -4.461   3.176  1.00 95.94           C  
ATOM   3088  C   GLU A 380     -18.812  -3.021   3.682  1.00 95.94           C  
ATOM   3089  CB  GLU A 380     -20.234  -4.723   2.510  1.00 95.94           C  
ATOM   3090  O   GLU A 380     -19.422  -2.689   4.707  1.00 95.94           O  
ATOM   3091  CG  GLU A 380     -20.516  -3.826   1.312  1.00 95.94           C  
ATOM   3092  CD  GLU A 380     -21.875  -4.082   0.674  1.00 95.94           C  
ATOM   3093  OE1 GLU A 380     -22.312  -3.254  -0.152  1.00 95.94           O  
ATOM   3094  OE2 GLU A 380     -22.500  -5.117   1.005  1.00 95.94           O  
ATOM   3095  N   ALA A 381     -18.062  -2.227   2.963  1.00 94.88           N  
ATOM   3096  CA  ALA A 381     -18.062  -0.793   3.240  1.00 94.88           C  
ATOM   3097  C   ALA A 381     -19.156  -0.081   2.447  1.00 94.88           C  
ATOM   3098  CB  ALA A 381     -16.703  -0.190   2.924  1.00 94.88           C  
ATOM   3099  O   ALA A 381     -19.000   0.147   1.244  1.00 94.88           O  
ATOM   3100  N   SER A 382     -20.234   0.238   3.117  1.00 88.19           N  
ATOM   3101  CA  SER A 382     -21.359   0.920   2.490  1.00 88.19           C  
ATOM   3102  C   SER A 382     -22.016   1.896   3.457  1.00 88.19           C  
ATOM   3103  CB  SER A 382     -22.391  -0.093   1.991  1.00 88.19           C  
ATOM   3104  O   SER A 382     -21.953   1.709   4.676  1.00 88.19           O  
ATOM   3105  OG  SER A 382     -23.125  -0.638   3.074  1.00 88.19           O  
ATOM   3106  N   ARG A 383     -22.500   2.840   2.865  1.00 79.88           N  
ATOM   3107  CA  ARG A 383     -23.172   3.848   3.674  1.00 79.88           C  
ATOM   3108  C   ARG A 383     -24.547   3.359   4.109  1.00 79.88           C  
ATOM   3109  CB  ARG A 383     -23.297   5.160   2.898  1.00 79.88           C  
ATOM   3110  O   ARG A 383     -25.156   3.934   5.016  1.00 79.88           O  
ATOM   3111  CG  ARG A 383     -22.016   5.957   2.816  1.00 79.88           C  
ATOM   3112  CD  ARG A 383     -22.219   7.297   2.125  1.00 79.88           C  
ATOM   3113  NE  ARG A 383     -20.969   8.039   1.996  1.00 79.88           N  
ATOM   3114  NH1 ARG A 383     -21.594   9.750   3.408  1.00 79.88           N  
ATOM   3115  NH2 ARG A 383     -19.531   9.773   2.420  1.00 79.88           N  
ATOM   3116  CZ  ARG A 383     -20.703   9.188   2.609  1.00 79.88           C  
ATOM   3117  N   GLU A 384     -24.844   2.238   3.537  1.00 71.44           N  
ATOM   3118  CA  GLU A 384     -26.172   1.748   3.922  1.00 71.44           C  
ATOM   3119  C   GLU A 384     -26.203   1.340   5.391  1.00 71.44           C  
ATOM   3120  CB  GLU A 384     -26.578   0.567   3.039  1.00 71.44           C  
ATOM   3121  O   GLU A 384     -25.297   0.656   5.871  1.00 71.44           O  
ATOM   3122  CG  GLU A 384     -26.859   0.948   1.592  1.00 71.44           C  
ATOM   3123  CD  GLU A 384     -27.391  -0.209   0.757  1.00 71.44           C  
ATOM   3124  OE1 GLU A 384     -27.703  -0.003  -0.438  1.00 71.44           O  
ATOM   3125  OE2 GLU A 384     -27.484  -1.330   1.302  1.00 71.44           O  
ATOM   3126  N   ASN A 385     -27.062   2.012   6.250  1.00 61.72           N  
ATOM   3127  CA  ASN A 385     -27.266   1.781   7.676  1.00 61.72           C  
ATOM   3128  C   ASN A 385     -26.141   2.389   8.516  1.00 61.72           C  
ATOM   3129  CB  ASN A 385     -27.391   0.284   7.965  1.00 61.72           C  
ATOM   3130  O   ASN A 385     -25.688   1.778   9.484  1.00 61.72           O  
ATOM   3131  CG  ASN A 385     -28.703  -0.302   7.449  1.00 61.72           C  
ATOM   3132  ND2 ASN A 385     -28.719  -1.614   7.246  1.00 61.72           N  
ATOM   3133  OD1 ASN A 385     -29.672   0.419   7.234  1.00 61.72           O  
ATOM   3134  N   ASN A 386     -25.453   3.295   7.930  1.00 64.12           N  
ATOM   3135  CA  ASN A 386     -24.234   3.857   8.492  1.00 64.12           C  
ATOM   3136  C   ASN A 386     -24.531   4.715   9.719  1.00 64.12           C  
ATOM   3137  CB  ASN A 386     -23.484   4.676   7.441  1.00 64.12           C  
ATOM   3138  O   ASN A 386     -24.172   5.895   9.758  1.00 64.12           O  
ATOM   3139  CG  ASN A 386     -22.797   3.803   6.406  1.00 64.12           C  
ATOM   3140  ND2 ASN A 386     -22.469   4.395   5.266  1.00 64.12           N  
ATOM   3141  OD1 ASN A 386     -22.578   2.611   6.629  1.00 64.12           O  
ATOM   3142  N   LYS A 387     -25.344   4.156  10.570  1.00 74.81           N  
ATOM   3143  CA  LYS A 387     -25.344   4.809  11.883  1.00 74.81           C  
ATOM   3144  C   LYS A 387     -24.125   4.391  12.703  1.00 74.81           C  
ATOM   3145  CB  LYS A 387     -26.625   4.477  12.648  1.00 74.81           C  
ATOM   3146  O   LYS A 387     -23.641   3.264  12.578  1.00 74.81           O  
ATOM   3147  CG  LYS A 387     -27.891   5.020  12.000  1.00 74.81           C  
ATOM   3148  CD  LYS A 387     -29.125   4.730  12.852  1.00 74.81           C  
ATOM   3149  CE  LYS A 387     -30.391   5.250  12.188  1.00 74.81           C  
ATOM   3150  NZ  LYS A 387     -31.609   4.914  12.992  1.00 74.81           N  
ATOM   3151  N   PRO A 388     -23.656   5.441  13.266  1.00 77.44           N  
ATOM   3152  CA  PRO A 388     -22.500   5.105  14.102  1.00 77.44           C  
ATOM   3153  C   PRO A 388     -22.797   3.969  15.078  1.00 77.44           C  
ATOM   3154  CB  PRO A 388     -22.234   6.414  14.859  1.00 77.44           C  
ATOM   3155  O   PRO A 388     -23.906   3.879  15.617  1.00 77.44           O  
ATOM   3156  CG  PRO A 388     -22.828   7.480  14.000  1.00 77.44           C  
ATOM   3157  CD  PRO A 388     -24.000   6.898  13.258  1.00 77.44           C  
ATOM   3158  N   ARG A 389     -21.922   2.971  15.086  1.00 81.44           N  
ATOM   3159  CA  ARG A 389     -21.906   1.877  16.047  1.00 81.44           C  
ATOM   3160  C   ARG A 389     -22.766   0.706  15.562  1.00 81.44           C  
ATOM   3161  CB  ARG A 389     -22.422   2.357  17.422  1.00 81.44           C  
ATOM   3162  O   ARG A 389     -22.969  -0.264  16.297  1.00 81.44           O  
ATOM   3163  CG  ARG A 389     -21.562   3.447  18.047  1.00 81.44           C  
ATOM   3164  CD  ARG A 389     -22.078   3.852  19.422  1.00 81.44           C  
ATOM   3165  NE  ARG A 389     -21.312   4.953  19.984  1.00 81.44           N  
ATOM   3166  NH1 ARG A 389     -22.625   5.180  21.875  1.00 81.44           N  
ATOM   3167  NH2 ARG A 389     -20.812   6.555  21.547  1.00 81.44           N  
ATOM   3168  CZ  ARG A 389     -21.578   5.559  21.125  1.00 81.44           C  
ATOM   3169  N   THR A 390     -23.172   0.839  14.406  1.00 86.88           N  
ATOM   3170  CA  THR A 390     -23.891  -0.303  13.844  1.00 86.88           C  
ATOM   3171  C   THR A 390     -22.922  -1.436  13.516  1.00 86.88           C  
ATOM   3172  CB  THR A 390     -24.656   0.094  12.578  1.00 86.88           C  
ATOM   3173  O   THR A 390     -21.891  -1.213  12.883  1.00 86.88           O  
ATOM   3174  CG2 THR A 390     -25.438  -1.091  12.016  1.00 86.88           C  
ATOM   3175  OG1 THR A 390     -25.578   1.149  12.891  1.00 86.88           O  
ATOM   3176  N   VAL A 391     -23.328  -2.588  14.008  1.00 91.19           N  
ATOM   3177  CA  VAL A 391     -22.484  -3.758  13.789  1.00 91.19           C  
ATOM   3178  C   VAL A 391     -22.609  -4.219  12.336  1.00 91.19           C  
ATOM   3179  CB  VAL A 391     -22.859  -4.914  14.742  1.00 91.19           C  
ATOM   3180  O   VAL A 391     -23.719  -4.285  11.789  1.00 91.19           O  
ATOM   3181  CG1 VAL A 391     -22.047  -6.164  14.422  1.00 91.19           C  
ATOM   3182  CG2 VAL A 391     -22.641  -4.492  16.203  1.00 91.19           C  
ATOM   3183  N   LEU A 392     -21.500  -4.473  11.742  1.00 92.25           N  
ATOM   3184  CA  LEU A 392     -21.484  -4.934  10.359  1.00 92.25           C  
ATOM   3185  C   LEU A 392     -21.875  -6.406  10.273  1.00 92.25           C  
ATOM   3186  CB  LEU A 392     -20.109  -4.723   9.734  1.00 92.25           C  
ATOM   3187  O   LEU A 392     -21.453  -7.215  11.094  1.00 92.25           O  
ATOM   3188  CG  LEU A 392     -19.594  -3.281   9.680  1.00 92.25           C  
ATOM   3189  CD1 LEU A 392     -18.203  -3.232   9.062  1.00 92.25           C  
ATOM   3190  CD2 LEU A 392     -20.562  -2.398   8.906  1.00 92.25           C  
ATOM   3191  N   LYS A 393     -22.625  -6.652   9.258  1.00 91.00           N  
ATOM   3192  CA  LYS A 393     -23.016  -8.039   9.023  1.00 91.00           C  
ATOM   3193  C   LYS A 393     -22.094  -8.711   8.016  1.00 91.00           C  
ATOM   3194  CB  LYS A 393     -24.469  -8.102   8.539  1.00 91.00           C  
ATOM   3195  O   LYS A 393     -21.797  -8.141   6.965  1.00 91.00           O  
ATOM   3196  CG  LYS A 393     -25.484  -7.598   9.547  1.00 91.00           C  
ATOM   3197  CD  LYS A 393     -26.906  -7.703   9.008  1.00 91.00           C  
ATOM   3198  CE  LYS A 393     -27.922  -7.152  10.000  1.00 91.00           C  
ATOM   3199  NZ  LYS A 393     -29.312  -7.180   9.445  1.00 91.00           N  
ATOM   3200  N   PRO A 394     -21.734  -9.906   8.336  1.00 93.56           N  
ATOM   3201  CA  PRO A 394     -20.875 -10.633   7.391  1.00 93.56           C  
ATOM   3202  C   PRO A 394     -21.578 -10.914   6.059  1.00 93.56           C  
ATOM   3203  CB  PRO A 394     -20.578 -11.945   8.125  1.00 93.56           C  
ATOM   3204  O   PRO A 394     -22.797 -11.109   6.023  1.00 93.56           O  
ATOM   3205  CG  PRO A 394     -20.781 -11.625   9.570  1.00 93.56           C  
ATOM   3206  CD  PRO A 394     -21.875 -10.594   9.688  1.00 93.56           C  
ATOM   3207  N   ARG A 395     -20.766 -10.891   4.988  1.00 93.50           N  
ATOM   3208  CA  ARG A 395     -21.234 -11.195   3.639  1.00 93.50           C  
ATOM   3209  C   ARG A 395     -20.594 -12.477   3.121  1.00 93.50           C  
ATOM   3210  CB  ARG A 395     -20.922 -10.031   2.689  1.00 93.50           C  
ATOM   3211  O   ARG A 395     -19.578 -12.930   3.660  1.00 93.50           O  
ATOM   3212  CG  ARG A 395     -21.500  -8.703   3.137  1.00 93.50           C  
ATOM   3213  CD  ARG A 395     -23.016  -8.664   2.977  1.00 93.50           C  
ATOM   3214  NE  ARG A 395     -23.547  -7.332   3.242  1.00 93.50           N  
ATOM   3215  NH1 ARG A 395     -25.766  -7.941   2.986  1.00 93.50           N  
ATOM   3216  NH2 ARG A 395     -25.219  -5.773   3.496  1.00 93.50           N  
ATOM   3217  CZ  ARG A 395     -24.844  -7.020   3.242  1.00 93.50           C  
ATOM   3218  N   LYS A 396     -21.250 -13.055   2.125  1.00 92.69           N  
ATOM   3219  CA  LYS A 396     -20.703 -14.242   1.474  1.00 92.69           C  
ATOM   3220  C   LYS A 396     -21.016 -14.234  -0.022  1.00 92.69           C  
ATOM   3221  CB  LYS A 396     -21.266 -15.516   2.117  1.00 92.69           C  
ATOM   3222  O   LYS A 396     -22.125 -13.898  -0.435  1.00 92.69           O  
ATOM   3223  CG  LYS A 396     -20.578 -16.797   1.674  1.00 92.69           C  
ATOM   3224  CD  LYS A 396     -21.109 -18.000   2.422  1.00 92.69           C  
ATOM   3225  CE  LYS A 396     -20.438 -19.297   1.964  1.00 92.69           C  
ATOM   3226  NZ  LYS A 396     -20.969 -20.484   2.684  1.00 92.69           N  
ATOM   3227  N   VAL A 397     -19.969 -14.555  -0.776  1.00 92.56           N  
ATOM   3228  CA  VAL A 397     -20.156 -14.664  -2.221  1.00 92.56           C  
ATOM   3229  C   VAL A 397     -20.328 -16.125  -2.607  1.00 92.56           C  
ATOM   3230  CB  VAL A 397     -18.969 -14.047  -2.992  1.00 92.56           C  
ATOM   3231  O   VAL A 397     -19.500 -16.969  -2.248  1.00 92.56           O  
ATOM   3232  CG1 VAL A 397     -19.203 -14.133  -4.500  1.00 92.56           C  
ATOM   3233  CG2 VAL A 397     -18.766 -12.594  -2.562  1.00 92.56           C  
ATOM   3234  N   CYS A 398     -21.422 -16.359  -3.340  1.00 86.69           N  
ATOM   3235  CA  CYS A 398     -21.703 -17.734  -3.754  1.00 86.69           C  
ATOM   3236  C   CYS A 398     -21.625 -17.875  -5.270  1.00 86.69           C  
ATOM   3237  CB  CYS A 398     -23.078 -18.188  -3.252  1.00 86.69           C  
ATOM   3238  O   CYS A 398     -21.969 -16.938  -5.996  1.00 86.69           O  
ATOM   3239  SG  CYS A 398     -23.266 -18.062  -1.461  1.00 86.69           S  
ATOM   3240  N   ALA A 399     -20.953 -18.938  -5.781  1.00 75.88           N  
ATOM   3241  CA  ALA A 399     -20.844 -19.188  -7.215  1.00 75.88           C  
ATOM   3242  C   ALA A 399     -22.219 -19.516  -7.812  1.00 75.88           C  
ATOM   3243  CB  ALA A 399     -19.875 -20.328  -7.484  1.00 75.88           C  
ATOM   3244  O   ALA A 399     -22.516 -19.109  -8.938  1.00 75.88           O  
ATOM   3245  N   SER A 400     -22.922 -20.578  -7.363  1.00 65.75           N  
ATOM   3246  CA  SER A 400     -24.188 -21.047  -7.914  1.00 65.75           C  
ATOM   3247  C   SER A 400     -25.219 -21.281  -6.812  1.00 65.75           C  
ATOM   3248  CB  SER A 400     -23.984 -22.328  -8.719  1.00 65.75           C  
ATOM   3249  O   SER A 400     -24.859 -21.594  -5.676  1.00 65.75           O  
ATOM   3250  OG  SER A 400     -25.234 -22.891  -9.094  1.00 65.75           O  
ATOM   3251  N   GLY A 401     -26.484 -20.750  -7.031  1.00 60.12           N  
ATOM   3252  CA  GLY A 401     -27.562 -21.375  -6.277  1.00 60.12           C  
ATOM   3253  C   GLY A 401     -28.500 -20.359  -5.637  1.00 60.12           C  
ATOM   3254  O   GLY A 401     -28.328 -19.156  -5.816  1.00 60.12           O  
ATOM   3255  N   LYS A 402     -29.391 -20.891  -4.824  1.00 59.91           N  
ATOM   3256  CA  LYS A 402     -30.438 -20.219  -4.051  1.00 59.91           C  
ATOM   3257  C   LYS A 402     -29.812 -19.234  -3.057  1.00 59.91           C  
ATOM   3258  CB  LYS A 402     -31.312 -21.234  -3.314  1.00 59.91           C  
ATOM   3259  O   LYS A 402     -28.938 -19.594  -2.283  1.00 59.91           O  
ATOM   3260  CG  LYS A 402     -32.438 -21.812  -4.156  1.00 59.91           C  
ATOM   3261  CD  LYS A 402     -33.375 -22.688  -3.326  1.00 59.91           C  
ATOM   3262  CE  LYS A 402     -34.469 -23.281  -4.176  1.00 59.91           C  
ATOM   3263  NZ  LYS A 402     -35.375 -24.141  -3.365  1.00 59.91           N  
ATOM   3264  N   ARG A 403     -29.891 -17.969  -3.363  1.00 64.88           N  
ATOM   3265  CA  ARG A 403     -29.344 -16.844  -2.625  1.00 64.88           C  
ATOM   3266  C   ARG A 403     -30.000 -16.719  -1.250  1.00 64.88           C  
ATOM   3267  CB  ARG A 403     -29.547 -15.539  -3.412  1.00 64.88           C  
ATOM   3268  O   ARG A 403     -31.234 -16.688  -1.138  1.00 64.88           O  
ATOM   3269  CG  ARG A 403     -28.562 -15.367  -4.566  1.00 64.88           C  
ATOM   3270  CD  ARG A 403     -28.766 -14.039  -5.281  1.00 64.88           C  
ATOM   3271  NE  ARG A 403     -27.844 -13.883  -6.402  1.00 64.88           N  
ATOM   3272  NH1 ARG A 403     -28.625 -11.805  -7.035  1.00 64.88           N  
ATOM   3273  NH2 ARG A 403     -26.922 -12.789  -8.195  1.00 64.88           N  
ATOM   3274  CZ  ARG A 403     -27.797 -12.828  -7.207  1.00 64.88           C  
ATOM   3275  N   LYS A 404     -29.234 -17.031  -0.252  1.00 70.75           N  
ATOM   3276  CA  LYS A 404     -29.703 -16.594   1.063  1.00 70.75           C  
ATOM   3277  C   LYS A 404     -29.531 -15.094   1.245  1.00 70.75           C  
ATOM   3278  CB  LYS A 404     -28.969 -17.344   2.168  1.00 70.75           C  
ATOM   3279  O   LYS A 404     -28.844 -14.445   0.455  1.00 70.75           O  
ATOM   3280  CG  LYS A 404     -29.266 -18.844   2.219  1.00 70.75           C  
ATOM   3281  CD  LYS A 404     -28.562 -19.516   3.389  1.00 70.75           C  
ATOM   3282  CE  LYS A 404     -28.859 -21.016   3.428  1.00 70.75           C  
ATOM   3283  NZ  LYS A 404     -28.125 -21.688   4.535  1.00 70.75           N  
ATOM   3284  N   LYS A 405     -30.219 -14.438   2.164  1.00 69.25           N  
ATOM   3285  CA  LYS A 405     -30.312 -13.000   2.375  1.00 69.25           C  
ATOM   3286  C   LYS A 405     -28.938 -12.352   2.412  1.00 69.25           C  
ATOM   3287  CB  LYS A 405     -31.062 -12.695   3.670  1.00 69.25           C  
ATOM   3288  O   LYS A 405     -28.719 -11.289   1.830  1.00 69.25           O  
ATOM   3289  CG  LYS A 405     -31.609 -11.281   3.756  1.00 69.25           C  
ATOM   3290  CD  LYS A 405     -32.438 -11.070   5.023  1.00 69.25           C  
ATOM   3291  CE  LYS A 405     -32.844  -9.617   5.176  1.00 69.25           C  
ATOM   3292  NZ  LYS A 405     -33.688  -9.406   6.410  1.00 69.25           N  
ATOM   3293  N   ASP A 406     -27.844 -12.938   2.920  1.00 76.81           N  
ATOM   3294  CA  ASP A 406     -26.531 -12.297   3.074  1.00 76.81           C  
ATOM   3295  C   ASP A 406     -25.547 -12.820   2.041  1.00 76.81           C  
ATOM   3296  CB  ASP A 406     -26.000 -12.523   4.488  1.00 76.81           C  
ATOM   3297  O   ASP A 406     -24.328 -12.602   2.170  1.00 76.81           O  
ATOM   3298  CG  ASP A 406     -26.891 -11.930   5.566  1.00 76.81           C  
ATOM   3299  OD1 ASP A 406     -27.469 -10.844   5.352  1.00 76.81           O  
ATOM   3300  OD2 ASP A 406     -27.016 -12.562   6.637  1.00 76.81           O  
ATOM   3301  N   GLU A 407     -26.172 -13.359   0.994  1.00 85.62           N  
ATOM   3302  CA  GLU A 407     -25.312 -13.930  -0.036  1.00 85.62           C  
ATOM   3303  C   GLU A 407     -25.453 -13.164  -1.352  1.00 85.62           C  
ATOM   3304  CB  GLU A 407     -25.641 -15.406  -0.250  1.00 85.62           C  
ATOM   3305  O   GLU A 407     -26.531 -12.703  -1.698  1.00 85.62           O  
ATOM   3306  CG  GLU A 407     -25.312 -16.281   0.948  1.00 85.62           C  
ATOM   3307  CD  GLU A 407     -25.547 -17.766   0.686  1.00 85.62           C  
ATOM   3308  OE1 GLU A 407     -25.219 -18.594   1.564  1.00 85.62           O  
ATOM   3309  OE2 GLU A 407     -26.047 -18.094  -0.408  1.00 85.62           O  
ATOM   3310  N   ILE A 408     -24.359 -12.938  -1.959  1.00 88.38           N  
ATOM   3311  CA  ILE A 408     -24.328 -12.289  -3.268  1.00 88.38           C  
ATOM   3312  C   ILE A 408     -23.734 -13.250  -4.301  1.00 88.38           C  
ATOM   3313  CB  ILE A 408     -23.516 -10.977  -3.229  1.00 88.38           C  
ATOM   3314  O   ILE A 408     -22.719 -13.914  -4.035  1.00 88.38           O  
ATOM   3315  CG1 ILE A 408     -23.609 -10.250  -4.570  1.00 88.38           C  
ATOM   3316  CG2 ILE A 408     -22.047 -11.258  -2.865  1.00 88.38           C  
ATOM   3317  CD1 ILE A 408     -23.234  -8.773  -4.508  1.00 88.38           C  
ATOM   3318  N   SER A 409     -24.438 -13.336  -5.379  1.00 90.75           N  
ATOM   3319  CA  SER A 409     -23.938 -14.180  -6.457  1.00 90.75           C  
ATOM   3320  C   SER A 409     -22.703 -13.562  -7.109  1.00 90.75           C  
ATOM   3321  CB  SER A 409     -25.016 -14.414  -7.512  1.00 90.75           C  
ATOM   3322  O   SER A 409     -22.641 -12.344  -7.305  1.00 90.75           O  
ATOM   3323  OG  SER A 409     -24.484 -15.086  -8.641  1.00 90.75           O  
ATOM   3324  N   VAL A 410     -21.844 -14.367  -7.574  1.00 92.31           N  
ATOM   3325  CA  VAL A 410     -20.609 -13.914  -8.219  1.00 92.31           C  
ATOM   3326  C   VAL A 410     -20.953 -13.102  -9.469  1.00 92.31           C  
ATOM   3327  CB  VAL A 410     -19.703 -15.102  -8.586  1.00 92.31           C  
ATOM   3328  O   VAL A 410     -20.266 -12.117  -9.773  1.00 92.31           O  
ATOM   3329  CG1 VAL A 410     -18.469 -14.617  -9.344  1.00 92.31           C  
ATOM   3330  CG2 VAL A 410     -19.281 -15.867  -7.328  1.00 92.31           C  
ATOM   3331  N   ASP A 411     -22.047 -13.375 -10.094  1.00 90.38           N  
ATOM   3332  CA  ASP A 411     -22.453 -12.711 -11.328  1.00 90.38           C  
ATOM   3333  C   ASP A 411     -23.000 -11.312 -11.055  1.00 90.38           C  
ATOM   3334  CB  ASP A 411     -23.500 -13.547 -12.070  1.00 90.38           C  
ATOM   3335  O   ASP A 411     -23.094 -10.484 -11.961  1.00 90.38           O  
ATOM   3336  CG  ASP A 411     -22.969 -14.883 -12.562  1.00 90.38           C  
ATOM   3337  OD1 ASP A 411     -21.844 -14.922 -13.117  1.00 90.38           O  
ATOM   3338  OD2 ASP A 411     -23.672 -15.898 -12.391  1.00 90.38           O  
ATOM   3339  N   SER A 412     -23.312 -11.102  -9.836  1.00 92.12           N  
ATOM   3340  CA  SER A 412     -23.922  -9.812  -9.500  1.00 92.12           C  
ATOM   3341  C   SER A 412     -22.891  -8.875  -8.875  1.00 92.12           C  
ATOM   3342  CB  SER A 412     -25.094 -10.016  -8.539  1.00 92.12           C  
ATOM   3343  O   SER A 412     -23.250  -7.777  -8.430  1.00 92.12           O  
ATOM   3344  OG  SER A 412     -26.062 -10.891  -9.102  1.00 92.12           O  
ATOM   3345  N   LEU A 413     -21.688  -9.289  -8.820  1.00 94.75           N  
ATOM   3346  CA  LEU A 413     -20.656  -8.461  -8.219  1.00 94.75           C  
ATOM   3347  C   LEU A 413     -20.406  -7.207  -9.055  1.00 94.75           C  
ATOM   3348  CB  LEU A 413     -19.359  -9.250  -8.070  1.00 94.75           C  
ATOM   3349  O   LEU A 413     -20.375  -7.270 -10.281  1.00 94.75           O  
ATOM   3350  CG  LEU A 413     -19.328 -10.312  -6.965  1.00 94.75           C  
ATOM   3351  CD1 LEU A 413     -18.016 -11.094  -7.012  1.00 94.75           C  
ATOM   3352  CD2 LEU A 413     -19.531  -9.664  -5.598  1.00 94.75           C  
ATOM   3353  N   ASP A 414     -20.281  -6.125  -8.398  1.00 95.31           N  
ATOM   3354  CA  ASP A 414     -19.938  -4.863  -9.039  1.00 95.31           C  
ATOM   3355  C   ASP A 414     -18.422  -4.637  -9.008  1.00 95.31           C  
ATOM   3356  CB  ASP A 414     -20.656  -3.697  -8.359  1.00 95.31           C  
ATOM   3357  O   ASP A 414     -17.875  -4.250  -7.977  1.00 95.31           O  
ATOM   3358  CG  ASP A 414     -20.531  -2.395  -9.133  1.00 95.31           C  
ATOM   3359  OD1 ASP A 414     -19.672  -2.299 -10.039  1.00 95.31           O  
ATOM   3360  OD2 ASP A 414     -21.312  -1.457  -8.844  1.00 95.31           O  
ATOM   3361  N   PHE A 415     -17.766  -4.730 -10.164  1.00 95.88           N  
ATOM   3362  CA  PHE A 415     -16.312  -4.660 -10.242  1.00 95.88           C  
ATOM   3363  C   PHE A 415     -15.836  -3.213 -10.266  1.00 95.88           C  
ATOM   3364  CB  PHE A 415     -15.797  -5.402 -11.484  1.00 95.88           C  
ATOM   3365  O   PHE A 415     -14.633  -2.941 -10.164  1.00 95.88           O  
ATOM   3366  CG  PHE A 415     -15.977  -6.895 -11.414  1.00 95.88           C  
ATOM   3367  CD1 PHE A 415     -15.133  -7.680 -10.641  1.00 95.88           C  
ATOM   3368  CD2 PHE A 415     -17.000  -7.512 -12.133  1.00 95.88           C  
ATOM   3369  CE1 PHE A 415     -15.305  -9.062 -10.578  1.00 95.88           C  
ATOM   3370  CE2 PHE A 415     -17.172  -8.891 -12.070  1.00 95.88           C  
ATOM   3371  CZ  PHE A 415     -16.328  -9.664 -11.297  1.00 95.88           C  
ATOM   3372  N   ASN A 416     -16.750  -2.254 -10.336  1.00 92.19           N  
ATOM   3373  CA  ASN A 416     -16.406  -0.841 -10.258  1.00 92.19           C  
ATOM   3374  C   ASN A 416     -16.234  -0.383  -8.812  1.00 92.19           C  
ATOM   3375  CB  ASN A 416     -17.453   0.017 -10.969  1.00 92.19           C  
ATOM   3376  O   ASN A 416     -15.625   0.655  -8.547  1.00 92.19           O  
ATOM   3377  CG  ASN A 416     -17.453  -0.195 -12.469  1.00 92.19           C  
ATOM   3378  ND2 ASN A 416     -18.641  -0.233 -13.062  1.00 92.19           N  
ATOM   3379  OD1 ASN A 416     -16.391  -0.324 -13.094  1.00 92.19           O  
ATOM   3380  N   LYS A 417     -16.859  -1.150  -7.973  1.00 94.31           N  
ATOM   3381  CA  LYS A 417     -16.656  -0.920  -6.547  1.00 94.31           C  
ATOM   3382  C   LYS A 417     -15.570  -1.830  -5.992  1.00 94.31           C  
ATOM   3383  CB  LYS A 417     -17.969  -1.138  -5.777  1.00 94.31           C  
ATOM   3384  O   LYS A 417     -15.750  -3.047  -5.906  1.00 94.31           O  
ATOM   3385  CG  LYS A 417     -19.062  -0.158  -6.145  1.00 94.31           C  
ATOM   3386  CD  LYS A 417     -20.312  -0.379  -5.297  1.00 94.31           C  
ATOM   3387  CE  LYS A 417     -21.422   0.590  -5.672  1.00 94.31           C  
ATOM   3388  NZ  LYS A 417     -22.672   0.326  -4.898  1.00 94.31           N  
ATOM   3389  N   LYS A 418     -14.492  -1.253  -5.668  1.00 97.06           N  
ATOM   3390  CA  LYS A 418     -13.383  -2.080  -5.215  1.00 97.06           C  
ATOM   3391  C   LYS A 418     -12.586  -1.383  -4.113  1.00 97.06           C  
ATOM   3392  CB  LYS A 418     -12.461  -2.426  -6.387  1.00 97.06           C  
ATOM   3393  O   LYS A 418     -12.469  -0.156  -4.109  1.00 97.06           O  
ATOM   3394  CG  LYS A 418     -11.961  -1.213  -7.160  1.00 97.06           C  
ATOM   3395  CD  LYS A 418     -11.242  -1.622  -8.438  1.00 97.06           C  
ATOM   3396  CE  LYS A 418     -10.672  -0.414  -9.172  1.00 97.06           C  
ATOM   3397  NZ  LYS A 418     -10.039  -0.801 -10.469  1.00 97.06           N  
ATOM   3398  N   ILE A 419     -12.117  -2.158  -3.186  1.00 98.19           N  
ATOM   3399  CA  ILE A 419     -11.234  -1.707  -2.115  1.00 98.19           C  
ATOM   3400  C   ILE A 419      -9.805  -2.158  -2.402  1.00 98.19           C  
ATOM   3401  CB  ILE A 419     -11.695  -2.236  -0.740  1.00 98.19           C  
ATOM   3402  O   ILE A 419      -9.461  -3.324  -2.201  1.00 98.19           O  
ATOM   3403  CG1 ILE A 419     -13.086  -1.688  -0.397  1.00 98.19           C  
ATOM   3404  CG2 ILE A 419     -10.680  -1.876   0.347  1.00 98.19           C  
ATOM   3405  CD1 ILE A 419     -13.672  -2.242   0.896  1.00 98.19           C  
ATOM   3406  N   LEU A 420      -9.023  -1.189  -2.846  1.00 98.38           N  
ATOM   3407  CA  LEU A 420      -7.637  -1.489  -3.182  1.00 98.38           C  
ATOM   3408  C   LEU A 420      -6.707  -1.129  -2.027  1.00 98.38           C  
ATOM   3409  CB  LEU A 420      -7.219  -0.735  -4.445  1.00 98.38           C  
ATOM   3410  O   LEU A 420      -5.637  -1.722  -1.879  1.00 98.38           O  
ATOM   3411  CG  LEU A 420      -8.039  -1.013  -5.707  1.00 98.38           C  
ATOM   3412  CD1 LEU A 420      -7.496  -0.207  -6.883  1.00 98.38           C  
ATOM   3413  CD2 LEU A 420      -8.039  -2.504  -6.027  1.00 98.38           C  
ATOM   3414  N   HIS A 421      -7.137  -0.206  -1.173  1.00 98.50           N  
ATOM   3415  CA  HIS A 421      -6.281   0.331  -0.118  1.00 98.50           C  
ATOM   3416  C   HIS A 421      -6.941   0.185   1.250  1.00 98.50           C  
ATOM   3417  CB  HIS A 421      -5.957   1.800  -0.389  1.00 98.50           C  
ATOM   3418  O   HIS A 421      -8.062   0.653   1.456  1.00 98.50           O  
ATOM   3419  CG  HIS A 421      -5.520   2.068  -1.795  1.00 98.50           C  
ATOM   3420  CD2 HIS A 421      -6.137   2.723  -2.807  1.00 98.50           C  
ATOM   3421  ND1 HIS A 421      -4.312   1.637  -2.295  1.00 98.50           N  
ATOM   3422  CE1 HIS A 421      -4.203   2.016  -3.557  1.00 98.50           C  
ATOM   3423  NE2 HIS A 421      -5.297   2.676  -3.893  1.00 98.50           N  
ATOM   3424  N   THR A 422      -6.195  -0.469   2.135  1.00 98.50           N  
ATOM   3425  CA  THR A 422      -6.641  -0.673   3.510  1.00 98.50           C  
ATOM   3426  C   THR A 422      -5.488  -0.456   4.488  1.00 98.50           C  
ATOM   3427  CB  THR A 422      -7.223  -2.086   3.703  1.00 98.50           C  
ATOM   3428  O   THR A 422      -4.320  -0.604   4.121  1.00 98.50           O  
ATOM   3429  CG2 THR A 422      -8.391  -2.334   2.756  1.00 98.50           C  
ATOM   3430  OG1 THR A 422      -6.199  -3.057   3.449  1.00 98.50           O  
ATOM   3431  N   ALA A 423      -5.828  -0.099   5.656  1.00 98.56           N  
ATOM   3432  CA  ALA A 423      -4.840   0.060   6.719  1.00 98.56           C  
ATOM   3433  C   ALA A 423      -5.418  -0.348   8.070  1.00 98.56           C  
ATOM   3434  CB  ALA A 423      -4.340   1.502   6.773  1.00 98.56           C  
ATOM   3435  O   ALA A 423      -6.602  -0.125   8.336  1.00 98.56           O  
ATOM   3436  N   TRP A 424      -4.578  -0.930   8.891  1.00 98.50           N  
ATOM   3437  CA  TRP A 424      -4.949  -1.320  10.242  1.00 98.50           C  
ATOM   3438  C   TRP A 424      -4.160  -0.518  11.273  1.00 98.50           C  
ATOM   3439  CB  TRP A 424      -4.711  -2.818  10.453  1.00 98.50           C  
ATOM   3440  O   TRP A 424      -2.936  -0.424  11.195  1.00 98.50           O  
ATOM   3441  CG  TRP A 424      -5.500  -3.404  11.594  1.00 98.50           C  
ATOM   3442  CD1 TRP A 424      -5.438  -3.045  12.906  1.00 98.50           C  
ATOM   3443  CD2 TRP A 424      -6.461  -4.457  11.508  1.00 98.50           C  
ATOM   3444  CE2 TRP A 424      -6.945  -4.688  12.812  1.00 98.50           C  
ATOM   3445  CE3 TRP A 424      -6.965  -5.234  10.453  1.00 98.50           C  
ATOM   3446  NE1 TRP A 424      -6.305  -3.812  13.648  1.00 98.50           N  
ATOM   3447  CH2 TRP A 424      -8.383  -6.402  12.047  1.00 98.50           C  
ATOM   3448  CZ2 TRP A 424      -7.910  -5.660  13.094  1.00 98.50           C  
ATOM   3449  CZ3 TRP A 424      -7.922  -6.199  10.734  1.00 98.50           C  
ATOM   3450  N   HIS A 425      -4.898   0.003  12.203  1.00 97.75           N  
ATOM   3451  CA  HIS A 425      -4.266   0.724  13.297  1.00 97.75           C  
ATOM   3452  C   HIS A 425      -3.232  -0.147  14.008  1.00 97.75           C  
ATOM   3453  CB  HIS A 425      -5.312   1.211  14.297  1.00 97.75           C  
ATOM   3454  O   HIS A 425      -3.473  -1.333  14.242  1.00 97.75           O  
ATOM   3455  CG  HIS A 425      -4.777   2.164  15.320  1.00 97.75           C  
ATOM   3456  CD2 HIS A 425      -4.977   3.492  15.484  1.00 97.75           C  
ATOM   3457  ND1 HIS A 425      -3.914   1.773  16.328  1.00 97.75           N  
ATOM   3458  CE1 HIS A 425      -3.607   2.824  17.062  1.00 97.75           C  
ATOM   3459  NE2 HIS A 425      -4.238   3.879  16.578  1.00 97.75           N  
ATOM   3460  N   PRO A 426      -2.111   0.410  14.406  1.00 96.00           N  
ATOM   3461  CA  PRO A 426      -1.019  -0.420  14.914  1.00 96.00           C  
ATOM   3462  C   PRO A 426      -1.294  -0.959  16.312  1.00 96.00           C  
ATOM   3463  CB  PRO A 426       0.177   0.537  14.930  1.00 96.00           C  
ATOM   3464  O   PRO A 426      -0.727  -1.980  16.719  1.00 96.00           O  
ATOM   3465  CG  PRO A 426      -0.428   1.903  14.891  1.00 96.00           C  
ATOM   3466  CD  PRO A 426      -1.720   1.833  14.125  1.00 96.00           C  
ATOM   3467  N   LYS A 427      -2.174  -0.347  17.047  1.00 94.25           N  
ATOM   3468  CA  LYS A 427      -2.307  -0.731  18.438  1.00 94.25           C  
ATOM   3469  C   LYS A 427      -3.742  -1.133  18.766  1.00 94.25           C  
ATOM   3470  CB  LYS A 427      -1.863   0.412  19.359  1.00 94.25           C  
ATOM   3471  O   LYS A 427      -3.994  -1.792  19.781  1.00 94.25           O  
ATOM   3472  CG  LYS A 427      -0.393   0.780  19.219  1.00 94.25           C  
ATOM   3473  CD  LYS A 427      -0.006   1.905  20.172  1.00 94.25           C  
ATOM   3474  CE  LYS A 427       1.455   2.299  20.000  1.00 94.25           C  
ATOM   3475  NZ  LYS A 427       1.817   3.459  20.875  1.00 94.25           N  
ATOM   3476  N   GLU A 428      -4.613  -0.632  17.969  1.00 94.00           N  
ATOM   3477  CA  GLU A 428      -6.023  -0.860  18.266  1.00 94.00           C  
ATOM   3478  C   GLU A 428      -6.738  -1.533  17.094  1.00 94.00           C  
ATOM   3479  CB  GLU A 428      -6.719   0.458  18.625  1.00 94.00           C  
ATOM   3480  O   GLU A 428      -6.199  -1.596  15.992  1.00 94.00           O  
ATOM   3481  CG  GLU A 428      -6.152   1.140  19.859  1.00 94.00           C  
ATOM   3482  CD  GLU A 428      -6.883   2.424  20.219  1.00 94.00           C  
ATOM   3483  OE1 GLU A 428      -6.441   3.127  21.156  1.00 94.00           O  
ATOM   3484  OE2 GLU A 428      -7.902   2.727  19.562  1.00 94.00           O  
ATOM   3485  N   ASN A 429      -7.914  -1.999  17.422  1.00 95.19           N  
ATOM   3486  CA  ASN A 429      -8.750  -2.559  16.375  1.00 95.19           C  
ATOM   3487  C   ASN A 429      -9.578  -1.479  15.680  1.00 95.19           C  
ATOM   3488  CB  ASN A 429      -9.664  -3.650  16.922  1.00 95.19           C  
ATOM   3489  O   ASN A 429     -10.805  -1.440  15.820  1.00 95.19           O  
ATOM   3490  CG  ASN A 429      -8.914  -4.926  17.266  1.00 95.19           C  
ATOM   3491  ND2 ASN A 429      -9.375  -5.629  18.297  1.00 95.19           N  
ATOM   3492  OD1 ASN A 429      -7.934  -5.273  16.609  1.00 95.19           O  
ATOM   3493  N   ILE A 430      -8.922  -0.672  15.023  1.00 96.69           N  
ATOM   3494  CA  ILE A 430      -9.453   0.362  14.148  1.00 96.69           C  
ATOM   3495  C   ILE A 430      -8.898   0.177  12.734  1.00 96.69           C  
ATOM   3496  CB  ILE A 430      -9.125   1.777  14.672  1.00 96.69           C  
ATOM   3497  O   ILE A 430      -7.691   0.023  12.555  1.00 96.69           O  
ATOM   3498  CG1 ILE A 430      -9.641   1.947  16.109  1.00 96.69           C  
ATOM   3499  CG2 ILE A 430      -9.719   2.848  13.750  1.00 96.69           C  
ATOM   3500  CD1 ILE A 430      -9.133   3.205  16.797  1.00 96.69           C  
ATOM   3501  N   ILE A 431      -9.805   0.149  11.797  1.00 98.00           N  
ATOM   3502  CA  ILE A 431      -9.344  -0.050  10.422  1.00 98.00           C  
ATOM   3503  C   ILE A 431      -9.859   1.079   9.539  1.00 98.00           C  
ATOM   3504  CB  ILE A 431      -9.797  -1.420   9.867  1.00 98.00           C  
ATOM   3505  O   ILE A 431     -10.914   1.658   9.812  1.00 98.00           O  
ATOM   3506  CG1 ILE A 431     -11.320  -1.536   9.914  1.00 98.00           C  
ATOM   3507  CG2 ILE A 431      -9.133  -2.562  10.648  1.00 98.00           C  
ATOM   3508  CD1 ILE A 431     -11.867  -2.789   9.234  1.00 98.00           C  
ATOM   3509  N   ALA A 432      -9.055   1.416   8.547  1.00 98.44           N  
ATOM   3510  CA  ALA A 432      -9.414   2.381   7.512  1.00 98.44           C  
ATOM   3511  C   ALA A 432      -9.477   1.716   6.141  1.00 98.44           C  
ATOM   3512  CB  ALA A 432      -8.422   3.541   7.496  1.00 98.44           C  
ATOM   3513  O   ALA A 432      -8.523   1.039   5.730  1.00 98.44           O  
ATOM   3514  N   VAL A 433     -10.562   1.964   5.445  1.00 98.06           N  
ATOM   3515  CA  VAL A 433     -10.805   1.349   4.145  1.00 98.06           C  
ATOM   3516  C   VAL A 433     -11.211   2.418   3.137  1.00 98.06           C  
ATOM   3517  CB  VAL A 433     -11.883   0.250   4.230  1.00 98.06           C  
ATOM   3518  O   VAL A 433     -12.188   3.143   3.354  1.00 98.06           O  
ATOM   3519  CG1 VAL A 433     -12.109  -0.388   2.859  1.00 98.06           C  
ATOM   3520  CG2 VAL A 433     -11.492  -0.809   5.258  1.00 98.06           C  
ATOM   3521  N   ALA A 434     -10.492   2.475   2.023  1.00 97.69           N  
ATOM   3522  CA  ALA A 434     -10.805   3.469   1.000  1.00 97.69           C  
ATOM   3523  C   ALA A 434     -11.680   2.869  -0.093  1.00 97.69           C  
ATOM   3524  CB  ALA A 434      -9.516   4.031   0.396  1.00 97.69           C  
ATOM   3525  O   ALA A 434     -11.375   1.803  -0.631  1.00 97.69           O  
ATOM   3526  N   THR A 435     -12.820   3.537  -0.332  1.00 93.44           N  
ATOM   3527  CA  THR A 435     -13.688   3.223  -1.463  1.00 93.44           C  
ATOM   3528  C   THR A 435     -13.750   4.395  -2.438  1.00 93.44           C  
ATOM   3529  CB  THR A 435     -15.109   2.865  -0.994  1.00 93.44           C  
ATOM   3530  O   THR A 435     -14.398   5.406  -2.160  1.00 93.44           O  
ATOM   3531  CG2 THR A 435     -15.086   1.751   0.047  1.00 93.44           C  
ATOM   3532  OG1 THR A 435     -15.727   4.027  -0.418  1.00 93.44           O  
ATOM   3533  N   THR A 436     -13.164   4.293  -3.594  1.00 89.75           N  
ATOM   3534  CA  THR A 436     -13.117   5.363  -4.586  1.00 89.75           C  
ATOM   3535  C   THR A 436     -12.727   6.688  -3.932  1.00 89.75           C  
ATOM   3536  CB  THR A 436     -14.469   5.520  -5.309  1.00 89.75           C  
ATOM   3537  O   THR A 436     -11.562   6.910  -3.607  1.00 89.75           O  
ATOM   3538  CG2 THR A 436     -14.352   6.488  -6.480  1.00 89.75           C  
ATOM   3539  OG1 THR A 436     -14.891   4.238  -5.801  1.00 89.75           O  
ATOM   3540  N   ASN A 437     -13.867   7.512  -3.498  1.00 90.94           N  
ATOM   3541  CA  ASN A 437     -13.516   8.805  -2.926  1.00 90.94           C  
ATOM   3542  C   ASN A 437     -13.883   8.883  -1.445  1.00 90.94           C  
ATOM   3543  CB  ASN A 437     -14.195   9.938  -3.699  1.00 90.94           C  
ATOM   3544  O   ASN A 437     -13.883   9.969  -0.858  1.00 90.94           O  
ATOM   3545  CG  ASN A 437     -15.703   9.859  -3.646  1.00 90.94           C  
ATOM   3546  ND2 ASN A 437     -16.359  11.016  -3.561  1.00 90.94           N  
ATOM   3547  OD1 ASN A 437     -16.281   8.773  -3.684  1.00 90.94           O  
ATOM   3548  N   ASN A 438     -14.227   7.734  -0.911  1.00 94.50           N  
ATOM   3549  CA  ASN A 438     -14.609   7.730   0.498  1.00 94.50           C  
ATOM   3550  C   ASN A 438     -13.625   6.918   1.340  1.00 94.50           C  
ATOM   3551  CB  ASN A 438     -16.031   7.188   0.669  1.00 94.50           C  
ATOM   3552  O   ASN A 438     -13.102   5.898   0.883  1.00 94.50           O  
ATOM   3553  CG  ASN A 438     -17.078   8.109   0.084  1.00 94.50           C  
ATOM   3554  ND2 ASN A 438     -17.812   7.613  -0.901  1.00 94.50           N  
ATOM   3555  OD1 ASN A 438     -17.219   9.258   0.512  1.00 94.50           O  
ATOM   3556  N   LEU A 439     -13.422   7.430   2.527  1.00 96.88           N  
ATOM   3557  CA  LEU A 439     -12.648   6.707   3.533  1.00 96.88           C  
ATOM   3558  C   LEU A 439     -13.539   6.242   4.676  1.00 96.88           C  
ATOM   3559  CB  LEU A 439     -11.523   7.590   4.078  1.00 96.88           C  
ATOM   3560  O   LEU A 439     -14.094   7.062   5.410  1.00 96.88           O  
ATOM   3561  CG  LEU A 439     -10.586   6.941   5.098  1.00 96.88           C  
ATOM   3562  CD1 LEU A 439      -9.688   5.914   4.414  1.00 96.88           C  
ATOM   3563  CD2 LEU A 439      -9.750   8.000   5.809  1.00 96.88           C  
ATOM   3564  N   TYR A 440     -13.664   4.996   4.793  1.00 96.00           N  
ATOM   3565  CA  TYR A 440     -14.438   4.426   5.891  1.00 96.00           C  
ATOM   3566  C   TYR A 440     -13.539   4.027   7.051  1.00 96.00           C  
ATOM   3567  CB  TYR A 440     -15.234   3.209   5.406  1.00 96.00           C  
ATOM   3568  O   TYR A 440     -12.453   3.473   6.840  1.00 96.00           O  
ATOM   3569  CG  TYR A 440     -16.344   3.553   4.441  1.00 96.00           C  
ATOM   3570  CD1 TYR A 440     -17.656   3.715   4.887  1.00 96.00           C  
ATOM   3571  CD2 TYR A 440     -16.078   3.715   3.084  1.00 96.00           C  
ATOM   3572  CE1 TYR A 440     -18.688   4.031   4.000  1.00 96.00           C  
ATOM   3573  CE2 TYR A 440     -17.109   4.027   2.191  1.00 96.00           C  
ATOM   3574  OH  TYR A 440     -19.406   4.496   1.777  1.00 96.00           O  
ATOM   3575  CZ  TYR A 440     -18.391   4.188   2.658  1.00 96.00           C  
ATOM   3576  N   ILE A 441     -14.016   4.277   8.203  1.00 96.44           N  
ATOM   3577  CA  ILE A 441     -13.328   3.834   9.414  1.00 96.44           C  
ATOM   3578  C   ILE A 441     -14.258   2.943  10.234  1.00 96.44           C  
ATOM   3579  CB  ILE A 441     -12.852   5.035  10.258  1.00 96.44           C  
ATOM   3580  O   ILE A 441     -15.422   3.289  10.469  1.00 96.44           O  
ATOM   3581  CG1 ILE A 441     -11.922   5.934   9.430  1.00 96.44           C  
ATOM   3582  CG2 ILE A 441     -12.156   4.551  11.531  1.00 96.44           C  
ATOM   3583  CD1 ILE A 441     -11.508   7.215  10.141  1.00 96.44           C  
ATOM   3584  N   PHE A 442     -13.703   1.826  10.617  1.00 95.56           N  
ATOM   3585  CA  PHE A 442     -14.430   0.882  11.461  1.00 95.56           C  
ATOM   3586  C   PHE A 442     -13.648   0.584  12.734  1.00 95.56           C  
ATOM   3587  CB  PHE A 442     -14.703  -0.417  10.695  1.00 95.56           C  
ATOM   3588  O   PHE A 442     -12.422   0.703  12.758  1.00 95.56           O  
ATOM   3589  CG  PHE A 442     -15.445  -0.216   9.406  1.00 95.56           C  
ATOM   3590  CD1 PHE A 442     -16.828  -0.138   9.383  1.00 95.56           C  
ATOM   3591  CD2 PHE A 442     -14.750  -0.104   8.203  1.00 95.56           C  
ATOM   3592  CE1 PHE A 442     -17.516   0.048   8.188  1.00 95.56           C  
ATOM   3593  CE2 PHE A 442     -15.438   0.083   7.004  1.00 95.56           C  
ATOM   3594  CZ  PHE A 442     -16.812   0.157   6.996  1.00 95.56           C  
ATOM   3595  N   GLN A 443     -14.398   0.184  13.734  1.00 94.44           N  
ATOM   3596  CA  GLN A 443     -13.766  -0.211  14.984  1.00 94.44           C  
ATOM   3597  C   GLN A 443     -14.477  -1.406  15.609  1.00 94.44           C  
ATOM   3598  CB  GLN A 443     -13.742   0.960  15.969  1.00 94.44           C  
ATOM   3599  O   GLN A 443     -15.641  -1.683  15.289  1.00 94.44           O  
ATOM   3600  CG  GLN A 443     -15.117   1.368  16.469  1.00 94.44           C  
ATOM   3601  CD  GLN A 443     -15.062   2.508  17.469  1.00 94.44           C  
ATOM   3602  NE2 GLN A 443     -15.945   2.463  18.469  1.00 94.44           N  
ATOM   3603  OE1 GLN A 443     -14.242   3.418  17.344  1.00 94.44           O  
ATOM   3604  N   ASP A 444     -13.719  -2.100  16.469  1.00 92.50           N  
ATOM   3605  CA  ASP A 444     -14.344  -3.229  17.156  1.00 92.50           C  
ATOM   3606  C   ASP A 444     -15.367  -2.752  18.172  1.00 92.50           C  
ATOM   3607  CB  ASP A 444     -13.289  -4.102  17.828  1.00 92.50           C  
ATOM   3608  O   ASP A 444     -15.234  -1.660  18.734  1.00 92.50           O  
ATOM   3609  CG  ASP A 444     -12.500  -3.355  18.891  1.00 92.50           C  
ATOM   3610  OD1 ASP A 444     -12.320  -2.123  18.766  1.00 92.50           O  
ATOM   3611  OD2 ASP A 444     -12.047  -4.004  19.859  1.00 92.50           O  
ATOM   3612  N   LYS A 445     -16.375  -3.594  18.375  1.00 84.75           N  
ATOM   3613  CA  LYS A 445     -17.391  -3.275  19.375  1.00 84.75           C  
ATOM   3614  C   LYS A 445     -16.859  -3.453  20.781  1.00 84.75           C  
ATOM   3615  CB  LYS A 445     -18.641  -4.148  19.156  1.00 84.75           C  
ATOM   3616  O   LYS A 445     -16.312  -4.504  21.125  1.00 84.75           O  
ATOM   3617  CG  LYS A 445     -19.828  -3.744  20.016  1.00 84.75           C  
ATOM   3618  CD  LYS A 445     -21.031  -4.652  19.781  1.00 84.75           C  
ATOM   3619  CE  LYS A 445     -22.188  -4.293  20.688  1.00 84.75           C  
ATOM   3620  NZ  LYS A 445     -23.359  -5.195  20.469  1.00 84.75           N  
ATOM   3621  N   VAL A 446     -16.594  -2.436  21.500  1.00 71.62           N  
ATOM   3622  CA  VAL A 446     -16.156  -2.572  22.891  1.00 71.62           C  
ATOM   3623  C   VAL A 446     -17.375  -2.820  23.781  1.00 71.62           C  
ATOM   3624  CB  VAL A 446     -15.391  -1.324  23.359  1.00 71.62           C  
ATOM   3625  O   VAL A 446     -18.406  -2.170  23.625  1.00 71.62           O  
ATOM   3626  CG1 VAL A 446     -14.820  -1.545  24.766  1.00 71.62           C  
ATOM   3627  CG2 VAL A 446     -14.266  -0.981  22.375  1.00 71.62           C  
ATOM   3628  N   ASN A 447     -17.469  -4.070  24.375  1.00 58.19           N  
ATOM   3629  CA  ASN A 447     -18.484  -4.340  25.391  1.00 58.19           C  
ATOM   3630  C   ASN A 447     -18.312  -3.416  26.594  1.00 58.19           C  
ATOM   3631  CB  ASN A 447     -18.422  -5.801  25.828  1.00 58.19           C  
ATOM   3632  O   ASN A 447     -17.203  -2.982  26.906  1.00 58.19           O  
ATOM   3633  CG  ASN A 447     -19.047  -6.742  24.812  1.00 58.19           C  
ATOM   3634  ND2 ASN A 447     -18.703  -8.023  24.906  1.00 58.19           N  
ATOM   3635  OD1 ASN A 447     -19.828  -6.320  23.953  1.00 58.19           O  
TER    3636      ASN A 447                                                      
ATOM   3637  N   PRO B   1     -11.266 -24.578 -40.375  1.00 22.06           N  
ATOM   3638  CA  PRO B   1     -12.375 -24.141 -39.531  1.00 22.06           C  
ATOM   3639  C   PRO B   1     -11.914 -23.719 -38.125  1.00 22.06           C  
ATOM   3640  CB  PRO B   1     -13.266 -25.391 -39.469  1.00 22.06           C  
ATOM   3641  O   PRO B   1     -11.391 -24.547 -37.375  1.00 22.06           O  
ATOM   3642  CG  PRO B   1     -12.469 -26.469 -40.125  1.00 22.06           C  
ATOM   3643  CD  PRO B   1     -11.172 -25.875 -40.594  1.00 22.06           C  
ATOM   3644  N   ARG B   2     -10.852 -22.688 -38.000  1.00 24.19           N  
ATOM   3645  CA  ARG B   2      -9.508 -22.578 -37.438  1.00 24.19           C  
ATOM   3646  C   ARG B   2      -9.570 -22.359 -35.906  1.00 24.19           C  
ATOM   3647  CB  ARG B   2      -8.734 -21.438 -38.094  1.00 24.19           C  
ATOM   3648  O   ARG B   2     -10.297 -21.484 -35.438  1.00 24.19           O  
ATOM   3649  CG  ARG B   2      -8.133 -21.812 -39.438  1.00 24.19           C  
ATOM   3650  CD  ARG B   2      -7.320 -20.656 -40.031  1.00 24.19           C  
ATOM   3651  NE  ARG B   2      -6.711 -21.031 -41.312  1.00 24.19           N  
ATOM   3652  NH1 ARG B   2      -5.656 -19.000 -41.625  1.00 24.19           N  
ATOM   3653  NH2 ARG B   2      -5.430 -20.672 -43.156  1.00 24.19           N  
ATOM   3654  CZ  ARG B   2      -5.934 -20.234 -42.031  1.00 24.19           C  
ATOM   3655  N   SER B   3      -9.547 -23.438 -34.938  1.00 22.75           N  
ATOM   3656  CA  SER B   3     -10.156 -23.969 -33.719  1.00 22.75           C  
ATOM   3657  C   SER B   3      -9.969 -23.000 -32.562  1.00 22.75           C  
ATOM   3658  CB  SER B   3      -9.555 -25.328 -33.375  1.00 22.75           C  
ATOM   3659  O   SER B   3      -8.984 -22.266 -32.500  1.00 22.75           O  
ATOM   3660  OG  SER B   3      -8.164 -25.344 -33.625  1.00 22.75           O  
ATOM   3661  N   SER B   4     -11.102 -22.406 -32.000  1.00 24.22           N  
ATOM   3662  CA  SER B   4     -11.555 -21.250 -31.219  1.00 24.22           C  
ATOM   3663  C   SER B   4     -10.680 -21.031 -29.984  1.00 24.22           C  
ATOM   3664  CB  SER B   4     -13.016 -21.422 -30.797  1.00 24.22           C  
ATOM   3665  O   SER B   4     -10.867 -20.062 -29.250  1.00 24.22           O  
ATOM   3666  OG  SER B   4     -13.352 -22.797 -30.719  1.00 24.22           O  
ATOM   3667  N   ASN B   5     -10.141 -22.125 -29.359  1.00 23.52           N  
ATOM   3668  CA  ASN B   5      -9.344 -22.562 -28.219  1.00 23.52           C  
ATOM   3669  C   ASN B   5      -7.938 -21.969 -28.250  1.00 23.52           C  
ATOM   3670  CB  ASN B   5      -9.281 -24.094 -28.172  1.00 23.52           C  
ATOM   3671  O   ASN B   5      -7.176 -22.125 -27.297  1.00 23.52           O  
ATOM   3672  CG  ASN B   5     -10.422 -24.703 -27.375  1.00 23.52           C  
ATOM   3673  ND2 ASN B   5     -10.617 -26.000 -27.531  1.00 23.52           N  
ATOM   3674  OD1 ASN B   5     -11.117 -24.000 -26.641  1.00 23.52           O  
ATOM   3675  N   ASP B   6      -7.227 -21.906 -29.453  1.00 25.20           N  
ATOM   3676  CA  ASP B   6      -5.891 -21.609 -29.969  1.00 25.20           C  
ATOM   3677  C   ASP B   6      -5.520 -20.141 -29.734  1.00 25.20           C  
ATOM   3678  CB  ASP B   6      -5.797 -21.938 -31.453  1.00 25.20           C  
ATOM   3679  O   ASP B   6      -4.348 -19.781 -29.812  1.00 25.20           O  
ATOM   3680  CG  ASP B   6      -5.266 -23.344 -31.719  1.00 25.20           C  
ATOM   3681  OD1 ASP B   6      -4.711 -23.969 -30.797  1.00 25.20           O  
ATOM   3682  OD2 ASP B   6      -5.398 -23.812 -32.875  1.00 25.20           O  
ATOM   3683  N   TYR B   7      -6.484 -19.203 -30.203  1.00 26.33           N  
ATOM   3684  CA  TYR B   7      -6.340 -17.750 -30.266  1.00 26.33           C  
ATOM   3685  C   TYR B   7      -6.059 -17.172 -28.891  1.00 26.33           C  
ATOM   3686  CB  TYR B   7      -7.605 -17.109 -30.859  1.00 26.33           C  
ATOM   3687  O   TYR B   7      -5.875 -15.961 -28.734  1.00 26.33           O  
ATOM   3688  CG  TYR B   7      -7.543 -16.906 -32.344  1.00 26.33           C  
ATOM   3689  CD1 TYR B   7      -6.992 -15.750 -32.875  1.00 26.33           C  
ATOM   3690  CD2 TYR B   7      -8.039 -17.875 -33.219  1.00 26.33           C  
ATOM   3691  CE1 TYR B   7      -6.938 -15.555 -34.281  1.00 26.33           C  
ATOM   3692  CE2 TYR B   7      -7.988 -17.688 -34.594  1.00 26.33           C  
ATOM   3693  OH  TYR B   7      -7.383 -16.344 -36.469  1.00 26.33           O  
ATOM   3694  CZ  TYR B   7      -7.438 -16.531 -35.125  1.00 26.33           C  
ATOM   3695  N   THR B   8      -6.699 -17.703 -27.828  1.00 29.41           N  
ATOM   3696  CA  THR B   8      -6.848 -17.203 -26.469  1.00 29.41           C  
ATOM   3697  C   THR B   8      -5.492 -17.125 -25.766  1.00 29.41           C  
ATOM   3698  CB  THR B   8      -7.793 -18.109 -25.656  1.00 29.41           C  
ATOM   3699  O   THR B   8      -5.375 -16.531 -24.703  1.00 29.41           O  
ATOM   3700  CG2 THR B   8      -9.156 -17.453 -25.469  1.00 29.41           C  
ATOM   3701  OG1 THR B   8      -7.969 -19.359 -26.328  1.00 29.41           O  
ATOM   3702  N   SER B   9      -4.621 -17.969 -26.016  1.00 32.91           N  
ATOM   3703  CA  SER B   9      -3.215 -18.250 -25.734  1.00 32.91           C  
ATOM   3704  C   SER B   9      -2.324 -17.109 -26.234  1.00 32.91           C  
ATOM   3705  CB  SER B   9      -2.787 -19.562 -26.391  1.00 32.91           C  
ATOM   3706  O   SER B   9      -1.291 -16.812 -25.625  1.00 32.91           O  
ATOM   3707  OG  SER B   9      -3.672 -19.922 -27.438  1.00 32.91           O  
ATOM   3708  N   GLN B  10      -2.332 -16.844 -27.734  1.00 33.22           N  
ATOM   3709  CA  GLN B  10      -1.521 -15.891 -28.484  1.00 33.22           C  
ATOM   3710  C   GLN B  10      -1.599 -14.500 -27.859  1.00 33.22           C  
ATOM   3711  CB  GLN B  10      -1.965 -15.828 -29.953  1.00 33.22           C  
ATOM   3712  O   GLN B  10      -0.606 -13.766 -27.828  1.00 33.22           O  
ATOM   3713  CG  GLN B  10      -1.252 -16.828 -30.844  1.00 33.22           C  
ATOM   3714  CD  GLN B  10      -1.650 -16.703 -32.312  1.00 33.22           C  
ATOM   3715  NE2 GLN B  10      -1.018 -17.484 -33.156  1.00 33.22           N  
ATOM   3716  OE1 GLN B  10      -2.520 -15.891 -32.656  1.00 33.22           O  
ATOM   3717  N   MET B  11      -3.014 -13.930 -27.906  1.00 37.38           N  
ATOM   3718  CA  MET B  11      -3.250 -12.523 -27.594  1.00 37.38           C  
ATOM   3719  C   MET B  11      -2.693 -12.180 -26.219  1.00 37.38           C  
ATOM   3720  CB  MET B  11      -4.742 -12.203 -27.656  1.00 37.38           C  
ATOM   3721  O   MET B  11      -2.449 -11.008 -25.922  1.00 37.38           O  
ATOM   3722  CG  MET B  11      -5.215 -11.711 -29.016  1.00 37.38           C  
ATOM   3723  SD  MET B  11      -6.473 -10.383 -28.875  1.00 37.38           S  
ATOM   3724  CE  MET B  11      -7.188 -10.453 -30.547  1.00 37.38           C  
ATOM   3725  N   TYR B  12      -3.086 -13.258 -25.375  1.00 42.94           N  
ATOM   3726  CA  TYR B  12      -2.570 -12.992 -24.047  1.00 42.94           C  
ATOM   3727  C   TYR B  12      -1.052 -13.117 -24.000  1.00 42.94           C  
ATOM   3728  CB  TYR B  12      -3.195 -13.953 -23.016  1.00 42.94           C  
ATOM   3729  O   TYR B  12      -0.511 -14.023 -23.375  1.00 42.94           O  
ATOM   3730  CG  TYR B  12      -4.691 -13.805 -22.891  1.00 42.94           C  
ATOM   3731  CD1 TYR B  12      -5.238 -12.766 -22.125  1.00 42.94           C  
ATOM   3732  CD2 TYR B  12      -5.559 -14.695 -23.500  1.00 42.94           C  
ATOM   3733  CE1 TYR B  12      -6.617 -12.625 -22.000  1.00 42.94           C  
ATOM   3734  CE2 TYR B  12      -6.938 -14.562 -23.375  1.00 42.94           C  
ATOM   3735  OH  TYR B  12      -8.820 -13.391 -22.500  1.00 42.94           O  
ATOM   3736  CZ  TYR B  12      -7.457 -13.523 -22.625  1.00 42.94           C  
ATOM   3737  N   SER B  13      -0.440 -13.422 -25.234  1.00 45.03           N  
ATOM   3738  CA  SER B  13       1.012 -13.500 -25.359  1.00 45.03           C  
ATOM   3739  C   SER B  13       1.697 -12.383 -24.594  1.00 45.03           C  
ATOM   3740  CB  SER B  13       1.421 -13.445 -26.844  1.00 45.03           C  
ATOM   3741  O   SER B  13       2.928 -12.297 -24.562  1.00 45.03           O  
ATOM   3742  OG  SER B  13       2.832 -13.406 -26.969  1.00 45.03           O  
ATOM   3743  N   ALA B  14       0.776 -11.359 -24.500  1.00 51.78           N  
ATOM   3744  CA  ALA B  14       1.534 -10.234 -23.953  1.00 51.78           C  
ATOM   3745  C   ALA B  14       2.119 -10.578 -22.578  1.00 51.78           C  
ATOM   3746  CB  ALA B  14       0.648  -8.992 -23.844  1.00 51.78           C  
ATOM   3747  O   ALA B  14       1.580 -11.430 -21.859  1.00 51.78           O  
ATOM   3748  N   LYS B  15       3.469 -10.578 -22.641  1.00 66.50           N  
ATOM   3749  CA  LYS B  15       4.242 -10.758 -21.422  1.00 66.50           C  
ATOM   3750  C   LYS B  15       3.480 -10.227 -20.203  1.00 66.50           C  
ATOM   3751  CB  LYS B  15       5.598 -10.062 -21.531  1.00 66.50           C  
ATOM   3752  O   LYS B  15       3.074  -9.062 -20.188  1.00 66.50           O  
ATOM   3753  CG  LYS B  15       6.520 -10.672 -22.578  1.00 66.50           C  
ATOM   3754  CD  LYS B  15       7.887  -9.992 -22.578  1.00 66.50           C  
ATOM   3755  CE  LYS B  15       8.805 -10.602 -23.625  1.00 66.50           C  
ATOM   3756  NZ  LYS B  15      10.133  -9.914 -23.672  1.00 66.50           N  
ATOM   3757  N   PRO B  16       2.885 -11.219 -19.516  1.00 65.06           N  
ATOM   3758  CA  PRO B  16       2.041 -10.828 -18.375  1.00 65.06           C  
ATOM   3759  C   PRO B  16       2.527  -9.555 -17.688  1.00 65.06           C  
ATOM   3760  CB  PRO B  16       2.137 -12.031 -17.438  1.00 65.06           C  
ATOM   3761  O   PRO B  16       1.722  -8.789 -17.156  1.00 65.06           O  
ATOM   3762  CG  PRO B  16       2.604 -13.156 -18.297  1.00 65.06           C  
ATOM   3763  CD  PRO B  16       3.316 -12.578 -19.484  1.00 65.06           C  
ATOM   3764  N   TYR B  17       3.902  -9.328 -17.922  1.00 75.06           N  
ATOM   3765  CA  TYR B  17       4.398  -8.133 -17.250  1.00 75.06           C  
ATOM   3766  C   TYR B  17       4.012  -6.875 -18.016  1.00 75.06           C  
ATOM   3767  CB  TYR B  17       5.918  -8.203 -17.094  1.00 75.06           C  
ATOM   3768  O   TYR B  17       4.117  -5.766 -17.484  1.00 75.06           O  
ATOM   3769  CG  TYR B  17       6.668  -8.266 -18.391  1.00 75.06           C  
ATOM   3770  CD1 TYR B  17       7.078  -9.492 -18.922  1.00 75.06           C  
ATOM   3771  CD2 TYR B  17       6.969  -7.109 -19.109  1.00 75.06           C  
ATOM   3772  CE1 TYR B  17       7.770  -9.555 -20.125  1.00 75.06           C  
ATOM   3773  CE2 TYR B  17       7.660  -7.160 -20.312  1.00 75.06           C  
ATOM   3774  OH  TYR B  17       8.742  -8.445 -22.000  1.00 75.06           O  
ATOM   3775  CZ  TYR B  17       8.055  -8.383 -20.812  1.00 75.06           C  
ATOM   3776  N   ALA B  18       3.586  -7.016 -19.234  1.00 75.38           N  
ATOM   3777  CA  ALA B  18       3.371  -5.848 -20.078  1.00 75.38           C  
ATOM   3778  C   ALA B  18       2.273  -4.953 -19.516  1.00 75.38           C  
ATOM   3779  CB  ALA B  18       3.020  -6.285 -21.500  1.00 75.38           C  
ATOM   3780  O   ALA B  18       2.299  -3.734 -19.703  1.00 75.38           O  
ATOM   3781  N   HIS B  19       1.403  -5.617 -18.781  1.00 77.44           N  
ATOM   3782  CA  HIS B  19       0.311  -4.828 -18.234  1.00 77.44           C  
ATOM   3783  C   HIS B  19       0.750  -4.086 -16.969  1.00 77.44           C  
ATOM   3784  CB  HIS B  19      -0.892  -5.723 -17.922  1.00 77.44           C  
ATOM   3785  O   HIS B  19       0.063  -3.172 -16.516  1.00 77.44           O  
ATOM   3786  CG  HIS B  19      -1.516  -6.332 -19.125  1.00 77.44           C  
ATOM   3787  CD2 HIS B  19      -1.378  -7.566 -19.672  1.00 77.44           C  
ATOM   3788  ND1 HIS B  19      -2.400  -5.648 -19.938  1.00 77.44           N  
ATOM   3789  CE1 HIS B  19      -2.781  -6.438 -20.938  1.00 77.44           C  
ATOM   3790  NE2 HIS B  19      -2.176  -7.605 -20.797  1.00 77.44           N  
ATOM   3791  N   ILE B  20       1.971  -4.441 -16.484  1.00 83.56           N  
ATOM   3792  CA  ILE B  20       2.457  -3.840 -15.250  1.00 83.56           C  
ATOM   3793  C   ILE B  20       3.523  -2.795 -15.570  1.00 83.56           C  
ATOM   3794  CB  ILE B  20       3.025  -4.910 -14.289  1.00 83.56           C  
ATOM   3795  O   ILE B  20       3.619  -1.771 -14.891  1.00 83.56           O  
ATOM   3796  CG1 ILE B  20       1.947  -5.945 -13.945  1.00 83.56           C  
ATOM   3797  CG2 ILE B  20       3.578  -4.254 -13.023  1.00 83.56           C  
ATOM   3798  CD1 ILE B  20       2.473  -7.152 -13.180  1.00 83.56           C  
ATOM   3799  N   LEU B  21       4.258  -2.982 -16.641  1.00 83.81           N  
ATOM   3800  CA  LEU B  21       5.375  -2.107 -16.984  1.00 83.81           C  
ATOM   3801  C   LEU B  21       4.883  -0.712 -17.344  1.00 83.81           C  
ATOM   3802  CB  LEU B  21       6.188  -2.697 -18.141  1.00 83.81           C  
ATOM   3803  O   LEU B  21       4.062  -0.558 -18.266  1.00 83.81           O  
ATOM   3804  CG  LEU B  21       7.520  -2.012 -18.453  1.00 83.81           C  
ATOM   3805  CD1 LEU B  21       8.508  -2.246 -17.312  1.00 83.81           C  
ATOM   3806  CD2 LEU B  21       8.086  -2.518 -19.781  1.00 83.81           C  
ATOM   3807  N   SER B  22       5.336   0.229 -16.594  1.00 85.25           N  
ATOM   3808  CA  SER B  22       4.918   1.605 -16.828  1.00 85.25           C  
ATOM   3809  C   SER B  22       5.715   2.234 -17.969  1.00 85.25           C  
ATOM   3810  CB  SER B  22       5.078   2.443 -15.555  1.00 85.25           C  
ATOM   3811  O   SER B  22       6.711   1.669 -18.422  1.00 85.25           O  
ATOM   3812  OG  SER B  22       6.434   2.484 -15.148  1.00 85.25           O  
ATOM   3813  N   VAL B  23       5.211   3.326 -18.422  1.00 80.75           N  
ATOM   3814  CA  VAL B  23       5.863   4.055 -19.500  1.00 80.75           C  
ATOM   3815  C   VAL B  23       7.098   4.781 -18.969  1.00 80.75           C  
ATOM   3816  CB  VAL B  23       4.902   5.062 -20.172  1.00 80.75           C  
ATOM   3817  O   VAL B  23       7.012   5.508 -17.969  1.00 80.75           O  
ATOM   3818  CG1 VAL B  23       5.586   5.766 -21.344  1.00 80.75           C  
ATOM   3819  CG2 VAL B  23       3.633   4.355 -20.641  1.00 80.75           C  
ATOM   3820  N   PRO B  24       8.250   4.355 -19.516  1.00 77.19           N  
ATOM   3821  CA  PRO B  24       9.484   4.953 -19.000  1.00 77.19           C  
ATOM   3822  C   PRO B  24       9.539   6.465 -19.219  1.00 77.19           C  
ATOM   3823  CB  PRO B  24      10.578   4.250 -19.812  1.00 77.19           C  
ATOM   3824  O   PRO B  24       9.055   6.965 -20.234  1.00 77.19           O  
ATOM   3825  CG  PRO B  24       9.914   3.857 -21.094  1.00 77.19           C  
ATOM   3826  CD  PRO B  24       8.469   3.572 -20.812  1.00 77.19           C  
ATOM   3827  N   VAL B  25       9.852   7.188 -18.109  1.00 70.00           N  
ATOM   3828  CA  VAL B  25      10.094   8.625 -18.172  1.00 70.00           C  
ATOM   3829  C   VAL B  25      11.594   8.898 -18.094  1.00 70.00           C  
ATOM   3830  CB  VAL B  25       9.352   9.375 -17.047  1.00 70.00           C  
ATOM   3831  O   VAL B  25      12.289   8.312 -17.250  1.00 70.00           O  
ATOM   3832  CG1 VAL B  25       9.648  10.875 -17.109  1.00 70.00           C  
ATOM   3833  CG2 VAL B  25       7.848   9.117 -17.125  1.00 70.00           C  
ATOM   3834  N   SER B  26      12.250   9.352 -18.938  1.00 57.50           N  
ATOM   3835  CA  SER B  26      13.688   9.570 -19.078  1.00 57.50           C  
ATOM   3836  C   SER B  26      14.258  10.258 -17.844  1.00 57.50           C  
ATOM   3837  CB  SER B  26      13.992  10.406 -20.312  1.00 57.50           C  
ATOM   3838  O   SER B  26      13.617  11.133 -17.266  1.00 57.50           O  
ATOM   3839  OG  SER B  26      15.109   9.875 -21.016  1.00 57.50           O  
ATOM   3840  N   GLU B  27      15.039   9.609 -16.922  1.00 54.62           N  
ATOM   3841  CA  GLU B  27      15.820  10.086 -15.781  1.00 54.62           C  
ATOM   3842  C   GLU B  27      16.688  11.273 -16.172  1.00 54.62           C  
ATOM   3843  CB  GLU B  27      16.688   8.953 -15.219  1.00 54.62           C  
ATOM   3844  O   GLU B  27      17.406  11.227 -17.172  1.00 54.62           O  
ATOM   3845  CG  GLU B  27      15.922   7.965 -14.352  1.00 54.62           C  
ATOM   3846  CD  GLU B  27      16.797   6.871 -13.773  1.00 54.62           C  
ATOM   3847  OE1 GLU B  27      16.312   6.082 -12.930  1.00 54.62           O  
ATOM   3848  OE2 GLU B  27      17.984   6.801 -14.164  1.00 54.62           O  
ATOM   3849  N   THR B  28      16.219  12.508 -16.062  1.00 50.78           N  
ATOM   3850  CA  THR B  28      17.312  13.461 -16.094  1.00 50.78           C  
ATOM   3851  C   THR B  28      18.359  13.117 -15.031  1.00 50.78           C  
ATOM   3852  CB  THR B  28      16.812  14.898 -15.891  1.00 50.78           C  
ATOM   3853  O   THR B  28      18.000  12.867 -13.875  1.00 50.78           O  
ATOM   3854  CG2 THR B  28      16.625  15.609 -17.219  1.00 50.78           C  
ATOM   3855  OG1 THR B  28      15.570  14.867 -15.188  1.00 50.78           O  
ATOM   3856  N   ALA B  29      19.422  12.375 -15.352  1.00 44.75           N  
ATOM   3857  CA  ALA B  29      20.531  11.891 -14.539  1.00 44.75           C  
ATOM   3858  C   ALA B  29      20.859  12.867 -13.414  1.00 44.75           C  
ATOM   3859  CB  ALA B  29      21.766  11.648 -15.406  1.00 44.75           C  
ATOM   3860  O   ALA B  29      20.875  14.086 -13.633  1.00 44.75           O  
ATOM   3861  N   TYR B  30      20.375  12.656 -12.164  1.00 44.91           N  
ATOM   3862  CA  TYR B  30      21.156  13.406 -11.188  1.00 44.91           C  
ATOM   3863  C   TYR B  30      22.609  13.508 -11.617  1.00 44.91           C  
ATOM   3864  CB  TYR B  30      21.062  12.742  -9.805  1.00 44.91           C  
ATOM   3865  O   TYR B  30      23.156  12.578 -12.211  1.00 44.91           O  
ATOM   3866  CG  TYR B  30      19.828  13.125  -9.023  1.00 44.91           C  
ATOM   3867  CD1 TYR B  30      19.750  14.352  -8.367  1.00 44.91           C  
ATOM   3868  CD2 TYR B  30      18.734  12.266  -8.945  1.00 44.91           C  
ATOM   3869  CE1 TYR B  30      18.609  14.711  -7.648  1.00 44.91           C  
ATOM   3870  CE2 TYR B  30      17.594  12.609  -8.227  1.00 44.91           C  
ATOM   3871  OH  TYR B  30      16.422  14.180  -6.875  1.00 44.91           O  
ATOM   3872  CZ  TYR B  30      17.547  13.836  -7.586  1.00 44.91           C  
ATOM   3873  N   PRO B  31      23.234  14.625 -11.766  1.00 38.62           N  
ATOM   3874  CA  PRO B  31      24.656  14.570 -12.102  1.00 38.62           C  
ATOM   3875  C   PRO B  31      25.391  13.414 -11.414  1.00 38.62           C  
ATOM   3876  CB  PRO B  31      25.188  15.914 -11.609  1.00 38.62           C  
ATOM   3877  O   PRO B  31      26.203  12.727 -12.047  1.00 38.62           O  
ATOM   3878  CG  PRO B  31      24.016  16.594 -10.992  1.00 38.62           C  
ATOM   3879  CD  PRO B  31      22.844  15.648 -11.055  1.00 38.62           C  
ATOM   3880  N   GLY B  32      25.500  13.266 -10.016  1.00 34.75           N  
ATOM   3881  CA  GLY B  32      26.469  12.438  -9.305  1.00 34.75           C  
ATOM   3882  C   GLY B  32      26.000  11.008  -9.125  1.00 34.75           C  
ATOM   3883  O   GLY B  32      26.609  10.242  -8.367  1.00 34.75           O  
ATOM   3884  N   GLN B  33      24.703  10.648  -9.172  1.00 36.78           N  
ATOM   3885  CA  GLN B  33      24.516   9.250  -8.797  1.00 36.78           C  
ATOM   3886  C   GLN B  33      25.188   8.312  -9.789  1.00 36.78           C  
ATOM   3887  CB  GLN B  33      23.016   8.930  -8.711  1.00 36.78           C  
ATOM   3888  O   GLN B  33      24.891   8.336 -10.984  1.00 36.78           O  
ATOM   3889  CG  GLN B  33      22.375   9.336  -7.387  1.00 36.78           C  
ATOM   3890  CD  GLN B  33      21.062   8.641  -7.133  1.00 36.78           C  
ATOM   3891  NE2 GLN B  33      20.375   9.031  -6.062  1.00 36.78           N  
ATOM   3892  OE1 GLN B  33      20.656   7.754  -7.895  1.00 36.78           O  
ATOM   3893  N   THR B  34      26.422   8.031  -9.555  1.00 30.72           N  
ATOM   3894  CA  THR B  34      27.172   6.926 -10.133  1.00 30.72           C  
ATOM   3895  C   THR B  34      26.297   5.680 -10.266  1.00 30.72           C  
ATOM   3896  CB  THR B  34      28.422   6.602  -9.289  1.00 30.72           C  
ATOM   3897  O   THR B  34      25.766   5.191  -9.273  1.00 30.72           O  
ATOM   3898  CG2 THR B  34      29.641   6.387 -10.172  1.00 30.72           C  
ATOM   3899  OG1 THR B  34      28.672   7.688  -8.391  1.00 30.72           O  
ATOM   3900  N   GLN B  35      25.344   5.484 -11.203  1.00 30.62           N  
ATOM   3901  CA  GLN B  35      24.953   4.137 -11.617  1.00 30.62           C  
ATOM   3902  C   GLN B  35      26.000   3.109 -11.172  1.00 30.62           C  
ATOM   3903  CB  GLN B  35      24.766   4.070 -13.133  1.00 30.62           C  
ATOM   3904  O   GLN B  35      27.203   3.365 -11.242  1.00 30.62           O  
ATOM   3905  CG  GLN B  35      23.359   4.438 -13.586  1.00 30.62           C  
ATOM   3906  CD  GLN B  35      23.156   4.273 -15.078  1.00 30.62           C  
ATOM   3907  NE2 GLN B  35      21.906   4.215 -15.508  1.00 30.62           N  
ATOM   3908  OE1 GLN B  35      24.125   4.195 -15.844  1.00 30.62           O  
ATOM   3909  N   TYR B  36      25.766   2.314 -10.258  1.00 26.22           N  
ATOM   3910  CA  TYR B  36      26.719   1.236 -10.469  1.00 26.22           C  
ATOM   3911  C   TYR B  36      26.812   0.861 -11.945  1.00 26.22           C  
ATOM   3912  CB  TYR B  36      26.344   0.007  -9.641  1.00 26.22           C  
ATOM   3913  O   TYR B  36      25.797   0.566 -12.578  1.00 26.22           O  
ATOM   3914  CG  TYR B  36      27.062  -0.085  -8.320  1.00 26.22           C  
ATOM   3915  CD1 TYR B  36      28.297  -0.710  -8.219  1.00 26.22           C  
ATOM   3916  CD2 TYR B  36      26.500   0.451  -7.160  1.00 26.22           C  
ATOM   3917  CE1 TYR B  36      28.969  -0.798  -7.004  1.00 26.22           C  
ATOM   3918  CE2 TYR B  36      27.156   0.368  -5.938  1.00 26.22           C  
ATOM   3919  OH  TYR B  36      29.047  -0.342  -4.664  1.00 26.22           O  
ATOM   3920  CZ  TYR B  36      28.391  -0.257  -5.871  1.00 26.22           C  
ATOM   3921  N   GLN B  37      27.578   1.491 -12.703  1.00 26.12           N  
ATOM   3922  CA  GLN B  37      28.172   1.259 -14.016  1.00 26.12           C  
ATOM   3923  C   GLN B  37      28.047  -0.205 -14.422  1.00 26.12           C  
ATOM   3924  CB  GLN B  37      29.641   1.681 -14.016  1.00 26.12           C  
ATOM   3925  O   GLN B  37      28.672  -1.080 -13.820  1.00 26.12           O  
ATOM   3926  CG  GLN B  37      29.859   3.141 -14.391  1.00 26.12           C  
ATOM   3927  CD  GLN B  37      31.312   3.551 -14.320  1.00 26.12           C  
ATOM   3928  NE2 GLN B  37      31.625   4.734 -14.836  1.00 26.12           N  
ATOM   3929  OE1 GLN B  37      32.156   2.809 -13.797  1.00 26.12           O  
ATOM   3930  N   THR B  38      26.922  -0.955 -14.688  1.00 25.28           N  
ATOM   3931  CA  THR B  38      27.562  -1.764 -15.719  1.00 25.28           C  
ATOM   3932  C   THR B  38      28.234  -0.876 -16.766  1.00 25.28           C  
ATOM   3933  CB  THR B  38      26.531  -2.686 -16.422  1.00 25.28           C  
ATOM   3934  O   THR B  38      27.859   0.283 -16.938  1.00 25.28           O  
ATOM   3935  CG2 THR B  38      26.312  -3.955 -15.602  1.00 25.28           C  
ATOM   3936  OG1 THR B  38      25.297  -1.987 -16.562  1.00 25.28           O  
ATOM   3937  N   LEU B  39      29.250  -1.215 -17.469  1.00 24.14           N  
ATOM   3938  CA  LEU B  39      30.203  -1.120 -18.578  1.00 24.14           C  
ATOM   3939  C   LEU B  39      29.484  -0.851 -19.891  1.00 24.14           C  
ATOM   3940  CB  LEU B  39      31.031  -2.406 -18.688  1.00 24.14           C  
ATOM   3941  O   LEU B  39      30.047  -1.046 -20.969  1.00 24.14           O  
ATOM   3942  CG  LEU B  39      32.281  -2.482 -17.812  1.00 24.14           C  
ATOM   3943  CD1 LEU B  39      32.656  -3.936 -17.547  1.00 24.14           C  
ATOM   3944  CD2 LEU B  39      33.438  -1.752 -18.484  1.00 24.14           C  
ATOM   3945  N   GLN B  40      28.250  -0.702 -20.172  1.00 22.67           N  
ATOM   3946  CA  GLN B  40      28.406  -0.678 -21.625  1.00 22.67           C  
ATOM   3947  C   GLN B  40      29.297   0.484 -22.062  1.00 22.67           C  
ATOM   3948  CB  GLN B  40      27.047  -0.587 -22.312  1.00 22.67           C  
ATOM   3949  O   GLN B  40      29.406   1.486 -21.359  1.00 22.67           O  
ATOM   3950  CG  GLN B  40      26.562  -1.908 -22.891  1.00 22.67           C  
ATOM   3951  CD  GLN B  40      25.188  -1.796 -23.531  1.00 22.67           C  
ATOM   3952  NE2 GLN B  40      24.781  -2.852 -24.234  1.00 22.67           N  
ATOM   3953  OE1 GLN B  40      24.516  -0.769 -23.422  1.00 22.67           O  
ATOM   3954  N   GLN B  41      29.828   0.290 -23.328  1.00 22.11           N  
ATOM   3955  CA  GLN B  41      30.469   0.854 -24.500  1.00 22.11           C  
ATOM   3956  C   GLN B  41      29.766   2.127 -24.969  1.00 22.11           C  
ATOM   3957  CB  GLN B  41      30.516  -0.169 -25.641  1.00 22.11           C  
ATOM   3958  O   GLN B  41      28.547   2.143 -25.141  1.00 22.11           O  
ATOM   3959  CG  GLN B  41      31.641  -1.187 -25.516  1.00 22.11           C  
ATOM   3960  CD  GLN B  41      31.797  -2.045 -26.750  1.00 22.11           C  
ATOM   3961  NE2 GLN B  41      32.969  -2.682 -26.891  1.00 22.11           N  
ATOM   3962  OE1 GLN B  41      30.891  -2.135 -27.578  1.00 22.11           O  
ATOM   3963  N   THR B  42      30.250   3.270 -25.016  1.00 22.12           N  
ATOM   3964  CA  THR B  42      30.344   4.477 -25.828  1.00 22.12           C  
ATOM   3965  C   THR B  42      30.297   4.133 -27.312  1.00 22.12           C  
ATOM   3966  CB  THR B  42      31.625   5.273 -25.516  1.00 22.12           C  
ATOM   3967  O   THR B  42      31.234   3.539 -27.844  1.00 22.12           O  
ATOM   3968  CG2 THR B  42      31.453   6.102 -24.250  1.00 22.12           C  
ATOM   3969  OG1 THR B  42      32.719   4.363 -25.344  1.00 22.12           O  
ATOM   3970  N   GLN B  43      29.422   3.332 -28.234  1.00 20.45           N  
ATOM   3971  CA  GLN B  43      29.703   3.805 -29.578  1.00 20.45           C  
ATOM   3972  C   GLN B  43      29.297   5.262 -29.750  1.00 20.45           C  
ATOM   3973  CB  GLN B  43      29.000   2.932 -30.625  1.00 20.45           C  
ATOM   3974  O   GLN B  43      28.234   5.672 -29.281  1.00 20.45           O  
ATOM   3975  CG  GLN B  43      29.734   1.627 -30.922  1.00 20.45           C  
ATOM   3976  CD  GLN B  43      30.328   1.597 -32.312  1.00 20.45           C  
ATOM   3977  NE2 GLN B  43      31.312   0.737 -32.531  1.00 20.45           N  
ATOM   3978  OE1 GLN B  43      29.891   2.338 -33.219  1.00 20.45           O  
ATOM   3979  N   PRO B  44      30.156   6.332 -30.297  1.00 20.75           N  
ATOM   3980  CA  PRO B  44      30.156   7.652 -30.938  1.00 20.75           C  
ATOM   3981  C   PRO B  44      29.000   7.840 -31.922  1.00 20.75           C  
ATOM   3982  CB  PRO B  44      31.500   7.684 -31.672  1.00 20.75           C  
ATOM   3983  O   PRO B  44      28.422   6.863 -32.406  1.00 20.75           O  
ATOM   3984  CG  PRO B  44      32.062   6.297 -31.531  1.00 20.75           C  
ATOM   3985  CD  PRO B  44      31.109   5.496 -30.672  1.00 20.75           C  
ATOM   3986  N   TYR B  45      29.453   8.992 -32.688  1.00 16.58           N  
ATOM   3987  CA  TYR B  45      29.578   9.141 -34.125  1.00 16.58           C  
ATOM   3988  C   TYR B  45      30.516   8.078 -34.688  1.00 16.58           C  
ATOM   3989  CB  TYR B  45      30.094  10.539 -34.469  1.00 16.58           C  
ATOM   3990  O   TYR B  45      31.594   7.828 -34.156  1.00 16.58           O  
ATOM   3991  CG  TYR B  45      29.031  11.484 -34.938  1.00 16.58           C  
ATOM   3992  CD1 TYR B  45      28.719  11.594 -36.312  1.00 16.58           C  
ATOM   3993  CD2 TYR B  45      28.312  12.266 -34.062  1.00 16.58           C  
ATOM   3994  CE1 TYR B  45      27.719  12.469 -36.750  1.00 16.58           C  
ATOM   3995  CE2 TYR B  45      27.328  13.141 -34.469  1.00 16.58           C  
ATOM   3996  OH  TYR B  45      26.062  14.102 -36.250  1.00 16.58           O  
ATOM   3997  CZ  TYR B  45      27.031  13.234 -35.812  1.00 16.58           C  
TER    3998      TYR B  45                                                      
ENDMDL                                                                          
END                                                                             
