# Supplementary material for: Substrate recognition principles for the PP2A-B55 protein phosphatase
Source: Sci Adv. 2024 Oct 2;10(40):eadp5491. doi: 10.1126/sciadv.adp5491 (PMC11446282; doi:10.1126/sciadv.adp5491)
Supplement: Supplementary file 3 — Data S1 [file sciadv.adp5491_data_s1.zip › Dataset 1/b55_Q9BTL4-IER2_HUMAN_unrelaxed_rank_002_alphafold2_multimer_v3_model_2_seed_000.pdb]

MODEL     1                                                                     
ATOM      1  N   MET A   1     -32.375 -18.500  33.406  1.00 23.67           N  
ATOM      2  CA  MET A   1     -31.453 -17.406  33.688  1.00 23.67           C  
ATOM      3  C   MET A   1     -30.375 -17.328  32.625  1.00 23.67           C  
ATOM      4  CB  MET A   1     -30.828 -17.547  35.062  1.00 23.67           C  
ATOM      5  O   MET A   1     -29.500 -18.203  32.562  1.00 23.67           O  
ATOM      6  CG  MET A   1     -31.656 -16.969  36.188  1.00 23.67           C  
ATOM      7  SD  MET A   1     -30.656 -16.609  37.688  1.00 23.67           S  
ATOM      8  CE  MET A   1     -31.984 -16.484  38.938  1.00 23.67           C  
ATOM      9  N   ALA A   2     -30.766 -17.000  31.312  1.00 27.98           N  
ATOM     10  CA  ALA A   2     -30.188 -17.219  29.984  1.00 27.98           C  
ATOM     11  C   ALA A   2     -28.844 -16.516  29.844  1.00 27.98           C  
ATOM     12  CB  ALA A   2     -31.156 -16.734  28.906  1.00 27.98           C  
ATOM     13  O   ALA A   2     -28.641 -15.438  30.391  1.00 27.98           O  
ATOM     14  N   GLY A   3     -27.672 -17.312  29.953  1.00 28.58           N  
ATOM     15  CA  GLY A   3     -26.266 -16.953  29.922  1.00 28.58           C  
ATOM     16  C   GLY A   3     -25.953 -15.844  28.938  1.00 28.58           C  
ATOM     17  O   GLY A   3     -26.469 -15.844  27.812  1.00 28.58           O  
ATOM     18  N   ALA A   4     -25.938 -14.477  29.391  1.00 32.97           N  
ATOM     19  CA  ALA A   4     -25.438 -13.195  28.891  1.00 32.97           C  
ATOM     20  C   ALA A   4     -24.094 -13.359  28.203  1.00 32.97           C  
ATOM     21  CB  ALA A   4     -25.312 -12.195  30.047  1.00 32.97           C  
ATOM     22  O   ALA A   4     -23.031 -13.211  28.828  1.00 32.97           O  
ATOM     23  N   GLY A   5     -23.562 -14.500  27.797  1.00 34.53           N  
ATOM     24  CA  GLY A   5     -22.312 -14.648  27.062  1.00 34.53           C  
ATOM     25  C   GLY A   5     -22.156 -13.641  25.938  1.00 34.53           C  
ATOM     26  O   GLY A   5     -22.594 -13.883  24.812  1.00 34.53           O  
ATOM     27  N   GLY A   6     -22.516 -12.266  26.094  1.00 38.06           N  
ATOM     28  CA  GLY A   6     -22.422 -11.062  25.297  1.00 38.06           C  
ATOM     29  C   GLY A   6     -21.094 -10.938  24.562  1.00 38.06           C  
ATOM     30  O   GLY A   6     -20.094 -10.531  25.141  1.00 38.06           O  
ATOM     31  N   GLY A   7     -20.500 -11.836  23.906  1.00 42.28           N  
ATOM     32  CA  GLY A   7     -19.297 -11.711  23.109  1.00 42.28           C  
ATOM     33  C   GLY A   7     -19.125 -10.336  22.484  1.00 42.28           C  
ATOM     34  O   GLY A   7     -20.109  -9.672  22.156  1.00 42.28           O  
ATOM     35  N   ASN A   8     -18.250  -9.305  23.031  1.00 52.19           N  
ATOM     36  CA  ASN A   8     -17.719  -8.000  22.672  1.00 52.19           C  
ATOM     37  C   ASN A   8     -17.672  -7.816  21.156  1.00 52.19           C  
ATOM     38  CB  ASN A   8     -16.328  -7.797  23.266  1.00 52.19           C  
ATOM     39  O   ASN A   8     -16.594  -7.883  20.547  1.00 52.19           O  
ATOM     40  CG  ASN A   8     -16.297  -6.691  24.312  1.00 52.19           C  
ATOM     41  ND2 ASN A   8     -15.117  -6.449  24.875  1.00 52.19           N  
ATOM     42  OD1 ASN A   8     -17.312  -6.066  24.609  1.00 52.19           O  
ATOM     43  N   ASP A   9     -18.672  -8.203  20.406  1.00 68.75           N  
ATOM     44  CA  ASP A   9     -18.766  -7.969  18.969  1.00 68.75           C  
ATOM     45  C   ASP A   9     -18.953  -6.480  18.672  1.00 68.75           C  
ATOM     46  CB  ASP A   9     -19.906  -8.781  18.359  1.00 68.75           C  
ATOM     47  O   ASP A   9     -19.938  -5.879  19.109  1.00 68.75           O  
ATOM     48  CG  ASP A   9     -19.500 -10.211  18.031  1.00 68.75           C  
ATOM     49  OD1 ASP A   9     -18.297 -10.508  17.969  1.00 68.75           O  
ATOM     50  OD2 ASP A   9     -20.406 -11.047  17.828  1.00 68.75           O  
ATOM     51  N   ILE A  10     -17.922  -5.707  18.281  1.00 81.75           N  
ATOM     52  CA  ILE A  10     -17.984  -4.312  17.859  1.00 81.75           C  
ATOM     53  C   ILE A  10     -18.984  -4.152  16.719  1.00 81.75           C  
ATOM     54  CB  ILE A  10     -16.594  -3.803  17.422  1.00 81.75           C  
ATOM     55  O   ILE A  10     -18.922  -4.867  15.719  1.00 81.75           O  
ATOM     56  CG1 ILE A  10     -15.594  -3.896  18.578  1.00 81.75           C  
ATOM     57  CG2 ILE A  10     -16.688  -2.369  16.891  1.00 81.75           C  
ATOM     58  CD1 ILE A  10     -14.148  -3.617  18.172  1.00 81.75           C  
ATOM     59  N   GLN A  11     -20.047  -3.377  17.078  1.00 88.69           N  
ATOM     60  CA  GLN A  11     -20.969  -3.000  16.031  1.00 88.69           C  
ATOM     61  C   GLN A  11     -20.547  -1.702  15.352  1.00 88.69           C  
ATOM     62  CB  GLN A  11     -22.391  -2.859  16.578  1.00 88.69           C  
ATOM     63  O   GLN A  11     -20.453  -0.660  16.000  1.00 88.69           O  
ATOM     64  CG  GLN A  11     -23.000  -4.172  17.062  1.00 88.69           C  
ATOM     65  CD  GLN A  11     -24.438  -4.016  17.531  1.00 88.69           C  
ATOM     66  NE2 GLN A  11     -25.062  -5.133  17.875  1.00 88.69           N  
ATOM     67  OE1 GLN A  11     -24.953  -2.902  17.609  1.00 88.69           O  
ATOM     68  N   TRP A  12     -20.359  -1.795  14.062  1.00 92.12           N  
ATOM     69  CA  TRP A  12     -19.859  -0.652  13.312  1.00 92.12           C  
ATOM     70  C   TRP A  12     -21.000   0.176  12.742  1.00 92.12           C  
ATOM     71  CB  TRP A  12     -18.938  -1.118  12.180  1.00 92.12           C  
ATOM     72  O   TRP A  12     -21.984  -0.375  12.227  1.00 92.12           O  
ATOM     73  CG  TRP A  12     -17.609  -1.653  12.656  1.00 92.12           C  
ATOM     74  CD1 TRP A  12     -17.281  -2.965  12.852  1.00 92.12           C  
ATOM     75  CD2 TRP A  12     -16.453  -0.887  13.000  1.00 92.12           C  
ATOM     76  CE2 TRP A  12     -15.453  -1.800  13.391  1.00 92.12           C  
ATOM     77  CE3 TRP A  12     -16.172   0.484  13.008  1.00 92.12           C  
ATOM     78  NE1 TRP A  12     -15.977  -3.059  13.289  1.00 92.12           N  
ATOM     79  CH2 TRP A  12     -13.922  -0.037  13.797  1.00 92.12           C  
ATOM     80  CZ2 TRP A  12     -14.180  -1.385  13.789  1.00 92.12           C  
ATOM     81  CZ3 TRP A  12     -14.898   0.896  13.406  1.00 92.12           C  
ATOM     82  N   CYS A  13     -20.828   1.544  12.844  1.00 91.06           N  
ATOM     83  CA  CYS A  13     -21.812   2.480  12.320  1.00 91.06           C  
ATOM     84  C   CYS A  13     -21.172   3.471  11.359  1.00 91.06           C  
ATOM     85  CB  CYS A  13     -22.484   3.232  13.469  1.00 91.06           C  
ATOM     86  O   CYS A  13     -20.016   3.844  11.523  1.00 91.06           O  
ATOM     87  SG  CYS A  13     -23.344   2.158  14.641  1.00 91.06           S  
ATOM     88  N   PHE A  14     -22.000   3.896  10.438  1.00 91.12           N  
ATOM     89  CA  PHE A  14     -21.578   4.926   9.500  1.00 91.12           C  
ATOM     90  C   PHE A  14     -21.406   6.266  10.211  1.00 91.12           C  
ATOM     91  CB  PHE A  14     -22.578   5.062   8.352  1.00 91.12           C  
ATOM     92  O   PHE A  14     -22.266   6.668  11.000  1.00 91.12           O  
ATOM     93  CG  PHE A  14     -22.281   6.191   7.410  1.00 91.12           C  
ATOM     94  CD1 PHE A  14     -22.953   7.402   7.512  1.00 91.12           C  
ATOM     95  CD2 PHE A  14     -21.312   6.047   6.418  1.00 91.12           C  
ATOM     96  CE1 PHE A  14     -22.672   8.453   6.641  1.00 91.12           C  
ATOM     97  CE2 PHE A  14     -21.031   7.094   5.543  1.00 91.12           C  
ATOM     98  CZ  PHE A  14     -21.703   8.297   5.656  1.00 91.12           C  
ATOM     99  N   SER A  15     -20.281   6.891   9.914  1.00 89.38           N  
ATOM    100  CA  SER A  15     -20.062   8.211  10.492  1.00 89.38           C  
ATOM    101  C   SER A  15     -20.141   9.305   9.430  1.00 89.38           C  
ATOM    102  CB  SER A  15     -18.688   8.266  11.188  1.00 89.38           C  
ATOM    103  O   SER A  15     -21.000  10.172   9.500  1.00 89.38           O  
ATOM    104  OG  SER A  15     -18.469   9.547  11.766  1.00 89.38           O  
ATOM    105  N   GLN A  16     -19.266   9.195   8.438  1.00 91.19           N  
ATOM    106  CA  GLN A  16     -19.188  10.250   7.434  1.00 91.19           C  
ATOM    107  C   GLN A  16     -18.594   9.719   6.129  1.00 91.19           C  
ATOM    108  CB  GLN A  16     -18.344  11.422   7.949  1.00 91.19           C  
ATOM    109  O   GLN A  16     -17.906   8.711   6.121  1.00 91.19           O  
ATOM    110  CG  GLN A  16     -18.453  12.680   7.105  1.00 91.19           C  
ATOM    111  CD  GLN A  16     -17.625  13.828   7.645  1.00 91.19           C  
ATOM    112  NE2 GLN A  16     -17.875  15.031   7.133  1.00 91.19           N  
ATOM    113  OE1 GLN A  16     -16.766  13.641   8.516  1.00 91.19           O  
ATOM    114  N   VAL A  17     -18.969  10.430   5.078  1.00 92.12           N  
ATOM    115  CA  VAL A  17     -18.375  10.164   3.777  1.00 92.12           C  
ATOM    116  C   VAL A  17     -17.891  11.477   3.154  1.00 92.12           C  
ATOM    117  CB  VAL A  17     -19.359   9.453   2.828  1.00 92.12           C  
ATOM    118  O   VAL A  17     -18.609  12.477   3.178  1.00 92.12           O  
ATOM    119  CG1 VAL A  17     -20.609  10.305   2.602  1.00 92.12           C  
ATOM    120  CG2 VAL A  17     -18.688   9.125   1.498  1.00 92.12           C  
ATOM    121  N   LYS A  18     -16.656  11.414   2.744  1.00 91.75           N  
ATOM    122  CA  LYS A  18     -16.062  12.562   2.064  1.00 91.75           C  
ATOM    123  C   LYS A  18     -15.805  12.258   0.592  1.00 91.75           C  
ATOM    124  CB  LYS A  18     -14.758  12.977   2.752  1.00 91.75           C  
ATOM    125  O   LYS A  18     -15.336  11.172   0.252  1.00 91.75           O  
ATOM    126  CG  LYS A  18     -14.906  13.250   4.242  1.00 91.75           C  
ATOM    127  CD  LYS A  18     -15.648  14.555   4.500  1.00 91.75           C  
ATOM    128  CE  LYS A  18     -15.688  14.891   5.988  1.00 91.75           C  
ATOM    129  NZ  LYS A  18     -16.391  16.188   6.242  1.00 91.75           N  
ATOM    130  N   GLY A  19     -16.109  13.195  -0.281  1.00 86.75           N  
ATOM    131  CA  GLY A  19     -15.906  13.039  -1.713  1.00 86.75           C  
ATOM    132  C   GLY A  19     -17.156  13.352  -2.523  1.00 86.75           C  
ATOM    133  O   GLY A  19     -18.234  13.570  -1.961  1.00 86.75           O  
ATOM    134  N   ALA A  20     -16.984  13.398  -3.846  1.00 79.69           N  
ATOM    135  CA  ALA A  20     -18.062  13.789  -4.750  1.00 79.69           C  
ATOM    136  C   ALA A  20     -19.062  12.648  -4.930  1.00 79.69           C  
ATOM    137  CB  ALA A  20     -17.500  14.203  -6.105  1.00 79.69           C  
ATOM    138  O   ALA A  20     -18.719  11.477  -4.816  1.00 79.69           O  
ATOM    139  N   VAL A  21     -20.266  13.000  -5.070  1.00 73.19           N  
ATOM    140  CA  VAL A  21     -21.344  12.031  -5.238  1.00 73.19           C  
ATOM    141  C   VAL A  21     -21.406  11.586  -6.699  1.00 73.19           C  
ATOM    142  CB  VAL A  21     -22.703  12.602  -4.789  1.00 73.19           C  
ATOM    143  O   VAL A  21     -21.859  10.477  -6.996  1.00 73.19           O  
ATOM    144  CG1 VAL A  21     -23.812  11.570  -4.973  1.00 73.19           C  
ATOM    145  CG2 VAL A  21     -22.625  13.062  -3.334  1.00 73.19           C  
ATOM    146  N   ASP A  22     -20.672  12.305  -7.559  1.00 66.12           N  
ATOM    147  CA  ASP A  22     -20.844  12.039  -8.984  1.00 66.12           C  
ATOM    148  C   ASP A  22     -20.156  10.734  -9.383  1.00 66.12           C  
ATOM    149  CB  ASP A  22     -20.281  13.203  -9.812  1.00 66.12           C  
ATOM    150  O   ASP A  22     -19.109  10.383  -8.828  1.00 66.12           O  
ATOM    151  CG  ASP A  22     -21.203  13.633 -10.930  1.00 66.12           C  
ATOM    152  OD1 ASP A  22     -22.141  12.875 -11.281  1.00 66.12           O  
ATOM    153  OD2 ASP A  22     -21.000  14.742 -11.477  1.00 66.12           O  
ATOM    154  N   ASP A  23     -20.906   9.953 -10.141  1.00 63.78           N  
ATOM    155  CA  ASP A  23     -20.422   8.672 -10.641  1.00 63.78           C  
ATOM    156  C   ASP A  23     -19.281   8.875 -11.648  1.00 63.78           C  
ATOM    157  CB  ASP A  23     -21.562   7.875 -11.289  1.00 63.78           C  
ATOM    158  O   ASP A  23     -18.438   7.996 -11.820  1.00 63.78           O  
ATOM    159  CG  ASP A  23     -22.453   7.188 -10.273  1.00 63.78           C  
ATOM    160  OD1 ASP A  23     -22.016   6.992  -9.117  1.00 63.78           O  
ATOM    161  OD2 ASP A  23     -23.594   6.840 -10.625  1.00 63.78           O  
ATOM    162  N   ASP A  24     -19.234  10.016 -12.312  1.00 76.06           N  
ATOM    163  CA  ASP A  24     -18.156  10.227 -13.273  1.00 76.06           C  
ATOM    164  C   ASP A  24     -16.891  10.727 -12.578  1.00 76.06           C  
ATOM    165  CB  ASP A  24     -18.594  11.219 -14.359  1.00 76.06           C  
ATOM    166  O   ASP A  24     -16.656  11.930 -12.500  1.00 76.06           O  
ATOM    167  CG  ASP A  24     -19.422  10.578 -15.453  1.00 76.06           C  
ATOM    168  OD1 ASP A  24     -19.359   9.336 -15.617  1.00 76.06           O  
ATOM    169  OD2 ASP A  24     -20.156  11.312 -16.156  1.00 76.06           O  
ATOM    170  N   VAL A  25     -16.188   9.781 -12.055  1.00 82.31           N  
ATOM    171  CA  VAL A  25     -15.000  10.102 -11.266  1.00 82.31           C  
ATOM    172  C   VAL A  25     -13.781  10.195 -12.180  1.00 82.31           C  
ATOM    173  CB  VAL A  25     -14.758   9.062 -10.156  1.00 82.31           C  
ATOM    174  O   VAL A  25     -13.523   9.289 -12.969  1.00 82.31           O  
ATOM    175  CG1 VAL A  25     -13.516   9.422  -9.336  1.00 82.31           C  
ATOM    176  CG2 VAL A  25     -15.984   8.945  -9.250  1.00 82.31           C  
ATOM    177  N   ALA A  26     -13.148  11.414 -12.062  1.00 89.81           N  
ATOM    178  CA  ALA A  26     -11.883  11.562 -12.773  1.00 89.81           C  
ATOM    179  C   ALA A  26     -10.797  10.680 -12.156  1.00 89.81           C  
ATOM    180  CB  ALA A  26     -11.438  13.023 -12.781  1.00 89.81           C  
ATOM    181  O   ALA A  26     -10.734  10.531 -10.930  1.00 89.81           O  
ATOM    182  N   GLU A  27      -9.961  10.141 -12.992  1.00 91.44           N  
ATOM    183  CA  GLU A  27      -8.867   9.289 -12.539  1.00 91.44           C  
ATOM    184  C   GLU A  27      -7.992  10.008 -11.516  1.00 91.44           C  
ATOM    185  CB  GLU A  27      -8.023   8.820 -13.727  1.00 91.44           C  
ATOM    186  O   GLU A  27      -7.500   9.398 -10.570  1.00 91.44           O  
ATOM    187  CG  GLU A  27      -6.961   7.797 -13.359  1.00 91.44           C  
ATOM    188  CD  GLU A  27      -6.262   7.195 -14.570  1.00 91.44           C  
ATOM    189  OE1 GLU A  27      -5.379   6.328 -14.391  1.00 91.44           O  
ATOM    190  OE2 GLU A  27      -6.602   7.594 -15.703  1.00 91.44           O  
ATOM    191  N   ALA A  28      -7.906  11.266 -11.648  1.00 93.88           N  
ATOM    192  CA  ALA A  28      -7.047  12.055 -10.773  1.00 93.88           C  
ATOM    193  C   ALA A  28      -7.617  12.117  -9.359  1.00 93.88           C  
ATOM    194  CB  ALA A  28      -6.871  13.469 -11.328  1.00 93.88           C  
ATOM    195  O   ALA A  28      -6.879  12.320  -8.391  1.00 93.88           O  
ATOM    196  N   ASP A  29      -8.859  11.844  -9.250  1.00 94.62           N  
ATOM    197  CA  ASP A  29      -9.516  12.016  -7.957  1.00 94.62           C  
ATOM    198  C   ASP A  29      -9.562  10.703  -7.188  1.00 94.62           C  
ATOM    199  CB  ASP A  29     -10.922  12.578  -8.141  1.00 94.62           C  
ATOM    200  O   ASP A  29     -10.039  10.656  -6.047  1.00 94.62           O  
ATOM    201  CG  ASP A  29     -10.930  14.008  -8.664  1.00 94.62           C  
ATOM    202  OD1 ASP A  29      -9.992  14.773  -8.367  1.00 94.62           O  
ATOM    203  OD2 ASP A  29     -11.891  14.367  -9.375  1.00 94.62           O  
ATOM    204  N   ILE A  30      -9.031   9.695  -7.730  1.00 96.00           N  
ATOM    205  CA  ILE A  30      -9.023   8.406  -7.051  1.00 96.00           C  
ATOM    206  C   ILE A  30      -8.023   8.430  -5.898  1.00 96.00           C  
ATOM    207  CB  ILE A  30      -8.695   7.254  -8.031  1.00 96.00           C  
ATOM    208  O   ILE A  30      -6.855   8.766  -6.094  1.00 96.00           O  
ATOM    209  CG1 ILE A  30      -9.773   7.133  -9.109  1.00 96.00           C  
ATOM    210  CG2 ILE A  30      -8.523   5.934  -7.273  1.00 96.00           C  
ATOM    211  CD1 ILE A  30      -9.477   6.094 -10.180  1.00 96.00           C  
ATOM    212  N   ILE A  31      -8.500   8.062  -4.707  1.00 97.56           N  
ATOM    213  CA  ILE A  31      -7.652   8.047  -3.521  1.00 97.56           C  
ATOM    214  C   ILE A  31      -6.648   6.898  -3.621  1.00 97.56           C  
ATOM    215  CB  ILE A  31      -8.484   7.914  -2.229  1.00 97.56           C  
ATOM    216  O   ILE A  31      -7.031   5.750  -3.863  1.00 97.56           O  
ATOM    217  CG1 ILE A  31      -9.406   9.133  -2.064  1.00 97.56           C  
ATOM    218  CG2 ILE A  31      -7.574   7.750  -1.010  1.00 97.56           C  
ATOM    219  CD1 ILE A  31     -10.406   9.000  -0.921  1.00 97.56           C  
ATOM    220  N   SER A  32      -5.387   7.270  -3.408  1.00 98.00           N  
ATOM    221  CA  SER A  32      -4.344   6.270  -3.615  1.00 98.00           C  
ATOM    222  C   SER A  32      -3.650   5.914  -2.303  1.00 98.00           C  
ATOM    223  CB  SER A  32      -3.311   6.773  -4.625  1.00 98.00           C  
ATOM    224  O   SER A  32      -2.826   5.000  -2.260  1.00 98.00           O  
ATOM    225  OG  SER A  32      -2.768   8.016  -4.215  1.00 98.00           O  
ATOM    226  N   THR A  33      -3.959   6.590  -1.220  1.00 98.38           N  
ATOM    227  CA  THR A  33      -3.398   6.254   0.085  1.00 98.38           C  
ATOM    228  C   THR A  33      -4.176   6.941   1.202  1.00 98.38           C  
ATOM    229  CB  THR A  33      -1.912   6.648   0.172  1.00 98.38           C  
ATOM    230  O   THR A  33      -4.762   8.008   0.993  1.00 98.38           O  
ATOM    231  CG2 THR A  33      -1.735   8.156   0.039  1.00 98.38           C  
ATOM    232  OG1 THR A  33      -1.385   6.227   1.436  1.00 98.38           O  
ATOM    233  N   VAL A  34      -4.230   6.367   2.395  1.00 98.50           N  
ATOM    234  CA  VAL A  34      -4.898   6.879   3.586  1.00 98.50           C  
ATOM    235  C   VAL A  34      -4.066   6.555   4.824  1.00 98.50           C  
ATOM    236  CB  VAL A  34      -6.320   6.297   3.732  1.00 98.50           C  
ATOM    237  O   VAL A  34      -3.611   5.422   4.996  1.00 98.50           O  
ATOM    238  CG1 VAL A  34      -7.031   6.898   4.945  1.00 98.50           C  
ATOM    239  CG2 VAL A  34      -7.129   6.535   2.461  1.00 98.50           C  
ATOM    240  N   GLU A  35      -3.926   7.605   5.703  1.00 98.00           N  
ATOM    241  CA  GLU A  35      -3.086   7.379   6.875  1.00 98.00           C  
ATOM    242  C   GLU A  35      -3.500   8.281   8.031  1.00 98.00           C  
ATOM    243  CB  GLU A  35      -1.611   7.602   6.531  1.00 98.00           C  
ATOM    244  O   GLU A  35      -3.598   9.500   7.875  1.00 98.00           O  
ATOM    245  CG  GLU A  35      -0.656   7.258   7.664  1.00 98.00           C  
ATOM    246  CD  GLU A  35      -0.387   5.766   7.789  1.00 98.00           C  
ATOM    247  OE1 GLU A  35       0.323   5.355   8.734  1.00 98.00           O  
ATOM    248  OE2 GLU A  35      -0.891   5.004   6.934  1.00 98.00           O  
ATOM    249  N   PHE A  36      -3.701   7.680   9.242  1.00 98.00           N  
ATOM    250  CA  PHE A  36      -3.877   8.469  10.461  1.00 98.00           C  
ATOM    251  C   PHE A  36      -2.529   8.898  11.031  1.00 98.00           C  
ATOM    252  CB  PHE A  36      -4.664   7.676  11.508  1.00 98.00           C  
ATOM    253  O   PHE A  36      -1.536   8.180  10.891  1.00 98.00           O  
ATOM    254  CG  PHE A  36      -6.141   7.602  11.234  1.00 98.00           C  
ATOM    255  CD1 PHE A  36      -6.969   8.680  11.508  1.00 98.00           C  
ATOM    256  CD2 PHE A  36      -6.699   6.449  10.695  1.00 98.00           C  
ATOM    257  CE1 PHE A  36      -8.336   8.617  11.250  1.00 98.00           C  
ATOM    258  CE2 PHE A  36      -8.070   6.375  10.438  1.00 98.00           C  
ATOM    259  CZ  PHE A  36      -8.883   7.457  10.719  1.00 98.00           C  
ATOM    260  N   ASN A  37      -2.559  10.062  11.664  1.00 97.19           N  
ATOM    261  CA  ASN A  37      -1.352  10.383  12.414  1.00 97.19           C  
ATOM    262  C   ASN A  37      -1.298   9.625  13.742  1.00 97.19           C  
ATOM    263  CB  ASN A  37      -1.259  11.891  12.664  1.00 97.19           C  
ATOM    264  O   ASN A  37      -2.189   8.828  14.039  1.00 97.19           O  
ATOM    265  CG  ASN A  37      -2.248  12.375  13.703  1.00 97.19           C  
ATOM    266  ND2 ASN A  37      -1.969  13.523  14.305  1.00 97.19           N  
ATOM    267  OD1 ASN A  37      -3.256  11.711  13.977  1.00 97.19           O  
ATOM    268  N   HIS A  38      -0.293   9.812  14.516  1.00 94.31           N  
ATOM    269  CA  HIS A  38      -0.018   8.992  15.695  1.00 94.31           C  
ATOM    270  C   HIS A  38      -1.121   9.141  16.734  1.00 94.31           C  
ATOM    271  CB  HIS A  38       1.334   9.367  16.297  1.00 94.31           C  
ATOM    272  O   HIS A  38      -1.439   8.180  17.453  1.00 94.31           O  
ATOM    273  CG  HIS A  38       2.494   9.109  15.398  1.00 94.31           C  
ATOM    274  CD2 HIS A  38       3.359   8.062  15.336  1.00 94.31           C  
ATOM    275  ND1 HIS A  38       2.877   9.984  14.406  1.00 94.31           N  
ATOM    276  CE1 HIS A  38       3.928   9.484  13.773  1.00 94.31           C  
ATOM    277  NE2 HIS A  38       4.242   8.328  14.320  1.00 94.31           N  
ATOM    278  N   SER A  39      -1.701  10.289  16.844  1.00 93.94           N  
ATOM    279  CA  SER A  39      -2.744  10.523  17.828  1.00 93.94           C  
ATOM    280  C   SER A  39      -4.117  10.133  17.297  1.00 93.94           C  
ATOM    281  CB  SER A  39      -2.758  11.992  18.266  1.00 93.94           C  
ATOM    282  O   SER A  39      -5.059   9.938  18.062  1.00 93.94           O  
ATOM    283  OG  SER A  39      -3.137  12.828  17.188  1.00 93.94           O  
ATOM    284  N   GLY A  40      -4.203  10.086  15.984  1.00 95.94           N  
ATOM    285  CA  GLY A  40      -5.484   9.828  15.352  1.00 95.94           C  
ATOM    286  C   GLY A  40      -6.312  11.078  15.141  1.00 95.94           C  
ATOM    287  O   GLY A  40      -7.391  11.023  14.547  1.00 95.94           O  
ATOM    288  N   GLU A  41      -5.824  12.180  15.531  1.00 94.94           N  
ATOM    289  CA  GLU A  41      -6.551  13.438  15.398  1.00 94.94           C  
ATOM    290  C   GLU A  41      -6.551  13.922  13.953  1.00 94.94           C  
ATOM    291  CB  GLU A  41      -5.949  14.508  16.312  1.00 94.94           C  
ATOM    292  O   GLU A  41      -7.457  14.648  13.531  1.00 94.94           O  
ATOM    293  CG  GLU A  41      -6.164  14.242  17.797  1.00 94.94           C  
ATOM    294  CD  GLU A  41      -5.516  15.281  18.688  1.00 94.94           C  
ATOM    295  OE1 GLU A  41      -5.637  15.172  19.938  1.00 94.94           O  
ATOM    296  OE2 GLU A  41      -4.883  16.219  18.156  1.00 94.94           O  
ATOM    297  N   LEU A  42      -5.523  13.578  13.242  1.00 97.12           N  
ATOM    298  CA  LEU A  42      -5.426  13.969  11.844  1.00 97.12           C  
ATOM    299  C   LEU A  42      -5.445  12.742  10.938  1.00 97.12           C  
ATOM    300  CB  LEU A  42      -4.148  14.781  11.602  1.00 97.12           C  
ATOM    301  O   LEU A  42      -4.879  11.703  11.281  1.00 97.12           O  
ATOM    302  CG  LEU A  42      -4.016  16.094  12.375  1.00 97.12           C  
ATOM    303  CD1 LEU A  42      -2.641  16.703  12.141  1.00 97.12           C  
ATOM    304  CD2 LEU A  42      -5.121  17.062  11.969  1.00 97.12           C  
ATOM    305  N   LEU A  43      -6.094  12.867   9.836  1.00 98.00           N  
ATOM    306  CA  LEU A  43      -6.199  11.859   8.781  1.00 98.00           C  
ATOM    307  C   LEU A  43      -5.816  12.453   7.430  1.00 98.00           C  
ATOM    308  CB  LEU A  43      -7.617  11.289   8.727  1.00 98.00           C  
ATOM    309  O   LEU A  43      -6.410  13.438   6.988  1.00 98.00           O  
ATOM    310  CG  LEU A  43      -7.906  10.305   7.590  1.00 98.00           C  
ATOM    311  CD1 LEU A  43      -7.086   9.031   7.777  1.00 98.00           C  
ATOM    312  CD2 LEU A  43      -9.398   9.984   7.527  1.00 98.00           C  
ATOM    313  N   ALA A  44      -4.789  11.828   6.797  1.00 98.69           N  
ATOM    314  CA  ALA A  44      -4.340  12.336   5.500  1.00 98.69           C  
ATOM    315  C   ALA A  44      -4.691  11.359   4.379  1.00 98.69           C  
ATOM    316  CB  ALA A  44      -2.834  12.594   5.523  1.00 98.69           C  
ATOM    317  O   ALA A  44      -4.586  10.141   4.551  1.00 98.69           O  
ATOM    318  N   THR A  45      -5.098  11.883   3.260  1.00 98.56           N  
ATOM    319  CA  THR A  45      -5.312  11.102   2.045  1.00 98.56           C  
ATOM    320  C   THR A  45      -4.516  11.688   0.881  1.00 98.56           C  
ATOM    321  CB  THR A  45      -6.805  11.047   1.672  1.00 98.56           C  
ATOM    322  O   THR A  45      -4.293  12.898   0.820  1.00 98.56           O  
ATOM    323  CG2 THR A  45      -7.637  10.469   2.814  1.00 98.56           C  
ATOM    324  OG1 THR A  45      -7.266  12.367   1.379  1.00 98.56           O  
ATOM    325  N   GLY A  46      -3.990  10.797   0.062  1.00 98.62           N  
ATOM    326  CA  GLY A  46      -3.416  11.148  -1.228  1.00 98.62           C  
ATOM    327  C   GLY A  46      -4.191  10.578  -2.400  1.00 98.62           C  
ATOM    328  O   GLY A  46      -4.836   9.539  -2.275  1.00 98.62           O  
ATOM    329  N   ASP A  47      -4.109  11.305  -3.500  1.00 98.00           N  
ATOM    330  CA  ASP A  47      -4.844  10.820  -4.664  1.00 98.00           C  
ATOM    331  C   ASP A  47      -3.936  10.719  -5.887  1.00 98.00           C  
ATOM    332  CB  ASP A  47      -6.035  11.727  -4.965  1.00 98.00           C  
ATOM    333  O   ASP A  47      -2.736  10.984  -5.797  1.00 98.00           O  
ATOM    334  CG  ASP A  47      -5.625  13.156  -5.285  1.00 98.00           C  
ATOM    335  OD1 ASP A  47      -4.496  13.367  -5.773  1.00 98.00           O  
ATOM    336  OD2 ASP A  47      -6.438  14.070  -5.043  1.00 98.00           O  
ATOM    337  N   LYS A  48      -4.480  10.242  -7.000  1.00 96.94           N  
ATOM    338  CA  LYS A  48      -3.721  10.000  -8.219  1.00 96.94           C  
ATOM    339  C   LYS A  48      -3.359  11.312  -8.914  1.00 96.94           C  
ATOM    340  CB  LYS A  48      -4.508   9.109  -9.180  1.00 96.94           C  
ATOM    341  O   LYS A  48      -2.498  11.344  -9.789  1.00 96.94           O  
ATOM    342  CG  LYS A  48      -4.609   7.656  -8.727  1.00 96.94           C  
ATOM    343  CD  LYS A  48      -5.133   6.762  -9.844  1.00 96.94           C  
ATOM    344  CE  LYS A  48      -5.148   5.297  -9.430  1.00 96.94           C  
ATOM    345  NZ  LYS A  48      -5.633   4.410 -10.531  1.00 96.94           N  
ATOM    346  N   GLY A  49      -3.988  12.383  -8.469  1.00 97.19           N  
ATOM    347  CA  GLY A  49      -3.668  13.688  -9.016  1.00 97.19           C  
ATOM    348  C   GLY A  49      -2.568  14.398  -8.250  1.00 97.19           C  
ATOM    349  O   GLY A  49      -2.238  15.547  -8.555  1.00 97.19           O  
ATOM    350  N   GLY A  50      -2.090  13.773  -7.262  1.00 98.31           N  
ATOM    351  CA  GLY A  50      -0.964  14.320  -6.520  1.00 98.31           C  
ATOM    352  C   GLY A  50      -1.385  15.234  -5.383  1.00 98.31           C  
ATOM    353  O   GLY A  50      -0.552  15.930  -4.801  1.00 98.31           O  
ATOM    354  N   ARG A  51      -2.637  15.242  -5.055  1.00 97.88           N  
ATOM    355  CA  ARG A  51      -3.152  16.094  -3.986  1.00 97.88           C  
ATOM    356  C   ARG A  51      -3.180  15.344  -2.656  1.00 97.88           C  
ATOM    357  CB  ARG A  51      -4.555  16.594  -4.332  1.00 97.88           C  
ATOM    358  O   ARG A  51      -3.447  14.141  -2.619  1.00 97.88           O  
ATOM    359  CG  ARG A  51      -4.605  17.469  -5.574  1.00 97.88           C  
ATOM    360  CD  ARG A  51      -6.035  17.844  -5.945  1.00 97.88           C  
ATOM    361  NE  ARG A  51      -6.805  16.672  -6.355  1.00 97.88           N  
ATOM    362  NH1 ARG A  51      -8.828  17.781  -6.488  1.00 97.88           N  
ATOM    363  NH2 ARG A  51      -8.711  15.547  -6.969  1.00 97.88           N  
ATOM    364  CZ  ARG A  51      -8.109  16.672  -6.602  1.00 97.88           C  
ATOM    365  N   VAL A  52      -2.873  16.094  -1.639  1.00 98.56           N  
ATOM    366  CA  VAL A  52      -3.012  15.578  -0.277  1.00 98.56           C  
ATOM    367  C   VAL A  52      -4.098  16.359   0.458  1.00 98.56           C  
ATOM    368  CB  VAL A  52      -1.678  15.664   0.497  1.00 98.56           C  
ATOM    369  O   VAL A  52      -4.105  17.594   0.434  1.00 98.56           O  
ATOM    370  CG1 VAL A  52      -1.880  15.281   1.963  1.00 98.56           C  
ATOM    371  CG2 VAL A  52      -0.629  14.758  -0.151  1.00 98.56           C  
ATOM    372  N   VAL A  53      -4.969  15.672   1.027  1.00 98.19           N  
ATOM    373  CA  VAL A  53      -6.004  16.281   1.854  1.00 98.19           C  
ATOM    374  C   VAL A  53      -5.875  15.789   3.293  1.00 98.19           C  
ATOM    375  CB  VAL A  53      -7.418  15.977   1.309  1.00 98.19           C  
ATOM    376  O   VAL A  53      -5.828  14.586   3.539  1.00 98.19           O  
ATOM    377  CG1 VAL A  53      -8.477  16.719   2.119  1.00 98.19           C  
ATOM    378  CG2 VAL A  53      -7.512  16.359  -0.169  1.00 98.19           C  
ATOM    379  N   ILE A  54      -5.832  16.719   4.199  1.00 98.12           N  
ATOM    380  CA  ILE A  54      -5.738  16.406   5.617  1.00 98.12           C  
ATOM    381  C   ILE A  54      -7.059  16.719   6.312  1.00 98.12           C  
ATOM    382  CB  ILE A  54      -4.578  17.156   6.297  1.00 98.12           C  
ATOM    383  O   ILE A  54      -7.605  17.812   6.145  1.00 98.12           O  
ATOM    384  CG1 ILE A  54      -3.250  16.844   5.602  1.00 98.12           C  
ATOM    385  CG2 ILE A  54      -4.512  16.828   7.789  1.00 98.12           C  
ATOM    386  CD1 ILE A  54      -2.074  17.672   6.105  1.00 98.12           C  
ATOM    387  N   PHE A  55      -7.508  15.773   7.086  1.00 97.31           N  
ATOM    388  CA  PHE A  55      -8.719  15.938   7.875  1.00 97.31           C  
ATOM    389  C   PHE A  55      -8.398  15.977   9.367  1.00 97.31           C  
ATOM    390  CB  PHE A  55      -9.711  14.805   7.582  1.00 97.31           C  
ATOM    391  O   PHE A  55      -7.512  15.258   9.828  1.00 97.31           O  
ATOM    392  CG  PHE A  55     -10.047  14.656   6.125  1.00 97.31           C  
ATOM    393  CD1 PHE A  55     -11.117  15.352   5.566  1.00 97.31           C  
ATOM    394  CD2 PHE A  55      -9.289  13.828   5.309  1.00 97.31           C  
ATOM    395  CE1 PHE A  55     -11.430  15.211   4.219  1.00 97.31           C  
ATOM    396  CE2 PHE A  55      -9.602  13.680   3.959  1.00 97.31           C  
ATOM    397  CZ  PHE A  55     -10.672  14.375   3.414  1.00 97.31           C  
ATOM    398  N   GLN A  56      -9.164  16.766  10.086  1.00 95.75           N  
ATOM    399  CA  GLN A  56      -9.000  16.859  11.531  1.00 95.75           C  
ATOM    400  C   GLN A  56     -10.273  16.453  12.258  1.00 95.75           C  
ATOM    401  CB  GLN A  56      -8.602  18.281  11.930  1.00 95.75           C  
ATOM    402  O   GLN A  56     -11.375  16.844  11.867  1.00 95.75           O  
ATOM    403  CG  GLN A  56      -8.344  18.453  13.422  1.00 95.75           C  
ATOM    404  CD  GLN A  56      -7.859  19.844  13.781  1.00 95.75           C  
ATOM    405  NE2 GLN A  56      -6.953  19.922  14.750  1.00 95.75           N  
ATOM    406  OE1 GLN A  56      -8.297  20.844  13.188  1.00 95.75           O  
ATOM    407  N   GLN A  57     -10.055  15.727  13.320  1.00 94.06           N  
ATOM    408  CA  GLN A  57     -11.172  15.258  14.125  1.00 94.06           C  
ATOM    409  C   GLN A  57     -11.859  16.422  14.852  1.00 94.06           C  
ATOM    410  CB  GLN A  57     -10.711  14.211  15.141  1.00 94.06           C  
ATOM    411  O   GLN A  57     -11.188  17.281  15.414  1.00 94.06           O  
ATOM    412  CG  GLN A  57     -11.844  13.438  15.797  1.00 94.06           C  
ATOM    413  CD  GLN A  57     -11.352  12.367  16.750  1.00 94.06           C  
ATOM    414  NE2 GLN A  57     -12.172  11.344  16.969  1.00 94.06           N  
ATOM    415  OE1 GLN A  57     -10.242  12.453  17.297  1.00 94.06           O  
ATOM    416  N   GLU A  58     -13.125  16.438  14.812  1.00 87.56           N  
ATOM    417  CA  GLU A  58     -13.883  17.500  15.477  1.00 87.56           C  
ATOM    418  C   GLU A  58     -13.820  17.344  17.000  1.00 87.56           C  
ATOM    419  CB  GLU A  58     -15.336  17.484  15.008  1.00 87.56           C  
ATOM    420  O   GLU A  58     -14.109  16.281  17.531  1.00 87.56           O  
ATOM    421  CG  GLU A  58     -15.555  18.203  13.680  1.00 87.56           C  
ATOM    422  CD  GLU A  58     -17.016  18.516  13.406  1.00 87.56           C  
ATOM    423  OE1 GLU A  58     -17.328  19.109  12.344  1.00 87.56           O  
ATOM    424  OE2 GLU A  58     -17.859  18.188  14.258  1.00 87.56           O  
ATOM    425  N   GLN A  59     -13.242  18.328  17.734  1.00 73.62           N  
ATOM    426  CA  GLN A  59     -13.031  18.266  19.172  1.00 73.62           C  
ATOM    427  C   GLN A  59     -14.320  18.562  19.938  1.00 73.62           C  
ATOM    428  CB  GLN A  59     -11.938  19.250  19.594  1.00 73.62           C  
ATOM    429  O   GLN A  59     -14.508  18.094  21.062  1.00 73.62           O  
ATOM    430  CG  GLN A  59     -10.539  18.859  19.141  1.00 73.62           C  
ATOM    431  CD  GLN A  59      -9.453  19.750  19.703  1.00 73.62           C  
ATOM    432  NE2 GLN A  59      -8.203  19.422  19.406  1.00 73.62           N  
ATOM    433  OE1 GLN A  59      -9.742  20.719  20.406  1.00 73.62           O  
ATOM    434  N   GLU A  60     -15.094  19.594  19.500  1.00 65.69           N  
ATOM    435  CA  GLU A  60     -16.250  20.000  20.297  1.00 65.69           C  
ATOM    436  C   GLU A  60     -17.125  18.812  20.672  1.00 65.69           C  
ATOM    437  CB  GLU A  60     -17.078  21.047  19.547  1.00 65.69           C  
ATOM    438  O   GLU A  60     -17.656  18.750  21.781  1.00 65.69           O  
ATOM    439  CG  GLU A  60     -16.453  22.453  19.562  1.00 65.69           C  
ATOM    440  CD  GLU A  60     -17.344  23.500  18.906  1.00 65.69           C  
ATOM    441  OE1 GLU A  60     -16.984  24.688  18.922  1.00 65.69           O  
ATOM    442  OE2 GLU A  60     -18.406  23.109  18.359  1.00 65.69           O  
ATOM    443  N   ASN A  61     -17.297  17.875  19.797  1.00 58.22           N  
ATOM    444  CA  ASN A  61     -18.266  16.797  20.000  1.00 58.22           C  
ATOM    445  C   ASN A  61     -17.609  15.578  20.641  1.00 58.22           C  
ATOM    446  CB  ASN A  61     -18.922  16.406  18.672  1.00 58.22           C  
ATOM    447  O   ASN A  61     -18.172  14.484  20.641  1.00 58.22           O  
ATOM    448  CG  ASN A  61     -20.031  17.359  18.266  1.00 58.22           C  
ATOM    449  ND2 ASN A  61     -20.453  17.266  17.016  1.00 58.22           N  
ATOM    450  OD1 ASN A  61     -20.500  18.156  19.078  1.00 58.22           O  
ATOM    451  N   LYS A  62     -16.281  15.680  21.000  1.00 56.28           N  
ATOM    452  CA  LYS A  62     -15.617  14.539  21.609  1.00 56.28           C  
ATOM    453  C   LYS A  62     -16.344  14.102  22.875  1.00 56.28           C  
ATOM    454  CB  LYS A  62     -14.164  14.867  21.938  1.00 56.28           C  
ATOM    455  O   LYS A  62     -16.281  12.930  23.266  1.00 56.28           O  
ATOM    456  CG  LYS A  62     -13.219  14.742  20.750  1.00 56.28           C  
ATOM    457  CD  LYS A  62     -11.766  14.961  21.156  1.00 56.28           C  
ATOM    458  CE  LYS A  62     -10.828  14.836  19.969  1.00 56.28           C  
ATOM    459  NZ  LYS A  62      -9.406  15.109  20.359  1.00 56.28           N  
ATOM    460  N   ILE A  63     -17.000  15.117  23.516  1.00 55.53           N  
ATOM    461  CA  ILE A  63     -17.703  14.781  24.750  1.00 55.53           C  
ATOM    462  C   ILE A  63     -18.922  13.906  24.406  1.00 55.53           C  
ATOM    463  CB  ILE A  63     -18.156  16.047  25.500  1.00 55.53           C  
ATOM    464  O   ILE A  63     -19.281  13.023  25.188  1.00 55.53           O  
ATOM    465  CG1 ILE A  63     -16.953  16.922  25.844  1.00 55.53           C  
ATOM    466  CG2 ILE A  63     -18.938  15.672  26.766  1.00 55.53           C  
ATOM    467  CD1 ILE A  63     -17.312  18.344  26.281  1.00 55.53           C  
ATOM    468  N   GLN A  64     -19.516  14.180  23.203  1.00 57.22           N  
ATOM    469  CA  GLN A  64     -20.656  13.336  22.875  1.00 57.22           C  
ATOM    470  C   GLN A  64     -20.219  12.070  22.141  1.00 57.22           C  
ATOM    471  CB  GLN A  64     -21.672  14.102  22.016  1.00 57.22           C  
ATOM    472  O   GLN A  64     -19.547  12.141  21.109  1.00 57.22           O  
ATOM    473  CG  GLN A  64     -22.500  15.109  22.812  1.00 57.22           C  
ATOM    474  CD  GLN A  64     -23.594  15.758  21.969  1.00 57.22           C  
ATOM    475  NE2 GLN A  64     -24.438  16.547  22.625  1.00 57.22           N  
ATOM    476  OE1 GLN A  64     -23.656  15.547  20.766  1.00 57.22           O  
ATOM    477  N   SER A  65     -20.062  10.961  22.875  1.00 59.28           N  
ATOM    478  CA  SER A  65     -19.625   9.641  22.438  1.00 59.28           C  
ATOM    479  C   SER A  65     -20.016   9.391  20.984  1.00 59.28           C  
ATOM    480  CB  SER A  65     -20.234   8.555  23.328  1.00 59.28           C  
ATOM    481  O   SER A  65     -19.281   8.711  20.250  1.00 59.28           O  
ATOM    482  OG  SER A  65     -21.641   8.523  23.203  1.00 59.28           O  
ATOM    483  N   HIS A  66     -21.094  10.227  20.500  1.00 60.34           N  
ATOM    484  CA  HIS A  66     -21.656   9.859  19.219  1.00 60.34           C  
ATOM    485  C   HIS A  66     -20.906  10.547  18.078  1.00 60.34           C  
ATOM    486  CB  HIS A  66     -23.141  10.219  19.156  1.00 60.34           C  
ATOM    487  O   HIS A  66     -21.031  10.148  16.906  1.00 60.34           O  
ATOM    488  CG  HIS A  66     -23.984   9.469  20.141  1.00 60.34           C  
ATOM    489  CD2 HIS A  66     -24.641   9.883  21.250  1.00 60.34           C  
ATOM    490  ND1 HIS A  66     -24.203   8.117  20.047  1.00 60.34           N  
ATOM    491  CE1 HIS A  66     -24.969   7.730  21.062  1.00 60.34           C  
ATOM    492  NE2 HIS A  66     -25.250   8.789  21.797  1.00 60.34           N  
ATOM    493  N   SER A  67     -20.078  11.570  18.328  1.00 64.38           N  
ATOM    494  CA  SER A  67     -19.516  12.312  17.203  1.00 64.38           C  
ATOM    495  C   SER A  67     -18.000  12.164  17.141  1.00 64.38           C  
ATOM    496  CB  SER A  67     -19.891  13.789  17.297  1.00 64.38           C  
ATOM    497  O   SER A  67     -17.312  13.008  16.547  1.00 64.38           O  
ATOM    498  OG  SER A  67     -19.344  14.367  18.484  1.00 64.38           O  
ATOM    499  N   ARG A  68     -17.516  11.109  17.688  1.00 72.25           N  
ATOM    500  CA  ARG A  68     -16.062  10.938  17.734  1.00 72.25           C  
ATOM    501  C   ARG A  68     -15.508  10.664  16.344  1.00 72.25           C  
ATOM    502  CB  ARG A  68     -15.680   9.797  18.688  1.00 72.25           C  
ATOM    503  O   ARG A  68     -14.359  11.000  16.047  1.00 72.25           O  
ATOM    504  CG  ARG A  68     -15.945  10.102  20.141  1.00 72.25           C  
ATOM    505  CD  ARG A  68     -15.555   8.930  21.047  1.00 72.25           C  
ATOM    506  NE  ARG A  68     -15.914   9.180  22.438  1.00 72.25           N  
ATOM    507  NH1 ARG A  68     -15.070   7.180  23.219  1.00 72.25           N  
ATOM    508  NH2 ARG A  68     -16.047   8.664  24.672  1.00 72.25           N  
ATOM    509  CZ  ARG A  68     -15.672   8.344  23.438  1.00 72.25           C  
ATOM    510  N   GLY A  69     -16.328  10.188  15.438  1.00 77.88           N  
ATOM    511  CA  GLY A  69     -15.852   9.789  14.125  1.00 77.88           C  
ATOM    512  C   GLY A  69     -16.047  10.852  13.062  1.00 77.88           C  
ATOM    513  O   GLY A  69     -16.016  10.562  11.867  1.00 77.88           O  
ATOM    514  N   GLU A  70     -16.188  12.133  13.570  1.00 89.88           N  
ATOM    515  CA  GLU A  70     -16.375  13.203  12.594  1.00 89.88           C  
ATOM    516  C   GLU A  70     -15.062  13.930  12.320  1.00 89.88           C  
ATOM    517  CB  GLU A  70     -17.438  14.195  13.070  1.00 89.88           C  
ATOM    518  O   GLU A  70     -14.391  14.375  13.250  1.00 89.88           O  
ATOM    519  CG  GLU A  70     -18.844  13.633  13.086  1.00 89.88           C  
ATOM    520  CD  GLU A  70     -19.906  14.656  13.461  1.00 89.88           C  
ATOM    521  OE1 GLU A  70     -21.094  14.289  13.594  1.00 89.88           O  
ATOM    522  OE2 GLU A  70     -19.531  15.844  13.625  1.00 89.88           O  
ATOM    523  N   TYR A  71     -14.703  13.977  11.070  1.00 94.56           N  
ATOM    524  CA  TYR A  71     -13.492  14.641  10.602  1.00 94.56           C  
ATOM    525  C   TYR A  71     -13.820  15.742   9.602  1.00 94.56           C  
ATOM    526  CB  TYR A  71     -12.539  13.625   9.961  1.00 94.56           C  
ATOM    527  O   TYR A  71     -14.625  15.539   8.688  1.00 94.56           O  
ATOM    528  CG  TYR A  71     -11.797  12.773  10.969  1.00 94.56           C  
ATOM    529  CD1 TYR A  71     -10.469  13.039  11.297  1.00 94.56           C  
ATOM    530  CD2 TYR A  71     -12.422  11.695  11.586  1.00 94.56           C  
ATOM    531  CE1 TYR A  71      -9.789  12.258  12.219  1.00 94.56           C  
ATOM    532  CE2 TYR A  71     -11.750  10.906  12.508  1.00 94.56           C  
ATOM    533  OH  TYR A  71      -9.766  10.414  13.734  1.00 94.56           O  
ATOM    534  CZ  TYR A  71     -10.438  11.195  12.820  1.00 94.56           C  
ATOM    535  N   ASN A  72     -13.188  16.906   9.750  1.00 94.38           N  
ATOM    536  CA  ASN A  72     -13.336  18.016   8.812  1.00 94.38           C  
ATOM    537  C   ASN A  72     -12.039  18.297   8.062  1.00 94.38           C  
ATOM    538  CB  ASN A  72     -13.812  19.266   9.547  1.00 94.38           C  
ATOM    539  O   ASN A  72     -10.953  17.953   8.539  1.00 94.38           O  
ATOM    540  CG  ASN A  72     -15.203  19.109  10.141  1.00 94.38           C  
ATOM    541  ND2 ASN A  72     -15.383  19.594  11.367  1.00 94.38           N  
ATOM    542  OD1 ASN A  72     -16.109  18.562   9.500  1.00 94.38           O  
ATOM    543  N   VAL A  73     -12.266  18.969   6.918  1.00 94.94           N  
ATOM    544  CA  VAL A  73     -11.094  19.281   6.117  1.00 94.94           C  
ATOM    545  C   VAL A  73     -10.211  20.281   6.863  1.00 94.94           C  
ATOM    546  CB  VAL A  73     -11.484  19.844   4.730  1.00 94.94           C  
ATOM    547  O   VAL A  73     -10.688  21.328   7.301  1.00 94.94           O  
ATOM    548  CG1 VAL A  73     -10.234  20.250   3.939  1.00 94.94           C  
ATOM    549  CG2 VAL A  73     -12.305  18.828   3.953  1.00 94.94           C  
ATOM    550  N   TYR A  74      -9.023  19.891   7.027  1.00 94.88           N  
ATOM    551  CA  TYR A  74      -8.039  20.703   7.750  1.00 94.88           C  
ATOM    552  C   TYR A  74      -7.148  21.469   6.785  1.00 94.88           C  
ATOM    553  CB  TYR A  74      -7.188  19.812   8.664  1.00 94.88           C  
ATOM    554  O   TYR A  74      -6.895  22.656   6.977  1.00 94.88           O  
ATOM    555  CG  TYR A  74      -6.273  20.594   9.578  1.00 94.88           C  
ATOM    556  CD1 TYR A  74      -4.891  20.422   9.523  1.00 94.88           C  
ATOM    557  CD2 TYR A  74      -6.785  21.500  10.492  1.00 94.88           C  
ATOM    558  CE1 TYR A  74      -4.043  21.141  10.367  1.00 94.88           C  
ATOM    559  CE2 TYR A  74      -5.949  22.219  11.344  1.00 94.88           C  
ATOM    560  OH  TYR A  74      -3.748  22.734  12.109  1.00 94.88           O  
ATOM    561  CZ  TYR A  74      -4.582  22.031  11.273  1.00 94.88           C  
ATOM    562  N   SER A  75      -6.648  20.797   5.738  1.00 95.25           N  
ATOM    563  CA  SER A  75      -5.805  21.406   4.715  1.00 95.25           C  
ATOM    564  C   SER A  75      -5.793  20.578   3.439  1.00 95.25           C  
ATOM    565  CB  SER A  75      -4.375  21.578   5.230  1.00 95.25           C  
ATOM    566  O   SER A  75      -5.898  19.344   3.494  1.00 95.25           O  
ATOM    567  OG  SER A  75      -3.561  22.203   4.254  1.00 95.25           O  
ATOM    568  N   THR A  76      -5.742  21.250   2.326  1.00 97.00           N  
ATOM    569  CA  THR A  76      -5.574  20.609   1.021  1.00 97.00           C  
ATOM    570  C   THR A  76      -4.449  21.281   0.235  1.00 97.00           C  
ATOM    571  CB  THR A  76      -6.879  20.672   0.204  1.00 97.00           C  
ATOM    572  O   THR A  76      -4.391  22.516   0.150  1.00 97.00           O  
ATOM    573  CG2 THR A  76      -6.750  19.875  -1.090  1.00 97.00           C  
ATOM    574  OG1 THR A  76      -7.949  20.125   0.985  1.00 97.00           O  
ATOM    575  N   PHE A  77      -3.541  20.484  -0.334  1.00 97.62           N  
ATOM    576  CA  PHE A  77      -2.467  21.062  -1.130  1.00 97.62           C  
ATOM    577  C   PHE A  77      -1.960  20.062  -2.166  1.00 97.62           C  
ATOM    578  CB  PHE A  77      -1.313  21.516  -0.228  1.00 97.62           C  
ATOM    579  O   PHE A  77      -2.172  18.859  -2.033  1.00 97.62           O  
ATOM    580  CG  PHE A  77      -0.672  20.391   0.545  1.00 97.62           C  
ATOM    581  CD1 PHE A  77      -1.222  19.953   1.744  1.00 97.62           C  
ATOM    582  CD2 PHE A  77       0.480  19.781   0.073  1.00 97.62           C  
ATOM    583  CE1 PHE A  77      -0.630  18.922   2.463  1.00 97.62           C  
ATOM    584  CE2 PHE A  77       1.076  18.750   0.785  1.00 97.62           C  
ATOM    585  CZ  PHE A  77       0.520  18.312   1.979  1.00 97.62           C  
ATOM    586  N   GLN A  78      -1.322  20.625  -3.168  1.00 98.19           N  
ATOM    587  CA  GLN A  78      -0.695  19.812  -4.203  1.00 98.19           C  
ATOM    588  C   GLN A  78       0.691  19.344  -3.770  1.00 98.19           C  
ATOM    589  CB  GLN A  78      -0.599  20.594  -5.516  1.00 98.19           C  
ATOM    590  O   GLN A  78       1.615  20.156  -3.648  1.00 98.19           O  
ATOM    591  CG  GLN A  78      -0.104  19.766  -6.691  1.00 98.19           C  
ATOM    592  CD  GLN A  78      -1.128  18.750  -7.164  1.00 98.19           C  
ATOM    593  NE2 GLN A  78      -0.650  17.609  -7.672  1.00 98.19           N  
ATOM    594  OE1 GLN A  78      -2.338  18.969  -7.074  1.00 98.19           O  
ATOM    595  N   SER A  79       0.856  18.078  -3.625  1.00 98.19           N  
ATOM    596  CA  SER A  79       2.127  17.531  -3.150  1.00 98.19           C  
ATOM    597  C   SER A  79       3.086  17.281  -4.309  1.00 98.19           C  
ATOM    598  CB  SER A  79       1.904  16.250  -2.365  1.00 98.19           C  
ATOM    599  O   SER A  79       4.262  17.641  -4.242  1.00 98.19           O  
ATOM    600  OG  SER A  79       3.141  15.680  -1.968  1.00 98.19           O  
ATOM    601  N   HIS A  80       2.574  16.641  -5.285  1.00 97.88           N  
ATOM    602  CA  HIS A  80       3.400  16.281  -6.434  1.00 97.88           C  
ATOM    603  C   HIS A  80       2.734  16.703  -7.742  1.00 97.88           C  
ATOM    604  CB  HIS A  80       3.686  14.781  -6.445  1.00 97.88           C  
ATOM    605  O   HIS A  80       1.514  16.594  -7.883  1.00 97.88           O  
ATOM    606  CG  HIS A  80       4.559  14.328  -5.324  1.00 97.88           C  
ATOM    607  CD2 HIS A  80       5.871  13.992  -5.297  1.00 97.88           C  
ATOM    608  ND1 HIS A  80       4.098  14.180  -4.035  1.00 97.88           N  
ATOM    609  CE1 HIS A  80       5.090  13.766  -3.262  1.00 97.88           C  
ATOM    610  NE2 HIS A  80       6.176  13.641  -4.004  1.00 97.88           N  
ATOM    611  N   GLU A  81       3.557  17.188  -8.625  1.00 96.31           N  
ATOM    612  CA  GLU A  81       3.172  17.484 -10.000  1.00 96.31           C  
ATOM    613  C   GLU A  81       3.879  16.562 -10.992  1.00 96.31           C  
ATOM    614  CB  GLU A  81       3.477  18.953 -10.336  1.00 96.31           C  
ATOM    615  O   GLU A  81       4.930  16.000 -10.680  1.00 96.31           O  
ATOM    616  CG  GLU A  81       2.723  19.953  -9.477  1.00 96.31           C  
ATOM    617  CD  GLU A  81       2.998  21.391  -9.852  1.00 96.31           C  
ATOM    618  OE1 GLU A  81       2.361  22.312  -9.273  1.00 96.31           O  
ATOM    619  OE2 GLU A  81       3.854  21.625 -10.742  1.00 96.31           O  
ATOM    620  N   PRO A  82       3.146  16.391 -12.148  1.00 93.44           N  
ATOM    621  CA  PRO A  82       3.857  15.586 -13.148  1.00 93.44           C  
ATOM    622  C   PRO A  82       5.191  16.203 -13.562  1.00 93.44           C  
ATOM    623  CB  PRO A  82       2.885  15.547 -14.328  1.00 93.44           C  
ATOM    624  O   PRO A  82       5.297  17.422 -13.695  1.00 93.44           O  
ATOM    625  CG  PRO A  82       1.567  15.953 -13.750  1.00 93.44           C  
ATOM    626  CD  PRO A  82       1.819  16.781 -12.523  1.00 93.44           C  
ATOM    627  N   GLU A  83       6.164  15.359 -13.648  1.00 91.12           N  
ATOM    628  CA  GLU A  83       7.504  15.789 -14.047  1.00 91.12           C  
ATOM    629  C   GLU A  83       8.078  14.875 -15.125  1.00 91.12           C  
ATOM    630  CB  GLU A  83       8.438  15.820 -12.828  1.00 91.12           C  
ATOM    631  O   GLU A  83       7.512  13.828 -15.422  1.00 91.12           O  
ATOM    632  CG  GLU A  83       8.039  16.844 -11.781  1.00 91.12           C  
ATOM    633  CD  GLU A  83       8.898  16.781 -10.531  1.00 91.12           C  
ATOM    634  OE1 GLU A  83       8.578  17.484  -9.539  1.00 91.12           O  
ATOM    635  OE2 GLU A  83       9.906  16.047 -10.539  1.00 91.12           O  
ATOM    636  N   PHE A  84       9.141  15.438 -15.766  1.00 88.88           N  
ATOM    637  CA  PHE A  84       9.820  14.656 -16.797  1.00 88.88           C  
ATOM    638  C   PHE A  84      11.305  14.539 -16.500  1.00 88.88           C  
ATOM    639  CB  PHE A  84       9.602  15.281 -18.172  1.00 88.88           C  
ATOM    640  O   PHE A  84      11.977  15.547 -16.281  1.00 88.88           O  
ATOM    641  CG  PHE A  84      10.078  14.422 -19.312  1.00 88.88           C  
ATOM    642  CD1 PHE A  84      11.297  14.688 -19.938  1.00 88.88           C  
ATOM    643  CD2 PHE A  84       9.312  13.352 -19.766  1.00 88.88           C  
ATOM    644  CE1 PHE A  84      11.742  13.898 -21.000  1.00 88.88           C  
ATOM    645  CE2 PHE A  84       9.758  12.555 -20.812  1.00 88.88           C  
ATOM    646  CZ  PHE A  84      10.969  12.828 -21.438  1.00 88.88           C  
ATOM    647  N   ASP A  85      11.727  13.336 -16.422  1.00 82.62           N  
ATOM    648  CA  ASP A  85      13.164  13.086 -16.312  1.00 82.62           C  
ATOM    649  C   ASP A  85      13.828  13.070 -17.672  1.00 82.62           C  
ATOM    650  CB  ASP A  85      13.414  11.758 -15.586  1.00 82.62           C  
ATOM    651  O   ASP A  85      13.781  12.070 -18.391  1.00 82.62           O  
ATOM    652  CG  ASP A  85      14.875  11.531 -15.250  1.00 82.62           C  
ATOM    653  OD1 ASP A  85      15.758  12.086 -15.945  1.00 82.62           O  
ATOM    654  OD2 ASP A  85      15.156  10.797 -14.281  1.00 82.62           O  
ATOM    655  N   TYR A  86      14.609  14.000 -17.969  1.00 85.38           N  
ATOM    656  CA  TYR A  86      15.195  14.195 -19.297  1.00 85.38           C  
ATOM    657  C   TYR A  86      16.312  13.188 -19.562  1.00 85.38           C  
ATOM    658  CB  TYR A  86      15.742  15.617 -19.438  1.00 85.38           C  
ATOM    659  O   TYR A  86      16.484  12.727 -20.688  1.00 85.38           O  
ATOM    660  CG  TYR A  86      14.680  16.688 -19.312  1.00 85.38           C  
ATOM    661  CD1 TYR A  86      13.875  17.031 -20.391  1.00 85.38           C  
ATOM    662  CD2 TYR A  86      14.492  17.359 -18.109  1.00 85.38           C  
ATOM    663  CE1 TYR A  86      12.898  18.016 -20.281  1.00 85.38           C  
ATOM    664  CE2 TYR A  86      13.516  18.344 -17.984  1.00 85.38           C  
ATOM    665  OH  TYR A  86      11.766  19.641 -18.953  1.00 85.38           O  
ATOM    666  CZ  TYR A  86      12.727  18.672 -19.078  1.00 85.38           C  
ATOM    667  N   LEU A  87      17.016  12.852 -18.547  1.00 81.38           N  
ATOM    668  CA  LEU A  87      18.141  11.922 -18.703  1.00 81.38           C  
ATOM    669  C   LEU A  87      17.625  10.516 -19.016  1.00 81.38           C  
ATOM    670  CB  LEU A  87      19.000  11.898 -17.438  1.00 81.38           C  
ATOM    671  O   LEU A  87      18.219   9.812 -19.844  1.00 81.38           O  
ATOM    672  CG  LEU A  87      19.766  13.180 -17.125  1.00 81.38           C  
ATOM    673  CD1 LEU A  87      20.484  13.047 -15.781  1.00 81.38           C  
ATOM    674  CD2 LEU A  87      20.766  13.500 -18.234  1.00 81.38           C  
ATOM    675  N   LYS A  88      16.516  10.227 -18.469  1.00 76.44           N  
ATOM    676  CA  LYS A  88      16.000   8.867 -18.641  1.00 76.44           C  
ATOM    677  C   LYS A  88      14.828   8.852 -19.609  1.00 76.44           C  
ATOM    678  CB  LYS A  88      15.570   8.289 -17.297  1.00 76.44           C  
ATOM    679  O   LYS A  88      14.328   7.785 -19.969  1.00 76.44           O  
ATOM    680  CG  LYS A  88      16.719   8.078 -16.312  1.00 76.44           C  
ATOM    681  CD  LYS A  88      16.234   7.461 -15.008  1.00 76.44           C  
ATOM    682  CE  LYS A  88      17.359   7.324 -14.000  1.00 76.44           C  
ATOM    683  NZ  LYS A  88      16.875   6.844 -12.672  1.00 76.44           N  
ATOM    684  N   SER A  89      14.352  10.070 -20.031  1.00 80.62           N  
ATOM    685  CA  SER A  89      13.211  10.234 -20.938  1.00 80.62           C  
ATOM    686  C   SER A  89      11.977   9.523 -20.391  1.00 80.62           C  
ATOM    687  CB  SER A  89      13.547   9.703 -22.328  1.00 80.62           C  
ATOM    688  O   SER A  89      11.328   8.766 -21.109  1.00 80.62           O  
ATOM    689  OG  SER A  89      14.617  10.422 -22.906  1.00 80.62           O  
ATOM    690  N   LEU A  90      11.727   9.758 -19.047  1.00 81.56           N  
ATOM    691  CA  LEU A  90      10.602   9.133 -18.359  1.00 81.56           C  
ATOM    692  C   LEU A  90       9.703  10.180 -17.719  1.00 81.56           C  
ATOM    693  CB  LEU A  90      11.094   8.141 -17.312  1.00 81.56           C  
ATOM    694  O   LEU A  90      10.195  11.125 -17.094  1.00 81.56           O  
ATOM    695  CG  LEU A  90      11.641   6.812 -17.828  1.00 81.56           C  
ATOM    696  CD1 LEU A  90      12.398   6.082 -16.719  1.00 81.56           C  
ATOM    697  CD2 LEU A  90      10.508   5.941 -18.375  1.00 81.56           C  
ATOM    698  N   GLU A  91       8.508   9.922 -17.984  1.00 88.25           N  
ATOM    699  CA  GLU A  91       7.547  10.758 -17.266  1.00 88.25           C  
ATOM    700  C   GLU A  91       7.324  10.250 -15.844  1.00 88.25           C  
ATOM    701  CB  GLU A  91       6.215  10.805 -18.016  1.00 88.25           C  
ATOM    702  O   GLU A  91       7.219   9.039 -15.617  1.00 88.25           O  
ATOM    703  CG  GLU A  91       5.246  11.852 -17.484  1.00 88.25           C  
ATOM    704  CD  GLU A  91       3.938  11.906 -18.266  1.00 88.25           C  
ATOM    705  OE1 GLU A  91       3.021  12.648 -17.844  1.00 88.25           O  
ATOM    706  OE2 GLU A  91       3.828  11.195 -19.281  1.00 88.25           O  
ATOM    707  N   ILE A  92       7.332  11.164 -14.914  1.00 88.62           N  
ATOM    708  CA  ILE A  92       7.047  10.836 -13.523  1.00 88.62           C  
ATOM    709  C   ILE A  92       5.637  11.297 -13.156  1.00 88.62           C  
ATOM    710  CB  ILE A  92       8.078  11.477 -12.570  1.00 88.62           C  
ATOM    711  O   ILE A  92       5.352  12.492 -13.148  1.00 88.62           O  
ATOM    712  CG1 ILE A  92       9.500  11.070 -12.969  1.00 88.62           C  
ATOM    713  CG2 ILE A  92       7.789  11.086 -11.117  1.00 88.62           C  
ATOM    714  CD1 ILE A  92      10.594  11.836 -12.242  1.00 88.62           C  
ATOM    715  N   GLU A  93       4.867  10.383 -12.805  1.00 92.31           N  
ATOM    716  CA  GLU A  93       3.475  10.695 -12.492  1.00 92.31           C  
ATOM    717  C   GLU A  93       3.354  11.398 -11.148  1.00 92.31           C  
ATOM    718  CB  GLU A  93       2.625   9.422 -12.500  1.00 92.31           C  
ATOM    719  O   GLU A  93       4.227  11.266 -10.289  1.00 92.31           O  
ATOM    720  CG  GLU A  93       2.516   8.758 -13.859  1.00 92.31           C  
ATOM    721  CD  GLU A  93       1.588   7.555 -13.875  1.00 92.31           C  
ATOM    722  OE1 GLU A  93       1.463   6.891 -14.930  1.00 92.31           O  
ATOM    723  OE2 GLU A  93       0.981   7.270 -12.812  1.00 92.31           O  
ATOM    724  N   GLU A  94       2.238  12.102 -11.016  1.00 95.56           N  
ATOM    725  CA  GLU A  94       2.002  12.891  -9.812  1.00 95.56           C  
ATOM    726  C   GLU A  94       1.318  12.062  -8.734  1.00 95.56           C  
ATOM    727  CB  GLU A  94       1.161  14.125 -10.141  1.00 95.56           C  
ATOM    728  O   GLU A  94       1.239  12.484  -7.578  1.00 95.56           O  
ATOM    729  CG  GLU A  94      -0.218  13.805 -10.703  1.00 95.56           C  
ATOM    730  CD  GLU A  94      -0.248  13.719 -12.219  1.00 95.56           C  
ATOM    731  OE1 GLU A  94      -1.257  14.141 -12.828  1.00 95.56           O  
ATOM    732  OE2 GLU A  94       0.745  13.227 -12.797  1.00 95.56           O  
ATOM    733  N   LYS A  95       0.957  10.859  -9.055  1.00 96.50           N  
ATOM    734  CA  LYS A  95       0.208  10.023  -8.125  1.00 96.50           C  
ATOM    735  C   LYS A  95       0.959   9.859  -6.809  1.00 96.50           C  
ATOM    736  CB  LYS A  95      -0.071   8.648  -8.742  1.00 96.50           C  
ATOM    737  O   LYS A  95       2.160   9.578  -6.801  1.00 96.50           O  
ATOM    738  CG  LYS A  95      -0.686   7.648  -7.777  1.00 96.50           C  
ATOM    739  CD  LYS A  95      -0.740   6.254  -8.383  1.00 96.50           C  
ATOM    740  CE  LYS A  95      -1.100   5.203  -7.336  1.00 96.50           C  
ATOM    741  NZ  LYS A  95      -0.986   3.818  -7.879  1.00 96.50           N  
ATOM    742  N   ILE A  96       0.199   9.945  -5.676  1.00 98.38           N  
ATOM    743  CA  ILE A  96       0.807   9.727  -4.367  1.00 98.38           C  
ATOM    744  C   ILE A  96       0.773   8.242  -4.027  1.00 98.38           C  
ATOM    745  CB  ILE A  96       0.094  10.547  -3.268  1.00 98.38           C  
ATOM    746  O   ILE A  96      -0.302   7.645  -3.920  1.00 98.38           O  
ATOM    747  CG1 ILE A  96       0.027  12.023  -3.660  1.00 98.38           C  
ATOM    748  CG2 ILE A  96       0.800  10.367  -1.919  1.00 98.38           C  
ATOM    749  CD1 ILE A  96       1.390  12.695  -3.789  1.00 98.38           C  
ATOM    750  N   ASN A  97       1.910   7.723  -3.758  1.00 97.56           N  
ATOM    751  CA  ASN A  97       2.006   6.293  -3.475  1.00 97.56           C  
ATOM    752  C   ASN A  97       1.834   6.004  -1.986  1.00 97.56           C  
ATOM    753  CB  ASN A  97       3.340   5.734  -3.975  1.00 97.56           C  
ATOM    754  O   ASN A  97       1.239   4.992  -1.610  1.00 97.56           O  
ATOM    755  CG  ASN A  97       3.418   5.676  -5.488  1.00 97.56           C  
ATOM    756  ND2 ASN A  97       4.617   5.461  -6.012  1.00 97.56           N  
ATOM    757  OD1 ASN A  97       2.406   5.820  -6.180  1.00 97.56           O  
ATOM    758  N   LYS A  98       2.404   6.902  -1.185  1.00 98.56           N  
ATOM    759  CA  LYS A  98       2.395   6.656   0.254  1.00 98.56           C  
ATOM    760  C   LYS A  98       2.531   7.957   1.036  1.00 98.56           C  
ATOM    761  CB  LYS A  98       3.518   5.691   0.642  1.00 98.56           C  
ATOM    762  O   LYS A  98       3.189   8.898   0.582  1.00 98.56           O  
ATOM    763  CG  LYS A  98       3.219   4.859   1.881  1.00 98.56           C  
ATOM    764  CD  LYS A  98       2.186   3.779   1.593  1.00 98.56           C  
ATOM    765  CE  LYS A  98       1.966   2.879   2.801  1.00 98.56           C  
ATOM    766  NZ  LYS A  98       0.949   1.820   2.525  1.00 98.56           N  
ATOM    767  N   ILE A  99       1.922   8.000   2.184  1.00 98.69           N  
ATOM    768  CA  ILE A  99       2.061   9.086   3.150  1.00 98.69           C  
ATOM    769  C   ILE A  99       2.436   8.508   4.516  1.00 98.69           C  
ATOM    770  CB  ILE A  99       0.763   9.914   3.256  1.00 98.69           C  
ATOM    771  O   ILE A  99       1.897   7.484   4.938  1.00 98.69           O  
ATOM    772  CG1 ILE A  99       0.499  10.664   1.943  1.00 98.69           C  
ATOM    773  CG2 ILE A  99       0.841  10.891   4.434  1.00 98.69           C  
ATOM    774  CD1 ILE A  99      -0.875  11.312   1.868  1.00 98.69           C  
ATOM    775  N   ARG A 100       3.396   9.180   5.160  1.00 98.50           N  
ATOM    776  CA  ARG A 100       3.773   8.805   6.520  1.00 98.50           C  
ATOM    777  C   ARG A 100       3.926  10.039   7.402  1.00 98.50           C  
ATOM    778  CB  ARG A 100       5.074   8.000   6.512  1.00 98.50           C  
ATOM    779  O   ARG A 100       4.605  10.992   7.031  1.00 98.50           O  
ATOM    780  CG  ARG A 100       4.949   6.633   5.859  1.00 98.50           C  
ATOM    781  CD  ARG A 100       4.098   5.684   6.691  1.00 98.50           C  
ATOM    782  NE  ARG A 100       4.047   4.348   6.102  1.00 98.50           N  
ATOM    783  NH1 ARG A 100       1.790   4.418   5.621  1.00 98.50           N  
ATOM    784  NH2 ARG A 100       3.021   2.557   5.098  1.00 98.50           N  
ATOM    785  CZ  ARG A 100       2.953   3.777   5.609  1.00 98.50           C  
ATOM    786  N   TRP A 101       3.371   9.992   8.625  1.00 98.25           N  
ATOM    787  CA  TRP A 101       3.443  11.109   9.562  1.00 98.25           C  
ATOM    788  C   TRP A 101       4.699  11.016  10.422  1.00 98.25           C  
ATOM    789  CB  TRP A 101       2.199  11.141  10.461  1.00 98.25           C  
ATOM    790  O   TRP A 101       5.133   9.914  10.781  1.00 98.25           O  
ATOM    791  CG  TRP A 101       0.938  11.500   9.734  1.00 98.25           C  
ATOM    792  CD1 TRP A 101       0.043  10.641   9.156  1.00 98.25           C  
ATOM    793  CD2 TRP A 101       0.434  12.820   9.500  1.00 98.25           C  
ATOM    794  CE2 TRP A 101      -0.772  12.680   8.773  1.00 98.25           C  
ATOM    795  CE3 TRP A 101       0.885  14.102   9.828  1.00 98.25           C  
ATOM    796  NE1 TRP A 101      -0.988  11.344   8.586  1.00 98.25           N  
ATOM    797  CH2 TRP A 101      -1.069  15.031   8.719  1.00 98.25           C  
ATOM    798  CZ2 TRP A 101      -1.534  13.781   8.383  1.00 98.25           C  
ATOM    799  CZ3 TRP A 101       0.126  15.195   9.438  1.00 98.25           C  
ATOM    800  N   LEU A 102       5.199  12.141  10.734  1.00 97.50           N  
ATOM    801  CA  LEU A 102       6.246  12.273  11.742  1.00 97.50           C  
ATOM    802  C   LEU A 102       5.676  12.820  13.047  1.00 97.50           C  
ATOM    803  CB  LEU A 102       7.367  13.188  11.234  1.00 97.50           C  
ATOM    804  O   LEU A 102       4.578  13.383  13.062  1.00 97.50           O  
ATOM    805  CG  LEU A 102       8.258  12.617  10.133  1.00 97.50           C  
ATOM    806  CD1 LEU A 102       7.875  13.203   8.781  1.00 97.50           C  
ATOM    807  CD2 LEU A 102       9.727  12.891  10.445  1.00 97.50           C  
ATOM    808  N   PRO A 103       6.438  12.594  14.078  1.00 93.69           N  
ATOM    809  CA  PRO A 103       5.945  13.148  15.344  1.00 93.69           C  
ATOM    810  C   PRO A 103       5.859  14.672  15.320  1.00 93.69           C  
ATOM    811  CB  PRO A 103       6.984  12.672  16.359  1.00 93.69           C  
ATOM    812  O   PRO A 103       6.656  15.328  14.648  1.00 93.69           O  
ATOM    813  CG  PRO A 103       7.645  11.500  15.719  1.00 93.69           C  
ATOM    814  CD  PRO A 103       7.609  11.688  14.227  1.00 93.69           C  
ATOM    815  N   GLN A 104       4.879  15.086  16.047  1.00 93.56           N  
ATOM    816  CA  GLN A 104       4.672  16.531  16.141  1.00 93.56           C  
ATOM    817  C   GLN A 104       5.824  17.203  16.891  1.00 93.56           C  
ATOM    818  CB  GLN A 104       3.348  16.844  16.844  1.00 93.56           C  
ATOM    819  O   GLN A 104       6.320  16.688  17.891  1.00 93.56           O  
ATOM    820  CG  GLN A 104       3.012  18.328  16.906  1.00 93.56           C  
ATOM    821  CD  GLN A 104       1.689  18.594  17.594  1.00 93.56           C  
ATOM    822  NE2 GLN A 104       1.318  19.875  17.672  1.00 93.56           N  
ATOM    823  OE1 GLN A 104       1.006  17.672  18.047  1.00 93.56           O  
ATOM    824  N   LYS A 105       6.309  18.281  16.312  1.00 88.38           N  
ATOM    825  CA  LYS A 105       7.316  19.109  16.953  1.00 88.38           C  
ATOM    826  C   LYS A 105       6.797  20.531  17.172  1.00 88.38           C  
ATOM    827  CB  LYS A 105       8.594  19.156  16.109  1.00 88.38           C  
ATOM    828  O   LYS A 105       6.516  21.250  16.219  1.00 88.38           O  
ATOM    829  CG  LYS A 105       9.320  17.812  16.031  1.00 88.38           C  
ATOM    830  CD  LYS A 105      10.617  17.938  15.242  1.00 88.38           C  
ATOM    831  CE  LYS A 105      11.312  16.594  15.094  1.00 88.38           C  
ATOM    832  NZ  LYS A 105      12.539  16.688  14.250  1.00 88.38           N  
ATOM    833  N   ASN A 106       6.688  20.844  18.406  1.00 84.31           N  
ATOM    834  CA  ASN A 106       6.078  22.109  18.797  1.00 84.31           C  
ATOM    835  C   ASN A 106       4.641  22.219  18.281  1.00 84.31           C  
ATOM    836  CB  ASN A 106       6.914  23.281  18.297  1.00 84.31           C  
ATOM    837  O   ASN A 106       3.793  21.391  18.625  1.00 84.31           O  
ATOM    838  CG  ASN A 106       8.344  23.234  18.781  1.00 84.31           C  
ATOM    839  ND2 ASN A 106       9.273  23.703  17.969  1.00 84.31           N  
ATOM    840  OD1 ASN A 106       8.617  22.781  19.891  1.00 84.31           O  
ATOM    841  N   ALA A 107       4.348  23.156  17.438  1.00 85.81           N  
ATOM    842  CA  ALA A 107       2.973  23.328  16.984  1.00 85.81           C  
ATOM    843  C   ALA A 107       2.822  22.891  15.523  1.00 85.81           C  
ATOM    844  CB  ALA A 107       2.535  24.781  17.125  1.00 85.81           C  
ATOM    845  O   ALA A 107       1.723  22.922  14.969  1.00 85.81           O  
ATOM    846  N   ALA A 108       3.844  22.359  15.078  1.00 92.62           N  
ATOM    847  CA  ALA A 108       3.785  22.000  13.656  1.00 92.62           C  
ATOM    848  C   ALA A 108       3.707  20.484  13.477  1.00 92.62           C  
ATOM    849  CB  ALA A 108       4.996  22.562  12.922  1.00 92.62           C  
ATOM    850  O   ALA A 108       4.281  19.734  14.258  1.00 92.62           O  
ATOM    851  N   GLN A 109       2.947  20.125  12.492  1.00 95.50           N  
ATOM    852  CA  GLN A 109       2.873  18.734  12.062  1.00 95.50           C  
ATOM    853  C   GLN A 109       3.742  18.484  10.836  1.00 95.50           C  
ATOM    854  CB  GLN A 109       1.425  18.344  11.773  1.00 95.50           C  
ATOM    855  O   GLN A 109       3.947  19.391  10.023  1.00 95.50           O  
ATOM    856  CG  GLN A 109       0.475  18.578  12.938  1.00 95.50           C  
ATOM    857  CD  GLN A 109       0.608  17.516  14.023  1.00 95.50           C  
ATOM    858  NE2 GLN A 109       0.066  17.812  15.195  1.00 95.50           N  
ATOM    859  OE1 GLN A 109       1.193  16.453  13.797  1.00 95.50           O  
ATOM    860  N   PHE A 110       4.277  17.266  10.750  1.00 97.69           N  
ATOM    861  CA  PHE A 110       5.125  16.922   9.617  1.00 97.69           C  
ATOM    862  C   PHE A 110       4.668  15.609   8.977  1.00 97.69           C  
ATOM    863  CB  PHE A 110       6.590  16.797  10.055  1.00 97.69           C  
ATOM    864  O   PHE A 110       4.234  14.688   9.672  1.00 97.69           O  
ATOM    865  CG  PHE A 110       7.168  18.094  10.578  1.00 97.69           C  
ATOM    866  CD1 PHE A 110       7.875  18.938   9.734  1.00 97.69           C  
ATOM    867  CD2 PHE A 110       7.012  18.453  11.906  1.00 97.69           C  
ATOM    868  CE1 PHE A 110       8.414  20.125  10.211  1.00 97.69           C  
ATOM    869  CE2 PHE A 110       7.547  19.641  12.391  1.00 97.69           C  
ATOM    870  CZ  PHE A 110       8.250  20.469  11.539  1.00 97.69           C  
ATOM    871  N   LEU A 111       4.762  15.539   7.652  1.00 97.81           N  
ATOM    872  CA  LEU A 111       4.469  14.281   6.980  1.00 97.81           C  
ATOM    873  C   LEU A 111       5.336  14.109   5.734  1.00 97.81           C  
ATOM    874  CB  LEU A 111       2.990  14.203   6.598  1.00 97.81           C  
ATOM    875  O   LEU A 111       5.781  15.102   5.148  1.00 97.81           O  
ATOM    876  CG  LEU A 111       2.508  15.227   5.562  1.00 97.81           C  
ATOM    877  CD1 LEU A 111       2.787  14.719   4.152  1.00 97.81           C  
ATOM    878  CD2 LEU A 111       1.021  15.516   5.750  1.00 97.81           C  
ATOM    879  N   LEU A 112       5.680  12.852   5.426  1.00 98.69           N  
ATOM    880  CA  LEU A 112       6.340  12.469   4.180  1.00 98.69           C  
ATOM    881  C   LEU A 112       5.324  12.008   3.145  1.00 98.69           C  
ATOM    882  CB  LEU A 112       7.367  11.359   4.438  1.00 98.69           C  
ATOM    883  O   LEU A 112       4.387  11.273   3.473  1.00 98.69           O  
ATOM    884  CG  LEU A 112       8.617  11.766   5.215  1.00 98.69           C  
ATOM    885  CD1 LEU A 112       9.484  10.547   5.500  1.00 98.69           C  
ATOM    886  CD2 LEU A 112       9.414  12.820   4.445  1.00 98.69           C  
ATOM    887  N   SER A 113       5.430  12.461   1.938  1.00 98.75           N  
ATOM    888  CA  SER A 113       4.680  11.961   0.790  1.00 98.75           C  
ATOM    889  C   SER A 113       5.609  11.578  -0.353  1.00 98.75           C  
ATOM    890  CB  SER A 113       3.678  13.016   0.308  1.00 98.75           C  
ATOM    891  O   SER A 113       6.688  12.156  -0.507  1.00 98.75           O  
ATOM    892  OG  SER A 113       4.348  14.148  -0.217  1.00 98.75           O  
ATOM    893  N   THR A 114       5.211  10.547  -1.106  1.00 98.62           N  
ATOM    894  CA  THR A 114       6.043  10.133  -2.227  1.00 98.62           C  
ATOM    895  C   THR A 114       5.188   9.789  -3.443  1.00 98.62           C  
ATOM    896  CB  THR A 114       6.914   8.922  -1.854  1.00 98.62           C  
ATOM    897  O   THR A 114       4.086   9.250  -3.303  1.00 98.62           O  
ATOM    898  CG2 THR A 114       6.055   7.711  -1.496  1.00 98.62           C  
ATOM    899  OG1 THR A 114       7.754   8.578  -2.965  1.00 98.62           O  
ATOM    900  N   ASN A 115       5.668  10.188  -4.566  1.00 97.12           N  
ATOM    901  CA  ASN A 115       5.180   9.586  -5.805  1.00 97.12           C  
ATOM    902  C   ASN A 115       6.105   8.477  -6.293  1.00 97.12           C  
ATOM    903  CB  ASN A 115       5.012  10.656  -6.887  1.00 97.12           C  
ATOM    904  O   ASN A 115       6.699   7.762  -5.484  1.00 97.12           O  
ATOM    905  CG  ASN A 115       6.336  11.242  -7.344  1.00 97.12           C  
ATOM    906  ND2 ASN A 115       6.273  12.234  -8.219  1.00 97.12           N  
ATOM    907  OD1 ASN A 115       7.402  10.797  -6.910  1.00 97.12           O  
ATOM    908  N   ASP A 116       6.297   8.344  -7.562  1.00 95.06           N  
ATOM    909  CA  ASP A 116       7.055   7.203  -8.062  1.00 95.06           C  
ATOM    910  C   ASP A 116       8.555   7.422  -7.895  1.00 95.06           C  
ATOM    911  CB  ASP A 116       6.723   6.949  -9.539  1.00 95.06           C  
ATOM    912  O   ASP A 116       9.328   6.461  -7.867  1.00 95.06           O  
ATOM    913  CG  ASP A 116       5.359   6.312  -9.742  1.00 95.06           C  
ATOM    914  OD1 ASP A 116       4.793   5.770  -8.766  1.00 95.06           O  
ATOM    915  OD2 ASP A 116       4.852   6.348 -10.883  1.00 95.06           O  
ATOM    916  N   LYS A 117       8.938   8.734  -7.723  1.00 94.50           N  
ATOM    917  CA  LYS A 117      10.383   8.961  -7.801  1.00 94.50           C  
ATOM    918  C   LYS A 117      10.836   9.953  -6.738  1.00 94.50           C  
ATOM    919  CB  LYS A 117      10.766   9.469  -9.195  1.00 94.50           C  
ATOM    920  O   LYS A 117      12.023  10.023  -6.414  1.00 94.50           O  
ATOM    921  CG  LYS A 117      10.539   8.461 -10.305  1.00 94.50           C  
ATOM    922  CD  LYS A 117      11.516   7.293 -10.203  1.00 94.50           C  
ATOM    923  CE  LYS A 117      11.414   6.371 -11.406  1.00 94.50           C  
ATOM    924  NZ  LYS A 117      12.359   5.219 -11.305  1.00 94.50           N  
ATOM    925  N   THR A 118       9.938  10.688  -6.230  1.00 96.62           N  
ATOM    926  CA  THR A 118      10.336  11.805  -5.391  1.00 96.62           C  
ATOM    927  C   THR A 118       9.602  11.773  -4.055  1.00 96.62           C  
ATOM    928  CB  THR A 118      10.078  13.156  -6.094  1.00 96.62           C  
ATOM    929  O   THR A 118       8.375  11.625  -4.020  1.00 96.62           O  
ATOM    930  CG2 THR A 118      10.586  14.320  -5.254  1.00 96.62           C  
ATOM    931  OG1 THR A 118      10.742  13.164  -7.359  1.00 96.62           O  
ATOM    932  N   ILE A 119      10.352  11.898  -2.980  1.00 98.38           N  
ATOM    933  CA  ILE A 119       9.797  11.977  -1.634  1.00 98.38           C  
ATOM    934  C   ILE A 119       9.875  13.414  -1.120  1.00 98.38           C  
ATOM    935  CB  ILE A 119      10.523  11.016  -0.666  1.00 98.38           C  
ATOM    936  O   ILE A 119      10.898  14.078  -1.280  1.00 98.38           O  
ATOM    937  CG1 ILE A 119      10.453   9.578  -1.187  1.00 98.38           C  
ATOM    938  CG2 ILE A 119       9.930  11.117   0.743  1.00 98.38           C  
ATOM    939  CD1 ILE A 119      11.516   8.656  -0.606  1.00 98.38           C  
ATOM    940  N   LYS A 120       8.836  13.906  -0.534  1.00 98.62           N  
ATOM    941  CA  LYS A 120       8.805  15.266  -0.001  1.00 98.62           C  
ATOM    942  C   LYS A 120       8.406  15.273   1.472  1.00 98.62           C  
ATOM    943  CB  LYS A 120       7.848  16.141  -0.809  1.00 98.62           C  
ATOM    944  O   LYS A 120       7.492  14.547   1.874  1.00 98.62           O  
ATOM    945  CG  LYS A 120       8.273  16.344  -2.256  1.00 98.62           C  
ATOM    946  CD  LYS A 120       7.320  17.297  -2.984  1.00 98.62           C  
ATOM    947  CE  LYS A 120       7.711  17.469  -4.445  1.00 98.62           C  
ATOM    948  NZ  LYS A 120       6.754  18.344  -5.176  1.00 98.62           N  
ATOM    949  N   LEU A 121       9.141  16.031   2.223  1.00 98.56           N  
ATOM    950  CA  LEU A 121       8.797  16.297   3.617  1.00 98.56           C  
ATOM    951  C   LEU A 121       8.023  17.609   3.744  1.00 98.56           C  
ATOM    952  CB  LEU A 121      10.062  16.359   4.477  1.00 98.56           C  
ATOM    953  O   LEU A 121       8.531  18.672   3.377  1.00 98.56           O  
ATOM    954  CG  LEU A 121       9.859  16.672   5.961  1.00 98.56           C  
ATOM    955  CD1 LEU A 121       9.062  15.562   6.637  1.00 98.56           C  
ATOM    956  CD2 LEU A 121      11.203  16.875   6.652  1.00 98.56           C  
ATOM    957  N   TRP A 122       6.867  17.547   4.332  1.00 98.38           N  
ATOM    958  CA  TRP A 122       5.992  18.703   4.453  1.00 98.38           C  
ATOM    959  C   TRP A 122       5.859  19.125   5.910  1.00 98.38           C  
ATOM    960  CB  TRP A 122       4.609  18.406   3.871  1.00 98.38           C  
ATOM    961  O   TRP A 122       5.766  18.297   6.809  1.00 98.38           O  
ATOM    962  CG  TRP A 122       4.617  18.141   2.395  1.00 98.38           C  
ATOM    963  CD1 TRP A 122       4.809  16.938   1.772  1.00 98.38           C  
ATOM    964  CD2 TRP A 122       4.426  19.094   1.354  1.00 98.38           C  
ATOM    965  CE2 TRP A 122       4.516  18.406   0.124  1.00 98.38           C  
ATOM    966  CE3 TRP A 122       4.184  20.484   1.343  1.00 98.38           C  
ATOM    967  NE1 TRP A 122       4.750  17.094   0.407  1.00 98.38           N  
ATOM    968  CH2 TRP A 122       4.141  20.406  -1.089  1.00 98.38           C  
ATOM    969  CZ2 TRP A 122       4.375  19.062  -1.105  1.00 98.38           C  
ATOM    970  CZ3 TRP A 122       4.047  21.125   0.117  1.00 98.38           C  
ATOM    971  N   LYS A 123       5.797  20.406   6.078  1.00 97.44           N  
ATOM    972  CA  LYS A 123       5.445  21.016   7.359  1.00 97.44           C  
ATOM    973  C   LYS A 123       4.055  21.641   7.312  1.00 97.44           C  
ATOM    974  CB  LYS A 123       6.477  22.062   7.754  1.00 97.44           C  
ATOM    975  O   LYS A 123       3.768  22.469   6.445  1.00 97.44           O  
ATOM    976  CG  LYS A 123       6.199  22.734   9.094  1.00 97.44           C  
ATOM    977  CD  LYS A 123       7.215  23.828   9.398  1.00 97.44           C  
ATOM    978  CE  LYS A 123       6.910  24.531  10.719  1.00 97.44           C  
ATOM    979  NZ  LYS A 123       7.902  25.609  11.016  1.00 97.44           N  
ATOM    980  N   ILE A 124       3.244  21.188   8.195  1.00 96.44           N  
ATOM    981  CA  ILE A 124       1.896  21.719   8.320  1.00 96.44           C  
ATOM    982  C   ILE A 124       1.802  22.594   9.570  1.00 96.44           C  
ATOM    983  CB  ILE A 124       0.836  20.609   8.367  1.00 96.44           C  
ATOM    984  O   ILE A 124       1.934  22.094  10.688  1.00 96.44           O  
ATOM    985  CG1 ILE A 124       0.979  19.688   7.152  1.00 96.44           C  
ATOM    986  CG2 ILE A 124      -0.575  21.188   8.445  1.00 96.44           C  
ATOM    987  CD1 ILE A 124       1.837  18.453   7.406  1.00 96.44           C  
ATOM    988  N   SER A 125       1.576  23.859   9.336  1.00 93.56           N  
ATOM    989  CA  SER A 125       1.550  24.797  10.453  1.00 93.56           C  
ATOM    990  C   SER A 125       0.324  25.688  10.391  1.00 93.56           C  
ATOM    991  CB  SER A 125       2.820  25.641  10.477  1.00 93.56           C  
ATOM    992  O   SER A 125      -0.191  25.984   9.312  1.00 93.56           O  
ATOM    993  OG  SER A 125       2.961  26.359   9.273  1.00 93.56           O  
ATOM    994  N   GLU A 126      -0.073  26.031  11.594  1.00 91.00           N  
ATOM    995  CA  GLU A 126      -1.167  26.984  11.727  1.00 91.00           C  
ATOM    996  C   GLU A 126      -0.639  28.406  11.906  1.00 91.00           C  
ATOM    997  CB  GLU A 126      -2.076  26.609  12.898  1.00 91.00           C  
ATOM    998  O   GLU A 126       0.329  28.625  12.633  1.00 91.00           O  
ATOM    999  CG  GLU A 126      -2.783  25.281  12.719  1.00 91.00           C  
ATOM   1000  CD  GLU A 126      -3.664  24.906  13.906  1.00 91.00           C  
ATOM   1001  OE1 GLU A 126      -4.234  23.781  13.914  1.00 91.00           O  
ATOM   1002  OE2 GLU A 126      -3.789  25.734  14.828  1.00 91.00           O  
ATOM   1003  N   ARG A 127      -1.271  29.281  11.094  1.00 84.62           N  
ATOM   1004  CA  ARG A 127      -0.922  30.688  11.211  1.00 84.62           C  
ATOM   1005  C   ARG A 127      -2.139  31.516  11.602  1.00 84.62           C  
ATOM   1006  CB  ARG A 127      -0.331  31.203   9.898  1.00 84.62           C  
ATOM   1007  O   ARG A 127      -3.180  31.453  10.945  1.00 84.62           O  
ATOM   1008  CG  ARG A 127       1.044  30.641   9.578  1.00 84.62           C  
ATOM   1009  CD  ARG A 127       1.667  31.344   8.375  1.00 84.62           C  
ATOM   1010  NE  ARG A 127       2.994  30.812   8.070  1.00 84.62           N  
ATOM   1011  NH1 ARG A 127       3.402  32.250   6.316  1.00 84.62           N  
ATOM   1012  NH2 ARG A 127       4.977  30.703   6.922  1.00 84.62           N  
ATOM   1013  CZ  ARG A 127       3.789  31.250   7.105  1.00 84.62           C  
ATOM   1014  N   ASP A 128      -1.967  32.125  12.742  1.00 82.12           N  
ATOM   1015  CA  ASP A 128      -3.070  32.969  13.195  1.00 82.12           C  
ATOM   1016  C   ASP A 128      -2.674  34.438  13.211  1.00 82.12           C  
ATOM   1017  CB  ASP A 128      -3.531  32.531  14.594  1.00 82.12           C  
ATOM   1018  O   ASP A 128      -3.406  35.281  13.727  1.00 82.12           O  
ATOM   1019  CG  ASP A 128      -2.424  32.625  15.633  1.00 82.12           C  
ATOM   1020  OD1 ASP A 128      -1.246  32.812  15.258  1.00 82.12           O  
ATOM   1021  OD2 ASP A 128      -2.732  32.500  16.828  1.00 82.12           O  
ATOM   1022  N   LYS A 129      -1.479  34.781  12.805  1.00 80.62           N  
ATOM   1023  CA  LYS A 129      -1.021  36.156  12.750  1.00 80.62           C  
ATOM   1024  C   LYS A 129      -0.379  36.469  11.406  1.00 80.62           C  
ATOM   1025  CB  LYS A 129      -0.029  36.438  13.883  1.00 80.62           C  
ATOM   1026  O   LYS A 129       0.220  35.594  10.773  1.00 80.62           O  
ATOM   1027  CG  LYS A 129      -0.621  36.281  15.273  1.00 80.62           C  
ATOM   1028  CD  LYS A 129       0.407  36.594  16.359  1.00 80.62           C  
ATOM   1029  CE  LYS A 129      -0.169  36.406  17.750  1.00 80.62           C  
ATOM   1030  NZ  LYS A 129       0.854  36.656  18.812  1.00 80.62           N  
ATOM   1031  N   ARG A 130      -0.691  37.562  10.844  1.00 76.62           N  
ATOM   1032  CA  ARG A 130      -0.058  38.031   9.609  1.00 76.62           C  
ATOM   1033  C   ARG A 130       0.664  39.344   9.828  1.00 76.62           C  
ATOM   1034  CB  ARG A 130      -1.095  38.156   8.492  1.00 76.62           C  
ATOM   1035  O   ARG A 130       0.182  40.219  10.570  1.00 76.62           O  
ATOM   1036  CG  ARG A 130      -2.064  39.312   8.703  1.00 76.62           C  
ATOM   1037  CD  ARG A 130      -3.051  39.438   7.547  1.00 76.62           C  
ATOM   1038  NE  ARG A 130      -3.996  40.531   7.758  1.00 76.62           N  
ATOM   1039  NH1 ARG A 130      -5.098  40.250   5.746  1.00 76.62           N  
ATOM   1040  NH2 ARG A 130      -5.750  41.906   7.188  1.00 76.62           N  
ATOM   1041  CZ  ARG A 130      -4.945  40.906   6.898  1.00 76.62           C  
ATOM   1042  N   PRO A 131       1.939  39.438   9.289  1.00 73.94           N  
ATOM   1043  CA  PRO A 131       2.639  40.750   9.406  1.00 73.94           C  
ATOM   1044  C   PRO A 131       2.012  41.844   8.539  1.00 73.94           C  
ATOM   1045  CB  PRO A 131       4.055  40.406   8.930  1.00 73.94           C  
ATOM   1046  O   PRO A 131       1.681  41.594   7.379  1.00 73.94           O  
ATOM   1047  CG  PRO A 131       3.908  39.156   8.117  1.00 73.94           C  
ATOM   1048  CD  PRO A 131       2.633  38.469   8.523  1.00 73.94           C  
ATOM   1049  N   GLU A 132       1.536  42.719   9.227  1.00 72.81           N  
ATOM   1050  CA  GLU A 132       1.004  43.906   8.523  1.00 72.81           C  
ATOM   1051  C   GLU A 132       1.865  45.125   8.773  1.00 72.81           C  
ATOM   1052  CB  GLU A 132      -0.441  44.156   8.953  1.00 72.81           C  
ATOM   1053  O   GLU A 132       2.594  45.188   9.766  1.00 72.81           O  
ATOM   1054  CG  GLU A 132      -1.469  43.312   8.219  1.00 72.81           C  
ATOM   1055  CD  GLU A 132      -2.902  43.750   8.492  1.00 72.81           C  
ATOM   1056  OE1 GLU A 132      -3.838  43.094   7.977  1.00 72.81           O  
ATOM   1057  OE2 GLU A 132      -3.094  44.719   9.227  1.00 72.81           O  
ATOM   1058  N   GLY A 133       1.981  45.969   7.781  1.00 69.50           N  
ATOM   1059  CA  GLY A 133       2.621  47.250   7.953  1.00 69.50           C  
ATOM   1060  C   GLY A 133       3.975  47.344   7.277  1.00 69.50           C  
ATOM   1061  O   GLY A 133       4.848  48.094   7.719  1.00 69.50           O  
ATOM   1062  N   TYR A 134       4.207  46.344   6.297  1.00 68.25           N  
ATOM   1063  CA  TYR A 134       5.430  46.500   5.523  1.00 68.25           C  
ATOM   1064  C   TYR A 134       5.391  47.812   4.727  1.00 68.25           C  
ATOM   1065  CB  TYR A 134       5.641  45.312   4.578  1.00 68.25           C  
ATOM   1066  O   TYR A 134       4.344  48.188   4.195  1.00 68.25           O  
ATOM   1067  CG  TYR A 134       5.957  44.031   5.285  1.00 68.25           C  
ATOM   1068  CD1 TYR A 134       7.262  43.719   5.660  1.00 68.25           C  
ATOM   1069  CD2 TYR A 134       4.953  43.125   5.582  1.00 68.25           C  
ATOM   1070  CE1 TYR A 134       7.559  42.531   6.312  1.00 68.25           C  
ATOM   1071  CE2 TYR A 134       5.238  41.938   6.234  1.00 68.25           C  
ATOM   1072  OH  TYR A 134       6.828  40.469   7.242  1.00 68.25           O  
ATOM   1073  CZ  TYR A 134       6.539  41.625   6.598  1.00 68.25           C  
ATOM   1074  N   ASN A 135       6.301  48.656   5.043  1.00 71.38           N  
ATOM   1075  CA  ASN A 135       6.316  49.875   4.238  1.00 71.38           C  
ATOM   1076  C   ASN A 135       7.324  49.750   3.096  1.00 71.38           C  
ATOM   1077  CB  ASN A 135       6.617  51.094   5.109  1.00 71.38           C  
ATOM   1078  O   ASN A 135       7.730  50.781   2.535  1.00 71.38           O  
ATOM   1079  CG  ASN A 135       7.984  51.000   5.754  1.00 71.38           C  
ATOM   1080  ND2 ASN A 135       8.500  52.156   6.176  1.00 71.38           N  
ATOM   1081  OD1 ASN A 135       8.578  49.938   5.875  1.00 71.38           O  
ATOM   1082  N   LEU A 136       7.812  48.375   3.055  1.00 73.25           N  
ATOM   1083  CA  LEU A 136       8.805  48.219   1.998  1.00 73.25           C  
ATOM   1084  C   LEU A 136       8.148  47.812   0.689  1.00 73.25           C  
ATOM   1085  CB  LEU A 136       9.867  47.219   2.404  1.00 73.25           C  
ATOM   1086  O   LEU A 136       8.781  47.844  -0.369  1.00 73.25           O  
ATOM   1087  CG  LEU A 136      10.766  47.594   3.578  1.00 73.25           C  
ATOM   1088  CD1 LEU A 136      11.500  46.344   4.109  1.00 73.25           C  
ATOM   1089  CD2 LEU A 136      11.766  48.656   3.156  1.00 73.25           C  
ATOM   1090  N   LYS A 137       6.891  47.281   0.779  1.00 70.12           N  
ATOM   1091  CA  LYS A 137       6.215  46.844  -0.438  1.00 70.12           C  
ATOM   1092  C   LYS A 137       4.949  47.656  -0.691  1.00 70.12           C  
ATOM   1093  CB  LYS A 137       5.875  45.344  -0.352  1.00 70.12           C  
ATOM   1094  O   LYS A 137       4.293  48.094   0.252  1.00 70.12           O  
ATOM   1095  CG  LYS A 137       7.082  44.438  -0.440  1.00 70.12           C  
ATOM   1096  CD  LYS A 137       6.672  42.969  -0.432  1.00 70.12           C  
ATOM   1097  CE  LYS A 137       7.883  42.062  -0.517  1.00 70.12           C  
ATOM   1098  NZ  LYS A 137       7.484  40.625  -0.513  1.00 70.12           N  
ATOM   1099  N   GLU A 138       4.770  48.031  -2.082  1.00 67.75           N  
ATOM   1100  CA  GLU A 138       3.525  48.688  -2.467  1.00 67.75           C  
ATOM   1101  C   GLU A 138       2.344  47.719  -2.383  1.00 67.75           C  
ATOM   1102  CB  GLU A 138       3.637  49.250  -3.883  1.00 67.75           C  
ATOM   1103  O   GLU A 138       2.520  46.531  -2.070  1.00 67.75           O  
ATOM   1104  CG  GLU A 138       4.590  50.438  -3.996  1.00 67.75           C  
ATOM   1105  CD  GLU A 138       4.348  51.281  -5.230  1.00 67.75           C  
ATOM   1106  OE1 GLU A 138       5.098  52.250  -5.453  1.00 67.75           O  
ATOM   1107  OE2 GLU A 138       3.396  50.969  -5.984  1.00 67.75           O  
ATOM   1108  N   GLU A 139       1.002  48.312  -2.412  1.00 65.81           N  
ATOM   1109  CA  GLU A 139      -0.227  47.500  -2.312  1.00 65.81           C  
ATOM   1110  C   GLU A 139      -0.225  46.344  -3.303  1.00 65.81           C  
ATOM   1111  CB  GLU A 139      -1.451  48.406  -2.547  1.00 65.81           C  
ATOM   1112  O   GLU A 139      -0.812  45.312  -3.037  1.00 65.81           O  
ATOM   1113  CG  GLU A 139      -1.896  49.188  -1.312  1.00 65.81           C  
ATOM   1114  CD  GLU A 139      -3.203  49.938  -1.513  1.00 65.81           C  
ATOM   1115  OE1 GLU A 139      -3.750  50.469  -0.525  1.00 65.81           O  
ATOM   1116  OE2 GLU A 139      -3.684  49.969  -2.666  1.00 65.81           O  
ATOM   1117  N   ASP A 140       0.517  46.562  -4.367  1.00 62.28           N  
ATOM   1118  CA  ASP A 140       0.488  45.562  -5.422  1.00 62.28           C  
ATOM   1119  C   ASP A 140       1.598  44.531  -5.223  1.00 62.28           C  
ATOM   1120  CB  ASP A 140       0.616  46.219  -6.797  1.00 62.28           C  
ATOM   1121  O   ASP A 140       1.776  43.625  -6.055  1.00 62.28           O  
ATOM   1122  CG  ASP A 140       1.804  47.156  -6.898  1.00 62.28           C  
ATOM   1123  OD1 ASP A 140       2.506  47.375  -5.887  1.00 62.28           O  
ATOM   1124  OD2 ASP A 140       2.035  47.688  -8.000  1.00 62.28           O  
ATOM   1125  N   GLY A 141       2.352  44.438  -4.074  1.00 66.81           N  
ATOM   1126  CA  GLY A 141       3.383  43.469  -3.766  1.00 66.81           C  
ATOM   1127  C   GLY A 141       4.766  43.875  -4.230  1.00 66.81           C  
ATOM   1128  O   GLY A 141       5.746  43.188  -3.992  1.00 66.81           O  
ATOM   1129  N   ARG A 142       4.910  45.094  -5.000  1.00 71.56           N  
ATOM   1130  CA  ARG A 142       6.203  45.531  -5.520  1.00 71.56           C  
ATOM   1131  C   ARG A 142       6.996  46.281  -4.457  1.00 71.56           C  
ATOM   1132  CB  ARG A 142       6.016  46.406  -6.758  1.00 71.56           C  
ATOM   1133  O   ARG A 142       6.418  47.000  -3.631  1.00 71.56           O  
ATOM   1134  CG  ARG A 142       5.777  45.625  -8.039  1.00 71.56           C  
ATOM   1135  CD  ARG A 142       5.676  46.531  -9.250  1.00 71.56           C  
ATOM   1136  NE  ARG A 142       5.453  45.781 -10.477  1.00 71.56           N  
ATOM   1137  NH1 ARG A 142       5.422  47.656 -11.852  1.00 71.56           N  
ATOM   1138  NH2 ARG A 142       5.137  45.562 -12.742  1.00 71.56           N  
ATOM   1139  CZ  ARG A 142       5.340  46.344 -11.688  1.00 71.56           C  
ATOM   1140  N   TYR A 143       8.289  45.969  -4.398  1.00 75.38           N  
ATOM   1141  CA  TYR A 143       9.172  46.625  -3.443  1.00 75.38           C  
ATOM   1142  C   TYR A 143       9.289  48.125  -3.734  1.00 75.38           C  
ATOM   1143  CB  TYR A 143      10.562  45.969  -3.473  1.00 75.38           C  
ATOM   1144  O   TYR A 143       9.359  48.531  -4.898  1.00 75.38           O  
ATOM   1145  CG  TYR A 143      10.633  44.656  -2.766  1.00 75.38           C  
ATOM   1146  CD1 TYR A 143      10.727  44.562  -1.378  1.00 75.38           C  
ATOM   1147  CD2 TYR A 143      10.602  43.469  -3.486  1.00 75.38           C  
ATOM   1148  CE1 TYR A 143      10.789  43.344  -0.724  1.00 75.38           C  
ATOM   1149  CE2 TYR A 143      10.664  42.219  -2.842  1.00 75.38           C  
ATOM   1150  OH  TYR A 143      10.820  40.969  -0.820  1.00 75.38           O  
ATOM   1151  CZ  TYR A 143      10.758  42.188  -1.463  1.00 75.38           C  
ATOM   1152  N   ARG A 144       9.078  48.969  -2.799  1.00 75.19           N  
ATOM   1153  CA  ARG A 144       9.234  50.406  -2.926  1.00 75.19           C  
ATOM   1154  C   ARG A 144      10.703  50.781  -3.100  1.00 75.19           C  
ATOM   1155  CB  ARG A 144       8.656  51.125  -1.703  1.00 75.19           C  
ATOM   1156  O   ARG A 144      11.594  50.031  -2.682  1.00 75.19           O  
ATOM   1157  CG  ARG A 144       7.160  51.406  -1.809  1.00 75.19           C  
ATOM   1158  CD  ARG A 144       6.660  52.219  -0.637  1.00 75.19           C  
ATOM   1159  NE  ARG A 144       5.238  52.531  -0.755  1.00 75.19           N  
ATOM   1160  NH1 ARG A 144       5.121  53.750   1.189  1.00 75.19           N  
ATOM   1161  NH2 ARG A 144       3.244  53.438  -0.090  1.00 75.19           N  
ATOM   1162  CZ  ARG A 144       4.539  53.250   0.115  1.00 75.19           C  
ATOM   1163  N   ASP A 145      11.039  51.781  -3.910  1.00 75.88           N  
ATOM   1164  CA  ASP A 145      12.383  52.312  -4.070  1.00 75.88           C  
ATOM   1165  C   ASP A 145      13.016  52.625  -2.715  1.00 75.88           C  
ATOM   1166  CB  ASP A 145      12.367  53.562  -4.949  1.00 75.88           C  
ATOM   1167  O   ASP A 145      12.430  53.375  -1.914  1.00 75.88           O  
ATOM   1168  CG  ASP A 145      13.734  53.938  -5.500  1.00 75.88           C  
ATOM   1169  OD1 ASP A 145      14.758  53.531  -4.891  1.00 75.88           O  
ATOM   1170  OD2 ASP A 145      13.789  54.594  -6.551  1.00 75.88           O  
ATOM   1171  N   PRO A 146      14.133  51.844  -2.391  1.00 75.44           N  
ATOM   1172  CA  PRO A 146      14.789  52.031  -1.096  1.00 75.44           C  
ATOM   1173  C   PRO A 146      15.070  53.500  -0.792  1.00 75.44           C  
ATOM   1174  CB  PRO A 146      16.094  51.250  -1.240  1.00 75.44           C  
ATOM   1175  O   PRO A 146      15.156  53.906   0.376  1.00 75.44           O  
ATOM   1176  CG  PRO A 146      15.977  50.562  -2.555  1.00 75.44           C  
ATOM   1177  CD  PRO A 146      14.773  51.094  -3.279  1.00 75.44           C  
ATOM   1178  N   THR A 147      15.312  54.375  -1.857  1.00 78.50           N  
ATOM   1179  CA  THR A 147      15.625  55.781  -1.658  1.00 78.50           C  
ATOM   1180  C   THR A 147      14.406  56.531  -1.143  1.00 78.50           C  
ATOM   1181  CB  THR A 147      16.125  56.438  -2.963  1.00 78.50           C  
ATOM   1182  O   THR A 147      14.547  57.625  -0.544  1.00 78.50           O  
ATOM   1183  CG2 THR A 147      17.453  55.844  -3.400  1.00 78.50           C  
ATOM   1184  OG1 THR A 147      15.156  56.219  -3.996  1.00 78.50           O  
ATOM   1185  N   THR A 148      13.297  56.000  -1.436  1.00 74.12           N  
ATOM   1186  CA  THR A 148      12.070  56.688  -1.079  1.00 74.12           C  
ATOM   1187  C   THR A 148      11.609  56.281   0.322  1.00 74.12           C  
ATOM   1188  CB  THR A 148      10.945  56.375  -2.092  1.00 74.12           C  
ATOM   1189  O   THR A 148      10.695  56.906   0.879  1.00 74.12           O  
ATOM   1190  CG2 THR A 148      11.281  56.969  -3.467  1.00 74.12           C  
ATOM   1191  OG1 THR A 148      10.773  54.969  -2.205  1.00 74.12           O  
ATOM   1192  N   VAL A 149      12.266  55.188   0.796  1.00 70.50           N  
ATOM   1193  CA  VAL A 149      11.859  54.688   2.111  1.00 70.50           C  
ATOM   1194  C   VAL A 149      12.562  55.500   3.199  1.00 70.50           C  
ATOM   1195  CB  VAL A 149      12.172  53.188   2.279  1.00 70.50           C  
ATOM   1196  O   VAL A 149      13.789  55.469   3.320  1.00 70.50           O  
ATOM   1197  CG1 VAL A 149      11.750  52.688   3.666  1.00 70.50           C  
ATOM   1198  CG2 VAL A 149      11.477  52.375   1.191  1.00 70.50           C  
ATOM   1199  N   THR A 150      11.953  56.469   3.807  1.00 75.69           N  
ATOM   1200  CA  THR A 150      12.523  57.375   4.812  1.00 75.69           C  
ATOM   1201  C   THR A 150      12.367  56.781   6.211  1.00 75.69           C  
ATOM   1202  CB  THR A 150      11.859  58.750   4.770  1.00 75.69           C  
ATOM   1203  O   THR A 150      13.102  57.125   7.129  1.00 75.69           O  
ATOM   1204  CG2 THR A 150      12.203  59.500   3.477  1.00 75.69           C  
ATOM   1205  OG1 THR A 150      10.438  58.594   4.855  1.00 75.69           O  
ATOM   1206  N   THR A 151      11.328  55.938   6.406  1.00 72.00           N  
ATOM   1207  CA  THR A 151      11.133  55.312   7.703  1.00 72.00           C  
ATOM   1208  C   THR A 151      10.891  53.812   7.531  1.00 72.00           C  
ATOM   1209  CB  THR A 151       9.945  55.938   8.461  1.00 72.00           C  
ATOM   1210  O   THR A 151      10.164  53.406   6.633  1.00 72.00           O  
ATOM   1211  CG2 THR A 151      10.258  57.375   8.867  1.00 72.00           C  
ATOM   1212  OG1 THR A 151       8.789  55.938   7.621  1.00 72.00           O  
ATOM   1213  N   LEU A 152      11.805  52.969   8.180  1.00 69.81           N  
ATOM   1214  CA  LEU A 152      11.578  51.531   8.188  1.00 69.81           C  
ATOM   1215  C   LEU A 152      10.594  51.125   9.281  1.00 69.81           C  
ATOM   1216  CB  LEU A 152      12.898  50.781   8.375  1.00 69.81           C  
ATOM   1217  O   LEU A 152      10.797  51.469  10.453  1.00 69.81           O  
ATOM   1218  CG  LEU A 152      13.320  49.844   7.234  1.00 69.81           C  
ATOM   1219  CD1 LEU A 152      14.570  50.375   6.547  1.00 69.81           C  
ATOM   1220  CD2 LEU A 152      13.547  48.438   7.754  1.00 69.81           C  
ATOM   1221  N   ARG A 153       9.367  50.812   8.789  1.00 68.94           N  
ATOM   1222  CA  ARG A 153       8.383  50.375   9.766  1.00 68.94           C  
ATOM   1223  C   ARG A 153       8.516  48.875  10.023  1.00 68.94           C  
ATOM   1224  CB  ARG A 153       6.965  50.688   9.305  1.00 68.94           C  
ATOM   1225  O   ARG A 153       8.711  48.094   9.094  1.00 68.94           O  
ATOM   1226  CG  ARG A 153       6.602  52.188   9.422  1.00 68.94           C  
ATOM   1227  CD  ARG A 153       5.133  52.406   9.102  1.00 68.94           C  
ATOM   1228  NE  ARG A 153       4.793  53.844   9.180  1.00 68.94           N  
ATOM   1229  NH1 ARG A 153       2.557  53.531   8.680  1.00 68.94           N  
ATOM   1230  NH2 ARG A 153       3.383  55.656   9.062  1.00 68.94           N  
ATOM   1231  CZ  ARG A 153       3.578  54.344   8.969  1.00 68.94           C  
ATOM   1232  N   VAL A 154       8.805  48.500  11.422  1.00 72.38           N  
ATOM   1233  CA  VAL A 154       8.812  47.094  11.812  1.00 72.38           C  
ATOM   1234  C   VAL A 154       7.406  46.500  11.703  1.00 72.38           C  
ATOM   1235  CB  VAL A 154       9.367  46.906  13.242  1.00 72.38           C  
ATOM   1236  O   VAL A 154       6.461  47.031  12.289  1.00 72.38           O  
ATOM   1237  CG1 VAL A 154       9.383  45.406  13.617  1.00 72.38           C  
ATOM   1238  CG2 VAL A 154      10.766  47.500  13.359  1.00 72.38           C  
ATOM   1239  N   PRO A 155       7.203  45.500  10.844  1.00 70.75           N  
ATOM   1240  CA  PRO A 155       5.859  44.938  10.695  1.00 70.75           C  
ATOM   1241  C   PRO A 155       5.285  44.438  12.016  1.00 70.75           C  
ATOM   1242  CB  PRO A 155       6.066  43.781   9.711  1.00 70.75           C  
ATOM   1243  O   PRO A 155       6.035  44.031  12.898  1.00 70.75           O  
ATOM   1244  CG  PRO A 155       7.551  43.625   9.633  1.00 70.75           C  
ATOM   1245  CD  PRO A 155       8.203  44.781  10.336  1.00 70.75           C  
ATOM   1246  N   VAL A 156       3.971  44.875  12.312  1.00 76.44           N  
ATOM   1247  CA  VAL A 156       3.268  44.406  13.492  1.00 76.44           C  
ATOM   1248  C   VAL A 156       2.412  43.188  13.125  1.00 76.44           C  
ATOM   1249  CB  VAL A 156       2.389  45.500  14.125  1.00 76.44           C  
ATOM   1250  O   VAL A 156       1.829  43.125  12.039  1.00 76.44           O  
ATOM   1251  CG1 VAL A 156       1.790  45.031  15.445  1.00 76.44           C  
ATOM   1252  CG2 VAL A 156       3.203  46.781  14.328  1.00 76.44           C  
ATOM   1253  N   PHE A 157       2.424  42.156  13.961  1.00 78.81           N  
ATOM   1254  CA  PHE A 157       1.606  40.969  13.742  1.00 78.81           C  
ATOM   1255  C   PHE A 157       0.166  41.219  14.172  1.00 78.81           C  
ATOM   1256  CB  PHE A 157       2.186  39.781  14.500  1.00 78.81           C  
ATOM   1257  O   PHE A 157      -0.084  41.656  15.297  1.00 78.81           O  
ATOM   1258  CG  PHE A 157       3.385  39.156  13.828  1.00 78.81           C  
ATOM   1259  CD1 PHE A 157       3.227  38.250  12.797  1.00 78.81           C  
ATOM   1260  CD2 PHE A 157       4.668  39.500  14.234  1.00 78.81           C  
ATOM   1261  CE1 PHE A 157       4.336  37.656  12.180  1.00 78.81           C  
ATOM   1262  CE2 PHE A 157       5.781  38.938  13.617  1.00 78.81           C  
ATOM   1263  CZ  PHE A 157       5.613  38.000  12.594  1.00 78.81           C  
ATOM   1264  N   ARG A 158      -0.712  41.219  13.203  1.00 79.25           N  
ATOM   1265  CA  ARG A 158      -2.135  41.281  13.516  1.00 79.25           C  
ATOM   1266  C   ARG A 158      -2.793  39.906  13.484  1.00 79.25           C  
ATOM   1267  CB  ARG A 158      -2.842  42.250  12.539  1.00 79.25           C  
ATOM   1268  O   ARG A 158      -2.396  39.062  12.703  1.00 79.25           O  
ATOM   1269  CG  ARG A 158      -2.441  43.688  12.695  1.00 79.25           C  
ATOM   1270  CD  ARG A 158      -3.594  44.625  12.375  1.00 79.25           C  
ATOM   1271  NE  ARG A 158      -3.211  46.031  12.531  1.00 79.25           N  
ATOM   1272  NH1 ARG A 158      -5.332  46.875  12.148  1.00 79.25           N  
ATOM   1273  NH2 ARG A 158      -3.590  48.312  12.586  1.00 79.25           N  
ATOM   1274  CZ  ARG A 158      -4.043  47.062  12.422  1.00 79.25           C  
ATOM   1275  N   PRO A 159      -3.691  39.750  14.469  1.00 81.75           N  
ATOM   1276  CA  PRO A 159      -4.395  38.438  14.477  1.00 81.75           C  
ATOM   1277  C   PRO A 159      -5.230  38.219  13.219  1.00 81.75           C  
ATOM   1278  CB  PRO A 159      -5.293  38.562  15.719  1.00 81.75           C  
ATOM   1279  O   PRO A 159      -5.785  39.188  12.664  1.00 81.75           O  
ATOM   1280  CG  PRO A 159      -5.270  40.000  16.094  1.00 81.75           C  
ATOM   1281  CD  PRO A 159      -4.137  40.656  15.359  1.00 81.75           C  
ATOM   1282  N   MET A 160      -5.078  37.125  12.570  1.00 78.31           N  
ATOM   1283  CA  MET A 160      -5.887  36.750  11.422  1.00 78.31           C  
ATOM   1284  C   MET A 160      -6.617  35.438  11.688  1.00 78.31           C  
ATOM   1285  CB  MET A 160      -5.020  36.625  10.172  1.00 78.31           C  
ATOM   1286  O   MET A 160      -6.352  34.750  12.688  1.00 78.31           O  
ATOM   1287  CG  MET A 160      -4.078  35.438  10.195  1.00 78.31           C  
ATOM   1288  SD  MET A 160      -3.129  35.250   8.633  1.00 78.31           S  
ATOM   1289  CE  MET A 160      -4.371  34.438   7.598  1.00 78.31           C  
ATOM   1290  N   ASP A 161      -7.594  35.188  10.812  1.00 82.69           N  
ATOM   1291  CA  ASP A 161      -8.281  33.906  10.891  1.00 82.69           C  
ATOM   1292  C   ASP A 161      -7.297  32.750  10.719  1.00 82.69           C  
ATOM   1293  CB  ASP A 161      -9.391  33.812   9.844  1.00 82.69           C  
ATOM   1294  O   ASP A 161      -6.324  32.875   9.977  1.00 82.69           O  
ATOM   1295  CG  ASP A 161     -10.523  34.812  10.094  1.00 82.69           C  
ATOM   1296  OD1 ASP A 161     -10.742  35.188  11.258  1.00 82.69           O  
ATOM   1297  OD2 ASP A 161     -11.195  35.188   9.109  1.00 82.69           O  
ATOM   1298  N   LEU A 162      -7.520  31.750  11.477  1.00 81.50           N  
ATOM   1299  CA  LEU A 162      -6.641  30.594  11.469  1.00 81.50           C  
ATOM   1300  C   LEU A 162      -6.512  30.000  10.070  1.00 81.50           C  
ATOM   1301  CB  LEU A 162      -7.164  29.516  12.430  1.00 81.50           C  
ATOM   1302  O   LEU A 162      -7.520  29.719   9.414  1.00 81.50           O  
ATOM   1303  CG  LEU A 162      -6.242  28.328  12.688  1.00 81.50           C  
ATOM   1304  CD1 LEU A 162      -5.555  28.469  14.039  1.00 81.50           C  
ATOM   1305  CD2 LEU A 162      -7.027  27.016  12.609  1.00 81.50           C  
ATOM   1306  N   MET A 163      -5.246  30.109   9.688  1.00 87.06           N  
ATOM   1307  CA  MET A 163      -4.961  29.516   8.391  1.00 87.06           C  
ATOM   1308  C   MET A 163      -3.961  28.375   8.523  1.00 87.06           C  
ATOM   1309  CB  MET A 163      -4.422  30.562   7.418  1.00 87.06           C  
ATOM   1310  O   MET A 163      -3.002  28.469   9.289  1.00 87.06           O  
ATOM   1311  CG  MET A 163      -4.254  30.062   5.992  1.00 87.06           C  
ATOM   1312  SD  MET A 163      -3.562  31.344   4.871  1.00 87.06           S  
ATOM   1313  CE  MET A 163      -2.842  30.281   3.588  1.00 87.06           C  
ATOM   1314  N   VAL A 164      -4.309  27.281   7.828  1.00 92.88           N  
ATOM   1315  CA  VAL A 164      -3.398  26.125   7.836  1.00 92.88           C  
ATOM   1316  C   VAL A 164      -2.580  26.109   6.551  1.00 92.88           C  
ATOM   1317  CB  VAL A 164      -4.164  24.797   8.008  1.00 92.88           C  
ATOM   1318  O   VAL A 164      -3.139  26.125   5.449  1.00 92.88           O  
ATOM   1319  CG1 VAL A 164      -3.191  23.625   8.102  1.00 92.88           C  
ATOM   1320  CG2 VAL A 164      -5.066  24.859   9.234  1.00 92.88           C  
ATOM   1321  N   GLU A 165      -1.251  26.141   6.824  1.00 92.75           N  
ATOM   1322  CA  GLU A 165      -0.353  26.172   5.676  1.00 92.75           C  
ATOM   1323  C   GLU A 165       0.518  24.922   5.613  1.00 92.75           C  
ATOM   1324  CB  GLU A 165       0.528  27.422   5.723  1.00 92.75           C  
ATOM   1325  O   GLU A 165       1.078  24.500   6.625  1.00 92.75           O  
ATOM   1326  CG  GLU A 165       1.426  27.594   4.504  1.00 92.75           C  
ATOM   1327  CD  GLU A 165       2.330  28.812   4.590  1.00 92.75           C  
ATOM   1328  OE1 GLU A 165       3.131  29.047   3.656  1.00 92.75           O  
ATOM   1329  OE2 GLU A 165       2.234  29.547   5.598  1.00 92.75           O  
ATOM   1330  N   ALA A 166       0.520  24.375   4.391  1.00 96.38           N  
ATOM   1331  CA  ALA A 166       1.444  23.281   4.117  1.00 96.38           C  
ATOM   1332  C   ALA A 166       2.631  23.766   3.287  1.00 96.38           C  
ATOM   1333  CB  ALA A 166       0.721  22.141   3.406  1.00 96.38           C  
ATOM   1334  O   ALA A 166       2.457  24.250   2.170  1.00 96.38           O  
ATOM   1335  N   SER A 167       3.863  23.609   3.854  1.00 96.06           N  
ATOM   1336  CA  SER A 167       5.070  24.047   3.152  1.00 96.06           C  
ATOM   1337  C   SER A 167       6.074  22.891   3.031  1.00 96.06           C  
ATOM   1338  CB  SER A 167       5.719  25.219   3.869  1.00 96.06           C  
ATOM   1339  O   SER A 167       6.301  22.156   3.994  1.00 96.06           O  
ATOM   1340  OG  SER A 167       6.094  24.875   5.188  1.00 96.06           O  
ATOM   1341  N   PRO A 168       6.598  22.797   1.829  1.00 96.62           N  
ATOM   1342  CA  PRO A 168       7.637  21.781   1.689  1.00 96.62           C  
ATOM   1343  C   PRO A 168       8.930  22.141   2.412  1.00 96.62           C  
ATOM   1344  CB  PRO A 168       7.859  21.703   0.176  1.00 96.62           C  
ATOM   1345  O   PRO A 168       9.438  23.266   2.248  1.00 96.62           O  
ATOM   1346  CG  PRO A 168       7.516  23.062  -0.326  1.00 96.62           C  
ATOM   1347  CD  PRO A 168       6.453  23.656   0.561  1.00 96.62           C  
ATOM   1348  N   ARG A 169       9.422  21.250   3.105  1.00 96.12           N  
ATOM   1349  CA  ARG A 169      10.641  21.484   3.865  1.00 96.12           C  
ATOM   1350  C   ARG A 169      11.852  20.859   3.172  1.00 96.12           C  
ATOM   1351  CB  ARG A 169      10.508  20.938   5.285  1.00 96.12           C  
ATOM   1352  O   ARG A 169      12.922  21.469   3.123  1.00 96.12           O  
ATOM   1353  CG  ARG A 169       9.562  21.734   6.172  1.00 96.12           C  
ATOM   1354  CD  ARG A 169      10.227  22.984   6.711  1.00 96.12           C  
ATOM   1355  NE  ARG A 169       9.359  23.688   7.648  1.00 96.12           N  
ATOM   1356  NH1 ARG A 169      10.922  25.297   8.219  1.00 96.12           N  
ATOM   1357  NH2 ARG A 169       8.836  25.344   9.164  1.00 96.12           N  
ATOM   1358  CZ  ARG A 169       9.703  24.781   8.344  1.00 96.12           C  
ATOM   1359  N   ARG A 170      11.711  19.641   2.746  1.00 97.62           N  
ATOM   1360  CA  ARG A 170      12.797  18.922   2.086  1.00 97.62           C  
ATOM   1361  C   ARG A 170      12.266  18.078   0.933  1.00 97.62           C  
ATOM   1362  CB  ARG A 170      13.539  18.031   3.086  1.00 97.62           C  
ATOM   1363  O   ARG A 170      11.141  17.578   0.988  1.00 97.62           O  
ATOM   1364  CG  ARG A 170      14.156  18.797   4.246  1.00 97.62           C  
ATOM   1365  CD  ARG A 170      15.398  19.578   3.814  1.00 97.62           C  
ATOM   1366  NE  ARG A 170      16.094  20.141   4.961  1.00 97.62           N  
ATOM   1367  NH1 ARG A 170      15.023  22.188   4.867  1.00 97.62           N  
ATOM   1368  NH2 ARG A 170      16.594  21.797   6.480  1.00 97.62           N  
ATOM   1369  CZ  ARG A 170      15.906  21.375   5.434  1.00 97.62           C  
ATOM   1370  N   ILE A 171      13.117  17.938  -0.097  1.00 97.62           N  
ATOM   1371  CA  ILE A 171      12.805  17.109  -1.256  1.00 97.62           C  
ATOM   1372  C   ILE A 171      13.906  16.078  -1.475  1.00 97.62           C  
ATOM   1373  CB  ILE A 171      12.609  17.969  -2.527  1.00 97.62           C  
ATOM   1374  O   ILE A 171      15.086  16.438  -1.577  1.00 97.62           O  
ATOM   1375  CG1 ILE A 171      11.492  19.000  -2.312  1.00 97.62           C  
ATOM   1376  CG2 ILE A 171      12.312  17.078  -3.738  1.00 97.62           C  
ATOM   1377  CD1 ILE A 171      11.336  20.000  -3.455  1.00 97.62           C  
ATOM   1378  N   PHE A 172      13.539  14.844  -1.470  1.00 97.44           N  
ATOM   1379  CA  PHE A 172      14.445  13.727  -1.685  1.00 97.44           C  
ATOM   1380  C   PHE A 172      14.195  13.078  -3.041  1.00 97.44           C  
ATOM   1381  CB  PHE A 172      14.297  12.688  -0.569  1.00 97.44           C  
ATOM   1382  O   PHE A 172      13.203  12.367  -3.223  1.00 97.44           O  
ATOM   1383  CG  PHE A 172      14.320  13.273   0.815  1.00 97.44           C  
ATOM   1384  CD1 PHE A 172      15.516  13.383   1.519  1.00 97.44           C  
ATOM   1385  CD2 PHE A 172      13.148  13.719   1.415  1.00 97.44           C  
ATOM   1386  CE1 PHE A 172      15.539  13.922   2.801  1.00 97.44           C  
ATOM   1387  CE2 PHE A 172      13.164  14.258   2.695  1.00 97.44           C  
ATOM   1388  CZ  PHE A 172      14.359  14.359   3.387  1.00 97.44           C  
ATOM   1389  N   ALA A 173      15.164  13.320  -3.988  1.00 93.50           N  
ATOM   1390  CA  ALA A 173      14.953  12.844  -5.352  1.00 93.50           C  
ATOM   1391  C   ALA A 173      16.188  12.117  -5.883  1.00 93.50           C  
ATOM   1392  CB  ALA A 173      14.586  14.016  -6.270  1.00 93.50           C  
ATOM   1393  O   ALA A 173      17.203  12.039  -5.199  1.00 93.50           O  
ATOM   1394  N   ASN A 174      16.047  11.438  -6.965  1.00 90.00           N  
ATOM   1395  CA  ASN A 174      17.109  10.859  -7.793  1.00 90.00           C  
ATOM   1396  C   ASN A 174      17.812   9.719  -7.082  1.00 90.00           C  
ATOM   1397  CB  ASN A 174      18.109  11.938  -8.203  1.00 90.00           C  
ATOM   1398  O   ASN A 174      19.031   9.539  -7.227  1.00 90.00           O  
ATOM   1399  CG  ASN A 174      17.500  13.000  -9.102  1.00 90.00           C  
ATOM   1400  ND2 ASN A 174      17.938  14.242  -8.922  1.00 90.00           N  
ATOM   1401  OD1 ASN A 174      16.656  12.703  -9.945  1.00 90.00           O  
ATOM   1402  N   ALA A 175      17.094   8.969  -6.285  1.00 93.06           N  
ATOM   1403  CA  ALA A 175      17.734   7.852  -5.594  1.00 93.06           C  
ATOM   1404  C   ALA A 175      17.188   6.516  -6.086  1.00 93.06           C  
ATOM   1405  CB  ALA A 175      17.547   7.977  -4.086  1.00 93.06           C  
ATOM   1406  O   ALA A 175      17.781   5.465  -5.852  1.00 93.06           O  
ATOM   1407  N   HIS A 176      16.047   6.531  -6.770  1.00 92.75           N  
ATOM   1408  CA  HIS A 176      15.406   5.293  -7.195  1.00 92.75           C  
ATOM   1409  C   HIS A 176      15.281   5.230  -8.711  1.00 92.75           C  
ATOM   1410  CB  HIS A 176      14.031   5.156  -6.547  1.00 92.75           C  
ATOM   1411  O   HIS A 176      14.875   6.211  -9.344  1.00 92.75           O  
ATOM   1412  CG  HIS A 176      14.078   4.875  -5.078  1.00 92.75           C  
ATOM   1413  CD2 HIS A 176      13.859   5.676  -4.012  1.00 92.75           C  
ATOM   1414  ND1 HIS A 176      14.398   3.633  -4.570  1.00 92.75           N  
ATOM   1415  CE1 HIS A 176      14.367   3.686  -3.248  1.00 92.75           C  
ATOM   1416  NE2 HIS A 176      14.039   4.914  -2.885  1.00 92.75           N  
ATOM   1417  N   THR A 177      15.695   4.133  -9.273  1.00 90.50           N  
ATOM   1418  CA  THR A 177      15.531   3.869 -10.703  1.00 90.50           C  
ATOM   1419  C   THR A 177      14.102   3.408 -11.000  1.00 90.50           C  
ATOM   1420  CB  THR A 177      16.531   2.807 -11.195  1.00 90.50           C  
ATOM   1421  O   THR A 177      13.523   3.795 -12.016  1.00 90.50           O  
ATOM   1422  CG2 THR A 177      16.406   2.604 -12.703  1.00 90.50           C  
ATOM   1423  OG1 THR A 177      17.859   3.229 -10.883  1.00 90.50           O  
ATOM   1424  N   TYR A 178      13.633   2.627 -10.078  1.00 92.94           N  
ATOM   1425  CA  TYR A 178      12.281   2.105 -10.242  1.00 92.94           C  
ATOM   1426  C   TYR A 178      11.312   2.789  -9.289  1.00 92.94           C  
ATOM   1427  CB  TYR A 178      12.258   0.590 -10.016  1.00 92.94           C  
ATOM   1428  O   TYR A 178      11.711   3.631  -8.484  1.00 92.94           O  
ATOM   1429  CG  TYR A 178      13.164  -0.178 -10.945  1.00 92.94           C  
ATOM   1430  CD1 TYR A 178      12.773  -0.469 -12.250  1.00 92.94           C  
ATOM   1431  CD2 TYR A 178      14.414  -0.616 -10.523  1.00 92.94           C  
ATOM   1432  CE1 TYR A 178      13.602  -1.180 -13.109  1.00 92.94           C  
ATOM   1433  CE2 TYR A 178      15.258  -1.327 -11.375  1.00 92.94           C  
ATOM   1434  OH  TYR A 178      15.664  -2.307 -13.516  1.00 92.94           O  
ATOM   1435  CZ  TYR A 178      14.844  -1.603 -12.664  1.00 92.94           C  
ATOM   1436  N   HIS A 179      10.016   2.453  -9.406  1.00 94.31           N  
ATOM   1437  CA  HIS A 179       8.977   3.172  -8.680  1.00 94.31           C  
ATOM   1438  C   HIS A 179       9.047   2.879  -7.184  1.00 94.31           C  
ATOM   1439  CB  HIS A 179       7.594   2.807  -9.219  1.00 94.31           C  
ATOM   1440  O   HIS A 179       9.109   1.716  -6.777  1.00 94.31           O  
ATOM   1441  CG  HIS A 179       7.371   3.242 -10.633  1.00 94.31           C  
ATOM   1442  CD2 HIS A 179       8.148   3.971 -11.477  1.00 94.31           C  
ATOM   1443  ND1 HIS A 179       6.227   2.928 -11.336  1.00 94.31           N  
ATOM   1444  CE1 HIS A 179       6.309   3.445 -12.555  1.00 94.31           C  
ATOM   1445  NE2 HIS A 179       7.465   4.082 -12.664  1.00 94.31           N  
ATOM   1446  N   ILE A 180       8.969   3.926  -6.430  1.00 97.25           N  
ATOM   1447  CA  ILE A 180       8.961   3.773  -4.977  1.00 97.25           C  
ATOM   1448  C   ILE A 180       7.641   3.146  -4.531  1.00 97.25           C  
ATOM   1449  CB  ILE A 180       9.180   5.125  -4.266  1.00 97.25           C  
ATOM   1450  O   ILE A 180       6.566   3.656  -4.859  1.00 97.25           O  
ATOM   1451  CG1 ILE A 180      10.547   5.711  -4.633  1.00 97.25           C  
ATOM   1452  CG2 ILE A 180       9.047   4.965  -2.748  1.00 97.25           C  
ATOM   1453  CD1 ILE A 180      10.750   7.148  -4.180  1.00 97.25           C  
ATOM   1454  N   ASN A 181       7.789   2.084  -3.754  1.00 97.19           N  
ATOM   1455  CA  ASN A 181       6.566   1.404  -3.336  1.00 97.19           C  
ATOM   1456  C   ASN A 181       6.371   1.484  -1.825  1.00 97.19           C  
ATOM   1457  CB  ASN A 181       6.582  -0.055  -3.793  1.00 97.19           C  
ATOM   1458  O   ASN A 181       5.297   1.166  -1.316  1.00 97.19           O  
ATOM   1459  CG  ASN A 181       7.793  -0.814  -3.291  1.00 97.19           C  
ATOM   1460  ND2 ASN A 181       8.477  -1.504  -4.195  1.00 97.19           N  
ATOM   1461  OD1 ASN A 181       8.109  -0.783  -2.100  1.00 97.19           O  
ATOM   1462  N   SER A 182       7.457   1.921  -1.107  1.00 98.38           N  
ATOM   1463  CA  SER A 182       7.344   1.981   0.346  1.00 98.38           C  
ATOM   1464  C   SER A 182       8.188   3.111   0.921  1.00 98.38           C  
ATOM   1465  CB  SER A 182       7.758   0.651   0.974  1.00 98.38           C  
ATOM   1466  O   SER A 182       9.281   3.389   0.424  1.00 98.38           O  
ATOM   1467  OG  SER A 182       6.973  -0.413   0.464  1.00 98.38           O  
ATOM   1468  N   ILE A 183       7.656   3.770   1.864  1.00 98.69           N  
ATOM   1469  CA  ILE A 183       8.422   4.621   2.768  1.00 98.69           C  
ATOM   1470  C   ILE A 183       8.039   4.309   4.215  1.00 98.69           C  
ATOM   1471  CB  ILE A 183       8.180   6.117   2.467  1.00 98.69           C  
ATOM   1472  O   ILE A 183       6.883   4.008   4.508  1.00 98.69           O  
ATOM   1473  CG1 ILE A 183       6.695   6.461   2.592  1.00 98.69           C  
ATOM   1474  CG2 ILE A 183       8.711   6.480   1.074  1.00 98.69           C  
ATOM   1475  CD1 ILE A 183       6.391   7.949   2.492  1.00 98.69           C  
ATOM   1476  N   SER A 184       9.031   4.332   5.098  1.00 98.62           N  
ATOM   1477  CA  SER A 184       8.797   4.004   6.500  1.00 98.62           C  
ATOM   1478  C   SER A 184       9.695   4.824   7.418  1.00 98.62           C  
ATOM   1479  CB  SER A 184       9.023   2.514   6.746  1.00 98.62           C  
ATOM   1480  O   SER A 184      10.906   4.883   7.215  1.00 98.62           O  
ATOM   1481  OG  SER A 184       8.703   2.172   8.086  1.00 98.62           O  
ATOM   1482  N   ILE A 185       9.023   5.367   8.367  1.00 98.12           N  
ATOM   1483  CA  ILE A 185       9.766   6.188   9.312  1.00 98.12           C  
ATOM   1484  C   ILE A 185      10.375   5.297  10.398  1.00 98.12           C  
ATOM   1485  CB  ILE A 185       8.867   7.266   9.953  1.00 98.12           C  
ATOM   1486  O   ILE A 185       9.711   4.402  10.922  1.00 98.12           O  
ATOM   1487  CG1 ILE A 185       8.289   8.188   8.875  1.00 98.12           C  
ATOM   1488  CG2 ILE A 185       9.648   8.070  11.000  1.00 98.12           C  
ATOM   1489  CD1 ILE A 185       7.312   9.234   9.406  1.00 98.12           C  
ATOM   1490  N   ASN A 186      11.586   5.586  10.680  1.00 98.12           N  
ATOM   1491  CA  ASN A 186      12.289   4.836  11.711  1.00 98.12           C  
ATOM   1492  C   ASN A 186      11.844   5.254  13.109  1.00 98.12           C  
ATOM   1493  CB  ASN A 186      13.805   5.016  11.562  1.00 98.12           C  
ATOM   1494  O   ASN A 186      11.359   6.371  13.305  1.00 98.12           O  
ATOM   1495  CG  ASN A 186      14.586   3.930  12.273  1.00 98.12           C  
ATOM   1496  ND2 ASN A 186      15.844   3.748  11.875  1.00 98.12           N  
ATOM   1497  OD1 ASN A 186      14.078   3.262  13.172  1.00 98.12           O  
ATOM   1498  N   SER A 187      12.039   4.406  14.086  1.00 96.44           N  
ATOM   1499  CA  SER A 187      11.633   4.684  15.461  1.00 96.44           C  
ATOM   1500  C   SER A 187      12.523   5.746  16.094  1.00 96.44           C  
ATOM   1501  CB  SER A 187      11.680   3.402  16.297  1.00 96.44           C  
ATOM   1502  O   SER A 187      12.172   6.320  17.125  1.00 96.44           O  
ATOM   1503  OG  SER A 187      12.977   2.836  16.281  1.00 96.44           O  
ATOM   1504  N   ASP A 188      13.656   6.035  15.516  1.00 95.75           N  
ATOM   1505  CA  ASP A 188      14.531   7.094  16.016  1.00 95.75           C  
ATOM   1506  C   ASP A 188      14.031   8.469  15.586  1.00 95.75           C  
ATOM   1507  CB  ASP A 188      15.961   6.883  15.523  1.00 95.75           C  
ATOM   1508  O   ASP A 188      14.477   9.492  16.109  1.00 95.75           O  
ATOM   1509  CG  ASP A 188      16.094   6.938  14.016  1.00 95.75           C  
ATOM   1510  OD1 ASP A 188      15.133   7.387  13.336  1.00 95.75           O  
ATOM   1511  OD2 ASP A 188      17.141   6.527  13.492  1.00 95.75           O  
ATOM   1512  N   TYR A 189      13.172   8.547  14.609  1.00 94.81           N  
ATOM   1513  CA  TYR A 189      12.531   9.734  14.078  1.00 94.81           C  
ATOM   1514  C   TYR A 189      13.555  10.688  13.469  1.00 94.81           C  
ATOM   1515  CB  TYR A 189      11.734  10.453  15.172  1.00 94.81           C  
ATOM   1516  O   TYR A 189      13.328  11.898  13.406  1.00 94.81           O  
ATOM   1517  CG  TYR A 189      10.656   9.602  15.797  1.00 94.81           C  
ATOM   1518  CD1 TYR A 189       9.586   9.133  15.039  1.00 94.81           C  
ATOM   1519  CD2 TYR A 189      10.711   9.266  17.141  1.00 94.81           C  
ATOM   1520  CE1 TYR A 189       8.594   8.352  15.609  1.00 94.81           C  
ATOM   1521  CE2 TYR A 189       9.719   8.484  17.734  1.00 94.81           C  
ATOM   1522  OH  TYR A 189       7.684   7.254  17.531  1.00 94.81           O  
ATOM   1523  CZ  TYR A 189       8.664   8.031  16.953  1.00 94.81           C  
ATOM   1524  N   GLU A 190      14.688  10.117  13.070  1.00 96.62           N  
ATOM   1525  CA  GLU A 190      15.727  10.867  12.375  1.00 96.62           C  
ATOM   1526  C   GLU A 190      15.961  10.320  10.977  1.00 96.62           C  
ATOM   1527  CB  GLU A 190      17.031  10.852  13.172  1.00 96.62           C  
ATOM   1528  O   GLU A 190      16.391  11.055  10.078  1.00 96.62           O  
ATOM   1529  CG  GLU A 190      16.953  11.586  14.508  1.00 96.62           C  
ATOM   1530  CD  GLU A 190      18.281  11.664  15.234  1.00 96.62           C  
ATOM   1531  OE1 GLU A 190      18.359  12.297  16.312  1.00 96.62           O  
ATOM   1532  OE2 GLU A 190      19.266  11.078  14.719  1.00 96.62           O  
ATOM   1533  N   THR A 191      15.695   9.062  10.828  1.00 98.12           N  
ATOM   1534  CA  THR A 191      15.922   8.406   9.539  1.00 98.12           C  
ATOM   1535  C   THR A 191      14.641   7.750   9.039  1.00 98.12           C  
ATOM   1536  CB  THR A 191      17.031   7.348   9.648  1.00 98.12           C  
ATOM   1537  O   THR A 191      13.688   7.570   9.797  1.00 98.12           O  
ATOM   1538  CG2 THR A 191      18.375   7.988  10.031  1.00 98.12           C  
ATOM   1539  OG1 THR A 191      16.688   6.383  10.641  1.00 98.12           O  
ATOM   1540  N   TYR A 192      14.594   7.500   7.805  1.00 98.44           N  
ATOM   1541  CA  TYR A 192      13.508   6.750   7.180  1.00 98.44           C  
ATOM   1542  C   TYR A 192      14.023   5.938   5.996  1.00 98.44           C  
ATOM   1543  CB  TYR A 192      12.398   7.695   6.723  1.00 98.44           C  
ATOM   1544  O   TYR A 192      15.125   6.176   5.500  1.00 98.44           O  
ATOM   1545  CG  TYR A 192      12.742   8.492   5.488  1.00 98.44           C  
ATOM   1546  CD1 TYR A 192      13.484   9.664   5.582  1.00 98.44           C  
ATOM   1547  CD2 TYR A 192      12.328   8.070   4.230  1.00 98.44           C  
ATOM   1548  CE1 TYR A 192      13.805  10.406   4.445  1.00 98.44           C  
ATOM   1549  CE2 TYR A 192      12.648   8.805   3.088  1.00 98.44           C  
ATOM   1550  OH  TYR A 192      13.695  10.695   2.080  1.00 98.44           O  
ATOM   1551  CZ  TYR A 192      13.383   9.969   3.207  1.00 98.44           C  
ATOM   1552  N   LEU A 193      13.297   4.957   5.566  1.00 98.25           N  
ATOM   1553  CA  LEU A 193      13.719   4.164   4.418  1.00 98.25           C  
ATOM   1554  C   LEU A 193      12.742   4.320   3.260  1.00 98.25           C  
ATOM   1555  CB  LEU A 193      13.836   2.686   4.805  1.00 98.25           C  
ATOM   1556  O   LEU A 193      11.562   4.621   3.471  1.00 98.25           O  
ATOM   1557  CG  LEU A 193      12.539   1.986   5.211  1.00 98.25           C  
ATOM   1558  CD1 LEU A 193      11.758   1.550   3.975  1.00 98.25           C  
ATOM   1559  CD2 LEU A 193      12.836   0.792   6.113  1.00 98.25           C  
ATOM   1560  N   SER A 194      13.211   4.234   2.102  1.00 98.69           N  
ATOM   1561  CA  SER A 194      12.430   4.129   0.873  1.00 98.69           C  
ATOM   1562  C   SER A 194      12.812   2.889   0.075  1.00 98.69           C  
ATOM   1563  CB  SER A 194      12.617   5.379   0.011  1.00 98.69           C  
ATOM   1564  O   SER A 194      13.992   2.520   0.021  1.00 98.69           O  
ATOM   1565  OG  SER A 194      13.961   5.500  -0.411  1.00 98.69           O  
ATOM   1566  N   ALA A 195      11.805   2.264  -0.478  1.00 98.44           N  
ATOM   1567  CA  ALA A 195      12.055   1.035  -1.229  1.00 98.44           C  
ATOM   1568  C   ALA A 195      11.414   1.098  -2.609  1.00 98.44           C  
ATOM   1569  CB  ALA A 195      11.539  -0.175  -0.456  1.00 98.44           C  
ATOM   1570  O   ALA A 195      10.305   1.624  -2.764  1.00 98.44           O  
ATOM   1571  N   ASP A 196      12.141   0.642  -3.586  1.00 97.12           N  
ATOM   1572  CA  ASP A 196      11.562   0.337  -4.895  1.00 97.12           C  
ATOM   1573  C   ASP A 196      11.664  -1.154  -5.203  1.00 97.12           C  
ATOM   1574  CB  ASP A 196      12.258   1.149  -5.988  1.00 97.12           C  
ATOM   1575  O   ASP A 196      11.820  -1.974  -4.297  1.00 97.12           O  
ATOM   1576  CG  ASP A 196      13.719   0.769  -6.172  1.00 97.12           C  
ATOM   1577  OD1 ASP A 196      14.094  -0.377  -5.844  1.00 97.12           O  
ATOM   1578  OD2 ASP A 196      14.500   1.623  -6.645  1.00 97.12           O  
ATOM   1579  N   ASP A 197      11.594  -1.577  -6.418  1.00 97.25           N  
ATOM   1580  CA  ASP A 197      11.492  -2.990  -6.773  1.00 97.25           C  
ATOM   1581  C   ASP A 197      12.805  -3.719  -6.492  1.00 97.25           C  
ATOM   1582  CB  ASP A 197      11.109  -3.148  -8.242  1.00 97.25           C  
ATOM   1583  O   ASP A 197      12.828  -4.941  -6.348  1.00 97.25           O  
ATOM   1584  CG  ASP A 197       9.656  -2.805  -8.516  1.00 97.25           C  
ATOM   1585  OD1 ASP A 197       8.883  -2.617  -7.551  1.00 97.25           O  
ATOM   1586  OD2 ASP A 197       9.273  -2.723  -9.703  1.00 97.25           O  
ATOM   1587  N   LEU A 198      13.875  -2.916  -6.383  1.00 96.88           N  
ATOM   1588  CA  LEU A 198      15.141  -3.641  -6.312  1.00 96.88           C  
ATOM   1589  C   LEU A 198      16.016  -3.119  -5.172  1.00 96.88           C  
ATOM   1590  CB  LEU A 198      15.898  -3.521  -7.641  1.00 96.88           C  
ATOM   1591  O   LEU A 198      16.969  -3.775  -4.766  1.00 96.88           O  
ATOM   1592  CG  LEU A 198      15.242  -4.168  -8.859  1.00 96.88           C  
ATOM   1593  CD1 LEU A 198      16.125  -4.008 -10.086  1.00 96.88           C  
ATOM   1594  CD2 LEU A 198      14.953  -5.645  -8.586  1.00 96.88           C  
ATOM   1595  N   ARG A 199      15.633  -1.972  -4.641  1.00 97.06           N  
ATOM   1596  CA  ARG A 199      16.531  -1.362  -3.666  1.00 97.06           C  
ATOM   1597  C   ARG A 199      15.758  -0.791  -2.484  1.00 97.06           C  
ATOM   1598  CB  ARG A 199      17.375  -0.264  -4.324  1.00 97.06           C  
ATOM   1599  O   ARG A 199      14.586  -0.429  -2.621  1.00 97.06           O  
ATOM   1600  CG  ARG A 199      18.344  -0.776  -5.375  1.00 97.06           C  
ATOM   1601  CD  ARG A 199      19.188   0.349  -5.965  1.00 97.06           C  
ATOM   1602  NE  ARG A 199      20.156  -0.154  -6.926  1.00 97.06           N  
ATOM   1603  NH1 ARG A 199      21.234   1.875  -7.215  1.00 97.06           N  
ATOM   1604  NH2 ARG A 199      21.953   0.023  -8.359  1.00 97.06           N  
ATOM   1605  CZ  ARG A 199      21.109   0.583  -7.496  1.00 97.06           C  
ATOM   1606  N   ILE A 200      16.469  -0.748  -1.342  1.00 97.81           N  
ATOM   1607  CA  ILE A 200      16.031  -0.009  -0.164  1.00 97.81           C  
ATOM   1608  C   ILE A 200      17.109   0.995   0.248  1.00 97.81           C  
ATOM   1609  CB  ILE A 200      15.711  -0.959   1.011  1.00 97.81           C  
ATOM   1610  O   ILE A 200      18.266   0.625   0.454  1.00 97.81           O  
ATOM   1611  CG1 ILE A 200      14.664  -1.999   0.584  1.00 97.81           C  
ATOM   1612  CG2 ILE A 200      15.227  -0.167   2.229  1.00 97.81           C  
ATOM   1613  CD1 ILE A 200      14.289  -2.982   1.682  1.00 97.81           C  
ATOM   1614  N   ASN A 201      16.703   2.229   0.349  1.00 97.81           N  
ATOM   1615  CA  ASN A 201      17.609   3.305   0.739  1.00 97.81           C  
ATOM   1616  C   ASN A 201      17.266   3.857   2.117  1.00 97.81           C  
ATOM   1617  CB  ASN A 201      17.594   4.426  -0.302  1.00 97.81           C  
ATOM   1618  O   ASN A 201      16.078   3.998   2.457  1.00 97.81           O  
ATOM   1619  CG  ASN A 201      18.078   3.969  -1.661  1.00 97.81           C  
ATOM   1620  ND2 ASN A 201      17.438   4.441  -2.719  1.00 97.81           N  
ATOM   1621  OD1 ASN A 201      19.047   3.199  -1.759  1.00 97.81           O  
ATOM   1622  N   LEU A 202      18.312   4.117   2.846  1.00 97.62           N  
ATOM   1623  CA  LEU A 202      18.188   4.773   4.141  1.00 97.62           C  
ATOM   1624  C   LEU A 202      18.500   6.262   4.031  1.00 97.62           C  
ATOM   1625  CB  LEU A 202      19.109   4.117   5.172  1.00 97.62           C  
ATOM   1626  O   LEU A 202      19.562   6.633   3.516  1.00 97.62           O  
ATOM   1627  CG  LEU A 202      19.000   4.629   6.605  1.00 97.62           C  
ATOM   1628  CD1 LEU A 202      17.641   4.270   7.195  1.00 97.62           C  
ATOM   1629  CD2 LEU A 202      20.125   4.062   7.465  1.00 97.62           C  
ATOM   1630  N   TRP A 203      17.578   7.062   4.539  1.00 98.19           N  
ATOM   1631  CA  TRP A 203      17.719   8.516   4.461  1.00 98.19           C  
ATOM   1632  C   TRP A 203      17.797   9.133   5.855  1.00 98.19           C  
ATOM   1633  CB  TRP A 203      16.562   9.125   3.678  1.00 98.19           C  
ATOM   1634  O   TRP A 203      17.219   8.586   6.809  1.00 98.19           O  
ATOM   1635  CG  TRP A 203      16.422   8.609   2.275  1.00 98.19           C  
ATOM   1636  CD1 TRP A 203      15.828   7.453   1.875  1.00 98.19           C  
ATOM   1637  CD2 TRP A 203      16.922   9.242   1.088  1.00 98.19           C  
ATOM   1638  CE2 TRP A 203      16.578   8.406   0.001  1.00 98.19           C  
ATOM   1639  CE3 TRP A 203      17.625  10.430   0.835  1.00 98.19           C  
ATOM   1640  NE1 TRP A 203      15.914   7.320   0.508  1.00 98.19           N  
ATOM   1641  CH2 TRP A 203      17.594   9.891  -1.536  1.00 98.19           C  
ATOM   1642  CZ2 TRP A 203      16.906   8.719  -1.318  1.00 98.19           C  
ATOM   1643  CZ3 TRP A 203      17.953  10.742  -0.478  1.00 98.19           C  
ATOM   1644  N   HIS A 204      18.547  10.211   5.918  1.00 97.94           N  
ATOM   1645  CA  HIS A 204      18.391  11.117   7.051  1.00 97.94           C  
ATOM   1646  C   HIS A 204      17.422  12.250   6.719  1.00 97.94           C  
ATOM   1647  CB  HIS A 204      19.750  11.688   7.477  1.00 97.94           C  
ATOM   1648  O   HIS A 204      17.500  12.828   5.633  1.00 97.94           O  
ATOM   1649  CG  HIS A 204      19.719  12.344   8.820  1.00 97.94           C  
ATOM   1650  CD2 HIS A 204      20.141  11.898  10.031  1.00 97.94           C  
ATOM   1651  ND1 HIS A 204      19.234  13.617   9.023  1.00 97.94           N  
ATOM   1652  CE1 HIS A 204      19.344  13.922  10.305  1.00 97.94           C  
ATOM   1653  NE2 HIS A 204      19.891  12.898  10.938  1.00 97.94           N  
ATOM   1654  N   LEU A 205      16.578  12.586   7.613  1.00 97.38           N  
ATOM   1655  CA  LEU A 205      15.500  13.531   7.352  1.00 97.38           C  
ATOM   1656  C   LEU A 205      16.062  14.914   7.043  1.00 97.38           C  
ATOM   1657  CB  LEU A 205      14.555  13.609   8.555  1.00 97.38           C  
ATOM   1658  O   LEU A 205      15.383  15.734   6.414  1.00 97.38           O  
ATOM   1659  CG  LEU A 205      13.547  12.469   8.695  1.00 97.38           C  
ATOM   1660  CD1 LEU A 205      12.930  12.477  10.086  1.00 97.38           C  
ATOM   1661  CD2 LEU A 205      12.461  12.578   7.625  1.00 97.38           C  
ATOM   1662  N   GLU A 206      17.297  15.195   7.422  1.00 96.31           N  
ATOM   1663  CA  GLU A 206      17.875  16.531   7.242  1.00 96.31           C  
ATOM   1664  C   GLU A 206      18.859  16.547   6.082  1.00 96.31           C  
ATOM   1665  CB  GLU A 206      18.562  17.000   8.531  1.00 96.31           C  
ATOM   1666  O   GLU A 206      19.375  17.609   5.711  1.00 96.31           O  
ATOM   1667  CG  GLU A 206      17.594  17.219   9.688  1.00 96.31           C  
ATOM   1668  CD  GLU A 206      18.266  17.844  10.898  1.00 96.31           C  
ATOM   1669  OE1 GLU A 206      17.531  18.281  11.828  1.00 96.31           O  
ATOM   1670  OE2 GLU A 206      19.500  17.922  10.922  1.00 96.31           O  
ATOM   1671  N   ILE A 207      19.172  15.430   5.531  1.00 96.81           N  
ATOM   1672  CA  ILE A 207      20.141  15.328   4.449  1.00 96.81           C  
ATOM   1673  C   ILE A 207      19.438  14.859   3.174  1.00 96.81           C  
ATOM   1674  CB  ILE A 207      21.297  14.367   4.812  1.00 96.81           C  
ATOM   1675  O   ILE A 207      19.016  13.703   3.086  1.00 96.81           O  
ATOM   1676  CG1 ILE A 207      21.969  14.812   6.113  1.00 96.81           C  
ATOM   1677  CG2 ILE A 207      22.312  14.281   3.668  1.00 96.81           C  
ATOM   1678  CD1 ILE A 207      23.047  13.852   6.621  1.00 96.81           C  
ATOM   1679  N   THR A 208      19.422  15.719   2.174  1.00 95.94           N  
ATOM   1680  CA  THR A 208      18.594  15.430   1.007  1.00 95.94           C  
ATOM   1681  C   THR A 208      19.453  14.945  -0.157  1.00 95.94           C  
ATOM   1682  CB  THR A 208      17.797  16.672   0.573  1.00 95.94           C  
ATOM   1683  O   THR A 208      18.938  14.414  -1.141  1.00 95.94           O  
ATOM   1684  CG2 THR A 208      16.812  17.094   1.654  1.00 95.94           C  
ATOM   1685  OG1 THR A 208      18.703  17.750   0.321  1.00 95.94           O  
ATOM   1686  N   ASP A 209      20.766  15.078  -0.085  1.00 93.38           N  
ATOM   1687  CA  ASP A 209      21.609  14.805  -1.244  1.00 93.38           C  
ATOM   1688  C   ASP A 209      22.344  13.469  -1.096  1.00 93.38           C  
ATOM   1689  CB  ASP A 209      22.625  15.930  -1.446  1.00 93.38           C  
ATOM   1690  O   ASP A 209      23.188  13.117  -1.926  1.00 93.38           O  
ATOM   1691  CG  ASP A 209      23.547  16.125  -0.252  1.00 93.38           C  
ATOM   1692  OD1 ASP A 209      23.172  15.727   0.874  1.00 93.38           O  
ATOM   1693  OD2 ASP A 209      24.656  16.672  -0.438  1.00 93.38           O  
ATOM   1694  N   ARG A 210      22.031  12.797  -0.051  1.00 94.00           N  
ATOM   1695  CA  ARG A 210      22.703  11.523   0.161  1.00 94.00           C  
ATOM   1696  C   ARG A 210      21.766  10.508   0.798  1.00 94.00           C  
ATOM   1697  CB  ARG A 210      23.938  11.719   1.036  1.00 94.00           C  
ATOM   1698  O   ARG A 210      21.000  10.836   1.709  1.00 94.00           O  
ATOM   1699  CG  ARG A 210      25.047  12.531   0.378  1.00 94.00           C  
ATOM   1700  CD  ARG A 210      26.266  12.672   1.279  1.00 94.00           C  
ATOM   1701  NE  ARG A 210      27.344  13.383   0.615  1.00 94.00           N  
ATOM   1702  NH1 ARG A 210      28.812  13.234   2.395  1.00 94.00           N  
ATOM   1703  NH2 ARG A 210      29.453  14.297   0.465  1.00 94.00           N  
ATOM   1704  CZ  ARG A 210      28.531  13.641   1.159  1.00 94.00           C  
ATOM   1705  N   SER A 211      21.812   9.328   0.270  1.00 96.00           N  
ATOM   1706  CA  SER A 211      21.125   8.172   0.844  1.00 96.00           C  
ATOM   1707  C   SER A 211      22.031   6.941   0.827  1.00 96.00           C  
ATOM   1708  CB  SER A 211      19.828   7.879   0.085  1.00 96.00           C  
ATOM   1709  O   SER A 211      23.031   6.906   0.106  1.00 96.00           O  
ATOM   1710  OG  SER A 211      20.109   7.426  -1.229  1.00 96.00           O  
ATOM   1711  N   PHE A 212      21.719   6.016   1.687  1.00 94.81           N  
ATOM   1712  CA  PHE A 212      22.500   4.785   1.758  1.00 94.81           C  
ATOM   1713  C   PHE A 212      21.688   3.596   1.270  1.00 94.81           C  
ATOM   1714  CB  PHE A 212      22.984   4.539   3.189  1.00 94.81           C  
ATOM   1715  O   PHE A 212      20.625   3.303   1.814  1.00 94.81           O  
ATOM   1716  CG  PHE A 212      23.875   5.625   3.725  1.00 94.81           C  
ATOM   1717  CD1 PHE A 212      25.250   5.621   3.449  1.00 94.81           C  
ATOM   1718  CD2 PHE A 212      23.359   6.648   4.500  1.00 94.81           C  
ATOM   1719  CE1 PHE A 212      26.078   6.629   3.943  1.00 94.81           C  
ATOM   1720  CE2 PHE A 212      24.188   7.656   5.000  1.00 94.81           C  
ATOM   1721  CZ  PHE A 212      25.531   7.645   4.719  1.00 94.81           C  
ATOM   1722  N   ASN A 213      22.219   2.965   0.240  1.00 95.38           N  
ATOM   1723  CA  ASN A 213      21.578   1.740  -0.236  1.00 95.38           C  
ATOM   1724  C   ASN A 213      21.875   0.561   0.686  1.00 95.38           C  
ATOM   1725  CB  ASN A 213      22.031   1.424  -1.664  1.00 95.38           C  
ATOM   1726  O   ASN A 213      23.016   0.079   0.740  1.00 95.38           O  
ATOM   1727  CG  ASN A 213      21.297   0.238  -2.258  1.00 95.38           C  
ATOM   1728  ND2 ASN A 213      20.031   0.434  -2.592  1.00 95.38           N  
ATOM   1729  OD1 ASN A 213      21.859  -0.846  -2.414  1.00 95.38           O  
ATOM   1730  N   ILE A 214      20.891   0.079   1.332  1.00 95.50           N  
ATOM   1731  CA  ILE A 214      21.141  -0.937   2.348  1.00 95.50           C  
ATOM   1732  C   ILE A 214      20.688  -2.301   1.842  1.00 95.50           C  
ATOM   1733  CB  ILE A 214      20.438  -0.592   3.682  1.00 95.50           C  
ATOM   1734  O   ILE A 214      21.062  -3.336   2.387  1.00 95.50           O  
ATOM   1735  CG1 ILE A 214      18.953  -0.313   3.447  1.00 95.50           C  
ATOM   1736  CG2 ILE A 214      21.125   0.602   4.355  1.00 95.50           C  
ATOM   1737  CD1 ILE A 214      18.156  -0.143   4.727  1.00 95.50           C  
ATOM   1738  N   VAL A 215      19.828  -2.367   0.839  1.00 96.31           N  
ATOM   1739  CA  VAL A 215      19.438  -3.604   0.164  1.00 96.31           C  
ATOM   1740  C   VAL A 215      19.500  -3.404  -1.350  1.00 96.31           C  
ATOM   1741  CB  VAL A 215      18.031  -4.074   0.590  1.00 96.31           C  
ATOM   1742  O   VAL A 215      19.000  -2.400  -1.866  1.00 96.31           O  
ATOM   1743  CG1 VAL A 215      17.609  -5.309  -0.205  1.00 96.31           C  
ATOM   1744  CG2 VAL A 215      18.000  -4.363   2.090  1.00 96.31           C  
ATOM   1745  N   ASP A 216      20.094  -4.266  -2.037  1.00 95.31           N  
ATOM   1746  CA  ASP A 216      20.172  -4.312  -3.494  1.00 95.31           C  
ATOM   1747  C   ASP A 216      20.047  -5.746  -4.004  1.00 95.31           C  
ATOM   1748  CB  ASP A 216      21.484  -3.691  -3.988  1.00 95.31           C  
ATOM   1749  O   ASP A 216      20.969  -6.543  -3.865  1.00 95.31           O  
ATOM   1750  CG  ASP A 216      21.484  -3.424  -5.484  1.00 95.31           C  
ATOM   1751  OD1 ASP A 216      20.625  -3.990  -6.207  1.00 95.31           O  
ATOM   1752  OD2 ASP A 216      22.344  -2.639  -5.945  1.00 95.31           O  
ATOM   1753  N   ILE A 217      18.875  -6.000  -4.621  1.00 94.62           N  
ATOM   1754  CA  ILE A 217      18.688  -7.375  -5.062  1.00 94.62           C  
ATOM   1755  C   ILE A 217      18.766  -7.445  -6.586  1.00 94.62           C  
ATOM   1756  CB  ILE A 217      17.344  -7.941  -4.570  1.00 94.62           C  
ATOM   1757  O   ILE A 217      18.344  -8.430  -7.191  1.00 94.62           O  
ATOM   1758  CG1 ILE A 217      16.172  -7.141  -5.160  1.00 94.62           C  
ATOM   1759  CG2 ILE A 217      17.281  -7.941  -3.039  1.00 94.62           C  
ATOM   1760  CD1 ILE A 217      14.812  -7.801  -4.980  1.00 94.62           C  
ATOM   1761  N   LYS A 218      19.281  -6.441  -7.145  1.00 93.81           N  
ATOM   1762  CA  LYS A 218      19.484  -6.438  -8.594  1.00 93.81           C  
ATOM   1763  C   LYS A 218      20.484  -7.504  -9.008  1.00 93.81           C  
ATOM   1764  CB  LYS A 218      19.938  -5.062  -9.062  1.00 93.81           C  
ATOM   1765  O   LYS A 218      21.625  -7.504  -8.547  1.00 93.81           O  
ATOM   1766  CG  LYS A 218      20.094  -4.945 -10.578  1.00 93.81           C  
ATOM   1767  CD  LYS A 218      20.594  -3.562 -10.984  1.00 93.81           C  
ATOM   1768  CE  LYS A 218      20.812  -3.467 -12.484  1.00 93.81           C  
ATOM   1769  NZ  LYS A 218      21.312  -2.115 -12.891  1.00 93.81           N  
ATOM   1770  N   PRO A 219      20.031  -8.305  -9.930  1.00 93.19           N  
ATOM   1771  CA  PRO A 219      20.984  -9.297 -10.438  1.00 93.19           C  
ATOM   1772  C   PRO A 219      22.000  -8.703 -11.414  1.00 93.19           C  
ATOM   1773  CB  PRO A 219      20.094 -10.328 -11.133  1.00 93.19           C  
ATOM   1774  O   PRO A 219      21.797  -7.590 -11.906  1.00 93.19           O  
ATOM   1775  CG  PRO A 219      18.922  -9.539 -11.641  1.00 93.19           C  
ATOM   1776  CD  PRO A 219      18.656  -8.422 -10.680  1.00 93.19           C  
ATOM   1777  N   ALA A 220      23.031  -9.484 -11.648  1.00 93.44           N  
ATOM   1778  CA  ALA A 220      24.047  -9.047 -12.609  1.00 93.44           C  
ATOM   1779  C   ALA A 220      23.453  -8.922 -14.008  1.00 93.44           C  
ATOM   1780  CB  ALA A 220      25.219 -10.023 -12.625  1.00 93.44           C  
ATOM   1781  O   ALA A 220      23.734  -7.957 -14.719  1.00 93.44           O  
ATOM   1782  N   ASN A 221      22.578  -9.859 -14.289  1.00 93.81           N  
ATOM   1783  CA  ASN A 221      21.812  -9.844 -15.523  1.00 93.81           C  
ATOM   1784  C   ASN A 221      20.312  -9.766 -15.250  1.00 93.81           C  
ATOM   1785  CB  ASN A 221      22.125 -11.078 -16.375  1.00 93.81           C  
ATOM   1786  O   ASN A 221      19.750 -10.641 -14.602  1.00 93.81           O  
ATOM   1787  CG  ASN A 221      21.578 -10.984 -17.781  1.00 93.81           C  
ATOM   1788  ND2 ASN A 221      22.062 -11.844 -18.672  1.00 93.81           N  
ATOM   1789  OD1 ASN A 221      20.719 -10.141 -18.062  1.00 93.81           O  
ATOM   1790  N   MET A 222      19.703  -8.672 -15.734  1.00 91.69           N  
ATOM   1791  CA  MET A 222      18.297  -8.406 -15.461  1.00 91.69           C  
ATOM   1792  C   MET A 222      17.422  -9.523 -16.016  1.00 91.69           C  
ATOM   1793  CB  MET A 222      17.875  -7.062 -16.062  1.00 91.69           C  
ATOM   1794  O   MET A 222      16.266  -9.664 -15.617  1.00 91.69           O  
ATOM   1795  CG  MET A 222      18.375  -5.863 -15.266  1.00 91.69           C  
ATOM   1796  SD  MET A 222      17.766  -5.871 -13.531  1.00 91.69           S  
ATOM   1797  CE  MET A 222      16.016  -5.484 -13.797  1.00 91.69           C  
ATOM   1798  N   GLU A 223      18.016 -10.258 -16.938  1.00 89.44           N  
ATOM   1799  CA  GLU A 223      17.266 -11.398 -17.484  1.00 89.44           C  
ATOM   1800  C   GLU A 223      17.094 -12.492 -16.438  1.00 89.44           C  
ATOM   1801  CB  GLU A 223      17.969 -11.969 -18.719  1.00 89.44           C  
ATOM   1802  O   GLU A 223      16.219 -13.344 -16.547  1.00 89.44           O  
ATOM   1803  CG  GLU A 223      17.969 -11.031 -19.922  1.00 89.44           C  
ATOM   1804  CD  GLU A 223      18.594 -11.641 -21.156  1.00 89.44           C  
ATOM   1805  OE1 GLU A 223      18.578 -10.984 -22.234  1.00 89.44           O  
ATOM   1806  OE2 GLU A 223      19.094 -12.781 -21.062  1.00 89.44           O  
ATOM   1807  N   GLU A 224      17.891 -12.398 -15.430  1.00 92.69           N  
ATOM   1808  CA  GLU A 224      17.844 -13.406 -14.367  1.00 92.69           C  
ATOM   1809  C   GLU A 224      16.969 -12.945 -13.211  1.00 92.69           C  
ATOM   1810  CB  GLU A 224      19.266 -13.711 -13.867  1.00 92.69           C  
ATOM   1811  O   GLU A 224      16.938 -13.586 -12.156  1.00 92.69           O  
ATOM   1812  CG  GLU A 224      20.172 -14.305 -14.922  1.00 92.69           C  
ATOM   1813  CD  GLU A 224      21.609 -14.492 -14.445  1.00 92.69           C  
ATOM   1814  OE1 GLU A 224      22.469 -14.914 -15.250  1.00 92.69           O  
ATOM   1815  OE2 GLU A 224      21.875 -14.211 -13.258  1.00 92.69           O  
ATOM   1816  N   LEU A 225      16.281 -11.867 -13.398  1.00 94.19           N  
ATOM   1817  CA  LEU A 225      15.414 -11.359 -12.344  1.00 94.19           C  
ATOM   1818  C   LEU A 225      14.312 -12.359 -12.016  1.00 94.19           C  
ATOM   1819  CB  LEU A 225      14.797 -10.023 -12.758  1.00 94.19           C  
ATOM   1820  O   LEU A 225      13.586 -12.812 -12.914  1.00 94.19           O  
ATOM   1821  CG  LEU A 225      13.961  -9.305 -11.695  1.00 94.19           C  
ATOM   1822  CD1 LEU A 225      14.867  -8.766 -10.586  1.00 94.19           C  
ATOM   1823  CD2 LEU A 225      13.156  -8.172 -12.320  1.00 94.19           C  
ATOM   1824  N   THR A 226      14.180 -12.719 -10.695  1.00 92.50           N  
ATOM   1825  CA  THR A 226      13.188 -13.711 -10.312  1.00 92.50           C  
ATOM   1826  C   THR A 226      12.234 -13.148  -9.266  1.00 92.50           C  
ATOM   1827  CB  THR A 226      13.859 -14.992  -9.766  1.00 92.50           C  
ATOM   1828  O   THR A 226      11.156 -13.703  -9.039  1.00 92.50           O  
ATOM   1829  CG2 THR A 226      14.703 -15.664 -10.836  1.00 92.50           C  
ATOM   1830  OG1 THR A 226      14.703 -14.641  -8.656  1.00 92.50           O  
ATOM   1831  N   GLU A 227      12.641 -12.141  -8.625  1.00 95.25           N  
ATOM   1832  CA  GLU A 227      11.781 -11.555  -7.605  1.00 95.25           C  
ATOM   1833  C   GLU A 227      12.070 -10.062  -7.438  1.00 95.25           C  
ATOM   1834  CB  GLU A 227      11.961 -12.273  -6.270  1.00 95.25           C  
ATOM   1835  O   GLU A 227      13.133  -9.578  -7.844  1.00 95.25           O  
ATOM   1836  CG  GLU A 227      13.336 -12.078  -5.641  1.00 95.25           C  
ATOM   1837  CD  GLU A 227      13.484 -12.766  -4.293  1.00 95.25           C  
ATOM   1838  OE1 GLU A 227      14.547 -13.367  -4.031  1.00 95.25           O  
ATOM   1839  OE2 GLU A 227      12.523 -12.695  -3.488  1.00 95.25           O  
ATOM   1840  N   VAL A 228      11.148  -9.359  -6.914  1.00 97.31           N  
ATOM   1841  CA  VAL A 228      11.281  -7.938  -6.641  1.00 97.31           C  
ATOM   1842  C   VAL A 228      10.766  -7.629  -5.238  1.00 97.31           C  
ATOM   1843  CB  VAL A 228      10.523  -7.082  -7.684  1.00 97.31           C  
ATOM   1844  O   VAL A 228      10.016  -8.414  -4.656  1.00 97.31           O  
ATOM   1845  CG1 VAL A 228      11.047  -7.363  -9.094  1.00 97.31           C  
ATOM   1846  CG2 VAL A 228       9.023  -7.352  -7.605  1.00 97.31           C  
ATOM   1847  N   ILE A 229      11.219  -6.477  -4.719  1.00 97.94           N  
ATOM   1848  CA  ILE A 229      10.750  -6.000  -3.420  1.00 97.94           C  
ATOM   1849  C   ILE A 229       9.367  -5.375  -3.570  1.00 97.94           C  
ATOM   1850  CB  ILE A 229      11.734  -4.984  -2.799  1.00 97.94           C  
ATOM   1851  O   ILE A 229       9.164  -4.504  -4.418  1.00 97.94           O  
ATOM   1852  CG1 ILE A 229      13.117  -5.621  -2.611  1.00 97.94           C  
ATOM   1853  CG2 ILE A 229      11.188  -4.453  -1.468  1.00 97.94           C  
ATOM   1854  CD1 ILE A 229      14.211  -4.629  -2.250  1.00 97.94           C  
ATOM   1855  N   THR A 230       8.430  -5.801  -2.703  1.00 98.38           N  
ATOM   1856  CA  THR A 230       7.055  -5.352  -2.898  1.00 98.38           C  
ATOM   1857  C   THR A 230       6.617  -4.434  -1.757  1.00 98.38           C  
ATOM   1858  CB  THR A 230       6.082  -6.539  -3.002  1.00 98.38           C  
ATOM   1859  O   THR A 230       5.664  -3.668  -1.897  1.00 98.38           O  
ATOM   1860  CG2 THR A 230       6.336  -7.348  -4.270  1.00 98.38           C  
ATOM   1861  OG1 THR A 230       6.258  -7.395  -1.864  1.00 98.38           O  
ATOM   1862  N   ALA A 231       7.219  -4.543  -0.592  1.00 98.56           N  
ATOM   1863  CA  ALA A 231       6.926  -3.695   0.562  1.00 98.56           C  
ATOM   1864  C   ALA A 231       8.078  -3.717   1.563  1.00 98.56           C  
ATOM   1865  CB  ALA A 231       5.629  -4.145   1.235  1.00 98.56           C  
ATOM   1866  O   ALA A 231       8.852  -4.672   1.605  1.00 98.56           O  
ATOM   1867  N   ALA A 232       8.211  -2.650   2.336  1.00 98.44           N  
ATOM   1868  CA  ALA A 232       9.234  -2.543   3.375  1.00 98.44           C  
ATOM   1869  C   ALA A 232       8.750  -1.668   4.527  1.00 98.44           C  
ATOM   1870  CB  ALA A 232      10.523  -1.984   2.793  1.00 98.44           C  
ATOM   1871  O   ALA A 232       8.031  -0.687   4.316  1.00 98.44           O  
ATOM   1872  N   GLU A 233       9.188  -2.062   5.742  1.00 98.38           N  
ATOM   1873  CA  GLU A 233       8.758  -1.325   6.926  1.00 98.38           C  
ATOM   1874  C   GLU A 233       9.773  -1.472   8.062  1.00 98.38           C  
ATOM   1875  CB  GLU A 233       7.379  -1.801   7.391  1.00 98.38           C  
ATOM   1876  O   GLU A 233      10.320  -2.555   8.273  1.00 98.38           O  
ATOM   1877  CG  GLU A 233       6.762  -0.933   8.477  1.00 98.38           C  
ATOM   1878  CD  GLU A 233       5.336  -1.331   8.828  1.00 98.38           C  
ATOM   1879  OE1 GLU A 233       4.625  -0.533   9.477  1.00 98.38           O  
ATOM   1880  OE2 GLU A 233       4.926  -2.449   8.445  1.00 98.38           O  
ATOM   1881  N   PHE A 234       9.977  -0.401   8.773  1.00 98.25           N  
ATOM   1882  CA  PHE A 234      10.812  -0.448   9.961  1.00 98.25           C  
ATOM   1883  C   PHE A 234      10.055  -1.063  11.133  1.00 98.25           C  
ATOM   1884  CB  PHE A 234      11.305   0.956  10.336  1.00 98.25           C  
ATOM   1885  O   PHE A 234       8.836  -0.903  11.250  1.00 98.25           O  
ATOM   1886  CG  PHE A 234      12.617   1.327   9.703  1.00 98.25           C  
ATOM   1887  CD1 PHE A 234      13.773   0.612   9.992  1.00 98.25           C  
ATOM   1888  CD2 PHE A 234      12.695   2.393   8.812  1.00 98.25           C  
ATOM   1889  CE1 PHE A 234      14.992   0.954   9.414  1.00 98.25           C  
ATOM   1890  CE2 PHE A 234      13.906   2.740   8.227  1.00 98.25           C  
ATOM   1891  CZ  PHE A 234      15.055   2.020   8.531  1.00 98.25           C  
ATOM   1892  N   HIS A 235      10.859  -1.722  11.953  1.00 97.88           N  
ATOM   1893  CA  HIS A 235      10.289  -2.158  13.227  1.00 97.88           C  
ATOM   1894  C   HIS A 235       9.883  -0.967  14.086  1.00 97.88           C  
ATOM   1895  CB  HIS A 235      11.289  -3.035  13.984  1.00 97.88           C  
ATOM   1896  O   HIS A 235      10.602   0.036  14.148  1.00 97.88           O  
ATOM   1897  CG  HIS A 235      10.695  -3.754  15.156  1.00 97.88           C  
ATOM   1898  CD2 HIS A 235      10.281  -5.035  15.289  1.00 97.88           C  
ATOM   1899  ND1 HIS A 235      10.461  -3.143  16.359  1.00 97.88           N  
ATOM   1900  CE1 HIS A 235       9.930  -4.020  17.203  1.00 97.88           C  
ATOM   1901  NE2 HIS A 235       9.812  -5.176  16.578  1.00 97.88           N  
ATOM   1902  N   PRO A 236       8.789  -1.020  14.734  1.00 96.62           N  
ATOM   1903  CA  PRO A 236       8.258   0.157  15.430  1.00 96.62           C  
ATOM   1904  C   PRO A 236       9.070   0.518  16.672  1.00 96.62           C  
ATOM   1905  CB  PRO A 236       6.840  -0.264  15.812  1.00 96.62           C  
ATOM   1906  O   PRO A 236       9.055   1.669  17.109  1.00 96.62           O  
ATOM   1907  CG  PRO A 236       6.875  -1.758  15.828  1.00 96.62           C  
ATOM   1908  CD  PRO A 236       7.836  -2.223  14.773  1.00 96.62           C  
ATOM   1909  N   ASN A 237       9.820  -0.390  17.281  1.00 96.12           N  
ATOM   1910  CA  ASN A 237      10.508  -0.124  18.531  1.00 96.12           C  
ATOM   1911  C   ASN A 237      12.016  -0.297  18.391  1.00 96.12           C  
ATOM   1912  CB  ASN A 237       9.977  -1.030  19.641  1.00 96.12           C  
ATOM   1913  O   ASN A 237      12.789   0.179  19.234  1.00 96.12           O  
ATOM   1914  CG  ASN A 237       8.492  -0.832  19.891  1.00 96.12           C  
ATOM   1915  ND2 ASN A 237       7.793  -1.920  20.188  1.00 96.12           N  
ATOM   1916  OD1 ASN A 237       7.984   0.290  19.828  1.00 96.12           O  
ATOM   1917  N   SER A 238      12.438  -1.013  17.406  1.00 96.00           N  
ATOM   1918  CA  SER A 238      13.859  -1.241  17.172  1.00 96.00           C  
ATOM   1919  C   SER A 238      14.336  -0.515  15.922  1.00 96.00           C  
ATOM   1920  CB  SER A 238      14.148  -2.738  17.047  1.00 96.00           C  
ATOM   1921  O   SER A 238      14.055  -0.949  14.805  1.00 96.00           O  
ATOM   1922  OG  SER A 238      13.781  -3.424  18.234  1.00 96.00           O  
ATOM   1923  N   CYS A 239      15.164   0.425  16.078  1.00 95.81           N  
ATOM   1924  CA  CYS A 239      15.523   1.324  14.992  1.00 95.81           C  
ATOM   1925  C   CYS A 239      16.547   0.673  14.062  1.00 95.81           C  
ATOM   1926  CB  CYS A 239      16.094   2.635  15.547  1.00 95.81           C  
ATOM   1927  O   CYS A 239      16.891   1.231  13.023  1.00 95.81           O  
ATOM   1928  SG  CYS A 239      17.531   2.420  16.594  1.00 95.81           S  
ATOM   1929  N   ASN A 240      17.016  -0.513  14.375  1.00 95.00           N  
ATOM   1930  CA  ASN A 240      18.016  -1.181  13.547  1.00 95.00           C  
ATOM   1931  C   ASN A 240      17.406  -2.352  12.781  1.00 95.00           C  
ATOM   1932  CB  ASN A 240      19.188  -1.657  14.406  1.00 95.00           C  
ATOM   1933  O   ASN A 240      18.109  -3.072  12.078  1.00 95.00           O  
ATOM   1934  CG  ASN A 240      18.750  -2.557  15.547  1.00 95.00           C  
ATOM   1935  ND2 ASN A 240      19.672  -3.375  16.031  1.00 95.00           N  
ATOM   1936  OD1 ASN A 240      17.594  -2.518  15.977  1.00 95.00           O  
ATOM   1937  N   THR A 241      16.141  -2.498  12.969  1.00 96.06           N  
ATOM   1938  CA  THR A 241      15.492  -3.660  12.367  1.00 96.06           C  
ATOM   1939  C   THR A 241      14.398  -3.227  11.406  1.00 96.06           C  
ATOM   1940  CB  THR A 241      14.898  -4.582  13.453  1.00 96.06           C  
ATOM   1941  O   THR A 241      13.609  -2.330  11.711  1.00 96.06           O  
ATOM   1942  CG2 THR A 241      14.305  -5.844  12.828  1.00 96.06           C  
ATOM   1943  OG1 THR A 241      15.930  -4.957  14.375  1.00 96.06           O  
ATOM   1944  N   PHE A 242      14.391  -3.830  10.250  1.00 97.19           N  
ATOM   1945  CA  PHE A 242      13.320  -3.605   9.289  1.00 97.19           C  
ATOM   1946  C   PHE A 242      13.023  -4.879   8.508  1.00 97.19           C  
ATOM   1947  CB  PHE A 242      13.688  -2.471   8.328  1.00 97.19           C  
ATOM   1948  O   PHE A 242      13.797  -5.832   8.539  1.00 97.19           O  
ATOM   1949  CG  PHE A 242      14.773  -2.828   7.352  1.00 97.19           C  
ATOM   1950  CD1 PHE A 242      16.109  -2.713   7.711  1.00 97.19           C  
ATOM   1951  CD2 PHE A 242      14.461  -3.283   6.078  1.00 97.19           C  
ATOM   1952  CE1 PHE A 242      17.125  -3.043   6.809  1.00 97.19           C  
ATOM   1953  CE2 PHE A 242      15.469  -3.615   5.172  1.00 97.19           C  
ATOM   1954  CZ  PHE A 242      16.797  -3.494   5.539  1.00 97.19           C  
ATOM   1955  N   VAL A 243      11.891  -4.883   7.895  1.00 97.69           N  
ATOM   1956  CA  VAL A 243      11.469  -6.039   7.109  1.00 97.69           C  
ATOM   1957  C   VAL A 243      11.148  -5.605   5.684  1.00 97.69           C  
ATOM   1958  CB  VAL A 243      10.250  -6.746   7.742  1.00 97.69           C  
ATOM   1959  O   VAL A 243      10.758  -4.457   5.449  1.00 97.69           O  
ATOM   1960  CG1 VAL A 243       8.992  -5.891   7.594  1.00 97.69           C  
ATOM   1961  CG2 VAL A 243      10.047  -8.125   7.113  1.00 97.69           C  
ATOM   1962  N   TYR A 244      11.383  -6.477   4.734  1.00 98.00           N  
ATOM   1963  CA  TYR A 244      10.828  -6.266   3.402  1.00 98.00           C  
ATOM   1964  C   TYR A 244      10.312  -7.574   2.814  1.00 98.00           C  
ATOM   1965  CB  TYR A 244      11.875  -5.652   2.473  1.00 98.00           C  
ATOM   1966  O   TYR A 244      10.820  -8.648   3.141  1.00 98.00           O  
ATOM   1967  CG  TYR A 244      13.008  -6.594   2.129  1.00 98.00           C  
ATOM   1968  CD1 TYR A 244      14.148  -6.664   2.924  1.00 98.00           C  
ATOM   1969  CD2 TYR A 244      12.938  -7.414   1.007  1.00 98.00           C  
ATOM   1970  CE1 TYR A 244      15.188  -7.527   2.609  1.00 98.00           C  
ATOM   1971  CE2 TYR A 244      13.969  -8.281   0.683  1.00 98.00           C  
ATOM   1972  OH  TYR A 244      16.125  -9.188   1.173  1.00 98.00           O  
ATOM   1973  CZ  TYR A 244      15.094  -8.328   1.489  1.00 98.00           C  
ATOM   1974  N   SER A 245       9.273  -7.434   2.041  1.00 98.00           N  
ATOM   1975  CA  SER A 245       8.656  -8.578   1.384  1.00 98.00           C  
ATOM   1976  C   SER A 245       9.000  -8.617  -0.101  1.00 98.00           C  
ATOM   1977  CB  SER A 245       7.137  -8.539   1.560  1.00 98.00           C  
ATOM   1978  O   SER A 245       9.516  -7.645  -0.650  1.00 98.00           O  
ATOM   1979  OG  SER A 245       6.598  -7.352   1.010  1.00 98.00           O  
ATOM   1980  N   SER A 246       8.703  -9.789  -0.710  1.00 96.44           N  
ATOM   1981  CA  SER A 246       9.023  -9.953  -2.125  1.00 96.44           C  
ATOM   1982  C   SER A 246       7.828 -10.500  -2.900  1.00 96.44           C  
ATOM   1983  CB  SER A 246      10.219 -10.891  -2.295  1.00 96.44           C  
ATOM   1984  O   SER A 246       6.828 -10.914  -2.307  1.00 96.44           O  
ATOM   1985  OG  SER A 246       9.812 -12.250  -2.219  1.00 96.44           O  
ATOM   1986  N   SER A 247       7.953 -10.539  -4.180  1.00 96.88           N  
ATOM   1987  CA  SER A 247       6.918 -11.016  -5.094  1.00 96.88           C  
ATOM   1988  C   SER A 247       6.805 -12.531  -5.059  1.00 96.88           C  
ATOM   1989  CB  SER A 247       7.207 -10.547  -6.520  1.00 96.88           C  
ATOM   1990  O   SER A 247       5.844 -13.102  -5.578  1.00 96.88           O  
ATOM   1991  OG  SER A 247       8.422 -11.102  -6.992  1.00 96.88           O  
ATOM   1992  N   LYS A 248       7.707 -13.211  -4.379  1.00 94.25           N  
ATOM   1993  CA  LYS A 248       7.656 -14.664  -4.258  1.00 94.25           C  
ATOM   1994  C   LYS A 248       6.906 -15.086  -2.998  1.00 94.25           C  
ATOM   1995  CB  LYS A 248       9.070 -15.250  -4.250  1.00 94.25           C  
ATOM   1996  O   LYS A 248       6.750 -16.281  -2.732  1.00 94.25           O  
ATOM   1997  CG  LYS A 248       9.750 -15.250  -5.613  1.00 94.25           C  
ATOM   1998  CD  LYS A 248      11.086 -15.977  -5.570  1.00 94.25           C  
ATOM   1999  CE  LYS A 248      11.719 -16.062  -6.953  1.00 94.25           C  
ATOM   2000  NZ  LYS A 248      13.062 -16.703  -6.906  1.00 94.25           N  
ATOM   2001  N   GLY A 249       6.543 -14.125  -2.221  1.00 95.50           N  
ATOM   2002  CA  GLY A 249       5.820 -14.438  -0.999  1.00 95.50           C  
ATOM   2003  C   GLY A 249       6.730 -14.633   0.198  1.00 95.50           C  
ATOM   2004  O   GLY A 249       6.312 -15.188   1.219  1.00 95.50           O  
ATOM   2005  N   THR A 250       7.941 -14.164   0.050  1.00 95.50           N  
ATOM   2006  CA  THR A 250       8.891 -14.289   1.151  1.00 95.50           C  
ATOM   2007  C   THR A 250       9.055 -12.953   1.875  1.00 95.50           C  
ATOM   2008  CB  THR A 250      10.266 -14.781   0.653  1.00 95.50           C  
ATOM   2009  O   THR A 250       8.828 -11.898   1.291  1.00 95.50           O  
ATOM   2010  CG2 THR A 250      10.141 -16.109  -0.080  1.00 95.50           C  
ATOM   2011  OG1 THR A 250      10.820 -13.805  -0.240  1.00 95.50           O  
ATOM   2012  N   ILE A 251       9.359 -13.078   3.168  1.00 97.31           N  
ATOM   2013  CA  ILE A 251       9.617 -11.914   4.012  1.00 97.31           C  
ATOM   2014  C   ILE A 251      11.008 -12.023   4.633  1.00 97.31           C  
ATOM   2015  CB  ILE A 251       8.547 -11.773   5.117  1.00 97.31           C  
ATOM   2016  O   ILE A 251      11.359 -13.055   5.203  1.00 97.31           O  
ATOM   2017  CG1 ILE A 251       7.141 -11.875   4.516  1.00 97.31           C  
ATOM   2018  CG2 ILE A 251       8.727 -10.453   5.871  1.00 97.31           C  
ATOM   2019  CD1 ILE A 251       6.105 -12.461   5.461  1.00 97.31           C  
ATOM   2020  N   ARG A 252      11.773 -10.977   4.535  1.00 96.62           N  
ATOM   2021  CA  ARG A 252      13.117 -10.961   5.098  1.00 96.62           C  
ATOM   2022  C   ARG A 252      13.242  -9.906   6.195  1.00 96.62           C  
ATOM   2023  CB  ARG A 252      14.156 -10.703   4.004  1.00 96.62           C  
ATOM   2024  O   ARG A 252      12.945  -8.734   5.969  1.00 96.62           O  
ATOM   2025  CG  ARG A 252      14.305 -11.844   3.012  1.00 96.62           C  
ATOM   2026  CD  ARG A 252      15.242 -11.484   1.872  1.00 96.62           C  
ATOM   2027  NE  ARG A 252      15.398 -12.586   0.929  1.00 96.62           N  
ATOM   2028  NH1 ARG A 252      13.469 -12.117  -0.255  1.00 96.62           N  
ATOM   2029  NH2 ARG A 252      14.789 -13.891  -0.859  1.00 96.62           N  
ATOM   2030  CZ  ARG A 252      14.555 -12.859  -0.059  1.00 96.62           C  
ATOM   2031  N   LEU A 253      13.594 -10.375   7.344  1.00 96.31           N  
ATOM   2032  CA  LEU A 253      13.906  -9.492   8.461  1.00 96.31           C  
ATOM   2033  C   LEU A 253      15.391  -9.156   8.484  1.00 96.31           C  
ATOM   2034  CB  LEU A 253      13.500 -10.141   9.789  1.00 96.31           C  
ATOM   2035  O   LEU A 253      16.234 -10.047   8.500  1.00 96.31           O  
ATOM   2036  CG  LEU A 253      13.602  -9.258  11.031  1.00 96.31           C  
ATOM   2037  CD1 LEU A 253      12.516  -8.188  11.016  1.00 96.31           C  
ATOM   2038  CD2 LEU A 253      13.508 -10.102  12.297  1.00 96.31           C  
ATOM   2039  N   CYS A 254      15.664  -7.824   8.562  1.00 95.62           N  
ATOM   2040  CA  CYS A 254      17.047  -7.375   8.492  1.00 95.62           C  
ATOM   2041  C   CYS A 254      17.438  -6.605   9.758  1.00 95.62           C  
ATOM   2042  CB  CYS A 254      17.266  -6.496   7.266  1.00 95.62           C  
ATOM   2043  O   CYS A 254      16.625  -5.844  10.289  1.00 95.62           O  
ATOM   2044  SG  CYS A 254      16.938  -7.336   5.699  1.00 95.62           S  
ATOM   2045  N   ASP A 255      18.609  -6.867  10.195  1.00 93.56           N  
ATOM   2046  CA  ASP A 255      19.234  -6.133  11.297  1.00 93.56           C  
ATOM   2047  C   ASP A 255      20.469  -5.359  10.812  1.00 93.56           C  
ATOM   2048  CB  ASP A 255      19.625  -7.086  12.430  1.00 93.56           C  
ATOM   2049  O   ASP A 255      21.484  -5.957  10.477  1.00 93.56           O  
ATOM   2050  CG  ASP A 255      20.031  -6.363  13.695  1.00 93.56           C  
ATOM   2051  OD1 ASP A 255      20.469  -5.191  13.625  1.00 93.56           O  
ATOM   2052  OD2 ASP A 255      19.922  -6.969  14.789  1.00 93.56           O  
ATOM   2053  N   MET A 256      20.344  -4.094  10.828  1.00 91.56           N  
ATOM   2054  CA  MET A 256      21.359  -3.223  10.258  1.00 91.56           C  
ATOM   2055  C   MET A 256      22.641  -3.262  11.102  1.00 91.56           C  
ATOM   2056  CB  MET A 256      20.844  -1.785  10.156  1.00 91.56           C  
ATOM   2057  O   MET A 256      23.688  -2.781  10.664  1.00 91.56           O  
ATOM   2058  CG  MET A 256      19.750  -1.600   9.117  1.00 91.56           C  
ATOM   2059  SD  MET A 256      19.297   0.163   8.883  1.00 91.56           S  
ATOM   2060  CE  MET A 256      18.531   0.514  10.484  1.00 91.56           C  
ATOM   2061  N   ARG A 257      22.609  -3.824  12.297  1.00 89.38           N  
ATOM   2062  CA  ARG A 257      23.797  -3.971  13.117  1.00 89.38           C  
ATOM   2063  C   ARG A 257      24.641  -5.164  12.664  1.00 89.38           C  
ATOM   2064  CB  ARG A 257      23.422  -4.125  14.594  1.00 89.38           C  
ATOM   2065  O   ARG A 257      25.844  -5.215  12.906  1.00 89.38           O  
ATOM   2066  CG  ARG A 257      22.656  -2.941  15.156  1.00 89.38           C  
ATOM   2067  CD  ARG A 257      22.156  -3.213  16.578  1.00 89.38           C  
ATOM   2068  NE  ARG A 257      21.141  -4.262  16.594  1.00 89.38           N  
ATOM   2069  NH1 ARG A 257      20.891  -4.246  18.891  1.00 89.38           N  
ATOM   2070  NH2 ARG A 257      19.656  -5.688  17.609  1.00 89.38           N  
ATOM   2071  CZ  ARG A 257      20.562  -4.730  17.703  1.00 89.38           C  
ATOM   2072  N   ALA A 258      23.953  -6.078  12.094  1.00 82.12           N  
ATOM   2073  CA  ALA A 258      24.625  -7.289  11.641  1.00 82.12           C  
ATOM   2074  C   ALA A 258      25.453  -7.020  10.383  1.00 82.12           C  
ATOM   2075  CB  ALA A 258      23.625  -8.406  11.391  1.00 82.12           C  
ATOM   2076  O   ALA A 258      26.562  -7.523  10.242  1.00 82.12           O  
ATOM   2077  N   SER A 259      24.906  -6.301   9.391  1.00 76.31           N  
ATOM   2078  CA  SER A 259      25.594  -5.930   8.156  1.00 76.31           C  
ATOM   2079  C   SER A 259      25.047  -4.613   7.602  1.00 76.31           C  
ATOM   2080  CB  SER A 259      25.438  -7.031   7.109  1.00 76.31           C  
ATOM   2081  O   SER A 259      23.844  -4.359   7.664  1.00 76.31           O  
ATOM   2082  OG  SER A 259      26.109  -6.680   5.906  1.00 76.31           O  
ATOM   2083  N   ALA A 260      26.047  -3.855   7.137  1.00 71.19           N  
ATOM   2084  CA  ALA A 260      25.625  -2.588   6.535  1.00 71.19           C  
ATOM   2085  C   ALA A 260      24.797  -2.822   5.285  1.00 71.19           C  
ATOM   2086  CB  ALA A 260      26.844  -1.733   6.203  1.00 71.19           C  
ATOM   2087  O   ALA A 260      23.812  -2.111   5.047  1.00 71.19           O  
ATOM   2088  N   LEU A 261      25.328  -3.740   4.562  1.00 74.56           N  
ATOM   2089  CA  LEU A 261      24.531  -4.199   3.428  1.00 74.56           C  
ATOM   2090  C   LEU A 261      23.734  -5.438   3.799  1.00 74.56           C  
ATOM   2091  CB  LEU A 261      25.438  -4.508   2.229  1.00 74.56           C  
ATOM   2092  O   LEU A 261      24.297  -6.473   4.160  1.00 74.56           O  
ATOM   2093  CG  LEU A 261      26.125  -3.309   1.579  1.00 74.56           C  
ATOM   2094  CD1 LEU A 261      27.219  -3.781   0.610  1.00 74.56           C  
ATOM   2095  CD2 LEU A 261      25.109  -2.424   0.864  1.00 74.56           C  
ATOM   2096  N   CYS A 262      22.531  -5.176   4.004  1.00 75.00           N  
ATOM   2097  CA  CYS A 262      21.672  -6.277   4.398  1.00 75.00           C  
ATOM   2098  C   CYS A 262      21.422  -7.219   3.229  1.00 75.00           C  
ATOM   2099  CB  CYS A 262      20.344  -5.742   4.930  1.00 75.00           C  
ATOM   2100  O   CYS A 262      20.266  -7.504   2.891  1.00 75.00           O  
ATOM   2101  SG  CYS A 262      20.500  -4.758   6.438  1.00 75.00           S  
ATOM   2102  N   ASP A 263      22.516  -7.543   2.543  1.00 69.00           N  
ATOM   2103  CA  ASP A 263      22.422  -8.539   1.481  1.00 69.00           C  
ATOM   2104  C   ASP A 263      22.000  -9.898   2.037  1.00 69.00           C  
ATOM   2105  CB  ASP A 263      23.766  -8.672   0.758  1.00 69.00           C  
ATOM   2106  O   ASP A 263      21.469 -10.734   1.306  1.00 69.00           O  
ATOM   2107  CG  ASP A 263      24.219  -7.375   0.094  1.00 69.00           C  
ATOM   2108  OD1 ASP A 263      23.344  -6.527  -0.218  1.00 69.00           O  
ATOM   2109  OD2 ASP A 263      25.438  -7.207  -0.121  1.00 69.00           O  
ATOM   2110  N   ARG A 264      22.250  -9.945   3.355  1.00 77.94           N  
ATOM   2111  CA  ARG A 264      21.812 -11.148   4.055  1.00 77.94           C  
ATOM   2112  C   ARG A 264      20.766 -10.828   5.105  1.00 77.94           C  
ATOM   2113  CB  ARG A 264      23.016 -11.852   4.707  1.00 77.94           C  
ATOM   2114  O   ARG A 264      20.891  -9.844   5.836  1.00 77.94           O  
ATOM   2115  CG  ARG A 264      24.031 -12.375   3.717  1.00 77.94           C  
ATOM   2116  CD  ARG A 264      25.156 -13.141   4.414  1.00 77.94           C  
ATOM   2117  NE  ARG A 264      26.188 -13.570   3.471  1.00 77.94           N  
ATOM   2118  NH1 ARG A 264      27.531 -14.547   5.070  1.00 77.94           N  
ATOM   2119  NH2 ARG A 264      28.172 -14.562   2.867  1.00 77.94           N  
ATOM   2120  CZ  ARG A 264      27.297 -14.227   3.805  1.00 77.94           C  
ATOM   2121  N   HIS A 265      19.828 -11.516   4.996  1.00 79.25           N  
ATOM   2122  CA  HIS A 265      18.750 -11.336   5.969  1.00 79.25           C  
ATOM   2123  C   HIS A 265      19.078 -12.031   7.285  1.00 79.25           C  
ATOM   2124  CB  HIS A 265      17.438 -11.852   5.414  1.00 79.25           C  
ATOM   2125  O   HIS A 265      19.844 -13.000   7.305  1.00 79.25           O  
ATOM   2126  CG  HIS A 265      17.500 -13.258   4.910  1.00 79.25           C  
ATOM   2127  CD2 HIS A 265      17.234 -14.438   5.520  1.00 79.25           C  
ATOM   2128  ND1 HIS A 265      17.891 -13.570   3.623  1.00 79.25           N  
ATOM   2129  CE1 HIS A 265      17.859 -14.883   3.467  1.00 79.25           C  
ATOM   2130  NE2 HIS A 265      17.453 -15.430   4.602  1.00 79.25           N  
ATOM   2131  N   SER A 266      18.562 -11.406   8.312  1.00 81.88           N  
ATOM   2132  CA  SER A 266      18.703 -12.039   9.617  1.00 81.88           C  
ATOM   2133  C   SER A 266      17.734 -13.219   9.758  1.00 81.88           C  
ATOM   2134  CB  SER A 266      18.453 -11.031  10.734  1.00 81.88           C  
ATOM   2135  O   SER A 266      18.109 -14.258  10.312  1.00 81.88           O  
ATOM   2136  OG  SER A 266      19.344  -9.930  10.625  1.00 81.88           O  
ATOM   2137  N   LYS A 267      16.516 -13.031   9.273  1.00 87.00           N  
ATOM   2138  CA  LYS A 267      15.508 -14.078   9.273  1.00 87.00           C  
ATOM   2139  C   LYS A 267      14.727 -14.102   7.961  1.00 87.00           C  
ATOM   2140  CB  LYS A 267      14.539 -13.891  10.445  1.00 87.00           C  
ATOM   2141  O   LYS A 267      14.578 -13.062   7.309  1.00 87.00           O  
ATOM   2142  CG  LYS A 267      15.195 -14.023  11.812  1.00 87.00           C  
ATOM   2143  CD  LYS A 267      14.180 -13.906  12.938  1.00 87.00           C  
ATOM   2144  CE  LYS A 267      14.828 -14.078  14.305  1.00 87.00           C  
ATOM   2145  NZ  LYS A 267      13.820 -14.031  15.406  1.00 87.00           N  
ATOM   2146  N   LEU A 268      14.297 -15.344   7.602  1.00 90.62           N  
ATOM   2147  CA  LEU A 268      13.492 -15.547   6.402  1.00 90.62           C  
ATOM   2148  C   LEU A 268      12.180 -16.234   6.742  1.00 90.62           C  
ATOM   2149  CB  LEU A 268      14.266 -16.375   5.375  1.00 90.62           C  
ATOM   2150  O   LEU A 268      12.172 -17.297   7.383  1.00 90.62           O  
ATOM   2151  CG  LEU A 268      13.531 -16.719   4.078  1.00 90.62           C  
ATOM   2152  CD1 LEU A 268      13.297 -15.445   3.258  1.00 90.62           C  
ATOM   2153  CD2 LEU A 268      14.305 -17.750   3.268  1.00 90.62           C  
ATOM   2154  N   PHE A 269      11.133 -15.578   6.348  1.00 91.12           N  
ATOM   2155  CA  PHE A 269       9.797 -16.125   6.570  1.00 91.12           C  
ATOM   2156  C   PHE A 269       9.172 -16.594   5.258  1.00 91.12           C  
ATOM   2157  CB  PHE A 269       8.891 -15.086   7.242  1.00 91.12           C  
ATOM   2158  O   PHE A 269       8.930 -15.781   4.359  1.00 91.12           O  
ATOM   2159  CG  PHE A 269       9.414 -14.594   8.562  1.00 91.12           C  
ATOM   2160  CD1 PHE A 269       8.930 -15.125   9.758  1.00 91.12           C  
ATOM   2161  CD2 PHE A 269      10.391 -13.609   8.617  1.00 91.12           C  
ATOM   2162  CE1 PHE A 269       9.406 -14.672  10.984  1.00 91.12           C  
ATOM   2163  CE2 PHE A 269      10.875 -13.148   9.844  1.00 91.12           C  
ATOM   2164  CZ  PHE A 269      10.383 -13.680  11.023  1.00 91.12           C  
ATOM   2165  N   GLU A 270       8.992 -17.875   5.164  1.00 91.00           N  
ATOM   2166  CA  GLU A 270       8.438 -18.469   3.945  1.00 91.00           C  
ATOM   2167  C   GLU A 270       7.625 -19.719   4.258  1.00 91.00           C  
ATOM   2168  CB  GLU A 270       9.547 -18.797   2.949  1.00 91.00           C  
ATOM   2169  O   GLU A 270       8.039 -20.547   5.078  1.00 91.00           O  
ATOM   2170  CG  GLU A 270       9.047 -19.312   1.612  1.00 91.00           C  
ATOM   2171  CD  GLU A 270      10.164 -19.656   0.638  1.00 91.00           C  
ATOM   2172  OE1 GLU A 270       9.867 -19.938  -0.544  1.00 91.00           O  
ATOM   2173  OE2 GLU A 270      11.336 -19.625   1.062  1.00 91.00           O  
ATOM   2174  N   GLU A 271       6.473 -19.703   3.641  1.00 87.19           N  
ATOM   2175  CA  GLU A 271       5.641 -20.906   3.740  1.00 87.19           C  
ATOM   2176  C   GLU A 271       5.844 -21.812   2.535  1.00 87.19           C  
ATOM   2177  CB  GLU A 271       4.164 -20.531   3.869  1.00 87.19           C  
ATOM   2178  O   GLU A 271       5.715 -21.391   1.389  1.00 87.19           O  
ATOM   2179  CG  GLU A 271       3.252 -21.703   4.188  1.00 87.19           C  
ATOM   2180  CD  GLU A 271       1.791 -21.297   4.332  1.00 87.19           C  
ATOM   2181  OE1 GLU A 271       0.977 -22.141   4.785  1.00 87.19           O  
ATOM   2182  OE2 GLU A 271       1.458 -20.141   3.992  1.00 87.19           O  
ATOM   2183  N   PRO A 272       6.133 -23.031   2.842  1.00 82.44           N  
ATOM   2184  CA  PRO A 272       6.297 -23.953   1.709  1.00 82.44           C  
ATOM   2185  C   PRO A 272       5.023 -24.094   0.874  1.00 82.44           C  
ATOM   2186  CB  PRO A 272       6.656 -25.281   2.377  1.00 82.44           C  
ATOM   2187  O   PRO A 272       3.922 -24.125   1.425  1.00 82.44           O  
ATOM   2188  CG  PRO A 272       6.270 -25.109   3.811  1.00 82.44           C  
ATOM   2189  CD  PRO A 272       6.164 -23.641   4.102  1.00 82.44           C  
ATOM   2190  N   GLU A 273       5.223 -24.031  -0.412  1.00 79.31           N  
ATOM   2191  CA  GLU A 273       4.078 -24.094  -1.317  1.00 79.31           C  
ATOM   2192  C   GLU A 273       3.672 -25.547  -1.571  1.00 79.31           C  
ATOM   2193  CB  GLU A 273       4.398 -23.406  -2.643  1.00 79.31           C  
ATOM   2194  O   GLU A 273       4.527 -26.438  -1.679  1.00 79.31           O  
ATOM   2195  CG  GLU A 273       4.188 -21.891  -2.609  1.00 79.31           C  
ATOM   2196  CD  GLU A 273       4.406 -21.234  -3.961  1.00 79.31           C  
ATOM   2197  OE1 GLU A 273       4.250 -20.000  -4.059  1.00 79.31           O  
ATOM   2198  OE2 GLU A 273       4.734 -21.953  -4.926  1.00 79.31           O  
ATOM   2199  N   ASP A 274       2.383 -25.672  -1.604  1.00 79.56           N  
ATOM   2200  CA  ASP A 274       1.842 -26.969  -2.002  1.00 79.56           C  
ATOM   2201  C   ASP A 274       1.812 -27.109  -3.521  1.00 79.56           C  
ATOM   2202  CB  ASP A 274       0.438 -27.156  -1.428  1.00 79.56           C  
ATOM   2203  O   ASP A 274       1.078 -26.391  -4.203  1.00 79.56           O  
ATOM   2204  CG  ASP A 274      -0.076 -28.578  -1.588  1.00 79.56           C  
ATOM   2205  OD1 ASP A 274       0.532 -29.375  -2.346  1.00 79.56           O  
ATOM   2206  OD2 ASP A 274      -1.101 -28.922  -0.954  1.00 79.56           O  
ATOM   2207  N   PRO A 275       2.541 -28.031  -4.059  1.00 79.62           N  
ATOM   2208  CA  PRO A 275       2.600 -28.203  -5.512  1.00 79.62           C  
ATOM   2209  C   PRO A 275       1.238 -28.547  -6.121  1.00 79.62           C  
ATOM   2210  CB  PRO A 275       3.574 -29.375  -5.691  1.00 79.62           C  
ATOM   2211  O   PRO A 275       1.001 -28.266  -7.297  1.00 79.62           O  
ATOM   2212  CG  PRO A 275       4.320 -29.453  -4.398  1.00 79.62           C  
ATOM   2213  CD  PRO A 275       3.475 -28.828  -3.320  1.00 79.62           C  
ATOM   2214  N   SER A 276       0.359 -29.062  -5.305  1.00 78.44           N  
ATOM   2215  CA  SER A 276      -0.957 -29.438  -5.812  1.00 78.44           C  
ATOM   2216  C   SER A 276      -1.806 -28.219  -6.113  1.00 78.44           C  
ATOM   2217  CB  SER A 276      -1.682 -30.344  -4.805  1.00 78.44           C  
ATOM   2218  O   SER A 276      -2.766 -28.281  -6.883  1.00 78.44           O  
ATOM   2219  OG  SER A 276      -1.948 -29.641  -3.605  1.00 78.44           O  
ATOM   2220  N   ASN A 277      -1.425 -27.125  -5.559  1.00 76.12           N  
ATOM   2221  CA  ASN A 277      -2.209 -25.906  -5.719  1.00 76.12           C  
ATOM   2222  C   ASN A 277      -1.578 -24.969  -6.746  1.00 76.12           C  
ATOM   2223  CB  ASN A 277      -2.373 -25.188  -4.379  1.00 76.12           C  
ATOM   2224  O   ASN A 277      -2.020 -23.828  -6.906  1.00 76.12           O  
ATOM   2225  CG  ASN A 277      -3.301 -25.938  -3.432  1.00 76.12           C  
ATOM   2226  ND2 ASN A 277      -3.197 -25.625  -2.145  1.00 76.12           N  
ATOM   2227  OD1 ASN A 277      -4.102 -26.766  -3.857  1.00 76.12           O  
ATOM   2228  N   ARG A 278      -0.615 -25.484  -7.473  1.00 78.94           N  
ATOM   2229  CA  ARG A 278       0.086 -24.625  -8.414  1.00 78.94           C  
ATOM   2230  C   ARG A 278      -0.759 -24.359  -9.656  1.00 78.94           C  
ATOM   2231  CB  ARG A 278       1.431 -25.234  -8.812  1.00 78.94           C  
ATOM   2232  O   ARG A 278      -1.401 -25.281 -10.180  1.00 78.94           O  
ATOM   2233  CG  ARG A 278       2.578 -24.234  -8.828  1.00 78.94           C  
ATOM   2234  CD  ARG A 278       3.889 -24.891  -9.242  1.00 78.94           C  
ATOM   2235  NE  ARG A 278       4.973 -23.922  -9.344  1.00 78.94           N  
ATOM   2236  NH1 ARG A 278       6.602 -25.469  -9.852  1.00 78.94           N  
ATOM   2237  NH2 ARG A 278       7.141 -23.250  -9.703  1.00 78.94           N  
ATOM   2238  CZ  ARG A 278       6.234 -24.219  -9.633  1.00 78.94           C  
ATOM   2239  N   SER A 279      -0.973 -23.109  -9.891  1.00 82.50           N  
ATOM   2240  CA  SER A 279      -1.685 -22.672 -11.086  1.00 82.50           C  
ATOM   2241  C   SER A 279      -0.857 -21.672 -11.891  1.00 82.50           C  
ATOM   2242  CB  SER A 279      -3.029 -22.047 -10.719  1.00 82.50           C  
ATOM   2243  O   SER A 279       0.232 -21.281 -11.469  1.00 82.50           O  
ATOM   2244  OG  SER A 279      -2.857 -20.719 -10.258  1.00 82.50           O  
ATOM   2245  N   PHE A 280      -1.411 -21.266 -13.070  1.00 86.88           N  
ATOM   2246  CA  PHE A 280      -0.760 -20.297 -13.945  1.00 86.88           C  
ATOM   2247  C   PHE A 280      -0.425 -19.016 -13.172  1.00 86.88           C  
ATOM   2248  CB  PHE A 280      -1.651 -19.953 -15.141  1.00 86.88           C  
ATOM   2249  O   PHE A 280       0.531 -18.312 -13.508  1.00 86.88           O  
ATOM   2250  CG  PHE A 280      -1.890 -21.125 -16.062  1.00 86.88           C  
ATOM   2251  CD1 PHE A 280      -0.906 -21.547 -16.953  1.00 86.88           C  
ATOM   2252  CD2 PHE A 280      -3.100 -21.812 -16.031  1.00 86.88           C  
ATOM   2253  CE1 PHE A 280      -1.124 -22.625 -17.812  1.00 86.88           C  
ATOM   2254  CE2 PHE A 280      -3.324 -22.891 -16.891  1.00 86.88           C  
ATOM   2255  CZ  PHE A 280      -2.336 -23.297 -17.766  1.00 86.88           C  
ATOM   2256  N   PHE A 281      -1.213 -18.859 -12.102  1.00 93.56           N  
ATOM   2257  CA  PHE A 281      -1.178 -17.531 -11.484  1.00 93.56           C  
ATOM   2258  C   PHE A 281      -0.570 -17.594 -10.094  1.00 93.56           C  
ATOM   2259  CB  PHE A 281      -2.586 -16.938 -11.422  1.00 93.56           C  
ATOM   2260  O   PHE A 281      -0.663 -16.641  -9.320  1.00 93.56           O  
ATOM   2261  CG  PHE A 281      -3.297 -16.906 -12.750  1.00 93.56           C  
ATOM   2262  CD1 PHE A 281      -2.863 -16.062 -13.766  1.00 93.56           C  
ATOM   2263  CD2 PHE A 281      -4.402 -17.719 -12.977  1.00 93.56           C  
ATOM   2264  CE1 PHE A 281      -3.521 -16.047 -14.992  1.00 93.56           C  
ATOM   2265  CE2 PHE A 281      -5.062 -17.703 -14.195  1.00 93.56           C  
ATOM   2266  CZ  PHE A 281      -4.621 -16.859 -15.203  1.00 93.56           C  
ATOM   2267  N   SER A 282       0.109 -18.656  -9.773  1.00 91.31           N  
ATOM   2268  CA  SER A 282       0.624 -18.891  -8.422  1.00 91.31           C  
ATOM   2269  C   SER A 282       1.575 -17.766  -8.008  1.00 91.31           C  
ATOM   2270  CB  SER A 282       1.339 -20.234  -8.336  1.00 91.31           C  
ATOM   2271  O   SER A 282       1.522 -17.297  -6.871  1.00 91.31           O  
ATOM   2272  OG  SER A 282       0.407 -21.297  -8.391  1.00 91.31           O  
ATOM   2273  N   GLU A 283       2.359 -17.297  -8.930  1.00 91.56           N  
ATOM   2274  CA  GLU A 283       3.330 -16.250  -8.602  1.00 91.56           C  
ATOM   2275  C   GLU A 283       2.639 -14.922  -8.336  1.00 91.56           C  
ATOM   2276  CB  GLU A 283       4.355 -16.094  -9.734  1.00 91.56           C  
ATOM   2277  O   GLU A 283       3.068 -14.148  -7.473  1.00 91.56           O  
ATOM   2278  CG  GLU A 283       5.285 -17.297  -9.883  1.00 91.56           C  
ATOM   2279  CD  GLU A 283       6.293 -17.422  -8.750  1.00 91.56           C  
ATOM   2280  OE1 GLU A 283       6.855 -18.516  -8.555  1.00 91.56           O  
ATOM   2281  OE2 GLU A 283       6.523 -16.406  -8.055  1.00 91.56           O  
ATOM   2282  N   ILE A 284       1.585 -14.664  -9.016  1.00 95.62           N  
ATOM   2283  CA  ILE A 284       0.870 -13.406  -8.836  1.00 95.62           C  
ATOM   2284  C   ILE A 284       0.138 -13.414  -7.500  1.00 95.62           C  
ATOM   2285  CB  ILE A 284      -0.127 -13.156  -9.992  1.00 95.62           C  
ATOM   2286  O   ILE A 284       0.200 -12.445  -6.742  1.00 95.62           O  
ATOM   2287  CG1 ILE A 284       0.623 -12.984 -11.320  1.00 95.62           C  
ATOM   2288  CG2 ILE A 284      -0.999 -11.930  -9.695  1.00 95.62           C  
ATOM   2289  CD1 ILE A 284      -0.282 -12.695 -12.508  1.00 95.62           C  
ATOM   2290  N   ILE A 285      -0.499 -14.516  -7.191  1.00 95.50           N  
ATOM   2291  CA  ILE A 285      -1.357 -14.539  -6.016  1.00 95.50           C  
ATOM   2292  C   ILE A 285      -0.502 -14.664  -4.754  1.00 95.50           C  
ATOM   2293  CB  ILE A 285      -2.385 -15.688  -6.082  1.00 95.50           C  
ATOM   2294  O   ILE A 285      -0.946 -14.312  -3.658  1.00 95.50           O  
ATOM   2295  CG1 ILE A 285      -1.666 -17.031  -6.234  1.00 95.50           C  
ATOM   2296  CG2 ILE A 285      -3.373 -15.469  -7.230  1.00 95.50           C  
ATOM   2297  CD1 ILE A 285      -2.590 -18.250  -6.156  1.00 95.50           C  
ATOM   2298  N   SER A 286       0.766 -15.141  -4.906  1.00 93.75           N  
ATOM   2299  CA  SER A 286       1.655 -15.273  -3.758  1.00 93.75           C  
ATOM   2300  C   SER A 286       2.350 -13.953  -3.443  1.00 93.75           C  
ATOM   2301  CB  SER A 286       2.701 -16.359  -4.012  1.00 93.75           C  
ATOM   2302  O   SER A 286       2.938 -13.797  -2.369  1.00 93.75           O  
ATOM   2303  OG  SER A 286       3.521 -16.031  -5.117  1.00 93.75           O  
ATOM   2304  N   SER A 287       2.311 -13.055  -4.359  1.00 97.19           N  
ATOM   2305  CA  SER A 287       2.988 -11.773  -4.172  1.00 97.19           C  
ATOM   2306  C   SER A 287       2.400 -11.008  -2.990  1.00 97.19           C  
ATOM   2307  CB  SER A 287       2.893 -10.930  -5.438  1.00 97.19           C  
ATOM   2308  O   SER A 287       1.183 -10.852  -2.893  1.00 97.19           O  
ATOM   2309  OG  SER A 287       3.541  -9.680  -5.262  1.00 97.19           O  
ATOM   2310  N   ILE A 288       3.285 -10.602  -2.104  1.00 98.19           N  
ATOM   2311  CA  ILE A 288       2.848  -9.852  -0.931  1.00 98.19           C  
ATOM   2312  C   ILE A 288       2.633  -8.391  -1.305  1.00 98.19           C  
ATOM   2313  CB  ILE A 288       3.865  -9.969   0.226  1.00 98.19           C  
ATOM   2314  O   ILE A 288       3.555  -7.719  -1.780  1.00 98.19           O  
ATOM   2315  CG1 ILE A 288       3.979 -11.422   0.696  1.00 98.19           C  
ATOM   2316  CG2 ILE A 288       3.473  -9.047   1.385  1.00 98.19           C  
ATOM   2317  CD1 ILE A 288       5.113 -11.664   1.683  1.00 98.19           C  
ATOM   2318  N   SER A 289       1.433  -7.910  -1.018  1.00 97.94           N  
ATOM   2319  CA  SER A 289       1.107  -6.539  -1.390  1.00 97.94           C  
ATOM   2320  C   SER A 289       1.385  -5.574  -0.241  1.00 97.94           C  
ATOM   2321  CB  SER A 289      -0.358  -6.430  -1.814  1.00 97.94           C  
ATOM   2322  O   SER A 289       1.570  -4.375  -0.462  1.00 97.94           O  
ATOM   2323  OG  SER A 289      -1.219  -6.812  -0.754  1.00 97.94           O  
ATOM   2324  N   ASP A 290       1.386  -6.082   0.992  1.00 98.31           N  
ATOM   2325  CA  ASP A 290       1.586  -5.223   2.152  1.00 98.31           C  
ATOM   2326  C   ASP A 290       2.170  -6.004   3.324  1.00 98.31           C  
ATOM   2327  CB  ASP A 290       0.269  -4.562   2.564  1.00 98.31           C  
ATOM   2328  O   ASP A 290       1.867  -7.188   3.500  1.00 98.31           O  
ATOM   2329  CG  ASP A 290       0.469  -3.309   3.400  1.00 98.31           C  
ATOM   2330  OD1 ASP A 290       1.602  -2.781   3.447  1.00 98.31           O  
ATOM   2331  OD2 ASP A 290      -0.514  -2.846   4.020  1.00 98.31           O  
ATOM   2332  N   VAL A 291       3.008  -5.355   4.055  1.00 98.38           N  
ATOM   2333  CA  VAL A 291       3.584  -5.902   5.277  1.00 98.38           C  
ATOM   2334  C   VAL A 291       3.539  -4.855   6.387  1.00 98.38           C  
ATOM   2335  CB  VAL A 291       5.035  -6.387   5.055  1.00 98.38           C  
ATOM   2336  O   VAL A 291       3.941  -3.707   6.180  1.00 98.38           O  
ATOM   2337  CG1 VAL A 291       5.930  -5.223   4.625  1.00 98.38           C  
ATOM   2338  CG2 VAL A 291       5.578  -7.039   6.324  1.00 98.38           C  
ATOM   2339  N   LYS A 292       2.996  -5.258   7.570  1.00 98.06           N  
ATOM   2340  CA  LYS A 292       2.865  -4.336   8.695  1.00 98.06           C  
ATOM   2341  C   LYS A 292       3.250  -5.016  10.008  1.00 98.06           C  
ATOM   2342  CB  LYS A 292       1.436  -3.799   8.781  1.00 98.06           C  
ATOM   2343  O   LYS A 292       2.738  -6.090  10.328  1.00 98.06           O  
ATOM   2344  CG  LYS A 292       1.006  -2.982   7.574  1.00 98.06           C  
ATOM   2345  CD  LYS A 292       1.619  -1.588   7.594  1.00 98.06           C  
ATOM   2346  CE  LYS A 292       1.089  -0.725   6.457  1.00 98.06           C  
ATOM   2347  NZ  LYS A 292       1.707   0.634   6.457  1.00 98.06           N  
ATOM   2348  N   PHE A 293       4.117  -4.324  10.750  1.00 98.25           N  
ATOM   2349  CA  PHE A 293       4.375  -4.785  12.109  1.00 98.25           C  
ATOM   2350  C   PHE A 293       3.197  -4.461  13.023  1.00 98.25           C  
ATOM   2351  CB  PHE A 293       5.656  -4.148  12.664  1.00 98.25           C  
ATOM   2352  O   PHE A 293       2.492  -3.473  12.812  1.00 98.25           O  
ATOM   2353  CG  PHE A 293       6.918  -4.758  12.117  1.00 98.25           C  
ATOM   2354  CD1 PHE A 293       7.352  -6.004  12.547  1.00 98.25           C  
ATOM   2355  CD2 PHE A 293       7.672  -4.082  11.164  1.00 98.25           C  
ATOM   2356  CE1 PHE A 293       8.516  -6.570  12.047  1.00 98.25           C  
ATOM   2357  CE2 PHE A 293       8.844  -4.641  10.656  1.00 98.25           C  
ATOM   2358  CZ  PHE A 293       9.266  -5.887  11.094  1.00 98.25           C  
ATOM   2359  N   SER A 294       3.055  -5.348  14.008  1.00 97.88           N  
ATOM   2360  CA  SER A 294       2.133  -4.977  15.078  1.00 97.88           C  
ATOM   2361  C   SER A 294       2.693  -3.834  15.922  1.00 97.88           C  
ATOM   2362  CB  SER A 294       1.835  -6.180  15.969  1.00 97.88           C  
ATOM   2363  O   SER A 294       3.895  -3.561  15.883  1.00 97.88           O  
ATOM   2364  OG  SER A 294       2.998  -6.590  16.672  1.00 97.88           O  
ATOM   2365  N   HIS A 295       1.815  -3.186  16.641  1.00 95.81           N  
ATOM   2366  CA  HIS A 295       2.258  -2.084  17.484  1.00 95.81           C  
ATOM   2367  C   HIS A 295       3.215  -2.570  18.562  1.00 95.81           C  
ATOM   2368  CB  HIS A 295       1.059  -1.381  18.125  1.00 95.81           C  
ATOM   2369  O   HIS A 295       4.152  -1.860  18.938  1.00 95.81           O  
ATOM   2370  CG  HIS A 295       0.119  -0.777  17.125  1.00 95.81           C  
ATOM   2371  CD2 HIS A 295       0.060   0.469  16.609  1.00 95.81           C  
ATOM   2372  ND1 HIS A 295      -0.918  -1.485  16.562  1.00 95.81           N  
ATOM   2373  CE1 HIS A 295      -1.575  -0.697  15.727  1.00 95.81           C  
ATOM   2374  NE2 HIS A 295      -1.002   0.494  15.734  1.00 95.81           N  
ATOM   2375  N   SER A 296       3.047  -3.725  19.031  1.00 94.50           N  
ATOM   2376  CA  SER A 296       3.926  -4.312  20.031  1.00 94.50           C  
ATOM   2377  C   SER A 296       5.293  -4.648  19.453  1.00 94.50           C  
ATOM   2378  CB  SER A 296       3.293  -5.570  20.625  1.00 94.50           C  
ATOM   2379  O   SER A 296       6.270  -4.793  20.188  1.00 94.50           O  
ATOM   2380  OG  SER A 296       3.242  -6.609  19.672  1.00 94.50           O  
ATOM   2381  N   GLY A 297       5.316  -4.930  18.188  1.00 96.56           N  
ATOM   2382  CA  GLY A 297       6.559  -5.293  17.516  1.00 96.56           C  
ATOM   2383  C   GLY A 297       6.828  -6.785  17.531  1.00 96.56           C  
ATOM   2384  O   GLY A 297       7.812  -7.250  16.953  1.00 96.56           O  
ATOM   2385  N   ARG A 298       5.980  -7.453  18.109  1.00 96.62           N  
ATOM   2386  CA  ARG A 298       6.191  -8.891  18.234  1.00 96.62           C  
ATOM   2387  C   ARG A 298       5.711  -9.617  16.984  1.00 96.62           C  
ATOM   2388  CB  ARG A 298       5.473  -9.445  19.469  1.00 96.62           C  
ATOM   2389  O   ARG A 298       6.301 -10.617  16.578  1.00 96.62           O  
ATOM   2390  CG  ARG A 298       5.590 -10.953  19.625  1.00 96.62           C  
ATOM   2391  CD  ARG A 298       4.949 -11.430  20.922  1.00 96.62           C  
ATOM   2392  NE  ARG A 298       4.961 -12.891  21.016  1.00 96.62           N  
ATOM   2393  NH1 ARG A 298       3.869 -12.969  23.047  1.00 96.62           N  
ATOM   2394  NH2 ARG A 298       4.520 -14.906  22.016  1.00 96.62           N  
ATOM   2395  CZ  ARG A 298       4.449 -13.586  22.031  1.00 96.62           C  
ATOM   2396  N   TYR A 299       4.656  -9.117  16.391  1.00 98.00           N  
ATOM   2397  CA  TYR A 299       4.051  -9.789  15.250  1.00 98.00           C  
ATOM   2398  C   TYR A 299       4.176  -8.938  13.992  1.00 98.00           C  
ATOM   2399  CB  TYR A 299       2.576 -10.102  15.523  1.00 98.00           C  
ATOM   2400  O   TYR A 299       4.441  -7.734  14.070  1.00 98.00           O  
ATOM   2401  CG  TYR A 299       2.352 -10.930  16.766  1.00 98.00           C  
ATOM   2402  CD1 TYR A 299       2.559 -12.305  16.750  1.00 98.00           C  
ATOM   2403  CD2 TYR A 299       1.930 -10.336  17.953  1.00 98.00           C  
ATOM   2404  CE1 TYR A 299       2.352 -13.078  17.891  1.00 98.00           C  
ATOM   2405  CE2 TYR A 299       1.719 -11.094  19.094  1.00 98.00           C  
ATOM   2406  OH  TYR A 299       1.725 -13.219  20.188  1.00 98.00           O  
ATOM   2407  CZ  TYR A 299       1.933 -12.461  19.062  1.00 98.00           C  
ATOM   2408  N   MET A 300       4.039  -9.586  12.883  1.00 97.94           N  
ATOM   2409  CA  MET A 300       3.912  -8.891  11.602  1.00 97.94           C  
ATOM   2410  C   MET A 300       2.812  -9.516  10.750  1.00 97.94           C  
ATOM   2411  CB  MET A 300       5.242  -8.914  10.844  1.00 97.94           C  
ATOM   2412  O   MET A 300       2.555 -10.719  10.844  1.00 97.94           O  
ATOM   2413  CG  MET A 300       5.586 -10.273  10.258  1.00 97.94           C  
ATOM   2414  SD  MET A 300       7.176 -10.258   9.336  1.00 97.94           S  
ATOM   2415  CE  MET A 300       7.840 -11.875   9.812  1.00 97.94           C  
ATOM   2416  N   MET A 301       2.174  -8.703  10.031  1.00 98.31           N  
ATOM   2417  CA  MET A 301       1.072  -9.125   9.172  1.00 98.31           C  
ATOM   2418  C   MET A 301       1.416  -8.914   7.699  1.00 98.31           C  
ATOM   2419  CB  MET A 301      -0.210  -8.367   9.523  1.00 98.31           C  
ATOM   2420  O   MET A 301       2.018  -7.902   7.336  1.00 98.31           O  
ATOM   2421  CG  MET A 301      -1.376  -8.672   8.594  1.00 98.31           C  
ATOM   2422  SD  MET A 301      -2.916  -7.812   9.102  1.00 98.31           S  
ATOM   2423  CE  MET A 301      -2.410  -6.086   8.867  1.00 98.31           C  
ATOM   2424  N   THR A 302       1.062  -9.883   6.859  1.00 98.44           N  
ATOM   2425  CA  THR A 302       1.247  -9.766   5.418  1.00 98.44           C  
ATOM   2426  C   THR A 302      -0.073  -9.977   4.684  1.00 98.44           C  
ATOM   2427  CB  THR A 302       2.295 -10.766   4.902  1.00 98.44           C  
ATOM   2428  O   THR A 302      -0.917 -10.758   5.133  1.00 98.44           O  
ATOM   2429  CG2 THR A 302       3.646 -10.547   5.570  1.00 98.44           C  
ATOM   2430  OG1 THR A 302       1.850 -12.102   5.188  1.00 98.44           O  
ATOM   2431  N   ARG A 303      -0.238  -9.273   3.557  1.00 98.56           N  
ATOM   2432  CA  ARG A 303      -1.404  -9.414   2.689  1.00 98.56           C  
ATOM   2433  C   ARG A 303      -0.996  -9.867   1.293  1.00 98.56           C  
ATOM   2434  CB  ARG A 303      -2.178  -8.094   2.607  1.00 98.56           C  
ATOM   2435  O   ARG A 303      -0.177  -9.219   0.638  1.00 98.56           O  
ATOM   2436  CG  ARG A 303      -3.340  -8.125   1.629  1.00 98.56           C  
ATOM   2437  CD  ARG A 303      -4.418  -9.109   2.062  1.00 98.56           C  
ATOM   2438  NE  ARG A 303      -5.574  -9.070   1.169  1.00 98.56           N  
ATOM   2439  NH1 ARG A 303      -6.055  -6.844   1.551  1.00 98.56           N  
ATOM   2440  NH2 ARG A 303      -7.352  -8.070   0.115  1.00 98.56           N  
ATOM   2441  CZ  ARG A 303      -6.324  -7.996   0.947  1.00 98.56           C  
ATOM   2442  N   ASP A 304      -1.419 -11.008   0.904  1.00 97.88           N  
ATOM   2443  CA  ASP A 304      -1.346 -11.414  -0.497  1.00 97.88           C  
ATOM   2444  C   ASP A 304      -2.725 -11.375  -1.151  1.00 97.88           C  
ATOM   2445  CB  ASP A 304      -0.741 -12.812  -0.624  1.00 97.88           C  
ATOM   2446  O   ASP A 304      -3.684 -10.867  -0.564  1.00 97.88           O  
ATOM   2447  CG  ASP A 304      -1.558 -13.875   0.086  1.00 97.88           C  
ATOM   2448  OD1 ASP A 304      -2.801 -13.891  -0.053  1.00 97.88           O  
ATOM   2449  OD2 ASP A 304      -0.954 -14.711   0.793  1.00 97.88           O  
ATOM   2450  N   TYR A 305      -2.824 -11.875  -2.365  1.00 98.06           N  
ATOM   2451  CA  TYR A 305      -4.070 -11.672  -3.098  1.00 98.06           C  
ATOM   2452  C   TYR A 305      -5.219 -12.422  -2.441  1.00 98.06           C  
ATOM   2453  CB  TYR A 305      -3.914 -12.117  -4.555  1.00 98.06           C  
ATOM   2454  O   TYR A 305      -6.355 -11.945  -2.434  1.00 98.06           O  
ATOM   2455  CG  TYR A 305      -5.094 -11.766  -5.426  1.00 98.06           C  
ATOM   2456  CD1 TYR A 305      -6.023 -12.734  -5.801  1.00 98.06           C  
ATOM   2457  CD2 TYR A 305      -5.281 -10.461  -5.879  1.00 98.06           C  
ATOM   2458  CE1 TYR A 305      -7.113 -12.414  -6.605  1.00 98.06           C  
ATOM   2459  CE2 TYR A 305      -6.367 -10.133  -6.684  1.00 98.06           C  
ATOM   2460  OH  TYR A 305      -8.352 -10.789  -7.836  1.00 98.06           O  
ATOM   2461  CZ  TYR A 305      -7.277 -11.109  -7.039  1.00 98.06           C  
ATOM   2462  N   LEU A 306      -4.930 -13.555  -1.801  1.00 96.94           N  
ATOM   2463  CA  LEU A 306      -6.008 -14.422  -1.337  1.00 96.94           C  
ATOM   2464  C   LEU A 306      -6.156 -14.336   0.179  1.00 96.94           C  
ATOM   2465  CB  LEU A 306      -5.758 -15.867  -1.760  1.00 96.94           C  
ATOM   2466  O   LEU A 306      -7.227 -14.625   0.719  1.00 96.94           O  
ATOM   2467  CG  LEU A 306      -5.777 -16.156  -3.262  1.00 96.94           C  
ATOM   2468  CD1 LEU A 306      -5.516 -17.625  -3.529  1.00 96.94           C  
ATOM   2469  CD2 LEU A 306      -7.109 -15.719  -3.869  1.00 96.94           C  
ATOM   2470  N   SER A 307      -5.078 -13.883   0.912  1.00 97.62           N  
ATOM   2471  CA  SER A 307      -5.160 -14.070   2.357  1.00 97.62           C  
ATOM   2472  C   SER A 307      -4.344 -13.016   3.098  1.00 97.62           C  
ATOM   2473  CB  SER A 307      -4.676 -15.469   2.746  1.00 97.62           C  
ATOM   2474  O   SER A 307      -3.570 -12.281   2.482  1.00 97.62           O  
ATOM   2475  OG  SER A 307      -3.297 -15.625   2.447  1.00 97.62           O  
ATOM   2476  N   VAL A 308      -4.652 -12.945   4.379  1.00 98.31           N  
ATOM   2477  CA  VAL A 308      -3.840 -12.234   5.359  1.00 98.31           C  
ATOM   2478  C   VAL A 308      -3.191 -13.234   6.316  1.00 98.31           C  
ATOM   2479  CB  VAL A 308      -4.676 -11.203   6.152  1.00 98.31           C  
ATOM   2480  O   VAL A 308      -3.865 -14.117   6.848  1.00 98.31           O  
ATOM   2481  CG1 VAL A 308      -3.844 -10.586   7.273  1.00 98.31           C  
ATOM   2482  CG2 VAL A 308      -5.215 -10.125   5.219  1.00 98.31           C  
ATOM   2483  N   LYS A 309      -1.909 -13.070   6.488  1.00 98.19           N  
ATOM   2484  CA  LYS A 309      -1.170 -13.969   7.371  1.00 98.19           C  
ATOM   2485  C   LYS A 309      -0.465 -13.195   8.477  1.00 98.19           C  
ATOM   2486  CB  LYS A 309      -0.153 -14.789   6.570  1.00 98.19           C  
ATOM   2487  O   LYS A 309       0.091 -12.125   8.242  1.00 98.19           O  
ATOM   2488  CG  LYS A 309      -0.777 -15.727   5.551  1.00 98.19           C  
ATOM   2489  CD  LYS A 309       0.284 -16.422   4.703  1.00 98.19           C  
ATOM   2490  CE  LYS A 309      -0.341 -17.297   3.629  1.00 98.19           C  
ATOM   2491  NZ  LYS A 309       0.692 -17.891   2.729  1.00 98.19           N  
ATOM   2492  N   ILE A 310      -0.513 -13.750   9.703  1.00 98.38           N  
ATOM   2493  CA  ILE A 310       0.179 -13.164  10.852  1.00 98.38           C  
ATOM   2494  C   ILE A 310       1.371 -14.039  11.234  1.00 98.38           C  
ATOM   2495  CB  ILE A 310      -0.770 -12.992  12.055  1.00 98.38           C  
ATOM   2496  O   ILE A 310       1.229 -15.258  11.406  1.00 98.38           O  
ATOM   2497  CG1 ILE A 310      -1.968 -12.117  11.672  1.00 98.38           C  
ATOM   2498  CG2 ILE A 310      -0.019 -12.406  13.250  1.00 98.38           C  
ATOM   2499  CD1 ILE A 310      -2.963 -11.898  12.805  1.00 98.38           C  
ATOM   2500  N   TRP A 311       2.475 -13.352  11.375  1.00 98.12           N  
ATOM   2501  CA  TRP A 311       3.721 -14.031  11.719  1.00 98.12           C  
ATOM   2502  C   TRP A 311       4.219 -13.602  13.094  1.00 98.12           C  
ATOM   2503  CB  TRP A 311       4.793 -13.750  10.664  1.00 98.12           C  
ATOM   2504  O   TRP A 311       4.141 -12.422  13.445  1.00 98.12           O  
ATOM   2505  CG  TRP A 311       4.367 -14.078   9.258  1.00 98.12           C  
ATOM   2506  CD1 TRP A 311       3.557 -13.336   8.453  1.00 98.12           C  
ATOM   2507  CD2 TRP A 311       4.730 -15.242   8.508  1.00 98.12           C  
ATOM   2508  CE2 TRP A 311       4.105 -15.141   7.250  1.00 98.12           C  
ATOM   2509  CE3 TRP A 311       5.527 -16.359   8.781  1.00 98.12           C  
ATOM   2510  NE1 TRP A 311       3.395 -13.969   7.238  1.00 98.12           N  
ATOM   2511  CH2 TRP A 311       5.035 -17.203   6.551  1.00 98.12           C  
ATOM   2512  CZ2 TRP A 311       4.250 -16.109   6.262  1.00 98.12           C  
ATOM   2513  CZ3 TRP A 311       5.672 -17.328   7.797  1.00 98.12           C  
ATOM   2514  N   ASP A 312       4.645 -14.531  13.820  1.00 97.56           N  
ATOM   2515  CA  ASP A 312       5.461 -14.242  15.000  1.00 97.56           C  
ATOM   2516  C   ASP A 312       6.934 -14.109  14.625  1.00 97.56           C  
ATOM   2517  CB  ASP A 312       5.281 -15.344  16.047  1.00 97.56           C  
ATOM   2518  O   ASP A 312       7.500 -14.992  13.977  1.00 97.56           O  
ATOM   2519  CG  ASP A 312       5.852 -14.961  17.406  1.00 97.56           C  
ATOM   2520  OD1 ASP A 312       6.895 -14.273  17.453  1.00 97.56           O  
ATOM   2521  OD2 ASP A 312       5.258 -15.359  18.438  1.00 97.56           O  
ATOM   2522  N   LEU A 313       7.562 -13.070  15.031  1.00 96.56           N  
ATOM   2523  CA  LEU A 313       8.938 -12.805  14.641  1.00 96.56           C  
ATOM   2524  C   LEU A 313       9.875 -13.906  15.141  1.00 96.56           C  
ATOM   2525  CB  LEU A 313       9.398 -11.445  15.180  1.00 96.56           C  
ATOM   2526  O   LEU A 313      10.992 -14.047  14.641  1.00 96.56           O  
ATOM   2527  CG  LEU A 313       8.742 -10.211  14.555  1.00 96.56           C  
ATOM   2528  CD1 LEU A 313       9.383  -8.945  15.102  1.00 96.56           C  
ATOM   2529  CD2 LEU A 313       8.852 -10.258  13.031  1.00 96.56           C  
ATOM   2530  N   ASN A 314       9.375 -14.688  16.031  1.00 94.88           N  
ATOM   2531  CA  ASN A 314      10.195 -15.766  16.562  1.00 94.88           C  
ATOM   2532  C   ASN A 314       9.844 -17.109  15.922  1.00 94.88           C  
ATOM   2533  CB  ASN A 314      10.047 -15.852  18.078  1.00 94.88           C  
ATOM   2534  O   ASN A 314      10.461 -18.125  16.234  1.00 94.88           O  
ATOM   2535  CG  ASN A 314      10.578 -14.617  18.781  1.00 94.88           C  
ATOM   2536  ND2 ASN A 314       9.867 -14.172  19.812  1.00 94.88           N  
ATOM   2537  OD1 ASN A 314      11.617 -14.070  18.406  1.00 94.88           O  
ATOM   2538  N   MET A 315       8.883 -17.156  15.031  1.00 93.75           N  
ATOM   2539  CA  MET A 315       8.500 -18.359  14.312  1.00 93.75           C  
ATOM   2540  C   MET A 315       8.586 -18.156  12.805  1.00 93.75           C  
ATOM   2541  CB  MET A 315       7.078 -18.797  14.695  1.00 93.75           C  
ATOM   2542  O   MET A 315       7.621 -17.719  12.172  1.00 93.75           O  
ATOM   2543  CG  MET A 315       6.703 -20.188  14.203  1.00 93.75           C  
ATOM   2544  SD  MET A 315       5.020 -20.688  14.734  1.00 93.75           S  
ATOM   2545  CE  MET A 315       5.258 -20.766  16.531  1.00 93.75           C  
ATOM   2546  N   GLU A 316       9.625 -18.672  12.141  1.00 92.50           N  
ATOM   2547  CA  GLU A 316       9.953 -18.312  10.758  1.00 92.50           C  
ATOM   2548  C   GLU A 316       9.359 -19.328   9.781  1.00 92.50           C  
ATOM   2549  CB  GLU A 316      11.469 -18.219  10.570  1.00 92.50           C  
ATOM   2550  O   GLU A 316       9.188 -19.016   8.594  1.00 92.50           O  
ATOM   2551  CG  GLU A 316      12.133 -17.156  11.430  1.00 92.50           C  
ATOM   2552  CD  GLU A 316      13.648 -17.250  11.438  1.00 92.50           C  
ATOM   2553  OE1 GLU A 316      14.281 -16.844  12.438  1.00 92.50           O  
ATOM   2554  OE2 GLU A 316      14.219 -17.734  10.430  1.00 92.50           O  
ATOM   2555  N   ASN A 317       8.969 -20.391  10.141  1.00 91.94           N  
ATOM   2556  CA  ASN A 317       8.695 -21.484   9.211  1.00 91.94           C  
ATOM   2557  C   ASN A 317       7.242 -21.484   8.750  1.00 91.94           C  
ATOM   2558  CB  ASN A 317       9.031 -22.844   9.859  1.00 91.94           C  
ATOM   2559  O   ASN A 317       6.906 -22.094   7.730  1.00 91.94           O  
ATOM   2560  CG  ASN A 317       8.352 -23.031  11.203  1.00 91.94           C  
ATOM   2561  ND2 ASN A 317       8.492 -24.219  11.773  1.00 91.94           N  
ATOM   2562  OD1 ASN A 317       7.703 -22.109  11.719  1.00 91.94           O  
ATOM   2563  N   ARG A 318       6.383 -20.844   9.625  1.00 94.31           N  
ATOM   2564  CA  ARG A 318       4.977 -20.766   9.242  1.00 94.31           C  
ATOM   2565  C   ARG A 318       4.285 -19.594   9.922  1.00 94.31           C  
ATOM   2566  CB  ARG A 318       4.254 -22.078   9.578  1.00 94.31           C  
ATOM   2567  O   ARG A 318       4.676 -19.188  11.016  1.00 94.31           O  
ATOM   2568  CG  ARG A 318       4.227 -22.391  11.070  1.00 94.31           C  
ATOM   2569  CD  ARG A 318       3.520 -23.719  11.344  1.00 94.31           C  
ATOM   2570  NE  ARG A 318       3.479 -24.016  12.773  1.00 94.31           N  
ATOM   2571  NH1 ARG A 318       1.741 -25.531  12.625  1.00 94.31           N  
ATOM   2572  NH2 ARG A 318       2.686 -25.062  14.656  1.00 94.31           N  
ATOM   2573  CZ  ARG A 318       2.635 -24.859  13.352  1.00 94.31           C  
ATOM   2574  N   PRO A 319       3.275 -19.141   9.289  1.00 96.88           N  
ATOM   2575  CA  PRO A 319       2.484 -18.125   9.992  1.00 96.88           C  
ATOM   2576  C   PRO A 319       1.714 -18.703  11.180  1.00 96.88           C  
ATOM   2577  CB  PRO A 319       1.523 -17.609   8.914  1.00 96.88           C  
ATOM   2578  O   PRO A 319       1.290 -19.859  11.141  1.00 96.88           O  
ATOM   2579  CG  PRO A 319       1.386 -18.750   7.953  1.00 96.88           C  
ATOM   2580  CD  PRO A 319       2.674 -19.516   7.941  1.00 96.88           C  
ATOM   2581  N   VAL A 320       1.523 -17.891  12.164  1.00 96.94           N  
ATOM   2582  CA  VAL A 320       0.815 -18.344  13.359  1.00 96.94           C  
ATOM   2583  C   VAL A 320      -0.692 -18.250  13.133  1.00 96.94           C  
ATOM   2584  CB  VAL A 320       1.216 -17.516  14.602  1.00 96.94           C  
ATOM   2585  O   VAL A 320      -1.465 -18.984  13.750  1.00 96.94           O  
ATOM   2586  CG1 VAL A 320       2.658 -17.828  15.008  1.00 96.94           C  
ATOM   2587  CG2 VAL A 320       1.032 -16.031  14.336  1.00 96.94           C  
ATOM   2588  N   GLU A 321      -1.116 -17.328  12.281  1.00 97.62           N  
ATOM   2589  CA  GLU A 321      -2.514 -17.188  11.883  1.00 97.62           C  
ATOM   2590  C   GLU A 321      -2.639 -16.938  10.383  1.00 97.62           C  
ATOM   2591  CB  GLU A 321      -3.180 -16.047  12.656  1.00 97.62           C  
ATOM   2592  O   GLU A 321      -1.831 -16.219   9.797  1.00 97.62           O  
ATOM   2593  CG  GLU A 321      -3.047 -16.172  14.172  1.00 97.62           C  
ATOM   2594  CD  GLU A 321      -3.367 -14.883  14.906  1.00 97.62           C  
ATOM   2595  OE1 GLU A 321      -2.725 -14.602  15.945  1.00 97.62           O  
ATOM   2596  OE2 GLU A 321      -4.270 -14.148  14.445  1.00 97.62           O  
ATOM   2597  N   THR A 322      -3.633 -17.562   9.734  1.00 97.25           N  
ATOM   2598  CA  THR A 322      -3.949 -17.344   8.328  1.00 97.25           C  
ATOM   2599  C   THR A 322      -5.438 -17.062   8.141  1.00 97.25           C  
ATOM   2600  CB  THR A 322      -3.529 -18.531   7.457  1.00 97.25           C  
ATOM   2601  O   THR A 322      -6.277 -17.875   8.555  1.00 97.25           O  
ATOM   2602  CG2 THR A 322      -3.838 -18.281   5.988  1.00 97.25           C  
ATOM   2603  OG1 THR A 322      -2.123 -18.766   7.609  1.00 97.25           O  
ATOM   2604  N   TYR A 323      -5.777 -15.945   7.531  1.00 97.75           N  
ATOM   2605  CA  TYR A 323      -7.156 -15.562   7.254  1.00 97.75           C  
ATOM   2606  C   TYR A 323      -7.418 -15.516   5.750  1.00 97.75           C  
ATOM   2607  CB  TYR A 323      -7.480 -14.211   7.887  1.00 97.75           C  
ATOM   2608  O   TYR A 323      -6.777 -14.742   5.031  1.00 97.75           O  
ATOM   2609  CG  TYR A 323      -7.234 -14.164   9.375  1.00 97.75           C  
ATOM   2610  CD1 TYR A 323      -8.086 -14.820  10.258  1.00 97.75           C  
ATOM   2611  CD2 TYR A 323      -6.160 -13.453   9.898  1.00 97.75           C  
ATOM   2612  CE1 TYR A 323      -7.863 -14.781  11.633  1.00 97.75           C  
ATOM   2613  CE2 TYR A 323      -5.930 -13.406  11.273  1.00 97.75           C  
ATOM   2614  OH  TYR A 323      -6.562 -14.023  13.484  1.00 97.75           O  
ATOM   2615  CZ  TYR A 323      -6.785 -14.070  12.125  1.00 97.75           C  
ATOM   2616  N   GLN A 324      -8.406 -16.266   5.293  1.00 96.69           N  
ATOM   2617  CA  GLN A 324      -8.758 -16.281   3.877  1.00 96.69           C  
ATOM   2618  C   GLN A 324      -9.672 -15.109   3.520  1.00 96.69           C  
ATOM   2619  CB  GLN A 324      -9.422 -17.609   3.508  1.00 96.69           C  
ATOM   2620  O   GLN A 324     -10.758 -14.977   4.074  1.00 96.69           O  
ATOM   2621  CG  GLN A 324      -8.555 -18.828   3.771  1.00 96.69           C  
ATOM   2622  CD  GLN A 324      -7.254 -18.797   2.994  1.00 96.69           C  
ATOM   2623  NE2 GLN A 324      -6.191 -19.328   3.600  1.00 96.69           N  
ATOM   2624  OE1 GLN A 324      -7.203 -18.328   1.856  1.00 96.69           O  
ATOM   2625  N   VAL A 325      -9.258 -14.336   2.525  1.00 97.38           N  
ATOM   2626  CA  VAL A 325     -10.016 -13.148   2.156  1.00 97.38           C  
ATOM   2627  C   VAL A 325     -10.734 -13.383   0.830  1.00 97.38           C  
ATOM   2628  CB  VAL A 325      -9.109 -11.898   2.055  1.00 97.38           C  
ATOM   2629  O   VAL A 325     -11.930 -13.102   0.703  1.00 97.38           O  
ATOM   2630  CG1 VAL A 325      -9.930 -10.672   1.674  1.00 97.38           C  
ATOM   2631  CG2 VAL A 325      -8.375 -11.672   3.373  1.00 97.38           C  
ATOM   2632  N   HIS A 326     -10.016 -13.938  -0.172  1.00 96.88           N  
ATOM   2633  CA  HIS A 326     -10.555 -14.094  -1.518  1.00 96.88           C  
ATOM   2634  C   HIS A 326     -10.586 -15.555  -1.936  1.00 96.88           C  
ATOM   2635  CB  HIS A 326      -9.742 -13.273  -2.521  1.00 96.88           C  
ATOM   2636  O   HIS A 326     -10.391 -15.875  -3.111  1.00 96.88           O  
ATOM   2637  CG  HIS A 326      -9.891 -11.797  -2.355  1.00 96.88           C  
ATOM   2638  CD2 HIS A 326     -10.859 -11.062  -1.761  1.00 96.88           C  
ATOM   2639  ND1 HIS A 326      -8.969 -10.898  -2.842  1.00 96.88           N  
ATOM   2640  CE1 HIS A 326      -9.367  -9.664  -2.551  1.00 96.88           C  
ATOM   2641  NE2 HIS A 326     -10.508  -9.742  -1.896  1.00 96.88           N  
ATOM   2642  N   GLU A 327     -10.766 -16.391  -1.004  1.00 94.19           N  
ATOM   2643  CA  GLU A 327     -10.766 -17.812  -1.349  1.00 94.19           C  
ATOM   2644  C   GLU A 327     -11.812 -18.125  -2.416  1.00 94.19           C  
ATOM   2645  CB  GLU A 327     -11.016 -18.672  -0.104  1.00 94.19           C  
ATOM   2646  O   GLU A 327     -11.578 -18.938  -3.303  1.00 94.19           O  
ATOM   2647  CG  GLU A 327     -10.883 -20.156  -0.350  1.00 94.19           C  
ATOM   2648  CD  GLU A 327      -9.492 -20.578  -0.802  1.00 94.19           C  
ATOM   2649  OE1 GLU A 327      -9.359 -21.641  -1.464  1.00 94.19           O  
ATOM   2650  OE2 GLU A 327      -8.531 -19.844  -0.492  1.00 94.19           O  
ATOM   2651  N   TYR A 328     -12.930 -17.469  -2.379  1.00 93.75           N  
ATOM   2652  CA  TYR A 328     -14.031 -17.703  -3.311  1.00 93.75           C  
ATOM   2653  C   TYR A 328     -13.656 -17.266  -4.719  1.00 93.75           C  
ATOM   2654  CB  TYR A 328     -15.297 -16.984  -2.850  1.00 93.75           C  
ATOM   2655  O   TYR A 328     -14.344 -17.594  -5.688  1.00 93.75           O  
ATOM   2656  CG  TYR A 328     -15.070 -15.523  -2.523  1.00 93.75           C  
ATOM   2657  CD1 TYR A 328     -14.891 -15.102  -1.207  1.00 93.75           C  
ATOM   2658  CD2 TYR A 328     -15.031 -14.562  -3.529  1.00 93.75           C  
ATOM   2659  CE1 TYR A 328     -14.688 -13.758  -0.901  1.00 93.75           C  
ATOM   2660  CE2 TYR A 328     -14.828 -13.219  -3.236  1.00 93.75           C  
ATOM   2661  OH  TYR A 328     -14.453 -11.500  -1.624  1.00 93.75           O  
ATOM   2662  CZ  TYR A 328     -14.656 -12.828  -1.921  1.00 93.75           C  
ATOM   2663  N   LEU A 329     -12.562 -16.578  -4.871  1.00 95.25           N  
ATOM   2664  CA  LEU A 329     -12.156 -16.109  -6.191  1.00 95.25           C  
ATOM   2665  C   LEU A 329     -11.156 -17.062  -6.824  1.00 95.25           C  
ATOM   2666  CB  LEU A 329     -11.539 -14.711  -6.090  1.00 95.25           C  
ATOM   2667  O   LEU A 329     -10.734 -16.875  -7.969  1.00 95.25           O  
ATOM   2668  CG  LEU A 329     -12.484 -13.578  -5.680  1.00 95.25           C  
ATOM   2669  CD1 LEU A 329     -11.734 -12.250  -5.633  1.00 95.25           C  
ATOM   2670  CD2 LEU A 329     -13.664 -13.500  -6.641  1.00 95.25           C  
ATOM   2671  N   ARG A 330     -10.758 -18.094  -6.191  1.00 92.25           N  
ATOM   2672  CA  ARG A 330      -9.758 -19.031  -6.699  1.00 92.25           C  
ATOM   2673  C   ARG A 330     -10.188 -19.625  -8.039  1.00 92.25           C  
ATOM   2674  CB  ARG A 330      -9.492 -20.141  -5.688  1.00 92.25           C  
ATOM   2675  O   ARG A 330      -9.359 -19.844  -8.922  1.00 92.25           O  
ATOM   2676  CG  ARG A 330      -8.227 -20.938  -5.961  1.00 92.25           C  
ATOM   2677  CD  ARG A 330      -7.844 -21.812  -4.773  1.00 92.25           C  
ATOM   2678  NE  ARG A 330      -7.012 -21.078  -3.816  1.00 92.25           N  
ATOM   2679  NH1 ARG A 330      -6.438 -22.953  -2.580  1.00 92.25           N  
ATOM   2680  NH2 ARG A 330      -5.637 -20.891  -1.988  1.00 92.25           N  
ATOM   2681  CZ  ARG A 330      -6.363 -21.641  -2.797  1.00 92.25           C  
ATOM   2682  N   SER A 331     -11.453 -19.844  -8.156  1.00 90.00           N  
ATOM   2683  CA  SER A 331     -11.969 -20.453  -9.383  1.00 90.00           C  
ATOM   2684  C   SER A 331     -12.133 -19.406 -10.484  1.00 90.00           C  
ATOM   2685  CB  SER A 331     -13.305 -21.141  -9.125  1.00 90.00           C  
ATOM   2686  O   SER A 331     -12.414 -19.750 -11.633  1.00 90.00           O  
ATOM   2687  OG  SER A 331     -14.266 -20.219  -8.648  1.00 90.00           O  
ATOM   2688  N   LYS A 332     -11.922 -18.156 -10.172  1.00 93.44           N  
ATOM   2689  CA  LYS A 332     -12.148 -17.094 -11.133  1.00 93.44           C  
ATOM   2690  C   LYS A 332     -10.836 -16.375 -11.484  1.00 93.44           C  
ATOM   2691  CB  LYS A 332     -13.156 -16.078 -10.594  1.00 93.44           C  
ATOM   2692  O   LYS A 332     -10.852 -15.258 -12.000  1.00 93.44           O  
ATOM   2693  CG  LYS A 332     -14.539 -16.672 -10.328  1.00 93.44           C  
ATOM   2694  CD  LYS A 332     -15.312 -16.875 -11.625  1.00 93.44           C  
ATOM   2695  CE  LYS A 332     -16.734 -17.328 -11.359  1.00 93.44           C  
ATOM   2696  NZ  LYS A 332     -17.484 -17.578 -12.625  1.00 93.44           N  
ATOM   2697  N   LEU A 333      -9.742 -17.000 -11.219  1.00 94.31           N  
ATOM   2698  CA  LEU A 333      -8.445 -16.359 -11.398  1.00 94.31           C  
ATOM   2699  C   LEU A 333      -8.203 -16.047 -12.867  1.00 94.31           C  
ATOM   2700  CB  LEU A 333      -7.328 -17.266 -10.867  1.00 94.31           C  
ATOM   2701  O   LEU A 333      -7.629 -15.000 -13.195  1.00 94.31           O  
ATOM   2702  CG  LEU A 333      -7.250 -17.422  -9.352  1.00 94.31           C  
ATOM   2703  CD1 LEU A 333      -6.148 -18.406  -8.977  1.00 94.31           C  
ATOM   2704  CD2 LEU A 333      -7.012 -16.078  -8.680  1.00 94.31           C  
ATOM   2705  N   CYS A 334      -8.656 -16.844 -13.750  1.00 93.44           N  
ATOM   2706  CA  CYS A 334      -8.477 -16.594 -15.172  1.00 93.44           C  
ATOM   2707  C   CYS A 334      -9.211 -15.328 -15.609  1.00 93.44           C  
ATOM   2708  CB  CYS A 334      -8.961 -17.781 -15.992  1.00 93.44           C  
ATOM   2709  O   CYS A 334      -8.648 -14.484 -16.312  1.00 93.44           O  
ATOM   2710  SG  CYS A 334      -7.848 -19.203 -15.945  1.00 93.44           S  
ATOM   2711  N   SER A 335     -10.430 -15.250 -15.180  1.00 94.44           N  
ATOM   2712  CA  SER A 335     -11.219 -14.062 -15.508  1.00 94.44           C  
ATOM   2713  C   SER A 335     -10.602 -12.805 -14.891  1.00 94.44           C  
ATOM   2714  CB  SER A 335     -12.656 -14.219 -15.023  1.00 94.44           C  
ATOM   2715  O   SER A 335     -10.578 -11.750 -15.523  1.00 94.44           O  
ATOM   2716  OG  SER A 335     -13.273 -15.336 -15.641  1.00 94.44           O  
ATOM   2717  N   LEU A 336     -10.117 -12.930 -13.695  1.00 96.62           N  
ATOM   2718  CA  LEU A 336      -9.492 -11.805 -13.008  1.00 96.62           C  
ATOM   2719  C   LEU A 336      -8.211 -11.383 -13.719  1.00 96.62           C  
ATOM   2720  CB  LEU A 336      -9.188 -12.164 -11.555  1.00 96.62           C  
ATOM   2721  O   LEU A 336      -7.863 -10.195 -13.734  1.00 96.62           O  
ATOM   2722  CG  LEU A 336     -10.391 -12.359 -10.633  1.00 96.62           C  
ATOM   2723  CD1 LEU A 336      -9.969 -13.031  -9.336  1.00 96.62           C  
ATOM   2724  CD2 LEU A 336     -11.070 -11.016 -10.352  1.00 96.62           C  
ATOM   2725  N   TYR A 337      -7.520 -12.352 -14.281  1.00 96.69           N  
ATOM   2726  CA  TYR A 337      -6.340 -12.031 -15.078  1.00 96.69           C  
ATOM   2727  C   TYR A 337      -6.723 -11.289 -16.359  1.00 96.69           C  
ATOM   2728  CB  TYR A 337      -5.566 -13.305 -15.430  1.00 96.69           C  
ATOM   2729  O   TYR A 337      -6.070 -10.320 -16.734  1.00 96.69           O  
ATOM   2730  CG  TYR A 337      -4.297 -13.055 -16.203  1.00 96.69           C  
ATOM   2731  CD1 TYR A 337      -4.215 -13.367 -17.562  1.00 96.69           C  
ATOM   2732  CD2 TYR A 337      -3.180 -12.500 -15.586  1.00 96.69           C  
ATOM   2733  CE1 TYR A 337      -3.047 -13.133 -18.281  1.00 96.69           C  
ATOM   2734  CE2 TYR A 337      -2.008 -12.266 -16.297  1.00 96.69           C  
ATOM   2735  OH  TYR A 337      -0.792 -12.359 -18.359  1.00 96.69           O  
ATOM   2736  CZ  TYR A 337      -1.950 -12.586 -17.641  1.00 96.69           C  
ATOM   2737  N   GLU A 338      -7.812 -11.633 -16.938  1.00 95.81           N  
ATOM   2738  CA  GLU A 338      -8.281 -11.008 -18.172  1.00 95.81           C  
ATOM   2739  C   GLU A 338      -8.656  -9.547 -17.953  1.00 95.81           C  
ATOM   2740  CB  GLU A 338      -9.477 -11.773 -18.750  1.00 95.81           C  
ATOM   2741  O   GLU A 338      -8.328  -8.680 -18.766  1.00 95.81           O  
ATOM   2742  CG  GLU A 338      -9.109 -13.141 -19.328  1.00 95.81           C  
ATOM   2743  CD  GLU A 338     -10.312 -13.930 -19.797  1.00 95.81           C  
ATOM   2744  OE1 GLU A 338     -10.141 -15.070 -20.297  1.00 95.81           O  
ATOM   2745  OE2 GLU A 338     -11.445 -13.406 -19.688  1.00 95.81           O  
ATOM   2746  N   ASN A 339      -9.211  -9.297 -16.844  1.00 95.62           N  
ATOM   2747  CA  ASN A 339      -9.656  -7.926 -16.609  1.00 95.62           C  
ATOM   2748  C   ASN A 339      -8.648  -7.145 -15.766  1.00 95.62           C  
ATOM   2749  CB  ASN A 339     -11.031  -7.914 -15.938  1.00 95.62           C  
ATOM   2750  O   ASN A 339      -8.938  -6.035 -15.312  1.00 95.62           O  
ATOM   2751  CG  ASN A 339     -11.031  -8.625 -14.594  1.00 95.62           C  
ATOM   2752  ND2 ASN A 339     -12.219  -8.883 -14.062  1.00 95.62           N  
ATOM   2753  OD1 ASN A 339      -9.969  -8.945 -14.047  1.00 95.62           O  
ATOM   2754  N   ASP A 340      -7.523  -7.648 -15.422  1.00 96.12           N  
ATOM   2755  CA  ASP A 340      -6.379  -7.027 -14.758  1.00 96.12           C  
ATOM   2756  C   ASP A 340      -6.629  -6.875 -13.258  1.00 96.12           C  
ATOM   2757  CB  ASP A 340      -6.074  -5.664 -15.383  1.00 96.12           C  
ATOM   2758  O   ASP A 340      -5.805  -6.297 -12.547  1.00 96.12           O  
ATOM   2759  CG  ASP A 340      -5.344  -5.770 -16.703  1.00 96.12           C  
ATOM   2760  OD1 ASP A 340      -4.535  -6.703 -16.891  1.00 96.12           O  
ATOM   2761  OD2 ASP A 340      -5.578  -4.906 -17.578  1.00 96.12           O  
ATOM   2762  N   CYS A 341      -7.641  -7.469 -12.680  1.00 97.31           N  
ATOM   2763  CA  CYS A 341      -7.977  -7.305 -11.266  1.00 97.31           C  
ATOM   2764  C   CYS A 341      -7.039  -8.125 -10.391  1.00 97.31           C  
ATOM   2765  CB  CYS A 341      -9.422  -7.719 -11.008  1.00 97.31           C  
ATOM   2766  O   CYS A 341      -6.809  -7.781  -9.227  1.00 97.31           O  
ATOM   2767  SG  CYS A 341     -10.641  -6.570 -11.695  1.00 97.31           S  
ATOM   2768  N   ILE A 342      -6.465  -9.148 -10.977  1.00 97.25           N  
ATOM   2769  CA  ILE A 342      -5.594 -10.031 -10.203  1.00 97.25           C  
ATOM   2770  C   ILE A 342      -4.344  -9.273  -9.766  1.00 97.25           C  
ATOM   2771  CB  ILE A 342      -5.203 -11.289 -11.016  1.00 97.25           C  
ATOM   2772  O   ILE A 342      -3.617  -9.727  -8.883  1.00 97.25           O  
ATOM   2773  CG1 ILE A 342      -4.734 -12.406 -10.078  1.00 97.25           C  
ATOM   2774  CG2 ILE A 342      -4.117 -10.953 -12.047  1.00 97.25           C  
ATOM   2775  CD1 ILE A 342      -4.562 -13.758 -10.766  1.00 97.25           C  
ATOM   2776  N   PHE A 343      -4.078  -8.086 -10.375  1.00 96.50           N  
ATOM   2777  CA  PHE A 343      -2.885  -7.312 -10.062  1.00 96.50           C  
ATOM   2778  C   PHE A 343      -3.184  -6.262  -9.000  1.00 96.50           C  
ATOM   2779  CB  PHE A 343      -2.332  -6.641 -11.328  1.00 96.50           C  
ATOM   2780  O   PHE A 343      -2.289  -5.531  -8.578  1.00 96.50           O  
ATOM   2781  CG  PHE A 343      -1.930  -7.613 -12.406  1.00 96.50           C  
ATOM   2782  CD1 PHE A 343      -0.762  -8.359 -12.289  1.00 96.50           C  
ATOM   2783  CD2 PHE A 343      -2.721  -7.781 -13.531  1.00 96.50           C  
ATOM   2784  CE1 PHE A 343      -0.388  -9.258 -13.281  1.00 96.50           C  
ATOM   2785  CE2 PHE A 343      -2.354  -8.680 -14.531  1.00 96.50           C  
ATOM   2786  CZ  PHE A 343      -1.187  -9.414 -14.406  1.00 96.50           C  
ATOM   2787  N   ASP A 344      -4.422  -6.211  -8.570  1.00 97.19           N  
ATOM   2788  CA  ASP A 344      -4.777  -5.246  -7.527  1.00 97.19           C  
ATOM   2789  C   ASP A 344      -3.982  -5.500  -6.250  1.00 97.19           C  
ATOM   2790  CB  ASP A 344      -6.277  -5.301  -7.234  1.00 97.19           C  
ATOM   2791  O   ASP A 344      -3.789  -6.652  -5.852  1.00 97.19           O  
ATOM   2792  CG  ASP A 344      -7.121  -4.691  -8.344  1.00 97.19           C  
ATOM   2793  OD1 ASP A 344      -6.605  -3.840  -9.102  1.00 97.19           O  
ATOM   2794  OD2 ASP A 344      -8.305  -5.062  -8.453  1.00 97.19           O  
ATOM   2795  N   LYS A 345      -3.525  -4.441  -5.602  1.00 97.25           N  
ATOM   2796  CA  LYS A 345      -2.752  -4.523  -4.367  1.00 97.25           C  
ATOM   2797  C   LYS A 345      -3.574  -4.059  -3.170  1.00 97.25           C  
ATOM   2798  CB  LYS A 345      -1.472  -3.695  -4.480  1.00 97.25           C  
ATOM   2799  O   LYS A 345      -3.738  -2.857  -2.951  1.00 97.25           O  
ATOM   2800  CG  LYS A 345      -0.508  -4.184  -5.551  1.00 97.25           C  
ATOM   2801  CD  LYS A 345       0.760  -3.342  -5.586  1.00 97.25           C  
ATOM   2802  CE  LYS A 345       1.720  -3.820  -6.668  1.00 97.25           C  
ATOM   2803  NZ  LYS A 345       2.945  -2.971  -6.738  1.00 97.25           N  
ATOM   2804  N   PHE A 346      -3.982  -5.016  -2.371  1.00 98.19           N  
ATOM   2805  CA  PHE A 346      -4.777  -4.703  -1.189  1.00 98.19           C  
ATOM   2806  C   PHE A 346      -3.883  -4.477   0.023  1.00 98.19           C  
ATOM   2807  CB  PHE A 346      -5.777  -5.828  -0.901  1.00 98.19           C  
ATOM   2808  O   PHE A 346      -2.941  -5.238   0.256  1.00 98.19           O  
ATOM   2809  CG  PHE A 346      -6.809  -6.012  -1.980  1.00 98.19           C  
ATOM   2810  CD1 PHE A 346      -8.000  -5.297  -1.953  1.00 98.19           C  
ATOM   2811  CD2 PHE A 346      -6.590  -6.902  -3.023  1.00 98.19           C  
ATOM   2812  CE1 PHE A 346      -8.961  -5.469  -2.951  1.00 98.19           C  
ATOM   2813  CE2 PHE A 346      -7.539  -7.078  -4.023  1.00 98.19           C  
ATOM   2814  CZ  PHE A 346      -8.727  -6.363  -3.984  1.00 98.19           C  
ATOM   2815  N   GLU A 347      -4.242  -3.467   0.749  1.00 98.31           N  
ATOM   2816  CA  GLU A 347      -3.521  -3.195   1.990  1.00 98.31           C  
ATOM   2817  C   GLU A 347      -4.262  -3.770   3.195  1.00 98.31           C  
ATOM   2818  CB  GLU A 347      -3.311  -1.690   2.172  1.00 98.31           C  
ATOM   2819  O   GLU A 347      -5.406  -4.211   3.074  1.00 98.31           O  
ATOM   2820  CG  GLU A 347      -2.402  -1.065   1.122  1.00 98.31           C  
ATOM   2821  CD  GLU A 347      -2.199   0.428   1.316  1.00 98.31           C  
ATOM   2822  OE1 GLU A 347      -1.412   1.038   0.557  1.00 98.31           O  
ATOM   2823  OE2 GLU A 347      -2.832   0.994   2.236  1.00 98.31           O  
ATOM   2824  N   CYS A 348      -3.533  -3.861   4.309  1.00 98.31           N  
ATOM   2825  CA  CYS A 348      -4.109  -4.305   5.570  1.00 98.31           C  
ATOM   2826  C   CYS A 348      -3.660  -3.414   6.723  1.00 98.31           C  
ATOM   2827  CB  CYS A 348      -3.723  -5.758   5.855  1.00 98.31           C  
ATOM   2828  O   CYS A 348      -2.691  -2.664   6.590  1.00 98.31           O  
ATOM   2829  SG  CYS A 348      -1.942  -6.055   5.812  1.00 98.31           S  
ATOM   2830  N   CYS A 349      -4.441  -3.471   7.875  1.00 97.94           N  
ATOM   2831  CA  CYS A 349      -4.066  -2.645   9.016  1.00 97.94           C  
ATOM   2832  C   CYS A 349      -4.500  -3.295  10.328  1.00 97.94           C  
ATOM   2833  CB  CYS A 349      -4.688  -1.253   8.898  1.00 97.94           C  
ATOM   2834  O   CYS A 349      -5.387  -4.148  10.336  1.00 97.94           O  
ATOM   2835  SG  CYS A 349      -6.496  -1.260   8.914  1.00 97.94           S  
ATOM   2836  N   TRP A 350      -3.785  -2.893  11.406  1.00 97.75           N  
ATOM   2837  CA  TRP A 350      -4.074  -3.312  12.773  1.00 97.75           C  
ATOM   2838  C   TRP A 350      -5.020  -2.332  13.461  1.00 97.75           C  
ATOM   2839  CB  TRP A 350      -2.777  -3.439  13.586  1.00 97.75           C  
ATOM   2840  O   TRP A 350      -4.980  -1.129  13.188  1.00 97.75           O  
ATOM   2841  CG  TRP A 350      -1.791  -4.410  13.008  1.00 97.75           C  
ATOM   2842  CD1 TRP A 350      -0.724  -4.117  12.203  1.00 97.75           C  
ATOM   2843  CD2 TRP A 350      -1.786  -5.828  13.180  1.00 97.75           C  
ATOM   2844  CE2 TRP A 350      -0.685  -6.336  12.453  1.00 97.75           C  
ATOM   2845  CE3 TRP A 350      -2.605  -6.723  13.883  1.00 97.75           C  
ATOM   2846  NE1 TRP A 350      -0.054  -5.273  11.867  1.00 97.75           N  
ATOM   2847  CH2 TRP A 350      -1.200  -8.555  13.109  1.00 97.75           C  
ATOM   2848  CZ2 TRP A 350      -0.382  -7.699  12.414  1.00 97.75           C  
ATOM   2849  CZ3 TRP A 350      -2.303  -8.078  13.836  1.00 97.75           C  
ATOM   2850  N   ASN A 351      -5.793  -2.902  14.305  1.00 96.69           N  
ATOM   2851  CA  ASN A 351      -6.387  -1.952  15.234  1.00 96.69           C  
ATOM   2852  C   ASN A 351      -5.398  -1.540  16.328  1.00 96.69           C  
ATOM   2853  CB  ASN A 351      -7.652  -2.539  15.867  1.00 96.69           C  
ATOM   2854  O   ASN A 351      -4.258  -2.008  16.344  1.00 96.69           O  
ATOM   2855  CG  ASN A 351      -7.352  -3.574  16.938  1.00 96.69           C  
ATOM   2856  ND2 ASN A 351      -8.281  -3.762  17.859  1.00 96.69           N  
ATOM   2857  OD1 ASN A 351      -6.285  -4.199  16.922  1.00 96.69           O  
ATOM   2858  N   GLY A 352      -5.797  -0.727  17.219  1.00 94.56           N  
ATOM   2859  CA  GLY A 352      -4.891  -0.149  18.188  1.00 94.56           C  
ATOM   2860  C   GLY A 352      -4.293  -1.178  19.125  1.00 94.56           C  
ATOM   2861  O   GLY A 352      -3.143  -1.042  19.562  1.00 94.56           O  
ATOM   2862  N   SER A 353      -4.977  -2.205  19.422  1.00 95.00           N  
ATOM   2863  CA  SER A 353      -4.543  -3.201  20.391  1.00 95.00           C  
ATOM   2864  C   SER A 353      -3.941  -4.422  19.703  1.00 95.00           C  
ATOM   2865  CB  SER A 353      -5.711  -3.631  21.281  1.00 95.00           C  
ATOM   2866  O   SER A 353      -3.602  -5.406  20.359  1.00 95.00           O  
ATOM   2867  OG  SER A 353      -6.750  -4.207  20.500  1.00 95.00           O  
ATOM   2868  N   ASP A 354      -3.857  -4.457  18.453  1.00 96.94           N  
ATOM   2869  CA  ASP A 354      -3.340  -5.559  17.656  1.00 96.94           C  
ATOM   2870  C   ASP A 354      -4.238  -6.789  17.766  1.00 96.94           C  
ATOM   2871  CB  ASP A 354      -1.913  -5.910  18.078  1.00 96.94           C  
ATOM   2872  O   ASP A 354      -3.803  -7.910  17.500  1.00 96.94           O  
ATOM   2873  CG  ASP A 354      -0.928  -4.781  17.844  1.00 96.94           C  
ATOM   2874  OD1 ASP A 354      -1.133  -3.977  16.906  1.00 96.94           O  
ATOM   2875  OD2 ASP A 354       0.064  -4.691  18.594  1.00 96.94           O  
ATOM   2876  N   SER A 355      -5.465  -6.625  18.156  1.00 96.62           N  
ATOM   2877  CA  SER A 355      -6.363  -7.758  18.359  1.00 96.62           C  
ATOM   2878  C   SER A 355      -7.230  -8.000  17.141  1.00 96.62           C  
ATOM   2879  CB  SER A 355      -7.250  -7.527  19.594  1.00 96.62           C  
ATOM   2880  O   SER A 355      -7.828  -9.070  17.000  1.00 96.62           O  
ATOM   2881  OG  SER A 355      -8.102  -6.418  19.391  1.00 96.62           O  
ATOM   2882  N   VAL A 356      -7.383  -7.027  16.281  1.00 97.25           N  
ATOM   2883  CA  VAL A 356      -8.195  -7.160  15.078  1.00 97.25           C  
ATOM   2884  C   VAL A 356      -7.387  -6.727  13.859  1.00 97.25           C  
ATOM   2885  CB  VAL A 356      -9.492  -6.324  15.180  1.00 97.25           C  
ATOM   2886  O   VAL A 356      -6.656  -5.734  13.906  1.00 97.25           O  
ATOM   2887  CG1 VAL A 356     -10.352  -6.508  13.930  1.00 97.25           C  
ATOM   2888  CG2 VAL A 356     -10.281  -6.711  16.438  1.00 97.25           C  
ATOM   2889  N   VAL A 357      -7.559  -7.500  12.812  1.00 97.88           N  
ATOM   2890  CA  VAL A 357      -6.945  -7.172  11.523  1.00 97.88           C  
ATOM   2891  C   VAL A 357      -8.023  -6.812  10.516  1.00 97.88           C  
ATOM   2892  CB  VAL A 357      -6.082  -8.344  11.000  1.00 97.88           C  
ATOM   2893  O   VAL A 357      -9.086  -7.449  10.469  1.00 97.88           O  
ATOM   2894  CG1 VAL A 357      -5.570  -8.039   9.594  1.00 97.88           C  
ATOM   2895  CG2 VAL A 357      -4.918  -8.617  11.945  1.00 97.88           C  
ATOM   2896  N   MET A 358      -7.734  -5.789   9.680  1.00 98.38           N  
ATOM   2897  CA  MET A 358      -8.711  -5.352   8.688  1.00 98.38           C  
ATOM   2898  C   MET A 358      -8.070  -5.234   7.309  1.00 98.38           C  
ATOM   2899  CB  MET A 358      -9.328  -4.016   9.094  1.00 98.38           C  
ATOM   2900  O   MET A 358      -6.902  -4.859   7.195  1.00 98.38           O  
ATOM   2901  CG  MET A 358     -10.375  -3.500   8.117  1.00 98.38           C  
ATOM   2902  SD  MET A 358     -11.156  -1.937   8.680  1.00 98.38           S  
ATOM   2903  CE  MET A 358      -9.742  -0.804   8.523  1.00 98.38           C  
ATOM   2904  N   THR A 359      -8.805  -5.555   6.246  1.00 98.56           N  
ATOM   2905  CA  THR A 359      -8.352  -5.426   4.863  1.00 98.56           C  
ATOM   2906  C   THR A 359      -9.539  -5.199   3.930  1.00 98.56           C  
ATOM   2907  CB  THR A 359      -7.574  -6.672   4.410  1.00 98.56           C  
ATOM   2908  O   THR A 359     -10.680  -5.492   4.285  1.00 98.56           O  
ATOM   2909  CG2 THR A 359      -8.461  -7.914   4.422  1.00 98.56           C  
ATOM   2910  OG1 THR A 359      -7.078  -6.465   3.082  1.00 98.56           O  
ATOM   2911  N   GLY A 360      -9.219  -4.633   2.783  1.00 98.31           N  
ATOM   2912  CA  GLY A 360     -10.258  -4.379   1.800  1.00 98.31           C  
ATOM   2913  C   GLY A 360     -10.438  -5.520   0.813  1.00 98.31           C  
ATOM   2914  O   GLY A 360      -9.641  -6.465   0.800  1.00 98.31           O  
ATOM   2915  N   SER A 361     -11.500  -5.391   0.002  1.00 97.94           N  
ATOM   2916  CA  SER A 361     -11.844  -6.352  -1.039  1.00 97.94           C  
ATOM   2917  C   SER A 361     -12.695  -5.707  -2.131  1.00 97.94           C  
ATOM   2918  CB  SER A 361     -12.594  -7.543  -0.440  1.00 97.94           C  
ATOM   2919  O   SER A 361     -12.750  -4.480  -2.236  1.00 97.94           O  
ATOM   2920  OG  SER A 361     -12.758  -8.570  -1.403  1.00 97.94           O  
ATOM   2921  N   TYR A 362     -13.203  -6.551  -3.045  1.00 97.44           N  
ATOM   2922  CA  TYR A 362     -14.047  -6.066  -4.133  1.00 97.44           C  
ATOM   2923  C   TYR A 362     -15.477  -5.820  -3.648  1.00 97.44           C  
ATOM   2924  CB  TYR A 362     -14.055  -7.066  -5.293  1.00 97.44           C  
ATOM   2925  O   TYR A 362     -15.844  -6.246  -2.551  1.00 97.44           O  
ATOM   2926  CG  TYR A 362     -12.703  -7.273  -5.926  1.00 97.44           C  
ATOM   2927  CD1 TYR A 362     -12.117  -6.281  -6.707  1.00 97.44           C  
ATOM   2928  CD2 TYR A 362     -12.008  -8.461  -5.742  1.00 97.44           C  
ATOM   2929  CE1 TYR A 362     -10.867  -6.469  -7.293  1.00 97.44           C  
ATOM   2930  CE2 TYR A 362     -10.758  -8.664  -6.324  1.00 97.44           C  
ATOM   2931  OH  TYR A 362      -8.961  -7.852  -7.672  1.00 97.44           O  
ATOM   2932  CZ  TYR A 362     -10.195  -7.660  -7.094  1.00 97.44           C  
ATOM   2933  N   ASN A 363     -16.250  -5.094  -4.430  1.00 95.94           N  
ATOM   2934  CA  ASN A 363     -17.641  -4.723  -4.145  1.00 95.94           C  
ATOM   2935  C   ASN A 363     -17.734  -3.787  -2.943  1.00 95.94           C  
ATOM   2936  CB  ASN A 363     -18.500  -5.969  -3.918  1.00 95.94           C  
ATOM   2937  O   ASN A 363     -18.703  -3.838  -2.188  1.00 95.94           O  
ATOM   2938  CG  ASN A 363     -19.922  -5.789  -4.391  1.00 95.94           C  
ATOM   2939  ND2 ASN A 363     -20.875  -6.066  -3.514  1.00 95.94           N  
ATOM   2940  OD1 ASN A 363     -20.172  -5.406  -5.539  1.00 95.94           O  
ATOM   2941  N   ASN A 364     -16.625  -3.080  -2.711  1.00 96.31           N  
ATOM   2942  CA  ASN A 364     -16.500  -2.154  -1.590  1.00 96.31           C  
ATOM   2943  C   ASN A 364     -16.672  -2.869  -0.252  1.00 96.31           C  
ATOM   2944  CB  ASN A 364     -17.516  -1.021  -1.719  1.00 96.31           C  
ATOM   2945  O   ASN A 364     -17.234  -2.307   0.690  1.00 96.31           O  
ATOM   2946  CG  ASN A 364     -17.141  -0.015  -2.789  1.00 96.31           C  
ATOM   2947  ND2 ASN A 364     -18.062   0.888  -3.105  1.00 96.31           N  
ATOM   2948  OD1 ASN A 364     -16.031  -0.050  -3.328  1.00 96.31           O  
ATOM   2949  N   PHE A 365     -16.234  -4.070  -0.274  1.00 97.12           N  
ATOM   2950  CA  PHE A 365     -16.219  -4.824   0.973  1.00 97.12           C  
ATOM   2951  C   PHE A 365     -14.930  -4.586   1.737  1.00 97.12           C  
ATOM   2952  CB  PHE A 365     -16.406  -6.324   0.700  1.00 97.12           C  
ATOM   2953  O   PHE A 365     -13.867  -4.418   1.133  1.00 97.12           O  
ATOM   2954  CG  PHE A 365     -17.781  -6.695   0.239  1.00 97.12           C  
ATOM   2955  CD1 PHE A 365     -18.859  -5.828   0.433  1.00 97.12           C  
ATOM   2956  CD2 PHE A 365     -18.016  -7.910  -0.389  1.00 97.12           C  
ATOM   2957  CE1 PHE A 365     -20.141  -6.168   0.007  1.00 97.12           C  
ATOM   2958  CE2 PHE A 365     -19.297  -8.258  -0.817  1.00 97.12           C  
ATOM   2959  CZ  PHE A 365     -20.359  -7.387  -0.618  1.00 97.12           C  
ATOM   2960  N   PHE A 366     -15.062  -4.539   2.979  1.00 97.62           N  
ATOM   2961  CA  PHE A 366     -13.891  -4.641   3.840  1.00 97.62           C  
ATOM   2962  C   PHE A 366     -14.125  -5.648   4.957  1.00 97.62           C  
ATOM   2963  CB  PHE A 366     -13.531  -3.273   4.434  1.00 97.62           C  
ATOM   2964  O   PHE A 366     -15.234  -5.766   5.469  1.00 97.62           O  
ATOM   2965  CG  PHE A 366     -14.648  -2.648   5.223  1.00 97.62           C  
ATOM   2966  CD1 PHE A 366     -15.672  -1.954   4.586  1.00 97.62           C  
ATOM   2967  CD2 PHE A 366     -14.680  -2.754   6.609  1.00 97.62           C  
ATOM   2968  CE1 PHE A 366     -16.703  -1.375   5.316  1.00 97.62           C  
ATOM   2969  CE2 PHE A 366     -15.703  -2.176   7.348  1.00 97.62           C  
ATOM   2970  CZ  PHE A 366     -16.719  -1.486   6.699  1.00 97.62           C  
ATOM   2971  N   ARG A 367     -13.109  -6.328   5.227  1.00 97.94           N  
ATOM   2972  CA  ARG A 367     -13.219  -7.469   6.129  1.00 97.94           C  
ATOM   2973  C   ARG A 367     -12.359  -7.266   7.375  1.00 97.94           C  
ATOM   2974  CB  ARG A 367     -12.812  -8.766   5.418  1.00 97.94           C  
ATOM   2975  O   ARG A 367     -11.258  -6.719   7.293  1.00 97.94           O  
ATOM   2976  CG  ARG A 367     -13.656  -9.086   4.199  1.00 97.94           C  
ATOM   2977  CD  ARG A 367     -13.352 -10.477   3.656  1.00 97.94           C  
ATOM   2978  NE  ARG A 367     -13.828 -11.523   4.555  1.00 97.94           N  
ATOM   2979  NH1 ARG A 367     -13.172 -13.273   3.195  1.00 97.94           N  
ATOM   2980  NH2 ARG A 367     -14.195 -13.695   5.203  1.00 97.94           N  
ATOM   2981  CZ  ARG A 367     -13.727 -12.828   4.316  1.00 97.94           C  
ATOM   2982  N   MET A 368     -12.906  -7.785   8.477  1.00 97.62           N  
ATOM   2983  CA  MET A 368     -12.211  -7.730   9.758  1.00 97.62           C  
ATOM   2984  C   MET A 368     -12.141  -9.117  10.398  1.00 97.62           C  
ATOM   2985  CB  MET A 368     -12.906  -6.754  10.711  1.00 97.62           C  
ATOM   2986  O   MET A 368     -13.109  -9.875  10.344  1.00 97.62           O  
ATOM   2987  CG  MET A 368     -12.883  -5.309  10.227  1.00 97.62           C  
ATOM   2988  SD  MET A 368     -13.867  -4.195  11.297  1.00 97.62           S  
ATOM   2989  CE  MET A 368     -15.484  -4.312  10.477  1.00 97.62           C  
ATOM   2990  N   PHE A 369     -10.969  -9.367  10.984  1.00 97.62           N  
ATOM   2991  CA  PHE A 369     -10.727 -10.648  11.633  1.00 97.62           C  
ATOM   2992  C   PHE A 369     -10.266 -10.453  13.070  1.00 97.62           C  
ATOM   2993  CB  PHE A 369      -9.680 -11.453  10.852  1.00 97.62           C  
ATOM   2994  O   PHE A 369      -9.258  -9.797  13.320  1.00 97.62           O  
ATOM   2995  CG  PHE A 369     -10.000 -11.602   9.391  1.00 97.62           C  
ATOM   2996  CD1 PHE A 369     -10.781 -12.656   8.938  1.00 97.62           C  
ATOM   2997  CD2 PHE A 369      -9.508 -10.688   8.461  1.00 97.62           C  
ATOM   2998  CE1 PHE A 369     -11.078 -12.797   7.586  1.00 97.62           C  
ATOM   2999  CE2 PHE A 369      -9.797 -10.828   7.109  1.00 97.62           C  
ATOM   3000  CZ  PHE A 369     -10.586 -11.875   6.672  1.00 97.62           C  
ATOM   3001  N   ASP A 370     -11.039 -11.016  13.977  1.00 96.75           N  
ATOM   3002  CA  ASP A 370     -10.648 -10.984  15.383  1.00 96.75           C  
ATOM   3003  C   ASP A 370      -9.672 -12.117  15.703  1.00 96.75           C  
ATOM   3004  CB  ASP A 370     -11.883 -11.094  16.281  1.00 96.75           C  
ATOM   3005  O   ASP A 370      -9.992 -13.289  15.531  1.00 96.75           O  
ATOM   3006  CG  ASP A 370     -11.570 -10.859  17.750  1.00 96.75           C  
ATOM   3007  OD1 ASP A 370     -10.750 -11.609  18.312  1.00 96.75           O  
ATOM   3008  OD2 ASP A 370     -12.148  -9.922  18.344  1.00 96.75           O  
ATOM   3009  N   ARG A 371      -8.555 -11.797  16.219  1.00 96.50           N  
ATOM   3010  CA  ARG A 371      -7.473 -12.766  16.406  1.00 96.50           C  
ATOM   3011  C   ARG A 371      -7.754 -13.664  17.609  1.00 96.50           C  
ATOM   3012  CB  ARG A 371      -6.133 -12.047  16.594  1.00 96.50           C  
ATOM   3013  O   ARG A 371      -7.254 -14.789  17.688  1.00 96.50           O  
ATOM   3014  CG  ARG A 371      -5.668 -11.289  15.367  1.00 96.50           C  
ATOM   3015  CD  ARG A 371      -4.312 -10.633  15.586  1.00 96.50           C  
ATOM   3016  NE  ARG A 371      -3.262 -11.625  15.797  1.00 96.50           N  
ATOM   3017  NH1 ARG A 371      -1.849 -10.188  16.922  1.00 96.50           N  
ATOM   3018  NH2 ARG A 371      -1.229 -12.367  16.562  1.00 96.50           N  
ATOM   3019  CZ  ARG A 371      -2.115 -11.391  16.438  1.00 96.50           C  
ATOM   3020  N   ASN A 372      -8.492 -13.211  18.516  1.00 93.62           N  
ATOM   3021  CA  ASN A 372      -8.781 -13.977  19.734  1.00 93.62           C  
ATOM   3022  C   ASN A 372      -9.938 -14.953  19.500  1.00 93.62           C  
ATOM   3023  CB  ASN A 372      -9.094 -13.047  20.906  1.00 93.62           C  
ATOM   3024  O   ASN A 372      -9.812 -16.141  19.797  1.00 93.62           O  
ATOM   3025  CG  ASN A 372      -7.914 -12.172  21.281  1.00 93.62           C  
ATOM   3026  ND2 ASN A 372      -8.195 -10.922  21.641  1.00 93.62           N  
ATOM   3027  OD1 ASN A 372      -6.762 -12.609  21.234  1.00 93.62           O  
ATOM   3028  N   THR A 373     -10.969 -14.469  18.891  1.00 92.19           N  
ATOM   3029  CA  THR A 373     -12.156 -15.297  18.719  1.00 92.19           C  
ATOM   3030  C   THR A 373     -12.117 -16.000  17.359  1.00 92.19           C  
ATOM   3031  CB  THR A 373     -13.445 -14.461  18.828  1.00 92.19           C  
ATOM   3032  O   THR A 373     -12.883 -16.938  17.125  1.00 92.19           O  
ATOM   3033  CG2 THR A 373     -13.508 -13.734  20.172  1.00 92.19           C  
ATOM   3034  OG1 THR A 373     -13.469 -13.492  17.766  1.00 92.19           O  
ATOM   3035  N   LYS A 374     -11.297 -15.609  16.453  1.00 89.50           N  
ATOM   3036  CA  LYS A 374     -11.164 -16.125  15.086  1.00 89.50           C  
ATOM   3037  C   LYS A 374     -12.445 -15.898  14.289  1.00 89.50           C  
ATOM   3038  CB  LYS A 374     -10.805 -17.609  15.102  1.00 89.50           C  
ATOM   3039  O   LYS A 374     -12.688 -16.594  13.297  1.00 89.50           O  
ATOM   3040  CG  LYS A 374      -9.438 -17.906  15.711  1.00 89.50           C  
ATOM   3041  CD  LYS A 374      -9.000 -19.344  15.422  1.00 89.50           C  
ATOM   3042  CE  LYS A 374      -7.602 -19.609  15.953  1.00 89.50           C  
ATOM   3043  NZ  LYS A 374      -7.141 -20.984  15.602  1.00 89.50           N  
ATOM   3044  N   ARG A 375     -13.219 -14.969  14.750  1.00 92.06           N  
ATOM   3045  CA  ARG A 375     -14.406 -14.570  14.000  1.00 92.06           C  
ATOM   3046  C   ARG A 375     -14.070 -13.484  12.984  1.00 92.06           C  
ATOM   3047  CB  ARG A 375     -15.508 -14.078  14.945  1.00 92.06           C  
ATOM   3048  O   ARG A 375     -13.188 -12.656  13.219  1.00 92.06           O  
ATOM   3049  CG  ARG A 375     -16.078 -15.172  15.844  1.00 92.06           C  
ATOM   3050  CD  ARG A 375     -17.188 -14.641  16.734  1.00 92.06           C  
ATOM   3051  NE  ARG A 375     -17.734 -15.688  17.594  1.00 92.06           N  
ATOM   3052  NH1 ARG A 375     -19.312 -14.336  18.578  1.00 92.06           N  
ATOM   3053  NH2 ARG A 375     -19.141 -16.531  19.203  1.00 92.06           N  
ATOM   3054  CZ  ARG A 375     -18.734 -15.516  18.453  1.00 92.06           C  
ATOM   3055  N   ASP A 376     -14.758 -13.609  11.898  1.00 94.12           N  
ATOM   3056  CA  ASP A 376     -14.555 -12.594  10.867  1.00 94.12           C  
ATOM   3057  C   ASP A 376     -15.883 -11.938  10.477  1.00 94.12           C  
ATOM   3058  CB  ASP A 376     -13.883 -13.195   9.633  1.00 94.12           C  
ATOM   3059  O   ASP A 376     -16.938 -12.547  10.609  1.00 94.12           O  
ATOM   3060  CG  ASP A 376     -14.773 -14.195   8.906  1.00 94.12           C  
ATOM   3061  OD1 ASP A 376     -15.117 -15.242   9.492  1.00 94.12           O  
ATOM   3062  OD2 ASP A 376     -15.117 -13.930   7.734  1.00 94.12           O  
ATOM   3063  N   ILE A 377     -15.820 -10.711  10.094  1.00 94.69           N  
ATOM   3064  CA  ILE A 377     -16.984  -9.961   9.633  1.00 94.69           C  
ATOM   3065  C   ILE A 377     -16.656  -9.234   8.336  1.00 94.69           C  
ATOM   3066  CB  ILE A 377     -17.469  -8.953  10.703  1.00 94.69           C  
ATOM   3067  O   ILE A 377     -15.555  -8.719   8.172  1.00 94.69           O  
ATOM   3068  CG1 ILE A 377     -18.797  -8.328  10.281  1.00 94.69           C  
ATOM   3069  CG2 ILE A 377     -16.406  -7.879  10.945  1.00 94.69           C  
ATOM   3070  CD1 ILE A 377     -19.484  -7.531  11.383  1.00 94.69           C  
ATOM   3071  N   THR A 378     -17.609  -9.266   7.402  1.00 96.50           N  
ATOM   3072  CA  THR A 378     -17.516  -8.539   6.145  1.00 96.50           C  
ATOM   3073  C   THR A 378     -18.562  -7.434   6.078  1.00 96.50           C  
ATOM   3074  CB  THR A 378     -17.672  -9.477   4.938  1.00 96.50           C  
ATOM   3075  O   THR A 378     -19.750  -7.691   6.273  1.00 96.50           O  
ATOM   3076  CG2 THR A 378     -17.422  -8.742   3.625  1.00 96.50           C  
ATOM   3077  OG1 THR A 378     -16.734 -10.562   5.051  1.00 96.50           O  
ATOM   3078  N   LEU A 379     -18.094  -6.270   5.820  1.00 95.44           N  
ATOM   3079  CA  LEU A 379     -18.984  -5.117   5.719  1.00 95.44           C  
ATOM   3080  C   LEU A 379     -18.828  -4.426   4.371  1.00 95.44           C  
ATOM   3081  CB  LEU A 379     -18.703  -4.125   6.852  1.00 95.44           C  
ATOM   3082  O   LEU A 379     -17.844  -4.660   3.658  1.00 95.44           O  
ATOM   3083  CG  LEU A 379     -18.844  -4.664   8.273  1.00 95.44           C  
ATOM   3084  CD1 LEU A 379     -18.344  -3.635   9.281  1.00 95.44           C  
ATOM   3085  CD2 LEU A 379     -20.281  -5.051   8.570  1.00 95.44           C  
ATOM   3086  N   GLU A 380     -19.859  -3.561   4.059  1.00 95.06           N  
ATOM   3087  CA  GLU A 380     -19.859  -2.869   2.771  1.00 95.06           C  
ATOM   3088  C   GLU A 380     -19.891  -1.355   2.959  1.00 95.06           C  
ATOM   3089  CB  GLU A 380     -21.047  -3.322   1.920  1.00 95.06           C  
ATOM   3090  O   GLU A 380     -20.688  -0.840   3.744  1.00 95.06           O  
ATOM   3091  CG  GLU A 380     -21.062  -2.715   0.524  1.00 95.06           C  
ATOM   3092  CD  GLU A 380     -22.266  -3.146  -0.298  1.00 95.06           C  
ATOM   3093  OE1 GLU A 380     -22.484  -2.584  -1.396  1.00 95.06           O  
ATOM   3094  OE2 GLU A 380     -23.000  -4.051   0.160  1.00 95.06           O  
ATOM   3095  N   ALA A 381     -18.984  -0.704   2.264  1.00 93.81           N  
ATOM   3096  CA  ALA A 381     -19.016   0.756   2.238  1.00 93.81           C  
ATOM   3097  C   ALA A 381     -19.906   1.269   1.106  1.00 93.81           C  
ATOM   3098  CB  ALA A 381     -17.609   1.315   2.098  1.00 93.81           C  
ATOM   3099  O   ALA A 381     -19.516   1.231  -0.062  1.00 93.81           O  
ATOM   3100  N   SER A 382     -21.141   1.700   1.457  1.00 86.75           N  
ATOM   3101  CA  SER A 382     -22.094   2.221   0.478  1.00 86.75           C  
ATOM   3102  C   SER A 382     -22.875   3.395   1.044  1.00 86.75           C  
ATOM   3103  CB  SER A 382     -23.047   1.120   0.025  1.00 86.75           C  
ATOM   3104  O   SER A 382     -23.094   3.477   2.254  1.00 86.75           O  
ATOM   3105  OG  SER A 382     -24.172   1.675  -0.639  1.00 86.75           O  
ATOM   3106  N   ARG A 383     -23.266   4.297   0.149  1.00 78.12           N  
ATOM   3107  CA  ARG A 383     -24.000   5.488   0.547  1.00 78.12           C  
ATOM   3108  C   ARG A 383     -25.469   5.164   0.796  1.00 78.12           C  
ATOM   3109  CB  ARG A 383     -23.875   6.578  -0.520  1.00 78.12           C  
ATOM   3110  O   ARG A 383     -26.156   5.895   1.511  1.00 78.12           O  
ATOM   3111  CG  ARG A 383     -22.594   7.371  -0.445  1.00 78.12           C  
ATOM   3112  CD  ARG A 383     -22.594   8.555  -1.404  1.00 78.12           C  
ATOM   3113  NE  ARG A 383     -21.344   9.305  -1.346  1.00 78.12           N  
ATOM   3114  NH1 ARG A 383     -22.141  11.125  -2.527  1.00 78.12           N  
ATOM   3115  NH2 ARG A 383     -19.969  11.094  -1.768  1.00 78.12           N  
ATOM   3116  CZ  ARG A 383     -21.156  10.508  -1.880  1.00 78.12           C  
ATOM   3117  N   GLU A 384     -26.000   4.258   0.072  1.00 69.31           N  
ATOM   3118  CA  GLU A 384     -27.453   4.027   0.109  1.00 69.31           C  
ATOM   3119  C   GLU A 384     -27.969   3.982   1.545  1.00 69.31           C  
ATOM   3120  CB  GLU A 384     -27.797   2.732  -0.621  1.00 69.31           C  
ATOM   3121  O   GLU A 384     -29.016   4.555   1.854  1.00 69.31           O  
ATOM   3122  CG  GLU A 384     -27.609   2.803  -2.129  1.00 69.31           C  
ATOM   3123  CD  GLU A 384     -28.047   1.536  -2.848  1.00 69.31           C  
ATOM   3124  OE1 GLU A 384     -28.016   1.507  -4.102  1.00 69.31           O  
ATOM   3125  OE2 GLU A 384     -28.438   0.566  -2.156  1.00 69.31           O  
ATOM   3126  N   ASN A 385     -27.391   3.225   2.439  1.00 59.22           N  
ATOM   3127  CA  ASN A 385     -27.969   3.037   3.768  1.00 59.22           C  
ATOM   3128  C   ASN A 385     -27.281   3.930   4.801  1.00 59.22           C  
ATOM   3129  CB  ASN A 385     -27.875   1.568   4.191  1.00 59.22           C  
ATOM   3130  O   ASN A 385     -27.312   3.633   5.996  1.00 59.22           O  
ATOM   3131  CG  ASN A 385     -28.875   0.689   3.479  1.00 59.22           C  
ATOM   3132  ND2 ASN A 385     -28.688  -0.622   3.557  1.00 59.22           N  
ATOM   3133  OD1 ASN A 385     -29.828   1.185   2.861  1.00 59.22           O  
ATOM   3134  N   ASN A 386     -26.672   5.059   4.309  1.00 62.94           N  
ATOM   3135  CA  ASN A 386     -25.719   5.520   5.305  1.00 62.94           C  
ATOM   3136  C   ASN A 386     -26.188   6.789   6.004  1.00 62.94           C  
ATOM   3137  CB  ASN A 386     -24.344   5.754   4.664  1.00 62.94           C  
ATOM   3138  O   ASN A 386     -25.703   7.883   5.715  1.00 62.94           O  
ATOM   3139  CG  ASN A 386     -23.641   4.461   4.293  1.00 62.94           C  
ATOM   3140  ND2 ASN A 386     -22.656   4.555   3.400  1.00 62.94           N  
ATOM   3141  OD1 ASN A 386     -23.984   3.391   4.801  1.00 62.94           O  
ATOM   3142  N   LYS A 387     -27.438   6.688   6.570  1.00 71.25           N  
ATOM   3143  CA  LYS A 387     -27.672   7.688   7.609  1.00 71.25           C  
ATOM   3144  C   LYS A 387     -26.672   7.551   8.750  1.00 71.25           C  
ATOM   3145  CB  LYS A 387     -29.094   7.566   8.148  1.00 71.25           C  
ATOM   3146  O   LYS A 387     -26.203   6.449   9.039  1.00 71.25           O  
ATOM   3147  CG  LYS A 387     -30.172   7.883   7.129  1.00 71.25           C  
ATOM   3148  CD  LYS A 387     -31.562   7.828   7.746  1.00 71.25           C  
ATOM   3149  CE  LYS A 387     -32.656   8.109   6.715  1.00 71.25           C  
ATOM   3150  NZ  LYS A 387     -34.031   7.996   7.305  1.00 71.25           N  
ATOM   3151  N   PRO A 388     -26.359   8.727   9.117  1.00 73.94           N  
ATOM   3152  CA  PRO A 388     -25.406   8.648  10.234  1.00 73.94           C  
ATOM   3153  C   PRO A 388     -25.922   7.777  11.383  1.00 73.94           C  
ATOM   3154  CB  PRO A 388     -25.266  10.109  10.680  1.00 73.94           C  
ATOM   3155  O   PRO A 388     -27.109   7.793  11.695  1.00 73.94           O  
ATOM   3156  CG  PRO A 388     -25.750  10.906   9.516  1.00 73.94           C  
ATOM   3157  CD  PRO A 388     -26.719  10.070   8.727  1.00 73.94           C  
ATOM   3158  N   ARG A 389     -25.125   6.836  11.812  1.00 76.62           N  
ATOM   3159  CA  ARG A 389     -25.344   6.012  13.000  1.00 76.62           C  
ATOM   3160  C   ARG A 389     -26.078   4.727  12.641  1.00 76.62           C  
ATOM   3161  CB  ARG A 389     -26.109   6.789  14.062  1.00 76.62           C  
ATOM   3162  O   ARG A 389     -26.469   3.967  13.531  1.00 76.62           O  
ATOM   3163  CG  ARG A 389     -25.375   8.008  14.594  1.00 76.62           C  
ATOM   3164  CD  ARG A 389     -26.156   8.703  15.695  1.00 76.62           C  
ATOM   3165  NE  ARG A 389     -25.469   9.891  16.188  1.00 76.62           N  
ATOM   3166  NH1 ARG A 389     -27.141  10.516  17.656  1.00 76.62           N  
ATOM   3167  NH2 ARG A 389     -25.234  11.773  17.484  1.00 76.62           N  
ATOM   3168  CZ  ARG A 389     -25.938  10.719  17.109  1.00 76.62           C  
ATOM   3169  N   THR A 390     -26.234   4.562  11.398  1.00 82.44           N  
ATOM   3170  CA  THR A 390     -26.828   3.289  10.992  1.00 82.44           C  
ATOM   3171  C   THR A 390     -25.812   2.160  11.109  1.00 82.44           C  
ATOM   3172  CB  THR A 390     -27.359   3.354   9.555  1.00 82.44           C  
ATOM   3173  O   THR A 390     -24.672   2.293  10.648  1.00 82.44           O  
ATOM   3174  CG2 THR A 390     -28.156   2.094   9.203  1.00 82.44           C  
ATOM   3175  OG1 THR A 390     -28.219   4.492   9.422  1.00 82.44           O  
ATOM   3176  N   VAL A 391     -26.297   1.147  11.820  1.00 86.56           N  
ATOM   3177  CA  VAL A 391     -25.422  -0.004  12.023  1.00 86.56           C  
ATOM   3178  C   VAL A 391     -25.266  -0.771  10.711  1.00 86.56           C  
ATOM   3179  CB  VAL A 391     -25.953  -0.940  13.125  1.00 86.56           C  
ATOM   3180  O   VAL A 391     -26.234  -0.997   9.992  1.00 86.56           O  
ATOM   3181  CG1 VAL A 391     -25.078  -2.186  13.258  1.00 86.56           C  
ATOM   3182  CG2 VAL A 391     -26.047  -0.200  14.461  1.00 86.56           C  
ATOM   3183  N   LEU A 392     -24.062  -1.078  10.398  1.00 89.38           N  
ATOM   3184  CA  LEU A 392     -23.781  -1.820   9.180  1.00 89.38           C  
ATOM   3185  C   LEU A 392     -24.156  -3.291   9.336  1.00 89.38           C  
ATOM   3186  CB  LEU A 392     -22.297  -1.690   8.805  1.00 89.38           C  
ATOM   3187  O   LEU A 392     -23.875  -3.896  10.375  1.00 89.38           O  
ATOM   3188  CG  LEU A 392     -21.812  -0.281   8.477  1.00 89.38           C  
ATOM   3189  CD1 LEU A 392     -20.297  -0.293   8.219  1.00 89.38           C  
ATOM   3190  CD2 LEU A 392     -22.562   0.284   7.273  1.00 89.38           C  
ATOM   3191  N   LYS A 393     -24.703  -3.771   8.281  1.00 88.56           N  
ATOM   3192  CA  LYS A 393     -25.047  -5.188   8.281  1.00 88.56           C  
ATOM   3193  C   LYS A 393     -23.953  -6.027   7.645  1.00 88.56           C  
ATOM   3194  CB  LYS A 393     -26.375  -5.414   7.539  1.00 88.56           C  
ATOM   3195  O   LYS A 393     -23.438  -5.684   6.582  1.00 88.56           O  
ATOM   3196  CG  LYS A 393     -27.578  -4.742   8.188  1.00 88.56           C  
ATOM   3197  CD  LYS A 393     -28.859  -5.016   7.414  1.00 88.56           C  
ATOM   3198  CE  LYS A 393     -30.047  -4.297   8.031  1.00 88.56           C  
ATOM   3199  NZ  LYS A 393     -31.297  -4.500   7.230  1.00 88.56           N  
ATOM   3200  N   PRO A 394     -23.688  -7.129   8.320  1.00 91.38           N  
ATOM   3201  CA  PRO A 394     -22.656  -8.008   7.754  1.00 91.38           C  
ATOM   3202  C   PRO A 394     -23.078  -8.617   6.418  1.00 91.38           C  
ATOM   3203  CB  PRO A 394     -22.500  -9.094   8.820  1.00 91.38           C  
ATOM   3204  O   PRO A 394     -24.266  -8.883   6.199  1.00 91.38           O  
ATOM   3205  CG  PRO A 394     -23.016  -8.477  10.078  1.00 91.38           C  
ATOM   3206  CD  PRO A 394     -24.094  -7.488   9.711  1.00 91.38           C  
ATOM   3207  N   ARG A 395     -22.062  -8.797   5.523  1.00 90.12           N  
ATOM   3208  CA  ARG A 395     -22.250  -9.414   4.211  1.00 90.12           C  
ATOM   3209  C   ARG A 395     -21.484 -10.727   4.109  1.00 90.12           C  
ATOM   3210  CB  ARG A 395     -21.812  -8.461   3.102  1.00 90.12           C  
ATOM   3211  O   ARG A 395     -20.578 -10.984   4.906  1.00 90.12           O  
ATOM   3212  CG  ARG A 395     -22.500  -7.105   3.135  1.00 90.12           C  
ATOM   3213  CD  ARG A 395     -23.922  -7.191   2.605  1.00 90.12           C  
ATOM   3214  NE  ARG A 395     -24.547  -5.871   2.500  1.00 90.12           N  
ATOM   3215  NH1 ARG A 395     -26.531  -6.641   1.594  1.00 90.12           N  
ATOM   3216  NH2 ARG A 395     -26.219  -4.398   1.970  1.00 90.12           N  
ATOM   3217  CZ  ARG A 395     -25.766  -5.641   2.021  1.00 90.12           C  
ATOM   3218  N   LYS A 396     -21.953 -11.578   3.189  1.00 87.44           N  
ATOM   3219  CA  LYS A 396     -21.266 -12.836   2.922  1.00 87.44           C  
ATOM   3220  C   LYS A 396     -21.250 -13.148   1.429  1.00 87.44           C  
ATOM   3221  CB  LYS A 396     -21.906 -13.984   3.693  1.00 87.44           C  
ATOM   3222  O   LYS A 396     -22.250 -12.945   0.739  1.00 87.44           O  
ATOM   3223  CG  LYS A 396     -21.062 -15.258   3.721  1.00 87.44           C  
ATOM   3224  CD  LYS A 396     -21.703 -16.328   4.598  1.00 87.44           C  
ATOM   3225  CE  LYS A 396     -20.906 -17.625   4.578  1.00 87.44           C  
ATOM   3226  NZ  LYS A 396     -21.531 -18.672   5.418  1.00 87.44           N  
ATOM   3227  N   VAL A 397     -20.062 -13.547   0.992  1.00 84.25           N  
ATOM   3228  CA  VAL A 397     -19.938 -13.969  -0.400  1.00 84.25           C  
ATOM   3229  C   VAL A 397     -20.062 -15.484  -0.495  1.00 84.25           C  
ATOM   3230  CB  VAL A 397     -18.609 -13.492  -1.020  1.00 84.25           C  
ATOM   3231  O   VAL A 397     -19.328 -16.219   0.194  1.00 84.25           O  
ATOM   3232  CG1 VAL A 397     -18.516 -13.906  -2.486  1.00 84.25           C  
ATOM   3233  CG2 VAL A 397     -18.469 -11.977  -0.885  1.00 84.25           C  
ATOM   3234  N   CYS A 398     -20.984 -15.883  -1.333  1.00 82.06           N  
ATOM   3235  CA  CYS A 398     -21.203 -17.312  -1.486  1.00 82.06           C  
ATOM   3236  C   CYS A 398     -20.828 -17.781  -2.891  1.00 82.06           C  
ATOM   3237  CB  CYS A 398     -22.656 -17.688  -1.190  1.00 82.06           C  
ATOM   3238  O   CYS A 398     -21.016 -17.047  -3.861  1.00 82.06           O  
ATOM   3239  SG  CYS A 398     -23.203 -17.203   0.462  1.00 82.06           S  
ATOM   3240  N   ALA A 399     -20.047 -18.891  -3.025  1.00 73.50           N  
ATOM   3241  CA  ALA A 399     -19.641 -19.422  -4.320  1.00 73.50           C  
ATOM   3242  C   ALA A 399     -20.859 -19.922  -5.105  1.00 73.50           C  
ATOM   3243  CB  ALA A 399     -18.625 -20.547  -4.141  1.00 73.50           C  
ATOM   3244  O   ALA A 399     -20.922 -19.766  -6.324  1.00 73.50           O  
ATOM   3245  N   SER A 400     -21.641 -20.906  -4.539  1.00 65.62           N  
ATOM   3246  CA  SER A 400     -22.750 -21.531  -5.230  1.00 65.62           C  
ATOM   3247  C   SER A 400     -24.000 -21.562  -4.359  1.00 65.62           C  
ATOM   3248  CB  SER A 400     -22.375 -22.969  -5.645  1.00 65.62           C  
ATOM   3249  O   SER A 400     -23.906 -21.562  -3.129  1.00 65.62           O  
ATOM   3250  OG  SER A 400     -23.500 -23.625  -6.207  1.00 65.62           O  
ATOM   3251  N   GLY A 401     -25.172 -21.141  -4.957  1.00 60.31           N  
ATOM   3252  CA  GLY A 401     -26.406 -21.594  -4.320  1.00 60.31           C  
ATOM   3253  C   GLY A 401     -27.438 -20.500  -4.184  1.00 60.31           C  
ATOM   3254  O   GLY A 401     -27.219 -19.375  -4.633  1.00 60.31           O  
ATOM   3255  N   LYS A 402     -28.531 -20.828  -3.533  1.00 60.44           N  
ATOM   3256  CA  LYS A 402     -29.719 -20.016  -3.248  1.00 60.44           C  
ATOM   3257  C   LYS A 402     -29.359 -18.812  -2.395  1.00 60.44           C  
ATOM   3258  CB  LYS A 402     -30.781 -20.859  -2.545  1.00 60.44           C  
ATOM   3259  O   LYS A 402     -28.688 -18.938  -1.372  1.00 60.44           O  
ATOM   3260  CG  LYS A 402     -31.703 -21.625  -3.496  1.00 60.44           C  
ATOM   3261  CD  LYS A 402     -32.812 -22.312  -2.746  1.00 60.44           C  
ATOM   3262  CE  LYS A 402     -33.750 -23.094  -3.693  1.00 60.44           C  
ATOM   3263  NZ  LYS A 402     -34.812 -23.828  -2.959  1.00 60.44           N  
ATOM   3264  N   ARG A 403     -29.359 -17.656  -3.010  1.00 64.12           N  
ATOM   3265  CA  ARG A 403     -29.016 -16.344  -2.479  1.00 64.12           C  
ATOM   3266  C   ARG A 403     -29.891 -16.000  -1.270  1.00 64.12           C  
ATOM   3267  CB  ARG A 403     -29.188 -15.273  -3.557  1.00 64.12           C  
ATOM   3268  O   ARG A 403     -31.109 -16.016  -1.358  1.00 64.12           O  
ATOM   3269  CG  ARG A 403     -27.875 -14.773  -4.141  1.00 64.12           C  
ATOM   3270  CD  ARG A 403     -28.094 -13.672  -5.164  1.00 64.12           C  
ATOM   3271  NE  ARG A 403     -26.828 -13.148  -5.668  1.00 64.12           N  
ATOM   3272  NH1 ARG A 403     -27.797 -11.586  -7.070  1.00 64.12           N  
ATOM   3273  NH2 ARG A 403     -25.516 -11.766  -6.949  1.00 64.12           N  
ATOM   3274  CZ  ARG A 403     -26.719 -12.164  -6.562  1.00 64.12           C  
ATOM   3275  N   LYS A 404     -29.312 -16.156  -0.129  1.00 68.44           N  
ATOM   3276  CA  LYS A 404     -30.000 -15.516   0.986  1.00 68.44           C  
ATOM   3277  C   LYS A 404     -29.844 -14.000   0.922  1.00 68.44           C  
ATOM   3278  CB  LYS A 404     -29.469 -16.031   2.320  1.00 68.44           C  
ATOM   3279  O   LYS A 404     -29.016 -13.484   0.174  1.00 68.44           O  
ATOM   3280  CG  LYS A 404     -29.797 -17.500   2.592  1.00 68.44           C  
ATOM   3281  CD  LYS A 404     -29.328 -17.938   3.971  1.00 68.44           C  
ATOM   3282  CE  LYS A 404     -29.641 -19.406   4.234  1.00 68.44           C  
ATOM   3283  NZ  LYS A 404     -29.141 -19.844   5.570  1.00 68.44           N  
ATOM   3284  N   LYS A 405     -30.750 -13.219   1.522  1.00 67.88           N  
ATOM   3285  CA  LYS A 405     -30.875 -11.773   1.426  1.00 67.88           C  
ATOM   3286  C   LYS A 405     -29.531 -11.086   1.643  1.00 67.88           C  
ATOM   3287  CB  LYS A 405     -31.891 -11.250   2.439  1.00 67.88           C  
ATOM   3288  O   LYS A 405     -29.188 -10.133   0.938  1.00 67.88           O  
ATOM   3289  CG  LYS A 405     -32.531  -9.914   2.062  1.00 67.88           C  
ATOM   3290  CD  LYS A 405     -33.594  -9.508   3.055  1.00 67.88           C  
ATOM   3291  CE  LYS A 405     -34.156  -8.117   2.742  1.00 67.88           C  
ATOM   3292  NZ  LYS A 405     -35.188  -7.703   3.721  1.00 67.88           N  
ATOM   3293  N   ASP A 406     -28.594 -11.547   2.488  1.00 73.88           N  
ATOM   3294  CA  ASP A 406     -27.344 -10.859   2.805  1.00 73.88           C  
ATOM   3295  C   ASP A 406     -26.156 -11.531   2.127  1.00 73.88           C  
ATOM   3296  CB  ASP A 406     -27.125 -10.805   4.316  1.00 73.88           C  
ATOM   3297  O   ASP A 406     -25.000 -11.266   2.479  1.00 73.88           O  
ATOM   3298  CG  ASP A 406     -28.234 -10.055   5.047  1.00 73.88           C  
ATOM   3299  OD1 ASP A 406     -28.734  -9.039   4.516  1.00 73.88           O  
ATOM   3300  OD2 ASP A 406     -28.594 -10.477   6.168  1.00 73.88           O  
ATOM   3301  N   GLU A 407     -26.547 -12.320   1.094  1.00 82.00           N  
ATOM   3302  CA  GLU A 407     -25.484 -13.039   0.404  1.00 82.00           C  
ATOM   3303  C   GLU A 407     -25.344 -12.562  -1.039  1.00 82.00           C  
ATOM   3304  CB  GLU A 407     -25.750 -14.547   0.438  1.00 82.00           C  
ATOM   3305  O   GLU A 407     -26.328 -12.227  -1.688  1.00 82.00           O  
ATOM   3306  CG  GLU A 407     -25.672 -15.156   1.831  1.00 82.00           C  
ATOM   3307  CD  GLU A 407     -25.828 -16.672   1.837  1.00 82.00           C  
ATOM   3308  OE1 GLU A 407     -25.719 -17.281   2.920  1.00 82.00           O  
ATOM   3309  OE2 GLU A 407     -26.062 -17.234   0.750  1.00 82.00           O  
ATOM   3310  N   ILE A 408     -24.125 -12.336  -1.461  1.00 84.56           N  
ATOM   3311  CA  ILE A 408     -23.812 -11.977  -2.840  1.00 84.56           C  
ATOM   3312  C   ILE A 408     -23.047 -13.109  -3.518  1.00 84.56           C  
ATOM   3313  CB  ILE A 408     -23.000 -10.664  -2.914  1.00 84.56           C  
ATOM   3314  O   ILE A 408     -22.109 -13.656  -2.945  1.00 84.56           O  
ATOM   3315  CG1 ILE A 408     -23.828  -9.492  -2.350  1.00 84.56           C  
ATOM   3316  CG2 ILE A 408     -22.562 -10.375  -4.352  1.00 84.56           C  
ATOM   3317  CD1 ILE A 408     -23.031  -8.211  -2.162  1.00 84.56           C  
ATOM   3318  N   SER A 409     -23.547 -13.453  -4.629  1.00 87.75           N  
ATOM   3319  CA  SER A 409     -22.859 -14.492  -5.383  1.00 87.75           C  
ATOM   3320  C   SER A 409     -21.531 -13.984  -5.941  1.00 87.75           C  
ATOM   3321  CB  SER A 409     -23.734 -15.000  -6.527  1.00 87.75           C  
ATOM   3322  O   SER A 409     -21.422 -12.820  -6.344  1.00 87.75           O  
ATOM   3323  OG  SER A 409     -23.000 -15.867  -7.379  1.00 87.75           O  
ATOM   3324  N   VAL A 410     -20.594 -14.852  -6.078  1.00 90.19           N  
ATOM   3325  CA  VAL A 410     -19.266 -14.508  -6.578  1.00 90.19           C  
ATOM   3326  C   VAL A 410     -19.375 -13.969  -8.008  1.00 90.19           C  
ATOM   3327  CB  VAL A 410     -18.312 -15.719  -6.543  1.00 90.19           C  
ATOM   3328  O   VAL A 410     -18.656 -13.039  -8.375  1.00 90.19           O  
ATOM   3329  CG1 VAL A 410     -16.938 -15.344  -7.109  1.00 90.19           C  
ATOM   3330  CG2 VAL A 410     -18.172 -16.250  -5.117  1.00 90.19           C  
ATOM   3331  N   ASP A 411     -20.344 -14.406  -8.750  1.00 88.38           N  
ATOM   3332  CA  ASP A 411     -20.516 -14.000 -10.141  1.00 88.38           C  
ATOM   3333  C   ASP A 411     -21.109 -12.602 -10.242  1.00 88.38           C  
ATOM   3334  CB  ASP A 411     -21.391 -15.008 -10.883  1.00 88.38           C  
ATOM   3335  O   ASP A 411     -21.047 -11.961 -11.289  1.00 88.38           O  
ATOM   3336  CG  ASP A 411     -20.766 -16.391 -10.984  1.00 88.38           C  
ATOM   3337  OD1 ASP A 411     -19.547 -16.484 -11.227  1.00 88.38           O  
ATOM   3338  OD2 ASP A 411     -21.500 -17.375 -10.812  1.00 88.38           O  
ATOM   3339  N   SER A 412     -21.641 -12.164  -9.156  1.00 90.81           N  
ATOM   3340  CA  SER A 412     -22.297 -10.867  -9.188  1.00 90.81           C  
ATOM   3341  C   SER A 412     -21.422  -9.773  -8.578  1.00 90.81           C  
ATOM   3342  CB  SER A 412     -23.641 -10.930  -8.438  1.00 90.81           C  
ATOM   3343  O   SER A 412     -21.859  -8.633  -8.422  1.00 90.81           O  
ATOM   3344  OG  SER A 412     -24.469 -11.930  -8.984  1.00 90.81           O  
ATOM   3345  N   LEU A 413     -20.234 -10.133  -8.273  1.00 93.75           N  
ATOM   3346  CA  LEU A 413     -19.328  -9.156  -7.664  1.00 93.75           C  
ATOM   3347  C   LEU A 413     -18.938  -8.078  -8.664  1.00 93.75           C  
ATOM   3348  CB  LEU A 413     -18.078  -9.852  -7.121  1.00 93.75           C  
ATOM   3349  O   LEU A 413     -18.656  -8.375  -9.828  1.00 93.75           O  
ATOM   3350  CG  LEU A 413     -18.266 -10.664  -5.840  1.00 93.75           C  
ATOM   3351  CD1 LEU A 413     -16.969 -11.406  -5.500  1.00 93.75           C  
ATOM   3352  CD2 LEU A 413     -18.688  -9.766  -4.684  1.00 93.75           C  
ATOM   3353  N   ASP A 414     -19.000  -6.887  -8.211  1.00 94.75           N  
ATOM   3354  CA  ASP A 414     -18.516  -5.762  -9.016  1.00 94.75           C  
ATOM   3355  C   ASP A 414     -17.047  -5.477  -8.734  1.00 94.75           C  
ATOM   3356  CB  ASP A 414     -19.359  -4.512  -8.734  1.00 94.75           C  
ATOM   3357  O   ASP A 414     -16.703  -4.883  -7.703  1.00 94.75           O  
ATOM   3358  CG  ASP A 414     -19.062  -3.373  -9.695  1.00 94.75           C  
ATOM   3359  OD1 ASP A 414     -18.047  -3.436 -10.422  1.00 94.75           O  
ATOM   3360  OD2 ASP A 414     -19.844  -2.402  -9.727  1.00 94.75           O  
ATOM   3361  N   PHE A 415     -16.172  -5.770  -9.711  1.00 95.62           N  
ATOM   3362  CA  PHE A 415     -14.727  -5.668  -9.516  1.00 95.62           C  
ATOM   3363  C   PHE A 415     -14.250  -4.238  -9.734  1.00 95.62           C  
ATOM   3364  CB  PHE A 415     -13.984  -6.621 -10.453  1.00 95.62           C  
ATOM   3365  O   PHE A 415     -13.102  -3.906  -9.445  1.00 95.62           O  
ATOM   3366  CG  PHE A 415     -14.195  -8.078 -10.133  1.00 95.62           C  
ATOM   3367  CD1 PHE A 415     -13.570  -8.664  -9.039  1.00 95.62           C  
ATOM   3368  CD2 PHE A 415     -15.023  -8.859 -10.930  1.00 95.62           C  
ATOM   3369  CE1 PHE A 415     -13.773 -10.008  -8.742  1.00 95.62           C  
ATOM   3370  CE2 PHE A 415     -15.227 -10.203 -10.641  1.00 95.62           C  
ATOM   3371  CZ  PHE A 415     -14.602 -10.781  -9.547  1.00 95.62           C  
ATOM   3372  N   ASN A 416     -15.109  -3.357 -10.211  1.00 92.31           N  
ATOM   3373  CA  ASN A 416     -14.750  -1.948 -10.344  1.00 92.31           C  
ATOM   3374  C   ASN A 416     -14.836  -1.217  -9.008  1.00 92.31           C  
ATOM   3375  CB  ASN A 416     -15.648  -1.266 -11.375  1.00 92.31           C  
ATOM   3376  O   ASN A 416     -14.234  -0.156  -8.836  1.00 92.31           O  
ATOM   3377  CG  ASN A 416     -15.414  -1.778 -12.789  1.00 92.31           C  
ATOM   3378  ND2 ASN A 416     -16.484  -1.916 -13.555  1.00 92.31           N  
ATOM   3379  OD1 ASN A 416     -14.273  -2.051 -13.180  1.00 92.31           O  
ATOM   3380  N   LYS A 417     -15.617  -1.785  -8.164  1.00 93.81           N  
ATOM   3381  CA  LYS A 417     -15.680  -1.277  -6.797  1.00 93.81           C  
ATOM   3382  C   LYS A 417     -14.719  -2.037  -5.887  1.00 93.81           C  
ATOM   3383  CB  LYS A 417     -17.094  -1.372  -6.254  1.00 93.81           C  
ATOM   3384  O   LYS A 417     -14.898  -3.230  -5.641  1.00 93.81           O  
ATOM   3385  CG  LYS A 417     -18.109  -0.511  -7.000  1.00 93.81           C  
ATOM   3386  CD  LYS A 417     -19.500  -0.598  -6.371  1.00 93.81           C  
ATOM   3387  CE  LYS A 417     -20.516   0.234  -7.141  1.00 93.81           C  
ATOM   3388  NZ  LYS A 417     -21.891   0.088  -6.578  1.00 93.81           N  
ATOM   3389  N   LYS A 418     -13.758  -1.361  -5.465  1.00 96.81           N  
ATOM   3390  CA  LYS A 418     -12.750  -2.055  -4.664  1.00 96.81           C  
ATOM   3391  C   LYS A 418     -12.172  -1.136  -3.592  1.00 96.81           C  
ATOM   3392  CB  LYS A 418     -11.633  -2.592  -5.555  1.00 96.81           C  
ATOM   3393  O   LYS A 418     -12.086   0.078  -3.789  1.00 96.81           O  
ATOM   3394  CG  LYS A 418     -10.969  -1.531  -6.422  1.00 96.81           C  
ATOM   3395  CD  LYS A 418     -10.016  -2.152  -7.434  1.00 96.81           C  
ATOM   3396  CE  LYS A 418      -9.328  -1.090  -8.273  1.00 96.81           C  
ATOM   3397  NZ  LYS A 418      -8.453  -1.697  -9.328  1.00 96.81           N  
ATOM   3398  N   ILE A 419     -11.867  -1.714  -2.463  1.00 98.00           N  
ATOM   3399  CA  ILE A 419     -11.195  -1.039  -1.358  1.00 98.00           C  
ATOM   3400  C   ILE A 419      -9.758  -1.536  -1.250  1.00 98.00           C  
ATOM   3401  CB  ILE A 419     -11.938  -1.259  -0.023  1.00 98.00           C  
ATOM   3402  O   ILE A 419      -9.508  -2.643  -0.762  1.00 98.00           O  
ATOM   3403  CG1 ILE A 419     -13.352  -0.665  -0.095  1.00 98.00           C  
ATOM   3404  CG2 ILE A 419     -11.148  -0.656   1.142  1.00 98.00           C  
ATOM   3405  CD1 ILE A 419     -14.219  -0.975   1.118  1.00 98.00           C  
ATOM   3406  N   LEU A 420      -8.859  -0.661  -1.682  1.00 98.25           N  
ATOM   3407  CA  LEU A 420      -7.449  -1.028  -1.665  1.00 98.25           C  
ATOM   3408  C   LEU A 420      -6.746  -0.432  -0.450  1.00 98.25           C  
ATOM   3409  CB  LEU A 420      -6.758  -0.560  -2.949  1.00 98.25           C  
ATOM   3410  O   LEU A 420      -5.754  -0.984   0.031  1.00 98.25           O  
ATOM   3411  CG  LEU A 420      -7.328  -1.099  -4.262  1.00 98.25           C  
ATOM   3412  CD1 LEU A 420      -6.543  -0.549  -5.445  1.00 98.25           C  
ATOM   3413  CD2 LEU A 420      -7.316  -2.623  -4.266  1.00 98.25           C  
ATOM   3414  N   HIS A 421      -7.297   0.658   0.078  1.00 98.31           N  
ATOM   3415  CA  HIS A 421      -6.645   1.405   1.147  1.00 98.31           C  
ATOM   3416  C   HIS A 421      -7.570   1.573   2.346  1.00 98.31           C  
ATOM   3417  CB  HIS A 421      -6.184   2.775   0.642  1.00 98.31           C  
ATOM   3418  O   HIS A 421      -8.695   2.062   2.203  1.00 98.31           O  
ATOM   3419  CG  HIS A 421      -5.453   2.719  -0.660  1.00 98.31           C  
ATOM   3420  CD2 HIS A 421      -5.805   3.135  -1.898  1.00 98.31           C  
ATOM   3421  ND1 HIS A 421      -4.191   2.178  -0.781  1.00 98.31           N  
ATOM   3422  CE1 HIS A 421      -3.799   2.264  -2.041  1.00 98.31           C  
ATOM   3423  NE2 HIS A 421      -4.762   2.842  -2.740  1.00 98.31           N  
ATOM   3424  N   THR A 422      -7.039   1.139   3.494  1.00 98.19           N  
ATOM   3425  CA  THR A 422      -7.766   1.243   4.754  1.00 98.19           C  
ATOM   3426  C   THR A 422      -6.840   1.691   5.879  1.00 98.19           C  
ATOM   3427  CB  THR A 422      -8.422  -0.096   5.133  1.00 98.19           C  
ATOM   3428  O   THR A 422      -5.625   1.474   5.816  1.00 98.19           O  
ATOM   3429  CG2 THR A 422      -9.391  -0.558   4.047  1.00 98.19           C  
ATOM   3430  OG1 THR A 422      -7.406  -1.091   5.305  1.00 98.19           O  
ATOM   3431  N   ALA A 423      -7.414   2.316   6.812  1.00 98.31           N  
ATOM   3432  CA  ALA A 423      -6.664   2.734   7.996  1.00 98.31           C  
ATOM   3433  C   ALA A 423      -7.516   2.631   9.258  1.00 98.31           C  
ATOM   3434  CB  ALA A 423      -6.148   4.160   7.820  1.00 98.31           C  
ATOM   3435  O   ALA A 423      -8.727   2.873   9.211  1.00 98.31           O  
ATOM   3436  N   TRP A 424      -6.867   2.281  10.344  1.00 98.12           N  
ATOM   3437  CA  TRP A 424      -7.512   2.186  11.648  1.00 98.12           C  
ATOM   3438  C   TRP A 424      -6.934   3.209  12.625  1.00 98.12           C  
ATOM   3439  CB  TRP A 424      -7.359   0.774  12.227  1.00 98.12           C  
ATOM   3440  O   TRP A 424      -5.715   3.320  12.766  1.00 98.12           O  
ATOM   3441  CG  TRP A 424      -8.359   0.436  13.289  1.00 98.12           C  
ATOM   3442  CD1 TRP A 424      -8.555   1.088  14.477  1.00 98.12           C  
ATOM   3443  CD2 TRP A 424      -9.297  -0.642  13.266  1.00 98.12           C  
ATOM   3444  CE2 TRP A 424     -10.039  -0.583  14.469  1.00 98.12           C  
ATOM   3445  CE3 TRP A 424      -9.594  -1.652  12.336  1.00 98.12           C  
ATOM   3446  NE1 TRP A 424      -9.562   0.480  15.188  1.00 98.12           N  
ATOM   3447  CH2 TRP A 424     -11.312  -2.477  13.844  1.00 98.12           C  
ATOM   3448  CZ2 TRP A 424     -11.047  -1.498  14.766  1.00 98.12           C  
ATOM   3449  CZ3 TRP A 424     -10.602  -2.562  12.641  1.00 98.12           C  
ATOM   3450  N   HIS A 425      -7.840   3.898  13.250  1.00 97.06           N  
ATOM   3451  CA  HIS A 425      -7.426   4.859  14.266  1.00 97.06           C  
ATOM   3452  C   HIS A 425      -6.582   4.188  15.344  1.00 97.06           C  
ATOM   3453  CB  HIS A 425      -8.641   5.535  14.898  1.00 97.06           C  
ATOM   3454  O   HIS A 425      -6.898   3.080  15.789  1.00 97.06           O  
ATOM   3455  CG  HIS A 425      -8.305   6.711  15.750  1.00 97.06           C  
ATOM   3456  CD2 HIS A 425      -8.508   8.039  15.562  1.00 97.06           C  
ATOM   3457  ND1 HIS A 425      -7.668   6.590  16.969  1.00 97.06           N  
ATOM   3458  CE1 HIS A 425      -7.496   7.793  17.484  1.00 97.06           C  
ATOM   3459  NE2 HIS A 425      -7.996   8.688  16.656  1.00 97.06           N  
ATOM   3460  N   PRO A 426      -5.562   4.836  15.852  1.00 95.25           N  
ATOM   3461  CA  PRO A 426      -4.621   4.172  16.766  1.00 95.25           C  
ATOM   3462  C   PRO A 426      -5.203   3.947  18.156  1.00 95.25           C  
ATOM   3463  CB  PRO A 426      -3.436   5.137  16.812  1.00 95.25           C  
ATOM   3464  O   PRO A 426      -4.789   3.023  18.859  1.00 95.25           O  
ATOM   3465  CG  PRO A 426      -3.979   6.438  16.312  1.00 95.25           C  
ATOM   3466  CD  PRO A 426      -5.098   6.148  15.352  1.00 95.25           C  
ATOM   3467  N   LYS A 427      -6.156   4.707  18.562  1.00 93.50           N  
ATOM   3468  CA  LYS A 427      -6.605   4.629  19.953  1.00 93.50           C  
ATOM   3469  C   LYS A 427      -8.086   4.270  20.031  1.00 93.50           C  
ATOM   3470  CB  LYS A 427      -6.348   5.953  20.672  1.00 93.50           C  
ATOM   3471  O   LYS A 427      -8.531   3.689  21.031  1.00 93.50           O  
ATOM   3472  CG  LYS A 427      -4.875   6.309  20.812  1.00 93.50           C  
ATOM   3473  CD  LYS A 427      -4.684   7.629  21.547  1.00 93.50           C  
ATOM   3474  CE  LYS A 427      -3.211   8.016  21.641  1.00 93.50           C  
ATOM   3475  NZ  LYS A 427      -3.025   9.352  22.266  1.00 93.50           N  
ATOM   3476  N   GLU A 428      -8.773   4.676  19.000  1.00 93.25           N  
ATOM   3477  CA  GLU A 428     -10.219   4.484  19.031  1.00 93.25           C  
ATOM   3478  C   GLU A 428     -10.672   3.551  17.922  1.00 93.25           C  
ATOM   3479  CB  GLU A 428     -10.945   5.828  18.922  1.00 93.25           C  
ATOM   3480  O   GLU A 428      -9.906   3.258  17.000  1.00 93.25           O  
ATOM   3481  CG  GLU A 428     -10.641   6.781  20.078  1.00 93.25           C  
ATOM   3482  CD  GLU A 428     -11.391   8.102  19.969  1.00 93.25           C  
ATOM   3483  OE1 GLU A 428     -11.078   9.039  20.734  1.00 93.25           O  
ATOM   3484  OE2 GLU A 428     -12.297   8.195  19.109  1.00 93.25           O  
ATOM   3485  N   ASN A 429     -11.891   3.115  18.078  1.00 94.44           N  
ATOM   3486  CA  ASN A 429     -12.484   2.295  17.016  1.00 94.44           C  
ATOM   3487  C   ASN A 429     -13.133   3.152  15.945  1.00 94.44           C  
ATOM   3488  CB  ASN A 429     -13.500   1.317  17.609  1.00 94.44           C  
ATOM   3489  O   ASN A 429     -14.359   3.168  15.812  1.00 94.44           O  
ATOM   3490  CG  ASN A 429     -12.844   0.199  18.406  1.00 94.44           C  
ATOM   3491  ND2 ASN A 429     -13.539  -0.291  19.422  1.00 94.44           N  
ATOM   3492  OD1 ASN A 429     -11.727  -0.220  18.094  1.00 94.44           O  
ATOM   3493  N   ILE A 430     -12.336   3.811  15.266  1.00 96.25           N  
ATOM   3494  CA  ILE A 430     -12.664   4.594  14.086  1.00 96.25           C  
ATOM   3495  C   ILE A 430     -11.844   4.105  12.891  1.00 96.25           C  
ATOM   3496  CB  ILE A 430     -12.422   6.102  14.320  1.00 96.25           C  
ATOM   3497  O   ILE A 430     -10.625   3.938  12.992  1.00 96.25           O  
ATOM   3498  CG1 ILE A 430     -13.211   6.586  15.539  1.00 96.25           C  
ATOM   3499  CG2 ILE A 430     -12.797   6.910  13.070  1.00 96.25           C  
ATOM   3500  CD1 ILE A 430     -12.828   7.984  16.016  1.00 96.25           C  
ATOM   3501  N   ILE A 431     -12.547   3.838  11.836  1.00 97.38           N  
ATOM   3502  CA  ILE A 431     -11.828   3.344  10.664  1.00 97.38           C  
ATOM   3503  C   ILE A 431     -12.117   4.238   9.461  1.00 97.38           C  
ATOM   3504  CB  ILE A 431     -12.203   1.879  10.344  1.00 97.38           C  
ATOM   3505  O   ILE A 431     -13.195   4.828   9.367  1.00 97.38           O  
ATOM   3506  CG1 ILE A 431     -13.711   1.757  10.094  1.00 97.38           C  
ATOM   3507  CG2 ILE A 431     -11.758   0.949  11.477  1.00 97.38           C  
ATOM   3508  CD1 ILE A 431     -14.148   0.387   9.594  1.00 97.38           C  
ATOM   3509  N   ALA A 432     -11.109   4.387   8.617  1.00 98.06           N  
ATOM   3510  CA  ALA A 432     -11.219   5.098   7.344  1.00 98.06           C  
ATOM   3511  C   ALA A 432     -11.016   4.152   6.164  1.00 98.06           C  
ATOM   3512  CB  ALA A 432     -10.211   6.242   7.285  1.00 98.06           C  
ATOM   3513  O   ALA A 432     -10.016   3.428   6.105  1.00 98.06           O  
ATOM   3514  N   VAL A 433     -11.938   4.211   5.219  1.00 97.69           N  
ATOM   3515  CA  VAL A 433     -11.922   3.322   4.059  1.00 97.69           C  
ATOM   3516  C   VAL A 433     -12.070   4.141   2.779  1.00 97.69           C  
ATOM   3517  CB  VAL A 433     -13.039   2.256   4.145  1.00 97.69           C  
ATOM   3518  O   VAL A 433     -13.039   4.879   2.617  1.00 97.69           O  
ATOM   3519  CG1 VAL A 433     -13.000   1.340   2.920  1.00 97.69           C  
ATOM   3520  CG2 VAL A 433     -12.898   1.441   5.430  1.00 97.69           C  
ATOM   3521  N   ALA A 434     -11.125   3.939   1.863  1.00 97.50           N  
ATOM   3522  CA  ALA A 434     -11.172   4.672   0.600  1.00 97.50           C  
ATOM   3523  C   ALA A 434     -11.836   3.836  -0.491  1.00 97.50           C  
ATOM   3524  CB  ALA A 434      -9.766   5.086   0.170  1.00 97.50           C  
ATOM   3525  O   ALA A 434     -11.445   2.689  -0.727  1.00 97.50           O  
ATOM   3526  N   THR A 435     -12.867   4.414  -1.096  1.00 93.38           N  
ATOM   3527  CA  THR A 435     -13.523   3.830  -2.258  1.00 93.38           C  
ATOM   3528  C   THR A 435     -13.414   4.754  -3.467  1.00 93.38           C  
ATOM   3529  CB  THR A 435     -15.016   3.541  -1.971  1.00 93.38           C  
ATOM   3530  O   THR A 435     -14.141   5.742  -3.570  1.00 93.38           O  
ATOM   3531  CG2 THR A 435     -15.172   2.686  -0.719  1.00 93.38           C  
ATOM   3532  OG1 THR A 435     -15.703   4.781  -1.782  1.00 93.38           O  
ATOM   3533  N   THR A 436     -12.531   4.406  -4.383  1.00 90.31           N  
ATOM   3534  CA  THR A 436     -12.289   5.234  -5.559  1.00 90.31           C  
ATOM   3535  C   THR A 436     -12.023   6.680  -5.156  1.00 90.31           C  
ATOM   3536  CB  THR A 436     -13.477   5.180  -6.539  1.00 90.31           C  
ATOM   3537  O   THR A 436     -10.961   6.992  -4.609  1.00 90.31           O  
ATOM   3538  CG2 THR A 436     -13.578   3.811  -7.203  1.00 90.31           C  
ATOM   3539  OG1 THR A 436     -14.688   5.441  -5.820  1.00 90.31           O  
ATOM   3540  N   ASN A 437     -13.156   7.527  -5.219  1.00 91.44           N  
ATOM   3541  CA  ASN A 437     -12.906   8.922  -4.883  1.00 91.44           C  
ATOM   3542  C   ASN A 437     -13.578   9.312  -3.570  1.00 91.44           C  
ATOM   3543  CB  ASN A 437     -13.375   9.836  -6.016  1.00 91.44           C  
ATOM   3544  O   ASN A 437     -13.641  10.500  -3.227  1.00 91.44           O  
ATOM   3545  CG  ASN A 437     -14.867   9.734  -6.270  1.00 91.44           C  
ATOM   3546  ND2 ASN A 437     -15.477  10.836  -6.691  1.00 91.44           N  
ATOM   3547  OD1 ASN A 437     -15.461   8.672  -6.090  1.00 91.44           O  
ATOM   3548  N   ASN A 438     -14.055   8.328  -2.891  1.00 94.38           N  
ATOM   3549  CA  ASN A 438     -14.727   8.617  -1.629  1.00 94.38           C  
ATOM   3550  C   ASN A 438     -13.969   8.031  -0.441  1.00 94.38           C  
ATOM   3551  CB  ASN A 438     -16.156   8.078  -1.652  1.00 94.38           C  
ATOM   3552  O   ASN A 438     -13.383   6.957  -0.541  1.00 94.38           O  
ATOM   3553  CG  ASN A 438     -17.047   8.812  -2.646  1.00 94.38           C  
ATOM   3554  ND2 ASN A 438     -17.688   8.062  -3.529  1.00 94.38           N  
ATOM   3555  OD1 ASN A 438     -17.141  10.039  -2.619  1.00 94.38           O  
ATOM   3556  N   LEU A 439     -14.023   8.812   0.628  1.00 96.62           N  
ATOM   3557  CA  LEU A 439     -13.484   8.359   1.905  1.00 96.62           C  
ATOM   3558  C   LEU A 439     -14.609   8.133   2.916  1.00 96.62           C  
ATOM   3559  CB  LEU A 439     -12.484   9.367   2.457  1.00 96.62           C  
ATOM   3560  O   LEU A 439     -15.289   9.078   3.316  1.00 96.62           O  
ATOM   3561  CG  LEU A 439     -11.789   8.992   3.770  1.00 96.62           C  
ATOM   3562  CD1 LEU A 439     -10.797   7.855   3.541  1.00 96.62           C  
ATOM   3563  CD2 LEU A 439     -11.094  10.203   4.371  1.00 96.62           C  
ATOM   3564  N   TYR A 440     -14.758   6.918   3.281  1.00 95.56           N  
ATOM   3565  CA  TYR A 440     -15.766   6.578   4.285  1.00 95.56           C  
ATOM   3566  C   TYR A 440     -15.133   6.473   5.668  1.00 95.56           C  
ATOM   3567  CB  TYR A 440     -16.453   5.266   3.926  1.00 95.56           C  
ATOM   3568  O   TYR A 440     -14.047   5.902   5.824  1.00 95.56           O  
ATOM   3569  CG  TYR A 440     -17.344   5.359   2.699  1.00 95.56           C  
ATOM   3570  CD1 TYR A 440     -18.703   5.586   2.814  1.00 95.56           C  
ATOM   3571  CD2 TYR A 440     -16.797   5.219   1.426  1.00 95.56           C  
ATOM   3572  CE1 TYR A 440     -19.516   5.672   1.688  1.00 95.56           C  
ATOM   3573  CE2 TYR A 440     -17.594   5.301   0.292  1.00 95.56           C  
ATOM   3574  OH  TYR A 440     -19.750   5.613  -0.685  1.00 95.56           O  
ATOM   3575  CZ  TYR A 440     -18.953   5.527   0.434  1.00 95.56           C  
ATOM   3576  N   ILE A 441     -15.844   6.984   6.625  1.00 95.81           N  
ATOM   3577  CA  ILE A 441     -15.430   6.855   8.016  1.00 95.81           C  
ATOM   3578  C   ILE A 441     -16.516   6.141   8.820  1.00 95.81           C  
ATOM   3579  CB  ILE A 441     -15.117   8.234   8.641  1.00 95.81           C  
ATOM   3580  O   ILE A 441     -17.688   6.496   8.734  1.00 95.81           O  
ATOM   3581  CG1 ILE A 441     -14.023   8.953   7.844  1.00 95.81           C  
ATOM   3582  CG2 ILE A 441     -14.711   8.078  10.109  1.00 95.81           C  
ATOM   3583  CD1 ILE A 441     -13.750  10.375   8.312  1.00 95.81           C  
ATOM   3584  N   PHE A 442     -16.062   5.117   9.516  1.00 94.81           N  
ATOM   3585  CA  PHE A 442     -16.969   4.355  10.383  1.00 94.81           C  
ATOM   3586  C   PHE A 442     -16.484   4.383  11.828  1.00 94.81           C  
ATOM   3587  CB  PHE A 442     -17.078   2.910   9.891  1.00 94.81           C  
ATOM   3588  O   PHE A 442     -15.281   4.547  12.078  1.00 94.81           O  
ATOM   3589  CG  PHE A 442     -17.547   2.787   8.469  1.00 94.81           C  
ATOM   3590  CD1 PHE A 442     -18.906   2.820   8.164  1.00 94.81           C  
ATOM   3591  CD2 PHE A 442     -16.641   2.637   7.434  1.00 94.81           C  
ATOM   3592  CE1 PHE A 442     -19.344   2.707   6.844  1.00 94.81           C  
ATOM   3593  CE2 PHE A 442     -17.062   2.521   6.113  1.00 94.81           C  
ATOM   3594  CZ  PHE A 442     -18.422   2.557   5.820  1.00 94.81           C  
ATOM   3595  N   GLN A 443     -17.438   4.234  12.711  1.00 93.19           N  
ATOM   3596  CA  GLN A 443     -17.109   4.184  14.133  1.00 93.19           C  
ATOM   3597  C   GLN A 443     -17.938   3.123  14.852  1.00 93.19           C  
ATOM   3598  CB  GLN A 443     -17.328   5.551  14.781  1.00 93.19           C  
ATOM   3599  O   GLN A 443     -18.984   2.713  14.367  1.00 93.19           O  
ATOM   3600  CG  GLN A 443     -18.781   5.977  14.852  1.00 93.19           C  
ATOM   3601  CD  GLN A 443     -18.969   7.312  15.539  1.00 93.19           C  
ATOM   3602  NE2 GLN A 443     -20.156   7.523  16.109  1.00 93.19           N  
ATOM   3603  OE1 GLN A 443     -18.062   8.148  15.570  1.00 93.19           O  
ATOM   3604  N   ASP A 444     -17.344   2.648  16.000  1.00 89.44           N  
ATOM   3605  CA  ASP A 444     -18.094   1.678  16.797  1.00 89.44           C  
ATOM   3606  C   ASP A 444     -19.281   2.336  17.484  1.00 89.44           C  
ATOM   3607  CB  ASP A 444     -17.188   1.018  17.828  1.00 89.44           C  
ATOM   3608  O   ASP A 444     -19.250   3.529  17.797  1.00 89.44           O  
ATOM   3609  CG  ASP A 444     -16.641   1.998  18.859  1.00 89.44           C  
ATOM   3610  OD1 ASP A 444     -16.516   3.203  18.547  1.00 89.44           O  
ATOM   3611  OD2 ASP A 444     -16.344   1.562  19.984  1.00 89.44           O  
ATOM   3612  N   LYS A 445     -20.375   1.528  17.625  1.00 79.88           N  
ATOM   3613  CA  LYS A 445     -21.562   2.039  18.297  1.00 79.88           C  
ATOM   3614  C   LYS A 445     -21.328   2.176  19.797  1.00 79.88           C  
ATOM   3615  CB  LYS A 445     -22.750   1.124  18.031  1.00 79.88           C  
ATOM   3616  O   LYS A 445     -20.906   1.223  20.453  1.00 79.88           O  
ATOM   3617  CG  LYS A 445     -24.094   1.692  18.500  1.00 79.88           C  
ATOM   3618  CD  LYS A 445     -25.234   0.732  18.219  1.00 79.88           C  
ATOM   3619  CE  LYS A 445     -26.562   1.271  18.750  1.00 79.88           C  
ATOM   3620  NZ  LYS A 445     -27.688   0.331  18.484  1.00 79.88           N  
ATOM   3621  N   VAL A 446     -21.016   3.299  20.328  1.00 66.44           N  
ATOM   3622  CA  VAL A 446     -20.891   3.453  21.781  1.00 66.44           C  
ATOM   3623  C   VAL A 446     -22.266   3.326  22.422  1.00 66.44           C  
ATOM   3624  CB  VAL A 446     -20.250   4.809  22.156  1.00 66.44           C  
ATOM   3625  O   VAL A 446     -23.234   3.930  21.969  1.00 66.44           O  
ATOM   3626  CG1 VAL A 446     -20.031   4.902  23.656  1.00 66.44           C  
ATOM   3627  CG2 VAL A 446     -18.922   4.992  21.406  1.00 66.44           C  
ATOM   3628  N   ASN A 447     -22.516   2.133  23.125  1.00 53.50           N  
ATOM   3629  CA  ASN A 447     -23.703   2.061  23.969  1.00 53.50           C  
ATOM   3630  C   ASN A 447     -23.750   3.219  24.969  1.00 53.50           C  
ATOM   3631  CB  ASN A 447     -23.750   0.724  24.719  1.00 53.50           C  
ATOM   3632  O   ASN A 447     -22.703   3.689  25.422  1.00 53.50           O  
ATOM   3633  CG  ASN A 447     -24.250  -0.412  23.844  1.00 53.50           C  
ATOM   3634  ND2 ASN A 447     -24.047  -1.643  24.297  1.00 53.50           N  
ATOM   3635  OD1 ASN A 447     -24.797  -0.186  22.766  1.00 53.50           O  
TER    3636      ASN A 447                                                      
ATOM   3637  N   MET B   1      -6.348 -31.297 -24.250  1.00 64.81           N  
ATOM   3638  CA  MET B   1      -6.711 -30.375 -25.328  1.00 64.81           C  
ATOM   3639  C   MET B   1      -7.203 -29.047 -24.750  1.00 64.81           C  
ATOM   3640  CB  MET B   1      -7.781 -30.984 -26.234  1.00 64.81           C  
ATOM   3641  O   MET B   1      -6.781 -27.969 -25.188  1.00 64.81           O  
ATOM   3642  CG  MET B   1      -7.223 -31.734 -27.422  1.00 64.81           C  
ATOM   3643  SD  MET B   1      -8.469 -31.984 -28.750  1.00 64.81           S  
ATOM   3644  CE  MET B   1      -7.430 -32.750 -30.031  1.00 64.81           C  
ATOM   3645  N   GLU B   2      -7.871 -29.141 -23.594  1.00 80.50           N  
ATOM   3646  CA  GLU B   2      -8.445 -27.938 -23.016  1.00 80.50           C  
ATOM   3647  C   GLU B   2      -7.383 -27.125 -22.266  1.00 80.50           C  
ATOM   3648  CB  GLU B   2      -9.586 -28.297 -22.062  1.00 80.50           C  
ATOM   3649  O   GLU B   2      -7.352 -25.891 -22.375  1.00 80.50           O  
ATOM   3650  CG  GLU B   2     -10.477 -27.109 -21.688  1.00 80.50           C  
ATOM   3651  CD  GLU B   2     -11.641 -27.484 -20.797  1.00 80.50           C  
ATOM   3652  OE1 GLU B   2     -12.375 -26.578 -20.344  1.00 80.50           O  
ATOM   3653  OE2 GLU B   2     -11.828 -28.703 -20.547  1.00 80.50           O  
ATOM   3654  N   VAL B   3      -6.359 -27.891 -21.875  1.00 81.75           N  
ATOM   3655  CA  VAL B   3      -5.320 -27.203 -21.109  1.00 81.75           C  
ATOM   3656  C   VAL B   3      -4.387 -26.453 -22.062  1.00 81.75           C  
ATOM   3657  CB  VAL B   3      -4.516 -28.188 -20.250  1.00 81.75           C  
ATOM   3658  O   VAL B   3      -3.920 -25.359 -21.750  1.00 81.75           O  
ATOM   3659  CG1 VAL B   3      -3.357 -27.484 -19.547  1.00 81.75           C  
ATOM   3660  CG2 VAL B   3      -5.426 -28.859 -19.219  1.00 81.75           C  
ATOM   3661  N   GLN B   4      -4.199 -27.000 -23.234  1.00 87.56           N  
ATOM   3662  CA  GLN B   4      -3.348 -26.359 -24.234  1.00 87.56           C  
ATOM   3663  C   GLN B   4      -3.984 -25.078 -24.750  1.00 87.56           C  
ATOM   3664  CB  GLN B   4      -3.062 -27.312 -25.391  1.00 87.56           C  
ATOM   3665  O   GLN B   4      -3.303 -24.062 -24.922  1.00 87.56           O  
ATOM   3666  CG  GLN B   4      -2.035 -28.391 -25.078  1.00 87.56           C  
ATOM   3667  CD  GLN B   4      -1.767 -29.312 -26.250  1.00 87.56           C  
ATOM   3668  NE2 GLN B   4      -0.793 -30.203 -26.078  1.00 87.56           N  
ATOM   3669  OE1 GLN B   4      -2.430 -29.234 -27.281  1.00 87.56           O  
ATOM   3670  N   LYS B   5      -5.250 -25.219 -24.938  1.00 89.62           N  
ATOM   3671  CA  LYS B   5      -5.957 -24.047 -25.438  1.00 89.62           C  
ATOM   3672  C   LYS B   5      -5.949 -22.922 -24.406  1.00 89.62           C  
ATOM   3673  CB  LYS B   5      -7.395 -24.406 -25.812  1.00 89.62           C  
ATOM   3674  O   LYS B   5      -5.754 -21.750 -24.750  1.00 89.62           O  
ATOM   3675  CG  LYS B   5      -7.523 -25.188 -27.109  1.00 89.62           C  
ATOM   3676  CD  LYS B   5      -8.977 -25.438 -27.469  1.00 89.62           C  
ATOM   3677  CE  LYS B   5      -9.109 -26.250 -28.750  1.00 89.62           C  
ATOM   3678  NZ  LYS B   5     -10.539 -26.516 -29.109  1.00 89.62           N  
ATOM   3679  N   GLU B   6      -6.133 -23.312 -23.219  1.00 90.56           N  
ATOM   3680  CA  GLU B   6      -6.121 -22.328 -22.156  1.00 90.56           C  
ATOM   3681  C   GLU B   6      -4.734 -21.703 -22.000  1.00 90.56           C  
ATOM   3682  CB  GLU B   6      -6.574 -22.953 -20.828  1.00 90.56           C  
ATOM   3683  O   GLU B   6      -4.605 -20.484 -21.828  1.00 90.56           O  
ATOM   3684  CG  GLU B   6      -6.730 -21.938 -19.703  1.00 90.56           C  
ATOM   3685  CD  GLU B   6      -7.840 -20.938 -19.953  1.00 90.56           C  
ATOM   3686  OE1 GLU B   6      -7.867 -19.891 -19.266  1.00 90.56           O  
ATOM   3687  OE2 GLU B   6      -8.688 -21.188 -20.828  1.00 90.56           O  
ATOM   3688  N   ALA B   7      -3.758 -22.531 -22.094  1.00 92.56           N  
ATOM   3689  CA  ALA B   7      -2.385 -22.047 -21.984  1.00 92.56           C  
ATOM   3690  C   ALA B   7      -2.049 -21.078 -23.125  1.00 92.56           C  
ATOM   3691  CB  ALA B   7      -1.406 -23.219 -21.969  1.00 92.56           C  
ATOM   3692  O   ALA B   7      -1.420 -20.047 -22.906  1.00 92.56           O  
ATOM   3693  N   GLN B   8      -2.453 -21.422 -24.281  1.00 92.94           N  
ATOM   3694  CA  GLN B   8      -2.221 -20.547 -25.422  1.00 92.94           C  
ATOM   3695  C   GLN B   8      -2.943 -19.203 -25.250  1.00 92.94           C  
ATOM   3696  CB  GLN B   8      -2.674 -21.219 -26.719  1.00 92.94           C  
ATOM   3697  O   GLN B   8      -2.391 -18.156 -25.578  1.00 92.94           O  
ATOM   3698  CG  GLN B   8      -2.283 -20.469 -27.984  1.00 92.94           C  
ATOM   3699  CD  GLN B   8      -2.648 -21.203 -29.250  1.00 92.94           C  
ATOM   3700  NE2 GLN B   8      -2.234 -20.672 -30.391  1.00 92.94           N  
ATOM   3701  OE1 GLN B   8      -3.295 -22.266 -29.203  1.00 92.94           O  
ATOM   3702  N   ARG B   9      -4.125 -19.281 -24.766  1.00 94.50           N  
ATOM   3703  CA  ARG B   9      -4.891 -18.062 -24.531  1.00 94.50           C  
ATOM   3704  C   ARG B   9      -4.195 -17.156 -23.516  1.00 94.50           C  
ATOM   3705  CB  ARG B   9      -6.305 -18.391 -24.047  1.00 94.50           C  
ATOM   3706  O   ARG B   9      -4.070 -15.953 -23.734  1.00 94.50           O  
ATOM   3707  CG  ARG B   9      -7.191 -17.188 -23.828  1.00 94.50           C  
ATOM   3708  CD  ARG B   9      -8.578 -17.578 -23.344  1.00 94.50           C  
ATOM   3709  NE  ARG B   9      -9.352 -16.406 -22.922  1.00 94.50           N  
ATOM   3710  NH1 ARG B   9     -10.195 -17.406 -21.016  1.00 94.50           N  
ATOM   3711  NH2 ARG B   9     -10.766 -15.242 -21.547  1.00 94.50           N  
ATOM   3712  CZ  ARG B   9     -10.102 -16.359 -21.828  1.00 94.50           C  
ATOM   3713  N   ILE B  10      -3.707 -17.719 -22.484  1.00 95.19           N  
ATOM   3714  CA  ILE B  10      -3.057 -16.969 -21.422  1.00 95.19           C  
ATOM   3715  C   ILE B  10      -1.755 -16.359 -21.938  1.00 95.19           C  
ATOM   3716  CB  ILE B  10      -2.781 -17.844 -20.188  1.00 95.19           C  
ATOM   3717  O   ILE B  10      -1.417 -15.219 -21.609  1.00 95.19           O  
ATOM   3718  CG1 ILE B  10      -4.094 -18.188 -19.469  1.00 95.19           C  
ATOM   3719  CG2 ILE B  10      -1.807 -17.156 -19.234  1.00 95.19           C  
ATOM   3720  CD1 ILE B  10      -3.910 -19.016 -18.203  1.00 95.19           C  
ATOM   3721  N   MET B  11      -1.068 -17.062 -22.719  1.00 95.75           N  
ATOM   3722  CA  MET B  11       0.165 -16.547 -23.281  1.00 95.75           C  
ATOM   3723  C   MET B  11      -0.122 -15.344 -24.188  1.00 95.75           C  
ATOM   3724  CB  MET B  11       0.896 -17.625 -24.078  1.00 95.75           C  
ATOM   3725  O   MET B  11       0.561 -14.320 -24.109  1.00 95.75           O  
ATOM   3726  CG  MET B  11       1.589 -18.656 -23.203  1.00 95.75           C  
ATOM   3727  SD  MET B  11       2.672 -19.781 -24.172  1.00 95.75           S  
ATOM   3728  CE  MET B  11       1.422 -20.719 -25.094  1.00 95.75           C  
ATOM   3729  N   THR B  12      -1.144 -15.500 -25.016  1.00 95.62           N  
ATOM   3730  CA  THR B  12      -1.515 -14.406 -25.906  1.00 95.62           C  
ATOM   3731  C   THR B  12      -1.937 -13.172 -25.109  1.00 95.62           C  
ATOM   3732  CB  THR B  12      -2.654 -14.820 -26.859  1.00 95.62           C  
ATOM   3733  O   THR B  12      -1.525 -12.055 -25.438  1.00 95.62           O  
ATOM   3734  CG2 THR B  12      -3.035 -13.680 -27.797  1.00 95.62           C  
ATOM   3735  OG1 THR B  12      -2.232 -15.953 -27.641  1.00 95.62           O  
ATOM   3736  N   LEU B  13      -2.711 -13.438 -24.109  1.00 96.12           N  
ATOM   3737  CA  LEU B  13      -3.146 -12.336 -23.266  1.00 96.12           C  
ATOM   3738  C   LEU B  13      -1.957 -11.664 -22.594  1.00 96.12           C  
ATOM   3739  CB  LEU B  13      -4.141 -12.828 -22.219  1.00 96.12           C  
ATOM   3740  O   LEU B  13      -1.903 -10.438 -22.484  1.00 96.12           O  
ATOM   3741  CG  LEU B  13      -5.562 -13.109 -22.688  1.00 96.12           C  
ATOM   3742  CD1 LEU B  13      -6.379 -13.773 -21.594  1.00 96.12           C  
ATOM   3743  CD2 LEU B  13      -6.230 -11.812 -23.156  1.00 96.12           C  
ATOM   3744  N   SER B  14      -1.027 -12.477 -22.172  1.00 95.88           N  
ATOM   3745  CA  SER B  14       0.135 -11.945 -21.469  1.00 95.88           C  
ATOM   3746  C   SER B  14       0.998 -11.094 -22.391  1.00 95.88           C  
ATOM   3747  CB  SER B  14       0.972 -13.086 -20.875  1.00 95.88           C  
ATOM   3748  O   SER B  14       1.514 -10.055 -21.969  1.00 95.88           O  
ATOM   3749  OG  SER B  14       0.217 -13.836 -19.938  1.00 95.88           O  
ATOM   3750  N   VAL B  15       1.140 -11.477 -23.594  1.00 95.25           N  
ATOM   3751  CA  VAL B  15       1.926 -10.711 -24.562  1.00 95.25           C  
ATOM   3752  C   VAL B  15       1.263  -9.359 -24.812  1.00 95.25           C  
ATOM   3753  CB  VAL B  15       2.096 -11.477 -25.891  1.00 95.25           C  
ATOM   3754  O   VAL B  15       1.937  -8.328 -24.828  1.00 95.25           O  
ATOM   3755  CG1 VAL B  15       2.701 -10.570 -26.953  1.00 95.25           C  
ATOM   3756  CG2 VAL B  15       2.961 -12.719 -25.688  1.00 95.25           C  
ATOM   3757  N   TRP B  16      -0.018  -9.398 -24.891  1.00 94.56           N  
ATOM   3758  CA  TRP B  16      -0.759  -8.164 -25.109  1.00 94.56           C  
ATOM   3759  C   TRP B  16      -0.625  -7.230 -23.906  1.00 94.56           C  
ATOM   3760  CB  TRP B  16      -2.238  -8.461 -25.375  1.00 94.56           C  
ATOM   3761  O   TRP B  16      -0.372  -6.035 -24.062  1.00 94.56           O  
ATOM   3762  CG  TRP B  16      -3.039  -7.254 -25.766  1.00 94.56           C  
ATOM   3763  CD1 TRP B  16      -3.111  -6.680 -27.000  1.00 94.56           C  
ATOM   3764  CD2 TRP B  16      -3.881  -6.473 -24.906  1.00 94.56           C  
ATOM   3765  CE2 TRP B  16      -4.434  -5.438 -25.703  1.00 94.56           C  
ATOM   3766  CE3 TRP B  16      -4.223  -6.547 -23.547  1.00 94.56           C  
ATOM   3767  NE1 TRP B  16      -3.947  -5.590 -26.969  1.00 94.56           N  
ATOM   3768  CH2 TRP B  16      -5.625  -4.582 -23.844  1.00 94.56           C  
ATOM   3769  CZ2 TRP B  16      -5.309  -4.484 -25.172  1.00 94.56           C  
ATOM   3770  CZ3 TRP B  16      -5.094  -5.598 -23.031  1.00 94.56           C  
ATOM   3771  N   LYS B  17      -0.750  -7.809 -22.781  1.00 94.00           N  
ATOM   3772  CA  LYS B  17      -0.635  -7.004 -21.578  1.00 94.00           C  
ATOM   3773  C   LYS B  17       0.775  -6.441 -21.422  1.00 94.00           C  
ATOM   3774  CB  LYS B  17      -1.007  -7.828 -20.344  1.00 94.00           C  
ATOM   3775  O   LYS B  17       0.953  -5.320 -20.938  1.00 94.00           O  
ATOM   3776  CG  LYS B  17      -2.492  -8.141 -20.234  1.00 94.00           C  
ATOM   3777  CD  LYS B  17      -2.811  -8.898 -18.953  1.00 94.00           C  
ATOM   3778  CE  LYS B  17      -4.277  -9.297 -18.875  1.00 94.00           C  
ATOM   3779  NZ  LYS B  17      -5.160  -8.117 -18.609  1.00 94.00           N  
ATOM   3780  N   MET B  18       1.731  -7.195 -21.781  1.00 91.88           N  
ATOM   3781  CA  MET B  18       3.109  -6.711 -21.734  1.00 91.88           C  
ATOM   3782  C   MET B  18       3.314  -5.555 -22.703  1.00 91.88           C  
ATOM   3783  CB  MET B  18       4.086  -7.844 -22.047  1.00 91.88           C  
ATOM   3784  O   MET B  18       3.961  -4.562 -22.359  1.00 91.88           O  
ATOM   3785  CG  MET B  18       5.531  -7.527 -21.688  1.00 91.88           C  
ATOM   3786  SD  MET B  18       6.645  -8.961 -21.922  1.00 91.88           S  
ATOM   3787  CE  MET B  18       6.070 -10.047 -20.594  1.00 91.88           C  
ATOM   3788  N   TYR B  19       2.711  -5.684 -23.875  1.00 90.31           N  
ATOM   3789  CA  TYR B  19       2.801  -4.621 -24.859  1.00 90.31           C  
ATOM   3790  C   TYR B  19       2.121  -3.350 -24.359  1.00 90.31           C  
ATOM   3791  CB  TYR B  19       2.170  -5.066 -26.188  1.00 90.31           C  
ATOM   3792  O   TYR B  19       2.682  -2.256 -24.469  1.00 90.31           O  
ATOM   3793  CG  TYR B  19       2.215  -4.012 -27.266  1.00 90.31           C  
ATOM   3794  CD1 TYR B  19       1.079  -3.277 -27.594  1.00 90.31           C  
ATOM   3795  CD2 TYR B  19       3.393  -3.752 -27.953  1.00 90.31           C  
ATOM   3796  CE1 TYR B  19       1.115  -2.307 -28.594  1.00 90.31           C  
ATOM   3797  CE2 TYR B  19       3.439  -2.783 -28.953  1.00 90.31           C  
ATOM   3798  OH  TYR B  19       2.340  -1.107 -30.250  1.00 90.31           O  
ATOM   3799  CZ  TYR B  19       2.299  -2.066 -29.266  1.00 90.31           C  
ATOM   3800  N   HIS B  20       0.999  -3.455 -23.719  1.00 88.00           N  
ATOM   3801  CA  HIS B  20       0.253  -2.301 -23.219  1.00 88.00           C  
ATOM   3802  C   HIS B  20       0.959  -1.655 -22.031  1.00 88.00           C  
ATOM   3803  CB  HIS B  20      -1.168  -2.709 -22.828  1.00 88.00           C  
ATOM   3804  O   HIS B  20       0.911  -0.435 -21.875  1.00 88.00           O  
ATOM   3805  CG  HIS B  20      -2.062  -1.551 -22.531  1.00 88.00           C  
ATOM   3806  CD2 HIS B  20      -2.602  -1.127 -21.359  1.00 88.00           C  
ATOM   3807  ND1 HIS B  20      -2.502  -0.675 -23.500  1.00 88.00           N  
ATOM   3808  CE1 HIS B  20      -3.273   0.241 -22.938  1.00 88.00           C  
ATOM   3809  NE2 HIS B  20      -3.352  -0.011 -21.641  1.00 88.00           N  
ATOM   3810  N   SER B  21       1.570  -2.529 -21.266  1.00 85.62           N  
ATOM   3811  CA  SER B  21       2.266  -2.004 -20.109  1.00 85.62           C  
ATOM   3812  C   SER B  21       3.416  -1.087 -20.516  1.00 85.62           C  
ATOM   3813  CB  SER B  21       2.797  -3.146 -19.234  1.00 85.62           C  
ATOM   3814  O   SER B  21       3.727  -0.123 -19.812  1.00 85.62           O  
ATOM   3815  OG  SER B  21       3.615  -2.646 -18.188  1.00 85.62           O  
ATOM   3816  N   ARG B  22       3.980  -1.325 -21.609  1.00 81.50           N  
ATOM   3817  CA  ARG B  22       5.113  -0.528 -22.078  1.00 81.50           C  
ATOM   3818  C   ARG B  22       4.641   0.804 -22.656  1.00 81.50           C  
ATOM   3819  CB  ARG B  22       5.914  -1.298 -23.125  1.00 81.50           C  
ATOM   3820  O   ARG B  22       5.438   1.732 -22.812  1.00 81.50           O  
ATOM   3821  CG  ARG B  22       6.691  -2.477 -22.562  1.00 81.50           C  
ATOM   3822  CD  ARG B  22       7.531  -3.160 -23.641  1.00 81.50           C  
ATOM   3823  NE  ARG B  22       8.336  -4.242 -23.078  1.00 81.50           N  
ATOM   3824  NH1 ARG B  22       9.453  -4.699 -25.047  1.00 81.50           N  
ATOM   3825  NH2 ARG B  22       9.914  -5.914 -23.156  1.00 81.50           N  
ATOM   3826  CZ  ARG B  22       9.234  -4.949 -23.766  1.00 81.50           C  
ATOM   3827  N   MET B  23       3.367   0.889 -22.891  1.00 78.56           N  
ATOM   3828  CA  MET B  23       2.822   2.105 -23.484  1.00 78.56           C  
ATOM   3829  C   MET B  23       2.258   3.031 -22.406  1.00 78.56           C  
ATOM   3830  CB  MET B  23       1.737   1.764 -24.500  1.00 78.56           C  
ATOM   3831  O   MET B  23       1.875   4.168 -22.703  1.00 78.56           O  
ATOM   3832  CG  MET B  23       2.256   1.013 -25.719  1.00 78.56           C  
ATOM   3833  SD  MET B  23       0.980   0.825 -27.031  1.00 78.56           S  
ATOM   3834  CE  MET B  23       1.030   2.482 -27.766  1.00 78.56           C  
ATOM   3835  N   GLN B  24       2.283   2.586 -21.188  1.00 76.50           N  
ATOM   3836  CA  GLN B  24       1.728   3.404 -20.125  1.00 76.50           C  
ATOM   3837  C   GLN B  24       2.729   4.461 -19.656  1.00 76.50           C  
ATOM   3838  CB  GLN B  24       1.305   2.529 -18.938  1.00 76.50           C  
ATOM   3839  O   GLN B  24       3.939   4.285 -19.828  1.00 76.50           O  
ATOM   3840  CG  GLN B  24       0.061   1.692 -19.203  1.00 76.50           C  
ATOM   3841  CD  GLN B  24      -0.392   0.907 -18.000  1.00 76.50           C  
ATOM   3842  NE2 GLN B  24      -1.580   0.319 -18.078  1.00 76.50           N  
ATOM   3843  OE1 GLN B  24       0.321   0.829 -16.984  1.00 76.50           O  
ATOM   3844  N   ARG B  25       2.076   5.469 -19.094  1.00 74.62           N  
ATOM   3845  CA  ARG B  25       2.877   6.574 -18.578  1.00 74.62           C  
ATOM   3846  C   ARG B  25       3.682   6.145 -17.359  1.00 74.62           C  
ATOM   3847  CB  ARG B  25       1.985   7.766 -18.234  1.00 74.62           C  
ATOM   3848  O   ARG B  25       3.234   5.297 -16.578  1.00 74.62           O  
ATOM   3849  CG  ARG B  25       1.401   8.477 -19.438  1.00 74.62           C  
ATOM   3850  CD  ARG B  25       0.455   9.594 -19.031  1.00 74.62           C  
ATOM   3851  NE  ARG B  25       1.177  10.742 -18.484  1.00 74.62           N  
ATOM   3852  NH1 ARG B  25      -0.720  11.883 -17.828  1.00 74.62           N  
ATOM   3853  NH2 ARG B  25       1.354  12.781 -17.453  1.00 74.62           N  
ATOM   3854  CZ  ARG B  25       0.602  11.797 -17.922  1.00 74.62           C  
ATOM   3855  N   GLY B  26       4.961   6.699 -17.141  1.00 73.56           N  
ATOM   3856  CA  GLY B  26       5.719   6.578 -15.906  1.00 73.56           C  
ATOM   3857  C   GLY B  26       6.816   5.531 -15.977  1.00 73.56           C  
ATOM   3858  O   GLY B  26       7.609   5.387 -15.047  1.00 73.56           O  
ATOM   3859  N   GLY B  27       7.012   4.953 -17.062  1.00 68.62           N  
ATOM   3860  CA  GLY B  27       8.117   4.016 -17.203  1.00 68.62           C  
ATOM   3861  C   GLY B  27       7.711   2.576 -16.953  1.00 68.62           C  
ATOM   3862  O   GLY B  27       6.535   2.285 -16.750  1.00 68.62           O  
ATOM   3863  N   LEU B  28       8.758   1.770 -17.000  1.00 72.19           N  
ATOM   3864  CA  LEU B  28       8.570   0.326 -16.891  1.00 72.19           C  
ATOM   3865  C   LEU B  28       8.180  -0.065 -15.469  1.00 72.19           C  
ATOM   3866  CB  LEU B  28       9.852  -0.409 -17.297  1.00 72.19           C  
ATOM   3867  O   LEU B  28       8.852   0.320 -14.508  1.00 72.19           O  
ATOM   3868  CG  LEU B  28       9.664  -1.768 -17.984  1.00 72.19           C  
ATOM   3869  CD1 LEU B  28      10.203  -1.728 -19.406  1.00 72.19           C  
ATOM   3870  CD2 LEU B  28      10.344  -2.867 -17.172  1.00 72.19           C  
ATOM   3871  N   ARG B  29       7.023  -0.657 -15.367  1.00 87.81           N  
ATOM   3872  CA  ARG B  29       6.633  -1.283 -14.102  1.00 87.81           C  
ATOM   3873  C   ARG B  29       7.242  -2.676 -13.977  1.00 87.81           C  
ATOM   3874  CB  ARG B  29       5.109  -1.366 -14.000  1.00 87.81           C  
ATOM   3875  O   ARG B  29       6.664  -3.658 -14.445  1.00 87.81           O  
ATOM   3876  CG  ARG B  29       4.418  -0.011 -13.953  1.00 87.81           C  
ATOM   3877  CD  ARG B  29       2.918  -0.148 -13.742  1.00 87.81           C  
ATOM   3878  NE  ARG B  29       2.270   1.155 -13.625  1.00 87.81           N  
ATOM   3879  NH1 ARG B  29       0.137   0.302 -13.375  1.00 87.81           N  
ATOM   3880  NH2 ARG B  29       0.479   2.568 -13.352  1.00 87.81           N  
ATOM   3881  CZ  ARG B  29       0.963   1.339 -13.453  1.00 87.81           C  
ATOM   3882  N   LEU B  30       8.453  -2.689 -13.422  1.00 92.94           N  
ATOM   3883  CA  LEU B  30       9.273  -3.893 -13.352  1.00 92.94           C  
ATOM   3884  C   LEU B  30       8.484  -5.051 -12.742  1.00 92.94           C  
ATOM   3885  CB  LEU B  30      10.539  -3.633 -12.531  1.00 92.94           C  
ATOM   3886  O   LEU B  30       8.484  -6.160 -13.289  1.00 92.94           O  
ATOM   3887  CG  LEU B  30      11.523  -4.801 -12.414  1.00 92.94           C  
ATOM   3888  CD1 LEU B  30      12.008  -5.223 -13.789  1.00 92.94           C  
ATOM   3889  CD2 LEU B  30      12.695  -4.418 -11.516  1.00 92.94           C  
ATOM   3890  N   HIS B  31       7.797  -4.758 -11.734  1.00 95.00           N  
ATOM   3891  CA  HIS B  31       7.051  -5.809 -11.055  1.00 95.00           C  
ATOM   3892  C   HIS B  31       5.977  -6.398 -11.961  1.00 95.00           C  
ATOM   3893  CB  HIS B  31       6.414  -5.273  -9.766  1.00 95.00           C  
ATOM   3894  O   HIS B  31       5.848  -7.621 -12.062  1.00 95.00           O  
ATOM   3895  CG  HIS B  31       5.668  -6.309  -8.984  1.00 95.00           C  
ATOM   3896  CD2 HIS B  31       5.652  -7.660  -9.094  1.00 95.00           C  
ATOM   3897  ND1 HIS B  31       4.809  -5.988  -7.961  1.00 95.00           N  
ATOM   3898  CE1 HIS B  31       4.297  -7.102  -7.461  1.00 95.00           C  
ATOM   3899  NE2 HIS B  31       4.793  -8.133  -8.133  1.00 95.00           N  
ATOM   3900  N   ARG B  32       5.219  -5.578 -12.578  1.00 93.12           N  
ATOM   3901  CA  ARG B  32       4.168  -6.039 -13.477  1.00 93.12           C  
ATOM   3902  C   ARG B  32       4.754  -6.855 -14.625  1.00 93.12           C  
ATOM   3903  CB  ARG B  32       3.371  -4.855 -14.031  1.00 93.12           C  
ATOM   3904  O   ARG B  32       4.199  -7.887 -15.008  1.00 93.12           O  
ATOM   3905  CG  ARG B  32       2.223  -5.254 -14.938  1.00 93.12           C  
ATOM   3906  CD  ARG B  32       1.081  -5.895 -14.164  1.00 93.12           C  
ATOM   3907  NE  ARG B  32      -0.106  -6.070 -14.992  1.00 93.12           N  
ATOM   3908  NH1 ARG B  32      -1.435  -6.883 -13.289  1.00 93.12           N  
ATOM   3909  NH2 ARG B  32      -2.289  -6.656 -15.406  1.00 93.12           N  
ATOM   3910  CZ  ARG B  32      -1.273  -6.535 -14.562  1.00 93.12           C  
ATOM   3911  N   SER B  33       5.859  -6.359 -15.141  1.00 93.06           N  
ATOM   3912  CA  SER B  33       6.508  -7.066 -16.234  1.00 93.06           C  
ATOM   3913  C   SER B  33       6.988  -8.445 -15.797  1.00 93.06           C  
ATOM   3914  CB  SER B  33       7.691  -6.258 -16.766  1.00 93.06           C  
ATOM   3915  O   SER B  33       6.859  -9.422 -16.547  1.00 93.06           O  
ATOM   3916  OG  SER B  33       7.246  -5.047 -17.359  1.00 93.06           O  
ATOM   3917  N   LEU B  34       7.512  -8.477 -14.633  1.00 95.12           N  
ATOM   3918  CA  LEU B  34       7.973  -9.758 -14.102  1.00 95.12           C  
ATOM   3919  C   LEU B  34       6.805 -10.719 -13.906  1.00 95.12           C  
ATOM   3920  CB  LEU B  34       8.711  -9.555 -12.781  1.00 95.12           C  
ATOM   3921  O   LEU B  34       6.887 -11.891 -14.289  1.00 95.12           O  
ATOM   3922  CG  LEU B  34       9.211 -10.828 -12.086  1.00 95.12           C  
ATOM   3923  CD1 LEU B  34      10.203 -11.562 -12.977  1.00 95.12           C  
ATOM   3924  CD2 LEU B  34       9.852 -10.484 -10.742  1.00 95.12           C  
ATOM   3925  N   GLN B  35       5.754 -10.188 -13.375  1.00 95.38           N  
ATOM   3926  CA  GLN B  35       4.578 -11.023 -13.164  1.00 95.38           C  
ATOM   3927  C   GLN B  35       4.066 -11.594 -14.484  1.00 95.38           C  
ATOM   3928  CB  GLN B  35       3.469 -10.234 -12.477  1.00 95.38           C  
ATOM   3929  O   GLN B  35       3.773 -12.789 -14.578  1.00 95.38           O  
ATOM   3930  CG  GLN B  35       3.730  -9.969 -11.000  1.00 95.38           C  
ATOM   3931  CD  GLN B  35       2.645  -9.133 -10.352  1.00 95.38           C  
ATOM   3932  NE2 GLN B  35       2.236  -9.523  -9.148  1.00 95.38           N  
ATOM   3933  OE1 GLN B  35       2.178  -8.141 -10.922  1.00 95.38           O  
ATOM   3934  N   LEU B  36       3.996 -10.812 -15.484  1.00 95.31           N  
ATOM   3935  CA  LEU B  36       3.510 -11.250 -16.797  1.00 95.31           C  
ATOM   3936  C   LEU B  36       4.465 -12.258 -17.406  1.00 95.31           C  
ATOM   3937  CB  LEU B  36       3.338 -10.047 -17.719  1.00 95.31           C  
ATOM   3938  O   LEU B  36       4.023 -13.250 -18.000  1.00 95.31           O  
ATOM   3939  CG  LEU B  36       2.242  -9.047 -17.359  1.00 95.31           C  
ATOM   3940  CD1 LEU B  36       2.307  -7.824 -18.266  1.00 95.31           C  
ATOM   3941  CD2 LEU B  36       0.868  -9.703 -17.438  1.00 95.31           C  
ATOM   3942  N   SER B  37       5.742 -12.016 -17.250  1.00 94.81           N  
ATOM   3943  CA  SER B  37       6.730 -12.945 -17.781  1.00 94.81           C  
ATOM   3944  C   SER B  37       6.645 -14.305 -17.094  1.00 94.81           C  
ATOM   3945  CB  SER B  37       8.141 -12.375 -17.641  1.00 94.81           C  
ATOM   3946  O   SER B  37       6.816 -15.344 -17.734  1.00 94.81           O  
ATOM   3947  OG  SER B  37       8.555 -12.398 -16.281  1.00 94.81           O  
ATOM   3948  N   LEU B  38       6.391 -14.289 -15.836  1.00 94.06           N  
ATOM   3949  CA  LEU B  38       6.305 -15.547 -15.094  1.00 94.06           C  
ATOM   3950  C   LEU B  38       5.047 -16.312 -15.469  1.00 94.06           C  
ATOM   3951  CB  LEU B  38       6.320 -15.281 -13.586  1.00 94.06           C  
ATOM   3952  O   LEU B  38       5.074 -17.547 -15.586  1.00 94.06           O  
ATOM   3953  CG  LEU B  38       7.652 -14.805 -12.992  1.00 94.06           C  
ATOM   3954  CD1 LEU B  38       7.469 -14.406 -11.531  1.00 94.06           C  
ATOM   3955  CD2 LEU B  38       8.711 -15.891 -13.125  1.00 94.06           C  
ATOM   3956  N   VAL B  39       3.967 -15.609 -15.688  1.00 95.12           N  
ATOM   3957  CA  VAL B  39       2.742 -16.266 -16.141  1.00 95.12           C  
ATOM   3958  C   VAL B  39       2.961 -16.859 -17.531  1.00 95.12           C  
ATOM   3959  CB  VAL B  39       1.551 -15.281 -16.156  1.00 95.12           C  
ATOM   3960  O   VAL B  39       2.527 -17.984 -17.812  1.00 95.12           O  
ATOM   3961  CG1 VAL B  39       0.352 -15.906 -16.875  1.00 95.12           C  
ATOM   3962  CG2 VAL B  39       1.175 -14.867 -14.742  1.00 95.12           C  
ATOM   3963  N   MET B  40       3.602 -16.125 -18.375  1.00 94.75           N  
ATOM   3964  CA  MET B  40       3.906 -16.625 -19.719  1.00 94.75           C  
ATOM   3965  C   MET B  40       4.777 -17.875 -19.656  1.00 94.75           C  
ATOM   3966  CB  MET B  40       4.602 -15.539 -20.547  1.00 94.75           C  
ATOM   3967  O   MET B  40       4.547 -18.828 -20.391  1.00 94.75           O  
ATOM   3968  CG  MET B  40       4.730 -15.875 -22.016  1.00 94.75           C  
ATOM   3969  SD  MET B  40       5.547 -14.547 -22.984  1.00 94.75           S  
ATOM   3970  CE  MET B  40       4.418 -13.164 -22.641  1.00 94.75           C  
ATOM   3971  N   ARG B  41       5.734 -17.844 -18.812  1.00 92.88           N  
ATOM   3972  CA  ARG B  41       6.605 -19.000 -18.656  1.00 92.88           C  
ATOM   3973  C   ARG B  41       5.824 -20.203 -18.141  1.00 92.88           C  
ATOM   3974  CB  ARG B  41       7.758 -18.688 -17.703  1.00 92.88           C  
ATOM   3975  O   ARG B  41       5.977 -21.312 -18.672  1.00 92.88           O  
ATOM   3976  CG  ARG B  41       8.797 -19.797 -17.609  1.00 92.88           C  
ATOM   3977  CD  ARG B  41       9.906 -19.438 -16.625  1.00 92.88           C  
ATOM   3978  NE  ARG B  41      10.672 -18.281 -17.062  1.00 92.88           N  
ATOM   3979  NH1 ARG B  41      11.773 -17.984 -15.055  1.00 92.88           N  
ATOM   3980  NH2 ARG B  41      12.188 -16.578 -16.812  1.00 92.88           N  
ATOM   3981  CZ  ARG B  41      11.539 -17.609 -16.312  1.00 92.88           C  
ATOM   3982  N   SER B  42       5.035 -19.984 -17.156  1.00 91.06           N  
ATOM   3983  CA  SER B  42       4.215 -21.062 -16.625  1.00 91.06           C  
ATOM   3984  C   SER B  42       3.262 -21.609 -17.672  1.00 91.06           C  
ATOM   3985  CB  SER B  42       3.418 -20.578 -15.406  1.00 91.06           C  
ATOM   3986  O   SER B  42       3.098 -22.828 -17.797  1.00 91.06           O  
ATOM   3987  OG  SER B  42       4.281 -20.312 -14.320  1.00 91.06           O  
ATOM   3988  N   ALA B  43       2.643 -20.719 -18.391  1.00 92.44           N  
ATOM   3989  CA  ALA B  43       1.719 -21.141 -19.438  1.00 92.44           C  
ATOM   3990  C   ALA B  43       2.449 -21.906 -20.531  1.00 92.44           C  
ATOM   3991  CB  ALA B  43       0.991 -19.938 -20.016  1.00 92.44           C  
ATOM   3992  O   ALA B  43       1.934 -22.891 -21.062  1.00 92.44           O  
ATOM   3993  N   ARG B  44       3.600 -21.438 -20.922  1.00 92.50           N  
ATOM   3994  CA  ARG B  44       4.395 -22.125 -21.938  1.00 92.50           C  
ATOM   3995  C   ARG B  44       4.777 -23.531 -21.500  1.00 92.50           C  
ATOM   3996  CB  ARG B  44       5.652 -21.312 -22.266  1.00 92.50           C  
ATOM   3997  O   ARG B  44       4.703 -24.484 -22.281  1.00 92.50           O  
ATOM   3998  CG  ARG B  44       6.508 -21.922 -23.359  1.00 92.50           C  
ATOM   3999  CD  ARG B  44       7.793 -21.141 -23.578  1.00 92.50           C  
ATOM   4000  NE  ARG B  44       8.695 -21.828 -24.500  1.00 92.50           N  
ATOM   4001  NH1 ARG B  44      10.547 -20.547 -23.969  1.00 92.50           N  
ATOM   4002  NH2 ARG B  44      10.719 -22.219 -25.516  1.00 92.50           N  
ATOM   4003  CZ  ARG B  44       9.984 -21.531 -24.656  1.00 92.50           C  
ATOM   4004  N   GLU B  45       5.172 -23.672 -20.297  1.00 89.50           N  
ATOM   4005  CA  GLU B  45       5.531 -24.984 -19.766  1.00 89.50           C  
ATOM   4006  C   GLU B  45       4.344 -25.938 -19.797  1.00 89.50           C  
ATOM   4007  CB  GLU B  45       6.074 -24.844 -18.344  1.00 89.50           C  
ATOM   4008  O   GLU B  45       4.488 -27.109 -20.141  1.00 89.50           O  
ATOM   4009  CG  GLU B  45       7.469 -24.250 -18.266  1.00 89.50           C  
ATOM   4010  CD  GLU B  45       7.938 -23.984 -16.844  1.00 89.50           C  
ATOM   4011  OE1 GLU B  45       9.039 -23.438 -16.656  1.00 89.50           O  
ATOM   4012  OE2 GLU B  45       7.191 -24.359 -15.906  1.00 89.50           O  
ATOM   4013  N   LEU B  46       3.238 -25.422 -19.453  1.00 85.50           N  
ATOM   4014  CA  LEU B  46       2.041 -26.250 -19.453  1.00 85.50           C  
ATOM   4015  C   LEU B  46       1.623 -26.609 -20.875  1.00 85.50           C  
ATOM   4016  CB  LEU B  46       0.894 -25.547 -18.734  1.00 85.50           C  
ATOM   4017  O   LEU B  46       1.178 -27.719 -21.141  1.00 85.50           O  
ATOM   4018  CG  LEU B  46       0.922 -25.594 -17.203  1.00 85.50           C  
ATOM   4019  CD1 LEU B  46      -0.132 -24.656 -16.625  1.00 85.50           C  
ATOM   4020  CD2 LEU B  46       0.705 -27.016 -16.703  1.00 85.50           C  
ATOM   4021  N   TYR B  47       1.768 -25.672 -21.750  1.00 88.50           N  
ATOM   4022  CA  TYR B  47       1.448 -25.906 -23.141  1.00 88.50           C  
ATOM   4023  C   TYR B  47       2.340 -27.000 -23.734  1.00 88.50           C  
ATOM   4024  CB  TYR B  47       1.600 -24.625 -23.953  1.00 88.50           C  
ATOM   4025  O   TYR B  47       1.853 -27.922 -24.406  1.00 88.50           O  
ATOM   4026  CG  TYR B  47       1.295 -24.797 -25.422  1.00 88.50           C  
ATOM   4027  CD1 TYR B  47       2.316 -24.984 -26.359  1.00 88.50           C  
ATOM   4028  CD2 TYR B  47      -0.016 -24.750 -25.891  1.00 88.50           C  
ATOM   4029  CE1 TYR B  47       2.039 -25.141 -27.703  1.00 88.50           C  
ATOM   4030  CE2 TYR B  47      -0.304 -24.906 -27.250  1.00 88.50           C  
ATOM   4031  OH  TYR B  47       0.449 -25.250 -29.484  1.00 88.50           O  
ATOM   4032  CZ  TYR B  47       0.729 -25.094 -28.141  1.00 88.50           C  
ATOM   4033  N   LEU B  48       3.594 -26.922 -23.453  1.00 90.12           N  
ATOM   4034  CA  LEU B  48       4.551 -27.891 -23.984  1.00 90.12           C  
ATOM   4035  C   LEU B  48       4.379 -29.250 -23.312  1.00 90.12           C  
ATOM   4036  CB  LEU B  48       5.984 -27.391 -23.781  1.00 90.12           C  
ATOM   4037  O   LEU B  48       4.488 -30.281 -23.969  1.00 90.12           O  
ATOM   4038  CG  LEU B  48       6.387 -26.156 -24.594  1.00 90.12           C  
ATOM   4039  CD1 LEU B  48       7.785 -25.688 -24.188  1.00 90.12           C  
ATOM   4040  CD2 LEU B  48       6.324 -26.453 -26.094  1.00 90.12           C  
ATOM   4041  N   SER B  49       4.191 -29.188 -22.078  1.00 85.19           N  
ATOM   4042  CA  SER B  49       3.971 -30.453 -21.375  1.00 85.19           C  
ATOM   4043  C   SER B  49       2.730 -31.172 -21.906  1.00 85.19           C  
ATOM   4044  CB  SER B  49       3.834 -30.219 -19.875  1.00 85.19           C  
ATOM   4045  O   SER B  49       2.729 -32.375 -22.047  1.00 85.19           O  
ATOM   4046  OG  SER B  49       3.670 -31.438 -19.188  1.00 85.19           O  
ATOM   4047  N   ALA B  50       1.723 -30.422 -22.219  1.00 82.50           N  
ATOM   4048  CA  ALA B  50       0.489 -31.000 -22.734  1.00 82.50           C  
ATOM   4049  C   ALA B  50       0.679 -31.484 -24.172  1.00 82.50           C  
ATOM   4050  CB  ALA B  50      -0.647 -29.984 -22.672  1.00 82.50           C  
ATOM   4051  O   ALA B  50       0.047 -32.438 -24.594  1.00 82.50           O  
ATOM   4052  N   LYS B  51       1.508 -30.812 -24.891  1.00 82.62           N  
ATOM   4053  CA  LYS B  51       1.799 -31.188 -26.281  1.00 82.62           C  
ATOM   4054  C   LYS B  51       2.617 -32.469 -26.328  1.00 82.62           C  
ATOM   4055  CB  LYS B  51       2.543 -30.078 -27.000  1.00 82.62           C  
ATOM   4056  O   LYS B  51       2.387 -33.344 -27.172  1.00 82.62           O  
ATOM   4057  CG  LYS B  51       2.688 -30.297 -28.500  1.00 82.62           C  
ATOM   4058  CD  LYS B  51       3.369 -29.109 -29.172  1.00 82.62           C  
ATOM   4059  CE  LYS B  51       3.594 -29.375 -30.656  1.00 82.62           C  
ATOM   4060  NZ  LYS B  51       4.281 -28.234 -31.328  1.00 82.62           N  
ATOM   4061  N   VAL B  52       3.525 -32.625 -25.453  1.00 80.38           N  
ATOM   4062  CA  VAL B  52       4.344 -33.844 -25.391  1.00 80.38           C  
ATOM   4063  C   VAL B  52       3.484 -35.031 -24.953  1.00 80.38           C  
ATOM   4064  CB  VAL B  52       5.539 -33.688 -24.422  1.00 80.38           C  
ATOM   4065  O   VAL B  52       3.611 -36.125 -25.516  1.00 80.38           O  
ATOM   4066  CG1 VAL B  52       6.277 -35.000 -24.250  1.00 80.38           C  
ATOM   4067  CG2 VAL B  52       6.488 -32.594 -24.938  1.00 80.38           C  
ATOM   4068  N   GLU B  53       2.637 -34.750 -24.078  1.00 75.19           N  
ATOM   4069  CA  GLU B  53       1.739 -35.812 -23.609  1.00 75.19           C  
ATOM   4070  C   GLU B  53       0.782 -36.250 -24.719  1.00 75.19           C  
ATOM   4071  CB  GLU B  53       0.950 -35.344 -22.391  1.00 75.19           C  
ATOM   4072  O   GLU B  53       0.406 -37.406 -24.812  1.00 75.19           O  
ATOM   4073  CG  GLU B  53       1.779 -35.281 -21.109  1.00 75.19           C  
ATOM   4074  CD  GLU B  53       0.986 -34.844 -19.906  1.00 75.19           C  
ATOM   4075  OE1 GLU B  53       1.563 -34.750 -18.797  1.00 75.19           O  
ATOM   4076  OE2 GLU B  53      -0.223 -34.562 -20.062  1.00 75.19           O  
ATOM   4077  N   ALA B  54       0.420 -35.281 -25.562  1.00 72.56           N  
ATOM   4078  CA  ALA B  54      -0.491 -35.594 -26.672  1.00 72.56           C  
ATOM   4079  C   ALA B  54       0.231 -36.312 -27.781  1.00 72.56           C  
ATOM   4080  CB  ALA B  54      -1.127 -34.312 -27.203  1.00 72.56           C  
ATOM   4081  O   ALA B  54      -0.383 -37.094 -28.531  1.00 72.56           O  
ATOM   4082  N   LEU B  55       1.555 -35.969 -28.078  1.00 68.94           N  
ATOM   4083  CA  LEU B  55       2.320 -36.625 -29.125  1.00 68.94           C  
ATOM   4084  C   LEU B  55       2.801 -38.000 -28.688  1.00 68.94           C  
ATOM   4085  CB  LEU B  55       3.518 -35.750 -29.531  1.00 68.94           C  
ATOM   4086  O   LEU B  55       3.076 -38.875 -29.516  1.00 68.94           O  
ATOM   4087  CG  LEU B  55       3.213 -34.531 -30.422  1.00 68.94           C  
ATOM   4088  CD1 LEU B  55       4.156 -33.406 -30.078  1.00 68.94           C  
ATOM   4089  CD2 LEU B  55       3.312 -34.906 -31.891  1.00 68.94           C  
ATOM   4090  N   GLU B  56       3.182 -38.188 -27.484  1.00 59.44           N  
ATOM   4091  CA  GLU B  56       3.605 -39.531 -27.125  1.00 59.44           C  
ATOM   4092  C   GLU B  56       2.500 -40.531 -27.391  1.00 59.44           C  
ATOM   4093  CB  GLU B  56       4.023 -39.562 -25.641  1.00 59.44           C  
ATOM   4094  O   GLU B  56       1.449 -40.500 -26.734  1.00 59.44           O  
ATOM   4095  CG  GLU B  56       5.398 -38.969 -25.375  1.00 59.44           C  
ATOM   4096  CD  GLU B  56       5.961 -39.344 -24.016  1.00 59.44           C  
ATOM   4097  OE1 GLU B  56       7.137 -39.031 -23.734  1.00 59.44           O  
ATOM   4098  OE2 GLU B  56       5.227 -40.000 -23.234  1.00 59.44           O  
ATOM   4099  N   PRO B  57       2.299 -40.812 -28.719  1.00 51.31           N  
ATOM   4100  CA  PRO B  57       1.420 -41.938 -29.000  1.00 51.31           C  
ATOM   4101  C   PRO B  57       1.512 -43.031 -27.938  1.00 51.31           C  
ATOM   4102  CB  PRO B  57       1.925 -42.438 -30.344  1.00 51.31           C  
ATOM   4103  O   PRO B  57       2.527 -43.156 -27.250  1.00 51.31           O  
ATOM   4104  CG  PRO B  57       3.234 -41.750 -30.547  1.00 51.31           C  
ATOM   4105  CD  PRO B  57       3.416 -40.750 -29.453  1.00 51.31           C  
ATOM   4106  N   GLU B  58       0.380 -43.469 -27.453  1.00 45.66           N  
ATOM   4107  CA  GLU B  58       0.410 -44.812 -26.875  1.00 45.66           C  
ATOM   4108  C   GLU B  58       1.385 -45.719 -27.625  1.00 45.66           C  
ATOM   4109  CB  GLU B  58      -0.990 -45.438 -26.875  1.00 45.66           C  
ATOM   4110  O   GLU B  58       1.071 -46.219 -28.703  1.00 45.66           O  
ATOM   4111  CG  GLU B  58      -1.871 -44.969 -25.719  1.00 45.66           C  
ATOM   4112  CD  GLU B  58      -3.170 -45.750 -25.609  1.00 45.66           C  
ATOM   4113  OE1 GLU B  58      -3.900 -45.562 -24.609  1.00 45.66           O  
ATOM   4114  OE2 GLU B  58      -3.457 -46.562 -26.531  1.00 45.66           O  
ATOM   4115  N   VAL B  59       2.490 -45.312 -28.078  1.00 42.53           N  
ATOM   4116  CA  VAL B  59       3.287 -46.438 -28.500  1.00 42.53           C  
ATOM   4117  C   VAL B  59       2.945 -47.656 -27.656  1.00 42.53           C  
ATOM   4118  CB  VAL B  59       4.801 -46.156 -28.422  1.00 42.53           C  
ATOM   4119  O   VAL B  59       3.164 -47.656 -26.438  1.00 42.53           O  
ATOM   4120  CG1 VAL B  59       5.613 -47.312 -28.953  1.00 42.53           C  
ATOM   4121  CG2 VAL B  59       5.133 -44.875 -29.203  1.00 42.53           C  
ATOM   4122  N   SER B  60       1.699 -48.125 -28.000  1.00 39.31           N  
ATOM   4123  CA  SER B  60       1.493 -49.531 -27.781  1.00 39.31           C  
ATOM   4124  C   SER B  60       2.811 -50.312 -27.859  1.00 39.31           C  
ATOM   4125  CB  SER B  60       0.511 -50.094 -28.812  1.00 39.31           C  
ATOM   4126  O   SER B  60       3.539 -50.219 -28.859  1.00 39.31           O  
ATOM   4127  OG  SER B  60      -0.157 -49.062 -29.500  1.00 39.31           O  
ATOM   4128  N   LEU B  61       3.521 -50.312 -26.734  1.00 39.78           N  
ATOM   4129  CA  LEU B  61       4.492 -51.406 -26.672  1.00 39.78           C  
ATOM   4130  C   LEU B  61       4.156 -52.500 -27.688  1.00 39.78           C  
ATOM   4131  CB  LEU B  61       4.527 -52.031 -25.266  1.00 39.78           C  
ATOM   4132  O   LEU B  61       2.994 -52.875 -27.844  1.00 39.78           O  
ATOM   4133  CG  LEU B  61       5.316 -51.250 -24.203  1.00 39.78           C  
ATOM   4134  CD1 LEU B  61       4.832 -51.594 -22.812  1.00 39.78           C  
ATOM   4135  CD2 LEU B  61       6.812 -51.531 -24.344  1.00 39.78           C  
ATOM   4136  N   PRO B  62       4.777 -52.469 -28.844  1.00 37.50           N  
ATOM   4137  CA  PRO B  62       4.566 -53.656 -29.672  1.00 37.50           C  
ATOM   4138  C   PRO B  62       4.195 -54.906 -28.859  1.00 37.50           C  
ATOM   4139  CB  PRO B  62       5.922 -53.844 -30.359  1.00 37.50           C  
ATOM   4140  O   PRO B  62       4.652 -55.062 -27.719  1.00 37.50           O  
ATOM   4141  CG  PRO B  62       6.859 -52.969 -29.625  1.00 37.50           C  
ATOM   4142  CD  PRO B  62       6.062 -52.156 -28.641  1.00 37.50           C  
ATOM   4143  N   ALA B  63       2.904 -55.312 -28.906  1.00 34.31           N  
ATOM   4144  CA  ALA B  63       2.598 -56.688 -28.531  1.00 34.31           C  
ATOM   4145  C   ALA B  63       3.773 -57.625 -28.844  1.00 34.31           C  
ATOM   4146  CB  ALA B  63       1.343 -57.188 -29.266  1.00 34.31           C  
ATOM   4147  O   ALA B  63       4.316 -57.594 -29.953  1.00 34.31           O  
ATOM   4148  N   ALA B  64       4.629 -57.875 -27.828  1.00 35.28           N  
ATOM   4149  CA  ALA B  64       5.527 -59.031 -27.906  1.00 35.28           C  
ATOM   4150  C   ALA B  64       4.957 -60.094 -28.812  1.00 35.28           C  
ATOM   4151  CB  ALA B  64       5.781 -59.594 -26.500  1.00 35.28           C  
ATOM   4152  O   ALA B  64       3.779 -60.469 -28.703  1.00 35.28           O  
ATOM   4153  N   LEU B  65       5.219 -60.094 -30.125  1.00 33.62           N  
ATOM   4154  CA  LEU B  65       5.008 -61.312 -30.906  1.00 33.62           C  
ATOM   4155  C   LEU B  65       5.098 -62.531 -30.031  1.00 33.62           C  
ATOM   4156  CB  LEU B  65       6.031 -61.375 -32.031  1.00 33.62           C  
ATOM   4157  O   LEU B  65       5.938 -62.625 -29.125  1.00 33.62           O  
ATOM   4158  CG  LEU B  65       5.699 -60.625 -33.312  1.00 33.62           C  
ATOM   4159  CD1 LEU B  65       6.980 -60.188 -34.031  1.00 33.62           C  
ATOM   4160  CD2 LEU B  65       4.805 -61.438 -34.219  1.00 33.62           C  
ATOM   4161  N   PRO B  66       3.949 -63.250 -29.812  1.00 33.66           N  
ATOM   4162  CA  PRO B  66       4.066 -64.562 -29.156  1.00 33.66           C  
ATOM   4163  C   PRO B  66       5.316 -65.312 -29.578  1.00 33.66           C  
ATOM   4164  CB  PRO B  66       2.799 -65.312 -29.609  1.00 33.66           C  
ATOM   4165  O   PRO B  66       5.566 -65.500 -30.781  1.00 33.66           O  
ATOM   4166  CG  PRO B  66       2.346 -64.562 -30.828  1.00 33.66           C  
ATOM   4167  CD  PRO B  66       3.123 -63.281 -30.922  1.00 33.66           C  
ATOM   4168  N   SER B  67       6.512 -64.875 -29.094  1.00 30.58           N  
ATOM   4169  CA  SER B  67       7.516 -65.875 -29.344  1.00 30.58           C  
ATOM   4170  C   SER B  67       6.914 -67.312 -29.234  1.00 30.58           C  
ATOM   4171  CB  SER B  67       8.688 -65.750 -28.375  1.00 30.58           C  
ATOM   4172  O   SER B  67       6.055 -67.562 -28.391  1.00 30.58           O  
ATOM   4173  OG  SER B  67       8.469 -64.688 -27.484  1.00 30.58           O  
ATOM   4174  N   ASP B  68       6.695 -67.938 -30.391  1.00 29.36           N  
ATOM   4175  CA  ASP B  68       6.414 -69.375 -30.469  1.00 29.36           C  
ATOM   4176  C   ASP B  68       7.094 -70.188 -29.328  1.00 29.36           C  
ATOM   4177  CB  ASP B  68       6.859 -69.938 -31.812  1.00 29.36           C  
ATOM   4178  O   ASP B  68       8.297 -70.000 -29.109  1.00 29.36           O  
ATOM   4179  CG  ASP B  68       5.887 -71.000 -32.406  1.00 29.36           C  
ATOM   4180  OD1 ASP B  68       5.012 -71.438 -31.656  1.00 29.36           O  
ATOM   4181  OD2 ASP B  68       6.000 -71.250 -33.594  1.00 29.36           O  
ATOM   4182  N   PRO B  69       6.336 -70.375 -28.234  1.00 34.62           N  
ATOM   4183  CA  PRO B  69       6.824 -71.188 -27.109  1.00 34.62           C  
ATOM   4184  C   PRO B  69       7.742 -72.312 -27.547  1.00 34.62           C  
ATOM   4185  CB  PRO B  69       5.539 -71.688 -26.484  1.00 34.62           C  
ATOM   4186  O   PRO B  69       8.094 -73.125 -26.734  1.00 34.62           O  
ATOM   4187  CG  PRO B  69       4.477 -71.438 -27.500  1.00 34.62           C  
ATOM   4188  CD  PRO B  69       5.066 -70.625 -28.609  1.00 34.62           C  
ATOM   4189  N   ARG B  70       7.676 -72.625 -28.844  1.00 31.95           N  
ATOM   4190  CA  ARG B  70       8.039 -74.062 -28.875  1.00 31.95           C  
ATOM   4191  C   ARG B  70       9.430 -74.250 -28.297  1.00 31.95           C  
ATOM   4192  CB  ARG B  70       7.980 -74.562 -30.312  1.00 31.95           C  
ATOM   4193  O   ARG B  70       9.898 -75.438 -28.219  1.00 31.95           O  
ATOM   4194  CG  ARG B  70       6.570 -74.875 -30.812  1.00 31.95           C  
ATOM   4195  CD  ARG B  70       6.578 -75.500 -32.188  1.00 31.95           C  
ATOM   4196  NE  ARG B  70       5.414 -75.125 -32.969  1.00 31.95           N  
ATOM   4197  NH1 ARG B  70       5.730 -76.688 -34.625  1.00 31.95           N  
ATOM   4198  NH2 ARG B  70       3.965 -75.188 -34.750  1.00 31.95           N  
ATOM   4199  CZ  ARG B  70       5.039 -75.688 -34.125  1.00 31.95           C  
ATOM   4200  N   LEU B  71      10.367 -73.312 -28.328  1.00 25.23           N  
ATOM   4201  CA  LEU B  71      11.609 -74.062 -28.297  1.00 25.23           C  
ATOM   4202  C   LEU B  71      11.945 -74.500 -26.875  1.00 25.23           C  
ATOM   4203  CB  LEU B  71      12.758 -73.250 -28.891  1.00 25.23           C  
ATOM   4204  O   LEU B  71      12.945 -74.000 -26.312  1.00 25.23           O  
ATOM   4205  CG  LEU B  71      12.969 -73.375 -30.406  1.00 25.23           C  
ATOM   4206  CD1 LEU B  71      13.648 -72.125 -30.938  1.00 25.23           C  
ATOM   4207  CD2 LEU B  71      13.789 -74.625 -30.734  1.00 25.23           C  
ATOM   4208  N   HIS B  72      11.023 -74.250 -25.844  1.00 27.23           N  
ATOM   4209  CA  HIS B  72      11.484 -74.750 -24.562  1.00 27.23           C  
ATOM   4210  C   HIS B  72      11.914 -76.250 -24.688  1.00 27.23           C  
ATOM   4211  CB  HIS B  72      10.391 -74.625 -23.500  1.00 27.23           C  
ATOM   4212  O   HIS B  72      11.148 -77.062 -25.188  1.00 27.23           O  
ATOM   4213  CG  HIS B  72      10.328 -73.250 -22.891  1.00 27.23           C  
ATOM   4214  CD2 HIS B  72       9.422 -72.250 -23.016  1.00 27.23           C  
ATOM   4215  ND1 HIS B  72      11.273 -72.812 -22.000  1.00 27.23           N  
ATOM   4216  CE1 HIS B  72      10.953 -71.562 -21.609  1.00 27.23           C  
ATOM   4217  NE2 HIS B  72       9.836 -71.250 -22.219  1.00 27.23           N  
ATOM   4218  N   PRO B  73      13.219 -76.500 -24.719  1.00 23.64           N  
ATOM   4219  CA  PRO B  73      13.367 -77.938 -24.672  1.00 23.64           C  
ATOM   4220  C   PRO B  73      12.719 -78.562 -23.438  1.00 23.64           C  
ATOM   4221  CB  PRO B  73      14.883 -78.188 -24.656  1.00 23.64           C  
ATOM   4222  O   PRO B  73      12.516 -77.875 -22.438  1.00 23.64           O  
ATOM   4223  CG  PRO B  73      15.438 -76.875 -24.250  1.00 23.64           C  
ATOM   4224  CD  PRO B  73      14.328 -75.812 -24.281  1.00 23.64           C  
ATOM   4225  N   PRO B  74      12.281 -79.812 -23.328  1.00 22.55           N  
ATOM   4226  CA  PRO B  74      11.445 -80.625 -22.438  1.00 22.55           C  
ATOM   4227  C   PRO B  74      12.094 -80.875 -21.078  1.00 22.55           C  
ATOM   4228  CB  PRO B  74      11.273 -81.938 -23.203  1.00 22.55           C  
ATOM   4229  O   PRO B  74      11.461 -81.438 -20.172  1.00 22.55           O  
ATOM   4230  CG  PRO B  74      12.352 -81.938 -24.234  1.00 22.55           C  
ATOM   4231  CD  PRO B  74      13.008 -80.562 -24.219  1.00 22.55           C  
ATOM   4232  N   ARG B  75      13.305 -80.312 -20.766  1.00 19.80           N  
ATOM   4233  CA  ARG B  75      13.953 -81.500 -20.219  1.00 19.80           C  
ATOM   4234  C   ARG B  75      13.195 -82.000 -19.000  1.00 19.80           C  
ATOM   4235  CB  ARG B  75      15.406 -81.188 -19.828  1.00 19.80           C  
ATOM   4236  O   ARG B  75      12.430 -81.250 -18.375  1.00 19.80           O  
ATOM   4237  CG  ARG B  75      16.438 -81.938 -20.625  1.00 19.80           C  
ATOM   4238  CD  ARG B  75      17.859 -81.562 -20.250  1.00 19.80           C  
ATOM   4239  NE  ARG B  75      18.844 -82.438 -20.875  1.00 19.80           N  
ATOM   4240  NH1 ARG B  75      20.672 -81.375 -19.953  1.00 19.80           N  
ATOM   4241  NH2 ARG B  75      20.969 -83.188 -21.359  1.00 19.80           N  
ATOM   4242  CZ  ARG B  75      20.156 -82.312 -20.734  1.00 19.80           C  
ATOM   4243  N   GLU B  76      13.906 -83.062 -18.297  1.00 18.94           N  
ATOM   4244  CA  GLU B  76      13.547 -84.250 -17.500  1.00 18.94           C  
ATOM   4245  C   GLU B  76      13.180 -83.812 -16.062  1.00 18.94           C  
ATOM   4246  CB  GLU B  76      14.695 -85.250 -17.484  1.00 18.94           C  
ATOM   4247  O   GLU B  76      13.703 -82.875 -15.539  1.00 18.94           O  
ATOM   4248  CG  GLU B  76      14.688 -86.188 -18.656  1.00 18.94           C  
ATOM   4249  CD  GLU B  76      15.867 -87.188 -18.672  1.00 18.94           C  
ATOM   4250  OE1 GLU B  76      15.875 -88.125 -19.484  1.00 18.94           O  
ATOM   4251  OE2 GLU B  76      16.797 -86.938 -17.844  1.00 18.94           O  
ATOM   4252  N   ALA B  77      12.172 -84.438 -15.500  1.00 19.92           N  
ATOM   4253  CA  ALA B  77      11.320 -84.562 -14.320  1.00 19.92           C  
ATOM   4254  C   ALA B  77      12.141 -84.875 -13.078  1.00 19.92           C  
ATOM   4255  CB  ALA B  77      10.250 -85.625 -14.547  1.00 19.92           C  
ATOM   4256  O   ALA B  77      11.609 -84.875 -11.961  1.00 19.92           O  
ATOM   4257  N   GLU B  78      13.453 -85.125 -13.008  1.00 18.25           N  
ATOM   4258  CA  GLU B  78      13.484 -86.188 -12.062  1.00 18.25           C  
ATOM   4259  C   GLU B  78      13.055 -85.750 -10.672  1.00 18.25           C  
ATOM   4260  CB  GLU B  78      14.883 -86.812 -12.008  1.00 18.25           C  
ATOM   4261  O   GLU B  78      13.148 -84.562 -10.336  1.00 18.25           O  
ATOM   4262  CG  GLU B  78      15.062 -88.000 -12.953  1.00 18.25           C  
ATOM   4263  CD  GLU B  78      16.453 -88.625 -12.883  1.00 18.25           C  
ATOM   4264  OE1 GLU B  78      16.656 -89.750 -13.453  1.00 18.25           O  
ATOM   4265  OE2 GLU B  78      17.344 -88.000 -12.242  1.00 18.25           O  
ATOM   4266  N   SER B  79      13.008 -86.750  -9.734  1.00 17.88           N  
ATOM   4267  CA  SER B  79      12.281 -87.250  -8.578  1.00 17.88           C  
ATOM   4268  C   SER B  79      12.734 -86.562  -7.289  1.00 17.88           C  
ATOM   4269  CB  SER B  79      12.469 -88.750  -8.477  1.00 17.88           C  
ATOM   4270  O   SER B  79      11.906 -86.125  -6.496  1.00 17.88           O  
ATOM   4271  OG  SER B  79      12.094 -89.250  -7.191  1.00 17.88           O  
ATOM   4272  N   THR B  80      13.953 -86.938  -6.754  1.00 17.62           N  
ATOM   4273  CA  THR B  80      13.883 -87.750  -5.551  1.00 17.62           C  
ATOM   4274  C   THR B  80      13.711 -86.875  -4.312  1.00 17.62           C  
ATOM   4275  CB  THR B  80      15.148 -88.625  -5.391  1.00 17.62           C  
ATOM   4276  O   THR B  80      13.969 -85.625  -4.352  1.00 17.62           O  
ATOM   4277  CG2 THR B  80      15.094 -89.812  -6.305  1.00 17.62           C  
ATOM   4278  OG1 THR B  80      16.297 -87.812  -5.727  1.00 17.62           O  
ATOM   4279  N   ALA B  81      14.266 -87.438  -3.158  1.00 17.94           N  
ATOM   4280  CA  ALA B  81      13.789 -87.875  -1.854  1.00 17.94           C  
ATOM   4281  C   ALA B  81      14.031 -86.812  -0.780  1.00 17.94           C  
ATOM   4282  CB  ALA B  81      14.477 -89.188  -1.472  1.00 17.94           C  
ATOM   4283  O   ALA B  81      13.102 -86.438  -0.075  1.00 17.94           O  
ATOM   4284  N   GLU B  82      15.000 -87.188   0.201  1.00 17.72           N  
ATOM   4285  CA  GLU B  82      14.703 -87.562   1.583  1.00 17.72           C  
ATOM   4286  C   GLU B  82      14.906 -86.375   2.521  1.00 17.72           C  
ATOM   4287  CB  GLU B  82      15.570 -88.688   2.027  1.00 17.72           C  
ATOM   4288  O   GLU B  82      15.500 -85.312   2.135  1.00 17.72           O  
ATOM   4289  CG  GLU B  82      14.891 -90.062   1.896  1.00 17.72           C  
ATOM   4290  CD  GLU B  82      15.742 -91.188   2.404  1.00 17.72           C  
ATOM   4291  OE1 GLU B  82      15.219 -92.375   2.520  1.00 17.72           O  
ATOM   4292  OE2 GLU B  82      16.938 -91.000   2.693  1.00 17.72           O  
ATOM   4293  N   THR B  83      15.719 -86.625   3.654  1.00 18.09           N  
ATOM   4294  CA  THR B  83      15.398 -86.812   5.062  1.00 18.09           C  
ATOM   4295  C   THR B  83      15.805 -85.562   5.887  1.00 18.09           C  
ATOM   4296  CB  THR B  83      16.078 -88.062   5.621  1.00 18.09           C  
ATOM   4297  O   THR B  83      15.016 -85.062   6.676  1.00 18.09           O  
ATOM   4298  CG2 THR B  83      15.141 -89.250   5.578  1.00 18.09           C  
ATOM   4299  OG1 THR B  83      17.250 -88.375   4.840  1.00 18.09           O  
ATOM   4300  N   ALA B  84      17.062 -85.625   6.539  1.00 17.55           N  
ATOM   4301  CA  ALA B  84      17.125 -85.875   7.977  1.00 17.55           C  
ATOM   4302  C   ALA B  84      17.234 -84.562   8.750  1.00 17.55           C  
ATOM   4303  CB  ALA B  84      18.297 -86.812   8.312  1.00 17.55           C  
ATOM   4304  O   ALA B  84      17.469 -83.500   8.164  1.00 17.55           O  
ATOM   4305  N   THR B  85      18.359 -84.500   9.727  1.00 18.56           N  
ATOM   4306  CA  THR B  85      18.359 -84.562  11.188  1.00 18.56           C  
ATOM   4307  C   THR B  85      18.562 -83.188  11.789  1.00 18.56           C  
ATOM   4308  CB  THR B  85      19.469 -85.500  11.695  1.00 18.56           C  
ATOM   4309  O   THR B  85      19.094 -82.312  11.133  1.00 18.56           O  
ATOM   4310  CG2 THR B  85      19.047 -87.000  11.539  1.00 18.56           C  
ATOM   4311  OG1 THR B  85      20.672 -85.312  10.945  1.00 18.56           O  
ATOM   4312  N   PRO B  86      18.781 -83.188  13.141  1.00 19.80           N  
ATOM   4313  CA  PRO B  86      18.312 -82.438  14.328  1.00 19.80           C  
ATOM   4314  C   PRO B  86      19.234 -81.312  14.734  1.00 19.80           C  
ATOM   4315  CB  PRO B  86      18.297 -83.562  15.406  1.00 19.80           C  
ATOM   4316  O   PRO B  86      18.766 -80.188  15.062  1.00 19.80           O  
ATOM   4317  CG  PRO B  86      19.266 -84.562  14.930  1.00 19.80           C  
ATOM   4318  CD  PRO B  86      19.625 -84.250  13.500  1.00 19.80           C  
ATOM   4319  N   ASP B  87      20.578 -81.688  15.047  1.00 17.08           N  
ATOM   4320  CA  ASP B  87      20.891 -81.625  16.469  1.00 17.08           C  
ATOM   4321  C   ASP B  87      21.297 -80.188  16.875  1.00 17.08           C  
ATOM   4322  CB  ASP B  87      22.000 -82.625  16.828  1.00 17.08           C  
ATOM   4323  O   ASP B  87      20.688 -79.562  17.750  1.00 17.08           O  
ATOM   4324  CG  ASP B  87      21.484 -84.000  17.188  1.00 17.08           C  
ATOM   4325  OD1 ASP B  87      20.297 -84.125  17.547  1.00 17.08           O  
ATOM   4326  OD2 ASP B  87      22.266 -84.938  17.109  1.00 17.08           O  
ATOM   4327  N   GLY B  88      22.641 -80.125  17.391  1.00 17.14           N  
ATOM   4328  CA  GLY B  88      23.094 -79.938  18.766  1.00 17.14           C  
ATOM   4329  C   GLY B  88      23.422 -78.500  19.094  1.00 17.14           C  
ATOM   4330  O   GLY B  88      23.469 -77.625  18.219  1.00 17.14           O  
ATOM   4331  N   GLU B  89      24.500 -78.438  19.953  1.00 17.50           N  
ATOM   4332  CA  GLU B  89      24.719 -78.000  21.312  1.00 17.50           C  
ATOM   4333  C   GLU B  89      25.234 -76.562  21.328  1.00 17.50           C  
ATOM   4334  CB  GLU B  89      25.703 -78.875  22.047  1.00 17.50           C  
ATOM   4335  O   GLU B  89      24.656 -75.688  21.984  1.00 17.50           O  
ATOM   4336  CG  GLU B  89      25.031 -80.000  22.812  1.00 17.50           C  
ATOM   4337  CD  GLU B  89      26.016 -80.875  23.656  1.00 17.50           C  
ATOM   4338  OE1 GLU B  89      25.562 -81.688  24.453  1.00 17.50           O  
ATOM   4339  OE2 GLU B  89      27.234 -80.625  23.500  1.00 17.50           O  
ATOM   4340  N   HIS B  90      26.547 -76.438  21.812  1.00 17.12           N  
ATOM   4341  CA  HIS B  90      26.891 -76.062  23.172  1.00 17.12           C  
ATOM   4342  C   HIS B  90      27.312 -74.562  23.219  1.00 17.12           C  
ATOM   4343  CB  HIS B  90      28.000 -76.938  23.734  1.00 17.12           C  
ATOM   4344  O   HIS B  90      27.359 -73.938  22.188  1.00 17.12           O  
ATOM   4345  CG  HIS B  90      27.516 -78.250  24.312  1.00 17.12           C  
ATOM   4346  CD2 HIS B  90      27.672 -79.500  23.875  1.00 17.12           C  
ATOM   4347  ND1 HIS B  90      26.766 -78.312  25.453  1.00 17.12           N  
ATOM   4348  CE1 HIS B  90      26.469 -79.562  25.719  1.00 17.12           C  
ATOM   4349  NE2 HIS B  90      27.016 -80.312  24.766  1.00 17.12           N  
ATOM   4350  N   PRO B  91      28.625 -74.438  23.734  1.00 18.06           N  
ATOM   4351  CA  PRO B  91      29.000 -73.938  25.047  1.00 18.06           C  
ATOM   4352  C   PRO B  91      29.422 -72.438  25.000  1.00 18.06           C  
ATOM   4353  CB  PRO B  91      30.188 -74.812  25.453  1.00 18.06           C  
ATOM   4354  O   PRO B  91      29.625 -71.875  23.922  1.00 18.06           O  
ATOM   4355  CG  PRO B  91      30.703 -75.375  24.172  1.00 18.06           C  
ATOM   4356  CD  PRO B  91      29.719 -75.062  23.078  1.00 18.06           C  
ATOM   4357  N   PHE B  92      30.609 -72.312  25.531  1.00 16.59           N  
ATOM   4358  CA  PHE B  92      30.922 -71.688  26.797  1.00 16.59           C  
ATOM   4359  C   PHE B  92      31.469 -70.250  26.578  1.00 16.59           C  
ATOM   4360  CB  PHE B  92      31.938 -72.500  27.594  1.00 16.59           C  
ATOM   4361  O   PHE B  92      31.000 -69.312  27.188  1.00 16.59           O  
ATOM   4362  CG  PHE B  92      31.297 -73.500  28.516  1.00 16.59           C  
ATOM   4363  CD1 PHE B  92      30.969 -73.188  29.828  1.00 16.59           C  
ATOM   4364  CD2 PHE B  92      31.031 -74.812  28.078  1.00 16.59           C  
ATOM   4365  CE1 PHE B  92      30.375 -74.125  30.672  1.00 16.59           C  
ATOM   4366  CE2 PHE B  92      30.453 -75.750  28.922  1.00 16.59           C  
ATOM   4367  CZ  PHE B  92      30.125 -75.375  30.234  1.00 16.59           C  
ATOM   4368  N   PRO B  93      32.906 -70.250  26.344  1.00 16.86           N  
ATOM   4369  CA  PRO B  93      33.719 -69.750  27.484  1.00 16.86           C  
ATOM   4370  C   PRO B  93      33.875 -68.250  27.516  1.00 16.86           C  
ATOM   4371  CB  PRO B  93      35.062 -70.438  27.266  1.00 16.86           C  
ATOM   4372  O   PRO B  93      33.594 -67.562  26.531  1.00 16.86           O  
ATOM   4373  CG  PRO B  93      35.094 -70.812  25.812  1.00 16.86           C  
ATOM   4374  CD  PRO B  93      33.719 -70.562  25.250  1.00 16.86           C  
ATOM   4375  N   GLU B  94      35.156 -67.938  27.859  1.00 16.45           N  
ATOM   4376  CA  GLU B  94      35.781 -67.312  29.031  1.00 16.45           C  
ATOM   4377  C   GLU B  94      36.062 -65.875  28.781  1.00 16.45           C  
ATOM   4378  CB  GLU B  94      37.062 -68.062  29.422  1.00 16.45           C  
ATOM   4379  O   GLU B  94      35.781 -65.312  27.703  1.00 16.45           O  
ATOM   4380  CG  GLU B  94      36.844 -69.250  30.344  1.00 16.45           C  
ATOM   4381  CD  GLU B  94      38.125 -69.812  30.953  1.00 16.45           C  
ATOM   4382  OE1 GLU B  94      38.062 -70.625  31.875  1.00 16.45           O  
ATOM   4383  OE2 GLU B  94      39.219 -69.375  30.516  1.00 16.45           O  
ATOM   4384  N   PRO B  95      37.438 -65.625  28.875  1.00 17.30           N  
ATOM   4385  CA  PRO B  95      38.062 -64.875  30.000  1.00 17.30           C  
ATOM   4386  C   PRO B  95      38.250 -63.406  29.750  1.00 17.30           C  
ATOM   4387  CB  PRO B  95      39.406 -65.625  30.172  1.00 17.30           C  
ATOM   4388  O   PRO B  95      38.062 -62.938  28.609  1.00 17.30           O  
ATOM   4389  CG  PRO B  95      39.656 -66.250  28.844  1.00 17.30           C  
ATOM   4390  CD  PRO B  95      38.406 -66.188  28.016  1.00 17.30           C  
ATOM   4391  N   MET B  96      39.562 -63.125  29.797  1.00 15.81           N  
ATOM   4392  CA  MET B  96      40.281 -62.438  30.875  1.00 15.81           C  
ATOM   4393  C   MET B  96      40.469 -60.969  30.531  1.00 15.81           C  
ATOM   4394  CB  MET B  96      41.625 -63.094  31.109  1.00 15.81           C  
ATOM   4395  O   MET B  96      40.125 -60.094  31.344  1.00 15.81           O  
ATOM   4396  CG  MET B  96      41.594 -64.188  32.156  1.00 15.81           C  
ATOM   4397  SD  MET B  96      43.281 -64.750  32.688  1.00 15.81           S  
ATOM   4398  CE  MET B  96      43.750 -63.312  33.750  1.00 15.81           C  
ATOM   4399  N   ASP B  97      41.812 -60.625  30.453  1.00 16.12           N  
ATOM   4400  CA  ASP B  97      42.562 -59.875  31.438  1.00 16.12           C  
ATOM   4401  C   ASP B  97      42.625 -58.375  31.062  1.00 16.12           C  
ATOM   4402  CB  ASP B  97      43.969 -60.438  31.594  1.00 16.12           C  
ATOM   4403  O   ASP B  97      42.312 -58.031  29.922  1.00 16.12           O  
ATOM   4404  CG  ASP B  97      44.250 -61.031  32.969  1.00 16.12           C  
ATOM   4405  OD1 ASP B  97      43.469 -60.750  33.906  1.00 16.12           O  
ATOM   4406  OD2 ASP B  97      45.250 -61.750  33.094  1.00 16.12           O  
ATOM   4407  N   THR B  98      43.906 -57.906  31.047  1.00 16.33           N  
ATOM   4408  CA  THR B  98      44.625 -57.062  32.031  1.00 16.33           C  
ATOM   4409  C   THR B  98      44.688 -55.625  31.547  1.00 16.33           C  
ATOM   4410  CB  THR B  98      46.031 -57.594  32.281  1.00 16.33           C  
ATOM   4411  O   THR B  98      44.312 -54.719  32.281  1.00 16.33           O  
ATOM   4412  CG2 THR B  98      46.312 -57.719  33.781  1.00 16.33           C  
ATOM   4413  OG1 THR B  98      46.188 -58.875  31.672  1.00 16.33           O  
ATOM   4414  N   GLN B  99      45.969 -55.219  31.297  1.00 15.91           N  
ATOM   4415  CA  GLN B  99      46.750 -54.344  32.156  1.00 15.91           C  
ATOM   4416  C   GLN B  99      46.594 -52.875  31.734  1.00 15.91           C  
ATOM   4417  CB  GLN B  99      48.219 -54.719  32.125  1.00 15.91           C  
ATOM   4418  O   GLN B  99      46.188 -52.594  30.609  1.00 15.91           O  
ATOM   4419  CG  GLN B  99      48.594 -55.719  33.219  1.00 15.91           C  
ATOM   4420  CD  GLN B  99      50.062 -56.062  33.219  1.00 15.91           C  
ATOM   4421  NE2 GLN B  99      50.500 -56.844  34.188  1.00 15.91           N  
ATOM   4422  OE1 GLN B  99      50.812 -55.625  32.312  1.00 15.91           O  
ATOM   4423  N   GLU B 100      47.750 -52.219  31.938  1.00 16.19           N  
ATOM   4424  CA  GLU B 100      48.188 -51.156  32.844  1.00 16.19           C  
ATOM   4425  C   GLU B 100      48.125 -49.781  32.156  1.00 16.19           C  
ATOM   4426  CB  GLU B 100      49.625 -51.406  33.344  1.00 16.19           C  
ATOM   4427  O   GLU B 100      47.469 -48.875  32.688  1.00 16.19           O  
ATOM   4428  CG  GLU B 100      49.688 -52.062  34.719  1.00 16.19           C  
ATOM   4429  CD  GLU B 100      51.094 -52.312  35.188  1.00 16.19           C  
ATOM   4430  OE1 GLU B 100      51.281 -52.688  36.375  1.00 16.19           O  
ATOM   4431  OE2 GLU B 100      52.031 -52.156  34.375  1.00 16.19           O  
ATOM   4432  N   ALA B 101      49.375 -49.125  32.062  1.00 16.95           N  
ATOM   4433  CA  ALA B 101      49.844 -48.031  32.906  1.00 16.95           C  
ATOM   4434  C   ALA B 101      49.625 -46.688  32.219  1.00 16.95           C  
ATOM   4435  CB  ALA B 101      51.312 -48.219  33.250  1.00 16.95           C  
ATOM   4436  O   ALA B 101      49.438 -46.625  31.016  1.00 16.95           O  
ATOM   4437  N   PRO B 102      50.750 -45.719  32.438  1.00 16.77           N  
ATOM   4438  CA  PRO B 102      50.844 -44.469  33.250  1.00 16.77           C  
ATOM   4439  C   PRO B 102      50.688 -43.219  32.406  1.00 16.77           C  
ATOM   4440  CB  PRO B 102      52.250 -44.562  33.844  1.00 16.77           C  
ATOM   4441  O   PRO B 102      49.844 -42.375  32.719  1.00 16.77           O  
ATOM   4442  CG  PRO B 102      53.000 -45.531  32.969  1.00 16.77           C  
ATOM   4443  CD  PRO B 102      52.000 -46.188  32.031  1.00 16.77           C  
ATOM   4444  N   THR B 103      51.906 -42.406  32.375  1.00 16.22           N  
ATOM   4445  CA  THR B 103      52.281 -41.219  33.125  1.00 16.22           C  
ATOM   4446  C   THR B 103      52.062 -39.969  32.281  1.00 16.22           C  
ATOM   4447  CB  THR B 103      53.750 -41.281  33.562  1.00 16.22           C  
ATOM   4448  O   THR B 103      51.406 -39.000  32.750  1.00 16.22           O  
ATOM   4449  CG2 THR B 103      53.875 -41.750  35.000  1.00 16.22           C  
ATOM   4450  OG1 THR B 103      54.469 -42.188  32.719  1.00 16.22           O  
ATOM   4451  N   ALA B 104      53.250 -39.125  32.125  1.00 16.56           N  
ATOM   4452  CA  ALA B 104      53.625 -37.844  32.750  1.00 16.56           C  
ATOM   4453  C   ALA B 104      53.219 -36.688  31.859  1.00 16.56           C  
ATOM   4454  CB  ALA B 104      55.125 -37.812  33.062  1.00 16.56           C  
ATOM   4455  O   ALA B 104      53.000 -36.844  30.656  1.00 16.56           O  
ATOM   4456  N   GLU B 105      54.062 -35.500  32.062  1.00 16.39           N  
ATOM   4457  CA  GLU B 105      54.031 -34.156  32.594  1.00 16.39           C  
ATOM   4458  C   GLU B 105      53.906 -33.094  31.500  1.00 16.39           C  
ATOM   4459  CB  GLU B 105      55.250 -33.875  33.469  1.00 16.39           C  
ATOM   4460  O   GLU B 105      53.031 -32.281  31.500  1.00 16.39           O  
ATOM   4461  CG  GLU B 105      55.031 -34.125  34.969  1.00 16.39           C  
ATOM   4462  CD  GLU B 105      56.250 -33.812  35.812  1.00 16.39           C  
ATOM   4463  OE1 GLU B 105      56.125 -33.781  37.062  1.00 16.39           O  
ATOM   4464  OE2 GLU B 105      57.344 -33.594  35.219  1.00 16.39           O  
ATOM   4465  N   GLU B 106      55.000 -32.031  31.578  1.00 16.81           N  
ATOM   4466  CA  GLU B 106      55.062 -30.656  32.000  1.00 16.81           C  
ATOM   4467  C   GLU B 106      55.000 -29.703  30.828  1.00 16.81           C  
ATOM   4468  CB  GLU B 106      56.344 -30.406  32.812  1.00 16.81           C  
ATOM   4469  O   GLU B 106      54.156 -28.797  30.797  1.00 16.81           O  
ATOM   4470  CG  GLU B 106      56.156 -30.609  34.312  1.00 16.81           C  
ATOM   4471  CD  GLU B 106      57.406 -30.250  35.125  1.00 16.81           C  
ATOM   4472  OE1 GLU B 106      57.312 -30.188  36.375  1.00 16.81           O  
ATOM   4473  OE2 GLU B 106      58.469 -30.016  34.500  1.00 16.81           O  
ATOM   4474  N   THR B 107      56.125 -28.734  30.766  1.00 16.70           N  
ATOM   4475  CA  THR B 107      56.312 -27.344  31.141  1.00 16.70           C  
ATOM   4476  C   THR B 107      56.250 -26.438  29.906  1.00 16.70           C  
ATOM   4477  CB  THR B 107      57.625 -27.125  31.875  1.00 16.70           C  
ATOM   4478  O   THR B 107      55.531 -25.438  29.906  1.00 16.70           O  
ATOM   4479  CG2 THR B 107      57.406 -26.859  33.344  1.00 16.70           C  
ATOM   4480  OG1 THR B 107      58.469 -28.297  31.719  1.00 16.70           O  
ATOM   4481  N   SER B 108      57.531 -25.891  29.406  1.00 16.11           N  
ATOM   4482  CA  SER B 108      58.156 -24.609  29.625  1.00 16.11           C  
ATOM   4483  C   SER B 108      57.812 -23.625  28.516  1.00 16.11           C  
ATOM   4484  CB  SER B 108      59.688 -24.781  29.719  1.00 16.11           C  
ATOM   4485  O   SER B 108      57.312 -24.016  27.469  1.00 16.11           O  
ATOM   4486  OG  SER B 108      60.250 -23.797  30.562  1.00 16.11           O  
ATOM   4487  N   ALA B 109      58.906 -22.734  28.203  1.00 16.16           N  
ATOM   4488  CA  ALA B 109      59.312 -21.328  28.344  1.00 16.16           C  
ATOM   4489  C   ALA B 109      59.000 -20.531  27.078  1.00 16.16           C  
ATOM   4490  CB  ALA B 109      60.812 -21.250  28.656  1.00 16.16           C  
ATOM   4491  O   ALA B 109      58.375 -19.469  27.156  1.00 16.16           O  
ATOM   4492  N   CYS B 110      60.125 -20.125  26.297  1.00 16.59           N  
ATOM   4493  CA  CYS B 110      60.844 -18.875  26.203  1.00 16.59           C  
ATOM   4494  C   CYS B 110      60.250 -17.953  25.141  1.00 16.59           C  
ATOM   4495  CB  CYS B 110      62.344 -19.125  25.906  1.00 16.59           C  
ATOM   4496  O   CYS B 110      59.500 -18.422  24.281  1.00 16.59           O  
ATOM   4497  SG  CYS B 110      63.344 -19.344  27.391  1.00 16.59           S  
ATOM   4498  N   CYS B 111      61.094 -16.953  24.625  1.00 17.30           N  
ATOM   4499  CA  CYS B 111      61.438 -15.531  24.594  1.00 17.30           C  
ATOM   4500  C   CYS B 111      60.969 -14.883  23.297  1.00 17.30           C  
ATOM   4501  CB  CYS B 111      62.969 -15.352  24.719  1.00 17.30           C  
ATOM   4502  O   CYS B 111      60.281 -13.852  23.344  1.00 17.30           O  
ATOM   4503  SG  CYS B 111      63.594 -15.633  26.391  1.00 17.30           S  
ATOM   4504  N   ALA B 112      61.875 -14.672  22.344  1.00 17.20           N  
ATOM   4505  CA  ALA B 112      62.562 -13.414  22.000  1.00 17.20           C  
ATOM   4506  C   ALA B 112      61.781 -12.664  20.922  1.00 17.20           C  
ATOM   4507  CB  ALA B 112      63.969 -13.688  21.547  1.00 17.20           C  
ATOM   4508  O   ALA B 112      60.875 -13.211  20.297  1.00 17.20           O  
ATOM   4509  N   PRO B 113      62.531 -12.023  20.000  1.00 18.44           N  
ATOM   4510  CA  PRO B 113      62.844 -10.672  19.547  1.00 18.44           C  
ATOM   4511  C   PRO B 113      62.000 -10.266  18.312  1.00 18.44           C  
ATOM   4512  CB  PRO B 113      64.312 -10.727  19.203  1.00 18.44           C  
ATOM   4513  O   PRO B 113      62.031 -10.969  17.297  1.00 18.44           O  
ATOM   4514  CG  PRO B 113      64.625 -12.180  19.000  1.00 18.44           C  
ATOM   4515  CD  PRO B 113      63.406 -12.969  19.469  1.00 18.44           C  
ATOM   4516  N   ARG B 114      60.875  -9.789  18.609  1.00 16.09           N  
ATOM   4517  CA  ARG B 114      60.156  -9.328  17.422  1.00 16.09           C  
ATOM   4518  C   ARG B 114      61.031  -8.430  16.562  1.00 16.09           C  
ATOM   4519  CB  ARG B 114      58.875  -8.578  17.828  1.00 16.09           C  
ATOM   4520  O   ARG B 114      61.844  -7.652  17.078  1.00 16.09           O  
ATOM   4521  CG  ARG B 114      57.719  -9.492  18.156  1.00 16.09           C  
ATOM   4522  CD  ARG B 114      56.438  -8.703  18.469  1.00 16.09           C  
ATOM   4523  NE  ARG B 114      55.312  -9.578  18.750  1.00 16.09           N  
ATOM   4524  NH1 ARG B 114      53.781  -7.871  18.953  1.00 16.09           N  
ATOM   4525  NH2 ARG B 114      53.125 -10.047  19.234  1.00 16.09           N  
ATOM   4526  CZ  ARG B 114      54.062  -9.164  18.984  1.00 16.09           C  
ATOM   4527  N   PRO B 115      60.781  -8.516  15.297  1.00 15.34           N  
ATOM   4528  CA  PRO B 115      61.406  -7.977  14.094  1.00 15.34           C  
ATOM   4529  C   PRO B 115      61.406  -6.449  14.062  1.00 15.34           C  
ATOM   4530  CB  PRO B 115      60.531  -8.539  12.953  1.00 15.34           C  
ATOM   4531  O   PRO B 115      60.625  -5.812  14.758  1.00 15.34           O  
ATOM   4532  CG  PRO B 115      59.250  -8.883  13.594  1.00 15.34           C  
ATOM   4533  CD  PRO B 115      59.406  -8.789  15.086  1.00 15.34           C  
ATOM   4534  N   ALA B 116      62.250  -5.840  13.312  1.00 17.20           N  
ATOM   4535  CA  ALA B 116      63.094  -4.770  12.742  1.00 17.20           C  
ATOM   4536  C   ALA B 116      62.219  -3.730  12.039  1.00 17.20           C  
ATOM   4537  CB  ALA B 116      64.125  -5.348  11.781  1.00 17.20           C  
ATOM   4538  O   ALA B 116      62.719  -2.709  11.570  1.00 17.20           O  
ATOM   4539  N   LYS B 117      60.781  -3.727  12.016  1.00 14.88           N  
ATOM   4540  CA  LYS B 117      60.656  -3.180  10.672  1.00 14.88           C  
ATOM   4541  C   LYS B 117      61.000  -1.693  10.641  1.00 14.88           C  
ATOM   4542  CB  LYS B 117      59.219  -3.398  10.141  1.00 14.88           C  
ATOM   4543  O   LYS B 117      61.625  -1.219   9.703  1.00 14.88           O  
ATOM   4544  CG  LYS B 117      59.062  -4.688   9.352  1.00 14.88           C  
ATOM   4545  CD  LYS B 117      57.656  -4.785   8.742  1.00 14.88           C  
ATOM   4546  CE  LYS B 117      57.500  -6.047   7.902  1.00 14.88           C  
ATOM   4547  NZ  LYS B 117      56.156  -6.113   7.254  1.00 14.88           N  
ATOM   4548  N   VAL B 118      60.219  -0.837  11.375  1.00 15.88           N  
ATOM   4549  CA  VAL B 118      59.656   0.098  10.398  1.00 15.88           C  
ATOM   4550  C   VAL B 118      60.750   1.097   9.977  1.00 15.88           C  
ATOM   4551  CB  VAL B 118      58.438   0.846  10.961  1.00 15.88           C  
ATOM   4552  O   VAL B 118      61.438   1.656  10.820  1.00 15.88           O  
ATOM   4553  CG1 VAL B 118      57.875   1.838   9.938  1.00 15.88           C  
ATOM   4554  CG2 VAL B 118      57.344  -0.148  11.375  1.00 15.88           C  
ATOM   4555  N   SER B 119      60.750   1.262   8.766  1.00 14.70           N  
ATOM   4556  CA  SER B 119      61.500   1.897   7.684  1.00 14.70           C  
ATOM   4557  C   SER B 119      61.562   3.408   7.875  1.00 14.70           C  
ATOM   4558  CB  SER B 119      60.844   1.575   6.332  1.00 14.70           C  
ATOM   4559  O   SER B 119      60.781   3.979   8.648  1.00 14.70           O  
ATOM   4560  OG  SER B 119      61.594   2.143   5.273  1.00 14.70           O  
ATOM   4561  N   ARG B 120      61.469   4.098   6.832  1.00 15.25           N  
ATOM   4562  CA  ARG B 120      62.406   4.906   6.062  1.00 15.25           C  
ATOM   4563  C   ARG B 120      62.125   6.395   6.215  1.00 15.25           C  
ATOM   4564  CB  ARG B 120      62.375   4.516   4.586  1.00 15.25           C  
ATOM   4565  O   ARG B 120      63.000   7.195   6.469  1.00 15.25           O  
ATOM   4566  CG  ARG B 120      63.719   4.129   4.016  1.00 15.25           C  
ATOM   4567  CD  ARG B 120      63.656   3.748   2.545  1.00 15.25           C  
ATOM   4568  NE  ARG B 120      64.938   3.500   1.970  1.00 15.25           N  
ATOM   4569  NH1 ARG B 120      64.188   3.094  -0.166  1.00 15.25           N  
ATOM   4570  NH2 ARG B 120      66.438   2.990   0.276  1.00 15.25           N  
ATOM   4571  CZ  ARG B 120      65.188   3.195   0.694  1.00 15.25           C  
ATOM   4572  N   LYS B 121      61.125   6.910   5.375  1.00 15.41           N  
ATOM   4573  CA  LYS B 121      61.625   7.832   4.363  1.00 15.41           C  
ATOM   4574  C   LYS B 121      61.656   9.258   4.895  1.00 15.41           C  
ATOM   4575  CB  LYS B 121      60.750   7.773   3.104  1.00 15.41           C  
ATOM   4576  O   LYS B 121      60.875   9.625   5.777  1.00 15.41           O  
ATOM   4577  CG  LYS B 121      61.219   6.758   2.074  1.00 15.41           C  
ATOM   4578  CD  LYS B 121      60.375   6.809   0.810  1.00 15.41           C  
ATOM   4579  CE  LYS B 121      60.844   5.801  -0.228  1.00 15.41           C  
ATOM   4580  NZ  LYS B 121      60.000   5.809  -1.447  1.00 15.41           N  
ATOM   4581  N   ARG B 122      62.406  10.062   4.188  1.00 16.17           N  
ATOM   4582  CA  ARG B 122      63.281  11.227   4.160  1.00 16.17           C  
ATOM   4583  C   ARG B 122      62.500  12.516   3.965  1.00 16.17           C  
ATOM   4584  CB  ARG B 122      64.312  11.094   3.051  1.00 16.17           C  
ATOM   4585  O   ARG B 122      62.656  13.477   4.719  1.00 16.17           O  
ATOM   4586  CG  ARG B 122      65.750  10.719   3.553  1.00 16.17           C  
ATOM   4587  CD  ARG B 122      66.750  10.664   2.420  1.00 16.17           C  
ATOM   4588  NE  ARG B 122      68.062  10.406   2.916  1.00 16.17           N  
ATOM   4589  NH1 ARG B 122      69.125  10.828   0.901  1.00 16.17           N  
ATOM   4590  NH2 ARG B 122      70.375  10.227   2.734  1.00 16.17           N  
ATOM   4591  CZ  ARG B 122      69.188  10.484   2.184  1.00 16.17           C  
ATOM   4592  N   ARG B 123      61.969  12.883   2.592  1.00 15.38           N  
ATOM   4593  CA  ARG B 123      62.719  13.930   1.922  1.00 15.38           C  
ATOM   4594  C   ARG B 123      62.156  15.305   2.223  1.00 15.38           C  
ATOM   4595  CB  ARG B 123      62.750  13.688   0.411  1.00 15.38           C  
ATOM   4596  O   ARG B 123      61.031  15.414   2.717  1.00 15.38           O  
ATOM   4597  CG  ARG B 123      64.188  13.609  -0.172  1.00 15.38           C  
ATOM   4598  CD  ARG B 123      64.125  13.320  -1.667  1.00 15.38           C  
ATOM   4599  NE  ARG B 123      65.500  13.234  -2.225  1.00 15.38           N  
ATOM   4600  NH1 ARG B 123      64.812  13.102  -4.422  1.00 15.38           N  
ATOM   4601  NH2 ARG B 123      67.000  13.062  -3.918  1.00 15.38           N  
ATOM   4602  CZ  ARG B 123      65.750  13.133  -3.520  1.00 15.38           C  
ATOM   4603  N   SER B 124      61.781  16.078   0.995  1.00 15.47           N  
ATOM   4604  CA  SER B 124      62.438  17.219   0.364  1.00 15.47           C  
ATOM   4605  C   SER B 124      61.719  18.516   0.650  1.00 15.47           C  
ATOM   4606  CB  SER B 124      62.531  17.000  -1.146  1.00 15.47           C  
ATOM   4607  O   SER B 124      60.562  18.516   1.087  1.00 15.47           O  
ATOM   4608  OG  SER B 124      61.281  16.797  -1.716  1.00 15.47           O  
ATOM   4609  N   SER B 125      61.500  19.391  -0.503  1.00 16.41           N  
ATOM   4610  CA  SER B 125      62.156  20.641  -0.901  1.00 16.41           C  
ATOM   4611  C   SER B 125      61.188  21.828  -0.774  1.00 16.41           C  
ATOM   4612  CB  SER B 125      62.656  20.547  -2.338  1.00 16.41           C  
ATOM   4613  O   SER B 125      61.500  22.812  -0.111  1.00 16.41           O  
ATOM   4614  OG  SER B 125      61.625  20.125  -3.215  1.00 16.41           O  
ATOM   4615  N   SER B 126      60.750  22.547  -2.023  1.00 16.22           N  
ATOM   4616  CA  SER B 126      61.156  23.844  -2.564  1.00 16.22           C  
ATOM   4617  C   SER B 126      60.031  24.859  -2.457  1.00 16.22           C  
ATOM   4618  CB  SER B 126      61.594  23.703  -4.023  1.00 16.22           C  
ATOM   4619  O   SER B 126      58.844  24.531  -2.689  1.00 16.22           O  
ATOM   4620  OG  SER B 126      60.625  22.953  -4.762  1.00 16.22           O  
ATOM   4621  N   LEU B 127      60.281  26.109  -2.174  1.00 19.66           N  
ATOM   4622  CA  LEU B 127      59.781  27.422  -1.779  1.00 19.66           C  
ATOM   4623  C   LEU B 127      59.281  28.203  -2.992  1.00 19.66           C  
ATOM   4624  CB  LEU B 127      60.875  28.219  -1.058  1.00 19.66           C  
ATOM   4625  O   LEU B 127      58.969  29.391  -2.889  1.00 19.66           O  
ATOM   4626  CG  LEU B 127      61.094  27.891   0.417  1.00 19.66           C  
ATOM   4627  CD1 LEU B 127      62.469  28.406   0.878  1.00 19.66           C  
ATOM   4628  CD2 LEU B 127      59.969  28.469   1.275  1.00 19.66           C  
ATOM   4629  N   SER B 128      59.156  27.656  -4.289  1.00 15.77           N  
ATOM   4630  CA  SER B 128      59.438  28.781  -5.176  1.00 15.77           C  
ATOM   4631  C   SER B 128      58.375  29.844  -5.082  1.00 15.77           C  
ATOM   4632  CB  SER B 128      59.594  28.297  -6.621  1.00 15.77           C  
ATOM   4633  O   SER B 128      57.281  29.594  -4.516  1.00 15.77           O  
ATOM   4634  OG  SER B 128      58.406  27.594  -7.023  1.00 15.77           O  
ATOM   4635  N   ASP B 129      57.906  30.484  -6.324  1.00 17.50           N  
ATOM   4636  CA  ASP B 129      58.031  31.766  -7.008  1.00 17.50           C  
ATOM   4637  C   ASP B 129      56.750  32.562  -6.988  1.00 17.50           C  
ATOM   4638  CB  ASP B 129      58.500  31.562  -8.453  1.00 17.50           C  
ATOM   4639  O   ASP B 129      56.656  33.625  -6.387  1.00 17.50           O  
ATOM   4640  CG  ASP B 129      59.562  32.562  -8.891  1.00 17.50           C  
ATOM   4641  OD1 ASP B 129      59.875  33.500  -8.117  1.00 17.50           O  
ATOM   4642  OD2 ASP B 129      60.094  32.406 -10.016  1.00 17.50           O  
ATOM   4643  N   GLY B 130      55.938  32.656  -8.195  1.00 17.08           N  
ATOM   4644  CA  GLY B 130      55.844  33.812  -9.062  1.00 17.08           C  
ATOM   4645  C   GLY B 130      54.594  34.656  -8.766  1.00 17.08           C  
ATOM   4646  O   GLY B 130      53.781  34.312  -7.906  1.00 17.08           O  
ATOM   4647  N   GLY B 131      53.750  35.094  -9.969  1.00 17.75           N  
ATOM   4648  CA  GLY B 131      53.500  36.312 -10.742  1.00 17.75           C  
ATOM   4649  C   GLY B 131      52.094  36.844 -10.523  1.00 17.75           C  
ATOM   4650  O   GLY B 131      51.094  36.125 -10.680  1.00 17.75           O  
ATOM   4651  N   ASP B 132      51.844  37.875  -9.734  1.00 20.39           N  
ATOM   4652  CA  ASP B 132      50.594  38.562  -9.344  1.00 20.39           C  
ATOM   4653  C   ASP B 132      50.031  39.375 -10.492  1.00 20.39           C  
ATOM   4654  CB  ASP B 132      50.844  39.438  -8.117  1.00 20.39           C  
ATOM   4655  O   ASP B 132      50.469  40.500 -10.719  1.00 20.39           O  
ATOM   4656  CG  ASP B 132      49.656  39.469  -7.168  1.00 20.39           C  
ATOM   4657  OD1 ASP B 132      48.625  38.812  -7.449  1.00 20.39           O  
ATOM   4658  OD2 ASP B 132      49.750  40.156  -6.129  1.00 20.39           O  
ATOM   4659  N   ALA B 133      49.812  38.812 -11.734  1.00 18.44           N  
ATOM   4660  CA  ALA B 133      49.469  39.688 -12.844  1.00 18.44           C  
ATOM   4661  C   ALA B 133      48.062  40.281 -12.664  1.00 18.44           C  
ATOM   4662  CB  ALA B 133      49.562  38.938 -14.172  1.00 18.44           C  
ATOM   4663  O   ALA B 133      47.062  39.531 -12.758  1.00 18.44           O  
ATOM   4664  N   GLY B 134      47.656  41.250 -11.906  1.00 18.22           N  
ATOM   4665  CA  GLY B 134      46.312  41.719 -11.641  1.00 18.22           C  
ATOM   4666  C   GLY B 134      45.719  42.469 -12.805  1.00 18.22           C  
ATOM   4667  O   GLY B 134      44.500  42.781 -12.805  1.00 18.22           O  
ATOM   4668  N   LEU B 135      46.406  43.094 -13.844  1.00 18.73           N  
ATOM   4669  CA  LEU B 135      45.812  44.406 -14.125  1.00 18.73           C  
ATOM   4670  C   LEU B 135      44.625  44.250 -15.070  1.00 18.73           C  
ATOM   4671  CB  LEU B 135      46.844  45.344 -14.734  1.00 18.73           C  
ATOM   4672  O   LEU B 135      44.688  43.562 -16.078  1.00 18.73           O  
ATOM   4673  CG  LEU B 135      47.875  45.938 -13.766  1.00 18.73           C  
ATOM   4674  CD1 LEU B 135      49.031  46.531 -14.539  1.00 18.73           C  
ATOM   4675  CD2 LEU B 135      47.219  46.969 -12.883  1.00 18.73           C  
ATOM   4676  N   VAL B 136      43.375  44.406 -14.594  1.00 19.66           N  
ATOM   4677  CA  VAL B 136      42.031  44.438 -15.109  1.00 19.66           C  
ATOM   4678  C   VAL B 136      41.875  45.500 -16.172  1.00 19.66           C  
ATOM   4679  CB  VAL B 136      41.000  44.656 -13.984  1.00 19.66           C  
ATOM   4680  O   VAL B 136      42.094  46.688 -15.898  1.00 19.66           O  
ATOM   4681  CG1 VAL B 136      39.562  44.688 -14.547  1.00 19.66           C  
ATOM   4682  CG2 VAL B 136      41.125  43.562 -12.922  1.00 19.66           C  
ATOM   4683  N   PRO B 137      42.156  45.125 -17.453  1.00 16.39           N  
ATOM   4684  CA  PRO B 137      42.125  46.062 -18.594  1.00 16.39           C  
ATOM   4685  C   PRO B 137      40.750  46.719 -18.766  1.00 16.39           C  
ATOM   4686  CB  PRO B 137      42.438  45.156 -19.781  1.00 16.39           C  
ATOM   4687  O   PRO B 137      39.750  46.156 -18.344  1.00 16.39           O  
ATOM   4688  CG  PRO B 137      42.250  43.750 -19.281  1.00 16.39           C  
ATOM   4689  CD  PRO B 137      41.969  43.812 -17.812  1.00 16.39           C  
ATOM   4690  N   SER B 138      40.750  48.000 -19.312  1.00 18.78           N  
ATOM   4691  CA  SER B 138      39.969  49.219 -19.438  1.00 18.78           C  
ATOM   4692  C   SER B 138      39.031  49.125 -20.609  1.00 18.78           C  
ATOM   4693  CB  SER B 138      40.906  50.406 -19.594  1.00 18.78           C  
ATOM   4694  O   SER B 138      38.406  50.125 -20.969  1.00 18.78           O  
ATOM   4695  OG  SER B 138      42.250  50.031 -19.438  1.00 18.78           O  
ATOM   4696  N   LYS B 139      38.875  47.969 -21.266  1.00 17.31           N  
ATOM   4697  CA  LYS B 139      38.562  48.312 -22.656  1.00 17.31           C  
ATOM   4698  C   LYS B 139      37.250  49.125 -22.734  1.00 17.31           C  
ATOM   4699  CB  LYS B 139      38.438  47.031 -23.500  1.00 17.31           C  
ATOM   4700  O   LYS B 139      36.250  48.719 -22.156  1.00 17.31           O  
ATOM   4701  CG  LYS B 139      39.656  46.719 -24.328  1.00 17.31           C  
ATOM   4702  CD  LYS B 139      39.469  45.469 -25.188  1.00 17.31           C  
ATOM   4703  CE  LYS B 139      40.688  45.188 -26.016  1.00 17.31           C  
ATOM   4704  NZ  LYS B 139      40.500  43.969 -26.859  1.00 17.31           N  
ATOM   4705  N   LYS B 140      37.406  50.188 -23.453  1.00 16.50           N  
ATOM   4706  CA  LYS B 140      36.719  51.438 -23.672  1.00 16.50           C  
ATOM   4707  C   LYS B 140      35.344  51.219 -24.328  1.00 16.50           C  
ATOM   4708  CB  LYS B 140      37.562  52.344 -24.562  1.00 16.50           C  
ATOM   4709  O   LYS B 140      35.062  50.125 -24.797  1.00 16.50           O  
ATOM   4710  CG  LYS B 140      38.438  53.344 -23.781  1.00 16.50           C  
ATOM   4711  CD  LYS B 140      39.188  54.281 -24.703  1.00 16.50           C  
ATOM   4712  CE  LYS B 140      40.031  55.250 -23.922  1.00 16.50           C  
ATOM   4713  NZ  LYS B 140      40.844  56.156 -24.828  1.00 16.50           N  
ATOM   4714  N   ALA B 141      35.188  51.906 -25.547  1.00 16.83           N  
ATOM   4715  CA  ALA B 141      34.281  53.031 -25.891  1.00 16.83           C  
ATOM   4716  C   ALA B 141      33.062  52.531 -26.641  1.00 16.83           C  
ATOM   4717  CB  ALA B 141      35.031  54.062 -26.719  1.00 16.83           C  
ATOM   4718  O   ALA B 141      33.156  51.688 -27.547  1.00 16.83           O  
ATOM   4719  N   ARG B 142      31.844  52.938 -26.391  1.00 18.11           N  
ATOM   4720  CA  ARG B 142      30.406  52.750 -26.562  1.00 18.11           C  
ATOM   4721  C   ARG B 142      29.922  53.250 -27.906  1.00 18.11           C  
ATOM   4722  CB  ARG B 142      29.625  53.406 -25.438  1.00 18.11           C  
ATOM   4723  O   ARG B 142      28.750  53.125 -28.234  1.00 18.11           O  
ATOM   4724  CG  ARG B 142      28.641  52.500 -24.719  1.00 18.11           C  
ATOM   4725  CD  ARG B 142      27.922  53.219 -23.578  1.00 18.11           C  
ATOM   4726  NE  ARG B 142      26.938  52.375 -22.953  1.00 18.11           N  
ATOM   4727  NH1 ARG B 142      26.156  54.000 -21.484  1.00 18.11           N  
ATOM   4728  NH2 ARG B 142      25.250  51.875 -21.469  1.00 18.11           N  
ATOM   4729  CZ  ARG B 142      26.109  52.750 -21.969  1.00 18.11           C  
ATOM   4730  N   LEU B 143      30.719  53.844 -28.844  1.00 15.74           N  
ATOM   4731  CA  LEU B 143      29.906  54.969 -29.219  1.00 15.74           C  
ATOM   4732  C   LEU B 143      28.594  54.531 -29.844  1.00 15.74           C  
ATOM   4733  CB  LEU B 143      30.688  55.875 -30.219  1.00 15.74           C  
ATOM   4734  O   LEU B 143      28.438  53.375 -30.219  1.00 15.74           O  
ATOM   4735  CG  LEU B 143      31.453  57.031 -29.609  1.00 15.74           C  
ATOM   4736  CD1 LEU B 143      32.781  57.250 -30.359  1.00 15.74           C  
ATOM   4737  CD2 LEU B 143      30.625  58.312 -29.625  1.00 15.74           C  
ATOM   4738  N   GLU B 144      28.188  55.219 -31.141  1.00 16.33           N  
ATOM   4739  CA  GLU B 144      27.188  56.250 -31.422  1.00 16.33           C  
ATOM   4740  C   GLU B 144      25.938  55.656 -32.062  1.00 16.33           C  
ATOM   4741  CB  GLU B 144      27.781  57.344 -32.344  1.00 16.33           C  
ATOM   4742  O   GLU B 144      24.828  55.906 -31.594  1.00 16.33           O  
ATOM   4743  CG  GLU B 144      28.406  58.500 -31.578  1.00 16.33           C  
ATOM   4744  CD  GLU B 144      28.984  59.562 -32.500  1.00 16.33           C  
ATOM   4745  OE1 GLU B 144      29.344  60.656 -32.000  1.00 16.33           O  
ATOM   4746  OE2 GLU B 144      29.078  59.312 -33.719  1.00 16.33           O  
ATOM   4747  N   GLU B 145      25.594  56.031 -33.469  1.00 16.55           N  
ATOM   4748  CA  GLU B 145      24.531  56.938 -33.906  1.00 16.55           C  
ATOM   4749  C   GLU B 145      23.281  56.188 -34.344  1.00 16.55           C  
ATOM   4750  CB  GLU B 145      25.047  57.844 -35.031  1.00 16.55           C  
ATOM   4751  O   GLU B 145      23.344  54.969 -34.594  1.00 16.55           O  
ATOM   4752  CG  GLU B 145      25.578  59.188 -34.562  1.00 16.55           C  
ATOM   4753  CD  GLU B 145      26.016  60.094 -35.688  1.00 16.55           C  
ATOM   4754  OE1 GLU B 145      26.297  61.281 -35.438  1.00 16.55           O  
ATOM   4755  OE2 GLU B 145      26.062  59.594 -36.844  1.00 16.55           O  
ATOM   4756  N   LYS B 146      22.578  56.719 -35.500  1.00 16.52           N  
ATOM   4757  CA  LYS B 146      21.312  57.406 -35.719  1.00 16.52           C  
ATOM   4758  C   LYS B 146      20.250  56.438 -36.250  1.00 16.52           C  
ATOM   4759  CB  LYS B 146      21.484  58.562 -36.688  1.00 16.52           C  
ATOM   4760  O   LYS B 146      19.156  56.344 -35.688  1.00 16.52           O  
ATOM   4761  CG  LYS B 146      21.594  59.906 -36.000  1.00 16.52           C  
ATOM   4762  CD  LYS B 146      21.688  61.031 -37.031  1.00 16.52           C  
ATOM   4763  CE  LYS B 146      21.781  62.406 -36.375  1.00 16.52           C  
ATOM   4764  NZ  LYS B 146      21.812  63.531 -37.344  1.00 16.52           N  
ATOM   4765  N   GLU B 147      19.797  56.594 -37.625  1.00 16.12           N  
ATOM   4766  CA  GLU B 147      18.547  57.219 -38.094  1.00 16.12           C  
ATOM   4767  C   GLU B 147      17.500  56.125 -38.438  1.00 16.12           C  
ATOM   4768  CB  GLU B 147      18.797  58.094 -39.312  1.00 16.12           C  
ATOM   4769  O   GLU B 147      17.359  55.156 -37.688  1.00 16.12           O  
ATOM   4770  CG  GLU B 147      19.141  59.531 -38.938  1.00 16.12           C  
ATOM   4771  CD  GLU B 147      19.281  60.438 -40.156  1.00 16.12           C  
ATOM   4772  OE1 GLU B 147      19.359  61.688 -40.000  1.00 16.12           O  
ATOM   4773  OE2 GLU B 147      19.328  59.906 -41.281  1.00 16.12           O  
ATOM   4774  N   GLU B 148      16.891  56.281 -39.750  1.00 16.48           N  
ATOM   4775  CA  GLU B 148      15.547  56.656 -40.156  1.00 16.48           C  
ATOM   4776  C   GLU B 148      14.680  55.438 -40.406  1.00 16.48           C  
ATOM   4777  CB  GLU B 148      15.602  57.531 -41.406  1.00 16.48           C  
ATOM   4778  O   GLU B 148      13.578  55.312 -39.875  1.00 16.48           O  
ATOM   4779  CG  GLU B 148      15.633  59.031 -41.094  1.00 16.48           C  
ATOM   4780  CD  GLU B 148      15.719  59.906 -42.344  1.00 16.48           C  
ATOM   4781  OE1 GLU B 148      15.586  61.156 -42.219  1.00 16.48           O  
ATOM   4782  OE2 GLU B 148      15.914  59.344 -43.438  1.00 16.48           O  
ATOM   4783  N   GLU B 149      14.195  55.312 -41.781  1.00 16.59           N  
ATOM   4784  CA  GLU B 149      12.859  55.531 -42.312  1.00 16.59           C  
ATOM   4785  C   GLU B 149      12.086  54.219 -42.438  1.00 16.59           C  
ATOM   4786  CB  GLU B 149      12.953  56.219 -43.688  1.00 16.59           C  
ATOM   4787  O   GLU B 149      12.562  53.188 -42.000  1.00 16.59           O  
ATOM   4788  CG  GLU B 149      12.648  57.719 -43.656  1.00 16.59           C  
ATOM   4789  CD  GLU B 149      12.695  58.344 -45.031  1.00 16.59           C  
ATOM   4790  OE1 GLU B 149      12.242  59.500 -45.188  1.00 16.59           O  
ATOM   4791  OE2 GLU B 149      13.195  57.688 -46.000  1.00 16.59           O  
ATOM   4792  N   GLU B 150      11.531  54.000 -43.719  1.00 16.98           N  
ATOM   4793  CA  GLU B 150      10.172  54.000 -44.250  1.00 16.98           C  
ATOM   4794  C   GLU B 150       9.617  52.562 -44.281  1.00 16.98           C  
ATOM   4795  CB  GLU B 150      10.141  54.625 -45.625  1.00 16.98           C  
ATOM   4796  O   GLU B 150      10.312  51.625 -43.969  1.00 16.98           O  
ATOM   4797  CG  GLU B 150       9.750  56.094 -45.625  1.00 16.98           C  
ATOM   4798  CD  GLU B 150       9.727  56.719 -47.031  1.00 16.98           C  
ATOM   4799  OE1 GLU B 150       9.242  57.844 -47.188  1.00 16.98           O  
ATOM   4800  OE2 GLU B 150      10.180  56.031 -47.969  1.00 16.98           O  
ATOM   4801  N   GLY B 151       9.125  52.219 -45.531  1.00 16.95           N  
ATOM   4802  CA  GLY B 151       7.781  52.000 -46.062  1.00 16.95           C  
ATOM   4803  C   GLY B 151       7.371  50.562 -46.062  1.00 16.95           C  
ATOM   4804  O   GLY B 151       6.324  50.188 -45.500  1.00 16.95           O  
ATOM   4805  N   ALA B 152       7.414  50.031 -47.312  1.00 16.78           N  
ATOM   4806  CA  ALA B 152       6.305  49.562 -48.156  1.00 16.78           C  
ATOM   4807  C   ALA B 152       5.961  48.125 -47.844  1.00 16.78           C  
ATOM   4808  CB  ALA B 152       6.648  49.750 -49.625  1.00 16.78           C  
ATOM   4809  O   ALA B 152       6.766  47.375 -47.281  1.00 16.78           O  
ATOM   4810  N   SER B 153       5.375  47.531 -48.906  1.00 17.11           N  
ATOM   4811  CA  SER B 153       4.129  46.875 -49.281  1.00 17.11           C  
ATOM   4812  C   SER B 153       4.203  45.375 -49.062  1.00 17.11           C  
ATOM   4813  CB  SER B 153       3.795  47.156 -50.750  1.00 17.11           C  
ATOM   4814  O   SER B 153       5.281  44.844 -48.781  1.00 17.11           O  
ATOM   4815  OG  SER B 153       2.418  46.938 -51.000  1.00 17.11           O  
ATOM   4816  N   SER B 154       3.748  44.688 -50.094  1.00 17.14           N  
ATOM   4817  CA  SER B 154       2.574  43.844 -50.312  1.00 17.14           C  
ATOM   4818  C   SER B 154       2.916  42.375 -50.188  1.00 17.14           C  
ATOM   4819  CB  SER B 154       1.985  44.125 -51.719  1.00 17.14           C  
ATOM   4820  O   SER B 154       2.236  41.625 -49.469  1.00 17.14           O  
ATOM   4821  OG  SER B 154       0.575  44.000 -51.688  1.00 17.14           O  
ATOM   4822  N   GLU B 155       3.350  41.875 -51.406  1.00 16.62           N  
ATOM   4823  CA  GLU B 155       2.609  40.844 -52.125  1.00 16.62           C  
ATOM   4824  C   GLU B 155       2.867  39.469 -51.562  1.00 16.62           C  
ATOM   4825  CB  GLU B 155       2.977  40.875 -53.625  1.00 16.62           C  
ATOM   4826  O   GLU B 155       3.875  39.250 -50.875  1.00 16.62           O  
ATOM   4827  CG  GLU B 155       2.082  41.781 -54.469  1.00 16.62           C  
ATOM   4828  CD  GLU B 155       2.457  41.781 -55.938  1.00 16.62           C  
ATOM   4829  OE1 GLU B 155       1.729  42.406 -56.750  1.00 16.62           O  
ATOM   4830  OE2 GLU B 155       3.484  41.156 -56.281  1.00 16.62           O  
ATOM   4831  N   VAL B 156       2.131  38.500 -52.125  1.00 19.05           N  
ATOM   4832  CA  VAL B 156       1.265  37.344 -51.969  1.00 19.05           C  
ATOM   4833  C   VAL B 156       2.104  36.062 -52.000  1.00 19.05           C  
ATOM   4834  CB  VAL B 156       0.186  37.281 -53.094  1.00 19.05           C  
ATOM   4835  O   VAL B 156       1.787  35.094 -51.281  1.00 19.05           O  
ATOM   4836  CG1 VAL B 156      -0.823  36.188 -52.781  1.00 19.05           C  
ATOM   4837  CG2 VAL B 156      -0.520  38.625 -53.219  1.00 19.05           C  
ATOM   4838  N   ALA B 157       3.074  36.031 -53.031  1.00 17.59           N  
ATOM   4839  CA  ALA B 157       2.865  34.844 -53.844  1.00 17.59           C  
ATOM   4840  C   ALA B 157       3.100  33.562 -53.062  1.00 17.59           C  
ATOM   4841  CB  ALA B 157       3.783  34.875 -55.062  1.00 17.59           C  
ATOM   4842  O   ALA B 157       3.846  33.562 -52.062  1.00 17.59           O  
ATOM   4843  N   ASP B 158       2.578  32.500 -53.625  1.00 19.89           N  
ATOM   4844  CA  ASP B 158       1.957  31.188 -53.500  1.00 19.89           C  
ATOM   4845  C   ASP B 158       3.006  30.109 -53.281  1.00 19.89           C  
ATOM   4846  CB  ASP B 158       1.145  30.875 -54.781  1.00 19.89           C  
ATOM   4847  O   ASP B 158       2.674  28.922 -53.188  1.00 19.89           O  
ATOM   4848  CG  ASP B 158      -0.260  30.391 -54.469  1.00 19.89           C  
ATOM   4849  OD1 ASP B 158      -0.578  30.156 -53.281  1.00 19.89           O  
ATOM   4850  OD2 ASP B 158      -1.054  30.219 -55.406  1.00 19.89           O  
ATOM   4851  N   ARG B 159       4.297  30.469 -53.562  1.00 17.95           N  
ATOM   4852  CA  ARG B 159       4.871  29.250 -54.125  1.00 17.95           C  
ATOM   4853  C   ARG B 159       4.848  28.109 -53.125  1.00 17.95           C  
ATOM   4854  CB  ARG B 159       6.309  29.500 -54.594  1.00 17.95           C  
ATOM   4855  O   ARG B 159       5.105  28.328 -51.938  1.00 17.95           O  
ATOM   4856  CG  ARG B 159       6.406  30.016 -56.031  1.00 17.95           C  
ATOM   4857  CD  ARG B 159       7.855  30.156 -56.469  1.00 17.95           C  
ATOM   4858  NE  ARG B 159       7.949  30.656 -57.844  1.00 17.95           N  
ATOM   4859  NH1 ARG B 159      10.258  30.672 -57.906  1.00 17.95           N  
ATOM   4860  NH2 ARG B 159       9.055  31.344 -59.750  1.00 17.95           N  
ATOM   4861  CZ  ARG B 159       9.086  30.891 -58.500  1.00 17.95           C  
ATOM   4862  N   LEU B 160       4.441  26.953 -53.562  1.00 20.20           N  
ATOM   4863  CA  LEU B 160       4.023  25.594 -53.188  1.00 20.20           C  
ATOM   4864  C   LEU B 160       5.164  24.828 -52.562  1.00 20.20           C  
ATOM   4865  CB  LEU B 160       3.523  24.859 -54.438  1.00 20.20           C  
ATOM   4866  O   LEU B 160       5.074  23.609 -52.375  1.00 20.20           O  
ATOM   4867  CG  LEU B 160       2.057  25.062 -54.812  1.00 20.20           C  
ATOM   4868  CD1 LEU B 160       1.845  24.781 -56.312  1.00 20.20           C  
ATOM   4869  CD2 LEU B 160       1.150  24.188 -53.969  1.00 20.20           C  
ATOM   4870  N   GLN B 161       6.293  25.531 -52.094  1.00 16.97           N  
ATOM   4871  CA  GLN B 161       7.355  24.547 -52.188  1.00 16.97           C  
ATOM   4872  C   GLN B 161       7.039  23.328 -51.312  1.00 16.97           C  
ATOM   4873  CB  GLN B 161       8.695  25.156 -51.750  1.00 16.97           C  
ATOM   4874  O   GLN B 161       6.312  23.453 -50.312  1.00 16.97           O  
ATOM   4875  CG  GLN B 161       9.414  25.891 -52.875  1.00 16.97           C  
ATOM   4876  CD  GLN B 161      10.820  26.312 -52.500  1.00 16.97           C  
ATOM   4877  NE2 GLN B 161      11.531  26.922 -53.438  1.00 16.97           N  
ATOM   4878  OE1 GLN B 161      11.266  26.078 -51.375  1.00 16.97           O  
ATOM   4879  N   PRO B 162       7.637  22.172 -51.750  1.00 22.22           N  
ATOM   4880  CA  PRO B 162       7.441  20.750 -51.469  1.00 22.22           C  
ATOM   4881  C   PRO B 162       7.676  20.375 -50.000  1.00 22.22           C  
ATOM   4882  CB  PRO B 162       8.477  20.078 -52.375  1.00 22.22           C  
ATOM   4883  O   PRO B 162       8.375  21.109 -49.312  1.00 22.22           O  
ATOM   4884  CG  PRO B 162       9.438  21.172 -52.750  1.00 22.22           C  
ATOM   4885  CD  PRO B 162       8.859  22.484 -52.281  1.00 22.22           C  
ATOM   4886  N   PRO B 163       6.816  19.422 -49.562  1.00 21.08           N  
ATOM   4887  CA  PRO B 163       6.621  18.891 -48.219  1.00 21.08           C  
ATOM   4888  C   PRO B 163       7.914  18.375 -47.594  1.00 21.08           C  
ATOM   4889  CB  PRO B 163       5.617  17.766 -48.406  1.00 21.08           C  
ATOM   4890  O   PRO B 163       8.797  17.891 -48.312  1.00 21.08           O  
ATOM   4891  CG  PRO B 163       5.652  17.484 -49.875  1.00 21.08           C  
ATOM   4892  CD  PRO B 163       6.438  18.578 -50.562  1.00 21.08           C  
ATOM   4893  N   PRO B 164       8.398  18.984 -46.500  1.00 19.19           N  
ATOM   4894  CA  PRO B 164       9.617  18.547 -45.812  1.00 19.19           C  
ATOM   4895  C   PRO B 164       9.641  17.031 -45.562  1.00 19.19           C  
ATOM   4896  CB  PRO B 164       9.594  19.328 -44.531  1.00 19.19           C  
ATOM   4897  O   PRO B 164       8.586  16.438 -45.312  1.00 19.19           O  
ATOM   4898  CG  PRO B 164       8.180  19.812 -44.406  1.00 19.19           C  
ATOM   4899  CD  PRO B 164       7.465  19.531 -45.688  1.00 19.19           C  
ATOM   4900  N   ALA B 165      10.688  16.359 -46.125  1.00 19.42           N  
ATOM   4901  CA  ALA B 165      11.195  14.992 -46.031  1.00 19.42           C  
ATOM   4902  C   ALA B 165      11.211  14.508 -44.562  1.00 19.42           C  
ATOM   4903  CB  ALA B 165      12.594  14.906 -46.625  1.00 19.42           C  
ATOM   4904  O   ALA B 165      11.562  15.258 -43.656  1.00 19.42           O  
ATOM   4905  N   GLN B 166      10.344  13.500 -44.312  1.00 19.50           N  
ATOM   4906  CA  GLN B 166      10.062  12.672 -43.156  1.00 19.50           C  
ATOM   4907  C   GLN B 166      11.352  12.156 -42.531  1.00 19.50           C  
ATOM   4908  CB  GLN B 166       9.164  11.500 -43.531  1.00 19.50           C  
ATOM   4909  O   GLN B 166      12.078  11.367 -43.125  1.00 19.50           O  
ATOM   4910  CG  GLN B 166       7.672  11.812 -43.469  1.00 19.50           C  
ATOM   4911  CD  GLN B 166       6.801  10.641 -43.875  1.00 19.50           C  
ATOM   4912  NE2 GLN B 166       5.504  10.750 -43.625  1.00 19.50           N  
ATOM   4913  OE1 GLN B 166       7.293   9.648 -44.406  1.00 19.50           O  
ATOM   4914  N   ALA B 167      12.234  13.086 -42.031  1.00 19.52           N  
ATOM   4915  CA  ALA B 167      13.484  12.539 -41.500  1.00 19.52           C  
ATOM   4916  C   ALA B 167      13.211  11.367 -40.594  1.00 19.52           C  
ATOM   4917  CB  ALA B 167      14.266  13.625 -40.781  1.00 19.52           C  
ATOM   4918  O   ALA B 167      12.328  11.438 -39.719  1.00 19.52           O  
ATOM   4919  N   GLU B 168      13.500  10.141 -41.094  1.00 23.36           N  
ATOM   4920  CA  GLU B 168      13.531   8.766 -40.594  1.00 23.36           C  
ATOM   4921  C   GLU B 168      14.195   8.680 -39.219  1.00 23.36           C  
ATOM   4922  CB  GLU B 168      14.250   7.855 -41.594  1.00 23.36           C  
ATOM   4923  O   GLU B 168      15.375   9.016 -39.094  1.00 23.36           O  
ATOM   4924  CG  GLU B 168      13.336   7.262 -42.656  1.00 23.36           C  
ATOM   4925  CD  GLU B 168      14.047   6.289 -43.594  1.00 23.36           C  
ATOM   4926  OE1 GLU B 168      13.375   5.613 -44.375  1.00 23.36           O  
ATOM   4927  OE2 GLU B 168      15.297   6.199 -43.500  1.00 23.36           O  
ATOM   4928  N   GLY B 169      13.594   9.281 -38.188  1.00 19.33           N  
ATOM   4929  CA  GLY B 169      14.203   9.250 -36.875  1.00 19.33           C  
ATOM   4930  C   GLY B 169      14.758   7.887 -36.500  1.00 19.33           C  
ATOM   4931  O   GLY B 169      14.352   6.871 -37.062  1.00 19.33           O  
ATOM   4932  N   ALA B 170      15.914   7.801 -35.844  1.00 21.22           N  
ATOM   4933  CA  ALA B 170      16.984   6.863 -35.500  1.00 21.22           C  
ATOM   4934  C   ALA B 170      16.453   5.680 -34.719  1.00 21.22           C  
ATOM   4935  CB  ALA B 170      18.109   7.570 -34.750  1.00 21.22           C  
ATOM   4936  O   ALA B 170      17.094   4.629 -34.625  1.00 21.22           O  
ATOM   4937  N   PHE B 171      15.477   5.812 -33.750  1.00 23.78           N
[truncated: 31,834 more chars]
