# Supplementary material for: Substrate recognition principles for the PP2A-B55 protein phosphatase
Source: Sci Adv. 2024 Oct 2;10(40):eadp5491. doi: 10.1126/sciadv.adp5491 (PMC11446282; doi:10.1126/sciadv.adp5491)
Supplement: Supplementary file 3 — Data S1 [file sciadv.adp5491_data_s1.zip › Dataset 1/b55_Q32MH5-ATOSA_HUMAN_unrelaxed_rank_002_alphafold2_multimer_v3_model_5_seed_000.pdb]

MODEL     1                                                                     
ATOM      1  N   MET A   1     -10.812  34.469  45.219  1.00 19.67           N  
ATOM      2  CA  MET A   1     -11.344  34.625  43.844  1.00 19.67           C  
ATOM      3  C   MET A   1     -10.688  33.625  42.906  1.00 19.67           C  
ATOM      4  CB  MET A   1     -11.125  36.062  43.344  1.00 19.67           C  
ATOM      5  O   MET A   1      -9.523  33.781  42.531  1.00 19.67           O  
ATOM      6  CG  MET A   1     -12.250  37.000  43.719  1.00 19.67           C  
ATOM      7  SD  MET A   1     -12.047  38.656  42.969  1.00 19.67           S  
ATOM      8  CE  MET A   1     -13.469  39.531  43.688  1.00 19.67           C  
ATOM      9  N   ALA A   2     -10.914  32.375  43.062  1.00 22.75           N  
ATOM     10  CA  ALA A   2     -10.273  31.078  42.812  1.00 22.75           C  
ATOM     11  C   ALA A   2     -10.312  30.703  41.344  1.00 22.75           C  
ATOM     12  CB  ALA A   2     -10.953  29.984  43.656  1.00 22.75           C  
ATOM     13  O   ALA A   2     -11.383  30.656  40.719  1.00 22.75           O  
ATOM     14  N   GLY A   3      -9.516  31.469  40.438  1.00 23.39           N  
ATOM     15  CA  GLY A   3      -9.547  31.547  38.969  1.00 23.39           C  
ATOM     16  C   GLY A   3      -9.688  30.203  38.312  1.00 23.39           C  
ATOM     17  O   GLY A   3      -8.883  29.297  38.531  1.00 23.39           O  
ATOM     18  N   ALA A   4     -10.852  29.578  38.156  1.00 25.77           N  
ATOM     19  CA  ALA A   4     -11.445  28.328  37.656  1.00 25.77           C  
ATOM     20  C   ALA A   4     -11.031  28.062  36.219  1.00 25.77           C  
ATOM     21  CB  ALA A   4     -12.961  28.391  37.781  1.00 25.77           C  
ATOM     22  O   ALA A   4     -11.758  27.406  35.469  1.00 25.77           O  
ATOM     23  N   GLY A   5     -10.102  28.688  35.531  1.00 27.41           N  
ATOM     24  CA  GLY A   5      -9.758  28.609  34.125  1.00 27.41           C  
ATOM     25  C   GLY A   5      -9.648  27.203  33.594  1.00 27.41           C  
ATOM     26  O   GLY A   5      -8.625  26.547  33.781  1.00 27.41           O  
ATOM     27  N   GLY A   6     -10.586  26.188  33.719  1.00 32.03           N  
ATOM     28  CA  GLY A   6     -10.719  24.781  33.375  1.00 32.03           C  
ATOM     29  C   GLY A   6     -10.328  24.469  31.953  1.00 32.03           C  
ATOM     30  O   GLY A   6     -11.125  24.672  31.031  1.00 32.03           O  
ATOM     31  N   GLY A   7      -9.367  24.734  31.266  1.00 37.06           N  
ATOM     32  CA  GLY A   7      -8.961  24.516  29.891  1.00 37.06           C  
ATOM     33  C   GLY A   7      -9.438  23.188  29.328  1.00 37.06           C  
ATOM     34  O   GLY A   7      -9.531  22.203  30.062  1.00 37.06           O  
ATOM     35  N   ASN A   8     -10.469  23.109  28.312  1.00 44.44           N  
ATOM     36  CA  ASN A   8     -11.156  22.016  27.641  1.00 44.44           C  
ATOM     37  C   ASN A   8     -10.203  20.844  27.359  1.00 44.44           C  
ATOM     38  CB  ASN A   8     -11.797  22.484  26.328  1.00 44.44           C  
ATOM     39  O   ASN A   8      -9.602  20.766  26.297  1.00 44.44           O  
ATOM     40  CG  ASN A   8     -13.312  22.438  26.375  1.00 44.44           C  
ATOM     41  ND2 ASN A   8     -13.953  22.922  25.312  1.00 44.44           N  
ATOM     42  OD1 ASN A   8     -13.898  21.953  27.344  1.00 44.44           O  
ATOM     43  N   ASP A   9      -9.359  20.359  28.203  1.00 60.38           N  
ATOM     44  CA  ASP A   9      -8.531  19.172  28.031  1.00 60.38           C  
ATOM     45  C   ASP A   9      -9.391  17.922  27.844  1.00 60.38           C  
ATOM     46  CB  ASP A   9      -7.602  19.000  29.234  1.00 60.38           C  
ATOM     47  O   ASP A   9     -10.094  17.500  28.750  1.00 60.38           O  
ATOM     48  CG  ASP A   9      -6.242  19.641  29.031  1.00 60.38           C  
ATOM     49  OD1 ASP A   9      -5.891  19.984  27.891  1.00 60.38           O  
ATOM     50  OD2 ASP A   9      -5.520  19.812  30.031  1.00 60.38           O  
ATOM     51  N   ILE A  10      -9.758  17.656  26.672  1.00 77.44           N  
ATOM     52  CA  ILE A  10     -10.484  16.453  26.328  1.00 77.44           C  
ATOM     53  C   ILE A  10      -9.750  15.227  26.875  1.00 77.44           C  
ATOM     54  CB  ILE A  10     -10.680  16.312  24.797  1.00 77.44           C  
ATOM     55  O   ILE A  10      -8.562  15.039  26.594  1.00 77.44           O  
ATOM     56  CG1 ILE A  10     -11.430  17.531  24.250  1.00 77.44           C  
ATOM     57  CG2 ILE A  10     -11.414  15.016  24.453  1.00 77.44           C  
ATOM     58  CD1 ILE A  10     -11.484  17.594  22.719  1.00 77.44           C  
ATOM     59  N   GLN A  11     -10.383  14.656  27.875  1.00 87.12           N  
ATOM     60  CA  GLN A  11      -9.867  13.391  28.391  1.00 87.12           C  
ATOM     61  C   GLN A  11     -10.430  12.211  27.594  1.00 87.12           C  
ATOM     62  CB  GLN A  11     -10.203  13.234  29.875  1.00 87.12           C  
ATOM     63  O   GLN A  11     -11.641  12.102  27.406  1.00 87.12           O  
ATOM     64  CG  GLN A  11      -9.461  14.203  30.781  1.00 87.12           C  
ATOM     65  CD  GLN A  11      -9.750  13.969  32.250  1.00 87.12           C  
ATOM     66  NE2 GLN A  11      -9.016  14.664  33.125  1.00 87.12           N  
ATOM     67  OE1 GLN A  11     -10.625  13.172  32.594  1.00 87.12           O  
ATOM     68  N   TRP A  12      -9.570  11.414  27.203  1.00 91.12           N  
ATOM     69  CA  TRP A  12      -9.938  10.289  26.359  1.00 91.12           C  
ATOM     70  C   TRP A  12     -10.055   9.008  27.172  1.00 91.12           C  
ATOM     71  CB  TRP A  12      -8.914  10.102  25.234  1.00 91.12           C  
ATOM     72  O   TRP A  12      -9.219   8.734  28.031  1.00 91.12           O  
ATOM     73  CG  TRP A  12      -8.953  11.180  24.188  1.00 91.12           C  
ATOM     74  CD1 TRP A  12      -8.188  12.312  24.156  1.00 91.12           C  
ATOM     75  CD2 TRP A  12      -9.797  11.227  23.031  1.00 91.12           C  
ATOM     76  CE2 TRP A  12      -9.492  12.414  22.344  1.00 91.12           C  
ATOM     77  CE3 TRP A  12     -10.781  10.367  22.516  1.00 91.12           C  
ATOM     78  NE1 TRP A  12      -8.508  13.062  23.047  1.00 91.12           N  
ATOM     79  CH2 TRP A  12     -11.094  11.922  20.672  1.00 91.12           C  
ATOM     80  CZ2 TRP A  12     -10.133  12.773  21.156  1.00 91.12           C  
ATOM     81  CZ3 TRP A  12     -11.422  10.727  21.344  1.00 91.12           C  
ATOM     82  N   CYS A  13     -11.078   8.211  26.859  1.00 90.31           N  
ATOM     83  CA  CYS A  13     -11.336   6.949  27.547  1.00 90.31           C  
ATOM     84  C   CYS A  13     -11.430   5.801  26.547  1.00 90.31           C  
ATOM     85  CB  CYS A  13     -12.617   7.031  28.375  1.00 90.31           C  
ATOM     86  O   CYS A  13     -11.844   6.000  25.406  1.00 90.31           O  
ATOM     87  SG  CYS A  13     -12.625   8.375  29.578  1.00 90.31           S  
ATOM     88  N   PHE A  14     -11.102   4.664  27.078  1.00 89.62           N  
ATOM     89  CA  PHE A  14     -11.227   3.447  26.281  1.00 89.62           C  
ATOM     90  C   PHE A  14     -12.688   3.035  26.156  1.00 89.62           C  
ATOM     91  CB  PHE A  14     -10.422   2.309  26.922  1.00 89.62           C  
ATOM     92  O   PHE A  14     -13.422   3.008  27.141  1.00 89.62           O  
ATOM     93  CG  PHE A  14     -10.578   0.988  26.219  1.00 89.62           C  
ATOM     94  CD1 PHE A  14     -11.461   0.028  26.703  1.00 89.62           C  
ATOM     95  CD2 PHE A  14      -9.852   0.705  25.062  1.00 89.62           C  
ATOM     96  CE1 PHE A  14     -11.609  -1.195  26.062  1.00 89.62           C  
ATOM     97  CE2 PHE A  14     -10.000  -0.516  24.422  1.00 89.62           C  
ATOM     98  CZ  PHE A  14     -10.875  -1.465  24.906  1.00 89.62           C  
ATOM     99  N   SER A  15     -13.094   2.797  24.938  1.00 87.69           N  
ATOM    100  CA  SER A  15     -14.453   2.336  24.703  1.00 87.69           C  
ATOM    101  C   SER A  15     -14.484   0.843  24.391  1.00 87.69           C  
ATOM    102  CB  SER A  15     -15.086   3.119  23.547  1.00 87.69           C  
ATOM    103  O   SER A  15     -14.984   0.048  25.188  1.00 87.69           O  
ATOM    104  OG  SER A  15     -16.438   2.736  23.359  1.00 87.69           O  
ATOM    105  N   GLN A  16     -13.820   0.464  23.250  1.00 87.38           N  
ATOM    106  CA  GLN A  16     -13.859  -0.931  22.812  1.00 87.38           C  
ATOM    107  C   GLN A  16     -12.656  -1.279  21.953  1.00 87.38           C  
ATOM    108  CB  GLN A  16     -15.156  -1.224  22.062  1.00 87.38           C  
ATOM    109  O   GLN A  16     -12.016  -0.390  21.391  1.00 87.38           O  
ATOM    110  CG  GLN A  16     -15.305  -0.430  20.766  1.00 87.38           C  
ATOM    111  CD  GLN A  16     -16.609  -0.737  20.047  1.00 87.38           C  
ATOM    112  NE2 GLN A  16     -16.766  -0.148  18.859  1.00 87.38           N  
ATOM    113  OE1 GLN A  16     -17.438  -1.498  20.531  1.00 87.38           O  
ATOM    114  N   VAL A  17     -12.375  -2.572  21.938  1.00 87.12           N  
ATOM    115  CA  VAL A  17     -11.344  -3.121  21.062  1.00 87.12           C  
ATOM    116  C   VAL A  17     -11.914  -4.301  20.266  1.00 87.12           C  
ATOM    117  CB  VAL A  17     -10.094  -3.562  21.844  1.00 87.12           C  
ATOM    118  O   VAL A  17     -12.578  -5.172  20.844  1.00 87.12           O  
ATOM    119  CG1 VAL A  17     -10.445  -4.684  22.828  1.00 87.12           C  
ATOM    120  CG2 VAL A  17      -8.992  -4.008  20.891  1.00 87.12           C  
ATOM    121  N   LYS A  18     -11.758  -4.172  19.016  1.00 83.75           N  
ATOM    122  CA  LYS A  18     -12.195  -5.242  18.125  1.00 83.75           C  
ATOM    123  C   LYS A  18     -10.992  -5.973  17.516  1.00 83.75           C  
ATOM    124  CB  LYS A  18     -13.078  -4.680  17.000  1.00 83.75           C  
ATOM    125  O   LYS A  18      -9.984  -5.348  17.188  1.00 83.75           O  
ATOM    126  CG  LYS A  18     -14.305  -3.932  17.516  1.00 83.75           C  
ATOM    127  CD  LYS A  18     -15.352  -4.887  18.062  1.00 83.75           C  
ATOM    128  CE  LYS A  18     -16.625  -4.148  18.469  1.00 83.75           C  
ATOM    129  NZ  LYS A  18     -17.672  -5.086  18.984  1.00 83.75           N  
ATOM    130  N   GLY A  19     -11.008  -7.324  17.422  1.00 77.06           N  
ATOM    131  CA  GLY A  19      -9.938  -8.133  16.859  1.00 77.06           C  
ATOM    132  C   GLY A  19      -9.484  -9.242  17.781  1.00 77.06           C  
ATOM    133  O   GLY A  19      -9.953  -9.352  18.922  1.00 77.06           O  
ATOM    134  N   ALA A  20      -8.617 -10.133  17.203  1.00 64.81           N  
ATOM    135  CA  ALA A  20      -8.172 -11.328  17.922  1.00 64.81           C  
ATOM    136  C   ALA A  20      -7.145 -10.977  18.984  1.00 64.81           C  
ATOM    137  CB  ALA A  20      -7.602 -12.352  16.938  1.00 64.81           C  
ATOM    138  O   ALA A  20      -6.410 -10.000  18.859  1.00 64.81           O  
ATOM    139  N   VAL A  21      -7.258 -11.570  20.141  1.00 59.66           N  
ATOM    140  CA  VAL A  21      -6.406 -11.336  21.297  1.00 59.66           C  
ATOM    141  C   VAL A  21      -5.051 -12.008  21.094  1.00 59.66           C  
ATOM    142  CB  VAL A  21      -7.062 -11.844  22.594  1.00 59.66           C  
ATOM    143  O   VAL A  21      -4.062 -11.641  21.734  1.00 59.66           O  
ATOM    144  CG1 VAL A  21      -6.191 -11.508  23.812  1.00 59.66           C  
ATOM    145  CG2 VAL A  21      -8.461 -11.242  22.766  1.00 59.66           C  
ATOM    146  N   ASP A  22      -4.953 -12.906  20.125  1.00 56.66           N  
ATOM    147  CA  ASP A  22      -3.748 -13.727  20.062  1.00 56.66           C  
ATOM    148  C   ASP A  22      -2.596 -12.961  19.406  1.00 56.66           C  
ATOM    149  CB  ASP A  22      -4.020 -15.023  19.297  1.00 56.66           C  
ATOM    150  O   ASP A  22      -2.820 -12.078  18.578  1.00 56.66           O  
ATOM    151  CG  ASP A  22      -4.652 -16.094  20.156  1.00 56.66           C  
ATOM    152  OD1 ASP A  22      -4.547 -16.031  21.406  1.00 56.66           O  
ATOM    153  OD2 ASP A  22      -5.258 -17.031  19.594  1.00 56.66           O  
ATOM    154  N   ASP A  23      -1.475 -13.078  19.953  1.00 57.75           N  
ATOM    155  CA  ASP A  23      -0.242 -12.422  19.516  1.00 57.75           C  
ATOM    156  C   ASP A  23       0.194 -12.922  18.141  1.00 57.75           C  
ATOM    157  CB  ASP A  23       0.873 -12.656  20.547  1.00 57.75           C  
ATOM    158  O   ASP A  23       0.938 -12.242  17.438  1.00 57.75           O  
ATOM    159  CG  ASP A  23       0.737 -11.781  21.781  1.00 57.75           C  
ATOM    160  OD1 ASP A  23       0.090 -10.711  21.703  1.00 57.75           O  
ATOM    161  OD2 ASP A  23       1.285 -12.156  22.844  1.00 57.75           O  
ATOM    162  N   ASP A  24      -0.174 -14.125  17.750  1.00 64.88           N  
ATOM    163  CA  ASP A  24       0.253 -14.609  16.438  1.00 64.88           C  
ATOM    164  C   ASP A  24      -0.683 -14.125  15.336  1.00 64.88           C  
ATOM    165  CB  ASP A  24       0.320 -16.141  16.438  1.00 64.88           C  
ATOM    166  O   ASP A  24      -1.670 -14.789  15.016  1.00 64.88           O  
ATOM    167  CG  ASP A  24       1.613 -16.688  17.016  1.00 64.88           C  
ATOM    168  OD1 ASP A  24       2.609 -15.930  17.094  1.00 64.88           O  
ATOM    169  OD2 ASP A  24       1.640 -17.875  17.406  1.00 64.88           O  
ATOM    170  N   VAL A  25      -0.450 -12.945  14.852  1.00 70.25           N  
ATOM    171  CA  VAL A  25      -1.295 -12.258  13.883  1.00 70.25           C  
ATOM    172  C   VAL A  25      -0.865 -12.641  12.469  1.00 70.25           C  
ATOM    173  CB  VAL A  25      -1.241 -10.727  14.062  1.00 70.25           C  
ATOM    174  O   VAL A  25       0.313 -12.531  12.117  1.00 70.25           O  
ATOM    175  CG1 VAL A  25      -2.170 -10.031  13.070  1.00 70.25           C  
ATOM    176  CG2 VAL A  25      -1.607 -10.344  15.492  1.00 70.25           C  
ATOM    177  N   ALA A  26      -1.848 -13.227  11.750  1.00 74.38           N  
ATOM    178  CA  ALA A  26      -1.615 -13.477  10.328  1.00 74.38           C  
ATOM    179  C   ALA A  26      -1.519 -12.164   9.555  1.00 74.38           C  
ATOM    180  CB  ALA A  26      -2.725 -14.352   9.750  1.00 74.38           C  
ATOM    181  O   ALA A  26      -2.217 -11.195   9.867  1.00 74.38           O  
ATOM    182  N   GLU A  27      -0.649 -12.086   8.656  1.00 81.50           N  
ATOM    183  CA  GLU A  27      -0.447 -10.906   7.828  1.00 81.50           C  
ATOM    184  C   GLU A  27      -1.745 -10.477   7.148  1.00 81.50           C  
ATOM    185  CB  GLU A  27       0.636 -11.164   6.777  1.00 81.50           C  
ATOM    186  O   GLU A  27      -1.984  -9.289   6.945  1.00 81.50           O  
ATOM    187  CG  GLU A  27       1.081  -9.914   6.031  1.00 81.50           C  
ATOM    188  CD  GLU A  27       2.275 -10.156   5.121  1.00 81.50           C  
ATOM    189  OE1 GLU A  27       2.721  -9.195   4.441  1.00 81.50           O  
ATOM    190  OE2 GLU A  27       2.770 -11.305   5.082  1.00 81.50           O  
ATOM    191  N   ALA A  28      -2.562 -11.391   6.855  1.00 83.75           N  
ATOM    192  CA  ALA A  28      -3.822 -11.109   6.168  1.00 83.75           C  
ATOM    193  C   ALA A  28      -4.785 -10.352   7.070  1.00 83.75           C  
ATOM    194  CB  ALA A  28      -4.465 -12.414   5.691  1.00 83.75           C  
ATOM    195  O   ALA A  28      -5.680  -9.648   6.586  1.00 83.75           O  
ATOM    196  N   ASP A  29      -4.559 -10.445   8.336  1.00 85.44           N  
ATOM    197  CA  ASP A  29      -5.500  -9.859   9.281  1.00 85.44           C  
ATOM    198  C   ASP A  29      -5.066  -8.461   9.695  1.00 85.44           C  
ATOM    199  CB  ASP A  29      -5.645 -10.758  10.516  1.00 85.44           C  
ATOM    200  O   ASP A  29      -5.746  -7.797  10.484  1.00 85.44           O  
ATOM    201  CG  ASP A  29      -6.383 -12.047  10.227  1.00 85.44           C  
ATOM    202  OD1 ASP A  29      -7.223 -12.078   9.305  1.00 85.44           O  
ATOM    203  OD2 ASP A  29      -6.125 -13.047  10.938  1.00 85.44           O  
ATOM    204  N   ILE A  30      -4.062  -8.023   9.188  1.00 90.75           N  
ATOM    205  CA  ILE A  30      -3.586  -6.680   9.508  1.00 90.75           C  
ATOM    206  C   ILE A  30      -4.496  -5.641   8.859  1.00 90.75           C  
ATOM    207  CB  ILE A  30      -2.125  -6.477   9.047  1.00 90.75           C  
ATOM    208  O   ILE A  30      -4.715  -5.672   7.645  1.00 90.75           O  
ATOM    209  CG1 ILE A  30      -1.188  -7.418   9.812  1.00 90.75           C  
ATOM    210  CG2 ILE A  30      -1.702  -5.016   9.227  1.00 90.75           C  
ATOM    211  CD1 ILE A  30       0.253  -7.391   9.320  1.00 90.75           C  
ATOM    212  N   ILE A  31      -5.020  -4.766   9.680  1.00 94.19           N  
ATOM    213  CA  ILE A  31      -5.898  -3.709   9.188  1.00 94.19           C  
ATOM    214  C   ILE A  31      -5.090  -2.705   8.367  1.00 94.19           C  
ATOM    215  CB  ILE A  31      -6.621  -2.992  10.352  1.00 94.19           C  
ATOM    216  O   ILE A  31      -4.102  -2.150   8.852  1.00 94.19           O  
ATOM    217  CG1 ILE A  31      -7.504  -3.980  11.117  1.00 94.19           C  
ATOM    218  CG2 ILE A  31      -7.441  -1.811   9.828  1.00 94.19           C  
ATOM    219  CD1 ILE A  31      -8.109  -3.408  12.398  1.00 94.19           C  
ATOM    220  N   SER A  32      -5.555  -2.488   7.219  1.00 95.25           N  
ATOM    221  CA  SER A  32      -4.793  -1.655   6.293  1.00 95.25           C  
ATOM    222  C   SER A  32      -5.496  -0.326   6.039  1.00 95.25           C  
ATOM    223  CB  SER A  32      -4.574  -2.385   4.969  1.00 95.25           C  
ATOM    224  O   SER A  32      -4.934   0.572   5.414  1.00 95.25           O  
ATOM    225  OG  SER A  32      -5.812  -2.764   4.391  1.00 95.25           O  
ATOM    226  N   THR A  33      -6.699  -0.154   6.500  1.00 96.50           N  
ATOM    227  CA  THR A  33      -7.414   1.110   6.348  1.00 96.50           C  
ATOM    228  C   THR A  33      -8.609   1.170   7.289  1.00 96.50           C  
ATOM    229  CB  THR A  33      -7.887   1.315   4.898  1.00 96.50           C  
ATOM    230  O   THR A  33      -9.148   0.134   7.688  1.00 96.50           O  
ATOM    231  CG2 THR A  33      -8.938   0.283   4.512  1.00 96.50           C  
ATOM    232  OG1 THR A  33      -8.445   2.627   4.766  1.00 96.50           O  
ATOM    233  N   VAL A  34      -9.078   2.396   7.602  1.00 97.38           N  
ATOM    234  CA  VAL A  34     -10.211   2.658   8.477  1.00 97.38           C  
ATOM    235  C   VAL A  34     -10.906   3.953   8.055  1.00 97.38           C  
ATOM    236  CB  VAL A  34      -9.781   2.740   9.953  1.00 97.38           C  
ATOM    237  O   VAL A  34     -10.242   4.957   7.785  1.00 97.38           O  
ATOM    238  CG1 VAL A  34     -10.984   3.062  10.852  1.00 97.38           C  
ATOM    239  CG2 VAL A  34      -9.125   1.435  10.391  1.00 97.38           C  
ATOM    240  N   GLU A  35     -12.250   3.928   8.102  1.00 96.94           N  
ATOM    241  CA  GLU A  35     -12.992   5.113   7.664  1.00 96.94           C  
ATOM    242  C   GLU A  35     -14.391   5.137   8.266  1.00 96.94           C  
ATOM    243  CB  GLU A  35     -13.062   5.168   6.137  1.00 96.94           C  
ATOM    244  O   GLU A  35     -15.102   4.133   8.234  1.00 96.94           O  
ATOM    245  CG  GLU A  35     -13.688   6.445   5.598  1.00 96.94           C  
ATOM    246  CD  GLU A  35     -12.711   7.605   5.516  1.00 96.94           C  
ATOM    247  OE1 GLU A  35     -13.125   8.727   5.160  1.00 96.94           O  
ATOM    248  OE2 GLU A  35     -11.516   7.383   5.809  1.00 96.94           O  
ATOM    249  N   PHE A  36     -14.820   6.312   8.758  1.00 96.94           N  
ATOM    250  CA  PHE A  36     -16.203   6.539   9.172  1.00 96.94           C  
ATOM    251  C   PHE A  36     -17.047   7.012   7.996  1.00 96.94           C  
ATOM    252  CB  PHE A  36     -16.266   7.566  10.312  1.00 96.94           C  
ATOM    253  O   PHE A  36     -16.531   7.668   7.086  1.00 96.94           O  
ATOM    254  CG  PHE A  36     -15.867   7.008  11.648  1.00 96.94           C  
ATOM    255  CD1 PHE A  36     -16.781   6.270  12.406  1.00 96.94           C  
ATOM    256  CD2 PHE A  36     -14.594   7.227  12.164  1.00 96.94           C  
ATOM    257  CE1 PHE A  36     -16.422   5.750  13.648  1.00 96.94           C  
ATOM    258  CE2 PHE A  36     -14.234   6.715  13.406  1.00 96.94           C  
ATOM    259  CZ  PHE A  36     -15.141   5.977  14.148  1.00 96.94           C  
ATOM    260  N   ASN A  37     -18.297   6.668   8.117  1.00 94.69           N  
ATOM    261  CA  ASN A  37     -19.203   7.273   7.137  1.00 94.69           C  
ATOM    262  C   ASN A  37     -19.547   8.711   7.512  1.00 94.69           C  
ATOM    263  CB  ASN A  37     -20.484   6.438   6.992  1.00 94.69           C  
ATOM    264  O   ASN A  37     -19.109   9.211   8.539  1.00 94.69           O  
ATOM    265  CG  ASN A  37     -21.391   6.547   8.195  1.00 94.69           C  
ATOM    266  ND2 ASN A  37     -22.672   6.258   8.000  1.00 94.69           N  
ATOM    267  OD1 ASN A  37     -20.938   6.887   9.297  1.00 94.69           O  
ATOM    268  N   HIS A  38     -20.250   9.414   6.699  1.00 91.25           N  
ATOM    269  CA  HIS A  38     -20.531  10.836   6.844  1.00 91.25           C  
ATOM    270  C   HIS A  38     -21.281  11.125   8.133  1.00 91.25           C  
ATOM    271  CB  HIS A  38     -21.328  11.359   5.645  1.00 91.25           C  
ATOM    272  O   HIS A  38     -21.078  12.180   8.750  1.00 91.25           O  
ATOM    273  CG  HIS A  38     -20.562  11.336   4.359  1.00 91.25           C  
ATOM    274  CD2 HIS A  38     -20.984  11.336   3.072  1.00 91.25           C  
ATOM    275  ND1 HIS A  38     -19.172  11.312   4.316  1.00 91.25           N  
ATOM    276  CE1 HIS A  38     -18.781  11.305   3.053  1.00 91.25           C  
ATOM    277  NE2 HIS A  38     -19.859  11.312   2.279  1.00 91.25           N  
ATOM    278  N   SER A  39     -22.125  10.266   8.531  1.00 90.00           N  
ATOM    279  CA  SER A  39     -22.891  10.461   9.758  1.00 90.00           C  
ATOM    280  C   SER A  39     -22.109   9.969  10.977  1.00 90.00           C  
ATOM    281  CB  SER A  39     -24.234   9.742   9.664  1.00 90.00           C  
ATOM    282  O   SER A  39     -22.406  10.367  12.102  1.00 90.00           O  
ATOM    283  OG  SER A  39     -24.047   8.336   9.625  1.00 90.00           O  
ATOM    284  N   GLY A  40     -21.156   9.070  10.711  1.00 93.19           N  
ATOM    285  CA  GLY A  40     -20.391   8.484  11.812  1.00 93.19           C  
ATOM    286  C   GLY A  40     -21.062   7.266  12.414  1.00 93.19           C  
ATOM    287  O   GLY A  40     -20.578   6.691  13.383  1.00 93.19           O  
ATOM    288  N   GLU A  41     -22.172   6.855  11.898  1.00 91.19           N  
ATOM    289  CA  GLU A  41     -22.906   5.707  12.414  1.00 91.19           C  
ATOM    290  C   GLU A  41     -22.250   4.395  11.992  1.00 91.19           C  
ATOM    291  CB  GLU A  41     -24.359   5.754  11.938  1.00 91.19           C  
ATOM    292  O   GLU A  41     -22.406   3.375  12.664  1.00 91.19           O  
ATOM    293  CG  GLU A  41     -25.188   6.875  12.555  1.00 91.19           C  
ATOM    294  CD  GLU A  41     -26.641   6.867  12.117  1.00 91.19           C  
ATOM    295  OE1 GLU A  41     -27.422   7.688  12.633  1.00 91.19           O  
ATOM    296  OE2 GLU A  41     -26.984   6.031  11.258  1.00 91.19           O  
ATOM    297  N   LEU A  42     -21.641   4.434  10.867  1.00 94.19           N  
ATOM    298  CA  LEU A  42     -20.969   3.246  10.352  1.00 94.19           C  
ATOM    299  C   LEU A  42     -19.453   3.451  10.320  1.00 94.19           C  
ATOM    300  CB  LEU A  42     -21.484   2.904   8.945  1.00 94.19           C  
ATOM    301  O   LEU A  42     -18.984   4.543  10.000  1.00 94.19           O  
ATOM    302  CG  LEU A  42     -22.969   2.578   8.828  1.00 94.19           C  
ATOM    303  CD1 LEU A  42     -23.375   2.457   7.363  1.00 94.19           C  
ATOM    304  CD2 LEU A  42     -23.297   1.295   9.586  1.00 94.19           C  
ATOM    305  N   LEU A  43     -18.734   2.504  10.617  1.00 96.00           N  
ATOM    306  CA  LEU A  43     -17.266   2.428  10.586  1.00 96.00           C  
ATOM    307  C   LEU A  43     -16.812   1.215   9.781  1.00 96.00           C  
ATOM    308  CB  LEU A  43     -16.703   2.361  12.008  1.00 96.00           C  
ATOM    309  O   LEU A  43     -17.172   0.080  10.102  1.00 96.00           O  
ATOM    310  CG  LEU A  43     -15.188   2.234  12.125  1.00 96.00           C  
ATOM    311  CD1 LEU A  43     -14.508   3.510  11.633  1.00 96.00           C  
ATOM    312  CD2 LEU A  43     -14.789   1.930  13.562  1.00 96.00           C  
ATOM    313  N   ALA A  44     -16.016   1.460   8.789  1.00 96.94           N  
ATOM    314  CA  ALA A  44     -15.539   0.381   7.930  1.00 96.94           C  
ATOM    315  C   ALA A  44     -14.031   0.186   8.086  1.00 96.94           C  
ATOM    316  CB  ALA A  44     -15.883   0.666   6.473  1.00 96.94           C  
ATOM    317  O   ALA A  44     -13.281   1.158   8.203  1.00 96.94           O  
ATOM    318  N   THR A  45     -13.570  -0.980   8.055  1.00 95.81           N  
ATOM    319  CA  THR A  45     -12.156  -1.343   8.062  1.00 95.81           C  
ATOM    320  C   THR A  45     -11.844  -2.314   6.926  1.00 95.81           C  
ATOM    321  CB  THR A  45     -11.742  -1.971   9.406  1.00 95.81           C  
ATOM    322  O   THR A  45     -12.703  -3.098   6.516  1.00 95.81           O  
ATOM    323  CG2 THR A  45     -12.062  -1.035  10.570  1.00 95.81           C  
ATOM    324  OG1 THR A  45     -12.461  -3.199   9.586  1.00 95.81           O  
ATOM    325  N   GLY A  46     -10.727  -2.193   6.352  1.00 96.38           N  
ATOM    326  CA  GLY A  46     -10.148  -3.125   5.398  1.00 96.38           C  
ATOM    327  C   GLY A  46      -8.852  -3.754   5.891  1.00 96.38           C  
ATOM    328  O   GLY A  46      -8.109  -3.137   6.652  1.00 96.38           O  
ATOM    329  N   ASP A  47      -8.570  -4.938   5.410  1.00 91.31           N  
ATOM    330  CA  ASP A  47      -7.363  -5.637   5.852  1.00 91.31           C  
ATOM    331  C   ASP A  47      -6.516  -6.078   4.656  1.00 91.31           C  
ATOM    332  CB  ASP A  47      -7.727  -6.848   6.711  1.00 91.31           C  
ATOM    333  O   ASP A  47      -6.867  -5.805   3.508  1.00 91.31           O  
ATOM    334  CG  ASP A  47      -8.586  -7.859   5.977  1.00 91.31           C  
ATOM    335  OD1 ASP A  47      -8.508  -7.941   4.734  1.00 91.31           O  
ATOM    336  OD2 ASP A  47      -9.352  -8.586   6.648  1.00 91.31           O  
ATOM    337  N   LYS A  48      -5.367  -6.582   4.945  1.00 90.81           N  
ATOM    338  CA  LYS A  48      -4.422  -7.020   3.918  1.00 90.81           C  
ATOM    339  C   LYS A  48      -4.918  -8.281   3.217  1.00 90.81           C  
ATOM    340  CB  LYS A  48      -3.043  -7.266   4.531  1.00 90.81           C  
ATOM    341  O   LYS A  48      -4.438  -8.625   2.137  1.00 90.81           O  
ATOM    342  CG  LYS A  48      -2.297  -5.996   4.914  1.00 90.81           C  
ATOM    343  CD  LYS A  48      -0.842  -6.285   5.254  1.00 90.81           C  
ATOM    344  CE  LYS A  48      -0.067  -5.004   5.531  1.00 90.81           C  
ATOM    345  NZ  LYS A  48       1.360  -5.281   5.871  1.00 90.81           N  
ATOM    346  N   GLY A  49      -5.922  -8.906   3.814  1.00 87.00           N  
ATOM    347  CA  GLY A  49      -6.500 -10.094   3.215  1.00 87.00           C  
ATOM    348  C   GLY A  49      -7.641  -9.789   2.264  1.00 87.00           C  
ATOM    349  O   GLY A  49      -8.250 -10.703   1.704  1.00 87.00           O  
ATOM    350  N   GLY A  50      -7.992  -8.555   2.143  1.00 90.75           N  
ATOM    351  CA  GLY A  50      -9.023  -8.156   1.197  1.00 90.75           C  
ATOM    352  C   GLY A  50     -10.406  -8.109   1.808  1.00 90.75           C  
ATOM    353  O   GLY A  50     -11.406  -7.973   1.093  1.00 90.75           O  
ATOM    354  N   ARG A  51     -10.508  -8.188   3.037  1.00 87.25           N  
ATOM    355  CA  ARG A  51     -11.781  -8.203   3.742  1.00 87.25           C  
ATOM    356  C   ARG A  51     -12.156  -6.809   4.230  1.00 87.25           C  
ATOM    357  CB  ARG A  51     -11.734  -9.180   4.922  1.00 87.25           C  
ATOM    358  O   ARG A  51     -11.297  -6.055   4.691  1.00 87.25           O  
ATOM    359  CG  ARG A  51     -11.461 -10.617   4.520  1.00 87.25           C  
ATOM    360  CD  ARG A  51     -11.273 -11.516   5.734  1.00 87.25           C  
ATOM    361  NE  ARG A  51     -10.125 -11.102   6.535  1.00 87.25           N  
ATOM    362  NH1 ARG A  51     -10.719 -12.344   8.391  1.00 87.25           N  
ATOM    363  NH2 ARG A  51      -8.812 -11.062   8.422  1.00 87.25           N  
ATOM    364  CZ  ARG A  51      -9.891 -11.508   7.781  1.00 87.25           C  
ATOM    365  N   VAL A  52     -13.438  -6.570   4.141  1.00 93.50           N  
ATOM    366  CA  VAL A  52     -14.000  -5.332   4.672  1.00 93.50           C  
ATOM    367  C   VAL A  52     -14.977  -5.648   5.801  1.00 93.50           C  
ATOM    368  CB  VAL A  52     -14.703  -4.508   3.574  1.00 93.50           C  
ATOM    369  O   VAL A  52     -15.875  -6.473   5.637  1.00 93.50           O  
ATOM    370  CG1 VAL A  52     -15.438  -3.314   4.180  1.00 93.50           C  
ATOM    371  CG2 VAL A  52     -13.695  -4.043   2.525  1.00 93.50           C  
ATOM    372  N   VAL A  53     -14.789  -5.094   6.816  1.00 91.44           N  
ATOM    373  CA  VAL A  53     -15.680  -5.238   7.965  1.00 91.44           C  
ATOM    374  C   VAL A  53     -16.328  -3.896   8.281  1.00 91.44           C  
ATOM    375  CB  VAL A  53     -14.930  -5.773   9.203  1.00 91.44           C  
ATOM    376  O   VAL A  53     -15.641  -2.895   8.484  1.00 91.44           O  
ATOM    377  CG1 VAL A  53     -15.891  -6.008  10.359  1.00 91.44           C  
ATOM    378  CG2 VAL A  53     -14.180  -7.062   8.859  1.00 91.44           C  
ATOM    379  N   ILE A  54     -17.625  -3.877   8.430  1.00 92.56           N  
ATOM    380  CA  ILE A  54     -18.391  -2.678   8.742  1.00 92.56           C  
ATOM    381  C   ILE A  54     -18.969  -2.785  10.156  1.00 92.56           C  
ATOM    382  CB  ILE A  54     -19.531  -2.449   7.723  1.00 92.56           C  
ATOM    383  O   ILE A  54     -19.594  -3.791  10.508  1.00 92.56           O  
ATOM    384  CG1 ILE A  54     -18.969  -2.330   6.305  1.00 92.56           C  
ATOM    385  CG2 ILE A  54     -20.344  -1.206   8.094  1.00 92.56           C  
ATOM    386  CD1 ILE A  54     -20.031  -2.264   5.215  1.00 92.56           C  
ATOM    387  N   PHE A  55     -18.781  -1.814  10.898  1.00 90.38           N  
ATOM    388  CA  PHE A  55     -19.312  -1.702  12.258  1.00 90.38           C  
ATOM    389  C   PHE A  55     -20.391  -0.629  12.328  1.00 90.38           C  
ATOM    390  CB  PHE A  55     -18.188  -1.385  13.242  1.00 90.38           C  
ATOM    391  O   PHE A  55     -20.281   0.416  11.688  1.00 90.38           O  
ATOM    392  CG  PHE A  55     -17.047  -2.361  13.195  1.00 90.38           C  
ATOM    393  CD1 PHE A  55     -17.047  -3.504  13.984  1.00 90.38           C  
ATOM    394  CD2 PHE A  55     -15.953  -2.139  12.359  1.00 90.38           C  
ATOM    395  CE1 PHE A  55     -15.992  -4.410  13.945  1.00 90.38           C  
ATOM    396  CE2 PHE A  55     -14.898  -3.039  12.312  1.00 90.38           C  
ATOM    397  CZ  PHE A  55     -14.914  -4.172  13.102  1.00 90.38           C  
ATOM    398  N   GLN A  56     -21.406  -0.885  13.102  1.00 89.94           N  
ATOM    399  CA  GLN A  56     -22.484   0.064  13.305  1.00 89.94           C  
ATOM    400  C   GLN A  56     -22.578   0.482  14.773  1.00 89.94           C  
ATOM    401  CB  GLN A  56     -23.812  -0.536  12.852  1.00 89.94           C  
ATOM    402  O   GLN A  56     -22.438  -0.351  15.672  1.00 89.94           O  
ATOM    403  CG  GLN A  56     -24.984   0.435  12.930  1.00 89.94           C  
ATOM    404  CD  GLN A  56     -26.281  -0.156  12.391  1.00 89.94           C  
ATOM    405  NE2 GLN A  56     -27.219   0.707  12.031  1.00 89.94           N  
ATOM    406  OE1 GLN A  56     -26.422  -1.379  12.297  1.00 89.94           O  
ATOM    407  N   GLN A  57     -22.859   1.685  14.938  1.00 89.38           N  
ATOM    408  CA  GLN A  57     -23.016   2.234  16.281  1.00 89.38           C  
ATOM    409  C   GLN A  57     -24.266   1.698  16.953  1.00 89.38           C  
ATOM    410  CB  GLN A  57     -23.047   3.762  16.234  1.00 89.38           C  
ATOM    411  O   GLN A  57     -25.328   1.629  16.328  1.00 89.38           O  
ATOM    412  CG  GLN A  57     -22.906   4.422  17.594  1.00 89.38           C  
ATOM    413  CD  GLN A  57     -22.875   5.938  17.516  1.00 89.38           C  
ATOM    414  NE2 GLN A  57     -22.344   6.578  18.562  1.00 89.38           N  
ATOM    415  OE1 GLN A  57     -23.328   6.527  16.531  1.00 89.38           O  
ATOM    416  N   GLU A  58     -24.125   1.335  18.109  1.00 80.88           N  
ATOM    417  CA  GLU A  58     -25.281   0.833  18.859  1.00 80.88           C  
ATOM    418  C   GLU A  58     -26.312   1.932  19.062  1.00 80.88           C  
ATOM    419  CB  GLU A  58     -24.844   0.254  20.203  1.00 80.88           C  
ATOM    420  O   GLU A  58     -26.000   2.988  19.625  1.00 80.88           O  
ATOM    421  CG  GLU A  58     -25.109  -1.237  20.344  1.00 80.88           C  
ATOM    422  CD  GLU A  58     -24.562  -1.821  21.641  1.00 80.88           C  
ATOM    423  OE1 GLU A  58     -24.625  -3.059  21.828  1.00 80.88           O  
ATOM    424  OE2 GLU A  58     -24.078  -1.036  22.484  1.00 80.88           O  
ATOM    425  N   GLN A  59     -27.547   1.811  18.594  1.00 69.06           N  
ATOM    426  CA  GLN A  59     -28.609   2.809  18.609  1.00 69.06           C  
ATOM    427  C   GLN A  59     -29.062   3.107  20.047  1.00 69.06           C  
ATOM    428  CB  GLN A  59     -29.797   2.336  17.781  1.00 69.06           C  
ATOM    429  O   GLN A  59     -29.391   4.250  20.359  1.00 69.06           O  
ATOM    430  CG  GLN A  59     -29.625   2.553  16.281  1.00 69.06           C  
ATOM    431  CD  GLN A  59     -30.875   2.242  15.492  1.00 69.06           C  
ATOM    432  NE2 GLN A  59     -30.844   2.508  14.188  1.00 69.06           N  
ATOM    433  OE1 GLN A  59     -31.875   1.766  16.047  1.00 69.06           O  
ATOM    434  N   GLU A  60     -29.250   2.078  20.812  1.00 64.50           N  
ATOM    435  CA  GLU A  60     -29.734   2.287  22.172  1.00 64.50           C  
ATOM    436  C   GLU A  60     -28.781   3.182  22.969  1.00 64.50           C  
ATOM    437  CB  GLU A  60     -29.906   0.947  22.891  1.00 64.50           C  
ATOM    438  O   GLU A  60     -29.203   3.887  23.891  1.00 64.50           O  
ATOM    439  CG  GLU A  60     -31.094   0.136  22.391  1.00 64.50           C  
ATOM    440  CD  GLU A  60     -31.281  -1.174  23.141  1.00 64.50           C  
ATOM    441  OE1 GLU A  60     -32.281  -1.895  22.859  1.00 64.50           O  
ATOM    442  OE2 GLU A  60     -30.453  -1.480  24.016  1.00 64.50           O  
ATOM    443  N   ASN A  61     -27.547   3.217  22.578  1.00 61.44           N  
ATOM    444  CA  ASN A  61     -26.531   3.922  23.344  1.00 61.44           C  
ATOM    445  C   ASN A  61     -26.281   5.320  22.797  1.00 61.44           C  
ATOM    446  CB  ASN A  61     -25.234   3.117  23.375  1.00 61.44           C  
ATOM    447  O   ASN A  61     -25.391   6.027  23.266  1.00 61.44           O  
ATOM    448  CG  ASN A  61     -25.344   1.858  24.219  1.00 61.44           C  
ATOM    449  ND2 ASN A  61     -24.359   0.970  24.078  1.00 61.44           N  
ATOM    450  OD1 ASN A  61     -26.297   1.686  24.969  1.00 61.44           O  
ATOM    451  N   LYS A  62     -26.922   5.602  21.703  1.00 61.03           N  
ATOM    452  CA  LYS A  62     -26.703   6.918  21.109  1.00 61.03           C  
ATOM    453  C   LYS A  62     -27.047   8.031  22.109  1.00 61.03           C  
ATOM    454  CB  LYS A  62     -27.531   7.082  19.844  1.00 61.03           C  
ATOM    455  O   LYS A  62     -26.422   9.086  22.094  1.00 61.03           O  
ATOM    456  CG  LYS A  62     -26.859   6.508  18.594  1.00 61.03           C  
ATOM    457  CD  LYS A  62     -27.672   6.812  17.344  1.00 61.03           C  
ATOM    458  CE  LYS A  62     -27.031   6.203  16.094  1.00 61.03           C  
ATOM    459  NZ  LYS A  62     -27.844   6.449  14.875  1.00 61.03           N  
ATOM    460  N   ILE A  63     -28.031   7.707  22.906  1.00 59.31           N  
ATOM    461  CA  ILE A  63     -28.500   8.742  23.812  1.00 59.31           C  
ATOM    462  C   ILE A  63     -27.625   8.773  25.062  1.00 59.31           C  
ATOM    463  CB  ILE A  63     -29.984   8.523  24.203  1.00 59.31           C  
ATOM    464  O   ILE A  63     -27.406   9.836  25.656  1.00 59.31           O  
ATOM    465  CG1 ILE A  63     -30.859   8.492  22.953  1.00 59.31           C  
ATOM    466  CG2 ILE A  63     -30.453   9.617  25.172  1.00 59.31           C  
ATOM    467  CD1 ILE A  63     -32.281   7.961  23.203  1.00 59.31           C  
ATOM    468  N   GLN A  64     -27.109   7.617  25.438  1.00 64.50           N  
ATOM    469  CA  GLN A  64     -26.281   7.609  26.641  1.00 64.50           C  
ATOM    470  C   GLN A  64     -24.859   8.078  26.328  1.00 64.50           C  
ATOM    471  CB  GLN A  64     -26.250   6.215  27.250  1.00 64.50           C  
ATOM    472  O   GLN A  64     -24.141   7.438  25.547  1.00 64.50           O  
ATOM    473  CG  GLN A  64     -27.516   5.848  28.016  1.00 64.50           C  
ATOM    474  CD  GLN A  64     -27.438   4.484  28.672  1.00 64.50           C  
ATOM    475  NE2 GLN A  64     -28.484   4.109  29.391  1.00 64.50           N  
ATOM    476  OE1 GLN A  64     -26.422   3.779  28.547  1.00 64.50           O  
ATOM    477  N   SER A  65     -24.578   9.211  26.688  1.00 63.62           N  
ATOM    478  CA  SER A  65     -23.328   9.906  26.406  1.00 63.62           C  
ATOM    479  C   SER A  65     -22.125   9.008  26.672  1.00 63.62           C  
ATOM    480  CB  SER A  65     -23.219  11.180  27.234  1.00 63.62           C  
ATOM    481  O   SER A  65     -21.094   9.133  26.016  1.00 63.62           O  
ATOM    482  OG  SER A  65     -23.203  10.875  28.625  1.00 63.62           O  
ATOM    483  N   HIS A  66     -22.297   7.961  27.578  1.00 64.69           N  
ATOM    484  CA  HIS A  66     -21.141   7.176  27.984  1.00 64.69           C  
ATOM    485  C   HIS A  66     -20.906   5.988  27.062  1.00 64.69           C  
ATOM    486  CB  HIS A  66     -21.297   6.691  29.438  1.00 64.69           C  
ATOM    487  O   HIS A  66     -19.844   5.371  27.078  1.00 64.69           O  
ATOM    488  CG  HIS A  66     -21.781   7.754  30.375  1.00 64.69           C  
ATOM    489  CD2 HIS A  66     -23.000   7.938  30.938  1.00 64.69           C  
ATOM    490  ND1 HIS A  66     -20.984   8.781  30.812  1.00 64.69           N  
ATOM    491  CE1 HIS A  66     -21.688   9.562  31.625  1.00 64.69           C  
ATOM    492  NE2 HIS A  66     -22.906   9.070  31.719  1.00 64.69           N  
ATOM    493  N   SER A  67     -21.891   5.707  26.203  1.00 68.50           N  
ATOM    494  CA  SER A  67     -21.750   4.496  25.406  1.00 68.50           C  
ATOM    495  C   SER A  67     -21.828   4.812  23.922  1.00 68.50           C  
ATOM    496  CB  SER A  67     -22.828   3.482  25.781  1.00 68.50           C  
ATOM    497  O   SER A  67     -22.172   3.945  23.109  1.00 68.50           O  
ATOM    498  OG  SER A  67     -24.125   3.988  25.484  1.00 68.50           O  
ATOM    499  N   ARG A  68     -21.562   5.977  23.609  1.00 76.12           N  
ATOM    500  CA  ARG A  68     -21.672   6.406  22.219  1.00 76.12           C  
ATOM    501  C   ARG A  68     -20.562   5.777  21.375  1.00 76.12           C  
ATOM    502  CB  ARG A  68     -21.609   7.930  22.125  1.00 76.12           C  
ATOM    503  O   ARG A  68     -20.719   5.637  20.156  1.00 76.12           O  
ATOM    504  CG  ARG A  68     -22.844   8.641  22.656  1.00 76.12           C  
ATOM    505  CD  ARG A  68     -22.734  10.148  22.516  1.00 76.12           C  
ATOM    506  NE  ARG A  68     -23.844  10.836  23.156  1.00 76.12           N  
ATOM    507  NH1 ARG A  68     -23.062  12.961  22.719  1.00 76.12           N  
ATOM    508  NH2 ARG A  68     -25.031  12.672  23.844  1.00 76.12           N  
ATOM    509  CZ  ARG A  68     -23.984  12.156  23.234  1.00 76.12           C  
ATOM    510  N   GLY A  69     -19.562   5.336  22.000  1.00 79.56           N  
ATOM    511  CA  GLY A  69     -18.406   4.816  21.281  1.00 79.56           C  
ATOM    512  C   GLY A  69     -18.453   3.311  21.094  1.00 79.56           C  
ATOM    513  O   GLY A  69     -17.438   2.684  20.797  1.00 79.56           O  
ATOM    514  N   GLU A  70     -19.609   2.805  21.266  1.00 85.19           N  
ATOM    515  CA  GLU A  70     -19.734   1.359  21.109  1.00 85.19           C  
ATOM    516  C   GLU A  70     -20.266   1.002  19.719  1.00 85.19           C  
ATOM    517  CB  GLU A  70     -20.656   0.780  22.188  1.00 85.19           C  
ATOM    518  O   GLU A  70     -21.344   1.452  19.328  1.00 85.19           O  
ATOM    519  CG  GLU A  70     -20.047   0.768  23.578  1.00 85.19           C  
ATOM    520  CD  GLU A  70     -20.938   0.114  24.625  1.00 85.19           C  
ATOM    521  OE1 GLU A  70     -20.562   0.069  25.812  1.00 85.19           O  
ATOM    522  OE2 GLU A  70     -22.031  -0.360  24.250  1.00 85.19           O  
ATOM    523  N   TYR A  71     -19.531   0.228  19.000  1.00 89.06           N  
ATOM    524  CA  TYR A  71     -19.844  -0.211  17.656  1.00 89.06           C  
ATOM    525  C   TYR A  71     -19.938  -1.730  17.578  1.00 89.06           C  
ATOM    526  CB  TYR A  71     -18.781   0.295  16.656  1.00 89.06           C  
ATOM    527  O   TYR A  71     -19.094  -2.438  18.125  1.00 89.06           O  
ATOM    528  CG  TYR A  71     -18.906   1.767  16.344  1.00 89.06           C  
ATOM    529  CD1 TYR A  71     -19.500   2.197  15.164  1.00 89.06           C  
ATOM    530  CD2 TYR A  71     -18.422   2.729  17.234  1.00 89.06           C  
ATOM    531  CE1 TYR A  71     -19.609   3.551  14.859  1.00 89.06           C  
ATOM    532  CE2 TYR A  71     -18.531   4.086  16.938  1.00 89.06           C  
ATOM    533  OH  TYR A  71     -19.234   5.828  15.469  1.00 89.06           O  
ATOM    534  CZ  TYR A  71     -19.125   4.484  15.758  1.00 89.06           C  
ATOM    535  N   ASN A  72     -20.875  -2.193  16.859  1.00 84.50           N  
ATOM    536  CA  ASN A  72     -21.062  -3.625  16.641  1.00 84.50           C  
ATOM    537  C   ASN A  72     -20.859  -3.998  15.180  1.00 84.50           C  
ATOM    538  CB  ASN A  72     -22.438  -4.070  17.125  1.00 84.50           C  
ATOM    539  O   ASN A  72     -21.016  -3.158  14.289  1.00 84.50           O  
ATOM    540  CG  ASN A  72     -22.609  -3.934  18.625  1.00 84.50           C  
ATOM    541  ND2 ASN A  72     -23.812  -3.555  19.047  1.00 84.50           N  
ATOM    542  OD1 ASN A  72     -21.672  -4.164  19.391  1.00 84.50           O  
ATOM    543  N   VAL A  73     -20.500  -5.277  15.031  1.00 85.12           N  
ATOM    544  CA  VAL A  73     -20.281  -5.758  13.672  1.00 85.12           C  
ATOM    545  C   VAL A  73     -21.594  -5.715  12.883  1.00 85.12           C  
ATOM    546  CB  VAL A  73     -19.703  -7.188  13.656  1.00 85.12           C  
ATOM    547  O   VAL A  73     -22.594  -6.305  13.297  1.00 85.12           O  
ATOM    548  CG1 VAL A  73     -19.578  -7.707  12.227  1.00 85.12           C  
ATOM    549  CG2 VAL A  73     -18.344  -7.219  14.367  1.00 85.12           C  
ATOM    550  N   TYR A  74     -21.594  -4.977  11.859  1.00 82.69           N  
ATOM    551  CA  TYR A  74     -22.766  -4.773  11.000  1.00 82.69           C  
ATOM    552  C   TYR A  74     -22.734  -5.719   9.805  1.00 82.69           C  
ATOM    553  CB  TYR A  74     -22.828  -3.322  10.516  1.00 82.69           C  
ATOM    554  O   TYR A  74     -23.734  -6.359   9.484  1.00 82.69           O  
ATOM    555  CG  TYR A  74     -24.078  -3.000   9.727  1.00 82.69           C  
ATOM    556  CD1 TYR A  74     -24.000  -2.629   8.391  1.00 82.69           C  
ATOM    557  CD2 TYR A  74     -25.328  -3.066  10.320  1.00 82.69           C  
ATOM    558  CE1 TYR A  74     -25.141  -2.330   7.656  1.00 82.69           C  
ATOM    559  CE2 TYR A  74     -26.484  -2.768   9.602  1.00 82.69           C  
ATOM    560  OH  TYR A  74     -27.516  -2.107   7.551  1.00 82.69           O  
ATOM    561  CZ  TYR A  74     -26.375  -2.402   8.266  1.00 82.69           C  
ATOM    562  N   SER A  75     -21.562  -5.820   9.156  1.00 82.19           N  
ATOM    563  CA  SER A  75     -21.391  -6.688   7.992  1.00 82.19           C  
ATOM    564  C   SER A  75     -19.922  -6.992   7.750  1.00 82.19           C  
ATOM    565  CB  SER A  75     -22.000  -6.043   6.742  1.00 82.19           C  
ATOM    566  O   SER A  75     -19.047  -6.172   8.055  1.00 82.19           O  
ATOM    567  OG  SER A  75     -21.859  -6.895   5.621  1.00 82.19           O  
ATOM    568  N   THR A  76     -19.609  -8.102   7.258  1.00 83.25           N  
ATOM    569  CA  THR A  76     -18.281  -8.523   6.840  1.00 83.25           C  
ATOM    570  C   THR A  76     -18.328  -9.211   5.480  1.00 83.25           C  
ATOM    571  CB  THR A  76     -17.641  -9.469   7.879  1.00 83.25           C  
ATOM    572  O   THR A  76     -19.172 -10.094   5.258  1.00 83.25           O  
ATOM    573  CG2 THR A  76     -16.203  -9.789   7.516  1.00 83.25           C  
ATOM    574  OG1 THR A  76     -17.688  -8.844   9.164  1.00 83.25           O  
ATOM    575  N   PHE A  77     -17.516  -8.766   4.578  1.00 80.50           N  
ATOM    576  CA  PHE A  77     -17.500  -9.391   3.264  1.00 80.50           C  
ATOM    577  C   PHE A  77     -16.109  -9.289   2.633  1.00 80.50           C  
ATOM    578  CB  PHE A  77     -18.531  -8.742   2.344  1.00 80.50           C  
ATOM    579  O   PHE A  77     -15.297  -8.453   3.025  1.00 80.50           O  
ATOM    580  CG  PHE A  77     -18.297  -7.273   2.107  1.00 80.50           C  
ATOM    581  CD1 PHE A  77     -18.797  -6.324   2.992  1.00 80.50           C  
ATOM    582  CD2 PHE A  77     -17.578  -6.840   0.998  1.00 80.50           C  
ATOM    583  CE1 PHE A  77     -18.594  -4.965   2.773  1.00 80.50           C  
ATOM    584  CE2 PHE A  77     -17.375  -5.484   0.774  1.00 80.50           C  
ATOM    585  CZ  PHE A  77     -17.875  -4.547   1.662  1.00 80.50           C  
ATOM    586  N   GLN A  78     -15.859 -10.180   1.750  1.00 84.00           N  
ATOM    587  CA  GLN A  78     -14.633 -10.172   0.968  1.00 84.00           C  
ATOM    588  C   GLN A  78     -14.727  -9.195  -0.202  1.00 84.00           C  
ATOM    589  CB  GLN A  78     -14.305 -11.578   0.454  1.00 84.00           C  
ATOM    590  O   GLN A  78     -15.500  -9.422  -1.140  1.00 84.00           O  
ATOM    591  CG  GLN A  78     -12.977 -11.672  -0.286  1.00 84.00           C  
ATOM    592  CD  GLN A  78     -11.781 -11.453   0.623  1.00 84.00           C  
ATOM    593  NE2 GLN A  78     -10.750 -10.812   0.098  1.00 84.00           N  
ATOM    594  OE1 GLN A  78     -11.789 -11.867   1.787  1.00 84.00           O  
ATOM    595  N   SER A  79     -13.984  -8.156  -0.214  1.00 90.00           N  
ATOM    596  CA  SER A  79     -14.039  -7.129  -1.246  1.00 90.00           C  
ATOM    597  C   SER A  79     -13.148  -7.484  -2.428  1.00 90.00           C  
ATOM    598  CB  SER A  79     -13.625  -5.770  -0.672  1.00 90.00           C  
ATOM    599  O   SER A  79     -13.570  -7.402  -3.582  1.00 90.00           O  
ATOM    600  OG  SER A  79     -13.625  -4.777  -1.683  1.00 90.00           O  
ATOM    601  N   HIS A  80     -11.930  -7.777  -2.143  1.00 88.81           N  
ATOM    602  CA  HIS A  80     -10.945  -8.062  -3.178  1.00 88.81           C  
ATOM    603  C   HIS A  80     -10.305  -9.430  -2.967  1.00 88.81           C  
ATOM    604  CB  HIS A  80      -9.859  -6.977  -3.199  1.00 88.81           C  
ATOM    605  O   HIS A  80     -10.031  -9.828  -1.831  1.00 88.81           O  
ATOM    606  CG  HIS A  80     -10.375  -5.633  -3.602  1.00 88.81           C  
ATOM    607  CD2 HIS A  80     -10.859  -4.605  -2.861  1.00 88.81           C  
ATOM    608  ND1 HIS A  80     -10.422  -5.215  -4.914  1.00 88.81           N  
ATOM    609  CE1 HIS A  80     -10.914  -3.990  -4.965  1.00 88.81           C  
ATOM    610  NE2 HIS A  80     -11.188  -3.598  -3.732  1.00 88.81           N  
ATOM    611  N   GLU A  81     -10.164 -10.094  -3.924  1.00 81.56           N  
ATOM    612  CA  GLU A  81      -9.453 -11.367  -3.977  1.00 81.56           C  
ATOM    613  C   GLU A  81      -8.227 -11.281  -4.875  1.00 81.56           C  
ATOM    614  CB  GLU A  81     -10.383 -12.484  -4.469  1.00 81.56           C  
ATOM    615  O   GLU A  81      -8.133 -10.383  -5.719  1.00 81.56           O  
ATOM    616  CG  GLU A  81     -11.594 -12.711  -3.574  1.00 81.56           C  
ATOM    617  CD  GLU A  81     -12.484 -13.844  -4.055  1.00 81.56           C  
ATOM    618  OE1 GLU A  81     -13.445 -14.211  -3.332  1.00 81.56           O  
ATOM    619  OE2 GLU A  81     -12.227 -14.375  -5.160  1.00 81.56           O  
ATOM    620  N   PRO A  82      -7.230 -12.094  -4.590  1.00 79.19           N  
ATOM    621  CA  PRO A  82      -6.070 -12.070  -5.484  1.00 79.19           C  
ATOM    622  C   PRO A  82      -6.438 -12.391  -6.934  1.00 79.19           C  
ATOM    623  CB  PRO A  82      -5.152 -13.141  -4.902  1.00 79.19           C  
ATOM    624  O   PRO A  82      -7.254 -13.273  -7.184  1.00 79.19           O  
ATOM    625  CG  PRO A  82      -5.707 -13.430  -3.545  1.00 79.19           C  
ATOM    626  CD  PRO A  82      -7.137 -12.969  -3.510  1.00 79.19           C  
ATOM    627  N   GLU A  83      -5.965 -11.578  -7.840  1.00 72.69           N  
ATOM    628  CA  GLU A  83      -6.227 -11.719  -9.266  1.00 72.69           C  
ATOM    629  C   GLU A  83      -4.934 -11.680 -10.078  1.00 72.69           C  
ATOM    630  CB  GLU A  83      -7.180 -10.617  -9.750  1.00 72.69           C  
ATOM    631  O   GLU A  83      -3.910 -11.188  -9.594  1.00 72.69           O  
ATOM    632  CG  GLU A  83      -8.562 -10.688  -9.125  1.00 72.69           C  
ATOM    633  CD  GLU A  83      -9.445  -9.500  -9.477  1.00 72.69           C  
ATOM    634  OE1 GLU A  83     -10.586  -9.414  -8.969  1.00 72.69           O  
ATOM    635  OE2 GLU A  83      -8.992  -8.648 -10.281  1.00 72.69           O  
ATOM    636  N   PHE A  84      -4.801 -12.383 -11.234  1.00 67.69           N  
ATOM    637  CA  PHE A  84      -3.660 -12.344 -12.141  1.00 67.69           C  
ATOM    638  C   PHE A  84      -4.016 -11.602 -13.422  1.00 67.69           C  
ATOM    639  CB  PHE A  84      -3.189 -13.766 -12.469  1.00 67.69           C  
ATOM    640  O   PHE A  84      -4.977 -11.961 -14.109  1.00 67.69           O  
ATOM    641  CG  PHE A  84      -1.856 -13.820 -13.164  1.00 67.69           C  
ATOM    642  CD1 PHE A  84      -1.782 -13.984 -14.547  1.00 67.69           C  
ATOM    643  CD2 PHE A  84      -0.677 -13.695 -12.445  1.00 67.69           C  
ATOM    644  CE1 PHE A  84      -0.550 -14.031 -15.188  1.00 67.69           C  
ATOM    645  CE2 PHE A  84       0.559 -13.742 -13.086  1.00 67.69           C  
ATOM    646  CZ  PHE A  84       0.620 -13.914 -14.453  1.00 67.69           C  
ATOM    647  N   ASP A  85      -3.434 -10.531 -13.703  1.00 62.50           N  
ATOM    648  CA  ASP A  85      -3.537  -9.789 -14.953  1.00 62.50           C  
ATOM    649  C   ASP A  85      -2.717 -10.461 -16.062  1.00 62.50           C  
ATOM    650  CB  ASP A  85      -3.080  -8.344 -14.766  1.00 62.50           C  
ATOM    651  O   ASP A  85      -1.493 -10.320 -16.094  1.00 62.50           O  
ATOM    652  CG  ASP A  85      -3.383  -7.461 -15.961  1.00 62.50           C  
ATOM    653  OD1 ASP A  85      -3.553  -7.992 -17.078  1.00 62.50           O  
ATOM    654  OD2 ASP A  85      -3.449  -6.227 -15.789  1.00 62.50           O  
ATOM    655  N   TYR A  86      -3.281 -11.047 -16.938  1.00 60.09           N  
ATOM    656  CA  TYR A  86      -2.635 -11.828 -18.000  1.00 60.09           C  
ATOM    657  C   TYR A  86      -1.964 -10.922 -19.016  1.00 60.09           C  
ATOM    658  CB  TYR A  86      -3.650 -12.742 -18.688  1.00 60.09           C  
ATOM    659  O   TYR A  86      -0.979 -11.312 -19.656  1.00 60.09           O  
ATOM    660  CG  TYR A  86      -4.219 -13.812 -17.797  1.00 60.09           C  
ATOM    661  CD1 TYR A  86      -3.504 -14.984 -17.531  1.00 60.09           C  
ATOM    662  CD2 TYR A  86      -5.469 -13.664 -17.203  1.00 60.09           C  
ATOM    663  CE1 TYR A  86      -4.023 -15.977 -16.719  1.00 60.09           C  
ATOM    664  CE2 TYR A  86      -5.996 -14.656 -16.375  1.00 60.09           C  
ATOM    665  OH  TYR A  86      -5.789 -16.781 -15.328  1.00 60.09           O  
ATOM    666  CZ  TYR A  86      -5.270 -15.805 -16.141  1.00 60.09           C  
ATOM    667  N   LEU A  87      -2.627  -9.797 -19.266  1.00 59.41           N  
ATOM    668  CA  LEU A  87      -2.059  -8.867 -20.234  1.00 59.41           C  
ATOM    669  C   LEU A  87      -0.710  -8.336 -19.766  1.00 59.41           C  
ATOM    670  CB  LEU A  87      -3.018  -7.699 -20.484  1.00 59.41           C  
ATOM    671  O   LEU A  87       0.232  -8.227 -20.547  1.00 59.41           O  
ATOM    672  CG  LEU A  87      -4.277  -8.016 -21.297  1.00 59.41           C  
ATOM    673  CD1 LEU A  87      -5.293  -6.887 -21.156  1.00 59.41           C  
ATOM    674  CD2 LEU A  87      -3.932  -8.250 -22.766  1.00 59.41           C  
ATOM    675  N   LYS A  88      -0.719  -8.164 -18.516  1.00 59.28           N  
ATOM    676  CA  LYS A  88       0.507  -7.574 -17.984  1.00 59.28           C  
ATOM    677  C   LYS A  88       1.324  -8.602 -17.203  1.00 59.28           C  
ATOM    678  CB  LYS A  88       0.184  -6.379 -17.078  1.00 59.28           C  
ATOM    679  O   LYS A  88       2.430  -8.312 -16.750  1.00 59.28           O  
ATOM    680  CG  LYS A  88      -0.466  -5.215 -17.812  1.00 59.28           C  
ATOM    681  CD  LYS A  88      -0.754  -4.055 -16.859  1.00 59.28           C  
ATOM    682  CE  LYS A  88      -1.511  -2.936 -17.562  1.00 59.28           C  
ATOM    683  NZ  LYS A  88      -1.915  -1.857 -16.609  1.00 59.28           N  
ATOM    684  N   SER A  89       0.797  -9.883 -17.188  1.00 61.28           N  
ATOM    685  CA  SER A  89       1.467 -10.977 -16.484  1.00 61.28           C  
ATOM    686  C   SER A  89       1.833 -10.570 -15.062  1.00 61.28           C  
ATOM    687  CB  SER A  89       2.725 -11.406 -17.234  1.00 61.28           C  
ATOM    688  O   SER A  89       2.973 -10.766 -14.625  1.00 61.28           O  
ATOM    689  OG  SER A  89       2.391 -11.922 -18.516  1.00 61.28           O  
ATOM    690  N   LEU A  90       0.797  -9.898 -14.383  1.00 68.12           N  
ATOM    691  CA  LEU A  90       1.007  -9.391 -13.031  1.00 68.12           C  
ATOM    692  C   LEU A  90      -0.043  -9.938 -12.070  1.00 68.12           C  
ATOM    693  CB  LEU A  90       0.969  -7.859 -13.016  1.00 68.12           C  
ATOM    694  O   LEU A  90      -1.212 -10.078 -12.438  1.00 68.12           O  
ATOM    695  CG  LEU A  90       2.152  -7.145 -13.672  1.00 68.12           C  
ATOM    696  CD1 LEU A  90       1.750  -5.742 -14.109  1.00 68.12           C  
ATOM    697  CD2 LEU A  90       3.340  -7.094 -12.719  1.00 68.12           C  
ATOM    698  N   GLU A  91       0.522 -10.344 -10.914  1.00 70.81           N  
ATOM    699  CA  GLU A  91      -0.387 -10.727  -9.836  1.00 70.81           C  
ATOM    700  C   GLU A  91      -0.874  -9.500  -9.070  1.00 70.81           C  
ATOM    701  CB  GLU A  91       0.291 -11.711  -8.883  1.00 70.81           C  
ATOM    702  O   GLU A  91      -0.083  -8.617  -8.734  1.00 70.81           O  
ATOM    703  CG  GLU A  91      -0.679 -12.469  -7.984  1.00 70.81           C  
ATOM    704  CD  GLU A  91      -0.009 -13.547  -7.148  1.00 70.81           C  
ATOM    705  OE1 GLU A  91      -0.708 -14.227  -6.367  1.00 70.81           O  
ATOM    706  OE2 GLU A  91       1.226 -13.703  -7.277  1.00 70.81           O  
ATOM    707  N   ILE A  92      -2.160  -9.445  -8.938  1.00 71.62           N  
ATOM    708  CA  ILE A  92      -2.756  -8.352  -8.180  1.00 71.62           C  
ATOM    709  C   ILE A  92      -3.170  -8.844  -6.793  1.00 71.62           C  
ATOM    710  CB  ILE A  92      -3.969  -7.742  -8.922  1.00 71.62           C  
ATOM    711  O   ILE A  92      -4.035  -9.711  -6.672  1.00 71.62           O  
ATOM    712  CG1 ILE A  92      -3.559  -7.266 -10.312  1.00 71.62           C  
ATOM    713  CG2 ILE A  92      -4.582  -6.602  -8.109  1.00 71.62           C  
ATOM    714  CD1 ILE A  92      -4.727  -6.855 -11.203  1.00 71.62           C  
ATOM    715  N   GLU A  93      -2.611  -8.211  -5.812  1.00 77.19           N  
ATOM    716  CA  GLU A  93      -2.881  -8.602  -4.434  1.00 77.19           C  
ATOM    717  C   GLU A  93      -4.262  -8.125  -3.984  1.00 77.19           C  
ATOM    718  CB  GLU A  93      -1.806  -8.047  -3.496  1.00 77.19           C  
ATOM    719  O   GLU A  93      -4.863  -7.258  -4.621  1.00 77.19           O  
ATOM    720  CG  GLU A  93      -0.428  -8.656  -3.711  1.00 77.19           C  
ATOM    721  CD  GLU A  93       0.592  -8.211  -2.674  1.00 77.19           C  
ATOM    722  OE1 GLU A  93       1.737  -8.719  -2.695  1.00 77.19           O  
ATOM    723  OE2 GLU A  93       0.242  -7.355  -1.831  1.00 77.19           O  
ATOM    724  N   GLU A  94      -4.766  -8.812  -2.955  1.00 80.56           N  
ATOM    725  CA  GLU A  94      -6.113  -8.578  -2.441  1.00 80.56           C  
ATOM    726  C   GLU A  94      -6.117  -7.477  -1.388  1.00 80.56           C  
ATOM    727  CB  GLU A  94      -6.699  -9.867  -1.857  1.00 80.56           C  
ATOM    728  O   GLU A  94      -7.180  -7.020  -0.964  1.00 80.56           O  
ATOM    729  CG  GLU A  94      -5.875 -10.461  -0.721  1.00 80.56           C  
ATOM    730  CD  GLU A  94      -6.168 -11.930  -0.469  1.00 80.56           C  
ATOM    731  OE1 GLU A  94      -5.777 -12.453   0.601  1.00 80.56           O  
ATOM    732  OE2 GLU A  94      -6.793 -12.562  -1.347  1.00 80.56           O  
ATOM    733  N   LYS A  95      -5.000  -6.984  -0.983  1.00 88.81           N  
ATOM    734  CA  LYS A  95      -4.887  -6.000   0.088  1.00 88.81           C  
ATOM    735  C   LYS A  95      -5.723  -4.758  -0.217  1.00 88.81           C  
ATOM    736  CB  LYS A  95      -3.426  -5.605   0.305  1.00 88.81           C  
ATOM    737  O   LYS A  95      -5.621  -4.188  -1.307  1.00 88.81           O  
ATOM    738  CG  LYS A  95      -3.225  -4.512   1.343  1.00 88.81           C  
ATOM    739  CD  LYS A  95      -1.783  -4.020   1.367  1.00 88.81           C  
ATOM    740  CE  LYS A  95      -1.624  -2.797   2.258  1.00 88.81           C  
ATOM    741  NZ  LYS A  95      -0.229  -2.262   2.221  1.00 88.81           N  
ATOM    742  N   ILE A  96      -6.469  -4.312   0.769  1.00 93.88           N  
ATOM    743  CA  ILE A  96      -7.266  -3.098   0.618  1.00 93.88           C  
ATOM    744  C   ILE A  96      -6.410  -1.878   0.961  1.00 93.88           C  
ATOM    745  CB  ILE A  96      -8.531  -3.137   1.506  1.00 93.88           C  
ATOM    746  O   ILE A  96      -5.902  -1.763   2.080  1.00 93.88           O  
ATOM    747  CG1 ILE A  96      -9.391  -4.355   1.158  1.00 93.88           C  
ATOM    748  CG2 ILE A  96      -9.328  -1.840   1.357  1.00 93.88           C  
ATOM    749  CD1 ILE A  96     -10.625  -4.516   2.035  1.00 93.88           C  
ATOM    750  N   ASN A  97      -6.352  -1.043   0.083  1.00 93.94           N  
ATOM    751  CA  ASN A  97      -5.531   0.146   0.282  1.00 93.94           C  
ATOM    752  C   ASN A  97      -6.332   1.285   0.902  1.00 93.94           C  
ATOM    753  CB  ASN A  97      -4.906   0.594  -1.041  1.00 93.94           C  
ATOM    754  O   ASN A  97      -5.840   1.990   1.784  1.00 93.94           O  
ATOM    755  CG  ASN A  97      -3.889  -0.395  -1.572  1.00 93.94           C  
ATOM    756  ND2 ASN A  97      -3.586  -0.301  -2.861  1.00 93.94           N  
ATOM    757  OD1 ASN A  97      -3.379  -1.238  -0.830  1.00 93.94           O  
ATOM    758  N   LYS A  98      -7.543   1.500   0.386  1.00 96.06           N  
ATOM    759  CA  LYS A  98      -8.375   2.613   0.835  1.00 96.06           C  
ATOM    760  C   LYS A  98      -9.859   2.262   0.748  1.00 96.06           C  
ATOM    761  CB  LYS A  98      -8.086   3.867   0.011  1.00 96.06           C  
ATOM    762  O   LYS A  98     -10.266   1.460  -0.098  1.00 96.06           O  
ATOM    763  CG  LYS A  98      -6.746   4.520   0.327  1.00 96.06           C  
ATOM    764  CD  LYS A  98      -6.785   5.254   1.661  1.00 96.06           C  
ATOM    765  CE  LYS A  98      -5.484   5.996   1.929  1.00 96.06           C  
ATOM    766  NZ  LYS A  98      -5.527   6.746   3.219  1.00 96.06           N  
ATOM    767  N   ILE A  99     -10.664   2.861   1.601  1.00 96.56           N  
ATOM    768  CA  ILE A  99     -12.117   2.768   1.611  1.00 96.56           C  
ATOM    769  C   ILE A  99     -12.719   4.164   1.732  1.00 96.56           C  
ATOM    770  CB  ILE A  99     -12.617   1.864   2.762  1.00 96.56           C  
ATOM    771  O   ILE A  99     -12.242   4.992   2.510  1.00 96.56           O  
ATOM    772  CG1 ILE A  99     -12.141   0.421   2.551  1.00 96.56           C  
ATOM    773  CG2 ILE A  99     -14.141   1.931   2.877  1.00 96.56           C  
ATOM    774  CD1 ILE A  99     -12.398  -0.492   3.742  1.00 96.56           C  
ATOM    775  N   ARG A 100     -13.742   4.395   0.948  1.00 96.50           N  
ATOM    776  CA  ARG A 100     -14.445   5.672   1.002  1.00 96.50           C  
ATOM    777  C   ARG A 100     -15.953   5.473   0.884  1.00 96.50           C  
ATOM    778  CB  ARG A 100     -13.953   6.605  -0.105  1.00 96.50           C  
ATOM    779  O   ARG A 100     -16.422   4.750   0.002  1.00 96.50           O  
ATOM    780  CG  ARG A 100     -12.555   7.152   0.128  1.00 96.50           C  
ATOM    781  CD  ARG A 100     -12.516   8.141   1.284  1.00 96.50           C  
ATOM    782  NE  ARG A 100     -11.180   8.695   1.478  1.00 96.50           N  
ATOM    783  NH1 ARG A 100     -11.570   9.422   3.637  1.00 96.50           N  
ATOM    784  NH2 ARG A 100      -9.523   9.766   2.658  1.00 96.50           N  
ATOM    785  CZ  ARG A 100     -10.766   9.297   2.590  1.00 96.50           C  
ATOM    786  N   TRP A 101     -16.703   6.191   1.715  1.00 95.38           N  
ATOM    787  CA  TRP A 101     -18.172   6.133   1.701  1.00 95.38           C  
ATOM    788  C   TRP A 101     -18.750   7.180   0.754  1.00 95.38           C  
ATOM    789  CB  TRP A 101     -18.734   6.340   3.111  1.00 95.38           C  
ATOM    790  O   TRP A 101     -18.234   8.305   0.676  1.00 95.38           O  
ATOM    791  CG  TRP A 101     -18.391   5.234   4.066  1.00 95.38           C  
ATOM    792  CD1 TRP A 101     -17.297   5.160   4.895  1.00 95.38           C  
ATOM    793  CD2 TRP A 101     -19.141   4.039   4.289  1.00 95.38           C  
ATOM    794  CE2 TRP A 101     -18.453   3.285   5.270  1.00 95.38           C  
ATOM    795  CE3 TRP A 101     -20.344   3.529   3.760  1.00 95.38           C  
ATOM    796  NE1 TRP A 101     -17.344   3.992   5.621  1.00 95.38           N  
ATOM    797  CH2 TRP A 101     -20.094   1.576   5.188  1.00 95.38           C  
ATOM    798  CZ2 TRP A 101     -18.922   2.051   5.727  1.00 95.38           C  
ATOM    799  CZ3 TRP A 101     -20.797   2.301   4.215  1.00 95.38           C  
ATOM    800  N   LEU A 102     -19.797   6.785   0.105  1.00 93.12           N  
ATOM    801  CA  LEU A 102     -20.609   7.738  -0.652  1.00 93.12           C  
ATOM    802  C   LEU A 102     -21.750   8.273   0.200  1.00 93.12           C  
ATOM    803  CB  LEU A 102     -21.156   7.078  -1.917  1.00 93.12           C  
ATOM    804  O   LEU A 102     -22.188   7.621   1.148  1.00 93.12           O  
ATOM    805  CG  LEU A 102     -20.203   6.973  -3.104  1.00 93.12           C  
ATOM    806  CD1 LEU A 102     -19.547   5.594  -3.135  1.00 93.12           C  
ATOM    807  CD2 LEU A 102     -20.938   7.254  -4.410  1.00 93.12           C  
ATOM    808  N   PRO A 103     -22.094   9.484  -0.104  1.00 86.19           N  
ATOM    809  CA  PRO A 103     -23.250  10.000   0.633  1.00 86.19           C  
ATOM    810  C   PRO A 103     -24.500   9.156   0.429  1.00 86.19           C  
ATOM    811  CB  PRO A 103     -23.438  11.406   0.054  1.00 86.19           C  
ATOM    812  O   PRO A 103     -24.719   8.602  -0.653  1.00 86.19           O  
ATOM    813  CG  PRO A 103     -22.234  11.625  -0.811  1.00 86.19           C  
ATOM    814  CD  PRO A 103     -21.531  10.312  -0.992  1.00 86.19           C  
ATOM    815  N   GLN A 104     -25.203   9.047   1.465  1.00 82.12           N  
ATOM    816  CA  GLN A 104     -26.422   8.234   1.444  1.00 82.12           C  
ATOM    817  C   GLN A 104     -27.531   8.922   0.670  1.00 82.12           C  
ATOM    818  CB  GLN A 104     -26.875   7.922   2.869  1.00 82.12           C  
ATOM    819  O   GLN A 104     -27.984  10.008   1.054  1.00 82.12           O  
ATOM    820  CG  GLN A 104     -27.969   6.859   2.945  1.00 82.12           C  
ATOM    821  CD  GLN A 104     -28.312   6.480   4.371  1.00 82.12           C  
ATOM    822  NE2 GLN A 104     -29.141   5.457   4.523  1.00 82.12           N  
ATOM    823  OE1 GLN A 104     -27.844   7.105   5.328  1.00 82.12           O  
ATOM    824  N   LYS A 105     -27.891   8.406  -0.480  1.00 70.25           N  
ATOM    825  CA  LYS A 105     -28.984   8.977  -1.270  1.00 70.25           C  
ATOM    826  C   LYS A 105     -30.266   8.180  -1.071  1.00 70.25           C  
ATOM    827  CB  LYS A 105     -28.609   9.008  -2.752  1.00 70.25           C  
ATOM    828  O   LYS A 105     -31.359   8.750  -1.115  1.00 70.25           O  
ATOM    829  CG  LYS A 105     -27.500   9.984  -3.090  1.00 70.25           C  
ATOM    830  CD  LYS A 105     -27.203  10.008  -4.586  1.00 70.25           C  
ATOM    831  CE  LYS A 105     -26.062  10.961  -4.918  1.00 70.25           C  
ATOM    832  NZ  LYS A 105     -25.734  10.938  -6.371  1.00 70.25           N  
ATOM    833  N   ASN A 106     -30.125   6.941  -0.873  1.00 74.75           N  
ATOM    834  CA  ASN A 106     -31.266   6.062  -0.649  1.00 74.75           C  
ATOM    835  C   ASN A 106     -31.094   5.219   0.611  1.00 74.75           C  
ATOM    836  CB  ASN A 106     -31.500   5.160  -1.863  1.00 74.75           C  
ATOM    837  O   ASN A 106     -30.312   5.578   1.495  1.00 74.75           O  
ATOM    838  CG  ASN A 106     -31.594   5.938  -3.160  1.00 74.75           C  
ATOM    839  ND2 ASN A 106     -31.438   5.250  -4.281  1.00 74.75           N  
ATOM    840  OD1 ASN A 106     -31.828   7.148  -3.152  1.00 74.75           O  
ATOM    841  N   ALA A 107     -31.891   4.359   0.784  1.00 75.94           N  
ATOM    842  CA  ALA A 107     -31.844   3.512   1.973  1.00 75.94           C  
ATOM    843  C   ALA A 107     -30.578   2.670   1.989  1.00 75.94           C  
ATOM    844  CB  ALA A 107     -33.062   2.611   2.037  1.00 75.94           C  
ATOM    845  O   ALA A 107     -30.094   2.268   3.057  1.00 75.94           O  
ATOM    846  N   ALA A 108     -30.000   2.570   0.884  1.00 82.81           N  
ATOM    847  CA  ALA A 108     -28.781   1.757   0.787  1.00 82.81           C  
ATOM    848  C   ALA A 108     -27.531   2.609   0.967  1.00 82.81           C  
ATOM    849  CB  ALA A 108     -28.734   1.028  -0.555  1.00 82.81           C  
ATOM    850  O   ALA A 108     -27.547   3.807   0.671  1.00 82.81           O  
ATOM    851  N   GLN A 109     -26.547   1.997   1.515  1.00 88.25           N  
ATOM    852  CA  GLN A 109     -25.234   2.625   1.668  1.00 88.25           C  
ATOM    853  C   GLN A 109     -24.281   2.166   0.576  1.00 88.25           C  
ATOM    854  CB  GLN A 109     -24.656   2.316   3.047  1.00 88.25           C  
ATOM    855  O   GLN A 109     -24.328   1.017   0.134  1.00 88.25           O  
ATOM    856  CG  GLN A 109     -25.531   2.771   4.203  1.00 88.25           C  
ATOM    857  CD  GLN A 109     -25.438   4.262   4.461  1.00 88.25           C  
ATOM    858  NE2 GLN A 109     -26.375   4.789   5.250  1.00 88.25           N  
ATOM    859  OE1 GLN A 109     -24.547   4.938   3.955  1.00 88.25           O  
ATOM    860  N   PHE A 110     -23.500   3.076   0.104  1.00 92.06           N  
ATOM    861  CA  PHE A 110     -22.516   2.773  -0.932  1.00 92.06           C  
ATOM    862  C   PHE A 110     -21.109   3.039  -0.433  1.00 92.06           C  
ATOM    863  CB  PHE A 110     -22.797   3.598  -2.193  1.00 92.06           C  
ATOM    864  O   PHE A 110     -20.859   4.035   0.249  1.00 92.06           O  
ATOM    865  CG  PHE A 110     -24.062   3.211  -2.906  1.00 92.06           C  
ATOM    866  CD1 PHE A 110     -24.047   2.250  -3.910  1.00 92.06           C  
ATOM    867  CD2 PHE A 110     -25.281   3.807  -2.572  1.00 92.06           C  
ATOM    868  CE1 PHE A 110     -25.219   1.890  -4.574  1.00 92.06           C  
ATOM    869  CE2 PHE A 110     -26.453   3.451  -3.229  1.00 92.06           C  
ATOM    870  CZ  PHE A 110     -26.422   2.492  -4.230  1.00 92.06           C  
ATOM    871  N   LEU A 111     -20.172   2.178  -0.816  1.00 93.75           N  
ATOM    872  CA  LEU A 111     -18.781   2.260  -0.375  1.00 93.75           C  
ATOM    873  C   LEU A 111     -17.828   1.896  -1.509  1.00 93.75           C  
ATOM    874  CB  LEU A 111     -18.547   1.334   0.821  1.00 93.75           C  
ATOM    875  O   LEU A 111     -18.078   0.935  -2.244  1.00 93.75           O  
ATOM    876  CG  LEU A 111     -17.109   1.195   1.296  1.00 93.75           C  
ATOM    877  CD1 LEU A 111     -16.688   2.422   2.104  1.00 93.75           C  
ATOM    878  CD2 LEU A 111     -16.922  -0.076   2.119  1.00 93.75           C  
ATOM    879  N   LEU A 112     -16.797   2.705  -1.687  1.00 95.62           N  
ATOM    880  CA  LEU A 112     -15.711   2.398  -2.617  1.00 95.62           C  
ATOM    881  C   LEU A 112     -14.547   1.719  -1.897  1.00 95.62           C  
ATOM    882  CB  LEU A 112     -15.219   3.674  -3.309  1.00 95.62           C  
ATOM    883  O   LEU A 112     -14.141   2.158  -0.821  1.00 95.62           O  
ATOM    884  CG  LEU A 112     -16.141   4.262  -4.375  1.00 95.62           C  
ATOM    885  CD1 LEU A 112     -15.664   5.652  -4.781  1.00 95.62           C  
ATOM    886  CD2 LEU A 112     -16.219   3.340  -5.590  1.00 95.62           C  
ATOM    887  N   SER A 113     -14.016   0.702  -2.412  1.00 95.69           N  
ATOM    888  CA  SER A 113     -12.820   0.011  -1.940  1.00 95.69           C  
ATOM    889  C   SER A 113     -11.836  -0.230  -3.078  1.00 95.69           C  
ATOM    890  CB  SER A 113     -13.195  -1.319  -1.286  1.00 95.69           C  
ATOM    891  O   SER A 113     -12.242  -0.441  -4.223  1.00 95.69           O  
ATOM    892  OG  SER A 113     -13.648  -2.246  -2.258  1.00 95.69           O  
ATOM    893  N   THR A 114     -10.578  -0.139  -2.766  1.00 95.00           N  
ATOM    894  CA  THR A 114      -9.547  -0.333  -3.785  1.00 95.00           C  
ATOM    895  C   THR A 114      -8.461  -1.277  -3.285  1.00 95.00           C  
ATOM    896  CB  THR A 114      -8.914   1.008  -4.203  1.00 95.00           C  
ATOM    897  O   THR A 114      -8.094  -1.244  -2.107  1.00 95.00           O  
ATOM    898  CG2 THR A 114      -8.320   1.734  -3.000  1.00 95.00           C  
ATOM    899  OG1 THR A 114      -7.879   0.762  -5.160  1.00 95.00           O  
ATOM    900  N   ASN A 115      -8.000  -2.055  -4.172  1.00 91.69           N  
ATOM    901  CA  ASN A 115      -6.719  -2.729  -3.984  1.00 91.69           C  
ATOM    902  C   ASN A 115      -5.609  -2.062  -4.793  1.00 91.69           C  
ATOM    903  CB  ASN A 115      -6.832  -4.207  -4.352  1.00 91.69           C  
ATOM    904  O   ASN A 115      -5.617  -0.844  -4.980  1.00 91.69           O  
ATOM    905  CG  ASN A 115      -7.078  -4.426  -5.832  1.00 91.69           C  
ATOM    906  ND2 ASN A 115      -7.363  -5.664  -6.211  1.00 91.69           N  
ATOM    907  OD1 ASN A 115      -7.016  -3.484  -6.629  1.00 91.69           O  
ATOM    908  N   ASP A 116      -4.613  -2.764  -5.234  1.00 88.12           N  
ATOM    909  CA  ASP A 116      -3.457  -2.158  -5.883  1.00 88.12           C  
ATOM    910  C   ASP A 116      -3.811  -1.662  -7.285  1.00 88.12           C  
ATOM    911  CB  ASP A 116      -2.299  -3.156  -5.957  1.00 88.12           C  
ATOM    912  O   ASP A 116      -3.217  -0.701  -7.777  1.00 88.12           O  
ATOM    913  CG  ASP A 116      -1.687  -3.455  -4.602  1.00 88.12           C  
ATOM    914  OD1 ASP A 116      -1.916  -2.684  -3.645  1.00 88.12           O  
ATOM    915  OD2 ASP A 116      -0.965  -4.469  -4.488  1.00 88.12           O  
ATOM    916  N   LYS A 117      -4.824  -2.293  -7.883  1.00 86.81           N  
ATOM    917  CA  LYS A 117      -5.035  -1.963  -9.289  1.00 86.81           C  
ATOM    918  C   LYS A 117      -6.523  -1.812  -9.602  1.00 86.81           C  
ATOM    919  CB  LYS A 117      -4.418  -3.031 -10.188  1.00 86.81           C  
ATOM    920  O   LYS A 117      -6.891  -1.277 -10.648  1.00 86.81           O  
ATOM    921  CG  LYS A 117      -2.930  -3.252  -9.961  1.00 86.81           C  
ATOM    922  CD  LYS A 117      -2.109  -2.053 -10.422  1.00 86.81           C  
ATOM    923  CE  LYS A 117      -0.615  -2.314 -10.289  1.00 86.81           C  
ATOM    924  NZ  LYS A 117       0.194  -1.145 -10.750  1.00 86.81           N  
ATOM    925  N   THR A 118      -7.359  -2.225  -8.742  1.00 88.81           N  
ATOM    926  CA  THR A 118      -8.789  -2.287  -9.047  1.00 88.81           C  
ATOM    927  C   THR A 118      -9.602  -1.583  -7.961  1.00 88.81           C  
ATOM    928  CB  THR A 118      -9.266  -3.744  -9.188  1.00 88.81           C  
ATOM    929  O   THR A 118      -9.336  -1.749  -6.770  1.00 88.81           O  
ATOM    930  CG2 THR A 118     -10.711  -3.803  -9.664  1.00 88.81           C  
ATOM    931  OG1 THR A 118      -8.430  -4.422 -10.133  1.00 88.81           O  
ATOM    932  N   ILE A 119     -10.586  -0.866  -8.383  1.00 93.50           N  
ATOM    933  CA  ILE A 119     -11.523  -0.177  -7.496  1.00 93.50           C  
ATOM    934  C   ILE A 119     -12.914  -0.794  -7.629  1.00 93.50           C  
ATOM    935  CB  ILE A 119     -11.578   1.337  -7.801  1.00 93.50           C  
ATOM    936  O   ILE A 119     -13.375  -1.065  -8.742  1.00 93.50           O  
ATOM    937  CG1 ILE A 119     -10.172   1.949  -7.719  1.00 93.50           C  
ATOM    938  CG2 ILE A 119     -12.539   2.047  -6.844  1.00 93.50           C  
ATOM    939  CD1 ILE A 119     -10.016   3.238  -8.516  1.00 93.50           C  
ATOM    940  N   LYS A 120     -13.562  -0.966  -6.551  1.00 93.06           N  
ATOM    941  CA  LYS A 120     -14.898  -1.551  -6.555  1.00 93.06           C  
ATOM    942  C   LYS A 120     -15.875  -0.688  -5.766  1.00 93.06           C  
ATOM    943  CB  LYS A 120     -14.867  -2.969  -5.980  1.00 93.06           C  
ATOM    944  O   LYS A 120     -15.531  -0.156  -4.707  1.00 93.06           O  
ATOM    945  CG  LYS A 120     -14.094  -3.965  -6.836  1.00 93.06           C  
ATOM    946  CD  LYS A 120     -14.148  -5.367  -6.242  1.00 93.06           C  
ATOM    947  CE  LYS A 120     -13.344  -6.355  -7.070  1.00 93.06           C  
ATOM    948  NZ  LYS A 120     -13.359  -7.727  -6.473  1.00 93.06           N  
ATOM    949  N   LEU A 121     -17.016  -0.518  -6.312  1.00 93.75           N  
ATOM    950  CA  LEU A 121     -18.141   0.135  -5.645  1.00 93.75           C  
ATOM    951  C   LEU A 121     -19.078  -0.895  -5.043  1.00 93.75           C  
ATOM    952  CB  LEU A 121     -18.891   1.034  -6.625  1.00 93.75           C  
ATOM    953  O   LEU A 121     -19.641  -1.725  -5.766  1.00 93.75           O  
ATOM    954  CG  LEU A 121     -20.094   1.790  -6.062  1.00 93.75           C  
ATOM    955  CD1 LEU A 121     -19.641   2.826  -5.039  1.00 93.75           C  
ATOM    956  CD2 LEU A 121     -20.891   2.451  -7.188  1.00 93.75           C  
ATOM    957  N   TRP A 122     -19.328  -0.805  -3.832  1.00 90.94           N  
ATOM    958  CA  TRP A 122     -20.172  -1.748  -3.104  1.00 90.94           C  
ATOM    959  C   TRP A 122     -21.469  -1.083  -2.648  1.00 90.94           C  
ATOM    960  CB  TRP A 122     -19.422  -2.316  -1.896  1.00 90.94           C  
ATOM    961  O   TRP A 122     -21.453   0.066  -2.203  1.00 90.94           O  
ATOM    962  CG  TRP A 122     -18.234  -3.166  -2.256  1.00 90.94           C  
ATOM    963  CD1 TRP A 122     -16.969  -2.738  -2.510  1.00 90.94           C  
ATOM    964  CD2 TRP A 122     -18.234  -4.590  -2.406  1.00 90.94           C  
ATOM    965  CE2 TRP A 122     -16.906  -4.957  -2.752  1.00 90.94           C  
ATOM    966  CE3 TRP A 122     -19.203  -5.586  -2.281  1.00 90.94           C  
ATOM    967  NE1 TRP A 122     -16.156  -3.812  -2.809  1.00 90.94           N  
ATOM    968  CH2 TRP A 122     -17.516  -7.246  -2.846  1.00 90.94           C  
ATOM    969  CZ2 TRP A 122     -16.531  -6.285  -2.975  1.00 90.94           C  
ATOM    970  CZ3 TRP A 122     -18.828  -6.910  -2.504  1.00 90.94           C  
ATOM    971  N   LYS A 123     -22.516  -1.756  -2.777  1.00 88.31           N  
ATOM    972  CA  LYS A 123     -23.797  -1.377  -2.211  1.00 88.31           C  
ATOM    973  C   LYS A 123     -24.125  -2.201  -0.966  1.00 88.31           C  
ATOM    974  CB  LYS A 123     -24.922  -1.545  -3.248  1.00 88.31           C  
ATOM    975  O   LYS A 123     -24.156  -3.432  -1.022  1.00 88.31           O  
ATOM    976  CG  LYS A 123     -26.281  -1.086  -2.768  1.00 88.31           C  
ATOM    977  CD  LYS A 123     -27.359  -1.325  -3.822  1.00 88.31           C  
ATOM    978  CE  LYS A 123     -28.734  -0.907  -3.326  1.00 88.31           C  
ATOM    979  NZ  LYS A 123     -29.797  -1.172  -4.344  1.00 88.31           N  
ATOM    980  N   ILE A 124     -24.359  -1.574   0.029  1.00 85.00           N  
ATOM    981  CA  ILE A 124     -24.734  -2.199   1.295  1.00 85.00           C  
ATOM    982  C   ILE A 124     -26.203  -1.945   1.583  1.00 85.00           C  
ATOM    983  CB  ILE A 124     -23.859  -1.674   2.459  1.00 85.00           C  
ATOM    984  O   ILE A 124     -26.609  -0.806   1.820  1.00 85.00           O  
ATOM    985  CG1 ILE A 124     -22.375  -1.850   2.135  1.00 85.00           C  
ATOM    986  CG2 ILE A 124     -24.219  -2.383   3.768  1.00 85.00           C  
ATOM    987  CD1 ILE A 124     -21.469  -0.827   2.809  1.00 85.00           C  
ATOM    988  N   SER A 125     -26.953  -2.961   1.532  1.00 82.12           N  
ATOM    989  CA  SER A 125     -28.391  -2.820   1.715  1.00 82.12           C  
ATOM    990  C   SER A 125     -28.906  -3.797   2.764  1.00 82.12           C  
ATOM    991  CB  SER A 125     -29.125  -3.045   0.391  1.00 82.12           C  
ATOM    992  O   SER A 125     -28.344  -4.871   2.961  1.00 82.12           O  
ATOM    993  OG  SER A 125     -28.891  -4.355  -0.099  1.00 82.12           O  
ATOM    994  N   GLU A 126     -29.891  -3.260   3.510  1.00 72.25           N  
ATOM    995  CA  GLU A 126     -30.609  -4.086   4.480  1.00 72.25           C  
ATOM    996  C   GLU A 126     -31.812  -4.762   3.840  1.00 72.25           C  
ATOM    997  CB  GLU A 126     -31.047  -3.246   5.680  1.00 72.25           C  
ATOM    998  O   GLU A 126     -32.594  -4.121   3.131  1.00 72.25           O  
ATOM    999  CG  GLU A 126     -29.891  -2.672   6.488  1.00 72.25           C  
ATOM   1000  CD  GLU A 126     -30.344  -1.833   7.672  1.00 72.25           C  
ATOM   1001  OE1 GLU A 126     -29.469  -1.305   8.406  1.00 72.25           O  
ATOM   1002  OE2 GLU A 126     -31.562  -1.703   7.867  1.00 72.25           O  
ATOM   1003  N   ARG A 127     -31.844  -5.914   3.859  1.00 65.38           N  
ATOM   1004  CA  ARG A 127     -33.000  -6.648   3.369  1.00 65.38           C  
ATOM   1005  C   ARG A 127     -33.812  -7.230   4.523  1.00 65.38           C  
ATOM   1006  CB  ARG A 127     -32.594  -7.766   2.416  1.00 65.38           C  
ATOM   1007  O   ARG A 127     -33.312  -8.055   5.289  1.00 65.38           O  
ATOM   1008  CG  ARG A 127     -32.406  -7.312   0.976  1.00 65.38           C  
ATOM   1009  CD  ARG A 127     -32.125  -8.484   0.045  1.00 65.38           C  
ATOM   1010  NE  ARG A 127     -31.938  -8.047  -1.335  1.00 65.38           N  
ATOM   1011  NH1 ARG A 127     -31.406 -10.141  -2.146  1.00 65.38           N  
ATOM   1012  NH2 ARG A 127     -31.453  -8.344  -3.561  1.00 65.38           N  
ATOM   1013  CZ  ARG A 127     -31.609  -8.844  -2.344  1.00 65.38           C  
ATOM   1014  N   ASP A 128     -35.031  -6.602   4.672  1.00 62.00           N  
ATOM   1015  CA  ASP A 128     -35.906  -7.059   5.746  1.00 62.00           C  
ATOM   1016  C   ASP A 128     -37.125  -7.812   5.184  1.00 62.00           C  
ATOM   1017  CB  ASP A 128     -36.375  -5.875   6.594  1.00 62.00           C  
ATOM   1018  O   ASP A 128     -38.062  -8.125   5.922  1.00 62.00           O  
ATOM   1019  CG  ASP A 128     -37.031  -4.785   5.777  1.00 62.00           C  
ATOM   1020  OD1 ASP A 128     -36.969  -4.820   4.531  1.00 62.00           O  
ATOM   1021  OD2 ASP A 128     -37.656  -3.879   6.383  1.00 62.00           O  
ATOM   1022  N   LYS A 129     -37.312  -7.859   3.936  1.00 64.19           N  
ATOM   1023  CA  LYS A 129     -38.469  -8.523   3.336  1.00 64.19           C  
ATOM   1024  C   LYS A 129     -38.031  -9.562   2.309  1.00 64.19           C  
ATOM   1025  CB  LYS A 129     -39.375  -7.500   2.680  1.00 64.19           C  
ATOM   1026  O   LYS A 129     -37.000  -9.398   1.644  1.00 64.19           O  
ATOM   1027  CG  LYS A 129     -40.000  -6.492   3.654  1.00 64.19           C  
ATOM   1028  CD  LYS A 129     -40.938  -5.527   2.951  1.00 64.19           C  
ATOM   1029  CE  LYS A 129     -41.500  -4.484   3.912  1.00 64.19           C  
ATOM   1030  NZ  LYS A 129     -42.375  -3.500   3.213  1.00 64.19           N  
ATOM   1031  N   ARG A 130     -38.562 -10.586   2.295  1.00 63.22           N  
ATOM   1032  CA  ARG A 130     -38.375 -11.625   1.287  1.00 63.22           C  
ATOM   1033  C   ARG A 130     -39.688 -11.977   0.601  1.00 63.22           C  
ATOM   1034  CB  ARG A 130     -37.750 -12.875   1.915  1.00 63.22           C  
ATOM   1035  O   ARG A 130     -40.750 -12.023   1.243  1.00 63.22           O  
ATOM   1036  CG  ARG A 130     -37.562 -14.016   0.937  1.00 63.22           C  
ATOM   1037  CD  ARG A 130     -36.906 -15.227   1.606  1.00 63.22           C  
ATOM   1038  NE  ARG A 130     -36.656 -16.297   0.651  1.00 63.22           N  
ATOM   1039  NH1 ARG A 130     -35.750 -17.750   2.205  1.00 63.22           N  
ATOM   1040  NH2 ARG A 130     -35.906 -18.375   0.009  1.00 63.22           N  
ATOM   1041  CZ  ARG A 130     -36.094 -17.469   0.958  1.00 63.22           C  
ATOM   1042  N   PRO A 131     -39.625 -11.992  -0.835  1.00 65.94           N  
ATOM   1043  CA  PRO A 131     -40.844 -12.414  -1.536  1.00 65.94           C  
ATOM   1044  C   PRO A 131     -41.188 -13.883  -1.294  1.00 65.94           C  
ATOM   1045  CB  PRO A 131     -40.500 -12.164  -3.008  1.00 65.94           C  
ATOM   1046  O   PRO A 131     -40.312 -14.742  -1.332  1.00 65.94           O  
ATOM   1047  CG  PRO A 131     -39.031 -12.008  -3.037  1.00 65.94           C  
ATOM   1048  CD  PRO A 131     -38.531 -11.812  -1.630  1.00 65.94           C  
ATOM   1049  N   GLU A 132     -42.281 -14.047  -0.858  1.00 66.38           N  
ATOM   1050  CA  GLU A 132     -42.844 -15.375  -0.644  1.00 66.38           C  
ATOM   1051  C   GLU A 132     -44.125 -15.578  -1.450  1.00 66.38           C  
ATOM   1052  CB  GLU A 132     -43.094 -15.609   0.844  1.00 66.38           C  
ATOM   1053  O   GLU A 132     -44.719 -14.609  -1.897  1.00 66.38           O  
ATOM   1054  CG  GLU A 132     -41.875 -15.984   1.645  1.00 66.38           C  
ATOM   1055  CD  GLU A 132     -42.156 -16.328   3.096  1.00 66.38           C  
ATOM   1056  OE1 GLU A 132     -41.219 -16.594   3.867  1.00 66.38           O  
ATOM   1057  OE2 GLU A 132     -43.375 -16.312   3.467  1.00 66.38           O  
ATOM   1058  N   GLY A 133     -44.406 -16.797  -1.992  1.00 64.88           N  
ATOM   1059  CA  GLY A 133     -45.656 -17.156  -2.646  1.00 64.88           C  
ATOM   1060  C   GLY A 133     -45.531 -17.250  -4.156  1.00 64.88           C  
ATOM   1061  O   GLY A 133     -46.438 -16.781  -4.883  1.00 64.88           O  
ATOM   1062  N   TYR A 134     -44.438 -17.594  -4.562  1.00 65.50           N  
ATOM   1063  CA  TYR A 134     -44.312 -17.812  -6.000  1.00 65.50           C  
ATOM   1064  C   TYR A 134     -45.188 -18.969  -6.449  1.00 65.50           C  
ATOM   1065  CB  TYR A 134     -42.844 -18.062  -6.383  1.00 65.50           C  
ATOM   1066  O   TYR A 134     -45.438 -19.906  -5.680  1.00 65.50           O  
ATOM   1067  CG  TYR A 134     -42.000 -16.828  -6.328  1.00 65.50           C  
ATOM   1068  CD1 TYR A 134     -41.938 -15.938  -7.391  1.00 65.50           C  
ATOM   1069  CD2 TYR A 134     -41.188 -16.562  -5.215  1.00 65.50           C  
ATOM   1070  CE1 TYR A 134     -41.156 -14.797  -7.348  1.00 65.50           C  
ATOM   1071  CE2 TYR A 134     -40.406 -15.438  -5.156  1.00 65.50           C  
ATOM   1072  OH  TYR A 134     -39.562 -13.438  -6.176  1.00 65.50           O  
ATOM   1073  CZ  TYR A 134     -40.375 -14.555  -6.227  1.00 65.50           C  
ATOM   1074  N   ASN A 135     -45.844 -18.781  -7.727  1.00 70.88           N  
ATOM   1075  CA  ASN A 135     -46.781 -19.797  -8.258  1.00 70.88           C  
ATOM   1076  C   ASN A 135     -46.000 -21.031  -8.727  1.00 70.88           C  
ATOM   1077  CB  ASN A 135     -47.594 -19.219  -9.398  1.00 70.88           C  
ATOM   1078  O   ASN A 135     -46.531 -22.156  -8.656  1.00 70.88           O  
ATOM   1079  CG  ASN A 135     -48.594 -18.172  -8.922  1.00 70.88           C  
ATOM   1080  ND2 ASN A 135     -48.688 -17.062  -9.656  1.00 70.88           N  
ATOM   1081  OD1 ASN A 135     -49.281 -18.359  -7.902  1.00 70.88           O  
ATOM   1082  N   LEU A 136     -44.875 -20.750  -9.180  1.00 64.44           N  
ATOM   1083  CA  LEU A 136     -44.188 -21.875  -9.781  1.00 64.44           C  
ATOM   1084  C   LEU A 136     -43.156 -22.438  -8.820  1.00 64.44           C  
ATOM   1085  CB  LEU A 136     -43.500 -21.438 -11.078  1.00 64.44           C  
ATOM   1086  O   LEU A 136     -42.469 -23.438  -9.125  1.00 64.44           O  
ATOM   1087  CG  LEU A 136     -44.406 -21.109 -12.258  1.00 64.44           C  
ATOM   1088  CD1 LEU A 136     -43.688 -20.281 -13.297  1.00 64.44           C  
ATOM   1089  CD2 LEU A 136     -44.969 -22.391 -12.875  1.00 64.44           C  
ATOM   1090  N   LYS A 137     -42.938 -21.828  -7.773  1.00 61.53           N  
ATOM   1091  CA  LYS A 137     -41.938 -22.266  -6.797  1.00 61.53           C  
ATOM   1092  C   LYS A 137     -42.531 -22.328  -5.395  1.00 61.53           C  
ATOM   1093  CB  LYS A 137     -40.719 -21.344  -6.812  1.00 61.53           C  
ATOM   1094  O   LYS A 137     -43.312 -21.438  -5.008  1.00 61.53           O  
ATOM   1095  CG  LYS A 137     -39.594 -21.828  -7.730  1.00 61.53           C  
ATOM   1096  CD  LYS A 137     -38.406 -20.891  -7.672  1.00 61.53           C  
ATOM   1097  CE  LYS A 137     -37.281 -21.344  -8.609  1.00 61.53           C  
ATOM   1098  NZ  LYS A 137     -36.125 -20.422  -8.578  1.00 61.53           N  
ATOM   1099  N   GLU A 138     -42.344 -23.469  -4.828  1.00 60.38           N  
ATOM   1100  CA  GLU A 138     -42.750 -23.562  -3.426  1.00 60.38           C  
ATOM   1101  C   GLU A 138     -41.875 -22.656  -2.549  1.00 60.38           C  
ATOM   1102  CB  GLU A 138     -42.625 -25.016  -2.943  1.00 60.38           C  
ATOM   1103  O   GLU A 138     -40.906 -22.094  -3.014  1.00 60.38           O  
ATOM   1104  CG  GLU A 138     -43.781 -25.906  -3.420  1.00 60.38           C  
ATOM   1105  CD  GLU A 138     -43.969 -27.156  -2.574  1.00 60.38           C  
ATOM   1106  OE1 GLU A 138     -44.875 -27.969  -2.865  1.00 60.38           O  
ATOM   1107  OE2 GLU A 138     -43.188 -27.344  -1.614  1.00 60.38           O  
ATOM   1108  N   GLU A 139     -42.375 -22.344  -1.272  1.00 58.41           N  
ATOM   1109  CA  GLU A 139     -41.688 -21.469  -0.319  1.00 58.41           C  
ATOM   1110  C   GLU A 139     -40.281 -21.953  -0.023  1.00 58.41           C  
ATOM   1111  CB  GLU A 139     -42.500 -21.359   0.980  1.00 58.41           C  
ATOM   1112  O   GLU A 139     -39.406 -21.141   0.332  1.00 58.41           O  
ATOM   1113  CG  GLU A 139     -43.750 -20.500   0.869  1.00 58.41           C  
ATOM   1114  CD  GLU A 139     -44.125 -19.812   2.174  1.00 58.41           C  
ATOM   1115  OE1 GLU A 139     -45.031 -18.969   2.176  1.00 58.41           O  
ATOM   1116  OE2 GLU A 139     -43.469 -20.109   3.203  1.00 58.41           O  
ATOM   1117  N   ASP A 140     -40.094 -23.203  -0.233  1.00 51.88           N  
ATOM   1118  CA  ASP A 140     -38.781 -23.781   0.016  1.00 51.88           C  
ATOM   1119  C   ASP A 140     -37.906 -23.734  -1.237  1.00 51.88           C  
ATOM   1120  CB  ASP A 140     -38.906 -25.234   0.504  1.00 51.88           C  
ATOM   1121  O   ASP A 140     -36.781 -24.234  -1.234  1.00 51.88           O  
ATOM   1122  CG  ASP A 140     -40.156 -25.922  -0.037  1.00 51.88           C  
ATOM   1123  OD1 ASP A 140     -41.000 -25.250  -0.655  1.00 51.88           O  
ATOM   1124  OD2 ASP A 140     -40.281 -27.141   0.159  1.00 51.88           O  
ATOM   1125  N   GLY A 141     -38.312 -23.094  -2.340  1.00 55.28           N  
ATOM   1126  CA  GLY A 141     -37.531 -22.938  -3.561  1.00 55.28           C  
ATOM   1127  C   GLY A 141     -37.875 -23.969  -4.613  1.00 55.28           C  
ATOM   1128  O   GLY A 141     -37.375 -23.891  -5.746  1.00 55.28           O  
ATOM   1129  N   ARG A 142     -38.469 -25.109  -4.410  1.00 60.50           N  
ATOM   1130  CA  ARG A 142     -38.750 -26.188  -5.359  1.00 60.50           C  
ATOM   1131  C   ARG A 142     -39.812 -25.766  -6.348  1.00 60.50           C  
ATOM   1132  CB  ARG A 142     -39.156 -27.453  -4.621  1.00 60.50           C  
ATOM   1133  O   ARG A 142     -40.781 -25.078  -5.977  1.00 60.50           O  
ATOM   1134  CG  ARG A 142     -38.000 -28.172  -3.920  1.00 60.50           C  
ATOM   1135  CD  ARG A 142     -38.469 -29.422  -3.213  1.00 60.50           C  
ATOM   1136  NE  ARG A 142     -37.469 -29.922  -2.279  1.00 60.50           N  
ATOM   1137  NH1 ARG A 142     -38.781 -31.625  -1.435  1.00 60.50           N  
ATOM   1138  NH2 ARG A 142     -36.656 -31.328  -0.647  1.00 60.50           N  
ATOM   1139  CZ  ARG A 142     -37.656 -30.953  -1.456  1.00 60.50           C  
ATOM   1140  N   TYR A 143     -39.469 -26.031  -7.566  1.00 63.69           N  
ATOM   1141  CA  TYR A 143     -40.438 -25.719  -8.633  1.00 63.69           C  
ATOM   1142  C   TYR A 143     -41.688 -26.547  -8.492  1.00 63.69           C  
ATOM   1143  CB  TYR A 143     -39.781 -25.953 -10.000  1.00 63.69           C  
ATOM   1144  O   TYR A 143     -41.625 -27.734  -8.195  1.00 63.69           O  
ATOM   1145  CG  TYR A 143     -38.875 -24.828 -10.453  1.00 63.69           C  
ATOM   1146  CD1 TYR A 143     -39.406 -23.672 -11.031  1.00 63.69           C  
ATOM   1147  CD2 TYR A 143     -37.500 -24.938 -10.297  1.00 63.69           C  
ATOM   1148  CE1 TYR A 143     -38.562 -22.641 -11.445  1.00 63.69           C  
ATOM   1149  CE2 TYR A 143     -36.656 -23.906 -10.711  1.00 63.69           C  
ATOM   1150  OH  TYR A 143     -36.344 -21.750 -11.695  1.00 63.69           O  
ATOM   1151  CZ  TYR A 143     -37.188 -22.766 -11.281  1.00 63.69           C  
ATOM   1152  N   ARG A 144     -42.781 -25.969  -8.523  1.00 65.19           N  
ATOM   1153  CA  ARG A 144     -44.094 -26.609  -8.523  1.00 65.19           C  
ATOM   1154  C   ARG A 144     -44.500 -27.000  -9.930  1.00 65.19           C  
ATOM   1155  CB  ARG A 144     -45.156 -25.688  -7.898  1.00 65.19           C  
ATOM   1156  O   ARG A 144     -44.094 -26.391 -10.906  1.00 65.19           O  
ATOM   1157  CG  ARG A 144     -45.375 -25.938  -6.418  1.00 65.19           C  
ATOM   1158  CD  ARG A 144     -46.500 -25.062  -5.871  1.00 65.19           C  
ATOM   1159  NE  ARG A 144     -46.625 -25.172  -4.422  1.00 65.19           N  
ATOM   1160  NH1 ARG A 144     -48.281 -23.578  -4.223  1.00 65.19           N  
ATOM   1161  NH2 ARG A 144     -47.500 -24.656  -2.361  1.00 65.19           N  
ATOM   1162  CZ  ARG A 144     -47.469 -24.469  -3.672  1.00 65.19           C  
ATOM   1163  N   ASP A 145     -45.000 -28.219 -10.141  1.00 66.94           N  
ATOM   1164  CA  ASP A 145     -45.625 -28.625 -11.398  1.00 66.94           C  
ATOM   1165  C   ASP A 145     -46.719 -27.641 -11.820  1.00 66.94           C  
ATOM   1166  CB  ASP A 145     -46.219 -30.031 -11.266  1.00 66.94           C  
ATOM   1167  O   ASP A 145     -47.625 -27.312 -11.039  1.00 66.94           O  
ATOM   1168  CG  ASP A 145     -46.438 -30.719 -12.602  1.00 66.94           C  
ATOM   1169  OD1 ASP A 145     -46.344 -30.047 -13.656  1.00 66.94           O  
ATOM   1170  OD2 ASP A 145     -46.688 -31.953 -12.609  1.00 66.94           O  
ATOM   1171  N   PRO A 146     -46.469 -26.938 -12.898  1.00 68.25           N  
ATOM   1172  CA  PRO A 146     -47.406 -25.922 -13.398  1.00 68.25           C  
ATOM   1173  C   PRO A 146     -48.844 -26.438 -13.469  1.00 68.25           C  
ATOM   1174  CB  PRO A 146     -46.875 -25.609 -14.797  1.00 68.25           C  
ATOM   1175  O   PRO A 146     -49.781 -25.656 -13.445  1.00 68.25           O  
ATOM   1176  CG  PRO A 146     -45.656 -26.469 -14.953  1.00 68.25           C  
ATOM   1177  CD  PRO A 146     -45.531 -27.328 -13.719  1.00 68.25           C  
ATOM   1178  N   THR A 147     -49.062 -27.703 -13.781  1.00 71.75           N  
ATOM   1179  CA  THR A 147     -50.406 -28.234 -13.930  1.00 71.75           C  
ATOM   1180  C   THR A 147     -51.125 -28.203 -12.594  1.00 71.75           C  
ATOM   1181  CB  THR A 147     -50.375 -29.672 -14.477  1.00 71.75           C  
ATOM   1182  O   THR A 147     -52.375 -28.328 -12.555  1.00 71.75           O  
ATOM   1183  CG2 THR A 147     -49.844 -29.719 -15.898  1.00 71.75           C  
ATOM   1184  OG1 THR A 147     -49.562 -30.484 -13.633  1.00 71.75           O  
ATOM   1185  N   THR A 148     -50.438 -28.094 -11.594  1.00 65.62           N  
ATOM   1186  CA  THR A 148     -51.062 -28.125 -10.273  1.00 65.62           C  
ATOM   1187  C   THR A 148     -51.406 -26.703  -9.812  1.00 65.62           C  
ATOM   1188  CB  THR A 148     -50.156 -28.797  -9.234  1.00 65.62           C  
ATOM   1189  O   THR A 148     -51.938 -26.516  -8.727  1.00 65.62           O  
ATOM   1190  CG2 THR A 148     -50.062 -30.297  -9.469  1.00 65.62           C  
ATOM   1191  OG1 THR A 148     -48.812 -28.234  -9.328  1.00 65.62           O  
ATOM   1192  N   VAL A 149     -50.938 -25.828 -10.555  1.00 61.19           N  
ATOM   1193  CA  VAL A 149     -51.250 -24.453 -10.172  1.00 61.19           C  
ATOM   1194  C   VAL A 149     -52.688 -24.109 -10.523  1.00 61.19           C  
ATOM   1195  CB  VAL A 149     -50.281 -23.453 -10.859  1.00 61.19           C  
ATOM   1196  O   VAL A 149     -53.031 -24.031 -11.703  1.00 61.19           O  
ATOM   1197  CG1 VAL A 149     -50.594 -22.031 -10.445  1.00 61.19           C  
ATOM   1198  CG2 VAL A 149     -48.812 -23.797 -10.523  1.00 61.19           C  
ATOM   1199  N   THR A 150     -53.594 -24.234  -9.719  1.00 69.69           N  
ATOM   1200  CA  THR A 150     -55.000 -23.953  -9.953  1.00 69.69           C  
ATOM   1201  C   THR A 150     -55.281 -22.469  -9.773  1.00 69.69           C  
ATOM   1202  CB  THR A 150     -55.906 -24.766  -9.000  1.00 69.69           C  
ATOM   1203  O   THR A 150     -56.188 -21.922 -10.422  1.00 69.69           O  
ATOM   1204  CG2 THR A 150     -55.812 -26.266  -9.305  1.00 69.69           C  
ATOM   1205  OG1 THR A 150     -55.469 -24.547  -7.648  1.00 69.69           O  
ATOM   1206  N   THR A 151     -54.562 -21.828  -8.797  1.00 67.94           N  
ATOM   1207  CA  THR A 151     -54.812 -20.406  -8.586  1.00 67.94           C  
ATOM   1208  C   THR A 151     -53.500 -19.625  -8.625  1.00 67.94           C  
ATOM   1209  CB  THR A 151     -55.500 -20.156  -7.250  1.00 67.94           C  
ATOM   1210  O   THR A 151     -52.469 -20.062  -8.070  1.00 67.94           O  
ATOM   1211  CG2 THR A 151     -57.031 -20.344  -7.387  1.00 67.94           C  
ATOM   1212  OG1 THR A 151     -55.031 -21.062  -6.266  1.00 67.94           O  
ATOM   1213  N   LEU A 152     -53.375 -18.562  -9.430  1.00 67.31           N  
ATOM   1214  CA  LEU A 152     -52.219 -17.672  -9.531  1.00 67.31           C  
ATOM   1215  C   LEU A 152     -52.094 -16.812  -8.281  1.00 67.31           C  
ATOM   1216  CB  LEU A 152     -52.344 -16.797 -10.773  1.00 67.31           C  
ATOM   1217  O   LEU A 152     -53.094 -16.203  -7.852  1.00 67.31           O  
ATOM   1218  CG  LEU A 152     -51.719 -17.359 -12.062  1.00 67.31           C  
ATOM   1219  CD1 LEU A 152     -52.594 -16.984 -13.266  1.00 67.31           C  
ATOM   1220  CD2 LEU A 152     -50.312 -16.859 -12.242  1.00 67.31           C  
ATOM   1221  N   ARG A 153     -51.062 -17.094  -7.555  1.00 65.81           N  
ATOM   1222  CA  ARG A 153     -50.844 -16.266  -6.367  1.00 65.81           C  
ATOM   1223  C   ARG A 153     -49.812 -15.188  -6.652  1.00 65.81           C  
ATOM   1224  CB  ARG A 153     -50.375 -17.141  -5.199  1.00 65.81           C  
ATOM   1225  O   ARG A 153     -48.812 -15.430  -7.348  1.00 65.81           O  
ATOM   1226  CG  ARG A 153     -51.469 -18.031  -4.621  1.00 65.81           C  
ATOM   1227  CD  ARG A 153     -50.969 -18.828  -3.426  1.00 65.81           C  
ATOM   1228  NE  ARG A 153     -52.000 -19.734  -2.914  1.00 65.81           N  
ATOM   1229  NH1 ARG A 153     -50.656 -20.641  -1.257  1.00 65.81           N  
ATOM   1230  NH2 ARG A 153     -52.844 -21.344  -1.511  1.00 65.81           N  
ATOM   1231  CZ  ARG A 153     -51.812 -20.578  -1.895  1.00 65.81           C  
ATOM   1232  N   VAL A 154     -50.188 -13.922  -6.387  1.00 71.12           N  
ATOM   1233  CA  VAL A 154     -49.250 -12.805  -6.457  1.00 71.12           C  
ATOM   1234  C   VAL A 154     -48.250 -12.891  -5.293  1.00 71.12           C  
ATOM   1235  CB  VAL A 154     -49.969 -11.445  -6.438  1.00 71.12           C  
ATOM   1236  O   VAL A 154     -48.656 -12.883  -4.129  1.00 71.12           O  
ATOM   1237  CG1 VAL A 154     -48.969 -10.297  -6.520  1.00 71.12           C  
ATOM   1238  CG2 VAL A 154     -50.969 -11.367  -7.582  1.00 71.12           C  
ATOM   1239  N   PRO A 155     -47.000 -13.117  -5.625  1.00 67.81           N  
ATOM   1240  CA  PRO A 155     -46.031 -13.180  -4.535  1.00 67.81           C  
ATOM   1241  C   PRO A 155     -46.094 -11.961  -3.617  1.00 67.81           C  
ATOM   1242  CB  PRO A 155     -44.688 -13.242  -5.270  1.00 67.81           C  
ATOM   1243  O   PRO A 155     -46.344 -10.844  -4.078  1.00 67.81           O  
ATOM   1244  CG  PRO A 155     -45.062 -13.320  -6.719  1.00 67.81           C  
ATOM   1245  CD  PRO A 155     -46.531 -13.109  -6.852  1.00 67.81           C  
ATOM   1246  N   VAL A 156     -46.188 -12.172  -2.256  1.00 70.06           N  
ATOM   1247  CA  VAL A 156     -46.281 -11.102  -1.269  1.00 70.06           C  
ATOM   1248  C   VAL A 156     -44.969 -11.016  -0.499  1.00 70.06           C  
ATOM   1249  CB  VAL A 156     -47.438 -11.312  -0.289  1.00 70.06           C  
ATOM   1250  O   VAL A 156     -44.281 -12.023  -0.295  1.00 70.06           O  
ATOM   1251  CG1 VAL A 156     -47.906  -9.984   0.298  1.00 70.06           C  
ATOM   1252  CG2 VAL A 156     -48.594 -12.023  -0.992  1.00 70.06           C  
ATOM   1253  N   PHE A 157     -44.469  -9.898  -0.197  1.00 69.25           N  
ATOM   1254  CA  PHE A 157     -43.281  -9.648   0.577  1.00 69.25           C  
ATOM   1255  C   PHE A 157     -43.531  -9.867   2.064  1.00 69.25           C  
ATOM   1256  CB  PHE A 157     -42.750  -8.227   0.339  1.00 69.25           C  
ATOM   1257  O   PHE A 157     -44.469  -9.305   2.633  1.00 69.25           O  
ATOM   1258  CG  PHE A 157     -41.938  -8.070  -0.918  1.00 69.25           C  
ATOM   1259  CD1 PHE A 157     -40.594  -8.398  -0.933  1.00 69.25           C  
ATOM   1260  CD2 PHE A 157     -42.531  -7.602  -2.086  1.00 69.25           C  
ATOM   1261  CE1 PHE A 157     -39.844  -8.266  -2.096  1.00 69.25           C  
ATOM   1262  CE2 PHE A 157     -41.781  -7.461  -3.252  1.00 69.25           C  
ATOM   1263  CZ  PHE A 157     -40.438  -7.793  -3.254  1.00 69.25           C  
ATOM   1264  N   ARG A 158     -42.719 -10.812   2.682  1.00 66.69           N  
ATOM   1265  CA  ARG A 158     -42.812 -11.031   4.121  1.00 66.69           C  
ATOM   1266  C   ARG A 158     -41.531 -10.539   4.824  1.00 66.69           C  
ATOM   1267  CB  ARG A 158     -43.031 -12.516   4.430  1.00 66.69           C  
ATOM   1268  O   ARG A 158     -40.469 -10.578   4.250  1.00 66.69           O  
ATOM   1269  CG  ARG A 158     -44.469 -12.969   4.270  1.00 66.69           C  
ATOM   1270  CD  ARG A 158     -44.844 -14.062   5.266  1.00 66.69           C  
ATOM   1271  NE  ARG A 158     -46.219 -14.531   5.074  1.00 66.69           N  
ATOM   1272  NH1 ARG A 158     -46.094 -16.141   6.727  1.00 66.69           N  
ATOM   1273  NH2 ARG A 158     -48.031 -15.859   5.516  1.00 66.69           N  
ATOM   1274  CZ  ARG A 158     -46.781 -15.508   5.773  1.00 66.69           C  
ATOM   1275  N   PRO A 159     -41.812  -9.930   6.035  1.00 66.25           N  
ATOM   1276  CA  PRO A 159     -40.688  -9.430   6.820  1.00 66.25           C  
ATOM   1277  C   PRO A 159     -39.719 -10.531   7.211  1.00 66.25           C  
ATOM   1278  CB  PRO A 159     -41.375  -8.828   8.062  1.00 66.25           C  
ATOM   1279  O   PRO A 159     -40.125 -11.656   7.496  1.00 66.25           O  
ATOM   1280  CG  PRO A 159     -42.812  -9.109   7.879  1.00 66.25           C  
ATOM   1281  CD  PRO A 159     -43.000  -9.883   6.602  1.00 66.25           C  
ATOM   1282  N   MET A 160     -38.438 -10.383   7.000  1.00 58.41           N  
ATOM   1283  CA  MET A 160     -37.375 -11.305   7.406  1.00 58.41           C  
ATOM   1284  C   MET A 160     -36.406 -10.617   8.336  1.00 58.41           C  
ATOM   1285  CB  MET A 160     -36.656 -11.859   6.184  1.00 58.41           C  
ATOM   1286  O   MET A 160     -36.469  -9.406   8.531  1.00 58.41           O  
ATOM   1287  CG  MET A 160     -35.812 -10.828   5.449  1.00 58.41           C  
ATOM   1288  SD  MET A 160     -34.844 -11.562   4.086  1.00 58.41           S  
ATOM   1289  CE  MET A 160     -36.125 -11.828   2.852  1.00 58.41           C  
ATOM   1290  N   ASP A 161     -35.625 -11.461   9.062  1.00 57.00           N  
ATOM   1291  CA  ASP A 161     -34.562 -10.906   9.898  1.00 57.00           C  
ATOM   1292  C   ASP A 161     -33.625 -10.023   9.078  1.00 57.00           C  
ATOM   1293  CB  ASP A 161     -33.781 -12.031  10.570  1.00 57.00           C  
ATOM   1294  O   ASP A 161     -33.375 -10.297   7.902  1.00 57.00           O  
ATOM   1295  CG  ASP A 161     -34.594 -12.773  11.625  1.00 57.00           C  
ATOM   1296  OD1 ASP A 161     -35.562 -12.203  12.164  1.00 57.00           O  
ATOM   1297  OD2 ASP A 161     -34.250 -13.945  11.914  1.00 57.00           O  
ATOM   1298  N   LEU A 162     -33.281  -8.914   9.609  1.00 57.22           N  
ATOM   1299  CA  LEU A 162     -32.438  -7.902   8.969  1.00 57.22           C  
ATOM   1300  C   LEU A 162     -31.156  -8.516   8.461  1.00 57.22           C  
ATOM   1301  CB  LEU A 162     -32.156  -6.762   9.938  1.00 57.22           C  
ATOM   1302  O   LEU A 162     -30.391  -9.109   9.234  1.00 57.22           O  
ATOM   1303  CG  LEU A 162     -31.844  -5.395   9.312  1.00 57.22           C  
ATOM   1304  CD1 LEU A 162     -32.969  -4.414   9.633  1.00 57.22           C  
ATOM   1305  CD2 LEU A 162     -30.500  -4.863   9.805  1.00 57.22           C  
ATOM   1306  N   MET A 163     -31.094  -8.688   7.160  1.00 58.25           N  
ATOM   1307  CA  MET A 163     -29.859  -9.133   6.523  1.00 58.25           C  
ATOM   1308  C   MET A 163     -29.172  -7.988   5.785  1.00 58.25           C  
ATOM   1309  CB  MET A 163     -30.141 -10.289   5.559  1.00 58.25           C  
ATOM   1310  O   MET A 163     -29.828  -7.254   5.039  1.00 58.25           O  
ATOM   1311  CG  MET A 163     -28.969 -11.234   5.375  1.00 58.25           C  
ATOM   1312  SD  MET A 163     -29.359 -12.633   4.246  1.00 58.25           S  
ATOM   1313  CE  MET A 163     -28.938 -11.875   2.650  1.00 58.25           C  
ATOM   1314  N   VAL A 164     -27.969  -7.750   6.215  1.00 63.22           N  
ATOM   1315  CA  VAL A 164     -27.188  -6.715   5.539  1.00 63.22           C  
ATOM   1316  C   VAL A 164     -26.375  -7.340   4.414  1.00 63.22           C  
ATOM   1317  CB  VAL A 164     -26.266  -5.965   6.523  1.00 63.22           C  
ATOM   1318  O   VAL A 164     -25.578  -8.258   4.648  1.00 63.22           O  
ATOM   1319  CG1 VAL A 164     -25.516  -4.848   5.809  1.00 63.22           C  
ATOM   1320  CG2 VAL A 164     -27.078  -5.406   7.691  1.00 63.22           C  
ATOM   1321  N   GLU A 165     -26.719  -7.000   3.230  1.00 68.12           N  
ATOM   1322  CA  GLU A 165     -26.031  -7.551   2.061  1.00 68.12           C  
ATOM   1323  C   GLU A 165     -25.141  -6.508   1.397  1.00 68.12           C  
ATOM   1324  CB  GLU A 165     -27.062  -8.086   1.053  1.00 68.12           C  
ATOM   1325  O   GLU A 165     -25.562  -5.363   1.203  1.00 68.12           O  
ATOM   1326  CG  GLU A 165     -26.438  -8.875  -0.094  1.00 68.12           C  
ATOM   1327  CD  GLU A 165     -27.469  -9.422  -1.071  1.00 68.12           C  
ATOM   1328  OE1 GLU A 165     -27.078 -10.125  -2.031  1.00 68.12           O  
ATOM   1329  OE2 GLU A 165     -28.672  -9.148  -0.876  1.00 68.12           O  
ATOM   1330  N   ALA A 166     -23.906  -6.910   1.206  1.00 71.06           N  
ATOM   1331  CA  ALA A 166     -22.969  -6.105   0.424  1.00 71.06           C  
ATOM   1332  C   ALA A 166     -22.812  -6.660  -0.988  1.00 71.06           C  
ATOM   1333  CB  ALA A 166     -21.625  -6.039   1.119  1.00 71.06           C  
ATOM   1334  O   ALA A 166     -22.406  -7.812  -1.167  1.00 71.06           O  
ATOM   1335  N   SER A 167     -23.172  -5.941  -2.021  1.00 77.31           N  
ATOM   1336  CA  SER A 167     -23.062  -6.375  -3.412  1.00 77.31           C  
ATOM   1337  C   SER A 167     -22.219  -5.402  -4.227  1.00 77.31           C  
ATOM   1338  CB  SER A 167     -24.453  -6.508  -4.039  1.00 77.31           C  
ATOM   1339  O   SER A 167     -22.391  -4.184  -4.129  1.00 77.31           O  
ATOM   1340  OG  SER A 167     -25.125  -5.262  -4.027  1.00 77.31           O  
ATOM   1341  N   PRO A 168     -21.250  -6.043  -4.895  1.00 71.31           N  
ATOM   1342  CA  PRO A 168     -20.500  -5.164  -5.793  1.00 71.31           C  
ATOM   1343  C   PRO A 168     -21.359  -4.582  -6.906  1.00 71.31           C  
ATOM   1344  CB  PRO A 168     -19.422  -6.082  -6.363  1.00 71.31           C  
ATOM   1345  O   PRO A 168     -22.078  -5.324  -7.594  1.00 71.31           O  
ATOM   1346  CG  PRO A 168     -19.984  -7.457  -6.266  1.00 71.31           C  
ATOM   1347  CD  PRO A 168     -20.984  -7.480  -5.145  1.00 71.31           C  
ATOM   1348  N   ARG A 169     -21.297  -3.361  -7.043  1.00 75.00           N  
ATOM   1349  CA  ARG A 169     -22.109  -2.691  -8.047  1.00 75.00           C  
ATOM   1350  C   ARG A 169     -21.297  -2.389  -9.305  1.00 75.00           C  
ATOM   1351  CB  ARG A 169     -22.703  -1.397  -7.488  1.00 75.00           C  
ATOM   1352  O   ARG A 169     -21.781  -2.584 -10.422  1.00 75.00           O  
ATOM   1353  CG  ARG A 169     -24.172  -1.177  -7.855  1.00 75.00           C  
ATOM   1354  CD  ARG A 169     -24.625   0.231  -7.508  1.00 75.00           C  
ATOM   1355  NE  ARG A 169     -26.000   0.477  -7.961  1.00 75.00           N  
ATOM   1356  NH1 ARG A 169     -26.094   2.643  -7.164  1.00 75.00           N  
ATOM   1357  NH2 ARG A 169     -27.906   1.731  -8.242  1.00 75.00           N  
ATOM   1358  CZ  ARG A 169     -26.656   1.616  -7.789  1.00 75.00           C  
ATOM   1359  N   ARG A 170     -20.078  -1.903  -9.125  1.00 78.19           N  
ATOM   1360  CA  ARG A 170     -19.234  -1.498 -10.242  1.00 78.19           C  
ATOM   1361  C   ARG A 170     -17.766  -1.804  -9.953  1.00 78.19           C  
ATOM   1362  CB  ARG A 170     -19.406  -0.008 -10.539  1.00 78.19           C  
ATOM   1363  O   ARG A 170     -17.328  -1.717  -8.805  1.00 78.19           O  
ATOM   1364  CG  ARG A 170     -20.828   0.386 -10.891  1.00 78.19           C  
ATOM   1365  CD  ARG A 170     -21.188  -0.018 -12.312  1.00 78.19           C  
ATOM   1366  NE  ARG A 170     -22.500   0.482 -12.703  1.00 78.19           N  
ATOM   1367  NH1 ARG A 170     -23.125  -1.430 -13.836  1.00 78.19           N  
ATOM   1368  NH2 ARG A 170     -24.562   0.352 -13.711  1.00 78.19           N  
ATOM   1369  CZ  ARG A 170     -23.391  -0.200 -13.414  1.00 78.19           C  
ATOM   1370  N   ILE A 171     -17.062  -2.230 -11.055  1.00 77.38           N  
ATOM   1371  CA  ILE A 171     -15.633  -2.531 -10.984  1.00 77.38           C  
ATOM   1372  C   ILE A 171     -14.867  -1.621 -11.945  1.00 77.38           C  
ATOM   1373  CB  ILE A 171     -15.344  -4.016 -11.320  1.00 77.38           C  
ATOM   1374  O   ILE A 171     -15.172  -1.567 -13.141  1.00 77.38           O  
ATOM   1375  CG1 ILE A 171     -16.125  -4.930 -10.359  1.00 77.38           C  
ATOM   1376  CG2 ILE A 171     -13.844  -4.305 -11.258  1.00 77.38           C  
ATOM   1377  CD1 ILE A 171     -16.078  -6.402 -10.742  1.00 77.38           C  
ATOM   1378  N   PHE A 172     -13.969  -0.855 -11.461  1.00 81.12           N  
ATOM   1379  CA  PHE A 172     -13.109   0.057 -12.203  1.00 81.12           C  
ATOM   1380  C   PHE A 172     -11.688  -0.490 -12.289  1.00 81.12           C  
ATOM   1381  CB  PHE A 172     -13.102   1.441 -11.547  1.00 81.12           C  
ATOM   1382  O   PHE A 172     -10.914  -0.372 -11.344  1.00 81.12           O  
ATOM   1383  CG  PHE A 172     -14.469   2.010 -11.305  1.00 81.12           C  
ATOM   1384  CD1 PHE A 172     -15.078   2.820 -12.258  1.00 81.12           C  
ATOM   1385  CD2 PHE A 172     -15.156   1.733 -10.133  1.00 81.12           C  
ATOM   1386  CE1 PHE A 172     -16.344   3.348 -12.039  1.00 81.12           C  
ATOM   1387  CE2 PHE A 172     -16.422   2.258  -9.898  1.00 81.12           C  
ATOM   1388  CZ  PHE A 172     -17.016   3.064 -10.859  1.00 81.12           C  
ATOM   1389  N   ALA A 173     -11.398  -1.074 -13.422  1.00 72.25           N  
ATOM   1390  CA  ALA A 173     -10.109  -1.751 -13.562  1.00 72.25           C  
ATOM   1391  C   ALA A 173      -9.359  -1.248 -14.789  1.00 72.25           C  
ATOM   1392  CB  ALA A 173     -10.312  -3.262 -13.648  1.00 72.25           C  
ATOM   1393  O   ALA A 173      -9.844  -0.373 -15.516  1.00 72.25           O  
ATOM   1394  N   ASN A 174      -8.133  -1.573 -14.891  1.00 73.94           N  
ATOM   1395  CA  ASN A 174      -7.281  -1.419 -16.062  1.00 73.94           C  
ATOM   1396  C   ASN A 174      -6.930   0.045 -16.312  1.00 73.94           C  
ATOM   1397  CB  ASN A 174      -7.949  -2.021 -17.297  1.00 73.94           C  
ATOM   1398  O   ASN A 174      -6.824   0.478 -17.453  1.00 73.94           O  
ATOM   1399  CG  ASN A 174      -8.125  -3.523 -17.188  1.00 73.94           C  
ATOM   1400  ND2 ASN A 174      -9.156  -4.047 -17.844  1.00 73.94           N  
ATOM   1401  OD1 ASN A 174      -7.340  -4.207 -16.531  1.00 73.94           O  
ATOM   1402  N   ALA A 175      -6.934   0.760 -15.352  1.00 79.12           N  
ATOM   1403  CA  ALA A 175      -6.570   2.164 -15.523  1.00 79.12           C  
ATOM   1404  C   ALA A 175      -5.258   2.484 -14.812  1.00 79.12           C  
ATOM   1405  CB  ALA A 175      -7.688   3.070 -15.008  1.00 79.12           C  
ATOM   1406  O   ALA A 175      -4.613   3.492 -15.109  1.00 79.12           O  
ATOM   1407  N   HIS A 176      -4.906   1.641 -13.891  1.00 85.94           N  
ATOM   1408  CA  HIS A 176      -3.723   1.911 -13.086  1.00 85.94           C  
ATOM   1409  C   HIS A 176      -2.689   0.799 -13.234  1.00 85.94           C  
ATOM   1410  CB  HIS A 176      -4.105   2.080 -11.609  1.00 85.94           C  
ATOM   1411  O   HIS A 176      -3.043  -0.382 -13.266  1.00 85.94           O  
ATOM   1412  CG  HIS A 176      -4.875   3.332 -11.328  1.00 85.94           C  
ATOM   1413  CD2 HIS A 176      -6.188   3.525 -11.070  1.00 85.94           C  
ATOM   1414  ND1 HIS A 176      -4.285   4.578 -11.305  1.00 85.94           N  
ATOM   1415  CE1 HIS A 176      -5.207   5.488 -11.039  1.00 85.94           C  
ATOM   1416  NE2 HIS A 176      -6.371   4.875 -10.891  1.00 85.94           N  
ATOM   1417  N   THR A 177      -1.463   1.214 -13.398  1.00 80.69           N  
ATOM   1418  CA  THR A 177      -0.335   0.294 -13.500  1.00 80.69           C  
ATOM   1419  C   THR A 177       0.378   0.160 -12.156  1.00 80.69           C  
ATOM   1420  CB  THR A 177       0.668   0.757 -14.570  1.00 80.69           C  
ATOM   1421  O   THR A 177       0.940  -0.893 -11.852  1.00 80.69           O  
ATOM   1422  CG2 THR A 177       1.728  -0.308 -14.836  1.00 80.69           C  
ATOM   1423  OG1 THR A 177      -0.035   1.022 -15.797  1.00 80.69           O  
ATOM   1424  N   TYR A 178       0.293   1.239 -11.461  1.00 87.94           N  
ATOM   1425  CA  TYR A 178       1.023   1.296 -10.195  1.00 87.94           C  
ATOM   1426  C   TYR A 178       0.066   1.288  -9.008  1.00 87.94           C  
ATOM   1427  CB  TYR A 178       1.908   2.545 -10.141  1.00 87.94           C  
ATOM   1428  O   TYR A 178      -1.150   1.180  -9.188  1.00 87.94           O  
ATOM   1429  CG  TYR A 178       2.963   2.588 -11.219  1.00 87.94           C  
ATOM   1430  CD1 TYR A 178       4.141   1.856 -11.102  1.00 87.94           C  
ATOM   1431  CD2 TYR A 178       2.783   3.361 -12.367  1.00 87.94           C  
ATOM   1432  CE1 TYR A 178       5.117   1.895 -12.094  1.00 87.94           C  
ATOM   1433  CE2 TYR A 178       3.752   3.406 -13.359  1.00 87.94           C  
ATOM   1434  OH  TYR A 178       5.875   2.711 -14.203  1.00 87.94           O  
ATOM   1435  CZ  TYR A 178       4.914   2.670 -13.219  1.00 87.94           C  
ATOM   1436  N   HIS A 179       0.621   1.262  -7.840  1.00 89.56           N  
ATOM   1437  CA  HIS A 179      -0.104   1.125  -6.582  1.00 89.56           C  
ATOM   1438  C   HIS A 179      -1.076   2.283  -6.379  1.00 89.56           C  
ATOM   1439  CB  HIS A 179       0.872   1.045  -5.406  1.00 89.56           C  
ATOM   1440  O   HIS A 179      -0.662   3.441  -6.312  1.00 89.56           O  
ATOM   1441  CG  HIS A 179       0.202   1.043  -4.070  1.00 89.56           C  
ATOM   1442  CD2 HIS A 179      -0.024   2.045  -3.188  1.00 89.56           C  
ATOM   1443  ND1 HIS A 179      -0.325  -0.097  -3.502  1.00 89.56           N  
ATOM   1444  CE1 HIS A 179      -0.848   0.205  -2.326  1.00 89.56           C  
ATOM   1445  NE2 HIS A 179      -0.678   1.499  -2.111  1.00 89.56           N  
ATOM   1446  N   ILE A 180      -2.365   1.973  -6.309  1.00 93.38           N  
ATOM   1447  CA  ILE A 180      -3.354   3.006  -6.023  1.00 93.38           C  
ATOM   1448  C   ILE A 180      -3.248   3.434  -4.562  1.00 93.38           C  
ATOM   1449  CB  ILE A 180      -4.785   2.520  -6.340  1.00 93.38           C  
ATOM   1450  O   ILE A 180      -3.551   2.652  -3.656  1.00 93.38           O  
ATOM   1451  CG1 ILE A 180      -4.918   2.172  -7.824  1.00 93.38           C  
ATOM   1452  CG2 ILE A 180      -5.816   3.576  -5.930  1.00 93.38           C  
ATOM   1453  CD1 ILE A 180      -6.238   1.507  -8.188  1.00 93.38           C  
ATOM   1454  N   ASN A 181      -2.941   4.637  -4.387  1.00 93.81           N  
ATOM   1455  CA  ASN A 181      -2.686   5.102  -3.027  1.00 93.81           C  
ATOM   1456  C   ASN A 181      -3.816   5.992  -2.518  1.00 93.81           C  
ATOM   1457  CB  ASN A 181      -1.351   5.848  -2.957  1.00 93.81           C  
ATOM   1458  O   ASN A 181      -3.908   6.258  -1.317  1.00 93.81           O  
ATOM   1459  CG  ASN A 181      -1.292   7.031  -3.902  1.00 93.81           C  
ATOM   1460  ND2 ASN A 181      -0.109   7.301  -4.445  1.00 93.81           N  
ATOM   1461  OD1 ASN A 181      -2.301   7.699  -4.145  1.00 93.81           O  
ATOM   1462  N   SER A 182      -4.668   6.449  -3.457  1.00 95.94           N  
ATOM   1463  CA  SER A 182      -5.715   7.355  -2.998  1.00 95.94           C  
ATOM   1464  C   SER A 182      -6.992   7.184  -3.818  1.00 95.94           C  
ATOM   1465  CB  SER A 182      -5.242   8.805  -3.076  1.00 95.94           C  
ATOM   1466  O   SER A 182      -6.930   6.922  -5.020  1.00 95.94           O  
ATOM   1467  OG  SER A 182      -4.070   8.992  -2.301  1.00 95.94           O  
ATOM   1468  N   ILE A 183      -8.109   7.379  -3.184  1.00 96.81           N  
ATOM   1469  CA  ILE A 183      -9.438   7.520  -3.777  1.00 96.81           C  
ATOM   1470  C   ILE A 183     -10.211   8.625  -3.062  1.00 96.81           C  
ATOM   1471  CB  ILE A 183     -10.227   6.191  -3.717  1.00 96.81           C  
ATOM   1472  O   ILE A 183     -10.188   8.711  -1.831  1.00 96.81           O  
ATOM   1473  CG1 ILE A 183     -10.320   5.691  -2.270  1.00 96.81           C  
ATOM   1474  CG2 ILE A 183      -9.570   5.137  -4.617  1.00 96.81           C  
ATOM   1475  CD1 ILE A 183     -11.250   4.500  -2.088  1.00 96.81           C  
ATOM   1476  N   SER A 184     -10.836   9.422  -3.807  1.00 96.88           N  
ATOM   1477  CA  SER A 184     -11.555  10.555  -3.236  1.00 96.88           C  
ATOM   1478  C   SER A 184     -12.836  10.844  -4.012  1.00 96.88           C  
ATOM   1479  CB  SER A 184     -10.672  11.805  -3.225  1.00 96.88           C  
ATOM   1480  O   SER A 184     -12.820  10.938  -5.238  1.00 96.88           O  
ATOM   1481  OG  SER A 184     -11.328  12.883  -2.578  1.00 96.88           O  
ATOM   1482  N   ILE A 185     -13.859  11.055  -3.248  1.00 95.44           N  
ATOM   1483  CA  ILE A 185     -15.156  11.344  -3.844  1.00 95.44           C  
ATOM   1484  C   ILE A 185     -15.305  12.852  -4.051  1.00 95.44           C  
ATOM   1485  CB  ILE A 185     -16.312  10.812  -2.969  1.00 95.44           C  
ATOM   1486  O   ILE A 185     -14.953  13.641  -3.170  1.00 95.44           O  
ATOM   1487  CG1 ILE A 185     -16.188   9.289  -2.791  1.00 95.44           C  
ATOM   1488  CG2 ILE A 185     -17.672  11.180  -3.578  1.00 95.44           C  
ATOM   1489  CD1 ILE A 185     -17.078   8.727  -1.691  1.00 95.44           C  
ATOM   1490  N   ASN A 186     -15.836  13.148  -5.180  1.00 92.19           N  
ATOM   1491  CA  ASN A 186     -16.047  14.547  -5.520  1.00 92.19           C  
ATOM   1492  C   ASN A 186     -17.250  15.133  -4.785  1.00 92.19           C  
ATOM   1493  CB  ASN A 186     -16.219  14.711  -7.031  1.00 92.19           C  
ATOM   1494  O   ASN A 186     -18.109  14.398  -4.316  1.00 92.19           O  
ATOM   1495  CG  ASN A 186     -15.969  16.141  -7.496  1.00 92.19           C  
ATOM   1496  ND2 ASN A 186     -15.641  16.297  -8.773  1.00 92.19           N  
ATOM   1497  OD1 ASN A 186     -16.062  17.078  -6.711  1.00 92.19           O  
ATOM   1498  N   SER A 187     -17.266  16.391  -4.695  1.00 87.31           N  
ATOM   1499  CA  SER A 187     -18.359  17.094  -4.035  1.00 87.31           C  
ATOM   1500  C   SER A 187     -19.641  16.984  -4.840  1.00 87.31           C  
ATOM   1501  CB  SER A 187     -18.000  18.562  -3.814  1.00 87.31           C  
ATOM   1502  O   SER A 187     -20.734  17.219  -4.312  1.00 87.31           O  
ATOM   1503  OG  SER A 187     -17.703  19.203  -5.047  1.00 87.31           O  
ATOM   1504  N   ASP A 188     -19.594  16.672  -6.094  1.00 77.62           N  
ATOM   1505  CA  ASP A 188     -20.781  16.484  -6.934  1.00 77.62           C  
ATOM   1506  C   ASP A 188     -21.422  15.133  -6.668  1.00 77.62           C  
ATOM   1507  CB  ASP A 188     -20.406  16.625  -8.414  1.00 77.62           C  
ATOM   1508  O   ASP A 188     -22.562  14.891  -7.082  1.00 77.62           O  
ATOM   1509  CG  ASP A 188     -19.359  15.609  -8.852  1.00 77.62           C  
ATOM   1510  OD1 ASP A 188     -19.047  14.680  -8.078  1.00 77.62           O  
ATOM   1511  OD2 ASP A 188     -18.859  15.734  -9.992  1.00 77.62           O  
ATOM   1512  N   TYR A 189     -20.703  14.188  -6.051  1.00 83.06           N  
ATOM   1513  CA  TYR A 189     -21.172  12.859  -5.668  1.00 83.06           C  
ATOM   1514  C   TYR A 189     -21.469  12.016  -6.902  1.00 83.06           C  
ATOM   1515  CB  TYR A 189     -22.422  12.969  -4.785  1.00 83.06           C  
ATOM   1516  O   TYR A 189     -22.328  11.133  -6.855  1.00 83.06           O  
ATOM   1517  CG  TYR A 189     -22.203  13.781  -3.531  1.00 83.06           C  
ATOM   1518  CD1 TYR A 189     -21.250  13.398  -2.582  1.00 83.06           C  
ATOM   1519  CD2 TYR A 189     -22.953  14.930  -3.291  1.00 83.06           C  
ATOM   1520  CE1 TYR A 189     -21.062  14.141  -1.424  1.00 83.06           C  
ATOM   1521  CE2 TYR A 189     -22.766  15.680  -2.137  1.00 83.06           C  
ATOM   1522  OH  TYR A 189     -21.625  16.016  -0.066  1.00 83.06           O  
ATOM   1523  CZ  TYR A 189     -21.812  15.281  -1.211  1.00 83.06           C  
ATOM   1524  N   GLU A 190     -20.922  12.391  -8.023  1.00 81.12           N  
ATOM   1525  CA  GLU A 190     -21.078  11.648  -9.266  1.00 81.12           C  
ATOM   1526  C   GLU A 190     -19.734  11.133  -9.773  1.00 81.12           C  
ATOM   1527  CB  GLU A 190     -21.750  12.516 -10.336  1.00 81.12           C  
ATOM   1528  O   GLU A 190     -19.672  10.094 -10.430  1.00 81.12           O  
ATOM   1529  CG  GLU A 190     -23.188  12.891 -10.016  1.00 81.12           C  
ATOM   1530  CD  GLU A 190     -23.891  13.609 -11.156  1.00 81.12           C  
ATOM   1531  OE1 GLU A 190     -25.109  13.828 -11.078  1.00 81.12           O  
ATOM   1532  OE2 GLU A 190     -23.203  13.953 -12.148  1.00 81.12           O  
ATOM   1533  N   THR A 191     -18.750  11.906  -9.500  1.00 87.94           N  
ATOM   1534  CA  THR A 191     -17.406  11.555  -9.961  1.00 87.94           C  
ATOM   1535  C   THR A 191     -16.469  11.312  -8.781  1.00 87.94           C  
ATOM   1536  CB  THR A 191     -16.828  12.664 -10.867  1.00 87.94           C  
ATOM   1537  O   THR A 191     -16.750  11.734  -7.660  1.00 87.94           O  
ATOM   1538  CG2 THR A 191     -17.688  12.867 -12.102  1.00 87.94           C  
ATOM   1539  OG1 THR A 191     -16.766  13.891 -10.125  1.00 87.94           O  
ATOM   1540  N   TYR A 192     -15.422  10.555  -8.984  1.00 94.25           N  
ATOM   1541  CA  TYR A 192     -14.383  10.320  -7.996  1.00 94.25           C  
ATOM   1542  C   TYR A 192     -13.016  10.203  -8.664  1.00 94.25           C  
ATOM   1543  CB  TYR A 192     -14.680   9.055  -7.188  1.00 94.25           C  
ATOM   1544  O   TYR A 192     -12.922  10.000  -9.875  1.00 94.25           O  
ATOM   1545  CG  TYR A 192     -14.461   7.777  -7.961  1.00 94.25           C  
ATOM   1546  CD1 TYR A 192     -15.445   7.277  -8.812  1.00 94.25           C  
ATOM   1547  CD2 TYR A 192     -13.273   7.062  -7.836  1.00 94.25           C  
ATOM   1548  CE1 TYR A 192     -15.250   6.098  -9.523  1.00 94.25           C  
ATOM   1549  CE2 TYR A 192     -13.070   5.883  -8.547  1.00 94.25           C  
ATOM   1550  OH  TYR A 192     -13.859   4.242 -10.086  1.00 94.25           O  
ATOM   1551  CZ  TYR A 192     -14.055   5.410  -9.383  1.00 94.25           C  
ATOM   1552  N   LEU A 193     -12.016  10.430  -7.957  1.00 94.50           N  
ATOM   1553  CA  LEU A 193     -10.656  10.336  -8.492  1.00 94.50           C  
ATOM   1554  C   LEU A 193      -9.906   9.156  -7.871  1.00 94.50           C  
ATOM   1555  CB  LEU A 193      -9.891  11.633  -8.234  1.00 94.50           C  
ATOM   1556  O   LEU A 193     -10.148   8.805  -6.715  1.00 94.50           O  
ATOM   1557  CG  LEU A 193      -9.516  11.922  -6.785  1.00 94.50           C  
ATOM   1558  CD1 LEU A 193      -8.188  11.258  -6.438  1.00 94.50           C  
ATOM   1559  CD2 LEU A 193      -9.438  13.430  -6.543  1.00 94.50           C  
ATOM   1560  N   SER A 194      -9.109   8.547  -8.602  1.00 95.69           N  
ATOM   1561  CA  SER A 194      -8.148   7.539  -8.172  1.00 95.69           C  
ATOM   1562  C   SER A 194      -6.727   7.918  -8.578  1.00 95.69           C  
ATOM   1563  CB  SER A 194      -8.508   6.172  -8.750  1.00 95.69           C  
ATOM   1564  O   SER A 194      -6.492   8.312  -9.727  1.00 95.69           O  
ATOM   1565  OG  SER A 194      -8.383   6.176 -10.164  1.00 95.69           O  
ATOM   1566  N   ALA A 195      -5.824   7.832  -7.637  1.00 95.62           N  
ATOM   1567  CA  ALA A 195      -4.430   8.180  -7.891  1.00 95.62           C  
ATOM   1568  C   ALA A 195      -3.508   6.996  -7.613  1.00 95.62           C  
ATOM   1569  CB  ALA A 195      -4.020   9.383  -7.043  1.00 95.62           C  
ATOM   1570  O   ALA A 195      -3.623   6.340  -6.574  1.00 95.62           O  
ATOM   1571  N   ASP A 196      -2.752   6.730  -8.594  1.00 93.50           N  
ATOM   1572  CA  ASP A 196      -1.621   5.844  -8.336  1.00 93.50           C  
ATOM   1573  C   ASP A 196      -0.319   6.633  -8.219  1.00 93.50           C  
ATOM   1574  CB  ASP A 196      -1.502   4.785  -9.430  1.00 93.50           C  
ATOM   1575  O   ASP A 196      -0.340   7.852  -8.031  1.00 93.50           O  
ATOM   1576  CG  ASP A 196      -1.071   5.363 -10.766  1.00 93.50           C  
ATOM   1577  OD1 ASP A 196      -0.658   6.543 -10.820  1.00 93.50           O  
ATOM   1578  OD2 ASP A 196      -1.150   4.633 -11.781  1.00 93.50           O  
ATOM   1579  N   ASP A 197       0.823   6.012  -8.156  1.00 94.44           N  
ATOM   1580  CA  ASP A 197       2.107   6.648  -7.887  1.00 94.44           C  
ATOM   1581  C   ASP A 197       2.494   7.602  -9.016  1.00 94.44           C  
ATOM   1582  CB  ASP A 197       3.199   5.598  -7.688  1.00 94.44           C  
ATOM   1583  O   ASP A 197       3.350   8.469  -8.836  1.00 94.44           O  
ATOM   1584  CG  ASP A 197       2.971   4.730  -6.465  1.00 94.44           C  
ATOM   1585  OD1 ASP A 197       2.324   5.191  -5.500  1.00 94.44           O  
ATOM   1586  OD2 ASP A 197       3.441   3.570  -6.461  1.00 94.44           O  
ATOM   1587  N   LEU A 198       1.832   7.453 -10.156  1.00 93.12           N  
ATOM   1588  CA  LEU A 198       2.324   8.227 -11.289  1.00 93.12           C  
ATOM   1589  C   LEU A 198       1.172   8.883 -12.047  1.00 93.12           C  
ATOM   1590  CB  LEU A 198       3.129   7.336 -12.242  1.00 93.12           C  
ATOM   1591  O   LEU A 198       1.392   9.742 -12.898  1.00 93.12           O  
ATOM   1592  CG  LEU A 198       4.438   6.766 -11.688  1.00 93.12           C  
ATOM   1593  CD1 LEU A 198       5.082   5.832 -12.711  1.00 93.12           C  
ATOM   1594  CD2 LEU A 198       5.395   7.891 -11.312  1.00 93.12           C  
ATOM   1595  N   ARG A 199      -0.034   8.547 -11.766  1.00 90.88           N  
ATOM   1596  CA  ARG A 199      -1.170   9.070 -12.516  1.00 90.88           C  
ATOM   1597  C   ARG A 199      -2.377   9.281 -11.609  1.00 90.88           C  
ATOM   1598  CB  ARG A 199      -1.536   8.133 -13.664  1.00 90.88           C  
ATOM   1599  O   ARG A 199      -2.496   8.633 -10.562  1.00 90.88           O  
ATOM   1600  CG  ARG A 199      -0.417   7.934 -14.680  1.00 90.88           C  
ATOM   1601  CD  ARG A 199      -0.814   6.953 -15.773  1.00 90.88           C  
ATOM   1602  NE  ARG A 199       0.257   6.770 -16.750  1.00 90.88           N  
ATOM   1603  NH1 ARG A 199      -0.946   5.344 -18.109  1.00 90.88           N  
ATOM   1604  NH2 ARG A 199       1.206   5.914 -18.656  1.00 90.88           N  
ATOM   1605  CZ  ARG A 199       0.170   6.012 -17.828  1.00 90.88           C  
ATOM   1606  N   ILE A 200      -3.227  10.203 -12.102  1.00 92.69           N  
ATOM   1607  CA  ILE A 200      -4.520  10.445 -11.477  1.00 92.69           C  
ATOM   1608  C   ILE A 200      -5.629  10.320 -12.516  1.00 92.69           C  
ATOM   1609  CB  ILE A 200      -4.574  11.836 -10.805  1.00 92.69           C  
ATOM   1610  O   ILE A 200      -5.594  10.984 -13.555  1.00 92.69           O  
ATOM   1611  CG1 ILE A 200      -3.443  11.977  -9.773  1.00 92.69           C  
ATOM   1612  CG2 ILE A 200      -5.938  12.070 -10.148  1.00 92.69           C  
ATOM   1613  CD1 ILE A 200      -3.395  13.336  -9.094  1.00 92.69           C  
ATOM   1614  N   ASN A 201      -6.586   9.555 -12.203  1.00 90.56           N  
ATOM   1615  CA  ASN A 201      -7.723   9.328 -13.086  1.00 90.56           C  
ATOM   1616  C   ASN A 201      -9.023   9.820 -12.461  1.00 90.56           C  
ATOM   1617  CB  ASN A 201      -7.832   7.844 -13.438  1.00 90.56           C  
ATOM   1618  O   ASN A 201      -9.227   9.695 -11.258  1.00 90.56           O  
ATOM   1619  CG  ASN A 201      -6.707   7.371 -14.336  1.00 90.56           C  
ATOM   1620  ND2 ASN A 201      -6.238   6.148 -14.109  1.00 90.56           N  
ATOM   1621  OD1 ASN A 201      -6.266   8.094 -15.227  1.00 90.56           O  
ATOM   1622  N   LEU A 202      -9.805  10.367 -13.289  1.00 88.38           N  
ATOM   1623  CA  LEU A 202     -11.164  10.773 -12.945  1.00 88.38           C  
ATOM   1624  C   LEU A 202     -12.180   9.758 -13.453  1.00 88.38           C  
ATOM   1625  CB  LEU A 202     -11.477  12.156 -13.523  1.00 88.38           C  
ATOM   1626  O   LEU A 202     -12.156   9.383 -14.625  1.00 88.38           O  
ATOM   1627  CG  LEU A 202     -12.828  12.766 -13.141  1.00 88.38           C  
ATOM   1628  CD1 LEU A 202     -12.844  13.133 -11.664  1.00 88.38           C  
ATOM   1629  CD2 LEU A 202     -13.133  13.984 -14.008  1.00 88.38           C  
ATOM   1630  N   TRP A 203     -13.062   9.367 -12.586  1.00 88.50           N  
ATOM   1631  CA  TRP A 203     -14.078   8.367 -12.898  1.00 88.50           C  
ATOM   1632  C   TRP A 203     -15.477   8.930 -12.703  1.00 88.50           C  
ATOM   1633  CB  TRP A 203     -13.883   7.121 -12.031  1.00 88.50           C  
ATOM   1634  O   TRP A 203     -15.680   9.844 -11.898  1.00 88.50           O  
ATOM   1635  CG  TRP A 203     -12.539   6.484 -12.164  1.00 88.50           C  
ATOM   1636  CD1 TRP A 203     -11.383   6.848 -11.523  1.00 88.50           C  
ATOM   1637  CD2 TRP A 203     -12.195   5.371 -13.000  1.00 88.50           C  
ATOM   1638  CE2 TRP A 203     -10.820   5.113 -12.812  1.00 88.50           C  
ATOM   1639  CE3 TRP A 203     -12.922   4.566 -13.883  1.00 88.50           C  
ATOM   1640  NE1 TRP A 203     -10.352   6.027 -11.914  1.00 88.50           N  
ATOM   1641  CH2 TRP A 203     -10.891   3.311 -14.344  1.00 88.50           C  
ATOM   1642  CZ2 TRP A 203     -10.156   4.082 -13.484  1.00 88.50           C  
ATOM   1643  CZ3 TRP A 203     -12.266   3.539 -14.547  1.00 88.50           C  
ATOM   1644  N   HIS A 204     -16.391   8.461 -13.531  1.00 82.94           N  
ATOM   1645  CA  HIS A 204     -17.812   8.602 -13.234  1.00 82.94           C  
ATOM   1646  C   HIS A 204     -18.359   7.355 -12.539  1.00 82.94           C  
ATOM   1647  CB  HIS A 204     -18.594   8.875 -14.516  1.00 82.94           C  
ATOM   1648  O   HIS A 204     -18.078   6.234 -12.969  1.00 82.94           O  
ATOM   1649  CG  HIS A 204     -19.969   9.430 -14.273  1.00 82.94           C  
ATOM   1650  CD2 HIS A 204     -20.438  10.695 -14.305  1.00 82.94           C  
ATOM   1651  ND1 HIS A 204     -21.047   8.625 -13.945  1.00 82.94           N  
ATOM   1652  CE1 HIS A 204     -22.109   9.383 -13.789  1.00 82.94           C  
ATOM   1653  NE2 HIS A 204     -21.766  10.648 -14.000  1.00 82.94           N  
ATOM   1654  N   LEU A 205     -19.078   7.492 -11.531  1.00 85.38           N  
ATOM   1655  CA  LEU A 205     -19.547   6.398 -10.695  1.00 85.38           C  
ATOM   1656  C   LEU A 205     -20.375   5.414 -11.508  1.00 85.38           C  
ATOM   1657  CB  LEU A 205     -20.359   6.938  -9.523  1.00 85.38           C  
ATOM   1658  O   LEU A 205     -20.469   4.234 -11.164  1.00 85.38           O  
ATOM   1659  CG  LEU A 205     -19.578   7.527  -8.352  1.00 85.38           C  
ATOM   1660  CD1 LEU A 205     -20.484   8.367  -7.461  1.00 85.38           C  
ATOM   1661  CD2 LEU A 205     -18.906   6.418  -7.547  1.00 85.38           C  
ATOM   1662  N   GLU A 206     -21.000   5.867 -12.547  1.00 78.75           N  
ATOM   1663  CA  GLU A 206     -21.906   5.027 -13.328  1.00 78.75           C  
ATOM   1664  C   GLU A 206     -21.188   4.457 -14.555  1.00 78.75           C  
ATOM   1665  CB  GLU A 206     -23.141   5.816 -13.758  1.00 78.75           C  
ATOM   1666  O   GLU A 206     -21.734   3.582 -15.242  1.00 78.75           O  
ATOM   1667  CG  GLU A 206     -24.031   6.234 -12.602  1.00 78.75           C  
ATOM   1668  CD  GLU A 206     -25.359   6.840 -13.055  1.00 78.75           C  
ATOM   1669  OE1 GLU A 206     -26.250   7.059 -12.195  1.00 78.75           O  
ATOM   1670  OE2 GLU A 206     -25.500   7.098 -14.266  1.00 78.75           O  
ATOM   1671  N   ILE A 207     -20.078   4.977 -14.883  1.00 73.00           N  
ATOM   1672  CA  ILE A 207     -19.328   4.555 -16.062  1.00 73.00           C  
ATOM   1673  C   ILE A 207     -18.062   3.822 -15.625  1.00 73.00           C  
ATOM   1674  CB  ILE A 207     -18.969   5.754 -16.969  1.00 73.00           C  
ATOM   1675  O   ILE A 207     -17.109   4.441 -15.125  1.00 73.00           O  
ATOM   1676  CG1 ILE A 207     -20.234   6.508 -17.375  1.00 73.00           C  
ATOM   1677  CG2 ILE A 207     -18.188   5.293 -18.188  1.00 73.00           C  
ATOM   1678  CD1 ILE A 207     -19.969   7.797 -18.141  1.00 73.00           C  
ATOM   1679  N   THR A 208     -18.016   2.559 -15.867  1.00 76.81           N  
ATOM   1680  CA  THR A 208     -16.953   1.727 -15.312  1.00 76.81           C  
ATOM   1681  C   THR A 208     -15.836   1.520 -16.328  1.00 76.81           C  
ATOM   1682  CB  THR A 208     -17.500   0.360 -14.859  1.00 76.81           C  
ATOM   1683  O   THR A 208     -14.719   1.125 -15.977  1.00 76.81           O  
ATOM   1684  CG2 THR A 208     -18.516   0.520 -13.734  1.00 76.81           C  
ATOM   1685  OG1 THR A 208     -18.125  -0.292 -15.969  1.00 76.81           O  
ATOM   1686  N   ASP A 209     -16.031   1.709 -17.609  1.00 72.25           N  
ATOM   1687  CA  ASP A 209     -15.070   1.335 -18.641  1.00 72.25           C  
ATOM   1688  C   ASP A 209     -14.328   2.561 -19.172  1.00 72.25           C  
ATOM   1689  CB  ASP A 209     -15.773   0.607 -19.797  1.00 72.25           C  
ATOM   1690  O   ASP A 209     -13.633   2.480 -20.188  1.00 72.25           O  
ATOM   1691  CG  ASP A 209     -16.875   1.434 -20.438  1.00 72.25           C  
ATOM   1692  OD1 ASP A 209     -17.359   2.398 -19.812  1.00 72.25           O  
ATOM   1693  OD2 ASP A 209     -17.266   1.115 -21.578  1.00 72.25           O  
ATOM   1694  N   ARG A 210     -14.578   3.684 -18.578  1.00 72.44           N  
ATOM   1695  CA  ARG A 210     -13.922   4.906 -19.031  1.00 72.44           C  
ATOM   1696  C   ARG A 210     -13.406   5.723 -17.844  1.00 72.44           C  
ATOM   1697  CB  ARG A 210     -14.883   5.754 -19.875  1.00 72.44           C  
ATOM   1698  O   ARG A 210     -14.117   5.922 -16.875  1.00 72.44           O  
ATOM   1699  CG  ARG A 210     -15.258   5.125 -21.203  1.00 72.44           C  
ATOM   1700  CD  ARG A 210     -16.156   6.035 -22.031  1.00 72.44           C  
ATOM   1701  NE  ARG A 210     -16.609   5.379 -23.250  1.00 72.44           N  
ATOM   1702  NH1 ARG A 210     -17.891   7.160 -23.969  1.00 72.44           N  
ATOM   1703  NH2 ARG A 210     -17.797   5.242 -25.219  1.00 72.44           N  
ATOM   1704  CZ  ARG A 210     -17.438   5.930 -24.141  1.00 72.44           C  
ATOM   1705  N   SER A 211     -12.211   6.066 -18.016  1.00 82.31           N  
ATOM   1706  CA  SER A 211     -11.578   6.977 -17.062  1.00 82.31           C  
ATOM   1707  C   SER A 211     -10.805   8.078 -17.781  1.00 82.31           C  
ATOM   1708  CB  SER A 211     -10.641   6.211 -16.125  1.00 82.31           C  
ATOM   1709  O   SER A 211     -10.461   7.934 -18.969  1.00 82.31           O  
ATOM   1710  OG  SER A 211      -9.516   5.719 -16.844  1.00 82.31           O  
ATOM   1711  N   PHE A 212     -10.664   9.203 -17.156  1.00 78.75           N  
ATOM   1712  CA  PHE A 212      -9.930  10.328 -17.719  1.00 78.75           C  
ATOM   1713  C   PHE A 212      -8.633  10.562 -16.938  1.00 78.75           C  
ATOM   1714  CB  PHE A 212     -10.789  11.594 -17.703  1.00 78.75           C  
ATOM   1715  O   PHE A 212      -8.672  10.859 -15.742  1.00 78.75           O  
ATOM   1716  CG  PHE A 212     -12.039  11.484 -18.531  1.00 78.75           C  
ATOM   1717  CD1 PHE A 212     -12.016  11.719 -19.891  1.00 78.75           C  
ATOM   1718  CD2 PHE A 212     -13.250  11.148 -17.922  1.00 78.75           C  
ATOM   1719  CE1 PHE A 212     -13.172  11.617 -20.656  1.00 78.75           C  
ATOM   1720  CE2 PHE A 212     -14.414  11.047 -18.688  1.00 78.75           C  
ATOM   1721  CZ  PHE A 212     -14.375  11.281 -20.047  1.00 78.75           C  
ATOM   1722  N   ASN A 213      -7.613  10.344 -17.609  1.00 81.81           N  
ATOM   1723  CA  ASN A 213      -6.316  10.672 -17.031  1.00 81.81           C  
ATOM   1724  C   ASN A 213      -6.105  12.180 -16.922  1.00 81.81           C  
ATOM   1725  CB  ASN A 213      -5.188  10.031 -17.844  1.00 81.81           C  
ATOM   1726  O   ASN A 213      -5.918  12.852 -17.938  1.00 81.81           O  
ATOM   1727  CG  ASN A 213      -3.844  10.117 -17.141  1.00 81.81           C  
ATOM   1728  ND2 ASN A 213      -3.053   9.055 -17.250  1.00 81.81           N  
ATOM   1729  OD1 ASN A 213      -3.520  11.125 -16.516  1.00 81.81           O  
ATOM   1730  N   ILE A 214      -6.047  12.727 -15.797  1.00 83.75           N  
ATOM   1731  CA  ILE A 214      -6.000  14.172 -15.633  1.00 83.75           C  
ATOM   1732  C   ILE A 214      -4.598  14.602 -15.203  1.00 83.75           C  
ATOM   1733  CB  ILE A 214      -7.047  14.656 -14.602  1.00 83.75           C  
ATOM   1734  O   ILE A 214      -4.211  15.758 -15.383  1.00 83.75           O  
ATOM   1735  CG1 ILE A 214      -6.871  13.898 -13.273  1.00 83.75           C  
ATOM   1736  CG2 ILE A 214      -8.461  14.477 -15.148  1.00 83.75           C  
ATOM   1737  CD1 ILE A 214      -7.754  14.422 -12.148  1.00 83.75           C  
ATOM   1738  N   VAL A 215      -3.844  13.711 -14.594  1.00 89.38           N  
ATOM   1739  CA  VAL A 215      -2.449  13.969 -14.250  1.00 89.38           C  
ATOM   1740  C   VAL A 215      -1.592  12.766 -14.641  1.00 89.38           C  
ATOM   1741  CB  VAL A 215      -2.283  14.273 -12.742  1.00 89.38           C  
ATOM   1742  O   VAL A 215      -1.935  11.625 -14.328  1.00 89.38           O  
ATOM   1743  CG1 VAL A 215      -0.809  14.445 -12.383  1.00 89.38           C  
ATOM   1744  CG2 VAL A 215      -3.080  15.516 -12.359  1.00 89.38           C  
ATOM   1745  N   ASP A 216      -0.526  12.953 -15.312  1.00 86.81           N  
ATOM   1746  CA  ASP A 216       0.437  11.938 -15.719  1.00 86.81           C  
ATOM   1747  C   ASP A 216       1.869  12.445 -15.578  1.00 86.81           C  
ATOM   1748  CB  ASP A 216       0.174  11.500 -17.156  1.00 86.81           C  
ATOM   1749  O   ASP A 216       2.314  13.289 -16.359  1.00 86.81           O  
ATOM   1750  CG  ASP A 216       0.937  10.250 -17.547  1.00 86.81           C  
ATOM   1751  OD1 ASP A 216       1.870   9.852 -16.828  1.00 86.81           O  
ATOM   1752  OD2 ASP A 216       0.603   9.648 -18.594  1.00 86.81           O  
ATOM   1753  N   ILE A 217       2.555  11.914 -14.609  1.00 88.75           N  
ATOM   1754  CA  ILE A 217       3.920  12.367 -14.367  1.00 88.75           C  
ATOM   1755  C   ILE A 217       4.898  11.234 -14.672  1.00 88.75           C  
ATOM   1756  CB  ILE A 217       4.105  12.859 -12.914  1.00 88.75           C  
ATOM   1757  O   ILE A 217       6.062  11.289 -14.266  1.00 88.75           O  
ATOM   1758  CG1 ILE A 217       3.867  11.719 -11.930  1.00 88.75           C  
ATOM   1759  CG2 ILE A 217       3.176  14.039 -12.625  1.00 88.75           C  
ATOM   1760  CD1 ILE A 217       4.254  12.047 -10.492  1.00 88.75           C  
ATOM   1761  N   LYS A 218       4.453  10.211 -15.258  1.00 86.62           N  
ATOM   1762  CA  LYS A 218       5.316   9.102 -15.656  1.00 86.62           C  
ATOM   1763  C   LYS A 218       6.355   9.555 -16.672  1.00 86.62           C  
ATOM   1764  CB  LYS A 218       4.480   7.957 -16.234  1.00 86.62           C  
ATOM   1765  O   LYS A 218       6.008  10.047 -17.750  1.00 86.62           O  
ATOM   1766  CG  LYS A 218       5.293   6.727 -16.594  1.00 86.62           C  
ATOM   1767  CD  LYS A 218       4.430   5.668 -17.281  1.00 86.62           C  
ATOM   1768  CE  LYS A 218       5.266   4.492 -17.766  1.00 86.62           C  
ATOM   1769  NZ  LYS A 218       4.441   3.506 -18.531  1.00 86.62           N  
ATOM   1770  N   PRO A 219       7.652   9.289 -16.391  1.00 84.44           N  
ATOM   1771  CA  PRO A 219       8.680   9.594 -17.391  1.00 84.44           C  
ATOM   1772  C   PRO A 219       8.734   8.562 -18.516  1.00 84.44           C  
ATOM   1773  CB  PRO A 219       9.977   9.586 -16.578  1.00 84.44           C  
ATOM   1774  O   PRO A 219       8.234   7.445 -18.359  1.00 84.44           O  
ATOM   1775  CG  PRO A 219       9.703   8.656 -15.438  1.00 84.44           C  
ATOM   1776  CD  PRO A 219       8.234   8.695 -15.133  1.00 84.44           C  
ATOM   1777  N   ALA A 220       9.250   8.945 -19.625  1.00 79.12           N  
ATOM   1778  CA  ALA A 220       9.422   8.031 -20.750  1.00 79.12           C  
ATOM   1779  C   ALA A 220      10.336   6.863 -20.375  1.00 79.12           C  
ATOM   1780  CB  ALA A 220       9.977   8.766 -21.953  1.00 79.12           C  
ATOM   1781  O   ALA A 220      10.078   5.719 -20.750  1.00 79.12           O  
ATOM   1782  N   ASN A 221      11.312   7.211 -19.656  1.00 81.25           N  
ATOM   1783  CA  ASN A 221      12.234   6.238 -19.078  1.00 81.25           C  
ATOM   1784  C   ASN A 221      12.219   6.281 -17.562  1.00 81.25           C  
ATOM   1785  CB  ASN A 221      13.656   6.477 -19.609  1.00 81.25           C  
ATOM   1786  O   ASN A 221      12.609   7.277 -16.953  1.00 81.25           O  
ATOM   1787  CG  ASN A 221      14.602   5.352 -19.250  1.00 81.25           C  
ATOM   1788  ND2 ASN A 221      15.727   5.273 -19.953  1.00 81.25           N  
ATOM   1789  OD1 ASN A 221      14.336   4.559 -18.344  1.00 81.25           O  
ATOM   1790  N   MET A 222      11.797   5.184 -17.000  1.00 88.38           N  
ATOM   1791  CA  MET A 222      11.617   5.105 -15.555  1.00 88.38           C  
ATOM   1792  C   MET A 222      12.945   5.332 -14.828  1.00 88.38           C  
ATOM   1793  CB  MET A 222      11.023   3.754 -15.156  1.00 88.38           C  
ATOM   1794  O   MET A 222      12.961   5.582 -13.625  1.00 88.38           O  
ATOM   1795  CG  MET A 222       9.555   3.607 -15.492  1.00 88.38           C  
ATOM   1796  SD  MET A 222       8.508   4.844 -14.625  1.00 88.38           S  
ATOM   1797  CE  MET A 222       8.578   4.199 -12.930  1.00 88.38           C  
ATOM   1798  N   GLU A 223      14.055   5.219 -15.445  1.00 85.81           N  
ATOM   1799  CA  GLU A 223      15.344   5.543 -14.852  1.00 85.81           C  
ATOM   1800  C   GLU A 223      15.445   7.027 -14.516  1.00 85.81           C  
ATOM   1801  CB  GLU A 223      16.484   5.141 -15.789  1.00 85.81           C  
ATOM   1802  O   GLU A 223      16.281   7.434 -13.711  1.00 85.81           O  
ATOM   1803  CG  GLU A 223      16.672   3.635 -15.922  1.00 85.81           C  
ATOM   1804  CD  GLU A 223      17.875   3.250 -16.766  1.00 85.81           C  
ATOM   1805  OE1 GLU A 223      18.062   2.047 -17.062  1.00 85.81           O  
ATOM   1806  OE2 GLU A 223      18.656   4.160 -17.125  1.00 85.81           O  
ATOM   1807  N   GLU A 224      14.609   7.770 -15.148  1.00 87.31           N  
ATOM   1808  CA  GLU A 224      14.578   9.211 -14.922  1.00 87.31           C  
ATOM   1809  C   GLU A 224      13.508   9.586 -13.898  1.00 87.31           C  
ATOM   1810  CB  GLU A 224      14.328   9.953 -16.234  1.00 87.31           C  
ATOM   1811  O   GLU A 224      13.109  10.750 -13.805  1.00 87.31           O  
ATOM   1812  CG  GLU A 224      15.422   9.742 -17.281  1.00 87.31           C  
ATOM   1813  CD  GLU A 224      15.109  10.398 -18.609  1.00 87.31           C  
ATOM   1814  OE1 GLU A 224      15.930  10.273 -19.547  1.00 87.31           O  
ATOM   1815  OE2 GLU A 224      14.047  11.039 -18.719  1.00 87.31           O  
ATOM   1816  N   LEU A 225      12.961   8.633 -13.234  1.00 91.50           N  
ATOM   1817  CA  LEU A 225      11.953   8.875 -12.211  1.00 91.50           C  
ATOM   1818  C   LEU A 225      12.523   9.719 -11.070  1.00 91.50           C  
ATOM   1819  CB  LEU A 225      11.414   7.555 -11.656  1.00 91.50           C  
ATOM   1820  O   LEU A 225      13.492   9.320 -10.422  1.00 91.50           O  
ATOM   1821  CG  LEU A 225      10.297   7.656 -10.617  1.00 91.50           C  
ATOM   1822  CD1 LEU A 225       9.016   8.156 -11.266  1.00 91.50           C  
ATOM   1823  CD2 LEU A 225      10.070   6.309  -9.938  1.00 91.50           C  
ATOM   1824  N   THR A 226      11.953  10.875 -10.797  1.00 91.88           N  
ATOM   1825  CA  THR A 226      12.469  11.781  -9.781  1.00 91.88           C  
ATOM   1826  C   THR A 226      11.391  12.117  -8.750  1.00 91.88           C  
ATOM   1827  CB  THR A 226      13.000  13.086 -10.406  1.00 91.88           C  
ATOM   1828  O   THR A 226      11.695  12.625  -7.668  1.00 91.88           O  
ATOM   1829  CG2 THR A 226      14.188  12.805 -11.328  1.00 91.88           C  
ATOM   1830  OG1 THR A 226      11.953  13.703 -11.164  1.00 91.88           O  
ATOM   1831  N   GLU A 227      10.172  11.828  -9.102  1.00 92.56           N  
ATOM   1832  CA  GLU A 227       9.062  12.203  -8.242  1.00 92.56           C  
ATOM   1833  C   GLU A 227       7.883  11.242  -8.414  1.00 92.56           C  
ATOM   1834  CB  GLU A 227       8.617  13.641  -8.531  1.00 92.56           C  
ATOM   1835  O   GLU A 227       7.660  10.719  -9.500  1.00 92.56           O  
ATOM   1836  CG  GLU A 227       7.473  14.117  -7.645  1.00 92.56           C  
ATOM   1837  CD  GLU A 227       7.035  15.539  -7.945  1.00 92.56           C  
ATOM   1838  OE1 GLU A 227       6.113  16.047  -7.270  1.00 92.56           O  
ATOM   1839  OE2 GLU A 227       7.621  16.156  -8.867  1.00 92.56           O  
ATOM   1840  N   VAL A 228       7.117  11.062  -7.355  1.00 96.19           N  
ATOM   1841  CA  VAL A 228       5.941  10.195  -7.395  1.00 96.19           C  
ATOM   1842  C   VAL A 228       4.789  10.867  -6.652  1.00 96.19           C  
ATOM   1843  CB  VAL A 228       6.234   8.812  -6.781  1.00 96.19           C  
ATOM   1844  O   VAL A 228       5.008  11.703  -5.770  1.00 96.19           O  
ATOM   1845  CG1 VAL A 228       7.328   8.086  -7.570  1.00 96.19           C  
ATOM   1846  CG2 VAL A 228       6.637   8.945  -5.312  1.00 96.19           C  
ATOM   1847  N   ILE A 229       3.590  10.547  -7.051  1.00 95.81           N  
ATOM   1848  CA  ILE A 229       2.385  11.016  -6.371  1.00 95.81           C  
ATOM   1849  C   ILE A 229       2.150  10.180  -5.113  1.00 95.81           C  
ATOM   1850  CB  ILE A 229       1.150  10.945  -7.297  1.00 95.81           C  
ATOM   1851  O   ILE A 229       2.070   8.953  -5.176  1.00 95.81           O  
ATOM   1852  CG1 ILE A 229       1.370  11.805  -8.547  1.00 95.81           C  
ATOM   1853  CG2 ILE A 229      -0.113  11.375  -6.551  1.00 95.81           C  
ATOM   1854  CD1 ILE A 229       0.358  11.555  -9.656  1.00 95.81           C  
ATOM   1855  N   THR A 230       2.002  10.867  -4.004  1.00 97.12           N  
ATOM   1856  CA  THR A 230       1.915  10.148  -2.738  1.00 97.12           C  
ATOM   1857  C   THR A 230       0.489  10.188  -2.195  1.00 97.12           C  
ATOM   1858  CB  THR A 230       2.879  10.742  -1.693  1.00 97.12           C  
ATOM   1859  O   THR A 230       0.096   9.312  -1.414  1.00 97.12           O  
ATOM   1860  CG2 THR A 230       4.332  10.531  -2.104  1.00 97.12           C  
ATOM   1861  OG1 THR A 230       2.633  12.148  -1.568  1.00 97.12           O  
ATOM   1862  N   ALA A 231      -0.275  11.188  -2.529  1.00 97.12           N  
ATOM   1863  CA  ALA A 231      -1.663  11.305  -2.088  1.00 97.12           C  
ATOM   1864  C   ALA A 231      -2.434  12.297  -2.949  1.00 97.12           C  
ATOM   1865  CB  ALA A 231      -1.724  11.711  -0.620  1.00 97.12           C  
ATOM   1866  O   ALA A 231      -1.838  13.195  -3.557  1.00 97.12           O  
ATOM   1867  N   ALA A 232      -3.732  12.156  -2.969  1.00 97.19           N  
ATOM   1868  CA  ALA A 232      -4.621  13.047  -3.715  1.00 97.19           C  
ATOM   1869  C   ALA A 232      -5.996  13.125  -3.053  1.00 97.19           C  
ATOM   1870  CB  ALA A 232      -4.758  12.570  -5.160  1.00 97.19           C  
ATOM   1871  O   ALA A 232      -6.500  12.133  -2.527  1.00 97.19           O  
ATOM   1872  N   GLU A 233      -6.598  14.328  -3.158  1.00 97.19           N  
ATOM   1873  CA  GLU A 233      -7.887  14.562  -2.512  1.00 97.19           C  
ATOM   1874  C   GLU A 233      -8.664  15.664  -3.225  1.00 97.19           C  
ATOM   1875  CB  GLU A 233      -7.691  14.930  -1.038  1.00 97.19           C  
ATOM   1876  O   GLU A 233      -8.094  16.688  -3.609  1.00 97.19           O  
ATOM   1877  CG  GLU A 233      -8.977  14.891  -0.220  1.00 97.19           C  
ATOM   1878  CD  GLU A 233      -8.727  14.883   1.280  1.00 97.19           C  
ATOM   1879  OE1 GLU A 233      -9.703  14.750   2.055  1.00 97.19           O  
ATOM   1880  OE2 GLU A 233      -7.551  15.016   1.686  1.00 97.19           O  
ATOM   1881  N   PHE A 234      -9.945  15.516  -3.330  1.00 96.12           N  
ATOM   1882  CA  PHE A 234     -10.828  16.547  -3.861  1.00 96.12           C  
ATOM   1883  C   PHE A 234     -11.125  17.609  -2.803  1.00 96.12           C  
ATOM   1884  CB  PHE A 234     -12.141  15.930  -4.363  1.00 96.12           C  
ATOM   1885  O   PHE A 234     -11.148  17.312  -1.607  1.00 96.12           O  
ATOM   1886  CG  PHE A 234     -12.102  15.523  -5.812  1.00 96.12           C  
ATOM   1887  CD1 PHE A 234     -11.891  16.469  -6.809  1.00 96.12           C  
ATOM   1888  CD2 PHE A 234     -12.273  14.195  -6.176  1.00 96.12           C  
ATOM   1889  CE1 PHE A 234     -11.852  16.094  -8.148  1.00 96.12           C  
ATOM   1890  CE2 PHE A 234     -12.234  13.812  -7.512  1.00 96.12           C  
ATOM   1891  CZ  PHE A 234     -12.023  14.758  -8.500  1.00 96.12           C  
ATOM   1892  N   HIS A 235     -11.289  18.797  -3.326  1.00 94.56           N  
ATOM   1893  CA  HIS A 235     -11.805  19.828  -2.434  1.00 94.56           C  
ATOM   1894  C   HIS A 235     -13.219  19.484  -1.971  1.00 94.56           C  
ATOM   1895  CB  HIS A 235     -11.789  21.188  -3.125  1.00 94.56           C  
ATOM   1896  O   HIS A 235     -14.047  19.031  -2.764  1.00 94.56           O  
ATOM   1897  CG  HIS A 235     -12.000  22.344  -2.191  1.00 94.56           C  
ATOM   1898  CD2 HIS A 235     -11.117  23.141  -1.554  1.00 94.56           C  
ATOM   1899  ND1 HIS A 235     -13.258  22.766  -1.817  1.00 94.56           N  
ATOM   1900  CE1 HIS A 235     -13.133  23.797  -0.989  1.00 94.56           C  
ATOM   1901  NE2 HIS A 235     -11.844  24.031  -0.812  1.00 94.56           N  
ATOM   1902  N   PRO A 236     -13.555  19.719  -0.742  1.00 93.00           N  
ATOM   1903  CA  PRO A 236     -14.844  19.297  -0.201  1.00 93.00           C  
ATOM   1904  C   PRO A 236     -16.016  20.109  -0.768  1.00 93.00           C  
ATOM   1905  CB  PRO A 236     -14.695  19.547   1.303  1.00 93.00           C  
ATOM   1906  O   PRO A 236     -17.141  19.594  -0.837  1.00 93.00           O  
ATOM   1907  CG  PRO A 236     -13.602  20.547   1.421  1.00 93.00           C  
ATOM   1908  CD  PRO A 236     -12.648  20.359   0.272  1.00 93.00           C  
ATOM   1909  N   ASN A 237     -15.836  21.344  -1.237  1.00 89.50           N  
ATOM   1910  CA  ASN A 237     -16.938  22.203  -1.688  1.00 89.50           C  
ATOM   1911  C   ASN A 237     -16.812  22.516  -3.174  1.00 89.50           C  
ATOM   1912  CB  ASN A 237     -16.984  23.484  -0.866  1.00 89.50           C  
ATOM   1913  O   ASN A 237     -17.812  22.828  -3.828  1.00 89.50           O  
ATOM   1914  CG  ASN A 237     -17.188  23.234   0.614  1.00 89.50           C  
ATOM   1915  ND2 ASN A 237     -16.719  24.156   1.447  1.00 89.50           N  
ATOM   1916  OD1 ASN A 237     -17.750  22.203   1.006  1.00 89.50           O  
ATOM   1917  N   SER A 238     -15.648  22.469  -3.701  1.00 84.25           N  
ATOM   1918  CA  SER A 238     -15.414  22.797  -5.105  1.00 84.25           C  
ATOM   1919  C   SER A 238     -15.148  21.531  -5.922  1.00 84.25           C  
ATOM   1920  CB  SER A 238     -14.242  23.766  -5.250  1.00 84.25           C  
ATOM   1921  O   SER A 238     -14.062  20.969  -5.855  1.00 84.25           O  
ATOM   1922  OG  SER A 238     -14.508  24.984  -4.570  1.00 84.25           O  
ATOM   1923  N   CYS A 239     -16.016  21.234  -6.777  1.00 83.75           N  
ATOM   1924  CA  CYS A 239     -15.992  19.969  -7.500  1.00 83.75           C  
ATOM   1925  C   CYS A 239     -14.953  20.000  -8.617  1.00 83.75           C  
ATOM   1926  CB  CYS A 239     -17.359  19.641  -8.086  1.00 83.75           C  
ATOM   1927  O   CYS A 239     -14.711  18.984  -9.281  1.00 83.75           O  
ATOM   1928  SG  CYS A 239     -18.000  20.906  -9.203  1.00 83.75           S  
ATOM   1929  N   ASN A 240     -14.359  21.156  -8.875  1.00 82.00           N  
ATOM   1930  CA  ASN A 240     -13.398  21.281  -9.969  1.00 82.00           C  
ATOM   1931  C   ASN A 240     -11.969  21.359  -9.453  1.00 82.00           C  
ATOM   1932  CB  ASN A 240     -13.727  22.516 -10.828  1.00 82.00           C  
ATOM   1933  O   ASN A 240     -11.031  21.516 -10.242  1.00 82.00           O  
ATOM   1934  CG  ASN A 240     -13.688  23.797 -10.039  1.00 82.00           C  
ATOM   1935  ND2 ASN A 240     -13.398  24.906 -10.719  1.00 82.00           N  
ATOM   1936  OD1 ASN A 240     -13.898  23.812  -8.820  1.00 82.00           O  
ATOM   1937  N   THR A 241     -11.859  21.297  -8.188  1.00 89.25           N  
ATOM   1938  CA  THR A 241     -10.539  21.500  -7.602  1.00 89.25           C  
ATOM   1939  C   THR A 241     -10.109  20.281  -6.797  1.00 89.25           C  
ATOM   1940  CB  THR A 241     -10.516  22.750  -6.699  1.00 89.25           C  
ATOM   1941  O   THR A 241     -10.906  19.719  -6.035  1.00 89.25           O  
ATOM   1942  CG2 THR A 241      -9.102  23.062  -6.230  1.00 89.25           C  
ATOM   1943  OG1 THR A 241     -11.031  23.875  -7.430  1.00 89.25           O  
ATOM   1944  N   PHE A 242      -8.891  19.922  -6.973  1.00 94.38           N  
ATOM   1945  CA  PHE A 242      -8.297  18.844  -6.195  1.00 94.38           C  
ATOM   1946  C   PHE A 242      -6.816  19.109  -5.938  1.00 94.38           C  
ATOM   1947  CB  PHE A 242      -8.469  17.500  -6.910  1.00 94.38           C  
ATOM   1948  O   PHE A 242      -6.227  20.000  -6.547  1.00 94.38           O  
ATOM   1949  CG  PHE A 242      -7.578  17.328  -8.117  1.00 94.38           C  
ATOM   1950  CD1 PHE A 242      -7.949  17.859  -9.344  1.00 94.38           C  
ATOM   1951  CD2 PHE A 242      -6.371  16.656  -8.008  1.00 94.38           C  
ATOM   1952  CE1 PHE A 242      -7.129  17.703 -10.461  1.00 94.38           C  
ATOM   1953  CE2 PHE A 242      -5.543  16.500  -9.117  1.00 94.38           C  
ATOM   1954  CZ  PHE A 242      -5.926  17.031 -10.344  1.00 94.38           C  
ATOM   1955  N   VAL A 243      -6.293  18.453  -5.016  1.00 96.19           N  
ATOM   1956  CA  VAL A 243      -4.883  18.594  -4.660  1.00 96.19           C  
ATOM   1957  C   VAL A 243      -4.195  17.234  -4.730  1.00 96.19           C  
ATOM   1958  CB  VAL A 243      -4.711  19.203  -3.254  1.00 96.19           C  
ATOM   1959  O   VAL A 243      -4.828  16.203  -4.520  1.00 96.19           O  
ATOM   1960  CG1 VAL A 243      -5.223  18.250  -2.180  1.00 96.19           C  
ATOM   1961  CG2 VAL A 243      -3.248  19.562  -3.002  1.00 96.19           C  
ATOM   1962  N   TYR A 244      -2.957  17.219  -5.062  1.00 96.06           N  
ATOM   1963  CA  TYR A 244      -2.133  16.031  -4.930  1.00 96.06           C  
ATOM   1964  C   TYR A 244      -0.740  16.375  -4.422  1.00 96.06           C  
ATOM   1965  CB  TYR A 244      -2.031  15.297  -6.270  1.00 96.06           C  
ATOM   1966  O   TYR A 244      -0.228  17.469  -4.699  1.00 96.06           O  
ATOM   1967  CG  TYR A 244      -1.222  16.031  -7.309  1.00 96.06           C  
ATOM   1968  CD1 TYR A 244      -1.824  16.953  -8.164  1.00 96.06           C  
ATOM   1969  CD2 TYR A 244       0.147  15.820  -7.430  1.00 96.06           C  
ATOM   1970  CE1 TYR A 244      -1.082  17.641  -9.125  1.00 96.06           C  
ATOM   1971  CE2 TYR A 244       0.899  16.500  -8.383  1.00 96.06           C  
ATOM   1972  OH  TYR A 244       1.017  18.078 -10.172  1.00 96.06           O  
ATOM   1973  CZ  TYR A 244       0.277  17.406  -9.227  1.00 96.06           C  
ATOM   1974  N   SER A 245      -0.244  15.508  -3.623  1.00 96.44           N  
ATOM   1975  CA  SER A 245       1.080  15.680  -3.033  1.00 96.44           C  
ATOM   1976  C   SER A 245       2.113  14.805  -3.730  1.00 96.44           C  
ATOM   1977  CB  SER A 245       1.048  15.352  -1.539  1.00 96.44           C  
ATOM   1978  O   SER A 245       1.757  13.883  -4.469  1.00 96.44           O  
ATOM   1979  OG  SER A 245       0.665  14.008  -1.326  1.00 96.44           O  
ATOM   1980  N   SER A 246       3.383  15.133  -3.506  1.00 93.62           N  
ATOM   1981  CA  SER A 246       4.488  14.430  -4.152  1.00 93.62           C  
ATOM   1982  C   SER A 246       5.531  13.977  -3.131  1.00 93.62           C  
ATOM   1983  CB  SER A 246       5.148  15.320  -5.203  1.00 93.62           C  
ATOM   1984  O   SER A 246       5.512  14.422  -1.980  1.00 93.62           O  
ATOM   1985  OG  SER A 246       6.559  15.320  -5.055  1.00 93.62           O  
ATOM   1986  N   SER A 247       6.379  13.125  -3.557  1.00 94.44           N  
ATOM   1987  CA  SER A 247       7.477  12.617  -2.744  1.00 94.44           C  
ATOM   1988  C   SER A 247       8.523  13.695  -2.490  1.00 94.44           C  
ATOM   1989  CB  SER A 247       8.133  11.414  -3.422  1.00 94.44           C  
ATOM   1990  O   SER A 247       9.367  13.555  -1.608  1.00 94.44           O  
ATOM   1991  OG  SER A 247       8.656  11.773  -4.688  1.00 94.44           O  
ATOM   1992  N   LYS A 248       8.492  14.789  -3.137  1.00 92.00           N  
ATOM   1993  CA  LYS A 248       9.438  15.891  -2.973  1.00 92.00           C  
ATOM   1994  C   LYS A 248       8.977  16.859  -1.887  1.00 92.00           C  
ATOM   1995  CB  LYS A 248       9.633  16.641  -4.293  1.00 92.00           C  
ATOM   1996  O   LYS A 248       9.641  17.859  -1.614  1.00 92.00           O  
ATOM   1997  CG  LYS A 248      10.438  15.867  -5.328  1.00 92.00           C  
ATOM   1998  CD  LYS A 248      10.789  16.734  -6.527  1.00 92.00           C  
ATOM   1999  CE  LYS A 248      11.680  16.000  -7.512  1.00 92.00           C  
ATOM   2000  NZ  LYS A 248      12.016  16.859  -8.695  1.00 92.00           N  
ATOM   2001  N   GLY A 249       7.824  16.609  -1.362  1.00 92.94           N  
ATOM   2002  CA  GLY A 249       7.312  17.484  -0.314  1.00 92.94           C  
ATOM   2003  C   GLY A 249       6.492  18.641  -0.848  1.00 92.94           C  
ATOM   2004  O   GLY A 249       6.266  19.625  -0.140  1.00 92.94           O  
ATOM   2005  N   THR A 250       6.125  18.578  -2.047  1.00 93.19           N  
ATOM   2006  CA  THR A 250       5.332  19.625  -2.672  1.00 93.19           C  
ATOM   2007  C   THR A 250       3.871  19.203  -2.795  1.00 93.19           C  
ATOM   2008  CB  THR A 250       5.883  19.984  -4.066  1.00 93.19           C  
ATOM   2009  O   THR A 250       3.566  18.016  -2.854  1.00 93.19           O  
ATOM   2010  CG2 THR A 250       7.340  20.422  -3.982  1.00 93.19           C  
ATOM   2011  OG1 THR A 250       5.789  18.844  -4.922  1.00 93.19           O  
ATOM   2012  N   ILE A 251       2.994  20.219  -2.811  1.00 95.19           N  
ATOM   2013  CA  ILE A 251       1.560  20.031  -2.990  1.00 95.19           C  
ATOM   2014  C   ILE A 251       1.069  20.891  -4.156  1.00 95.19           C  
ATOM   2015  CB  ILE A 251       0.778  20.375  -1.704  1.00 95.19           C  
ATOM   2016  O   ILE A 251       1.315  22.094  -4.195  1.00 95.19           O  
ATOM   2017  CG1 ILE A 251       1.383  19.656  -0.497  1.00 95.19           C  
ATOM   2018  CG2 ILE A 251      -0.706  20.031  -1.862  1.00 95.19           C  
ATOM   2019  CD1 ILE A 251       1.293  20.438   0.806  1.00 95.19           C  
ATOM   2020  N   ARG A 252       0.411  20.297  -4.988  1.00 94.12           N  
ATOM   2021  CA  ARG A 252      -0.108  21.000  -6.156  1.00 94.12           C  
ATOM   2022  C   ARG A 252      -1.633  21.031  -6.148  1.00 94.12           C  
ATOM   2023  CB  ARG A 252       0.396  20.344  -7.445  1.00 94.12           C  
ATOM   2024  O   ARG A 252      -2.277  19.984  -6.070  1.00 94.12           O  
ATOM   2025  CG  ARG A 252       1.901  20.453  -7.637  1.00 94.12           C  
ATOM   2026  CD  ARG A 252       2.359  19.719  -8.891  1.00 94.12           C  
ATOM   2027  NE  ARG A 252       3.814  19.703  -9.008  1.00 94.12           N  
ATOM   2028  NH1 ARG A 252       4.059  17.484  -8.414  1.00 94.12           N  
ATOM   2029  NH2 ARG A 252       5.902  18.750  -8.914  1.00 94.12           N  
ATOM   2030  CZ  ARG A 252       4.590  18.656  -8.781  1.00 94.12           C  
ATOM   2031  N   LEU A 253      -2.180  22.156  -6.215  1.00 93.25           N  
ATOM   2032  CA  LEU A 253      -3.613  22.375  -6.371  1.00 93.25           C  
ATOM   2033  C   LEU A 253      -3.980  22.531  -7.844  1.00 93.25           C  
ATOM   2034  CB  LEU A 253      -4.059  23.609  -5.590  1.00 93.25           C  
ATOM   2035  O   LEU A 253      -3.443  23.406  -8.531  1.00 93.25           O  
ATOM   2036  CG  LEU A 253      -5.566  23.875  -5.531  1.00 93.25           C  
ATOM   2037  CD1 LEU A 253      -6.234  22.891  -4.566  1.00 93.25           C  
ATOM   2038  CD2 LEU A 253      -5.844  25.312  -5.117  1.00 93.25           C  
ATOM   2039  N   CYS A 254      -4.867  21.750  -8.219  1.00 89.81           N  
ATOM   2040  CA  CYS A 254      -5.242  21.734  -9.633  1.00 89.81           C  
ATOM   2041  C   CYS A 254      -6.703  22.141  -9.812  1.00 89.81           C  
ATOM   2042  CB  CYS A 254      -5.000  20.359 -10.234  1.00 89.81           C  
ATOM   2043  O   CYS A 254      -7.547  21.812  -8.977  1.00 89.81           O  
ATOM   2044  SG  CYS A 254      -3.277  19.828 -10.164  1.00 89.81           S  
ATOM   2045  N   ASP A 255      -6.957  22.891 -10.859  1.00 82.62           N  
ATOM   2046  CA  ASP A 255      -8.289  23.234 -11.344  1.00 82.62           C  
ATOM   2047  C   ASP A 255      -8.594  22.547 -12.672  1.00 82.62           C  
ATOM   2048  CB  ASP A 255      -8.414  24.750 -11.500  1.00 82.62           C  
ATOM   2049  O   ASP A 255      -8.000  22.875 -13.695  1.00 82.62           O  
ATOM   2050  CG  ASP A 255      -9.844  25.203 -11.734  1.00 82.62           C  
ATOM   2051  OD1 ASP A 255     -10.680  24.391 -12.180  1.00 82.62           O  
ATOM   2052  OD2 ASP A 255     -10.141  26.391 -11.477  1.00 82.62           O  
ATOM   2053  N   MET A 256      -9.438  21.656 -12.664  1.00 77.38           N  
ATOM   2054  CA  MET A 256      -9.750  20.812 -13.812  1.00 77.38           C  
ATOM   2055  C   MET A 256     -10.336  21.641 -14.953  1.00 77.38           C  
ATOM   2056  CB  MET A 256     -10.727  19.703 -13.422  1.00 77.38           C  
ATOM   2057  O   MET A 256     -10.406  21.172 -16.094  1.00 77.38           O  
ATOM   2058  CG  MET A 256     -10.125  18.656 -12.492  1.00 77.38           C  
ATOM   2059  SD  MET A 256     -11.281  17.281 -12.148  1.00 77.38           S  
ATOM   2060  CE  MET A 256     -12.664  18.188 -11.414  1.00 77.38           C  
ATOM   2061  N   ARG A 257     -10.766  22.781 -14.656  1.00 67.50           N  
ATOM   2062  CA  ARG A 257     -11.320  23.656 -15.688  1.00 67.50           C  
ATOM   2063  C   ARG A 257     -10.211  24.312 -16.500  1.00 67.50           C  
ATOM   2064  CB  ARG A 257     -12.219  24.719 -15.070  1.00 67.50           C  
ATOM   2065  O   ARG A 257     -10.438  24.766 -17.625  1.00 67.50           O  
ATOM   2066  CG  ARG A 257     -13.391  24.156 -14.281  1.00 67.50           C  
ATOM   2067  CD  ARG A 257     -14.148  25.250 -13.531  1.00 67.50           C  
ATOM   2068  NE  ARG A 257     -13.328  25.844 -12.477  1.00 67.50           N  
ATOM   2069  NH1 ARG A 257     -14.883  27.453 -11.883  1.00 67.50           N  
ATOM   2070  NH2 ARG A 257     -12.867  27.344 -10.797  1.00 67.50           N  
ATOM   2071  CZ  ARG A 257     -13.695  26.875 -11.727  1.00 67.50           C  
ATOM   2072  N   ALA A 258      -9.125  24.422 -15.930  1.00 64.31           N  
ATOM   2073  CA  ALA A 258      -8.016  25.109 -16.594  1.00 64.31           C  
ATOM   2074  C   ALA A 258      -7.465  24.281 -17.750  1.00 64.31           C  
ATOM   2075  CB  ALA A 258      -6.910  25.406 -15.578  1.00 64.31           C  
ATOM   2076  O   ALA A 258      -7.137  24.812 -18.797  1.00 64.31           O  
ATOM   2077  N   SER A 259      -7.344  22.969 -17.594  1.00 61.91           N  
ATOM   2078  CA  SER A 259      -6.824  22.094 -18.625  1.00 61.91           C  
ATOM   2079  C   SER A 259      -7.320  20.656 -18.438  1.00 61.91           C  
ATOM   2080  CB  SER A 259      -5.293  22.109 -18.625  1.00 61.91           C  
ATOM   2081  O   SER A 259      -7.691  20.266 -17.328  1.00 61.91           O  
ATOM   2082  OG  SER A 259      -4.773  20.859 -18.234  1.00 61.91           O  
ATOM   2083  N   ALA A 260      -7.441  20.047 -19.594  1.00 55.59           N  
ATOM   2084  CA  ALA A 260      -7.855  18.656 -19.547  1.00 55.59           C  
ATOM   2085  C   ALA A 260      -6.836  17.797 -18.797  1.00 55.59           C  
ATOM   2086  CB  ALA A 260      -8.047  18.109 -20.969  1.00 55.59           C  
ATOM   2087  O   ALA A 260      -7.211  16.938 -18.000  1.00 55.59           O  
ATOM   2088  N   LEU A 261      -5.625  18.031 -19.141  1.00 65.81           N  
ATOM   2089  CA  LEU A 261      -4.523  17.438 -18.391  1.00 65.81           C  
ATOM   2090  C   LEU A 261      -3.912  18.453 -17.422  1.00 65.81           C  
ATOM   2091  CB  LEU A 261      -3.447  16.906 -19.344  1.00 65.81           C  
ATOM   2092  O   LEU A 261      -3.477  19.531 -17.844  1.00 65.81           O  
ATOM   2093  CG  LEU A 261      -3.420  15.398 -19.562  1.00 65.81           C  
ATOM   2094  CD1 LEU A 261      -3.316  15.086 -21.047  1.00 65.81           C  
ATOM   2095  CD2 LEU A 261      -2.264  14.766 -18.797  1.00 65.81           C  
ATOM   2096  N   CYS A 262      -4.160  18.125 -16.188  1.00 73.25           N  
ATOM   2097  CA  CYS A 262      -3.664  19.031 -15.164  1.00 73.25           C  
ATOM   2098  C   CYS A 262      -2.146  18.953 -15.047  1.00 73.25           C  
ATOM   2099  CB  CYS A 262      -4.305  18.719 -13.812  1.00 73.25           C  
ATOM   2100  O   CYS A 262      -1.618  18.625 -13.984  1.00 73.25           O  
ATOM   2101  SG  CYS A 262      -6.090  19.000 -13.773  1.00 73.25           S  
ATOM   2102  N   ASP A 263      -1.514  19.172 -16.203  1.00 63.16           N  
ATOM   2103  CA  ASP A 263      -0.054  19.203 -16.234  1.00 63.16           C  
ATOM   2104  C   ASP A 263       0.489  20.406 -15.469  1.00 63.16           C  
ATOM   2105  CB  ASP A 263       0.449  19.234 -17.688  1.00 63.16           C  
ATOM   2106  O   ASP A 263       1.605  20.359 -14.945  1.00 63.16           O  
ATOM   2107  CG  ASP A 263      -0.465  20.016 -18.609  1.00 63.16           C  
ATOM   2108  OD1 ASP A 263      -1.584  20.391 -18.203  1.00 63.16           O  
ATOM   2109  OD2 ASP A 263      -0.062  20.266 -19.766  1.00 63.16           O  
ATOM   2110  N   ARG A 264      -0.359  21.406 -15.414  1.00 70.56           N  
ATOM   2111  CA  ARG A 264       0.013  22.594 -14.648  1.00 70.56           C  
ATOM   2112  C   ARG A 264      -0.860  22.734 -13.406  1.00 70.56           C  
ATOM   2113  CB  ARG A 264      -0.095  23.844 -15.523  1.00 70.56           C  
ATOM   2114  O   ARG A 264      -2.045  22.406 -13.430  1.00 70.56           O  
ATOM   2115  CG  ARG A 264       0.874  23.859 -16.688  1.00 70.56           C  
ATOM   2116  CD  ARG A 264       0.778  25.156 -17.484  1.00 70.56           C  
ATOM   2117  NE  ARG A 264       1.579  25.109 -18.703  1.00 70.56           N  
ATOM   2118  NH1 ARG A 264       0.928  27.203 -19.469  1.00 70.56           N  
ATOM   2119  NH2 ARG A 264       2.395  25.938 -20.688  1.00 70.56           N  
ATOM   2120  CZ  ARG A 264       1.632  26.078 -19.609  1.00 70.56           C  
ATOM   2121  N   HIS A 265      -0.171  23.016 -12.422  1.00 75.38           N  
ATOM   2122  CA  HIS A 265      -0.886  23.266 -11.180  1.00 75.38           C  
ATOM   2123  C   HIS A 265      -1.406  24.688 -11.102  1.00 75.38           C  
ATOM   2124  CB  HIS A 265       0.018  22.969  -9.977  1.00 75.38           C  
ATOM   2125  O   HIS A 265      -0.870  25.594 -11.766  1.00 75.38           O  
ATOM   2126  CG  HIS A 265       1.302  23.734  -9.992  1.00 75.38           C  
ATOM   2127  CD2 HIS A 265       1.639  24.922  -9.430  1.00 75.38           C  
ATOM   2128  ND1 HIS A 265       2.424  23.297 -10.656  1.00 75.38           N  
ATOM   2129  CE1 HIS A 265       3.398  24.172 -10.500  1.00 75.38           C  
ATOM   2130  NE2 HIS A 265       2.947  25.172  -9.758  1.00 75.38           N  
ATOM   2131  N   SER A 266      -2.557  24.812 -10.484  1.00 73.31           N  
ATOM   2132  CA  SER A 266      -3.074  26.141 -10.203  1.00 73.31           C  
ATOM   2133  C   SER A 266      -2.287  26.828  -9.086  1.00 73.31           C  
ATOM   2134  CB  SER A 266      -4.555  26.078  -9.836  1.00 73.31           C  
ATOM   2135  O   SER A 266      -1.957  28.000  -9.180  1.00 73.31           O  
ATOM   2136  OG  SER A 266      -5.309  25.469 -10.867  1.00 73.31           O  
ATOM   2137  N   LYS A 267      -2.027  26.094  -8.109  1.00 80.56           N  
ATOM   2138  CA  LYS A 267      -1.221  26.547  -6.977  1.00 80.56           C  
ATOM   2139  C   LYS A 267      -0.221  25.469  -6.555  1.00 80.56           C  
ATOM   2140  CB  LYS A 267      -2.115  26.922  -5.797  1.00 80.56           C  
ATOM   2141  O   LYS A 267      -0.478  24.266  -6.715  1.00 80.56           O  
ATOM   2142  CG  LYS A 267      -3.012  28.125  -6.059  1.00 80.56           C  
ATOM   2143  CD  LYS A 267      -3.783  28.516  -4.809  1.00 80.56           C  
ATOM   2144  CE  LYS A 267      -4.668  29.734  -5.062  1.00 80.56           C  
ATOM   2145  NZ  LYS A 267      -5.391  30.156  -3.828  1.00 80.56           N  
ATOM   2146  N   LEU A 268       0.917  26.016  -6.129  1.00 82.19           N  
ATOM   2147  CA  LEU A 268       1.985  25.141  -5.645  1.00 82.19           C  
ATOM   2148  C   LEU A 268       2.348  25.484  -4.199  1.00 82.19           C  
ATOM   2149  CB  LEU A 268       3.223  25.266  -6.535  1.00 82.19           C  
ATOM   2150  O   LEU A 268       2.627  26.641  -3.883  1.00 82.19           O  
ATOM   2151  CG  LEU A 268       4.426  24.406  -6.152  1.00 82.19           C  
ATOM   2152  CD1 LEU A 268       4.129  22.938  -6.430  1.00 82.19           C  
ATOM   2153  CD2 LEU A 268       5.672  24.859  -6.910  1.00 82.19           C  
ATOM   2154  N   PHE A 269       2.229  24.578  -3.359  1.00 86.38           N  
ATOM   2155  CA  PHE A 269       2.580  24.734  -1.951  1.00 86.38           C  
ATOM   2156  C   PHE A 269       3.895  24.016  -1.646  1.00 86.38           C  
ATOM   2157  CB  PHE A 269       1.466  24.172  -1.058  1.00 86.38           C  
ATOM   2158  O   PHE A 269       3.979  22.797  -1.722  1.00 86.38           O  
ATOM   2159  CG  PHE A 269       0.137  24.859  -1.253  1.00 86.38           C  
ATOM   2160  CD1 PHE A 269      -0.269  25.875  -0.400  1.00 86.38           C  
ATOM   2161  CD2 PHE A 269      -0.705  24.484  -2.289  1.00 86.38           C  
ATOM   2162  CE1 PHE A 269      -1.498  26.500  -0.579  1.00 86.38           C  
ATOM   2163  CE2 PHE A 269      -1.935  25.109  -2.475  1.00 86.38           C  
ATOM   2164  CZ  PHE A 269      -2.330  26.125  -1.617  1.00 86.38           C  
ATOM   2165  N   GLU A 270       4.895  24.703  -1.376  1.00 81.69           N  
ATOM   2166  CA  GLU A 270       6.223  24.172  -1.081  1.00 81.69           C  
ATOM   2167  C   GLU A 270       6.957  25.047  -0.067  1.00 81.69           C  
ATOM   2168  CB  GLU A 270       7.051  24.047  -2.363  1.00 81.69           C  
ATOM   2169  O   GLU A 270       6.863  26.281  -0.115  1.00 81.69           O  
ATOM   2170  CG  GLU A 270       8.430  23.438  -2.150  1.00 81.69           C  
ATOM   2171  CD  GLU A 270       9.227  23.297  -3.436  1.00 81.69           C  
ATOM   2172  OE1 GLU A 270      10.328  22.703  -3.404  1.00 81.69           O  
ATOM   2173  OE2 GLU A 270       8.750  23.797  -4.484  1.00 81.69           O  
ATOM   2174  N   GLU A 271       7.438  24.359   0.933  1.00 79.56           N  
ATOM   2175  CA  GLU A 271       8.297  25.062   1.879  1.00 79.56           C  
ATOM   2176  C   GLU A 271       9.727  25.172   1.347  1.00 79.56           C  
ATOM   2177  CB  GLU A 271       8.297  24.359   3.236  1.00 79.56           C  
ATOM   2178  O   GLU A 271      10.375  24.156   1.079  1.00 79.56           O  
ATOM   2179  CG  GLU A 271       8.930  25.172   4.355  1.00 79.56           C  
ATOM   2180  CD  GLU A 271       8.812  24.500   5.719  1.00 79.56           C  
ATOM   2181  OE1 GLU A 271       9.211  25.125   6.730  1.00 79.56           O  
ATOM   2182  OE2 GLU A 271       8.328  23.359   5.773  1.00 79.56           O  
ATOM   2183  N   PRO A 272      10.141  26.328   1.155  1.00 75.94           N  
ATOM   2184  CA  PRO A 272      11.508  26.500   0.668  1.00 75.94           C  
ATOM   2185  C   PRO A 272      12.547  25.922   1.630  1.00 75.94           C  
ATOM   2186  CB  PRO A 272      11.664  28.016   0.542  1.00 75.94           C  
ATOM   2187  O   PRO A 272      12.453  26.125   2.844  1.00 75.94           O  
ATOM   2188  CG  PRO A 272      10.500  28.578   1.299  1.00 75.94           C  
ATOM   2189  CD  PRO A 272       9.523  27.469   1.563  1.00 75.94           C  
ATOM   2190  N   GLU A 273      13.312  25.047   1.181  1.00 75.81           N  
ATOM   2191  CA  GLU A 273      14.375  24.469   1.990  1.00 75.81           C  
ATOM   2192  C   GLU A 273      15.703  25.172   1.748  1.00 75.81           C  
ATOM   2193  CB  GLU A 273      14.516  22.969   1.695  1.00 75.81           C  
ATOM   2194  O   GLU A 273      15.992  25.609   0.627  1.00 75.81           O  
ATOM   2195  CG  GLU A 273      15.164  22.188   2.824  1.00 75.81           C  
ATOM   2196  CD  GLU A 273      15.297  20.703   2.518  1.00 75.81           C  
ATOM   2197  OE1 GLU A 273      15.859  19.953   3.352  1.00 75.81           O  
ATOM   2198  OE2 GLU A 273      14.836  20.281   1.434  1.00 75.81           O  
ATOM   2199  N   ASP A 274      16.375  25.312   2.824  1.00 75.69           N  
ATOM   2200  CA  ASP A 274      17.719  25.844   2.727  1.00 75.69           C  
ATOM   2201  C   ASP A 274      18.656  24.844   2.068  1.00 75.69           C  
ATOM   2202  CB  ASP A 274      18.250  26.234   4.109  1.00 75.69           C  
ATOM   2203  O   ASP A 274      18.812  23.719   2.547  1.00 75.69           O  
ATOM   2204  CG  ASP A 274      19.438  27.172   4.051  1.00 75.69           C  
ATOM   2205  OD1 ASP A 274      20.109  27.234   2.998  1.00 75.69           O  
ATOM   2206  OD2 ASP A 274      19.719  27.859   5.062  1.00 75.69           O  
ATOM   2207  N   PRO A 275      19.250  25.188   0.934  1.00 77.44           N  
ATOM   2208  CA  PRO A 275      20.172  24.281   0.230  1.00 77.44           C  
ATOM   2209  C   PRO A 275      21.344  23.844   1.097  1.00 77.44           C  
ATOM   2210  CB  PRO A 275      20.641  25.125  -0.956  1.00 77.44           C  
ATOM   2211  O   PRO A 275      21.906  22.781   0.871  1.00 77.44           O  
ATOM   2212  CG  PRO A 275      19.750  26.328  -0.964  1.00 77.44           C  
ATOM   2213  CD  PRO A 275      19.031  26.391   0.354  1.00 77.44           C  
ATOM   2214  N   SER A 276      21.688  24.641   2.076  1.00 76.69           N  
ATOM   2215  CA  SER A 276      22.797  24.297   2.953  1.00 76.69           C  
ATOM   2216  C   SER A 276      22.438  23.172   3.900  1.00 76.69           C  
ATOM   2217  CB  SER A 276      23.234  25.531   3.760  1.00 76.69           C  
ATOM   2218  O   SER A 276      23.312  22.453   4.395  1.00 76.69           O  
ATOM   2219  OG  SER A 276      22.203  25.969   4.605  1.00 76.69           O  
ATOM   2220  N   ASN A 277      21.203  22.984   4.098  1.00 77.19           N  
ATOM   2221  CA  ASN A 277      20.734  21.969   5.023  1.00 77.19           C  
ATOM   2222  C   ASN A 277      20.297  20.703   4.285  1.00 77.19           C  
ATOM   2223  CB  ASN A 277      19.594  22.484   5.895  1.00 77.19           C  
ATOM   2224  O   ASN A 277      19.688  19.812   4.879  1.00 77.19           O  
ATOM   2225  CG  ASN A 277      20.078  23.422   6.984  1.00 77.19           C  
ATOM   2226  ND2 ASN A 277      19.156  24.156   7.602  1.00 77.19           N  
ATOM   2227  OD1 ASN A 277      21.281  23.500   7.270  1.00 77.19           O  
ATOM   2228  N   ARG A 278      20.703  20.719   3.051  1.00 82.69           N  
ATOM   2229  CA  ARG A 278      20.281  19.562   2.264  1.00 82.69           C  
ATOM   2230  C   ARG A 278      21.172  18.359   2.547  1.00 82.69           C  
ATOM   2231  CB  ARG A 278      20.297  19.906   0.770  1.00 82.69           C  
ATOM   2232  O   ARG A 278      22.391  18.453   2.471  1.00 82.69           O  
ATOM   2233  CG  ARG A 278      19.422  19.000  -0.076  1.00 82.69           C  
ATOM   2234  CD  ARG A 278      19.359  19.469  -1.523  1.00 82.69           C  
ATOM   2235  NE  ARG A 278      18.578  18.547  -2.352  1.00 82.69           N  
ATOM   2236  NH1 ARG A 278      18.688  19.844  -4.258  1.00 82.69           N  
ATOM   2237  NH2 ARG A 278      17.562  17.859  -4.293  1.00 82.69           N  
ATOM   2238  CZ  ARG A 278      18.281  18.750  -3.633  1.00 82.69           C  
ATOM   2239  N   SER A 279      20.547  17.375   3.045  1.00 85.31           N  
ATOM   2240  CA  SER A 279      21.203  16.125   3.357  1.00 85.31           C  
ATOM   2241  C   SER A 279      20.562  14.953   2.605  1.00 85.31           C  
ATOM   2242  CB  SER A 279      21.156  15.844   4.863  1.00 85.31           C  
ATOM   2243  O   SER A 279      19.578  15.141   1.889  1.00 85.31           O  
ATOM   2244  OG  SER A 279      19.891  15.359   5.250  1.00 85.31           O  
ATOM   2245  N   PHE A 280      21.188  13.852   2.717  1.00 90.19           N  
ATOM   2246  CA  PHE A 280      20.688  12.641   2.078  1.00 90.19           C  
ATOM   2247  C   PHE A 280      19.219  12.398   2.439  1.00 90.19           C  
ATOM   2248  CB  PHE A 280      21.531  11.430   2.484  1.00 90.19           C  
ATOM   2249  O   PHE A 280      18.422  12.008   1.584  1.00 90.19           O  
ATOM   2250  CG  PHE A 280      21.062  10.133   1.895  1.00 90.19           C  
ATOM   2251  CD1 PHE A 280      20.156   9.328   2.580  1.00 90.19           C  
ATOM   2252  CD2 PHE A 280      21.516   9.703   0.656  1.00 90.19           C  
ATOM   2253  CE1 PHE A 280      19.719   8.125   2.037  1.00 90.19           C  
ATOM   2254  CE2 PHE A 280      21.094   8.500   0.107  1.00 90.19           C  
ATOM   2255  CZ  PHE A 280      20.188   7.715   0.799  1.00 90.19           C  
ATOM   2256  N   PHE A 281      18.812  12.688   3.646  1.00 94.19           N  
ATOM   2257  CA  PHE A 281      17.500  12.328   4.156  1.00 94.19           C  
ATOM   2258  C   PHE A 281      16.500  13.438   3.889  1.00 94.19           C  
ATOM   2259  CB  PHE A 281      17.562  12.023   5.656  1.00 94.19           C  
ATOM   2260  O   PHE A 281      15.297  13.266   4.117  1.00 94.19           O  
ATOM   2261  CG  PHE A 281      18.328  10.766   5.992  1.00 94.19           C  
ATOM   2262  CD1 PHE A 281      17.875   9.531   5.531  1.00 94.19           C  
ATOM   2263  CD2 PHE A 281      19.469  10.820   6.766  1.00 94.19           C  
ATOM   2264  CE1 PHE A 281      18.578   8.367   5.840  1.00 94.19           C  
ATOM   2265  CE2 PHE A 281      20.172   9.656   7.078  1.00 94.19           C  
ATOM   2266  CZ  PHE A 281      19.719   8.438   6.617  1.00 94.19           C  
ATOM   2267  N   SER A 282      16.906  14.586   3.496  1.00 91.69           N  
ATOM   2268  CA  SER A 282      16.016  15.727   3.344  1.00 91.69           C  
ATOM   2269  C   SER A 282      14.828  15.391   2.443  1.00 91.69           C  
ATOM   2270  CB  SER A 282      16.781  16.922   2.770  1.00 91.69           C  
ATOM   2271  O   SER A 282      13.680  15.656   2.801  1.00 91.69           O  
ATOM   2272  OG  SER A 282      17.781  17.359   3.670  1.00 91.69           O  
ATOM   2273  N   GLU A 283      15.117  14.797   1.351  1.00 89.75           N  
ATOM   2274  CA  GLU A 283      14.047  14.461   0.413  1.00 89.75           C  
ATOM   2275  C   GLU A 283      13.180  13.320   0.945  1.00 89.75           C  
ATOM   2276  CB  GLU A 283      14.625  14.086  -0.953  1.00 89.75           C  
ATOM   2277  O   GLU A 283      11.961  13.336   0.778  1.00 89.75           O  
ATOM   2278  CG  GLU A 283      13.586  13.984  -2.057  1.00 89.75           C  
ATOM   2279  CD  GLU A 283      14.188  13.688  -3.422  1.00 89.75           C  
ATOM   2280  OE1 GLU A 283      13.422  13.375  -4.363  1.00 89.75           O  
ATOM   2281  OE2 GLU A 283      15.430  13.773  -3.551  1.00 89.75           O  
ATOM   2282  N   ILE A 284      13.727  12.438   1.564  1.00 93.81           N  
ATOM   2283  CA  ILE A 284      13.008  11.273   2.074  1.00 93.81           C  
ATOM   2284  C   ILE A 284      12.062  11.695   3.191  1.00 93.81           C  
ATOM   2285  CB  ILE A 284      13.984  10.188   2.582  1.00 93.81           C  
ATOM   2286  O   ILE A 284      10.891  11.305   3.209  1.00 93.81           O  
ATOM   2287  CG1 ILE A 284      14.844   9.656   1.427  1.00 93.81           C  
ATOM   2288  CG2 ILE A 284      13.219   9.047   3.264  1.00 93.81           C  
ATOM   2289  CD1 ILE A 284      15.891   8.641   1.852  1.00 93.81           C  
ATOM   2290  N   ILE A 285      12.523  12.508   4.105  1.00 94.62           N  
ATOM   2291  CA  ILE A 285      11.719  12.898   5.258  1.00 94.62           C  
ATOM   2292  C   ILE A 285      10.688  13.953   4.840  1.00 94.62           C  
ATOM   2293  CB  ILE A 285      12.602  13.445   6.402  1.00 94.62           C  
ATOM   2294  O   ILE A 285       9.688  14.156   5.523  1.00 94.62           O  
ATOM   2295  CG1 ILE A 285      13.414  14.656   5.926  1.00 94.62           C  
ATOM   2296  CG2 ILE A 285      13.523  12.344   6.941  1.00 94.62           C  
ATOM   2297  CD1 ILE A 285      14.211  15.344   7.027  1.00 94.62           C  
ATOM   2298  N   SER A 286      10.938  14.617   3.717  1.00 93.00           N  
ATOM   2299  CA  SER A 286      10.008  15.633   3.240  1.00 93.00           C  
ATOM   2300  C   SER A 286       8.867  15.016   2.445  1.00 93.00           C  
ATOM   2301  CB  SER A 286      10.734  16.672   2.379  1.00 93.00           C  
ATOM   2302  O   SER A 286       7.895  15.695   2.105  1.00 93.00           O  
ATOM   2303  OG  SER A 286      11.289  16.062   1.222  1.00 93.00           O  
ATOM   2304  N   SER A 287       9.000  13.742   2.109  1.00 95.81           N  
ATOM   2305  CA  SER A 287       7.938  13.055   1.379  1.00 95.81           C  
ATOM   2306  C   SER A 287       6.625  13.094   2.150  1.00 95.81           C  
ATOM   2307  CB  SER A 287       8.336  11.609   1.097  1.00 95.81           C  
ATOM   2308  O   SER A 287       6.574  12.711   3.322  1.00 95.81           O  
ATOM   2309  OG  SER A 287       7.281  10.914   0.451  1.00 95.81           O  
ATOM   2310  N   ILE A 288       5.590  13.547   1.480  1.00 97.12           N  
ATOM   2311  CA  ILE A 288       4.277  13.664   2.111  1.00 97.12           C  
ATOM   2312  C   ILE A 288       3.559  12.320   2.068  1.00 97.12           C  
ATOM   2313  CB  ILE A 288       3.420  14.758   1.426  1.00 97.12           C  
ATOM   2314  O   ILE A 288       3.389  11.734   0.998  1.00 97.12           O  
ATOM   2315  CG1 ILE A 288       4.098  16.125   1.552  1.00 97.12           C  
ATOM   2316  CG2 ILE A 288       2.010  14.781   2.020  1.00 97.12           C  
ATOM   2317  CD1 ILE A 288       3.438  17.219   0.723  1.00 97.12           C  
ATOM   2318  N   SER A 289       3.135  11.914   3.213  1.00 95.88           N  
ATOM   2319  CA  SER A 289       2.465  10.625   3.322  1.00 95.88           C  
ATOM   2320  C   SER A 289       0.958  10.766   3.127  1.00 95.88           C  
ATOM   2321  CB  SER A 289       2.754   9.984   4.680  1.00 95.88           C  
ATOM   2322  O   SER A 289       0.297   9.836   2.666  1.00 95.88           O  
ATOM   2323  OG  SER A 289       2.244  10.781   5.734  1.00 95.88           O  
ATOM   2324  N   ASP A 290       0.376  11.922   3.543  1.00 97.19           N  
ATOM   2325  CA  ASP A 290      -1.068  12.125   3.463  1.00 97.19           C  
ATOM   2326  C   ASP A 290      -1.410  13.609   3.352  1.00 97.19           C  
ATOM   2327  CB  ASP A 290      -1.763  11.516   4.684  1.00 97.19           C  
ATOM   2328  O   ASP A 290      -0.679  14.461   3.859  1.00 97.19           O  
ATOM   2329  CG  ASP A 290      -3.234  11.227   4.445  1.00 97.19           C  
ATOM   2330  OD1 ASP A 290      -3.682  11.258   3.279  1.00 97.19           O  
ATOM   2331  OD2 ASP A 290      -3.953  10.961   5.434  1.00 97.19           O  
ATOM   2332  N   VAL A 291      -2.484  13.859   2.719  1.00 97.69           N  
ATOM   2333  CA  VAL A 291      -3.029  15.203   2.559  1.00 97.69           C  
ATOM   2334  C   VAL A 291      -4.539  15.180   2.779  1.00 97.69           C  
ATOM   2335  CB  VAL A 291      -2.705  15.781   1.165  1.00 97.69           C  
ATOM   2336  O   VAL A 291      -5.242  14.336   2.215  1.00 97.69           O  
ATOM   2337  CG1 VAL A 291      -3.371  14.961   0.066  1.00 97.69           C  
ATOM   2338  CG2 VAL A 291      -3.145  17.250   1.081  1.00 97.69           C  
ATOM   2339  N   LYS A 292      -5.043  16.109   3.600  1.00 97.31           N  
ATOM   2340  CA  LYS A 292      -6.461  16.172   3.928  1.00 97.31           C  
ATOM   2341  C   LYS A 292      -6.941  17.625   3.980  1.00 97.31           C  
ATOM   2342  CB  LYS A 292      -6.742  15.484   5.266  1.00 97.31           C  
ATOM   2343  O   LYS A 292      -6.316  18.469   4.625  1.00 97.31           O  
ATOM   2344  CG  LYS A 292      -6.500  13.984   5.246  1.00 97.31           C  
ATOM   2345  CD  LYS A 292      -7.602  13.250   4.488  1.00 97.31           C  
ATOM   2346  CE  LYS A 292      -7.422  11.742   4.559  1.00 97.31           C  
ATOM   2347  NZ  LYS A 292      -8.484  11.023   3.799  1.00 97.31           N  
ATOM   2348  N   PHE A 293      -8.031  17.875   3.340  1.00 97.31           N  
ATOM   2349  CA  PHE A 293      -8.680  19.172   3.467  1.00 97.31           C  
ATOM   2350  C   PHE A 293      -9.461  19.266   4.770  1.00 97.31           C  
ATOM   2351  CB  PHE A 293      -9.602  19.438   2.275  1.00 97.31           C  
ATOM   2352  O   PHE A 293      -9.961  18.250   5.273  1.00 97.31           O  
ATOM   2353  CG  PHE A 293      -8.883  19.828   1.019  1.00 97.31           C  
ATOM   2354  CD1 PHE A 293      -8.344  21.109   0.881  1.00 97.31           C  
ATOM   2355  CD2 PHE A 293      -8.734  18.922  -0.027  1.00 97.31           C  
ATOM   2356  CE1 PHE A 293      -7.672  21.469  -0.282  1.00 97.31           C  
ATOM   2357  CE2 PHE A 293      -8.062  19.297  -1.192  1.00 97.31           C  
ATOM   2358  CZ  PHE A 293      -7.535  20.562  -1.318  1.00 97.31           C  
ATOM   2359  N   SER A 294      -9.492  20.453   5.270  1.00 96.62           N  
ATOM   2360  CA  SER A 294     -10.422  20.688   6.367  1.00 96.62           C  
ATOM   2361  C   SER A 294     -11.875  20.609   5.898  1.00 96.62           C  
ATOM   2362  CB  SER A 294     -10.164  22.062   7.004  1.00 96.62           C  
ATOM   2363  O   SER A 294     -12.148  20.703   4.699  1.00 96.62           O  
ATOM   2364  OG  SER A 294     -10.484  23.094   6.102  1.00 96.62           O  
ATOM   2365  N   HIS A 295     -12.789  20.406   6.836  1.00 93.38           N  
ATOM   2366  CA  HIS A 295     -14.203  20.328   6.488  1.00 93.38           C  
ATOM   2367  C   HIS A 295     -14.711  21.641   5.926  1.00 93.38           C  
ATOM   2368  CB  HIS A 295     -15.031  19.906   7.707  1.00 93.38           C  
ATOM   2369  O   HIS A 295     -15.586  21.656   5.059  1.00 93.38           O  
ATOM   2370  CG  HIS A 295     -14.672  18.562   8.250  1.00 93.38           C  
ATOM   2371  CD2 HIS A 295     -15.148  17.328   7.945  1.00 93.38           C  
ATOM   2372  ND1 HIS A 295     -13.727  18.391   9.234  1.00 93.38           N  
ATOM   2373  CE1 HIS A 295     -13.625  17.094   9.508  1.00 93.38           C  
ATOM   2374  NE2 HIS A 295     -14.477  16.438   8.742  1.00 93.38           N  
ATOM   2375  N   SER A 296     -14.195  22.719   6.336  1.00 90.38           N  
ATOM   2376  CA  SER A 296     -14.570  24.047   5.844  1.00 90.38           C  
ATOM   2377  C   SER A 296     -14.047  24.281   4.434  1.00 90.38           C  
ATOM   2378  CB  SER A 296     -14.047  25.125   6.781  1.00 90.38           C  
ATOM   2379  O   SER A 296     -14.562  25.125   3.705  1.00 90.38           O  
ATOM   2380  OG  SER A 296     -12.633  25.219   6.703  1.00 90.38           O  
ATOM   2381  N   GLY A 297     -12.961  23.609   4.082  1.00 92.81           N  
ATOM   2382  CA  GLY A 297     -12.367  23.797   2.768  1.00 92.81           C  
ATOM   2383  C   GLY A 297     -11.352  24.922   2.725  1.00 92.81           C  
ATOM   2384  O   GLY A 297     -10.766  25.203   1.676  1.00 92.81           O  
ATOM   2385  N   ARG A 298     -11.156  25.547   3.816  1.00 93.44           N  
ATOM   2386  CA  ARG A 298     -10.242  26.672   3.869  1.00 93.44           C  
ATOM   2387  C   ARG A 298      -8.805  26.219   4.078  1.00 93.44           C  
ATOM   2388  CB  ARG A 298     -10.648  27.641   4.984  1.00 93.44           C  
ATOM   2389  O   ARG A 298      -7.871  26.797   3.512  1.00 93.44           O  
ATOM   2390  CG  ARG A 298      -9.711  28.828   5.141  1.00 93.44           C  
ATOM   2391  CD  ARG A 298     -10.211  29.812   6.195  1.00 93.44           C  
ATOM   2392  NE  ARG A 298      -9.281  30.922   6.395  1.00 93.44           N  
ATOM   2393  NH1 ARG A 298     -10.547  31.969   8.016  1.00 93.44           N  
ATOM   2394  NH2 ARG A 298      -8.547  32.875   7.352  1.00 93.44           N  
ATOM   2395  CZ  ARG A 298      -9.461  31.906   7.254  1.00 93.44           C  
ATOM   2396  N   TYR A 299      -8.656  25.188   4.879  1.00 96.25           N  
ATOM   2397  CA  TYR A 299      -7.316  24.734   5.258  1.00 96.25           C  
ATOM   2398  C   TYR A 299      -7.023  23.359   4.695  1.00 96.25           C  
ATOM   2399  CB  TYR A 299      -7.164  24.734   6.781  1.00 96.25           C  
ATOM   2400  O   TYR A 299      -7.941  22.625   4.305  1.00 96.25           O  
ATOM   2401  CG  TYR A 299      -7.359  26.078   7.418  1.00 96.25           C  
ATOM   2402  CD1 TYR A 299      -6.352  27.047   7.383  1.00 96.25           C  
ATOM   2403  CD2 TYR A 299      -8.547  26.406   8.062  1.00 96.25           C  
ATOM   2404  CE1 TYR A 299      -6.523  28.297   7.969  1.00 96.25           C  
ATOM   2405  CE2 TYR A 299      -8.734  27.656   8.648  1.00 96.25           C  
ATOM   2406  OH  TYR A 299      -7.895  29.828   9.188  1.00 96.25           O  
ATOM   2407  CZ  TYR A 299      -7.719  28.578   8.602  1.00 96.25           C  
ATOM   2408  N   MET A 300      -5.762  23.078   4.652  1.00 96.94           N  
ATOM   2409  CA  MET A 300      -5.250  21.766   4.242  1.00 96.94           C  
ATOM   2410  C   MET A 300      -4.141  21.297   5.176  1.00 96.94           C  
ATOM   2411  CB  MET A 300      -4.730  21.828   2.803  1.00 96.94           C  
ATOM   2412  O   MET A 300      -3.320  22.109   5.625  1.00 96.94           O  
ATOM   2413  CG  MET A 300      -4.148  20.516   2.312  1.00 96.94           C  
ATOM   2414  SD  MET A 300      -3.557  20.609   0.577  1.00 96.94           S  
ATOM   2415  CE  MET A 300      -2.182  21.781   0.772  1.00 96.94           C  
ATOM   2416  N   MET A 301      -4.195  20.094   5.473  1.00 97.56           N  
ATOM   2417  CA  MET A 301      -3.209  19.484   6.359  1.00 97.56           C  
ATOM   2418  C   MET A 301      -2.352  18.469   5.605  1.00 97.56           C  
ATOM   2419  CB  MET A 301      -3.896  18.797   7.543  1.00 97.56           C  
ATOM   2420  O   MET A 301      -2.861  17.703   4.785  1.00 97.56           O  
ATOM   2421  CG  MET A 301      -2.945  18.031   8.453  1.00 97.56           C  
ATOM   2422  SD  MET A 301      -3.791  17.312   9.906  1.00 97.56           S  
ATOM   2423  CE  MET A 301      -4.816  16.047   9.094  1.00 97.56           C  
ATOM   2424  N   THR A 302      -1.089  18.453   5.828  1.00 97.81           N  
ATOM   2425  CA  THR A 302      -0.151  17.500   5.254  1.00 97.81           C  
ATOM   2426  C   THR A 302       0.654  16.797   6.348  1.00 97.81           C  
ATOM   2427  CB  THR A 302       0.808  18.188   4.262  1.00 97.81           C  
ATOM   2428  O   THR A 302       0.973  17.406   7.371  1.00 97.81           O  
ATOM   2429  CG2 THR A 302       0.041  18.859   3.129  1.00 97.81           C  
ATOM   2430  OG1 THR A 302       1.578  19.172   4.957  1.00 97.81           O  
ATOM   2431  N   ARG A 303       0.899  15.516   6.137  1.00 98.12           N  
ATOM   2432  CA  ARG A 303       1.714  14.711   7.043  1.00 98.12           C  
ATOM   2433  C   ARG A 303       2.984  14.227   6.352  1.00 98.12           C  
ATOM   2434  CB  ARG A 303       0.916  13.516   7.566  1.00 98.12           C  
ATOM   2435  O   ARG A 303       2.922  13.484   5.371  1.00 98.12           O  
ATOM   2436  CG  ARG A 303       1.755  12.492   8.320  1.00 98.12           C  
ATOM   2437  CD  ARG A 303       2.303  13.062   9.617  1.00 98.12           C  
ATOM   2438  NE  ARG A 303       3.053  12.062  10.375  1.00 98.12           N  
ATOM   2439  NH1 ARG A 303       1.834  12.312  12.320  1.00 98.12           N  
ATOM   2440  NH2 ARG A 303       3.559  10.805  12.227  1.00 98.12           N  
ATOM   2441  CZ  ARG A 303       2.814  11.734  11.641  1.00 98.12           C  
ATOM   2442  N   ASP A 304       4.117  14.727   6.746  1.00 97.12           N  
ATOM   2443  CA  ASP A 304       5.406  14.164   6.352  1.00 97.12           C  
ATOM   2444  C   ASP A 304       5.973  13.266   7.449  1.00 97.12           C  
ATOM   2445  CB  ASP A 304       6.402  15.273   6.020  1.00 97.12           C  
ATOM   2446  O   ASP A 304       5.273  12.930   8.406  1.00 97.12           O  
ATOM   2447  CG  ASP A 304       6.609  16.250   7.168  1.00 97.12           C  
ATOM   2448  OD1 ASP A 304       6.621  15.812   8.344  1.00 97.12           O  
ATOM   2449  OD2 ASP A 304       6.766  17.453   6.902  1.00 97.12           O  
ATOM   2450  N   TYR A 305       7.145  12.773   7.297  1.00 97.31           N  
ATOM   2451  CA  TYR A 305       7.668  11.789   8.242  1.00 97.31           C  
ATOM   2452  C   TYR A 305       7.863  12.414   9.617  1.00 97.31           C  
ATOM   2453  CB  TYR A 305       8.992  11.211   7.734  1.00 97.31           C  
ATOM   2454  O   TYR A 305       7.617  11.758  10.641  1.00 97.31           O  
ATOM   2455  CG  TYR A 305       9.508  10.055   8.555  1.00 97.31           C  
ATOM   2456  CD1 TYR A 305      10.547  10.227   9.469  1.00 97.31           C  
ATOM   2457  CD2 TYR A 305       8.945   8.789   8.430  1.00 97.31           C  
ATOM   2458  CE1 TYR A 305      11.023   9.164  10.227  1.00 97.31           C  
ATOM   2459  CE2 TYR A 305       9.414   7.719   9.180  1.00 97.31           C  
ATOM   2460  OH  TYR A 305      10.914   6.859  10.828  1.00 97.31           O  
ATOM   2461  CZ  TYR A 305      10.453   7.918  10.078  1.00 97.31           C  
ATOM   2462  N   LEU A 306       8.250  13.688   9.672  1.00 97.00           N  
ATOM   2463  CA  LEU A 306       8.648  14.289  10.945  1.00 97.00           C  
ATOM   2464  C   LEU A 306       7.531  15.164  11.500  1.00 97.00           C  
ATOM   2465  CB  LEU A 306       9.922  15.117  10.773  1.00 97.00           C  
ATOM   2466  O   LEU A 306       7.445  15.375  12.719  1.00 97.00           O  
ATOM   2467  CG  LEU A 306      11.203  14.336  10.461  1.00 97.00           C  
ATOM   2468  CD1 LEU A 306      12.375  15.289  10.281  1.00 97.00           C  
ATOM   2469  CD2 LEU A 306      11.492  13.328  11.562  1.00 97.00           C  
ATOM   2470  N   SER A 307       6.625  15.680  10.641  1.00 97.38           N  
ATOM   2471  CA  SER A 307       5.723  16.719  11.133  1.00 97.38           C  
ATOM   2472  C   SER A 307       4.387  16.688  10.406  1.00 97.38           C  
ATOM   2473  CB  SER A 307       6.363  18.094  10.984  1.00 97.38           C  
ATOM   2474  O   SER A 307       4.242  15.992   9.398  1.00 97.38           O  
ATOM   2475  OG  SER A 307       6.559  18.422   9.617  1.00 97.38           O  
ATOM   2476  N   VAL A 308       3.432  17.375  11.023  1.00 98.06           N  
ATOM   2477  CA  VAL A 308       2.148  17.734  10.422  1.00 98.06           C  
ATOM   2478  C   VAL A 308       2.086  19.234  10.180  1.00 98.06           C  
ATOM   2479  CB  VAL A 308       0.966  17.281  11.312  1.00 98.06           C  
ATOM   2480  O   VAL A 308       2.361  20.031  11.078  1.00 98.06           O  
ATOM   2481  CG1 VAL A 308      -0.355  17.812  10.758  1.00 98.06           C  
ATOM   2482  CG2 VAL A 308       0.929  15.758  11.430  1.00 98.06           C  
ATOM   2483  N   LYS A 309       1.749  19.609   9.016  1.00 97.06           N  
ATOM   2484  CA  LYS A 309       1.688  21.016   8.625  1.00 97.06           C  
ATOM   2485  C   LYS A 309       0.284  21.406   8.172  1.00 97.06           C  
ATOM   2486  CB  LYS A 309       2.699  21.312   7.516  1.00 97.06           C  
ATOM   2487  O   LYS A 309      -0.370  20.641   7.453  1.00 97.06           O  
ATOM   2488  CG  LYS A 309       4.148  21.109   7.930  1.00 97.06           C  
ATOM   2489  CD  LYS A 309       5.098  21.281   6.750  1.00 97.06           C  
ATOM   2490  CE  LYS A 309       6.535  20.984   7.141  1.00 97.06           C  
ATOM   2491  NZ  LYS A 309       7.445  20.984   5.953  1.00 97.06           N  
ATOM   2492  N   ILE A 310      -0.182  22.562   8.570  1.00 97.62           N  
ATOM   2493  CA  ILE A 310      -1.471  23.109   8.164  1.00 97.62           C  
ATOM   2494  C   ILE A 310      -1.253  24.281   7.219  1.00 97.62           C  
ATOM   2495  CB  ILE A 310      -2.311  23.547   9.383  1.00 97.62           C  
ATOM   2496  O   ILE A 310      -0.513  25.219   7.539  1.00 97.62           O  
ATOM   2497  CG1 ILE A 310      -2.557  22.359  10.320  1.00 97.62           C  
ATOM   2498  CG2 ILE A 310      -3.635  24.172   8.930  1.00 97.62           C  
ATOM   2499  CD1 ILE A 310      -3.340  22.703  11.578  1.00 97.62           C  
ATOM   2500  N   TRP A 311      -1.888  24.188   6.145  1.00 96.81           N  
ATOM   2501  CA  TRP A 311      -1.779  25.203   5.109  1.00 96.81           C  
ATOM   2502  C   TRP A 311      -3.094  25.969   4.953  1.00 96.81           C  
ATOM   2503  CB  TRP A 311      -1.378  24.578   3.771  1.00 96.81           C  
ATOM   2504  O   TRP A 311      -4.172  25.375   5.074  1.00 96.81           O  
ATOM   2505  CG  TRP A 311      -0.102  23.797   3.826  1.00 96.81           C  
ATOM   2506  CD1 TRP A 311       0.063  22.531   4.305  1.00 96.81           C  
ATOM   2507  CD2 TRP A 311       1.189  24.234   3.393  1.00 96.81           C  
ATOM   2508  CE2 TRP A 311       2.092  23.172   3.635  1.00 96.81           C  
ATOM   2509  CE3 TRP A 311       1.672  25.422   2.818  1.00 96.81           C  
ATOM   2510  NE1 TRP A 311       1.380  22.141   4.191  1.00 96.81           N  
ATOM   2511  CH2 TRP A 311       3.896  24.438   2.766  1.00 96.81           C  
ATOM   2512  CZ2 TRP A 311       3.451  23.266   3.324  1.00 96.81           C  
ATOM   2513  CZ3 TRP A 311       3.023  25.500   2.510  1.00 96.81           C  
ATOM   2514  N   ASP A 312      -2.975  27.188   4.723  1.00 94.81           N  
ATOM   2515  CA  ASP A 312      -4.082  28.016   4.250  1.00 94.81           C  
ATOM   2516  C   ASP A 312      -4.098  28.094   2.727  1.00 94.81           C  
ATOM   2517  CB  ASP A 312      -3.996  29.422   4.852  1.00 94.81           C  
ATOM   2518  O   ASP A 312      -3.100  28.484   2.111  1.00 94.81           O  
ATOM   2519  CG  ASP A 312      -5.258  30.234   4.637  1.00 94.81           C  
ATOM   2520  OD1 ASP A 312      -5.977  29.984   3.639  1.00 94.81           O  
ATOM   2521  OD2 ASP A 312      -5.539  31.125   5.465  1.00 94.81           O  
ATOM   2522  N   LEU A 313      -5.160  27.828   2.135  1.00 92.38           N  
ATOM   2523  CA  LEU A 313      -5.266  27.797   0.679  1.00 92.38           C  
ATOM   2524  C   LEU A 313      -4.984  29.172   0.081  1.00 92.38           C  
ATOM   2525  CB  LEU A 313      -6.656  27.312   0.254  1.00 92.38           C  
ATOM   2526  O   LEU A 313      -4.676  29.281  -1.108  1.00 92.38           O  
ATOM   2527  CG  LEU A 313      -6.977  25.844   0.516  1.00 92.38           C  
ATOM   2528  CD1 LEU A 313      -8.406  25.516   0.079  1.00 92.38           C  
ATOM   2529  CD2 LEU A 313      -5.977  24.938  -0.202  1.00 92.38           C  
ATOM   2530  N   ASN A 314      -5.074  30.094   0.851  1.00 88.81           N  
ATOM   2531  CA  ASN A 314      -4.832  31.453   0.373  1.00 88.81           C  
ATOM   2532  C   ASN A 314      -3.395  31.891   0.630  1.00 88.81           C  
ATOM   2533  CB  ASN A 314      -5.812  32.438   1.025  1.00 88.81           C  
ATOM   2534  O   ASN A 314      -2.990  32.969   0.216  1.00 88.81           O  
ATOM   2535  CG  ASN A 314      -7.254  32.156   0.634  1.00 88.81           C  
ATOM   2536  ND2 ASN A 314      -8.180  32.500   1.526  1.00 88.81           N  
ATOM   2537  OD1 ASN A 314      -7.531  31.672  -0.460  1.00 88.81           O  
ATOM   2538  N   MET A 315      -2.617  31.078   1.367  1.00 85.62           N  
ATOM   2539  CA  MET A 315      -1.211  31.359   1.653  1.00 85.62           C  
ATOM   2540  C   MET A 315      -0.335  30.172   1.252  1.00 85.62           C  
ATOM   2541  CB  MET A 315      -1.015  31.672   3.137  1.00 85.62           C  
ATOM   2542  O   MET A 315      -0.027  29.312   2.080  1.00 85.62           O  
ATOM   2543  CG  MET A 315      -1.494  33.062   3.537  1.00 85.62           C  
ATOM   2544  SD  MET A 315      -1.087  33.469   5.277  1.00 85.62           S  
ATOM   2545  CE  MET A 315      -2.711  33.219   6.051  1.00 85.62           C  
ATOM   2546  N   GLU A 316       0.262  30.203   0.066  1.00 83.00           N  
ATOM   2547  CA  GLU A 316       0.935  29.062  -0.538  1.00 83.00           C  
ATOM   2548  C   GLU A 316       2.410  29.016  -0.150  1.00 83.00           C  
ATOM   2549  CB  GLU A 316       0.792  29.094  -2.061  1.00 83.00           C  
ATOM   2550  O   GLU A 316       3.066  27.984  -0.286  1.00 83.00           O  
ATOM   2551  CG  GLU A 316      -0.652  29.109  -2.543  1.00 83.00           C  
ATOM   2552  CD  GLU A 316      -0.783  29.344  -4.039  1.00 83.00           C  
ATOM   2553  OE1 GLU A 316      -1.926  29.406  -4.543  1.00 83.00           O  
ATOM   2554  OE2 GLU A 316       0.266  29.469  -4.707  1.00 83.00           O  
ATOM   2555  N   ASN A 317       2.936  29.953   0.376  1.00 86.12           N  
ATOM   2556  CA  ASN A 317       4.383  30.062   0.514  1.00 86.12           C  
ATOM   2557  C   ASN A 317       4.891  29.359   1.765  1.00 86.12           C  
ATOM   2558  CB  ASN A 317       4.797  31.547   0.537  1.00 86.12           C  
ATOM   2559  O   ASN A 317       6.047  28.938   1.821  1.00 86.12           O  
ATOM   2560  CG  ASN A 317       4.590  32.219  -0.797  1.00 86.12           C  
ATOM   2561  ND2 ASN A 317       4.664  33.562  -0.799  1.00 86.12           N  
ATOM   2562  OD1 ASN A 317       4.359  31.578  -1.817  1.00 86.12           O  
ATOM   2563  N   ARG A 318       3.982  29.375   2.762  1.00 90.62           N  
ATOM   2564  CA  ARG A 318       4.402  28.703   3.988  1.00 90.62           C  
ATOM   2565  C   ARG A 318       3.203  28.125   4.734  1.00 90.62           C  
ATOM   2566  CB  ARG A 318       5.168  29.672   4.895  1.00 90.62           C  
ATOM   2567  O   ARG A 318       2.098  28.672   4.656  1.00 90.62           O  
ATOM   2568  CG  ARG A 318       4.344  30.859   5.363  1.00 90.62           C  
ATOM   2569  CD  ARG A 318       5.156  31.781   6.250  1.00 90.62           C  
ATOM   2570  NE  ARG A 318       4.352  32.906   6.738  1.00 90.62           N  
ATOM   2571  NH1 ARG A 318       6.000  33.750   8.117  1.00 90.62           N  
ATOM   2572  NH2 ARG A 318       3.955  34.781   7.988  1.00 90.62           N  
ATOM   2573  CZ  ARG A 318       4.770  33.812   7.613  1.00 90.62           C  
ATOM   2574  N   PRO A 319       3.500  27.125   5.477  1.00 94.50           N  
ATOM   2575  CA  PRO A 319       2.420  26.609   6.328  1.00 94.50           C  
ATOM   2576  C   PRO A 319       2.068  27.562   7.465  1.00 94.50           C  
ATOM   2577  CB  PRO A 319       2.986  25.297   6.871  1.00 94.50           C  
ATOM   2578  O   PRO A 319       2.949  28.234   8.008  1.00 94.50           O  
ATOM   2579  CG  PRO A 319       4.469  25.469   6.832  1.00 94.50           C  
ATOM   2580  CD  PRO A 319       4.809  26.422   5.711  1.00 94.50           C  
ATOM   2581  N   VAL A 320       0.864  27.625   7.832  1.00 94.69           N  
ATOM   2582  CA  VAL A 320       0.399  28.516   8.891  1.00 94.69           C  
ATOM   2583  C   VAL A 320       0.698  27.906  10.250  1.00 94.69           C  
ATOM   2584  CB  VAL A 320      -1.111  28.812   8.758  1.00 94.69           C  
ATOM   2585  O   VAL A 320       0.907  28.625  11.234  1.00 94.69           O  
ATOM   2586  CG1 VAL A 320      -1.380  29.734   7.562  1.00 94.69           C  
ATOM   2587  CG2 VAL A 320      -1.901  27.516   8.625  1.00 94.69           C  
ATOM   2588  N   GLU A 321       0.669  26.578  10.320  1.00 96.00           N  
ATOM   2589  CA  GLU A 321       0.978  25.844  11.547  1.00 96.00           C  
ATOM   2590  C   GLU A 321       1.845  24.625  11.250  1.00 96.00           C  
ATOM   2591  CB  GLU A 321      -0.309  25.422  12.250  1.00 96.00           C  
ATOM   2592  O   GLU A 321       1.646  23.953  10.234  1.00 96.00           O  
ATOM   2593  CG  GLU A 321      -1.276  26.562  12.516  1.00 96.00           C  
ATOM   2594  CD  GLU A 321      -2.672  26.094  12.898  1.00 96.00           C  
ATOM   2595  OE1 GLU A 321      -3.627  26.891  12.812  1.00 96.00           O  
ATOM   2596  OE2 GLU A 321      -2.811  24.906  13.289  1.00 96.00           O  
ATOM   2597  N   THR A 322       2.814  24.312  12.094  1.00 96.12           N  
ATOM   2598  CA  THR A 322       3.664  23.125  12.000  1.00 96.12           C  
ATOM   2599  C   THR A 322       3.756  22.422  13.344  1.00 96.12           C  
ATOM   2600  CB  THR A 322       5.078  23.500  11.516  1.00 96.12           C  
ATOM   2601  O   THR A 322       4.137  23.016  14.352  1.00 96.12           O  
ATOM   2602  CG2 THR A 322       5.941  22.250  11.344  1.00 96.12           C  
ATOM   2603  OG1 THR A 322       4.984  24.172  10.250  1.00 96.12           O  
ATOM   2604  N   TYR A 323       3.404  21.156  13.375  1.00 97.12           N  
ATOM   2605  CA  TYR A 323       3.455  20.328  14.570  1.00 97.12           C  
ATOM   2606  C   TYR A 323       4.496  19.219  14.422  1.00 97.12           C  
ATOM   2607  CB  TYR A 323       2.082  19.719  14.859  1.00 97.12           C  
ATOM   2608  O   TYR A 323       4.406  18.391  13.516  1.00 97.12           O  
ATOM   2609  CG  TYR A 323       0.985  20.734  15.031  1.00 97.12           C  
ATOM   2610  CD1 TYR A 323       0.892  21.500  16.188  1.00 97.12           C  
ATOM   2611  CD2 TYR A 323       0.041  20.938  14.031  1.00 97.12           C  
ATOM   2612  CE1 TYR A 323      -0.118  22.438  16.359  1.00 97.12           C  
ATOM   2613  CE2 TYR A 323      -0.972  21.891  14.188  1.00 97.12           C  
ATOM   2614  OH  TYR A 323      -2.045  23.562  15.508  1.00 97.12           O  
ATOM   2615  CZ  TYR A 323      -1.043  22.625  15.352  1.00 97.12           C  
ATOM   2616  N   GLN A 324       5.398  19.094  15.344  1.00 96.19           N  
ATOM   2617  CA  GLN A 324       6.434  18.078  15.312  1.00 96.19           C  
ATOM   2618  C   GLN A 324       5.910  16.750  15.859  1.00 96.19           C  
ATOM   2619  CB  GLN A 324       7.656  18.531  16.109  1.00 96.19           C  
ATOM   2620  O   GLN A 324       5.355  16.703  16.953  1.00 96.19           O  
ATOM   2621  CG  GLN A 324       8.312  19.797  15.578  1.00 96.19           C  
ATOM   2622  CD  GLN A 324       8.820  19.625  14.164  1.00 96.19           C  
ATOM   2623  NE2 GLN A 324       8.828  20.719  13.406  1.00 96.19           N  
ATOM   2624  OE1 GLN A 324       9.211  18.531  13.742  1.00 96.19           O  
ATOM   2625  N   VAL A 325       6.137  15.664  15.148  1.00 97.06           N  
ATOM   2626  CA  VAL A 325       5.633  14.352  15.539  1.00 97.06           C  
ATOM   2627  C   VAL A 325       6.805  13.422  15.852  1.00 97.06           C  
ATOM   2628  CB  VAL A 325       4.742  13.734  14.438  1.00 97.06           C  
ATOM   2629  O   VAL A 325       6.852  12.812  16.922  1.00 97.06           O  
ATOM   2630  CG1 VAL A 325       4.238  12.359  14.859  1.00 97.06           C  
ATOM   2631  CG2 VAL A 325       3.570  14.664  14.117  1.00 97.06           C  
ATOM   2632  N   HIS A 326       7.793  13.328  14.938  1.00 96.31           N  
ATOM   2633  CA  HIS A 326       8.906  12.398  15.055  1.00 96.31           C  
ATOM   2634  C   HIS A 326      10.234  13.141  15.164  1.00 96.31           C  
ATOM   2635  CB  HIS A 326       8.945  11.445  13.859  1.00 96.31           C  
ATOM   2636  O   HIS A 326      11.266  12.664  14.688  1.00 96.31           O  
ATOM   2637  CG  HIS A 326       7.879  10.391  13.898  1.00 96.31           C  
ATOM   2638  CD2 HIS A 326       7.102   9.953  14.922  1.00 96.31           C  
ATOM   2639  ND1 HIS A 326       7.512   9.664  12.789  1.00 96.31           N  
ATOM   2640  CE1 HIS A 326       6.551   8.820  13.125  1.00 96.31           C  
ATOM   2641  NE2 HIS A 326       6.285   8.977  14.414  1.00 96.31           N  
ATOM   2642  N   GLU A 327      10.273  14.312  15.711  1.00 93.62           N  
ATOM   2643  CA  GLU A 327      11.516  15.070  15.836  1.00 93.62           C  
ATOM   2644  C   GLU A 327      12.555  14.297  16.641  1.00 93.62           C  
ATOM   2645  CB  GLU A 327      11.250  16.438  16.484  1.00 93.62           C  
ATOM   2646  O   GLU A 327      13.750  14.344  16.344  1.00 93.62           O  
ATOM   2647  CG  GLU A 327      12.469  17.344  16.500  1.00 93.62           C  
ATOM   2648  CD  GLU A 327      12.992  17.688  15.117  1.00 93.62           C  
ATOM   2649  OE1 GLU A 327      14.188  18.016  14.984  1.00 93.62           O  
ATOM   2650  OE2 GLU A 327      12.188  17.625  14.156  1.00 93.62           O  
ATOM   2651  N   TYR A 328      12.117  13.508  17.609  1.00 92.06           N  
ATOM   2652  CA  TYR A 328      13.016  12.750  18.484  1.00 92.06           C  
ATOM   2653  C   TYR A 328      13.656  11.602  17.719  1.00 92.06           C  
ATOM   2654  CB  TYR A 328      12.250  12.203  19.688  1.00 92.06           C  
ATOM   2655  O   TYR A 328      14.617  10.984  18.203  1.00 92.06           O  
ATOM   2656  CG  TYR A 328      10.984  11.469  19.328  1.00 92.06           C  
ATOM   2657  CD1 TYR A 328       9.742  12.102  19.422  1.00 92.06           C  
ATOM   2658  CD2 TYR A 328      11.016  10.148  18.906  1.00 92.06           C  
ATOM   2659  CE1 TYR A 328       8.570  11.430  19.094  1.00 92.06           C  
ATOM   2660  CE2 TYR A 328       9.852   9.469  18.578  1.00 92.06           C  
ATOM   2661  OH  TYR A 328       7.473   9.445  18.344  1.00 92.06           O  
ATOM   2662  CZ  TYR A 328       8.633  10.117  18.672  1.00 92.06           C  
ATOM   2663  N   LEU A 329      13.195  11.328  16.562  1.00 94.75           N  
ATOM   2664  CA  LEU A 329      13.742  10.234  15.766  1.00 94.75           C  
ATOM   2665  C   LEU A 329      14.805  10.750  14.805  1.00 94.75           C  
ATOM   2666  CB  LEU A 329      12.625   9.539  14.977  1.00 94.75           C  
ATOM   2667  O   LEU A 329      15.414   9.961  14.062  1.00 94.75           O  
ATOM   2668  CG  LEU A 329      11.602   8.750  15.805  1.00 94.75           C  
ATOM   2669  CD1 LEU A 329      10.547   8.133  14.898  1.00 94.75           C  
ATOM   2670  CD2 LEU A 329      12.297   7.684  16.641  1.00 94.75           C  
ATOM   2671  N   ARG A 330      15.094  11.992  14.711  1.00 93.44           N  
ATOM   2672  CA  ARG A 330      16.062  12.578  13.797  1.00 93.44           C  
ATOM   2673  C   ARG A 330      17.438  11.945  13.977  1.00 93.44           C  
ATOM   2674  CB  ARG A 330      16.156  14.094  14.008  1.00 93.44           C  
ATOM   2675  O   ARG A 330      18.156  11.711  13.000  1.00 93.44           O  
ATOM   2676  CG  ARG A 330      16.750  14.844  12.828  1.00 93.44           C  
ATOM   2677  CD  ARG A 330      16.531  16.344  12.945  1.00 93.44           C  
ATOM   2678  NE  ARG A 330      15.305  16.766  12.273  1.00 93.44           N  
ATOM   2679  NH1 ARG A 330      15.938  18.969  12.039  1.00 93.44           N  
ATOM   2680  NH2 ARG A 330      13.906  18.281  11.250  1.00 93.44           N  
ATOM   2681  CZ  ARG A 330      15.055  18.000  11.852  1.00 93.44           C  
ATOM   2682  N   SER A 331      17.781  11.609  15.164  1.00 91.94           N  
ATOM   2683  CA  SER A 331      19.078  11.016  15.469  1.00 91.94           C  
ATOM   2684  C   SER A 331      19.125   9.555  15.055  1.00 91.94           C  
ATOM   2685  CB  SER A 331      19.391  11.148  16.969  1.00 91.94           C  
ATOM   2686  O   SER A 331      20.203   8.961  14.977  1.00 91.94           O  
ATOM   2687  OG  SER A 331      18.438  10.453  17.734  1.00 91.94           O  
ATOM   2688  N   LYS A 332      18.062   8.992  14.734  1.00 94.31           N  
ATOM   2689  CA  LYS A 332      17.984   7.574  14.414  1.00 94.31           C  
ATOM   2690  C   LYS A 332      17.672   7.363  12.938  1.00 94.31           C  
ATOM   2691  CB  LYS A 332      16.938   6.879  15.281  1.00 94.31           C  
ATOM   2692  O   LYS A 332      17.234   6.285  12.539  1.00 94.31           O  
ATOM   2693  CG  LYS A 332      17.297   6.805  16.750  1.00 94.31           C  
ATOM   2694  CD  LYS A 332      16.391   5.840  17.500  1.00 94.31           C  
ATOM   2695  CE  LYS A 332      16.859   5.637  18.938  1.00 94.31           C  
ATOM   2696  NZ  LYS A 332      16.297   4.391  19.531  1.00 94.31           N  
ATOM   2697  N   LEU A 333      17.828   8.320  12.117  1.00 96.19           N  
ATOM   2698  CA  LEU A 333      17.406   8.289  10.727  1.00 96.19           C  
ATOM   2699  C   LEU A 333      18.172   7.215   9.953  1.00 96.19           C  
ATOM   2700  CB  LEU A 333      17.625   9.656  10.070  1.00 96.19           C  
ATOM   2701  O   LEU A 333      17.594   6.543   9.094  1.00 96.19           O  
ATOM   2702  CG  LEU A 333      16.609  10.750  10.445  1.00 96.19           C  
ATOM   2703  CD1 LEU A 333      16.984  12.062   9.758  1.00 96.19           C  
ATOM   2704  CD2 LEU A 333      15.195  10.320  10.078  1.00 96.19           C  
ATOM   2705  N   CYS A 334      19.453   6.984  10.195  1.00 96.00           N  
ATOM   2706  CA  CYS A 334      20.234   5.965   9.500  1.00 96.00           C  
ATOM   2707  C   CYS A 334      19.688   4.570   9.797  1.00 96.00           C  
ATOM   2708  CB  CYS A 334      21.703   6.043   9.906  1.00 96.00           C  
ATOM   2709  O   CYS A 334      19.547   3.748   8.891  1.00 96.00           O  
ATOM   2710  SG  CYS A 334      22.516   7.578   9.406  1.00 96.00           S  
ATOM   2711  N   SER A 335      19.359   4.348  11.031  1.00 94.75           N  
ATOM   2712  CA  SER A 335      18.812   3.057  11.430  1.00 94.75           C  
ATOM   2713  C   SER A 335      17.422   2.842  10.836  1.00 94.75           C  
ATOM   2714  CB  SER A 335      18.750   2.947  12.953  1.00 94.75           C  
ATOM   2715  O   SER A 335      17.094   1.743  10.383  1.00 94.75           O  
ATOM   2716  OG  SER A 335      20.047   3.035  13.516  1.00 94.75           O  
ATOM   2717  N   LEU A 336      16.641   3.854  10.883  1.00 96.00           N  
ATOM   2718  CA  LEU A 336      15.297   3.781  10.344  1.00 96.00           C  
ATOM   2719  C   LEU A 336      15.320   3.547   8.836  1.00 96.00           C  
ATOM   2720  CB  LEU A 336      14.523   5.062  10.656  1.00 96.00           C  
ATOM   2721  O   LEU A 336      14.453   2.857   8.297  1.00 96.00           O  
ATOM   2722  CG  LEU A 336      14.188   5.312  12.125  1.00 96.00           C  
ATOM   2723  CD1 LEU A 336      13.680   6.734  12.320  1.00 96.00           C  
ATOM   2724  CD2 LEU A 336      13.164   4.297  12.625  1.00 96.00           C  
ATOM   2725  N   TYR A 337      16.312   4.141   8.172  1.00 95.19           N  
ATOM   2726  CA  TYR A 337      16.484   3.943   6.738  1.00 95.19           C  
ATOM   2727  C   TYR A 337      16.875   2.506   6.426  1.00 95.19           C  
ATOM   2728  CB  TYR A 337      17.531   4.910   6.184  1.00 95.19           C  
ATOM   2729  O   TYR A 337      16.328   1.884   5.516  1.00 95.19           O  
ATOM   2730  CG  TYR A 337      17.797   4.734   4.707  1.00 95.19           C  
ATOM   2731  CD1 TYR A 337      18.922   4.051   4.262  1.00 95.19           C  
ATOM   2732  CD2 TYR A 337      16.922   5.250   3.758  1.00 95.19           C  
ATOM   2733  CE1 TYR A 337      19.172   3.891   2.902  1.00 95.19           C  
ATOM   2734  CE2 TYR A 337      17.156   5.094   2.396  1.00 95.19           C  
ATOM   2735  OH  TYR A 337      18.531   4.258   0.633  1.00 95.19           O  
ATOM   2736  CZ  TYR A 337      18.297   4.414   1.979  1.00 95.19           C  
ATOM   2737  N   GLU A 338      17.672   1.888   7.207  1.00 90.75           N  
ATOM   2738  CA  GLU A 338      18.172   0.527   6.996  1.00 90.75           C  
ATOM   2739  C   GLU A 338      17.062  -0.498   7.234  1.00 90.75           C  
ATOM   2740  CB  GLU A 338      19.359   0.235   7.910  1.00 90.75           C  
ATOM   2741  O   GLU A 338      17.031  -1.550   6.594  1.00 90.75           O  
ATOM   2742  CG  GLU A 338      20.656   0.906   7.465  1.00 90.75           C  
ATOM   2743  CD  GLU A 338      21.891   0.267   8.062  1.00 90.75           C  
ATOM   2744  OE1 GLU A 338      22.906   0.128   7.344  1.00 90.75           O  
ATOM   2745  OE2 GLU A 338      21.859  -0.097   9.258  1.00 90.75           O  
ATOM   2746  N   ASN A 339      16.156  -0.111   8.047  1.00 89.44           N  
ATOM   2747  CA  ASN A 339      15.070  -1.029   8.367  1.00 89.44           C  
ATOM   2748  C   ASN A 339      13.812  -0.702   7.578  1.00 89.44           C  
ATOM   2749  CB  ASN A 339      14.781  -1.007   9.867  1.00 89.44           C  
ATOM   2750  O   ASN A 339      12.742  -1.239   7.863  1.00 89.44           O  
ATOM   2751  CG  ASN A 339      15.945  -1.513  10.703  1.00 89.44           C  
ATOM   2752  ND2 ASN A 339      16.047  -1.040  11.938  1.00 89.44           N  
ATOM   2753  OD1 ASN A 339      16.750  -2.322  10.234  1.00 89.44           O  
ATOM   2754  N   ASP A 340      13.844   0.196   6.762  1.00 91.12           N  
ATOM   2755  CA  ASP A 340      12.758   0.572   5.867  1.00 91.12           C  
ATOM   2756  C   ASP A 340      11.617   1.240   6.641  1.00 91.12           C  
ATOM   2757  CB  ASP A 340      12.227  -0.654   5.117  1.00 91.12           C  
ATOM   2758  O   ASP A 340      10.508   1.376   6.125  1.00 91.12           O  
ATOM   2759  CG  ASP A 340      13.219  -1.192   4.098  1.00 91.12           C  
ATOM   2760  OD1 ASP A 340      14.109  -0.438   3.656  1.00 91.12           O  
ATOM   2761  OD2 ASP A 340      13.102  -2.383   3.732  1.00 91.12           O  
ATOM   2762  N   CYS A 341      11.805   1.638   7.848  1.00 94.25           N  
ATOM   2763  CA  CYS A 341      10.773   2.248   8.680  1.00 94.25           C  
ATOM   2764  C   CYS A 341      10.516   3.689   8.258  1.00 94.25           C  
ATOM   2765  CB  CYS A 341      11.180   2.207  10.148  1.00 94.25           C  
ATOM   2766  O   CYS A 341       9.398   4.191   8.398  1.00 94.25           O  
ATOM   2767  SG  CYS A 341      11.156   0.548  10.867  1.00 94.25           S  
ATOM   2768  N   ILE A 342      11.500   4.316   7.758  1.00 95.62           N  
ATOM   2769  CA  ILE A 342      11.398   5.723   7.383  1.00 95.62           C  
ATOM   2770  C   ILE A 342      10.414   5.883   6.230  1.00 95.62           C  
ATOM   2771  CB  ILE A 342      12.781   6.301   6.988  1.00 95.62           C  
ATOM   2772  O   ILE A 342       9.961   6.992   5.941  1.00 95.62           O  
ATOM   2773  CG1 ILE A 342      12.750   7.832   7.055  1.00 95.62           C  
ATOM   2774  CG2 ILE A 342      13.188   5.820   5.594  1.00 95.62           C  
ATOM   2775  CD1 ILE A 342      14.125   8.477   6.953  1.00 95.62           C  
ATOM   2776  N   PHE A 343      10.031   4.816   5.531  1.00 94.88           N  
ATOM   2777  CA  PHE A 343       9.125   4.867   4.391  1.00 94.88           C  
ATOM   2778  C   PHE A 343       7.699   4.531   4.812  1.00 94.88           C  
ATOM   2779  CB  PHE A 343       9.594   3.900   3.295  1.00 94.88           C  
ATOM   2780  O   PHE A 343       6.801   4.453   3.973  1.00 94.88           O  
ATOM   2781  CG  PHE A 343      10.969   4.195   2.770  1.00 94.88           C  
ATOM   2782  CD1 PHE A 343      11.234   5.383   2.102  1.00 94.88           C  
ATOM   2783  CD2 PHE A 343      12.000   3.279   2.943  1.00 94.88           C  
ATOM   2784  CE1 PHE A 343      12.508   5.656   1.614  1.00 94.88           C  
ATOM   2785  CE2 PHE A 343      13.281   3.547   2.457  1.00 94.88           C  
ATOM   2786  CZ  PHE A 343      13.531   4.738   1.793  1.00 94.88           C  
ATOM   2787  N   ASP A 344       7.500   4.289   6.090  1.00 94.50           N  
ATOM   2788  CA  ASP A 344       6.148   4.066   6.594  1.00 94.50           C  
ATOM   2789  C   ASP A 344       5.246   5.262   6.297  1.00 94.50           C  
ATOM   2790  CB  ASP A 344       6.180   3.787   8.094  1.00 94.50           C  
ATOM   2791  O   ASP A 344       5.652   6.410   6.477  1.00 94.50           O  
ATOM   2792  CG  ASP A 344       6.676   2.393   8.438  1.00 94.50           C  
ATOM   2793  OD1 ASP A 344       6.520   1.473   7.605  1.00 94.50           O  
ATOM   2794  OD2 ASP A 344       7.230   2.213   9.539  1.00 94.50           O  
ATOM   2795  N   LYS A 345       4.035   5.070   5.891  1.00 94.62           N  
ATOM   2796  CA  LYS A 345       3.092   6.121   5.520  1.00 94.62           C  
ATOM   2797  C   LYS A 345       2.064   6.352   6.625  1.00 94.62           C  
ATOM   2798  CB  LYS A 345       2.383   5.770   4.211  1.00 94.62           C  
ATOM   2799  O   LYS A 345       1.020   5.699   6.652  1.00 94.62           O  
ATOM   2800  CG  LYS A 345       3.293   5.789   2.990  1.00 94.62           C  
ATOM   2801  CD  LYS A 345       2.500   5.621   1.700  1.00 94.62           C  
ATOM   2802  CE  LYS A 345       3.406   5.664   0.477  1.00 94.62           C  
ATOM   2803  NZ  LYS A 345       2.625   5.582  -0.794  1.00 94.62           N  
ATOM   2804  N   PHE A 346       2.244   7.348   7.406  1.00 97.38           N  
ATOM   2805  CA  PHE A 346       1.341   7.703   8.492  1.00 97.38           C  
ATOM   2806  C   PHE A 346       0.226   8.617   7.996  1.00 97.38           C  
ATOM   2807  CB  PHE A 346       2.109   8.383   9.633  1.00 97.38           C  
ATOM   2808  O   PHE A 346       0.491   9.672   7.422  1.00 97.38           O  
ATOM   2809  CG  PHE A 346       3.111   7.492  10.312  1.00 97.38           C  
ATOM   2810  CD1 PHE A 346       2.727   6.656  11.352  1.00 97.38           C  
ATOM   2811  CD2 PHE A 346       4.441   7.488   9.906  1.00 97.38           C  
ATOM   2812  CE1 PHE A 346       3.654   5.828  11.977  1.00 97.38           C  
ATOM   2813  CE2 PHE A 346       5.371   6.664  10.531  1.00 97.38           C  
ATOM   2814  CZ  PHE A 346       4.977   5.836  11.562  1.00 97.38           C  
ATOM   2815  N   GLU A 347      -0.939   8.250   8.281  1.00 97.19           N  
ATOM   2816  CA  GLU A 347      -2.088   9.070   7.910  1.00 97.19           C  
ATOM   2817  C   GLU A 347      -2.428  10.078   9.000  1.00 97.19           C  
ATOM   2818  CB  GLU A 347      -3.303   8.188   7.613  1.00 97.19           C  
ATOM   2819  O   GLU A 347      -1.916   9.984  10.117  1.00 97.19           O  
ATOM   2820  CG  GLU A 347      -3.168   7.359   6.340  1.00 97.19           C  
ATOM   2821  CD  GLU A 347      -4.418   6.566   6.004  1.00 97.19           C  
ATOM   2822  OE1 GLU A 347      -4.445   5.887   4.949  1.00 97.19           O  
ATOM   2823  OE2 GLU A 347      -5.383   6.621   6.801  1.00 97.19           O  
ATOM   2824  N   CYS A 348      -3.141  11.094   8.641  1.00 97.50           N  
ATOM   2825  CA  CYS A 348      -3.619  12.117   9.570  1.00 97.50           C  
ATOM   2826  C   CYS A 348      -5.102  12.406   9.344  1.00 97.50           C  
ATOM   2827  CB  CYS A 348      -2.812  13.406   9.406  1.00 97.50           C  
ATOM   2828  O   CYS A 348      -5.652  12.062   8.297  1.00 97.50           O  
ATOM   2829  SG  CYS A 348      -2.879  14.102   7.738  1.00 97.50           S  
ATOM   2830  N   CYS A 349      -5.785  12.977  10.406  1.00 97.06           N  
ATOM   2831  CA  CYS A 349      -7.215  13.250  10.289  1.00 97.06           C  
ATOM   2832  C   CYS A 349      -7.609  14.461  11.125  1.00 97.06           C  
ATOM   2833  CB  CYS A 349      -8.031  12.031  10.719  1.00 97.06           C  
ATOM   2834  O   CYS A 349      -6.902  14.828  12.070  1.00 97.06           O  
ATOM   2835  SG  CYS A 349      -7.738  11.531  12.430  1.00 97.06           S  
ATOM   2836  N   TRP A 350      -8.672  15.164  10.703  1.00 97.19           N  
ATOM   2837  CA  TRP A 350      -9.297  16.297  11.398  1.00 97.19           C  
ATOM   2838  C   TRP A 350     -10.383  15.812  12.352  1.00 97.19           C  
ATOM   2839  CB  TRP A 350      -9.883  17.281  10.391  1.00 97.19           C  
ATOM   2840  O   TRP A 350     -11.039  14.805  12.094  1.00 97.19           O  
ATOM   2841  CG  TRP A 350      -8.875  17.844   9.438  1.00 97.19           C  
ATOM   2842  CD1 TRP A 350      -8.531  17.344   8.211  1.00 97.19           C  
ATOM   2843  CD2 TRP A 350      -8.078  19.016   9.633  1.00 97.19           C  
ATOM   2844  CE2 TRP A 350      -7.270  19.172   8.484  1.00 97.19           C  
ATOM   2845  CE3 TRP A 350      -7.965  19.953  10.664  1.00 97.19           C  
ATOM   2846  NE1 TRP A 350      -7.562  18.141   7.629  1.00 97.19           N  
ATOM   2847  CH2 TRP A 350      -6.277  21.125   9.367  1.00 97.19           C  
ATOM   2848  CZ2 TRP A 350      -6.363  20.234   8.344  1.00 97.19           C  
ATOM   2849  CZ3 TRP A 350      -7.066  21.000  10.523  1.00 97.19           C  
ATOM   2850  N   ASN A 351     -10.523  16.547  13.359  1.00 95.25           N  
ATOM   2851  CA  ASN A 351     -11.750  16.344  14.117  1.00 95.25           C  
ATOM   2852  C   ASN A 351     -12.945  16.984  13.430  1.00 95.25           C  
ATOM   2853  CB  ASN A 351     -11.602  16.875  15.547  1.00 95.25           C  
ATOM   2854  O   ASN A 351     -12.797  17.656  12.406  1.00 95.25           O  
ATOM   2855  CG  ASN A 351     -11.680  18.391  15.609  1.00 95.25           C  
ATOM   2856  ND2 ASN A 351     -12.094  18.906  16.750  1.00 95.25           N  
ATOM   2857  OD1 ASN A 351     -11.359  19.078  14.641  1.00 95.25           O  
ATOM   2858  N   GLY A 352     -14.109  16.766  13.945  1.00 92.75           N  
ATOM   2859  CA  GLY A 352     -15.336  17.250  13.328  1.00 92.75           C  
ATOM   2860  C   GLY A 352     -15.375  18.750  13.172  1.00 92.75           C  
ATOM   2861  O   GLY A 352     -15.922  19.266  12.188  1.00 92.75           O  
ATOM   2862  N   SER A 353     -14.742  19.500  14.031  1.00 92.56           N  
ATOM   2863  CA  SER A 353     -14.797  20.953  14.031  1.00 92.56           C  
ATOM   2864  C   SER A 353     -13.523  21.562  13.430  1.00 92.56           C  
ATOM   2865  CB  SER A 353     -15.000  21.484  15.453  1.00 92.56           C  
ATOM   2866  O   SER A 353     -13.320  22.766  13.484  1.00 92.56           O  
ATOM   2867  OG  SER A 353     -13.922  21.109  16.297  1.00 92.56           O  
ATOM   2868  N   ASP A 354     -12.578  20.812  13.008  1.00 95.19           N  
ATOM   2869  CA  ASP A 354     -11.320  21.250  12.414  1.00 95.19           C  
ATOM   2870  C   ASP A 354     -10.430  21.922  13.461  1.00 95.19           C  
ATOM   2871  CB  ASP A 354     -11.578  22.219  11.250  1.00 95.19           C  
ATOM   2872  O   ASP A 354      -9.562  22.734  13.117  1.00 95.19           O  
ATOM   2873  CG  ASP A 354     -12.297  21.547  10.086  1.00 95.19           C  
ATOM   2874  OD1 ASP A 354     -12.227  20.312   9.953  1.00 95.19           O  
ATOM   2875  OD2 ASP A 354     -12.945  22.281   9.305  1.00 95.19           O  
ATOM   2876  N   SER A 355     -10.680  21.688  14.703  1.00 95.00           N  
ATOM   2877  CA  SER A 355      -9.930  22.359  15.766  1.00 95.00           C  
ATOM   2878  C   SER A 355      -8.797  21.484  16.281  1.00 95.00           C  
ATOM   2879  CB  SER A 355     -10.859  22.719  16.922  1.00 95.00           C  
ATOM   2880  O   SER A 355      -7.871  21.969  16.938  1.00 95.00           O  
ATOM   2881  OG  SER A 355     -11.414  21.562  17.516  1.00 95.00           O  
ATOM   2882  N   VAL A 356      -8.883  20.188  16.062  1.00 96.44           N  
ATOM   2883  CA  VAL A 356      -7.863  19.250  16.547  1.00 96.44           C  
ATOM   2884  C   VAL A 356      -7.398  18.375  15.391  1.00 96.44           C  
ATOM   2885  CB  VAL A 356      -8.391  18.391  17.703  1.00 96.44           C  
ATOM   2886  O   VAL A 356      -8.211  17.938  14.562  1.00 96.44           O  
ATOM   2887  CG1 VAL A 356      -7.309  17.422  18.203  1.00 96.44           C  
ATOM   2888  CG2 VAL A 356      -8.891  19.266  18.844  1.00 96.44           C  
ATOM   2889  N   VAL A 357      -6.133  18.125  15.367  1.00 97.38           N  
ATOM   2890  CA  VAL A 357      -5.531  17.234  14.391  1.00 97.38           C  
ATOM   2891  C   VAL A 357      -4.934  16.016  15.094  1.00 97.38           C  
ATOM   2892  CB  VAL A 357      -4.445  17.953  13.555  1.00 97.38           C  
ATOM   2893  O   VAL A 357      -4.344  16.141  16.172  1.00 97.38           O  
ATOM   2894  CG1 VAL A 357      -3.797  16.984  12.562  1.00 97.38           C  
ATOM   2895  CG2 VAL A 357      -5.043  19.141  12.820  1.00 97.38           C  
ATOM   2896  N   MET A 358      -5.051  14.898  14.453  1.00 97.75           N  
ATOM   2897  CA  MET A 358      -4.559  13.656  15.039  1.00 97.75           C  
ATOM   2898  C   MET A 358      -3.746  12.867  14.023  1.00 97.75           C  
ATOM   2899  CB  MET A 358      -5.723  12.805  15.555  1.00 97.75           C  
ATOM   2900  O   MET A 358      -4.047  12.883  12.828  1.00 97.75           O  
ATOM   2901  CG  MET A 358      -5.289  11.484  16.172  1.00 97.75           C  
ATOM   2902  SD  MET A 358      -6.711  10.477  16.750  1.00 97.75           S  
ATOM   2903  CE  MET A 358      -7.406   9.961  15.156  1.00 97.75           C  
ATOM   2904  N   THR A 359      -2.711  12.102  14.430  1.00 98.31           N  
ATOM   2905  CA  THR A 359      -1.873  11.258  13.586  1.00 98.31           C  
ATOM   2906  C   THR A 359      -1.284  10.102  14.398  1.00 98.31           C  
ATOM   2907  CB  THR A 359      -0.735  12.070  12.938  1.00 98.31           C  
ATOM   2908  O   THR A 359      -1.186  10.188  15.625  1.00 98.31           O  
ATOM   2909  CG2 THR A 359       0.215  12.625  13.992  1.00 98.31           C  
ATOM   2910  OG1 THR A 359       0.001  11.219  12.047  1.00 98.31           O  
ATOM   2911  N   GLY A 360      -0.934   9.078  13.719  1.00 97.81           N  
ATOM   2912  CA  GLY A 360      -0.323   7.926  14.359  1.00 97.81           C  
ATOM   2913  C   GLY A 360       1.190   8.016  14.430  1.00 97.81           C  
ATOM   2914  O   GLY A 360       1.793   8.906  13.836  1.00 97.81           O  
ATOM   2915  N   SER A 361       1.789   7.078  15.164  1.00 97.44           N  
ATOM   2916  CA  SER A 361       3.234   6.988  15.344  1.00 97.44           C  
ATOM   2917  C   SER A 361       3.658   5.578  15.734  1.00 97.44           C  
ATOM   2918  CB  SER A 361       3.703   7.984  16.406  1.00 97.44           C  
ATOM   2919  O   SER A 361       2.873   4.633  15.625  1.00 97.44           O  
ATOM   2920  OG  SER A 361       5.117   8.031  16.469  1.00 97.44           O  
ATOM   2921  N   TYR A 362       4.949   5.387  16.094  1.00 96.31           N  
ATOM   2922  CA  TYR A 362       5.492   4.098  16.500  1.00 96.31           C  
ATOM   2923  C   TYR A 362       5.156   3.793  17.953  1.00 96.31           C  
ATOM   2924  CB  TYR A 362       7.012   4.062  16.297  1.00 96.31           C  
ATOM   2925  O   TYR A 362       4.754   4.688  18.703  1.00 96.31           O  
ATOM   2926  CG  TYR A 362       7.438   4.195  14.852  1.00 96.31           C  
ATOM   2927  CD1 TYR A 362       7.246   3.152  13.953  1.00 96.31           C  
ATOM   2928  CD2 TYR A 362       8.031   5.367  14.391  1.00 96.31           C  
ATOM   2929  CE1 TYR A 362       7.637   3.270  12.617  1.00 96.31           C  
ATOM   2930  CE2 TYR A 362       8.430   5.492  13.062  1.00 96.31           C  
ATOM   2931  OH  TYR A 362       8.617   4.562  10.875  1.00 96.31           O  
ATOM   2932  CZ  TYR A 362       8.227   4.441  12.188  1.00 96.31           C  
ATOM   2933  N   ASN A 363       5.277   2.557  18.328  1.00 94.12           N  
ATOM   2934  CA  ASN A 363       4.984   2.090  19.672  1.00 94.12           C  
ATOM   2935  C   ASN A 363       3.494   2.186  19.984  1.00 94.12           C  
ATOM   2936  CB  ASN A 363       5.797   2.877  20.703  1.00 94.12           C  
ATOM   2937  O   ASN A 363       3.111   2.500  21.109  1.00 94.12           O  
ATOM   2938  CG  ASN A 363       6.219   2.027  21.891  1.00 94.12           C  
ATOM   2939  ND2 ASN A 363       6.285   2.637  23.062  1.00 94.12           N  
ATOM   2940  OD1 ASN A 363       6.488   0.832  21.734  1.00 94.12           O  
ATOM   2941  N   ASN A 364       2.680   2.203  18.938  1.00 94.69           N  
ATOM   2942  CA  ASN A 364       1.229   2.311  19.062  1.00 94.69           C  
ATOM   2943  C   ASN A 364       0.816   3.641  19.688  1.00 94.69           C  
ATOM   2944  CB  ASN A 364       0.670   1.144  19.875  1.00 94.69           C  
ATOM   2945  O   ASN A 364      -0.137   3.695  20.469  1.00 94.69           O  
ATOM   2946  CG  ASN A 364       0.670  -0.161  19.109  1.00 94.69           C  
ATOM   2947  ND2 ASN A 364       0.410  -1.262  19.797  1.00 94.69           N  
ATOM   2948  OD1 ASN A 364       0.901  -0.180  17.891  1.00 94.69           O  
ATOM   2949  N   PHE A 365       1.550   4.609  19.391  1.00 96.25           N  
ATOM   2950  CA  PHE A 365       1.227   5.957  19.844  1.00 96.25           C  
ATOM   2951  C   PHE A 365       0.371   6.680  18.812  1.00 96.25           C  
ATOM   2952  CB  PHE A 365       2.506   6.754  20.109  1.00 96.25           C  
ATOM   2953  O   PHE A 365       0.520   6.453  17.609  1.00 96.25           O  
ATOM   2954  CG  PHE A 365       3.248   6.309  21.344  1.00 96.25           C  
ATOM   2955  CD1 PHE A 365       2.584   5.660  22.375  1.00 96.25           C  
ATOM   2956  CD2 PHE A 365       4.613   6.539  21.469  1.00 96.25           C  
ATOM   2957  CE1 PHE A 365       3.270   5.246  23.516  1.00 96.25           C  
ATOM   2958  CE2 PHE A 365       5.305   6.125  22.609  1.00 96.25           C  
ATOM   2959  CZ  PHE A 365       4.629   5.480  23.625  1.00 96.25           C  
ATOM   2960  N   PHE A 366      -0.490   7.449  19.281  1.00 97.00           N  
ATOM   2961  CA  PHE A 366      -1.180   8.430  18.453  1.00 97.00           C  
ATOM   2962  C   PHE A 366      -1.188   9.797  19.109  1.00 97.00           C  
ATOM   2963  CB  PHE A 366      -2.615   7.973  18.156  1.00 97.00           C  
ATOM   2964  O   PHE A 366      -1.308   9.898  20.328  1.00 97.00           O  
ATOM   2965  CG  PHE A 366      -3.459   7.812  19.391  1.00 97.00           C  
ATOM   2966  CD1 PHE A 366      -3.422   6.637  20.125  1.00 97.00           C  
ATOM   2967  CD2 PHE A 366      -4.289   8.844  19.828  1.00 97.00           C  
ATOM   2968  CE1 PHE A 366      -4.203   6.484  21.281  1.00 97.00           C  
ATOM   2969  CE2 PHE A 366      -5.070   8.695  20.969  1.00 97.00           C  
ATOM   2970  CZ  PHE A 366      -5.027   7.520  21.688  1.00 97.00           C  
ATOM   2971  N   ARG A 367      -0.953  10.750  18.359  1.00 97.19           N  
ATOM   2972  CA  ARG A 367      -0.763  12.117  18.844  1.00 97.19           C  
ATOM   2973  C   ARG A 367      -1.881  13.031  18.359  1.00 97.19           C  
ATOM   2974  CB  ARG A 367       0.594  12.664  18.391  1.00 97.19           C  
ATOM   2975  O   ARG A 367      -2.340  12.906  17.219  1.00 97.19           O  
ATOM   2976  CG  ARG A 367       1.779  11.852  18.891  1.00 97.19           C  
ATOM   2977  CD  ARG A 367       3.100  12.562  18.641  1.00 97.19           C  
ATOM   2978  NE  ARG A 367       3.248  13.750  19.469  1.00 97.19           N  
ATOM   2979  NH1 ARG A 367       5.332  14.320  18.656  1.00 97.19           N  
ATOM   2980  NH2 ARG A 367       4.336  15.609  20.266  1.00 97.19           N  
ATOM   2981  CZ  ARG A 367       4.305  14.562  19.469  1.00 97.19           C  
ATOM   2982  N   MET A 368      -2.242  13.938  19.188  1.00 96.81           N  
ATOM   2983  CA  MET A 368      -3.277  14.930  18.906  1.00 96.81           C  
ATOM   2984  C   MET A 368      -2.771  16.344  19.188  1.00 96.81           C  
ATOM   2985  CB  MET A 368      -4.535  14.641  19.734  1.00 96.81           C  
ATOM   2986  O   MET A 368      -2.061  16.562  20.172  1.00 96.81           O  
ATOM   2987  CG  MET A 368      -5.125  13.266  19.500  1.00 96.81           C  
ATOM   2988  SD  MET A 368      -6.594  12.938  20.547  1.00 96.81           S  
ATOM   2989  CE  MET A 368      -6.848  11.172  20.203  1.00 96.81           C  
ATOM   2990  N   PHE A 369      -3.113  17.219  18.344  1.00 96.44           N  
ATOM   2991  CA  PHE A 369      -2.697  18.609  18.453  1.00 96.44           C  
ATOM   2992  C   PHE A 369      -3.902  19.531  18.391  1.00 96.44           C  
ATOM   2993  CB  PHE A 369      -1.706  18.953  17.328  1.00 96.44           C  
ATOM   2994  O   PHE A 369      -4.660  19.516  17.406  1.00 96.44           O  
ATOM   2995  CG  PHE A 369      -0.549  18.000  17.234  1.00 96.44           C  
ATOM   2996  CD1 PHE A 369       0.592  18.188  18.000  1.00 96.44           C  
ATOM   2997  CD2 PHE A 369      -0.602  16.922  16.359  1.00 96.44           C  
ATOM   2998  CE1 PHE A 369       1.665  17.297  17.906  1.00 96.44           C  
ATOM   2999  CE2 PHE A 369       0.466  16.031  16.250  1.00 96.44           C  
ATOM   3000  CZ  PHE A 369       1.599  16.234  17.031  1.00 96.44           C  
ATOM   3001  N   ASP A 370      -4.055  20.297  19.359  1.00 95.25           N  
ATOM   3002  CA  ASP A 370      -5.086  21.328  19.375  1.00 95.25           C  
ATOM   3003  C   ASP A 370      -4.605  22.594  18.656  1.00 95.25           C  
ATOM   3004  CB  ASP A 370      -5.492  21.656  20.812  1.00 95.25           C  
ATOM   3005  O   ASP A 370      -3.594  23.188  19.047  1.00 95.25           O  
ATOM   3006  CG  ASP A 370      -6.738  22.531  20.891  1.00 95.25           C  
ATOM   3007  OD1 ASP A 370      -6.883  23.453  20.062  1.00 95.25           O  
ATOM   3008  OD2 ASP A 370      -7.578  22.281  21.781  1.00 95.25           O  
ATOM   3009  N   ARG A 371      -5.281  23.062  17.781  1.00 93.56           N  
ATOM   3010  CA  ARG A 371      -4.871  24.172  16.922  1.00 93.56           C  
ATOM   3011  C   ARG A 371      -4.980  25.500  17.672  1.00 93.56           C  
ATOM   3012  CB  ARG A 371      -5.719  24.219  15.656  1.00 93.56           C  
ATOM   3013  O   ARG A 371      -4.223  26.438  17.406  1.00 93.56           O  
ATOM   3014  CG  ARG A 371      -5.535  23.016  14.750  1.00 93.56           C  
ATOM   3015  CD  ARG A 371      -6.371  23.125  13.484  1.00 93.56           C  
ATOM   3016  NE  ARG A 371      -5.910  24.203  12.625  1.00 93.56           N  
ATOM   3017  NH1 ARG A 371      -7.930  24.484  11.539  1.00 93.56           N  
ATOM   3018  NH2 ARG A 371      -6.137  25.797  10.992  1.00 93.56           N  
ATOM   3019  CZ  ARG A 371      -6.660  24.828  11.719  1.00 93.56           C  
ATOM   3020  N   ASN A 372      -5.914  25.625  18.516  1.00 90.62           N  
ATOM   3021  CA  ASN A 372      -6.137  26.859  19.250  1.00 90.62           C  
ATOM   3022  C   ASN A 372      -5.141  27.031  20.391  1.00 90.62           C  
ATOM   3023  CB  ASN A 372      -7.570  26.922  19.781  1.00 90.62           C  
ATOM   3024  O   ASN A 372      -4.504  28.078  20.516  1.00 90.62           O  
ATOM   3025  CG  ASN A 372      -8.602  26.969  18.672  1.00 90.62           C  
ATOM   3026  ND2 ASN A 372      -9.797  26.453  18.953  1.00 90.62           N  
ATOM   3027  OD1 ASN A 372      -8.328  27.438  17.562  1.00 90.62           O  
ATOM   3028  N   THR A 373      -4.945  26.000  21.172  1.00 89.94           N  
ATOM   3029  CA  THR A 373      -4.090  26.078  22.359  1.00 89.94           C  
ATOM   3030  C   THR A 373      -2.666  25.641  22.016  1.00 89.94           C  
ATOM   3031  CB  THR A 373      -4.637  25.219  23.500  1.00 89.94           C  
ATOM   3032  O   THR A 373      -1.736  25.875  22.797  1.00 89.94           O  
ATOM   3033  CG2 THR A 373      -6.062  25.625  23.859  1.00 89.94           C  
ATOM   3034  OG1 THR A 373      -4.629  23.844  23.094  1.00 89.94           O  
ATOM   3035  N   LYS A 374      -2.420  24.969  20.906  1.00 88.12           N  
ATOM   3036  CA  LYS A 374      -1.125  24.453  20.469  1.00 88.12           C  
ATOM   3037  C   LYS A 374      -0.593  23.406  21.438  1.00 88.12           C  
ATOM   3038  CB  LYS A 374      -0.116  25.594  20.328  1.00 88.12           C  
ATOM   3039  O   LYS A 374       0.617  23.188  21.531  1.00 88.12           O  
ATOM   3040  CG  LYS A 374      -0.453  26.578  19.219  1.00 88.12           C  
ATOM   3041  CD  LYS A 374       0.766  27.391  18.797  1.00 88.12           C  
ATOM   3042  CE  LYS A 374       0.447  28.344  17.656  1.00 88.12           C  
ATOM   3043  NZ  LYS A 374       1.651  29.109  17.203  1.00 88.12           N  
ATOM   3044  N   ARG A 375      -1.461  22.906  22.219  1.00 90.75           N  
ATOM   3045  CA  ARG A 375      -1.094  21.812  23.109  1.00 90.75           C  
ATOM   3046  C   ARG A 375      -1.162  20.469  22.391  1.00 90.75           C  
ATOM   3047  CB  ARG A 375      -2.004  21.797  24.344  1.00 90.75           C  
ATOM   3048  O   ARG A 375      -2.041  20.266  21.547  1.00 90.75           O  
ATOM   3049  CG  ARG A 375      -1.768  22.953  25.312  1.00 90.75           C  
ATOM   3050  CD  ARG A 375      -2.635  22.828  26.547  1.00 90.75           C  
ATOM   3051  NE  ARG A 375      -2.459  23.969  27.438  1.00 90.75           N  
ATOM   3052  NH1 ARG A 375      -3.996  23.250  29.016  1.00 90.75           N  
ATOM   3053  NH2 ARG A 375      -2.873  25.219  29.328  1.00 90.75           N  
ATOM   3054  CZ  ARG A 375      -3.109  24.141  28.594  1.00 90.75           C  
ATOM   3055  N   ASP A 376      -0.207  19.656  22.734  1.00 92.12           N  
ATOM   3056  CA  ASP A 376      -0.172  18.328  22.125  1.00 92.12           C  
ATOM   3057  C   ASP A 376      -0.260  17.234  23.203  1.00 92.12           C  
ATOM   3058  CB  ASP A 376       1.100  18.141  21.297  1.00 92.12           C  
ATOM   3059  O   ASP A 376       0.161  17.438  24.344  1.00 92.12           O  
ATOM   3060  CG  ASP A 376       2.359  18.109  22.141  1.00 92.12           C  
ATOM   3061  OD1 ASP A 376       2.467  18.891  23.109  1.00 92.12           O  
ATOM   3062  OD2 ASP A 376       3.256  17.297  21.828  1.00 92.12           O  
ATOM   3063  N   ILE A 377      -0.863  16.172  22.844  1.00 93.94           N  
ATOM   3064  CA  ILE A 377      -1.011  15.031  23.734  1.00 93.94           C  
ATOM   3065  C   ILE A 377      -0.646  13.750  23.000  1.00 93.94           C  
ATOM   3066  CB  ILE A 377      -2.445  14.938  24.297  1.00 93.94           C  
ATOM   3067  O   ILE A 377      -0.992  13.586  21.812  1.00 93.94           O  
ATOM   3068  CG1 ILE A 377      -2.525  13.844  25.375  1.00 93.94           C  
ATOM   3069  CG2 ILE A 377      -3.451  14.672  23.172  1.00 93.94           C  
ATOM   3070  CD1 ILE A 377      -3.816  13.859  26.188  1.00 93.94           C  
ATOM   3071  N   THR A 378       0.076  12.875  23.625  1.00 95.75           N  
ATOM   3072  CA  THR A 378       0.446  11.562  23.109  1.00 95.75           C  
ATOM   3073  C   THR A 378      -0.196  10.453  23.938  1.00 95.75           C  
ATOM   3074  CB  THR A 378       1.975  11.375  23.094  1.00 95.75           C  
ATOM   3075  O   THR A 378      -0.023  10.398  25.156  1.00 95.75           O  
ATOM   3076  CG2 THR A 378       2.363  10.070  22.422  1.00 95.75           C  
ATOM   3077  OG1 THR A 378       2.574  12.469  22.375  1.00 95.75           O  
ATOM   3078  N   LEU A 379      -0.853   9.648  23.266  1.00 94.81           N  
ATOM   3079  CA  LEU A 379      -1.529   8.523  23.906  1.00 94.81           C  
ATOM   3080  C   LEU A 379      -1.088   7.199  23.297  1.00 94.81           C  
ATOM   3081  CB  LEU A 379      -3.049   8.680  23.781  1.00 94.81           C  
ATOM   3082  O   LEU A 379      -0.508   7.176  22.203  1.00 94.81           O  
ATOM   3083  CG  LEU A 379      -3.650   9.953  24.359  1.00 94.81           C  
ATOM   3084  CD1 LEU A 379      -5.113  10.086  23.953  1.00 94.81           C  
ATOM   3085  CD2 LEU A 379      -3.510   9.977  25.875  1.00 94.81           C  
ATOM   3086  N   GLU A 380      -1.360   6.117  24.016  1.00 93.44           N  
ATOM   3087  CA  GLU A 380      -0.959   4.781  23.594  1.00 93.44           C  
ATOM   3088  C   GLU A 380      -2.162   3.846  23.500  1.00 93.44           C  
ATOM   3089  CB  GLU A 380       0.087   4.199  24.547  1.00 93.44           C  
ATOM   3090  O   GLU A 380      -2.975   3.781  24.422  1.00 93.44           O  
ATOM   3091  CG  GLU A 380       0.617   2.838  24.125  1.00 93.44           C  
ATOM   3092  CD  GLU A 380       1.653   2.273  25.078  1.00 93.44           C  
ATOM   3093  OE1 GLU A 380       2.121   1.132  24.859  1.00 93.44           O  
ATOM   3094  OE2 GLU A 380       2.000   2.977  26.047  1.00 93.44           O  
ATOM   3095  N   ALA A 381      -2.254   3.189  22.375  1.00 92.19           N  
ATOM   3096  CA  ALA A 381      -3.260   2.145  22.219  1.00 92.19           C  
ATOM   3097  C   ALA A 381      -2.711   0.784  22.641  1.00 92.19           C  
ATOM   3098  CB  ALA A 381      -3.744   2.092  20.766  1.00 92.19           C  
ATOM   3099  O   ALA A 381      -2.012   0.122  21.859  1.00 92.19           O  
ATOM   3100  N   SER A 382      -2.945   0.441  23.812  1.00 83.50           N  
ATOM   3101  CA  SER A 382      -2.477  -0.834  24.344  1.00 83.50           C  
ATOM   3102  C   SER A 382      -3.584  -1.555  25.109  1.00 83.50           C  
ATOM   3103  CB  SER A 382      -1.271  -0.625  25.266  1.00 83.50           C  
ATOM   3104  O   SER A 382      -4.551  -0.929  25.547  1.00 83.50           O  
ATOM   3105  OG  SER A 382      -1.688  -0.303  26.578  1.00 83.50           O  
ATOM   3106  N   ARG A 383      -3.426  -2.814  25.234  1.00 75.06           N  
ATOM   3107  CA  ARG A 383      -4.430  -3.646  25.891  1.00 75.06           C  
ATOM   3108  C   ARG A 383      -4.348  -3.514  27.406  1.00 75.06           C  
ATOM   3109  CB  ARG A 383      -4.258  -5.113  25.484  1.00 75.06           C  
ATOM   3110  O   ARG A 383      -5.305  -3.836  28.109  1.00 75.06           O  
ATOM   3111  CG  ARG A 383      -4.816  -5.438  24.109  1.00 75.06           C  
ATOM   3112  CD  ARG A 383      -4.750  -6.930  23.812  1.00 75.06           C  
ATOM   3113  NE  ARG A 383      -5.289  -7.238  22.484  1.00 75.06           N  
ATOM   3114  NH1 ARG A 383      -4.973  -9.523  22.672  1.00 75.06           N  
ATOM   3115  NH2 ARG A 383      -5.895  -8.633  20.766  1.00 75.06           N  
ATOM   3116  CZ  ARG A 383      -5.387  -8.461  21.984  1.00 75.06           C  
ATOM   3117  N   GLU A 384      -3.291  -3.156  27.938  1.00 69.88           N  
ATOM   3118  CA  GLU A 384      -3.164  -3.025  29.391  1.00 69.88           C  
ATOM   3119  C   GLU A 384      -4.242  -2.107  29.953  1.00 69.88           C  
ATOM   3120  CB  GLU A 384      -1.774  -2.502  29.766  1.00 69.88           C  
ATOM   3121  O   GLU A 384      -4.711  -2.312  31.078  1.00 69.88           O  
ATOM   3122  CG  GLU A 384      -0.648  -3.484  29.469  1.00 69.88           C  
ATOM   3123  CD  GLU A 384       0.717  -2.975  29.906  1.00 69.88           C  
ATOM   3124  OE1 GLU A 384       1.711  -3.729  29.781  1.00 69.88           O  
ATOM   3125  OE2 GLU A 384       0.795  -1.813  30.359  1.00 69.88           O  
ATOM   3126  N   ASN A 385      -4.750  -1.186  29.266  1.00 64.62           N  
ATOM   3127  CA  ASN A 385      -5.770  -0.234  29.688  1.00 64.62           C  
ATOM   3128  C   ASN A 385      -7.105  -0.499  29.016  1.00 64.62           C  
ATOM   3129  CB  ASN A 385      -5.309   1.201  29.422  1.00 64.62           C  
ATOM   3130  O   ASN A 385      -7.734   0.423  28.484  1.00 64.62           O  
ATOM   3131  CG  ASN A 385      -4.273   1.680  30.422  1.00 64.62           C  
ATOM   3132  ND2 ASN A 385      -3.580   2.760  30.078  1.00 64.62           N  
ATOM   3133  OD1 ASN A 385      -4.098   1.081  31.484  1.00 64.62           O  
ATOM   3134  N   ASN A 386      -7.480  -1.813  29.000  1.00 65.81           N  
ATOM   3135  CA  ASN A 386      -8.641  -2.174  28.188  1.00 65.81           C  
ATOM   3136  C   ASN A 386      -9.922  -2.174  29.016  1.00 65.81           C  
ATOM   3137  CB  ASN A 386      -8.430  -3.539  27.531  1.00 65.81           C  
ATOM   3138  O   ASN A 386     -10.953  -2.686  28.562  1.00 65.81           O  
ATOM   3139  CG  ASN A 386      -7.430  -3.490  26.391  1.00 65.81           C  
ATOM   3140  ND2 ASN A 386      -7.043  -4.660  25.891  1.00 65.81           N  
ATOM   3141  OD1 ASN A 386      -7.008  -2.414  25.969  1.00 65.81           O  
ATOM   3142  N   LYS A 387      -9.859  -1.666  30.203  1.00 75.69           N  
ATOM   3143  CA  LYS A 387     -11.141  -1.562  30.891  1.00 75.69           C  
ATOM   3144  C   LYS A 387     -11.969  -0.409  30.344  1.00 75.69           C  
ATOM   3145  CB  LYS A 387     -10.922  -1.375  32.406  1.00 75.69           C  
ATOM   3146  O   LYS A 387     -11.461   0.692  30.141  1.00 75.69           O  
ATOM   3147  CG  LYS A 387     -10.328  -2.592  33.094  1.00 75.69           C  
ATOM   3148  CD  LYS A 387     -10.195  -2.371  34.594  1.00 75.69           C  
ATOM   3149  CE  LYS A 387      -9.539  -3.561  35.281  1.00 75.69           C  
ATOM   3150  NZ  LYS A 387      -9.328  -3.311  36.750  1.00 75.69           N  
ATOM   3151  N   PRO A 388     -13.156  -0.798  30.125  1.00 77.25           N  
ATOM   3152  CA  PRO A 388     -14.023   0.249  29.594  1.00 77.25           C  
ATOM   3153  C   PRO A 388     -14.094   1.483  30.484  1.00 77.25           C  
ATOM   3154  CB  PRO A 388     -15.391  -0.437  29.500  1.00 77.25           C  
ATOM   3155  O   PRO A 388     -14.141   1.357  31.719  1.00 77.25           O  
ATOM   3156  CG  PRO A 388     -15.102  -1.885  29.750  1.00 77.25           C  
ATOM   3157  CD  PRO A 388     -13.734  -2.008  30.344  1.00 77.25           C  
ATOM   3158  N   ARG A 389     -13.883   2.648  29.938  1.00 78.81           N  
ATOM   3159  CA  ARG A 389     -14.047   3.953  30.578  1.00 78.81           C  
ATOM   3160  C   ARG A 389     -12.789   4.348  31.344  1.00 78.81           C  
ATOM   3161  CB  ARG A 389     -15.258   3.949  31.516  1.00 78.81           C  
ATOM   3162  O   ARG A 389     -12.820   5.289  32.156  1.00 78.81           O  
ATOM   3163  CG  ARG A 389     -16.578   3.729  30.797  1.00 78.81           C  
ATOM   3164  CD  ARG A 389     -17.766   3.832  31.766  1.00 78.81           C  
ATOM   3165  NE  ARG A 389     -19.031   3.590  31.078  1.00 78.81           N  
ATOM   3166  NH1 ARG A 389     -20.312   3.695  33.000  1.00 78.81           N  
ATOM   3167  NH2 ARG A 389     -21.312   3.305  30.984  1.00 78.81           N  
ATOM   3168  CZ  ARG A 389     -20.219   3.531  31.688  1.00 78.81           C  
ATOM   3169  N   THR A 390     -11.820   3.559  31.172  1.00 84.38           N  
ATOM   3170  CA  THR A 390     -10.539   3.947  31.766  1.00 84.38           C  
ATOM   3171  C   THR A 390      -9.914   5.098  30.984  1.00 84.38           C  
ATOM   3172  CB  THR A 390      -9.562   2.758  31.812  1.00 84.38           C  
ATOM   3173  O   THR A 390      -9.812   5.043  29.766  1.00 84.38           O  
ATOM   3174  CG2 THR A 390      -8.328   3.100  32.625  1.00 84.38           C  
ATOM   3175  OG1 THR A 390     -10.219   1.630  32.406  1.00 84.38           O  
ATOM   3176  N   VAL A 391      -9.594   6.082  31.750  1.00 88.31           N  
ATOM   3177  CA  VAL A 391      -8.984   7.262  31.141  1.00 88.31           C  
ATOM   3178  C   VAL A 391      -7.547   6.953  30.719  1.00 88.31           C  
ATOM   3179  CB  VAL A 391      -9.008   8.469  32.094  1.00 88.31           C  
ATOM   3180  O   VAL A 391      -6.789   6.348  31.484  1.00 88.31           O  
ATOM   3181  CG1 VAL A 391      -8.305   9.672  31.484  1.00 88.31           C  
ATOM   3182  CG2 VAL A 391     -10.445   8.820  32.500  1.00 88.31           C  
ATOM   3183  N   LEU A 392      -7.219   7.312  29.594  1.00 90.25           N  
ATOM   3184  CA  LEU A 392      -5.875   7.090  29.062  1.00 90.25           C  
ATOM   3185  C   LEU A 392      -4.891   8.094  29.656  1.00 90.25           C  
ATOM   3186  CB  LEU A 392      -5.875   7.199  27.547  1.00 90.25           C  
ATOM   3187  O   LEU A 392      -5.176   9.289  29.719  1.00 90.25           O  
ATOM   3188  CG  LEU A 392      -6.707   6.156  26.781  1.00 90.25           C  
ATOM   3189  CD1 LEU A 392      -6.809   6.527  25.312  1.00 90.25           C  
ATOM   3190  CD2 LEU A 392      -6.105   4.766  26.953  1.00 90.25           C  
ATOM   3191  N   LYS A 393      -3.814   7.594  29.969  1.00 88.50           N  
ATOM   3192  CA  LYS A 393      -2.756   8.453  30.484  1.00 88.50           C  
ATOM   3193  C   LYS A 393      -1.835   8.938  29.375  1.00 88.50           C  
ATOM   3194  CB  LYS A 393      -1.944   7.711  31.562  1.00 88.50           C  
ATOM   3195  O   LYS A 393      -1.370   8.141  28.562  1.00 88.50           O  
ATOM   3196  CG  LYS A 393      -2.736   7.363  32.812  1.00 88.50           C  
ATOM   3197  CD  LYS A 393      -1.869   6.656  33.844  1.00 88.50           C  
ATOM   3198  CE  LYS A 393      -2.678   6.246  35.062  1.00 88.50           C  
ATOM   3199  NZ  LYS A 393      -1.850   5.477  36.031  1.00 88.50           N  
ATOM   3200  N   PRO A 394      -1.555  10.195  29.391  1.00 90.69           N  
ATOM   3201  CA  PRO A 394      -0.637  10.742  28.391  1.00 90.69           C  
ATOM   3202  C   PRO A 394       0.785  10.203  28.547  1.00 90.69           C  
ATOM   3203  CB  PRO A 394      -0.683  12.250  28.656  1.00 90.69           C  
ATOM   3204  O   PRO A 394       1.241   9.953  29.656  1.00 90.69           O  
ATOM   3205  CG  PRO A 394      -1.945  12.469  29.422  1.00 90.69           C  
ATOM   3206  CD  PRO A 394      -2.260  11.211  30.188  1.00 90.69           C  
ATOM   3207  N   ARG A 395       1.438  10.000  27.438  1.00 89.69           N  
ATOM   3208  CA  ARG A 395       2.818   9.539  27.359  1.00 89.69           C  
ATOM   3209  C   ARG A 395       3.734  10.625  26.797  1.00 89.69           C  
ATOM   3210  CB  ARG A 395       2.914   8.281  26.500  1.00 89.69           C  
ATOM   3211  O   ARG A 395       3.271  11.555  26.141  1.00 89.69           O  
ATOM   3212  CG  ARG A 395       2.033   7.137  26.969  1.00 89.69           C  
ATOM   3213  CD  ARG A 395       2.625   6.434  28.188  1.00 89.69           C  
ATOM   3214  NE  ARG A 395       1.857   5.246  28.547  1.00 89.69           N  
ATOM   3215  NH1 ARG A 395       3.277   4.598  30.250  1.00 89.69           N  
ATOM   3216  NH2 ARG A 395       1.413   3.352  29.766  1.00 89.69           N  
ATOM   3217  CZ  ARG A 395       2.184   4.402  29.516  1.00 89.69           C  
ATOM   3218  N   LYS A 396       5.000  10.547  27.172  1.00 87.50           N  
ATOM   3219  CA  LYS A 396       6.016  11.461  26.656  1.00 87.50           C  
ATOM   3220  C   LYS A 396       7.277  10.703  26.250  1.00 87.50           C  
ATOM   3221  CB  LYS A 396       6.352  12.531  27.688  1.00 87.50           C  
ATOM   3222  O   LYS A 396       7.746   9.828  26.984  1.00 87.50           O  
ATOM   3223  CG  LYS A 396       7.133  13.711  27.125  1.00 87.50           C  
ATOM   3224  CD  LYS A 396       7.352  14.789  28.188  1.00 87.50           C  
ATOM   3225  CE  LYS A 396       8.172  15.945  27.641  1.00 87.50           C  
ATOM   3226  NZ  LYS A 396       8.375  17.016  28.656  1.00 87.50           N  
ATOM   3227  N   VAL A 397       7.742  11.039  25.094  1.00 85.56           N  
ATOM   3228  CA  VAL A 397       8.969  10.430  24.594  1.00 85.56           C  
ATOM   3229  C   VAL A 397      10.156  11.352  24.875  1.00 85.56           C  
ATOM   3230  CB  VAL A 397       8.883  10.125  23.078  1.00 85.56           C  
ATOM   3231  O   VAL A 397      10.156  12.516  24.469  1.00 85.56           O  
ATOM   3232  CG1 VAL A 397      10.164   9.438  22.594  1.00 85.56           C  
ATOM   3233  CG2 VAL A 397       7.664   9.258  22.781  1.00 85.56           C  
ATOM   3234  N   CYS A 398      11.062  10.820  25.594  1.00 82.06           N  
ATOM   3235  CA  CYS A 398      12.250  11.602  25.938  1.00 82.06           C  
ATOM   3236  C   CYS A 398      13.477  11.102  25.188  1.00 82.06           C  
ATOM   3237  CB  CYS A 398      12.500  11.547  27.438  1.00 82.06           C  
ATOM   3238  O   CYS A 398      13.586   9.906  24.906  1.00 82.06           O  
ATOM   3239  SG  CYS A 398      11.133  12.180  28.438  1.00 82.06           S  
ATOM   3240  N   ALA A 399      14.172  12.055  24.578  1.00 72.19           N  
ATOM   3241  CA  ALA A 399      15.398  11.680  23.875  1.00 72.19           C  
ATOM   3242  C   ALA A 399      16.391  11.023  24.828  1.00 72.19           C  
ATOM   3243  CB  ALA A 399      16.031  12.898  23.219  1.00 72.19           C  
ATOM   3244  O   ALA A 399      16.969   9.969  24.516  1.00 72.19           O  
ATOM   3245  N   SER A 400      17.000  11.805  25.688  1.00 63.66           N  
ATOM   3246  CA  SER A 400      18.094  11.414  26.578  1.00 63.66           C  
ATOM   3247  C   SER A 400      17.656  11.508  28.047  1.00 63.66           C  
ATOM   3248  CB  SER A 400      19.328  12.289  26.344  1.00 63.66           C  
ATOM   3249  O   SER A 400      16.734  12.250  28.375  1.00 63.66           O  
ATOM   3250  OG  SER A 400      20.375  11.898  27.203  1.00 63.66           O  
ATOM   3251  N   GLY A 401      17.625  10.344  28.891  1.00 57.06           N  
ATOM   3252  CA  GLY A 401      17.734  10.547  30.328  1.00 57.06           C  
ATOM   3253  C   GLY A 401      16.984   9.508  31.141  1.00 57.06           C  
ATOM   3254  O   GLY A 401      16.422   8.562  30.578  1.00 57.06           O  
ATOM   3255  N   LYS A 402      16.906   9.828  32.500  1.00 55.16           N  
ATOM   3256  CA  LYS A 402      16.344   9.102  33.625  1.00 55.16           C  
ATOM   3257  C   LYS A 402      14.836   8.914  33.469  1.00 55.16           C  
ATOM   3258  CB  LYS A 402      16.641   9.828  34.938  1.00 55.16           C  
ATOM   3259  O   LYS A 402      14.125   9.852  33.125  1.00 55.16           O  
ATOM   3260  CG  LYS A 402      17.938   9.383  35.625  1.00 55.16           C  
ATOM   3261  CD  LYS A 402      18.125  10.070  36.969  1.00 55.16           C  
ATOM   3262  CE  LYS A 402      19.438   9.672  37.625  1.00 55.16           C  
ATOM   3263  NZ  LYS A 402      19.703  10.445  38.875  1.00 55.16           N  
ATOM   3264  N   ARG A 403      14.422   7.707  33.312  1.00 58.88           N  
ATOM   3265  CA  ARG A 403      13.094   7.152  33.062  1.00 58.88           C  
ATOM   3266  C   ARG A 403      12.102   7.617  34.125  1.00 58.88           C  
ATOM   3267  CB  ARG A 403      13.148   5.625  33.031  1.00 58.88           C  
ATOM   3268  O   ARG A 403      12.281   7.352  35.312  1.00 58.88           O  
ATOM   3269  CG  ARG A 403      13.344   5.051  31.625  1.00 58.88           C  
ATOM   3270  CD  ARG A 403      13.344   3.527  31.641  1.00 58.88           C  
ATOM   3271  NE  ARG A 403      13.680   2.977  30.328  1.00 58.88           N  
ATOM   3272  NH1 ARG A 403      13.805   0.787  31.062  1.00 58.88           N  
ATOM   3273  NH2 ARG A 403      14.195   1.296  28.859  1.00 58.88           N  
ATOM   3274  CZ  ARG A 403      13.898   1.688  30.078  1.00 58.88           C  
ATOM   3275  N   LYS A 404      11.539   8.781  33.875  1.00 63.75           N  
ATOM   3276  CA  LYS A 404      10.359   8.914  34.719  1.00 63.75           C  
ATOM   3277  C   LYS A 404       9.273   7.918  34.312  1.00 63.75           C  
ATOM   3278  CB  LYS A 404       9.805  10.344  34.656  1.00 63.75           C  
ATOM   3279  O   LYS A 404       9.352   7.316  33.250  1.00 63.75           O  
ATOM   3280  CG  LYS A 404      10.672  11.375  35.375  1.00 63.75           C  
ATOM   3281  CD  LYS A 404      10.031  12.758  35.312  1.00 63.75           C  
ATOM   3282  CE  LYS A 404      10.914  13.797  36.000  1.00 63.75           C  
ATOM   3283  NZ  LYS A 404      10.328  15.172  35.875  1.00 63.75           N  
ATOM   3284  N   LYS A 405       8.406   7.512  35.250  1.00 61.88           N  
ATOM   3285  CA  LYS A 405       7.426   6.438  35.125  1.00 61.88           C  
ATOM   3286  C   LYS A 405       6.664   6.559  33.812  1.00 61.88           C  
ATOM   3287  CB  LYS A 405       6.453   6.449  36.312  1.00 61.88           C  
ATOM   3288  O   LYS A 405       6.438   5.559  33.125  1.00 61.88           O  
ATOM   3289  CG  LYS A 405       6.215   5.082  36.938  1.00 61.88           C  
ATOM   3290  CD  LYS A 405       5.219   5.156  38.062  1.00 61.88           C  
ATOM   3291  CE  LYS A 405       4.914   3.773  38.656  1.00 61.88           C  
ATOM   3292  NZ  LYS A 405       3.938   3.840  39.781  1.00 61.88           N  
ATOM   3293  N   ASP A 406       6.309   7.762  33.344  1.00 67.69           N  
ATOM   3294  CA  ASP A 406       5.449   7.934  32.156  1.00 67.69           C  
ATOM   3295  C   ASP A 406       6.258   8.383  30.953  1.00 67.69           C  
ATOM   3296  CB  ASP A 406       4.340   8.938  32.469  1.00 67.69           C  
ATOM   3297  O   ASP A 406       5.688   8.797  29.938  1.00 67.69           O  
ATOM   3298  CG  ASP A 406       3.398   8.484  33.562  1.00 67.69           C  
ATOM   3299  OD1 ASP A 406       3.176   7.262  33.719  1.00 67.69           O  
ATOM   3300  OD2 ASP A 406       2.875   9.352  34.281  1.00 67.69           O  
ATOM   3301  N   GLU A 407       7.602   8.258  31.031  1.00 78.62           N  
ATOM   3302  CA  GLU A 407       8.477   8.664  29.938  1.00 78.62           C  
ATOM   3303  C   GLU A 407       9.148   7.453  29.281  1.00 78.62           C  
ATOM   3304  CB  GLU A 407       9.539   9.648  30.422  1.00 78.62           C  
ATOM   3305  O   GLU A 407       9.516   6.500  29.969  1.00 78.62           O  
ATOM   3306  CG  GLU A 407       8.984  11.016  30.797  1.00 78.62           C  
ATOM   3307  CD  GLU A 407      10.055  12.008  31.219  1.00 78.62           C  
ATOM   3308  OE1 GLU A 407       9.719  13.172  31.516  1.00 78.62           O  
ATOM   3309  OE2 GLU A 407      11.242  11.602  31.266  1.00 78.62           O  
ATOM   3310  N   ILE A 408       9.000   7.395  28.016  1.00 81.38           N  
ATOM   3311  CA  ILE A 408       9.609   6.316  27.250  1.00 81.38           C  
ATOM   3312  C   ILE A 408      10.820   6.848  26.484  1.00 81.38           C  
ATOM   3313  CB  ILE A 408       8.594   5.680  26.266  1.00 81.38           C  
ATOM   3314  O   ILE A 408      10.758   7.918  25.875  1.00 81.38           O  
ATOM   3315  CG1 ILE A 408       7.398   5.105  27.031  1.00 81.38           C  
ATOM   3316  CG2 ILE A 408       9.273   4.602  25.422  1.00 81.38           C  
ATOM   3317  CD1 ILE A 408       6.250   4.656  26.141  1.00 81.38           C  
ATOM   3318  N   SER A 409      11.852   6.207  26.656  1.00 85.25           N  
ATOM   3319  CA  SER A 409      13.070   6.586  25.953  1.00 85.25           C  
ATOM   3320  C   SER A 409      12.969   6.266  24.469  1.00 85.25           C  
ATOM   3321  CB  SER A 409      14.281   5.875  26.547  1.00 85.25           C  
ATOM   3322  O   SER A 409      12.344   5.273  24.078  1.00 85.25           O  
ATOM   3323  OG  SER A 409      15.438   6.117  25.781  1.00 85.25           O  
ATOM   3324  N   VAL A 410      13.609   7.023  23.656  1.00 88.50           N  
ATOM   3325  CA  VAL A 410      13.594   6.859  22.203  1.00 88.50           C  
ATOM   3326  C   VAL A 410      14.203   5.512  21.828  1.00 88.50           C  
ATOM   3327  CB  VAL A 410      14.352   8.000  21.484  1.00 88.50           C  
ATOM   3328  O   VAL A 410      13.781   4.875  20.859  1.00 88.50           O  
ATOM   3329  CG1 VAL A 410      14.391   7.770  19.984  1.00 88.50           C  
ATOM   3330  CG2 VAL A 410      13.711   9.352  21.812  1.00 88.50           C  
ATOM   3331  N   ASP A 411      15.109   4.992  22.641  1.00 85.12           N  
ATOM   3332  CA  ASP A 411      15.812   3.744  22.359  1.00 85.12           C  
ATOM   3333  C   ASP A 411      14.930   2.537  22.672  1.00 85.12           C  
ATOM   3334  CB  ASP A 411      17.109   3.670  23.156  1.00 85.12           C  
ATOM   3335  O   ASP A 411      15.188   1.429  22.203  1.00 85.12           O  
ATOM   3336  CG  ASP A 411      18.109   4.750  22.781  1.00 85.12           C  
ATOM   3337  OD1 ASP A 411      18.219   5.086  21.578  1.00 85.12           O  
ATOM   3338  OD2 ASP A 411      18.781   5.270  23.688  1.00 85.12           O  
ATOM   3339  N   SER A 412      13.914   2.744  23.359  1.00 86.38           N  
ATOM   3340  CA  SER A 412      13.055   1.644  23.781  1.00 86.38           C  
ATOM   3341  C   SER A 412      11.812   1.552  22.891  1.00 86.38           C  
ATOM   3342  CB  SER A 412      12.633   1.809  25.234  1.00 86.38           C  
ATOM   3343  O   SER A 412      10.914   0.750  23.156  1.00 86.38           O  
ATOM   3344  OG  SER A 412      11.883   3.000  25.422  1.00 86.38           O  
ATOM   3345  N   LEU A 413      11.750   2.340  21.922  1.00 91.31           N  
ATOM   3346  CA  LEU A 413      10.594   2.350  21.031  1.00 91.31           C  
ATOM   3347  C   LEU A 413      10.562   1.086  20.188  1.00 91.31           C  
ATOM   3348  CB  LEU A 413      10.625   3.588  20.141  1.00 91.31           C  
ATOM   3349  O   LEU A 413      11.594   0.639  19.688  1.00 91.31           O  
ATOM   3350  CG  LEU A 413      10.375   4.930  20.828  1.00 91.31           C  
ATOM   3351  CD1 LEU A 413      10.570   6.074  19.844  1.00 91.31           C  
ATOM   3352  CD2 LEU A 413       8.977   4.973  21.422  1.00 91.31           C  
ATOM   3353  N   ASP A 414       9.406   0.548  20.094  1.00 91.50           N  
ATOM   3354  CA  ASP A 414       9.172  -0.599  19.234  1.00 91.50           C  
ATOM   3355  C   ASP A 414       8.648  -0.155  17.859  1.00 91.50           C  
ATOM   3356  CB  ASP A 414       8.180  -1.573  19.875  1.00 91.50           C  
ATOM   3357  O   ASP A 414       7.496   0.265  17.734  1.00 91.50           O  
ATOM   3358  CG  ASP A 414       8.078  -2.893  19.125  1.00 91.50           C  
ATOM   3359  OD1 ASP A 414       8.570  -2.986  17.984  1.00 91.50           O  
ATOM   3360  OD2 ASP A 414       7.492  -3.844  19.688  1.00 91.50           O  
ATOM   3361  N   PHE A 415       9.406  -0.328  16.781  1.00 93.06           N  
ATOM   3362  CA  PHE A 415       9.078   0.143  15.445  1.00 93.06           C  
ATOM   3363  C   PHE A 415       8.180  -0.853  14.727  1.00 93.06           C  
ATOM   3364  CB  PHE A 415      10.359   0.378  14.633  1.00 93.06           C  
ATOM   3365  O   PHE A 415       7.664  -0.562  13.641  1.00 93.06           O  
ATOM   3366  CG  PHE A 415      11.227   1.480  15.172  1.00 93.06           C  
ATOM   3367  CD1 PHE A 415      10.859   2.812  15.023  1.00 93.06           C  
ATOM   3368  CD2 PHE A 415      12.414   1.186  15.836  1.00 93.06           C  
ATOM   3369  CE1 PHE A 415      11.664   3.834  15.523  1.00 93.06           C  
ATOM   3370  CE2 PHE A 415      13.219   2.201  16.344  1.00 93.06           C  
ATOM   3371  CZ  PHE A 415      12.844   3.525  16.188  1.00 93.06           C  
ATOM   3372  N   ASN A 416       8.000  -2.008  15.305  1.00 88.75           N  
ATOM   3373  CA  ASN A 416       7.070  -2.975  14.727  1.00 88.75           C  
ATOM   3374  C   ASN A 416       5.629  -2.670  15.125  1.00 88.75           C  
ATOM   3375  CB  ASN A 416       7.449  -4.398  15.148  1.00 88.75           C  
ATOM   3376  O   ASN A 416       4.691  -3.092  14.438  1.00 88.75           O  
ATOM   3377  CG  ASN A 416       8.781  -4.844  14.578  1.00 88.75           C  
ATOM   3378  ND2 ASN A 416       9.531  -5.613  15.352  1.00 88.75           N  
ATOM   3379  OD1 ASN A 416       9.125  -4.500  13.438  1.00 88.75           O  
ATOM   3380  N   LYS A 417       5.508  -2.020  16.203  1.00 92.06           N  
ATOM   3381  CA  LYS A 417       4.199  -1.536  16.625  1.00 92.06           C  
ATOM   3382  C   LYS A 417       3.957  -0.106  16.156  1.00 92.06           C  
ATOM   3383  CB  LYS A 417       4.070  -1.610  18.156  1.00 92.06           C  
ATOM   3384  O   LYS A 417       4.570   0.834  16.656  1.00 92.06           O  
ATOM   3385  CG  LYS A 417       4.109  -3.025  18.703  1.00 92.06           C  
ATOM   3386  CD  LYS A 417       3.912  -3.039  20.219  1.00 92.06           C  
ATOM   3387  CE  LYS A 417       3.982  -4.453  20.781  1.00 92.06           C  
ATOM   3388  NZ  LYS A 417       3.824  -4.465  22.266  1.00 92.06           N  
ATOM   3389  N   LYS A 418       3.107  -0.005  15.328  1.00 95.31           N  
ATOM   3390  CA  LYS A 418       2.896   1.306  14.727  1.00 95.31           C  
ATOM   3391  C   LYS A 418       1.422   1.531  14.398  1.00 95.31           C  
ATOM   3392  CB  LYS A 418       3.738   1.453  13.453  1.00 95.31           C  
ATOM   3393  O   LYS A 418       0.674   0.574  14.188  1.00 95.31           O  
ATOM   3394  CG  LYS A 418       3.486   0.370  12.414  1.00 95.31           C  
ATOM   3395  CD  LYS A 418       4.469   0.467  11.258  1.00 95.31           C  
ATOM   3396  CE  LYS A 418       4.215  -0.611  10.211  1.00 95.31           C  
ATOM   3397  NZ  LYS A 418       5.203  -0.544   9.094  1.00 95.31           N  
ATOM   3398  N   ILE A 419       0.972   2.730  14.414  1.00 97.00           N  
ATOM   3399  CA  ILE A 419      -0.359   3.170  14.008  1.00 97.00           C  
ATOM   3400  C   ILE A 419      -0.266   3.984  12.719  1.00 97.00           C  
ATOM   3401  CB  ILE A 419      -1.040   4.000  15.117  1.00 97.00           C  
ATOM   3402  O   ILE A 419       0.125   5.156  12.742  1.00 97.00           O  
ATOM   3403  CG1 ILE A 419      -1.250   3.143  16.375  1.00 97.00           C  
ATOM   3404  CG2 ILE A 419      -2.369   4.578  14.625  1.00 97.00           C  
ATOM   3405  CD1 ILE A 419      -1.773   3.918  17.578  1.00 97.00           C  
ATOM   3406  N   LEU A 420      -0.606   3.336  11.695  1.00 97.31           N  
ATOM   3407  CA  LEU A 420      -0.543   3.986  10.391  1.00 97.31           C  
ATOM   3408  C   LEU A 420      -1.896   4.582  10.016  1.00 97.31           C  
ATOM   3409  CB  LEU A 420      -0.096   2.990   9.320  1.00 97.31           C  
ATOM   3410  O   LEU A 420      -1.958   5.602   9.328  1.00 97.31           O  
ATOM   3411  CG  LEU A 420       1.290   2.371   9.508  1.00 97.31           C  
ATOM   3412  CD1 LEU A 420       1.573   1.363   8.398  1.00 97.31           C  
ATOM   3413  CD2 LEU A 420       2.361   3.455   9.539  1.00 97.31           C  
ATOM   3414  N   HIS A 421      -2.988   4.027  10.508  1.00 97.12           N  
ATOM   3415  CA  HIS A 421      -4.340   4.379  10.078  1.00 97.12           C  
ATOM   3416  C   HIS A 421      -5.191   4.824  11.266  1.00 97.12           C  
ATOM   3417  CB  HIS A 421      -5.004   3.195   9.375  1.00 97.12           C  
ATOM   3418  O   HIS A 421      -5.355   4.078  12.234  1.00 97.12           O  
ATOM   3419  CG  HIS A 421      -4.133   2.551   8.344  1.00 97.12           C  
ATOM   3420  CD2 HIS A 421      -3.539   1.334   8.312  1.00 97.12           C  
ATOM   3421  ND1 HIS A 421      -3.789   3.176   7.164  1.00 97.12           N  
ATOM   3422  CE1 HIS A 421      -3.016   2.369   6.453  1.00 97.12           C  
ATOM   3423  NE2 HIS A 421      -2.850   1.245   7.129  1.00 97.12           N  
ATOM   3424  N   THR A 422      -5.742   5.988  11.102  1.00 97.00           N  
ATOM   3425  CA  THR A 422      -6.594   6.598  12.125  1.00 97.00           C  
ATOM   3426  C   THR A 422      -7.793   7.289  11.484  1.00 97.00           C  
ATOM   3427  CB  THR A 422      -5.805   7.613  12.977  1.00 97.00           C  
ATOM   3428  O   THR A 422      -7.723   7.730  10.336  1.00 97.00           O  
ATOM   3429  CG2 THR A 422      -4.613   6.949  13.656  1.00 97.00           C  
ATOM   3430  OG1 THR A 422      -5.328   8.664  12.125  1.00 97.00           O  
ATOM   3431  N   ALA A 423      -8.828   7.348  12.219  1.00 97.69           N  
ATOM   3432  CA  ALA A 423     -10.039   8.023  11.766  1.00 97.69           C  
ATOM   3433  C   ALA A 423     -10.750   8.711  12.930  1.00 97.69           C  
ATOM   3434  CB  ALA A 423     -10.984   7.027  11.086  1.00 97.69           C  
ATOM   3435  O   ALA A 423     -10.750   8.203  14.055  1.00 97.69           O  
ATOM   3436  N   TRP A 424     -11.312   9.852  12.648  1.00 97.44           N  
ATOM   3437  CA  TRP A 424     -12.078  10.625  13.609  1.00 97.44           C  
ATOM   3438  C   TRP A 424     -13.547  10.719  13.195  1.00 97.44           C  
ATOM   3439  CB  TRP A 424     -11.492  12.031  13.766  1.00 97.44           C  
ATOM   3440  O   TRP A 424     -13.852  11.047  12.047  1.00 97.44           O  
ATOM   3441  CG  TRP A 424     -11.852  12.703  15.055  1.00 97.44           C  
ATOM   3442  CD1 TRP A 424     -13.109  12.938  15.539  1.00 97.44           C  
ATOM   3443  CD2 TRP A 424     -10.938  13.234  16.031  1.00 97.44           C  
ATOM   3444  CE2 TRP A 424     -11.719  13.773  17.078  1.00 97.44           C  
ATOM   3445  CE3 TRP A 424      -9.547  13.297  16.109  1.00 97.44           C  
ATOM   3446  NE1 TRP A 424     -13.031  13.586  16.750  1.00 97.44           N  
ATOM   3447  CH2 TRP A 424      -9.766  14.430  18.250  1.00 97.44           C  
ATOM   3448  CZ2 TRP A 424     -11.141  14.375  18.203  1.00 97.44           C  
ATOM   3449  CZ3 TRP A 424      -8.969  13.898  17.219  1.00 97.44           C  
ATOM   3450  N   HIS A 425     -14.453  10.484  14.156  1.00 96.00           N  
ATOM   3451  CA  HIS A 425     -15.883  10.633  13.906  1.00 96.00           C  
ATOM   3452  C   HIS A 425     -16.219  12.055  13.453  1.00 96.00           C  
ATOM   3453  CB  HIS A 425     -16.688  10.281  15.164  1.00 96.00           C  
ATOM   3454  O   HIS A 425     -15.719  13.023  14.031  1.00 96.00           O  
ATOM   3455  CG  HIS A 425     -18.156  10.148  14.922  1.00 96.00           C  
ATOM   3456  CD2 HIS A 425     -18.953   9.055  14.891  1.00 96.00           C  
ATOM   3457  ND1 HIS A 425     -18.969  11.234  14.664  1.00 96.00           N  
ATOM   3458  CE1 HIS A 425     -20.219  10.805  14.492  1.00 96.00           C  
ATOM   3459  NE2 HIS A 425     -20.234   9.492  14.625  1.00 96.00           N  
ATOM   3460  N   PRO A 426     -17.094  12.211  12.547  1.00 92.81           N  
ATOM   3461  CA  PRO A 426     -17.344  13.523  11.945  1.00 92.81           C  
ATOM   3462  C   PRO A 426     -18.047  14.484  12.898  1.00 92.81           C  
ATOM   3463  CB  PRO A 426     -18.219  13.203  10.734  1.00 92.81           C  
ATOM   3464  O   PRO A 426     -17.891  15.703  12.789  1.00 92.81           O  
ATOM   3465  CG  PRO A 426     -18.734  11.820  10.992  1.00 92.81           C  
ATOM   3466  CD  PRO A 426     -17.781  11.133  11.930  1.00 92.81           C  
ATOM   3467  N   LYS A 427     -18.781  14.008  13.859  1.00 90.06           N  
ATOM   3468  CA  LYS A 427     -19.609  14.891  14.680  1.00 90.06           C  
ATOM   3469  C   LYS A 427     -19.219  14.797  16.156  1.00 90.06           C  
ATOM   3470  CB  LYS A 427     -21.094  14.547  14.516  1.00 90.06           C  
ATOM   3471  O   LYS A 427     -19.297  15.781  16.891  1.00 90.06           O  
ATOM   3472  CG  LYS A 427     -21.625  14.805  13.117  1.00 90.06           C  
ATOM   3473  CD  LYS A 427     -23.109  14.453  13.016  1.00 90.06           C  
ATOM   3474  CE  LYS A 427     -23.641  14.664  11.602  1.00 90.06           C  
ATOM   3475  NZ  LYS A 427     -25.062  14.242  11.477  1.00 90.06           N  
ATOM   3476  N   GLU A 428     -18.781  13.633  16.516  1.00 91.12           N  
ATOM   3477  CA  GLU A 428     -18.500  13.391  17.938  1.00 91.12           C  
ATOM   3478  C   GLU A 428     -17.016  13.117  18.156  1.00 91.12           C  
ATOM   3479  CB  GLU A 428     -19.328  12.219  18.453  1.00 91.12           C  
ATOM   3480  O   GLU A 428     -16.266  12.891  17.219  1.00 91.12           O  
ATOM   3481  CG  GLU A 428     -20.844  12.453  18.375  1.00 91.12           C  
ATOM   3482  CD  GLU A 428     -21.656  11.312  18.969  1.00 91.12           C  
ATOM   3483  OE1 GLU A 428     -22.906  11.406  18.984  1.00 91.12           O  
ATOM   3484  OE2 GLU A 428     -21.047  10.320  19.406  1.00 91.12           O  
ATOM   3485  N   ASN A 429     -16.688  13.195  19.391  1.00 92.25           N  
ATOM   3486  CA  ASN A 429     -15.312  12.898  19.766  1.00 92.25           C  
ATOM   3487  C   ASN A 429     -15.109  11.406  20.016  1.00 92.25           C  
ATOM   3488  CB  ASN A 429     -14.906  13.711  21.000  1.00 92.25           C  
ATOM   3489  O   ASN A 429     -14.828  11.000  21.141  1.00 92.25           O  
ATOM   3490  CG  ASN A 429     -14.695  15.180  20.688  1.00 92.25           C  
ATOM   3491  ND2 ASN A 429     -14.891  16.031  21.688  1.00 92.25           N  
ATOM   3492  OD1 ASN A 429     -14.367  15.547  19.562  1.00 92.25           O  
ATOM   3493  N   ILE A 430     -15.211  10.695  19.016  1.00 94.50           N  
ATOM   3494  CA  ILE A 430     -14.922   9.266  18.938  1.00 94.50           C  
ATOM   3495  C   ILE A 430     -13.828   9.008  17.906  1.00 94.50           C  
ATOM   3496  CB  ILE A 430     -16.188   8.445  18.594  1.00 94.50           C  
ATOM   3497  O   ILE A 430     -13.898   9.500  16.781  1.00 94.50           O  
ATOM   3498  CG1 ILE A 430     -17.312   8.758  19.594  1.00 94.50           C  
ATOM   3499  CG2 ILE A 430     -15.875   6.949  18.578  1.00 94.50           C  
ATOM   3500  CD1 ILE A 430     -18.688   8.258  19.156  1.00 94.50           C  
ATOM   3501  N   ILE A 431     -12.875   8.289  18.297  1.00 96.69           N  
ATOM   3502  CA  ILE A 431     -11.766   8.016  17.391  1.00 96.69           C  
ATOM   3503  C   ILE A 431     -11.570   6.512  17.250  1.00 96.69           C  
ATOM   3504  CB  ILE A 431     -10.461   8.688  17.875  1.00 96.69           C  
ATOM   3505  O   ILE A 431     -11.820   5.758  18.188  1.00 96.69           O  
ATOM   3506  CG1 ILE A 431     -10.109   8.211  19.281  1.00 96.69           C  
ATOM   3507  CG2 ILE A 431     -10.594  10.219  17.828  1.00 96.69           C  
ATOM   3508  CD1 ILE A 431      -8.742   8.672  19.766  1.00 96.69           C  
ATOM   3509  N   ALA A 432     -11.164   6.113  16.062  1.00 97.31           N  
ATOM   3510  CA  ALA A 432     -10.812   4.730  15.750  1.00 97.31           C  
ATOM   3511  C   ALA A 432      -9.352   4.625  15.320  1.00 97.31           C  
ATOM   3512  CB  ALA A 432     -11.719   4.176  14.656  1.00 97.31           C  
ATOM   3513  O   ALA A 432      -8.906   5.344  14.422  1.00 97.31           O  
ATOM   3514  N   VAL A 433      -8.617   3.738  15.891  1.00 96.81           N  
ATOM   3515  CA  VAL A 433      -7.191   3.553  15.625  1.00 96.81           C  
ATOM   3516  C   VAL A 433      -6.902   2.080  15.344  1.00 96.81           C  
ATOM   3517  CB  VAL A 433      -6.328   4.051  16.812  1.00 96.81           C  
ATOM   3518  O   VAL A 433      -7.230   1.212  16.156  1.00 96.81           O  
ATOM   3519  CG1 VAL A 433      -4.844   3.885  16.500  1.00 96.81           C  
ATOM   3520  CG2 VAL A 433      -6.652   5.508  17.125  1.00 96.81           C  
ATOM   3521  N   ALA A 434      -6.242   1.840  14.273  1.00 95.94           N  
ATOM   3522  CA  ALA A 434      -5.898   0.473  13.891  1.00 95.94           C  
ATOM   3523  C   ALA A 434      -4.484   0.118  14.344  1.00 95.94           C  
ATOM   3524  CB  ALA A 434      -6.027   0.294  12.383  1.00 95.94           C  
ATOM   3525  O   ALA A 434      -3.533   0.854  14.070  1.00 95.94           O  
ATOM   3526  N   THR A 435      -4.352  -0.932  15.047  1.00 91.12           N  
ATOM   3527  CA  THR A 435      -3.066  -1.490  15.453  1.00 91.12           C  
ATOM   3528  C   THR A 435      -2.932  -2.938  14.992  1.00 91.12           C  
ATOM   3529  CB  THR A 435      -2.891  -1.419  16.984  1.00 91.12           C  
ATOM   3530  O   THR A 435      -3.520  -3.844  15.586  1.00 91.12           O  
ATOM   3531  CG2 THR A 435      -3.033   0.014  17.484  1.00 91.12           C  
ATOM   3532  OG1 THR A 435      -3.887  -2.236  17.609  1.00 91.12           O  
ATOM   3533  N   THR A 436      -2.084  -3.117  13.984  1.00 87.88           N  
ATOM   3534  CA  THR A 436      -1.899  -4.449  13.414  1.00 87.88           C  
ATOM   3535  C   THR A 436      -3.246  -5.086  13.086  1.00 87.88           C  
ATOM   3536  CB  THR A 436      -1.118  -5.363  14.375  1.00 87.88           C  
ATOM   3537  O   THR A 436      -3.914  -4.680  12.133  1.00 87.88           O  
ATOM   3538  CG2 THR A 436       0.350  -4.953  14.453  1.00 87.88           C  
ATOM   3539  OG1 THR A 436      -1.694  -5.273  15.688  1.00 87.88           O  
ATOM   3540  N   ASN A 437      -3.738  -5.984  13.992  1.00 85.50           N  
ATOM   3541  CA  ASN A 437      -5.004  -6.656  13.711  1.00 85.50           C  
ATOM   3542  C   ASN A 437      -6.102  -6.207  14.672  1.00 85.50           C  
ATOM   3543  CB  ASN A 437      -4.832  -8.180  13.773  1.00 85.50           C  
ATOM   3544  O   ASN A 437      -7.172  -6.816  14.727  1.00 85.50           O  
ATOM   3545  CG  ASN A 437      -4.398  -8.656  15.141  1.00 85.50           C  
ATOM   3546  ND2 ASN A 437      -4.797  -9.875  15.500  1.00 85.50           N  
ATOM   3547  OD1 ASN A 437      -3.711  -7.941  15.875  1.00 85.50           O  
ATOM   3548  N   ASN A 438      -5.824  -5.219  15.375  1.00 89.06           N  
ATOM   3549  CA  ASN A 438      -6.805  -4.730  16.344  1.00 89.06           C  
ATOM   3550  C   ASN A 438      -7.285  -3.326  15.992  1.00 89.06           C  
ATOM   3551  CB  ASN A 438      -6.215  -4.750  17.750  1.00 89.06           C  
ATOM   3552  O   ASN A 438      -6.508  -2.496  15.523  1.00 89.06           O  
ATOM   3553  CG  ASN A 438      -5.906  -6.152  18.234  1.00 89.06           C  
ATOM   3554  ND2 ASN A 438      -4.836  -6.293  19.016  1.00 89.06           N  
ATOM   3555  OD1 ASN A 438      -6.621  -7.105  17.922  1.00 89.06           O  
ATOM   3556  N   LEU A 439      -8.562  -3.107  16.266  1.00 93.25           N  
ATOM   3557  CA  LEU A 439      -9.188  -1.796  16.109  1.00 93.25           C  
ATOM   3558  C   LEU A 439      -9.594  -1.223  17.469  1.00 93.25           C  
ATOM   3559  CB  LEU A 439     -10.406  -1.889  15.195  1.00 93.25           C  
ATOM   3560  O   LEU A 439     -10.516  -1.729  18.109  1.00 93.25           O  
ATOM   3561  CG  LEU A 439     -11.148  -0.578  14.914  1.00 93.25           C  
ATOM   3562  CD1 LEU A 439     -10.297   0.323  14.023  1.00 93.25           C  
ATOM   3563  CD2 LEU A 439     -12.500  -0.853  14.266  1.00 93.25           C  
ATOM   3564  N   TYR A 440      -8.977  -0.244  17.859  1.00 93.25           N  
ATOM   3565  CA  TYR A 440      -9.289   0.438  19.109  1.00 93.25           C  
ATOM   3566  C   TYR A 440     -10.227   1.618  18.859  1.00 93.25           C  
ATOM   3567  CB  TYR A 440      -8.016   0.918  19.797  1.00 93.25           C  
ATOM   3568  O   TYR A 440     -10.000   2.420  17.953  1.00 93.25           O  
ATOM   3569  CG  TYR A 440      -7.148  -0.203  20.328  1.00 93.25           C  
ATOM   3570  CD1 TYR A 440      -7.270  -0.638  21.641  1.00 93.25           C  
ATOM   3571  CD2 TYR A 440      -6.215  -0.829  19.500  1.00 93.25           C  
ATOM   3572  CE1 TYR A 440      -6.477  -1.669  22.125  1.00 93.25           C  
ATOM   3573  CE2 TYR A 440      -5.418  -1.861  19.984  1.00 93.25           C  
ATOM   3574  OH  TYR A 440      -4.766  -3.295  21.781  1.00 93.25           O  
ATOM   3575  CZ  TYR A 440      -5.555  -2.273  21.297  1.00 93.25           C  
ATOM   3576  N   ILE A 441     -11.172   1.730  19.688  1.00 93.88           N  
ATOM   3577  CA  ILE A 441     -12.094   2.861  19.672  1.00 93.88           C  
ATOM   3578  C   ILE A 441     -12.039   3.607  21.000  1.00 93.88           C  
ATOM   3579  CB  ILE A 441     -13.547   2.404  19.375  1.00 93.88           C  
ATOM   3580  O   ILE A 441     -12.141   2.998  22.062  1.00 93.88           O  
ATOM   3581  CG1 ILE A 441     -13.609   1.671  18.031  1.00 93.88           C  
ATOM   3582  CG2 ILE A 441     -14.500   3.600  19.391  1.00 93.88           C  
ATOM   3583  CD1 ILE A 441     -14.969   1.062  17.719  1.00 93.88           C  
ATOM   3584  N   PHE A 442     -11.867   4.879  20.906  1.00 93.56           N  
ATOM   3585  CA  PHE A 442     -11.797   5.750  22.078  1.00 93.56           C  
ATOM   3586  C   PHE A 442     -12.859   6.840  22.000  1.00 93.56           C  
ATOM   3587  CB  PHE A 442     -10.406   6.379  22.203  1.00 93.56           C  
ATOM   3588  O   PHE A 442     -13.266   7.242  20.906  1.00 93.56           O  
ATOM   3589  CG  PHE A 442      -9.289   5.371  22.250  1.00 93.56           C  
ATOM   3590  CD1 PHE A 442      -8.984   4.715  23.438  1.00 93.56           C  
ATOM   3591  CD2 PHE A 442      -8.547   5.082  21.125  1.00 93.56           C  
ATOM   3592  CE1 PHE A 442      -7.949   3.781  23.500  1.00 93.56           C  
ATOM   3593  CE2 PHE A 442      -7.512   4.152  21.172  1.00 93.56           C  
ATOM   3594  CZ  PHE A 442      -7.215   3.502  22.359  1.00 93.56           C  
ATOM   3595  N   GLN A 443     -13.250   7.254  23.156  1.00 92.25           N  
ATOM   3596  CA  GLN A 443     -14.250   8.320  23.250  1.00 92.25           C  
ATOM   3597  C   GLN A 443     -13.867   9.328  24.328  1.00 92.25           C  
ATOM   3598  CB  GLN A 443     -15.633   7.734  23.531  1.00 92.25           C  
ATOM   3599  O   GLN A 443     -13.180   8.984  25.297  1.00 92.25           O  
ATOM   3600  CG  GLN A 443     -16.719   8.789  23.703  1.00 92.25           C  
ATOM   3601  CD  GLN A 443     -18.094   8.180  23.953  1.00 92.25           C  
ATOM   3602  NE2 GLN A 443     -19.109   9.031  24.062  1.00 92.25           N  
ATOM   3603  OE1 GLN A 443     -18.234   6.957  24.031  1.00 92.25           O  
ATOM   3604  N   ASP A 444     -14.352  10.562  24.125  1.00 88.62           N  
ATOM   3605  CA  ASP A 444     -14.102  11.594  25.125  1.00 88.62           C  
ATOM   3606  C   ASP A 444     -14.945  11.359  26.375  1.00 88.62           C  
ATOM   3607  CB  ASP A 444     -14.391  12.984  24.547  1.00 88.62           C  
ATOM   3608  O   ASP A 444     -16.016  10.766  26.312  1.00 88.62           O  
ATOM   3609  CG  ASP A 444     -15.859  13.211  24.281  1.00 88.62           C  
ATOM   3610  OD1 ASP A 444     -16.594  12.234  24.031  1.00 88.62           O  
ATOM   3611  OD2 ASP A 444     -16.297  14.391  24.297  1.00 88.62           O  
ATOM   3612  N   LYS A 445     -14.312  11.648  27.547  1.00 77.56           N  
ATOM   3613  CA  LYS A 445     -15.031  11.508  28.812  1.00 77.56           C  
ATOM   3614  C   LYS A 445     -16.078  12.609  28.984  1.00 77.56           C  
ATOM   3615  CB  LYS A 445     -14.055  11.523  29.984  1.00 77.56           C  
ATOM   3616  O   LYS A 445     -15.734  13.797  28.938  1.00 77.56           O  
ATOM   3617  CG  LYS A 445     -14.672  11.094  31.312  1.00 77.56           C  
ATOM   3618  CD  LYS A 445     -13.641  11.078  32.438  1.00 77.56           C  
ATOM   3619  CE  LYS A 445     -14.266  10.688  33.750  1.00 77.56           C  
ATOM   3620  NZ  LYS A 445     -13.250  10.648  34.875  1.00 77.56           N  
ATOM   3621  N   VAL A 446     -17.328  12.383  28.609  1.00 63.25           N  
ATOM   3622  CA  VAL A 446     -18.344  13.398  28.875  1.00 63.25           C  
ATOM   3623  C   VAL A 446     -18.484  13.617  30.375  1.00 63.25           C  
ATOM   3624  CB  VAL A 446     -19.703  13.016  28.250  1.00 63.25           C  
ATOM   3625  O   VAL A 446     -18.531  12.648  31.141  1.00 63.25           O  
ATOM   3626  CG1 VAL A 446     -20.688  14.180  28.328  1.00 63.25           C  
ATOM   3627  CG2 VAL A 446     -19.516  12.555  26.812  1.00 63.25           C  
ATOM   3628  N   ASN A 447     -18.078  14.773  30.953  1.00 47.78           N  
ATOM   3629  CA  ASN A 447     -18.500  15.102  32.312  1.00 47.78           C  
ATOM   3630  C   ASN A 447     -20.016  15.055  32.438  1.00 47.78           C  
ATOM   3631  CB  ASN A 447     -17.969  16.469  32.719  1.00 47.78           C  
ATOM   3632  O   ASN A 447     -20.734  15.422  31.516  1.00 47.78           O  
ATOM   3633  CG  ASN A 447     -16.547  16.422  33.219  1.00 47.78           C  
ATOM   3634  ND2 ASN A 447     -15.930  17.578  33.406  1.00 47.78           N  
ATOM   3635  OD1 ASN A 447     -15.992  15.336  33.469  1.00 47.78           O  
TER    3636      ASN A 447                                                      
ATOM   3637  N   MET B   1     -42.469  12.523 -25.500  1.00 20.30           N  
ATOM   3638  CA  MET B   1     -41.656  11.375 -25.906  1.00 20.30           C  
ATOM   3639  C   MET B   1     -40.938  10.766 -24.719  1.00 20.30           C  
ATOM   3640  CB  MET B   1     -40.656  11.766 -26.984  1.00 20.30           C  
ATOM   3641  O   MET B   1     -40.094  11.438 -24.078  1.00 20.30           O  
ATOM   3642  CG  MET B   1     -41.188  11.594 -28.406  1.00 20.30           C  
ATOM   3643  SD  MET B   1     -39.938  12.047 -29.688  1.00 20.30           S  
ATOM   3644  CE  MET B   1     -40.344  10.828 -30.969  1.00 20.30           C  
ATOM   3645  N   LYS B   2     -41.500  10.008 -23.844  1.00 25.77           N  
ATOM   3646  CA  LYS B   2     -41.438   9.812 -22.406  1.00 25.77           C  
ATOM   3647  C   LYS B   2     -40.156   9.094 -21.984  1.00 25.77           C  
ATOM   3648  CB  LYS B   2     -42.656   9.031 -21.922  1.00 25.77           C  
ATOM   3649  O   LYS B   2     -39.750   8.148 -22.656  1.00 25.77           O  
ATOM   3650  CG  LYS B   2     -43.844   9.906 -21.547  1.00 25.77           C  
ATOM   3651  CD  LYS B   2     -45.031   9.078 -21.047  1.00 25.77           C  
ATOM   3652  CE  LYS B   2     -46.219   9.953 -20.688  1.00 25.77           C  
ATOM   3653  NZ  LYS B   2     -47.406   9.141 -20.266  1.00 25.77           N  
ATOM   3654  N   PRO B   3     -39.219   9.656 -21.219  1.00 25.61           N  
ATOM   3655  CA  PRO B   3     -37.844   9.203 -21.062  1.00 25.61           C  
ATOM   3656  C   PRO B   3     -37.719   7.707 -20.781  1.00 25.61           C  
ATOM   3657  CB  PRO B   3     -37.344  10.016 -19.859  1.00 25.61           C  
ATOM   3658  O   PRO B   3     -38.594   7.137 -20.109  1.00 25.61           O  
ATOM   3659  CG  PRO B   3     -38.562  10.688 -19.312  1.00 25.61           C  
ATOM   3660  CD  PRO B   3     -39.719  10.344 -20.203  1.00 25.61           C  
ATOM   3661  N   ASP B   4     -37.062   6.895 -21.594  1.00 24.23           N  
ATOM   3662  CA  ASP B   4     -37.000   5.449 -21.781  1.00 24.23           C  
ATOM   3663  C   ASP B   4     -36.719   4.734 -20.453  1.00 24.23           C  
ATOM   3664  CB  ASP B   4     -35.938   5.090 -22.828  1.00 24.23           C  
ATOM   3665  O   ASP B   4     -35.844   5.168 -19.688  1.00 24.23           O  
ATOM   3666  CG  ASP B   4     -36.469   5.141 -24.250  1.00 24.23           C  
ATOM   3667  OD1 ASP B   4     -37.719   5.129 -24.438  1.00 24.23           O  
ATOM   3668  OD2 ASP B   4     -35.656   5.191 -25.172  1.00 24.23           O  
ATOM   3669  N   ARG B   5     -37.562   4.090 -19.781  1.00 23.84           N  
ATOM   3670  CA  ARG B   5     -37.719   3.449 -18.469  1.00 23.84           C  
ATOM   3671  C   ARG B   5     -36.469   2.660 -18.109  1.00 23.84           C  
ATOM   3672  CB  ARG B   5     -38.938   2.527 -18.453  1.00 23.84           C  
ATOM   3673  O   ARG B   5     -35.844   2.059 -18.984  1.00 23.84           O  
ATOM   3674  CG  ARG B   5     -40.219   3.219 -18.016  1.00 23.84           C  
ATOM   3675  CD  ARG B   5     -41.406   2.254 -17.984  1.00 23.84           C  
ATOM   3676  NE  ARG B   5     -42.625   2.928 -17.625  1.00 23.84           N  
ATOM   3677  NH1 ARG B   5     -43.969   1.055 -17.859  1.00 23.84           N  
ATOM   3678  NH2 ARG B   5     -44.906   3.051 -17.203  1.00 23.84           N  
ATOM   3679  CZ  ARG B   5     -43.844   2.344 -17.562  1.00 23.84           C  
ATOM   3680  N   ASP B   6     -35.656   2.992 -17.078  1.00 25.41           N  
ATOM   3681  CA  ASP B   6     -34.469   2.303 -16.547  1.00 25.41           C  
ATOM   3682  C   ASP B   6     -34.625   0.790 -16.688  1.00 25.41           C  
ATOM   3683  CB  ASP B   6     -34.281   2.664 -15.070  1.00 25.41           C  
ATOM   3684  O   ASP B   6     -35.625   0.203 -16.266  1.00 25.41           O  
ATOM   3685  CG  ASP B   6     -33.656   4.039 -14.875  1.00 25.41           C  
ATOM   3686  OD1 ASP B   6     -33.031   4.570 -15.828  1.00 25.41           O  
ATOM   3687  OD2 ASP B   6     -33.781   4.594 -13.766  1.00 25.41           O  
ATOM   3688  N   THR B   7     -34.406   0.209 -17.828  1.00 25.95           N  
ATOM   3689  CA  THR B   7     -34.562  -1.221 -18.078  1.00 25.95           C  
ATOM   3690  C   THR B   7     -34.281  -2.020 -16.797  1.00 25.95           C  
ATOM   3691  CB  THR B   7     -33.594  -1.701 -19.188  1.00 25.95           C  
ATOM   3692  O   THR B   7     -33.406  -1.684 -16.031  1.00 25.95           O  
ATOM   3693  CG2 THR B   7     -34.188  -1.434 -20.578  1.00 25.95           C  
ATOM   3694  OG1 THR B   7     -32.344  -1.011 -19.078  1.00 25.95           O  
ATOM   3695  N   LEU B   8     -35.281  -2.670 -16.156  1.00 25.52           N  
ATOM   3696  CA  LEU B   8     -35.250  -3.629 -15.062  1.00 25.52           C  
ATOM   3697  C   LEU B   8     -33.969  -4.438 -15.078  1.00 25.52           C  
ATOM   3698  CB  LEU B   8     -36.469  -4.570 -15.141  1.00 25.52           C  
ATOM   3699  O   LEU B   8     -33.625  -5.090 -16.078  1.00 25.52           O  
ATOM   3700  CG  LEU B   8     -37.750  -4.086 -14.477  1.00 25.52           C  
ATOM   3701  CD1 LEU B   8     -38.969  -4.656 -15.195  1.00 25.52           C  
ATOM   3702  CD2 LEU B   8     -37.750  -4.473 -13.000  1.00 25.52           C  
ATOM   3703  N   ASP B   9     -32.781  -3.971 -14.867  1.00 29.20           N  
ATOM   3704  CA  ASP B   9     -31.641  -4.852 -14.656  1.00 29.20           C  
ATOM   3705  C   ASP B   9     -32.094  -6.246 -14.234  1.00 29.20           C  
ATOM   3706  CB  ASP B   9     -30.703  -4.266 -13.609  1.00 29.20           C  
ATOM   3707  O   ASP B   9     -32.562  -6.441 -13.109  1.00 29.20           O  
ATOM   3708  CG  ASP B   9     -29.812  -3.170 -14.164  1.00 29.20           C  
ATOM   3709  OD1 ASP B   9     -29.625  -3.094 -15.398  1.00 29.20           O  
ATOM   3710  OD2 ASP B   9     -29.266  -2.381 -13.352  1.00 29.20           O  
ATOM   3711  N   GLU B  10     -32.844  -6.961 -15.055  1.00 29.62           N  
ATOM   3712  CA  GLU B  10     -33.594  -8.203 -15.047  1.00 29.62           C  
ATOM   3713  C   GLU B  10     -32.875  -9.297 -14.273  1.00 29.62           C  
ATOM   3714  CB  GLU B  10     -33.875  -8.672 -16.484  1.00 29.62           C  
ATOM   3715  O   GLU B  10     -31.656  -9.445 -14.406  1.00 29.62           O  
ATOM   3716  CG  GLU B  10     -35.188  -8.117 -17.062  1.00 29.62           C  
ATOM   3717  CD  GLU B  10     -35.438  -8.586 -18.484  1.00 29.62           C  
ATOM   3718  OE1 GLU B  10     -36.500  -8.258 -19.047  1.00 29.62           O  
ATOM   3719  OE2 GLU B  10     -34.562  -9.289 -19.047  1.00 29.62           O  
ATOM   3720  N   TYR B  11     -33.344  -9.703 -13.141  1.00 30.77           N  
ATOM   3721  CA  TYR B  11     -33.031 -10.930 -12.422  1.00 30.77           C  
ATOM   3722  C   TYR B  11     -32.781 -12.086 -13.383  1.00 30.77           C  
ATOM   3723  CB  TYR B  11     -34.188 -11.289 -11.469  1.00 30.77           C  
ATOM   3724  O   TYR B  11     -33.719 -12.578 -14.023  1.00 30.77           O  
ATOM   3725  CG  TYR B  11     -34.219 -10.461 -10.211  1.00 30.77           C  
ATOM   3726  CD1 TYR B  11     -33.406 -10.797  -9.117  1.00 30.77           C  
ATOM   3727  CD2 TYR B  11     -35.031  -9.344 -10.109  1.00 30.77           C  
ATOM   3728  CE1 TYR B  11     -33.438 -10.039  -7.949  1.00 30.77           C  
ATOM   3729  CE2 TYR B  11     -35.062  -8.570  -8.945  1.00 30.77           C  
ATOM   3730  OH  TYR B  11     -34.281  -8.172  -6.727  1.00 30.77           O  
ATOM   3731  CZ  TYR B  11     -34.250  -8.930  -7.875  1.00 30.77           C  
ATOM   3732  N   PHE B  12     -31.906 -11.984 -14.320  1.00 34.88           N  
ATOM   3733  CA  PHE B  12     -31.656 -13.242 -15.008  1.00 34.88           C  
ATOM   3734  C   PHE B  12     -31.828 -14.422 -14.062  1.00 34.88           C  
ATOM   3735  CB  PHE B  12     -30.250 -13.250 -15.625  1.00 34.88           C  
ATOM   3736  O   PHE B  12     -31.000 -14.625 -13.164  1.00 34.88           O  
ATOM   3737  CG  PHE B  12     -30.234 -12.992 -17.109  1.00 34.88           C  
ATOM   3738  CD1 PHE B  12     -30.375 -14.039 -18.016  1.00 34.88           C  
ATOM   3739  CD2 PHE B  12     -30.094 -11.703 -17.594  1.00 34.88           C  
ATOM   3740  CE1 PHE B  12     -30.359 -13.797 -19.391  1.00 34.88           C  
ATOM   3741  CE2 PHE B  12     -30.078 -11.453 -18.969  1.00 34.88           C  
ATOM   3742  CZ  PHE B  12     -30.203 -12.500 -19.859  1.00 34.88           C  
ATOM   3743  N   GLU B  13     -32.969 -14.680 -13.688  1.00 43.75           N  
ATOM   3744  CA  GLU B  13     -33.250 -15.922 -12.977  1.00 43.75           C  
ATOM   3745  C   GLU B  13     -32.719 -17.125 -13.750  1.00 43.75           C  
ATOM   3746  CB  GLU B  13     -34.750 -16.078 -12.703  1.00 43.75           C  
ATOM   3747  O   GLU B  13     -33.156 -17.375 -14.883  1.00 43.75           O  
ATOM   3748  CG  GLU B  13     -35.156 -15.602 -11.320  1.00 43.75           C  
ATOM   3749  CD  GLU B  13     -36.656 -15.781 -11.055  1.00 43.75           C  
ATOM   3750  OE1 GLU B  13     -37.094 -15.484  -9.930  1.00 43.75           O  
ATOM   3751  OE2 GLU B  13     -37.344 -16.234 -11.977  1.00 43.75           O  
ATOM   3752  N   TYR B  14     -31.625 -17.516 -13.688  1.00 53.78           N  
ATOM   3753  CA  TYR B  14     -31.203 -18.797 -14.250  1.00 53.78           C  
ATOM   3754  C   TYR B  14     -32.312 -19.828 -14.125  1.00 53.78           C  
ATOM   3755  CB  TYR B  14     -29.922 -19.281 -13.562  1.00 53.78           C  
ATOM   3756  O   TYR B  14     -32.969 -19.906 -13.094  1.00 53.78           O  
ATOM   3757  CG  TYR B  14     -28.672 -18.578 -14.016  1.00 53.78           C  
ATOM   3758  CD1 TYR B  14     -28.031 -18.953 -15.195  1.00 53.78           C  
ATOM   3759  CD2 TYR B  14     -28.141 -17.531 -13.273  1.00 53.78           C  
ATOM   3760  CE1 TYR B  14     -26.875 -18.312 -15.617  1.00 53.78           C  
ATOM   3761  CE2 TYR B  14     -26.984 -16.875 -13.688  1.00 53.78           C  
ATOM   3762  OH  TYR B  14     -25.219 -16.625 -15.273  1.00 53.78           O  
ATOM   3763  CZ  TYR B  14     -26.359 -17.281 -14.859  1.00 53.78           C  
ATOM   3764  N   ASP B  15     -32.781 -20.281 -15.375  1.00 70.44           N  
ATOM   3765  CA  ASP B  15     -33.438 -21.578 -15.250  1.00 70.44           C  
ATOM   3766  C   ASP B  15     -32.625 -22.500 -14.328  1.00 70.44           C  
ATOM   3767  CB  ASP B  15     -33.594 -22.234 -16.625  1.00 70.44           C  
ATOM   3768  O   ASP B  15     -31.391 -22.516 -14.359  1.00 70.44           O  
ATOM   3769  CG  ASP B  15     -34.688 -23.297 -16.656  1.00 70.44           C  
ATOM   3770  OD1 ASP B  15     -35.188 -23.672 -15.570  1.00 70.44           O  
ATOM   3771  OD2 ASP B  15     -35.031 -23.766 -17.750  1.00 70.44           O  
ATOM   3772  N   ALA B  16     -33.344 -22.891 -13.320  1.00 76.50           N  
ATOM   3773  CA  ALA B  16     -32.688 -23.719 -12.312  1.00 76.50           C  
ATOM   3774  C   ALA B  16     -31.781 -24.766 -12.961  1.00 76.50           C  
ATOM   3775  CB  ALA B  16     -33.719 -24.391 -11.422  1.00 76.50           C  
ATOM   3776  O   ALA B  16     -30.688 -25.031 -12.484  1.00 76.50           O  
ATOM   3777  N   GLU B  17     -32.312 -25.375 -14.039  1.00 81.19           N  
ATOM   3778  CA  GLU B  17     -31.562 -26.406 -14.742  1.00 81.19           C  
ATOM   3779  C   GLU B  17     -30.312 -25.812 -15.391  1.00 81.19           C  
ATOM   3780  CB  GLU B  17     -32.406 -27.094 -15.797  1.00 81.19           C  
ATOM   3781  O   GLU B  17     -29.219 -26.375 -15.258  1.00 81.19           O  
ATOM   3782  CG  GLU B  17     -31.781 -28.344 -16.406  1.00 81.19           C  
ATOM   3783  CD  GLU B  17     -32.625 -29.000 -17.469  1.00 81.19           C  
ATOM   3784  OE1 GLU B  17     -32.094 -29.766 -18.297  1.00 81.19           O  
ATOM   3785  OE2 GLU B  17     -33.875 -28.750 -17.469  1.00 81.19           O  
ATOM   3786  N   GLU B  18     -30.500 -24.766 -16.109  1.00 83.69           N  
ATOM   3787  CA  GLU B  18     -29.359 -24.125 -16.750  1.00 83.69           C  
ATOM   3788  C   GLU B  18     -28.359 -23.609 -15.719  1.00 83.69           C  
ATOM   3789  CB  GLU B  18     -29.828 -22.984 -17.656  1.00 83.69           C  
ATOM   3790  O   GLU B  18     -27.141 -23.609 -15.961  1.00 83.69           O  
ATOM   3791  CG  GLU B  18     -29.812 -23.328 -19.141  1.00 83.69           C  
ATOM   3792  CD  GLU B  18     -28.953 -22.391 -19.969  1.00 83.69           C  
ATOM   3793  OE1 GLU B  18     -28.703 -22.672 -21.156  1.00 83.69           O  
ATOM   3794  OE2 GLU B  18     -28.531 -21.344 -19.422  1.00 83.69           O  
ATOM   3795  N   PHE B  19     -28.875 -23.203 -14.641  1.00 87.12           N  
ATOM   3796  CA  PHE B  19     -28.031 -22.719 -13.562  1.00 87.12           C  
ATOM   3797  C   PHE B  19     -27.188 -23.859 -12.992  1.00 87.12           C  
ATOM   3798  CB  PHE B  19     -28.875 -22.078 -12.453  1.00 87.12           C  
ATOM   3799  O   PHE B  19     -26.000 -23.688 -12.742  1.00 87.12           O  
ATOM   3800  CG  PHE B  19     -28.062 -21.516 -11.320  1.00 87.12           C  
ATOM   3801  CD1 PHE B  19     -28.141 -22.062 -10.047  1.00 87.12           C  
ATOM   3802  CD2 PHE B  19     -27.219 -20.422 -11.539  1.00 87.12           C  
ATOM   3803  CE1 PHE B  19     -27.375 -21.531  -9.000  1.00 87.12           C  
ATOM   3804  CE2 PHE B  19     -26.469 -19.891 -10.492  1.00 87.12           C  
ATOM   3805  CZ  PHE B  19     -26.547 -20.453  -9.227  1.00 87.12           C  
ATOM   3806  N   LEU B  20     -27.812 -24.906 -12.773  1.00 88.62           N  
ATOM   3807  CA  LEU B  20     -27.094 -26.062 -12.250  1.00 88.62           C  
ATOM   3808  C   LEU B  20     -26.031 -26.547 -13.234  1.00 88.62           C  
ATOM   3809  CB  LEU B  20     -28.078 -27.203 -11.953  1.00 88.62           C  
ATOM   3810  O   LEU B  20     -24.938 -26.938 -12.828  1.00 88.62           O  
ATOM   3811  CG  LEU B  20     -28.688 -27.219 -10.547  1.00 88.62           C  
ATOM   3812  CD1 LEU B  20     -30.031 -27.953 -10.562  1.00 88.62           C  
ATOM   3813  CD2 LEU B  20     -27.734 -27.859  -9.555  1.00 88.62           C  
ATOM   3814  N   VAL B  21     -26.391 -26.516 -14.477  1.00 90.38           N  
ATOM   3815  CA  VAL B  21     -25.438 -26.906 -15.508  1.00 90.38           C  
ATOM   3816  C   VAL B  21     -24.266 -25.922 -15.523  1.00 90.38           C  
ATOM   3817  CB  VAL B  21     -26.094 -26.953 -16.906  1.00 90.38           C  
ATOM   3818  O   VAL B  21     -23.109 -26.344 -15.641  1.00 90.38           O  
ATOM   3819  CG1 VAL B  21     -25.047 -27.109 -18.000  1.00 90.38           C  
ATOM   3820  CG2 VAL B  21     -27.109 -28.109 -16.969  1.00 90.38           C  
ATOM   3821  N   SER B  22     -24.594 -24.703 -15.453  1.00 88.88           N  
ATOM   3822  CA  SER B  22     -23.547 -23.688 -15.406  1.00 88.88           C  
ATOM   3823  C   SER B  22     -22.625 -23.906 -14.211  1.00 88.88           C  
ATOM   3824  CB  SER B  22     -24.156 -22.297 -15.359  1.00 88.88           C  
ATOM   3825  O   SER B  22     -21.406 -23.734 -14.320  1.00 88.88           O  
ATOM   3826  OG  SER B  22     -24.875 -22.016 -16.547  1.00 88.88           O  
ATOM   3827  N   LEU B  23     -23.156 -24.250 -13.094  1.00 90.88           N  
ATOM   3828  CA  LEU B  23     -22.359 -24.516 -11.898  1.00 90.88           C  
ATOM   3829  C   LEU B  23     -21.484 -25.750 -12.094  1.00 90.88           C  
ATOM   3830  CB  LEU B  23     -23.266 -24.719 -10.680  1.00 90.88           C  
ATOM   3831  O   LEU B  23     -20.297 -25.734 -11.742  1.00 90.88           O  
ATOM   3832  CG  LEU B  23     -23.531 -23.484  -9.828  1.00 90.88           C  
ATOM   3833  CD1 LEU B  23     -24.875 -23.609  -9.109  1.00 90.88           C  
ATOM   3834  CD2 LEU B  23     -22.406 -23.266  -8.820  1.00 90.88           C  
ATOM   3835  N   ALA B  24     -22.078 -26.719 -12.602  1.00 93.25           N  
ATOM   3836  CA  ALA B  24     -21.328 -27.953 -12.836  1.00 93.25           C  
ATOM   3837  C   ALA B  24     -20.188 -27.734 -13.828  1.00 93.25           C  
ATOM   3838  CB  ALA B  24     -22.250 -29.062 -13.328  1.00 93.25           C  
ATOM   3839  O   ALA B  24     -19.094 -28.250 -13.656  1.00 93.25           O  
ATOM   3840  N   LEU B  25     -20.438 -26.984 -14.828  1.00 92.31           N  
ATOM   3841  CA  LEU B  25     -19.422 -26.688 -15.828  1.00 92.31           C  
ATOM   3842  C   LEU B  25     -18.328 -25.797 -15.227  1.00 92.31           C  
ATOM   3843  CB  LEU B  25     -20.031 -26.000 -17.047  1.00 92.31           C  
ATOM   3844  O   LEU B  25     -17.156 -25.938 -15.578  1.00 92.31           O  
ATOM   3845  CG  LEU B  25     -20.781 -26.906 -18.016  1.00 92.31           C  
ATOM   3846  CD1 LEU B  25     -21.594 -26.062 -19.000  1.00 92.31           C  
ATOM   3847  CD2 LEU B  25     -19.812 -27.812 -18.766  1.00 92.31           C  
ATOM   3848  N   LEU B  26     -18.734 -24.953 -14.414  1.00 89.69           N  
ATOM   3849  CA  LEU B  26     -17.750 -24.109 -13.734  1.00 89.69           C  
ATOM   3850  C   LEU B  26     -16.844 -24.938 -12.836  1.00 89.69           C  
ATOM   3851  CB  LEU B  26     -18.453 -23.031 -12.906  1.00 89.69           C  
ATOM   3852  O   LEU B  26     -15.641 -24.688 -12.750  1.00 89.69           O  
ATOM   3853  CG  LEU B  26     -17.578 -21.891 -12.383  1.00 89.69           C  
ATOM   3854  CD1 LEU B  26     -17.266 -20.906 -13.508  1.00 89.69           C  
ATOM   3855  CD2 LEU B  26     -18.250 -21.188 -11.219  1.00 89.69           C  
ATOM   3856  N   ILE B  27     -17.375 -25.844 -12.195  1.00 93.00           N  
ATOM   3857  CA  ILE B  27     -16.625 -26.719 -11.297  1.00 93.00           C  
ATOM   3858  C   ILE B  27     -15.703 -27.625 -12.109  1.00 93.00           C  
ATOM   3859  CB  ILE B  27     -17.578 -27.562 -10.414  1.00 93.00           C  
ATOM   3860  O   ILE B  27     -14.547 -27.828 -11.734  1.00 93.00           O  
ATOM   3861  CG1 ILE B  27     -18.344 -26.672  -9.445  1.00 93.00           C  
ATOM   3862  CG2 ILE B  27     -16.797 -28.641  -9.664  1.00 93.00           C  
ATOM   3863  CD1 ILE B  27     -19.531 -27.359  -8.773  1.00 93.00           C  
ATOM   3864  N   THR B  28     -16.141 -28.078 -13.211  1.00 91.94           N  
ATOM   3865  CA  THR B  28     -15.391 -29.062 -13.977  1.00 91.94           C  
ATOM   3866  C   THR B  28     -14.453 -28.391 -14.969  1.00 91.94           C  
ATOM   3867  CB  THR B  28     -16.344 -30.031 -14.727  1.00 91.94           C  
ATOM   3868  O   THR B  28     -13.320 -28.844 -15.172  1.00 91.94           O  
ATOM   3869  CG2 THR B  28     -17.172 -30.859 -13.758  1.00 91.94           C  
ATOM   3870  OG1 THR B  28     -17.219 -29.250 -15.555  1.00 91.94           O  
ATOM   3871  N   GLU B  29     -14.836 -27.281 -15.562  1.00 89.19           N  
ATOM   3872  CA  GLU B  29     -14.055 -26.672 -16.641  1.00 89.19           C  
ATOM   3873  C   GLU B  29     -13.570 -25.281 -16.266  1.00 89.19           C  
ATOM   3874  CB  GLU B  29     -14.875 -26.625 -17.938  1.00 89.19           C  
ATOM   3875  O   GLU B  29     -13.047 -24.547 -17.109  1.00 89.19           O  
ATOM   3876  CG  GLU B  29     -15.219 -27.984 -18.500  1.00 89.19           C  
ATOM   3877  CD  GLU B  29     -15.812 -27.922 -19.906  1.00 89.19           C  
ATOM   3878  OE1 GLU B  29     -16.188 -28.969 -20.469  1.00 89.19           O  
ATOM   3879  OE2 GLU B  29     -15.914 -26.797 -20.453  1.00 89.19           O  
ATOM   3880  N   GLY B  30     -13.789 -24.953 -15.141  1.00 87.25           N  
ATOM   3881  CA  GLY B  30     -13.375 -23.625 -14.711  1.00 87.25           C  
ATOM   3882  C   GLY B  30     -11.875 -23.500 -14.539  1.00 87.25           C  
ATOM   3883  O   GLY B  30     -11.344 -22.391 -14.469  1.00 87.25           O  
ATOM   3884  N   ARG B  31     -11.172 -24.562 -14.398  1.00 84.25           N  
ATOM   3885  CA  ARG B  31      -9.727 -24.562 -14.227  1.00 84.25           C  
ATOM   3886  C   ARG B  31      -9.086 -25.688 -15.039  1.00 84.25           C  
ATOM   3887  CB  ARG B  31      -9.359 -24.719 -12.750  1.00 84.25           C  
ATOM   3888  O   ARG B  31      -8.453 -26.578 -14.477  1.00 84.25           O  
ATOM   3889  CG  ARG B  31     -10.164 -25.781 -12.023  1.00 84.25           C  
ATOM   3890  CD  ARG B  31     -10.211 -25.516 -10.523  1.00 84.25           C  
ATOM   3891  NE  ARG B  31     -10.891 -26.594  -9.812  1.00 84.25           N  
ATOM   3892  NH1 ARG B  31     -11.641 -25.266  -8.078  1.00 84.25           N  
ATOM   3893  NH2 ARG B  31     -12.141 -27.500  -8.109  1.00 84.25           N  
ATOM   3894  CZ  ARG B  31     -11.555 -26.453  -8.664  1.00 84.25           C  
ATOM   3895  N   THR B  32      -9.164 -25.438 -16.281  1.00 87.06           N  
ATOM   3896  CA  THR B  32      -8.562 -26.406 -17.188  1.00 87.06           C  
ATOM   3897  C   THR B  32      -7.094 -26.078 -17.438  1.00 87.06           C  
ATOM   3898  CB  THR B  32      -9.320 -26.438 -18.531  1.00 87.06           C  
ATOM   3899  O   THR B  32      -6.727 -24.906 -17.547  1.00 87.06           O  
ATOM   3900  CG2 THR B  32     -10.711 -27.047 -18.375  1.00 87.06           C  
ATOM   3901  OG1 THR B  32      -9.445 -25.109 -19.031  1.00 87.06           O  
ATOM   3902  N   PRO B  33      -6.250 -27.109 -17.438  1.00 84.44           N  
ATOM   3903  CA  PRO B  33      -4.816 -26.891 -17.672  1.00 84.44           C  
ATOM   3904  C   PRO B  33      -4.527 -26.266 -19.031  1.00 84.44           C  
ATOM   3905  CB  PRO B  33      -4.227 -28.297 -17.578  1.00 84.44           C  
ATOM   3906  O   PRO B  33      -5.129 -26.656 -20.031  1.00 84.44           O  
ATOM   3907  CG  PRO B  33      -5.367 -29.156 -17.141  1.00 84.44           C  
ATOM   3908  CD  PRO B  33      -6.637 -28.359 -17.234  1.00 84.44           C  
ATOM   3909  N   GLU B  34      -3.818 -25.219 -18.969  1.00 79.19           N  
ATOM   3910  CA  GLU B  34      -3.336 -24.531 -20.172  1.00 79.19           C  
ATOM   3911  C   GLU B  34      -1.863 -24.156 -20.031  1.00 79.19           C  
ATOM   3912  CB  GLU B  34      -4.176 -23.281 -20.438  1.00 79.19           C  
ATOM   3913  O   GLU B  34      -1.440 -23.656 -18.984  1.00 79.19           O  
ATOM   3914  CG  GLU B  34      -3.832 -22.594 -21.750  1.00 79.19           C  
ATOM   3915  CD  GLU B  34      -4.633 -21.312 -21.984  1.00 79.19           C  
ATOM   3916  OE1 GLU B  34      -4.590 -20.766 -23.109  1.00 79.19           O  
ATOM   3917  OE2 GLU B  34      -5.309 -20.859 -21.031  1.00 79.19           O  
ATOM   3918  N   CYS B  35      -1.176 -24.500 -21.016  1.00 76.88           N  
ATOM   3919  CA  CYS B  35       0.235 -24.141 -21.016  1.00 76.88           C  
ATOM   3920  C   CYS B  35       0.402 -22.625 -21.156  1.00 76.88           C  
ATOM   3921  CB  CYS B  35       0.971 -24.844 -22.156  1.00 76.88           C  
ATOM   3922  O   CYS B  35       0.620 -22.125 -22.266  1.00 76.88           O  
ATOM   3923  SG  CYS B  35       1.650 -26.453 -21.688  1.00 76.88           S  
ATOM   3924  N   SER B  36       0.193 -21.938 -20.141  1.00 69.50           N  
ATOM   3925  CA  SER B  36       0.287 -20.484 -20.062  1.00 69.50           C  
ATOM   3926  C   SER B  36       0.877 -20.031 -18.734  1.00 69.50           C  
ATOM   3927  CB  SER B  36      -1.089 -19.844 -20.266  1.00 69.50           C  
ATOM   3928  O   SER B  36       1.136 -20.844 -17.859  1.00 69.50           O  
ATOM   3929  OG  SER B  36      -1.894 -20.016 -19.109  1.00 69.50           O  
ATOM   3930  N   VAL B  37       1.271 -18.844 -18.734  1.00 69.25           N  
ATOM   3931  CA  VAL B  37       1.814 -18.266 -17.516  1.00 69.25           C  
ATOM   3932  C   VAL B  37       0.834 -18.484 -16.359  1.00 69.25           C  
ATOM   3933  CB  VAL B  37       2.119 -16.766 -17.672  1.00 69.25           C  
ATOM   3934  O   VAL B  37       1.245 -18.750 -15.227  1.00 69.25           O  
ATOM   3935  CG1 VAL B  37       2.680 -16.172 -16.375  1.00 69.25           C  
ATOM   3936  CG2 VAL B  37       3.092 -16.531 -18.828  1.00 69.25           C  
ATOM   3937  N   LYS B  38      -0.448 -18.547 -16.578  1.00 68.06           N  
ATOM   3938  CA  LYS B  38      -1.462 -18.797 -15.555  1.00 68.06           C  
ATOM   3939  C   LYS B  38      -1.640 -20.281 -15.297  1.00 68.06           C  
ATOM   3940  CB  LYS B  38      -2.797 -18.172 -15.969  1.00 68.06           C  
ATOM   3941  O   LYS B  38      -2.072 -20.688 -14.219  1.00 68.06           O  
ATOM   3942  CG  LYS B  38      -2.904 -16.688 -15.664  1.00 68.06           C  
ATOM   3943  CD  LYS B  38      -4.289 -16.141 -15.992  1.00 68.06           C  
ATOM   3944  CE  LYS B  38      -4.395 -14.648 -15.703  1.00 68.06           C  
ATOM   3945  NZ  LYS B  38      -5.730 -14.102 -16.094  1.00 68.06           N  
ATOM   3946  N   GLY B  39      -1.289 -20.969 -16.203  1.00 76.12           N  
ATOM   3947  CA  GLY B  39      -1.342 -22.422 -16.094  1.00 76.12           C  
ATOM   3948  C   GLY B  39      -2.750 -22.984 -16.188  1.00 76.12           C  
ATOM   3949  O   GLY B  39      -2.943 -24.188 -16.203  1.00 76.12           O  
ATOM   3950  N   ARG B  40      -3.785 -22.078 -16.125  1.00 80.50           N  
ATOM   3951  CA  ARG B  40      -5.176 -22.531 -16.141  1.00 80.50           C  
ATOM   3952  C   ARG B  40      -6.055 -21.547 -16.906  1.00 80.50           C  
ATOM   3953  CB  ARG B  40      -5.707 -22.719 -14.727  1.00 80.50           C  
ATOM   3954  O   ARG B  40      -5.707 -20.375 -17.047  1.00 80.50           O  
ATOM   3955  CG  ARG B  40      -5.664 -21.438 -13.883  1.00 80.50           C  
ATOM   3956  CD  ARG B  40      -6.270 -21.656 -12.500  1.00 80.50           C  
ATOM   3957  NE  ARG B  40      -6.172 -20.469 -11.680  1.00 80.50           N  
ATOM   3958  NH1 ARG B  40      -8.453 -20.062 -11.625  1.00 80.50           N  
ATOM   3959  NH2 ARG B  40      -7.012 -18.656 -10.531  1.00 80.50           N  
ATOM   3960  CZ  ARG B  40      -7.211 -19.734 -11.281  1.00 80.50           C  
ATOM   3961  N   THR B  41      -7.102 -22.062 -17.469  1.00 81.62           N  
ATOM   3962  CA  THR B  41      -8.078 -21.250 -18.188  1.00 81.62           C  
ATOM   3963  C   THR B  41      -9.484 -21.797 -17.984  1.00 81.62           C  
ATOM   3964  CB  THR B  41      -7.754 -21.203 -19.688  1.00 81.62           C  
ATOM   3965  O   THR B  41      -9.672 -22.984 -17.703  1.00 81.62           O  
ATOM   3966  CG2 THR B  41      -7.086 -22.500 -20.156  1.00 81.62           C  
ATOM   3967  OG1 THR B  41      -8.969 -21.031 -20.422  1.00 81.62           O  
ATOM   3968  N   GLU B  42     -10.391 -20.844 -17.984  1.00 82.81           N  
ATOM   3969  CA  GLU B  42     -11.797 -21.234 -18.000  1.00 82.81           C  
ATOM   3970  C   GLU B  42     -12.242 -21.625 -19.406  1.00 82.81           C  
ATOM   3971  CB  GLU B  42     -12.680 -20.094 -17.469  1.00 82.81           C  
ATOM   3972  O   GLU B  42     -11.977 -20.906 -20.375  1.00 82.81           O  
ATOM   3973  CG  GLU B  42     -12.656 -19.953 -15.953  1.00 82.81           C  
ATOM   3974  CD  GLU B  42     -13.633 -18.922 -15.438  1.00 82.81           C  
ATOM   3975  OE1 GLU B  42     -13.648 -18.656 -14.211  1.00 82.81           O  
ATOM   3976  OE2 GLU B  42     -14.391 -18.359 -16.266  1.00 82.81           O  
ATOM   3977  N   SER B  43     -12.836 -22.797 -19.484  1.00 82.06           N  
ATOM   3978  CA  SER B  43     -13.312 -23.266 -20.781  1.00 82.06           C  
ATOM   3979  C   SER B  43     -14.422 -22.375 -21.328  1.00 82.06           C  
ATOM   3980  CB  SER B  43     -13.828 -24.703 -20.656  1.00 82.06           C  
ATOM   3981  O   SER B  43     -15.008 -21.578 -20.594  1.00 82.06           O  
ATOM   3982  OG  SER B  43     -15.227 -24.766 -20.875  1.00 82.06           O  
ATOM   3983  N   PHE B  44     -14.688 -22.469 -22.594  1.00 80.38           N  
ATOM   3984  CA  PHE B  44     -15.688 -21.656 -23.281  1.00 80.38           C  
ATOM   3985  C   PHE B  44     -17.094 -22.016 -22.812  1.00 80.38           C  
ATOM   3986  CB  PHE B  44     -15.570 -21.844 -24.797  1.00 80.38           C  
ATOM   3987  O   PHE B  44     -18.047 -21.266 -23.047  1.00 80.38           O  
ATOM   3988  CG  PHE B  44     -14.234 -21.453 -25.359  1.00 80.38           C  
ATOM   3989  CD1 PHE B  44     -13.891 -20.109 -25.484  1.00 80.38           C  
ATOM   3990  CD2 PHE B  44     -13.320 -22.422 -25.750  1.00 80.38           C  
ATOM   3991  CE1 PHE B  44     -12.656 -19.734 -26.000  1.00 80.38           C  
ATOM   3992  CE2 PHE B  44     -12.086 -22.062 -26.281  1.00 80.38           C  
ATOM   3993  CZ  PHE B  44     -11.750 -20.719 -26.406  1.00 80.38           C  
ATOM   3994  N   HIS B  45     -17.172 -23.125 -22.141  1.00 84.31           N  
ATOM   3995  CA  HIS B  45     -18.484 -23.594 -21.703  1.00 84.31           C  
ATOM   3996  C   HIS B  45     -18.875 -22.984 -20.359  1.00 84.31           C  
ATOM   3997  CB  HIS B  45     -18.516 -25.125 -21.594  1.00 84.31           C  
ATOM   3998  O   HIS B  45     -20.031 -23.062 -19.938  1.00 84.31           O  
ATOM   3999  CG  HIS B  45     -18.062 -25.812 -22.844  1.00 84.31           C  
ATOM   4000  CD2 HIS B  45     -18.703 -26.031 -24.016  1.00 84.31           C  
ATOM   4001  ND1 HIS B  45     -16.812 -26.359 -22.984  1.00 84.31           N  
ATOM   4002  CE1 HIS B  45     -16.688 -26.906 -24.188  1.00 84.31           C  
ATOM   4003  NE2 HIS B  45     -17.828 -26.719 -24.828  1.00 84.31           N  
ATOM   4004  N   CYS B  46     -17.891 -22.438 -19.719  1.00 82.88           N  
ATOM   4005  CA  CYS B  46     -18.156 -21.812 -18.438  1.00 82.88           C  
ATOM   4006  C   CYS B  46     -18.969 -20.531 -18.594  1.00 82.88           C  
ATOM   4007  CB  CYS B  46     -16.844 -21.516 -17.703  1.00 82.88           C  
ATOM   4008  O   CYS B  46     -18.812 -19.828 -19.594  1.00 82.88           O  
ATOM   4009  SG  CYS B  46     -16.000 -23.000 -17.094  1.00 82.88           S  
ATOM   4010  N   PRO B  47     -19.859 -20.297 -17.703  1.00 78.38           N  
ATOM   4011  CA  PRO B  47     -20.641 -19.062 -17.766  1.00 78.38           C  
ATOM   4012  C   PRO B  47     -19.781 -17.812 -17.656  1.00 78.38           C  
ATOM   4013  CB  PRO B  47     -21.578 -19.188 -16.562  1.00 78.38           C  
ATOM   4014  O   PRO B  47     -18.766 -17.797 -16.953  1.00 78.38           O  
ATOM   4015  CG  PRO B  47     -20.922 -20.188 -15.656  1.00 78.38           C  
ATOM   4016  CD  PRO B  47     -19.953 -21.000 -16.469  1.00 78.38           C  
ATOM   4017  N   PRO B  48     -20.062 -16.953 -18.547  1.00 67.12           N  
ATOM   4018  CA  PRO B  48     -19.281 -15.719 -18.531  1.00 67.12           C  
ATOM   4019  C   PRO B  48     -19.406 -14.969 -17.203  1.00 67.12           C  
ATOM   4020  CB  PRO B  48     -19.859 -14.906 -19.672  1.00 67.12           C  
ATOM   4021  O   PRO B  48     -20.438 -15.039 -16.547  1.00 67.12           O  
ATOM   4022  CG  PRO B  48     -21.156 -15.586 -20.000  1.00 67.12           C  
ATOM   4023  CD  PRO B  48     -21.188 -16.922 -19.328  1.00 67.12           C  
ATOM   4024  N   ALA B  49     -18.297 -14.648 -16.734  1.00 55.34           N  
ATOM   4025  CA  ALA B  49     -18.266 -13.914 -15.477  1.00 55.34           C  
ATOM   4026  C   ALA B  49     -19.109 -12.641 -15.570  1.00 55.34           C  
ATOM   4027  CB  ALA B  49     -16.828 -13.578 -15.094  1.00 55.34           C  
ATOM   4028  O   ALA B  49     -19.734 -12.242 -14.586  1.00 55.34           O  
ATOM   4029  N   GLN B  50     -18.953 -11.766 -16.672  1.00 47.62           N  
ATOM   4030  CA  GLN B  50     -19.672 -10.508 -16.828  1.00 47.62           C  
ATOM   4031  C   GLN B  50     -20.828 -10.656 -17.812  1.00 47.62           C  
ATOM   4032  CB  GLN B  50     -18.734  -9.398 -17.281  1.00 47.62           C  
ATOM   4033  O   GLN B  50     -20.734 -11.438 -18.766  1.00 47.62           O  
ATOM   4034  CG  GLN B  50     -17.828  -8.867 -16.172  1.00 47.62           C  
ATOM   4035  CD  GLN B  50     -16.844  -7.824 -16.672  1.00 47.62           C  
ATOM   4036  NE2 GLN B  50     -16.125  -7.203 -15.742  1.00 47.62           N  
ATOM   4037  OE1 GLN B  50     -16.734  -7.578 -17.875  1.00 47.62           O  
ATOM   4038  N   SER B  51     -22.062 -10.453 -17.453  1.00 41.84           N  
ATOM   4039  CA  SER B  51     -23.297 -10.547 -18.234  1.00 41.84           C  
ATOM   4040  C   SER B  51     -23.125  -9.953 -19.625  1.00 41.84           C  
ATOM   4041  CB  SER B  51     -24.438  -9.844 -17.500  1.00 41.84           C  
ATOM   4042  O   SER B  51     -23.953 -10.172 -20.500  1.00 41.84           O  
ATOM   4043  OG  SER B  51     -25.141  -8.969 -18.375  1.00 41.84           O  
ATOM   4044  N   CYS B  52     -22.391  -8.852 -19.797  1.00 36.72           N  
ATOM   4045  CA  CYS B  52     -22.594  -8.070 -21.000  1.00 36.72           C  
ATOM   4046  C   CYS B  52     -21.984  -8.773 -22.219  1.00 36.72           C  
ATOM   4047  CB  CYS B  52     -22.000  -6.676 -20.859  1.00 36.72           C  
ATOM   4048  O   CYS B  52     -21.781  -8.148 -23.250  1.00 36.72           O  
ATOM   4049  SG  CYS B  52     -22.828  -5.648 -19.625  1.00 36.72           S  
ATOM   4050  N   TYR B  53     -21.141  -9.734 -22.141  1.00 36.28           N  
ATOM   4051  CA  TYR B  53     -20.594  -9.977 -23.469  1.00 36.28           C  
ATOM   4052  C   TYR B  53     -21.703 -10.227 -24.484  1.00 36.28           C  
ATOM   4053  CB  TYR B  53     -19.625 -11.164 -23.453  1.00 36.28           C  
ATOM   4054  O   TYR B  53     -22.719 -10.859 -24.156  1.00 36.28           O  
ATOM   4055  CG  TYR B  53     -18.219 -10.805 -23.031  1.00 36.28           C  
ATOM   4056  CD1 TYR B  53     -17.312 -10.312 -23.953  1.00 36.28           C  
ATOM   4057  CD2 TYR B  53     -17.812 -10.961 -21.719  1.00 36.28           C  
ATOM   4058  CE1 TYR B  53     -16.016  -9.977 -23.578  1.00 36.28           C  
ATOM   4059  CE2 TYR B  53     -16.516 -10.625 -21.328  1.00 36.28           C  
ATOM   4060  OH  TYR B  53     -14.344  -9.812 -21.875  1.00 36.28           O  
ATOM   4061  CZ  TYR B  53     -15.625 -10.141 -22.266  1.00 36.28           C  
ATOM   4062  N   PRO B  54     -21.781  -9.438 -25.547  1.00 34.00           N  
ATOM   4063  CA  PRO B  54     -22.703  -9.766 -26.641  1.00 34.00           C  
ATOM   4064  C   PRO B  54     -22.828 -11.266 -26.891  1.00 34.00           C  
ATOM   4065  CB  PRO B  54     -22.078  -9.062 -27.859  1.00 34.00           C  
ATOM   4066  O   PRO B  54     -21.906 -12.023 -26.562  1.00 34.00           O  
ATOM   4067  CG  PRO B  54     -20.750  -8.586 -27.375  1.00 34.00           C  
ATOM   4068  CD  PRO B  54     -20.625  -8.922 -25.922  1.00 34.00           C  
ATOM   4069  N   VAL B  55     -23.984 -11.922 -27.156  1.00 37.44           N  
ATOM   4070  CA  VAL B  55     -24.469 -13.227 -27.594  1.00 37.44           C  
ATOM   4071  C   VAL B  55     -23.516 -13.812 -28.641  1.00 37.44           C  
ATOM   4072  CB  VAL B  55     -25.906 -13.148 -28.172  1.00 37.44           C  
ATOM   4073  O   VAL B  55     -23.750 -14.906 -29.156  1.00 37.44           O  
ATOM   4074  CG1 VAL B  55     -26.453 -14.547 -28.453  1.00 37.44           C  
ATOM   4075  CG2 VAL B  55     -26.812 -12.391 -27.203  1.00 37.44           C  
ATOM   4076  N   THR B  56     -22.781 -12.930 -29.359  1.00 39.00           N  
ATOM   4077  CA  THR B  56     -22.422 -13.477 -30.672  1.00 39.00           C  
ATOM   4078  C   THR B  56     -21.641 -14.773 -30.500  1.00 39.00           C  
ATOM   4079  CB  THR B  56     -21.594 -12.469 -31.484  1.00 39.00           C  
ATOM   4080  O   THR B  56     -21.938 -15.773 -31.156  1.00 39.00           O  
ATOM   4081  CG2 THR B  56     -22.500 -11.531 -32.281  1.00 39.00           C  
ATOM   4082  OG1 THR B  56     -20.797 -11.680 -30.594  1.00 39.00           O  
ATOM   4083  N   THR B  57     -20.188 -14.852 -30.203  1.00 43.66           N  
ATOM   4084  CA  THR B  57     -19.531 -16.078 -30.641  1.00 43.66           C  
ATOM   4085  C   THR B  57     -19.719 -17.188 -29.625  1.00 43.66           C  
ATOM   4086  CB  THR B  57     -18.031 -15.844 -30.891  1.00 43.66           C  
ATOM   4087  O   THR B  57     -18.906 -17.328 -28.703  1.00 43.66           O  
ATOM   4088  CG2 THR B  57     -17.781 -15.148 -32.219  1.00 43.66           C  
ATOM   4089  OG1 THR B  57     -17.500 -15.023 -29.844  1.00 43.66           O  
ATOM   4090  N   LYS B  58     -20.922 -17.422 -29.141  1.00 51.97           N  
ATOM   4091  CA  LYS B  58     -21.188 -18.641 -28.375  1.00 51.97           C  
ATOM   4092  C   LYS B  58     -20.438 -19.828 -28.969  1.00 51.97           C  
ATOM   4093  CB  LYS B  58     -22.688 -18.938 -28.344  1.00 51.97           C  
ATOM   4094  O   LYS B  58     -20.500 -20.078 -30.172  1.00 51.97           O  
ATOM   4095  CG  LYS B  58     -23.406 -18.359 -27.125  1.00 51.97           C  
ATOM   4096  CD  LYS B  58     -24.891 -18.750 -27.125  1.00 51.97           C  
ATOM   4097  CE  LYS B  58     -25.609 -18.141 -25.938  1.00 51.97           C  
ATOM   4098  NZ  LYS B  58     -27.062 -18.469 -25.953  1.00 51.97           N  
ATOM   4099  N   HIS B  59     -19.562 -20.203 -28.156  1.00 64.00           N  
ATOM   4100  CA  HIS B  59     -18.891 -21.438 -28.562  1.00 64.00           C  
ATOM   4101  C   HIS B  59     -19.906 -22.484 -29.016  1.00 64.00           C  
ATOM   4102  CB  HIS B  59     -18.031 -21.984 -27.422  1.00 64.00           C  
ATOM   4103  O   HIS B  59     -20.906 -22.719 -28.328  1.00 64.00           O  
ATOM   4104  CG  HIS B  59     -17.484 -23.359 -27.703  1.00 64.00           C  
ATOM   4105  CD2 HIS B  59     -17.422 -24.453 -26.922  1.00 64.00           C  
ATOM   4106  ND1 HIS B  59     -16.891 -23.688 -28.906  1.00 64.00           N  
ATOM   4107  CE1 HIS B  59     -16.500 -24.953 -28.844  1.00 64.00           C  
ATOM   4108  NE2 HIS B  59     -16.812 -25.438 -27.656  1.00 64.00           N  
ATOM   4109  N   GLU B  60     -19.891 -22.594 -30.375  1.00 71.31           N  
ATOM   4110  CA  GLU B  60     -20.672 -23.719 -30.891  1.00 71.31           C  
ATOM   4111  C   GLU B  60     -19.953 -25.031 -30.641  1.00 71.31           C  
ATOM   4112  CB  GLU B  60     -20.953 -23.531 -32.375  1.00 71.31           C  
ATOM   4113  O   GLU B  60     -18.844 -25.250 -31.141  1.00 71.31           O  
ATOM   4114  CG  GLU B  60     -22.234 -22.750 -32.656  1.00 71.31           C  
ATOM   4115  CD  GLU B  60     -22.547 -22.656 -34.156  1.00 71.31           C  
ATOM   4116  OE1 GLU B  60     -23.609 -22.109 -34.500  1.00 71.31           O  
ATOM   4117  OE2 GLU B  60     -21.719 -23.125 -34.969  1.00 71.31           O  
ATOM   4118  N   CYS B  61     -20.469 -25.719 -29.812  1.00 73.25           N  
ATOM   4119  CA  CYS B  61     -19.938 -27.031 -29.453  1.00 73.25           C  
ATOM   4120  C   CYS B  61     -19.750 -27.891 -30.688  1.00 73.25           C  
ATOM   4121  CB  CYS B  61     -20.875 -27.734 -28.469  1.00 73.25           C  
ATOM   4122  O   CYS B  61     -20.594 -27.922 -31.578  1.00 73.25           O  
ATOM   4123  SG  CYS B  61     -20.656 -27.203 -26.750  1.00 73.25           S  
ATOM   4124  N   SER B  62     -18.562 -28.375 -30.969  1.00 78.06           N  
ATOM   4125  CA  SER B  62     -18.250 -29.344 -32.000  1.00 78.06           C  
ATOM   4126  C   SER B  62     -17.984 -30.734 -31.422  1.00 78.06           C  
ATOM   4127  CB  SER B  62     -17.031 -28.891 -32.812  1.00 78.06           C  
ATOM   4128  O   SER B  62     -17.359 -30.859 -30.375  1.00 78.06           O  
ATOM   4129  OG  SER B  62     -16.594 -29.906 -33.688  1.00 78.06           O  
ATOM   4130  N   ASP B  63     -18.547 -31.719 -31.969  1.00 78.12           N  
ATOM   4131  CA  ASP B  63     -18.359 -33.094 -31.547  1.00 78.12           C  
ATOM   4132  C   ASP B  63     -16.922 -33.562 -31.781  1.00 78.12           C  
ATOM   4133  CB  ASP B  63     -19.328 -34.031 -32.281  1.00 78.12           C  
ATOM   4134  O   ASP B  63     -16.516 -34.625 -31.281  1.00 78.12           O  
ATOM   4135  CG  ASP B  63     -20.766 -33.875 -31.812  1.00 78.12           C  
ATOM   4136  OD1 ASP B  63     -20.984 -33.438 -30.656  1.00 78.12           O  
ATOM   4137  OD2 ASP B  63     -21.688 -34.219 -32.594  1.00 78.12           O  
ATOM   4138  N   LYS B  64     -16.172 -32.750 -32.469  1.00 78.12           N  
ATOM   4139  CA  LYS B  64     -14.797 -33.156 -32.781  1.00 78.12           C  
ATOM   4140  C   LYS B  64     -13.867 -32.812 -31.609  1.00 78.12           C  
ATOM   4141  CB  LYS B  64     -14.305 -32.469 -34.062  1.00 78.12           C  
ATOM   4142  O   LYS B  64     -12.773 -33.375 -31.500  1.00 78.12           O  
ATOM   4143  CG  LYS B  64     -15.016 -32.938 -35.312  1.00 78.12           C  
ATOM   4144  CD  LYS B  64     -14.414 -32.312 -36.562  1.00 78.12           C  
ATOM   4145  CE  LYS B  64     -15.156 -32.750 -37.812  1.00 78.12           C  
ATOM   4146  NZ  LYS B  64     -14.633 -32.031 -39.031  1.00 78.12           N  
ATOM   4147  N   LEU B  65     -14.336 -31.891 -30.781  1.00 76.00           N  
ATOM   4148  CA  LEU B  65     -13.492 -31.484 -29.672  1.00 76.00           C  
ATOM   4149  C   LEU B  65     -13.844 -32.281 -28.406  1.00 76.00           C  
ATOM   4150  CB  LEU B  65     -13.633 -29.984 -29.406  1.00 76.00           C  
ATOM   4151  O   LEU B  65     -15.016 -32.344 -28.031  1.00 76.00           O  
ATOM   4152  CG  LEU B  65     -12.734 -29.062 -30.234  1.00 76.00           C  
ATOM   4153  CD1 LEU B  65     -13.453 -27.766 -30.547  1.00 76.00           C  
ATOM   4154  CD2 LEU B  65     -11.430 -28.797 -29.500  1.00 76.00           C  
ATOM   4155  N   ALA B  66     -12.906 -32.844 -27.797  1.00 76.44           N  
ATOM   4156  CA  ALA B  66     -13.086 -33.656 -26.594  1.00 76.44           C  
ATOM   4157  C   ALA B  66     -13.727 -32.844 -25.469  1.00 76.44           C  
ATOM   4158  CB  ALA B  66     -11.750 -34.219 -26.125  1.00 76.44           C  
ATOM   4159  O   ALA B  66     -14.586 -33.344 -24.734  1.00 76.44           O  
ATOM   4160  N   GLN B  67     -13.406 -31.609 -25.422  1.00 78.50           N  
ATOM   4161  CA  GLN B  67     -13.930 -30.734 -24.359  1.00 78.50           C  
ATOM   4162  C   GLN B  67     -15.422 -30.484 -24.547  1.00 78.50           C  
ATOM   4163  CB  GLN B  67     -13.172 -29.406 -24.344  1.00 78.50           C  
ATOM   4164  O   GLN B  67     -16.172 -30.406 -23.578  1.00 78.50           O  
ATOM   4165  CG  GLN B  67     -11.906 -29.438 -23.500  1.00 78.50           C  
ATOM   4166  CD  GLN B  67     -11.156 -28.109 -23.516  1.00 78.50           C  
ATOM   4167  NE2 GLN B  67     -10.125 -28.016 -22.688  1.00 78.50           N  
ATOM   4168  OE1 GLN B  67     -11.500 -27.203 -24.266  1.00 78.50           O  
ATOM   4169  N   CYS B  68     -15.828 -30.375 -25.750  1.00 84.94           N  
ATOM   4170  CA  CYS B  68     -17.234 -30.172 -26.047  1.00 84.94           C  
ATOM   4171  C   CYS B  68     -18.047 -31.422 -25.766  1.00 84.94           C  
ATOM   4172  CB  CYS B  68     -17.422 -29.766 -27.516  1.00 84.94           C  
ATOM   4173  O   CYS B  68     -19.188 -31.344 -25.281  1.00 84.94           O  
ATOM   4174  SG  CYS B  68     -16.906 -28.062 -27.875  1.00 84.94           S  
ATOM   4175  N   ARG B  69     -17.500 -32.562 -26.109  1.00 84.19           N  
ATOM   4176  CA  ARG B  69     -18.156 -33.812 -25.781  1.00 84.19           C  
ATOM   4177  C   ARG B  69     -18.328 -34.000 -24.281  1.00 84.19           C  
ATOM   4178  CB  ARG B  69     -17.375 -35.000 -26.375  1.00 84.19           C  
ATOM   4179  O   ARG B  69     -19.375 -34.406 -23.812  1.00 84.19           O  
ATOM   4180  CG  ARG B  69     -17.453 -35.094 -27.891  1.00 84.19           C  
ATOM   4181  CD  ARG B  69     -16.891 -36.406 -28.391  1.00 84.19           C  
ATOM   4182  NE  ARG B  69     -15.438 -36.469 -28.234  1.00 84.19           N  
ATOM   4183  NH1 ARG B  69     -15.031 -37.375 -30.312  1.00 84.19           N  
ATOM   4184  NH2 ARG B  69     -13.289 -36.938 -28.906  1.00 84.19           N  
ATOM   4185  CZ  ARG B  69     -14.586 -36.906 -29.156  1.00 84.19           C  
ATOM   4186  N   GLN B  70     -17.281 -33.625 -23.641  1.00 82.31           N  
ATOM   4187  CA  GLN B  70     -17.344 -33.719 -22.188  1.00 82.31           C  
ATOM   4188  C   GLN B  70     -18.375 -32.750 -21.625  1.00 82.31           C  
ATOM   4189  CB  GLN B  70     -15.969 -33.438 -21.578  1.00 82.31           C  
ATOM   4190  O   GLN B  70     -19.094 -33.094 -20.688  1.00 82.31           O  
ATOM   4191  CG  GLN B  70     -15.836 -33.906 -20.141  1.00 82.31           C  
ATOM   4192  CD  GLN B  70     -15.188 -35.250 -20.000  1.00 82.31           C  
ATOM   4193  NE2 GLN B  70     -15.180 -35.812 -18.797  1.00 82.31           N  
ATOM   4194  OE1 GLN B  70     -14.695 -35.812 -20.984  1.00 82.31           O  
ATOM   4195  N   ALA B  71     -18.422 -31.594 -22.125  1.00 86.88           N  
ATOM   4196  CA  ALA B  71     -19.406 -30.609 -21.672  1.00 86.88           C  
ATOM   4197  C   ALA B  71     -20.828 -31.078 -21.938  1.00 86.88           C  
ATOM   4198  CB  ALA B  71     -19.156 -29.266 -22.359  1.00 86.88           C  
ATOM   4199  O   ALA B  71     -21.719 -30.859 -21.125  1.00 86.88           O  
ATOM   4200  N   ARG B  72     -21.031 -31.672 -23.016  1.00 87.56           N  
ATOM   4201  CA  ARG B  72     -22.344 -32.219 -23.344  1.00 87.56           C  
ATOM   4202  C   ARG B  72     -22.719 -33.375 -22.422  1.00 87.56           C  
ATOM   4203  CB  ARG B  72     -22.391 -32.688 -24.797  1.00 87.56           C  
ATOM   4204  O   ARG B  72     -23.875 -33.469 -22.000  1.00 87.56           O  
ATOM   4205  CG  ARG B  72     -23.031 -31.703 -25.766  1.00 87.56           C  
ATOM   4206  CD  ARG B  72     -23.109 -32.250 -27.172  1.00 87.56           C  
ATOM   4207  NE  ARG B  72     -23.141 -31.188 -28.172  1.00 87.56           N  
ATOM   4208  NH1 ARG B  72     -22.969 -32.594 -30.000  1.00 87.56           N  
ATOM   4209  NH2 ARG B  72     -23.094 -30.344 -30.312  1.00 87.56           N  
ATOM   4210  CZ  ARG B  72     -23.062 -31.375 -29.484  1.00 87.56           C  
ATOM   4211  N   ARG B  73     -21.719 -34.188 -22.188  1.00 87.44           N  
ATOM   4212  CA  ARG B  73     -21.969 -35.250 -21.234  1.00 87.44           C  
ATOM   4213  C   ARG B  73     -22.312 -34.719 -19.859  1.00 87.44           C  
ATOM   4214  CB  ARG B  73     -20.750 -36.188 -21.141  1.00 87.44           C  
ATOM   4215  O   ARG B  73     -23.250 -35.188 -19.219  1.00 87.44           O  
ATOM   4216  CG  ARG B  73     -21.047 -37.531 -20.547  1.00 87.44           C  
ATOM   4217  CD  ARG B  73     -19.812 -38.438 -20.531  1.00 87.44           C  
ATOM   4218  NE  ARG B  73     -20.125 -39.781 -20.031  1.00 87.44           N  
ATOM   4219  NH1 ARG B  73     -17.969 -40.562 -20.250  1.00 87.44           N  
ATOM   4220  NH2 ARG B  73     -19.641 -41.938 -19.438  1.00 87.44           N  
ATOM   4221  CZ  ARG B  73     -19.250 -40.750 -19.906  1.00 87.44           C  
ATOM   4222  N   THR B  74     -21.562 -33.750 -19.438  1.00 88.69           N  
ATOM   4223  CA  THR B  74     -21.828 -33.125 -18.156  1.00 88.69           C  
ATOM   4224  C   THR B  74     -23.219 -32.500 -18.109  1.00 88.69           C  
ATOM   4225  CB  THR B  74     -20.766 -32.031 -17.844  1.00 88.69           C  
ATOM   4226  O   THR B  74     -23.938 -32.625 -17.125  1.00 88.69           O  
ATOM   4227  CG2 THR B  74     -20.922 -31.516 -16.422  1.00 88.69           C  
ATOM   4228  OG1 THR B  74     -19.453 -32.594 -17.984  1.00 88.69           O  
ATOM   4229  N   ARG B  75     -23.562 -31.891 -19.141  1.00 89.38           N  
ATOM   4230  CA  ARG B  75     -24.891 -31.281 -19.234  1.00 89.38           C  
ATOM   4231  C   ARG B  75     -25.969 -32.344 -19.156  1.00 89.38           C  
ATOM   4232  CB  ARG B  75     -25.031 -30.484 -20.531  1.00 89.38           C  
ATOM   4233  O   ARG B  75     -26.969 -32.188 -18.438  1.00 89.38           O  
ATOM   4234  CG  ARG B  75     -26.266 -29.609 -20.578  1.00 89.38           C  
ATOM   4235  CD  ARG B  75     -26.344 -28.812 -21.859  1.00 89.38           C  
ATOM   4236  NE  ARG B  75     -25.688 -27.516 -21.719  1.00 89.38           N  
ATOM   4237  NH1 ARG B  75     -26.797 -26.516 -23.500  1.00 89.38           N  
ATOM   4238  NH2 ARG B  75     -25.266 -25.328 -22.281  1.00 89.38           N  
ATOM   4239  CZ  ARG B  75     -25.922 -26.453 -22.500  1.00 89.38           C  
ATOM   4240  N   SER B  76     -25.781 -33.344 -19.875  1.00 90.94           N  
ATOM   4241  CA  SER B  76     -26.766 -34.406 -19.891  1.00 90.94           C  
ATOM   4242  C   SER B  76     -26.891 -35.094 -18.531  1.00 90.94           C  
ATOM   4243  CB  SER B  76     -26.406 -35.438 -20.953  1.00 90.94           C  
ATOM   4244  O   SER B  76     -27.984 -35.344 -18.062  1.00 90.94           O  
ATOM   4245  OG  SER B  76     -26.156 -34.844 -22.203  1.00 90.94           O  
ATOM   4246  N   GLU B  77     -25.797 -35.344 -17.922  1.00 90.44           N  
ATOM   4247  CA  GLU B  77     -25.812 -36.000 -16.625  1.00 90.44           C  
ATOM   4248  C   GLU B  77     -26.438 -35.125 -15.555  1.00 90.44           C  
ATOM   4249  CB  GLU B  77     -24.391 -36.406 -16.219  1.00 90.44           C  
ATOM   4250  O   GLU B  77     -27.234 -35.594 -14.742  1.00 90.44           O  
ATOM   4251  CG  GLU B  77     -23.859 -37.625 -16.969  1.00 90.44           C  
ATOM   4252  CD  GLU B  77     -22.391 -37.906 -16.672  1.00 90.44           C  
ATOM   4253  OE1 GLU B  77     -21.844 -38.906 -17.219  1.00 90.44           O  
ATOM   4254  OE2 GLU B  77     -21.797 -37.156 -15.875  1.00 90.44           O  
ATOM   4255  N   VAL B  78     -26.125 -33.906 -15.594  1.00 91.38           N  
ATOM   4256  CA  VAL B  78     -26.641 -32.969 -14.602  1.00 91.38           C  
ATOM   4257  C   VAL B  78     -28.141 -32.750 -14.797  1.00 91.38           C  
ATOM   4258  CB  VAL B  78     -25.906 -31.609 -14.680  1.00 91.38           C  
ATOM   4259  O   VAL B  78     -28.891 -32.719 -13.828  1.00 91.38           O  
ATOM   4260  CG1 VAL B  78     -26.625 -30.547 -13.828  1.00 91.38           C  
ATOM   4261  CG2 VAL B  78     -24.453 -31.750 -14.227  1.00 91.38           C  
ATOM   4262  N   THR B  79     -28.562 -32.656 -16.016  1.00 89.88           N  
ATOM   4263  CA  THR B  79     -29.984 -32.500 -16.312  1.00 89.88           C  
ATOM   4264  C   THR B  79     -30.766 -33.719 -15.906  1.00 89.88           C  
ATOM   4265  CB  THR B  79     -30.203 -32.188 -17.797  1.00 89.88           C  
ATOM   4266  O   THR B  79     -31.891 -33.625 -15.391  1.00 89.88           O  
ATOM   4267  CG2 THR B  79     -31.625 -31.703 -18.062  1.00 89.88           C  
ATOM   4268  OG1 THR B  79     -29.281 -31.188 -18.234  1.00 89.88           O  
ATOM   4269  N   LEU B  80     -30.188 -34.844 -16.125  1.00 90.50           N  
ATOM   4270  CA  LEU B  80     -30.844 -36.094 -15.758  1.00 90.50           C  
ATOM   4271  C   LEU B  80     -31.000 -36.188 -14.242  1.00 90.50           C  
ATOM   4272  CB  LEU B  80     -30.062 -37.281 -16.281  1.00 90.50           C  
ATOM   4273  O   LEU B  80     -32.062 -36.625 -13.750  1.00 90.50           O  
ATOM   4274  CG  LEU B  80     -30.781 -38.625 -16.312  1.00 90.50           C  
ATOM   4275  CD1 LEU B  80     -31.453 -38.844 -17.656  1.00 90.50           C  
ATOM   4276  CD2 LEU B  80     -29.828 -39.781 -15.984  1.00 90.50           C  
ATOM   4277  N   LEU B  81     -30.016 -35.875 -13.609  1.00 89.06           N  
ATOM   4278  CA  LEU B  81     -30.047 -35.969 -12.156  1.00 89.06           C  
ATOM   4279  C   LEU B  81     -31.016 -34.938 -11.578  1.00 89.06           C  
ATOM   4280  CB  LEU B  81     -28.656 -35.750 -11.570  1.00 89.06           C  
ATOM   4281  O   LEU B  81     -31.734 -35.219 -10.617  1.00 89.06           O  
ATOM   4282  CG  LEU B  81     -27.656 -36.906 -11.789  1.00 89.06           C  
ATOM   4283  CD1 LEU B  81     -26.250 -36.438 -11.414  1.00 89.06           C  
ATOM   4284  CD2 LEU B  81     -28.062 -38.125 -10.977  1.00 89.06           C  
ATOM   4285  N   TRP B  82     -31.047 -33.812 -12.172  1.00 85.38           N  
ATOM   4286  CA  TRP B  82     -31.938 -32.750 -11.727  1.00 85.38           C  
ATOM   4287  C   TRP B  82     -33.406 -33.125 -11.992  1.00 85.38           C  
ATOM   4288  CB  TRP B  82     -31.609 -31.422 -12.414  1.00 85.38           C  
ATOM   4289  O   TRP B  82     -34.281 -32.906 -11.141  1.00 85.38           O  
ATOM   4290  CG  TRP B  82     -32.500 -30.281 -12.023  1.00 85.38           C  
ATOM   4291  CD1 TRP B  82     -33.469 -29.703 -12.781  1.00 85.38           C  
ATOM   4292  CD2 TRP B  82     -32.500 -29.594 -10.766  1.00 85.38           C  
ATOM   4293  CE2 TRP B  82     -33.500 -28.609 -10.844  1.00 85.38           C  
ATOM   4294  CE3 TRP B  82     -31.766 -29.719  -9.594  1.00 85.38           C  
ATOM   4295  NE1 TRP B  82     -34.094 -28.688 -12.078  1.00 85.38           N  
ATOM   4296  CH2 TRP B  82     -33.031 -27.875  -8.641  1.00 85.38           C  
ATOM   4297  CZ2 TRP B  82     -33.781 -27.734  -9.781  1.00 85.38           C  
ATOM   4298  CZ3 TRP B  82     -32.031 -28.859  -8.531  1.00 85.38           C  
ATOM   4299  N   LYS B  83     -33.688 -33.656 -13.141  1.00 83.12           N  
ATOM   4300  CA  LYS B  83     -35.031 -34.062 -13.500  1.00 83.12           C  
ATOM   4301  C   LYS B  83     -35.531 -35.156 -12.570  1.00 83.12           C  
ATOM   4302  CB  LYS B  83     -35.094 -34.531 -14.945  1.00 83.12           C  
ATOM   4303  O   LYS B  83     -36.750 -35.281 -12.305  1.00 83.12           O  
ATOM   4304  CG  LYS B  83     -35.156 -33.406 -15.969  1.00 83.12           C  
ATOM   4305  CD  LYS B  83     -35.250 -33.969 -17.391  1.00 83.12           C  
ATOM   4306  CE  LYS B  83     -35.312 -32.844 -18.406  1.00 83.12           C  
ATOM   4307  NZ  LYS B  83     -35.312 -33.344 -19.812  1.00 83.12           N  
ATOM   4308  N   ASN B  84     -34.562 -35.938 -12.094  1.00 83.50           N  
ATOM   4309  CA  ASN B  84     -34.906 -37.031 -11.188  1.00 83.50           C  
ATOM   4310  C   ASN B  84     -34.875 -36.594  -9.727  1.00 83.50           C  
ATOM   4311  CB  ASN B  84     -34.000 -38.250 -11.406  1.00 83.50           C  
ATOM   4312  O   ASN B  84     -34.875 -37.406  -8.820  1.00 83.50           O  
ATOM   4313  CG  ASN B  84     -34.250 -38.938 -12.734  1.00 83.50           C  
ATOM   4314  ND2 ASN B  84     -33.281 -39.719 -13.195  1.00 83.50           N  
ATOM   4315  OD1 ASN B  84     -35.312 -38.750 -13.352  1.00 83.50           O  
ATOM   4316  N   ASN B  85     -34.781 -35.312  -9.477  1.00 80.19           N  
ATOM   4317  CA  ASN B  85     -34.750 -34.719  -8.141  1.00 80.19           C  
ATOM   4318  C   ASN B  85     -33.688 -35.375  -7.258  1.00 80.19           C  
ATOM   4319  CB  ASN B  85     -36.125 -34.844  -7.484  1.00 80.19           C  
ATOM   4320  O   ASN B  85     -33.969 -35.719  -6.102  1.00 80.19           O  
ATOM   4321  CG  ASN B  85     -36.875 -33.531  -7.461  1.00 80.19           C  
ATOM   4322  ND2 ASN B  85     -38.062 -33.531  -6.887  1.00 80.19           N  
ATOM   4323  OD1 ASN B  85     -36.375 -32.500  -7.957  1.00 80.19           O  
ATOM   4324  N   LEU B  86     -32.531 -35.688  -7.754  1.00 87.69           N  
ATOM   4325  CA  LEU B  86     -31.406 -36.250  -7.027  1.00 87.69           C  
ATOM   4326  C   LEU B  86     -30.312 -35.219  -6.832  1.00 87.69           C  
ATOM   4327  CB  LEU B  86     -30.844 -37.469  -7.773  1.00 87.69           C  
ATOM   4328  O   LEU B  86     -30.031 -34.406  -7.734  1.00 87.69           O  
ATOM   4329  CG  LEU B  86     -31.734 -38.719  -7.828  1.00 87.69           C  
ATOM   4330  CD1 LEU B  86     -31.266 -39.656  -8.914  1.00 87.69           C  
ATOM   4331  CD2 LEU B  86     -31.781 -39.406  -6.473  1.00 87.69           C  
ATOM   4332  N   PRO B  87     -29.797 -35.188  -5.664  1.00 91.31           N  
ATOM   4333  CA  PRO B  87     -28.641 -34.344  -5.457  1.00 91.31           C  
ATOM   4334  C   PRO B  87     -27.469 -34.688  -6.355  1.00 91.31           C  
ATOM   4335  CB  PRO B  87     -28.297 -34.562  -3.982  1.00 91.31           C  
ATOM   4336  O   PRO B  87     -27.219 -35.875  -6.625  1.00 91.31           O  
ATOM   4337  CG  PRO B  87     -29.375 -35.438  -3.467  1.00 91.31           C  
ATOM   4338  CD  PRO B  87     -30.203 -35.906  -4.629  1.00 91.31           C  
ATOM   4339  N   ILE B  88     -26.797 -33.719  -6.848  1.00 92.31           N  
ATOM   4340  CA  ILE B  88     -25.688 -33.906  -7.789  1.00 92.31           C  
ATOM   4341  C   ILE B  88     -24.359 -33.906  -7.035  1.00 92.31           C  
ATOM   4342  CB  ILE B  88     -25.703 -32.812  -8.875  1.00 92.31           C  
ATOM   4343  O   ILE B  88     -24.109 -33.000  -6.227  1.00 92.31           O  
ATOM   4344  CG1 ILE B  88     -27.031 -32.812  -9.633  1.00 92.31           C  
ATOM   4345  CG2 ILE B  88     -24.516 -33.000  -9.836  1.00 92.31           C  
ATOM   4346  CD1 ILE B  88     -27.297 -31.562 -10.445  1.00 92.31           C  
ATOM   4347  N   MET B  89     -23.547 -34.781  -7.223  1.00 93.56           N  
ATOM   4348  CA  MET B  89     -22.203 -34.875  -6.668  1.00 93.56           C  
ATOM   4349  C   MET B  89     -21.156 -34.812  -7.773  1.00 93.56           C  
ATOM   4350  CB  MET B  89     -22.047 -36.156  -5.871  1.00 93.56           C  
ATOM   4351  O   MET B  89     -21.266 -35.500  -8.773  1.00 93.56           O  
ATOM   4352  CG  MET B  89     -20.703 -36.281  -5.176  1.00 93.56           C  
ATOM   4353  SD  MET B  89     -20.578 -37.844  -4.188  1.00 93.56           S  
ATOM   4354  CE  MET B  89     -21.266 -39.031  -5.367  1.00 93.56           C  
ATOM   4355  N   VAL B  90     -20.281 -33.938  -7.676  1.00 93.44           N  
ATOM   4356  CA  VAL B  90     -19.141 -33.812  -8.586  1.00 93.44           C  
ATOM   4357  C   VAL B  90     -17.844 -34.125  -7.832  1.00 93.44           C  
ATOM   4358  CB  VAL B  90     -19.062 -32.406  -9.234  1.00 93.44           C  
ATOM   4359  O   VAL B  90     -17.484 -33.406  -6.895  1.00 93.44           O  
ATOM   4360  CG1 VAL B  90     -17.906 -32.344 -10.234  1.00 93.44           C  
ATOM   4361  CG2 VAL B  90     -20.391 -32.062  -9.906  1.00 93.44           C  
ATOM   4362  N   GLU B  91     -17.188 -35.094  -8.203  1.00 92.81           N  
ATOM   4363  CA  GLU B  91     -15.906 -35.469  -7.609  1.00 92.81           C  
ATOM   4364  C   GLU B  91     -14.750 -35.188  -8.562  1.00 92.81           C  
ATOM   4365  CB  GLU B  91     -15.930 -36.969  -7.223  1.00 92.81           C  
ATOM   4366  O   GLU B  91     -14.859 -35.438  -9.766  1.00 92.81           O  
ATOM   4367  CG  GLU B  91     -16.844 -37.281  -6.051  1.00 92.81           C  
ATOM   4368  CD  GLU B  91     -16.875 -38.750  -5.691  1.00 92.81           C  
ATOM   4369  OE1 GLU B  91     -16.984 -39.094  -4.492  1.00 92.81           O  
ATOM   4370  OE2 GLU B  91     -16.781 -39.594  -6.621  1.00 92.81           O  
ATOM   4371  N   MET B  92     -13.805 -34.656  -8.070  1.00 91.31           N  
ATOM   4372  CA  MET B  92     -12.570 -34.375  -8.805  1.00 91.31           C  
ATOM   4373  C   MET B  92     -11.422 -35.250  -8.273  1.00 91.31           C  
ATOM   4374  CB  MET B  92     -12.203 -32.906  -8.711  1.00 91.31           C  
ATOM   4375  O   MET B  92     -11.086 -35.156  -7.090  1.00 91.31           O  
ATOM   4376  CG  MET B  92     -10.961 -32.531  -9.508  1.00 91.31           C  
ATOM   4377  SD  MET B  92     -10.188 -30.984  -8.898  1.00 91.31           S  
ATOM   4378  CE  MET B  92     -10.125 -30.031 -10.438  1.00 91.31           C  
ATOM   4379  N   MET B  93     -10.773 -36.000  -9.078  1.00 90.94           N  
ATOM   4380  CA  MET B  93      -9.711 -36.938  -8.703  1.00 90.94           C  
ATOM   4381  C   MET B  93      -8.477 -36.719  -9.586  1.00 90.94           C  
ATOM   4382  CB  MET B  93     -10.188 -38.375  -8.812  1.00 90.94           C  
ATOM   4383  O   MET B  93      -8.594 -36.219 -10.711  1.00 90.94           O  
ATOM   4384  CG  MET B  93     -11.484 -38.625  -8.070  1.00 90.94           C  
ATOM   4385  SD  MET B  93     -12.164 -40.312  -8.422  1.00 90.94           S  
ATOM   4386  CE  MET B  93     -13.820 -40.125  -7.703  1.00 90.94           C  
ATOM   4387  N   LEU B  94      -7.402 -37.031  -8.984  1.00 88.88           N  
ATOM   4388  CA  LEU B  94      -6.129 -36.969  -9.703  1.00 88.88           C  
ATOM   4389  C   LEU B  94      -5.609 -38.375  -9.969  1.00 88.88           C  
ATOM   4390  CB  LEU B  94      -5.094 -36.188  -8.906  1.00 88.88           C  
ATOM   4391  O   LEU B  94      -5.668 -39.250  -9.086  1.00 88.88           O  
ATOM   4392  CG  LEU B  94      -5.422 -34.719  -8.648  1.00 88.88           C  
ATOM   4393  CD1 LEU B  94      -4.500 -34.125  -7.574  1.00 88.88           C  
ATOM   4394  CD2 LEU B  94      -5.312 -33.906  -9.938  1.00 88.88           C  
ATOM   4395  N   LEU B  95      -5.184 -38.594 -11.055  1.00 84.56           N  
ATOM   4396  CA  LEU B  95      -4.598 -39.875 -11.438  1.00 84.56           C  
ATOM   4397  C   LEU B  95      -3.102 -39.719 -11.695  1.00 84.56           C  
ATOM   4398  CB  LEU B  95      -5.293 -40.406 -12.688  1.00 84.56           C  
ATOM   4399  O   LEU B  95      -2.629 -38.625 -12.047  1.00 84.56           O  
ATOM   4400  CG  LEU B  95      -6.723 -40.906 -12.500  1.00 84.56           C  
ATOM   4401  CD1 LEU B  95      -7.461 -40.906 -13.836  1.00 84.56           C  
ATOM   4402  CD2 LEU B  95      -6.727 -42.312 -11.883  1.00 84.56           C  
ATOM   4403  N   PRO B  96      -2.395 -40.781 -11.469  1.00 78.62           N  
ATOM   4404  CA  PRO B  96      -0.963 -40.750 -11.773  1.00 78.62           C  
ATOM   4405  C   PRO B  96      -0.684 -40.531 -13.258  1.00 78.62           C  
ATOM   4406  CB  PRO B  96      -0.477 -42.156 -11.344  1.00 78.62           C  
ATOM   4407  O   PRO B  96      -1.498 -40.875 -14.109  1.00 78.62           O  
ATOM   4408  CG  PRO B  96      -1.666 -42.781 -10.695  1.00 78.62           C  
ATOM   4409  CD  PRO B  96      -2.867 -41.906 -10.953  1.00 78.62           C  
ATOM   4410  N   ASP B  97       0.364 -39.906 -13.625  1.00 68.38           N  
ATOM   4411  CA  ASP B  97       0.733 -39.469 -14.969  1.00 68.38           C  
ATOM   4412  C   ASP B  97       1.201 -40.656 -15.812  1.00 68.38           C  
ATOM   4413  CB  ASP B  97       1.826 -38.406 -14.906  1.00 68.38           C  
ATOM   4414  O   ASP B  97       1.261 -40.562 -17.047  1.00 68.38           O  
ATOM   4415  CG  ASP B  97       1.343 -37.094 -14.305  1.00 68.38           C  
ATOM   4416  OD1 ASP B  97       0.120 -36.844 -14.320  1.00 68.38           O  
ATOM   4417  OD2 ASP B  97       2.191 -36.312 -13.812  1.00 68.38           O  
ATOM   4418  N   CYS B  98       1.749 -41.656 -15.258  1.00 62.41           N  
ATOM   4419  CA  CYS B  98       2.418 -42.719 -16.016  1.00 62.41           C  
ATOM   4420  C   CYS B  98       1.437 -43.438 -16.922  1.00 62.41           C  
ATOM   4421  CB  CYS B  98       3.076 -43.719 -15.062  1.00 62.41           C  
ATOM   4422  O   CYS B  98       1.654 -43.531 -18.141  1.00 62.41           O  
ATOM   4423  SG  CYS B  98       1.913 -44.562 -13.961  1.00 62.41           S  
ATOM   4424  N   CYS B  99       0.436 -44.188 -16.312  1.00 57.16           N  
ATOM   4425  CA  CYS B  99      -0.399 -45.125 -17.078  1.00 57.16           C  
ATOM   4426  C   CYS B  99      -1.656 -44.438 -17.578  1.00 57.16           C  
ATOM   4427  CB  CYS B  99      -0.784 -46.344 -16.219  1.00 57.16           C  
ATOM   4428  O   CYS B  99      -2.414 -45.000 -18.375  1.00 57.16           O  
ATOM   4429  SG  CYS B  99       0.619 -47.375 -15.734  1.00 57.16           S  
ATOM   4430  N   TYR B 100      -1.847 -43.312 -17.016  1.00 57.69           N  
ATOM   4431  CA  TYR B 100      -3.098 -42.688 -17.406  1.00 57.69           C  
ATOM   4432  C   TYR B 100      -2.840 -41.531 -18.359  1.00 57.69           C  
ATOM   4433  CB  TYR B 100      -3.852 -42.188 -16.172  1.00 57.69           C  
ATOM   4434  O   TYR B 100      -2.676 -40.375 -17.938  1.00 57.69           O  
ATOM   4435  CG  TYR B 100      -4.227 -43.281 -15.195  1.00 57.69           C  
ATOM   4436  CD1 TYR B 100      -5.352 -44.062 -15.414  1.00 57.69           C  
ATOM   4437  CD2 TYR B 100      -3.461 -43.531 -14.062  1.00 57.69           C  
ATOM   4438  CE1 TYR B 100      -5.703 -45.094 -14.523  1.00 57.69           C  
ATOM   4439  CE2 TYR B 100      -3.803 -44.531 -13.164  1.00 57.69           C  
ATOM   4440  OH  TYR B 100      -5.266 -46.281 -12.516  1.00 57.69           O  
ATOM   4441  CZ  TYR B 100      -4.922 -45.281 -13.398  1.00 57.69           C  
ATOM   4442  N   SER B 101      -1.716 -41.594 -19.188  1.00 50.81           N  
ATOM   4443  CA  SER B 101      -1.209 -40.562 -20.062  1.00 50.81           C  
ATOM   4444  C   SER B 101      -2.348 -39.812 -20.781  1.00 50.81           C  
ATOM   4445  CB  SER B 101      -0.253 -41.156 -21.109  1.00 50.81           C  
ATOM   4446  O   SER B 101      -3.488 -40.281 -20.766  1.00 50.81           O  
ATOM   4447  OG  SER B 101      -0.972 -41.812 -22.125  1.00 50.81           O  
ATOM   4448  N   ASP B 102      -1.846 -38.625 -21.422  1.00 45.09           N  
ATOM   4449  CA  ASP B 102      -2.496 -37.469 -22.031  1.00 45.09           C  
ATOM   4450  C   ASP B 102      -3.572 -37.906 -23.031  1.00 45.09           C  
ATOM   4451  CB  ASP B 102      -1.466 -36.594 -22.734  1.00 45.09           C  
ATOM   4452  O   ASP B 102      -4.109 -37.094 -23.781  1.00 45.09           O  
ATOM   4453  CG  ASP B 102      -0.734 -35.656 -21.781  1.00 45.09           C  
ATOM   4454  OD1 ASP B 102      -1.198 -35.469 -20.641  1.00 45.09           O  
ATOM   4455  OD2 ASP B 102       0.316 -35.094 -22.188  1.00 45.09           O  
ATOM   4456  N   ASP B 103      -3.326 -39.031 -23.859  1.00 38.09           N  
ATOM   4457  CA  ASP B 103      -4.289 -39.094 -24.953  1.00 38.09           C  
ATOM   4458  C   ASP B 103      -5.719 -38.969 -24.438  1.00 38.09           C  
ATOM   4459  CB  ASP B 103      -4.121 -40.406 -25.734  1.00 38.09           C  
ATOM   4460  O   ASP B 103      -6.039 -39.469 -23.344  1.00 38.09           O  
ATOM   4461  CG  ASP B 103      -2.971 -40.344 -26.719  1.00 38.09           C  
ATOM   4462  OD1 ASP B 103      -2.518 -39.250 -27.078  1.00 38.09           O  
ATOM   4463  OD2 ASP B 103      -2.514 -41.438 -27.141  1.00 38.09           O  
ATOM   4464  N   GLY B 104      -6.461 -37.969 -24.781  1.00 35.88           N  
ATOM   4465  CA  GLY B 104      -7.879 -37.688 -24.641  1.00 35.88           C  
ATOM   4466  C   GLY B 104      -8.688 -38.906 -24.203  1.00 35.88           C  
ATOM   4467  O   GLY B 104      -8.234 -40.031 -24.328  1.00 35.88           O  
ATOM   4468  N   PRO B 105      -9.500 -38.938 -23.219  1.00 34.69           N  
ATOM   4469  CA  PRO B 105     -10.359 -40.125 -23.062  1.00 34.69           C  
ATOM   4470  C   PRO B 105     -10.609 -40.844 -24.375  1.00 34.69           C  
ATOM   4471  CB  PRO B 105     -11.656 -39.531 -22.500  1.00 34.69           C  
ATOM   4472  O   PRO B 105     -10.875 -40.219 -25.391  1.00 34.69           O  
ATOM   4473  CG  PRO B 105     -11.500 -38.062 -22.625  1.00 34.69           C  
ATOM   4474  CD  PRO B 105     -10.117 -37.750 -23.125  1.00 34.69           C  
ATOM   4475  N   THR B 106     -10.016 -41.906 -24.891  1.00 34.53           N  
ATOM   4476  CA  THR B 106     -10.555 -42.625 -26.031  1.00 34.53           C  
ATOM   4477  C   THR B 106     -12.047 -42.344 -26.203  1.00 34.53           C  
ATOM   4478  CB  THR B 106     -10.336 -44.156 -25.875  1.00 34.53           C  
ATOM   4479  O   THR B 106     -12.703 -41.875 -25.266  1.00 34.53           O  
ATOM   4480  CG2 THR B 106      -8.906 -44.531 -26.250  1.00 34.53           C  
ATOM   4481  OG1 THR B 106     -10.594 -44.531 -24.531  1.00 34.53           O  
ATOM   4482  N   THR B 107     -12.562 -42.281 -27.500  1.00 33.44           N  
ATOM   4483  CA  THR B 107     -13.992 -42.156 -27.766  1.00 33.44           C  
ATOM   4484  C   THR B 107     -14.820 -42.750 -26.625  1.00 33.44           C  
ATOM   4485  CB  THR B 107     -14.375 -42.844 -29.094  1.00 33.44           C  
ATOM   4486  O   THR B 107     -16.016 -42.438 -26.500  1.00 33.44           O  
ATOM   4487  CG2 THR B 107     -14.219 -41.875 -30.281  1.00 33.44           C  
ATOM   4488  OG1 THR B 107     -13.523 -43.969 -29.297  1.00 33.44           O  
ATOM   4489  N   GLU B 108     -14.523 -44.062 -25.938  1.00 37.12           N  
ATOM   4490  CA  GLU B 108     -15.359 -44.688 -24.938  1.00 37.12           C  
ATOM   4491  C   GLU B 108     -15.008 -44.219 -23.531  1.00 37.12           C  
ATOM   4492  CB  GLU B 108     -15.219 -46.219 -25.016  1.00 37.12           C  
ATOM   4493  O   GLU B 108     -13.844 -44.250 -23.125  1.00 37.12           O  
ATOM   4494  CG  GLU B 108     -16.031 -46.844 -26.125  1.00 37.12           C  
ATOM   4495  CD  GLU B 108     -15.898 -48.375 -26.188  1.00 37.12           C  
ATOM   4496  OE1 GLU B 108     -16.609 -49.031 -26.984  1.00 37.12           O  
ATOM   4497  OE2 GLU B 108     -15.055 -48.906 -25.438  1.00 37.12           O  
ATOM   4498  N   GLY B 109     -15.594 -43.219 -22.766  1.00 45.66           N  
ATOM   4499  CA  GLY B 109     -15.703 -42.781 -21.375  1.00 45.66           C  
ATOM   4500  C   GLY B 109     -14.812 -43.562 -20.438  1.00 45.66           C  
ATOM   4501  O   GLY B 109     -14.633 -44.781 -20.609  1.00 45.66           O  
ATOM   4502  N   ILE B 110     -13.719 -43.125 -19.875  1.00 51.75           N  
ATOM   4503  CA  ILE B 110     -13.023 -43.781 -18.781  1.00 51.75           C  
ATOM   4504  C   ILE B 110     -14.023 -44.562 -17.938  1.00 51.75           C  
ATOM   4505  CB  ILE B 110     -12.250 -42.781 -17.906  1.00 51.75           C  
ATOM   4506  O   ILE B 110     -15.008 -44.000 -17.453  1.00 51.75           O  
ATOM   4507  CG1 ILE B 110     -11.219 -42.031 -18.750  1.00 51.75           C  
ATOM   4508  CG2 ILE B 110     -11.570 -43.500 -16.734  1.00 51.75           C  
ATOM   4509  CD1 ILE B 110     -10.570 -40.844 -18.016  1.00 51.75           C  
ATOM   4510  N   ASP B 111     -14.031 -45.906 -18.094  1.00 57.84           N  
ATOM   4511  CA  ASP B 111     -14.859 -46.781 -17.250  1.00 57.84           C  
ATOM   4512  C   ASP B 111     -14.555 -46.562 -15.773  1.00 57.84           C  
ATOM   4513  CB  ASP B 111     -14.656 -48.250 -17.609  1.00 57.84           C  
ATOM   4514  O   ASP B 111     -13.531 -47.000 -15.266  1.00 57.84           O  
ATOM   4515  CG  ASP B 111     -15.820 -49.125 -17.203  1.00 57.84           C  
ATOM   4516  OD1 ASP B 111     -16.781 -48.625 -16.578  1.00 57.84           O  
ATOM   4517  OD2 ASP B 111     -15.781 -50.344 -17.484  1.00 57.84           O  
ATOM   4518  N   LEU B 112     -15.094 -45.625 -15.180  1.00 63.47           N  
ATOM   4519  CA  LEU B 112     -14.977 -45.250 -13.773  1.00 63.47           C  
ATOM   4520  C   LEU B 112     -15.109 -46.500 -12.875  1.00 63.47           C  
ATOM   4521  CB  LEU B 112     -16.031 -44.219 -13.398  1.00 63.47           C  
ATOM   4522  O   LEU B 112     -14.789 -46.438 -11.688  1.00 63.47           O  
ATOM   4523  CG  LEU B 112     -15.766 -42.781 -13.836  1.00 63.47           C  
ATOM   4524  CD1 LEU B 112     -17.078 -42.000 -13.961  1.00 63.47           C  
ATOM   4525  CD2 LEU B 112     -14.820 -42.094 -12.859  1.00 63.47           C  
ATOM   4526  N   ASN B 113     -15.430 -47.688 -13.516  1.00 64.19           N  
ATOM   4527  CA  ASN B 113     -15.570 -48.875 -12.719  1.00 64.19           C  
ATOM   4528  C   ASN B 113     -14.297 -49.719 -12.758  1.00 64.19           C  
ATOM   4529  CB  ASN B 113     -16.766 -49.719 -13.195  1.00 64.19           C  
ATOM   4530  O   ASN B 113     -14.281 -50.875 -12.273  1.00 64.19           O  
ATOM   4531  CG  ASN B 113     -18.094 -49.062 -12.836  1.00 64.19           C  
ATOM   4532  ND2 ASN B 113     -19.156 -49.469 -13.539  1.00 64.19           N  
ATOM   4533  OD1 ASN B 113     -18.172 -48.219 -11.930  1.00 64.19           O  
ATOM   4534  N   ASP B 114     -13.266 -49.250 -13.383  1.00 67.31           N  
ATOM   4535  CA  ASP B 114     -11.969 -49.938 -13.375  1.00 67.31           C  
ATOM   4536  C   ASP B 114     -11.352 -49.906 -11.984  1.00 67.31           C  
ATOM   4537  CB  ASP B 114     -11.016 -49.281 -14.383  1.00 67.31           C  
ATOM   4538  O   ASP B 114     -11.188 -48.844 -11.383  1.00 67.31           O  
ATOM   4539  CG  ASP B 114      -9.766 -50.094 -14.633  1.00 67.31           C  
ATOM   4540  OD1 ASP B 114      -9.469 -51.000 -13.828  1.00 67.31           O  
ATOM   4541  OD2 ASP B 114      -9.062 -49.812 -15.633  1.00 67.31           O  
ATOM   4542  N   PRO B 115     -11.211 -51.062 -11.383  1.00 72.00           N  
ATOM   4543  CA  PRO B 115     -10.625 -51.156 -10.039  1.00 72.00           C  
ATOM   4544  C   PRO B 115      -9.281 -50.438  -9.930  1.00 72.00           C  
ATOM   4545  CB  PRO B 115     -10.461 -52.688  -9.836  1.00 72.00           C  
ATOM   4546  O   PRO B 115      -8.914 -50.000  -8.844  1.00 72.00           O  
ATOM   4547  CG  PRO B 115     -10.781 -53.281 -11.164  1.00 72.00           C  
ATOM   4548  CD  PRO B 115     -11.273 -52.188 -12.078  1.00 72.00           C  
ATOM   4549  N   ALA B 116      -8.570 -50.344 -11.062  1.00 72.06           N  
ATOM   4550  CA  ALA B 116      -7.285 -49.656 -11.008  1.00 72.06           C  
ATOM   4551  C   ALA B 116      -7.473 -48.156 -10.750  1.00 72.06           C  
ATOM   4552  CB  ALA B 116      -6.512 -49.875 -12.305  1.00 72.06           C  
ATOM   4553  O   ALA B 116      -6.703 -47.562 -10.008  1.00 72.06           O  
ATOM   4554  N   ILE B 117      -8.469 -47.594 -11.336  1.00 75.25           N  
ATOM   4555  CA  ILE B 117      -8.734 -46.156 -11.156  1.00 75.25           C  
ATOM   4556  C   ILE B 117      -9.211 -45.906  -9.734  1.00 75.25           C  
ATOM   4557  CB  ILE B 117      -9.773 -45.656 -12.172  1.00 75.25           C  
ATOM   4558  O   ILE B 117      -8.852 -44.875  -9.125  1.00 75.25           O  
ATOM   4559  CG1 ILE B 117      -9.227 -45.750 -13.602  1.00 75.25           C  
ATOM   4560  CG2 ILE B 117     -10.180 -44.219 -11.859  1.00 75.25           C  
ATOM   4561  CD1 ILE B 117     -10.227 -45.344 -14.680  1.00 75.25           C  
ATOM   4562  N   LYS B 118      -9.930 -46.844  -9.203  1.00 77.88           N  
ATOM   4563  CA  LYS B 118     -10.438 -46.719  -7.840  1.00 77.88           C  
ATOM   4564  C   LYS B 118      -9.297 -46.719  -6.824  1.00 77.88           C  
ATOM   4565  CB  LYS B 118     -11.430 -47.844  -7.527  1.00 77.88           C  
ATOM   4566  O   LYS B 118      -9.359 -46.000  -5.816  1.00 77.88           O  
ATOM   4567  CG  LYS B 118     -12.883 -47.469  -7.793  1.00 77.88           C  
ATOM   4568  CD  LYS B 118     -13.820 -48.594  -7.410  1.00 77.88           C  
ATOM   4569  CE  LYS B 118     -15.266 -48.281  -7.746  1.00 77.88           C  
ATOM   4570  NZ  LYS B 118     -16.188 -49.406  -7.445  1.00 77.88           N  
ATOM   4571  N   GLN B 119      -8.320 -47.438  -7.191  1.00 77.25           N  
ATOM   4572  CA  GLN B 119      -7.207 -47.562  -6.258  1.00 77.25           C  
ATOM   4573  C   GLN B 119      -6.199 -46.438  -6.449  1.00 77.25           C  
ATOM   4574  CB  GLN B 119      -6.512 -48.906  -6.426  1.00 77.25           C  
ATOM   4575  O   GLN B 119      -5.598 -45.969  -5.480  1.00 77.25           O  
ATOM   4576  CG  GLN B 119      -6.586 -49.812  -5.191  1.00 77.25           C  
ATOM   4577  CD  GLN B 119      -6.012 -51.188  -5.426  1.00 77.25           C  
ATOM   4578  NE2 GLN B 119      -6.000 -52.000  -4.383  1.00 77.25           N  
ATOM   4579  OE1 GLN B 119      -5.578 -51.500  -6.535  1.00 77.25           O  
ATOM   4580  N   ASP B 120      -6.027 -45.969  -7.617  1.00 78.56           N  
ATOM   4581  CA  ASP B 120      -4.934 -45.062  -7.914  1.00 78.56           C  
ATOM   4582  C   ASP B 120      -5.402 -43.594  -7.824  1.00 78.56           C  
ATOM   4583  CB  ASP B 120      -4.363 -45.344  -9.305  1.00 78.56           C  
ATOM   4584  O   ASP B 120      -4.582 -42.688  -7.754  1.00 78.56           O  
ATOM   4585  CG  ASP B 120      -3.625 -46.656  -9.383  1.00 78.56           C  
ATOM   4586  OD1 ASP B 120      -3.361 -47.281  -8.328  1.00 78.56           O  
ATOM   4587  OD2 ASP B 120      -3.303 -47.094 -10.516  1.00 78.56           O  
ATOM   4588  N   ALA B 121      -6.691 -43.344  -7.789  1.00 85.94           N  
ATOM   4589  CA  ALA B 121      -7.227 -41.969  -7.852  1.00 85.94           C  
ATOM   4590  C   ALA B 121      -7.211 -41.312  -6.477  1.00 85.94           C  
ATOM   4591  CB  ALA B 121      -8.641 -41.969  -8.422  1.00 85.94           C  
ATOM   4592  O   ALA B 121      -7.621 -41.938  -5.484  1.00 85.94           O  
ATOM   4593  N   LEU B 122      -6.656 -40.156  -6.398  1.00 88.38           N  
ATOM   4594  CA  LEU B 122      -6.684 -39.344  -5.199  1.00 88.38           C  
ATOM   4595  C   LEU B 122      -7.824 -38.312  -5.258  1.00 88.38           C  
ATOM   4596  CB  LEU B 122      -5.348 -38.594  -5.023  1.00 88.38           C  
ATOM   4597  O   LEU B 122      -7.820 -37.406  -6.098  1.00 88.38           O  
ATOM   4598  CG  LEU B 122      -5.227 -37.688  -3.795  1.00 88.38           C  
ATOM   4599  CD1 LEU B 122      -4.957 -38.531  -2.549  1.00 88.38           C  
ATOM   4600  CD2 LEU B 122      -4.129 -36.656  -3.998  1.00 88.38           C  
ATOM   4601  N   LEU B 123      -8.688 -38.469  -4.426  1.00 91.75           N  
ATOM   4602  CA  LEU B 123      -9.828 -37.562  -4.340  1.00 91.75           C  
ATOM   4603  C   LEU B 123      -9.414 -36.219  -3.752  1.00 91.75           C  
ATOM   4604  CB  LEU B 123     -10.945 -38.188  -3.490  1.00 91.75           C  
ATOM   4605  O   LEU B 123      -8.977 -36.156  -2.602  1.00 91.75           O  
ATOM   4606  CG  LEU B 123     -12.242 -37.406  -3.391  1.00 91.75           C  
ATOM   4607  CD1 LEU B 123     -12.945 -37.344  -4.746  1.00 91.75           C  
ATOM   4608  CD2 LEU B 123     -13.164 -38.000  -2.332  1.00 91.75           C  
ATOM   4609  N   LEU B 124      -9.633 -35.250  -4.578  1.00 91.62           N  
ATOM   4610  CA  LEU B 124      -9.219 -33.906  -4.172  1.00 91.62           C  
ATOM   4611  C   LEU B 124     -10.414 -33.094  -3.693  1.00 91.62           C  
ATOM   4612  CB  LEU B 124      -8.523 -33.188  -5.328  1.00 91.62           C  
ATOM   4613  O   LEU B 124     -10.328 -32.375  -2.682  1.00 91.62           O  
ATOM   4614  CG  LEU B 124      -7.355 -32.281  -4.949  1.00 91.62           C  
ATOM   4615  CD1 LEU B 124      -6.027 -32.969  -5.211  1.00 91.62           C  
ATOM   4616  CD2 LEU B 124      -7.434 -30.953  -5.727  1.00 91.62           C  
ATOM   4617  N   GLU B 125     -11.438 -33.094  -4.484  1.00 93.62           N  
ATOM   4618  CA  GLU B 125     -12.641 -32.312  -4.176  1.00 93.62           C  
ATOM   4619  C   GLU B 125     -13.906 -33.156  -4.414  1.00 93.62           C  
ATOM   4620  CB  GLU B 125     -12.680 -31.047  -5.016  1.00 93.62           C  
ATOM   4621  O   GLU B 125     -13.984 -33.906  -5.371  1.00 93.62           O  
ATOM   4622  CG  GLU B 125     -11.523 -30.094  -4.738  1.00 93.62           C  
ATOM   4623  CD  GLU B 125     -11.492 -28.891  -5.672  1.00 93.62           C  
ATOM   4624  OE1 GLU B 125     -10.539 -28.078  -5.594  1.00 93.62           O  
ATOM   4625  OE2 GLU B 125     -12.430 -28.766  -6.488  1.00 93.62           O  
ATOM   4626  N   ARG B 126     -14.844 -32.938  -3.539  1.00 93.38           N  
ATOM   4627  CA  ARG B 126     -16.203 -33.469  -3.664  1.00 93.38           C  
ATOM   4628  C   ARG B 126     -17.234 -32.375  -3.477  1.00 93.38           C  
ATOM   4629  CB  ARG B 126     -16.422 -34.594  -2.648  1.00 93.38           C  
ATOM   4630  O   ARG B 126     -17.391 -31.844  -2.375  1.00 93.38           O  
ATOM   4631  CG  ARG B 126     -17.797 -35.250  -2.754  1.00 93.38           C  
ATOM   4632  CD  ARG B 126     -17.953 -36.375  -1.749  1.00 93.38           C  
ATOM   4633  NE  ARG B 126     -17.125 -37.531  -2.094  1.00 93.38           N  
ATOM   4634  NH1 ARG B 126     -17.219 -38.469   0.008  1.00 93.38           N  
ATOM   4635  NH2 ARG B 126     -16.031 -39.500  -1.671  1.00 93.38           N  
ATOM   4636  CZ  ARG B 126     -16.797 -38.500  -1.252  1.00 93.38           C  
ATOM   4637  N   TRP B 127     -17.938 -32.125  -4.582  1.00 94.50           N  
ATOM   4638  CA  TRP B 127     -18.969 -31.109  -4.582  1.00 94.50           C  
ATOM   4639  C   TRP B 127     -20.359 -31.734  -4.496  1.00 94.50           C  
ATOM   4640  CB  TRP B 127     -18.875 -30.234  -5.840  1.00 94.50           C  
ATOM   4641  O   TRP B 127     -20.641 -32.719  -5.195  1.00 94.50           O  
ATOM   4642  CG  TRP B 127     -17.578 -29.484  -5.949  1.00 94.50           C  
ATOM   4643  CD1 TRP B 127     -16.359 -29.984  -6.285  1.00 94.50           C  
ATOM   4644  CD2 TRP B 127     -17.391 -28.078  -5.723  1.00 94.50           C  
ATOM   4645  CE2 TRP B 127     -16.031 -27.797  -5.938  1.00 94.50           C  
ATOM   4646  CE3 TRP B 127     -18.250 -27.031  -5.359  1.00 94.50           C  
ATOM   4647  NE1 TRP B 127     -15.414 -28.984  -6.277  1.00 94.50           N  
ATOM   4648  CH2 TRP B 127     -16.344 -25.516  -5.445  1.00 94.50           C  
ATOM   4649  CZ2 TRP B 127     -15.492 -26.516  -5.801  1.00 94.50           C  
ATOM   4650  CZ3 TRP B 127     -17.719 -25.750  -5.227  1.00 94.50           C  
ATOM   4651  N   ILE B 128     -21.109 -31.141  -3.652  1.00 93.25           N  
ATOM   4652  CA  ILE B 128     -22.484 -31.594  -3.527  1.00 93.25           C  
ATOM   4653  C   ILE B 128     -23.453 -30.438  -3.777  1.00 93.25           C  
ATOM   4654  CB  ILE B 128     -22.750 -32.219  -2.137  1.00 93.25           C  
ATOM   4655  O   ILE B 128     -23.375 -29.406  -3.102  1.00 93.25           O  
ATOM   4656  CG1 ILE B 128     -21.828 -33.438  -1.907  1.00 93.25           C  
ATOM   4657  CG2 ILE B 128     -24.219 -32.625  -1.996  1.00 93.25           C  
ATOM   4658  CD1 ILE B 128     -21.984 -34.062  -0.535  1.00 93.25           C  
ATOM   4659  N   LEU B 129     -24.250 -30.594  -4.797  1.00 92.81           N  
ATOM   4660  CA  LEU B 129     -25.312 -29.656  -5.129  1.00 92.81           C  
ATOM   4661  C   LEU B 129     -26.672 -30.250  -4.770  1.00 92.81           C  
ATOM   4662  CB  LEU B 129     -25.281 -29.312  -6.617  1.00 92.81           C  
ATOM   4663  O   LEU B 129     -27.188 -31.125  -5.473  1.00 92.81           O  
ATOM   4664  CG  LEU B 129     -24.000 -28.625  -7.121  1.00 92.81           C  
ATOM   4665  CD1 LEU B 129     -23.078 -29.656  -7.773  1.00 92.81           C  
ATOM   4666  CD2 LEU B 129     -24.344 -27.500  -8.094  1.00 92.81           C  
ATOM   4667  N   GLU B 130     -27.203 -29.781  -3.688  1.00 88.75           N  
ATOM   4668  CA  GLU B 130     -28.422 -30.359  -3.123  1.00 88.75           C  
ATOM   4669  C   GLU B 130     -29.578 -29.359  -3.154  1.00 88.75           C  
ATOM   4670  CB  GLU B 130     -28.172 -30.828  -1.689  1.00 88.75           C  
ATOM   4671  O   GLU B 130     -29.453 -28.250  -2.637  1.00 88.75           O  
ATOM   4672  CG  GLU B 130     -29.344 -31.609  -1.090  1.00 88.75           C  
ATOM   4673  CD  GLU B 130     -29.078 -32.094   0.330  1.00 88.75           C  
ATOM   4674  OE1 GLU B 130     -29.938 -32.781   0.903  1.00 88.75           O  
ATOM   4675  OE2 GLU B 130     -28.000 -31.750   0.874  1.00 88.75           O  
ATOM   4676  N   PRO B 131     -30.609 -29.797  -3.768  1.00 85.88           N  
ATOM   4677  CA  PRO B 131     -31.828 -28.984  -3.656  1.00 85.88           C  
ATOM   4678  C   PRO B 131     -32.469 -29.047  -2.266  1.00 85.88           C  
ATOM   4679  CB  PRO B 131     -32.750 -29.594  -4.707  1.00 85.88           C  
ATOM   4680  O   PRO B 131     -32.656 -30.141  -1.726  1.00 85.88           O  
ATOM   4681  CG  PRO B 131     -32.250 -30.969  -4.926  1.00 85.88           C  
ATOM   4682  CD  PRO B 131     -30.812 -31.016  -4.477  1.00 85.88           C  
ATOM   4683  N   VAL B 132     -32.594 -27.953  -1.713  1.00 83.50           N  
ATOM   4684  CA  VAL B 132     -33.219 -27.844  -0.398  1.00 83.50           C  
ATOM   4685  C   VAL B 132     -34.469 -26.969  -0.496  1.00 83.50           C  
ATOM   4686  CB  VAL B 132     -32.250 -27.250   0.642  1.00 83.50           C  
ATOM   4687  O   VAL B 132     -34.656 -26.219  -1.455  1.00 83.50           O  
ATOM   4688  CG1 VAL B 132     -31.344 -28.328   1.212  1.00 83.50           C  
ATOM   4689  CG2 VAL B 132     -31.422 -26.125   0.016  1.00 83.50           C  
ATOM   4690  N   PRO B 133     -35.406 -27.266   0.305  1.00 80.56           N  
ATOM   4691  CA  PRO B 133     -36.594 -26.422   0.285  1.00 80.56           C  
ATOM   4692  C   PRO B 133     -36.281 -24.938   0.472  1.00 80.56           C  
ATOM   4693  CB  PRO B 133     -37.406 -26.969   1.457  1.00 80.56           C  
ATOM   4694  O   PRO B 133     -35.312 -24.594   1.133  1.00 80.56           O  
ATOM   4695  CG  PRO B 133     -36.688 -28.172   1.921  1.00 80.56           C  
ATOM   4696  CD  PRO B 133     -35.312 -28.188   1.265  1.00 80.56           C  
ATOM   4697  N   ARG B 134     -37.000 -24.234  -0.234  1.00 74.00           N  
ATOM   4698  CA  ARG B 134     -36.812 -22.781  -0.192  1.00 74.00           C  
ATOM   4699  C   ARG B 134     -36.719 -22.297   1.246  1.00 74.00           C  
ATOM   4700  CB  ARG B 134     -38.000 -22.094  -0.898  1.00 74.00           C  
ATOM   4701  O   ARG B 134     -37.469 -22.734   2.121  1.00 74.00           O  
ATOM   4702  CG  ARG B 134     -37.844 -20.578  -0.996  1.00 74.00           C  
ATOM   4703  CD  ARG B 134     -39.000 -19.938  -1.731  1.00 74.00           C  
ATOM   4704  NE  ARG B 134     -38.906 -18.484  -1.738  1.00 74.00           N  
ATOM   4705  NH1 ARG B 134     -40.375 -18.188  -3.500  1.00 74.00           N  
ATOM   4706  NH2 ARG B 134     -39.406 -16.375  -2.496  1.00 74.00           N  
ATOM   4707  CZ  ARG B 134     -39.562 -17.688  -2.578  1.00 74.00           C  
ATOM   4708  N   GLN B 135     -35.656 -21.641   1.413  1.00 62.53           N  
ATOM   4709  CA  GLN B 135     -35.438 -21.047   2.730  1.00 62.53           C  
ATOM   4710  C   GLN B 135     -36.188 -19.719   2.848  1.00 62.53           C  
ATOM   4711  CB  GLN B 135     -33.969 -20.844   3.014  1.00 62.53           C  
ATOM   4712  O   GLN B 135     -36.125 -18.891   1.943  1.00 62.53           O  
ATOM   4713  CG  GLN B 135     -33.219 -22.141   3.309  1.00 62.53           C  
ATOM   4714  CD  GLN B 135     -31.844 -21.891   3.941  1.00 62.53           C  
ATOM   4715  NE2 GLN B 135     -31.203 -22.969   4.371  1.00 62.53           N  
ATOM   4716  OE1 GLN B 135     -31.391 -20.750   4.043  1.00 62.53           O  
ATOM   4717  N   ASN B 136     -37.250 -19.562   3.352  1.00 54.38           N  
ATOM   4718  CA  ASN B 136     -38.125 -18.406   3.543  1.00 54.38           C  
ATOM   4719  C   ASN B 136     -37.406 -17.281   4.301  1.00 54.38           C  
ATOM   4720  CB  ASN B 136     -39.406 -18.797   4.277  1.00 54.38           C  
ATOM   4721  O   ASN B 136     -38.031 -16.328   4.738  1.00 54.38           O  
ATOM   4722  CG  ASN B 136     -40.406 -19.469   3.371  1.00 54.38           C  
ATOM   4723  ND2 ASN B 136     -41.469 -20.016   3.963  1.00 54.38           N  
ATOM   4724  OD1 ASN B 136     -40.250 -19.516   2.150  1.00 54.38           O  
ATOM   4725  N   GLY B 137     -35.969 -17.297   4.422  1.00 50.59           N  
ATOM   4726  CA  GLY B 137     -35.438 -16.219   5.246  1.00 50.59           C  
ATOM   4727  C   GLY B 137     -35.125 -14.961   4.461  1.00 50.59           C  
ATOM   4728  O   GLY B 137     -35.250 -14.945   3.232  1.00 50.59           O  
ATOM   4729  N   ASP B 138     -34.906 -13.695   5.098  1.00 43.81           N  
ATOM   4730  CA  ASP B 138     -34.750 -12.289   4.734  1.00 43.81           C  
ATOM   4731  C   ASP B 138     -33.656 -12.102   3.684  1.00 43.81           C  
ATOM   4732  CB  ASP B 138     -34.438 -11.445   5.973  1.00 43.81           C  
ATOM   4733  O   ASP B 138     -33.625 -11.070   3.006  1.00 43.81           O  
ATOM   4734  CG  ASP B 138     -35.656 -11.172   6.832  1.00 43.81           C  
ATOM   4735  OD1 ASP B 138     -36.781 -11.328   6.336  1.00 43.81           O  
ATOM   4736  OD2 ASP B 138     -35.469 -10.797   8.008  1.00 43.81           O  
ATOM   4737  N   ARG B 139     -32.531 -12.805   3.664  1.00 43.81           N  
ATOM   4738  CA  ARG B 139     -31.422 -12.406   2.795  1.00 43.81           C  
ATOM   4739  C   ARG B 139     -31.453 -13.188   1.486  1.00 43.81           C  
ATOM   4740  CB  ARG B 139     -30.078 -12.602   3.504  1.00 43.81           C  
ATOM   4741  O   ARG B 139     -31.156 -14.383   1.468  1.00 43.81           O  
ATOM   4742  CG  ARG B 139     -29.656 -11.414   4.344  1.00 43.81           C  
ATOM   4743  CD  ARG B 139     -28.281 -11.641   4.969  1.00 43.81           C  
ATOM   4744  NE  ARG B 139     -27.875 -10.516   5.812  1.00 43.81           N  
ATOM   4745  NH1 ARG B 139     -25.922 -11.484   6.539  1.00 43.81           N  
ATOM   4746  NH2 ARG B 139     -26.500  -9.391   7.270  1.00 43.81           N  
ATOM   4747  CZ  ARG B 139     -26.766 -10.469   6.539  1.00 43.81           C  
ATOM   4748  N   PHE B 140     -32.156 -12.766   0.417  1.00 50.09           N  
ATOM   4749  CA  PHE B 140     -32.219 -13.297  -0.938  1.00 50.09           C  
ATOM   4750  C   PHE B 140     -30.859 -13.305  -1.599  1.00 50.09           C  
ATOM   4751  CB  PHE B 140     -33.219 -12.477  -1.781  1.00 50.09           C  
ATOM   4752  O   PHE B 140     -30.250 -12.250  -1.801  1.00 50.09           O  
ATOM   4753  CG  PHE B 140     -34.531 -13.156  -2.000  1.00 50.09           C  
ATOM   4754  CD1 PHE B 140     -34.719 -14.016  -3.074  1.00 50.09           C  
ATOM   4755  CD2 PHE B 140     -35.594 -12.930  -1.130  1.00 50.09           C  
ATOM   4756  CE1 PHE B 140     -35.969 -14.641  -3.279  1.00 50.09           C  
ATOM   4757  CE2 PHE B 140     -36.844 -13.555  -1.328  1.00 50.09           C  
ATOM   4758  CZ  PHE B 140     -37.000 -14.414  -2.404  1.00 50.09           C  
ATOM   4759  N   ILE B 141     -30.141 -14.391  -1.508  1.00 56.56           N  
ATOM   4760  CA  ILE B 141     -28.891 -14.555  -2.254  1.00 56.56           C  
ATOM   4761  C   ILE B 141     -29.203 -14.883  -3.711  1.00 56.56           C  
ATOM   4762  CB  ILE B 141     -28.000 -15.656  -1.634  1.00 56.56           C  
ATOM   4763  O   ILE B 141     -29.938 -15.836  -3.996  1.00 56.56           O  
ATOM   4764  CG1 ILE B 141     -27.703 -15.344  -0.162  1.00 56.56           C  
ATOM   4765  CG2 ILE B 141     -26.703 -15.812  -2.428  1.00 56.56           C  
ATOM   4766  CD1 ILE B 141     -26.953 -16.453   0.570  1.00 56.56           C  
ATOM   4767  N   GLU B 142     -28.844 -13.938  -4.578  1.00 64.38           N  
ATOM   4768  CA  GLU B 142     -29.031 -14.133  -6.012  1.00 64.38           C  
ATOM   4769  C   GLU B 142     -28.188 -15.305  -6.520  1.00 64.38           C  
ATOM   4770  CB  GLU B 142     -28.672 -12.859  -6.781  1.00 64.38           C  
ATOM   4771  O   GLU B 142     -27.141 -15.617  -5.945  1.00 64.38           O  
ATOM   4772  CG  GLU B 142     -29.750 -11.781  -6.711  1.00 64.38           C  
ATOM   4773  CD  GLU B 142     -29.391 -10.531  -7.496  1.00 64.38           C  
ATOM   4774  OE1 GLU B 142     -30.219  -9.586  -7.547  1.00 64.38           O  
ATOM   4775  OE2 GLU B 142     -28.266 -10.484  -8.062  1.00 64.38           O  
ATOM   4776  N   GLU B 143     -28.750 -15.984  -7.484  1.00 74.00           N  
ATOM   4777  CA  GLU B 143     -28.078 -17.094  -8.141  1.00 74.00           C  
ATOM   4778  C   GLU B 143     -26.703 -16.688  -8.648  1.00 74.00           C  
ATOM   4779  CB  GLU B 143     -28.922 -17.625  -9.305  1.00 74.00           C  
ATOM   4780  O   GLU B 143     -25.750 -17.469  -8.562  1.00 74.00           O  
ATOM   4781  CG  GLU B 143     -30.219 -18.297  -8.867  1.00 74.00           C  
ATOM   4782  CD  GLU B 143     -31.125 -18.656 -10.023  1.00 74.00           C  
ATOM   4783  OE1 GLU B 143     -32.219 -19.250  -9.789  1.00 74.00           O  
ATOM   4784  OE2 GLU B 143     -30.766 -18.344 -11.180  1.00 74.00           O  
ATOM   4785  N   LYS B 144     -26.594 -15.531  -9.062  1.00 68.94           N  
ATOM   4786  CA  LYS B 144     -25.328 -15.031  -9.578  1.00 68.94           C  
ATOM   4787  C   LYS B 144     -24.266 -14.969  -8.477  1.00 68.94           C  
ATOM   4788  CB  LYS B 144     -25.500 -13.648 -10.211  1.00 68.94           C  
ATOM   4789  O   LYS B 144     -23.078 -15.172  -8.727  1.00 68.94           O  
ATOM   4790  CG  LYS B 144     -24.516 -13.336 -11.312  1.00 68.94           C  
ATOM   4791  CD  LYS B 144     -24.781 -11.977 -11.945  1.00 68.94           C  
ATOM   4792  CE  LYS B 144     -23.750 -11.641 -13.016  1.00 68.94           C  
ATOM   4793  NZ  LYS B 144     -24.000 -10.305 -13.633  1.00 68.94           N  
ATOM   4794  N   THR B 145     -24.719 -14.711  -7.316  1.00 66.56           N  
ATOM   4795  CA  THR B 145     -23.797 -14.656  -6.184  1.00 66.56           C  
ATOM   4796  C   THR B 145     -23.188 -16.031  -5.910  1.00 66.56           C  
ATOM   4797  CB  THR B 145     -24.500 -14.148  -4.914  1.00 66.56           C  
ATOM   4798  O   THR B 145     -22.000 -16.141  -5.590  1.00 66.56           O  
ATOM   4799  CG2 THR B 145     -23.500 -13.820  -3.814  1.00 66.56           C  
ATOM   4800  OG1 THR B 145     -25.250 -12.961  -5.234  1.00 66.56           O  
ATOM   4801  N   LEU B 146     -23.984 -17.031  -5.988  1.00 76.25           N  
ATOM   4802  CA  LEU B 146     -23.469 -18.375  -5.816  1.00 76.25           C  
ATOM   4803  C   LEU B 146     -22.484 -18.719  -6.922  1.00 76.25           C  
ATOM   4804  CB  LEU B 146     -24.609 -19.391  -5.801  1.00 76.25           C  
ATOM   4805  O   LEU B 146     -21.438 -19.328  -6.664  1.00 76.25           O  
ATOM   4806  CG  LEU B 146     -24.219 -20.859  -5.672  1.00 76.25           C  
ATOM   4807  CD1 LEU B 146     -23.531 -21.109  -4.332  1.00 76.25           C  
ATOM   4808  CD2 LEU B 146     -25.438 -21.766  -5.840  1.00 76.25           C  
ATOM   4809  N   LEU B 147     -22.812 -18.297  -8.062  1.00 77.75           N  
ATOM   4810  CA  LEU B 147     -21.938 -18.562  -9.195  1.00 77.75           C  
ATOM   4811  C   LEU B 147     -20.578 -17.891  -9.000  1.00 77.75           C  
ATOM   4812  CB  LEU B 147     -22.578 -18.078 -10.492  1.00 77.75           C  
ATOM   4813  O   LEU B 147     -19.531 -18.484  -9.258  1.00 77.75           O  
ATOM   4814  CG  LEU B 147     -22.219 -18.859 -11.758  1.00 77.75           C  
ATOM   4815  CD1 LEU B 147     -23.391 -19.734 -12.180  1.00 77.75           C  
ATOM   4816  CD2 LEU B 147     -21.828 -17.922 -12.883  1.00 77.75           C  
ATOM   4817  N   LEU B 148     -20.609 -16.750  -8.602  1.00 67.19           N  
ATOM   4818  CA  LEU B 148     -19.375 -16.016  -8.375  1.00 67.19           C  
ATOM   4819  C   LEU B 148     -18.609 -16.594  -7.188  1.00 67.19           C  
ATOM   4820  CB  LEU B 148     -19.672 -14.531  -8.133  1.00 67.19           C  
ATOM   4821  O   LEU B 148     -17.375 -16.625  -7.207  1.00 67.19           O  
ATOM   4822  CG  LEU B 148     -19.938 -13.680  -9.375  1.00 67.19           C  
ATOM   4823  CD1 LEU B 148     -20.672 -12.406  -9.000  1.00 67.19           C  
ATOM   4824  CD2 LEU B 148     -18.625 -13.359 -10.086  1.00 67.19           C  
ATOM   4825  N   ALA B 149     -19.312 -17.016  -6.176  1.00 68.88           N  
ATOM   4826  CA  ALA B 149     -18.672 -17.641  -5.020  1.00 68.88           C  
ATOM   4827  C   ALA B 149     -17.984 -18.938  -5.414  1.00 68.88           C  
ATOM   4828  CB  ALA B 149     -19.703 -17.906  -3.924  1.00 68.88           C  
ATOM   4829  O   ALA B 149     -16.844 -19.203  -4.996  1.00 68.88           O  
ATOM   4830  N   VAL B 150     -18.688 -19.656  -6.191  1.00 83.00           N  
ATOM   4831  CA  VAL B 150     -18.109 -20.906  -6.660  1.00 83.00           C  
ATOM   4832  C   VAL B 150     -16.922 -20.625  -7.570  1.00 83.00           C  
ATOM   4833  CB  VAL B 150     -19.156 -21.766  -7.398  1.00 83.00           C  
ATOM   4834  O   VAL B 150     -15.891 -21.312  -7.488  1.00 83.00           O  
ATOM   4835  CG1 VAL B 150     -18.484 -22.938  -8.109  1.00 83.00           C  
ATOM   4836  CG2 VAL B 150     -20.219 -22.266  -6.426  1.00 83.00           C  
ATOM   4837  N   ARG B 151     -17.062 -19.641  -8.398  1.00 78.25           N  
ATOM   4838  CA  ARG B 151     -15.961 -19.250  -9.281  1.00 78.25           C  
ATOM   4839  C   ARG B 151     -14.734 -18.859  -8.477  1.00 78.25           C  
ATOM   4840  CB  ARG B 151     -16.391 -18.094 -10.188  1.00 78.25           C  
ATOM   4841  O   ARG B 151     -13.609 -19.234  -8.812  1.00 78.25           O  
ATOM   4842  CG  ARG B 151     -15.477 -17.891 -11.391  1.00 78.25           C  
ATOM   4843  CD  ARG B 151     -16.031 -16.844 -12.336  1.00 78.25           C  
ATOM   4844  NE  ARG B 151     -16.969 -17.406 -13.297  1.00 78.25           N  
ATOM   4845  NH1 ARG B 151     -18.000 -15.406 -13.789  1.00 78.25           N  
ATOM   4846  NH2 ARG B 151     -18.688 -17.328 -14.820  1.00 78.25           N  
ATOM   4847  CZ  ARG B 151     -17.891 -16.719 -13.969  1.00 78.25           C  
ATOM   4848  N   SER B 152     -14.953 -18.156  -7.480  1.00 68.81           N  
ATOM   4849  CA  SER B 152     -13.867 -17.734  -6.609  1.00 68.81           C  
ATOM   4850  C   SER B 152     -13.211 -18.922  -5.926  1.00 68.81           C  
ATOM   4851  CB  SER B 152     -14.367 -16.750  -5.555  1.00 68.81           C  
ATOM   4852  O   SER B 152     -11.984 -19.000  -5.828  1.00 68.81           O  
ATOM   4853  OG  SER B 152     -13.328 -15.883  -5.133  1.00 68.81           O  
ATOM   4854  N   PHE B 153     -14.000 -19.797  -5.492  1.00 73.81           N  
ATOM   4855  CA  PHE B 153     -13.477 -21.000  -4.855  1.00 73.81           C  
ATOM   4856  C   PHE B 153     -12.641 -21.812  -5.836  1.00 73.81           C  
ATOM   4857  CB  PHE B 153     -14.617 -21.859  -4.297  1.00 73.81           C  
ATOM   4858  O   PHE B 153     -11.531 -22.250  -5.504  1.00 73.81           O  
ATOM   4859  CG  PHE B 153     -14.148 -23.062  -3.527  1.00 73.81           C  
ATOM   4860  CD1 PHE B 153     -13.859 -24.250  -4.180  1.00 73.81           C  
ATOM   4861  CD2 PHE B 153     -13.992 -23.000  -2.148  1.00 73.81           C  
ATOM   4862  CE1 PHE B 153     -13.422 -25.359  -3.467  1.00 73.81           C  
ATOM   4863  CE2 PHE B 153     -13.555 -24.109  -1.430  1.00 73.81           C  
ATOM   4864  CZ  PHE B 153     -13.273 -25.297  -2.090  1.00 73.81           C  
ATOM   4865  N   VAL B 154     -13.148 -21.922  -6.973  1.00 83.44           N  
ATOM   4866  CA  VAL B 154     -12.461 -22.703  -8.000  1.00 83.44           C  
ATOM   4867  C   VAL B 154     -11.156 -22.000  -8.391  1.00 83.44           C  
ATOM   4868  CB  VAL B 154     -13.344 -22.891  -9.250  1.00 83.44           C  
ATOM   4869  O   VAL B 154     -10.133 -22.656  -8.602  1.00 83.44           O  
ATOM   4870  CG1 VAL B 154     -12.539 -23.500 -10.398  1.00 83.44           C  
ATOM   4871  CG2 VAL B 154     -14.547 -23.781  -8.914  1.00 83.44           C  
ATOM   4872  N   PHE B 155     -11.156 -20.781  -8.430  1.00 69.25           N  
ATOM   4873  CA  PHE B 155      -9.984 -20.000  -8.781  1.00 69.25           C  
ATOM   4874  C   PHE B 155      -8.875 -20.172  -7.750  1.00 69.25           C  
ATOM   4875  CB  PHE B 155     -10.352 -18.516  -8.898  1.00 69.25           C  
ATOM   4876  O   PHE B 155      -7.703 -20.312  -8.109  1.00 69.25           O  
ATOM   4877  CG  PHE B 155      -9.211 -17.641  -9.359  1.00 69.25           C  
ATOM   4878  CD1 PHE B 155      -8.367 -17.031  -8.430  1.00 69.25           C  
ATOM   4879  CD2 PHE B 155      -8.984 -17.422 -10.711  1.00 69.25           C  
ATOM   4880  CE1 PHE B 155      -7.312 -16.219  -8.852  1.00 69.25           C  
ATOM   4881  CE2 PHE B 155      -7.938 -16.609 -11.133  1.00 69.25           C  
ATOM   4882  CZ  PHE B 155      -7.102 -16.016 -10.203  1.00 69.25           C  
ATOM   4883  N   PHE B 156      -9.250 -20.297  -6.480  1.00 65.25           N  
ATOM   4884  CA  PHE B 156      -8.273 -20.375  -5.406  1.00 65.25           C  
ATOM   4885  C   PHE B 156      -8.125 -21.812  -4.914  1.00 65.25           C  
ATOM   4886  CB  PHE B 156      -8.664 -19.469  -4.242  1.00 65.25           C  
ATOM   4887  O   PHE B 156      -7.613 -22.047  -3.822  1.00 65.25           O  
ATOM   4888  CG  PHE B 156      -8.555 -18.000  -4.559  1.00 65.25           C  
ATOM   4889  CD1 PHE B 156      -7.316 -17.391  -4.707  1.00 65.25           C  
ATOM   4890  CD2 PHE B 156      -9.703 -17.219  -4.711  1.00 65.25           C  
ATOM   4891  CE1 PHE B 156      -7.211 -16.031  -5.000  1.00 65.25           C  
ATOM   4892  CE2 PHE B 156      -9.602 -15.859  -5.004  1.00 65.25           C  
ATOM   4893  CZ  PHE B 156      -8.359 -15.273  -5.148  1.00 65.25           C  
ATOM   4894  N   SER B 157      -8.609 -22.609  -5.598  1.00 76.56           N  
ATOM   4895  CA  SER B 157      -8.539 -24.016  -5.219  1.00 76.56           C  
ATOM   4896  C   SER B 157      -7.113 -24.547  -5.312  1.00 76.56           C  
ATOM   4897  CB  SER B 157      -9.469 -24.859  -6.098  1.00 76.56           C  
ATOM   4898  O   SER B 157      -6.250 -23.906  -5.914  1.00 76.56           O  
ATOM   4899  OG  SER B 157      -8.953 -24.953  -7.418  1.00 76.56           O  
ATOM   4900  N   GLN B 158      -6.898 -25.625  -4.656  1.00 76.88           N  
ATOM   4901  CA  GLN B 158      -5.602 -26.297  -4.668  1.00 76.88           C  
ATOM   4902  C   GLN B 158      -5.199 -26.688  -6.090  1.00 76.88           C  
ATOM   4903  CB  GLN B 158      -5.629 -27.531  -3.770  1.00 76.88           C  
ATOM   4904  O   GLN B 158      -4.031 -26.562  -6.465  1.00 76.88           O  
ATOM   4905  CG  GLN B 158      -4.281 -28.219  -3.637  1.00 76.88           C  
ATOM   4906  CD  GLN B 158      -3.268 -27.391  -2.871  1.00 76.88           C  
ATOM   4907  NE2 GLN B 158      -2.057 -27.297  -3.408  1.00 76.88           N  
ATOM   4908  OE1 GLN B 158      -3.570 -26.844  -1.805  1.00 76.88           O  
ATOM   4909  N   LEU B 159      -6.148 -27.109  -6.785  1.00 86.25           N  
ATOM   4910  CA  LEU B 159      -5.867 -27.484  -8.164  1.00 86.25           C  
ATOM   4911  C   LEU B 159      -5.379 -26.281  -8.961  1.00 86.25           C  
ATOM   4912  CB  LEU B 159      -7.113 -28.078  -8.828  1.00 86.25           C  
ATOM   4913  O   LEU B 159      -4.395 -26.375  -9.703  1.00 86.25           O  
ATOM   4914  CG  LEU B 159      -6.961 -28.531 -10.281  1.00 86.25           C  
ATOM   4915  CD1 LEU B 159      -6.000 -29.703 -10.375  1.00 86.25           C  
ATOM   4916  CD2 LEU B 159      -8.320 -28.891 -10.875  1.00 86.25           C  
ATOM   4917  N   SER B 160      -6.051 -25.234  -8.812  1.00 77.81           N  
ATOM   4918  CA  SER B 160      -5.648 -24.016  -9.516  1.00 77.81           C  
ATOM   4919  C   SER B 160      -4.250 -23.562  -9.086  1.00 77.81           C  
ATOM   4920  CB  SER B 160      -6.652 -22.891  -9.258  1.00 77.81           C  
ATOM   4921  O   SER B 160      -3.480 -23.062  -9.906  1.00 77.81           O  
ATOM   4922  OG  SER B 160      -7.617 -22.828 -10.289  1.00 77.81           O  
ATOM   4923  N   ALA B 161      -3.898 -23.750  -7.895  1.00 69.75           N  
ATOM   4924  CA  ALA B 161      -2.580 -23.391  -7.379  1.00 69.75           C  
ATOM   4925  C   ALA B 161      -1.490 -24.250  -8.016  1.00 69.75           C  
ATOM   4926  CB  ALA B 161      -2.545 -23.531  -5.859  1.00 69.75           C  
ATOM   4927  O   ALA B 161      -0.443 -23.734  -8.414  1.00 69.75           O  
ATOM   4928  N   TRP B 162      -1.785 -25.484  -8.094  1.00 79.44           N  
ATOM   4929  CA  TRP B 162      -0.816 -26.391  -8.703  1.00 79.44           C  
ATOM   4930  C   TRP B 162      -0.650 -26.094 -10.188  1.00 79.44           C  
ATOM   4931  CB  TRP B 162      -1.245 -27.844  -8.516  1.00 79.44           C  
ATOM   4932  O   TRP B 162       0.469 -26.094 -10.703  1.00 79.44           O  
ATOM   4933  CG  TRP B 162      -1.089 -28.359  -7.109  1.00 79.44           C  
ATOM   4934  CD1 TRP B 162      -0.234 -27.875  -6.152  1.00 79.44           C  
ATOM   4935  CD2 TRP B 162      -1.807 -29.438  -6.504  1.00 79.44           C  
ATOM   4936  CE2 TRP B 162      -1.335 -29.562  -5.180  1.00 79.44           C  
ATOM   4937  CE3 TRP B 162      -2.805 -30.312  -6.953  1.00 79.44           C
[truncated: 587,008 more chars]
