# Supplementary material for: Substrate recognition principles for the PP2A-B55 protein phosphatase
Source: Sci Adv. 2024 Oct 2;10(40):eadp5491. doi: 10.1126/sciadv.adp5491 (PMC11446282; doi:10.1126/sciadv.adp5491)
Supplement: Supplementary file 3 — Data S1 [file sciadv.adp5491_data_s1.zip › Dataset 1/b55_Q8WUM9-S20A1_HUMAN_unrelaxed_rank_001_alphafold2_multimer_v3_model_5_seed_000.pdb]

MODEL     1                                                                     
ATOM      1  N   MET A   1      -5.859  58.594  41.719  1.00 21.25           N  
ATOM      2  CA  MET A   1      -6.367  58.531  40.344  1.00 21.25           C  
ATOM      3  C   MET A   1      -5.793  57.312  39.625  1.00 21.25           C  
ATOM      4  CB  MET A   1      -6.035  59.812  39.562  1.00 21.25           C  
ATOM      5  O   MET A   1      -4.633  57.312  39.219  1.00 21.25           O  
ATOM      6  CG  MET A   1      -7.066  60.906  39.750  1.00 21.25           C  
ATOM      7  SD  MET A   1      -6.781  62.312  38.594  1.00 21.25           S  
ATOM      8  CE  MET A   1      -7.859  63.562  39.344  1.00 21.25           C  
ATOM      9  N   ALA A   2      -6.074  56.094  40.062  1.00 23.47           N  
ATOM     10  CA  ALA A   2      -5.504  54.750  40.344  1.00 23.47           C  
ATOM     11  C   ALA A   2      -5.512  53.906  39.062  1.00 23.47           C  
ATOM     12  CB  ALA A   2      -6.270  54.062  41.469  1.00 23.47           C  
ATOM     13  O   ALA A   2      -6.574  53.594  38.531  1.00 23.47           O  
ATOM     14  N   GLY A   3      -4.770  54.375  37.906  1.00 24.20           N  
ATOM     15  CA  GLY A   3      -4.832  53.938  36.500  1.00 24.20           C  
ATOM     16  C   GLY A   3      -4.824  52.438  36.344  1.00 24.20           C  
ATOM     17  O   GLY A   3      -3.861  51.781  36.750  1.00 24.20           O  
ATOM     18  N   ALA A   4      -5.961  51.656  36.594  1.00 26.14           N  
ATOM     19  CA  ALA A   4      -6.391  50.250  36.688  1.00 26.14           C  
ATOM     20  C   ALA A   4      -6.098  49.500  35.406  1.00 26.14           C  
ATOM     21  CB  ALA A   4      -7.879  50.188  37.031  1.00 26.14           C  
ATOM     22  O   ALA A   4      -6.797  49.656  34.406  1.00 26.14           O  
ATOM     23  N   GLY A   5      -5.117  49.781  34.531  1.00 29.06           N  
ATOM     24  CA  GLY A   5      -4.844  49.250  33.188  1.00 29.06           C  
ATOM     25  C   GLY A   5      -4.945  47.719  33.125  1.00 29.06           C  
ATOM     26  O   GLY A   5      -4.141  47.000  33.750  1.00 29.06           O  
ATOM     27  N   GLY A   6      -6.133  46.906  33.188  1.00 32.56           N  
ATOM     28  CA  GLY A   6      -6.660  45.562  33.250  1.00 32.56           C  
ATOM     29  C   GLY A   6      -6.090  44.625  32.188  1.00 32.56           C  
ATOM     30  O   GLY A   6      -6.656  44.500  31.109  1.00 32.56           O  
ATOM     31  N   GLY A   7      -4.969  44.500  31.562  1.00 37.22           N  
ATOM     32  CA  GLY A   7      -4.465  43.719  30.438  1.00 37.22           C  
ATOM     33  C   GLY A   7      -4.930  42.281  30.453  1.00 37.22           C  
ATOM     34  O   GLY A   7      -5.020  41.656  31.531  1.00 37.22           O  
ATOM     35  N   ASN A   8      -5.902  41.688  29.562  1.00 44.16           N  
ATOM     36  CA  ASN A   8      -6.570  40.406  29.438  1.00 44.16           C  
ATOM     37  C   ASN A   8      -5.605  39.250  29.672  1.00 44.16           C  
ATOM     38  CB  ASN A   8      -7.215  40.281  28.047  1.00 44.16           C  
ATOM     39  O   ASN A   8      -4.867  38.844  28.781  1.00 44.16           O  
ATOM     40  CG  ASN A   8      -8.727  40.188  28.125  1.00 44.16           C  
ATOM     41  ND2 ASN A   8      -9.375  40.156  26.953  1.00 44.16           N  
ATOM     42  OD1 ASN A   8      -9.312  40.125  29.203  1.00 44.16           O  
ATOM     43  N   ASP A   9      -4.871  38.906  30.719  1.00 58.28           N  
ATOM     44  CA  ASP A   9      -4.059  37.750  31.109  1.00 58.28           C  
ATOM     45  C   ASP A   9      -4.887  36.469  31.109  1.00 58.28           C  
ATOM     46  CB  ASP A   9      -3.436  37.969  32.469  1.00 58.28           C  
ATOM     47  O   ASP A   9      -5.793  36.312  31.922  1.00 58.28           O  
ATOM     48  CG  ASP A   9      -2.053  38.594  32.406  1.00 58.28           C  
ATOM     49  OD1 ASP A   9      -1.439  38.594  31.328  1.00 58.28           O  
ATOM     50  OD2 ASP A   9      -1.571  39.094  33.469  1.00 58.28           O  
ATOM     51  N   ILE A  10      -4.984  35.750  30.016  1.00 73.38           N  
ATOM     52  CA  ILE A  10      -5.652  34.469  29.938  1.00 73.38           C  
ATOM     53  C   ILE A  10      -5.027  33.500  30.938  1.00 73.38           C  
ATOM     54  CB  ILE A  10      -5.570  33.875  28.516  1.00 73.38           C  
ATOM     55  O   ILE A  10      -3.812  33.281  30.938  1.00 73.38           O  
ATOM     56  CG1 ILE A  10      -6.191  34.844  27.500  1.00 73.38           C  
ATOM     57  CG2 ILE A  10      -6.254  32.531  28.453  1.00 73.38           C  
ATOM     58  CD1 ILE A  10      -5.980  34.469  26.047  1.00 73.38           C  
ATOM     59  N   GLN A  11      -5.770  33.219  31.984  1.00 85.06           N  
ATOM     60  CA  GLN A  11      -5.359  32.188  32.969  1.00 85.06           C  
ATOM     61  C   GLN A  11      -5.797  30.812  32.531  1.00 85.06           C  
ATOM     62  CB  GLN A  11      -5.934  32.531  34.344  1.00 85.06           C  
ATOM     63  O   GLN A  11      -6.992  30.547  32.344  1.00 85.06           O  
ATOM     64  CG  GLN A  11      -5.305  33.750  35.000  1.00 85.06           C  
ATOM     65  CD  GLN A  11      -5.816  34.000  36.406  1.00 85.06           C  
ATOM     66  NE2 GLN A  11      -5.199  34.938  37.125  1.00 85.06           N  
ATOM     67  OE1 GLN A  11      -6.758  33.344  36.875  1.00 85.06           O  
ATOM     68  N   TRP A  12      -4.852  30.016  32.406  1.00 89.19           N  
ATOM     69  CA  TRP A  12      -5.090  28.656  31.922  1.00 89.19           C  
ATOM     70  C   TRP A  12      -5.332  27.703  33.094  1.00 89.19           C  
ATOM     71  CB  TRP A  12      -3.908  28.172  31.078  1.00 89.19           C  
ATOM     72  O   TRP A  12      -4.621  27.750  34.094  1.00 89.19           O  
ATOM     73  CG  TRP A  12      -3.779  28.859  29.750  1.00 89.19           C  
ATOM     74  CD1 TRP A  12      -2.982  29.922  29.453  1.00 89.19           C  
ATOM     75  CD2 TRP A  12      -4.473  28.516  28.547  1.00 89.19           C  
ATOM     76  CE2 TRP A  12      -4.047  29.438  27.547  1.00 89.19           C  
ATOM     77  CE3 TRP A  12      -5.414  27.547  28.219  1.00 89.19           C  
ATOM     78  NE1 TRP A  12      -3.139  30.281  28.125  1.00 89.19           N  
ATOM     79  CH2 TRP A  12      -5.453  28.422  25.938  1.00 89.19           C  
ATOM     80  CZ2 TRP A  12      -4.531  29.391  26.250  1.00 89.19           C  
ATOM     81  CZ3 TRP A  12      -5.895  27.500  26.906  1.00 89.19           C  
ATOM     82  N   CYS A  13      -6.320  26.812  32.906  1.00 89.25           N  
ATOM     83  CA  CYS A  13      -6.684  25.844  33.938  1.00 89.25           C  
ATOM     84  C   CYS A  13      -6.641  24.422  33.375  1.00 89.25           C  
ATOM     85  CB  CYS A  13      -8.078  26.125  34.469  1.00 89.25           C  
ATOM     86  O   CYS A  13      -6.871  24.219  32.156  1.00 89.25           O  
ATOM     87  SG  CYS A  13      -8.258  27.797  35.156  1.00 89.25           S  
ATOM     88  N   PHE A  14      -6.375  23.578  34.281  1.00 88.19           N  
ATOM     89  CA  PHE A  14      -6.406  22.172  33.938  1.00 88.19           C  
ATOM     90  C   PHE A  14      -7.840  21.688  33.750  1.00 88.19           C  
ATOM     91  CB  PHE A  14      -5.719  21.328  35.031  1.00 88.19           C  
ATOM     92  O   PHE A  14      -8.711  21.953  34.594  1.00 88.19           O  
ATOM     93  CG  PHE A  14      -5.777  19.844  34.781  1.00 88.19           C  
ATOM     94  CD1 PHE A  14      -6.730  19.062  35.406  1.00 88.19           C  
ATOM     95  CD2 PHE A  14      -4.883  19.234  33.906  1.00 88.19           C  
ATOM     96  CE1 PHE A  14      -6.785  17.688  35.188  1.00 88.19           C  
ATOM     97  CE2 PHE A  14      -4.934  17.875  33.688  1.00 88.19           C  
ATOM     98  CZ  PHE A  14      -5.887  17.094  34.312  1.00 88.19           C  
ATOM     99  N   SER A  15      -8.109  21.109  32.625  1.00 87.62           N  
ATOM    100  CA  SER A  15      -9.430  20.562  32.344  1.00 87.62           C  
ATOM    101  C   SER A  15      -9.461  19.062  32.562  1.00 87.62           C  
ATOM    102  CB  SER A  15      -9.859  20.906  30.922  1.00 87.62           C  
ATOM    103  O   SER A  15     -10.078  18.578  33.500  1.00 87.62           O  
ATOM    104  OG  SER A  15     -11.172  20.422  30.656  1.00 87.62           O  
ATOM    105  N   GLN A  16      -8.664  18.344  31.734  1.00 88.69           N  
ATOM    106  CA  GLN A  16      -8.664  16.891  31.828  1.00 88.69           C  
ATOM    107  C   GLN A  16      -7.375  16.297  31.266  1.00 88.69           C  
ATOM    108  CB  GLN A  16      -9.875  16.297  31.109  1.00 88.69           C  
ATOM    109  O   GLN A  16      -6.641  16.969  30.547  1.00 88.69           O  
ATOM    110  CG  GLN A  16      -9.945  16.672  29.625  1.00 88.69           C  
ATOM    111  CD  GLN A  16     -11.258  16.250  28.984  1.00 88.69           C  
ATOM    112  NE2 GLN A  16     -11.406  16.562  27.703  1.00 88.69           N  
ATOM    113  OE1 GLN A  16     -12.117  15.648  29.625  1.00 88.69           O  
ATOM    114  N   VAL A  17      -7.105  15.078  31.672  1.00 89.38           N  
ATOM    115  CA  VAL A  17      -5.980  14.289  31.172  1.00 89.38           C  
ATOM    116  C   VAL A  17      -6.461  12.898  30.766  1.00 89.38           C  
ATOM    117  CB  VAL A  17      -4.859  14.172  32.219  1.00 89.38           C  
ATOM    118  O   VAL A  17      -7.223  12.258  31.500  1.00 89.38           O  
ATOM    119  CG1 VAL A  17      -5.359  13.445  33.469  1.00 89.38           C  
ATOM    120  CG2 VAL A  17      -3.645  13.461  31.641  1.00 89.38           C  
ATOM    121  N   LYS A  18      -6.176  12.617  29.578  1.00 87.06           N  
ATOM    122  CA  LYS A  18      -6.512  11.305  29.047  1.00 87.06           C  
ATOM    123  C   LYS A  18      -5.266  10.438  28.875  1.00 87.06           C  
ATOM    124  CB  LYS A  18      -7.242  11.438  27.703  1.00 87.06           C  
ATOM    125  O   LYS A  18      -4.211  10.938  28.469  1.00 87.06           O  
ATOM    126  CG  LYS A  18      -8.500  12.289  27.766  1.00 87.06           C  
ATOM    127  CD  LYS A  18      -9.625  11.570  28.500  1.00 87.06           C  
ATOM    128  CE  LYS A  18     -10.922  12.375  28.453  1.00 87.06           C  
ATOM    129  NZ  LYS A  18     -12.031  11.672  29.156  1.00 87.06           N  
ATOM    130  N   GLY A  19      -5.270   9.188  29.297  1.00 80.81           N  
ATOM    131  CA  GLY A  19      -4.145   8.273  29.188  1.00 80.81           C  
ATOM    132  C   GLY A  19      -3.879   7.512  30.484  1.00 80.81           C  
ATOM    133  O   GLY A  19      -4.508   7.781  31.500  1.00 80.81           O  
ATOM    134  N   ALA A  20      -3.061   6.461  30.375  1.00 70.38           N  
ATOM    135  CA  ALA A  20      -2.775   5.578  31.500  1.00 70.38           C  
ATOM    136  C   ALA A  20      -1.836   6.254  32.500  1.00 70.38           C  
ATOM    137  CB  ALA A  20      -2.172   4.266  31.016  1.00 70.38           C  
ATOM    138  O   ALA A  20      -1.031   7.109  32.125  1.00 70.38           O  
ATOM    139  N   VAL A  21      -2.127   6.121  33.719  1.00 62.56           N  
ATOM    140  CA  VAL A  21      -1.367   6.707  34.844  1.00 62.56           C  
ATOM    141  C   VAL A  21      -0.056   5.945  35.000  1.00 62.56           C  
ATOM    142  CB  VAL A  21      -2.178   6.699  36.156  1.00 62.56           C  
ATOM    143  O   VAL A  21       0.896   6.469  35.594  1.00 62.56           O  
ATOM    144  CG1 VAL A  21      -1.396   7.387  37.250  1.00 62.56           C  
ATOM    145  CG2 VAL A  21      -3.531   7.375  35.938  1.00 62.56           C  
ATOM    146  N   ASP A  22       0.046   4.746  34.438  1.00 59.16           N  
ATOM    147  CA  ASP A  22       1.180   3.902  34.812  1.00 59.16           C  
ATOM    148  C   ASP A  22       2.457   4.363  34.125  1.00 59.16           C  
ATOM    149  CB  ASP A  22       0.891   2.438  34.469  1.00 59.16           C  
ATOM    150  O   ASP A  22       2.400   4.941  33.031  1.00 59.16           O  
ATOM    151  CG  ASP A  22       0.232   1.684  35.625  1.00 59.16           C  
ATOM    152  OD1 ASP A  22       0.307   2.145  36.781  1.00 59.16           O  
ATOM    153  OD2 ASP A  22      -0.365   0.617  35.344  1.00 59.16           O  
ATOM    154  N   ASP A  23       3.500   4.461  34.812  1.00 57.72           N  
ATOM    155  CA  ASP A  23       4.828   4.891  34.375  1.00 57.72           C  
ATOM    156  C   ASP A  23       5.379   3.971  33.281  1.00 57.72           C  
ATOM    157  CB  ASP A  23       5.789   4.930  35.562  1.00 57.72           C  
ATOM    158  O   ASP A  23       6.289   4.352  32.562  1.00 57.72           O  
ATOM    159  CG  ASP A  23       5.656   6.195  36.406  1.00 57.72           C  
ATOM    160  OD1 ASP A  23       5.160   7.215  35.875  1.00 57.72           O  
ATOM    161  OD2 ASP A  23       6.059   6.172  37.594  1.00 57.72           O  
ATOM    162  N   ASP A  24       4.984   2.736  33.250  1.00 64.38           N  
ATOM    163  CA  ASP A  24       5.555   1.862  32.250  1.00 64.38           C  
ATOM    164  C   ASP A  24       4.840   2.045  30.891  1.00 64.38           C  
ATOM    165  CB  ASP A  24       5.477   0.400  32.688  1.00 64.38           C  
ATOM    166  O   ASP A  24       3.861   1.354  30.609  1.00 64.38           O  
ATOM    167  CG  ASP A  24       6.652  -0.021  33.531  1.00 64.38           C  
ATOM    168  OD1 ASP A  24       7.695   0.666  33.531  1.00 64.38           O  
ATOM    169  OD2 ASP A  24       6.535  -1.052  34.250  1.00 64.38           O  
ATOM    170  N   VAL A  25       5.219   3.104  30.203  1.00 70.25           N  
ATOM    171  CA  VAL A  25       4.613   3.486  28.938  1.00 70.25           C  
ATOM    172  C   VAL A  25       5.211   2.654  27.797  1.00 70.25           C  
ATOM    173  CB  VAL A  25       4.805   4.992  28.641  1.00 70.25           C  
ATOM    174  O   VAL A  25       6.430   2.627  27.625  1.00 70.25           O  
ATOM    175  CG1 VAL A  25       4.117   5.383  27.344  1.00 70.25           C  
ATOM    176  CG2 VAL A  25       4.266   5.828  29.797  1.00 70.25           C  
ATOM    177  N   ALA A  26       4.305   1.886  27.203  1.00 78.69           N  
ATOM    178  CA  ALA A  26       4.723   1.180  26.000  1.00 78.69           C  
ATOM    179  C   ALA A  26       4.980   2.154  24.859  1.00 78.69           C  
ATOM    180  CB  ALA A  26       3.670   0.152  25.594  1.00 78.69           C  
ATOM    181  O   ALA A  26       4.285   3.164  24.719  1.00 78.69           O  
ATOM    182  N   GLU A  27       5.977   1.993  24.172  1.00 84.69           N  
ATOM    183  CA  GLU A  27       6.344   2.822  23.031  1.00 84.69           C  
ATOM    184  C   GLU A  27       5.184   2.957  22.047  1.00 84.69           C  
ATOM    185  CB  GLU A  27       7.570   2.242  22.312  1.00 84.69           C  
ATOM    186  O   GLU A  27       5.012   4.004  21.422  1.00 84.69           O  
ATOM    187  CG  GLU A  27       8.227   3.205  21.344  1.00 84.69           C  
ATOM    188  CD  GLU A  27       9.516   2.664  20.734  1.00 84.69           C  
ATOM    189  OE1 GLU A  27      10.109   3.344  19.875  1.00 84.69           O  
ATOM    190  OE2 GLU A  27       9.930   1.554  21.141  1.00 84.69           O  
ATOM    191  N   ALA A  28       4.352   1.990  21.984  1.00 87.75           N  
ATOM    192  CA  ALA A  28       3.219   1.980  21.062  1.00 87.75           C  
ATOM    193  C   ALA A  28       2.152   2.984  21.484  1.00 87.75           C  
ATOM    194  CB  ALA A  28       2.619   0.580  20.969  1.00 87.75           C  
ATOM    195  O   ALA A  28       1.358   3.445  20.672  1.00 87.75           O  
ATOM    196  N   ASP A  29       2.188   3.354  22.750  1.00 88.62           N  
ATOM    197  CA  ASP A  29       1.127   4.203  23.281  1.00 88.62           C  
ATOM    198  C   ASP A  29       1.539   5.676  23.250  1.00 88.62           C  
ATOM    199  CB  ASP A  29       0.766   3.781  24.703  1.00 88.62           C  
ATOM    200  O   ASP A  29       0.765   6.547  23.656  1.00 88.62           O  
ATOM    201  CG  ASP A  29       0.066   2.434  24.766  1.00 88.62           C  
ATOM    202  OD1 ASP A  29      -0.619   2.059  23.781  1.00 88.62           O  
ATOM    203  OD2 ASP A  29       0.198   1.742  25.797  1.00 88.62           O  
ATOM    204  N   ILE A  30       2.672   5.938  22.812  1.00 91.81           N  
ATOM    205  CA  ILE A  30       3.141   7.316  22.719  1.00 91.81           C  
ATOM    206  C   ILE A  30       2.369   8.055  21.625  1.00 91.81           C  
ATOM    207  CB  ILE A  30       4.660   7.379  22.438  1.00 91.81           C  
ATOM    208  O   ILE A  30       2.303   7.594  20.484  1.00 91.81           O  
ATOM    209  CG1 ILE A  30       5.445   6.766  23.594  1.00 91.81           C  
ATOM    210  CG2 ILE A  30       5.102   8.820  22.172  1.00 91.81           C  
ATOM    211  CD1 ILE A  30       6.941   6.656  23.344  1.00 91.81           C  
ATOM    212  N   ILE A  31       1.815   9.148  21.984  1.00 94.44           N  
ATOM    213  CA  ILE A  31       1.049   9.961  21.047  1.00 94.44           C  
ATOM    214  C   ILE A  31       1.994  10.633  20.047  1.00 94.44           C  
ATOM    215  CB  ILE A  31       0.196  11.016  21.781  1.00 94.44           C  
ATOM    216  O   ILE A  31       2.930  11.336  20.453  1.00 94.44           O  
ATOM    217  CG1 ILE A  31      -0.816  10.344  22.703  1.00 94.44           C  
ATOM    218  CG2 ILE A  31      -0.510  11.938  20.766  1.00 94.44           C  
ATOM    219  CD1 ILE A  31      -1.577  11.305  23.594  1.00 94.44           C  
ATOM    220  N   SER A  32       1.674  10.430  18.844  1.00 95.44           N  
ATOM    221  CA  SER A  32       2.576  10.914  17.812  1.00 95.44           C  
ATOM    222  C   SER A  32       1.956  12.070  17.031  1.00 95.44           C  
ATOM    223  CB  SER A  32       2.941   9.789  16.844  1.00 95.44           C  
ATOM    224  O   SER A  32       2.639  12.742  16.250  1.00 95.44           O  
ATOM    225  OG  SER A  32       1.776   9.219  16.266  1.00 95.44           O  
ATOM    226  N   THR A  33       0.675  12.328  17.250  1.00 96.25           N  
ATOM    227  CA  THR A  33       0.025  13.445  16.578  1.00 96.25           C  
ATOM    228  C   THR A  33      -1.294  13.797  17.266  1.00 96.25           C  
ATOM    229  CB  THR A  33      -0.231  13.141  15.086  1.00 96.25           C  
ATOM    230  O   THR A  33      -1.911  12.945  17.906  1.00 96.25           O  
ATOM    231  CG2 THR A  33      -1.256  12.023  14.930  1.00 96.25           C  
ATOM    232  OG1 THR A  33      -0.720  14.320  14.438  1.00 96.25           O  
ATOM    233  N   VAL A  34      -1.756  15.055  17.094  1.00 97.12           N  
ATOM    234  CA  VAL A  34      -2.994  15.570  17.672  1.00 97.12           C  
ATOM    235  C   VAL A  34      -3.586  16.641  16.750  1.00 97.12           C  
ATOM    236  CB  VAL A  34      -2.766  16.156  19.078  1.00 97.12           C  
ATOM    237  O   VAL A  34      -2.865  17.500  16.250  1.00 97.12           O  
ATOM    238  CG1 VAL A  34      -4.066  16.719  19.641  1.00 97.12           C  
ATOM    239  CG2 VAL A  34      -2.197  15.078  20.016  1.00 97.12           C  
ATOM    240  N   GLU A  35      -4.887  16.625  16.609  1.00 96.50           N  
ATOM    241  CA  GLU A  35      -5.527  17.562  15.711  1.00 96.50           C  
ATOM    242  C   GLU A  35      -7.000  17.766  16.062  1.00 96.50           C  
ATOM    243  CB  GLU A  35      -5.395  17.109  14.258  1.00 96.50           C  
ATOM    244  O   GLU A  35      -7.723  16.781  16.281  1.00 96.50           O  
ATOM    245  CG  GLU A  35      -5.859  18.141  13.234  1.00 96.50           C  
ATOM    246  CD  GLU A  35      -4.793  19.156  12.891  1.00 96.50           C  
ATOM    247  OE1 GLU A  35      -5.082  20.094  12.117  1.00 96.50           O  
ATOM    248  OE2 GLU A  35      -3.662  19.031  13.406  1.00 96.50           O  
ATOM    249  N   PHE A  36      -7.457  19.000  16.109  1.00 96.56           N  
ATOM    250  CA  PHE A  36      -8.875  19.328  16.234  1.00 96.56           C  
ATOM    251  C   PHE A  36      -9.547  19.375  14.867  1.00 96.56           C  
ATOM    252  CB  PHE A  36      -9.047  20.672  16.953  1.00 96.56           C  
ATOM    253  O   PHE A  36      -8.906  19.672  13.859  1.00 96.56           O  
ATOM    254  CG  PHE A  36      -8.852  20.609  18.438  1.00 96.56           C  
ATOM    255  CD1 PHE A  36      -9.875  20.141  19.266  1.00 96.56           C  
ATOM    256  CD2 PHE A  36      -7.656  21.000  19.016  1.00 96.56           C  
ATOM    257  CE1 PHE A  36      -9.695  20.078  20.641  1.00 96.56           C  
ATOM    258  CE2 PHE A  36      -7.469  20.938  20.391  1.00 96.56           C  
ATOM    259  CZ  PHE A  36      -8.492  20.469  21.203  1.00 96.56           C  
ATOM    260  N   ASN A  37     -10.820  19.094  14.891  1.00 94.56           N  
ATOM    261  CA  ASN A  37     -11.570  19.312  13.656  1.00 94.56           C  
ATOM    262  C   ASN A  37     -11.930  20.781  13.469  1.00 94.56           C  
ATOM    263  CB  ASN A  37     -12.836  18.453  13.648  1.00 94.56           C  
ATOM    264  O   ASN A  37     -11.609  21.625  14.320  1.00 94.56           O  
ATOM    265  CG  ASN A  37     -13.891  18.953  14.617  1.00 94.56           C  
ATOM    266  ND2 ASN A  37     -15.141  18.562  14.383  1.00 94.56           N  
ATOM    267  OD1 ASN A  37     -13.578  19.672  15.570  1.00 94.56           O  
ATOM    268  N   HIS A  38     -12.500  21.141  12.391  1.00 91.44           N  
ATOM    269  CA  HIS A  38     -12.766  22.516  12.008  1.00 91.44           C  
ATOM    270  C   HIS A  38     -13.672  23.203  13.023  1.00 91.44           C  
ATOM    271  CB  HIS A  38     -13.398  22.578  10.617  1.00 91.44           C  
ATOM    272  O   HIS A  38     -13.516  24.406  13.289  1.00 91.44           O  
ATOM    273  CG  HIS A  38     -12.500  22.109   9.523  1.00 91.44           C  
ATOM    274  CD2 HIS A  38     -12.711  21.234   8.508  1.00 91.44           C  
ATOM    275  ND1 HIS A  38     -11.195  22.531   9.398  1.00 91.44           N  
ATOM    276  CE1 HIS A  38     -10.641  21.953   8.344  1.00 91.44           C  
ATOM    277  NE2 HIS A  38     -11.539  21.156   7.793  1.00 91.44           N  
ATOM    278  N   SER A  39     -14.578  22.516  13.609  1.00 91.12           N  
ATOM    279  CA  SER A  39     -15.492  23.094  14.586  1.00 91.12           C  
ATOM    280  C   SER A  39     -14.906  23.031  15.992  1.00 91.12           C  
ATOM    281  CB  SER A  39     -16.844  22.359  14.555  1.00 91.12           C  
ATOM    282  O   SER A  39     -15.328  23.781  16.875  1.00 91.12           O  
ATOM    283  OG  SER A  39     -16.688  21.016  14.984  1.00 91.12           O  
ATOM    284  N   GLY A  40     -13.906  22.125  16.172  1.00 93.25           N  
ATOM    285  CA  GLY A  40     -13.328  21.953  17.500  1.00 93.25           C  
ATOM    286  C   GLY A  40     -14.109  20.984  18.359  1.00 93.25           C  
ATOM    287  O   GLY A  40     -13.750  20.750  19.516  1.00 93.25           O  
ATOM    288  N   GLU A  41     -15.141  20.422  17.875  1.00 92.00           N  
ATOM    289  CA  GLU A  41     -15.977  19.484  18.609  1.00 92.00           C  
ATOM    290  C   GLU A  41     -15.305  18.125  18.734  1.00 92.00           C  
ATOM    291  CB  GLU A  41     -17.344  19.344  17.953  1.00 92.00           C  
ATOM    292  O   GLU A  41     -15.578  17.375  19.672  1.00 92.00           O  
ATOM    293  CG  GLU A  41     -18.203  20.594  18.047  1.00 92.00           C  
ATOM    294  CD  GLU A  41     -19.578  20.422  17.422  1.00 92.00           C  
ATOM    295  OE1 GLU A  41     -20.406  21.359  17.484  1.00 92.00           O  
ATOM    296  OE2 GLU A  41     -19.844  19.328  16.859  1.00 92.00           O  
ATOM    297  N   LEU A  42     -14.523  17.797  17.766  1.00 94.50           N  
ATOM    298  CA  LEU A  42     -13.812  16.516  17.766  1.00 94.50           C  
ATOM    299  C   LEU A  42     -12.305  16.734  17.859  1.00 94.50           C  
ATOM    300  CB  LEU A  42     -14.141  15.727  16.484  1.00 94.50           C  
ATOM    301  O   LEU A  42     -11.766  17.672  17.281  1.00 94.50           O  
ATOM    302  CG  LEU A  42     -15.609  15.352  16.281  1.00 94.50           C  
ATOM    303  CD1 LEU A  42     -15.812  14.758  14.891  1.00 94.50           C  
ATOM    304  CD2 LEU A  42     -16.062  14.367  17.359  1.00 94.50           C  
ATOM    305  N   LEU A  43     -11.641  15.961  18.562  1.00 96.19           N  
ATOM    306  CA  LEU A  43     -10.195  15.906  18.750  1.00 96.19           C  
ATOM    307  C   LEU A  43      -9.664  14.508  18.453  1.00 96.19           C  
ATOM    308  CB  LEU A  43      -9.828  16.312  20.172  1.00 96.19           C  
ATOM    309  O   LEU A  43     -10.117  13.523  19.047  1.00 96.19           O  
ATOM    310  CG  LEU A  43      -8.344  16.250  20.531  1.00 96.19           C  
ATOM    311  CD1 LEU A  43      -7.570  17.312  19.781  1.00 96.19           C  
ATOM    312  CD2 LEU A  43      -8.148  16.406  22.047  1.00 96.19           C  
ATOM    313  N   ALA A  44      -8.742  14.422  17.578  1.00 97.19           N  
ATOM    314  CA  ALA A  44      -8.180  13.133  17.188  1.00 97.19           C  
ATOM    315  C   ALA A  44      -6.711  13.039  17.609  1.00 97.19           C  
ATOM    316  CB  ALA A  44      -8.312  12.922  15.680  1.00 97.19           C  
ATOM    317  O   ALA A  44      -5.961  14.008  17.500  1.00 97.19           O  
ATOM    318  N   THR A  45      -6.297  11.953  18.047  1.00 96.69           N  
ATOM    319  CA  THR A  45      -4.906  11.641  18.359  1.00 96.69           C  
ATOM    320  C   THR A  45      -4.461  10.359  17.672  1.00 96.69           C  
ATOM    321  CB  THR A  45      -4.707  11.500  19.891  1.00 96.69           C  
ATOM    322  O   THR A  45      -5.277   9.477  17.406  1.00 96.69           O  
ATOM    323  CG2 THR A  45      -5.125  12.773  20.609  1.00 96.69           C  
ATOM    324  OG1 THR A  45      -5.492  10.406  20.359  1.00 96.69           O  
ATOM    325  N   GLY A  46      -3.285  10.320  17.250  1.00 96.81           N  
ATOM    326  CA  GLY A  46      -2.602   9.141  16.750  1.00 96.81           C  
ATOM    327  C   GLY A  46      -1.423   8.727  17.609  1.00 96.81           C  
ATOM    328  O   GLY A  46      -0.772   9.570  18.234  1.00 96.81           O  
ATOM    329  N   ASP A  47      -1.103   7.434  17.578  1.00 94.25           N  
ATOM    330  CA  ASP A  47      -0.005   6.926  18.406  1.00 94.25           C  
ATOM    331  C   ASP A  47       0.988   6.133  17.562  1.00 94.25           C  
ATOM    332  CB  ASP A  47      -0.543   6.059  19.547  1.00 94.25           C  
ATOM    333  O   ASP A  47       0.815   6.004  16.344  1.00 94.25           O  
ATOM    334  CG  ASP A  47      -1.366   4.879  19.047  1.00 94.25           C  
ATOM    335  OD1 ASP A  47      -1.167   4.434  17.906  1.00 94.25           O  
ATOM    336  OD2 ASP A  47      -2.225   4.395  19.812  1.00 94.25           O  
ATOM    337  N   LYS A  48       2.053   5.762  18.172  1.00 93.06           N  
ATOM    338  CA  LYS A  48       3.115   5.016  17.500  1.00 93.06           C  
ATOM    339  C   LYS A  48       2.684   3.582  17.203  1.00 93.06           C  
ATOM    340  CB  LYS A  48       4.391   5.020  18.344  1.00 93.06           C  
ATOM    341  O   LYS A  48       3.301   2.895  16.391  1.00 93.06           O  
ATOM    342  CG  LYS A  48       5.109   6.359  18.375  1.00 93.06           C  
ATOM    343  CD  LYS A  48       6.496   6.234  19.000  1.00 93.06           C  
ATOM    344  CE  LYS A  48       7.254   7.551  18.938  1.00 93.06           C  
ATOM    345  NZ  LYS A  48       8.609   7.438  19.562  1.00 93.06           N  
ATOM    346  N   GLY A  49       1.594   3.162  17.812  1.00 92.00           N  
ATOM    347  CA  GLY A  49       1.057   1.831  17.578  1.00 92.00           C  
ATOM    348  C   GLY A  49       0.084   1.778  16.406  1.00 92.00           C  
ATOM    349  O   GLY A  49      -0.470   0.720  16.109  1.00 92.00           O  
ATOM    350  N   GLY A  50      -0.211   2.902  15.859  1.00 94.00           N  
ATOM    351  CA  GLY A  50      -1.071   2.938  14.688  1.00 94.00           C  
ATOM    352  C   GLY A  50      -2.535   3.145  15.031  1.00 94.00           C  
ATOM    353  O   GLY A  50      -3.406   2.979  14.172  1.00 94.00           O  
ATOM    354  N   ARG A  51      -2.834   3.525  16.188  1.00 93.19           N  
ATOM    355  CA  ARG A  51      -4.203   3.721  16.656  1.00 93.19           C  
ATOM    356  C   ARG A  51      -4.594   5.191  16.609  1.00 93.19           C  
ATOM    357  CB  ARG A  51      -4.367   3.186  18.078  1.00 93.19           C  
ATOM    358  O   ARG A  51      -3.771   6.070  16.875  1.00 93.19           O  
ATOM    359  CG  ARG A  51      -4.082   1.698  18.219  1.00 93.19           C  
ATOM    360  CD  ARG A  51      -4.098   1.253  19.672  1.00 93.19           C  
ATOM    361  NE  ARG A  51      -3.035   1.894  20.438  1.00 93.19           N  
ATOM    362  NH1 ARG A  51      -3.805   1.172  22.500  1.00 93.19           N  
ATOM    363  NH2 ARG A  51      -1.914   2.461  22.375  1.00 93.19           N  
ATOM    364  CZ  ARG A  51      -2.920   1.841  21.766  1.00 93.19           C  
ATOM    365  N   VAL A  52      -5.793   5.355  16.234  1.00 95.88           N  
ATOM    366  CA  VAL A  52      -6.387   6.691  16.250  1.00 95.88           C  
ATOM    367  C   VAL A  52      -7.523   6.742  17.266  1.00 95.88           C  
ATOM    368  CB  VAL A  52      -6.910   7.090  14.844  1.00 95.88           C  
ATOM    369  O   VAL A  52      -8.414   5.895  17.250  1.00 95.88           O  
ATOM    370  CG1 VAL A  52      -7.680   8.406  14.914  1.00 95.88           C  
ATOM    371  CG2 VAL A  52      -5.750   7.195  13.859  1.00 95.88           C  
ATOM    372  N   VAL A  53      -7.480   7.648  18.094  1.00 95.44           N  
ATOM    373  CA  VAL A  53      -8.523   7.871  19.078  1.00 95.44           C  
ATOM    374  C   VAL A  53      -9.188   9.227  18.844  1.00 95.44           C  
ATOM    375  CB  VAL A  53      -7.961   7.797  20.516  1.00 95.44           C  
ATOM    376  O   VAL A  53      -8.500  10.258  18.781  1.00 95.44           O  
ATOM    377  CG1 VAL A  53      -9.086   7.930  21.547  1.00 95.44           C  
ATOM    378  CG2 VAL A  53      -7.195   6.492  20.734  1.00 95.44           C  
ATOM    379  N   ILE A  54     -10.430   9.242  18.750  1.00 95.00           N  
ATOM    380  CA  ILE A  54     -11.211  10.453  18.547  1.00 95.00           C  
ATOM    381  C   ILE A  54     -11.977  10.805  19.828  1.00 95.00           C  
ATOM    382  CB  ILE A  54     -12.188  10.297  17.359  1.00 95.00           C  
ATOM    383  O   ILE A  54     -12.648   9.953  20.406  1.00 95.00           O  
ATOM    384  CG1 ILE A  54     -11.422   9.945  16.078  1.00 95.00           C  
ATOM    385  CG2 ILE A  54     -13.008  11.578  17.172  1.00 95.00           C  
ATOM    386  CD1 ILE A  54     -12.320   9.625  14.891  1.00 95.00           C  
ATOM    387  N   PHE A  55     -11.922  11.984  20.219  1.00 94.50           N  
ATOM    388  CA  PHE A  55     -12.633  12.523  21.375  1.00 94.50           C  
ATOM    389  C   PHE A  55     -13.695  13.523  20.938  1.00 94.50           C  
ATOM    390  CB  PHE A  55     -11.656  13.188  22.344  1.00 94.50           C  
ATOM    391  O   PHE A  55     -13.484  14.297  20.000  1.00 94.50           O  
ATOM    392  CG  PHE A  55     -10.523  12.297  22.781  1.00 94.50           C  
ATOM    393  CD1 PHE A  55     -10.648  11.500  23.906  1.00 94.50           C  
ATOM    394  CD2 PHE A  55      -9.344  12.258  22.062  1.00 94.50           C  
ATOM    395  CE1 PHE A  55      -9.609  10.664  24.312  1.00 94.50           C  
ATOM    396  CE2 PHE A  55      -8.297  11.430  22.453  1.00 94.50           C  
ATOM    397  CZ  PHE A  55      -8.430  10.633  23.594  1.00 94.50           C  
ATOM    398  N   GLN A  56     -14.773  13.531  21.578  1.00 92.56           N  
ATOM    399  CA  GLN A  56     -15.867  14.453  21.312  1.00 92.56           C  
ATOM    400  C   GLN A  56     -16.172  15.312  22.531  1.00 92.56           C  
ATOM    401  CB  GLN A  56     -17.125  13.688  20.875  1.00 92.56           C  
ATOM    402  O   GLN A  56     -16.188  14.820  23.656  1.00 92.56           O  
ATOM    403  CG  GLN A  56     -18.281  14.586  20.453  1.00 92.56           C  
ATOM    404  CD  GLN A  56     -19.484  13.797  19.969  1.00 92.56           C  
ATOM    405  NE2 GLN A  56     -20.312  14.438  19.156  1.00 92.56           N  
ATOM    406  OE1 GLN A  56     -19.656  12.625  20.312  1.00 92.56           O  
ATOM    407  N   GLN A  57     -16.469  16.516  22.188  1.00 90.88           N  
ATOM    408  CA  GLN A  57     -16.812  17.469  23.234  1.00 90.88           C  
ATOM    409  C   GLN A  57     -18.234  17.234  23.734  1.00 90.88           C  
ATOM    410  CB  GLN A  57     -16.656  18.891  22.734  1.00 90.88           C  
ATOM    411  O   GLN A  57     -19.156  17.094  22.938  1.00 90.88           O  
ATOM    412  CG  GLN A  57     -16.672  19.938  23.844  1.00 90.88           C  
ATOM    413  CD  GLN A  57     -16.422  21.344  23.344  1.00 90.88           C  
ATOM    414  NE2 GLN A  57     -16.000  22.234  24.234  1.00 90.88           N  
ATOM    415  OE1 GLN A  57     -16.594  21.625  22.156  1.00 90.88           O  
ATOM    416  N   GLU A  58     -18.406  17.156  24.953  1.00 82.38           N  
ATOM    417  CA  GLU A  58     -19.734  16.984  25.547  1.00 82.38           C  
ATOM    418  C   GLU A  58     -20.594  18.234  25.359  1.00 82.38           C  
ATOM    419  CB  GLU A  58     -19.625  16.625  27.031  1.00 82.38           C  
ATOM    420  O   GLU A  58     -20.109  19.359  25.578  1.00 82.38           O  
ATOM    421  CG  GLU A  58     -19.469  15.125  27.281  1.00 82.38           C  
ATOM    422  CD  GLU A  58     -19.469  14.773  28.766  1.00 82.38           C  
ATOM    423  OE1 GLU A  58     -19.359  13.570  29.094  1.00 82.38           O  
ATOM    424  OE2 GLU A  58     -19.562  15.703  29.594  1.00 82.38           O  
ATOM    425  N   GLN A  59     -21.781  18.141  24.672  1.00 67.25           N  
ATOM    426  CA  GLN A  59     -22.703  19.266  24.484  1.00 67.25           C  
ATOM    427  C   GLN A  59     -23.219  19.766  25.812  1.00 67.25           C  
ATOM    428  CB  GLN A  59     -23.859  18.859  23.578  1.00 67.25           C  
ATOM    429  O   GLN A  59     -23.359  19.000  26.781  1.00 67.25           O  
ATOM    430  CG  GLN A  59     -23.578  19.016  22.094  1.00 67.25           C  
ATOM    431  CD  GLN A  59     -24.719  18.562  21.219  1.00 67.25           C  
ATOM    432  NE2 GLN A  59     -24.578  18.750  19.906  1.00 67.25           N  
ATOM    433  OE1 GLN A  59     -25.734  18.062  21.703  1.00 67.25           O  
ATOM    434  N   GLU A  60     -23.156  21.109  26.047  1.00 55.88           N  
ATOM    435  CA  GLU A  60     -23.625  21.797  27.234  1.00 55.88           C  
ATOM    436  C   GLU A  60     -25.031  21.344  27.625  1.00 55.88           C  
ATOM    437  CB  GLU A  60     -23.609  23.312  27.016  1.00 55.88           C  
ATOM    438  O   GLU A  60     -25.953  21.391  26.828  1.00 55.88           O  
ATOM    439  CG  GLU A  60     -22.297  23.984  27.391  1.00 55.88           C  
ATOM    440  CD  GLU A  60     -22.312  25.484  27.219  1.00 55.88           C  
ATOM    441  OE1 GLU A  60     -21.312  26.156  27.578  1.00 55.88           O  
ATOM    442  OE2 GLU A  60     -23.344  26.016  26.734  1.00 55.88           O  
ATOM    443  N   ASN A  61     -25.422  20.391  28.500  1.00 47.72           N  
ATOM    444  CA  ASN A  61     -26.734  20.438  29.125  1.00 47.72           C  
ATOM    445  C   ASN A  61     -27.031  21.828  29.703  1.00 47.72           C  
ATOM    446  CB  ASN A  61     -26.844  19.375  30.219  1.00 47.72           C  
ATOM    447  O   ASN A  61     -26.141  22.516  30.172  1.00 47.72           O  
ATOM    448  CG  ASN A  61     -27.234  18.016  29.672  1.00 47.72           C  
ATOM    449  ND2 ASN A  61     -27.047  16.969  30.469  1.00 47.72           N  
ATOM    450  OD1 ASN A  61     -27.688  17.891  28.531  1.00 47.72           O  
ATOM    451  N   LYS A  62     -28.203  22.672  29.312  1.00 41.50           N  
ATOM    452  CA  LYS A  62     -28.625  23.969  29.828  1.00 41.50           C  
ATOM    453  C   LYS A  62     -28.203  24.156  31.281  1.00 41.50           C  
ATOM    454  CB  LYS A  62     -30.141  24.141  29.688  1.00 41.50           C  
ATOM    455  O   LYS A  62     -28.000  25.297  31.719  1.00 41.50           O  
ATOM    456  CG  LYS A  62     -30.594  24.656  28.344  1.00 41.50           C  
ATOM    457  CD  LYS A  62     -32.094  24.891  28.297  1.00 41.50           C  
ATOM    458  CE  LYS A  62     -32.562  25.406  26.938  1.00 41.50           C  
ATOM    459  NZ  LYS A  62     -34.031  25.516  26.859  1.00 41.50           N  
ATOM    460  N   ILE A  63     -28.703  23.359  32.281  1.00 40.09           N  
ATOM    461  CA  ILE A  63     -28.656  23.734  33.688  1.00 40.09           C  
ATOM    462  C   ILE A  63     -27.203  23.844  34.125  1.00 40.09           C  
ATOM    463  CB  ILE A  63     -29.406  22.703  34.562  1.00 40.09           C  
ATOM    464  O   ILE A  63     -26.859  24.734  34.906  1.00 40.09           O  
ATOM    465  CG1 ILE A  63     -30.875  22.594  34.125  1.00 40.09           C  
ATOM    466  CG2 ILE A  63     -29.312  23.094  36.031  1.00 40.09           C  
ATOM    467  CD1 ILE A  63     -31.625  21.422  34.750  1.00 40.09           C  
ATOM    468  N   GLN A  64     -26.312  22.766  34.219  1.00 41.72           N  
ATOM    469  CA  GLN A  64     -25.062  22.875  34.969  1.00 41.72           C  
ATOM    470  C   GLN A  64     -24.000  23.625  34.156  1.00 41.72           C  
ATOM    471  CB  GLN A  64     -24.531  21.484  35.344  1.00 41.72           C  
ATOM    472  O   GLN A  64     -23.641  23.188  33.062  1.00 41.72           O  
ATOM    473  CG  GLN A  64     -25.172  20.922  36.594  1.00 41.72           C  
ATOM    474  CD  GLN A  64     -24.625  19.562  36.969  1.00 41.72           C  
ATOM    475  NE2 GLN A  64     -25.047  19.047  38.125  1.00 41.72           N  
ATOM    476  OE1 GLN A  64     -23.812  18.984  36.250  1.00 41.72           O  
ATOM    477  N   SER A  65     -23.859  24.938  34.094  1.00 42.03           N  
ATOM    478  CA  SER A  65     -22.953  25.938  33.531  1.00 42.03           C  
ATOM    479  C   SER A  65     -21.531  25.391  33.406  1.00 42.03           C  
ATOM    480  CB  SER A  65     -22.969  27.203  34.375  1.00 42.03           C  
ATOM    481  O   SER A  65     -20.734  25.922  32.625  1.00 42.03           O  
ATOM    482  OG  SER A  65     -22.438  26.938  35.688  1.00 42.03           O  
ATOM    483  N   HIS A  66     -20.906  24.688  34.438  1.00 44.09           N  
ATOM    484  CA  HIS A  66     -19.484  24.594  34.688  1.00 44.09           C  
ATOM    485  C   HIS A  66     -18.812  23.609  33.719  1.00 44.09           C  
ATOM    486  CB  HIS A  66     -19.219  24.156  36.125  1.00 44.09           C  
ATOM    487  O   HIS A  66     -17.594  23.453  33.750  1.00 44.09           O  
ATOM    488  CG  HIS A  66     -19.547  25.219  37.125  1.00 44.09           C  
ATOM    489  CD2 HIS A  66     -20.453  25.250  38.125  1.00 44.09           C  
ATOM    490  ND1 HIS A  66     -18.891  26.438  37.188  1.00 44.09           N  
ATOM    491  CE1 HIS A  66     -19.391  27.172  38.156  1.00 44.09           C  
ATOM    492  NE2 HIS A  66     -20.344  26.469  38.750  1.00 44.09           N  
ATOM    493  N   SER A  67     -19.484  22.609  33.250  1.00 48.59           N  
ATOM    494  CA  SER A  67     -18.719  21.547  32.594  1.00 48.59           C  
ATOM    495  C   SER A  67     -18.453  21.891  31.125  1.00 48.59           C  
ATOM    496  CB  SER A  67     -19.438  20.219  32.688  1.00 48.59           C  
ATOM    497  O   SER A  67     -18.922  21.188  30.234  1.00 48.59           O  
ATOM    498  OG  SER A  67     -20.500  20.141  31.734  1.00 48.59           O  
ATOM    499  N   ARG A  68     -18.203  23.109  30.672  1.00 55.03           N  
ATOM    500  CA  ARG A  68     -17.891  23.500  29.312  1.00 55.03           C  
ATOM    501  C   ARG A  68     -16.516  23.016  28.891  1.00 55.03           C  
ATOM    502  CB  ARG A  68     -17.969  25.031  29.156  1.00 55.03           C  
ATOM    503  O   ARG A  68     -15.516  23.281  29.562  1.00 55.03           O  
ATOM    504  CG  ARG A  68     -19.250  25.516  28.500  1.00 55.03           C  
ATOM    505  CD  ARG A  68     -19.250  27.031  28.344  1.00 55.03           C  
ATOM    506  NE  ARG A  68     -20.484  27.516  27.719  1.00 55.03           N  
ATOM    507  NH1 ARG A  68     -19.891  29.750  27.766  1.00 55.03           N  
ATOM    508  NH2 ARG A  68     -21.922  29.109  26.906  1.00 55.03           N  
ATOM    509  CZ  ARG A  68     -20.766  28.781  27.469  1.00 55.03           C  
ATOM    510  N   GLY A  69     -16.422  21.812  28.188  1.00 62.69           N  
ATOM    511  CA  GLY A  69     -15.188  21.578  27.469  1.00 62.69           C  
ATOM    512  C   GLY A  69     -14.633  20.188  27.672  1.00 62.69           C  
ATOM    513  O   GLY A  69     -13.430  19.953  27.500  1.00 62.69           O  
ATOM    514  N   GLU A  70     -15.406  19.266  28.312  1.00 82.56           N  
ATOM    515  CA  GLU A  70     -14.797  17.953  28.516  1.00 82.56           C  
ATOM    516  C   GLU A  70     -14.898  17.094  27.266  1.00 82.56           C  
ATOM    517  CB  GLU A  70     -15.438  17.234  29.703  1.00 82.56           C  
ATOM    518  O   GLU A  70     -15.922  17.125  26.578  1.00 82.56           O  
ATOM    519  CG  GLU A  70     -14.875  17.656  31.047  1.00 82.56           C  
ATOM    520  CD  GLU A  70     -15.461  16.859  32.219  1.00 82.56           C  
ATOM    521  OE1 GLU A  70     -15.039  17.094  33.375  1.00 82.56           O  
ATOM    522  OE2 GLU A  70     -16.344  16.016  31.969  1.00 82.56           O  
ATOM    523  N   TYR A  71     -13.906  16.547  26.906  1.00 90.50           N  
ATOM    524  CA  TYR A  71     -13.805  15.664  25.750  1.00 90.50           C  
ATOM    525  C   TYR A  71     -13.859  14.203  26.188  1.00 90.50           C  
ATOM    526  CB  TYR A  71     -12.508  15.930  24.984  1.00 90.50           C  
ATOM    527  O   TYR A  71     -13.062  13.758  27.016  1.00 90.50           O  
ATOM    528  CG  TYR A  71     -12.555  17.188  24.141  1.00 90.50           C  
ATOM    529  CD1 TYR A  71     -12.914  17.141  22.797  1.00 90.50           C  
ATOM    530  CD2 TYR A  71     -12.242  18.422  24.688  1.00 90.50           C  
ATOM    531  CE1 TYR A  71     -12.953  18.281  22.016  1.00 90.50           C  
ATOM    532  CE2 TYR A  71     -12.273  19.578  23.922  1.00 90.50           C  
ATOM    533  OH  TYR A  71     -12.672  20.656  21.828  1.00 90.50           O  
ATOM    534  CZ  TYR A  71     -12.633  19.500  22.594  1.00 90.50           C  
ATOM    535  N   ASN A  72     -14.750  13.461  25.594  1.00 90.25           N  
ATOM    536  CA  ASN A  72     -14.891  12.031  25.859  1.00 90.25           C  
ATOM    537  C   ASN A  72     -14.523  11.211  24.625  1.00 90.25           C  
ATOM    538  CB  ASN A  72     -16.312  11.711  26.297  1.00 90.25           C  
ATOM    539  O   ASN A  72     -14.578  11.703  23.500  1.00 90.25           O  
ATOM    540  CG  ASN A  72     -16.672  12.352  27.625  1.00 90.25           C  
ATOM    541  ND2 ASN A  72     -17.891  12.859  27.734  1.00 90.25           N  
ATOM    542  OD1 ASN A  72     -15.859  12.383  28.547  1.00 90.25           O  
ATOM    543  N   VAL A  73     -14.125  10.008  24.953  1.00 90.19           N  
ATOM    544  CA  VAL A  73     -13.734   9.117  23.875  1.00 90.19           C  
ATOM    545  C   VAL A  73     -14.930   8.852  22.969  1.00 90.19           C  
ATOM    546  CB  VAL A  73     -13.164   7.785  24.406  1.00 90.19           C  
ATOM    547  O   VAL A  73     -15.977   8.383  23.422  1.00 90.19           O  
ATOM    548  CG1 VAL A  73     -12.844   6.832  23.250  1.00 90.19           C  
ATOM    549  CG2 VAL A  73     -11.914   8.047  25.250  1.00 90.19           C  
ATOM    550  N   TYR A  74     -14.820   9.195  21.781  1.00 89.06           N  
ATOM    551  CA  TYR A  74     -15.852   9.055  20.766  1.00 89.06           C  
ATOM    552  C   TYR A  74     -15.672   7.770  19.969  1.00 89.06           C  
ATOM    553  CB  TYR A  74     -15.836  10.258  19.812  1.00 89.06           C  
ATOM    554  O   TYR A  74     -16.641   7.035  19.734  1.00 89.06           O  
ATOM    555  CG  TYR A  74     -17.000  10.297  18.859  1.00 89.06           C  
ATOM    556  CD1 TYR A  74     -16.797  10.266  17.484  1.00 89.06           C  
ATOM    557  CD2 TYR A  74     -18.312  10.359  19.328  1.00 89.06           C  
ATOM    558  CE1 TYR A  74     -17.859  10.305  16.594  1.00 89.06           C  
ATOM    559  CE2 TYR A  74     -19.391  10.398  18.453  1.00 89.06           C  
ATOM    560  OH  TYR A  74     -20.219  10.398  16.219  1.00 89.06           O  
ATOM    561  CZ  TYR A  74     -19.156  10.367  17.094  1.00 89.06           C  
ATOM    562  N   SER A  75     -14.422   7.480  19.594  1.00 90.12           N  
ATOM    563  CA  SER A  75     -14.102   6.281  18.812  1.00 90.12           C  
ATOM    564  C   SER A  75     -12.609   5.949  18.906  1.00 90.12           C  
ATOM    565  CB  SER A  75     -14.508   6.453  17.359  1.00 90.12           C  
ATOM    566  O   SER A  75     -11.773   6.852  19.000  1.00 90.12           O  
ATOM    567  OG  SER A  75     -14.227   5.281  16.609  1.00 90.12           O  
ATOM    568  N   THR A  76     -12.281   4.750  18.938  1.00 91.31           N  
ATOM    569  CA  THR A  76     -10.922   4.238  18.859  1.00 91.31           C  
ATOM    570  C   THR A  76     -10.812   3.129  17.828  1.00 91.31           C  
ATOM    571  CB  THR A  76     -10.453   3.711  20.234  1.00 91.31           C  
ATOM    572  O   THR A  76     -11.609   2.193  17.812  1.00 91.31           O  
ATOM    573  CG2 THR A  76      -8.969   3.352  20.203  1.00 91.31           C  
ATOM    574  OG1 THR A  76     -10.664   4.719  21.219  1.00 91.31           O  
ATOM    575  N   PHE A  77      -9.875   3.242  16.953  1.00 90.38           N  
ATOM    576  CA  PHE A  77      -9.711   2.209  15.938  1.00 90.38           C  
ATOM    577  C   PHE A  77      -8.250   2.111  15.500  1.00 90.38           C  
ATOM    578  CB  PHE A  77     -10.602   2.496  14.727  1.00 90.38           C  
ATOM    579  O   PHE A  77      -7.477   3.051  15.688  1.00 90.38           O  
ATOM    580  CG  PHE A  77     -10.305   3.799  14.047  1.00 90.38           C  
ATOM    581  CD1 PHE A  77     -10.867   4.984  14.492  1.00 90.38           C  
ATOM    582  CD2 PHE A  77      -9.445   3.840  12.953  1.00 90.38           C  
ATOM    583  CE1 PHE A  77     -10.594   6.195  13.859  1.00 90.38           C  
ATOM    584  CE2 PHE A  77      -9.164   5.043  12.312  1.00 90.38           C  
ATOM    585  CZ  PHE A  77      -9.734   6.219  12.766  1.00 90.38           C  
ATOM    586  N   GLN A  78      -7.969   0.997  14.930  1.00 91.12           N  
ATOM    587  CA  GLN A  78      -6.645   0.762  14.352  1.00 91.12           C  
ATOM    588  C   GLN A  78      -6.566   1.288  12.922  1.00 91.12           C  
ATOM    589  CB  GLN A  78      -6.305  -0.728  14.383  1.00 91.12           C  
ATOM    590  O   GLN A  78      -7.223   0.759  12.023  1.00 91.12           O  
ATOM    591  CG  GLN A  78      -4.891  -1.045  13.906  1.00 91.12           C  
ATOM    592  CD  GLN A  78      -3.826  -0.573  14.883  1.00 91.12           C  
ATOM    593  NE2 GLN A  78      -2.676  -0.172  14.352  1.00 91.12           N  
ATOM    594  OE1 GLN A  78      -4.035  -0.568  16.094  1.00 91.12           O  
ATOM    595  N   SER A  79      -5.824   2.285  12.711  1.00 91.62           N  
ATOM    596  CA  SER A  79      -5.695   2.904  11.398  1.00 91.62           C  
ATOM    597  C   SER A  79      -4.668   2.174  10.539  1.00 91.62           C  
ATOM    598  CB  SER A  79      -5.309   4.375  11.531  1.00 91.62           C  
ATOM    599  O   SER A  79      -4.938   1.853   9.383  1.00 91.62           O  
ATOM    600  OG  SER A  79      -5.117   4.965  10.258  1.00 91.62           O  
ATOM    601  N   HIS A  80      -3.514   1.952  11.078  1.00 90.00           N  
ATOM    602  CA  HIS A  80      -2.408   1.355  10.336  1.00 90.00           C  
ATOM    603  C   HIS A  80      -1.838   0.148  11.078  1.00 90.00           C  
ATOM    604  CB  HIS A  80      -1.307   2.389  10.094  1.00 90.00           C  
ATOM    605  O   HIS A  80      -1.717   0.165  12.305  1.00 90.00           O  
ATOM    606  CG  HIS A  80      -1.730   3.520   9.211  1.00 90.00           C  
ATOM    607  CD2 HIS A  80      -1.480   3.770   7.906  1.00 90.00           C  
ATOM    608  ND1 HIS A  80      -2.508   4.562   9.664  1.00 90.00           N  
ATOM    609  CE1 HIS A  80      -2.721   5.410   8.672  1.00 90.00           C  
ATOM    610  NE2 HIS A  80      -2.107   4.949   7.590  1.00 90.00           N  
ATOM    611  N   GLU A  81      -1.568  -0.839  10.359  1.00 86.31           N  
ATOM    612  CA  GLU A  81      -0.894  -2.043  10.836  1.00 86.31           C  
ATOM    613  C   GLU A  81       0.484  -2.191  10.195  1.00 86.31           C  
ATOM    614  CB  GLU A  81      -1.743  -3.285  10.555  1.00 86.31           C  
ATOM    615  O   GLU A  81       0.753  -1.610   9.148  1.00 86.31           O  
ATOM    616  CG  GLU A  81      -3.090  -3.285  11.258  1.00 86.31           C  
ATOM    617  CD  GLU A  81      -3.844  -4.598  11.117  1.00 86.31           C  
ATOM    618  OE1 GLU A  81      -4.891  -4.770  11.781  1.00 86.31           O  
ATOM    619  OE2 GLU A  81      -3.381  -5.457  10.336  1.00 86.31           O  
ATOM    620  N   PRO A  82       1.348  -2.789  10.945  1.00 81.12           N  
ATOM    621  CA  PRO A  82       2.660  -3.018  10.328  1.00 81.12           C  
ATOM    622  C   PRO A  82       2.578  -3.850   9.055  1.00 81.12           C  
ATOM    623  CB  PRO A  82       3.430  -3.766  11.422  1.00 81.12           C  
ATOM    624  O   PRO A  82       1.795  -4.801   8.984  1.00 81.12           O  
ATOM    625  CG  PRO A  82       2.391  -4.168  12.414  1.00 81.12           C  
ATOM    626  CD  PRO A  82       1.121  -3.428  12.109  1.00 81.12           C  
ATOM    627  N   GLU A  83       3.193  -3.330   8.039  1.00 75.50           N  
ATOM    628  CA  GLU A  83       3.229  -4.012   6.746  1.00 75.50           C  
ATOM    629  C   GLU A  83       4.664  -4.254   6.289  1.00 75.50           C  
ATOM    630  CB  GLU A  83       2.469  -3.203   5.691  1.00 75.50           C  
ATOM    631  O   GLU A  83       5.578  -3.531   6.691  1.00 75.50           O  
ATOM    632  CG  GLU A  83       0.968  -3.131   5.934  1.00 75.50           C  
ATOM    633  CD  GLU A  83       0.237  -2.268   4.918  1.00 75.50           C  
ATOM    634  OE1 GLU A  83      -1.000  -2.109   5.035  1.00 75.50           O  
ATOM    635  OE2 GLU A  83       0.906  -1.749   3.996  1.00 75.50           O  
ATOM    636  N   PHE A  84       4.980  -5.348   5.711  1.00 64.75           N  
ATOM    637  CA  PHE A  84       6.301  -5.664   5.176  1.00 64.75           C  
ATOM    638  C   PHE A  84       6.316  -5.539   3.658  1.00 64.75           C  
ATOM    639  CB  PHE A  84       6.723  -7.078   5.590  1.00 64.75           C  
ATOM    640  O   PHE A  84       5.516  -6.176   2.969  1.00 64.75           O  
ATOM    641  CG  PHE A  84       8.203  -7.324   5.492  1.00 64.75           C  
ATOM    642  CD1 PHE A  84       8.742  -7.961   4.387  1.00 64.75           C  
ATOM    643  CD2 PHE A  84       9.055  -6.914   6.512  1.00 64.75           C  
ATOM    644  CE1 PHE A  84      10.117  -8.188   4.293  1.00 64.75           C  
ATOM    645  CE2 PHE A  84      10.430  -7.137   6.426  1.00 64.75           C  
ATOM    646  CZ  PHE A  84      10.953  -7.777   5.316  1.00 64.75           C  
ATOM    647  N   ASP A  85       7.066  -4.477   3.203  1.00 57.19           N  
ATOM    648  CA  ASP A  85       7.352  -4.363   1.776  1.00 57.19           C  
ATOM    649  C   ASP A  85       8.398  -5.387   1.344  1.00 57.19           C  
ATOM    650  CB  ASP A  85       7.820  -2.949   1.431  1.00 57.19           C  
ATOM    651  O   ASP A  85       9.594  -5.199   1.590  1.00 57.19           O  
ATOM    652  CG  ASP A  85       7.898  -2.699  -0.065  1.00 57.19           C  
ATOM    653  OD1 ASP A  85       7.934  -3.674  -0.846  1.00 57.19           O  
ATOM    654  OD2 ASP A  85       7.930  -1.515  -0.466  1.00 57.19           O  
ATOM    655  N   TYR A  86       8.086  -6.383   0.827  1.00 52.56           N  
ATOM    656  CA  TYR A  86       8.945  -7.504   0.470  1.00 52.56           C  
ATOM    657  C   TYR A  86       9.914  -7.117  -0.640  1.00 52.56           C  
ATOM    658  CB  TYR A  86       8.102  -8.711   0.033  1.00 52.56           C  
ATOM    659  O   TYR A  86      11.016  -7.672  -0.732  1.00 52.56           O  
ATOM    660  CG  TYR A  86       7.254  -9.289   1.137  1.00 52.56           C  
ATOM    661  CD1 TYR A  86       7.801 -10.141   2.090  1.00 52.56           C  
ATOM    662  CD2 TYR A  86       5.898  -8.977   1.229  1.00 52.56           C  
ATOM    663  CE1 TYR A  86       7.020 -10.680   3.107  1.00 52.56           C  
ATOM    664  CE2 TYR A  86       5.109  -9.508   2.242  1.00 52.56           C  
ATOM    665  OH  TYR A  86       4.898 -10.883   4.184  1.00 52.56           O  
ATOM    666  CZ  TYR A  86       5.680 -10.359   3.176  1.00 52.56           C  
ATOM    667  N   LEU A  87       9.523  -6.137  -1.455  1.00 48.69           N  
ATOM    668  CA  LEU A  87      10.391  -5.711  -2.551  1.00 48.69           C  
ATOM    669  C   LEU A  87      11.602  -4.953  -2.023  1.00 48.69           C  
ATOM    670  CB  LEU A  87       9.617  -4.836  -3.539  1.00 48.69           C  
ATOM    671  O   LEU A  87      12.727  -5.172  -2.484  1.00 48.69           O  
ATOM    672  CG  LEU A  87       8.758  -5.574  -4.566  1.00 48.69           C  
ATOM    673  CD1 LEU A  87       7.559  -4.719  -4.961  1.00 48.69           C  
ATOM    674  CD2 LEU A  87       9.586  -5.941  -5.793  1.00 48.69           C  
ATOM    675  N   LYS A  88      11.211  -4.203  -1.103  1.00 53.09           N  
ATOM    676  CA  LYS A  88      12.297  -3.383  -0.580  1.00 53.09           C  
ATOM    677  C   LYS A  88      12.797  -3.920   0.758  1.00 53.09           C  
ATOM    678  CB  LYS A  88      11.844  -1.930  -0.426  1.00 53.09           C  
ATOM    679  O   LYS A  88      13.727  -3.363   1.348  1.00 53.09           O  
ATOM    680  CG  LYS A  88      11.516  -1.240  -1.742  1.00 53.09           C  
ATOM    681  CD  LYS A  88      11.148   0.222  -1.530  1.00 53.09           C  
ATOM    682  CE  LYS A  88      10.742   0.892  -2.836  1.00 53.09           C  
ATOM    683  NZ  LYS A  88      10.305   2.303  -2.623  1.00 53.09           N  
ATOM    684  N   SER A  89      12.266  -5.160   1.190  1.00 58.66           N  
ATOM    685  CA  SER A  89      12.641  -5.766   2.467  1.00 58.66           C  
ATOM    686  C   SER A  89      12.617  -4.734   3.592  1.00 58.66           C  
ATOM    687  CB  SER A  89      14.031  -6.398   2.373  1.00 58.66           C  
ATOM    688  O   SER A  89      13.562  -4.645   4.375  1.00 58.66           O  
ATOM    689  OG  SER A  89      14.078  -7.344   1.318  1.00 58.66           O  
ATOM    690  N   LEU A  90      11.531  -3.877   3.439  1.00 67.31           N  
ATOM    691  CA  LEU A  90      11.375  -2.816   4.426  1.00 67.31           C  
ATOM    692  C   LEU A  90      10.094  -3.012   5.238  1.00 67.31           C  
ATOM    693  CB  LEU A  90      11.352  -1.445   3.744  1.00 67.31           C  
ATOM    694  O   LEU A  90       9.062  -3.398   4.688  1.00 67.31           O  
ATOM    695  CG  LEU A  90      12.719  -0.856   3.369  1.00 67.31           C  
ATOM    696  CD1 LEU A  90      12.578   0.060   2.158  1.00 67.31           C  
ATOM    697  CD2 LEU A  90      13.320  -0.104   4.551  1.00 67.31           C  
ATOM    698  N   GLU A  91      10.281  -3.006   6.566  1.00 71.94           N  
ATOM    699  CA  GLU A  91       9.117  -2.990   7.441  1.00 71.94           C  
ATOM    700  C   GLU A  91       8.531  -1.585   7.562  1.00 71.94           C  
ATOM    701  CB  GLU A  91       9.477  -3.529   8.828  1.00 71.94           C  
ATOM    702  O   GLU A  91       9.258  -0.627   7.832  1.00 71.94           O  
ATOM    703  CG  GLU A  91       8.266  -3.881   9.688  1.00 71.94           C  
ATOM    704  CD  GLU A  91       8.641  -4.531  11.008  1.00 71.94           C  
ATOM    705  OE1 GLU A  91       7.730  -4.934  11.766  1.00 71.94           O  
ATOM    706  OE2 GLU A  91       9.859  -4.637  11.289  1.00 71.94           O  
ATOM    707  N   ILE A  92       7.293  -1.502   7.160  1.00 71.06           N  
ATOM    708  CA  ILE A  92       6.613  -0.221   7.316  1.00 71.06           C  
ATOM    709  C   ILE A  92       5.961  -0.149   8.695  1.00 71.06           C  
ATOM    710  CB  ILE A  92       5.555  -0.002   6.211  1.00 71.06           C  
ATOM    711  O   ILE A  92       5.062  -0.937   9.008  1.00 71.06           O  
ATOM    712  CG1 ILE A  92       6.207  -0.084   4.824  1.00 71.06           C  
ATOM    713  CG2 ILE A  92       4.844   1.341   6.402  1.00 71.06           C  
ATOM    714  CD1 ILE A  92       5.215  -0.114   3.674  1.00 71.06           C  
ATOM    715  N   GLU A  93       6.402   0.795   9.461  1.00 78.38           N  
ATOM    716  CA  GLU A  93       5.895   0.955  10.820  1.00 78.38           C  
ATOM    717  C   GLU A  93       4.453   1.462  10.812  1.00 78.38           C  
ATOM    718  CB  GLU A  93       6.785   1.910  11.617  1.00 78.38           C  
ATOM    719  O   GLU A  93       4.000   2.053   9.836  1.00 78.38           O  
ATOM    720  CG  GLU A  93       8.172   1.358  11.906  1.00 78.38           C  
ATOM    721  CD  GLU A  93       8.992   2.246  12.828  1.00 78.38           C  
ATOM    722  OE1 GLU A  93      10.117   1.846  13.219  1.00 78.38           O  
ATOM    723  OE2 GLU A  93       8.516   3.352  13.156  1.00 78.38           O  
ATOM    724  N   GLU A  94       3.738   1.039  11.844  1.00 84.12           N  
ATOM    725  CA  GLU A  94       2.328   1.385  12.000  1.00 84.12           C  
ATOM    726  C   GLU A  94       2.166   2.781  12.594  1.00 84.12           C  
ATOM    727  CB  GLU A  94       1.619   0.353  12.883  1.00 84.12           C  
ATOM    728  O   GLU A  94       1.051   3.301  12.672  1.00 84.12           O  
ATOM    729  CG  GLU A  94       2.236   0.196  14.266  1.00 84.12           C  
ATOM    730  CD  GLU A  94       1.837  -1.098  14.953  1.00 84.12           C  
ATOM    731  OE1 GLU A  94       2.094  -1.239  16.172  1.00 84.12           O  
ATOM    732  OE2 GLU A  94       1.263  -1.977  14.273  1.00 84.12           O  
ATOM    733  N   LYS A  95       3.215   3.447  12.930  1.00 90.56           N  
ATOM    734  CA  LYS A  95       3.182   4.750  13.586  1.00 90.56           C  
ATOM    735  C   LYS A  95       2.434   5.777  12.734  1.00 90.56           C  
ATOM    736  CB  LYS A  95       4.602   5.246  13.867  1.00 90.56           C  
ATOM    737  O   LYS A  95       2.699   5.910  11.539  1.00 90.56           O  
ATOM    738  CG  LYS A  95       4.660   6.633  14.484  1.00 90.56           C  
ATOM    739  CD  LYS A  95       6.090   7.156  14.555  1.00 90.56           C  
ATOM    740  CE  LYS A  95       6.133   8.625  14.961  1.00 90.56           C  
ATOM    741  NZ  LYS A  95       7.527   9.156  14.945  1.00 90.56           N  
ATOM    742  N   ILE A  96       1.605   6.512  13.398  1.00 94.06           N  
ATOM    743  CA  ILE A  96       0.874   7.574  12.711  1.00 94.06           C  
ATOM    744  C   ILE A  96       1.700   8.859  12.719  1.00 94.06           C  
ATOM    745  CB  ILE A  96      -0.505   7.820  13.367  1.00 94.06           C  
ATOM    746  O   ILE A  96       2.012   9.398  13.781  1.00 94.06           O  
ATOM    747  CG1 ILE A  96      -1.333   6.527  13.367  1.00 94.06           C  
ATOM    748  CG2 ILE A  96      -1.250   8.945  12.641  1.00 94.06           C  
ATOM    749  CD1 ILE A  96      -2.686   6.664  14.055  1.00 94.06           C  
ATOM    750  N   ASN A  97       1.943   9.289  11.594  1.00 94.00           N  
ATOM    751  CA  ASN A  97       2.764  10.492  11.469  1.00 94.00           C  
ATOM    752  C   ASN A  97       1.915  11.758  11.539  1.00 94.00           C  
ATOM    753  CB  ASN A  97       3.570  10.461  10.172  1.00 94.00           C  
ATOM    754  O   ASN A  97       2.307  12.742  12.172  1.00 94.00           O  
ATOM    755  CG  ASN A  97       4.688   9.445  10.203  1.00 94.00           C  
ATOM    756  ND2 ASN A  97       5.238   9.133   9.031  1.00 94.00           N  
ATOM    757  OD1 ASN A  97       5.059   8.938  11.266  1.00 94.00           O  
ATOM    758  N   LYS A  98       0.785  11.758  10.852  1.00 95.56           N  
ATOM    759  CA  LYS A  98      -0.061  12.945  10.789  1.00 95.56           C  
ATOM    760  C   LYS A  98      -1.528  12.562  10.609  1.00 95.56           C  
ATOM    761  CB  LYS A  98       0.389  13.859   9.648  1.00 95.56           C  
ATOM    762  O   LYS A  98      -1.839  11.516  10.039  1.00 95.56           O  
ATOM    763  CG  LYS A  98       1.689  14.602   9.922  1.00 95.56           C  
ATOM    764  CD  LYS A  98       1.487  15.727  10.930  1.00 95.56           C  
ATOM    765  CE  LYS A  98       2.764  16.531  11.141  1.00 95.56           C  
ATOM    766  NZ  LYS A  98       2.572  17.625  12.125  1.00 95.56           N  
ATOM    767  N   ILE A  99      -2.404  13.414  11.086  1.00 96.19           N  
ATOM    768  CA  ILE A  99      -3.852  13.305  10.922  1.00 96.19           C  
ATOM    769  C   ILE A  99      -4.426  14.664  10.508  1.00 96.19           C  
ATOM    770  CB  ILE A  99      -4.527  12.812  12.227  1.00 96.19           C  
ATOM    771  O   ILE A  99      -3.992  15.703  11.000  1.00 96.19           O  
ATOM    772  CG1 ILE A  99      -4.008  11.422  12.602  1.00 96.19           C  
ATOM    773  CG2 ILE A  99      -6.051  12.812  12.070  1.00 96.19           C  
ATOM    774  CD1 ILE A  99      -4.434  10.953  13.984  1.00 96.19           C  
ATOM    775  N   ARG A 100      -5.293  14.625   9.578  1.00 96.12           N  
ATOM    776  CA  ARG A 100      -5.973  15.836   9.133  1.00 96.12           C  
ATOM    777  C   ARG A 100      -7.461  15.578   8.906  1.00 96.12           C  
ATOM    778  CB  ARG A 100      -5.332  16.359   7.844  1.00 96.12           C  
ATOM    779  O   ARG A 100      -7.836  14.570   8.312  1.00 96.12           O  
ATOM    780  CG  ARG A 100      -3.934  16.922   8.039  1.00 96.12           C  
ATOM    781  CD  ARG A 100      -3.949  18.219   8.828  1.00 96.12           C  
ATOM    782  NE  ARG A 100      -2.613  18.797   8.953  1.00 96.12           N  
ATOM    783  NH1 ARG A 100      -3.115  20.094  10.797  1.00 96.12           N  
ATOM    784  NH2 ARG A 100      -1.003  20.125   9.906  1.00 96.12           N  
ATOM    785  CZ  ARG A 100      -2.246  19.672   9.883  1.00 96.12           C  
ATOM    786  N   TRP A 101      -8.305  16.516   9.328  1.00 95.25           N  
ATOM    787  CA  TRP A 101      -9.750  16.406   9.180  1.00 95.25           C  
ATOM    788  C   TRP A 101     -10.203  17.031   7.859  1.00 95.25           C  
ATOM    789  CB  TRP A 101     -10.469  17.094  10.352  1.00 95.25           C  
ATOM    790  O   TRP A 101      -9.664  18.047   7.430  1.00 95.25           O  
ATOM    791  CG  TRP A 101     -10.305  16.375  11.656  1.00 95.25           C  
ATOM    792  CD1 TRP A 101      -9.352  16.625  12.609  1.00 95.25           C  
ATOM    793  CD2 TRP A 101     -11.117  15.312  12.156  1.00 95.25           C  
ATOM    794  CE2 TRP A 101     -10.602  14.953  13.422  1.00 95.25           C  
ATOM    795  CE3 TRP A 101     -12.227  14.625  11.656  1.00 95.25           C  
ATOM    796  NE1 TRP A 101      -9.523  15.758  13.672  1.00 95.25           N  
ATOM    797  CH2 TRP A 101     -12.250  13.273  13.680  1.00 95.25           C  
ATOM    798  CZ2 TRP A 101     -11.156  13.930  14.188  1.00 95.25           C  
ATOM    799  CZ3 TRP A 101     -12.789  13.609  12.422  1.00 95.25           C  
ATOM    800  N   LEU A 102     -11.164  16.406   7.258  1.00 94.06           N  
ATOM    801  CA  LEU A 102     -11.914  16.969   6.141  1.00 94.06           C  
ATOM    802  C   LEU A 102     -13.250  17.547   6.605  1.00 94.06           C  
ATOM    803  CB  LEU A 102     -12.141  15.914   5.059  1.00 94.06           C  
ATOM    804  O   LEU A 102     -13.727  17.203   7.695  1.00 94.06           O  
ATOM    805  CG  LEU A 102     -10.938  15.570   4.180  1.00 94.06           C  
ATOM    806  CD1 LEU A 102     -10.656  14.078   4.230  1.00 94.06           C  
ATOM    807  CD2 LEU A 102     -11.172  16.031   2.744  1.00 94.06           C  
ATOM    808  N   PRO A 103     -13.734  18.484   5.859  1.00 89.81           N  
ATOM    809  CA  PRO A 103     -15.047  19.016   6.230  1.00 89.81           C  
ATOM    810  C   PRO A 103     -16.125  17.938   6.270  1.00 89.81           C  
ATOM    811  CB  PRO A 103     -15.336  20.047   5.137  1.00 89.81           C  
ATOM    812  O   PRO A 103     -16.078  16.984   5.492  1.00 89.81           O  
ATOM    813  CG  PRO A 103     -14.016  20.312   4.500  1.00 89.81           C  
ATOM    814  CD  PRO A 103     -13.117  19.141   4.758  1.00 89.81           C  
ATOM    815  N   GLN A 104     -16.906  18.109   7.195  1.00 88.44           N  
ATOM    816  CA  GLN A 104     -18.016  17.172   7.367  1.00 88.44           C  
ATOM    817  C   GLN A 104     -18.953  17.188   6.152  1.00 88.44           C  
ATOM    818  CB  GLN A 104     -18.812  17.516   8.633  1.00 88.44           C  
ATOM    819  O   GLN A 104     -19.250  18.250   5.605  1.00 88.44           O  
ATOM    820  CG  GLN A 104     -19.922  16.516   8.953  1.00 88.44           C  
ATOM    821  CD  GLN A 104     -20.656  16.859  10.234  1.00 88.44           C  
ATOM    822  NE2 GLN A 104     -21.609  16.016  10.609  1.00 88.44           N  
ATOM    823  OE1 GLN A 104     -20.391  17.875  10.875  1.00 88.44           O  
ATOM    824  N   LYS A 105     -19.156  15.977   5.637  1.00 81.69           N  
ATOM    825  CA  LYS A 105     -20.141  15.812   4.559  1.00 81.69           C  
ATOM    826  C   LYS A 105     -21.359  15.023   5.035  1.00 81.69           C  
ATOM    827  CB  LYS A 105     -19.500  15.109   3.359  1.00 81.69           C  
ATOM    828  O   LYS A 105     -21.250  13.836   5.336  1.00 81.69           O  
ATOM    829  CG  LYS A 105     -18.453  15.953   2.639  1.00 81.69           C  
ATOM    830  CD  LYS A 105     -17.891  15.219   1.427  1.00 81.69           C  
ATOM    831  CE  LYS A 105     -16.781  16.031   0.747  1.00 81.69           C  
ATOM    832  NZ  LYS A 105     -16.172  15.281  -0.391  1.00 81.69           N  
ATOM    833  N   ASN A 106     -22.438  15.695   5.090  1.00 79.19           N  
ATOM    834  CA  ASN A 106     -23.672  15.117   5.609  1.00 79.19           C  
ATOM    835  C   ASN A 106     -23.516  14.680   7.066  1.00 79.19           C  
ATOM    836  CB  ASN A 106     -24.109  13.930   4.746  1.00 79.19           C  
ATOM    837  O   ASN A 106     -23.188  15.500   7.930  1.00 79.19           O  
ATOM    838  CG  ASN A 106     -24.328  14.312   3.297  1.00 79.19           C  
ATOM    839  ND2 ASN A 106     -24.109  13.367   2.393  1.00 79.19           N  
ATOM    840  OD1 ASN A 106     -24.688  15.453   2.992  1.00 79.19           O  
ATOM    841  N   ALA A 107     -23.672  13.453   7.395  1.00 80.19           N  
ATOM    842  CA  ALA A 107     -23.609  13.008   8.789  1.00 80.19           C  
ATOM    843  C   ALA A 107     -22.312  12.266   9.062  1.00 80.19           C  
ATOM    844  CB  ALA A 107     -24.812  12.125   9.125  1.00 80.19           C  
ATOM    845  O   ALA A 107     -22.109  11.742  10.164  1.00 80.19           O  
ATOM    846  N   ALA A 108     -21.453  12.328   8.141  1.00 86.81           N  
ATOM    847  CA  ALA A 108     -20.219  11.570   8.297  1.00 86.81           C  
ATOM    848  C   ALA A 108     -19.000  12.492   8.359  1.00 86.81           C  
ATOM    849  CB  ALA A 108     -20.062  10.570   7.152  1.00 86.81           C  
ATOM    850  O   ALA A 108     -18.969  13.539   7.707  1.00 86.81           O  
ATOM    851  N   GLN A 109     -18.125  12.188   9.250  1.00 90.69           N  
ATOM    852  CA  GLN A 109     -16.844  12.859   9.367  1.00 90.69           C  
ATOM    853  C   GLN A 109     -15.750  12.094   8.633  1.00 90.69           C  
ATOM    854  CB  GLN A 109     -16.469  13.031  10.844  1.00 90.69           C  
ATOM    855  O   GLN A 109     -15.812  10.875   8.508  1.00 90.69           O  
ATOM    856  CG  GLN A 109     -17.500  13.781  11.664  1.00 90.69           C  
ATOM    857  CD  GLN A 109     -17.422  15.281  11.469  1.00 90.69           C  
ATOM    858  NE2 GLN A 109     -18.438  16.000  11.945  1.00 90.69           N  
ATOM    859  OE1 GLN A 109     -16.469  15.805  10.891  1.00 90.69           O  
ATOM    860  N   PHE A 110     -14.844  12.812   8.070  1.00 93.56           N  
ATOM    861  CA  PHE A 110     -13.750  12.211   7.320  1.00 93.56           C  
ATOM    862  C   PHE A 110     -12.398  12.625   7.898  1.00 93.56           C  
ATOM    863  CB  PHE A 110     -13.828  12.602   5.840  1.00 93.56           C  
ATOM    864  O   PHE A 110     -12.211  13.781   8.266  1.00 93.56           O  
ATOM    865  CG  PHE A 110     -15.047  12.070   5.137  1.00 93.56           C  
ATOM    866  CD1 PHE A 110     -15.016  10.844   4.484  1.00 93.56           C  
ATOM    867  CD2 PHE A 110     -16.234  12.805   5.125  1.00 93.56           C  
ATOM    868  CE1 PHE A 110     -16.141  10.352   3.830  1.00 93.56           C  
ATOM    869  CE2 PHE A 110     -17.359  12.312   4.477  1.00 93.56           C  
ATOM    870  CZ  PHE A 110     -17.312  11.094   3.828  1.00 93.56           C  
ATOM    871  N   LEU A 111     -11.484  11.750   7.945  1.00 94.38           N  
ATOM    872  CA  LEU A 111     -10.164  11.953   8.539  1.00 94.38           C  
ATOM    873  C   LEU A 111      -9.078  11.305   7.688  1.00 94.38           C  
ATOM    874  CB  LEU A 111     -10.125  11.383   9.961  1.00 94.38           C  
ATOM    875  O   LEU A 111      -9.203  10.141   7.301  1.00 94.38           O  
ATOM    876  CG  LEU A 111      -8.805  11.516  10.711  1.00 94.38           C  
ATOM    877  CD1 LEU A 111      -8.664  12.922  11.281  1.00 94.38           C  
ATOM    878  CD2 LEU A 111      -8.703  10.477  11.820  1.00 94.38           C  
ATOM    879  N   LEU A 112      -8.102  12.062   7.379  1.00 95.75           N  
ATOM    880  CA  LEU A 112      -6.922  11.547   6.691  1.00 95.75           C  
ATOM    881  C   LEU A 112      -5.832  11.172   7.688  1.00 95.75           C  
ATOM    882  CB  LEU A 112      -6.387  12.578   5.699  1.00 95.75           C  
ATOM    883  O   LEU A 112      -5.492  11.961   8.570  1.00 95.75           O  
ATOM    884  CG  LEU A 112      -6.918  12.484   4.266  1.00 95.75           C  
ATOM    885  CD1 LEU A 112      -7.098  13.883   3.672  1.00 95.75           C  
ATOM    886  CD2 LEU A 112      -5.984  11.648   3.402  1.00 95.75           C  
ATOM    887  N   SER A 113      -5.285  10.031   7.613  1.00 95.62           N  
ATOM    888  CA  SER A 113      -4.172   9.562   8.438  1.00 95.62           C  
ATOM    889  C   SER A 113      -3.068   8.953   7.578  1.00 95.62           C  
ATOM    890  CB  SER A 113      -4.660   8.531   9.453  1.00 95.62           C  
ATOM    891  O   SER A 113      -3.332   8.430   6.496  1.00 95.62           O  
ATOM    892  OG  SER A 113      -5.027   7.320   8.812  1.00 95.62           O  
ATOM    893  N   THR A 114      -1.863   9.102   8.023  1.00 95.12           N  
ATOM    894  CA  THR A 114      -0.722   8.555   7.301  1.00 95.12           C  
ATOM    895  C   THR A 114       0.278   7.926   8.273  1.00 95.12           C  
ATOM    896  CB  THR A 114      -0.017   9.633   6.457  1.00 95.12           C  
ATOM    897  O   THR A 114       0.494   8.445   9.367  1.00 95.12           O  
ATOM    898  CG2 THR A 114       0.502  10.766   7.336  1.00 95.12           C  
ATOM    899  OG1 THR A 114       1.085   9.039   5.758  1.00 95.12           O  
ATOM    900  N   ASN A 115       0.818   6.879   7.859  1.00 92.50           N  
ATOM    901  CA  ASN A 115       2.037   6.363   8.477  1.00 92.50           C  
ATOM    902  C   ASN A 115       3.273   6.711   7.648  1.00 92.50           C  
ATOM    903  CB  ASN A 115       1.941   4.848   8.672  1.00 92.50           C  
ATOM    904  O   ASN A 115       3.334   7.781   7.035  1.00 92.50           O  
ATOM    905  CG  ASN A 115       1.914   4.090   7.359  1.00 92.50           C  
ATOM    906  ND2 ASN A 115       1.743   2.775   7.438  1.00 92.50           N  
ATOM    907  OD1 ASN A 115       2.045   4.680   6.285  1.00 92.50           O  
ATOM    908  N   ASP A 116       4.285   6.027   7.738  1.00 88.12           N  
ATOM    909  CA  ASP A 116       5.535   6.344   7.055  1.00 88.12           C  
ATOM    910  C   ASP A 116       5.375   6.250   5.539  1.00 88.12           C  
ATOM    911  CB  ASP A 116       6.652   5.410   7.523  1.00 88.12           C  
ATOM    912  O   ASP A 116       6.082   6.926   4.793  1.00 88.12           O  
ATOM    913  CG  ASP A 116       7.121   5.707   8.938  1.00 88.12           C  
ATOM    914  OD1 ASP A 116       6.816   6.801   9.461  1.00 88.12           O  
ATOM    915  OD2 ASP A 116       7.797   4.840   9.531  1.00 88.12           O  
ATOM    916  N   LYS A 117       4.336   5.465   5.062  1.00 86.75           N  
ATOM    917  CA  LYS A 117       4.312   5.207   3.623  1.00 86.75           C  
ATOM    918  C   LYS A 117       2.885   5.258   3.082  1.00 86.75           C  
ATOM    919  CB  LYS A 117       4.945   3.854   3.307  1.00 86.75           C  
ATOM    920  O   LYS A 117       2.672   5.547   1.902  1.00 86.75           O  
ATOM    921  CG  LYS A 117       6.426   3.768   3.652  1.00 86.75           C  
ATOM    922  CD  LYS A 117       7.277   4.543   2.656  1.00 86.75           C  
ATOM    923  CE  LYS A 117       8.766   4.332   2.910  1.00 86.75           C  
ATOM    924  NZ  LYS A 117       9.602   5.086   1.930  1.00 86.75           N  
ATOM    925  N   THR A 118       1.893   4.992   3.857  1.00 90.06           N  
ATOM    926  CA  THR A 118       0.530   4.793   3.375  1.00 90.06           C  
ATOM    927  C   THR A 118      -0.409   5.844   3.965  1.00 90.06           C  
ATOM    928  CB  THR A 118       0.014   3.387   3.723  1.00 90.06           C  
ATOM    929  O   THR A 118      -0.451   6.031   5.184  1.00 90.06           O  
ATOM    930  CG2 THR A 118      -1.317   3.104   3.035  1.00 90.06           C  
ATOM    931  OG1 THR A 118       0.976   2.412   3.297  1.00 90.06           O  
ATOM    932  N   ILE A 119      -1.172   6.418   3.113  1.00 93.50           N  
ATOM    933  CA  ILE A 119      -2.186   7.395   3.496  1.00 93.50           C  
ATOM    934  C   ILE A 119      -3.572   6.762   3.406  1.00 93.50           C  
ATOM    935  CB  ILE A 119      -2.115   8.656   2.611  1.00 93.50           C  
ATOM    936  O   ILE A 119      -3.898   6.102   2.416  1.00 93.50           O  
ATOM    937  CG1 ILE A 119      -0.710   9.266   2.662  1.00 93.50           C  
ATOM    938  CG2 ILE A 119      -3.172   9.680   3.043  1.00 93.50           C  
ATOM    939  CD1 ILE A 119      -0.406  10.219   1.512  1.00 93.50           C  
ATOM    940  N   LYS A 120      -4.383   6.930   4.363  1.00 94.25           N  
ATOM    941  CA  LYS A 120      -5.734   6.379   4.406  1.00 94.25           C  
ATOM    942  C   LYS A 120      -6.762   7.457   4.734  1.00 94.25           C  
ATOM    943  CB  LYS A 120      -5.820   5.246   5.434  1.00 94.25           C  
ATOM    944  O   LYS A 120      -6.496   8.352   5.547  1.00 94.25           O  
ATOM    945  CG  LYS A 120      -4.969   4.031   5.086  1.00 94.25           C  
ATOM    946  CD  LYS A 120      -5.160   2.910   6.098  1.00 94.25           C  
ATOM    947  CE  LYS A 120      -4.270   1.715   5.781  1.00 94.25           C  
ATOM    948  NZ  LYS A 120      -4.473   0.601   6.758  1.00 94.25           N  
ATOM    949  N   LEU A 121      -7.820   7.379   4.070  1.00 94.56           N  
ATOM    950  CA  LEU A 121      -8.984   8.211   4.355  1.00 94.56           C  
ATOM    951  C   LEU A 121     -10.039   7.426   5.121  1.00 94.56           C  
ATOM    952  CB  LEU A 121      -9.578   8.766   3.061  1.00 94.56           C  
ATOM    953  O   LEU A 121     -10.555   6.418   4.629  1.00 94.56           O  
ATOM    954  CG  LEU A 121     -10.773   9.703   3.211  1.00 94.56           C  
ATOM    955  CD1 LEU A 121     -10.344  11.008   3.875  1.00 94.56           C  
ATOM    956  CD2 LEU A 121     -11.414   9.977   1.854  1.00 94.56           C  
ATOM    957  N   TRP A 122     -10.414   7.859   6.246  1.00 92.94           N  
ATOM    958  CA  TRP A 122     -11.375   7.203   7.129  1.00 92.94           C  
ATOM    959  C   TRP A 122     -12.703   7.953   7.145  1.00 92.94           C  
ATOM    960  CB  TRP A 122     -10.812   7.098   8.547  1.00 92.94           C  
ATOM    961  O   TRP A 122     -12.727   9.188   7.156  1.00 92.94           O  
ATOM    962  CG  TRP A 122      -9.594   6.238   8.664  1.00 92.94           C  
ATOM    963  CD1 TRP A 122      -8.297   6.629   8.477  1.00 92.94           C  
ATOM    964  CD2 TRP A 122      -9.555   4.844   8.977  1.00 92.94           C  
ATOM    965  CE2 TRP A 122      -8.195   4.453   8.969  1.00 92.94           C  
ATOM    966  CE3 TRP A 122     -10.531   3.887   9.266  1.00 92.94           C  
ATOM    967  NE1 TRP A 122      -7.449   5.559   8.664  1.00 92.94           N  
ATOM    968  CH2 TRP A 122      -8.773   2.225   9.523  1.00 92.94           C  
ATOM    969  CZ2 TRP A 122      -7.797   3.141   9.242  1.00 92.94           C  
ATOM    970  CZ3 TRP A 122     -10.133   2.582   9.531  1.00 92.94           C  
ATOM    971  N   LYS A 123     -13.703   7.199   7.070  1.00 92.31           N  
ATOM    972  CA  LYS A 123     -15.055   7.719   7.281  1.00 92.31           C  
ATOM    973  C   LYS A 123     -15.570   7.352   8.664  1.00 92.31           C  
ATOM    974  CB  LYS A 123     -16.000   7.191   6.203  1.00 92.31           C  
ATOM    975  O   LYS A 123     -15.633   6.176   9.023  1.00 92.31           O  
ATOM    976  CG  LYS A 123     -17.406   7.762   6.293  1.00 92.31           C  
ATOM    977  CD  LYS A 123     -18.328   7.152   5.238  1.00 92.31           C  
ATOM    978  CE  LYS A 123     -19.750   7.676   5.363  1.00 92.31           C  
ATOM    979  NZ  LYS A 123     -20.656   7.066   4.344  1.00 92.31           N  
ATOM    980  N   ILE A 124     -15.922   8.305   9.391  1.00 89.38           N  
ATOM    981  CA  ILE A 124     -16.469   8.133  10.727  1.00 89.38           C  
ATOM    982  C   ILE A 124     -17.969   8.438  10.711  1.00 89.38           C  
ATOM    983  CB  ILE A 124     -15.758   9.039  11.758  1.00 89.38           C  
ATOM    984  O   ILE A 124     -18.375   9.570  10.445  1.00 89.38           O  
ATOM    985  CG1 ILE A 124     -14.250   8.797  11.711  1.00 89.38           C  
ATOM    986  CG2 ILE A 124     -16.312   8.797  13.164  1.00 89.38           C  
ATOM    987  CD1 ILE A 124     -13.414  10.047  11.977  1.00 89.38           C  
ATOM    988  N   SER A 125     -18.688   7.430  10.906  1.00 86.69           N  
ATOM    989  CA  SER A 125     -20.141   7.590  10.867  1.00 86.69           C  
ATOM    990  C   SER A 125     -20.797   6.996  12.109  1.00 86.69           C  
ATOM    991  CB  SER A 125     -20.703   6.934   9.609  1.00 86.69           C  
ATOM    992  O   SER A 125     -20.250   6.078  12.727  1.00 86.69           O  
ATOM    993  OG  SER A 125     -20.422   5.547   9.586  1.00 86.69           O  
ATOM    994  N   GLU A 126     -21.875   7.664  12.492  1.00 81.06           N  
ATOM    995  CA  GLU A 126     -22.703   7.199  13.602  1.00 81.06           C  
ATOM    996  C   GLU A 126     -23.828   6.301  13.109  1.00 81.06           C  
ATOM    997  CB  GLU A 126     -23.281   8.391  14.375  1.00 81.06           C  
ATOM    998  O   GLU A 126     -24.469   6.594  12.102  1.00 81.06           O  
ATOM    999  CG  GLU A 126     -22.219   9.258  15.047  1.00 81.06           C  
ATOM   1000  CD  GLU A 126     -22.812  10.445  15.789  1.00 81.06           C  
ATOM   1001  OE1 GLU A 126     -22.031  11.234  16.375  1.00 81.06           O  
ATOM   1002  OE2 GLU A 126     -24.047  10.586  15.789  1.00 81.06           O  
ATOM   1003  N   ARG A 127     -23.844   5.234  13.656  1.00 74.56           N  
ATOM   1004  CA  ARG A 127     -24.953   4.336  13.383  1.00 74.56           C  
ATOM   1005  C   ARG A 127     -25.875   4.215  14.602  1.00 74.56           C  
ATOM   1006  CB  ARG A 127     -24.453   2.953  12.977  1.00 74.56           C  
ATOM   1007  O   ARG A 127     -25.438   3.801  15.672  1.00 74.56           O  
ATOM   1008  CG  ARG A 127     -23.984   2.871  11.531  1.00 74.56           C  
ATOM   1009  CD  ARG A 127     -23.734   1.433  11.102  1.00 74.56           C  
ATOM   1010  NE  ARG A 127     -23.281   1.357   9.711  1.00 74.56           N  
ATOM   1011  NH1 ARG A 127     -22.969  -0.932   9.719  1.00 74.56           N  
ATOM   1012  NH2 ARG A 127     -22.531   0.281   7.828  1.00 74.56           N  
ATOM   1013  CZ  ARG A 127     -22.922   0.235   9.094  1.00 74.56           C  
ATOM   1014  N   ASP A 128     -27.031   4.781  14.406  1.00 68.88           N  
ATOM   1015  CA  ASP A 128     -27.984   4.750  15.508  1.00 68.88           C  
ATOM   1016  C   ASP A 128     -29.094   3.730  15.242  1.00 68.88           C  
ATOM   1017  CB  ASP A 128     -28.594   6.137  15.734  1.00 68.88           C  
ATOM   1018  O   ASP A 128     -30.078   3.674  15.977  1.00 68.88           O  
ATOM   1019  CG  ASP A 128     -29.219   6.719  14.477  1.00 68.88           C  
ATOM   1020  OD1 ASP A 128     -29.016   6.168  13.375  1.00 68.88           O  
ATOM   1021  OD2 ASP A 128     -29.938   7.738  14.594  1.00 68.88           O  
ATOM   1022  N   LYS A 129     -29.078   3.168  14.211  1.00 69.81           N  
ATOM   1023  CA  LYS A 129     -30.141   2.213  13.891  1.00 69.81           C  
ATOM   1024  C   LYS A 129     -29.562   0.857  13.500  1.00 69.81           C  
ATOM   1025  CB  LYS A 129     -31.016   2.746  12.758  1.00 69.81           C  
ATOM   1026  O   LYS A 129     -28.484   0.787  12.891  1.00 69.81           O  
ATOM   1027  CG  LYS A 129     -31.766   4.023  13.102  1.00 69.81           C  
ATOM   1028  CD  LYS A 129     -32.656   4.484  11.953  1.00 69.81           C  
ATOM   1029  CE  LYS A 129     -33.375   5.793  12.281  1.00 69.81           C  
ATOM   1030  NZ  LYS A 129     -34.188   6.281  11.125  1.00 69.81           N  
ATOM   1031  N   ARG A 130     -29.922  -0.036  14.055  1.00 67.31           N  
ATOM   1032  CA  ARG A 130     -29.594  -1.410  13.688  1.00 67.31           C  
ATOM   1033  C   ARG A 130     -30.812  -2.139  13.141  1.00 67.31           C  
ATOM   1034  CB  ARG A 130     -29.016  -2.166  14.891  1.00 67.31           C  
ATOM   1035  O   ARG A 130     -31.922  -1.941  13.633  1.00 67.31           O  
ATOM   1036  CG  ARG A 130     -29.125  -3.678  14.773  1.00 67.31           C  
ATOM   1037  CD  ARG A 130     -28.562  -4.379  16.000  1.00 67.31           C  
ATOM   1038  NE  ARG A 130     -28.641  -5.832  15.875  1.00 67.31           N  
ATOM   1039  NH1 ARG A 130     -27.688  -6.266  17.938  1.00 67.31           N  
ATOM   1040  NH2 ARG A 130     -28.344  -7.996  16.578  1.00 67.31           N  
ATOM   1041  CZ  ARG A 130     -28.234  -6.695  16.797  1.00 67.31           C  
ATOM   1042  N   PRO A 131     -30.594  -2.828  12.047  1.00 69.81           N  
ATOM   1043  CA  PRO A 131     -31.734  -3.609  11.547  1.00 69.81           C  
ATOM   1044  C   PRO A 131     -32.094  -4.777  12.461  1.00 69.81           C  
ATOM   1045  CB  PRO A 131     -31.234  -4.109  10.188  1.00 69.81           C  
ATOM   1046  O   PRO A 131     -31.219  -5.531  12.883  1.00 69.81           O  
ATOM   1047  CG  PRO A 131     -29.766  -3.902  10.211  1.00 69.81           C  
ATOM   1048  CD  PRO A 131     -29.438  -2.980  11.352  1.00 69.81           C  
ATOM   1049  N   GLU A 132     -33.125  -4.625  13.078  1.00 70.12           N  
ATOM   1050  CA  GLU A 132     -33.688  -5.676  13.906  1.00 70.12           C  
ATOM   1051  C   GLU A 132     -34.906  -6.316  13.227  1.00 70.12           C  
ATOM   1052  CB  GLU A 132     -34.094  -5.125  15.273  1.00 70.12           C  
ATOM   1053  O   GLU A 132     -35.500  -5.719  12.336  1.00 70.12           O  
ATOM   1054  CG  GLU A 132     -32.969  -5.129  16.297  1.00 70.12           C  
ATOM   1055  CD  GLU A 132     -33.406  -4.723  17.688  1.00 70.12           C  
ATOM   1056  OE1 GLU A 132     -32.562  -4.684  18.609  1.00 70.12           O  
ATOM   1057  OE2 GLU A 132     -34.625  -4.445  17.859  1.00 70.12           O  
ATOM   1058  N   GLY A 133     -35.094  -7.578  13.453  1.00 66.62           N  
ATOM   1059  CA  GLY A 133     -36.250  -8.305  12.961  1.00 66.62           C  
ATOM   1060  C   GLY A 133     -35.938  -9.180  11.758  1.00 66.62           C  
ATOM   1061  O   GLY A 133     -36.719  -9.234  10.805  1.00 66.62           O  
ATOM   1062  N   TYR A 134     -34.719  -9.523  11.875  1.00 67.75           N  
ATOM   1063  CA  TYR A 134     -34.406 -10.500  10.844  1.00 67.75           C  
ATOM   1064  C   TYR A 134     -35.281 -11.750  11.008  1.00 67.75           C  
ATOM   1065  CB  TYR A 134     -32.938 -10.875  10.867  1.00 67.75           C  
ATOM   1066  O   TYR A 134     -35.688 -12.086  12.125  1.00 67.75           O  
ATOM   1067  CG  TYR A 134     -32.031  -9.781  10.367  1.00 67.75           C  
ATOM   1068  CD1 TYR A 134     -31.812  -9.586   9.008  1.00 67.75           C  
ATOM   1069  CD2 TYR A 134     -31.375  -8.938  11.258  1.00 67.75           C  
ATOM   1070  CE1 TYR A 134     -30.969  -8.586   8.547  1.00 67.75           C  
ATOM   1071  CE2 TYR A 134     -30.531  -7.926  10.812  1.00 67.75           C  
ATOM   1072  OH  TYR A 134     -29.500  -6.758   9.000  1.00 67.75           O  
ATOM   1073  CZ  TYR A 134     -30.328  -7.758   9.453  1.00 67.75           C  
ATOM   1074  N   ASN A 135     -35.750 -12.297   9.836  1.00 72.94           N  
ATOM   1075  CA  ASN A 135     -36.594 -13.469   9.875  1.00 72.94           C  
ATOM   1076  C   ASN A 135     -35.844 -14.719  10.320  1.00 72.94           C  
ATOM   1077  CB  ASN A 135     -37.250 -13.703   8.516  1.00 72.94           C  
ATOM   1078  O   ASN A 135     -36.438 -15.609  10.945  1.00 72.94           O  
ATOM   1079  CG  ASN A 135     -38.281 -12.633   8.172  1.00 72.94           C  
ATOM   1080  ND2 ASN A 135     -38.281 -12.180   6.926  1.00 72.94           N  
ATOM   1081  OD1 ASN A 135     -39.094 -12.227   9.023  1.00 72.94           O  
ATOM   1082  N   LEU A 136     -34.562 -14.633  10.078  1.00 68.31           N  
ATOM   1083  CA  LEU A 136     -33.812 -15.859  10.367  1.00 68.31           C  
ATOM   1084  C   LEU A 136     -32.969 -15.711  11.633  1.00 68.31           C  
ATOM   1085  CB  LEU A 136     -32.906 -16.250   9.195  1.00 68.31           C  
ATOM   1086  O   LEU A 136     -32.406 -16.688  12.117  1.00 68.31           O  
ATOM   1087  CG  LEU A 136     -33.625 -16.781   7.945  1.00 68.31           C  
ATOM   1088  CD1 LEU A 136     -32.719 -16.641   6.727  1.00 68.31           C  
ATOM   1089  CD2 LEU A 136     -34.031 -18.234   8.148  1.00 68.31           C  
ATOM   1090  N   LYS A 137     -32.812 -14.562  12.070  1.00 65.19           N  
ATOM   1091  CA  LYS A 137     -32.031 -14.328  13.273  1.00 65.19           C  
ATOM   1092  C   LYS A 137     -32.844 -13.555  14.312  1.00 65.19           C  
ATOM   1093  CB  LYS A 137     -30.750 -13.555  12.938  1.00 65.19           C  
ATOM   1094  O   LYS A 137     -33.531 -12.586  13.984  1.00 65.19           O  
ATOM   1095  CG  LYS A 137     -29.484 -14.398  13.023  1.00 65.19           C  
ATOM   1096  CD  LYS A 137     -28.234 -13.570  12.727  1.00 65.19           C  
ATOM   1097  CE  LYS A 137     -26.969 -14.414  12.805  1.00 65.19           C  
ATOM   1098  NZ  LYS A 137     -25.750 -13.617  12.469  1.00 65.19           N  
ATOM   1099  N   GLU A 138     -32.906 -14.133  15.508  1.00 63.88           N  
ATOM   1100  CA  GLU A 138     -33.562 -13.430  16.609  1.00 63.88           C  
ATOM   1101  C   GLU A 138     -32.719 -12.219  17.047  1.00 63.88           C  
ATOM   1102  CB  GLU A 138     -33.750 -14.375  17.797  1.00 63.88           C  
ATOM   1103  O   GLU A 138     -31.609 -12.031  16.594  1.00 63.88           O  
ATOM   1104  CG  GLU A 138     -35.000 -15.234  17.688  1.00 63.88           C  
ATOM   1105  CD  GLU A 138     -35.406 -15.867  19.016  1.00 63.88           C  
ATOM   1106  OE1 GLU A 138     -36.469 -16.562  19.047  1.00 63.88           O  
ATOM   1107  OE2 GLU A 138     -34.688 -15.664  20.016  1.00 63.88           O  
ATOM   1108  N   GLU A 139     -33.312 -11.203  17.891  1.00 62.31           N  
ATOM   1109  CA  GLU A 139     -32.719  -9.969  18.391  1.00 62.31           C  
ATOM   1110  C   GLU A 139     -31.422 -10.258  19.141  1.00 62.31           C  
ATOM   1111  CB  GLU A 139     -33.719  -9.219  19.297  1.00 62.31           C  
ATOM   1112  O   GLU A 139     -30.516  -9.430  19.141  1.00 62.31           O  
ATOM   1113  CG  GLU A 139     -34.812  -8.492  18.531  1.00 62.31           C  
ATOM   1114  CD  GLU A 139     -35.438  -7.363  19.344  1.00 62.31           C  
ATOM   1115  OE1 GLU A 139     -36.250  -6.602  18.766  1.00 62.31           O  
ATOM   1116  OE2 GLU A 139     -35.094  -7.238  20.531  1.00 62.31           O  
ATOM   1117  N   ASP A 140     -31.312 -11.336  19.812  1.00 61.41           N  
ATOM   1118  CA  ASP A 140     -30.156 -11.688  20.641  1.00 61.41           C  
ATOM   1119  C   ASP A 140     -29.094 -12.430  19.828  1.00 61.41           C  
ATOM   1120  CB  ASP A 140     -30.594 -12.547  21.844  1.00 61.41           C  
ATOM   1121  O   ASP A 140     -28.109 -12.930  20.375  1.00 61.41           O  
ATOM   1122  CG  ASP A 140     -31.281 -11.742  22.922  1.00 61.41           C  
ATOM   1123  OD1 ASP A 140     -31.141 -10.500  22.938  1.00 61.41           O  
ATOM   1124  OD2 ASP A 140     -31.969 -12.352  23.766  1.00 61.41           O  
ATOM   1125  N   GLY A 141     -29.125 -12.445  18.438  1.00 61.78           N  
ATOM   1126  CA  GLY A 141     -28.156 -13.102  17.578  1.00 61.78           C  
ATOM   1127  C   GLY A 141     -28.500 -14.547  17.281  1.00 61.78           C  
ATOM   1128  O   GLY A 141     -27.812 -15.203  16.500  1.00 61.78           O  
ATOM   1129  N   ARG A 142     -29.422 -15.180  17.969  1.00 68.38           N  
ATOM   1130  CA  ARG A 142     -29.719 -16.594  17.812  1.00 68.38           C  
ATOM   1131  C   ARG A 142     -30.531 -16.859  16.547  1.00 68.38           C  
ATOM   1132  CB  ARG A 142     -30.469 -17.141  19.031  1.00 68.38           C  
ATOM   1133  O   ARG A 142     -31.422 -16.094  16.203  1.00 68.38           O  
ATOM   1134  CG  ARG A 142     -29.562 -17.469  20.203  1.00 68.38           C  
ATOM   1135  CD  ARG A 142     -30.359 -18.062  21.359  1.00 68.38           C  
ATOM   1136  NE  ARG A 142     -29.547 -18.172  22.578  1.00 68.38           N  
ATOM   1137  NH1 ARG A 142     -31.281 -18.906  23.922  1.00 68.38           N  
ATOM   1138  NH2 ARG A 142     -29.172 -18.625  24.797  1.00 68.38           N  
ATOM   1139  CZ  ARG A 142     -30.000 -18.562  23.766  1.00 68.38           C  
ATOM   1140  N   TYR A 143     -30.109 -17.766  15.805  1.00 73.81           N  
ATOM   1141  CA  TYR A 143     -30.781 -18.172  14.578  1.00 73.81           C  
ATOM   1142  C   TYR A 143     -32.156 -18.781  14.875  1.00 73.81           C  
ATOM   1143  CB  TYR A 143     -29.922 -19.156  13.773  1.00 73.81           C  
ATOM   1144  O   TYR A 143     -32.281 -19.609  15.781  1.00 73.81           O  
ATOM   1145  CG  TYR A 143     -28.859 -18.484  12.945  1.00 73.81           C  
ATOM   1146  CD1 TYR A 143     -29.141 -17.984  11.672  1.00 73.81           C  
ATOM   1147  CD2 TYR A 143     -27.562 -18.344  13.430  1.00 73.81           C  
ATOM   1148  CE1 TYR A 143     -28.156 -17.375  10.906  1.00 73.81           C  
ATOM   1149  CE2 TYR A 143     -26.562 -17.734  12.664  1.00 73.81           C  
ATOM   1150  OH  TYR A 143     -25.906 -16.656  10.648  1.00 73.81           O  
ATOM   1151  CZ  TYR A 143     -26.875 -17.250  11.406  1.00 73.81           C  
ATOM   1152  N   ARG A 144     -33.156 -18.281  14.344  1.00 67.88           N  
ATOM   1153  CA  ARG A 144     -34.531 -18.812  14.469  1.00 67.88           C  
ATOM   1154  C   ARG A 144     -34.750 -19.969  13.492  1.00 67.88           C  
ATOM   1155  CB  ARG A 144     -35.562 -17.719  14.227  1.00 67.88           C  
ATOM   1156  O   ARG A 144     -34.125 -20.016  12.438  1.00 67.88           O  
ATOM   1157  CG  ARG A 144     -36.094 -17.094  15.508  1.00 67.88           C  
ATOM   1158  CD  ARG A 144     -37.188 -16.078  15.211  1.00 67.88           C  
ATOM   1159  NE  ARG A 144     -37.656 -15.422  16.438  1.00 67.88           N  
ATOM   1160  NH1 ARG A 144     -39.094 -13.961  15.352  1.00 67.88           N  
ATOM   1161  NH2 ARG A 144     -38.906 -13.914  17.641  1.00 67.88           N  
ATOM   1162  CZ  ARG A 144     -38.531 -14.430  16.469  1.00 67.88           C  
ATOM   1163  N   ASP A 145     -35.344 -21.062  13.953  1.00 68.50           N  
ATOM   1164  CA  ASP A 145     -35.781 -22.172  13.109  1.00 68.50           C  
ATOM   1165  C   ASP A 145     -36.688 -21.688  11.977  1.00 68.50           C  
ATOM   1166  CB  ASP A 145     -36.500 -23.234  13.938  1.00 68.50           C  
ATOM   1167  O   ASP A 145     -37.656 -20.969  12.219  1.00 68.50           O  
ATOM   1168  CG  ASP A 145     -36.438 -24.625  13.344  1.00 68.50           C  
ATOM   1169  OD1 ASP A 145     -36.031 -24.750  12.164  1.00 68.50           O  
ATOM   1170  OD2 ASP A 145     -36.750 -25.594  14.055  1.00 68.50           O  
ATOM   1171  N   PRO A 146     -36.219 -21.781  10.773  1.00 70.50           N  
ATOM   1172  CA  PRO A 146     -37.000 -21.328   9.609  1.00 70.50           C  
ATOM   1173  C   PRO A 146     -38.438 -21.812   9.625  1.00 70.50           C  
ATOM   1174  CB  PRO A 146     -36.219 -21.922   8.422  1.00 70.50           C  
ATOM   1175  O   PRO A 146     -39.312 -21.203   9.008  1.00 70.50           O  
ATOM   1176  CG  PRO A 146     -35.094 -22.672   9.039  1.00 70.50           C  
ATOM   1177  CD  PRO A 146     -35.188 -22.562  10.531  1.00 70.50           C  
ATOM   1178  N   THR A 147     -38.750 -22.938  10.195  1.00 71.94           N  
ATOM   1179  CA  THR A 147     -40.094 -23.500  10.203  1.00 71.94           C  
ATOM   1180  C   THR A 147     -41.031 -22.688  11.109  1.00 71.94           C  
ATOM   1181  CB  THR A 147     -40.094 -24.969  10.656  1.00 71.94           C  
ATOM   1182  O   THR A 147     -42.250 -22.781  11.016  1.00 71.94           O  
ATOM   1183  CG2 THR A 147     -39.438 -25.859   9.609  1.00 71.94           C  
ATOM   1184  OG1 THR A 147     -39.375 -25.078  11.883  1.00 71.94           O  
ATOM   1185  N   THR A 148     -40.469 -22.031  11.977  1.00 65.06           N  
ATOM   1186  CA  THR A 148     -41.312 -21.297  12.914  1.00 65.06           C  
ATOM   1187  C   THR A 148     -41.594 -19.891  12.391  1.00 65.06           C  
ATOM   1188  CB  THR A 148     -40.625 -21.203  14.305  1.00 65.06           C  
ATOM   1189  O   THR A 148     -42.250 -19.094  13.062  1.00 65.06           O  
ATOM   1190  CG2 THR A 148     -40.594 -22.562  14.984  1.00 65.06           C  
ATOM   1191  OG1 THR A 148     -39.312 -20.719  14.156  1.00 65.06           O  
ATOM   1192  N   VAL A 149     -40.906 -19.594  11.289  1.00 59.06           N  
ATOM   1193  CA  VAL A 149     -41.156 -18.266  10.742  1.00 59.06           C  
ATOM   1194  C   VAL A 149     -42.500 -18.219  10.039  1.00 59.06           C  
ATOM   1195  CB  VAL A 149     -40.031 -17.844   9.758  1.00 59.06           C  
ATOM   1196  O   VAL A 149     -42.688 -18.859   9.000  1.00 59.06           O  
ATOM   1197  CG1 VAL A 149     -40.250 -16.438   9.219  1.00 59.06           C  
ATOM   1198  CG2 VAL A 149     -38.656 -17.938  10.445  1.00 59.06           C  
ATOM   1199  N   THR A 150     -43.656 -17.906  10.664  1.00 67.69           N  
ATOM   1200  CA  THR A 150     -45.031 -17.859  10.141  1.00 67.69           C  
ATOM   1201  C   THR A 150     -45.250 -16.562   9.375  1.00 67.69           C  
ATOM   1202  CB  THR A 150     -46.062 -17.984  11.266  1.00 67.69           C  
ATOM   1203  O   THR A 150     -46.062 -16.516   8.445  1.00 67.69           O  
ATOM   1204  CG2 THR A 150     -46.031 -19.375  11.891  1.00 67.69           C  
ATOM   1205  OG1 THR A 150     -45.781 -17.016  12.281  1.00 67.69           O  
ATOM   1206  N   THR A 151     -44.625 -15.469   9.828  1.00 64.19           N  
ATOM   1207  CA  THR A 151     -44.844 -14.188   9.156  1.00 64.19           C  
ATOM   1208  C   THR A 151     -43.500 -13.547   8.797  1.00 64.19           C  
ATOM   1209  CB  THR A 151     -45.656 -13.219  10.023  1.00 64.19           C  
ATOM   1210  O   THR A 151     -42.531 -13.602   9.578  1.00 64.19           O  
ATOM   1211  CG2 THR A 151     -47.156 -13.547   9.961  1.00 64.19           C  
ATOM   1212  OG1 THR A 151     -45.219 -13.320  11.383  1.00 64.19           O  
ATOM   1213  N   LEU A 152     -43.250 -13.250   7.508  1.00 64.50           N  
ATOM   1214  CA  LEU A 152     -42.062 -12.516   7.062  1.00 64.50           C  
ATOM   1215  C   LEU A 152     -42.062 -11.102   7.641  1.00 64.50           C  
ATOM   1216  CB  LEU A 152     -42.031 -12.453   5.531  1.00 64.50           C  
ATOM   1217  O   LEU A 152     -43.031 -10.367   7.516  1.00 64.50           O  
ATOM   1218  CG  LEU A 152     -41.250 -13.578   4.832  1.00 64.50           C  
ATOM   1219  CD1 LEU A 152     -41.969 -13.977   3.539  1.00 64.50           C  
ATOM   1220  CD2 LEU A 152     -39.812 -13.148   4.551  1.00 64.50           C  
ATOM   1221  N   ARG A 153     -41.156 -10.906   8.508  1.00 66.31           N  
ATOM   1222  CA  ARG A 153     -41.000  -9.586   9.102  1.00 66.31           C  
ATOM   1223  C   ARG A 153     -39.938  -8.773   8.375  1.00 66.31           C  
ATOM   1224  CB  ARG A 153     -40.656  -9.695  10.586  1.00 66.31           C  
ATOM   1225  O   ARG A 153     -38.875  -9.297   8.023  1.00 66.31           O  
ATOM   1226  CG  ARG A 153     -41.812 -10.164  11.461  1.00 66.31           C  
ATOM   1227  CD  ARG A 153     -41.406 -10.195  12.938  1.00 66.31           C  
ATOM   1228  NE  ARG A 153     -42.500 -10.703  13.766  1.00 66.31           N  
ATOM   1229  NH1 ARG A 153     -41.312 -10.570  15.750  1.00 66.31           N  
ATOM   1230  NH2 ARG A 153     -43.469 -11.344  15.742  1.00 66.31           N  
ATOM   1231  CZ  ARG A 153     -42.438 -10.867  15.086  1.00 66.31           C  
ATOM   1232  N   VAL A 154     -40.312  -7.707   7.672  1.00 70.12           N  
ATOM   1233  CA  VAL A 154     -39.375  -6.746   7.105  1.00 70.12           C  
ATOM   1234  C   VAL A 154     -38.531  -6.141   8.219  1.00 70.12           C  
ATOM   1235  CB  VAL A 154     -40.125  -5.629   6.324  1.00 70.12           C  
ATOM   1236  O   VAL A 154     -39.062  -5.555   9.164  1.00 70.12           O  
ATOM   1237  CG1 VAL A 154     -39.125  -4.641   5.730  1.00 70.12           C  
ATOM   1238  CG2 VAL A 154     -41.000  -6.230   5.230  1.00 70.12           C  
ATOM   1239  N   PRO A 155     -37.219  -6.391   8.133  1.00 66.00           N  
ATOM   1240  CA  PRO A 155     -36.406  -5.828   9.203  1.00 66.00           C  
ATOM   1241  C   PRO A 155     -36.594  -4.324   9.367  1.00 66.00           C  
ATOM   1242  CB  PRO A 155     -34.969  -6.145   8.742  1.00 66.00           C  
ATOM   1243  O   PRO A 155     -36.781  -3.607   8.383  1.00 66.00           O  
ATOM   1244  CG  PRO A 155     -35.156  -6.875   7.449  1.00 66.00           C  
ATOM   1245  CD  PRO A 155     -36.594  -6.914   7.109  1.00 66.00           C  
ATOM   1246  N   VAL A 156     -37.094  -3.887  10.523  1.00 71.06           N  
ATOM   1247  CA  VAL A 156     -37.281  -2.477  10.844  1.00 71.06           C  
ATOM   1248  C   VAL A 156     -36.062  -1.941  11.578  1.00 71.06           C  
ATOM   1249  CB  VAL A 156     -38.531  -2.262  11.695  1.00 71.06           C  
ATOM   1250  O   VAL A 156     -35.375  -2.680  12.312  1.00 71.06           O  
ATOM   1251  CG1 VAL A 156     -39.062  -0.835  11.539  1.00 71.06           C  
ATOM   1252  CG2 VAL A 156     -39.625  -3.273  11.312  1.00 71.06           C  
ATOM   1253  N   PHE A 157     -35.594  -0.833  11.188  1.00 69.81           N  
ATOM   1254  CA  PHE A 157     -34.469  -0.170  11.859  1.00 69.81           C  
ATOM   1255  C   PHE A 157     -34.875   0.318  13.242  1.00 69.81           C  
ATOM   1256  CB  PHE A 157     -33.969   1.003  11.016  1.00 69.81           C  
ATOM   1257  O   PHE A 157     -35.875   1.047  13.383  1.00 69.81           O  
ATOM   1258  CG  PHE A 157     -33.000   0.600   9.938  1.00 69.81           C  
ATOM   1259  CD1 PHE A 157     -31.656   0.392  10.227  1.00 69.81           C  
ATOM   1260  CD2 PHE A 157     -33.438   0.429   8.625  1.00 69.81           C  
ATOM   1261  CE1 PHE A 157     -30.750   0.018   9.227  1.00 69.81           C  
ATOM   1262  CE2 PHE A 157     -32.531   0.056   7.625  1.00 69.81           C  
ATOM   1263  CZ  PHE A 157     -31.203  -0.148   7.926  1.00 69.81           C  
ATOM   1264  N   ARG A 158     -34.281  -0.354  14.203  1.00 70.81           N  
ATOM   1265  CA  ARG A 158     -34.531   0.118  15.562  1.00 70.81           C  
ATOM   1266  C   ARG A 158     -33.344   0.968  16.062  1.00 70.81           C  
ATOM   1267  CB  ARG A 158     -34.750  -1.062  16.516  1.00 70.81           C  
ATOM   1268  O   ARG A 158     -32.219   0.747  15.664  1.00 70.81           O  
ATOM   1269  CG  ARG A 158     -36.156  -1.615  16.484  1.00 70.81           C  
ATOM   1270  CD  ARG A 158     -36.562  -2.221  17.828  1.00 70.81           C  
ATOM   1271  NE  ARG A 158     -37.906  -2.801  17.781  1.00 70.81           N  
ATOM   1272  NH1 ARG A 158     -37.875  -3.553  19.969  1.00 70.81           N  
ATOM   1273  NH2 ARG A 158     -39.719  -3.914  18.641  1.00 70.81           N  
ATOM   1274  CZ  ARG A 158     -38.500  -3.422  18.797  1.00 70.81           C  
ATOM   1275  N   PRO A 159     -33.781   2.006  16.703  1.00 70.25           N  
ATOM   1276  CA  PRO A 159     -32.750   2.871  17.281  1.00 70.25           C  
ATOM   1277  C   PRO A 159     -31.828   2.121  18.219  1.00 70.25           C  
ATOM   1278  CB  PRO A 159     -33.562   3.920  18.047  1.00 70.25           C  
ATOM   1279  O   PRO A 159     -32.250   1.235  18.969  1.00 70.25           O  
ATOM   1280  CG  PRO A 159     -35.000   3.484  17.906  1.00 70.25           C  
ATOM   1281  CD  PRO A 159     -35.031   2.229  17.078  1.00 70.25           C  
ATOM   1282  N   MET A 160     -30.609   2.059  17.984  1.00 64.69           N  
ATOM   1283  CA  MET A 160     -29.594   1.478  18.844  1.00 64.69           C  
ATOM   1284  C   MET A 160     -28.719   2.564  19.469  1.00 64.69           C  
ATOM   1285  CB  MET A 160     -28.734   0.484  18.078  1.00 64.69           C  
ATOM   1286  O   MET A 160     -28.828   3.736  19.094  1.00 64.69           O  
ATOM   1287  CG  MET A 160     -27.844   1.135  17.031  1.00 64.69           C  
ATOM   1288  SD  MET A 160     -26.734  -0.071  16.203  1.00 64.69           S  
ATOM   1289  CE  MET A 160     -25.281   0.009  17.297  1.00 64.69           C  
ATOM   1290  N   ASP A 161     -28.078   2.045  20.547  1.00 67.62           N  
ATOM   1291  CA  ASP A 161     -27.094   2.947  21.141  1.00 67.62           C  
ATOM   1292  C   ASP A 161     -26.094   3.441  20.094  1.00 67.62           C  
ATOM   1293  CB  ASP A 161     -26.359   2.256  22.281  1.00 67.62           C  
ATOM   1294  O   ASP A 161     -25.766   2.715  19.156  1.00 67.62           O  
ATOM   1295  CG  ASP A 161     -27.250   1.969  23.484  1.00 67.62           C  
ATOM   1296  OD1 ASP A 161     -28.266   2.672  23.672  1.00 67.62           O  
ATOM   1297  OD2 ASP A 161     -26.938   1.030  24.250  1.00 67.62           O  
ATOM   1298  N   LEU A 162     -25.922   4.684  20.109  1.00 66.75           N  
ATOM   1299  CA  LEU A 162     -25.047   5.359  19.156  1.00 66.75           C  
ATOM   1300  C   LEU A 162     -23.719   4.629  19.031  1.00 66.75           C  
ATOM   1301  CB  LEU A 162     -24.812   6.809  19.578  1.00 66.75           C  
ATOM   1302  O   LEU A 162     -23.016   4.445  20.016  1.00 66.75           O  
ATOM   1303  CG  LEU A 162     -24.594   7.820  18.453  1.00 66.75           C  
ATOM   1304  CD1 LEU A 162     -25.750   8.828  18.406  1.00 66.75           C  
ATOM   1305  CD2 LEU A 162     -23.266   8.531  18.609  1.00 66.75           C  
ATOM   1306  N   MET A 163     -23.547   3.900  17.922  1.00 72.88           N  
ATOM   1307  CA  MET A 163     -22.266   3.258  17.625  1.00 72.88           C  
ATOM   1308  C   MET A 163     -21.500   4.035  16.562  1.00 72.88           C  
ATOM   1309  CB  MET A 163     -22.484   1.815  17.172  1.00 72.88           C  
ATOM   1310  O   MET A 163     -22.047   4.383  15.523  1.00 72.88           O  
ATOM   1311  CG  MET A 163     -21.312   0.891  17.469  1.00 72.88           C  
ATOM   1312  SD  MET A 163     -21.625  -0.834  16.922  1.00 72.88           S  
ATOM   1313  CE  MET A 163     -20.266  -1.048  15.742  1.00 72.88           C  
ATOM   1314  N   VAL A 164     -20.344   4.445  17.016  1.00 76.62           N  
ATOM   1315  CA  VAL A 164     -19.484   5.176  16.094  1.00 76.62           C  
ATOM   1316  C   VAL A 164     -18.547   4.199  15.375  1.00 76.62           C  
ATOM   1317  CB  VAL A 164     -18.672   6.270  16.812  1.00 76.62           C  
ATOM   1318  O   VAL A 164     -17.812   3.451  16.016  1.00 76.62           O  
ATOM   1319  CG1 VAL A 164     -17.844   7.078  15.805  1.00 76.62           C  
ATOM   1320  CG2 VAL A 164     -19.594   7.184  17.609  1.00 76.62           C  
ATOM   1321  N   GLU A 165     -18.719   4.109  14.070  1.00 79.19           N  
ATOM   1322  CA  GLU A 165     -17.891   3.201  13.273  1.00 79.19           C  
ATOM   1323  C   GLU A 165     -16.938   3.971  12.375  1.00 79.19           C  
ATOM   1324  CB  GLU A 165     -18.781   2.275  12.430  1.00 79.19           C  
ATOM   1325  O   GLU A 165     -17.328   4.949  11.734  1.00 79.19           O  
ATOM   1326  CG  GLU A 165     -18.016   1.164  11.734  1.00 79.19           C  
ATOM   1327  CD  GLU A 165     -18.906   0.254  10.898  1.00 79.19           C  
ATOM   1328  OE1 GLU A 165     -18.391  -0.733  10.328  1.00 79.19           O  
ATOM   1329  OE2 GLU A 165     -20.125   0.532  10.820  1.00 79.19           O  
ATOM   1330  N   ALA A 166     -15.711   3.611  12.500  1.00 83.31           N  
ATOM   1331  CA  ALA A 166     -14.688   4.121  11.586  1.00 83.31           C  
ATOM   1332  C   ALA A 166     -14.375   3.107  10.484  1.00 83.31           C  
ATOM   1333  CB  ALA A 166     -13.414   4.473  12.352  1.00 83.31           C  
ATOM   1334  O   ALA A 166     -13.953   1.985  10.773  1.00 83.31           O  
ATOM   1335  N   SER A 167     -14.602   3.408   9.258  1.00 86.38           N  
ATOM   1336  CA  SER A 167     -14.336   2.535   8.125  1.00 86.38           C  
ATOM   1337  C   SER A 167     -13.375   3.191   7.137  1.00 86.38           C  
ATOM   1338  CB  SER A 167     -15.633   2.166   7.410  1.00 86.38           C  
ATOM   1339  O   SER A 167     -13.516   4.375   6.816  1.00 86.38           O  
ATOM   1340  OG  SER A 167     -16.281   3.324   6.918  1.00 86.38           O  
ATOM   1341  N   PRO A 168     -12.406   2.389   6.797  1.00 82.25           N  
ATOM   1342  CA  PRO A 168     -11.531   2.934   5.758  1.00 82.25           C  
ATOM   1343  C   PRO A 168     -12.258   3.148   4.430  1.00 82.25           C  
ATOM   1344  CB  PRO A 168     -10.445   1.868   5.621  1.00 82.25           C  
ATOM   1345  O   PRO A 168     -12.820   2.205   3.873  1.00 82.25           O  
ATOM   1346  CG  PRO A 168     -11.086   0.600   6.078  1.00 82.25           C  
ATOM   1347  CD  PRO A 168     -12.188   0.944   7.035  1.00 82.25           C  
ATOM   1348  N   ARG A 169     -12.297   4.297   4.031  1.00 79.75           N  
ATOM   1349  CA  ARG A 169     -12.961   4.641   2.775  1.00 79.75           C  
ATOM   1350  C   ARG A 169     -12.000   4.504   1.596  1.00 79.75           C  
ATOM   1351  CB  ARG A 169     -13.516   6.066   2.834  1.00 79.75           C  
ATOM   1352  O   ARG A 169     -12.383   4.004   0.535  1.00 79.75           O  
ATOM   1353  CG  ARG A 169     -14.398   6.430   1.654  1.00 79.75           C  
ATOM   1354  CD  ARG A 169     -15.070   7.781   1.849  1.00 79.75           C  
ATOM   1355  NE  ARG A 169     -15.828   8.180   0.667  1.00 79.75           N  
ATOM   1356  NH1 ARG A 169     -16.688  10.109   1.613  1.00 79.75           N  
ATOM   1357  NH2 ARG A 169     -17.234   9.547  -0.542  1.00 79.75           N  
ATOM   1358  CZ  ARG A 169     -16.578   9.281   0.582  1.00 79.75           C  
ATOM   1359  N   ARG A 170     -10.789   5.035   1.767  1.00 80.12           N  
ATOM   1360  CA  ARG A 170      -9.781   5.012   0.711  1.00 80.12           C  
ATOM   1361  C   ARG A 170      -8.406   4.684   1.276  1.00 80.12           C  
ATOM   1362  CB  ARG A 170      -9.742   6.352  -0.024  1.00 80.12           C  
ATOM   1363  O   ARG A 170      -8.047   5.141   2.365  1.00 80.12           O  
ATOM   1364  CG  ARG A 170     -11.070   6.750  -0.651  1.00 80.12           C  
ATOM   1365  CD  ARG A 170     -11.367   5.934  -1.900  1.00 80.12           C  
ATOM   1366  NE  ARG A 170     -12.578   6.406  -2.574  1.00 80.12           N  
ATOM   1367  NH1 ARG A 170     -13.578   4.328  -2.678  1.00 80.12           N  
ATOM   1368  NH2 ARG A 170     -14.648   6.164  -3.535  1.00 80.12           N  
ATOM   1369  CZ  ARG A 170     -13.602   5.633  -2.928  1.00 80.12           C  
ATOM   1370  N   ILE A 171      -7.738   3.869   0.534  1.00 78.88           N  
ATOM   1371  CA  ILE A 171      -6.328   3.584   0.776  1.00 78.88           C  
ATOM   1372  C   ILE A 171      -5.500   4.020  -0.430  1.00 78.88           C  
ATOM   1373  CB  ILE A 171      -6.098   2.086   1.071  1.00 78.88           C  
ATOM   1374  O   ILE A 171      -5.652   3.473  -1.525  1.00 78.88           O  
ATOM   1375  CG1 ILE A 171      -6.980   1.630   2.240  1.00 78.88           C  
ATOM   1376  CG2 ILE A 171      -4.621   1.813   1.362  1.00 78.88           C  
ATOM   1377  CD1 ILE A 171      -6.945   0.129   2.494  1.00 78.88           C  
ATOM   1378  N   PHE A 172      -4.684   4.957  -0.219  1.00 81.56           N  
ATOM   1379  CA  PHE A 172      -3.904   5.547  -1.304  1.00 81.56           C  
ATOM   1380  C   PHE A 172      -2.639   4.738  -1.562  1.00 81.56           C  
ATOM   1381  CB  PHE A 172      -3.543   7.000  -0.981  1.00 81.56           C  
ATOM   1382  O   PHE A 172      -2.123   4.078  -0.658  1.00 81.56           O  
ATOM   1383  CG  PHE A 172      -4.734   7.918  -0.893  1.00 81.56           C  
ATOM   1384  CD1 PHE A 172      -5.160   8.633  -2.004  1.00 81.56           C  
ATOM   1385  CD2 PHE A 172      -5.426   8.062   0.303  1.00 81.56           C  
ATOM   1386  CE1 PHE A 172      -6.262   9.484  -1.924  1.00 81.56           C  
ATOM   1387  CE2 PHE A 172      -6.527   8.906   0.390  1.00 81.56           C  
ATOM   1388  CZ  PHE A 172      -6.941   9.617  -0.725  1.00 81.56           C  
ATOM   1389  N   ALA A 173      -2.191   4.820  -2.779  1.00 80.75           N  
ATOM   1390  CA  ALA A 173      -1.014   4.078  -3.221  1.00 80.75           C  
ATOM   1391  C   ALA A 173       0.252   4.609  -2.555  1.00 80.75           C  
ATOM   1392  CB  ALA A 173      -0.881   4.148  -4.742  1.00 80.75           C  
ATOM   1393  O   ALA A 173       0.311   5.777  -2.164  1.00 80.75           O  
ATOM   1394  N   ASN A 174       1.156   3.732  -2.389  1.00 78.94           N  
ATOM   1395  CA  ASN A 174       2.475   4.121  -1.899  1.00 78.94           C  
ATOM   1396  C   ASN A 174       3.262   4.887  -2.959  1.00 78.94           C  
ATOM   1397  CB  ASN A 174       3.260   2.893  -1.438  1.00 78.94           C  
ATOM   1398  O   ASN A 174       3.668   4.316  -3.971  1.00 78.94           O  
ATOM   1399  CG  ASN A 174       4.527   3.258  -0.691  1.00 78.94           C  
ATOM   1400  ND2 ASN A 174       5.051   2.314   0.083  1.00 78.94           N  
ATOM   1401  OD1 ASN A 174       5.031   4.379  -0.808  1.00 78.94           O  
ATOM   1402  N   ALA A 175       3.361   6.105  -2.762  1.00 80.19           N  
ATOM   1403  CA  ALA A 175       4.039   6.953  -3.738  1.00 80.19           C  
ATOM   1404  C   ALA A 175       5.293   7.586  -3.141  1.00 80.19           C  
ATOM   1405  CB  ALA A 175       3.092   8.039  -4.250  1.00 80.19           C  
ATOM   1406  O   ALA A 175       5.957   8.398  -3.791  1.00 80.19           O  
ATOM   1407  N   HIS A 176       5.609   7.270  -1.895  1.00 85.81           N  
ATOM   1408  CA  HIS A 176       6.742   7.898  -1.219  1.00 85.81           C  
ATOM   1409  C   HIS A 176       7.848   6.887  -0.941  1.00 85.81           C  
ATOM   1410  CB  HIS A 176       6.289   8.555   0.087  1.00 85.81           C  
ATOM   1411  O   HIS A 176       7.574   5.773  -0.478  1.00 85.81           O  
ATOM   1412  CG  HIS A 176       5.480   9.797  -0.114  1.00 85.81           C  
ATOM   1413  CD2 HIS A 176       4.145  10.008  -0.052  1.00 85.81           C  
ATOM   1414  ND1 HIS A 176       6.051  11.016  -0.424  1.00 85.81           N  
ATOM   1415  CE1 HIS A 176       5.094  11.922  -0.543  1.00 85.81           C  
ATOM   1416  NE2 HIS A 176       3.930  11.336  -0.322  1.00 85.81           N  
ATOM   1417  N   THR A 177       9.078   7.238  -1.308  1.00 81.81           N  
ATOM   1418  CA  THR A 177      10.266   6.445  -1.012  1.00 81.81           C  
ATOM   1419  C   THR A 177      10.695   6.637   0.440  1.00 81.81           C  
ATOM   1420  CB  THR A 177      11.430   6.816  -1.948  1.00 81.81           C  
ATOM   1421  O   THR A 177      11.133   5.684   1.094  1.00 81.81           O  
ATOM   1422  CG2 THR A 177      12.586   5.828  -1.805  1.00 81.81           C  
ATOM   1423  OG1 THR A 177      10.969   6.797  -3.305  1.00 81.81           O  
ATOM   1424  N   TYR A 178      10.500   7.852   0.892  1.00 85.94           N  
ATOM   1425  CA  TYR A 178      10.898   8.211   2.248  1.00 85.94           C  
ATOM   1426  C   TYR A 178       9.680   8.453   3.133  1.00 85.94           C  
ATOM   1427  CB  TYR A 178      11.789   9.453   2.230  1.00 85.94           C  
ATOM   1428  O   TYR A 178       8.547   8.375   2.666  1.00 85.94           O  
ATOM   1429  CG  TYR A 178      13.047   9.297   1.408  1.00 85.94           C  
ATOM   1430  CD1 TYR A 178      14.148   8.609   1.912  1.00 85.94           C  
ATOM   1431  CD2 TYR A 178      13.133   9.828   0.127  1.00 85.94           C  
ATOM   1432  CE1 TYR A 178      15.305   8.461   1.159  1.00 85.94           C  
ATOM   1433  CE2 TYR A 178      14.289   9.688  -0.635  1.00 85.94           C  
ATOM   1434  OH  TYR A 178      16.516   8.852  -0.862  1.00 85.94           O  
ATOM   1435  CZ  TYR A 178      15.367   9.000  -0.112  1.00 85.94           C  
ATOM   1436  N   HIS A 179       9.867   8.641   4.402  1.00 89.31           N  
ATOM   1437  CA  HIS A 179       8.797   8.766   5.379  1.00 89.31           C  
ATOM   1438  C   HIS A 179       7.992  10.039   5.160  1.00 89.31           C  
ATOM   1439  CB  HIS A 179       9.359   8.734   6.801  1.00 89.31           C  
ATOM   1440  O   HIS A 179       8.562  11.133   5.086  1.00 89.31           O  
ATOM   1441  CG  HIS A 179       9.953   7.418   7.184  1.00 89.31           C  
ATOM   1442  CD2 HIS A 179      10.000   6.238   6.527  1.00 89.31           C  
ATOM   1443  ND1 HIS A 179      10.602   7.219   8.383  1.00 89.31           N  
ATOM   1444  CE1 HIS A 179      11.023   5.965   8.445  1.00 89.31           C  
ATOM   1445  NE2 HIS A 179      10.672   5.348   7.328  1.00 89.31           N  
ATOM   1446  N   ILE A 180       6.742   9.836   5.117  1.00 92.62           N  
ATOM   1447  CA  ILE A 180       5.855  10.984   4.977  1.00 92.62           C  
ATOM   1448  C   ILE A 180       5.895  11.828   6.250  1.00 92.62           C  
ATOM   1449  CB  ILE A 180       4.406  10.555   4.660  1.00 92.62           C  
ATOM   1450  O   ILE A 180       5.609  11.320   7.340  1.00 92.62           O  
ATOM   1451  CG1 ILE A 180       4.359   9.766   3.348  1.00 92.62           C  
ATOM   1452  CG2 ILE A 180       3.477  11.766   4.605  1.00 92.62           C  
ATOM   1453  CD1 ILE A 180       3.012   9.109   3.066  1.00 92.62           C  
ATOM   1454  N   ASN A 181       6.199  13.016   6.062  1.00 92.75           N  
ATOM   1455  CA  ASN A 181       6.320  13.875   7.234  1.00 92.75           C  
ATOM   1456  C   ASN A 181       5.176  14.883   7.312  1.00 92.75           C  
ATOM   1457  CB  ASN A 181       7.668  14.602   7.230  1.00 92.75           C  
ATOM   1458  O   ASN A 181       4.945  15.484   8.367  1.00 92.75           O  
ATOM   1459  CG  ASN A 181       7.879  15.430   5.980  1.00 92.75           C  
ATOM   1460  ND2 ASN A 181       9.125  15.555   5.551  1.00 92.75           N  
ATOM   1461  OD1 ASN A 181       6.922  15.961   5.402  1.00 92.75           O  
ATOM   1462  N   SER A 182       4.457  15.078   6.180  1.00 94.81           N  
ATOM   1463  CA  SER A 182       3.389  16.078   6.195  1.00 94.81           C  
ATOM   1464  C   SER A 182       2.236  15.664   5.289  1.00 94.81           C  
ATOM   1465  CB  SER A 182       3.924  17.438   5.770  1.00 94.81           C  
ATOM   1466  O   SER A 182       2.453  15.055   4.238  1.00 94.81           O  
ATOM   1467  OG  SER A 182       5.016  17.828   6.586  1.00 94.81           O  
ATOM   1468  N   ILE A 183       1.091  16.016   5.691  1.00 96.38           N  
ATOM   1469  CA  ILE A 183      -0.124  15.953   4.887  1.00 96.38           C  
ATOM   1470  C   ILE A 183      -0.966  17.203   5.117  1.00 96.38           C  
ATOM   1471  CB  ILE A 183      -0.947  14.688   5.211  1.00 96.38           C  
ATOM   1472  O   ILE A 183      -1.088  17.672   6.250  1.00 96.38           O  
ATOM   1473  CG1 ILE A 183      -1.306  14.648   6.699  1.00 96.38           C  
ATOM   1474  CG2 ILE A 183      -0.182  13.422   4.801  1.00 96.38           C  
ATOM   1475  CD1 ILE A 183      -2.295  13.555   7.070  1.00 96.38           C  
ATOM   1476  N   SER A 184      -1.462  17.750   4.078  1.00 96.69           N  
ATOM   1477  CA  SER A 184      -2.240  18.969   4.160  1.00 96.69           C  
ATOM   1478  C   SER A 184      -3.402  18.969   3.174  1.00 96.69           C  
ATOM   1479  CB  SER A 184      -1.351  20.188   3.900  1.00 96.69           C  
ATOM   1480  O   SER A 184      -3.225  18.609   2.004  1.00 96.69           O  
ATOM   1481  OG  SER A 184      -2.072  21.391   4.102  1.00 96.69           O  
ATOM   1482  N   ILE A 185      -4.492  19.391   3.650  1.00 95.81           N  
ATOM   1483  CA  ILE A 185      -5.695  19.453   2.826  1.00 95.81           C  
ATOM   1484  C   ILE A 185      -5.789  20.812   2.154  1.00 95.81           C  
ATOM   1485  CB  ILE A 185      -6.969  19.172   3.662  1.00 95.81           C  
ATOM   1486  O   ILE A 185      -5.543  21.844   2.787  1.00 95.81           O  
ATOM   1487  CG1 ILE A 185      -6.898  17.781   4.301  1.00 95.81           C  
ATOM   1488  CG2 ILE A 185      -8.227  19.312   2.797  1.00 95.81           C  
ATOM   1489  CD1 ILE A 185      -7.945  17.547   5.379  1.00 95.81           C  
ATOM   1490  N   ASN A 186      -6.133  20.750   0.912  1.00 95.19           N  
ATOM   1491  CA  ASN A 186      -6.293  21.969   0.140  1.00 95.19           C  
ATOM   1492  C   ASN A 186      -7.570  22.719   0.523  1.00 95.19           C  
ATOM   1493  CB  ASN A 186      -6.285  21.672  -1.359  1.00 95.19           C  
ATOM   1494  O   ASN A 186      -8.492  22.125   1.091  1.00 95.19           O  
ATOM   1495  CG  ASN A 186      -5.992  22.906  -2.203  1.00 95.19           C  
ATOM   1496  ND2 ASN A 186      -5.508  22.688  -3.420  1.00 95.19           N  
ATOM   1497  OD1 ASN A 186      -6.199  24.031  -1.763  1.00 95.19           O  
ATOM   1498  N   SER A 187      -7.598  23.969   0.273  1.00 92.75           N  
ATOM   1499  CA  SER A 187      -8.758  24.812   0.560  1.00 92.75           C  
ATOM   1500  C   SER A 187      -9.945  24.422  -0.319  1.00 92.75           C  
ATOM   1501  CB  SER A 187      -8.422  26.281   0.357  1.00 92.75           C  
ATOM   1502  O   SER A 187     -11.094  24.750  -0.001  1.00 92.75           O  
ATOM   1503  OG  SER A 187      -7.961  26.516  -0.962  1.00 92.75           O  
ATOM   1504  N   ASP A 188      -9.719  23.750  -1.389  1.00 88.88           N  
ATOM   1505  CA  ASP A 188     -10.781  23.297  -2.277  1.00 88.88           C  
ATOM   1506  C   ASP A 188     -11.445  22.031  -1.725  1.00 88.88           C  
ATOM   1507  CB  ASP A 188     -10.227  23.016  -3.678  1.00 88.88           C  
ATOM   1508  O   ASP A 188     -12.516  21.641  -2.199  1.00 88.88           O  
ATOM   1509  CG  ASP A 188      -9.133  21.969  -3.691  1.00 88.88           C  
ATOM   1510  OD1 ASP A 188      -8.914  21.297  -2.660  1.00 88.88           O  
ATOM   1511  OD2 ASP A 188      -8.469  21.812  -4.742  1.00 88.88           O  
ATOM   1512  N   TYR A 189     -10.836  21.328  -0.765  1.00 89.94           N  
ATOM   1513  CA  TYR A 189     -11.336  20.125  -0.104  1.00 89.94           C  
ATOM   1514  C   TYR A 189     -11.516  18.984  -1.103  1.00 89.94           C  
ATOM   1515  CB  TYR A 189     -12.664  20.422   0.600  1.00 89.94           C  
ATOM   1516  O   TYR A 189     -12.406  18.156  -0.946  1.00 89.94           O  
ATOM   1517  CG  TYR A 189     -12.578  21.516   1.630  1.00 89.94           C  
ATOM   1518  CD1 TYR A 189     -11.820  21.359   2.785  1.00 89.94           C  
ATOM   1519  CD2 TYR A 189     -13.258  22.719   1.449  1.00 89.94           C  
ATOM   1520  CE1 TYR A 189     -11.734  22.375   3.738  1.00 89.94           C  
ATOM   1521  CE2 TYR A 189     -13.188  23.734   2.395  1.00 89.94           C  
ATOM   1522  OH  TYR A 189     -12.352  24.562   4.473  1.00 89.94           O  
ATOM   1523  CZ  TYR A 189     -12.422  23.547   3.533  1.00 89.94           C  
ATOM   1524  N   GLU A 190     -10.812  19.062  -2.180  1.00 91.00           N  
ATOM   1525  CA  GLU A 190     -10.812  18.016  -3.197  1.00 91.00           C  
ATOM   1526  C   GLU A 190      -9.422  17.391  -3.350  1.00 91.00           C  
ATOM   1527  CB  GLU A 190     -11.289  18.578  -4.539  1.00 91.00           C  
ATOM   1528  O   GLU A 190      -9.305  16.219  -3.717  1.00 91.00           O  
ATOM   1529  CG  GLU A 190     -12.758  18.984  -4.547  1.00 91.00           C  
ATOM   1530  CD  GLU A 190     -13.281  19.312  -5.934  1.00 91.00           C  
ATOM   1531  OE1 GLU A 190     -14.508  19.500  -6.086  1.00 91.00           O  
ATOM   1532  OE2 GLU A 190     -12.461  19.359  -6.879  1.00 91.00           O  
ATOM   1533  N   THR A 191      -8.438  18.188  -3.113  1.00 93.94           N  
ATOM   1534  CA  THR A 191      -7.059  17.734  -3.266  1.00 93.94           C  
ATOM   1535  C   THR A 191      -6.297  17.875  -1.949  1.00 93.94           C  
ATOM   1536  CB  THR A 191      -6.332  18.547  -4.363  1.00 93.94           C  
ATOM   1537  O   THR A 191      -6.734  18.594  -1.047  1.00 93.94           O  
ATOM   1538  CG2 THR A 191      -6.977  18.312  -5.727  1.00 93.94           C  
ATOM   1539  OG1 THR A 191      -6.398  19.938  -4.055  1.00 93.94           O  
ATOM   1540  N   TYR A 192      -5.270  17.156  -1.782  1.00 95.31           N  
ATOM   1541  CA  TYR A 192      -4.375  17.250  -0.633  1.00 95.31           C  
ATOM   1542  C   TYR A 192      -2.934  16.953  -1.042  1.00 95.31           C  
ATOM   1543  CB  TYR A 192      -4.809  16.266   0.461  1.00 95.31           C  
ATOM   1544  O   TYR A 192      -2.682  16.469  -2.145  1.00 95.31           O  
ATOM   1545  CG  TYR A 192      -4.551  14.820   0.119  1.00 95.31           C  
ATOM   1546  CD1 TYR A 192      -5.449  14.094  -0.661  1.00 95.31           C  
ATOM   1547  CD2 TYR A 192      -3.406  14.172   0.577  1.00 95.31           C  
ATOM   1548  CE1 TYR A 192      -5.211  12.758  -0.977  1.00 95.31           C  
ATOM   1549  CE2 TYR A 192      -3.160  12.836   0.267  1.00 95.31           C  
ATOM   1550  OH  TYR A 192      -3.830  10.820  -0.819  1.00 95.31           O  
ATOM   1551  CZ  TYR A 192      -4.066  12.141  -0.510  1.00 95.31           C  
ATOM   1552  N   LEU A 193      -2.035  17.375  -0.262  1.00 95.31           N  
ATOM   1553  CA  LEU A 193      -0.626  17.141  -0.565  1.00 95.31           C  
ATOM   1554  C   LEU A 193       0.021  16.250   0.487  1.00 95.31           C  
ATOM   1555  CB  LEU A 193       0.123  18.484  -0.650  1.00 95.31           C  
ATOM   1556  O   LEU A 193      -0.399  16.250   1.646  1.00 95.31           O  
ATOM   1557  CG  LEU A 193       0.266  19.266   0.657  1.00 95.31           C  
ATOM   1558  CD1 LEU A 193       1.479  18.766   1.438  1.00 95.31           C  
ATOM   1559  CD2 LEU A 193       0.373  20.750   0.376  1.00 95.31           C  
ATOM   1560  N   SER A 194       0.877  15.469   0.106  1.00 96.06           N  
ATOM   1561  CA  SER A 194       1.761  14.672   0.954  1.00 96.06           C  
ATOM   1562  C   SER A 194       3.227  14.945   0.634  1.00 96.06           C  
ATOM   1563  CB  SER A 194       1.463  13.180   0.790  1.00 96.06           C  
ATOM   1564  O   SER A 194       3.600  15.062  -0.535  1.00 96.06           O  
ATOM   1565  OG  SER A 194       1.777  12.742  -0.522  1.00 96.06           O  
ATOM   1566  N   ALA A 195       4.023  15.109   1.685  1.00 95.50           N  
ATOM   1567  CA  ALA A 195       5.438  15.422   1.515  1.00 95.50           C  
ATOM   1568  C   ALA A 195       6.316  14.422   2.256  1.00 95.50           C  
ATOM   1569  CB  ALA A 195       5.730  16.844   2.000  1.00 95.50           C  
ATOM   1570  O   ALA A 195       5.965  13.969   3.352  1.00 95.50           O  
ATOM   1571  N   ASP A 196       7.316  14.023   1.595  1.00 93.12           N  
ATOM   1572  CA  ASP A 196       8.414  13.312   2.244  1.00 93.12           C  
ATOM   1573  C   ASP A 196       9.695  14.141   2.232  1.00 93.12           C  
ATOM   1574  CB  ASP A 196       8.656  11.961   1.562  1.00 93.12           C  
ATOM   1575  O   ASP A 196       9.648  15.367   2.070  1.00 93.12           O  
ATOM   1576  CG  ASP A 196       9.172  12.102   0.142  1.00 93.12           C  
ATOM   1577  OD1 ASP A 196       9.625  13.203  -0.238  1.00 93.12           O  
ATOM   1578  OD2 ASP A 196       9.125  11.102  -0.606  1.00 93.12           O  
ATOM   1579  N   ASP A 197      10.828  13.648   2.529  1.00 92.31           N  
ATOM   1580  CA  ASP A 197      12.078  14.383   2.678  1.00 92.31           C  
ATOM   1581  C   ASP A 197      12.539  14.961   1.343  1.00 92.31           C  
ATOM   1582  CB  ASP A 197      13.164  13.469   3.256  1.00 92.31           C  
ATOM   1583  O   ASP A 197      13.305  15.922   1.310  1.00 92.31           O  
ATOM   1584  CG  ASP A 197      12.906  13.086   4.703  1.00 92.31           C  
ATOM   1585  OD1 ASP A 197      12.070  13.734   5.367  1.00 92.31           O  
ATOM   1586  OD2 ASP A 197      13.555  12.133   5.184  1.00 92.31           O  
ATOM   1587  N   LEU A 198      11.992  14.414   0.263  1.00 92.25           N  
ATOM   1588  CA  LEU A 198      12.578  14.828  -1.006  1.00 92.25           C  
ATOM   1589  C   LEU A 198      11.500  15.258  -1.991  1.00 92.25           C  
ATOM   1590  CB  LEU A 198      13.406  13.688  -1.608  1.00 92.25           C  
ATOM   1591  O   LEU A 198      11.789  15.938  -2.980  1.00 92.25           O  
ATOM   1592  CG  LEU A 198      14.672  13.297  -0.843  1.00 92.25           C  
ATOM   1593  CD1 LEU A 198      15.391  12.148  -1.554  1.00 92.25           C  
ATOM   1594  CD2 LEU A 198      15.602  14.492  -0.686  1.00 92.25           C  
ATOM   1595  N   ARG A 199      10.266  14.922  -1.735  1.00 91.69           N  
ATOM   1596  CA  ARG A 199       9.242  15.195  -2.738  1.00 91.69           C  
ATOM   1597  C   ARG A 199       7.922  15.594  -2.082  1.00 91.69           C  
ATOM   1598  CB  ARG A 199       9.031  13.984  -3.645  1.00 91.69           C  
ATOM   1599  O   ARG A 199       7.680  15.266  -0.919  1.00 91.69           O  
ATOM   1600  CG  ARG A 199      10.289  13.523  -4.363  1.00 91.69           C  
ATOM   1601  CD  ARG A 199      10.031  12.320  -5.254  1.00 91.69           C  
ATOM   1602  NE  ARG A 199      11.227  11.914  -5.980  1.00 91.69           N  
ATOM   1603  NH1 ARG A 199      10.148  10.367  -7.312  1.00 91.69           N  
ATOM   1604  NH2 ARG A 199      12.406  10.703  -7.535  1.00 91.69           N  
ATOM   1605  CZ  ARG A 199      11.258  10.992  -6.941  1.00 91.69           C  
ATOM   1606  N   ILE A 200       7.141  16.281  -2.867  1.00 93.62           N  
ATOM   1607  CA  ILE A 200       5.770  16.641  -2.527  1.00 93.62           C  
ATOM   1608  C   ILE A 200       4.820  16.156  -3.619  1.00 93.62           C  
ATOM   1609  CB  ILE A 200       5.617  18.172  -2.328  1.00 93.62           C  
ATOM   1610  O   ILE A 200       5.000  16.484  -4.797  1.00 93.62           O  
ATOM   1611  CG1 ILE A 200       6.590  18.672  -1.252  1.00 93.62           C  
ATOM   1612  CG2 ILE A 200       4.176  18.531  -1.968  1.00 93.62           C  
ATOM   1613  CD1 ILE A 200       6.543  20.172  -1.021  1.00 93.62           C  
ATOM   1614  N   ASN A 201       3.869  15.398  -3.238  1.00 93.56           N  
ATOM   1615  CA  ASN A 201       2.875  14.852  -4.156  1.00 93.56           C  
ATOM   1616  C   ASN A 201       1.501  15.477  -3.930  1.00 93.56           C  
ATOM   1617  CB  ASN A 201       2.793  13.336  -4.020  1.00 93.56           C  
ATOM   1618  O   ASN A 201       1.102  15.711  -2.787  1.00 93.56           O  
ATOM   1619  CG  ASN A 201       4.062  12.641  -4.477  1.00 93.56           C  
ATOM   1620  ND2 ASN A 201       4.359  11.492  -3.877  1.00 93.56           N  
ATOM   1621  OD1 ASN A 201       4.766  13.125  -5.363  1.00 93.56           O  
ATOM   1622  N   LEU A 202       0.859  15.797  -4.965  1.00 93.12           N  
ATOM   1623  CA  LEU A 202      -0.522  16.266  -4.973  1.00 93.12           C  
ATOM   1624  C   LEU A 202      -1.483  15.117  -5.273  1.00 93.12           C  
ATOM   1625  CB  LEU A 202      -0.705  17.375  -6.000  1.00 93.12           C  
ATOM   1626  O   LEU A 202      -1.294  14.383  -6.246  1.00 93.12           O  
ATOM   1627  CG  LEU A 202      -2.074  18.062  -6.023  1.00 93.12           C  
ATOM   1628  CD1 LEU A 202      -2.275  18.891  -4.762  1.00 93.12           C  
ATOM   1629  CD2 LEU A 202      -2.215  18.938  -7.270  1.00 93.12           C  
ATOM   1630  N   TRP A 203      -2.432  14.969  -4.477  1.00 92.31           N  
ATOM   1631  CA  TRP A 203      -3.418  13.898  -4.594  1.00 92.31           C  
ATOM   1632  C   TRP A 203      -4.816  14.461  -4.809  1.00 92.31           C  
ATOM   1633  CB  TRP A 203      -3.398  13.008  -3.344  1.00 92.31           C  
ATOM   1634  O   TRP A 203      -5.105  15.586  -4.391  1.00 92.31           O  
ATOM   1635  CG  TRP A 203      -2.061  12.398  -3.051  1.00 92.31           C  
ATOM   1636  CD1 TRP A 203      -1.006  12.992  -2.414  1.00 92.31           C  
ATOM   1637  CD2 TRP A 203      -1.633  11.078  -3.389  1.00 92.31           C  
ATOM   1638  CE2 TRP A 203      -0.306  10.938  -2.924  1.00 92.31           C  
ATOM   1639  CE3 TRP A 203      -2.244   9.992  -4.039  1.00 92.31           C  
ATOM   1640  NE1 TRP A 203       0.052  12.117  -2.334  1.00 92.31           N  
ATOM   1641  CH2 TRP A 203      -0.201   8.711  -3.730  1.00 92.31           C  
ATOM   1642  CZ2 TRP A 203       0.420   9.750  -3.090  1.00 92.31           C  
ATOM   1643  CZ3 TRP A 203      -1.519   8.820  -4.203  1.00 92.31           C  
ATOM   1644  N   HIS A 204      -5.641  13.719  -5.547  1.00 90.94           N  
ATOM   1645  CA  HIS A 204      -7.086  13.922  -5.520  1.00 90.94           C  
ATOM   1646  C   HIS A 204      -7.758  12.953  -4.551  1.00 90.94           C  
ATOM   1647  CB  HIS A 204      -7.676  13.750  -6.918  1.00 90.94           C  
ATOM   1648  O   HIS A 204      -7.438  11.766  -4.531  1.00 90.94           O  
ATOM   1649  CG  HIS A 204      -9.039  14.352  -7.070  1.00 90.94           C  
ATOM   1650  CD2 HIS A 204      -9.430  15.555  -7.559  1.00 90.94           C  
ATOM   1651  ND1 HIS A 204     -10.188  13.695  -6.688  1.00 90.94           N  
ATOM   1652  CE1 HIS A 204     -11.234  14.469  -6.938  1.00 90.94           C  
ATOM   1653  NE2 HIS A 204     -10.797  15.602  -7.465  1.00 90.94           N  
ATOM   1654  N   LEU A 205      -8.633  13.336  -3.742  1.00 91.06           N  
ATOM   1655  CA  LEU A 205      -9.266  12.562  -2.678  1.00 91.06           C  
ATOM   1656  C   LEU A 205     -10.016  11.367  -3.250  1.00 91.06           C  
ATOM   1657  CB  LEU A 205     -10.227  13.438  -1.871  1.00 91.06           C  
ATOM   1658  O   LEU A 205     -10.195  10.359  -2.564  1.00 91.06           O  
ATOM   1659  CG  LEU A 205      -9.586  14.367  -0.832  1.00 91.06           C  
ATOM   1660  CD1 LEU A 205     -10.578  15.445  -0.404  1.00 91.06           C  
ATOM   1661  CD2 LEU A 205      -9.109  13.562   0.374  1.00 91.06           C  
ATOM   1662  N   GLU A 206     -10.438  11.453  -4.449  1.00 87.69           N  
ATOM   1663  CA  GLU A 206     -11.234  10.398  -5.055  1.00 87.69           C  
ATOM   1664  C   GLU A 206     -10.367   9.453  -5.879  1.00 87.69           C  
ATOM   1665  CB  GLU A 206     -12.344  10.984  -5.930  1.00 87.69           C  
ATOM   1666  O   GLU A 206     -10.836   8.406  -6.340  1.00 87.69           O  
ATOM   1667  CG  GLU A 206     -13.398  11.750  -5.148  1.00 87.69           C  
ATOM   1668  CD  GLU A 206     -14.617  12.109  -5.980  1.00 87.69           C  
ATOM   1669  OE1 GLU A 206     -15.625  12.586  -5.410  1.00 87.69           O  
ATOM   1670  OE2 GLU A 206     -14.570  11.914  -7.215  1.00 87.69           O  
ATOM   1671  N   ILE A 207      -9.156   9.812  -6.141  1.00 83.31           N  
ATOM   1672  CA  ILE A 207      -8.234   9.008  -6.941  1.00 83.31           C  
ATOM   1673  C   ILE A 207      -7.129   8.453  -6.055  1.00 83.31           C  
ATOM   1674  CB  ILE A 207      -7.633   9.836  -8.102  1.00 83.31           C  
ATOM   1675  O   ILE A 207      -6.246   9.188  -5.613  1.00 83.31           O  
ATOM   1676  CG1 ILE A 207      -8.742  10.414  -8.977  1.00 83.31           C  
ATOM   1677  CG2 ILE A 207      -6.672   8.977  -8.930  1.00 83.31           C  
ATOM   1678  CD1 ILE A 207      -8.242  11.359 -10.070  1.00 83.31           C  
ATOM   1679  N   THR A 208      -7.094   7.168  -5.871  1.00 85.50           N  
ATOM   1680  CA  THR A 208      -6.242   6.559  -4.859  1.00 85.50           C  
ATOM   1681  C   THR A 208      -4.961   6.016  -5.484  1.00 85.50           C  
ATOM   1682  CB  THR A 208      -6.977   5.430  -4.117  1.00 85.50           C  
ATOM   1683  O   THR A 208      -3.990   5.734  -4.777  1.00 85.50           O  
ATOM   1684  CG2 THR A 208      -8.156   5.973  -3.314  1.00 85.50           C  
ATOM   1685  OG1 THR A 208      -7.461   4.473  -5.070  1.00 85.50           O  
ATOM   1686  N   ASP A 209      -4.832   5.816  -6.723  1.00 82.06           N  
ATOM   1687  CA  ASP A 209      -3.707   5.109  -7.324  1.00 82.06           C  
ATOM   1688  C   ASP A 209      -2.828   6.066  -8.133  1.00 82.06           C  
ATOM   1689  CB  ASP A 209      -4.207   3.973  -8.219  1.00 82.06           C  
ATOM   1690  O   ASP A 209      -1.951   5.629  -8.875  1.00 82.06           O  
ATOM   1691  CG  ASP A 209      -5.137   4.449  -9.320  1.00 82.06           C  
ATOM   1692  OD1 ASP A 209      -5.762   5.520  -9.172  1.00 82.06           O  
ATOM   1693  OD2 ASP A 209      -5.246   3.744 -10.344  1.00 82.06           O  
ATOM   1694  N   ARG A 210      -3.115   7.449  -8.109  1.00 79.06           N  
ATOM   1695  CA  ARG A 210      -2.354   8.430  -8.875  1.00 79.06           C  
ATOM   1696  C   ARG A 210      -2.074   9.680  -8.047  1.00 79.06           C  
ATOM   1697  CB  ARG A 210      -3.100   8.805 -10.156  1.00 79.06           C  
ATOM   1698  O   ARG A 210      -2.969  10.195  -7.379  1.00 79.06           O  
ATOM   1699  CG  ARG A 210      -3.221   7.664 -11.156  1.00 79.06           C  
ATOM   1700  CD  ARG A 210      -3.906   8.109 -12.445  1.00 79.06           C  
ATOM   1701  NE  ARG A 210      -4.133   6.988 -13.352  1.00 79.06           N  
ATOM   1702  NH1 ARG A 210      -5.152   8.250 -14.992  1.00 79.06           N  
ATOM   1703  NH2 ARG A 210      -4.879   5.996 -15.281  1.00 79.06           N  
ATOM   1704  CZ  ARG A 210      -4.723   7.082 -14.539  1.00 79.06           C  
ATOM   1705  N   SER A 211      -0.875  10.000  -8.141  1.00 87.44           N  
ATOM   1706  CA  SER A 211      -0.433  11.258  -7.535  1.00 87.44           C  
ATOM   1707  C   SER A 211       0.439  12.055  -8.492  1.00 87.44           C  
ATOM   1708  CB  SER A 211       0.336  10.977  -6.242  1.00 87.44           C  
ATOM   1709  O   SER A 211       0.902  11.531  -9.508  1.00 87.44           O  
ATOM   1710  OG  SER A 211       1.569  10.336  -6.520  1.00 87.44           O  
ATOM   1711  N   PHE A 212       0.521  13.367  -8.328  1.00 85.19           N  
ATOM   1712  CA  PHE A 212       1.358  14.266  -9.125  1.00 85.19           C  
ATOM   1713  C   PHE A 212       2.521  14.789  -8.289  1.00 85.19           C  
ATOM   1714  CB  PHE A 212       0.532  15.430  -9.672  1.00 85.19           C  
ATOM   1715  O   PHE A 212       2.314  15.438  -7.262  1.00 85.19           O  
ATOM   1716  CG  PHE A 212      -0.569  15.008 -10.609  1.00 85.19           C  
ATOM   1717  CD1 PHE A 212      -0.301  14.750 -11.945  1.00 85.19           C  
ATOM   1718  CD2 PHE A 212      -1.872  14.875 -10.148  1.00 85.19           C  
ATOM   1719  CE1 PHE A 212      -1.317  14.359 -12.812  1.00 85.19           C  
ATOM   1720  CE2 PHE A 212      -2.895  14.484 -11.008  1.00 85.19           C  
ATOM   1721  CZ  PHE A 212      -2.615  14.227 -12.344  1.00 85.19           C  
ATOM   1722  N   ASN A 213       3.623  14.398  -8.727  1.00 87.94           N  
ATOM   1723  CA  ASN A 213       4.809  14.969  -8.102  1.00 87.94           C  
ATOM   1724  C   ASN A 213       4.980  16.438  -8.461  1.00 87.94           C  
ATOM   1725  CB  ASN A 213       6.059  14.172  -8.492  1.00 87.94           C  
ATOM   1726  O   ASN A 213       5.262  16.766  -9.617  1.00 87.94           O  
ATOM   1727  CG  ASN A 213       7.293  14.617  -7.734  1.00 87.94           C  
ATOM   1728  ND2 ASN A 213       7.711  13.820  -6.758  1.00 87.94           N  
ATOM   1729  OD1 ASN A 213       7.871  15.672  -8.023  1.00 87.94           O  
ATOM   1730  N   ILE A 214       4.902  17.344  -7.547  1.00 88.12           N  
ATOM   1731  CA  ILE A 214       4.922  18.766  -7.844  1.00 88.12           C  
ATOM   1732  C   ILE A 214       6.246  19.375  -7.383  1.00 88.12           C  
ATOM   1733  CB  ILE A 214       3.736  19.500  -7.176  1.00 88.12           C  
ATOM   1734  O   ILE A 214       6.660  20.422  -7.875  1.00 88.12           O  
ATOM   1735  CG1 ILE A 214       3.713  19.219  -5.672  1.00 88.12           C  
ATOM   1736  CG2 ILE A 214       2.412  19.094  -7.832  1.00 88.12           C  
ATOM   1737  CD1 ILE A 214       2.686  20.047  -4.902  1.00 88.12           C  
ATOM   1738  N   VAL A 215       6.891  18.812  -6.410  1.00 91.00           N  
ATOM   1739  CA  VAL A 215       8.211  19.250  -5.969  1.00 91.00           C  
ATOM   1740  C   VAL A 215       9.141  18.031  -5.859  1.00 91.00           C  
ATOM   1741  CB  VAL A 215       8.148  19.984  -4.617  1.00 91.00           C  
ATOM   1742  O   VAL A 215       8.766  17.016  -5.273  1.00 91.00           O  
ATOM   1743  CG1 VAL A 215       9.547  20.344  -4.125  1.00 91.00           C  
ATOM   1744  CG2 VAL A 215       7.285  21.250  -4.742  1.00 91.00           C  
ATOM   1745  N   ASP A 216      10.281  18.062  -6.414  1.00 87.88           N  
ATOM   1746  CA  ASP A 216      11.328  17.047  -6.348  1.00 87.88           C  
ATOM   1747  C   ASP A 216      12.703  17.688  -6.160  1.00 87.88           C  
ATOM   1748  CB  ASP A 216      11.312  16.188  -7.609  1.00 87.88           C  
ATOM   1749  O   ASP A 216      13.234  18.312  -7.086  1.00 87.88           O  
ATOM   1750  CG  ASP A 216      12.164  14.938  -7.477  1.00 87.88           C  
ATOM   1751  OD1 ASP A 216      12.992  14.852  -6.547  1.00 87.88           O  
ATOM   1752  OD2 ASP A 216      12.000  14.023  -8.312  1.00 87.88           O  
ATOM   1753  N   ILE A 217      13.211  17.516  -5.004  1.00 87.19           N  
ATOM   1754  CA  ILE A 217      14.500  18.156  -4.711  1.00 87.19           C  
ATOM   1755  C   ILE A 217      15.594  17.094  -4.672  1.00 87.19           C  
ATOM   1756  CB  ILE A 217      14.453  18.938  -3.379  1.00 87.19           C  
ATOM   1757  O   ILE A 217      16.672  17.328  -4.125  1.00 87.19           O  
ATOM   1758  CG1 ILE A 217      14.078  18.000  -2.225  1.00 87.19           C  
ATOM   1759  CG2 ILE A 217      13.484  20.109  -3.473  1.00 87.19           C  
ATOM   1760  CD1 ILE A 217      14.227  18.625  -0.846  1.00 87.19           C  
ATOM   1761  N   LYS A 218      15.320  15.922  -5.113  1.00 85.12           N  
ATOM   1762  CA  LYS A 218      16.328  14.867  -5.195  1.00 85.12           C  
ATOM   1763  C   LYS A 218      17.469  15.266  -6.129  1.00 85.12           C  
ATOM   1764  CB  LYS A 218      15.688  13.562  -5.664  1.00 85.12           C  
ATOM   1765  O   LYS A 218      17.234  15.547  -7.309  1.00 85.12           O  
ATOM   1766  CG  LYS A 218      16.641  12.375  -5.668  1.00 85.12           C  
ATOM   1767  CD  LYS A 218      15.961  11.109  -6.172  1.00 85.12           C  
ATOM   1768  CE  LYS A 218      16.938   9.938  -6.234  1.00 85.12           C  
ATOM   1769  NZ  LYS A 218      16.266   8.695  -6.738  1.00 85.12           N  
ATOM   1770  N   PRO A 219      18.672  15.234  -5.605  1.00 81.25           N  
ATOM   1771  CA  PRO A 219      19.828  15.523  -6.473  1.00 81.25           C  
ATOM   1772  C   PRO A 219      20.172  14.359  -7.391  1.00 81.25           C  
ATOM   1773  CB  PRO A 219      20.953  15.805  -5.480  1.00 81.25           C  
ATOM   1774  O   PRO A 219      19.656  13.258  -7.227  1.00 81.25           O  
ATOM   1775  CG  PRO A 219      20.594  15.031  -4.254  1.00 81.25           C  
ATOM   1776  CD  PRO A 219      19.094  14.891  -4.211  1.00 81.25           C  
ATOM   1777  N   ALA A 220      20.969  14.555  -8.398  1.00 79.69           N  
ATOM   1778  CA  ALA A 220      21.422  13.516  -9.312  1.00 79.69           C  
ATOM   1779  C   ALA A 220      22.203  12.438  -8.570  1.00 79.69           C  
ATOM   1780  CB  ALA A 220      22.281  14.125 -10.422  1.00 79.69           C  
ATOM   1781  O   ALA A 220      22.047  11.250  -8.836  1.00 79.69           O  
ATOM   1782  N   ASN A 221      22.906  12.875  -7.617  1.00 78.12           N  
ATOM   1783  CA  ASN A 221      23.672  12.000  -6.738  1.00 78.12           C  
ATOM   1784  C   ASN A 221      23.328  12.242  -5.270  1.00 78.12           C  
ATOM   1785  CB  ASN A 221      25.172  12.195  -6.969  1.00 78.12           C  
ATOM   1786  O   ASN A 221      23.438  13.367  -4.777  1.00 78.12           O  
ATOM   1787  CG  ASN A 221      25.953  10.891  -6.910  1.00 78.12           C  
ATOM   1788  ND2 ASN A 221      27.188  10.914  -7.379  1.00 78.12           N  
ATOM   1789  OD1 ASN A 221      25.438   9.867  -6.445  1.00 78.12           O  
ATOM   1790  N   MET A 222      22.844  11.297  -4.629  1.00 80.25           N  
ATOM   1791  CA  MET A 222      22.406  11.375  -3.242  1.00 80.25           C  
ATOM   1792  C   MET A 222      23.531  11.859  -2.334  1.00 80.25           C  
ATOM   1793  CB  MET A 222      21.891  10.023  -2.764  1.00 80.25           C  
ATOM   1794  O   MET A 222      23.281  12.375  -1.245  1.00 80.25           O  
ATOM   1795  CG  MET A 222      20.438   9.750  -3.139  1.00 80.25           C  
ATOM   1796  SD  MET A 222      19.297  11.023  -2.486  1.00 80.25           S  
ATOM   1797  CE  MET A 222      19.234  10.539  -0.737  1.00 80.25           C  
ATOM   1798  N   GLU A 223      24.766  11.656  -2.875  1.00 79.12           N  
ATOM   1799  CA  GLU A 223      25.906  12.148  -2.105  1.00 79.12           C  
ATOM   1800  C   GLU A 223      25.953  13.672  -2.080  1.00 79.12           C  
ATOM   1801  CB  GLU A 223      27.219  11.602  -2.678  1.00 79.12           C  
ATOM   1802  O   GLU A 223      26.547  14.273  -1.184  1.00 79.12           O  
ATOM   1803  CG  GLU A 223      27.375  10.094  -2.520  1.00 79.12           C  
ATOM   1804  CD  GLU A 223      28.688   9.562  -3.080  1.00 79.12           C  
ATOM   1805  OE1 GLU A 223      28.953   8.352  -2.951  1.00 79.12           O  
ATOM   1806  OE2 GLU A 223      29.453  10.375  -3.654  1.00 79.12           O  
ATOM   1807  N   GLU A 224      25.203  14.305  -2.984  1.00 83.81           N  
ATOM   1808  CA  GLU A 224      25.156  15.758  -3.102  1.00 83.81           C  
ATOM   1809  C   GLU A 224      23.922  16.328  -2.414  1.00 83.81           C  
ATOM   1810  CB  GLU A 224      25.188  16.188  -4.574  1.00 83.81           C  
ATOM   1811  O   GLU A 224      23.562  17.484  -2.646  1.00 83.81           O  
ATOM   1812  CG  GLU A 224      26.469  15.789  -5.305  1.00 83.81           C  
ATOM   1813  CD  GLU A 224      26.453  16.156  -6.777  1.00 83.81           C  
ATOM   1814  OE1 GLU A 224      27.438  15.875  -7.484  1.00 83.81           O  
ATOM   1815  OE2 GLU A 224      25.438  16.750  -7.230  1.00 83.81           O  
ATOM   1816  N   LEU A 225      23.297  15.523  -1.671  1.00 86.62           N  
ATOM   1817  CA  LEU A 225      22.109  15.969  -0.951  1.00 86.62           C  
ATOM   1818  C   LEU A 225      22.484  17.000   0.108  1.00 86.62           C  
ATOM   1819  CB  LEU A 225      21.391  14.789  -0.297  1.00 86.62           C  
ATOM   1820  O   LEU A 225      23.297  16.734   0.984  1.00 86.62           O  
ATOM   1821  CG  LEU A 225      20.047  15.086   0.364  1.00 86.62           C  
ATOM   1822  CD1 LEU A 225      19.000  15.391  -0.695  1.00 86.62           C  
ATOM   1823  CD2 LEU A 225      19.609  13.914   1.238  1.00 86.62           C  
ATOM   1824  N   THR A 226      21.891  18.219  -0.008  1.00 86.19           N  
ATOM   1825  CA  THR A 226      22.234  19.312   0.896  1.00 86.19           C  
ATOM   1826  C   THR A 226      21.031  19.734   1.725  1.00 86.19           C  
ATOM   1827  CB  THR A 226      22.781  20.531   0.121  1.00 86.19           C  
ATOM   1828  O   THR A 226      21.172  20.422   2.740  1.00 86.19           O  
ATOM   1829  CG2 THR A 226      24.078  20.172  -0.608  1.00 86.19           C  
ATOM   1830  OG1 THR A 226      21.812  20.953  -0.837  1.00 86.19           O  
ATOM   1831  N   GLU A 227      19.875  19.375   1.307  1.00 89.75           N  
ATOM   1832  CA  GLU A 227      18.672  19.812   2.010  1.00 89.75           C  
ATOM   1833  C   GLU A 227      17.531  18.828   1.827  1.00 89.75           C  
ATOM   1834  CB  GLU A 227      18.250  21.203   1.524  1.00 89.75           C  
ATOM   1835  O   GLU A 227      17.516  18.062   0.853  1.00 89.75           O  
ATOM   1836  CG  GLU A 227      17.812  21.234   0.067  1.00 89.75           C  
ATOM   1837  CD  GLU A 227      17.297  22.609  -0.374  1.00 89.75           C  
ATOM   1838  OE1 GLU A 227      17.234  22.859  -1.599  1.00 89.75           O  
ATOM   1839  OE2 GLU A 227      16.969  23.422   0.511  1.00 89.75           O  
ATOM   1840  N   VAL A 228      16.688  18.781   2.773  1.00 93.62           N  
ATOM   1841  CA  VAL A 228      15.508  17.922   2.744  1.00 93.62           C  
ATOM   1842  C   VAL A 228      14.273  18.734   3.131  1.00 93.62           C  
ATOM   1843  CB  VAL A 228      15.664  16.703   3.684  1.00 93.62           C  
ATOM   1844  O   VAL A 228      14.391  19.781   3.770  1.00 93.62           O  
ATOM   1845  CG1 VAL A 228      16.781  15.789   3.193  1.00 93.62           C  
ATOM   1846  CG2 VAL A 228      15.945  17.172   5.113  1.00 93.62           C  
ATOM   1847  N   ILE A 229      13.188  18.297   2.689  1.00 94.06           N  
ATOM   1848  CA  ILE A 229      11.906  18.922   3.035  1.00 94.06           C  
ATOM   1849  C   ILE A 229      11.492  18.484   4.438  1.00 94.06           C  
ATOM   1850  CB  ILE A 229      10.812  18.562   2.010  1.00 94.06           C  
ATOM   1851  O   ILE A 229      11.445  17.281   4.734  1.00 94.06           O  
ATOM   1852  CG1 ILE A 229      11.211  19.031   0.608  1.00 94.06           C  
ATOM   1853  CG2 ILE A 229       9.461  19.156   2.428  1.00 94.06           C  
ATOM   1854  CD1 ILE A 229      10.328  18.484  -0.506  1.00 94.06           C  
ATOM   1855  N   THR A 230      11.172  19.422   5.246  1.00 95.44           N  
ATOM   1856  CA  THR A 230      10.859  19.125   6.641  1.00 95.44           C  
ATOM   1857  C   THR A 230       9.367  19.250   6.906  1.00 95.44           C  
ATOM   1858  CB  THR A 230      11.641  20.031   7.598  1.00 95.44           C  
ATOM   1859  O   THR A 230       8.828  18.625   7.816  1.00 95.44           O  
ATOM   1860  CG2 THR A 230      13.141  19.750   7.535  1.00 95.44           C  
ATOM   1861  OG1 THR A 230      11.414  21.406   7.234  1.00 95.44           O  
ATOM   1862  N   ALA A 231       8.672  20.141   6.164  1.00 95.94           N  
ATOM   1863  CA  ALA A 231       7.234  20.344   6.336  1.00 95.94           C  
ATOM   1864  C   ALA A 231       6.621  21.000   5.109  1.00 95.94           C  
ATOM   1865  CB  ALA A 231       6.957  21.172   7.586  1.00 95.94           C  
ATOM   1866  O   ALA A 231       7.316  21.703   4.359  1.00 95.94           O  
ATOM   1867  N   ALA A 232       5.387  20.812   4.926  1.00 96.38           N  
ATOM   1868  CA  ALA A 232       4.633  21.391   3.820  1.00 96.38           C  
ATOM   1869  C   ALA A 232       3.180  21.641   4.219  1.00 96.38           C  
ATOM   1870  CB  ALA A 232       4.695  20.500   2.592  1.00 96.38           C  
ATOM   1871  O   ALA A 232       2.578  20.844   4.934  1.00 96.38           O  
ATOM   1872  N   GLU A 233       2.615  22.734   3.713  1.00 96.56           N  
ATOM   1873  CA  GLU A 233       1.256  23.125   4.066  1.00 96.56           C  
ATOM   1874  C   GLU A 233       0.609  23.938   2.947  1.00 96.56           C  
ATOM   1875  CB  GLU A 233       1.253  23.938   5.367  1.00 96.56           C  
ATOM   1876  O   GLU A 233       1.258  24.797   2.334  1.00 96.56           O  
ATOM   1877  CG  GLU A 233      -0.124  24.078   6.000  1.00 96.56           C  
ATOM   1878  CD  GLU A 233      -0.073  24.500   7.461  1.00 96.56           C  
ATOM   1879  OE1 GLU A 233      -1.138  24.531   8.117  1.00 96.56           O  
ATOM   1880  OE2 GLU A 233       1.042  24.781   7.953  1.00 96.56           O  
ATOM   1881  N   PHE A 234      -0.616  23.750   2.711  1.00 96.38           N  
ATOM   1882  CA  PHE A 234      -1.396  24.547   1.767  1.00 96.38           C  
ATOM   1883  C   PHE A 234      -1.819  25.875   2.389  1.00 96.38           C  
ATOM   1884  CB  PHE A 234      -2.631  23.766   1.302  1.00 96.38           C  
ATOM   1885  O   PHE A 234      -2.021  25.953   3.602  1.00 96.38           O  
ATOM   1886  CG  PHE A 234      -2.408  22.969   0.046  1.00 96.38           C  
ATOM   1887  CD1 PHE A 234      -2.080  23.594  -1.147  1.00 96.38           C  
ATOM   1888  CD2 PHE A 234      -2.525  21.578   0.060  1.00 96.38           C  
ATOM   1889  CE1 PHE A 234      -1.872  22.859  -2.311  1.00 96.38           C  
ATOM   1890  CE2 PHE A 234      -2.318  20.844  -1.099  1.00 96.38           C  
ATOM   1891  CZ  PHE A 234      -1.993  21.484  -2.283  1.00 96.38           C  
ATOM   1892  N   HIS A 235      -1.925  26.859   1.537  1.00 95.56           N  
ATOM   1893  CA  HIS A 235      -2.539  28.109   1.971  1.00 95.56           C  
ATOM   1894  C   HIS A 235      -4.008  27.922   2.322  1.00 95.56           C  
ATOM   1895  CB  HIS A 235      -2.400  29.188   0.886  1.00 95.56           C  
ATOM   1896  O   HIS A 235      -4.734  27.219   1.609  1.00 95.56           O  
ATOM   1897  CG  HIS A 235      -2.711  30.562   1.363  1.00 95.56           C  
ATOM   1898  CD2 HIS A 235      -1.902  31.562   1.815  1.00 95.56           C  
ATOM   1899  ND1 HIS A 235      -3.994  31.062   1.413  1.00 95.56           N  
ATOM   1900  CE1 HIS A 235      -3.961  32.312   1.876  1.00 95.56           C  
ATOM   1901  NE2 HIS A 235      -2.703  32.625   2.127  1.00 95.56           N  
ATOM   1902  N   PRO A 236      -4.438  28.469   3.354  1.00 93.38           N  
ATOM   1903  CA  PRO A 236      -5.801  28.219   3.824  1.00 93.38           C  
ATOM   1904  C   PRO A 236      -6.863  28.797   2.889  1.00 93.38           C  
ATOM   1905  CB  PRO A 236      -5.840  28.922   5.188  1.00 93.38           C  
ATOM   1906  O   PRO A 236      -7.988  28.297   2.838  1.00 93.38           O  
ATOM   1907  CG  PRO A 236      -4.734  29.922   5.129  1.00 93.38           C  
ATOM   1908  CD  PRO A 236      -3.666  29.406   4.211  1.00 93.38           C  
ATOM   1909  N   ASN A 237      -6.617  29.859   2.133  1.00 92.50           N  
ATOM   1910  CA  ASN A 237      -7.613  30.516   1.301  1.00 92.50           C  
ATOM   1911  C   ASN A 237      -7.301  30.359  -0.184  1.00 92.50           C  
ATOM   1912  CB  ASN A 237      -7.719  32.000   1.667  1.00 92.50           C  
ATOM   1913  O   ASN A 237      -8.203  30.391  -1.021  1.00 92.50           O  
ATOM   1914  CG  ASN A 237      -8.133  32.219   3.107  1.00 92.50           C  
ATOM   1915  ND2 ASN A 237      -7.758  33.375   3.668  1.00 92.50           N  
ATOM   1916  OD1 ASN A 237      -8.789  31.359   3.711  1.00 92.50           O  
ATOM   1917  N   SER A 238      -6.070  30.125  -0.528  1.00 91.75           N  
ATOM   1918  CA  SER A 238      -5.652  30.000  -1.920  1.00 91.75           C  
ATOM   1919  C   SER A 238      -5.297  28.547  -2.264  1.00 91.75           C  
ATOM   1920  CB  SER A 238      -4.453  30.906  -2.201  1.00 91.75           C  
ATOM   1921  O   SER A 238      -4.223  28.062  -1.898  1.00 91.75           O  
ATOM   1922  OG  SER A 238      -4.785  32.250  -1.962  1.00 91.75           O  
ATOM   1923  N   CYS A 239      -6.043  27.969  -3.053  1.00 90.69           N  
ATOM   1924  CA  CYS A 239      -5.926  26.547  -3.352  1.00 90.69           C  
ATOM   1925  C   CYS A 239      -4.738  26.281  -4.270  1.00 90.69           C  
ATOM   1926  CB  CYS A 239      -7.211  26.031  -3.998  1.00 90.69           C  
ATOM   1927  O   CYS A 239      -4.402  25.125  -4.535  1.00 90.69           O  
ATOM   1928  SG  CYS A 239      -7.656  26.891  -5.523  1.00 90.69           S  
ATOM   1929  N   ASN A 240      -4.098  27.281  -4.766  1.00 90.69           N  
ATOM   1930  CA  ASN A 240      -3.006  27.094  -5.715  1.00 90.69           C  
ATOM   1931  C   ASN A 240      -1.651  27.391  -5.074  1.00 90.69           C  
ATOM   1932  CB  ASN A 240      -3.211  27.984  -6.945  1.00 90.69           C  
ATOM   1933  O   ASN A 240      -0.621  27.359  -5.746  1.00 90.69           O  
ATOM   1934  CG  ASN A 240      -3.438  29.438  -6.582  1.00 90.69           C  
ATOM   1935  ND2 ASN A 240      -3.158  30.344  -7.523  1.00 90.69           N  
ATOM   1936  OD1 ASN A 240      -3.861  29.766  -5.469  1.00 90.69           O  
ATOM   1937  N   THR A 241      -1.706  27.750  -3.838  1.00 92.88           N  
ATOM   1938  CA  THR A 241      -0.475  28.156  -3.166  1.00 92.88           C  
ATOM   1939  C   THR A 241      -0.182  27.234  -1.980  1.00 92.88           C  
ATOM   1940  CB  THR A 241      -0.554  29.609  -2.684  1.00 92.88           C  
ATOM   1941  O   THR A 241      -1.079  26.922  -1.199  1.00 92.88           O  
ATOM   1942  CG2 THR A 241       0.811  30.109  -2.229  1.00 92.88           C  
ATOM   1943  OG1 THR A 241      -1.021  30.438  -3.758  1.00 92.88           O  
ATOM   1944  N   PHE A 242       1.028  26.875  -1.865  1.00 95.00           N  
ATOM   1945  CA  PHE A 242       1.484  26.078  -0.727  1.00 95.00           C  
ATOM   1946  C   PHE A 242       2.920  26.438  -0.360  1.00 95.00           C  
ATOM   1947  CB  PHE A 242       1.380  24.578  -1.034  1.00 95.00           C  
ATOM   1948  O   PHE A 242       3.605  27.141  -1.114  1.00 95.00           O  
ATOM   1949  CG  PHE A 242       2.385  24.094  -2.043  1.00 95.00           C  
ATOM   1950  CD1 PHE A 242       2.137  24.219  -3.406  1.00 95.00           C  
ATOM   1951  CD2 PHE A 242       3.578  23.531  -1.631  1.00 95.00           C  
ATOM   1952  CE1 PHE A 242       3.064  23.781  -4.344  1.00 95.00           C  
ATOM   1953  CE2 PHE A 242       4.512  23.078  -2.562  1.00 95.00           C  
ATOM   1954  CZ  PHE A 242       4.250  23.203  -3.918  1.00 95.00           C  
ATOM   1955  N   VAL A 243       3.301  26.078   0.780  1.00 95.31           N  
ATOM   1956  CA  VAL A 243       4.641  26.375   1.281  1.00 95.31           C  
ATOM   1957  C   VAL A 243       5.316  25.094   1.735  1.00 95.31           C  
ATOM   1958  CB  VAL A 243       4.598  27.391   2.441  1.00 95.31           C  
ATOM   1959  O   VAL A 243       4.648  24.141   2.145  1.00 95.31           O  
ATOM   1960  CG1 VAL A 243       3.924  26.781   3.670  1.00 95.31           C  
ATOM   1961  CG2 VAL A 243       6.008  27.875   2.783  1.00 95.31           C  
ATOM   1962  N   TYR A 244       6.559  25.047   1.586  1.00 95.25           N  
ATOM   1963  CA  TYR A 244       7.336  23.969   2.184  1.00 95.25           C  
ATOM   1964  C   TYR A 244       8.641  24.484   2.760  1.00 95.25           C  
ATOM   1965  CB  TYR A 244       7.621  22.875   1.148  1.00 95.25           C  
ATOM   1966  O   TYR A 244       9.188  25.484   2.275  1.00 95.25           O  
ATOM   1967  CG  TYR A 244       8.586  23.297   0.066  1.00 95.25           C  
ATOM   1968  CD1 TYR A 244       8.125  23.875  -1.111  1.00 95.25           C  
ATOM   1969  CD2 TYR A 244       9.953  23.109   0.219  1.00 95.25           C  
ATOM   1970  CE1 TYR A 244       9.008  24.281  -2.111  1.00 95.25           C  
ATOM   1971  CE2 TYR A 244      10.844  23.500  -0.775  1.00 95.25           C  
ATOM   1972  OH  TYR A 244      11.242  24.469  -2.922  1.00 95.25           O  
ATOM   1973  CZ  TYR A 244      10.367  24.078  -1.936  1.00 95.25           C  
ATOM   1974  N   SER A 245       9.023  23.922   3.844  1.00 95.12           N  
ATOM   1975  CA  SER A 245      10.242  24.297   4.547  1.00 95.12           C  
ATOM   1976  C   SER A 245      11.359  23.297   4.301  1.00 95.12           C  
ATOM   1977  CB  SER A 245       9.984  24.422   6.047  1.00 95.12           C  
ATOM   1978  O   SER A 245      11.102  22.172   3.842  1.00 95.12           O  
ATOM   1979  OG  SER A 245       9.539  23.188   6.586  1.00 95.12           O  
ATOM   1980  N   SER A 246      12.586  23.688   4.531  1.00 92.12           N  
ATOM   1981  CA  SER A 246      13.766  22.859   4.309  1.00 92.12           C  
ATOM   1982  C   SER A 246      14.617  22.750   5.570  1.00 92.12           C  
ATOM   1983  CB  SER A 246      14.609  23.422   3.162  1.00 92.12           C  
ATOM   1984  O   SER A 246      14.430  23.531   6.512  1.00 92.12           O  
ATOM   1985  OG  SER A 246      15.945  22.969   3.242  1.00 92.12           O  
ATOM   1986  N   SER A 247      15.492  21.828   5.559  1.00 91.81           N  
ATOM   1987  CA  SER A 247      16.422  21.609   6.660  1.00 91.81           C  
ATOM   1988  C   SER A 247      17.469  22.719   6.738  1.00 91.81           C  
ATOM   1989  CB  SER A 247      17.125  20.250   6.500  1.00 91.81           C  
ATOM   1990  O   SER A 247      18.156  22.859   7.750  1.00 91.81           O  
ATOM   1991  OG  SER A 247      17.875  20.219   5.297  1.00 91.81           O  
ATOM   1992  N   LYS A 248      17.562  23.578   5.746  1.00 89.06           N  
ATOM   1993  CA  LYS A 248      18.500  24.688   5.727  1.00 89.06           C  
ATOM   1994  C   LYS A 248      17.906  25.938   6.387  1.00 89.06           C  
ATOM   1995  CB  LYS A 248      18.922  25.016   4.293  1.00 89.06           C  
ATOM   1996  O   LYS A 248      18.578  26.953   6.504  1.00 89.06           O  
ATOM   1997  CG  LYS A 248      19.938  24.031   3.717  1.00 89.06           C  
ATOM   1998  CD  LYS A 248      20.453  24.500   2.357  1.00 89.06           C  
ATOM   1999  CE  LYS A 248      21.531  23.562   1.812  1.00 89.06           C  
ATOM   2000  NZ  LYS A 248      22.000  24.000   0.465  1.00 89.06           N  
ATOM   2001  N   GLY A 249      16.625  25.859   6.707  1.00 90.75           N  
ATOM   2002  CA  GLY A 249      15.984  27.000   7.344  1.00 90.75           C  
ATOM   2003  C   GLY A 249      15.289  27.922   6.359  1.00 90.75           C  
ATOM   2004  O   GLY A 249      14.977  29.062   6.691  1.00 90.75           O  
ATOM   2005  N   THR A 250      15.148  27.469   5.203  1.00 91.94           N  
ATOM   2006  CA  THR A 250      14.484  28.266   4.176  1.00 91.94           C  
ATOM   2007  C   THR A 250      13.047  27.797   3.979  1.00 91.94           C  
ATOM   2008  CB  THR A 250      15.242  28.188   2.834  1.00 91.94           C  
ATOM   2009  O   THR A 250      12.711  26.656   4.266  1.00 91.94           O  
ATOM   2010  CG2 THR A 250      16.672  28.688   2.980  1.00 91.94           C  
ATOM   2011  OG1 THR A 250      15.266  26.828   2.385  1.00 91.94           O  
ATOM   2012  N   ILE A 251      12.227  28.734   3.553  1.00 94.12           N  
ATOM   2013  CA  ILE A 251      10.820  28.500   3.250  1.00 94.12           C  
ATOM   2014  C   ILE A 251      10.523  28.922   1.813  1.00 94.12           C  
ATOM   2015  CB  ILE A 251       9.891  29.234   4.234  1.00 94.12           C  
ATOM   2016  O   ILE A 251      10.836  30.031   1.412  1.00 94.12           O  
ATOM   2017  CG1 ILE A 251      10.312  28.953   5.680  1.00 94.12           C  
ATOM   2018  CG2 ILE A 251       8.430  28.844   3.998  1.00 94.12           C  
ATOM   2019  CD1 ILE A 251      10.016  30.094   6.645  1.00 94.12           C  
ATOM   2020  N   ARG A 252       9.953  28.078   1.137  1.00 93.50           N  
ATOM   2021  CA  ARG A 252       9.625  28.359  -0.258  1.00 93.50           C  
ATOM   2022  C   ARG A 252       8.117  28.344  -0.482  1.00 93.50           C  
ATOM   2023  CB  ARG A 252      10.305  27.344  -1.182  1.00 93.50           C  
ATOM   2024  O   ARG A 252       7.453  27.344  -0.169  1.00 93.50           O  
ATOM   2025  CG  ARG A 252      11.828  27.422  -1.181  1.00 93.50           C  
ATOM   2026  CD  ARG A 252      12.453  26.359  -2.068  1.00 93.50           C  
ATOM   2027  NE  ARG A 252      13.906  26.391  -1.998  1.00 93.50           N  
ATOM   2028  NH1 ARG A 252      14.117  24.234  -1.196  1.00 93.50           N  
ATOM   2029  NH2 ARG A 252      15.984  25.516  -1.561  1.00 93.50           N  
ATOM   2030  CZ  ARG A 252      14.664  25.375  -1.585  1.00 93.50           C  
ATOM   2031  N   LEU A 253       7.605  29.375  -0.938  1.00 93.25           N  
ATOM   2032  CA  LEU A 253       6.211  29.516  -1.350  1.00 93.25           C  
ATOM   2033  C   LEU A 253       6.047  29.172  -2.830  1.00 93.25           C  
ATOM   2034  CB  LEU A 253       5.695  30.922  -1.072  1.00 93.25           C  
ATOM   2035  O   LEU A 253       6.727  29.766  -3.678  1.00 93.25           O  
ATOM   2036  CG  LEU A 253       4.195  31.141  -1.264  1.00 93.25           C  
ATOM   2037  CD1 LEU A 253       3.414  30.531  -0.108  1.00 93.25           C  
ATOM   2038  CD2 LEU A 253       3.887  32.625  -1.387  1.00 93.25           C  
ATOM   2039  N   CYS A 254       5.199  28.281  -3.049  1.00 91.88           N  
ATOM   2040  CA  CYS A 254       5.000  27.812  -4.418  1.00 91.88           C  
ATOM   2041  C   CYS A 254       3.588  28.125  -4.898  1.00 91.88           C  
ATOM   2042  CB  CYS A 254       5.266  26.312  -4.520  1.00 91.88           C  
ATOM   2043  O   CYS A 254       2.637  28.078  -4.117  1.00 91.88           O  
ATOM   2044  SG  CYS A 254       6.945  25.828  -4.062  1.00 91.88           S  
ATOM   2045  N   ASP A 255       3.453  28.516  -6.113  1.00 88.38           N  
ATOM   2046  CA  ASP A 255       2.203  28.719  -6.840  1.00 88.38           C  
ATOM   2047  C   ASP A 255       2.057  27.703  -7.977  1.00 88.38           C  
ATOM   2048  CB  ASP A 255       2.135  30.141  -7.395  1.00 88.38           C  
ATOM   2049  O   ASP A 255       2.789  27.766  -8.969  1.00 88.38           O  
ATOM   2050  CG  ASP A 255       0.750  30.516  -7.895  1.00 88.38           C  
ATOM   2051  OD1 ASP A 255      -0.047  29.609  -8.219  1.00 88.38           O  
ATOM   2052  OD2 ASP A 255       0.456  31.734  -7.973  1.00 88.38           O  
ATOM   2053  N   MET A 256       1.226  26.828  -7.789  1.00 85.31           N  
ATOM   2054  CA  MET A 256       1.033  25.719  -8.719  1.00 85.31           C  
ATOM   2055  C   MET A 256       0.600  26.234 -10.094  1.00 85.31           C  
ATOM   2056  CB  MET A 256      -0.003  24.734  -8.180  1.00 85.31           C  
ATOM   2057  O   MET A 256       0.664  25.500 -11.078  1.00 85.31           O  
ATOM   2058  CG  MET A 256       0.459  23.984  -6.945  1.00 85.31           C  
ATOM   2059  SD  MET A 256      -0.772  22.750  -6.375  1.00 85.31           S  
ATOM   2060  CE  MET A 256      -2.236  23.812  -6.211  1.00 85.31           C  
ATOM   2061  N   ARG A 257       0.070  27.438 -10.180  1.00 75.06           N  
ATOM   2062  CA  ARG A 257      -0.334  28.031 -11.453  1.00 75.06           C  
ATOM   2063  C   ARG A 257       0.881  28.469 -12.266  1.00 75.06           C  
ATOM   2064  CB  ARG A 257      -1.269  29.219 -11.227  1.00 75.06           C  
ATOM   2065  O   ARG A 257       0.805  28.578 -13.484  1.00 75.06           O  
ATOM   2066  CG  ARG A 257      -2.545  28.859 -10.477  1.00 75.06           C  
ATOM   2067  CD  ARG A 257      -3.350  30.109 -10.117  1.00 75.06           C  
ATOM   2068  NE  ARG A 257      -2.645  30.938  -9.148  1.00 75.06           N  
ATOM   2069  NH1 ARG A 257      -4.254  32.594  -9.094  1.00 75.06           N  
ATOM   2070  NH2 ARG A 257      -2.371  32.781  -7.801  1.00 75.06           N  
ATOM   2071  CZ  ARG A 257      -3.092  32.094  -8.680  1.00 75.06           C  
ATOM   2072  N   ALA A 258       1.907  28.734 -11.625  1.00 72.50           N  
ATOM   2073  CA  ALA A 258       3.115  29.219 -12.289  1.00 72.50           C  
ATOM   2074  C   ALA A 258       3.816  28.094 -13.039  1.00 72.50           C  
ATOM   2075  CB  ALA A 258       4.066  29.859 -11.273  1.00 72.50           C  
ATOM   2076  O   ALA A 258       4.324  28.297 -14.141  1.00 72.50           O  
ATOM   2077  N   SER A 259       3.877  26.875 -12.430  1.00 71.06           N  
ATOM   2078  CA  SER A 259       4.516  25.719 -13.055  1.00 71.06           C  
ATOM   2079  C   SER A 259       3.928  24.422 -12.539  1.00 71.06           C  
ATOM   2080  CB  SER A 259       6.023  25.750 -12.812  1.00 71.06           C  
ATOM   2081  O   SER A 259       3.463  24.344 -11.398  1.00 71.06           O  
ATOM   2082  OG  SER A 259       6.641  24.594 -13.352  1.00 71.06           O  
ATOM   2083  N   ALA A 260       3.850  23.531 -13.445  1.00 65.06           N  
ATOM   2084  CA  ALA A 260       3.357  22.219 -13.055  1.00 65.06           C  
ATOM   2085  C   ALA A 260       4.270  21.578 -12.008  1.00 65.06           C  
ATOM   2086  CB  ALA A 260       3.234  21.312 -14.281  1.00 65.06           C  
ATOM   2087  O   ALA A 260       3.791  20.953 -11.055  1.00 65.06           O  
ATOM   2088  N   LEU A 261       5.523  21.688 -12.289  1.00 71.69           N  
ATOM   2089  CA  LEU A 261       6.531  21.281 -11.320  1.00 71.69           C  
ATOM   2090  C   LEU A 261       7.098  22.500 -10.586  1.00 71.69           C  
ATOM   2091  CB  LEU A 261       7.664  20.516 -12.008  1.00 71.69           C  
ATOM   2092  O   LEU A 261       7.602  23.438 -11.219  1.00 71.69           O  
ATOM   2093  CG  LEU A 261       7.438  19.016 -12.219  1.00 71.69           C  
ATOM   2094  CD1 LEU A 261       8.086  18.562 -13.516  1.00 71.69           C  
ATOM   2095  CD2 LEU A 261       7.980  18.219 -11.031  1.00 71.69           C  
ATOM   2096  N   CYS A 262       6.707  22.562  -9.422  1.00 72.00           N  
ATOM   2097  CA  CYS A 262       7.156  23.703  -8.625  1.00 72.00           C  
ATOM   2098  C   CYS A 262       8.641  23.594  -8.305  1.00 72.00           C  
ATOM   2099  CB  CYS A 262       6.355  23.781  -7.324  1.00 72.00           C  
ATOM   2100  O   CYS A 262       9.031  23.578  -7.141  1.00 72.00           O  
ATOM   2101  SG  CYS A 262       4.598  24.125  -7.570  1.00 72.00           S  
ATOM   2102  N   ASP A 263       9.398  23.438  -9.398  1.00 66.81           N  
ATOM   2103  CA  ASP A 263      10.852  23.422  -9.250  1.00 66.81           C  
ATOM   2104  C   ASP A 263      11.359  24.797  -8.789  1.00 66.81           C  
ATOM   2105  CB  ASP A 263      11.523  23.031 -10.570  1.00 66.81           C  
ATOM   2106  O   ASP A 263      12.406  24.891  -8.141  1.00 66.81           O  
ATOM   2107  CG  ASP A 263      11.148  21.641 -11.031  1.00 66.81           C  
ATOM   2108  OD1 ASP A 263      10.688  20.828 -10.203  1.00 66.81           O  
ATOM   2109  OD2 ASP A 263      11.320  21.344 -12.234  1.00 66.81           O  
ATOM   2110  N   ARG A 264      10.586  25.766  -9.164  1.00 71.62           N  
ATOM   2111  CA  ARG A 264      10.922  27.125  -8.734  1.00 71.62           C  
ATOM   2112  C   ARG A 264       9.883  27.656  -7.754  1.00 71.62           C  
ATOM   2113  CB  ARG A 264      11.039  28.047  -9.945  1.00 71.62           C  
ATOM   2114  O   ARG A 264       8.688  27.391  -7.898  1.00 71.62           O  
ATOM   2115  CG  ARG A 264      12.227  27.750 -10.836  1.00 71.62           C  
ATOM   2116  CD  ARG A 264      12.359  28.781 -11.961  1.00 71.62           C  
ATOM   2117  NE  ARG A 264      13.445  28.438 -12.875  1.00 71.62           N  
ATOM   2118  NH1 ARG A 264      13.055  30.188 -14.320  1.00 71.62           N  
ATOM   2119  NH2 ARG A 264      14.766  28.719 -14.734  1.00 71.62           N  
ATOM   2120  CZ  ARG A 264      13.750  29.125 -13.977  1.00 71.62           C  
ATOM   2121  N   HIS A 265      10.430  28.203  -6.781  1.00 75.81           N  
ATOM   2122  CA  HIS A 265       9.562  28.812  -5.781  1.00 75.81           C  
ATOM   2123  C   HIS A 265       9.070  30.188  -6.242  1.00 75.81           C  
ATOM   2124  CB  HIS A 265      10.289  28.953  -4.441  1.00 75.81           C  
ATOM   2125  O   HIS A 265       9.703  30.828  -7.086  1.00 75.81           O  
ATOM   2126  CG  HIS A 265      11.578  29.688  -4.531  1.00 75.81           C  
ATOM   2127  CD2 HIS A 265      11.867  31.000  -4.344  1.00 75.81           C  
ATOM   2128  ND1 HIS A 265      12.773  29.078  -4.848  1.00 75.81           N  
ATOM   2129  CE1 HIS A 265      13.742  29.984  -4.852  1.00 75.81           C  
ATOM   2130  NE2 HIS A 265      13.211  31.156  -4.547  1.00 75.81           N  
ATOM   2131  N   SER A 266       7.863  30.469  -5.910  1.00 76.81           N  
ATOM   2132  CA  SER A 266       7.355  31.812  -6.148  1.00 76.81           C  
ATOM   2133  C   SER A 266       8.016  32.844  -5.215  1.00 76.81           C  
ATOM   2134  CB  SER A 266       5.840  31.859  -5.965  1.00 76.81           C  
ATOM   2135  O   SER A 266       8.391  33.938  -5.641  1.00 76.81           O  
ATOM   2136  OG  SER A 266       5.477  31.453  -4.656  1.00 76.81           O  
ATOM   2137  N   LYS A 267       8.133  32.469  -4.047  1.00 79.69           N  
ATOM   2138  CA  LYS A 267       8.789  33.281  -3.031  1.00 79.69           C  
ATOM   2139  C   LYS A 267       9.695  32.438  -2.141  1.00 79.69           C  
ATOM   2140  CB  LYS A 267       7.754  34.031  -2.180  1.00 79.69           C  
ATOM   2141  O   LYS A 267       9.406  31.266  -1.897  1.00 79.69           O  
ATOM   2142  CG  LYS A 267       6.934  35.062  -2.949  1.00 79.69           C  
ATOM   2143  CD  LYS A 267       6.000  35.844  -2.029  1.00 79.69           C  
ATOM   2144  CE  LYS A 267       5.188  36.875  -2.797  1.00 79.69           C  
ATOM   2145  NZ  LYS A 267       4.309  37.656  -1.891  1.00 79.69           N  
ATOM   2146  N   LEU A 268      10.797  33.094  -1.815  1.00 81.44           N  
ATOM   2147  CA  LEU A 268      11.773  32.469  -0.925  1.00 81.44           C  
ATOM   2148  C   LEU A 268      11.930  33.281   0.356  1.00 81.44           C  
ATOM   2149  CB  LEU A 268      13.125  32.312  -1.626  1.00 81.44           C  
ATOM   2150  O   LEU A 268      12.195  34.469   0.305  1.00 81.44           O  
ATOM   2151  CG  LEU A 268      14.242  31.656  -0.810  1.00 81.44           C  
ATOM   2152  CD1 LEU A 268      13.961  30.172  -0.613  1.00 81.44           C  
ATOM   2153  CD2 LEU A 268      15.594  31.875  -1.490  1.00 81.44           C  
ATOM   2154  N   PHE A 269      11.656  32.719   1.383  1.00 83.06           N  
ATOM   2155  CA  PHE A 269      11.812  33.344   2.691  1.00 83.06           C  
ATOM   2156  C   PHE A 269      13.062  32.844   3.393  1.00 83.06           C  
ATOM   2157  CB  PHE A 269      10.578  33.094   3.562  1.00 83.06           C  
ATOM   2158  O   PHE A 269      13.141  31.656   3.752  1.00 83.06           O  
ATOM   2159  CG  PHE A 269       9.305  33.625   2.986  1.00 83.06           C  
ATOM   2160  CD1 PHE A 269       8.805  34.875   3.410  1.00 83.06           C  
ATOM   2161  CD2 PHE A 269       8.602  32.938   2.018  1.00 83.06           C  
ATOM   2162  CE1 PHE A 269       7.621  35.375   2.879  1.00 83.06           C  
ATOM   2163  CE2 PHE A 269       7.422  33.438   1.481  1.00 83.06           C  
ATOM   2164  CZ  PHE A 269       6.930  34.656   1.915  1.00 83.06           C  
ATOM   2165  N   GLU A 270      14.016  33.562   3.494  1.00 79.81           N  
ATOM   2166  CA  GLU A 270      15.289  33.219   4.117  1.00 79.81           C  
ATOM   2167  C   GLU A 270      15.852  34.406   4.918  1.00 79.81           C  
ATOM   2168  CB  GLU A 270      16.297  32.781   3.061  1.00 79.81           C  
ATOM   2169  O   GLU A 270      15.836  35.531   4.449  1.00 79.81           O  
ATOM   2170  CG  GLU A 270      17.594  32.219   3.643  1.00 79.81           C  
ATOM   2171  CD  GLU A 270      18.562  31.719   2.584  1.00 79.81           C  
ATOM   2172  OE1 GLU A 270      19.609  31.125   2.947  1.00 79.81           O  
ATOM   2173  OE2 GLU A 270      18.281  31.922   1.382  1.00 79.81           O  
ATOM   2174  N   GLU A 271      16.047  34.094   6.164  1.00 74.56           N  
ATOM   2175  CA  GLU A 271      16.734  35.094   6.988  1.00 74.56           C  
ATOM   2176  C   GLU A 271      18.250  35.031   6.777  1.00 74.56           C  
ATOM   2177  CB  GLU A 271      16.406  34.875   8.469  1.00 74.56           C  
ATOM   2178  O   GLU A 271      18.859  33.969   6.977  1.00 74.56           O  
ATOM   2179  CG  GLU A 271      16.891  36.000   9.367  1.00 74.56           C  
ATOM   2180  CD  GLU A 271      16.500  35.812  10.828  1.00 74.56           C  
ATOM   2181  OE1 GLU A 271      16.734  36.750  11.648  1.00 74.56           O  
ATOM   2182  OE2 GLU A 271      15.969  34.719  11.156  1.00 74.56           O  
ATOM   2183  N   PRO A 272      18.781  36.125   6.281  1.00 72.69           N  
ATOM   2184  CA  PRO A 272      20.250  36.125   6.129  1.00 72.69           C  
ATOM   2185  C   PRO A 272      20.969  35.844   7.441  1.00 72.69           C  
ATOM   2186  CB  PRO A 272      20.531  37.562   5.629  1.00 72.69           C  
ATOM   2187  O   PRO A 272      20.609  36.375   8.484  1.00 72.69           O  
ATOM   2188  CG  PRO A 272      19.234  38.281   5.734  1.00 72.69           C  
ATOM   2189  CD  PRO A 272      18.188  37.281   6.164  1.00 72.69           C  
ATOM   2190  N   GLU A 273      21.688  34.781   7.492  1.00 67.81           N  
ATOM   2191  CA  GLU A 273      22.406  34.406   8.695  1.00 67.81           C  
ATOM   2192  C   GLU A 273      23.547  35.375   9.000  1.00 67.81           C  
ATOM   2193  CB  GLU A 273      22.953  32.969   8.562  1.00 67.81           C  
ATOM   2194  O   GLU A 273      24.281  35.781   8.094  1.00 67.81           O  
ATOM   2195  CG  GLU A 273      22.047  31.922   9.164  1.00 67.81           C  
ATOM   2196  CD  GLU A 273      22.641  30.516   9.125  1.00 67.81           C  
ATOM   2197  OE1 GLU A 273      22.016  29.578   9.648  1.00 67.81           O  
ATOM   2198  OE2 GLU A 273      23.766  30.375   8.578  1.00 67.81           O  
ATOM   2199  N   ASP A 274      23.391  35.875  10.172  1.00 66.06           N  
ATOM   2200  CA  ASP A 274      24.531  36.625  10.656  1.00 66.06           C  
ATOM   2201  C   ASP A 274      25.734  35.719  10.875  1.00 66.06           C  
ATOM   2202  CB  ASP A 274      24.172  37.375  11.953  1.00 66.06           C  
ATOM   2203  O   ASP A 274      25.672  34.750  11.617  1.00 66.06           O  
ATOM   2204  CG  ASP A 274      24.984  38.625  12.172  1.00 66.06           C  
ATOM   2205  OD1 ASP A 274      26.047  38.781  11.523  1.00 66.06           O  
ATOM   2206  OD2 ASP A 274      24.562  39.469  12.992  1.00 66.06           O  
ATOM   2207  N   PRO A 275      26.859  35.875  10.125  1.00 68.44           N  
ATOM   2208  CA  PRO A 275      28.062  35.062  10.281  1.00 68.44           C  
ATOM   2209  C   PRO A 275      28.562  35.031  11.727  1.00 68.44           C  
ATOM   2210  CB  PRO A 275      29.078  35.781   9.375  1.00 68.44           C  
ATOM   2211  O   PRO A 275      29.219  34.062  12.133  1.00 68.44           O  
ATOM   2212  CG  PRO A 275      28.312  36.906   8.750  1.00 68.44           C  
ATOM   2213  CD  PRO A 275      26.953  36.938   9.367  1.00 68.44           C  
ATOM   2214  N   SER A 276      28.234  36.000  12.531  1.00 65.44           N  
ATOM   2215  CA  SER A 276      28.688  36.094  13.922  1.00 65.44           C  
ATOM   2216  C   SER A 276      27.938  35.062  14.789  1.00 65.44           C  
ATOM   2217  CB  SER A 276      28.484  37.500  14.477  1.00 65.44           C  
ATOM   2218  O   SER A 276      28.469  34.625  15.812  1.00 65.44           O  
ATOM   2219  OG  SER A 276      27.125  37.844  14.477  1.00 65.44           O  
ATOM   2220  N   ASN A 277      26.828  34.656  14.367  1.00 63.00           N  
ATOM   2221  CA  ASN A 277      26.016  33.750  15.164  1.00 63.00           C  
ATOM   2222  C   ASN A 277      26.141  32.312  14.688  1.00 63.00           C  
ATOM   2223  CB  ASN A 277      24.547  34.188  15.148  1.00 63.00           C  
ATOM   2224  O   ASN A 277      25.328  31.469  15.039  1.00 63.00           O  
ATOM   2225  CG  ASN A 277      24.250  35.312  16.141  1.00 63.00           C  
ATOM   2226  ND2 ASN A 277      23.094  35.938  16.000  1.00 63.00           N  
ATOM   2227  OD1 ASN A 277      25.062  35.594  17.031  1.00 63.00           O  
ATOM   2228  N   ARG A 278      27.125  32.219  13.766  1.00 67.31           N  
ATOM   2229  CA  ARG A 278      27.312  30.859  13.234  1.00 67.31           C  
ATOM   2230  C   ARG A 278      27.969  29.953  14.266  1.00 67.31           C  
ATOM   2231  CB  ARG A 278      28.172  30.906  11.961  1.00 67.31           C  
ATOM   2232  O   ARG A 278      29.031  30.281  14.812  1.00 67.31           O  
ATOM   2233  CG  ARG A 278      27.359  30.797  10.680  1.00 67.31           C  
ATOM   2234  CD  ARG A 278      28.266  30.750   9.445  1.00 67.31           C  
ATOM   2235  NE  ARG A 278      27.484  30.719   8.211  1.00 67.31           N  
ATOM   2236  NH1 ARG A 278      29.312  30.891   6.812  1.00 67.31           N  
ATOM   2237  NH2 ARG A 278      27.203  30.734   5.934  1.00 67.31           N  
ATOM   2238  CZ  ARG A 278      28.000  30.781   6.988  1.00 67.31           C  
ATOM   2239  N   SER A 279      27.172  29.125  14.805  1.00 69.50           N  
ATOM   2240  CA  SER A 279      27.641  28.141  15.773  1.00 69.50           C  
ATOM   2241  C   SER A 279      27.906  26.797  15.102  1.00 69.50           C  
ATOM   2242  CB  SER A 279      26.625  27.953  16.891  1.00 69.50           C  
ATOM   2243  O   SER A 279      27.547  26.594  13.938  1.00 69.50           O  
ATOM   2244  OG  SER A 279      26.031  26.672  16.844  1.00 69.50           O  
ATOM   2245  N   PHE A 280      28.562  25.984  15.773  1.00 76.00           N  
ATOM   2246  CA  PHE A 280      28.938  24.641  15.344  1.00 76.00           C  
ATOM   2247  C   PHE A 280      27.703  23.844  14.961  1.00 76.00           C  
ATOM   2248  CB  PHE A 280      29.719  23.922  16.438  1.00 76.00           C  
ATOM   2249  O   PHE A 280      27.766  22.953  14.102  1.00 76.00           O  
ATOM   2250  CG  PHE A 280      30.531  22.766  15.945  1.00 76.00           C  
ATOM   2251  CD1 PHE A 280      30.094  21.453  16.109  1.00 76.00           C  
ATOM   2252  CD2 PHE A 280      31.750  22.984  15.312  1.00 76.00           C  
ATOM   2253  CE1 PHE A 280      30.859  20.391  15.641  1.00 76.00           C  
ATOM   2254  CE2 PHE A 280      32.531  21.922  14.852  1.00 76.00           C  
ATOM   2255  CZ  PHE A 280      32.062  20.625  15.016  1.00 76.00           C  
ATOM   2256  N   PHE A 281      26.547  24.219  15.477  1.00 84.88           N  
ATOM   2257  CA  PHE A 281      25.312  23.469  15.273  1.00 84.88           C  
ATOM   2258  C   PHE A 281      24.312  24.266  14.438  1.00 84.88           C  
ATOM   2259  CB  PHE A 281      24.672  23.094  16.625  1.00 84.88           C  
ATOM   2260  O   PHE A 281      23.109  24.000  14.477  1.00 84.88           O  
ATOM   2261  CG  PHE A 281      25.531  22.172  17.453  1.00 84.88           C  
ATOM   2262  CD1 PHE A 281      25.609  20.812  17.141  1.00 84.88           C  
ATOM   2263  CD2 PHE A 281      26.234  22.656  18.547  1.00 84.88           C  
ATOM   2264  CE1 PHE A 281      26.406  19.953  17.922  1.00 84.88           C  
ATOM   2265  CE2 PHE A 281      27.016  21.797  19.328  1.00 84.88           C  
ATOM   2266  CZ  PHE A 281      27.094  20.453  19.000  1.00 84.88           C  
ATOM   2267  N   SER A 282      24.703  25.219  13.750  1.00 84.69           N  
ATOM   2268  CA  SER A 282      23.844  26.156  13.039  1.00 84.69           C  
ATOM   2269  C   SER A 282      22.969  25.438  12.016  1.00 84.69           C  
ATOM   2270  CB  SER A 282      24.672  27.234  12.336  1.00 84.69           C  
ATOM   2271  O   SER A 282      21.781  25.766  11.867  1.00 84.69           O  
ATOM   2272  OG  SER A 282      25.719  26.641  11.578  1.00 84.69           O  
ATOM   2273  N   GLU A 283      23.469  24.484  11.383  1.00 82.25           N  
ATOM   2274  CA  GLU A 283      22.719  23.766  10.375  1.00 82.25           C  
ATOM   2275  C   GLU A 283      21.578  22.953  11.008  1.00 82.25           C  
ATOM   2276  CB  GLU A 283      23.625  22.828   9.578  1.00 82.25           C  
ATOM   2277  O   GLU A 283      20.500  22.844  10.438  1.00 82.25           O  
ATOM   2278  CG  GLU A 283      24.656  23.562   8.719  1.00 82.25           C  
ATOM   2279  CD  GLU A 283      25.000  22.828   7.434  1.00 82.25           C  
ATOM   2280  OE1 GLU A 283      25.719  23.406   6.582  1.00 82.25           O  
ATOM   2281  OE2 GLU A 283      24.547  21.672   7.281  1.00 82.25           O  
ATOM   2282  N   ILE A 284      21.781  22.484  12.148  1.00 88.12           N  
ATOM   2283  CA  ILE A 284      20.797  21.672  12.836  1.00 88.12           C  
ATOM   2284  C   ILE A 284      19.734  22.562  13.477  1.00 88.12           C  
ATOM   2285  CB  ILE A 284      21.453  20.766  13.906  1.00 88.12           C  
ATOM   2286  O   ILE A 284      18.531  22.297  13.344  1.00 88.12           O  
ATOM   2287  CG1 ILE A 284      22.469  19.812  13.258  1.00 88.12           C  
ATOM   2288  CG2 ILE A 284      20.391  19.984  14.680  1.00 88.12           C  
ATOM   2289  CD1 ILE A 284      23.219  18.938  14.250  1.00 88.12           C  
ATOM   2290  N   ILE A 285      20.219  23.609  14.125  1.00 90.69           N  
ATOM   2291  CA  ILE A 285      19.312  24.469  14.875  1.00 90.69           C  
ATOM   2292  C   ILE A 285      18.500  25.328  13.914  1.00 90.69           C  
ATOM   2293  CB  ILE A 285      20.078  25.359  15.883  1.00 90.69           C  
ATOM   2294  O   ILE A 285      17.406  25.797  14.250  1.00 90.69           O  
ATOM   2295  CG1 ILE A 285      21.172  26.156  15.164  1.00 90.69           C  
ATOM   2296  CG2 ILE A 285      20.656  24.516  17.016  1.00 90.69           C  
ATOM   2297  CD1 ILE A 285      21.875  27.172  16.047  1.00 90.69           C  
ATOM   2298  N   SER A 286      18.984  25.484  12.734  1.00 88.38           N  
ATOM   2299  CA  SER A 286      18.281  26.312  11.750  1.00 88.38           C  
ATOM   2300  C   SER A 286      17.219  25.516  11.016  1.00 88.38           C  
ATOM   2301  CB  SER A 286      19.281  26.891  10.750  1.00 88.38           C  
ATOM   2302  O   SER A 286      16.391  26.078  10.297  1.00 88.38           O  
ATOM   2303  OG  SER A 286      19.938  25.859  10.031  1.00 88.38           O  
ATOM   2304  N   SER A 287      17.266  24.250  11.172  1.00 92.81           N  
ATOM   2305  CA  SER A 287      16.281  23.406  10.508  1.00 92.81           C  
ATOM   2306  C   SER A 287      14.867  23.688  11.000  1.00 92.81           C  
ATOM   2307  CB  SER A 287      16.609  21.922  10.727  1.00 92.81           C  
ATOM   2308  O   SER A 287      14.625  23.750  12.211  1.00 92.81           O  
ATOM   2309  OG  SER A 287      15.602  21.094  10.172  1.00 92.81           O  
ATOM   2310  N   ILE A 288      14.000  23.891  10.078  1.00 95.12           N  
ATOM   2311  CA  ILE A 288      12.609  24.172  10.398  1.00 95.12           C  
ATOM   2312  C   ILE A 288      11.852  22.875  10.656  1.00 95.12           C  
ATOM   2313  CB  ILE A 288      11.922  24.984   9.273  1.00 95.12           C  
ATOM   2314  O   ILE A 288      11.820  21.984   9.805  1.00 95.12           O  
ATOM   2315  CG1 ILE A 288      12.633  26.328   9.070  1.00 95.12           C  
ATOM   2316  CG2 ILE A 288      10.438  25.203   9.594  1.00 95.12           C  
ATOM   2317  CD1 ILE A 288      12.156  27.109   7.852  1.00 95.12           C  
ATOM   2318  N   SER A 289      11.289  22.812  11.766  1.00 94.31           N  
ATOM   2319  CA  SER A 289      10.570  21.609  12.164  1.00 94.31           C  
ATOM   2320  C   SER A 289       9.117  21.656  11.719  1.00 94.31           C  
ATOM   2321  CB  SER A 289      10.648  21.406  13.680  1.00 94.31           C  
ATOM   2322  O   SER A 289       8.492  20.609  11.500  1.00 94.31           O  
ATOM   2323  OG  SER A 289      10.078  22.516  14.359  1.00 94.31           O  
ATOM   2324  N   ASP A 290       8.516  22.906  11.672  1.00 96.19           N  
ATOM   2325  CA  ASP A 290       7.102  23.047  11.336  1.00 96.19           C  
ATOM   2326  C   ASP A 290       6.820  24.406  10.695  1.00 96.19           C  
ATOM   2327  CB  ASP A 290       6.230  22.859  12.578  1.00 96.19           C  
ATOM   2328  O   ASP A 290       7.512  25.375  10.984  1.00 96.19           O  
ATOM   2329  CG  ASP A 290       4.801  22.469  12.250  1.00 96.19           C  
ATOM   2330  OD1 ASP A 290       4.512  22.125  11.078  1.00 96.19           O  
ATOM   2331  OD2 ASP A 290       3.949  22.516  13.164  1.00 96.19           O  
ATOM   2332  N   VAL A 291       5.863  24.406   9.875  1.00 96.62           N  
ATOM   2333  CA  VAL A 291       5.383  25.625   9.203  1.00 96.62           C  
ATOM   2334  C   VAL A 291       3.857  25.625   9.180  1.00 96.62           C  
ATOM   2335  CB  VAL A 291       5.938  25.734   7.766  1.00 96.62           C  
ATOM   2336  O   VAL A 291       3.230  24.641   8.812  1.00 96.62           O  
ATOM   2337  CG1 VAL A 291       5.422  24.578   6.902  1.00 96.62           C  
ATOM   2338  CG2 VAL A 291       5.562  27.078   7.148  1.00 96.62           C  
ATOM   2339  N   LYS A 292       3.256  26.734   9.594  1.00 96.50           N  
ATOM   2340  CA  LYS A 292       1.803  26.875   9.656  1.00 96.50           C  
ATOM   2341  C   LYS A 292       1.359  28.266   9.188  1.00 96.50           C  
ATOM   2342  CB  LYS A 292       1.302  26.625  11.078  1.00 96.50           C  
ATOM   2343  O   LYS A 292       1.933  29.281   9.586  1.00 96.50           O  
ATOM   2344  CG  LYS A 292       1.497  25.188  11.562  1.00 96.50           C  
ATOM   2345  CD  LYS A 292       0.492  24.250  10.914  1.00 96.50           C  
ATOM   2346  CE  LYS A 292       0.631  22.828  11.461  1.00 96.50           C  
ATOM   2347  NZ  LYS A 292      -0.321  21.891  10.805  1.00 96.50           N  
ATOM   2348  N   PHE A 293       0.395  28.297   8.367  1.00 96.69           N  
ATOM   2349  CA  PHE A 293      -0.225  29.562   7.977  1.00 96.69           C  
ATOM   2350  C   PHE A 293      -1.191  30.031   9.055  1.00 96.69           C  
ATOM   2351  CB  PHE A 293      -0.958  29.406   6.641  1.00 96.69           C  
ATOM   2352  O   PHE A 293      -1.768  29.234   9.781  1.00 96.69           O  
ATOM   2353  CG  PHE A 293      -0.043  29.375   5.445  1.00 96.69           C  
ATOM   2354  CD1 PHE A 293       0.555  30.547   4.980  1.00 96.69           C  
ATOM   2355  CD2 PHE A 293       0.219  28.188   4.785  1.00 96.69           C  
ATOM   2356  CE1 PHE A 293       1.402  30.516   3.877  1.00 96.69           C  
ATOM   2357  CE2 PHE A 293       1.064  28.156   3.682  1.00 96.69           C  
ATOM   2358  CZ  PHE A 293       1.654  29.312   3.227  1.00 96.69           C  
ATOM   2359  N   SER A 294      -1.299  31.328   9.133  1.00 96.06           N  
ATOM   2360  CA  SER A 294      -2.367  31.891   9.953  1.00 96.06           C  
ATOM   2361  C   SER A 294      -3.734  31.641   9.328  1.00 96.06           C  
ATOM   2362  CB  SER A 294      -2.156  33.375  10.148  1.00 96.06           C  
ATOM   2363  O   SER A 294      -3.834  31.344   8.133  1.00 96.06           O  
ATOM   2364  OG  SER A 294      -2.312  34.094   8.914  1.00 96.06           O  
ATOM   2365  N   HIS A 295      -4.750  31.719  10.133  1.00 93.25           N  
ATOM   2366  CA  HIS A 295      -6.102  31.500   9.633  1.00 93.25           C  
ATOM   2367  C   HIS A 295      -6.496  32.562   8.617  1.00 93.25           C  
ATOM   2368  CB  HIS A 295      -7.102  31.484  10.797  1.00 93.25           C  
ATOM   2369  O   HIS A 295      -7.246  32.281   7.680  1.00 93.25           O  
ATOM   2370  CG  HIS A 295      -6.871  30.375  11.773  1.00 93.25           C  
ATOM   2371  CD2 HIS A 295      -7.375  29.109  11.828  1.00 93.25           C  
ATOM   2372  ND1 HIS A 295      -6.031  30.500  12.852  1.00 93.25           N  
ATOM   2373  CE1 HIS A 295      -6.027  29.359  13.539  1.00 93.25           C  
ATOM   2374  NE2 HIS A 295      -6.836  28.516  12.938  1.00 93.25           N  
ATOM   2375  N   SER A 296      -5.996  33.719   8.758  1.00 91.56           N  
ATOM   2376  CA  SER A 296      -6.270  34.781   7.828  1.00 91.56           C  
ATOM   2377  C   SER A 296      -5.543  34.594   6.504  1.00 91.56           C  
ATOM   2378  CB  SER A 296      -5.855  36.125   8.438  1.00 91.56           C  
ATOM   2379  O   SER A 296      -5.926  35.156   5.480  1.00 91.56           O  
ATOM   2380  OG  SER A 296      -4.445  36.219   8.547  1.00 91.56           O  
ATOM   2381  N   GLY A 297      -4.434  33.844   6.527  1.00 93.38           N  
ATOM   2382  CA  GLY A 297      -3.658  33.625   5.320  1.00 93.38           C  
ATOM   2383  C   GLY A 297      -2.613  34.688   5.062  1.00 93.38           C  
ATOM   2384  O   GLY A 297      -1.887  34.625   4.070  1.00 93.38           O  
ATOM   2385  N   ARG A 298      -2.557  35.594   5.922  1.00 93.94           N  
ATOM   2386  CA  ARG A 298      -1.629  36.688   5.730  1.00 93.94           C  
ATOM   2387  C   ARG A 298      -0.251  36.375   6.293  1.00 93.94           C  
ATOM   2388  CB  ARG A 298      -2.170  37.969   6.395  1.00 93.94           C  
ATOM   2389  O   ARG A 298       0.769  36.750   5.723  1.00 93.94           O  
ATOM   2390  CG  ARG A 298      -1.242  39.156   6.273  1.00 93.94           C  
ATOM   2391  CD  ARG A 298      -1.866  40.438   6.863  1.00 93.94           C  
ATOM   2392  NE  ARG A 298      -0.938  41.562   6.836  1.00 93.94           N  
ATOM   2393  NH1 ARG A 298      -2.402  43.062   7.812  1.00 93.94           N  
ATOM   2394  NH2 ARG A 298      -0.294  43.719   7.215  1.00 93.94           N  
ATOM   2395  CZ  ARG A 298      -1.214  42.781   7.289  1.00 93.94           C  
ATOM   2396  N   TYR A 299      -0.217  35.656   7.375  1.00 95.75           N  
ATOM   2397  CA  TYR A 299       1.036  35.375   8.070  1.00 95.75           C  
ATOM   2398  C   TYR A 299       1.372  33.906   8.039  1.00 95.75           C  
ATOM   2399  CB  TYR A 299       0.960  35.875   9.523  1.00 95.75           C  
ATOM   2400  O   TYR A 299       0.507  33.062   7.754  1.00 95.75           O  
ATOM   2401  CG  TYR A 299       0.692  37.344   9.656  1.00 95.75           C  
ATOM   2402  CD1 TYR A 299       1.705  38.281   9.445  1.00 95.75           C  
ATOM   2403  CD2 TYR A 299      -0.574  37.812   9.984  1.00 95.75           C  
ATOM   2404  CE1 TYR A 299       1.463  39.625   9.562  1.00 95.75           C  
ATOM   2405  CE2 TYR A 299      -0.828  39.188  10.109  1.00 95.75           C  
ATOM   2406  OH  TYR A 299      -0.050  41.438  10.023  1.00 95.75           O  
ATOM   2407  CZ  TYR A 299       0.195  40.094   9.898  1.00 95.75           C  
ATOM   2408  N   MET A 300       2.594  33.688   8.266  1.00 95.94           N  
ATOM   2409  CA  MET A 300       3.121  32.344   8.367  1.00 95.94           C  
ATOM   2410  C   MET A 300       4.070  32.219   9.562  1.00 95.94           C  
ATOM   2411  CB  MET A 300       3.842  31.938   7.082  1.00 95.94           C  
ATOM   2412  O   MET A 300       4.828  33.125   9.852  1.00 95.94           O  
ATOM   2413  CG  MET A 300       4.480  30.562   7.137  1.00 95.94           C  
ATOM   2414  SD  MET A 300       5.352  30.125   5.582  1.00 95.94           S  
ATOM   2415  CE  MET A 300       6.754  31.266   5.672  1.00 95.94           C  
ATOM   2416  N   MET A 301       3.957  31.109  10.203  1.00 96.75           N  
ATOM   2417  CA  MET A 301       4.785  30.844  11.375  1.00 96.75           C  
ATOM   2418  C   MET A 301       5.723  29.672  11.125  1.00 96.75           C  
ATOM   2419  CB  MET A 301       3.910  30.578  12.594  1.00 96.75           C  
ATOM   2420  O   MET A 301       5.320  28.672  10.531  1.00 96.75           O  
ATOM   2421  CG  MET A 301       4.699  30.172  13.836  1.00 96.75           C  
ATOM   2422  SD  MET A 301       3.629  29.953  15.305  1.00 96.75           S  
ATOM   2423  CE  MET A 301       2.699  28.469  14.812  1.00 96.75           C  
ATOM   2424  N   THR A 302       6.910  29.781  11.484  1.00 96.88           N  
ATOM   2425  CA  THR A 302       7.906  28.719  11.398  1.00 96.88           C  
ATOM   2426  C   THR A 302       8.516  28.438  12.766  1.00 96.88           C  
ATOM   2427  CB  THR A 302       9.016  29.094  10.398  1.00 96.88           C  
ATOM   2428  O   THR A 302       8.680  29.344  13.578  1.00 96.88           O  
ATOM   2429  CG2 THR A 302       8.453  29.328   9.000  1.00 96.88           C  
ATOM   2430  OG1 THR A 302       9.680  30.281  10.844  1.00 96.88           O  
ATOM   2431  N   ARG A 303       8.773  27.141  12.992  1.00 97.25           N  
ATOM   2432  CA  ARG A 303       9.414  26.688  14.227  1.00 97.25           C  
ATOM   2433  C   ARG A 303      10.758  26.031  13.938  1.00 97.25           C  
ATOM   2434  CB  ARG A 303       8.508  25.719  14.984  1.00 97.25           C  
ATOM   2435  O   ARG A 303      10.828  25.047  13.219  1.00 97.25           O  
ATOM   2436  CG  ARG A 303       9.188  25.031  16.156  1.00 97.25           C  
ATOM   2437  CD  ARG A 303       9.555  26.016  17.250  1.00 97.25           C  
ATOM   2438  NE  ARG A 303      10.141  25.344  18.406  1.00 97.25           N  
ATOM   2439  NH1 ARG A 303      10.641  27.281  19.547  1.00 97.25           N  
ATOM   2440  NH2 ARG A 303      11.156  25.250  20.469  1.00 97.25           N  
ATOM   2441  CZ  ARG A 303      10.641  25.969  19.469  1.00 97.25           C  
ATOM   2442  N   ASP A 304      11.828  26.641  14.375  1.00 95.31           N  
ATOM   2443  CA  ASP A 304      13.141  26.016  14.398  1.00 95.31           C  
ATOM   2444  C   ASP A 304      13.492  25.531  15.805  1.00 95.31           C  
ATOM   2445  CB  ASP A 304      14.211  26.984  13.898  1.00 95.31           C  
ATOM   2446  O   ASP A 304      12.641  25.531  16.703  1.00 95.31           O  
ATOM   2447  CG  ASP A 304      14.242  28.281  14.672  1.00 95.31           C  
ATOM   2448  OD1 ASP A 304      13.969  28.281  15.891  1.00 95.31           O  
ATOM   2449  OD2 ASP A 304      14.539  29.328  14.055  1.00 95.31           O  
ATOM   2450  N   TYR A 305      14.609  25.031  16.000  1.00 95.12           N  
ATOM   2451  CA  TYR A 305      14.953  24.422  17.281  1.00 95.12           C  
ATOM   2452  C   TYR A 305      14.953  25.469  18.391  1.00 95.12           C  
ATOM   2453  CB  TYR A 305      16.312  23.734  17.203  1.00 95.12           C  
ATOM   2454  O   TYR A 305      14.523  25.188  19.516  1.00 95.12           O  
ATOM   2455  CG  TYR A 305      16.641  22.891  18.406  1.00 95.12           C  
ATOM   2456  CD1 TYR A 305      17.484  23.359  19.422  1.00 95.12           C  
ATOM   2457  CD2 TYR A 305      16.109  21.609  18.547  1.00 95.12           C  
ATOM   2458  CE1 TYR A 305      17.781  22.578  20.531  1.00 95.12           C  
ATOM   2459  CE2 TYR A 305      16.391  20.828  19.656  1.00 95.12           C  
ATOM   2460  OH  TYR A 305      17.531  20.547  21.734  1.00 95.12           O  
ATOM   2461  CZ  TYR A 305      17.234  21.312  20.641  1.00 95.12           C  
ATOM   2462  N   LEU A 306      15.344  26.719  18.062  1.00 95.06           N  
ATOM   2463  CA  LEU A 306      15.562  27.719  19.094  1.00 95.06           C  
ATOM   2464  C   LEU A 306      14.406  28.703  19.156  1.00 95.06           C  
ATOM   2465  CB  LEU A 306      16.875  28.453  18.844  1.00 95.06           C  
ATOM   2466  O   LEU A 306      14.148  29.297  20.203  1.00 95.06           O  
ATOM   2467  CG  LEU A 306      18.156  27.656  19.031  1.00 95.06           C  
ATOM   2468  CD1 LEU A 306      19.375  28.516  18.703  1.00 95.06           C  
ATOM   2469  CD2 LEU A 306      18.250  27.109  20.453  1.00 95.06           C  
ATOM   2470  N   SER A 307      13.695  28.891  18.062  1.00 95.81           N  
ATOM   2471  CA  SER A 307      12.766  30.016  18.047  1.00 95.81           C  
ATOM   2472  C   SER A 307      11.562  29.719  17.156  1.00 95.81           C  
ATOM   2473  CB  SER A 307      13.469  31.281  17.562  1.00 95.81           C  
ATOM   2474  O   SER A 307      11.555  28.734  16.422  1.00 95.81           O  
ATOM   2475  OG  SER A 307      13.906  31.141  16.234  1.00 95.81           O  
ATOM   2476  N   VAL A 308      10.555  30.578  17.344  1.00 97.19           N  
ATOM   2477  CA  VAL A 308       9.383  30.672  16.484  1.00 97.19           C  
ATOM   2478  C   VAL A 308       9.391  32.031  15.750  1.00 97.19           C  
ATOM   2479  CB  VAL A 308       8.070  30.516  17.281  1.00 97.19           C  
ATOM   2480  O   VAL A 308       9.547  33.062  16.375  1.00 97.19           O  
ATOM   2481  CG1 VAL A 308       6.859  30.781  16.375  1.00 97.19           C  
ATOM   2482  CG2 VAL A 308       7.988  29.109  17.875  1.00 97.19           C  
ATOM   2483  N   LYS A 309       9.273  31.984  14.516  1.00 96.25           N  
ATOM   2484  CA  LYS A 309       9.305  33.188  13.688  1.00 96.25           C  
ATOM   2485  C   LYS A 309       7.992  33.375  12.930  1.00 96.25           C  
ATOM   2486  CB  LYS A 309      10.469  33.125  12.695  1.00 96.25           C  
ATOM   2487  O   LYS A 309       7.434  32.406  12.406  1.00 96.25           O  
ATOM   2488  CG  LYS A 309      11.844  33.125  13.352  1.00 96.25           C  
ATOM   2489  CD  LYS A 309      12.953  32.969  12.328  1.00 96.25           C  
ATOM   2490  CE  LYS A 309      14.320  32.875  12.992  1.00 96.25           C  
ATOM   2491  NZ  LYS A 309      15.406  32.594  11.992  1.00 96.25           N  
ATOM   2492  N   ILE A 310       7.473  34.562  12.875  1.00 96.94           N  
ATOM   2493  CA  ILE A 310       6.270  34.938  12.133  1.00 96.94           C  
ATOM   2494  C   ILE A 310       6.645  35.750  10.898  1.00 96.94           C  
ATOM   2495  CB  ILE A 310       5.277  35.719  13.016  1.00 96.94           C  
ATOM   2496  O   ILE A 310       7.355  36.750  11.008  1.00 96.94           O  
ATOM   2497  CG1 ILE A 310       4.879  34.875  14.242  1.00 96.94           C  
ATOM   2498  CG2 ILE A 310       4.043  36.125  12.211  1.00 96.94           C  
ATOM   2499  CD1 ILE A 310       3.916  35.594  15.188  1.00 96.94           C  
ATOM   2500  N   TRP A 311       6.227  35.281   9.836  1.00 95.94           N  
ATOM   2501  CA  TRP A 311       6.512  35.906   8.555  1.00 95.94           C  
ATOM   2502  C   TRP A 311       5.254  36.531   7.969  1.00 95.94           C  
ATOM   2503  CB  TRP A 311       7.094  34.875   7.570  1.00 95.94           C  
ATOM   2504  O   TRP A 311       4.152  36.000   8.125  1.00 95.94           O  
ATOM   2505  CG  TRP A 311       8.320  34.188   8.070  1.00 95.94           C  
ATOM   2506  CD1 TRP A 311       8.367  33.156   8.961  1.00 95.94           C  
ATOM   2507  CD2 TRP A 311       9.672  34.469   7.719  1.00 95.94           C  
ATOM   2508  CE2 TRP A 311      10.500  33.562   8.430  1.00 95.94           C  
ATOM   2509  CE3 TRP A 311      10.273  35.406   6.867  1.00 95.94           C  
ATOM   2510  NE1 TRP A 311       9.680  32.781   9.180  1.00 95.94           N  
ATOM   2511  CH2 TRP A 311      12.453  34.500   7.473  1.00 95.94           C  
ATOM   2512  CZ2 TRP A 311      11.891  33.594   8.312  1.00 95.94           C  
ATOM   2513  CZ3 TRP A 311      11.664  35.406   6.754  1.00 95.94           C  
ATOM   2514  N   ASP A 312       5.375  37.625   7.391  1.00 94.62           N  
ATOM   2515  CA  ASP A 312       4.371  38.219   6.512  1.00 94.62           C  
ATOM   2516  C   ASP A 312       4.582  37.781   5.062  1.00 94.62           C  
ATOM   2517  CB  ASP A 312       4.410  39.750   6.617  1.00 94.62           C  
ATOM   2518  O   ASP A 312       5.676  37.938   4.516  1.00 94.62           O  
ATOM   2519  CG  ASP A 312       3.217  40.406   5.953  1.00 94.62           C  
ATOM   2520  OD1 ASP A 312       2.656  39.844   4.992  1.00 94.62           O  
ATOM   2521  OD2 ASP A 312       2.838  41.531   6.395  1.00 94.62           O  
ATOM   2522  N   LEU A 313       3.637  37.312   4.449  1.00 92.38           N  
ATOM   2523  CA  LEU A 313       3.734  36.812   3.088  1.00 92.38           C  
ATOM   2524  C   LEU A 313       4.164  37.906   2.123  1.00 92.38           C  
ATOM   2525  CB  LEU A 313       2.396  36.219   2.639  1.00 92.38           C  
ATOM   2526  O   LEU A 313       4.637  37.625   1.020  1.00 92.38           O  
ATOM   2527  CG  LEU A 313       1.981  34.906   3.305  1.00 92.38           C  
ATOM   2528  CD1 LEU A 313       0.554  34.531   2.914  1.00 92.38           C  
ATOM   2529  CD2 LEU A 313       2.947  33.781   2.930  1.00 92.38           C  
ATOM   2530  N   ASN A 314       3.963  39.062   2.525  1.00 89.50           N  
ATOM   2531  CA  ASN A 314       4.332  40.219   1.683  1.00 89.50           C  
ATOM   2532  C   ASN A 314       5.734  40.719   2.000  1.00 89.50           C  
ATOM   2533  CB  ASN A 314       3.312  41.344   1.832  1.00 89.50           C  
ATOM   2534  O   ASN A 314       6.238  41.625   1.337  1.00 89.50           O  
ATOM   2535  CG  ASN A 314       1.938  40.969   1.317  1.00 89.50           C  
ATOM   2536  ND2 ASN A 314       0.901  41.531   1.926  1.00 89.50           N  
ATOM   2537  OD1 ASN A 314       1.809  40.156   0.382  1.00 89.50           O  
ATOM   2538  N   MET A 315       6.379  40.156   3.047  1.00 86.44           N  
ATOM   2539  CA  MET A 315       7.738  40.531   3.436  1.00 86.44           C  
ATOM   2540  C   MET A 315       8.625  39.281   3.541  1.00 86.44           C  
ATOM   2541  CB  MET A 315       7.734  41.281   4.766  1.00 86.44           C  
ATOM   2542  O   MET A 315       8.742  38.688   4.609  1.00 86.44           O  
ATOM   2543  CG  MET A 315       9.000  42.094   5.027  1.00 86.44           C  
ATOM   2544  SD  MET A 315       8.930  43.031   6.598  1.00 86.44           S  
ATOM   2545  CE  MET A 315       8.062  44.531   6.031  1.00 86.44           C  
ATOM   2546  N   GLU A 316       9.445  39.062   2.539  1.00 83.69           N  
ATOM   2547  CA  GLU A 316      10.180  37.781   2.408  1.00 83.69           C  
ATOM   2548  C   GLU A 316      11.570  37.906   3.025  1.00 83.69           C  
ATOM   2549  CB  GLU A 316      10.289  37.375   0.937  1.00 83.69           C  
ATOM   2550  O   GLU A 316      12.211  36.906   3.309  1.00 83.69           O  
ATOM   2551  CG  GLU A 316       8.945  37.219   0.242  1.00 83.69           C  
ATOM   2552  CD  GLU A 316       9.062  37.062  -1.263  1.00 83.69           C  
ATOM   2553  OE1 GLU A 316       8.016  36.938  -1.943  1.00 83.69           O  
ATOM   2554  OE2 GLU A 316      10.211  37.031  -1.766  1.00 83.69           O  
ATOM   2555  N   ASN A 317      12.023  38.969   3.277  1.00 85.94           N  
ATOM   2556  CA  ASN A 317      13.438  39.188   3.600  1.00 85.94           C  
ATOM   2557  C   ASN A 317      13.711  38.938   5.082  1.00 85.94           C  
ATOM   2558  CB  ASN A 317      13.891  40.562   3.180  1.00 85.94           C  
ATOM   2559  O   ASN A 317      14.836  38.656   5.473  1.00 85.94           O  
ATOM   2560  CG  ASN A 317      13.883  40.750   1.676  1.00 85.94           C  
ATOM   2561  ND2 ASN A 317      13.992  42.000   1.235  1.00 85.94           N  
ATOM   2562  OD1 ASN A 317      13.773  39.812   0.916  1.00 85.94           O  
ATOM   2563  N   ARG A 318      12.648  39.219   5.891  1.00 90.38           N  
ATOM   2564  CA  ARG A 318      12.844  39.031   7.324  1.00 90.38           C  
ATOM   2565  C   ARG A 318      11.523  38.688   8.016  1.00 90.38           C  
ATOM   2566  CB  ARG A 318      13.469  40.281   7.957  1.00 90.38           C  
ATOM   2567  O   ARG A 318      10.461  39.125   7.586  1.00 90.38           O  
ATOM   2568  CG  ARG A 318      12.602  41.500   7.844  1.00 90.38           C  
ATOM   2569  CD  ARG A 318      13.273  42.719   8.461  1.00 90.38           C  
ATOM   2570  NE  ARG A 318      12.430  43.906   8.375  1.00 90.38           N  
ATOM   2571  NH1 ARG A 318      13.844  45.250   9.602  1.00 90.38           N  
ATOM   2572  NH2 ARG A 318      11.883  46.094   8.773  1.00 90.38           N  
ATOM   2573  CZ  ARG A 318      12.719  45.094   8.922  1.00 90.38           C  
ATOM   2574  N   PRO A 319      11.672  37.969   9.078  1.00 93.62           N  
ATOM   2575  CA  PRO A 319      10.461  37.750   9.867  1.00 93.62           C  
ATOM   2576  C   PRO A 319       9.961  39.000  10.570  1.00 93.62           C  
ATOM   2577  CB  PRO A 319      10.906  36.688  10.883  1.00 93.62           C  
ATOM   2578  O   PRO A 319      10.758  39.844  10.977  1.00 93.62           O  
ATOM   2579  CG  PRO A 319      12.375  36.875  11.023  1.00 93.62           C  
ATOM   2580  CD  PRO A 319      12.906  37.438   9.734  1.00 93.62           C  
ATOM   2581  N   VAL A 320       8.727  39.156  10.688  1.00 94.31           N  
ATOM   2582  CA  VAL A 320       8.117  40.312  11.320  1.00 94.31           C  
ATOM   2583  C   VAL A 320       8.219  40.188  12.844  1.00 94.31           C  
ATOM   2584  CB  VAL A 320       6.645  40.500  10.898  1.00 94.31           C  
ATOM   2585  O   VAL A 320       8.312  41.188  13.547  1.00 94.31           O  
ATOM   2586  CG1 VAL A 320       6.102  41.844  11.375  1.00 94.31           C  
ATOM   2587  CG2 VAL A 320       6.504  40.344   9.383  1.00 94.31           C  
ATOM   2588  N   GLU A 321       8.188  38.969  13.336  1.00 95.25           N  
ATOM   2589  CA  GLU A 321       8.305  38.656  14.758  1.00 95.25           C  
ATOM   2590  C   GLU A 321       9.164  37.438  15.008  1.00 95.25           C  
ATOM   2591  CB  GLU A 321       6.926  38.500  15.391  1.00 95.25           C  
ATOM   2592  O   GLU A 321       9.078  36.469  14.258  1.00 95.25           O  
ATOM   2593  CG  GLU A 321       5.973  39.656  15.133  1.00 95.25           C  
ATOM   2594  CD  GLU A 321       4.523  39.312  15.461  1.00 95.25           C  
ATOM   2595  OE1 GLU A 321       3.619  40.062  15.031  1.00 95.25           O  
ATOM   2596  OE2 GLU A 321       4.293  38.312  16.156  1.00 95.25           O  
ATOM   2597  N   THR A 322      10.008  37.438  16.016  1.00 94.88           N  
ATOM   2598  CA  THR A 322      10.828  36.312  16.422  1.00 94.88           C  
ATOM   2599  C   THR A 322      10.711  36.062  17.922  1.00 94.88           C  
ATOM   2600  CB  THR A 322      12.312  36.531  16.062  1.00 94.88           C  
ATOM   2601  O   THR A 322      10.961  36.969  18.719  1.00 94.88           O  
ATOM   2602  CG2 THR A 322      13.156  35.312  16.422  1.00 94.88           C  
ATOM   2603  OG1 THR A 322      12.414  36.750  14.648  1.00 94.88           O  
ATOM   2604  N   TYR A 323      10.305  34.938  18.266  1.00 96.00           N  
ATOM   2605  CA  TYR A 323      10.148  34.531  19.656  1.00 96.00           C  
ATOM   2606  C   TYR A 323      11.164  33.469  20.031  1.00 96.00           C  
ATOM   2607  CB  TYR A 323       8.734  34.031  19.922  1.00 96.00           C  
ATOM   2608  O   TYR A 323      11.195  32.406  19.438  1.00 96.00           O  
ATOM   2609  CG  TYR A 323       7.652  35.031  19.562  1.00 96.00           C  
ATOM   2610  CD1 TYR A 323       7.402  36.125  20.375  1.00 96.00           C  
ATOM   2611  CD2 TYR A 323       6.883  34.844  18.422  1.00 96.00           C  
ATOM   2612  CE1 TYR A 323       6.410  37.062  20.047  1.00 96.00           C  
ATOM   2613  CE2 TYR A 323       5.883  35.750  18.094  1.00 96.00           C  
ATOM   2614  OH  TYR A 323       4.672  37.750  18.578  1.00 96.00           O  
ATOM   2615  CZ  TYR A 323       5.656  36.844  18.906  1.00 96.00           C  
ATOM   2616  N   GLN A 324      11.914  33.656  21.062  1.00 94.69           N  
ATOM   2617  CA  GLN A 324      12.906  32.688  21.531  1.00 94.69           C  
ATOM   2618  C   GLN A 324      12.273  31.625  22.422  1.00 94.69           C  
ATOM   2619  CB  GLN A 324      14.031  33.406  22.297  1.00 94.69           C  
ATOM   2620  O   GLN A 324      11.609  31.953  23.406  1.00 94.69           O  
ATOM   2621  CG  GLN A 324      14.805  34.406  21.453  1.00 94.69           C  
ATOM   2622  CD  GLN A 324      15.539  33.750  20.297  1.00 94.69           C  
ATOM   2623  NE2 GLN A 324      15.766  34.531  19.234  1.00 94.69           N  
ATOM   2624  OE1 GLN A 324      15.914  32.594  20.359  1.00 94.69           O  
ATOM   2625  N   VAL A 325      12.516  30.375  22.109  1.00 95.44           N  
ATOM   2626  CA  VAL A 325      11.914  29.266  22.844  1.00 95.44           C  
ATOM   2627  C   VAL A 325      12.984  28.531  23.656  1.00 95.44           C  
ATOM   2628  CB  VAL A 325      11.188  28.297  21.906  1.00 95.44           C  
ATOM   2629  O   VAL A 325      12.836  28.328  24.859  1.00 95.44           O  
ATOM   2630  CG1 VAL A 325      10.570  27.141  22.688  1.00 95.44           C  
ATOM   2631  CG2 VAL A 325      10.109  29.016  21.094  1.00 95.44           C  
ATOM   2632  N   HIS A 326      14.078  28.141  23.000  1.00 93.88           N  
ATOM   2633  CA  HIS A 326      15.125  27.344  23.625  1.00 93.88           C  
ATOM   2634  C   HIS A 326      16.438  28.125  23.719  1.00 93.88           C  
ATOM   2635  CB  HIS A 326      15.352  26.047  22.828  1.00 93.88           C  
ATOM   2636  O   HIS A 326      17.516  27.562  23.547  1.00 93.88           O  
ATOM   2637  CG  HIS A 326      14.273  25.031  23.031  1.00 93.88           C  
ATOM   2638  CD2 HIS A 326      13.305  24.938  23.969  1.00 93.88           C  
ATOM   2639  ND1 HIS A 326      14.125  23.922  22.219  1.00 93.88           N  
ATOM   2640  CE1 HIS A 326      13.102  23.203  22.641  1.00 93.88           C  
ATOM   2641  NE2 HIS A 326      12.586  23.797  23.703  1.00 93.88           N  
ATOM   2642  N   GLU A 327      16.406  29.391  23.891  1.00 90.75           N  
ATOM   2643  CA  GLU A 327      17.625  30.188  24.000  1.00 90.75           C  
ATOM   2644  C   GLU A 327      18.500  29.719  25.156  1.00 90.75           C  
ATOM   2645  CB  GLU A 327      17.281  31.672  24.172  1.00 90.75           C  
ATOM   2646  O   GLU A 327      19.719  29.688  25.047  1.00 90.75           O  
ATOM   2647  CG  GLU A 327      18.500  32.594  24.125  1.00 90.75           C  
ATOM   2648  CD  GLU A 327      19.203  32.594  22.781  1.00 90.75           C  
ATOM   2649  OE1 GLU A 327      20.406  32.969  22.734  1.00 90.75           O  
ATOM   2650  OE2 GLU A 327      18.562  32.219  21.781  1.00 90.75           O  
ATOM   2651  N   TYR A 328      17.891  29.266  26.219  1.00 88.94           N  
ATOM   2652  CA  TYR A 328      18.609  28.828  27.406  1.00 88.94           C  
ATOM   2653  C   TYR A 328      19.312  27.500  27.172  1.00 88.94           C  
ATOM   2654  CB  TYR A 328      17.641  28.688  28.594  1.00 88.94           C  
ATOM   2655  O   TYR A 328      20.172  27.078  27.953  1.00 88.94           O  
ATOM   2656  CG  TYR A 328      16.391  27.906  28.266  1.00 88.94           C  
ATOM   2657  CD1 TYR A 328      15.211  28.562  27.922  1.00 88.94           C  
ATOM   2658  CD2 TYR A 328      16.375  26.516  28.312  1.00 88.94           C  
ATOM   2659  CE1 TYR A 328      14.055  27.859  27.625  1.00 88.94           C  
ATOM   2660  CE2 TYR A 328      15.227  25.797  28.016  1.00 88.94           C  
ATOM   2661  OH  TYR A 328      12.930  25.766  27.391  1.00 88.94           O  
ATOM   2662  CZ  TYR A 328      14.070  26.469  27.672  1.00 88.94           C  
ATOM   2663  N   LEU A 329      18.984  26.859  26.109  1.00 91.44           N  
ATOM   2664  CA  LEU A 329      19.594  25.562  25.797  1.00 91.44           C  
ATOM   2665  C   LEU A 329      20.828  25.750  24.922  1.00 91.44           C  
ATOM   2666  CB  LEU A 329      18.578  24.656  25.109  1.00 91.44           C  
ATOM   2667  O   LEU A 329      21.500  24.766  24.594  1.00 91.44           O  
ATOM   2668  CG  LEU A 329      17.391  24.188  25.953  1.00 91.44           C  
ATOM   2669  CD1 LEU A 329      16.453  23.328  25.109  1.00 91.44           C  
ATOM   2670  CD2 LEU A 329      17.875  23.406  27.172  1.00 91.44           C  
ATOM   2671  N   ARG A 330      21.141  26.922  24.500  1.00 88.00           N  
ATOM   2672  CA  ARG A 330      22.266  27.188  23.625  1.00 88.00           C  
ATOM   2673  C   ARG A 330      23.578  26.688  24.219  1.00 88.00           C  
ATOM   2674  CB  ARG A 330      22.375  28.688  23.328  1.00 88.00           C  
ATOM   2675  O   ARG A 330      24.453  26.203  23.500  1.00 88.00           O  
ATOM   2676  CG  ARG A 330      21.719  29.109  22.031  1.00 88.00           C  
ATOM   2677  CD  ARG A 330      22.016  30.562  21.688  1.00 88.00           C  
ATOM   2678  NE  ARG A 330      21.219  31.031  20.562  1.00 88.00           N  
ATOM   2679  NH1 ARG A 330      22.297  33.062  20.375  1.00 88.00           N  
ATOM   2680  NH2 ARG A 330      20.578  32.531  18.938  1.00 88.00           N  
ATOM   2681  CZ  ARG A 330      21.359  32.219  19.969  1.00 88.00           C  
ATOM   2682  N   SER A 331      23.688  26.750  25.531  1.00 85.12           N  
ATOM   2683  CA  SER A 331      24.906  26.312  26.234  1.00 85.12           C  
ATOM   2684  C   SER A 331      24.969  24.797  26.344  1.00 85.12           C  
ATOM   2685  CB  SER A 331      24.984  26.953  27.609  1.00 85.12           C  
ATOM   2686  O   SER A 331      26.016  24.234  26.656  1.00 85.12           O  
ATOM   2687  OG  SER A 331      23.859  26.594  28.391  1.00 85.12           O  
ATOM   2688  N   LYS A 332      23.891  24.141  26.078  1.00 87.44           N  
ATOM   2689  CA  LYS A 332      23.828  22.688  26.266  1.00 87.44           C  
ATOM   2690  C   LYS A 332      23.672  21.984  24.922  1.00 87.44           C  
ATOM   2691  CB  LYS A 332      22.672  22.328  27.188  1.00 87.44           C  
ATOM   2692  O   LYS A 332      23.203  20.844  24.875  1.00 87.44           O  
ATOM   2693  CG  LYS A 332      22.828  22.859  28.609  1.00 87.44           C  
ATOM   2694  CD  LYS A 332      23.547  21.844  29.500  1.00 87.44           C  
ATOM   2695  CE  LYS A 332      23.672  22.359  30.938  1.00 87.44           C  
ATOM   2696  NZ  LYS A 332      24.406  21.391  31.812  1.00 87.44           N  
ATOM   2697  N   LEU A 333      23.891  22.672  23.875  1.00 89.62           N  
ATOM   2698  CA  LEU A 333      23.672  22.125  22.531  1.00 89.62           C  
ATOM   2699  C   LEU A 333      24.547  20.891  22.312  1.00 89.62           C  
ATOM   2700  CB  LEU A 333      23.969  23.172  21.469  1.00 89.62           C  
ATOM   2701  O   LEU A 333      24.109  19.938  21.656  1.00 89.62           O  
ATOM   2702  CG  LEU A 333      22.953  24.297  21.328  1.00 89.62           C  
ATOM   2703  CD1 LEU A 333      23.422  25.328  20.297  1.00 89.62           C  
ATOM   2704  CD2 LEU A 333      21.594  23.734  20.922  1.00 89.62           C  
ATOM   2705  N   CYS A 334      25.734  20.844  22.859  1.00 87.69           N  
ATOM   2706  CA  CYS A 334      26.641  19.703  22.703  1.00 87.69           C  
ATOM   2707  C   CYS A 334      26.062  18.453  23.375  1.00 87.69           C  
ATOM   2708  CB  CYS A 334      28.016  20.016  23.312  1.00 87.69           C  
ATOM   2709  O   CYS A 334      26.078  17.375  22.781  1.00 87.69           O  
ATOM   2710  SG  CYS A 334      29.000  21.172  22.328  1.00 87.69           S  
ATOM   2711  N   SER A 335      25.594  18.672  24.547  1.00 87.00           N  
ATOM   2712  CA  SER A 335      24.984  17.562  25.266  1.00 87.00           C  
ATOM   2713  C   SER A 335      23.719  17.078  24.562  1.00 87.00           C  
ATOM   2714  CB  SER A 335      24.656  17.969  26.703  1.00 87.00           C  
ATOM   2715  O   SER A 335      23.453  15.875  24.500  1.00 87.00           O  
ATOM   2716  OG  SER A 335      24.125  16.875  27.438  1.00 87.00           O  
ATOM   2717  N   LEU A 336      23.000  17.953  24.000  1.00 91.69           N  
ATOM   2718  CA  LEU A 336      21.766  17.625  23.297  1.00 91.69           C  
ATOM   2719  C   LEU A 336      22.062  16.859  22.016  1.00 91.69           C  
ATOM   2720  CB  LEU A 336      20.969  18.906  22.984  1.00 91.69           C  
ATOM   2721  O   LEU A 336      21.266  16.016  21.594  1.00 91.69           O  
ATOM   2722  CG  LEU A 336      20.344  19.625  24.188  1.00 91.69           C  
ATOM   2723  CD1 LEU A 336      19.906  21.031  23.781  1.00 91.69           C  
ATOM   2724  CD2 LEU A 336      19.156  18.812  24.719  1.00 91.69           C  
ATOM   2725  N   TYR A 337      23.109  17.219  21.422  1.00 88.94           N  
ATOM   2726  CA  TYR A 337      23.547  16.516  20.234  1.00 88.94           C  
ATOM   2727  C   TYR A 337      23.938  15.078  20.562  1.00 88.94           C  
ATOM   2728  CB  TYR A 337      24.703  17.234  19.547  1.00 88.94           C  
ATOM   2729  O   TYR A 337      23.578  14.141  19.844  1.00 88.94           O  
ATOM   2730  CG  TYR A 337      25.203  16.562  18.297  1.00 88.94           C  
ATOM   2731  CD1 TYR A 337      26.344  15.758  18.328  1.00 88.94           C  
ATOM   2732  CD2 TYR A 337      24.531  16.703  17.094  1.00 88.94           C  
ATOM   2733  CE1 TYR A 337      26.812  15.133  17.172  1.00 88.94           C  
ATOM   2734  CE2 TYR A 337      25.000  16.078  15.938  1.00 88.94           C  
ATOM   2735  OH  TYR A 337      26.578  14.680  14.844  1.00 88.94           O  
ATOM   2736  CZ  TYR A 337      26.125  15.297  15.992  1.00 88.94           C  
ATOM   2737  N   GLU A 338      24.594  14.828  21.719  1.00 83.62           N  
ATOM   2738  CA  GLU A 338      25.031  13.500  22.125  1.00 83.62           C  
ATOM   2739  C   GLU A 338      23.859  12.602  22.469  1.00 83.62           C  
ATOM   2740  CB  GLU A 338      25.969  13.602  23.328  1.00 83.62           C  
ATOM   2741  O   GLU A 338      23.891  11.398  22.203  1.00 83.62           O  
ATOM   2742  CG  GLU A 338      27.359  14.164  23.000  1.00 83.62           C  
ATOM   2743  CD  GLU A 338      28.234  14.352  24.219  1.00 83.62           C  
ATOM   2744  OE1 GLU A 338      29.406  14.758  24.047  1.00 83.62           O  
ATOM   2745  OE2 GLU A 338      27.766  14.078  25.344  1.00 83.62           O  
ATOM   2746  N   ASN A 339      22.781  13.234  22.891  1.00 87.25           N  
ATOM   2747  CA  ASN A 339      21.594  12.453  23.281  1.00 87.25           C  
ATOM   2748  C   ASN A 339      20.562  12.438  22.172  1.00 87.25           C  
ATOM   2749  CB  ASN A 339      20.984  13.008  24.562  1.00 87.25           C  
ATOM   2750  O   ASN A 339      19.422  12.023  22.391  1.00 87.25           O  
ATOM   2751  CG  ASN A 339      21.938  12.898  25.750  1.00 87.25           C  
ATOM   2752  ND2 ASN A 339      21.719  13.742  26.750  1.00 87.25           N  
ATOM   2753  OD1 ASN A 339      22.844  12.055  25.766  1.00 87.25           O  
ATOM   2754  N   ASP A 340      20.859  13.016  21.047  1.00 89.88           N  
ATOM   2755  CA  ASP A 340      20.000  13.023  19.875  1.00 89.88           C  
ATOM   2756  C   ASP A 340      18.750  13.867  20.109  1.00 89.88           C  
ATOM   2757  CB  ASP A 340      19.609  11.594  19.484  1.00 89.88           C  
ATOM   2758  O   ASP A 340      17.766  13.734  19.391  1.00 89.88           O  
ATOM   2759  CG  ASP A 340      20.703  10.852  18.750  1.00 89.88           C  
ATOM   2760  OD1 ASP A 340      21.578  11.500  18.141  1.00 89.88           O  
ATOM   2761  OD2 ASP A 340      20.703   9.602  18.797  1.00 89.88           O  
ATOM   2762  N   CYS A 341      18.688  14.672  21.078  1.00 92.06           N  
ATOM   2763  CA  CYS A 341      17.516  15.484  21.406  1.00 92.06           C  
ATOM   2764  C   CYS A 341      17.422  16.703  20.484  1.00 92.06           C  
ATOM   2765  CB  CYS A 341      17.578  15.938  22.859  1.00 92.06           C  
ATOM   2766  O   CYS A 341      16.328  17.219  20.250  1.00 92.06           O  
ATOM   2767  SG  CYS A 341      17.312  14.594  24.047  1.00 92.06           S  
ATOM   2768  N   ILE A 342      18.531  17.109  20.000  1.00 92.19           N  
ATOM   2769  CA  ILE A 342      18.578  18.297  19.156  1.00 92.19           C  
ATOM   2770  C   ILE A 342      17.828  18.047  17.859  1.00 92.19           C  
ATOM   2771  CB  ILE A 342      20.047  18.719  18.875  1.00 92.19           C  
ATOM   2772  O   ILE A 342      17.484  18.984  17.141  1.00 92.19           O  
ATOM   2773  CG1 ILE A 342      20.094  20.188  18.438  1.00 92.19           C  
ATOM   2774  CG2 ILE A 342      20.656  17.812  17.797  1.00 92.19           C  
ATOM   2775  CD1 ILE A 342      21.500  20.766  18.406  1.00 92.19           C  
ATOM   2776  N   PHE A 343      17.531  16.797  17.531  1.00 91.75           N  
ATOM   2777  CA  PHE A 343      16.844  16.453  16.297  1.00 91.75           C  
ATOM   2778  C   PHE A 343      15.336  16.344  16.531  1.00 91.75           C  
ATOM   2779  CB  PHE A 343      17.375  15.125  15.750  1.00 91.75           C  
ATOM   2780  O   PHE A 343      14.578  16.016  15.609  1.00 91.75           O  
ATOM   2781  CG  PHE A 343      18.844  15.156  15.422  1.00 91.75           C  
ATOM   2782  CD1 PHE A 343      19.312  15.859  14.312  1.00 91.75           C  
ATOM   2783  CD2 PHE A 343      19.766  14.492  16.219  1.00 91.75           C  
ATOM   2784  CE1 PHE A 343      20.656  15.891  14.000  1.00 91.75           C  
ATOM   2785  CE2 PHE A 343      21.125  14.523  15.914  1.00 91.75           C  
ATOM   2786  CZ  PHE A 343      21.562  15.219  14.805  1.00 91.75           C  
ATOM   2787  N   ASP A 344      14.891  16.547  17.719  1.00 92.19           N  
ATOM   2788  CA  ASP A 344      13.461  16.531  18.016  1.00 92.19           C  
ATOM   2789  C   ASP A 344      12.711  17.594  17.203  1.00 92.19           C  
ATOM   2790  CB  ASP A 344      13.227  16.750  19.516  1.00 92.19           C  
ATOM   2791  O   ASP A 344      13.164  18.734  17.094  1.00 92.19           O  
ATOM   2792  CG  ASP A 344      13.594  15.547  20.359  1.00 92.19           C  
ATOM   2793  OD1 ASP A 344      13.570  14.406  19.828  1.00 92.19           O  
ATOM   2794  OD2 ASP A 344      13.914  15.734  21.547  1.00 92.19           O  
ATOM   2795  N   LYS A 345      11.594  17.281  16.656  1.00 93.56           N  
ATOM   2796  CA  LYS A 345      10.773  18.172  15.852  1.00 93.56           C  
ATOM   2797  C   LYS A 345       9.594  18.719  16.641  1.00 93.56           C  
ATOM   2798  CB  LYS A 345      10.281  17.453  14.594  1.00 93.56           C  
ATOM   2799  O   LYS A 345       8.570  18.047  16.781  1.00 93.56           O  
ATOM   2800  CG  LYS A 345      11.391  17.094  13.609  1.00 93.56           C  
ATOM   2801  CD  LYS A 345      10.828  16.469  12.344  1.00 93.56           C  
ATOM   2802  CE  LYS A 345      11.930  16.078  11.375  1.00 93.56           C  
ATOM   2803  NZ  LYS A 345      11.383  15.492  10.109  1.00 93.56           N  
ATOM   2804  N   PHE A 346       9.641  19.906  17.062  1.00 96.25           N  
ATOM   2805  CA  PHE A 346       8.578  20.562  17.812  1.00 96.25           C  
ATOM   2806  C   PHE A 346       7.574  21.219  16.875  1.00 96.25           C  
ATOM   2807  CB  PHE A 346       9.156  21.594  18.781  1.00 96.25           C  
ATOM   2808  O   PHE A 346       7.953  21.984  15.992  1.00 96.25           O  
ATOM   2809  CG  PHE A 346      10.023  21.000  19.859  1.00 96.25           C  
ATOM   2810  CD1 PHE A 346       9.453  20.547  21.047  1.00 96.25           C  
ATOM   2811  CD2 PHE A 346      11.398  20.906  19.688  1.00 96.25           C  
ATOM   2812  CE1 PHE A 346      10.250  20.000  22.047  1.00 96.25           C  
ATOM   2813  CE2 PHE A 346      12.195  20.359  20.688  1.00 96.25           C  
ATOM   2814  CZ  PHE A 346      11.625  19.906  21.859  1.00 96.25           C  
ATOM   2815  N   GLU A 347       6.363  21.000  17.125  1.00 96.50           N  
ATOM   2816  CA  GLU A 347       5.297  21.609  16.344  1.00 96.50           C  
ATOM   2817  C   GLU A 347       4.820  22.922  16.984  1.00 96.50           C  
ATOM   2818  CB  GLU A 347       4.121  20.641  16.188  1.00 96.50           C  
ATOM   2819  O   GLU A 347       5.156  23.203  18.141  1.00 96.50           O  
ATOM   2820  CG  GLU A 347       4.422  19.453  15.281  1.00 96.50           C  
ATOM   2821  CD  GLU A 347       3.223  18.547  15.070  1.00 96.50           C  
ATOM   2822  OE1 GLU A 347       3.340  17.562  14.312  1.00 96.50           O  
ATOM   2823  OE2 GLU A 347       2.154  18.828  15.656  1.00 96.50           O  
ATOM   2824  N   CYS A 348       4.180  23.719  16.203  1.00 96.88           N  
ATOM   2825  CA  CYS A 348       3.605  24.969  16.656  1.00 96.88           C  
ATOM   2826  C   CYS A 348       2.182  25.141  16.141  1.00 96.88           C  
ATOM   2827  CB  CYS A 348       4.465  26.156  16.203  1.00 96.88           C  
ATOM   2828  O   CYS A 348       1.786  24.500  15.172  1.00 96.88           O  
ATOM   2829  SG  CYS A 348       4.680  26.250  14.406  1.00 96.88           S  
ATOM   2830  N   CYS A 349       1.400  26.000  16.875  1.00 96.38           N  
ATOM   2831  CA  CYS A 349       0.011  26.188  16.484  1.00 96.38           C  
ATOM   2832  C   CYS A 349      -0.469  27.594  16.797  1.00 96.38           C  
ATOM   2833  CB  CYS A 349      -0.887  25.172  17.172  1.00 96.38           C  
ATOM   2834  O   CYS A 349       0.095  28.266  17.672  1.00 96.38           O  
ATOM   2835  SG  CYS A 349      -0.851  25.266  18.969  1.00 96.38           S  
ATOM   2836  N   TRP A 350      -1.408  28.109  16.016  1.00 96.56           N  
ATOM   2837  CA  TRP A 350      -2.084  29.391  16.188  1.00 96.56           C  
ATOM   2838  C   TRP A 350      -3.318  29.234  17.078  1.00 96.56           C  
ATOM   2839  CB  TRP A 350      -2.480  29.984  14.836  1.00 96.56           C  
ATOM   2840  O   TRP A 350      -3.963  28.188  17.078  1.00 96.56           O  
ATOM   2841  CG  TRP A 350      -1.325  30.203  13.906  1.00 96.56           C  
ATOM   2842  CD1 TRP A 350      -0.833  29.344  12.977  1.00 96.56           C  
ATOM   2843  CD2 TRP A 350      -0.514  31.391  13.828  1.00 96.56           C  
ATOM   2844  CE2 TRP A 350       0.453  31.156  12.820  1.00 96.56           C  
ATOM   2845  CE3 TRP A 350      -0.511  32.625  14.500  1.00 96.56           C  
ATOM   2846  NE1 TRP A 350       0.236  29.906  12.320  1.00 96.56           N  
ATOM   2847  CH2 TRP A 350       1.395  33.312  13.156  1.00 96.56           C  
ATOM   2848  CZ2 TRP A 350       1.414  32.094  12.477  1.00 96.56           C  
ATOM   2849  CZ3 TRP A 350       0.447  33.562  14.156  1.00 96.56           C  
ATOM   2850  N   ASN A 351      -3.590  30.281  17.766  1.00 94.50           N  
ATOM   2851  CA  ASN A 351      -4.918  30.312  18.375  1.00 94.50           C  
ATOM   2852  C   ASN A 351      -5.988  30.688  17.344  1.00 94.50           C  
ATOM   2853  CB  ASN A 351      -4.941  31.297  19.547  1.00 94.50           C  
ATOM   2854  O   ASN A 351      -5.680  30.984  16.203  1.00 94.50           O  
ATOM   2855  CG  ASN A 351      -4.934  32.750  19.094  1.00 94.50           C  
ATOM   2856  ND2 ASN A 351      -5.469  33.625  19.922  1.00 94.50           N  
ATOM   2857  OD1 ASN A 351      -4.449  33.062  18.000  1.00 94.50           O  
ATOM   2858  N   GLY A 352      -7.195  30.641  17.703  1.00 91.94           N  
ATOM   2859  CA  GLY A 352      -8.312  30.875  16.812  1.00 91.94           C  
ATOM   2860  C   GLY A 352      -8.266  32.250  16.156  1.00 91.94           C  
ATOM   2861  O   GLY A 352      -8.609  32.375  14.977  1.00 91.94           O  
ATOM   2862  N   SER A 353      -7.742  33.250  16.844  1.00 92.31           N  
ATOM   2863  CA  SER A 353      -7.738  34.625  16.344  1.00 92.31           C  
ATOM   2864  C   SER A 353      -6.375  35.000  15.789  1.00 92.31           C  
ATOM   2865  CB  SER A 353      -8.133  35.594  17.469  1.00 92.31           C  
ATOM   2866  O   SER A 353      -6.129  36.156  15.469  1.00 92.31           O  
ATOM   2867  OG  SER A 353      -7.211  35.500  18.531  1.00 92.31           O  
ATOM   2868  N   ASP A 354      -5.406  34.156  15.750  1.00 94.69           N  
ATOM   2869  CA  ASP A 354      -4.059  34.406  15.234  1.00 94.69           C  
ATOM   2870  C   ASP A 354      -3.311  35.406  16.109  1.00 94.69           C  
ATOM   2871  CB  ASP A 354      -4.113  34.906  13.789  1.00 94.69           C  
ATOM   2872  O   ASP A 354      -2.398  36.062  15.641  1.00 94.69           O  
ATOM   2873  CG  ASP A 354      -4.699  33.875  12.836  1.00 94.69           C  
ATOM   2874  OD1 ASP A 354      -4.641  32.656  13.125  1.00 94.69           O  
ATOM   2875  OD2 ASP A 354      -5.223  34.281  11.773  1.00 94.69           O  
ATOM   2876  N   SER A 355      -3.725  35.562  17.297  1.00 94.25           N  
ATOM   2877  CA  SER A 355      -3.117  36.531  18.172  1.00 94.25           C  
ATOM   2878  C   SER A 355      -2.088  35.906  19.109  1.00 94.25           C  
ATOM   2879  CB  SER A 355      -4.188  37.250  19.000  1.00 94.25           C  
ATOM   2880  O   SER A 355      -1.246  36.594  19.688  1.00 94.25           O  
ATOM   2881  OG  SER A 355      -4.859  36.344  19.859  1.00 94.25           O  
ATOM   2882  N   VAL A 356      -2.160  34.625  19.297  1.00 95.56           N  
ATOM   2883  CA  VAL A 356      -1.254  33.906  20.203  1.00 95.56           C  
ATOM   2884  C   VAL A 356      -0.652  32.688  19.484  1.00 95.56           C  
ATOM   2885  CB  VAL A 356      -1.973  33.469  21.500  1.00 95.56           C  
ATOM   2886  O   VAL A 356      -1.343  32.000  18.734  1.00 95.56           O  
ATOM   2887  CG1 VAL A 356      -0.998  32.750  22.438  1.00 95.56           C  
ATOM   2888  CG2 VAL A 356      -2.621  34.656  22.188  1.00 95.56           C  
ATOM   2889  N   VAL A 357       0.551  32.469  19.734  1.00 96.81           N  
ATOM   2890  CA  VAL A 357       1.267  31.328  19.203  1.00 96.81           C  
ATOM   2891  C   VAL A 357       1.712  30.422  20.344  1.00 96.81           C  
ATOM   2892  CB  VAL A 357       2.488  31.750  18.359  1.00 96.81           C  
ATOM   2893  O   VAL A 357       2.158  30.891  21.391  1.00 96.81           O  
ATOM   2894  CG1 VAL A 357       3.246  30.531  17.844  1.00 96.81           C  
ATOM   2895  CG2 VAL A 357       2.045  32.656  17.203  1.00 96.81           C  
ATOM   2896  N   MET A 358       1.613  29.172  20.125  1.00 97.19           N  
ATOM   2897  CA  MET A 358       1.974  28.188  21.141  1.00 97.19           C  
ATOM   2898  C   MET A 358       2.902  27.125  20.578  1.00 97.19           C  
ATOM   2899  CB  MET A 358       0.720  27.531  21.734  1.00 97.19           C  
ATOM   2900  O   MET A 358       2.766  26.734  19.422  1.00 97.19           O  
ATOM   2901  CG  MET A 358       1.013  26.516  22.812  1.00 97.19           C  
ATOM   2902  SD  MET A 358      -0.513  25.734  23.484  1.00 97.19           S  
ATOM   2903  CE  MET A 358      -1.005  24.734  22.047  1.00 97.19           C  
ATOM   2904  N   THR A 359       3.811  26.578  21.328  1.00 97.81           N  
ATOM   2905  CA  THR A 359       4.742  25.531  20.938  1.00 97.81           C  
ATOM   2906  C   THR A 359       5.180  24.719  22.156  1.00 97.81           C  
ATOM   2907  CB  THR A 359       5.984  26.109  20.234  1.00 97.81           C  
ATOM   2908  O   THR A 359       5.051  25.188  23.297  1.00 97.81           O  
ATOM   2909  CG2 THR A 359       6.797  26.984  21.188  1.00 97.81           C  
ATOM   2910  OG1 THR A 359       6.809  25.031  19.766  1.00 97.81           O  
ATOM   2911  N   GLY A 360       5.641  23.562  21.906  1.00 96.88           N  
ATOM   2912  CA  GLY A 360       6.109  22.703  22.984  1.00 96.88           C  
ATOM   2913  C   GLY A 360       7.594  22.844  23.250  1.00 96.88           C  
ATOM   2914  O   GLY A 360       8.312  23.500  22.500  1.00 96.88           O  
ATOM   2915  N   SER A 361       8.031  22.203  24.312  1.00 96.31           N  
ATOM   2916  CA  SER A 361       9.430  22.203  24.734  1.00 96.31           C  
ATOM   2917  C   SER A 361       9.734  21.000  25.641  1.00 96.31           C  
ATOM   2918  CB  SER A 361       9.766  23.500  25.469  1.00 96.31           C  
ATOM   2919  O   SER A 361       8.945  20.047  25.703  1.00 96.31           O  
ATOM   2920  OG  SER A 361      11.156  23.578  25.734  1.00 96.31           O  
ATOM   2921  N   TYR A 362      10.938  20.984  26.234  1.00 95.19           N  
ATOM   2922  CA  TYR A 362      11.367  19.906  27.125  1.00 95.19           C  
ATOM   2923  C   TYR A 362      10.820  20.109  28.531  1.00 95.19           C  
ATOM   2924  CB  TYR A 362      12.898  19.828  27.156  1.00 95.19           C  
ATOM   2925  O   TYR A 362      10.344  21.188  28.875  1.00 95.19           O  
ATOM   2926  CG  TYR A 362      13.523  19.469  25.844  1.00 95.19           C  
ATOM   2927  CD1 TYR A 362      13.414  18.172  25.312  1.00 95.19           C  
ATOM   2928  CD2 TYR A 362      14.219  20.406  25.094  1.00 95.19           C  
ATOM   2929  CE1 TYR A 362      13.984  17.828  24.094  1.00 95.19           C  
ATOM   2930  CE2 TYR A 362      14.797  20.078  23.875  1.00 95.19           C  
ATOM   2931  OH  TYR A 362      15.250  18.469  22.172  1.00 95.19           O  
ATOM   2932  CZ  TYR A 362      14.680  18.797  23.391  1.00 95.19           C  
ATOM   2933  N   ASN A 363      10.828  19.031  29.328  1.00 93.06           N  
ATOM   2934  CA  ASN A 363      10.328  19.031  30.703  1.00 93.06           C  
ATOM   2935  C   ASN A 363       8.812  19.219  30.750  1.00 93.06           C  
ATOM   2936  CB  ASN A 363      11.023  20.125  31.516  1.00 93.06           C  
ATOM   2937  O   ASN A 363       8.297  19.906  31.641  1.00 93.06           O  
ATOM   2938  CG  ASN A 363      11.273  19.703  32.969  1.00 93.06           C  
ATOM   2939  ND2 ASN A 363      11.328  20.688  33.844  1.00 93.06           N  
ATOM   2940  OD1 ASN A 363      11.422  18.516  33.250  1.00 93.06           O  
ATOM   2941  N   ASN A 364       8.125  18.859  29.656  1.00 93.81           N  
ATOM   2942  CA  ASN A 364       6.676  18.984  29.531  1.00 93.81           C  
ATOM   2943  C   ASN A 364       6.230  20.453  29.594  1.00 93.81           C  
ATOM   2944  CB  ASN A 364       5.969  18.156  30.594  1.00 93.81           C  
ATOM   2945  O   ASN A 364       5.180  20.750  30.172  1.00 93.81           O  
ATOM   2946  CG  ASN A 364       6.008  16.672  30.312  1.00 93.81           C  
ATOM   2947  ND2 ASN A 364       5.617  15.867  31.297  1.00 93.81           N  
ATOM   2948  OD1 ASN A 364       6.383  16.250  29.219  1.00 93.81           O  
ATOM   2949  N   PHE A 365       7.047  21.266  29.078  1.00 95.31           N  
ATOM   2950  CA  PHE A 365       6.711  22.672  29.000  1.00 95.31           C  
ATOM   2951  C   PHE A 365       6.055  23.000  27.656  1.00 95.31           C  
ATOM   2952  CB  PHE A 365       7.965  23.531  29.188  1.00 95.31           C  
ATOM   2953  O   PHE A 365       6.379  22.391  26.641  1.00 95.31           O  
ATOM   2954  CG  PHE A 365       8.484  23.547  30.594  1.00 95.31           C  
ATOM   2955  CD1 PHE A 365       7.645  23.234  31.656  1.00 95.31           C  
ATOM   2956  CD2 PHE A 365       9.805  23.875  30.859  1.00 95.31           C  
ATOM   2957  CE1 PHE A 365       8.117  23.250  32.969  1.00 95.31           C  
ATOM   2958  CE2 PHE A 365      10.289  23.891  32.156  1.00 95.31           C  
ATOM   2959  CZ  PHE A 365       9.445  23.578  33.219  1.00 95.31           C  
ATOM   2960  N   PHE A 366       5.188  23.891  27.719  1.00 96.31           N  
ATOM   2961  CA  PHE A 366       4.672  24.516  26.516  1.00 96.31           C  
ATOM   2962  C   PHE A 366       4.598  26.031  26.688  1.00 96.31           C  
ATOM   2963  CB  PHE A 366       3.289  23.953  26.172  1.00 96.31           C  
ATOM   2964  O   PHE A 366       4.297  26.516  27.781  1.00 96.31           O  
ATOM   2965  CG  PHE A 366       2.252  24.203  27.234  1.00 96.31           C  
ATOM   2966  CD1 PHE A 366       2.145  23.344  28.328  1.00 96.31           C  
ATOM   2967  CD2 PHE A 366       1.382  25.281  27.141  1.00 96.31           C  
ATOM   2968  CE1 PHE A 366       1.186  23.562  29.312  1.00 96.31           C  
ATOM   2969  CE2 PHE A 366       0.420  25.500  28.125  1.00 96.31           C  
ATOM   2970  CZ  PHE A 366       0.323  24.641  29.203  1.00 96.31           C  
ATOM   2971  N   ARG A 367       4.953  26.641  25.703  1.00 96.50           N  
ATOM   2972  CA  ARG A 367       5.105  28.094  25.734  1.00 96.50           C  
ATOM   2973  C   ARG A 367       4.102  28.781  24.812  1.00 96.50           C  
ATOM   2974  CB  ARG A 367       6.531  28.500  25.344  1.00 96.50           C  
ATOM   2975  O   ARG A 367       3.801  28.281  23.734  1.00 96.50           O  
ATOM   2976  CG  ARG A 367       7.605  27.922  26.250  1.00 96.50           C  
ATOM   2977  CD  ARG A 367       8.961  28.562  25.984  1.00 96.50           C  
ATOM   2978  NE  ARG A 367       9.008  29.953  26.422  1.00 96.50           N  
ATOM   2979  NH1 ARG A 367      11.227  30.281  25.859  1.00 96.50           N  
ATOM   2980  NH2 ARG A 367      10.008  31.984  26.766  1.00 96.50           N  
ATOM   2981  CZ  ARG A 367      10.078  30.734  26.344  1.00 96.50           C  
ATOM   2982  N   MET A 368       3.650  29.906  25.234  1.00 96.06           N  
ATOM   2983  CA  MET A 368       2.699  30.734  24.484  1.00 96.06           C  
ATOM   2984  C   MET A 368       3.201  32.156  24.359  1.00 96.06           C  
ATOM   2985  CB  MET A 368       1.329  30.719  25.172  1.00 96.06           C  
ATOM   2986  O   MET A 368       3.760  32.719  25.312  1.00 96.06           O  
ATOM   2987  CG  MET A 368       0.727  29.328  25.312  1.00 96.06           C  
ATOM   2988  SD  MET A 368      -0.902  29.344  26.156  1.00 96.06           S  
ATOM   2989  CE  MET A 368      -1.125  27.578  26.453  1.00 96.06           C  
ATOM   2990  N   PHE A 369       3.057  32.688  23.234  1.00 96.12           N  
ATOM   2991  CA  PHE A 369       3.498  34.031  22.938  1.00 96.12           C  
ATOM   2992  C   PHE A 369       2.344  34.875  22.406  1.00 96.12           C  
ATOM   2993  CB  PHE A 369       4.648  34.000  21.938  1.00 96.12           C  
ATOM   2994  O   PHE A 369       1.722  34.500  21.406  1.00 96.12           O  
ATOM   2995  CG  PHE A 369       5.781  33.094  22.312  1.00 96.12           C  
ATOM   2996  CD1 PHE A 369       6.801  33.562  23.141  1.00 96.12           C  
ATOM   2997  CD2 PHE A 369       5.824  31.797  21.844  1.00 96.12           C  
ATOM   2998  CE1 PHE A 369       7.852  32.719  23.500  1.00 96.12           C  
ATOM   2999  CE2 PHE A 369       6.871  30.938  22.203  1.00 96.12           C  
ATOM   3000  CZ  PHE A 369       7.883  31.406  23.031  1.00 96.12           C  
ATOM   3001  N   ASP A 370       2.043  35.906  23.047  1.00 94.50           N  
ATOM   3002  CA  ASP A 370       1.054  36.875  22.562  1.00 94.50           C  
ATOM   3003  C   ASP A 370       1.671  37.844  21.562  1.00 94.50           C  
ATOM   3004  CB  ASP A 370       0.450  37.656  23.750  1.00 94.50           C  
ATOM   3005  O   ASP A 370       2.635  38.562  21.891  1.00 94.50           O  
ATOM   3006  CG  ASP A 370      -0.768  38.469  23.359  1.00 94.50           C  
ATOM   3007  OD1 ASP A 370      -0.812  39.000  22.219  1.00 94.50           O  
ATOM   3008  OD2 ASP A 370      -1.691  38.594  24.188  1.00 94.50           O  
ATOM   3009  N   ARG A 371       1.166  38.000  20.500  1.00 92.69           N  
ATOM   3010  CA  ARG A 371       1.720  38.812  19.406  1.00 92.69           C  
ATOM   3011  C   ARG A 371       1.550  40.281  19.672  1.00 92.69           C  
ATOM   3012  CB  ARG A 371       1.056  38.438  18.078  1.00 92.69           C  
ATOM   3013  O   ARG A 371       2.361  41.094  19.219  1.00 92.69           O  
ATOM   3014  CG  ARG A 371       1.326  37.000  17.641  1.00 92.69           C  
ATOM   3015  CD  ARG A 371       0.703  36.688  16.281  1.00 92.69           C  
ATOM   3016  NE  ARG A 371       1.344  37.469  15.219  1.00 92.69           N  
ATOM   3017  NH1 ARG A 371      -0.439  37.312  13.758  1.00 92.69           N  
ATOM   3018  NH2 ARG A 371       1.460  38.438  13.141  1.00 92.69           N  
ATOM   3019  CZ  ARG A 371       0.787  37.719  14.039  1.00 92.69           C  
ATOM   3020  N   ASN A 372       0.505  40.656  20.281  1.00 90.12           N  
ATOM   3021  CA  ASN A 372       0.219  42.062  20.547  1.00 90.12           C  
ATOM   3022  C   ASN A 372       1.039  42.594  21.719  1.00 90.12           C  
ATOM   3023  CB  ASN A 372      -1.275  42.281  20.797  1.00 90.12           C  
ATOM   3024  O   ASN A 372       1.681  43.656  21.594  1.00 90.12           O  
ATOM   3025  CG  ASN A 372      -2.129  41.969  19.594  1.00 90.12           C  
ATOM   3026  ND2 ASN A 372      -3.367  41.562  19.828  1.00 90.12           N  
ATOM   3027  OD1 ASN A 372      -1.678  42.094  18.453  1.00 90.12           O  
ATOM   3028  N   THR A 373       1.061  41.875  22.797  1.00 89.06           N  
ATOM   3029  CA  THR A 373       1.730  42.344  24.000  1.00 89.06           C  
ATOM   3030  C   THR A 373       3.174  41.844  24.047  1.00 89.06           C  
ATOM   3031  CB  THR A 373       0.987  41.875  25.266  1.00 89.06           C  
ATOM   3032  O   THR A 373       3.977  42.312  24.844  1.00 89.06           O  
ATOM   3033  CG2 THR A 373      -0.458  42.344  25.266  1.00 89.06           C  
ATOM   3034  OG1 THR A 373       0.994  40.438  25.312  1.00 89.06           O  
ATOM   3035  N   LYS A 374       3.586  40.844  23.234  1.00 86.38           N  
ATOM   3036  CA  LYS A 374       4.918  40.250  23.188  1.00 86.38           C  
ATOM   3037  C   LYS A 374       5.266  39.594  24.531  1.00 86.38           C  
ATOM   3038  CB  LYS A 374       5.969  41.312  22.844  1.00 86.38           C  
ATOM   3039  O   LYS A 374       6.445  39.438  24.859  1.00 86.38           O  
ATOM   3040  CG  LYS A 374       5.840  41.875  21.438  1.00 86.38           C  
ATOM   3041  CD  LYS A 374       7.145  42.500  20.969  1.00 86.38           C  
ATOM   3042  CE  LYS A 374       7.035  43.000  19.531  1.00 86.38           C  
ATOM   3043  NZ  LYS A 374       8.320  43.594  19.062  1.00 86.38           N  
ATOM   3044  N   ARG A 375       4.277  39.344  25.266  1.00 89.50           N  
ATOM   3045  CA  ARG A 375       4.477  38.594  26.516  1.00 89.50           C  
ATOM   3046  C   ARG A 375       4.469  37.094  26.266  1.00 89.50           C  
ATOM   3047  CB  ARG A 375       3.395  38.969  27.531  1.00 89.50           C  
ATOM   3048  O   ARG A 375       3.736  36.594  25.406  1.00 89.50           O  
ATOM   3049  CG  ARG A 375       3.531  40.375  28.094  1.00 89.50           C  
ATOM   3050  CD  ARG A 375       2.488  40.656  29.172  1.00 89.50           C  
ATOM   3051  NE  ARG A 375       2.586  42.031  29.672  1.00 89.50           N  
ATOM   3052  NH1 ARG A 375       0.826  41.812  31.156  1.00 89.50           N  
ATOM   3053  NH2 ARG A 375       1.968  43.812  30.984  1.00 89.50           N  
ATOM   3054  CZ  ARG A 375       1.793  42.531  30.594  1.00 89.50           C  
ATOM   3055  N   ASP A 376       5.316  36.500  26.984  1.00 91.44           N  
ATOM   3056  CA  ASP A 376       5.402  35.031  26.859  1.00 91.44           C  
ATOM   3057  C   ASP A 376       5.129  34.344  28.203  1.00 91.44           C  
ATOM   3058  CB  ASP A 376       6.777  34.625  26.328  1.00 91.44           C  
ATOM   3059  O   ASP A 376       5.391  34.938  29.266  1.00 91.44           O  
ATOM   3060  CG  ASP A 376       7.895  34.875  27.328  1.00 91.44           C  
ATOM   3061  OD1 ASP A 376       7.898  35.938  27.969  1.00 91.44           O  
ATOM   3062  OD2 ASP A 376       8.789  34.031  27.453  1.00 91.44           O  
ATOM   3063  N   ILE A 377       4.539  33.219  28.109  1.00 92.56           N  
ATOM   3064  CA  ILE A 377       4.223  32.438  29.297  1.00 92.56           C  
ATOM   3065  C   ILE A 377       4.660  31.000  29.078  1.00 92.56           C  
ATOM   3066  CB  ILE A 377       2.715  32.500  29.625  1.00 92.56           C  
ATOM   3067  O   ILE A 377       4.496  30.438  28.000  1.00 92.56           O  
ATOM   3068  CG1 ILE A 377       2.441  31.859  30.984  1.00 92.56           C  
ATOM   3069  CG2 ILE A 377       1.892  31.828  28.516  1.00 92.56           C  
ATOM   3070  CD1 ILE A 377       1.038  32.125  31.516  1.00 92.56           C  
ATOM   3071  N   THR A 378       5.273  30.422  30.031  1.00 94.56           N  
ATOM   3072  CA  THR A 378       5.684  29.016  30.047  1.00 94.56           C  
ATOM   3073  C   THR A 378       4.887  28.219  31.078  1.00 94.56           C  
ATOM   3074  CB  THR A 378       7.188  28.875  30.344  1.00 94.56           C  
ATOM   3075  O   THR A 378       4.871  28.578  32.250  1.00 94.56           O  
ATOM   3076  CG2 THR A 378       7.645  27.422  30.203  1.00 94.56           C  
ATOM   3077  OG1 THR A 378       7.926  29.688  29.422  1.00 94.56           O  
ATOM   3078  N   LEU A 379       4.305  27.250  30.609  1.00 93.50           N  
ATOM   3079  CA  LEU A 379       3.494  26.406  31.469  1.00 93.50           C  
ATOM   3080  C   LEU A 379       3.979  24.953  31.422  1.00 93.50           C  
ATOM   3081  CB  LEU A 379       2.020  26.469  31.078  1.00 93.50           C  
ATOM   3082  O   LEU A 379       4.711  24.578  30.500  1.00 93.50           O  
ATOM   3083  CG  LEU A 379       1.380  27.859  31.094  1.00 93.50           C  
ATOM   3084  CD1 LEU A 379       0.011  27.828  30.422  1.00 93.50           C  
ATOM   3085  CD2 LEU A 379       1.265  28.375  32.531  1.00 93.50           C  
ATOM   3086  N   GLU A 380       3.578  24.156  32.406  1.00 92.44           N  
ATOM   3087  CA  GLU A 380       3.988  22.766  32.531  1.00 92.44           C  
ATOM   3088  C   GLU A 380       2.779  21.828  32.562  1.00 92.44           C  
ATOM   3089  CB  GLU A 380       4.859  22.547  33.750  1.00 92.44           C  
ATOM   3090  O   GLU A 380       1.832  22.078  33.312  1.00 92.44           O  
ATOM   3091  CG  GLU A 380       5.395  21.141  33.906  1.00 92.44           C  
ATOM   3092  CD  GLU A 380       6.234  20.938  35.156  1.00 92.44           C  
ATOM   3093  OE1 GLU A 380       6.672  19.797  35.406  1.00 92.44           O  
ATOM   3094  OE2 GLU A 380       6.453  21.922  35.875  1.00 92.44           O  
ATOM   3095  N   ALA A 381       2.852  20.859  31.734  1.00 91.00           N  
ATOM   3096  CA  ALA A 381       1.838  19.797  31.766  1.00 91.00           C  
ATOM   3097  C   ALA A 381       2.250  18.672  32.719  1.00 91.00           C  
ATOM   3098  CB  ALA A 381       1.591  19.250  30.375  1.00 91.00           C  
ATOM   3099  O   ALA A 381       3.066  17.828  32.344  1.00 91.00           O  
ATOM   3100  N   SER A 382       1.812  18.703  33.875  1.00 83.81           N  
ATOM   3101  CA  SER A 382       2.123  17.688  34.875  1.00 83.81           C  
ATOM   3102  C   SER A 382       0.878  17.281  35.656  1.00 83.81           C  
ATOM   3103  CB  SER A 382       3.197  18.203  35.844  1.00 83.81           C  
ATOM   3104  O   SER A 382      -0.092  18.047  35.719  1.00 83.81           O  
ATOM   3105  OG  SER A 382       2.609  18.891  36.938  1.00 83.81           O  
ATOM   3106  N   ARG A 383       0.902  16.078  36.125  1.00 74.38           N  
ATOM   3107  CA  ARG A 383      -0.234  15.531  36.875  1.00 74.38           C  
ATOM   3108  C   ARG A 383      -0.297  16.094  38.281  1.00 74.38           C  
ATOM   3109  CB  ARG A 383      -0.157  14.008  36.906  1.00 74.38           C  
ATOM   3110  O   ARG A 383      -1.319  15.969  38.969  1.00 74.38           O  
ATOM   3111  CG  ARG A 383      -0.682  13.328  35.656  1.00 74.38           C  
ATOM   3112  CD  ARG A 383      -0.760  11.812  35.812  1.00 74.38           C  
ATOM   3113  NE  ARG A 383      -1.296  11.164  34.625  1.00 74.38           N  
ATOM   3114  NH1 ARG A 383      -1.510   9.086  35.594  1.00 74.38           N  
ATOM   3115  NH2 ARG A 383      -2.117   9.398  33.406  1.00 74.38           N  
ATOM   3116  CZ  ARG A 383      -1.640   9.883  34.562  1.00 74.38           C  
ATOM   3117  N   GLU A 384       0.729  16.531  38.812  1.00 67.50           N  
ATOM   3118  CA  GLU A 384       0.697  17.016  40.188  1.00 67.50           C  
ATOM   3119  C   GLU A 384      -0.429  18.031  40.406  1.00 67.50           C  
ATOM   3120  CB  GLU A 384       2.041  17.641  40.562  1.00 67.50           C  
ATOM   3121  O   GLU A 384      -1.065  18.062  41.438  1.00 67.50           O  
ATOM   3122  CG  GLU A 384       3.170  16.641  40.719  1.00 67.50           C  
ATOM   3123  CD  GLU A 384       4.461  17.250  41.250  1.00 67.50           C  
ATOM   3124  OE1 GLU A 384       5.434  16.500  41.500  1.00 67.50           O  
ATOM   3125  OE2 GLU A 384       4.496  18.484  41.406  1.00 67.50           O  
ATOM   3126  N   ASN A 385      -0.766  18.844  39.438  1.00 60.44           N  
ATOM   3127  CA  ASN A 385      -1.819  19.859  39.531  1.00 60.44           C  
ATOM   3128  C   ASN A 385      -3.074  19.406  38.781  1.00 60.44           C  
ATOM   3129  CB  ASN A 385      -1.323  21.188  38.969  1.00 60.44           C  
ATOM   3130  O   ASN A 385      -3.592  20.141  37.938  1.00 60.44           O  
ATOM   3131  CG  ASN A 385      -0.439  21.938  39.938  1.00 60.44           C  
ATOM   3132  ND2 ASN A 385       0.308  22.922  39.469  1.00 60.44           N  
ATOM   3133  OD1 ASN A 385      -0.427  21.625  41.156  1.00 60.44           O  
ATOM   3134  N   ASN A 386      -3.488  18.156  39.094  1.00 64.19           N  
ATOM   3135  CA  ASN A 386      -4.520  17.531  38.250  1.00 64.19           C  
ATOM   3136  C   ASN A 386      -5.918  17.844  38.781  1.00 64.19           C  
ATOM   3137  CB  ASN A 386      -4.309  16.016  38.219  1.00 64.19           C  
ATOM   3138  O   ASN A 386      -6.895  17.219  38.375  1.00 64.19           O  
ATOM   3139  CG  ASN A 386      -3.197  15.617  37.250  1.00 64.19           C  
ATOM   3140  ND2 ASN A 386      -2.768  14.359  37.344  1.00 64.19           N  
ATOM   3141  OD1 ASN A 386      -2.727  16.422  36.469  1.00 64.19           O  
ATOM   3142  N   LYS A 387      -6.000  18.734  39.656  1.00 70.69           N  
ATOM   3143  CA  LYS A 387      -7.383  19.047  40.031  1.00 70.69           C  
ATOM   3144  C   LYS A 387      -8.047  19.906  38.938  1.00 70.69           C  
ATOM   3145  CB  LYS A 387      -7.449  19.781  41.375  1.00 70.69           C  
ATOM   3146  O   LYS A 387      -7.449  20.859  38.438  1.00 70.69           O  
ATOM   3147  CG  LYS A 387      -7.117  18.891  42.562  1.00 70.69           C  
ATOM   3148  CD  LYS A 387      -7.289  19.641  43.875  1.00 70.69           C  
ATOM   3149  CE  LYS A 387      -6.898  18.781  45.062  1.00 70.69           C  
ATOM   3150  NZ  LYS A 387      -6.984  19.531  46.344  1.00 70.69           N  
ATOM   3151  N   PRO A 388      -9.164  19.406  38.625  1.00 75.19           N  
ATOM   3152  CA  PRO A 388      -9.883  20.156  37.625  1.00 75.19           C  
ATOM   3153  C   PRO A 388     -10.062  21.625  38.000  1.00 75.19           C  
ATOM   3154  CB  PRO A 388     -11.242  19.453  37.531  1.00 75.19           C  
ATOM   3155  O   PRO A 388     -10.320  21.953  39.156  1.00 75.19           O  
ATOM   3156  CG  PRO A 388     -11.102  18.266  38.438  1.00 75.19           C  
ATOM   3157  CD  PRO A 388      -9.805  18.391  39.188  1.00 75.19           C  
ATOM   3158  N   ARG A 389      -9.664  22.562  37.125  1.00 76.19           N  
ATOM   3159  CA  ARG A 389      -9.891  24.016  37.219  1.00 76.19           C  
ATOM   3160  C   ARG A 389      -8.797  24.688  38.031  1.00 76.19           C  
ATOM   3161  CB  ARG A 389     -11.258  24.312  37.812  1.00 76.19           C  
ATOM   3162  O   ARG A 389      -8.977  25.812  38.500  1.00 76.19           O  
ATOM   3163  CG  ARG A 389     -12.422  23.875  36.938  1.00 76.19           C  
ATOM   3164  CD  ARG A 389     -13.758  24.328  37.500  1.00 76.19           C  
ATOM   3165  NE  ARG A 389     -14.875  23.938  36.656  1.00 76.19           N  
ATOM   3166  NH1 ARG A 389     -16.516  24.797  38.031  1.00 76.19           N  
ATOM   3167  NH2 ARG A 389     -17.094  23.750  36.094  1.00 76.19           N  
ATOM   3168  CZ  ARG A 389     -16.156  24.156  36.938  1.00 76.19           C  
ATOM   3169  N   THR A 390      -7.812  23.875  38.281  1.00 82.94           N  
ATOM   3170  CA  THR A 390      -6.652  24.500  38.906  1.00 82.94           C  
ATOM   3171  C   THR A 390      -5.875  25.344  37.906  1.00 82.94           C  
ATOM   3172  CB  THR A 390      -5.719  23.453  39.531  1.00 82.94           C  
ATOM   3173  O   THR A 390      -5.582  24.891  36.812  1.00 82.94           O  
ATOM   3174  CG2 THR A 390      -5.660  23.594  41.062  1.00 82.94           C  
ATOM   3175  OG1 THR A 390      -6.207  22.141  39.219  1.00 82.94           O  
ATOM   3176  N   VAL A 391      -5.684  26.547  38.281  1.00 86.31           N  
ATOM   3177  CA  VAL A 391      -4.953  27.469  37.438  1.00 86.31           C  
ATOM   3178  C   VAL A 391      -3.480  27.078  37.375  1.00 86.31           C  
ATOM   3179  CB  VAL A 391      -5.086  28.922  37.969  1.00 86.31           C  
ATOM   3180  O   VAL A 391      -2.873  26.750  38.406  1.00 86.31           O  
ATOM   3181  CG1 VAL A 391      -4.270  29.891  37.094  1.00 86.31           C  
ATOM   3182  CG2 VAL A 391      -6.551  29.344  38.000  1.00 86.31           C  
ATOM   3183  N   LEU A 392      -2.959  27.031  36.312  1.00 88.50           N  
ATOM   3184  CA  LEU A 392      -1.561  26.688  36.094  1.00 88.50           C  
ATOM   3185  C   LEU A 392      -0.642  27.844  36.469  1.00 88.50           C  
ATOM   3186  CB  LEU A 392      -1.329  26.266  34.625  1.00 88.50           C  
ATOM   3187  O   LEU A 392      -0.907  28.984  36.094  1.00 88.50           O  
ATOM   3188  CG  LEU A 392      -2.057  25.016  34.156  1.00 88.50           C  
ATOM   3189  CD1 LEU A 392      -2.037  24.938  32.625  1.00 88.50           C  
ATOM   3190  CD2 LEU A 392      -1.431  23.766  34.781  1.00 88.50           C  
ATOM   3191  N   LYS A 393       0.341  27.500  37.062  1.00 87.44           N  
ATOM   3192  CA  LYS A 393       1.339  28.500  37.438  1.00 87.44           C  
ATOM   3193  C   LYS A 393       2.436  28.594  36.375  1.00 87.44           C  
ATOM   3194  CB  LYS A 393       1.951  28.188  38.812  1.00 87.44           C  
ATOM   3195  O   LYS A 393       2.998  27.578  35.969  1.00 87.44           O  
ATOM   3196  CG  LYS A 393       0.963  28.250  39.969  1.00 87.44           C  
ATOM   3197  CD  LYS A 393       1.642  27.984  41.281  1.00 87.44           C  
ATOM   3198  CE  LYS A 393       0.644  27.984  42.438  1.00 87.44           C  
ATOM   3199  NZ  LYS A 393       1.293  27.656  43.750  1.00 87.44           N  
ATOM   3200  N   PRO A 394       2.703  29.797  35.969  1.00 89.88           N  
ATOM   3201  CA  PRO A 394       3.787  29.984  35.000  1.00 89.88           C  
ATOM   3202  C   PRO A 394       5.148  29.562  35.562  1.00 89.88           C  
ATOM   3203  CB  PRO A 394       3.754  31.484  34.719  1.00 89.88           C  
ATOM   3204  O   PRO A 394       5.410  29.719  36.750  1.00 89.88           O  
ATOM   3205  CG  PRO A 394       2.434  31.938  35.250  1.00 89.88           C  
ATOM   3206  CD  PRO A 394       1.958  30.953  36.281  1.00 89.88           C  
ATOM   3207  N   ARG A 395       5.953  29.000  34.719  1.00 87.31           N  
ATOM   3208  CA  ARG A 395       7.305  28.562  35.062  1.00 87.31           C  
ATOM   3209  C   ARG A 395       8.344  29.422  34.344  1.00 87.31           C  
ATOM   3210  CB  ARG A 395       7.492  27.094  34.688  1.00 87.31           C  
ATOM   3211  O   ARG A 395       8.047  30.047  33.312  1.00 87.31           O  
ATOM   3212  CG  ARG A 395       6.500  26.156  35.344  1.00 87.31           C  
ATOM   3213  CD  ARG A 395       6.859  25.891  36.812  1.00 87.31           C  
ATOM   3214  NE  ARG A 395       5.988  24.891  37.406  1.00 87.31           N  
ATOM   3215  NH1 ARG A 395       7.023  24.938  39.469  1.00 87.31           N  
ATOM   3216  NH2 ARG A 395       5.238  23.547  39.125  1.00 87.31           N  
ATOM   3217  CZ  ARG A 395       6.086  24.453  38.656  1.00 87.31           C  
ATOM   3218  N   LYS A 396       9.492  29.562  34.906  1.00 85.38           N  
ATOM   3219  CA  LYS A 396      10.609  30.281  34.281  1.00 85.38           C  
ATOM   3220  C   LYS A 396      11.898  29.453  34.375  1.00 85.38           C  
ATOM   3221  CB  LYS A 396      10.805  31.641  34.969  1.00 85.38           C  
ATOM   3222  O   LYS A 396      12.195  28.875  35.438  1.00 85.38           O  
ATOM   3223  CG  LYS A 396      11.109  32.781  34.000  1.00 85.38           C  
ATOM   3224  CD  LYS A 396      11.281  34.094  34.719  1.00 85.38           C  
ATOM   3225  CE  LYS A 396      11.625  35.219  33.750  1.00 85.38           C  
ATOM   3226  NZ  LYS A 396      11.781  36.531  34.469  1.00 85.38           N  
ATOM   3227  N   VAL A 397      12.539  29.391  33.250  1.00 81.00           N  
ATOM   3228  CA  VAL A 397      13.805  28.672  33.188  1.00 81.00           C  
ATOM   3229  C   VAL A 397      14.961  29.672  33.312  1.00 81.00           C  
ATOM   3230  CB  VAL A 397      13.938  27.844  31.906  1.00 81.00           C  
ATOM   3231  O   VAL A 397      15.039  30.625  32.531  1.00 81.00           O  
ATOM   3232  CG1 VAL A 397      15.242  27.062  31.891  1.00 81.00           C  
ATOM   3233  CG2 VAL A 397      12.742  26.906  31.750  1.00 81.00           C  
ATOM   3234  N   CYS A 398      15.766  29.500  34.312  1.00 77.44           N  
ATOM   3235  CA  CYS A 398      16.906  30.391  34.531  1.00 77.44           C  
ATOM   3236  C   CYS A 398      18.219  29.688  34.219  1.00 77.44           C  
ATOM   3237  CB  CYS A 398      16.906  30.906  35.969  1.00 77.44           C  
ATOM   3238  O   CYS A 398      18.344  28.484  34.438  1.00 77.44           O  
ATOM   3239  SG  CYS A 398      15.469  31.906  36.406  1.00 77.44           S  
ATOM   3240  N   ALA A 399      19.047  30.359  33.312  1.00 69.75           N  
ATOM   3241  CA  ALA A 399      20.359  29.797  33.031  1.00 69.75           C  
ATOM   3242  C   ALA A 399      21.203  29.703  34.281  1.00 69.75           C  
ATOM   3243  CB  ALA A 399      21.062  30.641  31.969  1.00 69.75           C  
ATOM   3244  O   ALA A 399      21.812  28.656  34.562  1.00 69.75           O  
ATOM   3245  N   SER A 400      21.797  30.922  34.750  1.00 61.53           N  
ATOM   3246  CA  SER A 400      22.781  31.078  35.844  1.00 61.53           C  
ATOM   3247  C   SER A 400      22.141  31.656  37.094  1.00 61.53           C  
ATOM   3248  CB  SER A 400      23.938  31.953  35.375  1.00 61.53           C  
ATOM   3249  O   SER A 400      21.125  32.375  37.000  1.00 61.53           O  
ATOM   3250  OG  SER A 400      24.875  32.156  36.438  1.00 61.53           O  
ATOM   3251  N   GLY A 401      22.203  31.094  38.344  1.00 55.22           N  
ATOM   3252  CA  GLY A 401      22.203  31.750  39.625  1.00 55.22           C  
ATOM   3253  C   GLY A 401      21.266  31.125  40.625  1.00 55.22           C  
ATOM   3254  O   GLY A 401      20.656  30.078  40.344  1.00 55.22           O  
ATOM   3255  N   LYS A 402      20.906  31.938  41.719  1.00 52.38           N  
ATOM   3256  CA  LYS A 402      20.156  31.703  42.938  1.00 52.38           C  
ATOM   3257  C   LYS A 402      18.688  31.391  42.625  1.00 52.38           C  
ATOM   3258  CB  LYS A 402      20.250  32.906  43.875  1.00 52.38           C  
ATOM   3259  O   LYS A 402      18.016  32.156  41.938  1.00 52.38           O  
ATOM   3260  CG  LYS A 402      21.422  32.844  44.844  1.00 52.38           C  
ATOM   3261  CD  LYS A 402      21.406  34.031  45.812  1.00 52.38           C  
ATOM   3262  CE  LYS A 402      22.609  34.000  46.719  1.00 52.38           C  
ATOM   3263  NZ  LYS A 402      22.672  35.219  47.594  1.00 52.38           N  
ATOM   3264  N   ARG A 403      18.297  30.203  42.781  1.00 57.00           N  
ATOM   3265  CA  ARG A 403      17.047  29.500  42.500  1.00 57.00           C  
ATOM   3266  C   ARG A 403      15.875  30.125  43.219  1.00 57.00           C  
ATOM   3267  CB  ARG A 403      17.172  28.016  42.875  1.00 57.00           C  
ATOM   3268  O   ARG A 403      15.883  30.234  44.438  1.00 57.00           O  
ATOM   3269  CG  ARG A 403      17.672  27.125  41.750  1.00 57.00           C  
ATOM   3270  CD  ARG A 403      17.734  25.672  42.156  1.00 57.00           C  
ATOM   3271  NE  ARG A 403      18.281  24.828  41.094  1.00 57.00           N  
ATOM   3272  NH1 ARG A 403      18.328  22.891  42.344  1.00 57.00           N  
ATOM   3273  NH2 ARG A 403      19.047  22.859  40.188  1.00 57.00           N  
ATOM   3274  CZ  ARG A 403      18.547  23.531  41.219  1.00 57.00           C  
ATOM   3275  N   LYS A 404      15.227  31.000  42.531  1.00 60.34           N  
ATOM   3276  CA  LYS A 404      13.938  31.266  43.156  1.00 60.34           C  
ATOM   3277  C   LYS A 404      13.008  30.062  43.031  1.00 60.34           C  
ATOM   3278  CB  LYS A 404      13.281  32.500  42.562  1.00 60.34           C  
ATOM   3279  O   LYS A 404      13.258  29.156  42.250  1.00 60.34           O  
ATOM   3280  CG  LYS A 404      13.914  33.812  43.000  1.00 60.34           C  
ATOM   3281  CD  LYS A 404      13.148  35.000  42.438  1.00 60.34           C  
ATOM   3282  CE  LYS A 404      13.797  36.312  42.875  1.00 60.34           C  
ATOM   3283  NZ  LYS A 404      13.086  37.500  42.281  1.00 60.34           N  
ATOM   3284  N   LYS A 405      12.094  29.922  43.969  1.00 59.28           N  
ATOM   3285  CA  LYS A 405      11.203  28.781  44.156  1.00 59.28           C  
ATOM   3286  C   LYS A 405      10.609  28.328  42.812  1.00 59.28           C  
ATOM   3287  CB  LYS A 405      10.086  29.109  45.125  1.00 59.28           C  
ATOM   3288  O   LYS A 405      10.516  27.141  42.531  1.00 59.28           O  
ATOM   3289  CG  LYS A 405      10.203  28.375  46.469  1.00 59.28           C  
ATOM   3290  CD  LYS A 405       9.023  28.703  47.375  1.00 59.28           C  
ATOM   3291  CE  LYS A 405       9.141  27.984  48.719  1.00 59.28           C  
ATOM   3292  NZ  LYS A 405       8.039  28.359  49.656  1.00 59.28           N  
ATOM   3293  N   ASP A 406      10.266  29.266  41.938  1.00 64.75           N  
ATOM   3294  CA  ASP A 406       9.547  28.922  40.719  1.00 64.75           C  
ATOM   3295  C   ASP A 406      10.492  28.859  39.500  1.00 64.75           C  
ATOM   3296  CB  ASP A 406       8.422  29.906  40.438  1.00 64.75           C  
ATOM   3297  O   ASP A 406      10.047  28.781  38.375  1.00 64.75           O  
ATOM   3298  CG  ASP A 406       7.328  29.859  41.500  1.00 64.75           C  
ATOM   3299  OD1 ASP A 406       7.109  28.797  42.094  1.00 64.75           O  
ATOM   3300  OD2 ASP A 406       6.676  30.906  41.719  1.00 64.75           O  
ATOM   3301  N   GLU A 407      11.797  28.906  39.688  1.00 72.19           N  
ATOM   3302  CA  GLU A 407      12.781  28.906  38.594  1.00 72.19           C  
ATOM   3303  C   GLU A 407      13.484  27.562  38.500  1.00 72.19           C  
ATOM   3304  CB  GLU A 407      13.812  30.016  38.812  1.00 72.19           C  
ATOM   3305  O   GLU A 407      13.820  26.938  39.500  1.00 72.19           O  
ATOM   3306  CG  GLU A 407      13.281  31.406  38.531  1.00 72.19           C  
ATOM   3307  CD  GLU A 407      14.328  32.500  38.688  1.00 72.19           C  
ATOM   3308  OE1 GLU A 407      14.023  33.688  38.375  1.00 72.19           O  
ATOM   3309  OE2 GLU A 407      15.461  32.188  39.094  1.00 72.19           O  
ATOM   3310  N   ILE A 408      13.375  26.969  37.344  1.00 75.88           N  
ATOM   3311  CA  ILE A 408      14.008  25.688  37.062  1.00 75.88           C  
ATOM   3312  C   ILE A 408      15.344  25.922  36.344  1.00 75.88           C  
ATOM   3313  CB  ILE A 408      13.094  24.781  36.188  1.00 75.88           C  
ATOM   3314  O   ILE A 408      15.430  26.719  35.438  1.00 75.88           O  
ATOM   3315  CG1 ILE A 408      11.758  24.562  36.906  1.00 75.88           C  
ATOM   3316  CG2 ILE A 408      13.789  23.453  35.906  1.00 75.88           C  
ATOM   3317  CD1 ILE A 408      10.695  23.906  36.031  1.00 75.88           C  
ATOM   3318  N   SER A 409      16.312  25.391  36.906  1.00 79.62           N  
ATOM   3319  CA  SER A 409      17.641  25.484  36.312  1.00 79.62           C  
ATOM   3320  C   SER A 409      17.719  24.688  35.031  1.00 79.62           C  
ATOM   3321  CB  SER A 409      18.703  25.000  37.312  1.00 79.62           C  
ATOM   3322  O   SER A 409      17.094  23.625  34.906  1.00 79.62           O  
ATOM   3323  OG  SER A 409      19.969  24.906  36.656  1.00 79.62           O  
ATOM   3324  N   VAL A 410      18.438  25.125  34.094  1.00 84.94           N  
ATOM   3325  CA  VAL A 410      18.609  24.484  32.812  1.00 84.94           C  
ATOM   3326  C   VAL A 410      19.203  23.094  33.000  1.00 84.94           C  
ATOM   3327  CB  VAL A 410      19.500  25.328  31.875  1.00 84.94           C  
ATOM   3328  O   VAL A 410      18.875  22.156  32.250  1.00 84.94           O  
ATOM   3329  CG1 VAL A 410      19.734  24.609  30.547  1.00 84.94           C  
ATOM   3330  CG2 VAL A 410      18.891  26.703  31.641  1.00 84.94           C  
ATOM   3331  N   ASP A 411      20.000  22.875  34.031  1.00 81.56           N  
ATOM   3332  CA  ASP A 411      20.672  21.609  34.281  1.00 81.56           C  
ATOM   3333  C   ASP A 411      19.703  20.578  34.875  1.00 81.56           C  
ATOM   3334  CB  ASP A 411      21.859  21.812  35.250  1.00 81.56           C  
ATOM   3335  O   ASP A 411      19.969  19.375  34.812  1.00 81.56           O  
ATOM   3336  CG  ASP A 411      22.938  22.688  34.656  1.00 81.56           C  
ATOM   3337  OD1 ASP A 411      23.250  22.562  33.438  1.00 81.56           O  
ATOM   3338  OD2 ASP A 411      23.516  23.516  35.406  1.00 81.56           O  
ATOM   3339  N   SER A 412      18.594  21.000  35.344  1.00 83.56           N  
ATOM   3340  CA  SER A 412      17.641  20.109  35.969  1.00 83.56           C  
ATOM   3341  C   SER A 412      16.531  19.703  34.969  1.00 83.56           C  
ATOM   3342  CB  SER A 412      17.016  20.766  37.188  1.00 83.56           C  
ATOM   3343  O   SER A 412      15.578  19.031  35.375  1.00 83.56           O  
ATOM   3344  OG  SER A 412      16.297  21.938  36.812  1.00 83.56           O  
ATOM   3345  N   LEU A 413      16.656  20.125  33.781  1.00 89.00           N  
ATOM   3346  CA  LEU A 413      15.641  19.828  32.781  1.00 89.00           C  
ATOM   3347  C   LEU A 413      15.695  18.359  32.375  1.00 89.00           C  
ATOM   3348  CB  LEU A 413      15.812  20.719  31.547  1.00 89.00           C  
ATOM   3349  O   LEU A 413      16.781  17.797  32.188  1.00 89.00           O  
ATOM   3350  CG  LEU A 413      15.516  22.203  31.750  1.00 89.00           C  
ATOM   3351  CD1 LEU A 413      15.984  23.000  30.531  1.00 89.00           C  
ATOM   3352  CD2 LEU A 413      14.023  22.438  32.000  1.00 89.00           C  
ATOM   3353  N   ASP A 414      14.562  17.781  32.344  1.00 89.00           N  
ATOM   3354  CA  ASP A 414      14.422  16.406  31.844  1.00 89.00           C  
ATOM   3355  C   ASP A 414      14.117  16.391  30.344  1.00 89.00           C  
ATOM   3356  CB  ASP A 414      13.320  15.672  32.594  1.00 89.00           C  
ATOM   3357  O   ASP A 414      13.008  16.719  29.922  1.00 89.00           O  
ATOM   3358  CG  ASP A 414      13.281  14.188  32.312  1.00 89.00           C  
ATOM   3359  OD1 ASP A 414      13.953  13.734  31.359  1.00 89.00           O  
ATOM   3360  OD2 ASP A 414      12.562  13.461  33.031  1.00 89.00           O  
ATOM   3361  N   PHE A 415      14.992  15.930  29.516  1.00 91.31           N  
ATOM   3362  CA  PHE A 415      14.875  15.938  28.062  1.00 91.31           C  
ATOM   3363  C   PHE A 415      14.062  14.742  27.578  1.00 91.31           C  
ATOM   3364  CB  PHE A 415      16.266  15.930  27.406  1.00 91.31           C  
ATOM   3365  O   PHE A 415      13.703  14.672  26.391  1.00 91.31           O  
ATOM   3366  CG  PHE A 415      17.094  17.141  27.719  1.00 91.31           C  
ATOM   3367  CD1 PHE A 415      16.688  18.406  27.312  1.00 91.31           C  
ATOM   3368  CD2 PHE A 415      18.266  17.031  28.453  1.00 91.31           C  
ATOM   3369  CE1 PHE A 415      17.453  19.531  27.609  1.00 91.31           C  
ATOM   3370  CE2 PHE A 415      19.047  18.141  28.750  1.00 91.31           C  
ATOM   3371  CZ  PHE A 415      18.625  19.406  28.328  1.00 91.31           C  
ATOM   3372  N   ASN A 416      13.797  13.820  28.469  1.00 87.19           N  
ATOM   3373  CA  ASN A 416      12.945  12.695  28.109  1.00 87.19           C  
ATOM   3374  C   ASN A 416      11.469  13.078  28.141  1.00 87.19           C  
ATOM   3375  CB  ASN A 416      13.203  11.508  29.031  1.00 87.19           C  
ATOM   3376  O   ASN A 416      10.641  12.438  27.484  1.00 87.19           O  
ATOM   3377  CG  ASN A 416      14.594  10.914  28.844  1.00 87.19           C  
ATOM   3378  ND2 ASN A 416      15.180  10.438  29.938  1.00 87.19           N  
ATOM   3379  OD1 ASN A 416      15.125  10.891  27.734  1.00 87.19           O  
ATOM   3380  N   LYS A 417      11.164  14.078  28.906  1.00 90.62           N  
ATOM   3381  CA  LYS A 417       9.820  14.641  28.938  1.00 90.62           C  
ATOM   3382  C   LYS A 417       9.703  15.820  27.969  1.00 90.62           C  
ATOM   3383  CB  LYS A 417       9.445  15.070  30.344  1.00 90.62           C  
ATOM   3384  O   LYS A 417      10.242  16.891  28.234  1.00 90.62           O  
ATOM   3385  CG  LYS A 417       9.344  13.922  31.344  1.00 90.62           C  
ATOM   3386  CD  LYS A 417       8.906  14.406  32.719  1.00 90.62           C  
ATOM   3387  CE  LYS A 417       8.820  13.258  33.719  1.00 90.62           C  
ATOM   3388  NZ  LYS A 417       8.398  13.734  35.062  1.00 90.62           N  
ATOM   3389  N   LYS A 418       9.047  15.609  27.016  1.00 94.06           N  
ATOM   3390  CA  LYS A 418       8.984  16.625  25.969  1.00 94.06           C  
ATOM   3391  C   LYS A 418       7.586  16.719  25.375  1.00 94.06           C  
ATOM   3392  CB  LYS A 418      10.008  16.344  24.875  1.00 94.06           C  
ATOM   3393  O   LYS A 418       6.828  15.742  25.406  1.00 94.06           O  
ATOM   3394  CG  LYS A 418       9.859  14.961  24.250  1.00 94.06           C  
ATOM   3395  CD  LYS A 418      11.016  14.664  23.297  1.00 94.06           C  
ATOM   3396  CE  LYS A 418      10.867  13.289  22.656  1.00 94.06           C  
ATOM   3397  NZ  LYS A 418      12.023  12.961  21.766  1.00 94.06           N  
ATOM   3398  N   ILE A 419       7.184  17.812  24.875  1.00 96.00           N  
ATOM   3399  CA  ILE A 419       5.945  18.078  24.156  1.00 96.00           C  
ATOM   3400  C   ILE A 419       6.258  18.438  22.703  1.00 96.00           C  
ATOM   3401  CB  ILE A 419       5.148  19.234  24.828  1.00 96.00           C  
ATOM   3402  O   ILE A 419       6.695  19.547  22.406  1.00 96.00           O  
ATOM   3403  CG1 ILE A 419       4.738  18.844  26.250  1.00 96.00           C  
ATOM   3404  CG2 ILE A 419       3.922  19.594  23.984  1.00 96.00           C  
ATOM   3405  CD1 ILE A 419       4.078  19.953  27.031  1.00 96.00           C  
ATOM   3406  N   LEU A 420       6.020  17.484  21.922  1.00 96.38           N  
ATOM   3407  CA  LEU A 420       6.301  17.672  20.516  1.00 96.38           C  
ATOM   3408  C   LEU A 420       5.039  18.078  19.750  1.00 96.38           C  
ATOM   3409  CB  LEU A 420       6.883  16.391  19.906  1.00 96.38           C  
ATOM   3410  O   LEU A 420       5.113  18.812  18.766  1.00 96.38           O  
ATOM   3411  CG  LEU A 420       8.203  15.898  20.500  1.00 96.38           C  
ATOM   3412  CD1 LEU A 420       8.625  14.586  19.844  1.00 96.38           C  
ATOM   3413  CD2 LEU A 420       9.289  16.953  20.312  1.00 96.38           C  
ATOM   3414  N   HIS A 421       3.887  17.672  20.234  1.00 96.31           N  
ATOM   3415  CA  HIS A 421       2.629  17.828  19.516  1.00 96.31           C  
ATOM   3416  C   HIS A 421       1.622  18.625  20.344  1.00 96.31           C  
ATOM   3417  CB  HIS A 421       2.043  16.469  19.141  1.00 96.31           C  
ATOM   3418  O   HIS A 421       1.298  18.250  21.469  1.00 96.31           O  
ATOM   3419  CG  HIS A 421       3.035  15.539  18.531  1.00 96.31           C  
ATOM   3420  CD2 HIS A 421       3.617  14.414  19.000  1.00 96.31           C  
ATOM   3421  ND1 HIS A 421       3.541  15.734  17.250  1.00 96.31           N  
ATOM   3422  CE1 HIS A 421       4.391  14.758  16.984  1.00 96.31           C  
ATOM   3423  NE2 HIS A 421       4.457  13.945  18.016  1.00 96.31           N  
ATOM   3424  N   THR A 422       1.112  19.641  19.734  1.00 96.56           N  
ATOM   3425  CA  THR A 422       0.140  20.531  20.359  1.00 96.56           C  
ATOM   3426  C   THR A 422      -0.934  20.938  19.359  1.00 96.56           C  
ATOM   3427  CB  THR A 422       0.822  21.797  20.922  1.00 96.56           C  
ATOM   3428  O   THR A 422      -0.685  20.969  18.141  1.00 96.56           O  
ATOM   3429  CG2 THR A 422       1.863  21.422  21.984  1.00 96.56           C  
ATOM   3430  OG1 THR A 422       1.465  22.500  19.859  1.00 96.56           O  
ATOM   3431  N   ALA A 423      -2.029  21.250  19.891  1.00 97.06           N  
ATOM   3432  CA  ALA A 423      -3.146  21.703  19.062  1.00 97.06           C  
ATOM   3433  C   ALA A 423      -4.004  22.719  19.828  1.00 97.06           C  
ATOM   3434  CB  ALA A 423      -3.996  20.516  18.625  1.00 97.06           C  
ATOM   3435  O   ALA A 423      -4.168  22.609  21.031  1.00 97.06           O  
ATOM   3436  N   TRP A 424      -4.508  23.672  19.109  1.00 96.94           N  
ATOM   3437  CA  TRP A 424      -5.379  24.719  19.656  1.00 96.94           C  
ATOM   3438  C   TRP A 424      -6.766  24.641  19.031  1.00 96.94           C  
ATOM   3439  CB  TRP A 424      -4.773  26.109  19.422  1.00 96.94           C  
ATOM   3440  O   TRP A 424      -6.898  24.547  17.812  1.00 96.94           O  
ATOM   3441  CG  TRP A 424      -5.285  27.156  20.359  1.00 96.94           C  
ATOM   3442  CD1 TRP A 424      -6.586  27.531  20.547  1.00 96.94           C  
ATOM   3443  CD2 TRP A 424      -4.500  27.969  21.234  1.00 96.94           C  
ATOM   3444  CE2 TRP A 424      -5.395  28.828  21.922  1.00 96.94           C  
ATOM   3445  CE3 TRP A 424      -3.129  28.078  21.500  1.00 96.94           C  
ATOM   3446  NE1 TRP A 424      -6.660  28.531  21.484  1.00 96.94           N  
ATOM   3447  CH2 TRP A 424      -3.611  29.828  23.109  1.00 96.94           C  
ATOM   3448  CZ2 TRP A 424      -4.961  29.766  22.859  1.00 96.94           C  
ATOM   3449  CZ3 TRP A 424      -2.697  29.000  22.438  1.00 96.94           C  
ATOM   3450  N   HIS A 425      -7.805  24.781  19.844  1.00 95.56           N  
ATOM   3451  CA  HIS A 425      -9.180  24.812  19.375  1.00 95.56           C  
ATOM   3452  C   HIS A 425      -9.406  26.016  18.453  1.00 95.56           C  
ATOM   3453  CB  HIS A 425     -10.156  24.875  20.547  1.00 95.56           C  
ATOM   3454  O   HIS A 425      -8.961  27.125  18.750  1.00 95.56           O  
ATOM   3455  CG  HIS A 425     -11.578  24.641  20.172  1.00 95.56           C  
ATOM   3456  CD2 HIS A 425     -12.391  23.578  20.391  1.00 95.56           C  
ATOM   3457  ND1 HIS A 425     -12.328  25.547  19.453  1.00 95.56           N  
ATOM   3458  CE1 HIS A 425     -13.539  25.062  19.266  1.00 95.56           C  
ATOM   3459  NE2 HIS A 425     -13.609  23.875  19.812  1.00 95.56           N  
ATOM   3460  N   PRO A 426     -10.117  25.812  17.422  1.00 92.75           N  
ATOM   3461  CA  PRO A 426     -10.250  26.859  16.406  1.00 92.75           C  
ATOM   3462  C   PRO A 426     -11.078  28.047  16.891  1.00 92.75           C  
ATOM   3463  CB  PRO A 426     -10.953  26.141  15.242  1.00 92.75           C  
ATOM   3464  O   PRO A 426     -10.867  29.172  16.438  1.00 92.75           O  
ATOM   3465  CG  PRO A 426     -11.484  24.891  15.844  1.00 92.75           C  
ATOM   3466  CD  PRO A 426     -10.711  24.578  17.094  1.00 92.75           C  
ATOM   3467  N   LYS A 427     -11.953  27.891  17.828  1.00 90.88           N  
ATOM   3468  CA  LYS A 427     -12.875  28.969  18.219  1.00 90.88           C  
ATOM   3469  C   LYS A 427     -12.695  29.344  19.672  1.00 90.88           C  
ATOM   3470  CB  LYS A 427     -14.320  28.547  17.953  1.00 90.88           C  
ATOM   3471  O   LYS A 427     -12.828  30.516  20.031  1.00 90.88           O  
ATOM   3472  CG  LYS A 427     -14.648  28.344  16.484  1.00 90.88           C  
ATOM   3473  CD  LYS A 427     -16.109  27.938  16.281  1.00 90.88           C  
ATOM   3474  CE  LYS A 427     -16.422  27.703  14.812  1.00 90.88           C  
ATOM   3475  NZ  LYS A 427     -17.828  27.234  14.617  1.00 90.88           N  
ATOM   3476  N   GLU A 428     -12.344  28.359  20.438  1.00 91.06           N  
ATOM   3477  CA  GLU A 428     -12.273  28.578  21.891  1.00 91.06           C  
ATOM   3478  C   GLU A 428     -10.844  28.453  22.391  1.00 91.06           C  
ATOM   3479  CB  GLU A 428     -13.188  27.594  22.625  1.00 91.06           C  
ATOM   3480  O   GLU A 428      -9.961  27.984  21.672  1.00 91.06           O  
ATOM   3481  CG  GLU A 428     -14.664  27.719  22.250  1.00 91.06           C  
ATOM   3482  CD  GLU A 428     -15.555  26.766  23.016  1.00 91.06           C  
ATOM   3483  OE1 GLU A 428     -16.781  26.750  22.766  1.00 91.06           O  
ATOM   3484  OE2 GLU A 428     -15.031  26.016  23.875  1.00 91.06           O  
ATOM   3485  N   ASN A 429     -10.719  28.906  23.594  1.00 91.56           N  
ATOM   3486  CA  ASN A 429      -9.414  28.797  24.219  1.00 91.56           C  
ATOM   3487  C   ASN A 429      -9.258  27.469  24.969  1.00 91.56           C  
ATOM   3488  CB  ASN A 429      -9.188  29.969  25.188  1.00 91.56           C  
ATOM   3489  O   ASN A 429      -9.133  27.453  26.188  1.00 91.56           O  
ATOM   3490  CG  ASN A 429      -8.914  31.266  24.453  1.00 91.56           C  
ATOM   3491  ND2 ASN A 429      -9.242  32.375  25.094  1.00 91.56           N  
ATOM   3492  OD1 ASN A 429      -8.422  31.281  23.328  1.00 91.56           O  
ATOM   3493  N   ILE A 430      -9.234  26.484  24.234  1.00 93.44           N  
ATOM   3494  CA  ILE A 430      -8.961  25.109  24.672  1.00 93.44           C  
ATOM   3495  C   ILE A 430      -7.727  24.578  23.953  1.00 93.44           C  
ATOM   3496  CB  ILE A 430     -10.172  24.188  24.438  1.00 93.44           C  
ATOM   3497  O   ILE A 430      -7.617  24.703  22.734  1.00 93.44           O  
ATOM   3498  CG1 ILE A 430     -11.422  24.750  25.125  1.00 93.44           C  
ATOM   3499  CG2 ILE A 430      -9.867  22.766  24.906  1.00 93.44           C  
ATOM   3500  CD1 ILE A 430     -12.711  24.047  24.750  1.00 93.44           C  
ATOM   3501  N   ILE A 431      -6.871  24.016  24.672  1.00 95.69           N  
ATOM   3502  CA  ILE A 431      -5.645  23.516  24.062  1.00 95.69           C  
ATOM   3503  C   ILE A 431      -5.449  22.047  24.453  1.00 95.69           C  
ATOM   3504  CB  ILE A 431      -4.418  24.344  24.484  1.00 95.69           C  
ATOM   3505  O   ILE A 431      -5.852  21.625  25.547  1.00 95.69           O  
ATOM   3506  CG1 ILE A 431      -4.277  24.359  26.016  1.00 95.69           C  
ATOM   3507  CG2 ILE A 431      -4.512  25.766  23.922  1.00 95.69           C  
ATOM   3508  CD1 ILE A 431      -2.990  25.000  26.516  1.00 95.69           C  
ATOM   3509  N   ALA A 432      -4.895  21.312  23.531  1.00 96.50           N  
ATOM   3510  CA  ALA A 432      -4.527  19.922  23.734  1.00 96.50           C  
ATOM   3511  C   ALA A 432      -3.020  19.719  23.594  1.00 96.50           C  
ATOM   3512  CB  ALA A 432      -5.273  19.031  22.750  1.00 96.50           C  
ATOM   3513  O   ALA A 432      -2.428  20.125  22.594  1.00 96.50           O  
ATOM   3514  N   VAL A 433      -2.404  19.078  24.500  1.00 96.19           N  
ATOM   3515  CA  VAL A 433      -0.963  18.859  24.547  1.00 96.19           C  
ATOM   3516  C   VAL A 433      -0.678  17.375  24.797  1.00 96.19           C  
ATOM   3517  CB  VAL A 433      -0.277  19.734  25.609  1.00 96.19           C  
ATOM   3518  O   VAL A 433      -1.133  16.828  25.797  1.00 96.19           O  
ATOM   3519  CG1 VAL A 433       1.236  19.531  25.594  1.00 96.19           C  
ATOM   3520  CG2 VAL A 433      -0.621  21.203  25.406  1.00 96.19           C  
ATOM   3521  N   ALA A 434       0.104  16.828  23.953  1.00 95.44           N  
ATOM   3522  CA  ALA A 434       0.461  15.422  24.094  1.00 95.44           C  
ATOM   3523  C   ALA A 434       1.791  15.258  24.828  1.00 95.44           C  
ATOM   3524  CB  ALA A 434       0.527  14.758  22.719  1.00 95.44           C  
ATOM   3525  O   ALA A 434       2.789  15.883  24.453  1.00 95.44           O  
ATOM   3526  N   THR A 435       1.793  14.508  25.844  1.00 90.69           N  
ATOM   3527  CA  THR A 435       2.990  14.141  26.594  1.00 90.69           C  
ATOM   3528  C   THR A 435       3.146  12.625  26.656  1.00 90.69           C  
ATOM   3529  CB  THR A 435       2.951  14.727  28.016  1.00 90.69           C  
ATOM   3530  O   THR A 435       2.445  11.961  27.422  1.00 90.69           O  
ATOM   3531  CG2 THR A 435       2.793  16.234  27.984  1.00 90.69           C  
ATOM   3532  OG1 THR A 435       1.848  14.148  28.734  1.00 90.69           O  
ATOM   3533  N   THR A 436       4.098  12.141  25.875  1.00 87.94           N  
ATOM   3534  CA  THR A 436       4.324  10.695  25.828  1.00 87.94           C  
ATOM   3535  C   THR A 436       3.025   9.953  25.516  1.00 87.94           C  
ATOM   3536  CB  THR A 436       4.910  10.180  27.156  1.00 87.94           C  
ATOM   3537  O   THR A 436       2.537   9.992  24.391  1.00 87.94           O  
ATOM   3538  CG2 THR A 436       6.367  10.602  27.312  1.00 87.94           C  
ATOM   3539  OG1 THR A 436       4.152  10.711  28.250  1.00 87.94           O  
ATOM   3540  N   ASN A 437       2.346   9.383  26.594  1.00 87.31           N  
ATOM   3541  CA  ASN A 437       1.118   8.625  26.375  1.00 87.31           C  
ATOM   3542  C   ASN A 437      -0.094   9.336  26.969  1.00 87.31           C  
ATOM   3543  CB  ASN A 437       1.246   7.211  26.938  1.00 87.31           C  
ATOM   3544  O   ASN A 437      -1.176   8.750  27.062  1.00 87.31           O  
ATOM   3545  CG  ASN A 437       1.517   7.211  28.438  1.00 87.31           C  
ATOM   3546  ND2 ASN A 437       1.039   6.180  29.125  1.00 87.31           N  
ATOM   3547  OD1 ASN A 437       2.148   8.125  28.969  1.00 87.31           O  
ATOM   3548  N   ASN A 438       0.116  10.539  27.344  1.00 91.00           N  
ATOM   3549  CA  ASN A 438      -0.977  11.297  27.938  1.00 91.00           C  
ATOM   3550  C   ASN A 438      -1.368  12.500  27.094  1.00 91.00           C  
ATOM   3551  CB  ASN A 438      -0.600  11.750  29.359  1.00 91.00           C  
ATOM   3552  O   ASN A 438      -0.506  13.156  26.500  1.00 91.00           O  
ATOM   3553  CG  ASN A 438      -0.421  10.586  30.312  1.00 91.00           C  
ATOM   3554  ND2 ASN A 438       0.550  10.695  31.203  1.00 91.00           N  
ATOM   3555  OD1 ASN A 438      -1.149   9.594  30.250  1.00 91.00           O  
ATOM   3556  N   LEU A 439      -2.633  12.758  27.094  1.00 94.06           N  
ATOM   3557  CA  LEU A 439      -3.191  13.938  26.422  1.00 94.06           C  
ATOM   3558  C   LEU A 439      -3.775  14.906  27.453  1.00 94.06           C  
ATOM   3559  CB  LEU A 439      -4.270  13.523  25.422  1.00 94.06           C  
ATOM   3560  O   LEU A 439      -4.777  14.602  28.094  1.00 94.06           O  
ATOM   3561  CG  LEU A 439      -4.910  14.656  24.609  1.00 94.06           C  
ATOM   3562  CD1 LEU A 439      -3.916  15.219  23.609  1.00 94.06           C  
ATOM   3563  CD2 LEU A 439      -6.176  14.164  23.922  1.00 94.06           C  
ATOM   3564  N   TYR A 440      -3.209  15.969  27.562  1.00 93.19           N  
ATOM   3565  CA  TYR A 440      -3.686  17.016  28.469  1.00 93.19           C  
ATOM   3566  C   TYR A 440      -4.539  18.031  27.719  1.00 93.19           C  
ATOM   3567  CB  TYR A 440      -2.508  17.719  29.141  1.00 93.19           C  
ATOM   3568  O   TYR A 440      -4.164  18.500  26.641  1.00 93.19           O  
ATOM   3569  CG  TYR A 440      -1.754  16.828  30.109  1.00 93.19           C  
ATOM   3570  CD1 TYR A 440      -2.068  16.828  31.469  1.00 93.19           C  
ATOM   3571  CD2 TYR A 440      -0.727  16.000  29.672  1.00 93.19           C  
ATOM   3572  CE1 TYR A 440      -1.375  16.016  32.375  1.00 93.19           C  
ATOM   3573  CE2 TYR A 440      -0.027  15.195  30.562  1.00 93.19           C  
ATOM   3574  OH  TYR A 440       0.331  14.406  32.781  1.00 93.19           O  
ATOM   3575  CZ  TYR A 440      -0.358  15.203  31.906  1.00 93.19           C  
ATOM   3576  N   ILE A 441      -5.559  18.391  28.328  1.00 93.38           N  
ATOM   3577  CA  ILE A 441      -6.434  19.438  27.812  1.00 93.38           C  
ATOM   3578  C   ILE A 441      -6.531  20.578  28.828  1.00 93.38           C  
ATOM   3579  CB  ILE A 441      -7.840  18.891  27.484  1.00 93.38           C  
ATOM   3580  O   ILE A 441      -6.797  20.344  30.000  1.00 93.38           O  
ATOM   3581  CG1 ILE A 441      -7.742  17.766  26.453  1.00 93.38           C  
ATOM   3582  CG2 ILE A 441      -8.758  20.016  26.984  1.00 93.38           C  
ATOM   3583  CD1 ILE A 441      -9.070  17.078  26.156  1.00 93.38           C  
ATOM   3584  N   PHE A 442      -6.301  21.734  28.344  1.00 92.50           N  
ATOM   3585  CA  PHE A 442      -6.375  22.938  29.172  1.00 92.50           C  
ATOM   3586  C   PHE A 442      -7.391  23.922  28.594  1.00 92.50           C  
ATOM   3587  CB  PHE A 442      -5.000  23.609  29.266  1.00 92.50           C  
ATOM   3588  O   PHE A 442      -7.617  23.953  27.391  1.00 92.50           O  
ATOM   3589  CG  PHE A 442      -3.922  22.703  29.797  1.00 92.50           C  
ATOM   3590  CD1 PHE A 442      -3.787  22.500  31.172  1.00 92.50           C  
ATOM   3591  CD2 PHE A 442      -3.043  22.062  28.938  1.00 92.50           C  
ATOM   3592  CE1 PHE A 442      -2.789  21.656  31.672  1.00 92.50           C  
ATOM   3593  CE2 PHE A 442      -2.045  21.234  29.422  1.00 92.50           C  
ATOM   3594  CZ  PHE A 442      -1.918  21.031  30.797  1.00 92.50           C  
ATOM   3595  N   GLN A 443      -7.957  24.672  29.484  1.00 91.31           N  
ATOM   3596  CA  GLN A 443      -8.961  25.641  29.094  1.00 91.31           C  
ATOM   3597  C   GLN A 443      -8.758  26.969  29.844  1.00 91.31           C  
ATOM   3598  CB  GLN A 443     -10.367  25.109  29.359  1.00 91.31           C  
ATOM   3599  O   GLN A 443      -8.266  26.984  30.969  1.00 91.31           O  
ATOM   3600  CG  GLN A 443     -11.484  25.984  28.812  1.00 91.31           C  
ATOM   3601  CD  GLN A 443     -12.859  25.375  28.969  1.00 91.31           C  
ATOM   3602  NE2 GLN A 443     -13.867  26.016  28.391  1.00 91.31           N  
ATOM   3603  OE1 GLN A 443     -13.008  24.328  29.609  1.00 91.31           O  
ATOM   3604  N   ASP A 444      -9.172  28.016  29.156  1.00 86.75           N  
ATOM   3605  CA  ASP A 444      -9.102  29.328  29.781  1.00 86.75           C  
ATOM   3606  C   ASP A 444     -10.172  29.484  30.859  1.00 86.75           C  
ATOM   3607  CB  ASP A 444      -9.250  30.438  28.734  1.00 86.75           C  
ATOM   3608  O   ASP A 444     -11.242  28.875  30.766  1.00 86.75           O  
ATOM   3609  CG  ASP A 444      -9.500  31.797  29.344  1.00 86.75           C  
ATOM   3610  OD1 ASP A 444      -9.547  31.906  30.594  1.00 86.75           O  
ATOM   3611  OD2 ASP A 444      -9.672  32.781  28.578  1.00 86.75           O  
ATOM   3612  N   LYS A 445      -9.773  30.109  32.031  1.00 72.69           N  
ATOM   3613  CA  LYS A 445     -10.727  30.328  33.094  1.00 72.69           C  
ATOM   3614  C   LYS A 445     -11.797  31.344  32.688  1.00 72.69           C  
ATOM   3615  CB  LYS A 445     -10.008  30.828  34.375  1.00 72.69           C  
ATOM   3616  O   LYS A 445     -11.484  32.469  32.281  1.00 72.69           O  
ATOM   3617  CG  LYS A 445     -10.750  30.547  35.656  1.00 72.69           C  
ATOM   3618  CD  LYS A 445      -9.953  31.000  36.875  1.00 72.69           C  
ATOM   3619  CE  LYS A 445     -10.711  30.750  38.156  1.00 72.69           C  
ATOM   3620  NZ  LYS A 445      -9.898  31.125  39.375  1.00 72.69           N  
ATOM   3621  N   VAL A 446     -12.906  31.016  32.062  1.00 58.84           N  
ATOM   3622  CA  VAL A 446     -13.953  32.000  31.828  1.00 58.84           C  
ATOM   3623  C   VAL A 446     -14.281  32.750  33.125  1.00 58.84           C  
ATOM   3624  CB  VAL A 446     -15.227  31.359  31.234  1.00 58.84           C  
ATOM   3625  O   VAL A 446     -14.453  32.094  34.156  1.00 58.84           O  
ATOM   3626  CG1 VAL A 446     -16.234  32.438  30.844  1.00 58.84           C  
ATOM   3627  CG2 VAL A 446     -14.875  30.484  30.031  1.00 58.84           C  
ATOM   3628  N   ASN A 447     -13.984  34.094  33.312  1.00 42.06           N  
ATOM   3629  CA  ASN A 447     -14.719  34.812  34.344  1.00 42.06           C  
ATOM   3630  C   ASN A 447     -16.234  34.656  34.188  1.00 42.06           C  
ATOM   3631  CB  ASN A 447     -14.352  36.312  34.312  1.00 42.06           C  
ATOM   3632  O   ASN A 447     -16.734  34.625  33.062  1.00 42.06           O  
ATOM   3633  CG  ASN A 447     -13.102  36.625  35.125  1.00 42.06           C  
ATOM   3634  ND2 ASN A 447     -12.562  37.812  34.938  1.00 42.06           N  
ATOM   3635  OD1 ASN A 447     -12.625  35.781  35.906  1.00 42.06           O  
TER    3636      ASN A 447                                                      
ATOM   3637  N   MET B   1      -7.664 -96.562 -33.531  1.00 22.47           N  
ATOM   3638  CA  MET B   1      -8.133 -96.188 -32.188  1.00 22.47           C  
ATOM   3639  C   MET B   1      -7.473 -94.938 -31.672  1.00 22.47           C  
ATOM   3640  CB  MET B   1      -7.863 -97.375 -31.203  1.00 22.47           C  
ATOM   3641  O   MET B   1      -6.352 -95.000 -31.156  1.00 22.47           O  
ATOM   3642  CG  MET B   1      -8.953 -98.438 -31.188  1.00 22.47           C  
ATOM   3643  SD  MET B   1      -8.969 -99.375 -29.625  1.00 22.47           S  
ATOM   3644  CE  MET B   1     -10.227-100.625 -30.031  1.00 22.47           C  
ATOM   3645  N   ALA B   2      -7.445 -93.812 -32.500  1.00 22.94           N  
ATOM   3646  CA  ALA B   2      -6.781 -92.562 -32.719  1.00 22.94           C  
ATOM   3647  C   ALA B   2      -7.121 -91.562 -31.625  1.00 22.94           C  
ATOM   3648  CB  ALA B   2      -7.176 -92.000 -34.094  1.00 22.94           C  
ATOM   3649  O   ALA B   2      -8.289 -91.250 -31.391  1.00 22.94           O  
ATOM   3650  N   THR B   3      -6.355 -91.750 -30.422  1.00 23.73           N  
ATOM   3651  CA  THR B   3      -6.492 -91.062 -29.125  1.00 23.73           C  
ATOM   3652  C   THR B   3      -6.578 -89.562 -29.266  1.00 23.73           C  
ATOM   3653  CB  THR B   3      -5.320 -91.438 -28.188  1.00 23.73           C  
ATOM   3654  O   THR B   3      -5.660 -88.938 -29.797  1.00 23.73           O  
ATOM   3655  CG2 THR B   3      -5.742 -92.500 -27.156  1.00 23.73           C  
ATOM   3656  OG1 THR B   3      -4.246 -92.000 -28.984  1.00 23.73           O  
ATOM   3657  N   LEU B   4      -7.785 -89.000 -29.500  1.00 21.91           N  
ATOM   3658  CA  LEU B   4      -8.219 -87.625 -29.766  1.00 21.91           C  
ATOM   3659  C   LEU B   4      -7.699 -86.688 -28.688  1.00 21.91           C  
ATOM   3660  CB  LEU B   4      -9.750 -87.562 -29.812  1.00 21.91           C  
ATOM   3661  O   LEU B   4      -7.996 -86.812 -27.500  1.00 21.91           O  
ATOM   3662  CG  LEU B   4     -10.367 -87.438 -31.203  1.00 21.91           C  
ATOM   3663  CD1 LEU B   4     -11.406 -88.500 -31.438  1.00 21.91           C  
ATOM   3664  CD2 LEU B   4     -11.000 -86.000 -31.375  1.00 21.91           C  
ATOM   3665  N   ILE B   5      -6.441 -86.125 -28.844  1.00 22.53           N  
ATOM   3666  CA  ILE B   5      -5.668 -85.250 -28.016  1.00 22.53           C  
ATOM   3667  C   ILE B   5      -6.512 -84.000 -27.656  1.00 22.53           C  
ATOM   3668  CB  ILE B   5      -4.359 -84.812 -28.703  1.00 22.53           C  
ATOM   3669  O   ILE B   5      -6.969 -83.312 -28.531  1.00 22.53           O  
ATOM   3670  CG1 ILE B   5      -3.576 -86.000 -29.188  1.00 22.53           C  
ATOM   3671  CG2 ILE B   5      -3.506 -83.938 -27.766  1.00 22.53           C  
ATOM   3672  CD1 ILE B   5      -2.328 -85.688 -30.000  1.00 22.53           C  
ATOM   3673  N   THR B   6      -7.438 -84.125 -26.609  1.00 23.47           N  
ATOM   3674  CA  THR B   6      -8.328 -83.125 -26.078  1.00 23.47           C  
ATOM   3675  C   THR B   6      -7.574 -81.812 -25.828  1.00 23.47           C  
ATOM   3676  CB  THR B   6      -8.992 -83.562 -24.766  1.00 23.47           C  
ATOM   3677  O   THR B   6      -6.559 -81.812 -25.141  1.00 23.47           O  
ATOM   3678  CG2 THR B   6     -10.156 -84.500 -25.047  1.00 23.47           C  
ATOM   3679  OG1 THR B   6      -8.023 -84.250 -23.969  1.00 23.47           O  
ATOM   3680  N   SER B   7      -7.402 -80.938 -26.859  1.00 23.56           N  
ATOM   3681  CA  SER B   7      -6.793 -79.625 -26.859  1.00 23.56           C  
ATOM   3682  C   SER B   7      -7.367 -78.750 -25.750  1.00 23.56           C  
ATOM   3683  CB  SER B   7      -6.996 -78.938 -28.203  1.00 23.56           C  
ATOM   3684  O   SER B   7      -8.562 -78.438 -25.750  1.00 23.56           O  
ATOM   3685  OG  SER B   7      -8.375 -78.750 -28.484  1.00 23.56           O  
ATOM   3686  N   THR B   8      -7.043 -79.000 -24.422  1.00 25.50           N  
ATOM   3687  CA  THR B   8      -7.473 -78.250 -23.281  1.00 25.50           C  
ATOM   3688  C   THR B   8      -7.227 -76.750 -23.547  1.00 25.50           C  
ATOM   3689  CB  THR B   8      -6.742 -78.625 -22.000  1.00 25.50           C  
ATOM   3690  O   THR B   8      -6.098 -76.312 -23.828  1.00 25.50           O  
ATOM   3691  CG2 THR B   8      -7.395 -79.875 -21.375  1.00 25.50           C  
ATOM   3692  OG1 THR B   8      -5.375 -78.938 -22.297  1.00 25.50           O  
ATOM   3693  N   THR B   9      -8.102 -76.062 -24.297  1.00 26.16           N  
ATOM   3694  CA  THR B   9      -8.125 -74.625 -24.516  1.00 26.16           C  
ATOM   3695  C   THR B   9      -7.906 -73.875 -23.203  1.00 26.16           C  
ATOM   3696  CB  THR B   9      -9.453 -74.188 -25.141  1.00 26.16           C  
ATOM   3697  O   THR B   9      -8.656 -74.062 -22.250  1.00 26.16           O  
ATOM   3698  CG2 THR B   9      -9.461 -74.438 -26.656  1.00 26.16           C  
ATOM   3699  OG1 THR B   9     -10.531 -74.875 -24.531  1.00 26.16           O  
ATOM   3700  N   ALA B  10      -6.668 -73.688 -22.688  1.00 27.30           N  
ATOM   3701  CA  ALA B  10      -6.293 -72.875 -21.531  1.00 27.30           C  
ATOM   3702  C   ALA B  10      -6.965 -71.500 -21.594  1.00 27.30           C  
ATOM   3703  CB  ALA B  10      -4.773 -72.750 -21.469  1.00 27.30           C  
ATOM   3704  O   ALA B  10      -6.719 -70.750 -22.516  1.00 27.30           O  
ATOM   3705  N   ALA B  11      -8.289 -71.375 -21.453  1.00 28.97           N  
ATOM   3706  CA  ALA B  11      -9.062 -70.188 -21.344  1.00 28.97           C  
ATOM   3707  C   ALA B  11      -8.312 -69.125 -20.500  1.00 28.97           C  
ATOM   3708  CB  ALA B  11     -10.430 -70.438 -20.734  1.00 28.97           C  
ATOM   3709  O   ALA B  11      -7.801 -69.438 -19.422  1.00 28.97           O  
ATOM   3710  N   THR B  12      -7.633 -68.188 -21.094  1.00 30.44           N  
ATOM   3711  CA  THR B  12      -7.000 -67.000 -20.562  1.00 30.44           C  
ATOM   3712  C   THR B  12      -7.879 -66.312 -19.484  1.00 30.44           C  
ATOM   3713  CB  THR B  12      -6.707 -65.938 -21.672  1.00 30.44           C  
ATOM   3714  O   THR B  12      -9.023 -65.938 -19.750  1.00 30.44           O  
ATOM   3715  CG2 THR B  12      -5.469 -66.312 -22.469  1.00 30.44           C  
ATOM   3716  OG1 THR B  12      -7.832 -65.875 -22.547  1.00 30.44           O  
ATOM   3717  N   ALA B  13      -8.047 -66.812 -18.219  1.00 32.00           N  
ATOM   3718  CA  ALA B  13      -8.805 -66.375 -17.062  1.00 32.00           C  
ATOM   3719  C   ALA B  13      -8.789 -64.875 -16.953  1.00 32.00           C  
ATOM   3720  CB  ALA B  13      -8.250 -67.000 -15.789  1.00 32.00           C  
ATOM   3721  O   ALA B  13      -7.738 -64.250 -17.094  1.00 32.00           O  
ATOM   3722  N   ALA B  14      -9.719 -64.062 -17.359  1.00 38.34           N  
ATOM   3723  CA  ALA B  14     -10.078 -62.656 -17.125  1.00 38.34           C  
ATOM   3724  C   ALA B  14      -9.680 -62.188 -15.727  1.00 38.34           C  
ATOM   3725  CB  ALA B  14     -11.578 -62.438 -17.344  1.00 38.34           C  
ATOM   3726  O   ALA B  14     -10.172 -62.750 -14.727  1.00 38.34           O  
ATOM   3727  N   SER B  15      -8.367 -61.938 -15.273  1.00 45.06           N  
ATOM   3728  CA  SER B  15      -7.797 -61.719 -13.953  1.00 45.06           C  
ATOM   3729  C   SER B  15      -8.602 -60.688 -13.172  1.00 45.06           C  
ATOM   3730  CB  SER B  15      -6.340 -61.281 -14.062  1.00 45.06           C  
ATOM   3731  O   SER B  15      -8.875 -59.594 -13.680  1.00 45.06           O  
ATOM   3732  OG  SER B  15      -6.219 -60.188 -14.953  1.00 45.06           O  
ATOM   3733  N   GLY B  16      -9.625 -60.781 -12.328  1.00 52.03           N  
ATOM   3734  CA  GLY B  16     -10.375 -60.031 -11.328  1.00 52.03           C  
ATOM   3735  C   GLY B  16      -9.531 -59.000 -10.609  1.00 52.03           C  
ATOM   3736  O   GLY B  16      -8.320 -58.906 -10.828  1.00 52.03           O  
ATOM   3737  N   PRO B  17     -10.305 -58.000  -9.914  1.00 63.75           N  
ATOM   3738  CA  PRO B  17      -9.688 -56.969  -9.078  1.00 63.75           C  
ATOM   3739  C   PRO B  17      -8.625 -57.531  -8.133  1.00 63.75           C  
ATOM   3740  CB  PRO B  17     -10.867 -56.406  -8.297  1.00 63.75           C  
ATOM   3741  O   PRO B  17      -8.789 -58.625  -7.590  1.00 63.75           O  
ATOM   3742  CG  PRO B  17     -12.023 -57.281  -8.641  1.00 63.75           C  
ATOM   3743  CD  PRO B  17     -11.555 -58.281  -9.648  1.00 63.75           C  
ATOM   3744  N   LEU B  18      -7.457 -57.031  -8.367  1.00 72.50           N  
ATOM   3745  CA  LEU B  18      -6.363 -57.406  -7.469  1.00 72.50           C  
ATOM   3746  C   LEU B  18      -6.695 -57.031  -6.027  1.00 72.50           C  
ATOM   3747  CB  LEU B  18      -5.066 -56.688  -7.902  1.00 72.50           C  
ATOM   3748  O   LEU B  18      -6.223 -56.000  -5.523  1.00 72.50           O  
ATOM   3749  CG  LEU B  18      -4.348 -57.312  -9.109  1.00 72.50           C  
ATOM   3750  CD1 LEU B  18      -3.697 -56.219  -9.945  1.00 72.50           C  
ATOM   3751  CD2 LEU B  18      -3.307 -58.312  -8.656  1.00 72.50           C  
ATOM   3752  N   VAL B  19      -7.590 -57.688  -5.324  1.00 76.62           N  
ATOM   3753  CA  VAL B  19      -8.156 -57.438  -4.008  1.00 76.62           C  
ATOM   3754  C   VAL B  19      -7.039 -57.344  -2.971  1.00 76.62           C  
ATOM   3755  CB  VAL B  19      -9.188 -58.500  -3.604  1.00 76.62           C  
ATOM   3756  O   VAL B  19      -7.148 -56.625  -1.980  1.00 76.62           O  
ATOM   3757  CG1 VAL B  19      -9.875 -58.125  -2.293  1.00 76.62           C  
ATOM   3758  CG2 VAL B  19     -10.219 -58.688  -4.715  1.00 76.62           C  
ATOM   3759  N   ASP B  20      -5.906 -58.000  -3.213  1.00 77.94           N  
ATOM   3760  CA  ASP B  20      -4.809 -57.969  -2.252  1.00 77.94           C  
ATOM   3761  C   ASP B  20      -4.145 -56.594  -2.199  1.00 77.94           C  
ATOM   3762  CB  ASP B  20      -3.773 -59.031  -2.602  1.00 77.94           C  
ATOM   3763  O   ASP B  20      -3.463 -56.281  -1.227  1.00 77.94           O  
ATOM   3764  CG  ASP B  20      -4.281 -60.469  -2.365  1.00 77.94           C  
ATOM   3765  OD1 ASP B  20      -5.207 -60.656  -1.549  1.00 77.94           O  
ATOM   3766  OD2 ASP B  20      -3.742 -61.406  -2.996  1.00 77.94           O  
ATOM   3767  N   TYR B  21      -4.406 -55.875  -3.193  1.00 80.81           N  
ATOM   3768  CA  TYR B  21      -3.738 -54.562  -3.270  1.00 80.81           C  
ATOM   3769  C   TYR B  21      -4.730 -53.438  -3.053  1.00 80.81           C  
ATOM   3770  CB  TYR B  21      -3.041 -54.406  -4.625  1.00 80.81           C  
ATOM   3771  O   TYR B  21      -4.512 -52.312  -3.518  1.00 80.81           O  
ATOM   3772  CG  TYR B  21      -1.935 -55.406  -4.863  1.00 80.81           C  
ATOM   3773  CD1 TYR B  21      -0.734 -55.312  -4.164  1.00 80.81           C  
ATOM   3774  CD2 TYR B  21      -2.088 -56.438  -5.793  1.00 80.81           C  
ATOM   3775  CE1 TYR B  21       0.290 -56.250  -4.383  1.00 80.81           C  
ATOM   3776  CE2 TYR B  21      -1.071 -57.344  -6.020  1.00 80.81           C  
ATOM   3777  OH  TYR B  21       1.121 -58.156  -5.531  1.00 80.81           O  
ATOM   3778  CZ  TYR B  21       0.112 -57.250  -5.309  1.00 80.81           C  
ATOM   3779  N   LEU B  22      -5.805 -53.656  -2.451  1.00 87.44           N  
ATOM   3780  CA  LEU B  22      -6.828 -52.688  -2.162  1.00 87.44           C  
ATOM   3781  C   LEU B  22      -6.285 -51.594  -1.242  1.00 87.44           C  
ATOM   3782  CB  LEU B  22      -8.055 -53.344  -1.524  1.00 87.44           C  
ATOM   3783  O   LEU B  22      -6.660 -50.406  -1.367  1.00 87.44           O  
ATOM   3784  CG  LEU B  22      -9.328 -52.500  -1.477  1.00 87.44           C  
ATOM   3785  CD1 LEU B  22     -10.133 -52.656  -2.764  1.00 87.44           C  
ATOM   3786  CD2 LEU B  22     -10.172 -52.875  -0.262  1.00 87.44           C  
ATOM   3787  N   TRP B  23      -5.445 -51.938  -0.361  1.00 87.62           N  
ATOM   3788  CA  TRP B  23      -4.863 -50.938   0.540  1.00 87.62           C  
ATOM   3789  C   TRP B  23      -4.016 -49.938  -0.232  1.00 87.62           C  
ATOM   3790  CB  TRP B  23      -4.012 -51.625   1.614  1.00 87.62           C  
ATOM   3791  O   TRP B  23      -4.004 -48.750   0.096  1.00 87.62           O  
ATOM   3792  CG  TRP B  23      -2.803 -52.312   1.076  1.00 87.62           C  
ATOM   3793  CD1 TRP B  23      -2.742 -53.594   0.581  1.00 87.62           C  
ATOM   3794  CD2 TRP B  23      -1.478 -51.781   0.985  1.00 87.62           C  
ATOM   3795  CE2 TRP B  23      -0.662 -52.812   0.423  1.00 87.62           C  
ATOM   3796  CE3 TRP B  23      -0.899 -50.562   1.323  1.00 87.62           C  
ATOM   3797  NE1 TRP B  23      -1.458 -53.906   0.186  1.00 87.62           N  
ATOM   3798  CH2 TRP B  23       1.243 -51.406   0.532  1.00 87.62           C  
ATOM   3799  CZ2 TRP B  23       0.703 -52.625   0.192  1.00 87.62           C  
ATOM   3800  CZ3 TRP B  23       0.459 -50.375   1.093  1.00 87.62           C  
ATOM   3801  N   MET B  24      -3.391 -50.344  -1.203  1.00 87.25           N  
ATOM   3802  CA  MET B  24      -2.586 -49.469  -2.043  1.00 87.25           C  
ATOM   3803  C   MET B  24      -3.475 -48.500  -2.840  1.00 87.25           C  
ATOM   3804  CB  MET B  24      -1.708 -50.281  -2.994  1.00 87.25           C  
ATOM   3805  O   MET B  24      -3.100 -47.375  -3.084  1.00 87.25           O  
ATOM   3806  CG  MET B  24      -0.220 -50.000  -2.836  1.00 87.25           C  
ATOM   3807  SD  MET B  24       0.800 -50.969  -4.008  1.00 87.25           S  
ATOM   3808  CE  MET B  24       0.144 -52.656  -3.693  1.00 87.25           C  
ATOM   3809  N   LEU B  25      -4.605 -48.969  -3.182  1.00 89.50           N  
ATOM   3810  CA  LEU B  25      -5.562 -48.125  -3.900  1.00 89.50           C  
ATOM   3811  C   LEU B  25      -6.121 -47.031  -2.994  1.00 89.50           C  
ATOM   3812  CB  LEU B  25      -6.707 -48.969  -4.453  1.00 89.50           C  
ATOM   3813  O   LEU B  25      -6.246 -45.875  -3.408  1.00 89.50           O  
ATOM   3814  CG  LEU B  25      -7.598 -48.312  -5.508  1.00 89.50           C  
ATOM   3815  CD1 LEU B  25      -7.047 -48.594  -6.906  1.00 89.50           C  
ATOM   3816  CD2 LEU B  25      -9.031 -48.844  -5.391  1.00 89.50           C  
ATOM   3817  N   ILE B  26      -6.418 -47.375  -1.819  1.00 90.94           N  
ATOM   3818  CA  ILE B  26      -6.945 -46.406  -0.864  1.00 90.94           C  
ATOM   3819  C   ILE B  26      -5.879 -45.375  -0.541  1.00 90.94           C  
ATOM   3820  CB  ILE B  26      -7.430 -47.094   0.431  1.00 90.94           C  
ATOM   3821  O   ILE B  26      -6.164 -44.156  -0.500  1.00 90.94           O  
ATOM   3822  CG1 ILE B  26      -8.625 -48.000   0.136  1.00 90.94           C  
ATOM   3823  CG2 ILE B  26      -7.781 -46.062   1.499  1.00 90.94           C  
ATOM   3824  CD1 ILE B  26      -9.062 -48.875   1.318  1.00 90.94           C  
ATOM   3825  N   LEU B  27      -4.727 -45.781  -0.345  1.00 89.62           N  
ATOM   3826  CA  LEU B  27      -3.609 -44.875  -0.103  1.00 89.62           C  
ATOM   3827  C   LEU B  27      -3.359 -44.000  -1.315  1.00 89.62           C  
ATOM   3828  CB  LEU B  27      -2.342 -45.656   0.236  1.00 89.62           C  
ATOM   3829  O   LEU B  27      -3.057 -42.812  -1.169  1.00 89.62           O  
ATOM   3830  CG  LEU B  27      -1.177 -44.875   0.812  1.00 89.62           C  
ATOM   3831  CD1 LEU B  27      -1.356 -44.656   2.314  1.00 89.62           C  
ATOM   3832  CD2 LEU B  27       0.150 -45.562   0.510  1.00 89.62           C  
ATOM   3833  N   GLY B  28      -3.543 -44.531  -2.424  1.00 90.75           N  
ATOM   3834  CA  GLY B  28      -3.404 -43.781  -3.652  1.00 90.75           C  
ATOM   3835  C   GLY B  28      -4.438 -42.688  -3.789  1.00 90.75           C  
ATOM   3836  O   GLY B  28      -4.113 -41.562  -4.203  1.00 90.75           O  
ATOM   3837  N   PHE B  29      -5.598 -42.906  -3.422  1.00 91.50           N  
ATOM   3838  CA  PHE B  29      -6.668 -41.938  -3.479  1.00 91.50           C  
ATOM   3839  C   PHE B  29      -6.398 -40.781  -2.506  1.00 91.50           C  
ATOM   3840  CB  PHE B  29      -8.016 -42.562  -3.166  1.00 91.50           C  
ATOM   3841  O   PHE B  29      -6.641 -39.625  -2.826  1.00 91.50           O  
ATOM   3842  CG  PHE B  29      -8.836 -42.906  -4.387  1.00 91.50           C  
ATOM   3843  CD1 PHE B  29      -9.570 -41.906  -5.035  1.00 91.50           C  
ATOM   3844  CD2 PHE B  29      -8.867 -44.188  -4.891  1.00 91.50           C  
ATOM   3845  CE1 PHE B  29     -10.320 -42.219  -6.168  1.00 91.50           C  
ATOM   3846  CE2 PHE B  29      -9.617 -44.500  -6.023  1.00 91.50           C  
ATOM   3847  CZ  PHE B  29     -10.344 -43.500  -6.660  1.00 91.50           C  
ATOM   3848  N   ILE B  30      -5.855 -41.031  -1.393  1.00 91.06           N  
ATOM   3849  CA  ILE B  30      -5.547 -40.031  -0.396  1.00 91.06           C  
ATOM   3850  C   ILE B  30      -4.391 -39.156  -0.887  1.00 91.06           C  
ATOM   3851  CB  ILE B  30      -5.195 -40.656   0.970  1.00 91.06           C  
ATOM   3852  O   ILE B  30      -4.473 -37.906  -0.848  1.00 91.06           O  
ATOM   3853  CG1 ILE B  30      -6.414 -41.375   1.543  1.00 91.06           C  
ATOM   3854  CG2 ILE B  30      -4.691 -39.594   1.946  1.00 91.06           C  
ATOM   3855  CD1 ILE B  30      -6.117 -42.188   2.809  1.00 91.06           C  
ATOM   3856  N   ILE B  31      -3.439 -39.750  -1.373  1.00 89.75           N  
ATOM   3857  CA  ILE B  31      -2.260 -39.031  -1.844  1.00 89.75           C  
ATOM   3858  C   ILE B  31      -2.607 -38.219  -3.100  1.00 89.75           C  
ATOM   3859  CB  ILE B  31      -1.088 -40.000  -2.129  1.00 89.75           C  
ATOM   3860  O   ILE B  31      -2.102 -37.125  -3.299  1.00 89.75           O  
ATOM   3861  CG1 ILE B  31      -0.634 -40.688  -0.836  1.00 89.75           C  
ATOM   3862  CG2 ILE B  31       0.075 -39.250  -2.791  1.00 89.75           C  
ATOM   3863  CD1 ILE B  31       0.542 -41.625  -1.019  1.00 89.75           C  
ATOM   3864  N   ALA B  32      -3.439 -38.781  -3.889  1.00 89.62           N  
ATOM   3865  CA  ALA B  32      -3.873 -38.062  -5.094  1.00 89.62           C  
ATOM   3866  C   ALA B  32      -4.668 -36.812  -4.746  1.00 89.62           C  
ATOM   3867  CB  ALA B  32      -4.707 -39.000  -5.977  1.00 89.62           C  
ATOM   3868  O   ALA B  32      -4.582 -35.812  -5.449  1.00 89.62           O  
ATOM   3869  N   PHE B  33      -5.387 -36.938  -3.738  1.00 89.12           N  
ATOM   3870  CA  PHE B  33      -6.125 -35.750  -3.283  1.00 89.12           C  
ATOM   3871  C   PHE B  33      -5.168 -34.656  -2.811  1.00 89.12           C  
ATOM   3872  CB  PHE B  33      -7.094 -36.125  -2.158  1.00 89.12           C  
ATOM   3873  O   PHE B  33      -5.363 -33.500  -3.111  1.00 89.12           O  
ATOM   3874  CG  PHE B  33      -8.000 -35.000  -1.742  1.00 89.12           C  
ATOM   3875  CD1 PHE B  33      -7.703 -34.219  -0.634  1.00 89.12           C  
ATOM   3876  CD2 PHE B  33      -9.156 -34.719  -2.461  1.00 89.12           C  
ATOM   3877  CE1 PHE B  33      -8.547 -33.188  -0.247  1.00 89.12           C  
ATOM   3878  CE2 PHE B  33     -10.008 -33.688  -2.080  1.00 89.12           C  
ATOM   3879  CZ  PHE B  33      -9.695 -32.906  -0.972  1.00 89.12           C  
ATOM   3880  N   VAL B  34      -4.188 -35.000  -2.146  1.00 88.62           N  
ATOM   3881  CA  VAL B  34      -3.184 -34.062  -1.670  1.00 88.62           C  
ATOM   3882  C   VAL B  34      -2.408 -33.469  -2.855  1.00 88.62           C  
ATOM   3883  CB  VAL B  34      -2.209 -34.719  -0.667  1.00 88.62           C  
ATOM   3884  O   VAL B  34      -2.049 -32.312  -2.857  1.00 88.62           O  
ATOM   3885  CG1 VAL B  34      -1.081 -33.750  -0.298  1.00 88.62           C  
ATOM   3886  CG2 VAL B  34      -2.961 -35.156   0.583  1.00 88.62           C  
ATOM   3887  N   LEU B  35      -2.172 -34.281  -3.771  1.00 87.81           N  
ATOM   3888  CA  LEU B  35      -1.503 -33.844  -4.988  1.00 87.81           C  
ATOM   3889  C   LEU B  35      -2.369 -32.844  -5.746  1.00 87.81           C  
ATOM   3890  CB  LEU B  35      -1.171 -35.031  -5.887  1.00 87.81           C  
ATOM   3891  O   LEU B  35      -1.883 -31.797  -6.176  1.00 87.81           O  
ATOM   3892  CG  LEU B  35      -0.419 -34.719  -7.180  1.00 87.81           C  
ATOM   3893  CD1 LEU B  35       1.062 -34.500  -6.891  1.00 87.81           C  
ATOM   3894  CD2 LEU B  35      -0.604 -35.844  -8.195  1.00 87.81           C  
ATOM   3895  N   ALA B  36      -3.600 -33.219  -5.875  1.00 85.94           N  
ATOM   3896  CA  ALA B  36      -4.531 -32.281  -6.527  1.00 85.94           C  
ATOM   3897  C   ALA B  36      -4.637 -30.984  -5.754  1.00 85.94           C  
ATOM   3898  CB  ALA B  36      -5.906 -32.938  -6.664  1.00 85.94           C  
ATOM   3899  O   ALA B  36      -4.691 -29.906  -6.352  1.00 85.94           O  
ATOM   3900  N   PHE B  37      -4.621 -31.078  -4.488  1.00 86.06           N  
ATOM   3901  CA  PHE B  37      -4.633 -29.906  -3.615  1.00 86.06           C  
ATOM   3902  C   PHE B  37      -3.402 -29.047  -3.857  1.00 86.06           C  
ATOM   3903  CB  PHE B  37      -4.691 -30.344  -2.146  1.00 86.06           C  
ATOM   3904  O   PHE B  37      -3.512 -27.812  -3.953  1.00 86.06           O  
ATOM   3905  CG  PHE B  37      -4.566 -29.203  -1.175  1.00 86.06           C  
ATOM   3906  CD1 PHE B  37      -3.314 -28.734  -0.777  1.00 86.06           C  
ATOM   3907  CD2 PHE B  37      -5.695 -28.578  -0.660  1.00 86.06           C  
ATOM   3908  CE1 PHE B  37      -3.193 -27.688   0.121  1.00 86.06           C  
ATOM   3909  CE2 PHE B  37      -5.582 -27.516   0.238  1.00 86.06           C  
ATOM   3910  CZ  PHE B  37      -4.332 -27.078   0.628  1.00 86.06           C  
ATOM   3911  N   SER B  38      -2.342 -29.625  -3.965  1.00 84.50           N  
ATOM   3912  CA  SER B  38      -1.084 -28.906  -4.160  1.00 84.50           C  
ATOM   3913  C   SER B  38      -1.032 -28.250  -5.535  1.00 84.50           C  
ATOM   3914  CB  SER B  38       0.104 -29.859  -3.996  1.00 84.50           C  
ATOM   3915  O   SER B  38      -0.504 -27.141  -5.680  1.00 84.50           O  
ATOM   3916  OG  SER B  38       0.124 -30.812  -5.035  1.00 84.50           O  
ATOM   3917  N   VAL B  39      -1.555 -28.875  -6.535  1.00 83.00           N  
ATOM   3918  CA  VAL B  39      -1.616 -28.312  -7.887  1.00 83.00           C  
ATOM   3919  C   VAL B  39      -2.533 -27.094  -7.902  1.00 83.00           C  
ATOM   3920  CB  VAL B  39      -2.105 -29.375  -8.906  1.00 83.00           C  
ATOM   3921  O   VAL B  39      -2.211 -26.078  -8.523  1.00 83.00           O  
ATOM   3922  CG1 VAL B  39      -2.402 -28.719 -10.258  1.00 83.00           C  
ATOM   3923  CG2 VAL B  39      -1.072 -30.484  -9.062  1.00 83.00           C  
ATOM   3924  N   GLY B  40      -3.596 -27.203  -7.207  1.00 81.62           N  
ATOM   3925  CA  GLY B  40      -4.508 -26.078  -7.098  1.00 81.62           C  
ATOM   3926  C   GLY B  40      -3.900 -24.875  -6.383  1.00 81.62           C  
ATOM   3927  O   GLY B  40      -4.145 -23.734  -6.762  1.00 81.62           O  
ATOM   3928  N   ALA B  41      -3.072 -25.109  -5.484  1.00 80.19           N  
ATOM   3929  CA  ALA B  41      -2.465 -24.062  -4.688  1.00 80.19           C  
ATOM   3930  C   ALA B  41      -1.325 -23.375  -5.445  1.00 80.19           C  
ATOM   3931  CB  ALA B  41      -1.957 -24.609  -3.359  1.00 80.19           C  
ATOM   3932  O   ALA B  41      -0.988 -22.234  -5.172  1.00 80.19           O  
ATOM   3933  N   ASN B  42      -0.783 -24.047  -6.348  1.00 78.44           N  
ATOM   3934  CA  ASN B  42       0.382 -23.531  -7.051  1.00 78.44           C  
ATOM   3935  C   ASN B  42       0.043 -23.141  -8.484  1.00 78.44           C  
ATOM   3936  CB  ASN B  42       1.527 -24.547  -7.027  1.00 78.44           C  
ATOM   3937  O   ASN B  42      -0.022 -21.953  -8.820  1.00 78.44           O  
ATOM   3938  CG  ASN B  42       2.893 -23.891  -7.070  1.00 78.44           C  
ATOM   3939  ND2 ASN B  42       3.943 -24.688  -7.039  1.00 78.44           N  
ATOM   3940  OD1 ASN B  42       3.000 -22.656  -7.129  1.00 78.44           O  
ATOM   3941  N   ASP B  43      -0.357 -24.094  -9.297  1.00 76.12           N  
ATOM   3942  CA  ASP B  43      -0.468 -23.922 -10.742  1.00 76.12           C  
ATOM   3943  C   ASP B  43      -1.702 -23.094 -11.102  1.00 76.12           C  
ATOM   3944  CB  ASP B  43      -0.518 -25.281 -11.438  1.00 76.12           C  
ATOM   3945  O   ASP B  43      -1.627 -22.188 -11.930  1.00 76.12           O  
ATOM   3946  CG  ASP B  43       0.857 -25.875 -11.664  1.00 76.12           C  
ATOM   3947  OD1 ASP B  43       1.868 -25.250 -11.281  1.00 76.12           O  
ATOM   3948  OD2 ASP B  43       0.931 -26.984 -12.234  1.00 76.12           O  
ATOM   3949  N   VAL B  44      -2.803 -23.453 -10.500  1.00 77.44           N  
ATOM   3950  CA  VAL B  44      -4.023 -22.719 -10.820  1.00 77.44           C  
ATOM   3951  C   VAL B  44      -3.904 -21.266 -10.336  1.00 77.44           C  
ATOM   3952  CB  VAL B  44      -5.270 -23.391 -10.195  1.00 77.44           C  
ATOM   3953  O   VAL B  44      -4.375 -20.344 -11.000  1.00 77.44           O  
ATOM   3954  CG1 VAL B  44      -6.520 -22.547 -10.453  1.00 77.44           C  
ATOM   3955  CG2 VAL B  44      -5.449 -24.797 -10.750  1.00 77.44           C  
ATOM   3956  N   ALA B  45      -3.236 -21.062  -9.234  1.00 75.38           N  
ATOM   3957  CA  ALA B  45      -3.008 -19.719  -8.703  1.00 75.38           C  
ATOM   3958  C   ALA B  45      -2.123 -18.906  -9.633  1.00 75.38           C  
ATOM   3959  CB  ALA B  45      -2.379 -19.812  -7.312  1.00 75.38           C  
ATOM   3960  O   ALA B  45      -2.328 -17.703  -9.789  1.00 75.38           O  
ATOM   3961  N   ASN B  46      -1.277 -19.531 -10.266  1.00 70.50           N  
ATOM   3962  CA  ASN B  46      -0.420 -18.875 -11.250  1.00 70.50           C  
ATOM   3963  C   ASN B  46      -1.217 -18.406 -12.461  1.00 70.50           C  
ATOM   3964  CB  ASN B  46       0.709 -19.812 -11.688  1.00 70.50           C  
ATOM   3965  O   ASN B  46      -0.970 -17.328 -12.992  1.00 70.50           O  
ATOM   3966  CG  ASN B  46       1.879 -19.812 -10.719  1.00 70.50           C  
ATOM   3967  ND2 ASN B  46       2.814 -20.734 -10.914  1.00 70.50           N  
ATOM   3968  OD1 ASN B  46       1.941 -18.984  -9.805  1.00 70.50           O  
ATOM   3969  N   SER B  47      -2.160 -19.172 -12.867  1.00 72.25           N  
ATOM   3970  CA  SER B  47      -2.947 -18.859 -14.055  1.00 72.25           C  
ATOM   3971  C   SER B  47      -3.803 -17.625 -13.836  1.00 72.25           C  
ATOM   3972  CB  SER B  47      -3.840 -20.047 -14.430  1.00 72.25           C  
ATOM   3973  O   SER B  47      -3.943 -16.797 -14.742  1.00 72.25           O  
ATOM   3974  OG  SER B  47      -4.227 -19.969 -15.789  1.00 72.25           O  
ATOM   3975  N   PHE B  48      -4.250 -17.438 -12.602  1.00 77.00           N  
ATOM   3976  CA  PHE B  48      -5.109 -16.297 -12.320  1.00 77.00           C  
ATOM   3977  C   PHE B  48      -4.324 -15.195 -11.625  1.00 77.00           C  
ATOM   3978  CB  PHE B  48      -6.297 -16.734 -11.453  1.00 77.00           C  
ATOM   3979  O   PHE B  48      -4.883 -14.141 -11.305  1.00 77.00           O  
ATOM   3980  CG  PHE B  48      -7.492 -17.188 -12.242  1.00 77.00           C  
ATOM   3981  CD1 PHE B  48      -8.461 -16.281 -12.648  1.00 77.00           C  
ATOM   3982  CD2 PHE B  48      -7.648 -18.531 -12.578  1.00 77.00           C  
ATOM   3983  CE1 PHE B  48      -9.570 -16.703 -13.383  1.00 77.00           C  
ATOM   3984  CE2 PHE B  48      -8.750 -18.953 -13.312  1.00 77.00           C  
ATOM   3985  CZ  PHE B  48      -9.711 -18.031 -13.711  1.00 77.00           C  
ATOM   3986  N   GLY B  49      -3.117 -15.414 -11.398  1.00 76.75           N  
ATOM   3987  CA  GLY B  49      -2.277 -14.422 -10.750  1.00 76.75           C  
ATOM   3988  C   GLY B  49      -2.168 -13.125 -11.531  1.00 76.75           C  
ATOM   3989  O   GLY B  49      -2.205 -12.039 -10.953  1.00 76.75           O  
ATOM   3990  N   THR B  50      -2.051 -13.234 -12.820  1.00 75.94           N  
ATOM   3991  CA  THR B  50      -1.917 -12.055 -13.664  1.00 75.94           C  
ATOM   3992  C   THR B  50      -3.223 -11.266 -13.695  1.00 75.94           C  
ATOM   3993  CB  THR B  50      -1.506 -12.438 -15.094  1.00 75.94           C  
ATOM   3994  O   THR B  50      -3.207 -10.031 -13.711  1.00 75.94           O  
ATOM   3995  CG2 THR B  50      -0.088 -12.992 -15.133  1.00 75.94           C  
ATOM   3996  OG1 THR B  50      -2.412 -13.422 -15.602  1.00 75.94           O  
ATOM   3997  N   ALA B  51      -4.324 -12.070 -13.695  1.00 77.44           N  
ATOM   3998  CA  ALA B  51      -5.629 -11.406 -13.750  1.00 77.44           C  
ATOM   3999  C   ALA B  51      -5.934 -10.680 -12.445  1.00 77.44           C  
ATOM   4000  CB  ALA B  51      -6.727 -12.422 -14.055  1.00 77.44           C  
ATOM   4001  O   ALA B  51      -6.496  -9.586 -12.453  1.00 77.44           O  
ATOM   4002  N   VAL B  52      -5.520 -11.242 -11.422  1.00 76.94           N  
ATOM   4003  CA  VAL B  52      -5.750 -10.617 -10.125  1.00 76.94           C  
ATOM   4004  C   VAL B  52      -4.758  -9.477  -9.922  1.00 76.94           C  
ATOM   4005  CB  VAL B  52      -5.629 -11.641  -8.969  1.00 76.94           C  
ATOM   4006  O   VAL B  52      -5.109  -8.430  -9.367  1.00 76.94           O  
ATOM   4007  CG1 VAL B  52      -5.672 -10.930  -7.617  1.00 76.94           C  
ATOM   4008  CG2 VAL B  52      -6.734 -12.688  -9.062  1.00 76.94           C  
ATOM   4009  N   GLY B  53      -3.605  -9.641 -10.367  1.00 72.50           N  
ATOM   4010  CA  GLY B  53      -2.574  -8.625 -10.266  1.00 72.50           C  
ATOM   4011  C   GLY B  53      -2.900  -7.367 -11.055  1.00 72.50           C  
ATOM   4012  O   GLY B  53      -2.529  -6.266 -10.656  1.00 72.50           O  
ATOM   4013  N   SER B  54      -3.568  -7.543 -12.188  1.00 72.31           N  
ATOM   4014  CA  SER B  54      -3.953  -6.402 -13.016  1.00 72.31           C  
ATOM   4015  C   SER B  54      -5.145  -5.660 -12.414  1.00 72.31           C  
ATOM   4016  CB  SER B  54      -4.289  -6.859 -14.438  1.00 72.31           C  
ATOM   4017  O   SER B  54      -5.496  -4.570 -12.875  1.00 72.31           O  
ATOM   4018  OG  SER B  54      -5.473  -7.641 -14.445  1.00 72.31           O  
ATOM   4019  N   GLY B  55      -5.820  -6.242 -11.391  1.00 72.19           N  
ATOM   4020  CA  GLY B  55      -6.938  -5.598 -10.719  1.00 72.19           C  
ATOM   4021  C   GLY B  55      -8.258  -5.797 -11.438  1.00 72.19           C  
ATOM   4022  O   GLY B  55      -9.250  -5.133 -11.117  1.00 72.19           O  
ATOM   4023  N   VAL B  56      -8.289  -6.621 -12.484  1.00 74.69           N  
ATOM   4024  CA  VAL B  56      -9.492  -6.824 -13.281  1.00 74.69           C  
ATOM   4025  C   VAL B  56     -10.469  -7.719 -12.531  1.00 74.69           C  
ATOM   4026  CB  VAL B  56      -9.156  -7.441 -14.664  1.00 74.69           C  
ATOM   4027  O   VAL B  56     -11.688  -7.543 -12.633  1.00 74.69           O  
ATOM   4028  CG1 VAL B  56     -10.430  -7.648 -15.484  1.00 74.69           C  
ATOM   4029  CG2 VAL B  56      -8.172  -6.551 -15.414  1.00 74.69           C  
ATOM   4030  N   VAL B  57      -9.891  -8.758 -11.820  1.00 76.69           N  
ATOM   4031  CA  VAL B  57     -10.742  -9.688 -11.086  1.00 76.69           C  
ATOM   4032  C   VAL B  57     -10.328  -9.719  -9.617  1.00 76.69           C  
ATOM   4033  CB  VAL B  57     -10.672 -11.117 -11.680  1.00 76.69           C  
ATOM   4034  O   VAL B  57      -9.156  -9.531  -9.289  1.00 76.69           O  
ATOM   4035  CG1 VAL B  57     -12.023 -11.820 -11.555  1.00 76.69           C  
ATOM   4036  CG2 VAL B  57     -10.227 -11.055 -13.148  1.00 76.69           C  
ATOM   4037  N   THR B  58     -11.234  -9.758  -8.727  1.00 74.69           N  
ATOM   4038  CA  THR B  58     -10.961  -9.930  -7.301  1.00 74.69           C  
ATOM   4039  C   THR B  58     -10.508 -11.352  -7.004  1.00 74.69           C  
ATOM   4040  CB  THR B  58     -12.211  -9.602  -6.457  1.00 74.69           C  
ATOM   4041  O   THR B  58     -10.648 -12.242  -7.840  1.00 74.69           O  
ATOM   4042  CG2 THR B  58     -12.727  -8.195  -6.762  1.00 74.69           C  
ATOM   4043  OG1 THR B  58     -13.242 -10.547  -6.742  1.00 74.69           O  
ATOM   4044  N   LEU B  59      -9.922 -11.516  -5.902  1.00 78.12           N  
ATOM   4045  CA  LEU B  59      -9.453 -12.836  -5.484  1.00 78.12           C  
ATOM   4046  C   LEU B  59     -10.602 -13.828  -5.402  1.00 78.12           C  
ATOM   4047  CB  LEU B  59      -8.742 -12.742  -4.129  1.00 78.12           C  
ATOM   4048  O   LEU B  59     -10.477 -14.969  -5.848  1.00 78.12           O  
ATOM   4049  CG  LEU B  59      -7.945 -13.977  -3.695  1.00 78.12           C  
ATOM   4050  CD1 LEU B  59      -6.516 -13.891  -4.223  1.00 78.12           C  
ATOM   4051  CD2 LEU B  59      -7.957 -14.109  -2.176  1.00 78.12           C  
ATOM   4052  N   LYS B  60     -11.695 -13.391  -4.891  1.00 80.81           N  
ATOM   4053  CA  LYS B  60     -12.852 -14.266  -4.781  1.00 80.81           C  
ATOM   4054  C   LYS B  60     -13.398 -14.641  -6.156  1.00 80.81           C  
ATOM   4055  CB  LYS B  60     -13.953 -13.609  -3.945  1.00 80.81           C  
ATOM   4056  O   LYS B  60     -13.727 -15.797  -6.410  1.00 80.81           O  
ATOM   4057  CG  LYS B  60     -14.945 -14.586  -3.346  1.00 80.81           C  
ATOM   4058  CD  LYS B  60     -15.984 -13.875  -2.484  1.00 80.81           C  
ATOM   4059  CE  LYS B  60     -17.031 -14.852  -1.953  1.00 80.81           C  
ATOM   4060  NZ  LYS B  60     -18.062 -14.148  -1.124  1.00 80.81           N  
ATOM   4061  N   GLN B  61     -13.484 -13.727  -7.031  1.00 81.19           N  
ATOM   4062  CA  GLN B  61     -13.961 -13.992  -8.383  1.00 81.19           C  
ATOM   4063  C   GLN B  61     -12.992 -14.898  -9.141  1.00 81.19           C  
ATOM   4064  CB  GLN B  61     -14.156 -12.688  -9.156  1.00 81.19           C  
ATOM   4065  O   GLN B  61     -13.414 -15.781  -9.891  1.00 81.19           O  
ATOM   4066  CG  GLN B  61     -15.383 -11.898  -8.719  1.00 81.19           C  
ATOM   4067  CD  GLN B  61     -15.461 -10.523  -9.367  1.00 81.19           C  
ATOM   4068  NE2 GLN B  61     -16.641  -9.930  -9.359  1.00 81.19           N  
ATOM   4069  OE1 GLN B  61     -14.461 -10.008  -9.875  1.00 81.19           O  
ATOM   4070  N   ALA B  62     -11.758 -14.734  -8.898  1.00 82.06           N  
ATOM   4071  CA  ALA B  62     -10.734 -15.570  -9.531  1.00 82.06           C  
ATOM   4072  C   ALA B  62     -10.852 -17.016  -9.078  1.00 82.06           C  
ATOM   4073  CB  ALA B  62      -9.344 -15.031  -9.219  1.00 82.06           C  
ATOM   4074  O   ALA B  62     -10.750 -17.938  -9.891  1.00 82.06           O  
ATOM   4075  N   CYS B  63     -11.141 -17.156  -7.793  1.00 82.19           N  
ATOM   4076  CA  CYS B  63     -11.266 -18.500  -7.250  1.00 82.19           C  
ATOM   4077  C   CYS B  63     -12.508 -19.188  -7.797  1.00 82.19           C  
ATOM   4078  CB  CYS B  63     -11.328 -18.469  -5.727  1.00 82.19           C  
ATOM   4079  O   CYS B  63     -12.484 -20.391  -8.102  1.00 82.19           O  
ATOM   4080  SG  CYS B  63      -9.734 -18.109  -4.945  1.00 82.19           S  
ATOM   4081  N   ILE B  64     -13.578 -18.516  -7.984  1.00 84.81           N  
ATOM   4082  CA  ILE B  64     -14.820 -19.078  -8.516  1.00 84.81           C  
ATOM   4083  C   ILE B  64     -14.641 -19.438  -9.984  1.00 84.81           C  
ATOM   4084  CB  ILE B  64     -16.000 -18.094  -8.344  1.00 84.81           C  
ATOM   4085  O   ILE B  64     -14.969 -20.547 -10.406  1.00 84.81           O  
ATOM   4086  CG1 ILE B  64     -16.312 -17.875  -6.855  1.00 84.81           C  
ATOM   4087  CG2 ILE B  64     -17.234 -18.594  -9.094  1.00 84.81           C  
ATOM   4088  CD1 ILE B  64     -17.297 -16.750  -6.582  1.00 84.81           C  
ATOM   4089  N   LEU B  65     -14.117 -18.578 -10.703  1.00 84.31           N  
ATOM   4090  CA  LEU B  65     -13.906 -18.812 -12.133  1.00 84.31           C  
ATOM   4091  C   LEU B  65     -12.898 -19.938 -12.359  1.00 84.31           C  
ATOM   4092  CB  LEU B  65     -13.422 -17.531 -12.812  1.00 84.31           C  
ATOM   4093  O   LEU B  65     -13.102 -20.781 -13.227  1.00 84.31           O  
ATOM   4094  CG  LEU B  65     -14.461 -16.422 -13.008  1.00 84.31           C  
ATOM   4095  CD1 LEU B  65     -13.781 -15.117 -13.406  1.00 84.31           C  
ATOM   4096  CD2 LEU B  65     -15.492 -16.844 -14.055  1.00 84.31           C  
ATOM   4097  N   ALA B  66     -11.906 -19.938 -11.609  1.00 84.12           N  
ATOM   4098  CA  ALA B  66     -10.906 -20.984 -11.719  1.00 84.12           C  
ATOM   4099  C   ALA B  66     -11.508 -22.359 -11.391  1.00 84.12           C  
ATOM   4100  CB  ALA B  66      -9.727 -20.703 -10.789  1.00 84.12           C  
ATOM   4101  O   ALA B  66     -11.219 -23.344 -12.070  1.00 84.12           O  
ATOM   4102  N   SER B  67     -12.398 -22.375 -10.375  1.00 85.44           N  
ATOM   4103  CA  SER B  67     -13.031 -23.641  -9.984  1.00 85.44           C  
ATOM   4104  C   SER B  67     -13.922 -24.172 -11.102  1.00 85.44           C  
ATOM   4105  CB  SER B  67     -13.852 -23.453  -8.711  1.00 85.44           C  
ATOM   4106  O   SER B  67     -13.906 -25.375 -11.398  1.00 85.44           O  
ATOM   4107  OG  SER B  67     -13.023 -23.047  -7.637  1.00 85.44           O  
ATOM   4108  N   ILE B  68     -14.594 -23.391 -11.773  1.00 86.62           N  
ATOM   4109  CA  ILE B  68     -15.516 -23.797 -12.828  1.00 86.62           C  
ATOM   4110  C   ILE B  68     -14.734 -24.203 -14.078  1.00 86.62           C  
ATOM   4111  CB  ILE B  68     -16.516 -22.672 -13.172  1.00 86.62           C  
ATOM   4112  O   ILE B  68     -14.914 -25.312 -14.602  1.00 86.62           O  
ATOM   4113  CG1 ILE B  68     -17.422 -22.375 -11.969  1.00 86.62           C  
ATOM   4114  CG2 ILE B  68     -17.359 -23.047 -14.398  1.00 86.62           C  
ATOM   4115  CD1 ILE B  68     -18.297 -21.141 -12.141  1.00 86.62           C  
ATOM   4116  N   PHE B  69     -13.883 -23.438 -14.484  1.00 83.25           N  
ATOM   4117  CA  PHE B  69     -13.219 -23.641 -15.766  1.00 83.25           C  
ATOM   4118  C   PHE B  69     -12.125 -24.703 -15.633  1.00 83.25           C  
ATOM   4119  CB  PHE B  69     -12.625 -22.328 -16.281  1.00 83.25           C  
ATOM   4120  O   PHE B  69     -11.859 -25.438 -16.578  1.00 83.25           O  
ATOM   4121  CG  PHE B  69     -13.633 -21.438 -16.953  1.00 83.25           C  
ATOM   4122  CD1 PHE B  69     -14.094 -21.703 -18.234  1.00 83.25           C  
ATOM   4123  CD2 PHE B  69     -14.117 -20.312 -16.281  1.00 83.25           C  
ATOM   4124  CE1 PHE B  69     -15.023 -20.875 -18.844  1.00 83.25           C  
ATOM   4125  CE2 PHE B  69     -15.047 -19.469 -16.891  1.00 83.25           C  
ATOM   4126  CZ  PHE B  69     -15.500 -19.750 -18.172  1.00 83.25           C  
ATOM   4127  N   GLU B  70     -11.523 -24.781 -14.508  1.00 81.69           N  
ATOM   4128  CA  GLU B  70     -10.578 -25.875 -14.281  1.00 81.69           C  
ATOM   4129  C   GLU B  70     -11.289 -27.234 -14.297  1.00 81.69           C  
ATOM   4130  CB  GLU B  70      -9.836 -25.688 -12.961  1.00 81.69           C  
ATOM   4131  O   GLU B  70     -10.773 -28.203 -14.867  1.00 81.69           O  
ATOM   4132  CG  GLU B  70      -8.594 -24.812 -13.070  1.00 81.69           C  
ATOM   4133  CD  GLU B  70      -7.344 -25.609 -13.422  1.00 81.69           C  
ATOM   4134  OE1 GLU B  70      -6.277 -25.000 -13.656  1.00 81.69           O  
ATOM   4135  OE2 GLU B  70      -7.430 -26.859 -13.469  1.00 81.69           O  
ATOM   4136  N   THR B  71     -12.461 -27.312 -13.617  1.00 83.44           N  
ATOM   4137  CA  THR B  71     -13.227 -28.547 -13.570  1.00 83.44           C  
ATOM   4138  C   THR B  71     -13.758 -28.906 -14.953  1.00 83.44           C  
ATOM   4139  CB  THR B  71     -14.398 -28.438 -12.578  1.00 83.44           C  
ATOM   4140  O   THR B  71     -13.656 -30.062 -15.383  1.00 83.44           O  
ATOM   4141  CG2 THR B  71     -15.109 -29.781 -12.414  1.00 83.44           C  
ATOM   4142  OG1 THR B  71     -13.898 -28.016 -11.305  1.00 83.44           O  
ATOM   4143  N   VAL B  72     -14.234 -27.984 -15.648  1.00 81.50           N  
ATOM   4144  CA  VAL B  72     -14.766 -28.234 -16.984  1.00 81.50           C  
ATOM   4145  C   VAL B  72     -13.633 -28.594 -17.938  1.00 81.50           C  
ATOM   4146  CB  VAL B  72     -15.531 -27.000 -17.516  1.00 81.50           C  
ATOM   4147  O   VAL B  72     -13.789 -29.484 -18.781  1.00 81.50           O  
ATOM   4148  CG1 VAL B  72     -15.867 -27.172 -19.000  1.00 81.50           C  
ATOM   4149  CG2 VAL B  72     -16.797 -26.766 -16.703  1.00 81.50           C  
ATOM   4150  N   GLY B  73     -12.586 -27.953 -17.781  1.00 78.75           N  
ATOM   4151  CA  GLY B  73     -11.422 -28.297 -18.578  1.00 78.75           C  
ATOM   4152  C   GLY B  73     -10.898 -29.703 -18.297  1.00 78.75           C  
ATOM   4153  O   GLY B  73     -10.516 -30.422 -19.203  1.00 78.75           O  
ATOM   4154  N   SER B  74     -10.930 -30.062 -17.062  1.00 77.62           N  
ATOM   4155  CA  SER B  74     -10.484 -31.391 -16.672  1.00 77.62           C  
ATOM   4156  C   SER B  74     -11.398 -32.469 -17.234  1.00 77.62           C  
ATOM   4157  CB  SER B  74     -10.422 -31.516 -15.148  1.00 77.62           C  
ATOM   4158  O   SER B  74     -10.922 -33.500 -17.750  1.00 77.62           O  
ATOM   4159  OG  SER B  74     -10.273 -32.875 -14.750  1.00 77.62           O  
ATOM   4160  N   VAL B  75     -12.594 -32.281 -17.250  1.00 77.44           N  
ATOM   4161  CA  VAL B  75     -13.570 -33.281 -17.672  1.00 77.44           C  
ATOM   4162  C   VAL B  75     -13.617 -33.375 -19.203  1.00 77.44           C  
ATOM   4163  CB  VAL B  75     -14.977 -32.969 -17.109  1.00 77.44           C  
ATOM   4164  O   VAL B  75     -13.703 -34.438 -19.766  1.00 77.44           O  
ATOM   4165  CG1 VAL B  75     -16.031 -33.906 -17.734  1.00 77.44           C  
ATOM   4166  CG2 VAL B  75     -14.984 -33.094 -15.594  1.00 77.44           C  
ATOM   4167  N   LEU B  76     -13.500 -32.281 -19.844  1.00 74.25           N  
ATOM   4168  CA  LEU B  76     -13.688 -32.250 -21.281  1.00 74.25           C  
ATOM   4169  C   LEU B  76     -12.383 -32.562 -22.016  1.00 74.25           C  
ATOM   4170  CB  LEU B  76     -14.219 -30.891 -21.750  1.00 74.25           C  
ATOM   4171  O   LEU B  76     -12.383 -33.250 -23.031  1.00 74.25           O  
ATOM   4172  CG  LEU B  76     -15.695 -30.609 -21.453  1.00 74.25           C  
ATOM   4173  CD1 LEU B  76     -16.000 -29.141 -21.656  1.00 74.25           C  
ATOM   4174  CD2 LEU B  76     -16.594 -31.484 -22.344  1.00 74.25           C  
ATOM   4175  N   LEU B  77     -11.266 -32.156 -21.500  1.00 70.88           N  
ATOM   4176  CA  LEU B  77     -10.000 -32.312 -22.219  1.00 70.88           C  
ATOM   4177  C   LEU B  77      -9.094 -33.312 -21.516  1.00 70.88           C  
ATOM   4178  CB  LEU B  77      -9.281 -30.953 -22.328  1.00 70.88           C  
ATOM   4179  O   LEU B  77      -8.172 -33.844 -22.125  1.00 70.88           O  
ATOM   4180  CG  LEU B  77      -9.703 -30.062 -23.500  1.00 70.88           C  
ATOM   4181  CD1 LEU B  77      -9.727 -28.594 -23.062  1.00 70.88           C  
ATOM   4182  CD2 LEU B  77      -8.773 -30.266 -24.688  1.00 70.88           C  
ATOM   4183  N   GLY B  78      -9.258 -33.656 -20.297  1.00 69.25           N  
ATOM   4184  CA  GLY B  78      -8.352 -34.438 -19.453  1.00 69.25           C  
ATOM   4185  C   GLY B  78      -8.219 -35.875 -19.891  1.00 69.25           C  
ATOM   4186  O   GLY B  78      -7.184 -36.500 -19.656  1.00 69.25           O  
ATOM   4187  N   ALA B  79      -9.062 -36.406 -20.500  1.00 64.44           N  
ATOM   4188  CA  ALA B  79      -9.031 -37.844 -20.812  1.00 64.44           C  
ATOM   4189  C   ALA B  79      -7.898 -38.188 -21.781  1.00 64.44           C  
ATOM   4190  CB  ALA B  79     -10.367 -38.281 -21.391  1.00 64.44           C  
ATOM   4191  O   ALA B  79      -7.199 -39.188 -21.609  1.00 64.44           O  
ATOM   4192  N   LYS B  80      -7.609 -37.406 -22.750  1.00 63.78           N  
ATOM   4193  CA  LYS B  80      -6.605 -37.688 -23.766  1.00 63.78           C  
ATOM   4194  C   LYS B  80      -5.199 -37.406 -23.250  1.00 63.78           C  
ATOM   4195  CB  LYS B  80      -6.867 -36.875 -25.031  1.00 63.78           C  
ATOM   4196  O   LYS B  80      -4.258 -38.156 -23.562  1.00 63.78           O  
ATOM   4197  CG  LYS B  80      -6.422 -37.594 -26.312  1.00 63.78           C  
ATOM   4198  CD  LYS B  80      -6.789 -36.781 -27.547  1.00 63.78           C  
ATOM   4199  CE  LYS B  80      -6.289 -37.438 -28.828  1.00 63.78           C  
ATOM   4200  NZ  LYS B  80      -6.648 -36.625 -30.047  1.00 63.78           N  
ATOM   4201  N   VAL B  81      -5.020 -36.469 -22.391  1.00 64.00           N  
ATOM   4202  CA  VAL B  81      -3.689 -36.031 -21.953  1.00 64.00           C  
ATOM   4203  C   VAL B  81      -3.146 -37.031 -20.922  1.00 64.00           C  
ATOM   4204  CB  VAL B  81      -3.711 -34.625 -21.375  1.00 64.00           C  
ATOM   4205  O   VAL B  81      -1.944 -37.312 -20.891  1.00 64.00           O  
ATOM   4206  CG1 VAL B  81      -2.342 -34.250 -20.797  1.00 64.00           C  
ATOM   4207  CG2 VAL B  81      -4.137 -33.594 -22.438  1.00 64.00           C  
ATOM   4208  N   SER B  82      -3.936 -37.625 -20.203  1.00 63.06           N  
ATOM   4209  CA  SER B  82      -3.506 -38.594 -19.219  1.00 63.06           C  
ATOM   4210  C   SER B  82      -2.828 -39.781 -19.875  1.00 63.06           C  
ATOM   4211  CB  SER B  82      -4.695 -39.062 -18.375  1.00 63.06           C  
ATOM   4212  O   SER B  82      -1.921 -40.375 -19.297  1.00 63.06           O  
ATOM   4213  OG  SER B  82      -4.559 -40.438 -18.031  1.00 63.06           O  
ATOM   4214  N   GLU B  83      -3.090 -39.969 -21.062  1.00 62.44           N  
ATOM   4215  CA  GLU B  83      -2.514 -41.094 -21.781  1.00 62.44           C  
ATOM   4216  C   GLU B  83      -1.045 -40.875 -22.109  1.00 62.44           C  
ATOM   4217  CB  GLU B  83      -3.303 -41.406 -23.062  1.00 62.44           C  
ATOM   4218  O   GLU B  83      -0.230 -41.781 -22.078  1.00 62.44           O  
ATOM   4219  CG  GLU B  83      -3.492 -42.875 -23.344  1.00 62.44           C  
ATOM   4220  CD  GLU B  83      -4.293 -43.156 -24.609  1.00 62.44           C  
ATOM   4221  OE1 GLU B  83      -4.477 -44.344 -24.969  1.00 62.44           O  
ATOM   4222  OE2 GLU B  83      -4.738 -42.188 -25.234  1.00 62.44           O  
ATOM   4223  N   THR B  84      -0.688 -39.688 -22.375  1.00 60.78           N  
ATOM   4224  CA  THR B  84       0.686 -39.375 -22.719  1.00 60.78           C  
ATOM   4225  C   THR B  84       1.614 -39.562 -21.531  1.00 60.78           C  
ATOM   4226  CB  THR B  84       0.792 -37.906 -23.234  1.00 60.78           C  
ATOM   4227  O   THR B  84       2.729 -40.062 -21.672  1.00 60.78           O  
ATOM   4228  CG2 THR B  84       1.651 -37.844 -24.484  1.00 60.78           C  
ATOM   4229  OG1 THR B  84      -0.521 -37.406 -23.531  1.00 60.78           O  
ATOM   4230  N   ILE B  85       1.197 -39.219 -20.375  1.00 60.06           N  
ATOM   4231  CA  ILE B  85       2.025 -39.375 -19.188  1.00 60.06           C  
ATOM   4232  C   ILE B  85       2.096 -40.844 -18.812  1.00 60.06           C  
ATOM   4233  CB  ILE B  85       1.482 -38.531 -18.000  1.00 60.06           C  
ATOM   4234  O   ILE B  85       3.148 -41.344 -18.391  1.00 60.06           O  
ATOM   4235  CG1 ILE B  85       1.664 -37.031 -18.281  1.00 60.06           C  
ATOM   4236  CG2 ILE B  85       2.172 -38.938 -16.703  1.00 60.06           C  
ATOM   4237  CD1 ILE B  85       1.162 -36.156 -17.156  1.00 60.06           C  
ATOM   4238  N   ARG B  86       1.077 -41.562 -19.109  1.00 61.47           N  
ATOM   4239  CA  ARG B  86       1.024 -42.969 -18.750  1.00 61.47           C  
ATOM   4240  C   ARG B  86       1.897 -43.812 -19.672  1.00 61.47           C  
ATOM   4241  CB  ARG B  86      -0.417 -43.500 -18.781  1.00 61.47           C  
ATOM   4242  O   ARG B  86       2.656 -44.656 -19.219  1.00 61.47           O  
ATOM   4243  CG  ARG B  86      -0.625 -44.781 -18.031  1.00 61.47           C  
ATOM   4244  CD  ARG B  86      -2.059 -45.281 -18.156  1.00 61.47           C  
ATOM   4245  NE  ARG B  86      -2.432 -45.531 -19.547  1.00 61.47           N  
ATOM   4246  NH1 ARG B  86      -4.633 -46.062 -19.078  1.00 61.47           N  
ATOM   4247  NH2 ARG B  86      -3.875 -46.062 -21.234  1.00 61.47           N  
ATOM   4248  CZ  ARG B  86      -3.645 -45.875 -19.953  1.00 61.47           C  
ATOM   4249  N   LYS B  87       1.844 -43.500 -20.891  1.00 61.12           N  
ATOM   4250  CA  LYS B  87       2.471 -44.375 -21.875  1.00 61.12           C  
ATOM   4251  C   LYS B  87       3.736 -43.750 -22.438  1.00 61.12           C  
ATOM   4252  CB  LYS B  87       1.492 -44.719 -23.000  1.00 61.12           C  
ATOM   4253  O   LYS B  87       4.504 -44.406 -23.141  1.00 61.12           O  
ATOM   4254  CG  LYS B  87       0.297 -45.562 -22.547  1.00 61.12           C  
ATOM   4255  CD  LYS B  87      -0.608 -45.906 -23.734  1.00 61.12           C  
ATOM   4256  CE  LYS B  87      -1.819 -46.719 -23.281  1.00 61.12           C  
ATOM   4257  NZ  LYS B  87      -2.744 -47.000 -24.422  1.00 61.12           N  
ATOM   4258  N   GLY B  88       4.012 -42.625 -22.125  1.00 67.50           N  
ATOM   4259  CA  GLY B  88       5.074 -41.938 -22.859  1.00 67.50           C  
ATOM   4260  C   GLY B  88       6.395 -41.938 -22.109  1.00 67.50           C  
ATOM   4261  O   GLY B  88       7.461 -41.906 -22.734  1.00 67.50           O  
ATOM   4262  N   LEU B  89       6.332 -42.031 -20.812  1.00 72.62           N  
ATOM   4263  CA  LEU B  89       7.578 -41.875 -20.078  1.00 72.62           C  
ATOM   4264  C   LEU B  89       8.148 -43.250 -19.672  1.00 72.62           C  
ATOM   4265  CB  LEU B  89       7.359 -41.031 -18.828  1.00 72.62           C  
ATOM   4266  O   LEU B  89       9.367 -43.406 -19.562  1.00 72.62           O  
ATOM   4267  CG  LEU B  89       7.551 -39.500 -19.016  1.00 72.62           C  
ATOM   4268  CD1 LEU B  89       6.562 -38.750 -18.125  1.00 72.62           C  
ATOM   4269  CD2 LEU B  89       8.984 -39.125 -18.688  1.00 72.62           C  
ATOM   4270  N   ILE B  90       7.246 -44.188 -19.500  1.00 73.62           N  
ATOM   4271  CA  ILE B  90       7.672 -45.500 -19.047  1.00 73.62           C  
ATOM   4272  C   ILE B  90       7.094 -46.562 -19.953  1.00 73.62           C  
ATOM   4273  CB  ILE B  90       7.246 -45.750 -17.578  1.00 73.62           C  
ATOM   4274  O   ILE B  90       6.023 -46.406 -20.547  1.00 73.62           O  
ATOM   4275  CG1 ILE B  90       7.371 -44.469 -16.750  1.00 73.62           C  
ATOM   4276  CG2 ILE B  90       8.078 -46.875 -16.953  1.00 73.62           C  
ATOM   4277  CD1 ILE B  90       6.664 -44.500 -15.414  1.00 73.62           C  
ATOM   4278  N   ASP B  91       7.918 -47.531 -20.219  1.00 76.12           N  
ATOM   4279  CA  ASP B  91       7.438 -48.688 -20.922  1.00 76.12           C  
ATOM   4280  C   ASP B  91       6.590 -49.594 -20.016  1.00 76.12           C  
ATOM   4281  CB  ASP B  91       8.609 -49.500 -21.500  1.00 76.12           C  
ATOM   4282  O   ASP B  91       7.125 -50.406 -19.266  1.00 76.12           O  
ATOM   4283  CG  ASP B  91       8.211 -50.406 -22.656  1.00 76.12           C  
ATOM   4284  OD1 ASP B  91       7.000 -50.594 -22.891  1.00 76.12           O  
ATOM   4285  OD2 ASP B  91       9.125 -50.906 -23.344  1.00 76.12           O  
ATOM   4286  N   VAL B  92       5.398 -49.406 -20.125  1.00 75.00           N  
ATOM   4287  CA  VAL B  92       4.430 -50.062 -19.250  1.00 75.00           C  
ATOM   4288  C   VAL B  92       4.422 -51.562 -19.531  1.00 75.00           C  
ATOM   4289  CB  VAL B  92       3.012 -49.469 -19.438  1.00 75.00           C  
ATOM   4290  O   VAL B  92       4.094 -52.375 -18.656  1.00 75.00           O  
ATOM   4291  CG1 VAL B  92       2.105 -49.906 -18.281  1.00 75.00           C  
ATOM   4292  CG2 VAL B  92       3.074 -47.969 -19.562  1.00 75.00           C  
ATOM   4293  N   GLU B  93       4.848 -51.969 -20.625  1.00 76.25           N  
ATOM   4294  CA  GLU B  93       4.828 -53.375 -21.000  1.00 76.25           C  
ATOM   4295  C   GLU B  93       5.844 -54.156 -20.188  1.00 76.25           C  
ATOM   4296  CB  GLU B  93       5.102 -53.531 -22.500  1.00 76.25           C  
ATOM   4297  O   GLU B  93       5.707 -55.375 -20.047  1.00 76.25           O  
ATOM   4298  CG  GLU B  93       3.984 -53.000 -23.391  1.00 76.25           C  
ATOM   4299  CD  GLU B  93       4.172 -53.375 -24.859  1.00 76.25           C  
ATOM   4300  OE1 GLU B  93       3.270 -53.062 -25.672  1.00 76.25           O  
ATOM   4301  OE2 GLU B  93       5.230 -53.938 -25.188  1.00 76.25           O  
ATOM   4302  N   MET B  94       6.715 -53.500 -19.625  1.00 79.62           N  
ATOM   4303  CA  MET B  94       7.730 -54.156 -18.812  1.00 79.62           C  
ATOM   4304  C   MET B  94       7.148 -54.625 -17.484  1.00 79.62           C  
ATOM   4305  CB  MET B  94       8.930 -53.250 -18.578  1.00 79.62           C  
ATOM   4306  O   MET B  94       7.730 -55.469 -16.797  1.00 79.62           O  
ATOM   4307  CG  MET B  94       9.773 -53.000 -19.828  1.00 79.62           C  
ATOM   4308  SD  MET B  94      11.406 -52.281 -19.438  1.00 79.62           S  
ATOM   4309  CE  MET B  94      11.820 -51.531 -21.031  1.00 79.62           C  
ATOM   4310  N   TYR B  95       6.035 -54.062 -17.172  1.00 77.69           N  
ATOM   4311  CA  TYR B  95       5.418 -54.375 -15.875  1.00 77.69           C  
ATOM   4312  C   TYR B  95       4.273 -55.344 -16.047  1.00 77.69           C  
ATOM   4313  CB  TYR B  95       4.910 -53.094 -15.203  1.00 77.69           C  
ATOM   4314  O   TYR B  95       3.426 -55.500 -15.164  1.00 77.69           O  
ATOM   4315  CG  TYR B  95       6.008 -52.125 -14.797  1.00 77.69           C  
ATOM   4316  CD1 TYR B  95       6.660 -52.281 -13.578  1.00 77.69           C  
ATOM   4317  CD2 TYR B  95       6.395 -51.094 -15.633  1.00 77.69           C  
ATOM   4318  CE1 TYR B  95       7.672 -51.406 -13.195  1.00 77.69           C  
ATOM   4319  CE2 TYR B  95       7.402 -50.219 -15.266  1.00 77.69           C  
ATOM   4320  OH  TYR B  95       9.039 -49.500 -13.680  1.00 77.69           O  
ATOM   4321  CZ  TYR B  95       8.031 -50.375 -14.047  1.00 77.69           C  
ATOM   4322  N   ASN B  96       4.137 -56.000 -17.172  1.00 76.81           N  
ATOM   4323  CA  ASN B  96       3.068 -56.969 -17.438  1.00 76.81           C  
ATOM   4324  C   ASN B  96       3.117 -58.125 -16.469  1.00 76.81           C  
ATOM   4325  CB  ASN B  96       3.143 -57.469 -18.891  1.00 76.81           C  
ATOM   4326  O   ASN B  96       2.076 -58.656 -16.062  1.00 76.81           O  
ATOM   4327  CG  ASN B  96       2.428 -56.531 -19.859  1.00 76.81           C  
ATOM   4328  ND2 ASN B  96       2.664 -56.750 -21.156  1.00 76.81           N  
ATOM   4329  OD1 ASN B  96       1.669 -55.656 -19.453  1.00 76.81           O  
ATOM   4330  N   SER B  97       4.297 -58.438 -15.977  1.00 75.06           N  
ATOM   4331  CA  SER B  97       4.426 -59.594 -15.086  1.00 75.06           C  
ATOM   4332  C   SER B  97       4.426 -59.156 -13.625  1.00 75.06           C  
ATOM   4333  CB  SER B  97       5.703 -60.375 -15.391  1.00 75.06           C  
ATOM   4334  O   SER B  97       4.305 -60.000 -12.719  1.00 75.06           O  
ATOM   4335  OG  SER B  97       6.816 -59.500 -15.492  1.00 75.06           O  
ATOM   4336  N   THR B  98       4.590 -57.938 -13.391  1.00 80.44           N  
ATOM   4337  CA  THR B  98       4.664 -57.406 -12.039  1.00 80.44           C  
ATOM   4338  C   THR B  98       3.701 -56.250 -11.859  1.00 80.44           C  
ATOM   4339  CB  THR B  98       6.094 -56.969 -11.688  1.00 80.44           C  
ATOM   4340  O   THR B  98       4.129 -55.094 -11.641  1.00 80.44           O  
ATOM   4341  CG2 THR B  98       6.996 -58.156 -11.414  1.00 80.44           C  
ATOM   4342  OG1 THR B  98       6.633 -56.219 -12.781  1.00 80.44           O  
ATOM   4343  N   GLN B  99       2.455 -56.469 -11.781  1.00 82.44           N  
ATOM   4344  CA  GLN B  99       1.419 -55.469 -11.664  1.00 82.44           C  
ATOM   4345  C   GLN B  99       1.494 -54.750 -10.312  1.00 82.44           C  
ATOM   4346  CB  GLN B  99       0.033 -56.094 -11.852  1.00 82.44           C  
ATOM   4347  O   GLN B  99       1.251 -53.562 -10.219  1.00 82.44           O  
ATOM   4348  CG  GLN B  99      -0.191 -56.656 -13.242  1.00 82.44           C  
ATOM   4349  CD  GLN B  99      -1.473 -57.469 -13.336  1.00 82.44           C  
ATOM   4350  NE2 GLN B  99      -1.808 -57.906 -14.547  1.00 82.44           N  
ATOM   4351  OE1 GLN B  99      -2.156 -57.688 -12.336  1.00 82.44           O  
ATOM   4352  N   GLY B 100       1.913 -55.406  -9.336  1.00 84.38           N  
ATOM   4353  CA  GLY B 100       2.049 -54.844  -8.000  1.00 84.38           C  
ATOM   4354  C   GLY B 100       3.148 -53.812  -7.898  1.00 84.38           C  
ATOM   4355  O   GLY B 100       3.029 -52.844  -7.145  1.00 84.38           O  
ATOM   4356  N   LEU B 101       4.102 -54.062  -8.664  1.00 85.06           N  
ATOM   4357  CA  LEU B 101       5.215 -53.125  -8.672  1.00 85.06           C  
ATOM   4358  C   LEU B 101       4.812 -51.812  -9.344  1.00 85.06           C  
ATOM   4359  CB  LEU B 101       6.430 -53.719  -9.375  1.00 85.06           C  
ATOM   4360  O   LEU B 101       5.234 -50.750  -8.922  1.00 85.06           O  
ATOM   4361  CG  LEU B 101       7.801 -53.344  -8.820  1.00 85.06           C  
ATOM   4362  CD1 LEU B 101       8.320 -54.438  -7.887  1.00 85.06           C  
ATOM   4363  CD2 LEU B 101       8.789 -53.094  -9.953  1.00 85.06           C  
ATOM   4364  N   LEU B 102       4.074 -51.875 -10.336  1.00 85.19           N  
ATOM   4365  CA  LEU B 102       3.602 -50.656 -11.023  1.00 85.19           C  
ATOM   4366  C   LEU B 102       2.629 -49.875 -10.141  1.00 85.19           C  
ATOM   4367  CB  LEU B 102       2.926 -51.031 -12.344  1.00 85.19           C  
ATOM   4368  O   LEU B 102       2.631 -48.656 -10.148  1.00 85.19           O  
ATOM   4369  CG  LEU B 102       2.510 -49.875 -13.242  1.00 85.19           C  
ATOM   4370  CD1 LEU B 102       3.730 -49.281 -13.930  1.00 85.19           C  
ATOM   4371  CD2 LEU B 102       1.486 -50.344 -14.273  1.00 85.19           C  
ATOM   4372  N   MET B 103       1.854 -50.594  -9.477  1.00 88.62           N  
ATOM   4373  CA  MET B 103       0.927 -49.938  -8.555  1.00 88.62           C  
ATOM   4374  C   MET B 103       1.681 -49.219  -7.445  1.00 88.62           C  
ATOM   4375  CB  MET B 103      -0.035 -50.969  -7.945  1.00 88.62           C  
ATOM   4376  O   MET B 103       1.338 -48.062  -7.094  1.00 88.62           O  
ATOM   4377  CG  MET B 103      -1.082 -51.469  -8.922  1.00 88.62           C  
ATOM   4378  SD  MET B 103      -2.266 -52.625  -8.141  1.00 88.62           S  
ATOM   4379  CE  MET B 103      -3.051 -51.531  -6.930  1.00 88.62           C  
ATOM   4380  N   ALA B 104       2.648 -49.844  -6.938  1.00 89.44           N  
ATOM   4381  CA  ALA B 104       3.496 -49.219  -5.930  1.00 89.44           C  
ATOM   4382  C   ALA B 104       4.258 -48.031  -6.512  1.00 89.44           C  
ATOM   4383  CB  ALA B 104       4.473 -50.250  -5.344  1.00 89.44           C  
ATOM   4384  O   ALA B 104       4.484 -47.031  -5.824  1.00 89.44           O  
ATOM   4385  N   GLY B 105       4.598 -48.188  -7.703  1.00 89.50           N  
ATOM   4386  CA  GLY B 105       5.266 -47.094  -8.398  1.00 89.50           C  
ATOM   4387  C   GLY B 105       4.375 -45.875  -8.594  1.00 89.50           C  
ATOM   4388  O   GLY B 105       4.820 -44.750  -8.438  1.00 89.50           O  
ATOM   4389  N   SER B 106       3.164 -46.094  -8.914  1.00 88.62           N  
ATOM   4390  CA  SER B 106       2.217 -45.000  -9.094  1.00 88.62           C  
ATOM   4391  C   SER B 106       1.956 -44.250  -7.781  1.00 88.62           C  
ATOM   4392  CB  SER B 106       0.897 -45.500  -9.664  1.00 88.62           C  
ATOM   4393  O   SER B 106       1.854 -43.031  -7.758  1.00 88.62           O  
ATOM   4394  OG  SER B 106       1.133 -46.375 -10.758  1.00 88.62           O  
ATOM   4395  N   VAL B 107       1.920 -44.938  -6.758  1.00 91.38           N  
ATOM   4396  CA  VAL B 107       1.733 -44.312  -5.441  1.00 91.38           C  
ATOM   4397  C   VAL B 107       2.977 -43.531  -5.055  1.00 91.38           C  
ATOM   4398  CB  VAL B 107       1.434 -45.406  -4.363  1.00 91.38           C  
ATOM   4399  O   VAL B 107       2.871 -42.406  -4.520  1.00 91.38           O  
ATOM   4400  CG1 VAL B 107       1.458 -44.781  -2.969  1.00 91.38           C  
ATOM   4401  CG2 VAL B 107       0.085 -46.062  -4.637  1.00 91.38           C  
ATOM   4402  N   SER B 108       4.059 -44.094  -5.305  1.00 91.44           N  
ATOM   4403  CA  SER B 108       5.316 -43.406  -5.016  1.00 91.44           C  
ATOM   4404  C   SER B 108       5.465 -42.125  -5.848  1.00 91.44           C  
ATOM   4405  CB  SER B 108       6.500 -44.344  -5.273  1.00 91.44           C  
ATOM   4406  O   SER B 108       5.957 -41.125  -5.352  1.00 91.44           O  
ATOM   4407  OG  SER B 108       6.605 -44.656  -6.656  1.00 91.44           O  
ATOM   4408  N   ALA B 109       5.066 -42.188  -7.051  1.00 90.38           N  
ATOM   4409  CA  ALA B 109       5.137 -41.031  -7.930  1.00 90.38           C  
ATOM   4410  C   ALA B 109       4.223 -39.906  -7.430  1.00 90.38           C  
ATOM   4411  CB  ALA B 109       4.766 -41.406  -9.359  1.00 90.38           C  
ATOM   4412  O   ALA B 109       4.613 -38.750  -7.410  1.00 90.38           O  
ATOM   4413  N   MET B 110       3.078 -40.250  -7.039  1.00 91.62           N  
ATOM   4414  CA  MET B 110       2.131 -39.281  -6.523  1.00 91.62           C  
ATOM   4415  C   MET B 110       2.629 -38.656  -5.215  1.00 91.62           C  
ATOM   4416  CB  MET B 110       0.754 -39.906  -6.320  1.00 91.62           C  
ATOM   4417  O   MET B 110       2.486 -37.469  -4.984  1.00 91.62           O  
ATOM   4418  CG  MET B 110       0.023 -40.219  -7.613  1.00 91.62           C  
ATOM   4419  SD  MET B 110      -1.680 -40.844  -7.328  1.00 91.62           S  
ATOM   4420  CE  MET B 110      -1.312 -42.375  -6.441  1.00 91.62           C  
ATOM   4421  N   PHE B 111       3.209 -39.469  -4.457  1.00 91.38           N  
ATOM   4422  CA  PHE B 111       3.734 -39.000  -3.178  1.00 91.38           C  
ATOM   4423  C   PHE B 111       4.895 -38.031  -3.387  1.00 91.38           C  
ATOM   4424  CB  PHE B 111       4.180 -40.188  -2.318  1.00 91.38           C  
ATOM   4425  O   PHE B 111       4.941 -36.969  -2.770  1.00 91.38           O  
ATOM   4426  CG  PHE B 111       4.605 -39.812  -0.927  1.00 91.38           C  
ATOM   4427  CD1 PHE B 111       5.938 -39.531  -0.643  1.00 91.38           C  
ATOM   4428  CD2 PHE B 111       3.670 -39.719   0.097  1.00 91.38           C  
ATOM   4429  CE1 PHE B 111       6.332 -39.156   0.645  1.00 91.38           C  
ATOM   4430  CE2 PHE B 111       4.059 -39.375   1.387  1.00 91.38           C  
ATOM   4431  CZ  PHE B 111       5.387 -39.094   1.658  1.00 91.38           C  
ATOM   4432  N   GLY B 112       5.766 -38.406  -4.164  1.00 90.31           N  
ATOM   4433  CA  GLY B 112       6.902 -37.531  -4.457  1.00 90.31           C  
ATOM   4434  C   GLY B 112       6.504 -36.219  -5.059  1.00 90.31           C  
ATOM   4435  O   GLY B 112       7.043 -35.156  -4.676  1.00 90.31           O  
ATOM   4436  N   SER B 113       5.586 -36.188  -5.938  1.00 88.50           N  
ATOM   4437  CA  SER B 113       5.102 -34.938  -6.574  1.00 88.50           C  
ATOM   4438  C   SER B 113       4.348 -34.062  -5.586  1.00 88.50           C  
ATOM   4439  CB  SER B 113       4.199 -35.281  -7.762  1.00 88.50           C  
ATOM   4440  O   SER B 113       4.527 -32.844  -5.562  1.00 88.50           O  
ATOM   4441  OG  SER B 113       3.684 -34.094  -8.352  1.00 88.50           O  
ATOM   4442  N   ALA B 114       3.574 -34.688  -4.773  1.00 89.62           N  
ATOM   4443  CA  ALA B 114       2.771 -33.938  -3.799  1.00 89.62           C  
ATOM   4444  C   ALA B 114       3.660 -33.250  -2.770  1.00 89.62           C  
ATOM   4445  CB  ALA B 114       1.788 -34.875  -3.104  1.00 89.62           C  
ATOM   4446  O   ALA B 114       3.465 -32.062  -2.467  1.00 89.62           O  
ATOM   4447  N   VAL B 115       4.594 -33.906  -2.303  1.00 90.19           N  
ATOM   4448  CA  VAL B 115       5.477 -33.375  -1.272  1.00 90.19           C  
ATOM   4449  C   VAL B 115       6.270 -32.188  -1.832  1.00 90.19           C  
ATOM   4450  CB  VAL B 115       6.438 -34.438  -0.730  1.00 90.19           C  
ATOM   4451  O   VAL B 115       6.359 -31.141  -1.199  1.00 90.19           O  
ATOM   4452  CG1 VAL B 115       7.535 -33.812   0.125  1.00 90.19           C  
ATOM   4453  CG2 VAL B 115       5.664 -35.500   0.073  1.00 90.19           C  
ATOM   4454  N   TRP B 116       6.727 -32.344  -2.994  1.00 87.31           N  
ATOM   4455  CA  TRP B 116       7.539 -31.281  -3.580  1.00 87.31           C  
ATOM   4456  C   TRP B 116       6.684 -30.062  -3.932  1.00 87.31           C  
ATOM   4457  CB  TRP B 116       8.266 -31.781  -4.828  1.00 87.31           C  
ATOM   4458  O   TRP B 116       7.090 -28.922  -3.709  1.00 87.31           O  
ATOM   4459  CG  TRP B 116       9.102 -30.750  -5.512  1.00 87.31           C  
ATOM   4460  CD1 TRP B 116       8.977 -30.297  -6.801  1.00 87.31           C  
ATOM   4461  CD2 TRP B 116      10.195 -30.031  -4.945  1.00 87.31           C  
ATOM   4462  CE2 TRP B 116      10.688 -29.156  -5.945  1.00 87.31           C  
ATOM   4463  CE3 TRP B 116      10.812 -30.031  -3.688  1.00 87.31           C  
ATOM   4464  NE1 TRP B 116       9.930 -29.344  -7.066  1.00 87.31           N  
ATOM   4465  CH2 TRP B 116      12.352 -28.328  -4.484  1.00 87.31           C  
ATOM   4466  CZ2 TRP B 116      11.773 -28.297  -5.723  1.00 87.31           C  
ATOM   4467  CZ3 TRP B 116      11.891 -29.172  -3.469  1.00 87.31           C  
ATOM   4468  N   GLN B 117       5.551 -30.234  -4.441  1.00 84.44           N  
ATOM   4469  CA  GLN B 117       4.664 -29.125  -4.809  1.00 84.44           C  
ATOM   4470  C   GLN B 117       4.207 -28.359  -3.574  1.00 84.44           C  
ATOM   4471  CB  GLN B 117       3.449 -29.656  -5.578  1.00 84.44           C  
ATOM   4472  O   GLN B 117       4.066 -27.125  -3.619  1.00 84.44           O  
ATOM   4473  CG  GLN B 117       3.719 -29.906  -7.055  1.00 84.44           C  
ATOM   4474  CD  GLN B 117       2.479 -30.328  -7.816  1.00 84.44           C  
ATOM   4475  NE2 GLN B 117       2.613 -30.500  -9.125  1.00 84.44           N  
ATOM   4476  OE1 GLN B 117       1.407 -30.516  -7.227  1.00 84.44           O  
ATOM   4477  N   LEU B 118       4.027 -29.047  -2.521  1.00 85.12           N  
ATOM   4478  CA  LEU B 118       3.629 -28.406  -1.273  1.00 85.12           C  
ATOM   4479  C   LEU B 118       4.770 -27.562  -0.704  1.00 85.12           C  
ATOM   4480  CB  LEU B 118       3.188 -29.453  -0.248  1.00 85.12           C  
ATOM   4481  O   LEU B 118       4.555 -26.438  -0.263  1.00 85.12           O  
ATOM   4482  CG  LEU B 118       1.697 -29.484   0.093  1.00 85.12           C  
ATOM   4483  CD1 LEU B 118       1.176 -30.922   0.073  1.00 85.12           C  
ATOM   4484  CD2 LEU B 118       1.447 -28.844   1.451  1.00 85.12           C  
ATOM   4485  N   VAL B 119       5.891 -28.125  -0.745  1.00 85.12           N  
ATOM   4486  CA  VAL B 119       7.066 -27.422  -0.240  1.00 85.12           C  
ATOM   4487  C   VAL B 119       7.340 -26.188  -1.102  1.00 85.12           C  
ATOM   4488  CB  VAL B 119       8.305 -28.328  -0.210  1.00 85.12           C  
ATOM   4489  O   VAL B 119       7.637 -25.109  -0.580  1.00 85.12           O  
ATOM   4490  CG1 VAL B 119       9.578 -27.516   0.045  1.00 85.12           C  
ATOM   4491  CG2 VAL B 119       8.141 -29.422   0.853  1.00 85.12           C  
ATOM   4492  N   ALA B 120       7.211 -26.359  -2.400  1.00 81.44           N  
ATOM   4493  CA  ALA B 120       7.438 -25.250  -3.328  1.00 81.44           C  
ATOM   4494  C   ALA B 120       6.406 -24.141  -3.123  1.00 81.44           C  
ATOM   4495  CB  ALA B 120       7.395 -25.750  -4.770  1.00 81.44           C  
ATOM   4496  O   ALA B 120       6.738 -22.953  -3.186  1.00 81.44           O  
ATOM   4497  N   SER B 121       5.156 -24.469  -2.898  1.00 76.44           N  
ATOM   4498  CA  SER B 121       4.098 -23.484  -2.639  1.00 76.44           C  
ATOM   4499  C   SER B 121       4.340 -22.750  -1.330  1.00 76.44           C  
ATOM   4500  CB  SER B 121       2.734 -24.188  -2.598  1.00 76.44           C  
ATOM   4501  O   SER B 121       4.090 -21.547  -1.238  1.00 76.44           O  
ATOM   4502  OG  SER B 121       2.461 -24.828  -3.830  1.00 76.44           O  
ATOM   4503  N   PHE B 122       4.891 -23.453  -0.375  1.00 76.19           N  
ATOM   4504  CA  PHE B 122       5.219 -22.844   0.907  1.00 76.19           C  
ATOM   4505  C   PHE B 122       6.352 -21.828   0.752  1.00 76.19           C  
ATOM   4506  CB  PHE B 122       5.605 -23.906   1.932  1.00 76.19           C  
ATOM   4507  O   PHE B 122       6.363 -20.797   1.417  1.00 76.19           O  
ATOM   4508  CG  PHE B 122       5.707 -23.391   3.342  1.00 76.19           C  
ATOM   4509  CD1 PHE B 122       6.945 -23.094   3.898  1.00 76.19           C  
ATOM   4510  CD2 PHE B 122       4.566 -23.203   4.109  1.00 76.19           C  
ATOM   4511  CE1 PHE B 122       7.047 -22.625   5.203  1.00 76.19           C  
ATOM   4512  CE2 PHE B 122       4.660 -22.719   5.414  1.00 76.19           C  
ATOM   4513  CZ  PHE B 122       5.898 -22.438   5.957  1.00 76.19           C  
ATOM   4514  N   LEU B 123       7.258 -22.047  -0.182  1.00 75.25           N  
ATOM   4515  CA  LEU B 123       8.391 -21.172  -0.448  1.00 75.25           C  
ATOM   4516  C   LEU B 123       8.023 -20.094  -1.469  1.00 75.25           C  
ATOM   4517  CB  LEU B 123       9.594 -21.984  -0.952  1.00 75.25           C  
ATOM   4518  O   LEU B 123       8.891 -19.359  -1.944  1.00 75.25           O  
ATOM   4519  CG  LEU B 123      10.227 -22.953   0.049  1.00 75.25           C  
ATOM   4520  CD1 LEU B 123      11.266 -23.828  -0.644  1.00 75.25           C  
ATOM   4521  CD2 LEU B 123      10.852 -22.188   1.211  1.00 75.25           C  
ATOM   4522  N   LYS B 124       6.703 -20.078  -1.977  1.00 72.12           N  
ATOM   4523  CA  LYS B 124       6.191 -19.078  -2.912  1.00 72.12           C  
ATOM   4524  C   LYS B 124       6.879 -19.188  -4.270  1.00 72.12           C  
ATOM   4525  CB  LYS B 124       6.375 -17.672  -2.346  1.00 72.12           C  
ATOM   4526  O   LYS B 124       7.188 -18.188  -4.898  1.00 72.12           O  
ATOM   4527  CG  LYS B 124       5.617 -17.422  -1.050  1.00 72.12           C  
ATOM   4528  CD  LYS B 124       5.781 -15.984  -0.577  1.00 72.12           C  
ATOM   4529  CE  LYS B 124       5.051 -15.734   0.736  1.00 72.12           C  
ATOM   4530  NZ  LYS B 124       5.227 -14.336   1.216  1.00 72.12           N  
ATOM   4531  N   LEU B 125       7.305 -20.375  -4.645  1.00 76.94           N  
ATOM   4532  CA  LEU B 125       7.957 -20.641  -5.926  1.00 76.94           C  
ATOM   4533  C   LEU B 125       6.973 -21.250  -6.922  1.00 76.94           C  
ATOM   4534  CB  LEU B 125       9.148 -21.578  -5.738  1.00 76.94           C  
ATOM   4535  O   LEU B 125       6.391 -22.297  -6.664  1.00 76.94           O  
ATOM   4536  CG  LEU B 125      10.312 -21.047  -4.906  1.00 76.94           C  
ATOM   4537  CD1 LEU B 125      11.258 -22.172  -4.512  1.00 76.94           C  
ATOM   4538  CD2 LEU B 125      11.062 -19.969  -5.680  1.00 76.94           C  
ATOM   4539  N   PRO B 126       6.809 -20.672  -7.934  1.00 77.00           N  
ATOM   4540  CA  PRO B 126       5.973 -21.266  -8.977  1.00 77.00           C  
ATOM   4541  C   PRO B 126       6.656 -22.438  -9.688  1.00 77.00           C  
ATOM   4542  CB  PRO B 126       5.730 -20.109  -9.945  1.00 77.00           C  
ATOM   4543  O   PRO B 126       7.637 -22.234 -10.406  1.00 77.00           O  
ATOM   4544  CG  PRO B 126       6.879 -19.172  -9.711  1.00 77.00           C  
ATOM   4545  CD  PRO B 126       7.406 -19.406  -8.328  1.00 77.00           C  
ATOM   4546  N   ILE B 127       6.230 -23.594  -9.414  1.00 77.56           N  
ATOM   4547  CA  ILE B 127       6.789 -24.781 -10.039  1.00 77.56           C  
ATOM   4548  C   ILE B 127       5.734 -25.453 -10.922  1.00 77.56           C  
ATOM   4549  CB  ILE B 127       7.305 -25.781  -8.977  1.00 77.56           C  
ATOM   4550  O   ILE B 127       4.543 -25.141 -10.812  1.00 77.56           O  
ATOM   4551  CG1 ILE B 127       6.293 -25.922  -7.836  1.00 77.56           C  
ATOM   4552  CG2 ILE B 127       8.672 -25.344  -8.445  1.00 77.56           C  
ATOM   4553  CD1 ILE B 127       6.574 -27.094  -6.898  1.00 77.56           C  
ATOM   4554  N   SER B 128       6.188 -26.266 -11.875  1.00 78.56           N  
ATOM   4555  CA  SER B 128       5.320 -26.984 -12.805  1.00 78.56           C  
ATOM   4556  C   SER B 128       4.914 -28.344 -12.250  1.00 78.56           C  
ATOM   4557  CB  SER B 128       6.020 -27.156 -14.156  1.00 78.56           C  
ATOM   4558  O   SER B 128       5.766 -29.172 -11.930  1.00 78.56           O  
ATOM   4559  OG  SER B 128       5.312 -28.094 -14.969  1.00 78.56           O  
ATOM   4560  N   GLY B 129       3.713 -28.562 -12.148  1.00 79.38           N  
ATOM   4561  CA  GLY B 129       3.188 -29.859 -11.750  1.00 79.38           C  
ATOM   4562  C   GLY B 129       3.537 -30.969 -12.711  1.00 79.38           C  
ATOM   4563  O   GLY B 129       3.848 -32.094 -12.297  1.00 79.38           O  
ATOM   4564  N   THR B 130       3.605 -30.703 -13.969  1.00 78.38           N  
ATOM   4565  CA  THR B 130       3.939 -31.703 -14.984  1.00 78.38           C  
ATOM   4566  C   THR B 130       5.375 -32.188 -14.805  1.00 78.38           C  
ATOM   4567  CB  THR B 130       3.758 -31.125 -16.406  1.00 78.38           C  
ATOM   4568  O   THR B 130       5.637 -33.375 -14.859  1.00 78.38           O  
ATOM   4569  CG2 THR B 130       3.848 -32.219 -17.453  1.00 78.38           C  
ATOM   4570  OG1 THR B 130       2.477 -30.500 -16.500  1.00 78.38           O  
ATOM   4571  N   HIS B 131       6.285 -31.344 -14.562  1.00 83.12           N  
ATOM   4572  CA  HIS B 131       7.680 -31.734 -14.398  1.00 83.12           C  
ATOM   4573  C   HIS B 131       7.898 -32.469 -13.070  1.00 83.12           C  
ATOM   4574  CB  HIS B 131       8.594 -30.516 -14.477  1.00 83.12           C  
ATOM   4575  O   HIS B 131       8.781 -33.312 -12.969  1.00 83.12           O  
ATOM   4576  CG  HIS B 131       8.711 -29.938 -15.859  1.00 83.12           C  
ATOM   4577  CD2 HIS B 131       9.023 -30.531 -17.031  1.00 83.12           C  
ATOM   4578  ND1 HIS B 131       8.500 -28.609 -16.141  1.00 83.12           N  
ATOM   4579  CE1 HIS B 131       8.672 -28.406 -17.438  1.00 83.12           C  
ATOM   4580  NE2 HIS B 131       9.000 -29.547 -18.000  1.00 83.12           N  
ATOM   4581  N   CYS B 132       7.070 -32.125 -12.156  1.00 86.38           N  
ATOM   4582  CA  CYS B 132       7.125 -32.844 -10.883  1.00 86.38           C  
ATOM   4583  C   CYS B 132       6.723 -34.312 -11.055  1.00 86.38           C  
ATOM   4584  CB  CYS B 132       6.215 -32.156  -9.859  1.00 86.38           C  
ATOM   4585  O   CYS B 132       7.398 -35.188 -10.547  1.00 86.38           O  
ATOM   4586  SG  CYS B 132       7.102 -31.188  -8.633  1.00 86.38           S  
ATOM   4587  N   ILE B 133       5.695 -34.500 -11.773  1.00 84.38           N  
ATOM   4588  CA  ILE B 133       5.203 -35.875 -11.984  1.00 84.38           C  
ATOM   4589  C   ILE B 133       6.172 -36.625 -12.883  1.00 84.38           C  
ATOM   4590  CB  ILE B 133       3.789 -35.875 -12.602  1.00 84.38           C  
ATOM   4591  O   ILE B 133       6.406 -37.844 -12.680  1.00 84.38           O  
ATOM   4592  CG1 ILE B 133       2.760 -36.375 -11.594  1.00 84.38           C  
ATOM   4593  CG2 ILE B 133       3.760 -36.719 -13.883  1.00 84.38           C  
ATOM   4594  CD1 ILE B 133       1.635 -35.406 -11.297  1.00 84.38           C  
ATOM   4595  N   VAL B 134       6.703 -36.062 -13.812  1.00 84.19           N  
ATOM   4596  CA  VAL B 134       7.676 -36.688 -14.695  1.00 84.19           C  
ATOM   4597  C   VAL B 134       8.914 -37.094 -13.898  1.00 84.19           C  
ATOM   4598  CB  VAL B 134       8.070 -35.750 -15.859  1.00 84.19           C  
ATOM   4599  O   VAL B 134       9.414 -38.219 -14.039  1.00 84.19           O  
ATOM   4600  CG1 VAL B 134       9.312 -36.281 -16.578  1.00 84.19           C  
ATOM   4601  CG2 VAL B 134       6.906 -35.594 -16.844  1.00 84.19           C  
ATOM   4602  N   GLY B 135       9.367 -36.219 -13.117  1.00 87.31           N  
ATOM   4603  CA  GLY B 135      10.500 -36.531 -12.258  1.00 87.31           C  
ATOM   4604  C   GLY B 135      10.211 -37.656 -11.281  1.00 87.31           C  
ATOM   4605  O   GLY B 135      11.047 -38.531 -11.094  1.00 87.31           O  
ATOM   4606  N   ALA B 136       9.102 -37.625 -10.758  1.00 89.94           N  
ATOM   4607  CA  ALA B 136       8.703 -38.688  -9.812  1.00 89.94           C  
ATOM   4608  C   ALA B 136       8.539 -40.031 -10.516  1.00 89.94           C  
ATOM   4609  CB  ALA B 136       7.406 -38.281  -9.109  1.00 89.94           C  
ATOM   4610  O   ALA B 136       8.883 -41.062  -9.953  1.00 89.94           O  
ATOM   4611  N   THR B 137       7.984 -40.031 -11.711  1.00 87.19           N  
ATOM   4612  CA  THR B 137       7.816 -41.250 -12.492  1.00 87.19           C  
ATOM   4613  C   THR B 137       9.172 -41.844 -12.883  1.00 87.19           C  
ATOM   4614  CB  THR B 137       6.980 -41.000 -13.758  1.00 87.19           C  
ATOM   4615  O   THR B 137       9.367 -43.062 -12.852  1.00 87.19           O  
ATOM   4616  CG2 THR B 137       6.613 -42.312 -14.445  1.00 87.19           C  
ATOM   4617  OG1 THR B 137       5.777 -40.312 -13.398  1.00 87.19           O  
ATOM   4618  N   ILE B 138      10.078 -41.031 -13.148  1.00 87.38           N  
ATOM   4619  CA  ILE B 138      11.430 -41.500 -13.469  1.00 87.38           C  
ATOM   4620  C   ILE B 138      12.094 -42.062 -12.219  1.00 87.38           C  
ATOM   4621  CB  ILE B 138      12.281 -40.344 -14.047  1.00 87.38           C  
ATOM   4622  O   ILE B 138      12.789 -43.062 -12.297  1.00 87.38           O  
ATOM   4623  CG1 ILE B 138      11.742 -39.906 -15.414  1.00 87.38           C  
ATOM   4624  CG2 ILE B 138      13.758 -40.750 -14.156  1.00 87.38           C  
ATOM   4625  CD1 ILE B 138      12.352 -38.625 -15.945  1.00 87.38           C  
ATOM   4626  N   GLY B 139      11.883 -41.438 -11.180  1.00 90.31           N  
ATOM   4627  CA  GLY B 139      12.461 -41.906  -9.930  1.00 90.31           C  
ATOM   4628  C   GLY B 139      12.031 -43.281  -9.539  1.00 90.31           C  
ATOM   4629  O   GLY B 139      12.867 -44.125  -9.219  1.00 90.31           O  
ATOM   4630  N   PHE B 140      10.742 -43.500  -9.609  1.00 90.44           N  
ATOM   4631  CA  PHE B 140      10.312 -44.844  -9.219  1.00 90.44           C  
ATOM   4632  C   PHE B 140      10.711 -45.875 -10.266  1.00 90.44           C  
ATOM   4633  CB  PHE B 140       8.797 -44.875  -8.992  1.00 90.44           C  
ATOM   4634  O   PHE B 140      10.992 -47.031  -9.938  1.00 90.44           O  
ATOM   4635  CG  PHE B 140       8.000 -45.094 -10.258  1.00 90.44           C  
ATOM   4636  CD1 PHE B 140       7.289 -44.062 -10.828  1.00 90.44           C  
ATOM   4637  CD2 PHE B 140       7.969 -46.344 -10.867  1.00 90.44           C  
ATOM   4638  CE1 PHE B 140       6.555 -44.250 -11.992  1.00 90.44           C  
ATOM   4639  CE2 PHE B 140       7.238 -46.531 -12.039  1.00 90.44           C  
ATOM   4640  CZ  PHE B 140       6.531 -45.500 -12.594  1.00 90.44           C  
ATOM   4641  N   SER B 141      10.742 -45.531 -11.539  1.00 87.69           N  
ATOM   4642  CA  SER B 141      11.125 -46.469 -12.609  1.00 87.69           C  
ATOM   4643  C   SER B 141      12.594 -46.844 -12.500  1.00 87.69           C  
ATOM   4644  CB  SER B 141      10.859 -45.844 -13.977  1.00 87.69           C  
ATOM   4645  O   SER B 141      12.969 -48.000 -12.828  1.00 87.69           O  
ATOM   4646  OG  SER B 141      11.227 -46.719 -15.016  1.00 87.69           O  
ATOM   4647  N   LEU B 142      13.391 -46.031 -12.023  1.00 89.25           N  
ATOM   4648  CA  LEU B 142      14.812 -46.312 -11.852  1.00 89.25           C  
ATOM   4649  C   LEU B 142      15.031 -47.375 -10.750  1.00 89.25           C  
ATOM   4650  CB  LEU B 142      15.578 -45.031 -11.523  1.00 89.25           C  
ATOM   4651  O   LEU B 142      15.922 -48.219 -10.859  1.00 89.25           O  
ATOM   4652  CG  LEU B 142      16.016 -44.188 -12.711  1.00 89.25           C  
ATOM   4653  CD1 LEU B 142      16.328 -42.781 -12.258  1.00 89.25           C  
ATOM   4654  CD2 LEU B 142      17.219 -44.812 -13.406  1.00 89.25           C  
ATOM   4655  N   VAL B 143      14.227 -47.312  -9.828  1.00 89.62           N  
ATOM   4656  CA  VAL B 143      14.336 -48.281  -8.727  1.00 89.62           C  
ATOM   4657  C   VAL B 143      13.648 -49.594  -9.094  1.00 89.62           C  
ATOM   4658  CB  VAL B 143      13.734 -47.719  -7.422  1.00 89.62           C  
ATOM   4659  O   VAL B 143      14.125 -50.656  -8.750  1.00 89.62           O  
ATOM   4660  CG1 VAL B 143      13.695 -48.781  -6.332  1.00 89.62           C  
ATOM   4661  CG2 VAL B 143      14.539 -46.500  -6.953  1.00 89.62           C  
ATOM   4662  N   ALA B 144      12.586 -49.531  -9.797  1.00 86.75           N  
ATOM   4663  CA  ALA B 144      11.805 -50.719 -10.125  1.00 86.75           C  
ATOM   4664  C   ALA B 144      12.484 -51.531 -11.227  1.00 86.75           C  
ATOM   4665  CB  ALA B 144      10.391 -50.312 -10.555  1.00 86.75           C  
ATOM   4666  O   ALA B 144      12.641 -52.750 -11.102  1.00 86.75           O  
ATOM   4667  N   LYS B 145      12.875 -50.969 -12.281  1.00 85.31           N  
ATOM   4668  CA  LYS B 145      13.367 -51.688 -13.445  1.00 85.31           C  
ATOM   4669  C   LYS B 145      14.742 -51.188 -13.867  1.00 85.31           C  
ATOM   4670  CB  LYS B 145      12.383 -51.562 -14.609  1.00 85.31           C  
ATOM   4671  O   LYS B 145      15.297 -51.656 -14.859  1.00 85.31           O  
ATOM   4672  CG  LYS B 145      11.039 -52.250 -14.359  1.00 85.31           C  
ATOM   4673  CD  LYS B 145      11.164 -53.750 -14.383  1.00 85.31           C  
ATOM   4674  CE  LYS B 145       9.805 -54.438 -14.242  1.00 85.31           C  
ATOM   4675  NZ  LYS B 145       9.922 -55.938 -14.227  1.00 85.31           N  
ATOM   4676  N   GLY B 146      15.297 -50.219 -13.148  1.00 83.62           N  
ATOM   4677  CA  GLY B 146      16.609 -49.719 -13.500  1.00 83.62           C  
ATOM   4678  C   GLY B 146      16.594 -48.750 -14.672  1.00 83.62           C  
ATOM   4679  O   GLY B 146      15.602 -48.031 -14.883  1.00 83.62           O  
ATOM   4680  N   GLN B 147      17.594 -48.594 -15.461  1.00 81.81           N  
ATOM   4681  CA  GLN B 147      17.781 -47.625 -16.531  1.00 81.81           C  
ATOM   4682  C   GLN B 147      16.984 -48.031 -17.766  1.00 81.81           C  
ATOM   4683  CB  GLN B 147      19.250 -47.469 -16.875  1.00 81.81           C  
ATOM   4684  O   GLN B 147      16.641 -47.156 -18.594  1.00 81.81           O  
ATOM   4685  CG  GLN B 147      20.047 -46.656 -15.859  1.00 81.81           C  
ATOM   4686  CD  GLN B 147      21.469 -46.375 -16.297  1.00 81.81           C  
ATOM   4687  NE2 GLN B 147      22.188 -45.562 -15.539  1.00 81.81           N  
ATOM   4688  OE1 GLN B 147      21.922 -46.906 -17.328  1.00 81.81           O  
ATOM   4689  N   GLU B 148      16.656 -49.250 -17.828  1.00 80.31           N  
ATOM   4690  CA  GLU B 148      15.938 -49.781 -19.000  1.00 80.31           C  
ATOM   4691  C   GLU B 148      14.469 -49.375 -18.969  1.00 80.31           C  
ATOM   4692  CB  GLU B 148      16.062 -51.281 -19.094  1.00 80.31           C  
ATOM   4693  O   GLU B 148      13.797 -49.344 -20.016  1.00 80.31           O  
ATOM   4694  CG  GLU B 148      17.484 -51.781 -19.375  1.00 80.31           C  
ATOM   4695  CD  GLU B 148      17.578 -53.281 -19.547  1.00 80.31           C  
ATOM   4696  OE1 GLU B 148      18.688 -53.781 -19.844  1.00 80.31           O  
ATOM   4697  OE2 GLU B 148      16.547 -53.969 -19.375  1.00 80.31           O  
ATOM   4698  N   GLY B 149      14.016 -48.969 -17.844  1.00 79.38           N  
ATOM   4699  CA  GLY B 149      12.609 -48.625 -17.703  1.00 79.38           C  
ATOM   4700  C   GLY B 149      12.312 -47.188 -18.094  1.00 79.38           C  
ATOM   4701  O   GLY B 149      11.148 -46.781 -18.219  1.00 79.38           O  
ATOM   4702  N   VAL B 150      13.344 -46.406 -18.312  1.00 81.69           N  
ATOM   4703  CA  VAL B 150      13.148 -44.969 -18.562  1.00 81.69           C  
ATOM   4704  C   VAL B 150      13.461 -44.656 -20.016  1.00 81.69           C  
ATOM   4705  CB  VAL B 150      14.023 -44.094 -17.625  1.00 81.69           C  
ATOM   4706  O   VAL B 150      14.492 -45.062 -20.547  1.00 81.69           O  
ATOM   4707  CG1 VAL B 150      13.812 -42.625 -17.906  1.00 81.69           C  
ATOM   4708  CG2 VAL B 150      13.711 -44.438 -16.156  1.00 81.69           C  
ATOM   4709  N   LYS B 151      12.570 -44.062 -20.688  1.00 82.69           N  
ATOM   4710  CA  LYS B 151      12.812 -43.531 -22.031  1.00 82.69           C  
ATOM   4711  C   LYS B 151      13.625 -42.250 -21.984  1.00 82.69           C  
ATOM   4712  CB  LYS B 151      11.484 -43.312 -22.750  1.00 82.69           C  
ATOM   4713  O   LYS B 151      13.055 -41.156 -21.953  1.00 82.69           O  
ATOM   4714  CG  LYS B 151      10.719 -44.562 -23.078  1.00 82.69           C  
ATOM   4715  CD  LYS B 151       9.453 -44.281 -23.859  1.00 82.69           C  
ATOM   4716  CE  LYS B 151       8.648 -45.562 -24.125  1.00 82.69           C  
ATOM   4717  NZ  LYS B 151       7.375 -45.250 -24.844  1.00 82.69           N  
ATOM   4718  N   TRP B 152      14.836 -42.281 -22.078  1.00 82.50           N  
ATOM   4719  CA  TRP B 152      15.766 -41.156 -21.891  1.00 82.50           C  
ATOM   4720  C   TRP B 152      15.547 -40.094 -22.953  1.00 82.50           C  
ATOM   4721  CB  TRP B 152      17.219 -41.656 -21.938  1.00 82.50           C  
ATOM   4722  O   TRP B 152      15.836 -38.906 -22.734  1.00 82.50           O  
ATOM   4723  CG  TRP B 152      17.625 -42.500 -20.750  1.00 82.50           C  
ATOM   4724  CD1 TRP B 152      17.688 -43.844 -20.688  1.00 82.50           C  
ATOM   4725  CD2 TRP B 152      18.016 -42.000 -19.469  1.00 82.50           C  
ATOM   4726  CE2 TRP B 152      18.297 -43.125 -18.656  1.00 82.50           C  
ATOM   4727  CE3 TRP B 152      18.141 -40.719 -18.922  1.00 82.50           C  
ATOM   4728  NE1 TRP B 152      18.094 -44.250 -19.422  1.00 82.50           N  
ATOM   4729  CH2 TRP B 152      18.844 -41.719 -16.828  1.00 82.50           C  
ATOM   4730  CZ2 TRP B 152      18.719 -43.000 -17.328  1.00 82.50           C  
ATOM   4731  CZ3 TRP B 152      18.562 -40.594 -17.594  1.00 82.50           C  
ATOM   4732  N   SER B 153      15.094 -40.469 -24.156  1.00 81.44           N  
ATOM   4733  CA  SER B 153      14.797 -39.500 -25.203  1.00 81.44           C  
ATOM   4734  C   SER B 153      13.703 -38.531 -24.766  1.00 81.44           C  
ATOM   4735  CB  SER B 153      14.375 -40.219 -26.484  1.00 81.44           C  
ATOM   4736  O   SER B 153      13.758 -37.344 -25.094  1.00 81.44           O  
ATOM   4737  OG  SER B 153      13.227 -41.000 -26.266  1.00 81.44           O  
ATOM   4738  N   GLU B 154      12.789 -38.969 -24.000  1.00 77.12           N  
ATOM   4739  CA  GLU B 154      11.703 -38.125 -23.516  1.00 77.12           C  
ATOM   4740  C   GLU B 154      12.195 -37.156 -22.438  1.00 77.12           C  
ATOM   4741  CB  GLU B 154      10.562 -39.000 -22.969  1.00 77.12           C  
ATOM   4742  O   GLU B 154      11.695 -36.031 -22.328  1.00 77.12           O  
ATOM   4743  CG  GLU B 154       9.648 -39.562 -24.031  1.00 77.12           C  
ATOM   4744  CD  GLU B 154       8.922 -38.500 -24.844  1.00 77.12           C  
ATOM   4745  OE1 GLU B 154       8.609 -38.750 -26.031  1.00 77.12           O  
ATOM   4746  OE2 GLU B 154       8.672 -37.406 -24.281  1.00 77.12           O  
ATOM   4747  N   LEU B 155      13.164 -37.531 -21.734  1.00 79.88           N  
ATOM   4748  CA  LEU B 155      13.766 -36.656 -20.734  1.00 79.88           C  
ATOM   4749  C   LEU B 155      14.500 -35.500 -21.406  1.00 79.88           C  
ATOM   4750  CB  LEU B 155      14.734 -37.469 -19.859  1.00 79.88           C  
ATOM   4751  O   LEU B 155      14.477 -34.375 -20.891  1.00 79.88           O  
ATOM   4752  CG  LEU B 155      15.055 -36.844 -18.484  1.00 79.88           C  
ATOM   4753  CD1 LEU B 155      14.039 -37.312 -17.453  1.00 79.88           C  
ATOM   4754  CD2 LEU B 155      16.469 -37.219 -18.047  1.00 79.88           C  
ATOM   4755  N   ILE B 156      15.055 -35.875 -22.469  1.00 83.25           N  
ATOM   4756  CA  ILE B 156      15.758 -34.844 -23.203  1.00 83.25           C  
ATOM   4757  C   ILE B 156      14.750 -33.812 -23.719  1.00 83.25           C  
ATOM   4758  CB  ILE B 156      16.562 -35.406 -24.375  1.00 83.25           C  
ATOM   4759  O   ILE B 156      15.031 -32.594 -23.719  1.00 83.25           O  
ATOM   4760  CG1 ILE B 156      17.734 -36.281 -23.859  1.00 83.25           C  
ATOM   4761  CG2 ILE B 156      17.078 -34.312 -25.297  1.00 83.25           C  
ATOM   4762  CD1 ILE B 156      18.438 -37.094 -24.938  1.00 83.25           C  
ATOM   4763  N   LYS B 157      13.602 -34.219 -24.141  1.00 78.56           N  
ATOM   4764  CA  LYS B 157      12.539 -33.312 -24.578  1.00 78.56           C  
ATOM   4765  C   LYS B 157      12.047 -32.438 -23.438  1.00 78.56           C  
ATOM   4766  CB  LYS B 157      11.375 -34.094 -25.172  1.00 78.56           C  
ATOM   4767  O   LYS B 157      11.742 -31.250 -23.641  1.00 78.56           O  
ATOM   4768  CG  LYS B 157      11.680 -34.750 -26.516  1.00 78.56           C  
ATOM   4769  CD  LYS B 157      10.477 -35.500 -27.062  1.00 78.56           C  
ATOM   4770  CE  LYS B 157      10.828 -36.281 -28.328  1.00 78.56           C  
ATOM   4771  NZ  LYS B 157       9.680 -37.094 -28.812  1.00 78.56           N  
ATOM   4772  N   ILE B 158      12.102 -32.875 -22.344  1.00 77.38           N  
ATOM   4773  CA  ILE B 158      11.672 -32.156 -21.156  1.00 77.38           C  
ATOM   4774  C   ILE B 158      12.703 -31.094 -20.797  1.00 77.38           C  
ATOM   4775  CB  ILE B 158      11.438 -33.125 -19.953  1.00 77.38           C  
ATOM   4776  O   ILE B 158      12.344 -29.953 -20.500  1.00 77.38           O  
ATOM   4777  CG1 ILE B 158      10.227 -34.031 -20.219  1.00 77.38           C  
ATOM   4778  CG2 ILE B 158      11.266 -32.312 -18.656  1.00 77.38           C  
ATOM   4779  CD1 ILE B 158      10.062 -35.156 -19.203  1.00 77.38           C  
ATOM   4780  N   VAL B 159      13.891 -31.500 -20.828  1.00 82.81           N  
ATOM   4781  CA  VAL B 159      14.969 -30.578 -20.516  1.00 82.81           C  
ATOM   4782  C   VAL B 159      14.984 -29.453 -21.562  1.00 82.81           C  
ATOM   4783  CB  VAL B 159      16.344 -31.281 -20.484  1.00 82.81           C  
ATOM   4784  O   VAL B 159      15.180 -28.281 -21.203  1.00 82.81           O  
ATOM   4785  CG1 VAL B 159      17.469 -30.250 -20.406  1.00 82.81           C  
ATOM   4786  CG2 VAL B 159      16.406 -32.250 -19.312  1.00 82.81           C  
ATOM   4787  N   MET B 160      14.766 -29.828 -22.766  1.00 83.38           N  
ATOM   4788  CA  MET B 160      14.703 -28.812 -23.828  1.00 83.38           C  
ATOM   4789  C   MET B 160      13.516 -27.875 -23.625  1.00 83.38           C  
ATOM   4790  CB  MET B 160      14.609 -29.484 -25.203  1.00 83.38           C  
ATOM   4791  O   MET B 160      13.594 -26.688 -23.938  1.00 83.38           O  
ATOM   4792  CG  MET B 160      15.961 -29.828 -25.812  1.00 83.38           C  
ATOM   4793  SD  MET B 160      16.828 -28.344 -26.438  1.00 83.38           S  
ATOM   4794  CE  MET B 160      17.062 -28.828 -28.172  1.00 83.38           C  
ATOM   4795  N   SER B 161      12.492 -28.281 -23.031  1.00 79.38           N  
ATOM   4796  CA  SER B 161      11.281 -27.500 -22.797  1.00 79.38           C  
ATOM   4797  C   SER B 161      11.516 -26.422 -21.750  1.00 79.38           C  
ATOM   4798  CB  SER B 161      10.133 -28.406 -22.359  1.00 79.38           C  
ATOM   4799  O   SER B 161      10.812 -25.406 -21.734  1.00 79.38           O  
ATOM   4800  OG  SER B 161      10.227 -28.703 -20.984  1.00 79.38           O  
ATOM   4801  N   TRP B 162      12.516 -26.578 -20.875  1.00 82.12           N  
ATOM   4802  CA  TRP B 162      12.852 -25.578 -19.875  1.00 82.12           C  
ATOM   4803  C   TRP B 162      13.312 -24.281 -20.516  1.00 82.12           C  
ATOM   4804  CB  TRP B 162      13.945 -26.109 -18.938  1.00 82.12           C  
ATOM   4805  O   TRP B 162      13.148 -23.188 -19.953  1.00 82.12           O  
ATOM   4806  CG  TRP B 162      13.523 -27.281 -18.109  1.00 82.12           C  
ATOM   4807  CD1 TRP B 162      12.250 -27.734 -17.906  1.00 82.12           C  
ATOM   4808  CD2 TRP B 162      14.375 -28.141 -17.344  1.00 82.12           C  
ATOM   4809  CE2 TRP B 162      13.555 -29.094 -16.719  1.00 82.12           C  
ATOM   4810  CE3 TRP B 162      15.766 -28.188 -17.125  1.00 82.12           C  
ATOM   4811  NE1 TRP B 162      12.258 -28.828 -17.078  1.00 82.12           N  
ATOM   4812  CH2 TRP B 162      15.422 -30.141 -15.703  1.00 82.12           C  
ATOM   4813  CZ2 TRP B 162      14.070 -30.109 -15.898  1.00 82.12           C  
ATOM   4814  CZ3 TRP B 162      16.266 -29.188 -16.312  1.00 82.12           C  
ATOM   4815  N   PHE B 163      13.836 -24.531 -21.609  1.00 85.00           N  
ATOM   4816  CA  PHE B 163      14.398 -23.359 -22.297  1.00 85.00           C  
ATOM   4817  C   PHE B 163      13.469 -22.891 -23.406  1.00 85.00           C  
ATOM   4818  CB  PHE B 163      15.781 -23.672 -22.859  1.00 85.00           C  
ATOM   4819  O   PHE B 163      13.234 -21.688 -23.562  1.00 85.00           O  
ATOM   4820  CG  PHE B 163      16.797 -24.062 -21.812  1.00 85.00           C  
ATOM   4821  CD1 PHE B 163      17.469 -23.109 -21.094  1.00 85.00           C  
ATOM   4822  CD2 PHE B 163      17.062 -25.406 -21.562  1.00 85.00           C  
ATOM   4823  CE1 PHE B 163      18.406 -23.469 -20.125  1.00 85.00           C  
ATOM   4824  CE2 PHE B 163      17.984 -25.781 -20.594  1.00 85.00           C  
ATOM   4825  CZ  PHE B 163      18.672 -24.797 -19.875  1.00 85.00           C  
ATOM   4826  N   VAL B 164      12.930 -23.766 -24.078  1.00 83.62           N  
ATOM   4827  CA  VAL B 164      12.148 -23.453 -25.281  1.00 83.62           C  
ATOM   4828  C   VAL B 164      10.789 -22.875 -24.875  1.00 83.62           C  
ATOM   4829  CB  VAL B 164      11.961 -24.688 -26.172  1.00 83.62           C  
ATOM   4830  O   VAL B 164      10.289 -21.953 -25.516  1.00 83.62           O  
ATOM   4831  CG1 VAL B 164      10.992 -24.406 -27.312  1.00 83.62           C  
ATOM   4832  CG2 VAL B 164      13.312 -25.156 -26.734  1.00 83.62           C  
ATOM   4833  N   SER B 165      10.203 -23.344 -23.828  1.00 83.75           N  
ATOM   4834  CA  SER B 165       8.859 -22.953 -23.438  1.00 83.75           C  
ATOM   4835  C   SER B 165       8.820 -21.484 -23.031  1.00 83.75           C  
ATOM   4836  CB  SER B 165       8.352 -23.812 -22.297  1.00 83.75           C  
ATOM   4837  O   SER B 165       8.047 -20.688 -23.578  1.00 83.75           O  
ATOM   4838  OG  SER B 165       9.156 -23.641 -21.141  1.00 83.75           O  
ATOM   4839  N   PRO B 166       9.656 -21.047 -22.109  1.00 84.88           N  
ATOM   4840  CA  PRO B 166       9.617 -19.625 -21.734  1.00 84.88           C  
ATOM   4841  C   PRO B 166      10.070 -18.719 -22.875  1.00 84.88           C  
ATOM   4842  CB  PRO B 166      10.578 -19.547 -20.562  1.00 84.88           C  
ATOM   4843  O   PRO B 166       9.555 -17.594 -23.016  1.00 84.88           O  
ATOM   4844  CG  PRO B 166      11.320 -20.844 -20.578  1.00 84.88           C  
ATOM   4845  CD  PRO B 166      10.555 -21.828 -21.422  1.00 84.88           C  
ATOM   4846  N   LEU B 167      10.938 -19.156 -23.688  1.00 87.56           N  
ATOM   4847  CA  LEU B 167      11.445 -18.344 -24.797  1.00 87.56           C  
ATOM   4848  C   LEU B 167      10.391 -18.203 -25.891  1.00 87.56           C  
ATOM   4849  CB  LEU B 167      12.719 -18.969 -25.375  1.00 87.56           C  
ATOM   4850  O   LEU B 167      10.164 -17.109 -26.391  1.00 87.56           O  
ATOM   4851  CG  LEU B 167      13.570 -18.062 -26.250  1.00 87.56           C  
ATOM   4852  CD1 LEU B 167      14.578 -17.297 -25.406  1.00 87.56           C  
ATOM   4853  CD2 LEU B 167      14.281 -18.875 -27.328  1.00 87.56           C  
ATOM   4854  N   LEU B 168       9.797 -19.297 -26.234  1.00 87.69           N  
ATOM   4855  CA  LEU B 168       8.766 -19.281 -27.266  1.00 87.69           C  
ATOM   4856  C   LEU B 168       7.559 -18.469 -26.812  1.00 87.69           C  
ATOM   4857  CB  LEU B 168       8.328 -20.703 -27.609  1.00 87.69           C  
ATOM   4858  O   LEU B 168       7.070 -17.609 -27.547  1.00 87.69           O  
ATOM   4859  CG  LEU B 168       7.426 -20.859 -28.844  1.00 87.69           C  
ATOM   4860  CD1 LEU B 168       8.266 -20.984 -30.109  1.00 87.69           C  
ATOM   4861  CD2 LEU B 168       6.504 -22.062 -28.672  1.00 87.69           C  
ATOM   4862  N   SER B 169       7.086 -18.750 -25.625  1.00 87.31           N  
ATOM   4863  CA  SER B 169       5.953 -18.000 -25.094  1.00 87.31           C  
ATOM   4864  C   SER B 169       6.305 -16.531 -24.891  1.00 87.31           C  
ATOM   4865  CB  SER B 169       5.484 -18.609 -23.766  1.00 87.31           C  
ATOM   4866  O   SER B 169       5.469 -15.656 -25.109  1.00 87.31           O  
ATOM   4867  OG  SER B 169       4.387 -17.891 -23.234  1.00 87.31           O  
ATOM   4868  N   GLY B 170       7.492 -16.312 -24.469  1.00 89.00           N  
ATOM   4869  CA  GLY B 170       7.961 -14.945 -24.312  1.00 89.00           C  
ATOM   4870  C   GLY B 170       8.016 -14.172 -25.625  1.00 89.00           C  
ATOM   4871  O   GLY B 170       7.594 -13.023 -25.688  1.00 89.00           O  
ATOM   4872  N   ILE B 171       8.484 -14.781 -26.656  1.00 88.88           N  
ATOM   4873  CA  ILE B 171       8.570 -14.164 -27.969  1.00 88.88           C  
ATOM   4874  C   ILE B 171       7.164 -13.914 -28.516  1.00 88.88           C  
ATOM   4875  CB  ILE B 171       9.375 -15.047 -28.953  1.00 88.88           C  
ATOM   4876  O   ILE B 171       6.875 -12.828 -29.016  1.00 88.88           O  
ATOM   4877  CG1 ILE B 171      10.852 -15.102 -28.547  1.00 88.88           C  
ATOM   4878  CG2 ILE B 171       9.234 -14.523 -30.391  1.00 88.88           C  
ATOM   4879  CD1 ILE B 171      11.664 -16.141 -29.281  1.00 88.88           C  
ATOM   4880  N   MET B 172       6.305 -14.906 -28.344  1.00 88.69           N  
ATOM   4881  CA  MET B 172       4.926 -14.773 -28.812  1.00 88.69           C  
ATOM   4882  C   MET B 172       4.199 -13.664 -28.062  1.00 88.69           C  
ATOM   4883  CB  MET B 172       4.176 -16.094 -28.656  1.00 88.69           C  
ATOM   4884  O   MET B 172       3.502 -12.852 -28.672  1.00 88.69           O  
ATOM   4885  CG  MET B 172       4.016 -16.875 -29.953  1.00 88.69           C  
ATOM   4886  SD  MET B 172       2.721 -18.172 -29.828  1.00 88.69           S  
ATOM   4887  CE  MET B 172       1.229 -17.141 -29.938  1.00 88.69           C  
ATOM   4888  N   SER B 173       4.398 -13.664 -26.828  1.00 87.62           N  
ATOM   4889  CA  SER B 173       3.771 -12.625 -26.016  1.00 87.62           C  
ATOM   4890  C   SER B 173       4.379 -11.258 -26.312  1.00 87.62           C  
ATOM   4891  CB  SER B 173       3.914 -12.953 -24.531  1.00 87.62           C  
ATOM   4892  O   SER B 173       3.670 -10.250 -26.312  1.00 87.62           O  
ATOM   4893  OG  SER B 173       3.371 -11.906 -23.734  1.00 87.62           O  
ATOM   4894  N   GLY B 174       5.641 -11.234 -26.531  1.00 86.88           N  
ATOM   4895  CA  GLY B 174       6.305 -10.000 -26.906  1.00 86.88           C  
ATOM   4896  C   GLY B 174       5.816  -9.430 -28.219  1.00 86.88           C  
ATOM   4897  O   GLY B 174       5.566  -8.227 -28.328  1.00 86.88           O  
ATOM   4898  N   ILE B 175       5.633 -10.250 -29.188  1.00 87.38           N  
ATOM   4899  CA  ILE B 175       5.133  -9.852 -30.500  1.00 87.38           C  
ATOM   4900  C   ILE B 175       3.697  -9.352 -30.375  1.00 87.38           C  
ATOM   4901  CB  ILE B 175       5.215 -11.016 -31.516  1.00 87.38           C  
ATOM   4902  O   ILE B 175       3.348  -8.305 -30.938  1.00 87.38           O  
ATOM   4903  CG1 ILE B 175       6.676 -11.367 -31.812  1.00 87.38           C  
ATOM   4904  CG2 ILE B 175       4.457 -10.664 -32.812  1.00 87.38           C  
ATOM   4905  CD1 ILE B 175       6.852 -12.633 -32.656  1.00 87.38           C  
ATOM   4906  N   LEU B 176       2.928 -10.062 -29.672  1.00 86.00           N  
ATOM   4907  CA  LEU B 176       1.530  -9.688 -29.484  1.00 86.00           C  
ATOM   4908  C   LEU B 176       1.419  -8.359 -28.750  1.00 86.00           C  
ATOM   4909  CB  LEU B 176       0.777 -10.773 -28.719  1.00 86.00           C  
ATOM   4910  O   LEU B 176       0.635  -7.488 -29.141  1.00 86.00           O  
ATOM   4911  CG  LEU B 176      -0.725 -10.555 -28.531  1.00 86.00           C  
ATOM   4912  CD1 LEU B 176      -1.438 -10.586 -29.875  1.00 86.00           C  
ATOM   4913  CD2 LEU B 176      -1.305 -11.602 -27.578  1.00 86.00           C  
ATOM   4914  N   PHE B 177       2.188  -8.250 -27.766  1.00 84.62           N  
ATOM   4915  CA  PHE B 177       2.156  -7.008 -27.000  1.00 84.62           C  
ATOM   4916  C   PHE B 177       2.682  -5.844 -27.844  1.00 84.62           C  
ATOM   4917  CB  PHE B 177       2.980  -7.141 -25.719  1.00 84.62           C  
ATOM   4918  O   PHE B 177       2.180  -4.723 -27.734  1.00 84.62           O  
ATOM   4919  CG  PHE B 177       2.949  -5.914 -24.844  1.00 84.62           C  
ATOM   4920  CD1 PHE B 177       4.062  -5.094 -24.734  1.00 84.62           C  
ATOM   4921  CD2 PHE B 177       1.804  -5.586 -24.141  1.00 84.62           C  
ATOM   4922  CE1 PHE B 177       4.039  -3.959 -23.938  1.00 84.62           C  
ATOM   4923  CE2 PHE B 177       1.771  -4.453 -23.328  1.00 84.62           C  
ATOM   4924  CZ  PHE B 177       2.889  -3.641 -23.234  1.00 84.62           C  
ATOM   4925  N   PHE B 178       3.666  -6.047 -28.547  1.00 85.00           N  
ATOM   4926  CA  PHE B 178       4.191  -5.023 -29.438  1.00 85.00           C  
ATOM   4927  C   PHE B 178       3.135  -4.590 -30.453  1.00 85.00           C  
ATOM   4928  CB  PHE B 178       5.438  -5.535 -30.172  1.00 85.00           C  
ATOM   4929  O   PHE B 178       2.994  -3.400 -30.734  1.00 85.00           O  
ATOM   4930  CG  PHE B 178       6.004  -4.555 -31.156  1.00 85.00           C  
ATOM   4931  CD1 PHE B 178       5.719  -4.672 -32.531  1.00 85.00           C  
ATOM   4932  CD2 PHE B 178       6.824  -3.518 -30.734  1.00 85.00           C  
ATOM   4933  CE1 PHE B 178       6.242  -3.768 -33.438  1.00 85.00           C  
ATOM   4934  CE2 PHE B 178       7.352  -2.609 -31.656  1.00 85.00           C  
ATOM   4935  CZ  PHE B 178       7.059  -2.736 -33.000  1.00 85.00           C  
ATOM   4936  N   LEU B 179       2.404  -5.508 -30.984  1.00 83.44           N  
ATOM   4937  CA  LEU B 179       1.323  -5.215 -31.922  1.00 83.44           C
[truncated: 314,200 more chars]
