# Supplementary material for: Substrate recognition principles for the PP2A-B55 protein phosphatase
Source: Sci Adv. 2024 Oct 2;10(40):eadp5491. doi: 10.1126/sciadv.adp5491 (PMC11446282; doi:10.1126/sciadv.adp5491)
Supplement: Supplementary file 3 — Data S1 [file sciadv.adp5491_data_s1.zip › Dataset 1/b55_zds1_851-895_relaxed_rank_001_alphafold2_multimer_v3_model_4_seed_000.pdb]

ATOM      1  N   MET A   1     -26.656 -20.933  36.273  1.00 24.06           N  
ATOM      2  H   MET A   1     -26.826 -21.194  37.234  1.00 24.06           H  
ATOM      3  H2  MET A   1     -27.523 -20.647  35.842  1.00 24.06           H  
ATOM      4  H3  MET A   1     -26.300 -21.733  35.770  1.00 24.06           H  
ATOM      5  CA  MET A   1     -25.657 -19.844  36.199  1.00 24.06           C  
ATOM      6  HA  MET A   1     -26.044 -18.941  36.670  1.00 24.06           H  
ATOM      7  C   MET A   1     -25.412 -19.564  34.723  1.00 24.06           C  
ATOM      8  CB  MET A   1     -24.346 -20.249  36.900  1.00 24.06           C  
ATOM      9  HB2 MET A   1     -23.957 -21.158  36.441  1.00 24.06           H  
ATOM     10  HB3 MET A   1     -23.611 -19.456  36.759  1.00 24.06           H  
ATOM     11  O   MET A   1     -24.966 -20.472  34.037  1.00 24.06           O  
ATOM     12  CG  MET A   1     -24.511 -20.497  38.405  1.00 24.06           C  
ATOM     13  HG2 MET A   1     -25.290 -21.243  38.560  1.00 24.06           H  
ATOM     14  HG3 MET A   1     -24.809 -19.572  38.898  1.00 24.06           H  
ATOM     15  SD  MET A   1     -22.997 -21.114  39.180  1.00 24.06           S  
ATOM     16  CE  MET A   1     -23.661 -21.819  40.714  1.00 24.06           C  
ATOM     17  HE1 MET A   1     -24.369 -22.615  40.482  1.00 24.06           H  
ATOM     18  HE2 MET A   1     -22.842 -22.231  41.304  1.00 24.06           H  
ATOM     19  HE3 MET A   1     -24.159 -21.041  41.293  1.00 24.06           H  
ATOM     20  N   ALA A   2     -25.803 -18.400  34.198  1.00 26.48           N  
ATOM     21  H   ALA A   2     -26.123 -17.646  34.789  1.00 26.48           H  
ATOM     22  CA  ALA A   2     -25.559 -18.058  32.793  1.00 26.48           C  
ATOM     23  HA  ALA A   2     -25.706 -18.938  32.167  1.00 26.48           H  
ATOM     24  C   ALA A   2     -24.102 -17.588  32.642  1.00 26.48           C  
ATOM     25  CB  ALA A   2     -26.575 -16.992  32.355  1.00 26.48           C  
ATOM     26  HB1 ALA A   2     -26.403 -16.734  31.310  1.00 26.48           H  
ATOM     27  HB2 ALA A   2     -26.461 -16.091  32.958  1.00 26.48           H  
ATOM     28  HB3 ALA A   2     -27.590 -17.374  32.460  1.00 26.48           H  
ATOM     29  O   ALA A   2     -23.717 -16.597  33.257  1.00 26.48           O  
ATOM     30  N   GLY A   3     -23.273 -18.314  31.889  1.00 26.31           N  
ATOM     31  H   GLY A   3     -23.626 -19.133  31.414  1.00 26.31           H  
ATOM     32  CA  GLY A   3     -21.883 -17.923  31.637  1.00 26.31           C  
ATOM     33  HA2 GLY A   3     -21.343 -18.758  31.191  1.00 26.31           H  
ATOM     34  HA3 GLY A   3     -21.394 -17.655  32.573  1.00 26.31           H  
ATOM     35  C   GLY A   3     -21.820 -16.739  30.671  1.00 26.31           C  
ATOM     36  O   GLY A   3     -21.887 -16.934  29.463  1.00 26.31           O  
ATOM     37  N   ALA A   4     -21.700 -15.518  31.193  1.00 30.17           N  
ATOM     38  H   ALA A   4     -21.729 -15.436  32.199  1.00 30.17           H  
ATOM     39  CA  ALA A   4     -21.675 -14.269  30.427  1.00 30.17           C  
ATOM     40  HA  ALA A   4     -22.372 -14.368  29.595  1.00 30.17           H  
ATOM     41  C   ALA A   4     -20.300 -13.944  29.805  1.00 30.17           C  
ATOM     42  CB  ALA A   4     -22.193 -13.141  31.332  1.00 30.17           C  
ATOM     43  HB1 ALA A   4     -22.286 -12.220  30.758  1.00 30.17           H  
ATOM     44  HB2 ALA A   4     -21.499 -12.974  32.156  1.00 30.17           H  
ATOM     45  HB3 ALA A   4     -23.173 -13.402  31.732  1.00 30.17           H  
ATOM     46  O   ALA A   4     -19.882 -12.790  29.808  1.00 30.17           O  
ATOM     47  N   GLY A   5     -19.570 -14.936  29.288  1.00 34.72           N  
ATOM     48  H   GLY A   5     -19.988 -15.854  29.246  1.00 34.72           H  
ATOM     49  CA  GLY A   5     -18.314 -14.708  28.561  1.00 34.72           C  
ATOM     50  HA2 GLY A   5     -17.662 -14.061  29.147  1.00 34.72           H  
ATOM     51  HA3 GLY A   5     -17.806 -15.659  28.399  1.00 34.72           H  
ATOM     52  C   GLY A   5     -18.556 -14.047  27.199  1.00 34.72           C  
ATOM     53  O   GLY A   5     -18.301 -14.662  26.168  1.00 34.72           O  
ATOM     54  N   GLY A   6     -19.120 -12.838  27.176  1.00 36.41           N  
ATOM     55  H   GLY A   6     -19.314 -12.395  28.062  1.00 36.41           H  
ATOM     56  CA  GLY A   6     -19.336 -12.061  25.963  1.00 36.41           C  
ATOM     57  HA2 GLY A   6     -19.944 -11.185  26.188  1.00 36.41           H  
ATOM     58  HA3 GLY A   6     -19.846 -12.664  25.212  1.00 36.41           H  
ATOM     59  C   GLY A   6     -17.996 -11.588  25.416  1.00 36.41           C  
ATOM     60  O   GLY A   6     -17.461 -10.588  25.883  1.00 36.41           O  
ATOM     61  N   GLY A   7     -17.437 -12.306  24.441  1.00 44.19           N  
ATOM     62  H   GLY A   7     -17.880 -13.170  24.164  1.00 44.19           H  
ATOM     63  CA  GLY A   7     -16.369 -11.753  23.608  1.00 44.19           C  
ATOM     64  HA2 GLY A   7     -15.488 -11.558  24.220  1.00 44.19           H  
ATOM     65  HA3 GLY A   7     -16.108 -12.447  22.809  1.00 44.19           H  
ATOM     66  C   GLY A   7     -16.872 -10.449  22.986  1.00 44.19           C  
ATOM     67  O   GLY A   7     -17.944 -10.440  22.384  1.00 44.19           O  
ATOM     68  N   ASN A   8     -16.152  -9.352  23.213  1.00 52.56           N  
ATOM     69  H   ASN A   8     -15.291  -9.447  23.733  1.00 52.56           H  
ATOM     70  CA  ASN A   8     -16.578  -7.993  22.879  1.00 52.56           C  
ATOM     71  HA  ASN A   8     -17.626  -7.892  23.163  1.00 52.56           H  
ATOM     72  C   ASN A   8     -16.495  -7.773  21.350  1.00 52.56           C  
ATOM     73  CB  ASN A   8     -15.725  -7.012  23.734  1.00 52.56           C  
ATOM     74  HB2 ASN A   8     -14.921  -6.585  23.135  1.00 52.56           H  
ATOM     75  HB3 ASN A   8     -15.252  -7.552  24.555  1.00 52.56           H  
ATOM     76  O   ASN A   8     -15.533  -7.193  20.856  1.00 52.56           O  
ATOM     77  CG  ASN A   8     -16.498  -5.878  24.389  1.00 52.56           C  
ATOM     78  ND2 ASN A   8     -15.804  -4.885  24.895  1.00 52.56           N  
ATOM     79 HD21 ASN A   8     -16.343  -4.130  25.295  1.00 52.56           H  
ATOM     80 HD22 ASN A   8     -14.805  -4.832  24.756  1.00 52.56           H  
ATOM     81  OD1 ASN A   8     -17.710  -5.885  24.518  1.00 52.56           O  
ATOM     82  N   ASP A   9     -17.462  -8.296  20.587  1.00 72.75           N  
ATOM     83  H   ASP A   9     -18.155  -8.881  21.031  1.00 72.75           H  
ATOM     84  CA  ASP A   9     -17.570  -8.057  19.140  1.00 72.75           C  
ATOM     85  HA  ASP A   9     -16.640  -8.362  18.660  1.00 72.75           H  
ATOM     86  C   ASP A   9     -17.758  -6.547  18.897  1.00 72.75           C  
ATOM     87  CB  ASP A   9     -18.731  -8.866  18.508  1.00 72.75           C  
ATOM     88  HB2 ASP A   9     -19.045  -8.351  17.600  1.00 72.75           H  
ATOM     89  HB3 ASP A   9     -19.581  -8.865  19.190  1.00 72.75           H  
ATOM     90  O   ASP A   9     -18.793  -5.968  19.244  1.00 72.75           O  
ATOM     91  CG  ASP A   9     -18.398 -10.316  18.098  1.00 72.75           C  
ATOM     92  OD1 ASP A   9     -17.229 -10.627  17.786  1.00 72.75           O  
ATOM     93  OD2 ASP A   9     -19.330 -11.156  18.060  1.00 72.75           O  
ATOM     94  N   ILE A  10     -16.746  -5.902  18.308  1.00 85.19           N  
ATOM     95  H   ILE A  10     -15.903  -6.423  18.116  1.00 85.19           H  
ATOM     96  CA  ILE A  10     -16.765  -4.467  18.006  1.00 85.19           C  
ATOM     97  HA  ILE A  10     -16.984  -3.929  18.929  1.00 85.19           H  
ATOM     98  C   ILE A  10     -17.891  -4.183  17.005  1.00 85.19           C  
ATOM     99  CB  ILE A  10     -15.390  -3.978  17.487  1.00 85.19           C  
ATOM    100  HB  ILE A  10     -15.128  -4.553  16.598  1.00 85.19           H  
ATOM    101  O   ILE A  10     -17.864  -4.645  15.861  1.00 85.19           O  
ATOM    102  CG1 ILE A  10     -14.291  -4.189  18.558  1.00 85.19           C  
ATOM    103 HG12 ILE A  10     -14.506  -3.567  19.426  1.00 85.19           H  
ATOM    104 HG13 ILE A  10     -14.299  -5.229  18.884  1.00 85.19           H  
ATOM    105  CG2 ILE A  10     -15.470  -2.490  17.099  1.00 85.19           C  
ATOM    106 HG21 ILE A  10     -14.513  -2.134  16.719  1.00 85.19           H  
ATOM    107 HG22 ILE A  10     -16.202  -2.326  16.308  1.00 85.19           H  
ATOM    108 HG23 ILE A  10     -15.743  -1.904  17.976  1.00 85.19           H  
ATOM    109  CD1 ILE A  10     -12.868  -3.886  18.068  1.00 85.19           C  
ATOM    110 HD11 ILE A  10     -12.154  -4.173  18.840  1.00 85.19           H  
ATOM    111 HD12 ILE A  10     -12.745  -2.821  17.868  1.00 85.19           H  
ATOM    112 HD13 ILE A  10     -12.656  -4.454  17.163  1.00 85.19           H  
ATOM    113  N   GLN A  11     -18.879  -3.391  17.424  1.00 92.19           N  
ATOM    114  H   GLN A  11     -18.861  -3.069  18.381  1.00 92.19           H  
ATOM    115  CA  GLN A  11     -19.915  -2.887  16.526  1.00 92.19           C  
ATOM    116  HA  GLN A  11     -20.118  -3.632  15.757  1.00 92.19           H  
ATOM    117  C   GLN A  11     -19.418  -1.625  15.833  1.00 92.19           C  
ATOM    118  CB  GLN A  11     -21.227  -2.619  17.273  1.00 92.19           C  
ATOM    119  HB2 GLN A  11     -21.902  -2.085  16.604  1.00 92.19           H  
ATOM    120  HB3 GLN A  11     -21.040  -1.997  18.148  1.00 92.19           H  
ATOM    121  O   GLN A  11     -19.322  -0.569  16.453  1.00 92.19           O  
ATOM    122  CG  GLN A  11     -21.899  -3.926  17.704  1.00 92.19           C  
ATOM    123  HG2 GLN A  11     -21.981  -4.588  16.841  1.00 92.19           H  
ATOM    124  HG3 GLN A  11     -21.277  -4.421  18.450  1.00 92.19           H  
ATOM    125  CD  GLN A  11     -23.297  -3.732  18.284  1.00 92.19           C  
ATOM    126  NE2 GLN A  11     -23.925  -4.810  18.695  1.00 92.19           N  
ATOM    127 HE21 GLN A  11     -23.434  -5.693  18.695  1.00 92.19           H  
ATOM    128 HE22 GLN A  11     -24.822  -4.676  19.139  1.00 92.19           H  
ATOM    129  OE1 GLN A  11     -23.869  -2.650  18.368  1.00 92.19           O  
ATOM    130  N   TRP A  12     -19.130  -1.734  14.542  1.00 94.88           N  
ATOM    131  H   TRP A  12     -19.164  -2.648  14.113  1.00 94.88           H  
ATOM    132  CA  TRP A  12     -18.699  -0.605  13.726  1.00 94.88           C  
ATOM    133  HA  TRP A  12     -18.026   0.016  14.316  1.00 94.88           H  
ATOM    134  C   TRP A  12     -19.874   0.267  13.297  1.00 94.88           C  
ATOM    135  CB  TRP A  12     -17.916  -1.120  12.522  1.00 94.88           C  
ATOM    136  HB2 TRP A  12     -18.505  -1.871  11.994  1.00 94.88           H  
ATOM    137  HB3 TRP A  12     -17.732  -0.290  11.840  1.00 94.88           H  
ATOM    138  O   TRP A  12     -20.917  -0.234  12.872  1.00 94.88           O  
ATOM    139  CG  TRP A  12     -16.596  -1.689  12.912  1.00 94.88           C  
ATOM    140  CD1 TRP A  12     -16.320  -2.991  13.157  1.00 94.88           C  
ATOM    141  HD1 TRP A  12     -17.025  -3.806  13.081  1.00 94.88           H  
ATOM    142  CD2 TRP A  12     -15.382  -0.947  13.231  1.00 94.88           C  
ATOM    143  CE2 TRP A  12     -14.395  -1.879  13.656  1.00 94.88           C  
ATOM    144  CE3 TRP A  12     -15.034   0.421  13.249  1.00 94.88           C  
ATOM    145  HE3 TRP A  12     -15.763   1.162  12.955  1.00 94.88           H  
ATOM    146  NE1 TRP A  12     -15.011  -3.108  13.575  1.00 94.88           N  
ATOM    147  HE1 TRP A  12     -14.576  -3.983  13.832  1.00 94.88           H  
ATOM    148  CH2 TRP A  12     -12.798  -0.113  14.071  1.00 94.88           C  
ATOM    149  HH2 TRP A  12     -11.821   0.212  14.396  1.00 94.88           H  
ATOM    150  CZ2 TRP A  12     -13.126  -1.477  14.078  1.00 94.88           C  
ATOM    151  HZ2 TRP A  12     -12.419  -2.215  14.429  1.00 94.88           H  
ATOM    152  CZ3 TRP A  12     -13.753   0.833  13.662  1.00 94.88           C  
ATOM    153  HZ3 TRP A  12     -13.503   1.884  13.677  1.00 94.88           H  
ATOM    154  N   CYS A  13     -19.675   1.576  13.361  1.00 94.12           N  
ATOM    155  H   CYS A  13     -18.803   1.902  13.752  1.00 94.12           H  
ATOM    156  CA  CYS A  13     -20.638   2.599  12.994  1.00 94.12           C  
ATOM    157  HA  CYS A  13     -21.526   2.131  12.570  1.00 94.12           H  
ATOM    158  C   CYS A  13     -20.055   3.558  11.956  1.00 94.12           C  
ATOM    159  CB  CYS A  13     -21.031   3.377  14.251  1.00 94.12           C  
ATOM    160  HB2 CYS A  13     -20.126   3.650  14.795  1.00 94.12           H  
ATOM    161  HB3 CYS A  13     -21.545   4.290  13.951  1.00 94.12           H  
ATOM    162  O   CYS A  13     -18.874   3.903  12.004  1.00 94.12           O  
ATOM    163  SG  CYS A  13     -22.116   2.396  15.318  1.00 94.12           S  
ATOM    164  HG  CYS A  13     -21.433   2.626  16.443  1.00 94.12           H  
ATOM    165  N   PHE A  14     -20.908   4.060  11.064  1.00 94.38           N  
ATOM    166  H   PHE A  14     -21.861   3.724  11.064  1.00 94.38           H  
ATOM    167  CA  PHE A  14     -20.573   5.203  10.217  1.00 94.38           C  
ATOM    168  HA  PHE A  14     -19.662   4.999   9.655  1.00 94.38           H  
ATOM    169  C   PHE A  14     -20.303   6.442  11.076  1.00 94.38           C  
ATOM    170  CB  PHE A  14     -21.698   5.438   9.204  1.00 94.38           C  
ATOM    171  HB2 PHE A  14     -22.631   5.621   9.736  1.00 94.38           H  
ATOM    172  HB3 PHE A  14     -21.830   4.536   8.606  1.00 94.38           H  
ATOM    173  O   PHE A  14     -21.146   6.817  11.894  1.00 94.38           O  
ATOM    174  CG  PHE A  14     -21.420   6.600   8.273  1.00 94.38           C  
ATOM    175  CD1 PHE A  14     -21.940   7.872   8.565  1.00 94.38           C  
ATOM    176  HD1 PHE A  14     -22.538   8.020   9.452  1.00 94.38           H  
ATOM    177  CD2 PHE A  14     -20.617   6.424   7.131  1.00 94.38           C  
ATOM    178  HD2 PHE A  14     -20.211   5.453   6.892  1.00 94.38           H  
ATOM    179  CE1 PHE A  14     -21.676   8.959   7.717  1.00 94.38           C  
ATOM    180  HE1 PHE A  14     -22.075   9.934   7.953  1.00 94.38           H  
ATOM    181  CE2 PHE A  14     -20.358   7.511   6.278  1.00 94.38           C  
ATOM    182  HE2 PHE A  14     -19.757   7.372   5.392  1.00 94.38           H  
ATOM    183  CZ  PHE A  14     -20.897   8.774   6.565  1.00 94.38           C  
ATOM    184  HZ  PHE A  14     -20.709   9.605   5.901  1.00 94.38           H  
ATOM    185  N   SER A  15     -19.142   7.071  10.889  1.00 92.94           N  
ATOM    186  H   SER A  15     -18.478   6.704  10.222  1.00 92.94           H  
ATOM    187  CA  SER A  15     -18.857   8.386  11.463  1.00 92.94           C  
ATOM    188  HA  SER A  15     -19.500   8.565  12.325  1.00 92.94           H  
ATOM    189  C   SER A  15     -19.175   9.467  10.434  1.00 92.94           C  
ATOM    190  CB  SER A  15     -17.409   8.476  11.959  1.00 92.94           C  
ATOM    191  HB2 SER A  15     -17.192   7.651  12.638  1.00 92.94           H  
ATOM    192  HB3 SER A  15     -16.711   8.451  11.123  1.00 92.94           H  
ATOM    193  O   SER A  15     -20.133  10.223  10.589  1.00 92.94           O  
ATOM    194  OG  SER A  15     -17.272   9.695  12.639  1.00 92.94           O  
ATOM    195  HG  SER A  15     -16.353   9.971  12.664  1.00 92.94           H  
ATOM    196  N   GLN A  16     -18.418   9.482   9.337  1.00 93.50           N  
ATOM    197  H   GLN A  16     -17.719   8.761   9.219  1.00 93.50           H  
ATOM    198  CA  GLN A  16     -18.474  10.531   8.325  1.00 93.50           C  
ATOM    199  HA  GLN A  16     -19.517  10.789   8.142  1.00 93.50           H  
ATOM    200  C   GLN A  16     -17.863  10.062   6.999  1.00 93.50           C  
ATOM    201  CB  GLN A  16     -17.756  11.790   8.848  1.00 93.50           C  
ATOM    202  HB2 GLN A  16     -17.763  12.560   8.077  1.00 93.50           H  
ATOM    203  HB3 GLN A  16     -18.293  12.175   9.715  1.00 93.50           H  
ATOM    204  O   GLN A  16     -17.131   9.073   6.938  1.00 93.50           O  
ATOM    205  CG  GLN A  16     -16.311  11.487   9.257  1.00 93.50           C  
ATOM    206  HG2 GLN A  16     -15.765  11.095   8.399  1.00 93.50           H  
ATOM    207  HG3 GLN A  16     -16.303  10.738  10.048  1.00 93.50           H  
ATOM    208  CD  GLN A  16     -15.549  12.686   9.773  1.00 93.50           C  
ATOM    209  NE2 GLN A  16     -14.400  12.421  10.333  1.00 93.50           N  
ATOM    210 HE21 GLN A  16     -14.195  11.480  10.637  1.00 93.50           H  
ATOM    211 HE22 GLN A  16     -13.808  13.188  10.617  1.00 93.50           H  
ATOM    212  OE1 GLN A  16     -15.915  13.841   9.620  1.00 93.50           O  
ATOM    213  N   VAL A  17     -18.137  10.821   5.939  1.00 94.50           N  
ATOM    214  H   VAL A  17     -18.701  11.647   6.077  1.00 94.50           H  
ATOM    215  CA  VAL A  17     -17.502  10.681   4.627  1.00 94.50           C  
ATOM    216  HA  VAL A  17     -16.641  10.020   4.731  1.00 94.50           H  
ATOM    217  C   VAL A  17     -16.988  12.046   4.183  1.00 94.50           C  
ATOM    218  CB  VAL A  17     -18.453  10.027   3.604  1.00 94.50           C  
ATOM    219  HB  VAL A  17     -18.790   9.079   4.026  1.00 94.50           H  
ATOM    220  O   VAL A  17     -17.681  13.053   4.341  1.00 94.50           O  
ATOM    221  CG1 VAL A  17     -19.703  10.864   3.293  1.00 94.50           C  
ATOM    222 HG11 VAL A  17     -20.236  11.110   4.211  1.00 94.50           H  
ATOM    223 HG12 VAL A  17     -20.364  10.299   2.635  1.00 94.50           H  
ATOM    224 HG13 VAL A  17     -19.420  11.789   2.790  1.00 94.50           H  
ATOM    225  CG2 VAL A  17     -17.740   9.707   2.287  1.00 94.50           C  
ATOM    226 HG21 VAL A  17     -18.409   9.153   1.629  1.00 94.50           H  
ATOM    227 HG22 VAL A  17     -16.864   9.089   2.485  1.00 94.50           H  
ATOM    228 HG23 VAL A  17     -17.424  10.620   1.783  1.00 94.50           H  
ATOM    229  N   LYS A  18     -15.769  12.089   3.651  1.00 93.44           N  
ATOM    230  H   LYS A  18     -15.258  11.221   3.584  1.00 93.44           H  
ATOM    231  CA  LYS A  18     -15.164  13.273   3.029  1.00 93.44           C  
ATOM    232  HA  LYS A  18     -15.844  14.121   3.111  1.00 93.44           H  
ATOM    233  C   LYS A  18     -14.950  12.996   1.544  1.00 93.44           C  
ATOM    234  CB  LYS A  18     -13.834  13.627   3.718  1.00 93.44           C  
ATOM    235  HB2 LYS A  18     -13.441  14.543   3.278  1.00 93.44           H  
ATOM    236  HB3 LYS A  18     -13.113  12.836   3.510  1.00 93.44           H  
ATOM    237  O   LYS A  18     -14.690  11.853   1.184  1.00 93.44           O  
ATOM    238  CG  LYS A  18     -13.905  13.806   5.243  1.00 93.44           C  
ATOM    239  HG2 LYS A  18     -14.264  12.887   5.706  1.00 93.44           H  
ATOM    240  HG3 LYS A  18     -12.889  13.973   5.601  1.00 93.44           H  
ATOM    241  CD  LYS A  18     -14.786  14.983   5.692  1.00 93.44           C  
ATOM    242  HD2 LYS A  18     -15.833  14.767   5.479  1.00 93.44           H  
ATOM    243  HD3 LYS A  18     -14.481  15.894   5.176  1.00 93.44           H  
ATOM    244  CE  LYS A  18     -14.573  15.143   7.197  1.00 93.44           C  
ATOM    245  HE2 LYS A  18     -13.524  15.382   7.373  1.00 93.44           H  
ATOM    246  HE3 LYS A  18     -14.754  14.181   7.677  1.00 93.44           H  
ATOM    247  NZ  LYS A  18     -15.422  16.170   7.855  1.00 93.44           N  
ATOM    248  HZ1 LYS A  18     -15.102  16.244   8.810  1.00 93.44           H  
ATOM    249  HZ2 LYS A  18     -15.347  17.088   7.441  1.00 93.44           H  
ATOM    250  HZ3 LYS A  18     -16.382  15.866   7.927  1.00 93.44           H  
ATOM    251  N   GLY A  19     -15.041  14.025   0.708  1.00 87.19           N  
ATOM    252  H   GLY A  19     -15.305  14.927   1.079  1.00 87.19           H  
ATOM    253  CA  GLY A  19     -14.926  13.907  -0.749  1.00 87.19           C  
ATOM    254  HA2 GLY A  19     -14.742  12.874  -1.045  1.00 87.19           H  
ATOM    255  HA3 GLY A  19     -14.076  14.498  -1.090  1.00 87.19           H  
ATOM    256  C   GLY A  19     -16.180  14.385  -1.482  1.00 87.19           C  
ATOM    257  O   GLY A  19     -17.233  14.611  -0.873  1.00 87.19           O  
ATOM    258  N   ALA A  20     -16.050  14.585  -2.793  1.00 75.81           N  
ATOM    259  H   ALA A  20     -15.192  14.307  -3.247  1.00 75.81           H  
ATOM    260  CA  ALA A  20     -17.131  15.092  -3.630  1.00 75.81           C  
ATOM    261  HA  ALA A  20     -17.508  16.007  -3.173  1.00 75.81           H  
ATOM    262  C   ALA A  20     -18.292  14.088  -3.708  1.00 75.81           C  
ATOM    263  CB  ALA A  20     -16.581  15.457  -5.013  1.00 75.81           C  
ATOM    264  HB1 ALA A  20     -16.208  14.564  -5.515  1.00 75.81           H  
ATOM    265  HB2 ALA A  20     -15.770  16.180  -4.918  1.00 75.81           H  
ATOM    266  HB3 ALA A  20     -17.369  15.893  -5.626  1.00 75.81           H  
ATOM    267  O   ALA A  20     -18.100  12.874  -3.680  1.00 75.81           O  
ATOM    268  N   VAL A  21     -19.522  14.603  -3.756  1.00 69.50           N  
ATOM    269  H   VAL A  21     -19.619  15.608  -3.794  1.00 69.50           H  
ATOM    270  CA  VAL A  21     -20.727  13.777  -3.959  1.00 69.50           C  
ATOM    271  HA  VAL A  21     -20.585  12.812  -3.473  1.00 69.50           H  
ATOM    272  C   VAL A  21     -20.943  13.452  -5.434  1.00 69.50           C  
ATOM    273  CB  VAL A  21     -21.977  14.456  -3.354  1.00 69.50           C  
ATOM    274  HB  VAL A  21     -22.189  15.360  -3.925  1.00 69.50           H  
ATOM    275  O   VAL A  21     -21.668  12.510  -5.723  1.00 69.50           O  
ATOM    276  CG1 VAL A  21     -23.239  13.577  -3.409  1.00 69.50           C  
ATOM    277 HG11 VAL A  21     -23.578  13.499  -4.442  1.00 69.50           H  
ATOM    278 HG12 VAL A  21     -23.039  12.571  -3.042  1.00 69.50           H  
ATOM    279 HG13 VAL A  21     -24.051  14.036  -2.844  1.00 69.50           H  
ATOM    280  CG2 VAL A  21     -21.720  14.891  -1.894  1.00 69.50           C  
ATOM    281 HG21 VAL A  21     -22.604  14.753  -1.271  1.00 69.50           H  
ATOM    282 HG22 VAL A  21     -21.481  15.955  -1.894  1.00 69.50           H  
ATOM    283 HG23 VAL A  21     -20.864  14.377  -1.457  1.00 69.50           H  
ATOM    284  N   ASP A  22     -20.325  14.229  -6.322  1.00 66.12           N  
ATOM    285  H   ASP A  22     -19.657  14.920  -6.012  1.00 66.12           H  
ATOM    286  CA  ASP A  22     -20.545  14.143  -7.759  1.00 66.12           C  
ATOM    287  HA  ASP A  22     -21.621  14.218  -7.915  1.00 66.12           H  
ATOM    288  C   ASP A  22     -20.091  12.796  -8.333  1.00 66.12           C  
ATOM    289  CB  ASP A  22     -19.861  15.334  -8.456  1.00 66.12           C  
ATOM    290  HB2 ASP A  22     -18.873  15.038  -8.811  1.00 66.12           H  
ATOM    291  HB3 ASP A  22     -19.726  16.141  -7.736  1.00 66.12           H  
ATOM    292  O   ASP A  22     -19.091  12.224  -7.882  1.00 66.12           O  
ATOM    293  CG  ASP A  22     -20.689  15.881  -9.622  1.00 66.12           C  
ATOM    294  OD1 ASP A  22     -21.565  15.135 -10.115  1.00 66.12           O  
ATOM    295  OD2 ASP A  22     -20.504  17.080  -9.925  1.00 66.12           O  
ATOM    296  N   ASP A  23     -20.849  12.300  -9.309  1.00 65.62           N  
ATOM    297  H   ASP A  23     -21.575  12.894  -9.684  1.00 65.62           H  
ATOM    298  CA  ASP A  23     -20.601  11.007  -9.953  1.00 65.62           C  
ATOM    299  HA  ASP A  23     -20.328  10.275  -9.192  1.00 65.62           H  
ATOM    300  C   ASP A  23     -19.422  11.091 -10.940  1.00 65.62           C  
ATOM    301  CB  ASP A  23     -21.882  10.517 -10.660  1.00 65.62           C  
ATOM    302  HB2 ASP A  23     -21.612   9.700 -11.328  1.00 65.62           H  
ATOM    303  HB3 ASP A  23     -22.280  11.324 -11.275  1.00 65.62           H  
ATOM    304  O   ASP A  23     -18.690  10.113 -11.121  1.00 65.62           O  
ATOM    305  CG  ASP A  23     -22.981   9.990  -9.718  1.00 65.62           C  
ATOM    306  OD1 ASP A  23     -22.648   9.335  -8.700  1.00 65.62           O  
ATOM    307  OD2 ASP A  23     -24.176  10.162 -10.057  1.00 65.62           O  
ATOM    308  N   ASP A  24     -19.196  12.269 -11.535  1.00 77.06           N  
ATOM    309  H   ASP A  24     -19.829  13.030 -11.335  1.00 77.06           H  
ATOM    310  CA  ASP A  24     -18.087  12.531 -12.456  1.00 77.06           C  
ATOM    311  HA  ASP A  24     -17.921  11.639 -13.060  1.00 77.06           H  
ATOM    312  C   ASP A  24     -16.783  12.780 -11.684  1.00 77.06           C  
ATOM    313  CB  ASP A  24     -18.435  13.678 -13.423  1.00 77.06           C  
ATOM    314  HB2 ASP A  24     -18.883  14.500 -12.864  1.00 77.06           H  
ATOM    315  HB3 ASP A  24     -17.511  14.044 -13.871  1.00 77.06           H  
ATOM    316  O   ASP A  24     -16.348  13.907 -11.444  1.00 77.06           O  
ATOM    317  CG  ASP A  24     -19.360  13.268 -14.579  1.00 77.06           C  
ATOM    318  OD1 ASP A  24     -19.421  12.060 -14.908  1.00 77.06           O  
ATOM    319  OD2 ASP A  24     -19.951  14.184 -15.196  1.00 77.06           O  
ATOM    320  N   VAL A  25     -16.142  11.688 -11.272  1.00 82.94           N  
ATOM    321  H   VAL A  25     -16.609  10.804 -11.418  1.00 82.94           H  
ATOM    322  CA  VAL A  25     -14.870  11.728 -10.547  1.00 82.94           C  
ATOM    323  HA  VAL A  25     -14.890  12.592  -9.883  1.00 82.94           H  
ATOM    324  C   VAL A  25     -13.696  11.899 -11.510  1.00 82.94           C  
ATOM    325  CB  VAL A  25     -14.695  10.475  -9.676  1.00 82.94           C  
ATOM    326  HB  VAL A  25     -14.626   9.587 -10.305  1.00 82.94           H  
ATOM    327  O   VAL A  25     -13.453  11.040 -12.359  1.00 82.94           O  
ATOM    328  CG1 VAL A  25     -13.407  10.587  -8.858  1.00 82.94           C  
ATOM    329 HG11 VAL A  25     -13.382   9.794  -8.111  1.00 82.94           H  
ATOM    330 HG12 VAL A  25     -12.541  10.473  -9.510  1.00 82.94           H  
ATOM    331 HG13 VAL A  25     -13.360  11.562  -8.372  1.00 82.94           H  
ATOM    332  CG2 VAL A  25     -15.885  10.292  -8.724  1.00 82.94           C  
ATOM    333 HG21 VAL A  25     -16.761   9.977  -9.291  1.00 82.94           H  
ATOM    334 HG22 VAL A  25     -15.673   9.528  -7.976  1.00 82.94           H  
ATOM    335 HG23 VAL A  25     -16.130  11.239  -8.243  1.00 82.94           H  
ATOM    336  N   ALA A  26     -12.915  12.968 -11.340  1.00 90.31           N  
ATOM    337  H   ALA A  26     -13.155  13.656 -10.641  1.00 90.31           H  
ATOM    338  CA  ALA A  26     -11.658  13.126 -12.062  1.00 90.31           C  
ATOM    339  HA  ALA A  26     -11.840  12.893 -13.111  1.00 90.31           H  
ATOM    340  C   ALA A  26     -10.594  12.153 -11.531  1.00 90.31           C  
ATOM    341  CB  ALA A  26     -11.193  14.584 -11.976  1.00 90.31           C  
ATOM    342  HB1 ALA A  26     -10.969  14.842 -10.941  1.00 90.31           H  
ATOM    343  HB2 ALA A  26     -11.977  15.245 -12.345  1.00 90.31           H  
ATOM    344  HB3 ALA A  26     -10.295  14.724 -12.578  1.00 90.31           H  
ATOM    345  O   ALA A  26     -10.477  11.933 -10.325  1.00 90.31           O  
ATOM    346  N   GLU A  27      -9.754  11.624 -12.425  1.00 93.44           N  
ATOM    347  H   GLU A  27      -9.936  11.785 -13.406  1.00 93.44           H  
ATOM    348  CA  GLU A  27      -8.658  10.710 -12.067  1.00 93.44           C  
ATOM    349  HA  GLU A  27      -9.084   9.792 -11.661  1.00 93.44           H  
ATOM    350  C   GLU A  27      -7.730  11.317 -10.999  1.00 93.44           C  
ATOM    351  CB  GLU A  27      -7.874  10.371 -13.347  1.00 93.44           C  
ATOM    352  HB2 GLU A  27      -7.406  11.285 -13.714  1.00 93.44           H  
ATOM    353  HB3 GLU A  27      -8.570  10.035 -14.115  1.00 93.44           H  
ATOM    354  O   GLU A  27      -7.298  10.615 -10.088  1.00 93.44           O  
ATOM    355  CG  GLU A  27      -6.776   9.308 -13.176  1.00 93.44           C  
ATOM    356  HG2 GLU A  27      -6.087   9.622 -12.392  1.00 93.44           H  
ATOM    357  HG3 GLU A  27      -6.207   9.266 -14.105  1.00 93.44           H  
ATOM    358  CD  GLU A  27      -7.293   7.895 -12.870  1.00 93.44           C  
ATOM    359  OE1 GLU A  27      -6.454   7.039 -12.499  1.00 93.44           O  
ATOM    360  OE2 GLU A  27      -8.509   7.637 -12.957  1.00 93.44           O  
ATOM    361  N   ALA A  28      -7.491  12.631 -11.067  1.00 95.06           N  
ATOM    362  H   ALA A  28      -7.906  13.143 -11.833  1.00 95.06           H  
ATOM    363  CA  ALA A  28      -6.683  13.389 -10.112  1.00 95.06           C  
ATOM    364  HA  ALA A  28      -5.688  12.946 -10.066  1.00 95.06           H  
ATOM    365  C   ALA A  28      -7.259  13.393  -8.681  1.00 95.06           C  
ATOM    366  CB  ALA A  28      -6.558  14.819 -10.651  1.00 95.06           C  
ATOM    367  HB1 ALA A  28      -6.069  14.808 -11.625  1.00 95.06           H  
ATOM    368  HB2 ALA A  28      -7.544  15.275 -10.740  1.00 95.06           H  
ATOM    369  HB3 ALA A  28      -5.957  15.419  -9.968  1.00 95.06           H  
ATOM    370  O   ALA A  28      -6.507  13.502  -7.715  1.00 95.06           O  
ATOM    371  N   ASP A  29      -8.576  13.240  -8.524  1.00 95.25           N  
ATOM    372  H   ASP A  29      -9.151  13.070  -9.337  1.00 95.25           H  
ATOM    373  CA  ASP A  29      -9.236  13.223  -7.215  1.00 95.25           C  
ATOM    374  HA  ASP A  29      -8.687  13.879  -6.539  1.00 95.25           H  
ATOM    375  C   ASP A  29      -9.206  11.841  -6.547  1.00 95.25           C  
ATOM    376  CB  ASP A  29     -10.675  13.755  -7.327  1.00 95.25           C  
ATOM    377  HB2 ASP A  29     -11.242  13.097  -7.985  1.00 95.25           H  
ATOM    378  HB3 ASP A  29     -11.139  13.710  -6.342  1.00 95.25           H  
ATOM    379  O   ASP A  29      -9.656  11.695  -5.409  1.00 95.25           O  
ATOM    380  CG  ASP A  29     -10.798  15.202  -7.824  1.00 95.25           C  
ATOM    381  OD1 ASP A  29      -9.987  16.066  -7.412  1.00 95.25           O  
ATOM    382  OD2 ASP A  29     -11.765  15.469  -8.561  1.00 95.25           O  
ATOM    383  N   ILE A  30      -8.683  10.813  -7.224  1.00 96.50           N  
ATOM    384  H   ILE A  30      -8.310  10.985  -8.147  1.00 96.50           H  
ATOM    385  CA  ILE A  30      -8.581   9.470  -6.654  1.00 96.50           C  
ATOM    386  HA  ILE A  30      -9.546   9.228  -6.208  1.00 96.50           H  
ATOM    387  C   ILE A  30      -7.530   9.461  -5.544  1.00 96.50           C  
ATOM    388  CB  ILE A  30      -8.286   8.412  -7.734  1.00 96.50           C  
ATOM    389  HB  ILE A  30      -7.359   8.689  -8.238  1.00 96.50           H  
ATOM    390  O   ILE A  30      -6.345   9.690  -5.789  1.00 96.50           O  
ATOM    391  CG1 ILE A  30      -9.430   8.394  -8.771  1.00 96.50           C  
ATOM    392 HG12 ILE A  30     -10.371   8.177  -8.265  1.00 96.50           H  
ATOM    393 HG13 ILE A  30      -9.522   9.379  -9.228  1.00 96.50           H  
ATOM    394  CG2 ILE A  30      -8.091   7.020  -7.095  1.00 96.50           C  
ATOM    395 HG21 ILE A  30      -8.985   6.738  -6.539  1.00 96.50           H  
ATOM    396 HG22 ILE A  30      -7.242   7.030  -6.411  1.00 96.50           H  
ATOM    397 HG23 ILE A  30      -7.883   6.269  -7.857  1.00 96.50           H  
ATOM    398  CD1 ILE A  30      -9.235   7.382  -9.900  1.00 96.50           C  
ATOM    399 HD11 ILE A  30      -9.380   6.365  -9.536  1.00 96.50           H  
ATOM    400 HD12 ILE A  30      -8.232   7.490 -10.313  1.00 96.50           H  
ATOM    401 HD13 ILE A  30      -9.970   7.574 -10.682  1.00 96.50           H  
ATOM    402  N   ILE A  31      -7.960   9.110  -4.334  1.00 97.62           N  
ATOM    403  H   ILE A  31      -8.943   8.900  -4.231  1.00 97.62           H  
ATOM    404  CA  ILE A  31      -7.098   8.934  -3.168  1.00 97.62           C  
ATOM    405  HA  ILE A  31      -6.493   9.833  -3.053  1.00 97.62           H  
ATOM    406  C   ILE A  31      -6.170   7.742  -3.415  1.00 97.62           C  
ATOM    407  CB  ILE A  31      -7.933   8.747  -1.884  1.00 97.62           C  
ATOM    408  HB  ILE A  31      -8.556   7.863  -2.014  1.00 97.62           H  
ATOM    409  O   ILE A  31      -6.616   6.620  -3.664  1.00 97.62           O  
ATOM    410  CG1 ILE A  31      -8.863   9.959  -1.639  1.00 97.62           C  
ATOM    411 HG12 ILE A  31      -8.262  10.852  -1.463  1.00 97.62           H  
ATOM    412 HG13 ILE A  31      -9.471  10.136  -2.527  1.00 97.62           H  
ATOM    413  CG2 ILE A  31      -7.001   8.521  -0.675  1.00 97.62           C  
ATOM    414 HG21 ILE A  31      -7.579   8.409   0.243  1.00 97.62           H  
ATOM    415 HG22 ILE A  31      -6.326   9.370  -0.564  1.00 97.62           H  
ATOM    416 HG23 ILE A  31      -6.414   7.612  -0.805  1.00 97.62           H  
ATOM    417  CD1 ILE A  31      -9.834   9.767  -0.468  1.00 97.62           C  
ATOM    418 HD11 ILE A  31     -10.352   8.813  -0.570  1.00 97.62           H  
ATOM    419 HD12 ILE A  31     -10.568  10.573  -0.474  1.00 97.62           H  
ATOM    420 HD13 ILE A  31      -9.298   9.796   0.481  1.00 97.62           H  
ATOM    421  N   SER A  32      -4.870   7.987  -3.307  1.00 98.25           N  
ATOM    422  H   SER A  32      -4.585   8.936  -3.113  1.00 98.25           H  
ATOM    423  CA  SER A  32      -3.795   7.032  -3.578  1.00 98.25           C  
ATOM    424  HA  SER A  32      -4.217   6.112  -3.982  1.00 98.25           H  
ATOM    425  C   SER A  32      -2.998   6.640  -2.331  1.00 98.25           C  
ATOM    426  CB  SER A  32      -2.871   7.633  -4.635  1.00 98.25           C  
ATOM    427  HB2 SER A  32      -2.032   6.963  -4.820  1.00 98.25           H  
ATOM    428  HB3 SER A  32      -3.430   7.770  -5.561  1.00 98.25           H  
ATOM    429  O   SER A  32      -2.144   5.761  -2.403  1.00 98.25           O  
ATOM    430  OG  SER A  32      -2.399   8.887  -4.196  1.00 98.25           O  
ATOM    431  HG  SER A  32      -1.442   8.836  -4.134  1.00 98.25           H  
ATOM    432  N   THR A  33      -3.246   7.280  -1.184  1.00 98.44           N  
ATOM    433  H   THR A  33      -3.884   8.062  -1.213  1.00 98.44           H  
ATOM    434  CA  THR A  33      -2.661   6.901   0.112  1.00 98.44           C  
ATOM    435  HA  THR A  33      -2.715   5.816   0.202  1.00 98.44           H  
ATOM    436  C   THR A  33      -3.451   7.520   1.267  1.00 98.44           C  
ATOM    437  CB  THR A  33      -1.171   7.295   0.179  1.00 98.44           C  
ATOM    438  HB  THR A  33      -0.641   6.791  -0.629  1.00 98.44           H  
ATOM    439  O   THR A  33      -4.012   8.607   1.133  1.00 98.44           O  
ATOM    440  CG2 THR A  33      -0.916   8.794   0.041  1.00 98.44           C  
ATOM    441 HG21 THR A  33      -1.323   9.148  -0.907  1.00 98.44           H  
ATOM    442 HG22 THR A  33       0.160   8.966   0.032  1.00 98.44           H  
ATOM    443 HG23 THR A  33      -1.371   9.343   0.865  1.00 98.44           H  
ATOM    444  OG1 THR A  33      -0.569   6.892   1.395  1.00 98.44           O  
ATOM    445  HG1 THR A  33      -0.975   7.388   2.110  1.00 98.44           H  
ATOM    446  N   VAL A  34      -3.463   6.853   2.425  1.00 98.56           N  
ATOM    447  H   VAL A  34      -2.964   5.977   2.480  1.00 98.56           H  
ATOM    448  CA  VAL A  34      -4.106   7.315   3.670  1.00 98.56           C  
ATOM    449  HA  VAL A  34      -4.215   8.399   3.648  1.00 98.56           H  
ATOM    450  C   VAL A  34      -3.227   6.925   4.856  1.00 98.56           C  
ATOM    451  CB  VAL A  34      -5.501   6.680   3.848  1.00 98.56           C  
ATOM    452  HB  VAL A  34      -5.391   5.600   3.943  1.00 98.56           H  
ATOM    453  O   VAL A  34      -2.806   5.777   4.929  1.00 98.56           O  
ATOM    454  CG1 VAL A  34      -6.204   7.194   5.109  1.00 98.56           C  
ATOM    455 HG11 VAL A  34      -6.309   8.278   5.070  1.00 98.56           H  
ATOM    456 HG12 VAL A  34      -7.189   6.735   5.196  1.00 98.56           H  
ATOM    457 HG13 VAL A  34      -5.630   6.920   5.995  1.00 98.56           H  
ATOM    458  CG2 VAL A  34      -6.430   6.944   2.660  1.00 98.56           C  
ATOM    459 HG21 VAL A  34      -7.429   6.576   2.895  1.00 98.56           H  
ATOM    460 HG22 VAL A  34      -6.478   8.010   2.437  1.00 98.56           H  
ATOM    461 HG23 VAL A  34      -6.067   6.417   1.778  1.00 98.56           H  
ATOM    462  N   GLU A  35      -2.962   7.846   5.785  1.00 98.00           N  
ATOM    463  H   GLU A  35      -3.318   8.782   5.656  1.00 98.00           H  
ATOM    464  CA  GLU A  35      -2.069   7.601   6.926  1.00 98.00           C  
ATOM    465  HA  GLU A  35      -2.121   6.548   7.203  1.00 98.00           H  
ATOM    466  C   GLU A  35      -2.448   8.462   8.149  1.00 98.00           C  
ATOM    467  CB  GLU A  35      -0.623   7.905   6.489  1.00 98.00           C  
ATOM    468  HB2 GLU A  35      -0.425   7.478   5.506  1.00 98.00           H  
ATOM    469  HB3 GLU A  35      -0.515   8.985   6.387  1.00 98.00           H  
ATOM    470  O   GLU A  35      -2.466   9.696   8.072  1.00 98.00           O  
ATOM    471  CG  GLU A  35       0.439   7.407   7.482  1.00 98.00           C  
ATOM    472  HG2 GLU A  35       0.082   7.550   8.502  1.00 98.00           H  
ATOM    473  HG3 GLU A  35       1.318   8.039   7.360  1.00 98.00           H  
ATOM    474  CD  GLU A  35       0.882   5.946   7.296  1.00 98.00           C  
ATOM    475  OE1 GLU A  35       1.891   5.574   7.929  1.00 98.00           O  
ATOM    476  OE2 GLU A  35       0.339   5.210   6.439  1.00 98.00           O  
ATOM    477  N   PHE A  36      -2.692   7.830   9.302  1.00 98.12           N  
ATOM    478  H   PHE A  36      -2.596   6.825   9.333  1.00 98.12           H  
ATOM    479  CA  PHE A  36      -2.787   8.534  10.589  1.00 98.12           C  
ATOM    480  HA  PHE A  36      -3.364   9.449  10.455  1.00 98.12           H  
ATOM    481  C   PHE A  36      -1.399   8.933  11.099  1.00 98.12           C  
ATOM    482  CB  PHE A  36      -3.503   7.674  11.642  1.00 98.12           C  
ATOM    483  HB2 PHE A  36      -3.091   6.666  11.631  1.00 98.12           H  
ATOM    484  HB3 PHE A  36      -3.297   8.090  12.628  1.00 98.12           H  
ATOM    485  O   PHE A  36      -0.421   8.215  10.896  1.00 98.12           O  
ATOM    486  CG  PHE A  36      -5.008   7.620  11.483  1.00 98.12           C  
ATOM    487  CD1 PHE A  36      -5.798   8.703  11.913  1.00 98.12           C  
ATOM    488  HD1 PHE A  36      -5.338   9.575  12.355  1.00 98.12           H  
ATOM    489  CD2 PHE A  36      -5.624   6.488  10.919  1.00 98.12           C  
ATOM    490  HD2 PHE A  36      -5.020   5.643  10.622  1.00 98.12           H  
ATOM    491  CE1 PHE A  36      -7.194   8.652  11.765  1.00 98.12           C  
ATOM    492  HE1 PHE A  36      -7.798   9.487  12.091  1.00 98.12           H  
ATOM    493  CE2 PHE A  36      -7.022   6.442  10.768  1.00 98.12           C  
ATOM    494  HE2 PHE A  36      -7.494   5.568  10.344  1.00 98.12           H  
ATOM    495  CZ  PHE A  36      -7.808   7.526  11.193  1.00 98.12           C  
ATOM    496  HZ  PHE A  36      -8.883   7.493  11.092  1.00 98.12           H  
ATOM    497  N   ASN A  37      -1.305  10.057  11.806  1.00 97.19           N  
ATOM    498  H   ASN A  37      -2.140  10.604  11.962  1.00 97.19           H  
ATOM    499  CA  ASN A  37      -0.112  10.369  12.584  1.00 97.19           C  
ATOM    500  HA  ASN A  37       0.757  10.103  11.981  1.00 97.19           H  
ATOM    501  C   ASN A  37      -0.046   9.500  13.856  1.00 97.19           C  
ATOM    502  CB  ASN A  37      -0.037  11.887  12.853  1.00 97.19           C  
ATOM    503  HB2 ASN A  37      -0.324  12.434  11.956  1.00 97.19           H  
ATOM    504  HB3 ASN A  37       0.996  12.149  13.082  1.00 97.19           H  
ATOM    505  O   ASN A  37      -0.991   8.804  14.216  1.00 97.19           O  
ATOM    506  CG  ASN A  37      -0.916  12.349  14.002  1.00 97.19           C  
ATOM    507  ND2 ASN A  37      -0.537  13.390  14.699  1.00 97.19           N  
ATOM    508 HD21 ASN A  37       0.265  13.948  14.442  1.00 97.19           H  
ATOM    509 HD22 ASN A  37      -1.095  13.596  15.516  1.00 97.19           H  
ATOM    510  OD1 ASN A  37      -1.923  11.758  14.331  1.00 97.19           O  
ATOM    511  N   HIS A  38       1.074   9.571  14.577  1.00 94.81           N  
ATOM    512  H   HIS A  38       1.852  10.088  14.193  1.00 94.81           H  
ATOM    513  CA  HIS A  38       1.332   8.745  15.764  1.00 94.81           C  
ATOM    514  HA  HIS A  38       1.282   7.695  15.475  1.00 94.81           H  
ATOM    515  C   HIS A  38       0.336   8.952  16.922  1.00 94.81           C  
ATOM    516  CB  HIS A  38       2.750   9.054  16.264  1.00 94.81           C  
ATOM    517  HB2 HIS A  38       2.797  10.092  16.594  1.00 94.81           H  
ATOM    518  HB3 HIS A  38       2.959   8.422  17.127  1.00 94.81           H  
ATOM    519  O   HIS A  38       0.101   8.030  17.705  1.00 94.81           O  
ATOM    520  CG  HIS A  38       3.829   8.825  15.238  1.00 94.81           C  
ATOM    521  CD2 HIS A  38       4.529   7.663  15.052  1.00 94.81           C  
ATOM    522  HD2 HIS A  38       4.401   6.743  15.602  1.00 94.81           H  
ATOM    523  ND1 HIS A  38       4.319   9.746  14.331  1.00 94.81           N  
ATOM    524  HD1 HIS A  38       4.077  10.723  14.251  1.00 94.81           H  
ATOM    525  CE1 HIS A  38       5.279   9.141  13.614  1.00 94.81           C  
ATOM    526  HE1 HIS A  38       5.868   9.605  12.837  1.00 94.81           H  
ATOM    527  NE2 HIS A  38       5.452   7.882  14.029  1.00 94.81           N  
ATOM    528  N   SER A  39      -0.232  10.157  17.078  1.00 94.38           N  
ATOM    529  H   SER A  39      -0.047  10.888  16.407  1.00 94.38           H  
ATOM    530  CA  SER A  39      -1.291  10.399  18.070  1.00 94.38           C  
ATOM    531  HA  SER A  39      -1.063   9.813  18.960  1.00 94.38           H  
ATOM    532  C   SER A  39      -2.657   9.918  17.581  1.00 94.38           C  
ATOM    533  CB  SER A  39      -1.347  11.874  18.511  1.00 94.38           C  
ATOM    534  HB2 SER A  39      -2.148  11.992  19.241  1.00 94.38           H  
ATOM    535  HB3 SER A  39      -0.405  12.137  18.993  1.00 94.38           H  
ATOM    536  O   SER A  39      -3.470   9.515  18.412  1.00 94.38           O  
ATOM    537  OG  SER A  39      -1.573  12.775  17.445  1.00 94.38           O  
ATOM    538  HG  SER A  39      -1.809  13.625  17.824  1.00 94.38           H  
ATOM    539  N   GLY A  40      -2.853   9.919  16.260  1.00 96.44           N  
ATOM    540  H   GLY A  40      -2.099  10.249  15.674  1.00 96.44           H  
ATOM    541  CA  GLY A  40      -4.103   9.694  15.547  1.00 96.44           C  
ATOM    542  HA2 GLY A  40      -4.625   8.871  16.035  1.00 96.44           H  
ATOM    543  HA3 GLY A  40      -3.866   9.385  14.529  1.00 96.44           H  
ATOM    544  C   GLY A  40      -5.002  10.937  15.450  1.00 96.44           C  
ATOM    545  O   GLY A  40      -6.016  10.918  14.752  1.00 96.44           O  
ATOM    546  N   GLU A  41      -4.576  12.054  16.047  1.00 95.50           N  
ATOM    547  H   GLU A  41      -3.716  12.009  16.575  1.00 95.50           H  
ATOM    548  CA  GLU A  41      -5.250  13.354  15.951  1.00 95.50           C  
ATOM    549  HA  GLU A  41      -6.285  13.262  16.282  1.00 95.50           H  
ATOM    550  C   GLU A  41      -5.236  13.907  14.523  1.00 95.50           C  
ATOM    551  CB  GLU A  41      -4.521  14.380  16.826  1.00 95.50           C  
ATOM    552  HB2 GLU A  41      -3.489  14.410  16.477  1.00 95.50           H  
ATOM    553  HB3 GLU A  41      -4.955  15.367  16.663  1.00 95.50           H  
ATOM    554  O   GLU A  41      -6.116  14.682  14.165  1.00 95.50           O  
ATOM    555  CG  GLU A  41      -4.580  14.076  18.333  1.00 95.50           C  
ATOM    556  HG2 GLU A  41      -5.580  14.310  18.700  1.00 95.50           H  
ATOM    557  HG3 GLU A  41      -4.398  13.014  18.498  1.00 95.50           H  
ATOM    558  CD  GLU A  41      -3.526  14.859  19.129  1.00 95.50           C  
ATOM    559  OE1 GLU A  41      -3.681  14.984  20.362  1.00 95.50           O  
ATOM    560  OE2 GLU A  41      -2.476  15.192  18.528  1.00 95.50           O  
ATOM    561  N   LEU A  42      -4.242  13.536  13.708  1.00 97.19           N  
ATOM    562  H   LEU A  42      -3.589  12.844  14.047  1.00 97.19           H  
ATOM    563  CA  LEU A  42      -4.148  13.939  12.308  1.00 97.19           C  
ATOM    564  HA  LEU A  42      -5.000  14.579  12.078  1.00 97.19           H  
ATOM    565  C   LEU A  42      -4.242  12.728  11.385  1.00 97.19           C  
ATOM    566  CB  LEU A  42      -2.873  14.751  12.028  1.00 97.19           C  
ATOM    567  HB2 LEU A  42      -2.862  15.014  10.970  1.00 97.19           H  
ATOM    568  HB3 LEU A  42      -2.007  14.117  12.217  1.00 97.19           H  
ATOM    569  O   LEU A  42      -3.606  11.699  11.606  1.00 97.19           O  
ATOM    570  CG  LEU A  42      -2.730  16.041  12.851  1.00 97.19           C  
ATOM    571  HG  LEU A  42      -2.724  15.805  13.915  1.00 97.19           H  
ATOM    572  CD1 LEU A  42      -1.411  16.719  12.505  1.00 97.19           C  
ATOM    573 HD11 LEU A  42      -1.389  16.979  11.446  1.00 97.19           H  
ATOM    574 HD12 LEU A  42      -0.582  16.052  12.741  1.00 97.19           H  
ATOM    575 HD13 LEU A  42      -1.338  17.626  13.105  1.00 97.19           H  
ATOM    576  CD2 LEU A  42      -3.840  17.049  12.567  1.00 97.19           C  
ATOM    577 HD21 LEU A  42      -3.654  17.983  13.096  1.00 97.19           H  
ATOM    578 HD22 LEU A  42      -3.919  17.247  11.498  1.00 97.19           H  
ATOM    579 HD23 LEU A  42      -4.784  16.640  12.928  1.00 97.19           H  
ATOM    580  N   LEU A  43      -4.987  12.894  10.300  1.00 98.25           N  
ATOM    581  H   LEU A  43      -5.482  13.770  10.214  1.00 98.25           H  
ATOM    582  CA  LEU A  43      -5.158  11.922   9.231  1.00 98.25           C  
ATOM    583  HA  LEU A  43      -4.503  11.065   9.392  1.00 98.25           H  
ATOM    584  C   LEU A  43      -4.784  12.588   7.911  1.00 98.25           C  
ATOM    585  CB  LEU A  43      -6.618  11.448   9.269  1.00 98.25           C  
ATOM    586  HB2 LEU A  43      -6.795  10.963  10.229  1.00 98.25           H  
ATOM    587  HB3 LEU A  43      -7.269  12.321   9.222  1.00 98.25           H  
ATOM    588  O   LEU A  43      -5.451  13.525   7.486  1.00 98.25           O  
ATOM    589  CG  LEU A  43      -7.019  10.487   8.140  1.00 98.25           C  
ATOM    590  HG  LEU A  43      -6.911  10.981   7.174  1.00 98.25           H  
ATOM    591  CD1 LEU A  43      -6.180   9.211   8.136  1.00 98.25           C  
ATOM    592 HD11 LEU A  43      -6.635   8.475   7.474  1.00 98.25           H  
ATOM    593 HD12 LEU A  43      -6.131   8.793   9.142  1.00 98.25           H  
ATOM    594 HD13 LEU A  43      -5.173   9.430   7.782  1.00 98.25           H  
ATOM    595  CD2 LEU A  43      -8.489  10.120   8.325  1.00 98.25           C  
ATOM    596 HD21 LEU A  43      -8.796   9.412   7.555  1.00 98.25           H  
ATOM    597 HD22 LEU A  43      -9.099  11.020   8.251  1.00 98.25           H  
ATOM    598 HD23 LEU A  43      -8.639   9.667   9.305  1.00 98.25           H  
ATOM    599  N   ALA A  44      -3.720  12.128   7.260  1.00 98.69           N  
ATOM    600  H   ALA A  44      -3.251  11.308   7.617  1.00 98.69           H  
ATOM    601  CA  ALA A  44      -3.342  12.604   5.935  1.00 98.69           C  
ATOM    602  HA  ALA A  44      -3.783  13.585   5.761  1.00 98.69           H  
ATOM    603  C   ALA A  44      -3.872  11.667   4.852  1.00 98.69           C  
ATOM    604  CB  ALA A  44      -1.825  12.774   5.826  1.00 98.69           C  
ATOM    605  HB1 ALA A  44      -1.498  13.627   6.420  1.00 98.69           H  
ATOM    606  HB2 ALA A  44      -1.319  11.866   6.155  1.00 98.69           H  
ATOM    607  HB3 ALA A  44      -1.558  12.974   4.788  1.00 98.69           H  
ATOM    608  O   ALA A  44      -3.857  10.445   4.993  1.00 98.69           O  
ATOM    609  N   THR A  45      -4.266  12.259   3.736  1.00 98.56           N  
ATOM    610  H   THR A  45      -4.261  13.269   3.709  1.00 98.56           H  
ATOM    611  CA  THR A  45      -4.535  11.566   2.480  1.00 98.56           C  
ATOM    612  HA  THR A  45      -4.203  10.532   2.565  1.00 98.56           H  
ATOM    613  C   THR A  45      -3.729  12.216   1.372  1.00 98.56           C  
ATOM    614  CB  THR A  45      -6.026  11.549   2.132  1.00 98.56           C  
ATOM    615  HB  THR A  45      -6.167  11.023   1.188  1.00 98.56           H  
ATOM    616  O   THR A  45      -3.473  13.419   1.422  1.00 98.56           O  
ATOM    617  CG2 THR A  45      -6.845  10.852   3.212  1.00 98.56           C  
ATOM    618 HG21 THR A  45      -6.354   9.921   3.497  1.00 98.56           H  
ATOM    619 HG22 THR A  45      -7.833  10.633   2.807  1.00 98.56           H  
ATOM    620 HG23 THR A  45      -6.934  11.483   4.096  1.00 98.56           H  
ATOM    621  OG1 THR A  45      -6.534  12.853   2.023  1.00 98.56           O  
ATOM    622  HG1 THR A  45      -6.067  13.409   2.650  1.00 98.56           H  
ATOM    623  N   GLY A  46      -3.303  11.412   0.409  1.00 98.56           N  
ATOM    624  H   GLY A  46      -3.597  10.446   0.431  1.00 98.56           H  
ATOM    625  CA  GLY A  46      -2.719  11.878  -0.841  1.00 98.56           C  
ATOM    626  HA2 GLY A  46      -1.696  11.515  -0.943  1.00 98.56           H  
ATOM    627  HA3 GLY A  46      -2.709  12.967  -0.870  1.00 98.56           H  
ATOM    628  C   GLY A  46      -3.539  11.361  -2.010  1.00 98.56           C  
ATOM    629  O   GLY A  46      -4.181  10.314  -1.883  1.00 98.56           O  
ATOM    630  N   ASP A  47      -3.522  12.080  -3.123  1.00 98.19           N  
ATOM    631  H   ASP A  47      -3.029  12.961  -3.144  1.00 98.19           H  
ATOM    632  CA  ASP A  47      -4.250  11.703  -4.332  1.00 98.19           C  
ATOM    633  HA  ASP A  47      -4.642  10.693  -4.206  1.00 98.19           H  
ATOM    634  C   ASP A  47      -3.361  11.626  -5.580  1.00 98.19           C  
ATOM    635  CB  ASP A  47      -5.472  12.618  -4.501  1.00 98.19           C  
ATOM    636  HB2 ASP A  47      -6.069  12.273  -5.346  1.00 98.19           H  
ATOM    637  HB3 ASP A  47      -6.095  12.522  -3.612  1.00 98.19           H  
ATOM    638  O   ASP A  47      -2.158  11.924  -5.568  1.00 98.19           O  
ATOM    639  CG  ASP A  47      -5.141  14.093  -4.717  1.00 98.19           C  
ATOM    640  OD1 ASP A  47      -4.081  14.427  -5.286  1.00 98.19           O  
ATOM    641  OD2 ASP A  47      -5.993  14.921  -4.331  1.00 98.19           O  
ATOM    642  N   LYS A  48      -3.971  11.169  -6.677  1.00 97.94           N  
ATOM    643  H   LYS A  48      -4.943  10.907  -6.594  1.00 97.94           H  
ATOM    644  CA  LYS A  48      -3.324  11.084  -7.988  1.00 97.94           C  
ATOM    645  HA  LYS A  48      -2.355  10.598  -7.876  1.00 97.94           H  
ATOM    646  C   LYS A  48      -3.013  12.445  -8.604  1.00 97.94           C  
ATOM    647  CB  LYS A  48      -4.181  10.266  -8.949  1.00 97.94           C  
ATOM    648  HB2 LYS A  48      -5.188  10.684  -8.950  1.00 97.94           H  
ATOM    649  HB3 LYS A  48      -3.765  10.359  -9.952  1.00 97.94           H  
ATOM    650  O   LYS A  48      -2.140  12.504  -9.454  1.00 97.94           O  
ATOM    651  CG  LYS A  48      -4.239   8.781  -8.575  1.00 97.94           C  
ATOM    652  HG2 LYS A  48      -4.813   8.650  -7.658  1.00 97.94           H  
ATOM    653  HG3 LYS A  48      -3.229   8.404  -8.417  1.00 97.94           H  
ATOM    654  CD  LYS A  48      -4.893   7.996  -9.713  1.00 97.94           C  
ATOM    655  HD2 LYS A  48      -5.893   8.390  -9.896  1.00 97.94           H  
ATOM    656  HD3 LYS A  48      -4.312   8.124 -10.626  1.00 97.94           H  
ATOM    657  CE  LYS A  48      -4.970   6.512  -9.362  1.00 97.94           C  
ATOM    658  HE2 LYS A  48      -5.439   6.407  -8.383  1.00 97.94           H  
ATOM    659  HE3 LYS A  48      -3.955   6.117  -9.317  1.00 97.94           H  
ATOM    660  NZ  LYS A  48      -5.757   5.797 -10.387  1.00 97.94           N  
ATOM    661  HZ1 LYS A  48      -5.718   4.789 -10.339  1.00 97.94           H  
ATOM    662  HZ2 LYS A  48      -6.713   6.123 -10.404  1.00 97.94           H  
ATOM    663  HZ3 LYS A  48      -5.509   6.111 -11.314  1.00 97.94           H  
ATOM    664  N   GLY A  49      -3.679  13.506  -8.161  1.00 97.81           N  
ATOM    665  H   GLY A  49      -4.387  13.369  -7.454  1.00 97.81           H  
ATOM    666  CA  GLY A  49      -3.413  14.884  -8.555  1.00 97.81           C  
ATOM    667  HA2 GLY A  49      -4.319  15.471  -8.404  1.00 97.81           H  
ATOM    668  HA3 GLY A  49      -3.141  14.920  -9.610  1.00 97.81           H  
ATOM    669  C   GLY A  49      -2.298  15.553  -7.757  1.00 97.81           C  
ATOM    670  O   GLY A  49      -2.137  16.762  -7.877  1.00 97.81           O  
ATOM    671  N   GLY A  50      -1.556  14.823  -6.917  1.00 98.50           N  
ATOM    672  H   GLY A  50      -1.820  13.859  -6.768  1.00 98.50           H  
ATOM    673  CA  GLY A  50      -0.406  15.353  -6.184  1.00 98.50           C  
ATOM    674  HA2 GLY A  50       0.196  15.962  -6.859  1.00 98.50           H  
ATOM    675  HA3 GLY A  50       0.208  14.519  -5.844  1.00 98.50           H  
ATOM    676  C   GLY A  50      -0.749  16.201  -4.962  1.00 98.50           C  
ATOM    677  O   GLY A  50       0.143  16.834  -4.382  1.00 98.50           O  
ATOM    678  N   ARG A  51      -2.015  16.226  -4.537  1.00 98.19           N  
ATOM    679  H   ARG A  51      -2.685  15.629  -5.000  1.00 98.19           H  
ATOM    680  CA  ARG A  51      -2.472  17.010  -3.385  1.00 98.19           C  
ATOM    681  HA  ARG A  51      -1.801  17.858  -3.249  1.00 98.19           H  
ATOM    682  C   ARG A  51      -2.430  16.166  -2.122  1.00 98.19           C  
ATOM    683  CB  ARG A  51      -3.882  17.565  -3.612  1.00 98.19           C  
ATOM    684  HB2 ARG A  51      -4.164  18.184  -2.759  1.00 98.19           H  
ATOM    685  HB3 ARG A  51      -4.566  16.717  -3.637  1.00 98.19           H  
ATOM    686  O   ARG A  51      -2.754  14.980  -2.123  1.00 98.19           O  
ATOM    687  CG  ARG A  51      -4.011  18.409  -4.894  1.00 98.19           C  
ATOM    688  HG2 ARG A  51      -3.557  17.891  -5.739  1.00 98.19           H  
ATOM    689  HG3 ARG A  51      -3.481  19.347  -4.730  1.00 98.19           H  
ATOM    690  CD  ARG A  51      -5.461  18.728  -5.271  1.00 98.19           C  
ATOM    691  HD2 ARG A  51      -5.460  19.275  -6.214  1.00 98.19           H  
ATOM    692  HD3 ARG A  51      -5.905  19.351  -4.494  1.00 98.19           H  
ATOM    693  NE  ARG A  51      -6.233  17.491  -5.410  1.00 98.19           N  
ATOM    694  HE  ARG A  51      -5.809  16.646  -5.054  1.00 98.19           H  
ATOM    695  NH1 ARG A  51      -8.213  18.175  -6.420  1.00 98.19           N  
ATOM    696 HH11 ARG A  51      -7.844  19.088  -6.646  1.00 98.19           H  
ATOM    697 HH12 ARG A  51      -9.037  17.792  -6.862  1.00 98.19           H  
ATOM    698  NH2 ARG A  51      -7.904  16.098  -5.799  1.00 98.19           N  
ATOM    699 HH21 ARG A  51      -7.324  15.398  -5.359  1.00 98.19           H  
ATOM    700 HH22 ARG A  51      -8.747  15.878  -6.309  1.00 98.19           H  
ATOM    701  CZ  ARG A  51      -7.438  17.286  -5.878  1.00 98.19           C  
ATOM    702  N   VAL A  52      -2.063  16.811  -1.021  1.00 98.62           N  
ATOM    703  H   VAL A  52      -1.829  17.790  -1.110  1.00 98.62           H  
ATOM    704  CA  VAL A  52      -2.198  16.262   0.327  1.00 98.62           C  
ATOM    705  HA  VAL A  52      -2.459  15.206   0.255  1.00 98.62           H  
ATOM    706  C   VAL A  52      -3.328  16.992   1.029  1.00 98.62           C  
ATOM    707  CB  VAL A  52      -0.892  16.364   1.130  1.00 98.62           C  
ATOM    708  HB  VAL A  52      -0.573  17.406   1.149  1.00 98.62           H  
ATOM    709  O   VAL A  52      -3.315  18.221   1.126  1.00 98.62           O  
ATOM    710  CG1 VAL A  52      -1.054  15.866   2.574  1.00 98.62           C  
ATOM    711 HG11 VAL A  52      -1.742  16.518   3.112  1.00 98.62           H  
ATOM    712 HG12 VAL A  52      -1.447  14.849   2.575  1.00 98.62           H  
ATOM    713 HG13 VAL A  52      -0.092  15.885   3.085  1.00 98.62           H  
ATOM    714  CG2 VAL A  52       0.215  15.528   0.490  1.00 98.62           C  
ATOM    715 HG21 VAL A  52       0.379  15.878  -0.529  1.00 98.62           H  
ATOM    716 HG22 VAL A  52      -0.082  14.480   0.464  1.00 98.62           H  
ATOM    717 HG23 VAL A  52       1.144  15.638   1.050  1.00 98.62           H  
ATOM    718  N   VAL A  53      -4.274  16.233   1.573  1.00 98.19           N  
ATOM    719  H   VAL A  53      -4.206  15.234   1.439  1.00 98.19           H  
ATOM    720  CA  VAL A  53      -5.313  16.746   2.469  1.00 98.19           C  
ATOM    721  HA  VAL A  53      -5.233  17.831   2.533  1.00 98.19           H  
ATOM    722  C   VAL A  53      -5.069  16.166   3.851  1.00 98.19           C  
ATOM    723  CB  VAL A  53      -6.733  16.428   1.971  1.00 98.19           C  
ATOM    724  HB  VAL A  53      -6.893  15.350   1.998  1.00 98.19           H  
ATOM    725  O   VAL A  53      -5.040  14.947   4.026  1.00 98.19           O  
ATOM    726  CG1 VAL A  53      -7.777  17.094   2.876  1.00 98.19           C  
ATOM    727 HG11 VAL A  53      -7.615  18.171   2.915  1.00 98.19           H  
ATOM    728 HG12 VAL A  53      -7.720  16.688   3.886  1.00 98.19           H  
ATOM    729 HG13 VAL A  53      -8.776  16.902   2.484  1.00 98.19           H  
ATOM    730  CG2 VAL A  53      -6.969  16.906   0.535  1.00 98.19           C  
ATOM    731 HG21 VAL A  53      -7.971  16.619   0.213  1.00 98.19           H  
ATOM    732 HG22 VAL A  53      -6.256  16.445  -0.148  1.00 98.19           H  
ATOM    733 HG23 VAL A  53      -6.880  17.991   0.484  1.00 98.19           H  
ATOM    734  N   ILE A  54      -4.889  17.043   4.834  1.00 98.19           N  
ATOM    735  H   ILE A  54      -4.977  18.024   4.610  1.00 98.19           H  
ATOM    736  CA  ILE A  54      -4.752  16.688   6.242  1.00 98.19           C  
ATOM    737  HA  ILE A  54      -4.574  15.616   6.329  1.00 98.19           H  
ATOM    738  C   ILE A  54      -6.066  17.014   6.929  1.00 98.19           C  
ATOM    739  CB  ILE A  54      -3.571  17.416   6.917  1.00 98.19           C  
ATOM    740  HB  ILE A  54      -3.771  18.488   6.903  1.00 98.19           H  
ATOM    741  O   ILE A  54      -6.563  18.137   6.832  1.00 98.19           O  
ATOM    742  CG1 ILE A  54      -2.256  17.154   6.152  1.00 98.19           C  
ATOM    743 HG12 ILE A  54      -2.391  17.413   5.101  1.00 98.19           H  
ATOM    744 HG13 ILE A  54      -1.999  16.096   6.213  1.00 98.19           H  
ATOM    745  CG2 ILE A  54      -3.449  16.956   8.386  1.00 98.19           C  
ATOM    746 HG21 ILE A  54      -2.645  17.489   8.895  1.00 98.19           H  
ATOM    747 HG22 ILE A  54      -4.365  17.169   8.938  1.00 98.19           H  
ATOM    748 HG23 ILE A  54      -3.259  15.884   8.429  1.00 98.19           H  
ATOM    749  CD1 ILE A  54      -1.077  17.991   6.651  1.00 98.19           C  
ATOM    750 HD11 ILE A  54      -0.208  17.791   6.024  1.00 98.19           H  
ATOM    751 HD12 ILE A  54      -0.823  17.734   7.680  1.00 98.19           H  
ATOM    752 HD13 ILE A  54      -1.320  19.052   6.592  1.00 98.19           H  
ATOM    753  N   PHE A  55      -6.588  16.049   7.665  1.00 97.75           N  
ATOM    754  H   PHE A  55      -6.123  15.152   7.676  1.00 97.75           H  
ATOM    755  CA  PHE A  55      -7.725  16.210   8.545  1.00 97.75           C  
ATOM    756  HA  PHE A  55      -8.160  17.191   8.353  1.00 97.75           H  
ATOM    757  C   PHE A  55      -7.268  16.156  10.003  1.00 97.75           C  
ATOM    758  CB  PHE A  55      -8.786  15.150   8.240  1.00 97.75           C  
ATOM    759  HB2 PHE A  55      -9.676  15.424   8.807  1.00 97.75           H  
ATOM    760  HB3 PHE A  55      -8.441  14.178   8.592  1.00 97.75           H  
ATOM    761  O   PHE A  55      -6.365  15.390  10.331  1.00 97.75           O  
ATOM    762  CG  PHE A  55      -9.192  15.031   6.786  1.00 97.75           C  
ATOM    763  CD1 PHE A  55     -10.290  15.768   6.306  1.00 97.75           C  
ATOM    764  HD1 PHE A  55     -10.829  16.426   6.972  1.00 97.75           H  
ATOM    765  CD2 PHE A  55      -8.485  14.183   5.913  1.00 97.75           C  
ATOM    766  HD2 PHE A  55      -7.640  13.614   6.271  1.00 97.75           H  
ATOM    767  CE1 PHE A  55     -10.681  15.656   4.960  1.00 97.75           C  
ATOM    768  HE1 PHE A  55     -11.517  16.227   4.586  1.00 97.75           H  
ATOM    769  CE2 PHE A  55      -8.868  14.083   4.565  1.00 97.75           C  
ATOM    770  HE2 PHE A  55      -8.314  13.448   3.889  1.00 97.75           H  
ATOM    771  CZ  PHE A  55      -9.969  14.812   4.090  1.00 97.75           C  
ATOM    772  HZ  PHE A  55     -10.252  14.735   3.051  1.00 97.75           H  
ATOM    773  N   GLN A  56      -7.901  16.939  10.870  1.00 96.44           N  
ATOM    774  H   GLN A  56      -8.647  17.527  10.528  1.00 96.44           H  
ATOM    775  CA  GLN A  56      -7.671  16.943  12.312  1.00 96.44           C  
ATOM    776  HA  GLN A  56      -6.880  16.230  12.546  1.00 96.44           H  
ATOM    777  C   GLN A  56      -8.931  16.499  13.043  1.00 96.44           C  
ATOM    778  CB  GLN A  56      -7.206  18.332  12.765  1.00 96.44           C  
ATOM    779  HB2 GLN A  56      -6.284  18.575  12.237  1.00 96.44           H  
ATOM    780  HB3 GLN A  56      -7.968  19.067  12.502  1.00 96.44           H  
ATOM    781  O   GLN A  56     -10.027  16.940  12.699  1.00 96.44           O  
ATOM    782  CG  GLN A  56      -6.919  18.424  14.270  1.00 96.44           C  
ATOM    783  HG2 GLN A  56      -7.838  18.266  14.835  1.00 96.44           H  
ATOM    784  HG3 GLN A  56      -6.202  17.655  14.554  1.00 96.44           H  
ATOM    785  CD  GLN A  56      -6.378  19.798  14.643  1.00 96.44           C  
ATOM    786  NE2 GLN A  56      -5.287  19.878  15.373  1.00 96.44           N  
ATOM    787 HE21 GLN A  56      -4.831  19.045  15.715  1.00 96.44           H  
ATOM    788 HE22 GLN A  56      -4.946  20.813  15.545  1.00 96.44           H  
ATOM    789  OE1 GLN A  56      -6.919  20.827  14.276  1.00 96.44           O  
ATOM    790  N   GLN A  57      -8.759  15.631  14.034  1.00 95.31           N  
ATOM    791  H   GLN A  57      -7.822  15.314  14.236  1.00 95.31           H  
ATOM    792  CA  GLN A  57      -9.822  15.147  14.904  1.00 95.31           C  
ATOM    793  HA  GLN A  57     -10.575  14.654  14.289  1.00 95.31           H  
ATOM    794  C   GLN A  57     -10.456  16.323  15.651  1.00 95.31           C  
ATOM    795  CB  GLN A  57      -9.225  14.118  15.871  1.00 95.31           C  
ATOM    796  HB2 GLN A  57      -8.627  14.638  16.619  1.00 95.31           H  
ATOM    797  HB3 GLN A  57      -8.559  13.458  15.314  1.00 95.31           H  
ATOM    798  O   GLN A  57      -9.747  17.186  16.177  1.00 95.31           O  
ATOM    799  CG  GLN A  57     -10.268  13.235  16.572  1.00 95.31           C  
ATOM    800  HG2 GLN A  57     -10.919  13.846  17.198  1.00 95.31           H  
ATOM    801  HG3 GLN A  57     -10.880  12.736  15.821  1.00 95.31           H  
ATOM    802  CD  GLN A  57      -9.594  12.175  17.448  1.00 95.31           C  
ATOM    803  NE2 GLN A  57     -10.249  11.081  17.748  1.00 95.31           N  
ATOM    804 HE21 GLN A  57      -9.779  10.372  18.293  1.00 95.31           H  
ATOM    805 HE22 GLN A  57     -11.185  10.943  17.394  1.00 95.31           H  
ATOM    806  OE1 GLN A  57      -8.457  12.310  17.872  1.00 95.31           O  
ATOM    807  N   GLU A  58     -11.785  16.375  15.702  1.00 89.75           N  
ATOM    808  H   GLU A  58     -12.325  15.615  15.314  1.00 89.75           H  
ATOM    809  CA  GLU A  58     -12.453  17.363  16.542  1.00 89.75           C  
ATOM    810  HA  GLU A  58     -12.059  18.350  16.297  1.00 89.75           H  
ATOM    811  C   GLU A  58     -12.130  17.092  18.012  1.00 89.75           C  
ATOM    812  CB  GLU A  58     -13.972  17.392  16.332  1.00 89.75           C  
ATOM    813  HB2 GLU A  58     -14.377  17.924  17.193  1.00 89.75           H  
ATOM    814  HB3 GLU A  58     -14.378  16.381  16.336  1.00 89.75           H  
ATOM    815  O   GLU A  58     -12.298  15.977  18.510  1.00 89.75           O  
ATOM    816  CG  GLU A  58     -14.392  18.127  15.045  1.00 89.75           C  
ATOM    817  HG2 GLU A  58     -13.670  18.921  14.850  1.00 89.75           H  
ATOM    818  HG3 GLU A  58     -14.348  17.429  14.209  1.00 89.75           H  
ATOM    819  CD  GLU A  58     -15.793  18.776  15.128  1.00 89.75           C  
ATOM    820  OE1 GLU A  58     -16.182  19.426  14.129  1.00 89.75           O  
ATOM    821  OE2 GLU A  58     -16.425  18.738  16.204  1.00 89.75           O  
ATOM    822  N   GLN A  59     -11.681  18.124  18.729  1.00 76.31           N  
ATOM    823  H   GLN A  59     -11.571  19.024  18.284  1.00 76.31           H  
ATOM    824  CA  GLN A  59     -11.501  18.016  20.172  1.00 76.31           C  
ATOM    825  HA  GLN A  59     -10.841  17.174  20.380  1.00 76.31           H  
ATOM    826  C   GLN A  59     -12.857  17.730  20.815  1.00 76.31           C  
ATOM    827  CB  GLN A  59     -10.877  19.294  20.752  1.00 76.31           C  
ATOM    828  HB2 GLN A  59     -11.443  20.165  20.419  1.00 76.31           H  
ATOM    829  HB3 GLN A  59     -10.932  19.243  21.839  1.00 76.31           H  
ATOM    830  O   GLN A  59     -13.819  18.468  20.596  1.00 76.31           O  
ATOM    831  CG  GLN A  59      -9.404  19.443  20.347  1.00 76.31           C  
ATOM    832  HG2 GLN A  59      -9.332  19.533  19.263  1.00 76.31           H  
ATOM    833  HG3 GLN A  59      -8.860  18.548  20.649  1.00 76.31           H  
ATOM    834  CD  GLN A  59      -8.720  20.655  20.975  1.00 76.31           C  
ATOM    835  NE2 GLN A  59      -7.437  20.822  20.745  1.00 76.31           N  
ATOM    836 HE21 GLN A  59      -6.941  20.179  20.144  1.00 76.31           H  
ATOM    837 HE22 GLN A  59      -7.020  21.661  21.123  1.00 76.31           H  
ATOM    838  OE1 GLN A  59      -9.298  21.469  21.679  1.00 76.31           O  
ATOM    839  N   GLU A  60     -12.933  16.676  21.628  1.00 63.12           N  
ATOM    840  H   GLU A  60     -12.149  16.041  21.689  1.00 63.12           H  
ATOM    841  CA  GLU A  60     -14.128  16.389  22.413  1.00 63.12           C  
ATOM    842  HA  GLU A  60     -14.963  16.190  21.741  1.00 63.12           H  
ATOM    843  C   GLU A  60     -14.482  17.609  23.275  1.00 63.12           C  
ATOM    844  CB  GLU A  60     -13.934  15.160  23.316  1.00 63.12           C  
ATOM    845  HB2 GLU A  60     -12.998  15.263  23.864  1.00 63.12           H  
ATOM    846  HB3 GLU A  60     -14.753  15.148  24.036  1.00 63.12           H  
ATOM    847  O   GLU A  60     -13.850  17.906  24.293  1.00 63.12           O  
ATOM    848  CG  GLU A  60     -13.952  13.815  22.573  1.00 63.12           C  
ATOM    849  HG2 GLU A  60     -14.846  13.773  21.952  1.00 63.12           H  
ATOM    850  HG3 GLU A  60     -13.080  13.755  21.922  1.00 63.12           H  
ATOM    851  CD  GLU A  60     -13.955  12.621  23.547  1.00 63.12           C  
ATOM    852  OE1 GLU A  60     -14.445  11.541  23.142  1.00 63.12           O  
ATOM    853  OE2 GLU A  60     -13.519  12.795  24.711  1.00 63.12           O  
ATOM    854  N   ASN A  61     -15.546  18.319  22.907  1.00 55.28           N  
ATOM    855  H   ASN A  61     -15.964  18.124  22.008  1.00 55.28           H  
ATOM    856  CA  ASN A  61     -16.211  19.190  23.860  1.00 55.28           C  
ATOM    857  HA  ASN A  61     -15.473  19.859  24.302  1.00 55.28           H  
ATOM    858  C   ASN A  61     -16.777  18.287  24.963  1.00 55.28           C  
ATOM    859  CB  ASN A  61     -17.295  20.017  23.145  1.00 55.28           C  
ATOM    860  HB2 ASN A  61     -17.768  19.416  22.369  1.00 55.28           H  
ATOM    861  HB3 ASN A  61     -18.063  20.310  23.861  1.00 55.28           H  
ATOM    862  O   ASN A  61     -17.589  17.416  24.668  1.00 55.28           O  
ATOM    863  CG  ASN A  61     -16.741  21.299  22.549  1.00 55.28           C  
ATOM    864  ND2 ASN A  61     -17.191  21.694  21.384  1.00 55.28           N  
ATOM    865 HD21 ASN A  61     -16.705  22.482  20.981  1.00 55.28           H  
ATOM    866 HD22 ASN A  61     -17.703  21.053  20.795  1.00 55.28           H  
ATOM    867  OD1 ASN A  61     -15.955  21.997  23.165  1.00 55.28           O  
ATOM    868  N   LYS A  62     -16.399  18.513  26.235  1.00 50.59           N  
ATOM    869  H   LYS A  62     -15.635  19.165  26.341  1.00 50.59           H  
ATOM    870  CA  LYS A  62     -16.780  17.689  27.413  1.00 50.59           C  
ATOM    871  HA  LYS A  62     -16.157  16.795  27.435  1.00 50.59           H  
ATOM    872  C   LYS A  62     -18.232  17.185  27.441  1.00 50.59           C  
ATOM    873  CB  LYS A  62     -16.583  18.503  28.707  1.00 50.59           C  
ATOM    874  HB2 LYS A  62     -17.126  18.005  29.510  1.00 50.59           H  
ATOM    875  HB3 LYS A  62     -17.018  19.494  28.578  1.00 50.59           H  
ATOM    876  O   LYS A  62     -18.510  16.161  28.052  1.00 50.59           O  
ATOM    877  CG  LYS A  62     -15.126  18.632  29.158  1.00 50.59           C  
ATOM    878  HG2 LYS A  62     -14.554  19.176  28.407  1.00 50.59           H  
ATOM    879  HG3 LYS A  62     -14.699  17.636  29.281  1.00 50.59           H  
ATOM    880  CD  LYS A  62     -15.072  19.382  30.498  1.00 50.59           C  
ATOM    881  HD2 LYS A  62     -15.693  18.860  31.226  1.00 50.59           H  
ATOM    882  HD3 LYS A  62     -15.457  20.391  30.354  1.00 50.59           H  
ATOM    883  CE  LYS A  62     -13.631  19.442  31.007  1.00 50.59           C  
ATOM    884  HE2 LYS A  62     -13.013  19.909  30.239  1.00 50.59           H  
ATOM    885  HE3 LYS A  62     -13.269  18.422  31.140  1.00 50.59           H  
ATOM    886  NZ  LYS A  62     -13.532  20.198  32.279  1.00 50.59           N  
ATOM    887  HZ1 LYS A  62     -12.572  20.220  32.591  1.00 50.59           H  
ATOM    888  HZ2 LYS A  62     -14.097  19.759  32.992  1.00 50.59           H  
ATOM    889  HZ3 LYS A  62     -13.847  21.149  32.143  1.00 50.59           H  
ATOM    890  N   ILE A  63     -19.167  17.950  26.877  1.00 52.12           N  
ATOM    891  H   ILE A  63     -18.840  18.739  26.337  1.00 52.12           H  
ATOM    892  CA  ILE A  63     -20.600  17.637  26.874  1.00 52.12           C  
ATOM    893  HA  ILE A  63     -20.866  17.225  27.847  1.00 52.12           H  
ATOM    894  C   ILE A  63     -20.950  16.558  25.830  1.00 52.12           C  
ATOM    895  CB  ILE A  63     -21.422  18.934  26.661  1.00 52.12           C  
ATOM    896  HB  ILE A  63     -21.183  19.331  25.674  1.00 52.12           H  
ATOM    897  O   ILE A  63     -21.840  15.750  26.074  1.00 52.12           O  
ATOM    898  CG1 ILE A  63     -21.061  20.011  27.717  1.00 52.12           C  
ATOM    899 HG12 ILE A  63     -21.323  19.645  28.710  1.00 52.12           H  
ATOM    900 HG13 ILE A  63     -19.986  20.194  27.702  1.00 52.12           H  
ATOM    901  CG2 ILE A  63     -22.933  18.636  26.708  1.00 52.12           C  
ATOM    902 HG21 ILE A  63     -23.210  17.926  25.928  1.00 52.12           H  
ATOM    903 HG22 ILE A  63     -23.202  18.217  27.677  1.00 52.12           H  
ATOM    904 HG23 ILE A  63     -23.513  19.541  26.530  1.00 52.12           H  
ATOM    905  CD1 ILE A  63     -21.733  21.372  27.494  1.00 52.12           C  
ATOM    906 HD11 ILE A  63     -22.804  21.310  27.684  1.00 52.12           H  
ATOM    907 HD12 ILE A  63     -21.558  21.711  26.473  1.00 52.12           H  
ATOM    908 HD13 ILE A  63     -21.306  22.100  28.185  1.00 52.12           H  
ATOM    909  N   GLN A  64     -20.282  16.530  24.672  1.00 52.03           N  
ATOM    910  H   GLN A  64     -19.445  17.088  24.581  1.00 52.03           H  
ATOM    911  CA  GLN A  64     -20.592  15.627  23.561  1.00 52.03           C  
ATOM    912  HA  GLN A  64     -21.473  15.035  23.805  1.00 52.03           H  
ATOM    913  C   GLN A  64     -19.448  14.628  23.330  1.00 52.03           C  
ATOM    914  CB  GLN A  64     -20.924  16.424  22.282  1.00 52.03           C  
ATOM    915  HB2 GLN A  64     -21.024  15.713  21.462  1.00 52.03           H  
ATOM    916  HB3 GLN A  64     -20.099  17.097  22.048  1.00 52.03           H  
ATOM    917  O   GLN A  64     -18.686  14.763  22.384  1.00 52.03           O  
ATOM    918  CG  GLN A  64     -22.231  17.231  22.368  1.00 52.03           C  
ATOM    919  HG2 GLN A  64     -23.039  16.570  22.683  1.00 52.03           H  
ATOM    920  HG3 GLN A  64     -22.122  18.017  23.115  1.00 52.03           H  
ATOM    921  CD  GLN A  64     -22.624  17.869  21.033  1.00 52.03           C  
ATOM    922  NE2 GLN A  64     -23.688  18.641  20.982  1.00 52.03           N  
ATOM    923 HE21 GLN A  64     -23.862  19.048  20.074  1.00 52.03           H  
ATOM    924 HE22 GLN A  64     -24.214  18.870  21.814  1.00 52.03           H  
ATOM    925  OE1 GLN A  64     -22.017  17.677  20.001  1.00 52.03           O  
ATOM    926  N   SER A  65     -19.405  13.552  24.126  1.00 54.84           N  
ATOM    927  H   SER A  65     -20.028  13.547  24.921  1.00 54.84           H  
ATOM    928  CA  SER A  65     -18.515  12.373  23.953  1.00 54.84           C  
ATOM    929  HA  SER A  65     -17.481  12.681  24.108  1.00 54.84           H  
ATOM    930  C   SER A  65     -18.581  11.710  22.560  1.00 54.84           C  
ATOM    931  CB  SER A  65     -18.896  11.356  25.045  1.00 54.84           C  
ATOM    932  HB2 SER A  65     -18.517  11.715  26.002  1.00 54.84           H  
ATOM    933  HB3 SER A  65     -19.982  11.296  25.113  1.00 54.84           H  
ATOM    934  O   SER A  65     -17.869  10.760  22.255  1.00 54.84           O  
ATOM    935  OG  SER A  65     -18.412  10.048  24.826  1.00 54.84           O  
ATOM    936  HG  SER A  65     -17.659  10.093  24.233  1.00 54.84           H  
ATOM    937  N   HIS A  66     -19.483  12.161  21.699  1.00 57.53           N  
ATOM    938  H   HIS A  66     -19.915  13.051  21.903  1.00 57.53           H  
ATOM    939  CA  HIS A  66     -19.799  11.505  20.449  1.00 57.53           C  
ATOM    940  HA  HIS A  66     -19.664  10.430  20.567  1.00 57.53           H  
ATOM    941  C   HIS A  66     -18.941  11.929  19.250  1.00 57.53           C  
ATOM    942  CB  HIS A  66     -21.256  11.786  20.164  1.00 57.53           C  
ATOM    943  HB2 HIS A  66     -21.379  12.846  19.944  1.00 57.53           H  
ATOM    944  HB3 HIS A  66     -21.462  11.214  19.259  1.00 57.53           H  
ATOM    945  O   HIS A  66     -19.092  11.318  18.191  1.00 57.53           O  
ATOM    946  CG  HIS A  66     -22.232  11.375  21.246  1.00 57.53           C  
ATOM    947  CD2 HIS A  66     -23.256  12.137  21.742  1.00 57.53           C  
ATOM    948  HD2 HIS A  66     -23.457  13.168  21.492  1.00 57.53           H  
ATOM    949  ND1 HIS A  66     -22.358  10.119  21.797  1.00 57.53           N  
ATOM    950  HD1 HIS A  66     -21.658   9.391  21.767  1.00 57.53           H  
ATOM    951  CE1 HIS A  66     -23.433  10.121  22.601  1.00 57.53           C  
ATOM    952  HE1 HIS A  66     -23.741   9.296  23.227  1.00 57.53           H  
ATOM    953  NE2 HIS A  66     -24.054  11.312  22.541  1.00 57.53           N  
ATOM    954  N   SER A  67     -18.094  12.953  19.395  1.00 64.81           N  
ATOM    955  H   SER A  67     -18.001  13.405  20.294  1.00 64.81           H  
ATOM    956  CA  SER A  67     -17.297  13.529  18.301  1.00 64.81           C  
ATOM    957  HA  SER A  67     -17.869  13.455  17.377  1.00 64.81           H  
ATOM    958  C   SER A  67     -15.968  12.806  18.054  1.00 64.81           C  
ATOM    959  CB  SER A  67     -17.053  15.021  18.555  1.00 64.81           C  
ATOM    960  HB2 SER A  67     -16.542  15.465  17.701  1.00 64.81           H  
ATOM    961  HB3 SER A  67     -18.011  15.526  18.683  1.00 64.81           H  
ATOM    962  O   SER A  67     -15.200  13.218  17.194  1.00 64.81           O  
ATOM    963  OG  SER A  67     -16.270  15.191  19.723  1.00 64.81           O  
ATOM    964  HG  SER A  67     -15.376  15.380  19.429  1.00 64.81           H  
ATOM    965  N   ARG A  68     -15.680  11.715  18.777  1.00 73.44           N  
ATOM    966  H   ARG A  68     -16.317  11.476  19.524  1.00 73.44           H  
ATOM    967  CA  ARG A  68     -14.399  10.993  18.714  1.00 73.44           C  
ATOM    968  HA  ARG A  68     -13.621  11.643  19.114  1.00 73.44           H  
ATOM    969  C   ARG A  68     -13.973  10.629  17.281  1.00 73.44           C  
ATOM    970  CB  ARG A  68     -14.523   9.754  19.611  1.00 73.44           C  
ATOM    971  HB2 ARG A  68     -15.108   8.997  19.089  1.00 73.44           H  
ATOM    972  HB3 ARG A  68     -15.051  10.022  20.526  1.00 73.44           H  
ATOM    973  O   ARG A  68     -12.822  10.799  16.916  1.00 73.44           O  
ATOM    974  CG  ARG A  68     -13.166   9.175  20.019  1.00 73.44           C  
ATOM    975  HG2 ARG A  68     -12.523   9.067  19.145  1.00 73.44           H  
ATOM    976  HG3 ARG A  68     -12.683   9.846  20.730  1.00 73.44           H  
ATOM    977  CD  ARG A  68     -13.400   7.807  20.663  1.00 73.44           C  
ATOM    978  HD2 ARG A  68     -13.866   7.152  19.928  1.00 73.44           H  
ATOM    979  HD3 ARG A  68     -14.070   7.932  21.514  1.00 73.44           H  
ATOM    980  NE  ARG A  68     -12.143   7.218  21.121  1.00 73.44           N  
ATOM    981  HE  ARG A  68     -11.329   7.807  21.027  1.00 73.44           H  
ATOM    982  NH1 ARG A  68     -12.862   5.086  21.557  1.00 73.44           N  
ATOM    983 HH11 ARG A  68     -13.726   5.298  21.078  1.00 73.44           H  
ATOM    984 HH12 ARG A  68     -12.684   4.133  21.842  1.00 73.44           H  
ATOM    985  NH2 ARG A  68     -10.775   5.690  22.059  1.00 73.44           N  
ATOM    986 HH21 ARG A  68     -10.591   4.799  22.497  1.00 73.44           H  
ATOM    987 HH22 ARG A  68     -10.120   6.458  22.097  1.00 73.44           H  
ATOM    988  CZ  ARG A  68     -11.936   6.002  21.571  1.00 73.44           C  
ATOM    989  N   GLY A  69     -14.885  10.164  16.434  1.00 80.44           N  
ATOM    990  H   GLY A  69     -15.797   9.943  16.807  1.00 80.44           H  
ATOM    991  CA  GLY A  69     -14.602   9.805  15.038  1.00 80.44           C  
ATOM    992  HA2 GLY A  69     -15.279   9.004  14.741  1.00 80.44           H  
ATOM    993  HA3 GLY A  69     -13.583   9.427  14.961  1.00 80.44           H  
ATOM    994  C   GLY A  69     -14.753  10.947  14.031  1.00 80.44           C  
ATOM    995  O   GLY A  69     -14.772  10.676  12.823  1.00 80.44           O  
ATOM    996  N   GLU A  70     -14.943  12.186  14.485  1.00 91.94           N  
ATOM    997  H   GLU A  70     -14.865  12.369  15.475  1.00 91.94           H  
ATOM    998  CA  GLU A  70     -15.128  13.357  13.628  1.00 91.94           C  
ATOM    999  HA  GLU A  70     -15.503  13.017  12.663  1.00 91.94           H  
ATOM   1000  C   GLU A  70     -13.788  14.047  13.373  1.00 91.94           C  
ATOM   1001  CB  GLU A  70     -16.201  14.313  14.171  1.00 91.94           C  
ATOM   1002  HB2 GLU A  70     -16.254  15.169  13.498  1.00 91.94           H  
ATOM   1003  HB3 GLU A  70     -15.930  14.667  15.165  1.00 91.94           H  
ATOM   1004  O   GLU A  70     -12.946  14.187  14.252  1.00 91.94           O  
ATOM   1005  CG  GLU A  70     -17.576  13.617  14.209  1.00 91.94           C  
ATOM   1006  HG2 GLU A  70     -17.538  12.802  14.932  1.00 91.94           H  
ATOM   1007  HG3 GLU A  70     -17.767  13.178  13.229  1.00 91.94           H  
ATOM   1008  CD  GLU A  70     -18.755  14.538  14.563  1.00 91.94           C  
ATOM   1009  OE1 GLU A  70     -19.852  13.986  14.830  1.00 91.94           O  
ATOM   1010  OE2 GLU A  70     -18.588  15.771  14.529  1.00 91.94           O  
ATOM   1011  N   TYR A  71     -13.571  14.438  12.123  1.00 96.00           N  
ATOM   1012  H   TYR A  71     -14.379  14.492  11.519  1.00 96.00           H  
ATOM   1013  CA  TYR A  71     -12.313  14.975  11.617  1.00 96.00           C  
ATOM   1014  HA  TYR A  71     -11.755  15.406  12.448  1.00 96.00           H  
ATOM   1015  C   TYR A  71     -12.657  16.067  10.622  1.00 96.00           C  
ATOM   1016  CB  TYR A  71     -11.434  13.926  10.902  1.00 96.00           C  
ATOM   1017  HB2 TYR A  71     -12.012  13.382  10.155  1.00 96.00           H  
ATOM   1018  HB3 TYR A  71     -10.675  14.482  10.353  1.00 96.00           H  
ATOM   1019  O   TYR A  71     -13.451  15.831   9.713  1.00 96.00           O  
ATOM   1020  CG  TYR A  71     -10.685  12.943  11.773  1.00 96.00           C  
ATOM   1021  CD1 TYR A  71      -9.301  13.114  11.988  1.00 96.00           C  
ATOM   1022  HD1 TYR A  71      -8.770  13.935  11.530  1.00 96.00           H  
ATOM   1023  CD2 TYR A  71     -11.363  11.866  12.370  1.00 96.00           C  
ATOM   1024  HD2 TYR A  71     -12.426  11.741  12.231  1.00 96.00           H  
ATOM   1025  CE1 TYR A  71      -8.608  12.245  12.850  1.00 96.00           C  
ATOM   1026  HE1 TYR A  71      -7.559  12.397  13.057  1.00 96.00           H  
ATOM   1027  CE2 TYR A  71     -10.672  10.997  13.230  1.00 96.00           C  
ATOM   1028  HE2 TYR A  71     -11.196  10.216  13.761  1.00 96.00           H  
ATOM   1029  OH  TYR A  71      -8.672  10.385  14.364  1.00 96.00           O  
ATOM   1030  HH  TYR A  71      -7.778  10.666  14.574  1.00 96.00           H  
ATOM   1031  CZ  TYR A  71      -9.304  11.201  13.490  1.00 96.00           C  
ATOM   1032  N   ASN A  72     -12.035  17.229  10.731  1.00 95.25           N  
ATOM   1033  H   ASN A  72     -11.369  17.341  11.482  1.00 95.25           H  
ATOM   1034  CA  ASN A  72     -12.233  18.343   9.811  1.00 95.25           C  
ATOM   1035  HA  ASN A  72     -13.015  18.098   9.093  1.00 95.25           H  
ATOM   1036  C   ASN A  72     -10.984  18.618   8.999  1.00 95.25           C  
ATOM   1037  CB  ASN A  72     -12.686  19.566  10.601  1.00 95.25           C  
ATOM   1038  HB2 ASN A  72     -12.675  20.456   9.973  1.00 95.25           H  
ATOM   1039  HB3 ASN A  72     -12.008  19.730  11.439  1.00 95.25           H  
ATOM   1040  O   ASN A  72      -9.889  18.241   9.397  1.00 95.25           O  
ATOM   1041  CG  ASN A  72     -14.098  19.373  11.098  1.00 95.25           C  
ATOM   1042  ND2 ASN A  72     -14.347  19.848  12.282  1.00 95.25           N  
ATOM   1043 HD21 ASN A  72     -13.622  20.247  12.862  1.00 95.25           H  
ATOM   1044 HD22 ASN A  72     -15.240  19.661  12.714  1.00 95.25           H  
ATOM   1045  OD1 ASN A  72     -14.946  18.822  10.403  1.00 95.25           O  
ATOM   1046  N   VAL A  73     -11.149  19.264   7.845  1.00 95.69           N  
ATOM   1047  H   VAL A  73     -12.058  19.645   7.622  1.00 95.69           H  
ATOM   1048  CA  VAL A  73     -10.005  19.671   7.023  1.00 95.69           C  
ATOM   1049  HA  VAL A  73      -9.403  18.791   6.796  1.00 95.69           H  
ATOM   1050  C   VAL A  73      -9.154  20.641   7.834  1.00 95.69           C  
ATOM   1051  CB  VAL A  73     -10.441  20.307   5.693  1.00 95.69           C  
ATOM   1052  HB  VAL A  73     -11.062  21.181   5.889  1.00 95.69           H  
ATOM   1053  O   VAL A  73      -9.630  21.689   8.260  1.00 95.69           O  
ATOM   1054  CG1 VAL A  73      -9.222  20.733   4.863  1.00 95.69           C  
ATOM   1055 HG11 VAL A  73      -8.685  21.539   5.364  1.00 95.69           H  
ATOM   1056 HG12 VAL A  73      -9.544  21.102   3.889  1.00 95.69           H  
ATOM   1057 HG13 VAL A  73      -8.549  19.888   4.715  1.00 95.69           H  
ATOM   1058  CG2 VAL A  73     -11.251  19.310   4.854  1.00 95.69           C  
ATOM   1059 HG21 VAL A  73     -10.629  18.449   4.610  1.00 95.69           H  
ATOM   1060 HG22 VAL A  73     -11.565  19.789   3.926  1.00 95.69           H  
ATOM   1061 HG23 VAL A  73     -12.141  18.985   5.393  1.00 95.69           H  
ATOM   1062  N   TYR A  74      -7.901  20.264   8.043  1.00 95.06           N  
ATOM   1063  H   TYR A  74      -7.609  19.375   7.663  1.00 95.06           H  
ATOM   1064  CA  TYR A  74      -6.911  21.027   8.788  1.00 95.06           C  
ATOM   1065  HA  TYR A  74      -7.404  21.768   9.418  1.00 95.06           H  
ATOM   1066  C   TYR A  74      -5.965  21.766   7.843  1.00 95.06           C  
ATOM   1067  CB  TYR A  74      -6.164  20.041   9.684  1.00 95.06           C  
ATOM   1068  HB2 TYR A  74      -5.723  19.253   9.073  1.00 95.06           H  
ATOM   1069  HB3 TYR A  74      -6.902  19.575  10.337  1.00 95.06           H  
ATOM   1070  O   TYR A  74      -5.638  22.928   8.054  1.00 95.06           O  
ATOM   1071  CG  TYR A  74      -5.085  20.663  10.537  1.00 95.06           C  
ATOM   1072  CD1 TYR A  74      -3.732  20.361  10.291  1.00 95.06           C  
ATOM   1073  HD1 TYR A  74      -3.464  19.697   9.481  1.00 95.06           H  
ATOM   1074  CD2 TYR A  74      -5.436  21.528  11.591  1.00 95.06           C  
ATOM   1075  HD2 TYR A  74      -6.473  21.747  11.798  1.00 95.06           H  
ATOM   1076  CE1 TYR A  74      -2.732  20.916  11.108  1.00 95.06           C  
ATOM   1077  HE1 TYR A  74      -1.691  20.683  10.945  1.00 95.06           H  
ATOM   1078  CE2 TYR A  74      -4.435  22.091  12.405  1.00 95.06           C  
ATOM   1079  HE2 TYR A  74      -4.699  22.740  13.227  1.00 95.06           H  
ATOM   1080  OH  TYR A  74      -2.092  22.283  12.934  1.00 95.06           O  
ATOM   1081  HH  TYR A  74      -2.440  22.799  13.666  1.00 95.06           H  
ATOM   1082  CZ  TYR A  74      -3.082  21.783  12.160  1.00 95.06           C  
ATOM   1083  N   SER A  75      -5.546  21.109   6.761  1.00 95.56           N  
ATOM   1084  H   SER A  75      -5.870  20.163   6.617  1.00 95.56           H  
ATOM   1085  CA  SER A  75      -4.737  21.727   5.712  1.00 95.56           C  
ATOM   1086  HA  SER A  75      -5.044  22.766   5.594  1.00 95.56           H  
ATOM   1087  C   SER A  75      -4.942  21.004   4.386  1.00 95.56           C  
ATOM   1088  CB  SER A  75      -3.259  21.697   6.107  1.00 95.56           C  
ATOM   1089  HB2 SER A  75      -2.888  20.675   6.028  1.00 95.56           H  
ATOM   1090  HB3 SER A  75      -3.153  22.027   7.141  1.00 95.56           H  
ATOM   1091  O   SER A  75      -5.254  19.814   4.348  1.00 95.56           O  
ATOM   1092  OG  SER A  75      -2.494  22.546   5.273  1.00 95.56           O  
ATOM   1093  HG  SER A  75      -2.613  23.453   5.566  1.00 95.56           H  
ATOM   1094  N   THR A  76      -4.767  21.712   3.279  1.00 97.31           N  
ATOM   1095  H   THR A  76      -4.483  22.678   3.360  1.00 97.31           H  
ATOM   1096  CA  THR A  76      -4.737  21.132   1.935  1.00 97.31           C  
ATOM   1097  HA  THR A  76      -4.450  20.082   1.997  1.00 97.31           H  
ATOM   1098  C   THR A  76      -3.689  21.870   1.128  1.00 97.31           C  
ATOM   1099  CB  THR A  76      -6.102  21.218   1.245  1.00 97.31           C  
ATOM   1100  HB  THR A  76      -6.416  22.260   1.183  1.00 97.31           H  
ATOM   1101  O   THR A  76      -3.670  23.100   1.132  1.00 97.31           O  
ATOM   1102  CG2 THR A  76      -6.083  20.616  -0.160  1.00 97.31           C  
ATOM   1103 HG21 THR A  76      -7.105  20.464  -0.508  1.00 97.31           H  
ATOM   1104 HG22 THR A  76      -5.582  21.297  -0.847  1.00 97.31           H  
ATOM   1105 HG23 THR A  76      -5.553  19.663  -0.157  1.00 97.31           H  
ATOM   1106  OG1 THR A  76      -7.043  20.509   2.015  1.00 97.31           O  
ATOM   1107  HG1 THR A  76      -6.598  20.235   2.820  1.00 97.31           H  
ATOM   1108  N   PHE A  77      -2.799  21.138   0.467  1.00 97.81           N  
ATOM   1109  H   PHE A  77      -2.848  20.130   0.510  1.00 97.81           H  
ATOM   1110  CA  PHE A  77      -1.726  21.736  -0.319  1.00 97.81           C  
ATOM   1111  HA  PHE A  77      -2.095  22.660  -0.764  1.00 97.81           H  
ATOM   1112  C   PHE A  77      -1.294  20.823  -1.464  1.00 97.81           C  
ATOM   1113  CB  PHE A  77      -0.540  22.090   0.593  1.00 97.81           C  
ATOM   1114  HB2 PHE A  77      -0.878  22.796   1.352  1.00 97.81           H  
ATOM   1115  HB3 PHE A  77       0.214  22.606  -0.002  1.00 97.81           H  
ATOM   1116  O   PHE A  77      -1.408  19.599  -1.384  1.00 97.81           O  
ATOM   1117  CG  PHE A  77       0.112  20.908   1.287  1.00 97.81           C  
ATOM   1118  CD1 PHE A  77      -0.423  20.411   2.491  1.00 97.81           C  
ATOM   1119  HD1 PHE A  77      -1.304  20.865   2.919  1.00 97.81           H  
ATOM   1120  CD2 PHE A  77       1.258  20.308   0.734  1.00 97.81           C  
ATOM   1121  HD2 PHE A  77       1.674  20.676  -0.193  1.00 97.81           H  
ATOM   1122  CE1 PHE A  77       0.194  19.330   3.143  1.00 97.81           C  
ATOM   1123  HE1 PHE A  77      -0.230  18.948   4.060  1.00 97.81           H  
ATOM   1124  CE2 PHE A  77       1.862  19.215   1.378  1.00 97.81           C  
ATOM   1125  HE2 PHE A  77       2.718  18.736   0.928  1.00 97.81           H  
ATOM   1126  CZ  PHE A  77       1.341  18.735   2.591  1.00 97.81           C  
ATOM   1127  HZ  PHE A  77       1.804  17.889   3.078  1.00 97.81           H  
ATOM   1128  N   GLN A  78      -0.764  21.437  -2.519  1.00 98.25           N  
ATOM   1129  H   GLN A  78      -0.695  22.445  -2.521  1.00 98.25           H  
ATOM   1130  CA  GLN A  78      -0.104  20.727  -3.606  1.00 98.25           C  
ATOM   1131  HA  GLN A  78      -0.709  19.865  -3.884  1.00 98.25           H  
ATOM   1132  C   GLN A  78       1.267  20.253  -3.119  1.00 98.25           C  
ATOM   1133  CB  GLN A  78       0.022  21.664  -4.820  1.00 98.25           C  
ATOM   1134  HB2 GLN A  78       0.811  22.395  -4.642  1.00 98.25           H  
ATOM   1135  HB3 GLN A  78      -0.909  22.212  -4.959  1.00 98.25           H  
ATOM   1136  O   GLN A  78       2.119  21.065  -2.756  1.00 98.25           O  
ATOM   1137  CG  GLN A  78       0.338  20.890  -6.107  1.00 98.25           C  
ATOM   1138  HG2 GLN A  78       0.532  21.603  -6.908  1.00 98.25           H  
ATOM   1139  HG3 GLN A  78       1.235  20.287  -5.966  1.00 98.25           H  
ATOM   1140  CD  GLN A  78      -0.827  20.005  -6.534  1.00 98.25           C  
ATOM   1141  NE2 GLN A  78      -0.574  18.817  -7.002  1.00 98.25           N  
ATOM   1142 HE21 GLN A  78      -1.341  18.260  -7.351  1.00 98.25           H  
ATOM   1143 HE22 GLN A  78       0.372  18.519  -7.193  1.00 98.25           H  
ATOM   1144  OE1 GLN A  78      -1.987  20.355  -6.401  1.00 98.25           O  
ATOM   1145  N   SER A  79       1.480  18.942  -3.068  1.00 98.12           N  
ATOM   1146  H   SER A  79       0.767  18.317  -3.417  1.00 98.12           H  
ATOM   1147  CA  SER A  79       2.764  18.373  -2.662  1.00 98.12           C  
ATOM   1148  HA  SER A  79       3.249  19.058  -1.967  1.00 98.12           H  
ATOM   1149  C   SER A  79       3.686  18.172  -3.864  1.00 98.12           C  
ATOM   1150  CB  SER A  79       2.520  17.063  -1.921  1.00 98.12           C  
ATOM   1151  HB2 SER A  79       1.927  16.386  -2.534  1.00 98.12           H  
ATOM   1152  HB3 SER A  79       1.984  17.285  -0.998  1.00 98.12           H  
ATOM   1153  O   SER A  79       4.867  18.539  -3.870  1.00 98.12           O  
ATOM   1154  OG  SER A  79       3.750  16.455  -1.606  1.00 98.12           O  
ATOM   1155  HG  SER A  79       3.991  15.908  -2.357  1.00 98.12           H  
ATOM   1156  N   HIS A  80       3.142  17.597  -4.923  1.00 98.19           N  
ATOM   1157  H   HIS A  80       2.160  17.362  -4.907  1.00 98.19           H  
ATOM   1158  CA  HIS A  80       3.881  17.261  -6.128  1.00 98.19           C  
ATOM   1159  HA  HIS A  80       4.874  17.711  -6.123  1.00 98.19           H  
ATOM   1160  C   HIS A  80       3.150  17.839  -7.317  1.00 98.19           C  
ATOM   1161  CB  HIS A  80       4.047  15.745  -6.193  1.00 98.19           C  
ATOM   1162  HB2 HIS A  80       4.449  15.463  -7.166  1.00 98.19           H  
ATOM   1163  HB3 HIS A  80       3.067  15.284  -6.072  1.00 98.19           H  
ATOM   1164  O   HIS A  80       1.932  17.878  -7.320  1.00 98.19           O  
ATOM   1165  CG  HIS A  80       4.958  15.220  -5.113  1.00 98.19           C  
ATOM   1166  CD2 HIS A  80       6.272  14.904  -5.278  1.00 98.19           C  
ATOM   1167  HD2 HIS A  80       6.819  14.959  -6.207  1.00 98.19           H  
ATOM   1168  ND1 HIS A  80       4.596  14.948  -3.789  1.00 98.19           N  
ATOM   1169  CE1 HIS A  80       5.688  14.437  -3.209  1.00 98.19           C  
ATOM   1170  HE1 HIS A  80       5.727  14.060  -2.197  1.00 98.19           H  
ATOM   1171  NE2 HIS A  80       6.709  14.401  -4.076  1.00 98.19           N  
ATOM   1172  HE2 HIS A  80       7.583  13.914  -3.934  1.00 98.19           H  
ATOM   1173  N   GLU A  81       3.888  18.328  -8.294  1.00 97.44           N  
ATOM   1174  H   GLU A  81       4.883  18.153  -8.313  1.00 97.44           H  
ATOM   1175  CA  GLU A  81       3.342  18.791  -9.565  1.00 97.44           C  
ATOM   1176  HA  GLU A  81       2.260  18.659  -9.587  1.00 97.44           H  
ATOM   1177  C   GLU A  81       3.948  17.914 -10.663  1.00 97.44           C  
ATOM   1178  CB  GLU A  81       3.655  20.285  -9.763  1.00 97.44           C  
ATOM   1179  HB2 GLU A  81       3.381  20.575 -10.777  1.00 97.44           H  
ATOM   1180  HB3 GLU A  81       4.724  20.448  -9.629  1.00 97.44           H  
ATOM   1181  O   GLU A  81       4.971  17.265 -10.403  1.00 97.44           O  
ATOM   1182  CG  GLU A  81       2.866  21.158  -8.772  1.00 97.44           C  
ATOM   1183  HG2 GLU A  81       1.804  20.950  -8.906  1.00 97.44           H  
ATOM   1184  HG3 GLU A  81       3.136  20.873  -7.755  1.00 97.44           H  
ATOM   1185  CD  GLU A  81       3.102  22.670  -8.931  1.00 97.44           C  
ATOM   1186  OE1 GLU A  81       2.449  23.424  -8.173  1.00 97.44           O  
ATOM   1187  OE2 GLU A  81       3.951  23.078  -9.755  1.00 97.44           O  
ATOM   1188  N   PRO A  82       3.339  17.859 -11.859  1.00 95.56           N  
ATOM   1189  CA  PRO A  82       3.967  17.209 -12.993  1.00 95.56           C  
ATOM   1190  HA  PRO A  82       4.076  16.146 -12.777  1.00 95.56           H  
ATOM   1191  C   PRO A  82       5.332  17.847 -13.250  1.00 95.56           C  
ATOM   1192  CB  PRO A  82       3.018  17.391 -14.181  1.00 95.56           C  
ATOM   1193  HB2 PRO A  82       3.325  18.242 -14.789  1.00 95.56           H  
ATOM   1194  HB3 PRO A  82       2.968  16.490 -14.792  1.00 95.56           H  
ATOM   1195  O   PRO A  82       5.452  19.065 -13.404  1.00 95.56           O  
ATOM   1196  CG  PRO A  82       1.670  17.702 -13.538  1.00 95.56           C  
ATOM   1197  HG2 PRO A  82       1.145  16.767 -13.344  1.00 95.56           H  
ATOM   1198  HG3 PRO A  82       1.059  18.346 -14.171  1.00 95.56           H  
ATOM   1199  CD  PRO A  82       2.031  18.387 -12.222  1.00 95.56           C  
ATOM   1200  HD2 PRO A  82       2.103  19.463 -12.379  1.00 95.56           H  
ATOM   1201  HD3 PRO A  82       1.275  18.160 -11.471  1.00 95.56           H  
ATOM   1202  N   GLU A  83       6.371  17.025 -13.294  1.00 92.12           N  
ATOM   1203  H   GLU A  83       6.197  16.038 -13.174  1.00 92.12           H  
ATOM   1204  CA  GLU A  83       7.745  17.466 -13.521  1.00 92.12           C  
ATOM   1205  HA  GLU A  83       7.747  18.521 -13.796  1.00 92.12           H  
ATOM   1206  C   GLU A  83       8.334  16.694 -14.714  1.00 92.12           C  
ATOM   1207  CB  GLU A  83       8.576  17.325 -12.221  1.00 92.12           C  
ATOM   1208  HB2 GLU A  83       9.631  17.425 -12.475  1.00 92.12           H  
ATOM   1209  HB3 GLU A  83       8.423  16.325 -11.814  1.00 92.12           H  
ATOM   1210  O   GLU A  83       7.946  15.563 -15.000  1.00 92.12           O  
ATOM   1211  CG  GLU A  83       8.248  18.370 -11.120  1.00 92.12           C  
ATOM   1212  HG2 GLU A  83       8.572  19.349 -11.475  1.00 92.12           H  
ATOM   1213  HG3 GLU A  83       7.169  18.418 -10.979  1.00 92.12           H  
ATOM   1214  CD  GLU A  83       8.919  18.088  -9.748  1.00 92.12           C  
ATOM   1215  OE1 GLU A  83       8.417  18.558  -8.686  1.00 92.12           O  
ATOM   1216  OE2 GLU A  83       9.974  17.409  -9.720  1.00 92.12           O  
ATOM   1217  N   PHE A  84       9.291  17.290 -15.429  1.00 90.75           N  
ATOM   1218  H   PHE A  84       9.594  18.216 -15.160  1.00 90.75           H  
ATOM   1219  CA  PHE A  84      10.024  16.612 -16.502  1.00 90.75           C  
ATOM   1220  HA  PHE A  84       9.712  15.569 -16.555  1.00 90.75           H  
ATOM   1221  C   PHE A  84      11.522  16.619 -16.194  1.00 90.75           C  
ATOM   1222  CB  PHE A  84       9.693  17.244 -17.861  1.00 90.75           C  
ATOM   1223  HB2 PHE A  84       8.610  17.262 -17.982  1.00 90.75           H  
ATOM   1224  HB3 PHE A  84      10.043  18.277 -17.874  1.00 90.75           H  
ATOM   1225  O   PHE A  84      12.148  17.677 -16.099  1.00 90.75           O  
ATOM   1226  CG  PHE A  84      10.291  16.493 -19.038  1.00 90.75           C  
ATOM   1227  CD1 PHE A  84      11.503  16.918 -19.612  1.00 90.75           C  
ATOM   1228  HD1 PHE A  84      12.010  17.779 -19.203  1.00 90.75           H  
ATOM   1229  CD2 PHE A  84       9.642  15.354 -19.551  1.00 90.75           C  
ATOM   1230  HD2 PHE A  84       8.715  15.017 -19.110  1.00 90.75           H  
ATOM   1231  CE1 PHE A  84      12.052  16.222 -20.706  1.00 90.75           C  
ATOM   1232  HE1 PHE A  84      12.975  16.559 -21.155  1.00 90.75           H  
ATOM   1233  CE2 PHE A  84      10.198  14.648 -20.633  1.00 90.75           C  
ATOM   1234  HE2 PHE A  84       9.696  13.772 -21.014  1.00 90.75           H  
ATOM   1235  CZ  PHE A  84      11.400  15.086 -21.216  1.00 90.75           C  
ATOM   1236  HZ  PHE A  84      11.820  14.548 -22.052  1.00 90.75           H  
ATOM   1237  N   ASP A  85      12.111  15.433 -16.046  1.00 86.06           N  
ATOM   1238  H   ASP A  85      11.548  14.604 -16.171  1.00 86.06           H  
ATOM   1239  CA  ASP A  85      13.553  15.261 -15.883  1.00 86.06           C  
ATOM   1240  HA  ASP A  85      13.948  16.097 -15.306  1.00 86.06           H  
ATOM   1241  C   ASP A  85      14.217  15.281 -17.265  1.00 86.06           C  
ATOM   1242  CB  ASP A  85      13.857  13.977 -15.084  1.00 86.06           C  
ATOM   1243  HB2 ASP A  85      13.332  14.043 -14.131  1.00 86.06           H  
ATOM   1244  HB3 ASP A  85      13.469  13.113 -15.624  1.00 86.06           H  
ATOM   1245  O   ASP A  85      14.284  14.264 -17.956  1.00 86.06           O  
ATOM   1246  CG  ASP A  85      15.353  13.748 -14.789  1.00 86.06           C  
ATOM   1247  OD1 ASP A  85      16.206  14.375 -15.464  1.00 86.06           O  
ATOM   1248  OD2 ASP A  85      15.664  12.895 -13.916  1.00 86.06           O  
ATOM   1249  N   TYR A  86      14.733  16.444 -17.669  1.00 86.44           N  
ATOM   1250  H   TYR A  86      14.520  17.260 -17.114  1.00 86.44           H  
ATOM   1251  CA  TYR A  86      15.424  16.620 -18.951  1.00 86.44           C  
ATOM   1252  HA  TYR A  86      14.738  16.353 -19.755  1.00 86.44           H  
ATOM   1253  C   TYR A  86      16.669  15.740 -19.105  1.00 86.44           C  
ATOM   1254  CB  TYR A  86      15.839  18.088 -19.120  1.00 86.44           C  
ATOM   1255  HB2 TYR A  86      16.521  18.360 -18.314  1.00 86.44           H  
ATOM   1256  HB3 TYR A  86      16.389  18.187 -20.056  1.00 86.44           H  
ATOM   1257  O   TYR A  86      16.989  15.334 -20.221  1.00 86.44           O  
ATOM   1258  CG  TYR A  86      14.686  19.067 -19.144  1.00 86.44           C  
ATOM   1259  CD1 TYR A  86      13.989  19.299 -20.346  1.00 86.44           C  
ATOM   1260  HD1 TYR A  86      14.280  18.785 -21.250  1.00 86.44           H  
ATOM   1261  CD2 TYR A  86      14.298  19.729 -17.964  1.00 86.44           C  
ATOM   1262  HD2 TYR A  86      14.815  19.537 -17.035  1.00 86.44           H  
ATOM   1263  CE1 TYR A  86      12.897  20.187 -20.363  1.00 86.44           C  
ATOM   1264  HE1 TYR A  86      12.338  20.359 -21.272  1.00 86.44           H  
ATOM   1265  CE2 TYR A  86      13.202  20.611 -17.977  1.00 86.44           C  
ATOM   1266  HE2 TYR A  86      12.884  21.089 -17.063  1.00 86.44           H  
ATOM   1267  OH  TYR A  86      11.435  21.683 -19.200  1.00 86.44           O  
ATOM   1268  HH  TYR A  86      11.186  21.965 -18.316  1.00 86.44           H  
ATOM   1269  CZ  TYR A  86      12.499  20.840 -19.179  1.00 86.44           C  
ATOM   1270  N   LEU A  87      17.376  15.436 -18.009  1.00 83.06           N  
ATOM   1271  H   LEU A  87      16.969  15.624 -17.104  1.00 83.06           H  
ATOM   1272  CA  LEU A  87      18.596  14.626 -18.062  1.00 83.06           C  
ATOM   1273  HA  LEU A  87      19.225  14.976 -18.881  1.00 83.06           H  
ATOM   1274  C   LEU A  87      18.274  13.163 -18.363  1.00 83.06           C  
ATOM   1275  CB  LEU A  87      19.370  14.733 -16.736  1.00 83.06           C  
ATOM   1276  HB2 LEU A  87      18.707  14.445 -15.921  1.00 83.06           H  
ATOM   1277  HB3 LEU A  87      20.189  14.015 -16.758  1.00 83.06           H  
ATOM   1278  O   LEU A  87      19.045  12.497 -19.051  1.00 83.06           O  
ATOM   1279  CG  LEU A  87      19.955  16.122 -16.435  1.00 83.06           C  
ATOM   1280  HG  LEU A  87      19.163  16.871 -16.456  1.00 83.06           H  
ATOM   1281  CD1 LEU A  87      20.578  16.116 -15.038  1.00 83.06           C  
ATOM   1282 HD11 LEU A  87      20.968  17.107 -14.805  1.00 83.06           H  
ATOM   1283 HD12 LEU A  87      21.383  15.384 -14.988  1.00 83.06           H  
ATOM   1284 HD13 LEU A  87      19.812  15.862 -14.305  1.00 83.06           H  
ATOM   1285  CD2 LEU A  87      21.043  16.516 -17.438  1.00 83.06           C  
ATOM   1286 HD21 LEU A  87      21.818  15.750 -17.472  1.00 83.06           H  
ATOM   1287 HD22 LEU A  87      21.486  17.468 -17.144  1.00 83.06           H  
ATOM   1288 HD23 LEU A  87      20.608  16.636 -18.430  1.00 83.06           H  
ATOM   1289  N   LYS A  88      17.138  12.670 -17.861  1.00 81.12           N  
ATOM   1290  H   LYS A  88      16.604  13.267 -17.246  1.00 81.12           H  
ATOM   1291  CA  LYS A  88      16.675  11.295 -18.104  1.00 81.12           C  
ATOM   1292  HA  LYS A  88      17.509  10.703 -18.480  1.00 81.12           H  
ATOM   1293  C   LYS A  88      15.605  11.188 -19.191  1.00 81.12           C  
ATOM   1294  CB  LYS A  88      16.216  10.660 -16.790  1.00 81.12           C  
ATOM   1295  HB2 LYS A  88      15.887   9.642 -16.996  1.00 81.12           H  
ATOM   1296  HB3 LYS A  88      15.375  11.229 -16.392  1.00 81.12           H  
ATOM   1297  O   LYS A  88      15.262  10.074 -19.568  1.00 81.12           O  
ATOM   1298  CG  LYS A  88      17.348  10.607 -15.755  1.00 81.12           C  
ATOM   1299  HG2 LYS A  88      18.196  10.052 -16.157  1.00 81.12           H  
ATOM   1300  HG3 LYS A  88      17.667  11.622 -15.517  1.00 81.12           H  
ATOM   1301  CD  LYS A  88      16.851   9.930 -14.478  1.00 81.12           C  
ATOM   1302  HD2 LYS A  88      16.712   8.862 -14.645  1.00 81.12           H  
ATOM   1303  HD3 LYS A  88      15.888  10.369 -14.216  1.00 81.12           H  
ATOM   1304  CE  LYS A  88      17.856  10.172 -13.352  1.00 81.12           C  
ATOM   1305  HE2 LYS A  88      18.546   9.331 -13.282  1.00 81.12           H  
ATOM   1306  HE3 LYS A  88      18.424  11.070 -13.599  1.00 81.12           H  
ATOM   1307  NZ  LYS A  88      17.140  10.414 -12.083  1.00 81.12           N  
ATOM   1308  HZ1 LYS A  88      17.780  10.669 -11.344  1.00 81.12           H  
ATOM   1309  HZ2 LYS A  88      16.570   9.624 -11.817  1.00 81.12           H  
ATOM   1310  HZ3 LYS A  88      16.535  11.209 -12.232  1.00 81.12           H  
ATOM   1311  N   SER A  89      15.106  12.316 -19.702  1.00 86.06           N  
ATOM   1312  H   SER A  89      15.375  13.174 -19.242  1.00 86.06           H  
ATOM   1313  CA  SER A  89      13.953  12.398 -20.612  1.00 86.06           C  
ATOM   1314  HA  SER A  89      13.652  13.444 -20.654  1.00 86.06           H  
ATOM   1315  C   SER A  89      12.731  11.637 -20.081  1.00 86.06           C  
ATOM   1316  CB  SER A  89      14.347  11.983 -22.033  1.00 86.06           C  
ATOM   1317  HB2 SER A  89      13.475  12.033 -22.685  1.00 86.06           H  
ATOM   1318  HB3 SER A  89      14.726  10.961 -22.029  1.00 86.06           H  
ATOM   1319  O   SER A  89      12.099  10.874 -20.809  1.00 86.06           O  
ATOM   1320  OG  SER A  89      15.340  12.864 -22.527  1.00 86.06           O  
ATOM   1321  HG  SER A  89      15.966  13.034 -21.819  1.00 86.06           H  
ATOM   1322  N   LEU A  90      12.431  11.819 -18.790  1.00 84.56           N  
ATOM   1323  H   LEU A  90      12.937  12.532 -18.285  1.00 84.56           H  
ATOM   1324  CA  LEU A  90      11.339  11.139 -18.092  1.00 84.56           C  
ATOM   1325  HA  LEU A  90      10.806  10.494 -18.790  1.00 84.56           H  
ATOM   1326  C   LEU A  90      10.326  12.152 -17.565  1.00 84.56           C  
ATOM   1327  CB  LEU A  90      11.892  10.271 -16.946  1.00 84.56           C  
ATOM   1328  HB2 LEU A  90      11.075  10.027 -16.267  1.00 84.56           H  
ATOM   1329  HB3 LEU A  90      12.614  10.866 -16.386  1.00 84.56           H  
ATOM   1330  O   LEU A  90      10.687  13.094 -16.861  1.00 84.56           O  
ATOM   1331  CG  LEU A  90      12.549   8.958 -17.403  1.00 84.56           C  
ATOM   1332  HG  LEU A  90      13.266   9.161 -18.199  1.00 84.56           H  
ATOM   1333  CD1 LEU A  90      13.301   8.319 -16.232  1.00 84.56           C  
ATOM   1334 HD11 LEU A  90      12.589   8.014 -15.465  1.00 84.56           H  
ATOM   1335 HD12 LEU A  90      13.853   7.449 -16.588  1.00 84.56           H  
ATOM   1336 HD13 LEU A  90      13.998   9.041 -15.805  1.00 84.56           H  
ATOM   1337  CD2 LEU A  90      11.521   7.936 -17.898  1.00 84.56           C  
ATOM   1338 HD21 LEU A  90      12.017   6.997 -18.141  1.00 84.56           H  
ATOM   1339 HD22 LEU A  90      10.759   7.764 -17.138  1.00 84.56           H  
ATOM   1340 HD23 LEU A  90      11.041   8.308 -18.803  1.00 84.56           H  
ATOM   1341  N   GLU A  91       9.058  11.914 -17.877  1.00 90.06           N  
ATOM   1342  H   GLU A  91       8.835  11.101 -18.434  1.00 90.06           H  
ATOM   1343  CA  GLU A  91       7.937  12.566 -17.210  1.00 90.06           C  
ATOM   1344  HA  GLU A  91       8.155  13.627 -17.090  1.00 90.06           H  
ATOM   1345  C   GLU A  91       7.757  11.953 -15.816  1.00 90.06           C  
ATOM   1346  CB  GLU A  91       6.695  12.431 -18.099  1.00 90.06           C  
ATOM   1347  HB2 GLU A  91       6.401  11.383 -18.148  1.00 90.06           H  
ATOM   1348  HB3 GLU A  91       6.973  12.757 -19.101  1.00 90.06           H  
ATOM   1349  O   GLU A  91       7.877  10.738 -15.634  1.00 90.06           O  
ATOM   1350  CG  GLU A  91       5.504  13.281 -17.635  1.00 90.06           C  
ATOM   1351  HG2 GLU A  91       5.127  12.881 -16.693  1.00 90.06           H  
ATOM   1352  HG3 GLU A  91       5.857  14.297 -17.458  1.00 90.06           H  
ATOM   1353  CD  GLU A  91       4.371  13.313 -18.679  1.00 90.06           C  
ATOM   1354  OE1 GLU A  91       3.517  14.221 -18.580  1.00 90.06           O  
ATOM   1355  OE2 GLU A  91       4.383  12.470 -19.612  1.00 90.06           O  
ATOM   1356  N   ILE A  92       7.533  12.806 -14.823  1.00 93.00           N  
ATOM   1357  H   ILE A  92       7.454  13.790 -15.037  1.00 93.00           H  
ATOM   1358  CA  ILE A  92       7.335  12.430 -13.430  1.00 93.00           C  
ATOM   1359  HA  ILE A  92       7.393  11.346 -13.329  1.00 93.00           H  
ATOM   1360  C   ILE A  92       5.929  12.874 -13.051  1.00 93.00           C  
ATOM   1361  CB  ILE A  92       8.408  13.062 -12.515  1.00 93.00           C  
ATOM   1362  HB  ILE A  92       8.277  14.144 -12.523  1.00 93.00           H  
ATOM   1363  O   ILE A  92       5.672  14.069 -12.900  1.00 93.00           O  
ATOM   1364  CG1 ILE A  92       9.841  12.750 -13.005  1.00 93.00           C  
ATOM   1365 HG12 ILE A  92       9.958  13.107 -14.029  1.00 93.00           H  
ATOM   1366 HG13 ILE A  92       9.993  11.671 -13.012  1.00 93.00           H  
ATOM   1367  CG2 ILE A  92       8.197  12.549 -11.078  1.00 93.00           C  
ATOM   1368 HG21 ILE A  92       8.829  13.101 -10.382  1.00 93.00           H  
ATOM   1369 HG22 ILE A  92       7.159  12.706 -10.787  1.00 93.00           H  
ATOM   1370 HG23 ILE A  92       8.411  11.481 -11.023  1.00 93.00           H  
ATOM   1371  CD1 ILE A  92      10.947  13.422 -12.180  1.00 93.00           C  
ATOM   1372 HD11 ILE A  92      10.927  13.086 -11.144  1.00 93.00           H  
ATOM   1373 HD12 ILE A  92      11.917  13.159 -12.603  1.00 93.00           H  
ATOM   1374 HD13 ILE A  92      10.823  14.504 -12.212  1.00 93.00           H  
ATOM   1375  N   GLU A  93       5.040  11.900 -12.883  1.00 95.12           N  
ATOM   1376  H   GLU A  93       5.302  10.944 -13.077  1.00 95.12           H  
ATOM   1377  CA  GLU A  93       3.669  12.150 -12.448  1.00 95.12           C  
ATOM   1378  HA  GLU A  93       3.214  12.874 -13.124  1.00 95.12           H  
ATOM   1379  C   GLU A  93       3.639  12.762 -11.039  1.00 95.12           C  
ATOM   1380  CB  GLU A  93       2.829  10.859 -12.507  1.00 95.12           C  
ATOM   1381  HB2 GLU A  93       3.291  10.103 -11.872  1.00 95.12           H  
ATOM   1382  HB3 GLU A  93       1.839  11.082 -12.109  1.00 95.12           H  
ATOM   1383  O   GLU A  93       4.488  12.506 -10.174  1.00 95.12           O  
ATOM   1384  CG  GLU A  93       2.672  10.302 -13.936  1.00 95.12           C  
ATOM   1385  HG2 GLU A  93       2.284  11.096 -14.574  1.00 95.12           H  
ATOM   1386  HG3 GLU A  93       3.655  10.021 -14.312  1.00 95.12           H  
ATOM   1387  CD  GLU A  93       1.732   9.080 -14.038  1.00 95.12           C  
ATOM   1388  OE1 GLU A  93       1.564   8.571 -15.174  1.00 95.12           O  
ATOM   1389  OE2 GLU A  93       1.180   8.633 -13.001  1.00 95.12           O  
ATOM   1390  N   GLU A  94       2.621  13.573 -10.791  1.00 97.38           N  
ATOM   1391  H   GLU A  94       1.989  13.791 -11.548  1.00 97.38           H  
ATOM   1392  CA  GLU A  94       2.364  14.222  -9.514  1.00 97.38           C  
ATOM   1393  HA  GLU A  94       3.316  14.578  -9.119  1.00 97.38           H  
ATOM   1394  C   GLU A  94       1.773  13.273  -8.467  1.00 97.38           C  
ATOM   1395  CB  GLU A  94       1.471  15.453  -9.719  1.00 97.38           C  
ATOM   1396  HB2 GLU A  94       1.960  16.138 -10.411  1.00 97.38           H  
ATOM   1397  HB3 GLU A  94       1.413  15.954  -8.752  1.00 97.38           H  
ATOM   1398  O   GLU A  94       1.855  13.554  -7.272  1.00 97.38           O  
ATOM   1399  CG  GLU A  94       0.027  15.222 -10.188  1.00 97.38           C  
ATOM   1400  HG2 GLU A  94      -0.555  16.066  -9.816  1.00 97.38           H  
ATOM   1401  HG3 GLU A  94      -0.373  14.320  -9.726  1.00 97.38           H  
ATOM   1402  CD  GLU A  94      -0.160  15.171 -11.711  1.00 97.38           C  
ATOM   1403  OE1 GLU A  94      -1.115  15.820 -12.191  1.00 97.38           O  
ATOM   1404  OE2 GLU A  94       0.658  14.509 -12.388  1.00 97.38           O  
ATOM   1405  N   LYS A  95       1.207  12.139  -8.896  1.00 97.94           N  
ATOM   1406  H   LYS A  95       1.172  12.004  -9.897  1.00 97.94           H  
ATOM   1407  CA  LYS A  95       0.536  11.163  -8.033  1.00 97.94           C  
ATOM   1408  HA  LYS A  95      -0.410  11.601  -7.715  1.00 97.94           H  
ATOM   1409  C   LYS A  95       1.346  10.848  -6.779  1.00 97.94           C  
ATOM   1410  CB  LYS A  95       0.261   9.892  -8.848  1.00 97.94           C  
ATOM   1411  HB2 LYS A  95      -0.494  10.109  -9.604  1.00 97.94           H  
ATOM   1412  HB3 LYS A  95       1.179   9.599  -9.359  1.00 97.94           H  
ATOM   1413  O   LYS A  95       2.487  10.394  -6.849  1.00 97.94           O  
ATOM   1414  CG  LYS A  95      -0.205   8.721  -7.968  1.00 97.94           C  
ATOM   1415  HG2 LYS A  95       0.570   8.481  -7.239  1.00 97.94           H  
ATOM   1416  HG3 LYS A  95      -1.118   8.970  -7.429  1.00 97.94           H  
ATOM   1417  CD  LYS A  95      -0.422   7.478  -8.820  1.00 97.94           C  
ATOM   1418  HD2 LYS A  95       0.467   7.329  -9.433  1.00 97.94           H  
ATOM   1419  HD3 LYS A  95      -1.275   7.617  -9.484  1.00 97.94           H  
ATOM   1420  CE  LYS A  95      -0.644   6.291  -7.882  1.00 97.94           C  
ATOM   1421  HE2 LYS A  95      -1.687   5.980  -7.931  1.00 97.94           H  
ATOM   1422  HE3 LYS A  95      -0.424   6.606  -6.862  1.00 97.94           H  
ATOM   1423  NZ  LYS A  95       0.275   5.198  -8.253  1.00 97.94           N  
ATOM   1424  HZ1 LYS A  95       1.216   5.519  -8.074  1.00 97.94           H  
ATOM   1425  HZ2 LYS A  95       0.217   4.999  -9.241  1.00 97.94           H  
ATOM   1426  HZ3 LYS A  95       0.122   4.369  -7.696  1.00 97.94           H  
ATOM   1427  N   ILE A  96       0.708  10.973  -5.617  1.00 98.62           N  
ATOM   1428  H   ILE A  96      -0.230  11.348  -5.620  1.00 98.62           H  
ATOM   1429  CA  ILE A  96       1.334  10.620  -4.343  1.00 98.62           C  
ATOM   1430  HA  ILE A  96       2.385  10.903  -4.395  1.00 98.62           H  
ATOM   1431  C   ILE A  96       1.250   9.110  -4.137  1.00 98.62           C  
ATOM   1432  CB  ILE A  96       0.708  11.397  -3.170  1.00 98.62           C  
ATOM   1433  HB  ILE A  96      -0.329  11.085  -3.050  1.00 98.62           H  
ATOM   1434  O   ILE A  96       0.164   8.549  -4.026  1.00 98.62           O  
ATOM   1435  CG1 ILE A  96       0.724  12.907  -3.489  1.00 98.62           C  
ATOM   1436 HG12 ILE A  96       1.714  13.209  -3.828  1.00 98.62           H  
ATOM   1437 HG13 ILE A  96       0.008  13.088  -4.291  1.00 98.62           H  
ATOM   1438  CG2 ILE A  96       1.470  11.073  -1.869  1.00 98.62           C  
ATOM   1439 HG21 ILE A  96       2.501  11.417  -1.949  1.00 98.62           H  
ATOM   1440 HG22 ILE A  96       1.460  10.000  -1.677  1.00 98.62           H  
ATOM   1441 HG23 ILE A  96       0.987  11.563  -1.024  1.00 98.62           H  
ATOM   1442  CD1 ILE A  96       0.314  13.799  -2.325  1.00 98.62           C  
ATOM   1443 HD11 ILE A  96       0.140  14.812  -2.689  1.00 98.62           H  
ATOM   1444 HD12 ILE A  96      -0.602  13.423  -1.868  1.00 98.62           H  
ATOM   1445 HD13 ILE A  96       1.116  13.827  -1.587  1.00 98.62           H  
ATOM   1446  N   ASN A  97       2.390   8.440  -4.028  1.00 97.94           N  
ATOM   1447  H   ASN A  97       3.253   8.953  -4.143  1.00 97.94           H  
ATOM   1448  CA  ASN A  97       2.437   7.000  -3.785  1.00 97.94           C  
ATOM   1449  HA  ASN A  97       1.580   6.525  -4.263  1.00 97.94           H  
ATOM   1450  C   ASN A  97       2.337   6.656  -2.298  1.00 97.94           C  
ATOM   1451  CB  ASN A  97       3.715   6.435  -4.417  1.00 97.94           C  
ATOM   1452  HB2 ASN A  97       3.856   5.402  -4.099  1.00 97.94           H  
ATOM   1453  HB3 ASN A  97       4.578   7.013  -4.087  1.00 97.94           H  
ATOM   1454  O   ASN A  97       1.707   5.663  -1.944  1.00 97.94           O  
ATOM   1455  CG  ASN A  97       3.667   6.441  -5.933  1.00 97.94           C  
ATOM   1456  ND2 ASN A  97       4.821   6.433  -6.543  1.00 97.94           N  
ATOM   1457 HD21 ASN A  97       5.678   6.274  -6.032  1.00 97.94           H  
ATOM   1458 HD22 ASN A  97       4.826   6.466  -7.552  1.00 97.94           H  
ATOM   1459  OD1 ASN A  97       2.611   6.380  -6.557  1.00 97.94           O  
ATOM   1460  N   LYS A  98       2.964   7.455  -1.425  1.00 98.38           N  
ATOM   1461  H   LYS A  98       3.442   8.264  -1.794  1.00 98.38           H  
ATOM   1462  CA  LYS A  98       2.964   7.239   0.029  1.00 98.38           C  
ATOM   1463  HA  LYS A  98       1.995   6.831   0.314  1.00 98.38           H  
ATOM   1464  C   LYS A  98       3.129   8.539   0.806  1.00 98.38           C  
ATOM   1465  CB  LYS A  98       4.087   6.256   0.428  1.00 98.38           C  
ATOM   1466  HB2 LYS A  98       4.290   6.370   1.493  1.00 98.38           H  
ATOM   1467  HB3 LYS A  98       4.993   6.530  -0.112  1.00 98.38           H  
ATOM   1468  O   LYS A  98       3.808   9.468   0.364  1.00 98.38           O  
ATOM   1469  CG  LYS A  98       3.821   4.763   0.179  1.00 98.38           C  
ATOM   1470  HG2 LYS A  98       3.748   4.567  -0.891  1.00 98.38           H  
ATOM   1471  HG3 LYS A  98       4.681   4.207   0.554  1.00 98.38           H  
ATOM   1472  CD  LYS A  98       2.560   4.255   0.896  1.00 98.38           C  
ATOM   1473  HD2 LYS A  98       1.671   4.698   0.447  1.00 98.38           H  
ATOM   1474  HD3 LYS A  98       2.602   4.533   1.949  1.00 98.38           H  
ATOM   1475  CE  LYS A  98       2.460   2.735   0.775  1.00 98.38           C  
ATOM   1476  HE2 LYS A  98       3.323   2.288   1.269  1.00 98.38           H  
ATOM   1477  HE3 LYS A  98       2.498   2.461  -0.279  1.00 98.38           H  
ATOM   1478  NZ  LYS A  98       1.207   2.230   1.381  1.00 98.38           N  
ATOM   1479  HZ1 LYS A  98       0.410   2.387   0.781  1.00 98.38           H  
ATOM   1480  HZ2 LYS A  98       1.217   1.229   1.509  1.00 98.38           H  
ATOM   1481  HZ3 LYS A  98       0.963   2.673   2.256  1.00 98.38           H  
ATOM   1482  N   ILE A  99       2.557   8.544   2.009  1.00 98.56           N  
ATOM   1483  H   ILE A  99       2.014   7.733   2.269  1.00 98.56           H  
ATOM   1484  CA  ILE A  99       2.779   9.547   3.054  1.00 98.56           C  
ATOM   1485  HA  ILE A  99       3.575  10.216   2.729  1.00 98.56           H  
ATOM   1486  C   ILE A  99       3.255   8.834   4.324  1.00 98.56           C  
ATOM   1487  CB  ILE A  99       1.509  10.399   3.290  1.00 98.56           C  
ATOM   1488  HB  ILE A  99       0.670   9.723   3.456  1.00 98.56           H  
ATOM   1489  O   ILE A  99       2.777   7.745   4.652  1.00 98.56           O  
ATOM   1490  CG1 ILE A  99       1.213  11.259   2.041  1.00 98.56           C  
ATOM   1491 HG12 ILE A  99       1.989  12.015   1.920  1.00 98.56           H  
ATOM   1492 HG13 ILE A  99       1.229  10.625   1.155  1.00 98.56           H  
ATOM   1493  CG2 ILE A  99       1.651  11.297   4.535  1.00 98.56           C  
ATOM   1494 HG21 ILE A  99       1.704  10.691   5.439  1.00 98.56           H  
ATOM   1495 HG22 ILE A  99       0.784  11.948   4.641  1.00 98.56           H  
ATOM   1496 HG23 ILE A  99       2.549  11.911   4.454  1.00 98.56           H  
ATOM   1497  CD1 ILE A  99      -0.157  11.945   2.074  1.00 98.56           C  
ATOM   1498 HD11 ILE A  99      -0.398  12.313   1.077  1.00 98.56           H  
ATOM   1499 HD12 ILE A  99      -0.141  12.790   2.763  1.00 98.56           H  
ATOM   1500 HD13 ILE A  99      -0.927  11.237   2.381  1.00 98.56           H  
ATOM   1501  N   ARG A 100       4.200   9.444   5.043  1.00 98.19           N  
ATOM   1502  H   ARG A 100       4.557  10.322   4.692  1.00 98.19           H  
ATOM   1503  CA  ARG A 100       4.651   8.990   6.365  1.00 98.19           C  
ATOM   1504  HA  ARG A 100       3.880   8.363   6.813  1.00 98.19           H  
ATOM   1505  C   ARG A 100       4.850  10.173   7.293  1.00 98.19           C  
ATOM   1506  CB  ARG A 100       5.959   8.190   6.255  1.00 98.19           C  
ATOM   1507  HB2 ARG A 100       6.687   8.773   5.691  1.00 98.19           H  
ATOM   1508  HB3 ARG A 100       6.360   8.039   7.257  1.00 98.19           H  
ATOM   1509  O   ARG A 100       5.560  11.116   6.954  1.00 98.19           O  
ATOM   1510  CG  ARG A 100       5.808   6.816   5.592  1.00 98.19           C  
ATOM   1511  HG2 ARG A 100       5.336   6.922   4.615  1.00 98.19           H  
ATOM   1512  HG3 ARG A 100       6.808   6.404   5.452  1.00 98.19           H  
ATOM   1513  CD  ARG A 100       4.998   5.846   6.455  1.00 98.19           C  
ATOM   1514  HD2 ARG A 100       5.517   5.695   7.402  1.00 98.19           H  
ATOM   1515  HD3 ARG A 100       4.024   6.276   6.690  1.00 98.19           H  
ATOM   1516  NE  ARG A 100       4.826   4.539   5.798  1.00 98.19           N  
ATOM   1517  HE  ARG A 100       5.604   3.896   5.837  1.00 98.19           H  
ATOM   1518  NH1 ARG A 100       2.660   4.822   5.090  1.00 98.19           N  
ATOM   1519 HH11 ARG A 100       2.813   5.817   5.163  1.00 98.19           H  
ATOM   1520 HH12 ARG A 100       1.762   4.589   5.488  1.00 98.19           H  
ATOM   1521  NH2 ARG A 100       3.535   2.780   5.159  1.00 98.19           N  
ATOM   1522 HH21 ARG A 100       4.254   2.135   5.454  1.00 98.19           H  
ATOM   1523 HH22 ARG A 100       2.615   2.446   4.910  1.00 98.19           H  
ATOM   1524  CZ  ARG A 100       3.677   4.057   5.364  1.00 98.19           C  
ATOM   1525  N   TRP A 101       4.256  10.113   8.475  1.00 97.94           N  
ATOM   1526  H   TRP A 101       3.714   9.294   8.711  1.00 97.94           H  
ATOM   1527  CA  TRP A 101       4.454  11.129   9.502  1.00 97.94           C  
ATOM   1528  HA  TRP A 101       4.466  12.114   9.037  1.00 97.94           H  
ATOM   1529  C   TRP A 101       5.790  10.928  10.211  1.00 97.94           C  
ATOM   1530  CB  TRP A 101       3.282  11.094  10.478  1.00 97.94           C  
ATOM   1531  HB2 TRP A 101       3.492  11.777  11.301  1.00 97.94           H  
ATOM   1532  HB3 TRP A 101       3.185  10.092  10.895  1.00 97.94           H  
ATOM   1533  O   TRP A 101       6.200   9.801  10.473  1.00 97.94           O  
ATOM   1534  CG  TRP A 101       1.985  11.503   9.857  1.00 97.94           C  
ATOM   1535  CD1 TRP A 101       1.047  10.672   9.346  1.00 97.94           C  
ATOM   1536  HD1 TRP A 101       1.110   9.594   9.337  1.00 97.94           H  
ATOM   1537  CD2 TRP A 101       1.461  12.852   9.687  1.00 97.94           C  
ATOM   1538  CE2 TRP A 101       0.153  12.756   9.124  1.00 97.94           C  
ATOM   1539  CE3 TRP A 101       1.947  14.142   9.998  1.00 97.94           C  
ATOM   1540  HE3 TRP A 101       2.932  14.244  10.427  1.00 97.94           H  
ATOM   1541  NE1 TRP A 101      -0.039  11.406   8.912  1.00 97.94           N  
ATOM   1542  HE1 TRP A 101      -0.884  10.976   8.564  1.00 97.94           H  
ATOM   1543  CH2 TRP A 101      -0.141  15.154   9.245  1.00 97.94           C  
ATOM   1544  HH2 TRP A 101      -0.759  16.030   9.111  1.00 97.94           H  
ATOM   1545  CZ2 TRP A 101      -0.654  13.884   8.937  1.00 97.94           C  
ATOM   1546  HZ2 TRP A 101      -1.670  13.773   8.586  1.00 97.94           H  
ATOM   1547  CZ3 TRP A 101       1.159  15.284   9.760  1.00 97.94           C  
ATOM   1548  HZ3 TRP A 101       1.542  16.267   9.994  1.00 97.94           H  
ATOM   1549  N   LEU A 102       6.451  12.025  10.562  1.00 96.88           N  
ATOM   1550  H   LEU A 102       6.040  12.922  10.343  1.00 96.88           H  
ATOM   1551  CA  LEU A 102       7.545  12.006  11.527  1.00 96.88           C  
ATOM   1552  HA  LEU A 102       8.023  11.026  11.516  1.00 96.88           H  
ATOM   1553  C   LEU A 102       6.986  12.252  12.936  1.00 96.88           C  
ATOM   1554  CB  LEU A 102       8.600  13.062  11.170  1.00 96.88           C  
ATOM   1555  HB2 LEU A 102       8.097  14.006  10.960  1.00 96.88           H  
ATOM   1556  HB3 LEU A 102       9.228  13.216  12.048  1.00 96.88           H  
ATOM   1557  O   LEU A 102       5.879  12.783  13.080  1.00 96.88           O  
ATOM   1558  CG  LEU A 102       9.518  12.689   9.998  1.00 96.88           C  
ATOM   1559  HG  LEU A 102       9.846  11.654  10.094  1.00 96.88           H  
ATOM   1560  CD1 LEU A 102       8.853  12.893   8.638  1.00 96.88           C  
ATOM   1561 HD11 LEU A 102       8.104  12.119   8.469  1.00 96.88           H  
ATOM   1562 HD12 LEU A 102       8.386  13.876   8.582  1.00 96.88           H  
ATOM   1563 HD13 LEU A 102       9.615  12.814   7.862  1.00 96.88           H  
ATOM   1564  CD2 LEU A 102      10.751  13.591  10.045  1.00 96.88           C  
ATOM   1565 HD21 LEU A 102      11.401  13.354   9.202  1.00 96.88           H  
ATOM   1566 HD22 LEU A 102      10.455  14.638   9.991  1.00 96.88           H  
ATOM   1567 HD23 LEU A 102      11.302  13.408  10.967  1.00 96.88           H  
ATOM   1568  N   PRO A 103       7.737  11.916  13.995  1.00 90.62           N  
ATOM   1569  CA  PRO A 103       7.375  12.340  15.336  1.00 90.62           C  
ATOM   1570  HA  PRO A 103       6.401  11.918  15.583  1.00 90.62           H  
ATOM   1571  C   PRO A 103       7.333  13.859  15.449  1.00 90.62           C  
ATOM   1572  CB  PRO A 103       8.419  11.772  16.287  1.00 90.62           C  
ATOM   1573  HB2 PRO A 103       7.971  11.413  17.214  1.00 90.62           H  
ATOM   1574  HB3 PRO A 103       9.189  12.514  16.499  1.00 90.62           H  
ATOM   1575  O   PRO A 103       8.169  14.585  14.899  1.00 90.62           O  
ATOM   1576  CG  PRO A 103       9.028  10.640  15.486  1.00 90.62           C  
ATOM   1577  HG2 PRO A 103      10.062  10.522  15.808  1.00 90.62           H  
ATOM   1578  HG3 PRO A 103       8.446   9.731  15.637  1.00 90.62           H  
ATOM   1579  CD  PRO A 103       8.928  11.086  14.030  1.00 90.62           C  
ATOM   1580  HD2 PRO A 103       9.803  11.678  13.762  1.00 90.62           H  
ATOM   1581  HD3 PRO A 103       8.838  10.215  13.381  1.00 90.62           H  
ATOM   1582  N   GLN A 104       6.375  14.334  16.230  1.00 86.94           N  
ATOM   1583  H   GLN A 104       5.730  13.691  16.666  1.00 86.94           H  
ATOM   1584  CA  GLN A 104       6.254  15.743  16.547  1.00 86.94           C  
ATOM   1585  HA  GLN A 104       6.287  16.315  15.619  1.00 86.94           H  
ATOM   1586  C   GLN A 104       7.419  16.174  17.451  1.00 86.94           C  
ATOM   1587  CB  GLN A 104       4.882  15.949  17.191  1.00 86.94           C  
ATOM   1588  HB2 GLN A 104       4.117  15.566  16.515  1.00 86.94           H  
ATOM   1589  HB3 GLN A 104       4.827  15.398  18.129  1.00 86.94           H  
ATOM   1590  O   GLN A 104       7.575  15.663  18.556  1.00 86.94           O  
ATOM   1591  CG  GLN A 104       4.610  17.430  17.452  1.00 86.94           C  
ATOM   1592  HG2 GLN A 104       4.740  17.992  16.528  1.00 86.94           H  
ATOM   1593  HG3 GLN A 104       5.319  17.795  18.195  1.00 86.94           H  
ATOM   1594  CD  GLN A 104       3.204  17.682  17.973  1.00 86.94           C  
ATOM   1595  NE2 GLN A 104       2.834  18.929  18.142  1.00 86.94           N  
ATOM   1596 HE21 GLN A 104       3.511  19.665  18.005  1.00 86.94           H  
ATOM   1597 HE22 GLN A 104       1.896  19.079  18.487  1.00 86.94           H  
ATOM   1598  OE1 GLN A 104       2.419  16.781  18.216  1.00 86.94           O  
ATOM   1599  N   LYS A 105       8.248  17.118  16.988  1.00 74.06           N  
ATOM   1600  H   LYS A 105       8.119  17.409  16.029  1.00 74.06           H  
ATOM   1601  CA  LYS A 105       9.377  17.660  17.773  1.00 74.06           C  
ATOM   1602  HA  LYS A 105       9.675  16.918  18.515  1.00 74.06           H  
ATOM   1603  C   LYS A 105       8.995  18.898  18.597  1.00 74.06           C  
ATOM   1604  CB  LYS A 105      10.598  17.925  16.864  1.00 74.06           C  
ATOM   1605  HB2 LYS A 105      10.304  18.572  16.038  1.00 74.06           H  
ATOM   1606  HB3 LYS A 105      11.356  18.444  17.452  1.00 74.06           H  
ATOM   1607  O   LYS A 105       9.500  19.070  19.694  1.00 74.06           O  
ATOM   1608  CG  LYS A 105      11.225  16.630  16.308  1.00 74.06           C  
ATOM   1609  HG2 LYS A 105      11.474  15.977  17.145  1.00 74.06           H  
ATOM   1610  HG3 LYS A 105      10.491  16.119  15.684  1.00 74.06           H  
ATOM   1611  CD  LYS A 105      12.502  16.869  15.473  1.00 74.06           C  
ATOM   1612  HD2 LYS A 105      12.261  17.497  14.616  1.00 74.06           H  
ATOM   1613  HD3 LYS A 105      13.248  17.369  16.091  1.00 74.06           H  
ATOM   1614  CE  LYS A 105      13.057  15.514  14.985  1.00 74.06           C  
ATOM   1615  HE2 LYS A 105      12.285  15.019  14.397  1.00 74.06           H  
ATOM   1616  HE3 LYS A 105      13.238  14.885  15.857  1.00 74.06           H  
ATOM   1617  NZ  LYS A 105      14.310  15.607  14.182  1.00 74.06           N  
ATOM   1618  HZ1 LYS A 105      15.073  15.989  14.721  1.00 74.06           H  
ATOM   1619  HZ2 LYS A 105      14.185  16.148  13.338  1.00 74.06           H  
ATOM   1620  HZ3 LYS A 105      14.598  14.682  13.899  1.00 74.06           H  
ATOM   1621  N   ASN A 106       8.130  19.763  18.061  1.00 79.50           N  
ATOM   1622  H   ASN A 106       7.630  19.448  17.242  1.00 79.50           H  
ATOM   1623  CA  ASN A 106       7.709  21.046  18.652  1.00 79.50           C  
ATOM   1624  HA  ASN A 106       7.823  21.011  19.735  1.00 79.50           H  
ATOM   1625  C   ASN A 106       6.212  21.283  18.341  1.00 79.50           C  
ATOM   1626  CB  ASN A 106       8.611  22.169  18.077  1.00 79.50           C  
ATOM   1627  HB2 ASN A 106       8.587  22.126  16.988  1.00 79.50           H  
ATOM   1628  HB3 ASN A 106       8.245  23.145  18.394  1.00 79.50           H  
ATOM   1629  O   ASN A 106       5.467  20.342  18.096  1.00 79.50           O  
ATOM   1630  CG  ASN A 106      10.052  22.121  18.555  1.00 79.50           C  
ATOM   1631  ND2 ASN A 106      11.004  22.418  17.702  1.00 79.50           N  
ATOM   1632 HD21 ASN A 106      11.934  22.370  18.093  1.00 79.50           H  
ATOM   1633 HD22 ASN A 106      10.811  22.606  16.729  1.00 79.50           H  
ATOM   1634  OD1 ASN A 106      10.352  21.894  19.705  1.00 79.50           O  
ATOM   1635  N   ALA A 107       5.764  22.537  18.250  1.00 85.25           N  
ATOM   1636  H   ALA A 107       6.361  23.295  18.549  1.00 85.25           H  
ATOM   1637  CA  ALA A 107       4.415  22.876  17.780  1.00 85.25           C  
ATOM   1638  HA  ALA A 107       3.684  22.343  18.389  1.00 85.25           H  
ATOM   1639  C   ALA A 107       4.138  22.495  16.307  1.00 85.25           C  
ATOM   1640  CB  ALA A 107       4.214  24.379  17.996  1.00 85.25           C  
ATOM   1641  HB1 ALA A 107       4.917  24.951  17.391  1.00 85.25           H  
ATOM   1642  HB2 ALA A 107       3.199  24.651  17.707  1.00 85.25           H  
ATOM   1643  HB3 ALA A 107       4.347  24.627  19.049  1.00 85.25           H  
ATOM   1644  O   ALA A 107       2.991  22.461  15.888  1.00 85.25           O  
ATOM   1645  N   ALA A 108       5.175  22.226  15.506  1.00 91.19           N  
ATOM   1646  H   ALA A 108       6.088  22.132  15.927  1.00 91.19           H  
ATOM   1647  CA  ALA A 108       5.017  21.875  14.098  1.00 91.19           C  
ATOM   1648  HA  ALA A 108       4.066  22.269  13.738  1.00 91.19           H  
ATOM   1649  C   ALA A 108       4.994  20.360  13.882  1.00 91.19           C  
ATOM   1650  CB  ALA A 108       6.121  22.545  13.282  1.00 91.19           C  
ATOM   1651  HB1 ALA A 108       6.079  23.623  13.440  1.00 91.19           H  
ATOM   1652  HB2 ALA A 108       7.093  22.154  13.585  1.00 91.19           H  
ATOM   1653  HB3 ALA A 108       5.953  22.325  12.228  1.00 91.19           H  
ATOM   1654  O   ALA A 108       5.771  19.624  14.499  1.00 91.19           O  
ATOM   1655  N   GLN A 109       4.163  19.936  12.937  1.00 94.62           N  
ATOM   1656  H   GLN A 109       3.625  20.627  12.433  1.00 94.62           H  
ATOM   1657  CA  GLN A 109       4.095  18.564  12.450  1.00 94.62           C  
ATOM   1658  HA  GLN A 109       4.482  17.887  13.212  1.00 94.62           H  
ATOM   1659  C   GLN A 109       4.960  18.420  11.199  1.00 94.62           C  
ATOM   1660  CB  GLN A 109       2.637  18.182  12.169  1.00 94.62           C  
ATOM   1661  HB2 GLN A 109       2.598  17.158  11.797  1.00 94.62           H  
ATOM   1662  HB3 GLN A 109       2.245  18.834  11.389  1.00 94.62           H  
ATOM   1663  O   GLN A 109       5.171  19.382  10.455  1.00 94.62           O  
ATOM   1664  CG  GLN A 109       1.721  18.313  13.393  1.00 94.62           C  
ATOM   1665  HG2 GLN A 109       0.690  18.282  13.042  1.00 94.62           H  
ATOM   1666  HG3 GLN A 109       1.852  19.284  13.873  1.00 94.62           H  
ATOM   1667  CD  GLN A 109       1.917  17.214  14.430  1.00 94.62           C  
ATOM   1668  NE2 GLN A 109       1.252  17.316  15.557  1.00 94.62           N  
ATOM   1669 HE21 GLN A 109       0.595  18.068  15.709  1.00 94.62           H  
ATOM   1670 HE22 GLN A 109       1.445  16.659  16.299  1.00 94.62           H  
ATOM   1671  OE1 GLN A 109       2.672  16.269  14.251  1.00 94.62           O  
ATOM   1672  N   PHE A 110       5.463  17.215  10.957  1.00 96.75           N  
ATOM   1673  H   PHE A 110       5.216  16.444  11.561  1.00 96.75           H  
ATOM   1674  CA  PHE A 110       6.291  16.920   9.794  1.00 96.75           C  
ATOM   1675  HA  PHE A 110       6.185  17.723   9.066  1.00 96.75           H  
ATOM   1676  C   PHE A 110       5.820  15.632   9.127  1.00 96.75           C  
ATOM   1677  CB  PHE A 110       7.767  16.835  10.202  1.00 96.75           C  
ATOM   1678  HB2 PHE A 110       7.860  16.123  11.022  1.00 96.75           H  
ATOM   1679  HB3 PHE A 110       8.339  16.448   9.359  1.00 96.75           H  
ATOM   1680  O   PHE A 110       5.510  14.657   9.811  1.00 96.75           O  
ATOM   1681  CG  PHE A 110       8.393  18.140  10.655  1.00 96.75           C  
ATOM   1682  CD1 PHE A 110       9.117  18.934   9.747  1.00 96.75           C  
ATOM   1683  HD1 PHE A 110       9.195  18.629   8.714  1.00 96.75           H  
ATOM   1684  CD2 PHE A 110       8.291  18.535  12.002  1.00 96.75           C  
ATOM   1685  HD2 PHE A 110       7.733  17.928  12.699  1.00 96.75           H  
ATOM   1686  CE1 PHE A 110       9.763  20.101  10.194  1.00 96.75           C  
ATOM   1687  HE1 PHE A 110      10.359  20.679   9.503  1.00 96.75           H  
ATOM   1688  CE2 PHE A 110       8.914  19.714  12.444  1.00 96.75           C  
ATOM   1689  HE2 PHE A 110       8.827  20.002  13.481  1.00 96.75           H  
ATOM   1690  CZ  PHE A 110       9.662  20.492  11.542  1.00 96.75           C  
ATOM   1691  HZ  PHE A 110      10.175  21.376  11.890  1.00 96.75           H  
ATOM   1692  N   LEU A 111       5.792  15.621   7.796  1.00 97.06           N  
ATOM   1693  H   LEU A 111       6.078  16.451   7.296  1.00 97.06           H  
ATOM   1694  CA  LEU A 111       5.469  14.432   7.011  1.00 97.06           C  
ATOM   1695  HA  LEU A 111       5.686  13.556   7.623  1.00 97.06           H  
ATOM   1696  C   LEU A 111       6.373  14.332   5.784  1.00 97.06           C  
ATOM   1697  CB  LEU A 111       3.958  14.386   6.685  1.00 97.06           C  
ATOM   1698  HB2 LEU A 111       3.716  13.405   6.276  1.00 97.06           H  
ATOM   1699  HB3 LEU A 111       3.425  14.468   7.632  1.00 97.06           H  
ATOM   1700  O   LEU A 111       6.714  15.344   5.167  1.00 97.06           O  
ATOM   1701  CG  LEU A 111       3.428  15.472   5.723  1.00 97.06           C  
ATOM   1702  HG  LEU A 111       3.984  16.396   5.883  1.00 97.06           H  
ATOM   1703  CD1 LEU A 111       3.515  15.065   4.247  1.00 97.06           C  
ATOM   1704 HD11 LEU A 111       3.156  15.880   3.618  1.00 97.06           H  
ATOM   1705 HD12 LEU A 111       2.901  14.184   4.062  1.00 97.06           H  
ATOM   1706 HD13 LEU A 111       4.542  14.844   3.957  1.00 97.06           H  
ATOM   1707  CD2 LEU A 111       1.956  15.767   6.006  1.00 97.06           C  
ATOM   1708 HD21 LEU A 111       1.843  16.147   7.021  1.00 97.06           H  
ATOM   1709 HD22 LEU A 111       1.589  16.517   5.305  1.00 97.06           H  
ATOM   1710 HD23 LEU A 111       1.364  14.858   5.901  1.00 97.06           H  
ATOM   1711  N   LEU A 112       6.751  13.109   5.428  1.00 98.50           N  
ATOM   1712  H   LEU A 112       6.415  12.340   5.990  1.00 98.50           H  
ATOM   1713  CA  LEU A 112       7.263  12.776   4.108  1.00 98.50           C  
ATOM   1714  HA  LEU A 112       7.790  13.638   3.699  1.00 98.50           H  
ATOM   1715  C   LEU A 112       6.097  12.458   3.179  1.00 98.50           C  
ATOM   1716  CB  LEU A 112       8.229  11.581   4.154  1.00 98.50           C  
ATOM   1717  HB2 LEU A 112       8.458  11.289   3.129  1.00 98.50           H  
ATOM   1718  HB3 LEU A 112       7.719  10.745   4.632  1.00 98.50           H  
ATOM   1719  O   LEU A 112       5.133  11.798   3.563  1.00 98.50           O  
ATOM   1720  CG  LEU A 112       9.558  11.822   4.882  1.00 98.50           C  
ATOM   1721  HG  LEU A 112       9.347  12.013   5.934  1.00 98.50           H  
ATOM   1722  CD1 LEU A 112      10.429  10.575   4.775  1.00 98.50           C  
ATOM   1723 HD11 LEU A 112       9.863   9.692   5.072  1.00 98.50           H  
ATOM   1724 HD12 LEU A 112      11.305  10.676   5.416  1.00 98.50           H  
ATOM   1725 HD13 LEU A 112      10.764  10.436   3.747  1.00 98.50           H  
ATOM   1726  CD2 LEU A 112      10.361  12.988   4.309  1.00 98.50           C  
ATOM   1727 HD21 LEU A 112      11.329  13.046   4.807  1.00 98.50           H  
ATOM   1728 HD22 LEU A 112       9.817  13.915   4.485  1.00 98.50           H  
ATOM   1729 HD23 LEU A 112      10.515  12.847   3.239  1.00 98.50           H  
ATOM   1730  N   SER A 113       6.241  12.886   1.937  1.00 98.75           N  
ATOM   1731  H   SER A 113       7.083  13.398   1.719  1.00 98.75           H  
ATOM   1732  CA  SER A 113       5.391  12.512   0.808  1.00 98.75           C  
ATOM   1733  HA  SER A 113       4.755  11.668   1.073  1.00 98.75           H  
ATOM   1734  C   SER A 113       6.297  12.111  -0.347  1.00 98.75           C  
ATOM   1735  CB  SER A 113       4.506  13.690   0.404  1.00 98.75           C  
ATOM   1736  HB2 SER A 113       3.902  13.431  -0.466  1.00 98.75           H  
ATOM   1737  HB3 SER A 113       3.848  13.958   1.232  1.00 98.75           H  
ATOM   1738  O   SER A 113       7.401  12.645  -0.472  1.00 98.75           O  
ATOM   1739  OG  SER A 113       5.355  14.777   0.098  1.00 98.75           O  
ATOM   1740  HG  SER A 113       6.017  14.843   0.790  1.00 98.75           H  
ATOM   1741  N   THR A 114       5.854  11.199  -1.200  1.00 98.56           N  
ATOM   1742  H   THR A 114       4.961  10.755  -1.039  1.00 98.56           H  
ATOM   1743  CA  THR A 114       6.605  10.818  -2.400  1.00 98.56           C  
ATOM   1744  HA  THR A 114       7.292  11.622  -2.663  1.00 98.56           H  
ATOM   1745  C   THR A 114       5.668  10.629  -3.573  1.00 98.56           C  
ATOM   1746  CB  THR A 114       7.460   9.568  -2.147  1.00 98.56           C  
ATOM   1747  HB  THR A 114       8.074   9.777  -1.271  1.00 98.56           H  
ATOM   1748  O   THR A 114       4.611  10.020  -3.414  1.00 98.56           O  
ATOM   1749  CG2 THR A 114       6.676   8.291  -1.854  1.00 98.56           C  
ATOM   1750 HG21 THR A 114       7.370   7.503  -1.561  1.00 98.56           H  
ATOM   1751 HG22 THR A 114       6.137   7.967  -2.744  1.00 98.56           H  
ATOM   1752 HG23 THR A 114       5.974   8.466  -1.039  1.00 98.56           H  
ATOM   1753  OG1 THR A 114       8.328   9.323  -3.227  1.00 98.56           O  
ATOM   1754  HG1 THR A 114       7.836   9.058  -4.007  1.00 98.56           H  
ATOM   1755  N   ASN A 115       6.084  11.112  -4.740  1.00 97.94           N  
ATOM   1756  H   ASN A 115       6.965  11.605  -4.775  1.00 97.94           H  
ATOM   1757  CA  ASN A 115       5.575  10.623  -6.014  1.00 97.94           C  
ATOM   1758  HA  ASN A 115       4.595  10.170  -5.863  1.00 97.94           H  
ATOM   1759  C   ASN A 115       6.488   9.495  -6.525  1.00 97.94           C  
ATOM   1760  CB  ASN A 115       5.391  11.807  -6.981  1.00 97.94           C  
ATOM   1761  HB2 ASN A 115       4.820  11.465  -7.844  1.00 97.94           H  
ATOM   1762  HB3 ASN A 115       4.784  12.575  -6.500  1.00 97.94           H  
ATOM   1763  O   ASN A 115       7.184   8.852  -5.731  1.00 97.94           O  
ATOM   1764  CG  ASN A 115       6.675  12.441  -7.486  1.00 97.94           C  
ATOM   1765  ND2 ASN A 115       6.556  13.403  -8.364  1.00 97.94           N  
ATOM   1766 HD21 ASN A 115       7.386  13.783  -8.795  1.00 97.94           H  
ATOM   1767 HD22 ASN A 115       5.682  13.467  -8.867  1.00 97.94           H  
ATOM   1768  OD1 ASN A 115       7.784  12.091  -7.105  1.00 97.94           O  
ATOM   1769  N   ASP A 116       6.515   9.264  -7.834  1.00 96.44           N  
ATOM   1770  H   ASP A 116       5.865   9.759  -8.427  1.00 96.44           H  
ATOM   1771  CA  ASP A 116       7.322   8.206  -8.441  1.00 96.44           C  
ATOM   1772  HA  ASP A 116       7.098   7.266  -7.937  1.00 96.44           H  
ATOM   1773  C   ASP A 116       8.842   8.396  -8.306  1.00 96.44           C  
ATOM   1774  CB  ASP A 116       6.929   8.069  -9.922  1.00 96.44           C  
ATOM   1775  HB2 ASP A 116       6.869   9.058 -10.376  1.00 96.44           H  
ATOM   1776  HB3 ASP A 116       7.711   7.515 -10.441  1.00 96.44           H  
ATOM   1777  O   ASP A 116       9.570   7.405  -8.400  1.00 96.44           O  
ATOM   1778  CG  ASP A 116       5.615   7.310 -10.139  1.00 96.44           C  
ATOM   1779  OD1 ASP A 116       5.204   6.546  -9.235  1.00 96.44           O  
ATOM   1780  OD2 ASP A 116       5.086   7.378 -11.260  1.00 96.44           O  
ATOM   1781  N   LYS A 117       9.351   9.622  -8.095  1.00 96.31           N  
ATOM   1782  H   LYS A 117       8.693  10.382  -7.996  1.00 96.31           H  
ATOM   1783  CA  LYS A 117      10.806   9.915  -8.132  1.00 96.31           C  
ATOM   1784  HA  LYS A 117      11.368   8.989  -8.014  1.00 96.31           H  
ATOM   1785  C   LYS A 117      11.332  10.827  -7.032  1.00 96.31           C  
ATOM   1786  CB  LYS A 117      11.168  10.578  -9.471  1.00 96.31           C  
ATOM   1787  HB2 LYS A 117      10.599  11.504  -9.555  1.00 96.31           H  
ATOM   1788  HB3 LYS A 117      12.226  10.841  -9.470  1.00 96.31           H  
ATOM   1789  O   LYS A 117      12.529  10.784  -6.738  1.00 96.31           O  
ATOM   1790  CG  LYS A 117      10.890   9.728 -10.710  1.00 96.31           C  
ATOM   1791  HG2 LYS A 117       9.825   9.499 -10.753  1.00 96.31           H  
ATOM   1792  HG3 LYS A 117      11.143  10.318 -11.591  1.00 96.31           H  
ATOM   1793  CD  LYS A 117      11.705   8.435 -10.752  1.00 96.31           C  
ATOM   1794  HD2 LYS A 117      11.576   7.864  -9.833  1.00 96.31           H  
ATOM   1795  HD3 LYS A 117      12.762   8.653 -10.903  1.00 96.31           H  
ATOM   1796  CE  LYS A 117      11.139   7.645 -11.922  1.00 96.31           C  
ATOM   1797  HE2 LYS A 117      10.051   7.669 -11.847  1.00 96.31           H  
ATOM   1798  HE3 LYS A 117      11.413   8.120 -12.864  1.00 96.31           H  
ATOM   1799  NZ  LYS A 117      11.583   6.253 -11.871  1.00 96.31           N  
ATOM   1800  HZ1 LYS A 117      11.496   5.905 -10.927  1.00 96.31           H  
ATOM   1801  HZ2 LYS A 117      11.013   5.700 -12.496  1.00 96.31           H  
ATOM   1802  HZ3 LYS A 117      12.540   6.147 -12.175  1.00 96.31           H  
ATOM   1803  N   THR A 118      10.470  11.652  -6.459  1.00 97.06           N  
ATOM   1804  H   THR A 118       9.505  11.620  -6.757  1.00 97.06           H  
ATOM   1805  CA  THR A 118      10.856  12.765  -5.600  1.00 97.06           C  
ATOM   1806  HA  THR A 118      11.930  12.734  -5.419  1.00 97.06           H  
ATOM   1807  C   THR A 118      10.143  12.649  -4.266  1.00 97.06           C  
ATOM   1808  CB  THR A 118      10.548  14.107  -6.284  1.00 97.06           C  
ATOM   1809  HB  THR A 118       9.479  14.190  -6.479  1.00 97.06           H  
ATOM   1810  O   THR A 118       8.914  12.685  -4.183  1.00 97.06           O  
ATOM   1811  CG2 THR A 118      11.009  15.288  -5.432  1.00 97.06           C  
ATOM   1812 HG21 THR A 118      10.425  15.338  -4.514  1.00 97.06           H  
ATOM   1813 HG22 THR A 118      12.065  15.172  -5.186  1.00 97.06           H  
ATOM   1814 HG23 THR A 118      10.868  16.213  -5.991  1.00 97.06           H  
ATOM   1815  OG1 THR A 118      11.255  14.193  -7.501  1.00 97.06           O  
ATOM   1816  HG1 THR A 118      10.889  14.915  -8.017  1.00 97.06           H  
ATOM   1817  N   ILE A 119      10.924  12.578  -3.195  1.00 98.31           N  
ATOM   1818  H   ILE A 119      11.925  12.589  -3.328  1.00 98.31           H  
ATOM   1819  CA  ILE A 119      10.423  12.592  -1.824  1.00 98.31           C  
ATOM   1820  HA  ILE A 119       9.372  12.304  -1.825  1.00 98.31           H  
ATOM   1821  C   ILE A 119      10.546  14.021  -1.296  1.00 98.31           C  
ATOM   1822  CB  ILE A 119      11.179  11.565  -0.963  1.00 98.31           C  
ATOM   1823  HB  ILE A 119      12.230  11.855  -0.967  1.00 98.31           H  
ATOM   1824  O   ILE A 119      11.571  14.681  -1.476  1.00 98.31           O  
ATOM   1825  CG1 ILE A 119      11.070  10.129  -1.525  1.00 98.31           C  
ATOM   1826 HG12 ILE A 119      10.832  10.135  -2.588  1.00 98.31           H  
ATOM   1827 HG13 ILE A 119      10.274   9.587  -1.015  1.00 98.31           H  
ATOM   1828  CG2 ILE A 119      10.689  11.580   0.496  1.00 98.31           C  
ATOM   1829 HG21 ILE A 119       9.621  11.365   0.537  1.00 98.31           H  
ATOM   1830 HG22 ILE A 119      11.227  10.826   1.069  1.00 98.31           H  
ATOM   1831 HG23 ILE A 119      10.888  12.551   0.949  1.00 98.31           H  
ATOM   1832  CD1 ILE A 119      12.379   9.356  -1.359  1.00 98.31           C  
ATOM   1833 HD11 ILE A 119      13.137   9.774  -2.021  1.00 98.31           H  
ATOM   1834 HD12 ILE A 119      12.735   9.431  -0.331  1.00 98.31           H  
ATOM   1835 HD13 ILE A 119      12.218   8.309  -1.616  1.00 98.31           H  
ATOM   1836  N   LYS A 120       9.510  14.524  -0.630  1.00 98.56           N  
ATOM   1837  H   LYS A 120       8.697  13.936  -0.519  1.00 98.56           H  
ATOM   1838  CA  LYS A 120       9.491  15.869  -0.043  1.00 98.56           C  
ATOM   1839  HA  LYS A 120      10.482  16.315  -0.123  1.00 98.56           H  
ATOM   1840  C   LYS A 120       9.161  15.778   1.440  1.00 98.56           C  
ATOM   1841  CB  LYS A 120       8.514  16.781  -0.811  1.00 98.56           C  
ATOM   1842  HB2 LYS A 120       7.520  16.335  -0.790  1.00 98.56           H  
ATOM   1843  HB3 LYS A 120       8.469  17.748  -0.311  1.00 98.56           H  
ATOM   1844  O   LYS A 120       8.181  15.134   1.821  1.00 98.56           O  
ATOM   1845  CG  LYS A 120       8.929  17.000  -2.279  1.00 98.56           C  
ATOM   1846  HG2 LYS A 120       9.941  17.403  -2.314  1.00 98.56           H  
ATOM   1847  HG3 LYS A 120       8.922  16.039  -2.794  1.00 98.56           H  
ATOM   1848  CD  LYS A 120       7.974  17.951  -3.023  1.00 98.56           C  
ATOM   1849  HD2 LYS A 120       8.016  18.943  -2.575  1.00 98.56           H  
ATOM   1850  HD3 LYS A 120       6.964  17.556  -2.920  1.00 98.56           H  
ATOM   1851  CE  LYS A 120       8.328  18.032  -4.523  1.00 98.56           C  
ATOM   1852  HE2 LYS A 120       8.319  17.017  -4.922  1.00 98.56           H  
ATOM   1853  HE3 LYS A 120       9.339  18.420  -4.643  1.00 98.56           H  
ATOM   1854  NZ  LYS A 120       7.372  18.853  -5.317  1.00 98.56           N  
ATOM   1855  HZ1 LYS A 120       6.419  18.605  -5.092  1.00 98.56           H  
ATOM   1856  HZ2 LYS A 120       7.522  18.721  -6.307  1.00 98.56           H  
ATOM   1857  HZ3 LYS A 120       7.469  19.842  -5.137  1.00 98.56           H  
ATOM   1858  N   LEU A 121       9.975  16.439   2.263  1.00 98.25           N  
ATOM   1859  H   LEU A 121      10.729  16.962   1.841  1.00 98.25           H  
ATOM   1860  CA  LEU A 121       9.690  16.661   3.679  1.00 98.25           C  
ATOM   1861  HA  LEU A 121       9.053  15.857   4.045  1.00 98.25           H  
ATOM   1862  C   LEU A 121       8.932  17.970   3.831  1.00 98.25           C  
ATOM   1863  CB  LEU A 121      10.989  16.678   4.502  1.00 98.25           C  
ATOM   1864  HB2 LEU A 121      11.615  17.476   4.103  1.00 98.25           H  
ATOM   1865  HB3 LEU A 121      11.504  15.725   4.375  1.00 98.25           H  
ATOM   1866  O   LEU A 121       9.467  19.049   3.558  1.00 98.25           O  
ATOM   1867  CG  LEU A 121      10.804  16.935   6.010  1.00 98.25           C  
ATOM   1868  HG  LEU A 121      10.258  17.866   6.161  1.00 98.25           H  
ATOM   1869  CD1 LEU A 121      10.057  15.806   6.716  1.00 98.25           C  
ATOM   1870 HD11 LEU A 121      10.000  16.015   7.784  1.00 98.25           H  
ATOM   1871 HD12 LEU A 121      10.581  14.861   6.575  1.00 98.25           H  
ATOM   1872 HD13 LEU A 121       9.042  15.721   6.328  1.00 98.25           H  
ATOM   1873  CD2 LEU A 121      12.174  17.083   6.670  1.00 98.25           C  
ATOM   1874 HD21 LEU A 121      12.755  16.170   6.539  1.00 98.25           H  
ATOM   1875 HD22 LEU A 121      12.056  17.274   7.737  1.00 98.25           H  
ATOM   1876 HD23 LEU A 121      12.718  17.915   6.223  1.00 98.25           H  
ATOM   1877  N   TRP A 122       7.714  17.867   4.333  1.00 98.12           N  
ATOM   1878  H   TRP A 122       7.355  16.946   4.537  1.00 98.12           H  
ATOM   1879  CA  TRP A 122       6.839  18.991   4.610  1.00 98.12           C  
ATOM   1880  HA  TRP A 122       7.191  19.870   4.070  1.00 98.12           H  
ATOM   1881  C   TRP A 122       6.835  19.303   6.094  1.00 98.12           C  
ATOM   1882  CB  TRP A 122       5.441  18.670   4.096  1.00 98.12           C  
ATOM   1883  HB2 TRP A 122       5.093  17.739   4.544  1.00 98.12           H  
ATOM   1884  HB3 TRP A 122       4.756  19.465   4.391  1.00 98.12           H  
ATOM   1885  O   TRP A 122       6.802  18.404   6.934  1.00 98.12           O  
ATOM   1886  CG  TRP A 122       5.405  18.540   2.615  1.00 98.12           C  
ATOM   1887  CD1 TRP A 122       5.549  17.397   1.911  1.00 98.12           C  
ATOM   1888  HD1 TRP A 122       5.664  16.415   2.346  1.00 98.12           H  
ATOM   1889  CD2 TRP A 122       5.237  19.601   1.635  1.00 98.12           C  
ATOM   1890  CE2 TRP A 122       5.379  19.033   0.340  1.00 98.12           C  
ATOM   1891  CE3 TRP A 122       4.939  20.978   1.714  1.00 98.12           C  
ATOM   1892  HE3 TRP A 122       4.751  21.423   2.680  1.00 98.12           H  
ATOM   1893  NE1 TRP A 122       5.485  17.678   0.561  1.00 98.12           N  
ATOM   1894  HE1 TRP A 122       5.317  16.973  -0.141  1.00 98.12           H  
ATOM   1895  CH2 TRP A 122       4.986  21.172  -0.718  1.00 98.12           C  
ATOM   1896  HH2 TRP A 122       4.837  21.757  -1.614  1.00 98.12           H  
ATOM   1897  CZ2 TRP A 122       5.320  19.814  -0.815  1.00 98.12           C  
ATOM   1898  HZ2 TRP A 122       5.459  19.353  -1.782  1.00 98.12           H  
ATOM   1899  CZ3 TRP A 122       4.775  21.747   0.547  1.00 98.12           C  
ATOM   1900  HZ3 TRP A 122       4.447  22.773   0.616  1.00 98.12           H  
ATOM   1901  N   LYS A 123       6.836  20.595   6.412  1.00 96.56           N  
ATOM   1902  H   LYS A 123       6.875  21.257   5.651  1.00 96.56           H  
ATOM   1903  CA  LYS A 123       6.511  21.103   7.741  1.00 96.56           C  
ATOM   1904  HA  LYS A 123       6.496  20.284   8.460  1.00 96.56           H  
ATOM   1905  C   LYS A 123       5.129  21.723   7.687  1.00 96.56           C  
ATOM   1906  CB  LYS A 123       7.560  22.119   8.181  1.00 96.56           C  
ATOM   1907  HB2 LYS A 123       8.534  21.630   8.176  1.00 96.56           H  
ATOM   1908  HB3 LYS A 123       7.568  22.945   7.470  1.00 96.56           H  
ATOM   1909  O   LYS A 123       4.927  22.679   6.939  1.00 96.56           O  
ATOM   1910  CG  LYS A 123       7.289  22.650   9.594  1.00 96.56           C  
ATOM   1911  HG2 LYS A 123       7.411  21.840  10.314  1.00 96.56           H  
ATOM   1912  HG3 LYS A 123       6.272  23.034   9.666  1.00 96.56           H  
ATOM   1913  CD  LYS A 123       8.254  23.791   9.915  1.00 96.56           C  
ATOM   1914  HD2 LYS A 123       9.283  23.452   9.801  1.00 96.56           H  
ATOM   1915  HD3 LYS A 123       8.036  24.600   9.218  1.00 96.56           H  
ATOM   1916  CE  LYS A 123       8.018  24.299  11.334  1.00 96.56           C  
ATOM   1917  HE2 LYS A 123       8.294  23.511  12.035  1.00 96.56           H  
ATOM   1918  HE3 LYS A 123       6.950  24.485  11.449  1.00 96.56           H  
ATOM   1919  NZ  LYS A 123       8.775  25.543  11.609  1.00 96.56           N  
ATOM   1920  HZ1 LYS A 123       8.579  25.864  12.547  1.00 96.56           H  
ATOM   1921  HZ2 LYS A 123       9.769  25.391  11.513  1.00 96.56           H  
ATOM   1922  HZ3 LYS A 123       8.475  26.268  10.973  1.00 96.56           H  
ATOM   1923  N   ILE A 124       4.240  21.214   8.521  1.00 95.50           N  
ATOM   1924  H   ILE A 124       4.533  20.457   9.123  1.00 95.50           H  
ATOM   1925  CA  ILE A 124       2.909  21.756   8.750  1.00 95.50           C  
ATOM   1926  HA  ILE A 124       2.633  22.408   7.921  1.00 95.50           H  
ATOM   1927  C   ILE A 124       2.985  22.580  10.031  1.00 95.50           C  
ATOM   1928  CB  ILE A 124       1.868  20.625   8.832  1.00 95.50           C  
ATOM   1929  HB  ILE A 124       1.996  20.128   9.793  1.00 95.50           H  
ATOM   1930  O   ILE A 124       3.351  22.069  11.093  1.00 95.50           O  
ATOM   1931  CG1 ILE A 124       2.039  19.537   7.747  1.00 95.50           C  
ATOM   1932 HG12 ILE A 124       2.993  19.028   7.888  1.00 95.50           H  
ATOM   1933 HG13 ILE A 124       1.268  18.780   7.895  1.00 95.50           H  
ATOM   1934  CG2 ILE A 124       0.450  21.212   8.814  1.00 95.50           C  
ATOM   1935 HG21 ILE A 124       0.295  21.845   9.688  1.00 95.50           H  
ATOM   1936 HG22 ILE A 124      -0.287  20.410   8.841  1.00 95.50           H  
ATOM   1937 HG23 ILE A 124       0.291  21.807   7.915  1.00 95.50           H  
ATOM   1938  CD1 ILE A 124       1.965  20.037   6.300  1.00 95.50           C  
ATOM   1939 HD11 ILE A 124       2.755  20.762   6.105  1.00 95.50           H  
ATOM   1940 HD12 ILE A 124       0.991  20.488   6.107  1.00 95.50           H  
ATOM   1941 HD13 ILE A 124       2.097  19.193   5.624  1.00 95.50           H  
ATOM   1942  N   SER A 125       2.726  23.876   9.922  1.00 92.31           N  
ATOM   1943  H   SER A 125       2.435  24.240   9.026  1.00 92.31           H  
ATOM   1944  CA  SER A 125       2.800  24.799  11.051  1.00 92.31           C  
ATOM   1945  HA  SER A 125       2.783  24.228  11.979  1.00 92.31           H  
ATOM   1946  C   SER A 125       1.608  25.727  11.089  1.00 92.31           C  
ATOM   1947  CB  SER A 125       4.092  25.619  11.039  1.00 92.31           C  
ATOM   1948  HB2 SER A 125       4.921  24.957  11.289  1.00 92.31           H  
ATOM   1949  HB3 SER A 125       4.027  26.392  11.805  1.00 92.31           H  
ATOM   1950  O   SER A 125       1.212  26.282  10.069  1.00 92.31           O  
ATOM   1951  OG  SER A 125       4.362  26.226   9.787  1.00 92.31           O  
ATOM   1952  HG  SER A 125       3.521  26.454   9.383  1.00 92.31           H  
ATOM   1953  N   GLU A 126       1.109  25.945  12.293  1.00 89.62           N  
ATOM   1954  H   GLU A 126       1.440  25.410  13.084  1.00 89.62           H  
ATOM   1955  CA  GLU A 126       0.095  26.945  12.575  1.00 89.62           C  
ATOM   1956  HA  GLU A 126      -0.646  26.948  11.775  1.00 89.62           H  
ATOM   1957  C   GLU A 126       0.721  28.337  12.661  1.00 89.62           C  
ATOM   1958  CB  GLU A 126      -0.617  26.580  13.879  1.00 89.62           C  
ATOM   1959  HB2 GLU A 126       0.125  26.443  14.665  1.00 89.62           H  
ATOM   1960  HB3 GLU A 126      -1.274  27.404  14.157  1.00 89.62           H  
ATOM   1961  O   GLU A 126       1.807  28.527  13.222  1.00 89.62           O  
ATOM   1962  CG  GLU A 126      -1.435  25.292  13.700  1.00 89.62           C  
ATOM   1963  HG2 GLU A 126      -0.768  24.501  13.356  1.00 89.62           H  
ATOM   1964  HG3 GLU A 126      -2.183  25.470  12.927  1.00 89.62           H  
ATOM   1965  CD  GLU A 126      -2.136  24.810  14.975  1.00 89.62           C  
ATOM   1966  OE1 GLU A 126      -2.812  23.760  14.880  1.00 89.62           O  
ATOM   1967  OE2 GLU A 126      -1.971  25.458  16.029  1.00 89.62           O  
ATOM   1968  N   ARG A 127       0.021  29.320  12.103  1.00 83.75           N  
ATOM   1969  H   ARG A 127      -0.807  29.066  11.582  1.00 83.75           H  
ATOM   1970  CA  ARG A 127       0.278  30.744  12.284  1.00 83.75           C  
ATOM   1971  HA  ARG A 127       1.052  30.878  13.039  1.00 83.75           H  
ATOM   1972  C   ARG A 127      -0.997  31.393  12.802  1.00 83.75           C  
ATOM   1973  CB  ARG A 127       0.747  31.387  10.973  1.00 83.75           C  
ATOM   1974  HB2 ARG A 127       0.008  31.204  10.193  1.00 83.75           H  
ATOM   1975  HB3 ARG A 127       0.811  32.463  11.133  1.00 83.75           H  
ATOM   1976  O   ARG A 127      -2.006  31.443  12.109  1.00 83.75           O  
ATOM   1977  CG  ARG A 127       2.117  30.873  10.503  1.00 83.75           C  
ATOM   1978  HG2 ARG A 127       2.021  29.844  10.159  1.00 83.75           H  
ATOM   1979  HG3 ARG A 127       2.832  30.916  11.324  1.00 83.75           H  
ATOM   1980  CD  ARG A 127       2.603  31.764   9.355  1.00 83.75           C  
ATOM   1981  HD2 ARG A 127       1.821  31.802   8.596  1.00 83.75           H  
ATOM   1982  HD3 ARG A 127       2.761  32.770   9.745  1.00 83.75           H  
ATOM   1983  NE  ARG A 127       3.837  31.260   8.731  1.00 83.75           N  
ATOM   1984  HE  ARG A 127       3.890  30.260   8.601  1.00 83.75           H  
ATOM   1985  NH1 ARG A 127       4.402  33.169   7.589  1.00 83.75           N  
ATOM   1986 HH11 ARG A 127       3.578  33.603   7.980  1.00 83.75           H  
ATOM   1987 HH12 ARG A 127       4.903  33.596   6.822  1.00 83.75           H  
ATOM   1988  NH2 ARG A 127       5.546  31.296   7.242  1.00 83.75           N  
ATOM   1989 HH21 ARG A 127       5.265  30.337   7.097  1.00 83.75           H  
ATOM   1990 HH22 ARG A 127       5.912  31.721   6.402  1.00 83.75           H  
ATOM   1991  CZ  ARG A 127       4.602  31.917   7.880  1.00 83.75           C  
ATOM   1992  N   ASP A 128      -0.914  31.900  14.022  1.00 76.81           N  
ATOM   1993  H   ASP A 128      -0.083  31.723  14.568  1.00 76.81           H  
ATOM   1994  CA  ASP A 128      -1.964  32.629  14.737  1.00 76.81           C  
ATOM   1995  HA  ASP A 128      -2.920  32.504  14.228  1.00 76.81           H  
ATOM   1996  C   ASP A 128      -1.666  34.134  14.818  1.00 76.81           C  
ATOM   1997  CB  ASP A 128      -2.079  32.037  16.154  1.00 76.81           C  
ATOM   1998  HB2 ASP A 128      -2.210  30.957  16.083  1.00 76.81           H  
ATOM   1999  HB3 ASP A 128      -2.968  32.449  16.631  1.00 76.81           H  
ATOM   2000  O   ASP A 128      -2.428  34.899  15.403  1.00 76.81           O  
ATOM   2001  CG  ASP A 128      -0.850  32.341  17.036  1.00 76.81           C  
ATOM   2002  OD1 ASP A 128       0.280  32.433  16.492  1.00 76.81           O  
ATOM   2003  OD2 ASP A 128      -1.012  32.551  18.260  1.00 76.81           O  
ATOM   2004  N   LYS A 129      -0.527  34.581  14.277  1.00 76.25           N  
ATOM   2005  H   LYS A 129       0.071  33.892  13.843  1.00 76.25           H  
ATOM   2006  CA  LYS A 129      -0.071  35.968  14.354  1.00 76.25           C  
ATOM   2007  HA  LYS A 129      -0.918  36.592  14.638  1.00 76.25           H  
ATOM   2008  C   LYS A 129       0.431  36.458  13.007  1.00 76.25           C  
ATOM   2009  CB  LYS A 129       1.017  36.105  15.424  1.00 76.25           C  
ATOM   2010  HB2 LYS A 129       1.801  35.373  15.229  1.00 76.25           H  
ATOM   2011  HB3 LYS A 129       1.441  37.107  15.349  1.00 76.25           H  
ATOM   2012  O   LYS A 129       1.271  35.815  12.378  1.00 76.25           O  
ATOM   2013  CG  LYS A 129       0.472  35.926  16.844  1.00 76.25           C  
ATOM   2014  HG2 LYS A 129      -0.114  35.009  16.893  1.00 76.25           H  
ATOM   2015  HG3 LYS A 129      -0.182  36.762  17.091  1.00 76.25           H  
ATOM   2016  CD  LYS A 129       1.601  35.830  17.870  1.00 76.25           C  
ATOM   2017  HD2 LYS A 129       2.078  36.801  18.001  1.00 76.25           H  
ATOM   2018  HD3 LYS A 129       2.329  35.095  17.527  1.00 76.25           H  
ATOM   2019  CE  LYS A 129       0.975  35.345  19.177  1.00 76.25           C  
ATOM   2020  HE2 LYS A 129       0.264  36.091  19.534  1.00 76.25           H  
ATOM   2021  HE3 LYS A 129       0.411  34.440  18.957  1.00 76.25           H  
ATOM   2022  NZ  LYS A 129       2.003  35.052  20.198  1.00 76.25           N  
ATOM   2023  HZ1 LYS A 129       2.605  34.325  19.839  1.00 76.25           H  
ATOM   2024  HZ2 LYS A 129       1.546  34.684  21.020  1.00 76.25           H  
ATOM   2025  HZ3 LYS A 129       2.538  35.877  20.427  1.00 76.25           H  
ATOM   2026  N   ARG A 130       0.002  37.659  12.621  1.00 74.88           N  
ATOM   2027  H   ARG A 130      -0.671  38.121  13.216  1.00 74.88           H  
ATOM   2028  CA  ARG A 130       0.542  38.393  11.471  1.00 74.88           C  
ATOM   2029  HA  ARG A 130       1.249  37.735  10.965  1.00 74.88           H  
ATOM   2030  C   ARG A 130       1.293  39.645  11.925  1.00 74.88           C  
ATOM   2031  CB  ARG A 130      -0.557  38.699  10.444  1.00 74.88           C  
ATOM   2032  HB2 ARG A 130      -0.091  39.156   9.571  1.00 74.88           H  
ATOM   2033  HB3 ARG A 130      -1.001  37.758  10.120  1.00 74.88           H  
ATOM   2034  O   ARG A 130       0.822  40.330  12.834  1.00 74.88           O  
ATOM   2035  CG  ARG A 130      -1.669  39.631  10.946  1.00 74.88           C  
ATOM   2036  HG2 ARG A 130      -1.248  40.613  11.165  1.00 74.88           H  
ATOM   2037  HG3 ARG A 130      -2.125  39.230  11.852  1.00 74.88           H  
ATOM   2038  CD  ARG A 130      -2.736  39.771   9.858  1.00 74.88           C  
ATOM   2039  HD2 ARG A 130      -2.250  40.013   8.913  1.00 74.88           H  
ATOM   2040  HD3 ARG A 130      -3.256  38.819   9.755  1.00 74.88           H  
ATOM   2041  NE  ARG A 130      -3.697  40.837  10.174  1.00 74.88           N  
ATOM   2042  HE  ARG A 130      -3.435  41.537  10.853  1.00 74.88           H  
ATOM   2043  NH1 ARG A 130      -5.251  40.430   8.534  1.00 74.88           N  
ATOM   2044 HH11 ARG A 130      -6.128  40.673   8.095  1.00 74.88           H  
ATOM   2045 HH12 ARG A 130      -4.748  39.596   8.269  1.00 74.88           H  
ATOM   2046  NH2 ARG A 130      -5.487  42.180   9.898  1.00 74.88           N  
ATOM   2047 HH21 ARG A 130      -6.298  42.505   9.390  1.00 74.88           H  
ATOM   2048 HH22 ARG A 130      -5.006  42.795  10.538  1.00 74.88           H  
ATOM   2049  CZ  ARG A 130      -4.810  41.134   9.536  1.00 74.88           C  
ATOM   2050  N   PRO A 131       2.457  39.962  11.336  1.00 73.81           N  
ATOM   2051  CA  PRO A 131       3.126  41.228  11.593  1.00 73.81           C  
ATOM   2052  HA  PRO A 131       3.194  41.414  12.665  1.00 73.81           H  
ATOM   2053  C   PRO A 131       2.338  42.367  10.932  1.00 73.81           C  
ATOM   2054  CB  PRO A 131       4.536  41.060  11.023  1.00 73.81           C  
ATOM   2055  HB2 PRO A 131       5.183  40.630  11.788  1.00 73.81           H  
ATOM   2056  HB3 PRO A 131       4.949  42.003  10.664  1.00 73.81           H  
ATOM   2057  O   PRO A 131       2.153  42.384   9.718  1.00 73.81           O  
ATOM   2058  CG  PRO A 131       4.350  40.050   9.889  1.00 73.81           C  
ATOM   2059  HG2 PRO A 131       5.255  39.467   9.716  1.00 73.81           H  
ATOM   2060  HG3 PRO A 131       4.057  40.572   8.979  1.00 73.81           H  
ATOM   2061  CD  PRO A 131       3.194  39.170  10.362  1.00 73.81           C  
ATOM   2062  HD2 PRO A 131       3.585  38.274  10.844  1.00 73.81           H  
ATOM   2063  HD3 PRO A 131       2.565  38.901   9.514  1.00 73.81           H  
ATOM   2064  N   GLU A 132       1.892  43.328  11.733  1.00 71.50           N  
ATOM   2065  H   GLU A 132       2.043  43.239  12.728  1.00 71.50           H  
ATOM   2066  CA  GLU A 132       1.264  44.568  11.275  1.00 71.50           C  
ATOM   2067  HA  GLU A 132       1.187  44.569  10.187  1.00 71.50           H  
ATOM   2068  C   GLU A 132       2.104  45.783  11.675  1.00 71.50           C  
ATOM   2069  CB  GLU A 132      -0.149  44.709  11.851  1.00 71.50           C  
ATOM   2070  HB2 GLU A 132      -0.138  44.397  12.896  1.00 71.50           H  
ATOM   2071  HB3 GLU A 132      -0.436  45.760  11.813  1.00 71.50           H  
ATOM   2072  O   GLU A 132       2.919  45.732  12.598  1.00 71.50           O  
ATOM   2073  CG  GLU A 132      -1.199  43.912  11.070  1.00 71.50           C  
ATOM   2074  HG2 GLU A 132      -1.193  44.243  10.031  1.00 71.50           H  
ATOM   2075  HG3 GLU A 132      -0.929  42.857  11.096  1.00 71.50           H  
ATOM   2076  CD  GLU A 132      -2.605  44.098  11.655  1.00 71.50           C  
ATOM   2077  OE1 GLU A 132      -3.504  43.318  11.280  1.00 71.50           O  
ATOM   2078  OE2 GLU A 132      -2.797  44.939  12.558  1.00 71.50           O  
ATOM   2079  N   GLY A 133       1.882  46.914  11.001  1.00 67.31           N  
ATOM   2080  H   GLY A 133       1.156  46.914  10.299  1.00 67.31           H  
ATOM   2081  CA  GLY A 133       2.507  48.184  11.372  1.00 67.31           C  
ATOM   2082  HA2 GLY A 133       2.543  48.268  12.459  1.00 67.31           H  
ATOM   2083  HA3 GLY A 133       1.889  48.994  10.985  1.00 67.31           H  
ATOM   2084  C   GLY A 133       3.922  48.383  10.831  1.00 67.31           C  
ATOM   2085  O   GLY A 133       4.739  49.021  11.491  1.00 67.31           O  
ATOM   2086  N   TYR A 134       4.219  47.877   9.632  1.00 66.94           N  
ATOM   2087  H   TYR A 134       3.509  47.364   9.130  1.00 66.94           H  
ATOM   2088  CA  TYR A 134       5.445  48.245   8.924  1.00 66.94           C  
ATOM   2089  HA  TYR A 134       6.294  47.941   9.537  1.00 66.94           H  
ATOM   2090  C   TYR A 134       5.524  49.770   8.724  1.00 66.94           C  
ATOM   2091  CB  TYR A 134       5.525  47.505   7.580  1.00 66.94           C  
ATOM   2092  HB2 TYR A 134       6.344  47.926   6.997  1.00 66.94           H  
ATOM   2093  HB3 TYR A 134       4.607  47.681   7.019  1.00 66.94           H  
ATOM   2094  O   TYR A 134       4.532  50.426   8.419  1.00 66.94           O  
ATOM   2095  CG  TYR A 134       5.760  46.012   7.712  1.00 66.94           C  
ATOM   2096  CD1 TYR A 134       7.063  45.527   7.941  1.00 66.94           C  
ATOM   2097  HD1 TYR A 134       7.891  46.216   8.015  1.00 66.94           H  
ATOM   2098  CD2 TYR A 134       4.682  45.108   7.620  1.00 66.94           C  
ATOM   2099  HD2 TYR A 134       3.680  45.469   7.441  1.00 66.94           H  
ATOM   2100  CE1 TYR A 134       7.292  44.143   8.074  1.00 66.94           C  
ATOM   2101  HE1 TYR A 134       8.292  43.773   8.247  1.00 66.94           H  
ATOM   2102  CE2 TYR A 134       4.906  43.725   7.763  1.00 66.94           C  
ATOM   2103  HE2 TYR A 134       4.082  43.029   7.710  1.00 66.94           H  
ATOM   2104  OH  TYR A 134       6.433  41.905   8.106  1.00 66.94           O  
ATOM   2105  HH  TYR A 134       7.360  41.700   8.245  1.00 66.94           H  
ATOM   2106  CZ  TYR A 134       6.211  43.239   7.984  1.00 66.94           C  
ATOM   2107  N   ASN A 135       6.721  50.346   8.872  1.00 69.50           N  
ATOM   2108  H   ASN A 135       7.476  49.798   9.260  1.00 69.50           H  
ATOM   2109  CA  ASN A 135       6.928  51.784   8.641  1.00 69.50           C  
ATOM   2110  HA  ASN A 135       6.185  52.351   9.203  1.00 69.50           H  
ATOM   2111  C   ASN A 135       6.734  52.178   7.183  1.00 69.50           C  
ATOM   2112  CB  ASN A 135       8.347  52.177   9.091  1.00 69.50           C  
ATOM   2113  HB2 ASN A 135       8.628  53.120   8.623  1.00 69.50           H  
ATOM   2114  HB3 ASN A 135       9.071  51.418   8.794  1.00 69.50           H  
ATOM   2115  O   ASN A 135       6.101  53.184   6.879  1.00 69.50           O  
ATOM   2116  CG  ASN A 135       8.382  52.394  10.577  1.00 69.50           C  
ATOM   2117  ND2 ASN A 135       9.417  51.958  11.254  1.00 69.50           N  
ATOM   2118 HD21 ASN A 135       9.233  51.770  12.229  1.00 69.50           H  
ATOM   2119 HD22 ASN A 135      10.193  51.517  10.780  1.00 69.50           H  
ATOM   2120  OD1 ASN A 135       7.446  52.920  11.141  1.00 69.50           O  
ATOM   2121  N   LEU A 136       7.309  51.372   6.293  1.00 65.56           N  
ATOM   2122  H   LEU A 136       7.801  50.561   6.640  1.00 65.56           H  
ATOM   2123  CA  LEU A 136       7.405  51.680   4.872  1.00 65.56           C  
ATOM   2124  HA  LEU A 136       7.335  52.758   4.730  1.00 65.56           H  
ATOM   2125  C   LEU A 136       6.268  51.081   4.046  1.00 65.56           C  
ATOM   2126  CB  LEU A 136       8.769  51.202   4.344  1.00 65.56           C  
ATOM   2127  HB2 LEU A 136       8.860  50.135   4.544  1.00 65.56           H  
ATOM   2128  HB3 LEU A 136       8.794  51.335   3.262  1.00 65.56           H  
ATOM   2129  O   LEU A 136       6.218  51.373   2.862  1.00 65.56           O  
ATOM   2130  CG  LEU A 136       9.985  51.933   4.937  1.00 65.56           C  
ATOM   2131  HG  LEU A 136       9.945  51.894   6.025  1.00 65.56           H  
ATOM   2132  CD1 LEU A 136      11.260  51.222   4.483  1.00 65.56           C  
ATOM   2133 HD11 LEU A 136      12.129  51.722   4.911  1.00 65.56           H  
ATOM   2134 HD12 LEU A 136      11.336  51.250   3.396  1.00 65.56           H  
ATOM   2135 HD13 LEU A 136      11.252  50.186   4.820  1.00 65.56           H  
ATOM   2136  CD2 LEU A 136      10.057  53.395   4.492  1.00 65.56           C  
ATOM   2137 HD21 LEU A 136      10.074  53.460   3.404  1.00 65.56           H  
ATOM   2138 HD22 LEU A 136      10.958  53.861   4.891  1.00 65.56           H  
ATOM   2139 HD23 LEU A 136       9.195  53.949   4.862  1.00 65.56           H  
ATOM   2140  N   LYS A 137       5.388  50.245   4.612  1.00 64.94           N  
ATOM   2141  H   LYS A 137       5.408  50.132   5.615  1.00 64.94           H  
ATOM   2142  CA  LYS A 137       4.239  49.667   3.899  1.00 64.94           C  
ATOM   2143  HA  LYS A 137       4.084  50.223   2.975  1.00 64.94           H  
ATOM   2144  C   LYS A 137       2.957  49.825   4.709  1.00 64.94           C  
ATOM   2145  CB  LYS A 137       4.463  48.190   3.529  1.00 64.94           C  
ATOM   2146  HB2 LYS A 137       3.489  47.745   3.325  1.00 64.94           H  
ATOM   2147  HB3 LYS A 137       4.906  47.658   4.370  1.00 64.94           H  
ATOM   2148  O   LYS A 137       2.946  49.529   5.901  1.00 64.94           O  
ATOM   2149  CG  LYS A 137       5.329  48.017   2.273  1.00 64.94           C  
ATOM   2150  HG2 LYS A 137       4.916  48.626   1.469  1.00 64.94           H  
ATOM   2151  HG3 LYS A 137       6.346  48.348   2.482  1.00 64.94           H  
ATOM   2152  CD  LYS A 137       5.340  46.547   1.829  1.00 64.94           C  
ATOM   2153  HD2 LYS A 137       5.797  45.931   2.603  1.00 64.94           H  
ATOM   2154  HD3 LYS A 137       4.314  46.220   1.661  1.00 64.94           H  
ATOM   2155  CE  LYS A 137       6.128  46.437   0.526  1.00 64.94           C  
ATOM   2156  HE2 LYS A 137       5.694  47.138  -0.187  1.00 64.94           H  
ATOM   2157  HE3 LYS A 137       7.153  46.752   0.720  1.00 64.94           H  
ATOM   2158  NZ  LYS A 137       6.112  45.070  -0.046  1.00 64.94           N  
ATOM   2159  HZ1 LYS A 137       6.674  45.050  -0.885  1.00 64.94           H  
ATOM   2160  HZ2 LYS A 137       5.165  44.822  -0.294  1.00 64.94           H  
ATOM   2161  HZ3 LYS A 137       6.468  44.394   0.614  1.00 64.94           H  
ATOM   2162  N   GLU A 138       1.897  50.277   4.054  1.00 62.91           N  
ATOM   2163  H   GLU A 138       2.003  50.484   3.071  1.00 62.91           H  
ATOM   2164  CA  GLU A 138       0.526  50.229   4.559  1.00 62.91           C  
ATOM   2165  HA  GLU A 138       0.495  50.660   5.560  1.00 62.91           H  
ATOM   2166  C   GLU A 138       0.030  48.778   4.666  1.00 62.91           C  
ATOM   2167  CB  GLU A 138      -0.392  51.056   3.642  1.00 62.91           C  
ATOM   2168  HB2 GLU A 138      -0.298  50.663   2.629  1.00 62.91           H  
ATOM   2169  HB3 GLU A 138      -1.422  50.938   3.980  1.00 62.91           H  
ATOM   2170  O   GLU A 138       0.647  47.853   4.130  1.00 62.91           O  
ATOM   2171  CG  GLU A 138      -0.024  52.544   3.604  1.00 62.91           C  
ATOM   2172  HG2 GLU A 138       0.444  52.779   2.648  1.00 62.91           H  
ATOM   2173  HG3 GLU A 138       0.718  52.728   4.380  1.00 62.91           H  
ATOM   2174  CD  GLU A 138      -1.211  53.480   3.843  1.00 62.91           C  
ATOM   2175  OE1 GLU A 138      -1.050  54.317   4.771  1.00 62.91           O  
ATOM   2176  OE2 GLU A 138      -2.246  53.351   3.162  1.00 62.91           O  
ATOM   2177  N   GLU A 139      -1.088  48.568   5.370  1.00 63.50           N  
ATOM   2178  H   GLU A 139      -1.595  49.360   5.739  1.00 63.50           H  
ATOM   2179  CA  GLU A 139      -1.700  47.237   5.533  1.00 63.50           C  
ATOM   2180  HA  GLU A 139      -0.976  46.556   5.979  1.00 63.50           H  
ATOM   2181  C   GLU A 139      -2.114  46.608   4.193  1.00 63.50           C  
ATOM   2182  CB  GLU A 139      -2.928  47.325   6.459  1.00 63.50           C  
ATOM   2183  HB2 GLU A 139      -3.478  46.387   6.389  1.00 63.50           H  
ATOM   2184  HB3 GLU A 139      -3.575  48.133   6.119  1.00 63.50           H  
ATOM   2185  O   GLU A 139      -2.086  45.388   4.057  1.00 63.50           O  
ATOM   2186  CG  GLU A 139      -2.547  47.543   7.933  1.00 63.50           C  
ATOM   2187  HG2 GLU A 139      -1.868  46.746   8.237  1.00 63.50           H  
ATOM   2188  HG3 GLU A 139      -2.008  48.487   8.020  1.00 63.50           H  
ATOM   2189  CD  GLU A 139      -3.755  47.568   8.890  1.00 63.50           C  
ATOM   2190  OE1 GLU A 139      -3.499  47.672  10.114  1.00 63.50           O  
ATOM   2191  OE2 GLU A 139      -4.910  47.546   8.415  1.00 63.50           O  
ATOM   2192  N   ASP A 140      -2.425  47.430   3.186  1.00 61.69           N  
ATOM   2193  H   ASP A 140      -2.359  48.426   3.337  1.00 61.69           H  
ATOM   2194  CA  ASP A 140      -2.752  47.001   1.821  1.00 61.69           C  
ATOM   2195  HA  ASP A 140      -3.293  46.057   1.891  1.00 61.69           H  
ATOM   2196  C   ASP A 140      -1.509  46.725   0.944  1.00 61.69           C  
ATOM   2197  CB  ASP A 140      -3.711  48.028   1.186  1.00 61.69           C  
ATOM   2198  HB2 ASP A 140      -4.139  47.583   0.288  1.00 61.69           H  
ATOM   2199  HB3 ASP A 140      -4.531  48.225   1.876  1.00 61.69           H  
ATOM   2200  O   ASP A 140      -1.623  46.430  -0.246  1.00 61.69           O  
ATOM   2201  CG  ASP A 140      -3.053  49.359   0.797  1.00 61.69           C  
ATOM   2202  OD1 ASP A 140      -1.878  49.576   1.173  1.00 61.69           O  
ATOM   2203  OD2 ASP A 140      -3.709  50.140   0.068  1.00 61.69           O  
ATOM   2204  N   GLY A 141      -0.305  46.817   1.519  1.00 63.31           N  
ATOM   2205  H   GLY A 141      -0.282  47.086   2.493  1.00 63.31           H  
ATOM   2206  CA  GLY A 141       0.968  46.574   0.844  1.00 63.31           C  
ATOM   2207  HA2 GLY A 141       0.836  45.769   0.121  1.00 63.31           H  
ATOM   2208  HA3 GLY A 141       1.692  46.253   1.594  1.00 63.31           H  
ATOM   2209  C   GLY A 141       1.555  47.781   0.107  1.00 63.31           C  
ATOM   2210  O   GLY A 141       2.681  47.671  -0.398  1.00 63.31           O  
ATOM   2211  N   ARG A 142       0.862  48.929   0.055  1.00 71.19           N  
ATOM   2212  H   ARG A 142      -0.041  48.975   0.505  1.00 71.19           H  
ATOM   2213  CA  ARG A 142       1.377  50.145  -0.598  1.00 71.19           C  
ATOM   2214  HA  ARG A 142       1.738  49.877  -1.591  1.00 71.19           H  
ATOM   2215  C   ARG A 142       2.543  50.728   0.178  1.00 71.19           C  
ATOM   2216  CB  ARG A 142       0.274  51.197  -0.739  1.00 71.19           C  
ATOM   2217  HB2 ARG A 142      -0.197  51.371   0.229  1.00 71.19           H  
ATOM   2218  HB3 ARG A 142       0.715  52.135  -1.078  1.00 71.19           H  
ATOM   2219  O   ARG A 142       2.499  50.826   1.400  1.00 71.19           O  
ATOM   2220  CG  ARG A 142      -0.774  50.751  -1.760  1.00 71.19           C  
ATOM   2221  HG2 ARG A 142      -1.223  49.809  -1.447  1.00 71.19           H  
ATOM   2222  HG3 ARG A 142      -0.302  50.616  -2.733  1.00 71.19           H  
ATOM   2223  CD  ARG A 142      -1.862  51.814  -1.864  1.00 71.19           C  
ATOM   2224  HD2 ARG A 142      -1.416  52.757  -2.180  1.00 71.19           H  
ATOM   2225  HD3 ARG A 142      -2.303  51.946  -0.876  1.00 71.19           H  
ATOM   2226  NE  ARG A 142      -2.895  51.401  -2.826  1.00 71.19           N  
ATOM   2227  HE  ARG A 142      -2.785  50.483  -3.232  1.00 71.19           H  
ATOM   2228  NH1 ARG A 142      -4.377  53.062  -2.312  1.00 71.19           N  
ATOM   2229 HH11 ARG A 142      -3.806  53.237  -1.498  1.00 71.19           H  
ATOM   2230 HH12 ARG A 142      -5.309  53.448  -2.357  1.00 71.19           H  
ATOM   2231  NH2 ARG A 142      -4.903  51.555  -3.880  1.00 71.19           N  
ATOM   2232 HH21 ARG A 142      -5.811  51.990  -3.963  1.00 71.19           H  
ATOM   2233 HH22 ARG A 142      -4.700  50.689  -4.359  1.00 71.19           H  
ATOM   2234  CZ  ARG A 142      -4.051  52.005  -3.001  1.00 71.19           C  
ATOM   2235  N   TYR A 143       3.592  51.140  -0.525  1.00 74.19           N  
ATOM   2236  H   TYR A 143       3.559  51.105  -1.534  1.00 74.19           H  
ATOM   2237  CA  TYR A 143       4.717  51.796   0.129  1.00 74.19           C  
ATOM   2238  HA  TYR A 143       4.976  51.180   0.990  1.00 74.19           H  
ATOM   2239  C   TYR A 143       4.308  53.186   0.633  1.00 74.19           C  
ATOM   2240  CB  TYR A 143       5.945  51.842  -0.785  1.00 74.19           C  
ATOM   2241  HB2 TYR A 143       5.654  52.206  -1.770  1.00 74.19           H  
ATOM   2242  HB3 TYR A 143       6.651  52.564  -0.373  1.00 74.19           H  
ATOM   2243  O   TYR A 143       3.733  53.971  -0.119  1.00 74.19           O  
ATOM   2244  CG  TYR A 143       6.662  50.509  -0.917  1.00 74.19           C  
ATOM   2245  CD1 TYR A 143       7.683  50.175  -0.006  1.00 74.19           C  
ATOM   2246  HD1 TYR A 143       7.929  50.863   0.789  1.00 74.19           H  
ATOM   2247  CD2 TYR A 143       6.324  49.614  -1.951  1.00 74.19           C  
ATOM   2248  HD2 TYR A 143       5.543  49.872  -2.651  1.00 74.19           H  
ATOM   2249  CE1 TYR A 143       8.392  48.966  -0.146  1.00 74.19           C  
ATOM   2250  HE1 TYR A 143       9.186  48.728   0.546  1.00 74.19           H  
ATOM   2251  CE2 TYR A 143       7.015  48.395  -2.085  1.00 74.19           C  
ATOM   2252  HE2 TYR A 143       6.769  47.716  -2.888  1.00 74.19           H  
ATOM   2253  OH  TYR A 143       8.702  46.883  -1.299  1.00 74.19           O  
ATOM   2254  HH  TYR A 143       9.529  46.886  -0.812  1.00 74.19           H  
ATOM   2255  CZ  TYR A 143       8.063  48.079  -1.195  1.00 74.19           C  
ATOM   2256  N   ARG A 144       4.614  53.496   1.895  1.00 69.56           N  
ATOM   2257  H   ARG A 144       5.142  52.814   2.421  1.00 69.56           H  
ATOM   2258  CA  ARG A 144       4.492  54.855   2.434  1.00 69.56           C  
ATOM   2259  HA  ARG A 144       3.593  55.314   2.022  1.00 69.56           H  
ATOM   2260  C   ARG A 144       5.664  55.701   1.972  1.00 69.56           C  
ATOM   2261  CB  ARG A 144       4.400  54.859   3.965  1.00 69.56           C  
ATOM   2262  HB2 ARG A 144       5.153  54.197   4.392  1.00 69.56           H  
ATOM   2263  HB3 ARG A 144       4.584  55.871   4.326  1.00 69.56           H  
ATOM   2264  O   ARG A 144       6.790  55.211   1.897  1.00 69.56           O  
ATOM   2265  CG  ARG A 144       3.002  54.434   4.409  1.00 69.56           C  
ATOM   2266  HG2 ARG A 144       2.262  55.044   3.891  1.00 69.56           H  
ATOM   2267  HG3 ARG A 144       2.850  53.387   4.147  1.00 69.56           H  
ATOM   2268  CD  ARG A 144       2.825  54.614   5.915  1.00 69.56           C  
ATOM   2269  HD2 ARG A 144       3.152  55.615   6.196  1.00 69.56           H  
ATOM   2270  HD3 ARG A 144       3.441  53.876   6.430  1.00 69.56           H  
ATOM   2271  NE  ARG A 144       1.409  54.453   6.267  1.00 69.56           N  
ATOM   2272  HE  ARG A 144       0.733  54.514   5.520  1.00 69.56           H  
ATOM   2273  NH1 ARG A 144       1.629  54.126   8.520  1.00 69.56           N  
ATOM   2274 HH11 ARG A 144       1.209  53.880   9.405  1.00 69.56           H  
ATOM   2275 HH12 ARG A 144       2.627  54.211   8.392  1.00 69.56           H  
ATOM   2276  NH2 ARG A 144      -0.396  54.045   7.504  1.00 69.56           N  
ATOM   2277 HH21 ARG A 144      -0.906  53.816   8.344  1.00 69.56           H  
ATOM   2278 HH22 ARG A 144      -0.882  54.135   6.623  1.00 69.56           H  
ATOM   2279  CZ  ARG A 144       0.892  54.210   7.444  1.00 69.56           C  
ATOM   2280  N   ASP A 145       5.401  56.977   1.717  1.00 73.44           N  
ATOM   2281  H   ASP A 145       4.453  57.314   1.808  1.00 73.44           H  
ATOM   2282  CA  ASP A 145       6.455  57.952   1.465  1.00 73.44           C  
ATOM   2283  HA  ASP A 145       7.021  57.622   0.594  1.00 73.44           H  
ATOM   2284  C   ASP A 145       7.365  58.038   2.711  1.00 73.44           C  
ATOM   2285  CB  ASP A 145       5.818  59.302   1.110  1.00 73.44           C  
ATOM   2286  HB2 ASP A 145       5.128  59.148   0.280  1.00 73.44           H  
ATOM   2287  HB3 ASP A 145       5.238  59.662   1.960  1.00 73.44           H  
ATOM   2288  O   ASP A 145       6.871  58.368   3.796  1.00 73.44           O  
ATOM   2289  CG  ASP A 145       6.842  60.368   0.703  1.00 73.44           C  
ATOM   2290  OD1 ASP A 145       8.001  60.312   1.185  1.00 73.44           O  
ATOM   2291  OD2 ASP A 145       6.456  61.267  -0.064  1.00 73.44           O  
ATOM   2292  N   PRO A 146       8.673  57.735   2.607  1.00 70.88           N  
ATOM   2293  CA  PRO A 146       9.580  57.734   3.751  1.00 70.88           C  
ATOM   2294  HA  PRO A 146       9.239  56.988   4.468  1.00 70.88           H  
ATOM   2295  C   PRO A 146       9.647  59.086   4.470  1.00 70.88           C  
ATOM   2296  CB  PRO A 146      10.950  57.307   3.216  1.00 70.88           C  
ATOM   2297  HB2 PRO A 146      11.740  57.981   3.547  1.00 70.88           H  
ATOM   2298  HB3 PRO A 146      11.167  56.294   3.557  1.00 70.88           H  
ATOM   2299  O   PRO A 146       9.899  59.112   5.672  1.00 70.88           O  
ATOM   2300  CG  PRO A 146      10.840  57.322   1.691  1.00 70.88           C  
ATOM   2301  HG2 PRO A 146      11.309  58.224   1.297  1.00 70.88           H  
ATOM   2302  HG3 PRO A 146      11.307  56.437   1.258  1.00 70.88           H  
ATOM   2303  CD  PRO A 146       9.350  57.350   1.382  1.00 70.88           C  
ATOM   2304  HD2 PRO A 146       9.016  56.359   1.077  1.00 70.88           H  
ATOM   2305  HD3 PRO A 146       9.161  58.070   0.586  1.00 70.88           H  
ATOM   2306  N   THR A 147       9.370  60.199   3.782  1.00 75.44           N  
ATOM   2307  H   THR A 147       9.084  60.118   2.816  1.00 75.44           H  
ATOM   2308  CA  THR A 147       9.333  61.539   4.395  1.00 75.44           C  
ATOM   2309  HA  THR A 147      10.250  61.691   4.964  1.00 75.44           H  
ATOM   2310  C   THR A 147       8.170  61.712   5.376  1.00 75.44           C  
ATOM   2311  CB  THR A 147       9.245  62.640   3.330  1.00 75.44           C  
ATOM   2312  HB  THR A 147       9.285  63.604   3.838  1.00 75.44           H  
ATOM   2313  O   THR A 147       8.245  62.530   6.291  1.00 75.44           O  
ATOM   2314  CG2 THR A 147      10.390  62.587   2.320  1.00 75.44           C  
ATOM   2315 HG21 THR A 147      10.338  61.673   1.729  1.00 75.44           H  
ATOM   2316 HG22 THR A 147      11.346  62.630   2.843  1.00 75.44           H  
ATOM   2317 HG23 THR A 147      10.312  63.442   1.648  1.00 75.44           H  
ATOM   2318  OG1 THR A 147       8.030  62.565   2.629  1.00 75.44           O  
ATOM   2319  HG1 THR A 147       8.078  61.865   1.974  1.00 75.44           H  
ATOM   2320  N   THR A 148       7.112  60.909   5.227  1.00 67.69           N  
ATOM   2321  H   THR A 148       7.125  60.267   4.448  1.00 67.69           H  
ATOM   2322  CA  THR A 148       5.935  60.914   6.110  1.00 67.69           C  
ATOM   2323  HA  THR A 148       5.801  61.925   6.495  1.00 67.69           H  
ATOM   2324  C   THR A 148       6.098  60.005   7.328  1.00 67.69           C  
ATOM   2325  CB  THR A 148       4.650  60.545   5.353  1.00 67.69           C  
ATOM   2326  HB  THR A 148       3.811  60.679   6.035  1.00 67.69           H  
ATOM   2327  O   THR A 148       5.286  60.059   8.256  1.00 67.69           O  
ATOM   2328  CG2 THR A 148       4.401  61.445   4.143  1.00 67.69           C  
ATOM   2329 HG21 THR A 148       4.285  62.477   4.475  1.00 67.69           H  
ATOM   2330 HG22 THR A 148       5.232  61.397   3.440  1.00 67.69           H  
ATOM   2331 HG23 THR A 148       3.487  61.133   3.638  1.00 67.69           H  
ATOM   2332  OG1 THR A 148       4.642  59.196   4.935  1.00 67.69           O  
ATOM   2333  HG1 THR A 148       5.452  59.005   4.457  1.00 67.69           H  
ATOM   2334  N   VAL A 149       7.151  59.180   7.364  1.00 62.91           N  
ATOM   2335  H   VAL A 149       7.817  59.224   6.606  1.00 62.91           H  
ATOM   2336  CA  VAL A 149       7.450  58.284   8.487  1.00 62.91           C  
ATOM   2337  HA  VAL A 149       6.510  57.871   8.852  1.00 62.91           H  
ATOM   2338  C   VAL A 149       8.069  59.101   9.624  1.00 62.91           C  
ATOM   2339  CB  VAL A 149       8.329  57.092   8.056  1.00 62.91           C  
ATOM   2340  HB  VAL A 149       9.307  57.450   7.737  1.00 62.91           H  
ATOM   2341  O   VAL A 149       9.279  59.142   9.815  1.00 62.91           O  
ATOM   2342  CG1 VAL A 149       8.518  56.094   9.209  1.00 62.91           C  
ATOM   2343 HG11 VAL A 149       8.970  56.584  10.072  1.00 62.91           H  
ATOM   2344 HG12 VAL A 149       9.197  55.303   8.889  1.00 62.91           H  
ATOM   2345 HG13 VAL A 149       7.562  55.662   9.506  1.00 62.91           H  
ATOM   2346  CG2 VAL A 149       7.691  56.311   6.895  1.00 62.91           C  
ATOM   2347 HG21 VAL A 149       7.576  56.956   6.024  1.00 62.91           H  
ATOM   2348 HG22 VAL A 149       6.709  55.938   7.185  1.00 62.91           H  
ATOM   2349 HG23 VAL A 149       8.329  55.472   6.618  1.00 62.91           H  
ATOM   2350  N   THR A 150       7.221  59.774  10.399  1.00 70.50           N  
ATOM   2351  H   THR A 150       6.258  59.833  10.098  1.00 70.50           H  
ATOM   2352  CA  THR A 150       7.632  60.570  11.571  1.00 70.50           C  
ATOM   2353  HA  THR A 150       8.590  61.046  11.364  1.00 70.50           H  
ATOM   2354  C   THR A 150       7.810  59.734  12.835  1.00 70.50           C  
ATOM   2355  CB  THR A 150       6.605  61.667  11.864  1.00 70.50           C  
ATOM   2356  HB  THR A 150       6.889  62.196  12.774  1.00 70.50           H  
ATOM   2357  O   THR A 150       8.445  60.176  13.789  1.00 70.50           O  
ATOM   2358  CG2 THR A 150       6.502  62.681  10.727  1.00 70.50           C  
ATOM   2359 HG21 THR A 150       6.128  62.207   9.819  1.00 70.50           H  
ATOM   2360 HG22 THR A 150       7.488  63.100  10.522  1.00 70.50           H  
ATOM   2361 HG23 THR A 150       5.832  63.492  11.013  1.00 70.50           H  
ATOM   2362  OG1 THR A 150       5.326  61.092  12.038  1.00 70.50           O  
ATOM   2363  HG1 THR A 150       4.688  61.783  11.844  1.00 70.50           H  
ATOM   2364  N   THR A 151       7.248  58.523  12.866  1.00 67.25           N  
ATOM   2365  H   THR A 151       6.810  58.189  12.019  1.00 67.25           H  
ATOM   2366  CA  THR A 151       7.338  57.604  14.006  1.00 67.25           C  
ATOM   2367  HA  THR A 151       8.075  57.988  14.712  1.00 67.25           H  
ATOM   2368  C   THR A 151       7.834  56.246  13.535  1.00 67.25           C  
ATOM   2369  CB  THR A 151       6.009  57.481  14.774  1.00 67.25           C  
ATOM   2370  HB  THR A 151       6.121  56.725  15.551  1.00 67.25           H  
ATOM   2371  O   THR A 151       7.303  55.677  12.585  1.00 67.25           O  
ATOM   2372  CG2 THR A 151       5.614  58.802  15.435  1.00 67.25           C  
ATOM   2373 HG21 THR A 151       5.435  59.570  14.683  1.00 67.25           H  
ATOM   2374 HG22 THR A 151       4.708  58.658  16.024  1.00 67.25           H  
ATOM   2375 HG23 THR A 151       6.414  59.135  16.096  1.00 67.25           H  
ATOM   2376  OG1 THR A 151       4.935  57.118  13.933  1.00 67.25           O  
ATOM   2377  HG1 THR A 151       4.880  57.815  13.275  1.00 67.25           H  
ATOM   2378  N   LEU A 152       8.862  55.725  14.205  1.00 65.94           N  
ATOM   2379  H   LEU A 152       9.262  56.258  14.964  1.00 65.94           H  
ATOM   2380  CA  LEU A 152       9.415  54.399  13.951  1.00 65.94           C  
ATOM   2381  HA  LEU A 152       9.414  54.237  12.873  1.00 65.94           H  
ATOM   2382  C   LEU A 152       8.478  53.364  14.592  1.00 65.94           C  
ATOM   2383  CB  LEU A 152      10.877  54.374  14.466  1.00 65.94           C  
ATOM   2384  HB2 LEU A 152      11.171  55.398  14.697  1.00 65.94           H  
ATOM   2385  HB3 LEU A 152      10.949  53.825  15.405  1.00 65.94           H  
ATOM   2386  O   LEU A 152       8.568  53.063  15.779  1.00 65.94           O  
ATOM   2387  CG  LEU A 152      11.903  53.817  13.458  1.00 65.94           C  
ATOM   2388  HG  LEU A 152      11.547  53.974  12.440  1.00 65.94           H  
ATOM   2389  CD1 LEU A 152      13.235  54.556  13.604  1.00 65.94           C  
ATOM   2390 HD11 LEU A 152      13.621  54.441  14.617  1.00 65.94           H  
ATOM   2391 HD12 LEU A 152      13.095  55.615  13.389  1.00 65.94           H  
ATOM   2392 HD13 LEU A 152      13.960  54.156  12.895  1.00 65.94           H  
ATOM   2393  CD2 LEU A 152      12.160  52.324  13.671  1.00 65.94           C  
ATOM   2394 HD21 LEU A 152      12.852  51.959  12.912  1.00 65.94           H  
ATOM   2395 HD22 LEU A 152      11.222  51.774  13.595  1.00 65.94           H  
ATOM   2396 HD23 LEU A 152      12.590  52.156  14.658  1.00 65.94           H  
ATOM   2397  N   ARG A 153       7.525  52.844  13.822  1.00 66.19           N  
ATOM   2398  H   ARG A 153       7.429  53.208  12.884  1.00 66.19           H  
ATOM   2399  CA  ARG A 153       6.695  51.702  14.207  1.00 66.19           C  
ATOM   2400  HA  ARG A 153       6.386  51.832  15.244  1.00 66.19           H  
ATOM   2401  C   ARG A 153       7.530  50.430  14.127  1.00 66.19           C  
ATOM   2402  CB  ARG A 153       5.428  51.603  13.340  1.00 66.19           C  
ATOM   2403  HB2 ARG A 153       5.699  51.468  12.293  1.00 66.19           H  
ATOM   2404  HB3 ARG A 153       4.868  50.724  13.659  1.00 66.19           H  
ATOM   2405  O   ARG A 153       8.069  50.083  13.075  1.00 66.19           O  
ATOM   2406  CG  ARG A 153       4.530  52.840  13.486  1.00 66.19           C  
ATOM   2407  HG2 ARG A 153       4.309  52.999  14.542  1.00 66.19           H  
ATOM   2408  HG3 ARG A 153       5.047  53.717  13.096  1.00 66.19           H  
ATOM   2409  CD  ARG A 153       3.218  52.648  12.720  1.00 66.19           C  
ATOM   2410  HD2 ARG A 153       3.448  52.529  11.661  1.00 66.19           H  
ATOM   2411  HD3 ARG A 153       2.739  51.738  13.080  1.00 66.19           H  
ATOM   2412  NE  ARG A 153       2.317  53.802  12.914  1.00 66.19           N  
ATOM   2413  HE  ARG A 153       2.735  54.620  13.335  1.00 66.19           H  
ATOM   2414  NH1 ARG A 153       0.425  52.878  11.997  1.00 66.19           N  
ATOM   2415 HH11 ARG A 153       0.940  52.023  11.839  1.00 66.19           H  
ATOM   2416 HH12 ARG A 153      -0.577  52.887  11.869  1.00 66.19           H  
ATOM   2417  NH2 ARG A 153       0.342  54.935  12.863  1.00 66.19           N  
ATOM   2418 HH21 ARG A 153       0.788  55.719  13.319  1.00 66.19           H  
ATOM   2419 HH22 ARG A 153      -0.639  54.988  12.628  1.00 66.19           H  
ATOM   2420  CZ  ARG A 153       1.037  53.865  12.595  1.00 66.19           C  
ATOM   2421  N   VAL A 154       7.662  49.752  15.260  1.00 72.81           N  
ATOM   2422  H   VAL A 154       7.217  50.120  16.089  1.00 72.81           H  
ATOM   2423  CA  VAL A 154       8.147  48.372  15.307  1.00 72.81           C  
ATOM   2424  HA  VAL A 154       8.972  48.261  14.602  1.00 72.81           H  
ATOM   2425  C   VAL A 154       6.968  47.486  14.899  1.00 72.81           C  
ATOM   2426  CB  VAL A 154       8.670  48.007  16.708  1.00 72.81           C  
ATOM   2427  HB  VAL A 154       7.862  48.097  17.433  1.00 72.81           H  
ATOM   2428  O   VAL A 154       5.895  47.664  15.481  1.00 72.81           O  
ATOM   2429  CG1 VAL A 154       9.210  46.572  16.747  1.00 72.81           C  
ATOM   2430 HG11 VAL A 154      10.009  46.447  16.016  1.00 72.81           H  
ATOM   2431 HG12 VAL A 154       9.597  46.351  17.742  1.00 72.81           H  
ATOM   2432 HG13 VAL A 154       8.411  45.862  16.534  1.00 72.81           H  
ATOM   2433  CG2 VAL A 154       9.807  48.950  17.126  1.00 72.81           C  
ATOM   2434 HG21 VAL A 154      10.619  48.907  16.400  1.00 72.81           H  
ATOM   2435 HG22 VAL A 154       9.446  49.976  17.197  1.00 72.81           H  
ATOM   2436 HG23 VAL A 154      10.188  48.658  18.104  1.00 72.81           H  
ATOM   2437  N   PRO A 155       7.115  46.572  13.920  1.00 72.25           N  
ATOM   2438  CA  PRO A 155       6.035  45.673  13.543  1.00 72.25           C  
ATOM   2439  HA  PRO A 155       5.229  46.271  13.118  1.00 72.25           H  
ATOM   2440  C   PRO A 155       5.544  44.911  14.772  1.00 72.25           C  
ATOM   2441  CB  PRO A 155       6.598  44.734  12.471  1.00 72.25           C  
ATOM   2442  HB2 PRO A 155       6.956  43.809  12.923  1.00 72.25           H  
ATOM   2443  HB3 PRO A 155       5.857  44.517  11.701  1.00 72.25           H  
ATOM   2444  O   PRO A 155       6.336  44.279  15.474  1.00 72.25           O  
ATOM   2445  CG  PRO A 155       7.787  45.509  11.910  1.00 72.25           C  
ATOM   2446  HG2 PRO A 155       7.438  46.182  11.126  1.00 72.25           H  
ATOM   2447  HG3 PRO A 155       8.559  44.843  11.526  1.00 72.25           H  
ATOM   2448  CD  PRO A 155       8.285  46.332  13.096  1.00 72.25           C  
ATOM   2449  HD2 PRO A 155       9.017  45.758  13.665  1.00 72.25           H  
ATOM   2450  HD3 PRO A 155       8.722  47.263  12.737  1.00 72.25           H  
ATOM   2451  N   VAL A 156       4.247  44.991  15.049  1.00 74.75           N  
ATOM   2452  H   VAL A 156       3.649  45.452  14.378  1.00 74.75           H  
ATOM   2453  CA  VAL A 156       3.625  44.292  16.173  1.00 74.75           C  
ATOM   2454  HA  VAL A 156       4.408  43.948  16.849  1.00 74.75           H  
ATOM   2455  C   VAL A 156       2.909  43.076  15.611  1.00 74.75           C  
ATOM   2456  CB  VAL A 156       2.681  45.194  16.993  1.00 74.75           C  
ATOM   2457  HB  VAL A 156       1.757  45.353  16.437  1.00 74.75           H  
ATOM   2458  O   VAL A 156       2.195  43.170  14.615  1.00 74.75           O  
ATOM   2459  CG1 VAL A 156       2.346  44.528  18.336  1.00 74.75           C  
ATOM   2460 HG11 VAL A 156       1.835  43.579  18.170  1.00 74.75           H  
ATOM   2461 HG12 VAL A 156       1.680  45.172  18.910  1.00 74.75           H  
ATOM   2462 HG13 VAL A 156       3.256  44.356  18.910  1.00 74.75           H  
ATOM   2463  CG2 VAL A 156       3.295  46.566  17.304  1.00 74.75           C  
ATOM   2464 HG21 VAL A 156       3.432  47.129  16.381  1.00 74.75           H  
ATOM   2465 HG22 VAL A 156       4.263  46.443  17.789  1.00 74.75           H  
ATOM   2466 HG23 VAL A 156       2.631  47.136  17.954  1.00 74.75           H  
ATOM   2467  N   PHE A 157       3.092  41.919  16.239  1.00 75.19           N  
ATOM   2468  H   PHE A 157       3.693  41.886  17.049  1.00 75.19           H  
ATOM   2469  CA  PHE A 157       2.324  40.733  15.887  1.00 75.19           C  
ATOM   2470  HA  PHE A 157       2.288  40.633  14.803  1.00 75.19           H  
ATOM   2471  C   PHE A 157       0.891  40.887  16.394  1.00 75.19           C  
ATOM   2472  CB  PHE A 157       3.009  39.489  16.454  1.00 75.19           C  
ATOM   2473  HB2 PHE A 157       2.273  38.687  16.517  1.00 75.19           H  
ATOM   2474  HB3 PHE A 157       3.346  39.685  17.472  1.00 75.19           H  
ATOM   2475  O   PHE A 157       0.661  40.904  17.604  1.00 75.19           O  
ATOM   2476  CG  PHE A 157       4.169  39.014  15.605  1.00 75.19           C  
ATOM   2477  CD1 PHE A 157       3.929  38.282  14.425  1.00 75.19           C  
ATOM   2478  HD1 PHE A 157       2.919  38.070  14.106  1.00 75.19           H  
ATOM   2479  CD2 PHE A 157       5.491  39.321  15.976  1.00 75.19           C  
ATOM   2480  HD2 PHE A 157       5.686  39.899  16.867  1.00 75.19           H  
ATOM   2481  CE1 PHE A 157       5.003  37.829  13.642  1.00 75.19           C  
ATOM   2482  HE1 PHE A 157       4.812  37.253  12.748  1.00 75.19           H  
ATOM   2483  CE2 PHE A 157       6.566  38.882  15.182  1.00 75.19           C  
ATOM   2484  HE2 PHE A 157       7.580  39.121  15.467  1.00 75.19           H  
ATOM   2485  CZ  PHE A 157       6.322  38.129  14.020  1.00 75.19           C  
ATOM   2486  HZ  PHE A 157       7.149  37.785  13.416  1.00 75.19           H  
ATOM   2487  N   ARG A 158      -0.068  40.996  15.473  1.00 75.12           N  
ATOM   2488  H   ARG A 158       0.195  40.965  14.498  1.00 75.12           H  
ATOM   2489  CA  ARG A 158      -1.492  40.941  15.799  1.00 75.12           C  
ATOM   2490  HA  ARG A 158      -1.611  41.252  16.837  1.00 75.12           H  
ATOM   2491  C   ARG A 158      -2.010  39.511  15.669  1.00 75.12           C  
ATOM   2492  CB  ARG A 158      -2.307  41.905  14.933  1.00 75.12           C  
ATOM   2493  HB2 ARG A 158      -2.049  41.784  13.881  1.00 75.12           H  
ATOM   2494  HB3 ARG A 158      -3.360  41.647  15.046  1.00 75.12           H  
ATOM   2495  O   ARG A 158      -1.615  38.833  14.717  1.00 75.12           O  
ATOM   2496  CG  ARG A 158      -2.091  43.366  15.363  1.00 75.12           C  
ATOM   2497  HG2 ARG A 158      -1.393  43.845  14.677  1.00 75.12           H  
ATOM   2498  HG3 ARG A 158      -1.674  43.415  16.369  1.00 75.12           H  
ATOM   2499  CD  ARG A 158      -3.427  44.111  15.360  1.00 75.12           C  
ATOM   2500  HD2 ARG A 158      -4.078  43.658  16.109  1.00 75.12           H  
ATOM   2501  HD3 ARG A 158      -3.913  43.965  14.395  1.00 75.12           H  
ATOM   2502  NE  ARG A 158      -3.265  45.543  15.683  1.00 75.12           N  
ATOM   2503  HE  ARG A 158      -2.665  45.769  16.463  1.00 75.12           H  
ATOM   2504  NH1 ARG A 158      -4.569  46.373  13.987  1.00 75.12           N  
ATOM   2505 HH11 ARG A 158      -4.897  47.150  13.432  1.00 75.12           H  
ATOM   2506 HH12 ARG A 158      -4.215  45.614  13.421  1.00 75.12           H  
ATOM   2507  NH2 ARG A 158      -3.825  47.749  15.564  1.00 75.12           N  
ATOM   2508 HH21 ARG A 158      -3.326  47.924  16.424  1.00 75.12           H  
ATOM   2509 HH22 ARG A 158      -4.323  48.477  15.072  1.00 75.12           H  
ATOM   2510  CZ  ARG A 158      -3.885  46.541  15.075  1.00 75.12           C  
ATOM   2511  N   PRO A 159      -2.878  39.058  16.592  1.00 74.81           N  
ATOM   2512  CA  PRO A 159      -3.606  37.809  16.427  1.00 74.81           C  
ATOM   2513  HA  PRO A 159      -2.898  36.982  16.470  1.00 74.81           H  
ATOM   2514  C   PRO A 159      -4.356  37.807  15.091  1.00 74.81           C  
ATOM   2515  CB  PRO A 159      -4.574  37.711  17.612  1.00 74.81           C  
ATOM   2516  HB2 PRO A 159      -4.647  36.689  17.984  1.00 74.81           H  
ATOM   2517  HB3 PRO A 159      -5.560  38.077  17.325  1.00 74.81           H  
ATOM   2518  O   PRO A 159      -4.942  38.820  14.710  1.00 74.81           O  
ATOM   2519  CG  PRO A 159      -3.976  38.651  18.654  1.00 74.81           C  
ATOM   2520  HG2 PRO A 159      -3.219  38.120  19.230  1.00 74.81           H  
ATOM   2521  HG3 PRO A 159      -4.739  39.067  19.311  1.00 74.81           H  
ATOM   2522  CD  PRO A 159      -3.307  39.729  17.808  1.00 74.81           C  
ATOM   2523  HD2 PRO A 159      -4.030  40.505  17.558  1.00 74.81           H  
ATOM   2524  HD3 PRO A 159      -2.466  40.148  18.362  1.00 74.81           H  
ATOM   2525  N   MET A 160      -4.323  36.686  14.389  1.00 73.38           N  
ATOM   2526  H   MET A 160      -3.858  35.887  14.795  1.00 73.38           H  
ATOM   2527  CA  MET A 160      -5.115  36.419  13.193  1.00 73.38           C  
ATOM   2528  HA  MET A 160      -5.886  37.183  13.092  1.00 73.38           H  
ATOM   2529  C   MET A 160      -5.833  35.082  13.350  1.00 73.38           C  
ATOM   2530  CB  MET A 160      -4.238  36.456  11.929  1.00 73.38           C  
ATOM   2531  HB2 MET A 160      -3.774  37.439  11.852  1.00 73.38           H  
ATOM   2532  HB3 MET A 160      -4.883  36.323  11.060  1.00 73.38           H  
ATOM   2533  O   MET A 160      -5.497  34.297  14.240  1.00 73.38           O  
ATOM   2534  CG  MET A 160      -3.136  35.388  11.897  1.00 73.38           C  
ATOM   2535  HG2 MET A 160      -3.563  34.406  12.102  1.00 73.38           H  
ATOM   2536  HG3 MET A 160      -2.428  35.621  12.692  1.00 73.38           H  
ATOM   2537  SD  MET A 160      -2.214  35.299  10.337  1.00 73.38           S  
ATOM   2538  CE  MET A 160      -3.429  34.422   9.317  1.00 73.38           C  
ATOM   2539  HE1 MET A 160      -3.015  34.252   8.324  1.00 73.38           H  
ATOM   2540  HE2 MET A 160      -4.350  35.000   9.238  1.00 73.38           H  
ATOM   2541  HE3 MET A 160      -3.654  33.461   9.781  1.00 73.38           H  
ATOM   2542  N   ASP A 161      -6.796  34.821  12.471  1.00 77.94           N  
ATOM   2543  H   ASP A 161      -7.086  35.520  11.803  1.00 77.94           H  
ATOM   2544  CA  ASP A 161      -7.424  33.506  12.384  1.00 77.94           C  
ATOM   2545  HA  ASP A 161      -7.919  33.297  13.333  1.00 77.94           H  
ATOM   2546  C   ASP A 161      -6.363  32.427  12.144  1.00 77.94           C  
ATOM   2547  CB  ASP A 161      -8.483  33.486  11.276  1.00 77.94           C  
ATOM   2548  HB2 ASP A 161      -8.003  33.698  10.320  1.00 77.94           H  
ATOM   2549  HB3 ASP A 161      -8.921  32.489  11.223  1.00 77.94           H  
ATOM   2550  O   ASP A 161      -5.391  32.650  11.414  1.00 77.94           O  
ATOM   2551  CG  ASP A 161      -9.603  34.498  11.528  1.00 77.94           C  
ATOM   2552  OD1 ASP A 161     -10.010  34.640  12.702  1.00 77.94           O  
ATOM   2553  OD2 ASP A 161     -10.006  35.159  10.546  1.00 77.94           O  
ATOM   2554  N   LEU A 162      -6.546  31.268  12.778  1.00 80.12           N  
ATOM   2555  H   LEU A 162      -7.379  31.151  13.337  1.00 80.12           H  
ATOM   2556  CA  LEU A 162      -5.599  30.162  12.711  1.00 80.12           C  
ATOM   2557  HA  LEU A 162      -4.650  30.505  13.123  1.00 80.12           H  
ATOM   2558  C   LEU A 162      -5.386  29.742  11.254  1.00 80.12           C  
ATOM   2559  CB  LEU A 162      -6.131  28.991  13.557  1.00 80.12           C  
ATOM   2560  HB2 LEU A 162      -7.049  28.625  13.098  1.00 80.12           H  
ATOM   2561  HB3 LEU A 162      -6.381  29.349  14.556  1.00 80.12           H  
ATOM   2562  O   LEU A 162      -6.287  29.206  10.610  1.00 80.12           O  
ATOM   2563  CG  LEU A 162      -5.136  27.821  13.677  1.00 80.12           C  
ATOM   2564  HG  LEU A 162      -4.749  27.548  12.695  1.00 80.12           H  
ATOM   2565  CD1 LEU A 162      -3.969  28.208  14.585  1.00 80.12           C  
ATOM   2566 HD11 LEU A 162      -4.342  28.620  15.522  1.00 80.12           H  
ATOM   2567 HD12 LEU A 162      -3.325  28.936  14.091  1.00 80.12           H  
ATOM   2568 HD13 LEU A 162      -3.387  27.318  14.824  1.00 80.12           H  
ATOM   2569  CD2 LEU A 162      -5.835  26.599  14.266  1.00 80.12           C  
ATOM   2570 HD21 LEU A 162      -6.224  26.827  15.258  1.00 80.12           H  
ATOM   2571 HD22 LEU A 162      -6.653  26.289  13.616  1.00 80.12           H  
ATOM   2572 HD23 LEU A 162      -5.127  25.774  14.346  1.00 80.12           H  
ATOM   2573  N   MET A 163      -4.179  29.966  10.746  1.00 84.75           N  
ATOM   2574  H   MET A 163      -3.516  30.491  11.298  1.00 84.75           H  
ATOM   2575  CA  MET A 163      -3.791  29.548   9.407  1.00 84.75           C  
ATOM   2576  HA  MET A 163      -4.670  29.201   8.865  1.00 84.75           H  
ATOM   2577  C   MET A 163      -2.806  28.393   9.501  1.00 84.75           C  
ATOM   2578  CB  MET A 163      -3.234  30.750   8.642  1.00 84.75           C  
ATOM   2579  HB2 MET A 163      -2.350  31.134   9.151  1.00 84.75           H  
ATOM   2580  HB3 MET A 163      -3.999  31.526   8.633  1.00 84.75           H  
ATOM   2581  O   MET A 163      -1.745  28.517  10.112  1.00 84.75           O  
ATOM   2582  CG  MET A 163      -2.873  30.394   7.196  1.00 84.75           C  
ATOM   2583  HG2 MET A 163      -2.085  29.641   7.208  1.00 84.75           H  
ATOM   2584  HG3 MET A 163      -3.745  29.967   6.701  1.00 84.75           H  
ATOM   2585  SD  MET A 163      -2.277  31.804   6.222  1.00 84.75           S  
ATOM   2586  CE  MET A 163      -3.839  32.684   5.943  1.00 84.75           C  
ATOM   2587  HE1 MET A 163      -3.648  33.591   5.370  1.00 84.75           H  
ATOM   2588  HE2 MET A 163      -4.300  32.949   6.895  1.00 84.75           H  
ATOM   2589  HE3 MET A 163      -4.522  32.044   5.384  1.00 84.75           H  
ATOM   2590  N   VAL A 164      -3.136  27.273   8.864  1.00 91.06           N  
ATOM   2591  H   VAL A 164      -4.036  27.214   8.410  1.00 91.06           H  
ATOM   2592  CA  VAL A 164      -2.252  26.109   8.790  1.00 91.06           C  
ATOM   2593  HA  VAL A 164      -1.536  26.148   9.611  1.00 91.06           H  
ATOM   2594  C   VAL A 164      -1.482  26.153   7.477  1.00 91.06           C  
ATOM   2595  CB  VAL A 164      -3.031  24.796   8.940  1.00 91.06           C  
ATOM   2596  HB  VAL A 164      -3.666  24.653   8.066  1.00 91.06           H  
ATOM   2597  O   VAL A 164      -2.050  25.997   6.398  1.00 91.06           O  
ATOM   2598  CG1 VAL A 164      -2.044  23.630   9.042  1.00 91.06           C  
ATOM   2599 HG11 VAL A 164      -1.436  23.563   8.139  1.00 91.06           H  
ATOM   2600 HG12 VAL A 164      -1.404  23.758   9.915  1.00 91.06           H  
ATOM   2601 HG13 VAL A 164      -2.608  22.704   9.150  1.00 91.06           H  
ATOM   2602  CG2 VAL A 164      -3.909  24.793  10.197  1.00 91.06           C  
ATOM   2603 HG21 VAL A 164      -4.433  23.840  10.265  1.00 91.06           H  
ATOM   2604 HG22 VAL A 164      -4.664  25.577  10.146  1.00 91.06           H  
ATOM   2605 HG23 VAL A 164      -3.301  24.928  11.091  1.00 91.06           H  
ATOM   2606  N   GLU A 165      -0.173  26.360   7.567  1.00 92.38           N  
ATOM   2607  H   GLU A 165       0.231  26.460   8.487  1.00 92.38           H  
ATOM   2608  CA  GLU A 165       0.721  26.450   6.418  1.00 92.38           C  
ATOM   2609  HA  GLU A 165       0.135  26.597   5.510  1.00 92.38           H  
ATOM   2610  C   GLU A 165       1.540  25.165   6.272  1.00 92.38           C  
ATOM   2611  CB  GLU A 165       1.628  27.674   6.586  1.00 92.38           C  
ATOM   2612  HB2 GLU A 165       2.236  27.509   7.476  1.00 92.38           H  
ATOM   2613  HB3 GLU A 165       1.012  28.557   6.755  1.00 92.38           H  
ATOM   2614  O   GLU A 165       2.244  24.748   7.199  1.00 92.38           O  
ATOM   2615  CG  GLU A 165       2.541  27.940   5.373  1.00 92.38           C  
ATOM   2616  HG2 GLU A 165       1.927  28.253   4.528  1.00 92.38           H  
ATOM   2617  HG3 GLU A 165       3.061  27.022   5.099  1.00 92.38           H  
ATOM   2618  CD  GLU A 165       3.603  29.009   5.680  1.00 92.38           C  
ATOM   2619  OE1 GLU A 165       4.203  29.600   4.759  1.00 92.38           O  
ATOM   2620  OE2 GLU A 165       3.922  29.221   6.875  1.00 92.38           O  
ATOM   2621  N   ALA A 166       1.502  24.577   5.078  1.00 95.88           N  
ATOM   2622  H   ALA A 166       0.898  24.961   4.366  1.00 95.88           H  
ATOM   2623  CA  ALA A 166       2.411  23.519   4.666  1.00 95.88           C  
ATOM   2624  HA  ALA A 166       2.800  23.012   5.549  1.00 95.88           H  
ATOM   2625  C   ALA A 166       3.583  24.122   3.881  1.00 95.88           C  
ATOM   2626  CB  ALA A 166       1.630  22.496   3.846  1.00 95.88           C  
ATOM   2627  HB1 ALA A 166       0.776  22.136   4.419  1.00 95.88           H  
ATOM   2628  HB2 ALA A 166       1.269  22.959   2.928  1.00 95.88           H  
ATOM   2629  HB3 ALA A 166       2.272  21.654   3.586  1.00 95.88           H  
ATOM   2630  O   ALA A 166       3.391  24.786   2.867  1.00 95.88           O  
ATOM   2631  N   SER A 167       4.810  23.890   4.347  1.00 96.19           N  
ATOM   2632  H   SER A 167       4.890  23.314   5.173  1.00 96.19           H  
ATOM   2633  CA  SER A 167       6.030  24.404   3.713  1.00 96.19           C  
ATOM   2634  HA  SER A 167       5.754  24.879   2.771  1.00 96.19           H  
ATOM   2635  C   SER A 167       7.012  23.271   3.412  1.00 96.19           C  
ATOM   2636  CB  SER A 167       6.677  25.499   4.575  1.00 96.19           C  
ATOM   2637  HB2 SER A 167       7.614  25.814   4.114  1.00 96.19           H  
ATOM   2638  HB3 SER A 167       6.004  26.356   4.604  1.00 96.19           H  
ATOM   2639  O   SER A 167       7.319  22.489   4.324  1.00 96.19           O  
ATOM   2640  OG  SER A 167       6.920  25.062   5.912  1.00 96.19           O  
ATOM   2641  HG  SER A 167       6.092  24.662   6.185  1.00 96.19           H  
ATOM   2642  N   PRO A 168       7.554  23.173   2.185  1.00 96.25           N  
ATOM   2643  CA  PRO A 168       8.575  22.184   1.883  1.00 96.25           C  
ATOM   2644  HA  PRO A 168       8.260  21.200   2.228  1.00 96.25           H  
ATOM   2645  C   PRO A 168       9.876  22.587   2.588  1.00 96.25           C  
ATOM   2646  CB  PRO A 168       8.688  22.163   0.359  1.00 96.25           C  
ATOM   2647  HB2 PRO A 168       7.947  21.474  -0.047  1.00 96.25           H  
ATOM   2648  HB3 PRO A 168       9.687  21.885   0.022  1.00 96.25           H  
ATOM   2649  O   PRO A 168      10.294  23.746   2.565  1.00 96.25           O  
ATOM   2650  CG  PRO A 168       8.326  23.592  -0.044  1.00 96.25           C  
ATOM   2651  HG2 PRO A 168       7.886  23.629  -1.040  1.00 96.25           H  
ATOM   2652  HG3 PRO A 168       9.214  24.222   0.002  1.00 96.25           H  
ATOM   2653  CD  PRO A 168       7.328  24.037   1.028  1.00 96.25           C  
ATOM   2654  HD2 PRO A 168       7.500  25.083   1.280  1.00 96.25           H  
ATOM   2655  HD3 PRO A 168       6.311  23.911   0.656  1.00 96.25           H  
ATOM   2656  N   ARG A 169      10.517  21.633   3.263  1.00 96.38           N  
ATOM   2657  H   ARG A 169      10.084  20.721   3.287  1.00 96.38           H  
ATOM   2658  CA  ARG A 169      11.772  21.850   4.005  1.00 96.38           C  
ATOM   2659  HA  ARG A 169      12.017  22.912   4.007  1.00 96.38           H  
ATOM   2660  C   ARG A 169      12.970  21.201   3.341  1.00 96.38           C  
ATOM   2661  CB  ARG A 169      11.624  21.328   5.445  1.00 96.38           C  
ATOM   2662  HB2 ARG A 169      11.323  20.281   5.414  1.00 96.38           H  
ATOM   2663  HB3 ARG A 169      12.591  21.380   5.946  1.00 96.38           H  
ATOM   2664  O   ARG A 169      14.072  21.749   3.409  1.00 96.38           O  
ATOM   2665  CG  ARG A 169      10.601  22.109   6.275  1.00 96.38           C  
ATOM   2666  HG2 ARG A 169      10.507  21.611   7.240  1.00 96.38           H  
ATOM   2667  HG3 ARG A 169       9.633  22.087   5.774  1.00 96.38           H  
ATOM   2668  CD  ARG A 169      11.039  23.559   6.513  1.00 96.38           C  
ATOM   2669  HD2 ARG A 169      11.883  23.561   7.203  1.00 96.38           H  
ATOM   2670  HD3 ARG A 169      11.356  24.003   5.569  1.00 96.38           H  
ATOM   2671  NE  ARG A 169       9.939  24.382   7.037  1.00 96.38           N  
ATOM   2672  HE  ARG A 169       9.008  24.021   6.890  1.00 96.38           H  
ATOM   2673  NH1 ARG A 169      11.143  26.318   7.309  1.00 96.38           N  
ATOM   2674 HH11 ARG A 169      11.962  25.831   6.974  1.00 96.38           H  
ATOM   2675 HH12 ARG A 169      11.160  27.324   7.404  1.00 96.38           H  
ATOM   2676  NH2 ARG A 169       8.936  26.331   7.620  1.00 96.38           N  
ATOM   2677 HH21 ARG A 169       8.073  25.927   7.286  1.00 96.38           H  
ATOM   2678 HH22 ARG A 169       8.960  27.341   7.649  1.00 96.38           H  
ATOM   2679  CZ  ARG A 169      10.015  25.666   7.327  1.00 96.38           C  
ATOM   2680  N   ARG A 170      12.757  20.030   2.748  1.00 97.56           N  
ATOM   2681  H   ARG A 170      11.811  19.678   2.731  1.00 97.56           H  
ATOM   2682  CA  ARG A 170      13.774  19.225   2.071  1.00 97.56           C  
ATOM   2683  HA  ARG A 170      14.567  19.871   1.693  1.00 97.56           H  
ATOM   2684  C   ARG A 170      13.135  18.527   0.879  1.00 97.56           C  
ATOM   2685  CB  ARG A 170      14.375  18.180   3.032  1.00 97.56           C  
ATOM   2686  HB2 ARG A 170      15.109  17.583   2.491  1.00 97.56           H  
ATOM   2687  HB3 ARG A 170      13.590  17.486   3.332  1.00 97.56           H  
ATOM   2688  O   ARG A 170      11.967  18.142   0.945  1.00 97.56           O  
ATOM   2689  CG  ARG A 170      15.035  18.726   4.307  1.00 97.56           C  
ATOM   2690  HG2 ARG A 170      14.341  19.370   4.848  1.00 97.56           H  
ATOM   2691  HG3 ARG A 170      15.262  17.880   4.956  1.00 97.56           H  
ATOM   2692  CD  ARG A 170      16.338  19.477   4.031  1.00 97.56           C  
ATOM   2693  HD2 ARG A 170      16.168  20.277   3.311  1.00 97.56           H  
ATOM   2694  HD3 ARG A 170      17.054  18.779   3.597  1.00 97.56           H  
ATOM   2695  NE  ARG A 170      16.919  19.994   5.280  1.00 97.56           N  
ATOM   2696  HE  ARG A 170      17.313  19.323   5.924  1.00 97.56           H  
ATOM   2697  NH1 ARG A 170      16.511  22.235   4.970  1.00 97.56           N  
ATOM   2698 HH11 ARG A 170      16.705  23.193   5.226  1.00 97.56           H  
ATOM   2699 HH12 ARG A 170      15.891  22.010   4.206  1.00 97.56           H  
ATOM   2700  NH2 ARG A 170      17.684  21.513   6.746  1.00 97.56           N  
ATOM   2701 HH21 ARG A 170      17.852  22.452   7.078  1.00 97.56           H  
ATOM   2702 HH22 ARG A 170      17.951  20.730   7.324  1.00 97.56           H  
ATOM   2703  CZ  ARG A 170      17.037  21.249   5.650  1.00 97.56           C  
ATOM   2704  N   ILE A 171      13.916  18.366  -0.179  1.00 97.62           N  
ATOM   2705  H   ILE A 171      14.880  18.660  -0.122  1.00 97.62           H  
ATOM   2706  CA  ILE A 171      13.552  17.618  -1.379  1.00 97.62           C  
ATOM   2707  HA  ILE A 171      12.613  17.087  -1.223  1.00 97.62           H  
ATOM   2708  C   ILE A 171      14.662  16.595  -1.583  1.00 97.62           C  
ATOM   2709  CB  ILE A 171      13.391  18.556  -2.598  1.00 97.62           C  
ATOM   2710  HB  ILE A 171      14.346  19.045  -2.791  1.00 97.62           H  
ATOM   2711  O   ILE A 171      15.831  16.967  -1.628  1.00 97.62           O  
ATOM   2712  CG1 ILE A 171      12.333  19.652  -2.317  1.00 97.62           C  
ATOM   2713 HG12 ILE A 171      12.638  20.230  -1.446  1.00 97.62           H  
ATOM   2714 HG13 ILE A 171      11.374  19.186  -2.089  1.00 97.62           H  
ATOM   2715  CG2 ILE A 171      13.015  17.725  -3.836  1.00 97.62           C  
ATOM   2716 HG21 ILE A 171      12.953  18.357  -4.722  1.00 97.62           H  
ATOM   2717 HG22 ILE A 171      13.772  16.968  -4.041  1.00 97.62           H  
ATOM   2718 HG23 ILE A 171      12.054  17.234  -3.677  1.00 97.62           H  
ATOM   2719  CD1 ILE A 171      12.135  20.655  -3.460  1.00 97.62           C  
ATOM   2720 HD11 ILE A 171      13.096  21.074  -3.759  1.00 97.62           H  
ATOM   2721 HD12 ILE A 171      11.486  21.462  -3.121  1.00 97.62           H  
ATOM   2722 HD13 ILE A 171      11.662  20.172  -4.316  1.00 97.62           H  
ATOM   2723  N   PHE A 172      14.297  15.325  -1.673  1.00 97.44           N  
ATOM   2724  H   PHE A 172      13.313  15.102  -1.646  1.00 97.44           H  
ATOM   2725  CA  PHE A 172      15.208  14.212  -1.894  1.00 97.44           C  
ATOM   2726  HA  PHE A 172      16.238  14.567  -1.925  1.00 97.44           H  
ATOM   2727  C   PHE A 172      14.847  13.605  -3.243  1.00 97.44           C  
ATOM   2728  CB  PHE A 172      15.100  13.187  -0.762  1.00 97.44           C  
ATOM   2729  HB2 PHE A 172      14.172  12.626  -0.876  1.00 97.44           H  
ATOM   2730  HB3 PHE A 172      15.911  12.466  -0.869  1.00 97.44           H  
ATOM   2731  O   PHE A 172      13.775  13.024  -3.418  1.00 97.44           O  
ATOM   2732  CG  PHE A 172      15.124  13.761   0.637  1.00 97.44           C  
ATOM   2733  CD1 PHE A 172      16.313  13.755   1.387  1.00 97.44           C  
ATOM   2734  HD1 PHE A 172      17.224  13.364   0.959  1.00 97.44           H  
ATOM   2735  CD2 PHE A 172      13.930  14.223   1.220  1.00 97.44           C  
ATOM   2736  HD2 PHE A 172      13.009  14.188   0.659  1.00 97.44           H  
ATOM   2737  CE1 PHE A 172      16.312  14.236   2.708  1.00 97.44           C  
ATOM   2738  HE1 PHE A 172      17.224  14.221   3.286  1.00 97.44           H  
ATOM   2739  CE2 PHE A 172      13.929  14.696   2.540  1.00 97.44           C  
ATOM   2740  HE2 PHE A 172      13.003  15.027   2.987  1.00 97.44           H  
ATOM   2741  CZ  PHE A 172      15.120  14.708   3.283  1.00 97.44           C  
ATOM   2742  HZ  PHE A 172      15.113  15.058   4.304  1.00 97.44           H  
ATOM   2743  N   ALA A 173      15.723  13.805  -4.216  1.00 94.31           N  
ATOM   2744  H   ALA A 173      16.608  14.235  -3.990  1.00 94.31           H  
ATOM   2745  CA  ALA A 173      15.511  13.392  -5.594  1.00 94.31           C  
ATOM   2746  HA  ALA A 173      14.649  12.727  -5.661  1.00 94.31           H  
ATOM   2747  C   ALA A 173      16.730  12.612  -6.096  1.00 94.31           C  
ATOM   2748  CB  ALA A 173      15.210  14.645  -6.430  1.00 94.31           C  
ATOM   2749  HB1 ALA A 173      16.068  15.316  -6.426  1.00 94.31           H  
ATOM   2750  HB2 ALA A 173      14.977  14.366  -7.458  1.00 94.31           H  
ATOM   2751  HB3 ALA A 173      14.346  15.165  -6.017  1.00 94.31           H  
ATOM   2752  O   ALA A 173      17.739  12.481  -5.405  1.00 94.31           O  
ATOM   2753  N   ASN A 174      16.653  12.115  -7.328  1.00 91.19           N  
ATOM   2754  H   ASN A 174      15.799  12.282  -7.840  1.00 91.19           H  
ATOM   2755  CA  ASN A 174      17.796  11.566  -8.065  1.00 91.19           C  
ATOM   2756  HA  ASN A 174      17.397  11.244  -9.026  1.00 91.19           H  
ATOM   2757  C   ASN A 174      18.462  10.295  -7.505  1.00 91.19           C  
ATOM   2758  CB  ASN A 174      18.808  12.695  -8.364  1.00 91.19           C  
ATOM   2759  HB2 ASN A 174      19.191  13.113  -7.433  1.00 91.19           H  
ATOM   2760  HB3 ASN A 174      19.656  12.299  -8.922  1.00 91.19           H  
ATOM   2761  O   ASN A 174      19.522   9.927  -8.002  1.00 91.19           O  
ATOM   2762  CG  ASN A 174      18.191  13.784  -9.209  1.00 91.19           C  
ATOM   2763  ND2 ASN A 174      18.473  15.035  -8.934  1.00 91.19           N  
ATOM   2764 HD21 ASN A 174      19.080  15.272  -8.162  1.00 91.19           H  
ATOM   2765 HD22 ASN A 174      18.027  15.727  -9.519  1.00 91.19           H  
ATOM   2766  OD1 ASN A 174      17.447  13.499 -10.130  1.00 91.19           O  
ATOM   2767  N   ALA A 175      17.847   9.566  -6.569  1.00 94.19           N  
ATOM   2768  H   ALA A 175      17.046   9.960  -6.097  1.00 94.19           H  
ATOM   2769  CA  ALA A 175      18.368   8.258  -6.133  1.00 94.19           C  
ATOM   2770  HA  ALA A 175      19.426   8.184  -6.383  1.00 94.19           H  
ATOM   2771  C   ALA A 175      17.674   7.047  -6.776  1.00 94.19           C  
ATOM   2772  CB  ALA A 175      18.265   8.159  -4.623  1.00 94.19           C  
ATOM   2773  HB1 ALA A 175      17.220   8.009  -4.352  1.00 94.19           H  
ATOM   2774  HB2 ALA A 175      18.683   9.055  -4.164  1.00 94.19           H  
ATOM   2775  HB3 ALA A 175      18.834   7.296  -4.280  1.00 94.19           H  
ATOM   2776  O   ALA A 175      18.217   5.942  -6.761  1.00 94.19           O  
ATOM   2777  N   HIS A 176      16.476   7.239  -7.332  1.00 94.81           N  
ATOM   2778  H   HIS A 176      16.079   8.167  -7.325  1.00 94.81           H  
ATOM   2779  CA  HIS A 176      15.659   6.159  -7.879  1.00 94.81           C  
ATOM   2780  HA  HIS A 176      16.123   5.202  -7.638  1.00 94.81           H  
ATOM   2781  C   HIS A 176      15.581   6.226  -9.401  1.00 94.81           C  
ATOM   2782  CB  HIS A 176      14.293   6.143  -7.191  1.00 94.81           C  
ATOM   2783  HB2 HIS A 176      13.616   5.496  -7.749  1.00 94.81           H  
ATOM   2784  HB3 HIS A 176      13.864   7.145  -7.163  1.00 94.81           H  
ATOM   2785  O   HIS A 176      15.349   7.282  -9.996  1.00 94.81           O  
ATOM   2786  CG  HIS A 176      14.419   5.586  -5.801  1.00 94.81           C  
ATOM   2787  CD2 HIS A 176      14.441   6.272  -4.620  1.00 94.81           C  
ATOM   2788  HD2 HIS A 176      14.336   7.339  -4.495  1.00 94.81           H  
ATOM   2789  ND1 HIS A 176      14.613   4.260  -5.505  1.00 94.81           N  
ATOM   2790  HD1 HIS A 176      14.626   3.516  -6.188  1.00 94.81           H  
ATOM   2791  CE1 HIS A 176      14.699   4.122  -4.178  1.00 94.81           C  
ATOM   2792  HE1 HIS A 176      14.824   3.185  -3.655  1.00 94.81           H  
ATOM   2793  NE2 HIS A 176      14.645   5.334  -3.602  1.00 94.81           N  
ATOM   2794  N   THR A 177      15.802   5.072 -10.034  1.00 92.31           N  
ATOM   2795  H   THR A 177      15.900   4.248  -9.458  1.00 92.31           H  
ATOM   2796  CA  THR A 177      15.603   4.899 -11.483  1.00 92.31           C  
ATOM   2797  HA  THR A 177      15.694   5.863 -11.983  1.00 92.31           H  
ATOM   2798  C   THR A 177      14.202   4.376 -11.767  1.00 92.31           C  
ATOM   2799  CB  THR A 177      16.652   3.964 -12.097  1.00 92.31           C  
ATOM   2800  HB  THR A 177      16.544   2.967 -11.670  1.00 92.31           H  
ATOM   2801  O   THR A 177      13.618   4.771 -12.772  1.00 92.31           O  
ATOM   2802  CG2 THR A 177      16.561   3.877 -13.621  1.00 92.31           C  
ATOM   2803 HG21 THR A 177      17.406   3.305 -14.004  1.00 92.31           H  
ATOM   2804 HG22 THR A 177      15.642   3.369 -13.914  1.00 92.31           H  
ATOM   2805 HG23 THR A 177      16.576   4.876 -14.056  1.00 92.31           H  
ATOM   2806  OG1 THR A 177      17.938   4.454 -11.792  1.00 92.31           O  
ATOM   2807  HG1 THR A 177      17.912   4.766 -10.884  1.00 92.31           H  
ATOM   2808  N   TYR A 178      13.622   3.585 -10.859  1.00 94.50           N  
ATOM   2809  H   TYR A 178      14.116   3.361 -10.007  1.00 94.50           H  
ATOM   2810  CA  TYR A 178      12.260   3.047 -10.957  1.00 94.50           C  
ATOM   2811  HA  TYR A 178      11.877   3.214 -11.963  1.00 94.50           H  
ATOM   2812  C   TYR A 178      11.313   3.778 -10.004  1.00 94.50           C  
ATOM   2813  CB  TYR A 178      12.300   1.530 -10.765  1.00 94.50           C  
ATOM   2814  HB2 TYR A 178      12.695   1.284  -9.779  1.00 94.50           H  
ATOM   2815  HB3 TYR A 178      11.292   1.120 -10.831  1.00 94.50           H  
ATOM   2816  O   TYR A 178      11.688   4.814  -9.453  1.00 94.50           O  
ATOM   2817  CG  TYR A 178      13.151   0.878 -11.827  1.00 94.50           C  
ATOM   2818  CD1 TYR A 178      12.613   0.646 -13.107  1.00 94.50           C  
ATOM   2819  HD1 TYR A 178      11.578   0.878 -13.310  1.00 94.50           H  
ATOM   2820  CD2 TYR A 178      14.501   0.587 -11.560  1.00 94.50           C  
ATOM   2821  HD2 TYR A 178      14.904   0.774 -10.575  1.00 94.50           H  
ATOM   2822  CE1 TYR A 178      13.413   0.075 -14.113  1.00 94.50           C  
ATOM   2823  HE1 TYR A 178      13.000  -0.147 -15.086  1.00 94.50           H  
ATOM   2824  CE2 TYR A 178      15.307   0.036 -12.571  1.00 94.50           C  
ATOM   2825  HE2 TYR A 178      16.347  -0.177 -12.372  1.00 94.50           H  
ATOM   2826  OH  TYR A 178      15.497  -0.907 -14.767  1.00 94.50           O  
ATOM   2827  HH  TYR A 178      16.205  -1.414 -14.363  1.00 94.50           H  
ATOM   2828  CZ  TYR A 178      14.751  -0.264 -13.832  1.00 94.50           C  
ATOM   2829  N   HIS A 179      10.049   3.367  -9.947  1.00 95.88           N  
ATOM   2830  H   HIS A 179       9.782   2.480 -10.350  1.00 95.88           H  
ATOM   2831  CA  HIS A 179       9.011   4.127  -9.252  1.00 95.88           C  
ATOM   2832  HA  HIS A 179       9.189   5.194  -9.386  1.00 95.88           H  
ATOM   2833  C   HIS A 179       9.072   3.825  -7.758  1.00 95.88           C  
ATOM   2834  CB  HIS A 179       7.628   3.825  -9.844  1.00 95.88           C  
ATOM   2835  HB2 HIS A 179       7.458   2.748  -9.835  1.00 95.88           H  
ATOM   2836  HB3 HIS A 179       6.876   4.285  -9.204  1.00 95.88           H  
ATOM   2837  O   HIS A 179       9.059   2.661  -7.359  1.00 95.88           O  
ATOM   2838  CG  HIS A 179       7.417   4.344 -11.248  1.00 95.88           C  
ATOM   2839  CD2 HIS A 179       8.370   4.629 -12.186  1.00 95.88           C  
ATOM   2840  HD2 HIS A 179       9.435   4.483 -12.082  1.00 95.88           H  
ATOM   2841  ND1 HIS A 179       6.209   4.674 -11.815  1.00 95.88           N  
ATOM   2842  HD1 HIS A 179       5.388   4.959 -11.300  1.00 95.88           H  
ATOM   2843  CE1 HIS A 179       6.441   5.141 -13.053  1.00 95.88           C  
ATOM   2844  HE1 HIS A 179       5.695   5.618 -13.672  1.00 95.88           H  
ATOM   2845  NE2 HIS A 179       7.756   5.129 -13.326  1.00 95.88           N  
ATOM   2846  N   ILE A 180       9.151   4.870  -6.935  1.00 98.19           N  
ATOM   2847  H   ILE A 180       9.190   5.799  -7.330  1.00 98.19           H  
ATOM   2848  CA  ILE A 180       9.178   4.720  -5.480  1.00 98.19           C  
ATOM   2849  HA  ILE A 180       9.961   4.005  -5.228  1.00 98.19           H  
ATOM   2850  C   ILE A 180       7.834   4.153  -5.024  1.00 98.19           C  
ATOM   2851  CB  ILE A 180       9.511   6.051  -4.776  1.00 98.19           C  
ATOM   2852  HB  ILE A 180       8.774   6.795  -5.077  1.00 98.19           H  
ATOM   2853  O   ILE A 180       6.791   4.787  -5.180  1.00 98.19           O  
ATOM   2854  CG1 ILE A 180      10.916   6.535  -5.201  1.00 98.19           C  
ATOM   2855 HG12 ILE A 180      11.667   5.871  -4.775  1.00 98.19           H  
ATOM   2856 HG13 ILE A 180      11.014   6.497  -6.286  1.00 98.19           H  
ATOM   2857  CG2 ILE A 180       9.445   5.880  -3.243  1.00 98.19           C  
ATOM   2858 HG21 ILE A 180      10.155   5.120  -2.917  1.00 98.19           H  
ATOM   2859 HG22 ILE A 180       8.441   5.592  -2.931  1.00 98.19           H  
ATOM   2860 HG23 ILE A 180       9.676   6.823  -2.748  1.00 98.19           H  
ATOM   2861  CD1 ILE A 180      11.212   7.977  -4.780  1.00 98.19           C  
ATOM   2862 HD11 ILE A 180      12.162   8.293  -5.212  1.00 98.19           H  
ATOM   2863 HD12 ILE A 180      11.281   8.046  -3.695  1.00 98.19           H  
ATOM   2864 HD13 ILE A 180      10.424   8.639  -5.139  1.00 98.19           H  
ATOM   2865  N   ASN A 181       7.871   2.962  -4.434  1.00 97.69           N  
ATOM   2866  H   ASN A 181       8.774   2.521  -4.334  1.00 97.69           H  
ATOM   2867  CA  ASN A 181       6.693   2.255  -3.942  1.00 97.69           C  
ATOM   2868  HA  ASN A 181       5.801   2.761  -4.311  1.00 97.69           H  
ATOM   2869  C   ASN A 181       6.580   2.283  -2.410  1.00 97.69           C  
ATOM   2870  CB  ASN A 181       6.689   0.838  -4.546  1.00 97.69           C  
ATOM   2871  HB2 ASN A 181       5.775   0.325  -4.245  1.00 97.69           H  
ATOM   2872  HB3 ASN A 181       6.691   0.926  -5.632  1.00 97.69           H  
ATOM   2873  O   ASN A 181       5.492   2.061  -1.877  1.00 97.69           O  
ATOM   2874  CG  ASN A 181       7.864  -0.033  -4.121  1.00 97.69           C  
ATOM   2875  ND2 ASN A 181       8.484  -0.723  -5.051  1.00 97.69           N  
ATOM   2876 HD21 ASN A 181       8.244  -0.673  -6.031  1.00 97.69           H  
ATOM   2877 HD22 ASN A 181       9.254  -1.318  -4.782  1.00 97.69           H  
ATOM   2878  OD1 ASN A 181       8.195  -0.124  -2.947  1.00 97.69           O  
ATOM   2879  N   SER A 182       7.679   2.582  -1.707  1.00 98.19           N  
ATOM   2880  H   SER A 182       8.542   2.728  -2.211  1.00 98.19           H  
ATOM   2881  CA  SER A 182       7.728   2.593  -0.244  1.00 98.19           C  
ATOM   2882  HA  SER A 182       6.719   2.717   0.150  1.00 98.19           H  
ATOM   2883  C   SER A 182       8.597   3.719   0.282  1.00 98.19           C  
ATOM   2884  CB  SER A 182       8.290   1.285   0.314  1.00 98.19           C  
ATOM   2885  HB2 SER A 182       8.152   1.269   1.395  1.00 98.19           H  
ATOM   2886  HB3 SER A 182       9.357   1.221   0.101  1.00 98.19           H  
ATOM   2887  O   SER A 182       9.666   4.000  -0.257  1.00 98.19           O  
ATOM   2888  OG  SER A 182       7.627   0.184  -0.253  1.00 98.19           O  
ATOM   2889  HG  SER A 182       7.834   0.155  -1.191  1.00 98.19           H  
ATOM   2890  N   ILE A 183       8.166   4.291   1.400  1.00 98.56           N  
ATOM   2891  H   ILE A 183       7.289   3.970   1.786  1.00 98.56           H  
ATOM   2892  CA  ILE A 183       8.986   5.106   2.291  1.00 98.56           C  
ATOM   2893  HA  ILE A 183      10.034   4.889   2.085  1.00 98.56           H  
ATOM   2894  C   ILE A 183       8.701   4.663   3.725  1.00 98.56           C  
ATOM   2895  CB  ILE A 183       8.759   6.625   2.097  1.00 98.56           C  
ATOM   2896  HB  ILE A 183       9.214   7.136   2.945  1.00 98.56           H  
ATOM   2897  O   ILE A 183       7.549   4.398   4.075  1.00 98.56           O  
ATOM   2898  CG1 ILE A 183       7.262   6.998   2.044  1.00 98.56           C  
ATOM   2899 HG12 ILE A 183       6.732   6.490   2.850  1.00 98.56           H  
ATOM   2900 HG13 ILE A 183       6.848   6.646   1.099  1.00 98.56           H  
ATOM   2901  CG2 ILE A 183       9.483   7.104   0.827  1.00 98.56           C  
ATOM   2902 HG21 ILE A 183      10.535   6.825   0.880  1.00 98.56           H  
ATOM   2903 HG22 ILE A 183       9.044   6.648  -0.060  1.00 98.56           H  
ATOM   2904 HG23 ILE A 183       9.423   8.189   0.742  1.00 98.56           H  
ATOM   2905  CD1 ILE A 183       6.974   8.498   2.171  1.00 98.56           C  
ATOM   2906 HD11 ILE A 183       5.896   8.656   2.212  1.00 98.56           H  
ATOM   2907 HD12 ILE A 183       7.373   9.041   1.314  1.00 98.56           H  
ATOM   2908 HD13 ILE A 183       7.421   8.880   3.089  1.00 98.56           H  
ATOM   2909  N   SER A 184       9.735   4.583   4.557  1.00 98.31           N  
ATOM   2910  H   SER A 184      10.660   4.775   4.202  1.00 98.31           H  
ATOM   2911  CA  SER A 184       9.585   4.232   5.971  1.00 98.31           C  
ATOM   2912  HA  SER A 184       8.569   4.460   6.293  1.00 98.31           H  
ATOM   2913  C   SER A 184      10.548   5.045   6.812  1.00 98.31           C  
ATOM   2914  CB  SER A 184       9.808   2.735   6.196  1.00 98.31           C  
ATOM   2915  HB2 SER A 184       9.186   2.174   5.498  1.00 98.31           H  
ATOM   2916  HB3 SER A 184      10.852   2.473   6.025  1.00 98.31           H  
ATOM   2917  O   SER A 184      11.751   5.042   6.558  1.00 98.31           O  
ATOM   2918  OG  SER A 184       9.445   2.380   7.516  1.00 98.31           O  
ATOM   2919  HG  SER A 184      10.004   2.811   8.166  1.00 98.31           H  
ATOM   2920  N   ILE A 185      10.012   5.729   7.820  1.00 97.88           N  
ATOM   2921  H   ILE A 185       9.028   5.610   8.015  1.00 97.88           H  
ATOM   2922  CA  ILE A 185      10.815   6.438   8.817  1.00 97.88           C  
ATOM   2923  HA  ILE A 185      11.601   6.998   8.311  1.00 97.88           H  
ATOM   2924  C   ILE A 185      11.487   5.402   9.712  1.00 97.88           C  
ATOM   2925  CB  ILE A 185       9.945   7.428   9.622  1.00 97.88           C  
ATOM   2926  HB  ILE A 185       9.181   6.860  10.152  1.00 97.88           H  
ATOM   2927  O   ILE A 185      10.870   4.397  10.067  1.00 97.88           O  
ATOM   2928  CG1 ILE A 185       9.215   8.444   8.718  1.00 97.88           C  
ATOM   2929 HG12 ILE A 185       8.531   7.912   8.057  1.00 97.88           H  
ATOM   2930 HG13 ILE A 185       8.607   9.093   9.348  1.00 97.88           H  
ATOM   2931  CG2 ILE A 185      10.773   8.184  10.674  1.00 97.88           C  
ATOM   2932 HG21 ILE A 185      11.035   7.501  11.483  1.00 97.88           H  
ATOM   2933 HG22 ILE A 185      11.690   8.585  10.242  1.00 97.88           H  
ATOM   2934 HG23 ILE A 185      10.185   8.993  11.108  1.00 97.88           H  
ATOM   2935  CD1 ILE A 185      10.128   9.326   7.863  1.00 97.88           C  
ATOM   2936 HD11 ILE A 185       9.507  10.067   7.359  1.00 97.88           H  
ATOM   2937 HD12 ILE A 185      10.645   8.721   7.119  1.00 97.88           H  
ATOM   2938 HD13 ILE A 185      10.855   9.853   8.481  1.00 97.88           H  
ATOM   2939  N   ASN A 186      12.752   5.632  10.041  1.00 97.88           N  
ATOM   2940  H   ASN A 186      13.217   6.475   9.736  1.00 97.88           H  
ATOM   2941  CA  ASN A 186      13.476   4.780  10.965  1.00 97.88           C  
ATOM   2942  HA  ASN A 186      13.167   3.748  10.801  1.00 97.88           H  
ATOM   2943  C   ASN A 186      13.129   5.146  12.419  1.00 97.88           C  
ATOM   2944  CB  ASN A 186      14.970   4.887  10.633  1.00 97.88           C  
ATOM   2945  HB2 ASN A 186      15.110   4.849   9.552  1.00 97.88           H  
ATOM   2946  HB3 ASN A 186      15.359   5.843  10.983  1.00 97.88           H  
ATOM   2947  O   ASN A 186      12.807   6.295  12.727  1.00 97.88           O  
ATOM   2948  CG  ASN A 186      15.786   3.764  11.227  1.00 97.88           C  
ATOM   2949  ND2 ASN A 186      17.045   3.663  10.903  1.00 97.88           N  
ATOM   2950 HD21 ASN A 186      17.559   2.866  11.250  1.00 97.88           H  
ATOM   2951 HD22 ASN A 186      17.486   4.430  10.416  1.00 97.88           H  
ATOM   2952  OD1 ASN A 186      15.288   2.953  11.984  1.00 97.88           O  
ATOM   2953  N   SER A 187      13.237   4.186  13.337  1.00 96.12           N  
ATOM   2954  H   SER A 187      13.605   3.292  13.042  1.00 96.12           H  
ATOM   2955  CA  SER A 187      12.980   4.392  14.765  1.00 96.12           C  
ATOM   2956  HA  SER A 187      12.009   4.878  14.864  1.00 96.12           H  
ATOM   2957  C   SER A 187      14.009   5.310  15.447  1.00 96.12           C  
ATOM   2958  CB  SER A 187      12.892   3.032  15.471  1.00 96.12           C  
ATOM   2959  HB2 SER A 187      12.267   2.361  14.882  1.00 96.12           H  
ATOM   2960  HB3 SER A 187      12.428   3.168  16.448  1.00 96.12           H  
ATOM   2961  O   SER A 187      13.832   5.659  16.611  1.00 96.12           O  
ATOM   2962  OG  SER A 187      14.174   2.453  15.645  1.00 96.12           O  
ATOM   2963  HG  SER A 187      14.623   2.999  16.294  1.00 96.12           H  
ATOM   2964  N   ASP A 188      15.097   5.677  14.758  1.00 94.50           N  
ATOM   2965  H   ASP A 188      15.175   5.360  13.802  1.00 94.50           H  
ATOM   2966  CA  ASP A 188      16.049   6.706  15.202  1.00 94.50           C  
ATOM   2967  HA  ASP A 188      16.188   6.600  16.278  1.00 94.50           H  
ATOM   2968  C   ASP A 188      15.533   8.144  14.981  1.00 94.50           C  
ATOM   2969  CB  ASP A 188      17.427   6.476  14.542  1.00 94.50           C  
ATOM   2970  HB2 ASP A 188      17.759   5.466  14.783  1.00 94.50           H  
ATOM   2971  HB3 ASP A 188      18.140   7.167  14.990  1.00 94.50           H  
ATOM   2972  O   ASP A 188      16.009   9.073  15.630  1.00 94.50           O  
ATOM   2973  CG  ASP A 188      17.476   6.663  13.016  1.00 94.50           C  
ATOM   2974  OD1 ASP A 188      16.577   7.311  12.442  1.00 94.50           O  
ATOM   2975  OD2 ASP A 188      18.402   6.132  12.370  1.00 94.50           O  
ATOM   2976  N   TYR A 189      14.535   8.329  14.107  1.00 93.00           N  
ATOM   2977  H   TYR A 189      14.197   7.509  13.623  1.00 93.00           H  
ATOM   2978  CA  TYR A 189      13.977   9.620  13.689  1.00 93.00           C  
ATOM   2979  HA  TYR A 189      13.271   9.388  12.892  1.00 93.00           H  
ATOM   2980  C   TYR A 189      14.981  10.605  13.061  1.00 93.00           C  
ATOM   2981  CB  TYR A 189      13.180  10.238  14.838  1.00 93.00           C  
ATOM   2982  HB2 TYR A 189      12.566  11.048  14.444  1.00 93.00           H  
ATOM   2983  HB3 TYR A 189      13.878  10.672  15.554  1.00 93.00           H  
ATOM   2984  O   TYR A 189      14.736  11.820  13.017  1.00 93.00           O  
ATOM   2985  CG  TYR A 189      12.273   9.261  15.555  1.00 93.00           C  
ATOM   2986  CD1 TYR A 189      11.284   8.559  14.836  1.00 93.00           C  
ATOM   2987  HD1 TYR A 189      11.217   8.655  13.763  1.00 93.00           H  
ATOM   2988  CD2 TYR A 189      12.408   9.069  16.943  1.00 93.00           C  
ATOM   2989  HD2 TYR A 189      13.211   9.556  17.477  1.00 93.00           H  
ATOM   2990  CE1 TYR A 189      10.372   7.736  15.521  1.00 93.00           C  
ATOM   2991  HE1 TYR A 189       9.600   7.202  14.986  1.00 93.00           H  
ATOM   2992  CE2 TYR A 189      11.511   8.228  17.627  1.00 93.00           C  
ATOM   2993  HE2 TYR A 189      11.620   8.073  18.690  1.00 93.00           H  
ATOM   2994  OH  TYR A 189       9.576   6.811  17.578  1.00 93.00           O  
ATOM   2995  HH  TYR A 189       9.833   6.666  18.491  1.00 93.00           H  
ATOM   2996  CZ  TYR A 189      10.476   7.582  16.918  1.00 93.00           C  
ATOM   2997  N   GLU A 190      16.086  10.074  12.547  1.00 96.12           N  
ATOM   2998  H   GLU A 190      16.205   9.078  12.668  1.00 96.12           H  
ATOM   2999  CA  GLU A 190      17.147  10.774  11.818  1.00 96.12           C  
ATOM   3000  HA  GLU A 190      16.934  11.842  11.768  1.00 96.12           H  
ATOM   3001  C   GLU A 190      17.261  10.259  10.383  1.00 96.12           C  
ATOM   3002  CB  GLU A 190      18.490  10.584  12.536  1.00 96.12           C  
ATOM   3003  HB2 GLU A 190      18.692   9.520  12.660  1.00 96.12           H  
ATOM   3004  HB3 GLU A 190      19.272  11.018  11.913  1.00 96.12           H  
ATOM   3005  O   GLU A 190      17.538  11.035   9.464  1.00 96.12           O  
ATOM   3006  CG  GLU A 190      18.511  11.280  13.904  1.00 96.12           C  
ATOM   3007  HG2 GLU A 190      18.194  12.314  13.766  1.00 96.12           H  
ATOM   3008  HG3 GLU A 190      17.791  10.799  14.565  1.00 96.12           H  
ATOM   3009  CD  GLU A 190      19.892  11.273  14.580  1.00 96.12           C  
ATOM   3010  OE1 GLU A 190      20.026  12.021  15.578  1.00 96.12           O  
ATOM   3011  OE2 GLU A 190      20.808  10.564  14.105  1.00 96.12           O  
ATOM   3012  N   THR A 191      16.993   8.970  10.173  1.00 97.81           N  
ATOM   3013  H   THR A 191      16.768   8.389  10.969  1.00 97.81           H  
ATOM   3014  CA  THR A 191      17.065   8.314   8.873  1.00 97.81           C  
ATOM   3015  HA  THR A 191      17.365   9.062   8.138  1.00 97.81           H  
ATOM   3016  C   THR A 191      15.708   7.797   8.406  1.00 97.81           C  
ATOM   3017  CB  THR A 191      18.142   7.217   8.841  1.00 97.81           C  
ATOM   3018  HB  THR A 191      18.180   6.813   7.829  1.00 97.81           H  
ATOM   3019  O   THR A 191      14.740   7.672   9.161  1.00 97.81           O  
ATOM   3020  CG2 THR A 191      19.535   7.742   9.182  1.00 97.81           C  
ATOM   3021 HG21 THR A 191      19.565   8.091  10.214  1.00 97.81           H  
ATOM   3022 HG22 THR A 191      20.261   6.939   9.059  1.00 97.81           H  
ATOM   3023 HG23 THR A 191      19.793   8.562   8.511  1.00 97.81           H  
ATOM   3024  OG1 THR A 191      17.851   6.150   9.709  1.00 97.81           O  
ATOM   3025  HG1 THR A 191      18.053   6.405  10.612  1.00 97.81           H  
ATOM   3026  N   TYR A 192      15.606   7.535   7.109  1.00 98.25           N  
ATOM   3027  H   TYR A 192      16.413   7.685   6.521  1.00 98.25           H  
ATOM   3028  CA  TYR A 192      14.453   6.874   6.513  1.00 98.25           C  
ATOM   3029  HA  TYR A 192      14.051   6.162   7.233  1.00 98.25           H  
ATOM   3030  C   TYR A 192      14.899   6.091   5.280  1.00 98.25           C  
ATOM   3031  CB  TYR A 192      13.357   7.904   6.193  1.00 98.25           C  
ATOM   3032  HB2 TYR A 192      12.420   7.374   6.024  1.00 98.25           H  
ATOM   3033  HB3 TYR A 192      13.200   8.546   7.060  1.00 98.25           H  
ATOM   3034  O   TYR A 192      15.921   6.412   4.671  1.00 98.25           O  
ATOM   3035  CG  TYR A 192      13.615   8.767   4.980  1.00 98.25           C  
ATOM   3036  CD1 TYR A 192      14.350   9.962   5.091  1.00 98.25           C  
ATOM   3037  HD1 TYR A 192      14.755  10.252   6.050  1.00 98.25           H  
ATOM   3038  CD2 TYR A 192      13.107   8.360   3.735  1.00 98.25           C  
ATOM   3039  HD2 TYR A 192      12.548   7.440   3.649  1.00 98.25           H  
ATOM   3040  CE1 TYR A 192      14.571  10.762   3.952  1.00 98.25           C  
ATOM   3041  HE1 TYR A 192      15.144  11.675   4.025  1.00 98.25           H  
ATOM   3042  CE2 TYR A 192      13.348   9.138   2.595  1.00 98.25           C  
ATOM   3043  HE2 TYR A 192      12.990   8.802   1.633  1.00 98.25           H  
ATOM   3044  OH  TYR A 192      14.300  11.073   1.584  1.00 98.25           O  
ATOM   3045  HH  TYR A 192      14.851  11.839   1.758  1.00 98.25           H  
ATOM   3046  CZ  TYR A 192      14.077  10.338   2.699  1.00 98.25           C  
ATOM   3047  N   LEU A 193      14.144   5.061   4.911  1.00 97.69           N  
ATOM   3048  H   LEU A 193      13.303   4.871   5.436  1.00 97.69           H  
ATOM   3049  CA  LEU A 193      14.385   4.312   3.682  1.00 97.69           C  
ATOM   3050  HA  LEU A 193      15.354   4.622   3.290  1.00 97.69           H  
ATOM   3051  C   LEU A 193      13.363   4.686   2.616  1.00 97.69           C  
ATOM   3052  CB  LEU A 193      14.522   2.800   3.949  1.00 97.69           C  
ATOM   3053  HB2 LEU A 193      15.299   2.678   4.704  1.00 97.69           H  
ATOM   3054  HB3 LEU A 193      14.892   2.318   3.043  1.00 97.69           H  
ATOM   3055  O   LEU A 193      12.222   5.037   2.929  1.00 97.69           O  
ATOM   3056  CG  LEU A 193      13.258   2.055   4.422  1.00 97.69           C  
ATOM   3057  HG  LEU A 193      12.757   2.659   5.178  1.00 97.69           H  
ATOM   3058  CD1 LEU A 193      12.273   1.715   3.294  1.00 97.69           C  
ATOM   3059 HD11 LEU A 193      11.786   2.609   2.905  1.00 97.69           H  
ATOM   3060 HD12 LEU A 193      11.487   1.064   3.677  1.00 97.69           H  
ATOM   3061 HD13 LEU A 193      12.791   1.199   2.485  1.00 97.69           H  
ATOM   3062  CD2 LEU A 193      13.643   0.715   5.052  1.00 97.69           C  
ATOM   3063 HD21 LEU A 193      12.758   0.222   5.453  1.00 97.69           H  
ATOM   3064 HD22 LEU A 193      14.346   0.865   5.871  1.00 97.69           H  
ATOM   3065 HD23 LEU A 193      14.109   0.067   4.309  1.00 97.69           H  
ATOM   3066  N   SER A 194      13.770   4.562   1.361  1.00 98.56           N  
ATOM   3067  H   SER A 194      14.744   4.353   1.195  1.00 98.56           H  
ATOM   3068  CA  SER A 194      12.887   4.572   0.201  1.00 98.56           C  
ATOM   3069  HA  SER A 194      11.854   4.508   0.543  1.00 98.56           H  
ATOM   3070  C   SER A 194      13.182   3.363  -0.674  1.00 98.56           C  
ATOM   3071  CB  SER A 194      13.033   5.872  -0.586  1.00 98.56           C  
ATOM   3072  HB2 SER A 194      12.799   6.706   0.075  1.00 98.56           H  
ATOM   3073  HB3 SER A 194      12.339   5.876  -1.426  1.00 98.56           H  
ATOM   3074  O   SER A 194      14.346   3.048  -0.925  1.00 98.56           O  
ATOM   3075  OG  SER A 194      14.349   6.035  -1.060  1.00 98.56           O  
ATOM   3076  HG  SER A 194      14.400   5.641  -1.933  1.00 98.56           H  
ATOM   3077  N   ALA A 195      12.137   2.689  -1.145  1.00 98.44           N  
ATOM   3078  H   ALA A 195      11.207   3.017  -0.927  1.00 98.44           H  
ATOM   3079  CA  ALA A 195      12.266   1.568  -2.066  1.00 98.44           C  
ATOM   3080  HA  ALA A 195      13.323   1.402  -2.274  1.00 98.44           H  
ATOM   3081  C   ALA A 195      11.582   1.874  -3.398  1.00 98.44           C  
ATOM   3082  CB  ALA A 195      11.740   0.283  -1.422  1.00 98.44           C  
ATOM   3083  HB1 ALA A 195      11.994  -0.562  -2.063  1.00 98.44           H  
ATOM   3084  HB2 ALA A 195      10.655   0.321  -1.330  1.00 98.44           H  
ATOM   3085  HB3 ALA A 195      12.198   0.143  -0.443  1.00 98.44           H  
ATOM   3086  O   ALA A 195      10.455   2.377  -3.416  1.00 98.44           O  
ATOM   3087  N   ASP A 196      12.263   1.545  -4.492  1.00 98.12           N  
ATOM   3088  H   ASP A 196      13.143   1.070  -4.353  1.00 98.12           H  
ATOM   3089  CA  ASP A 196      11.639   1.332  -5.796  1.00 98.12           C  
ATOM   3090  HA  ASP A 196      10.600   1.655  -5.742  1.00 98.12           H  
ATOM   3091  C   ASP A 196      11.576  -0.171  -6.107  1.00 98.12           C  
ATOM   3092  CB  ASP A 196      12.307   2.195  -6.891  1.00 98.12           C  
ATOM   3093  HB2 ASP A 196      11.672   2.151  -7.776  1.00 98.12           H  
ATOM   3094  HB3 ASP A 196      12.303   3.234  -6.561  1.00 98.12           H  
ATOM   3095  O   ASP A 196      11.820  -1.006  -5.236  1.00 98.12           O  
ATOM   3096  CG  ASP A 196      13.727   1.806  -7.337  1.00 98.12           C  
ATOM   3097  OD1 ASP A 196      14.098   0.621  -7.260  1.00 98.12           O  
ATOM   3098  OD2 ASP A 196      14.457   2.706  -7.830  1.00 98.12           O  
ATOM   3099  N   ASP A 197      11.221  -0.524  -7.339  1.00 97.94           N  
ATOM   3100  H   ASP A 197      10.931   0.199  -7.982  1.00 97.94           H  
ATOM   3101  CA  ASP A 197      11.082  -1.919  -7.756  1.00 97.94           C  
ATOM   3102  HA  ASP A 197      10.361  -2.407  -7.101  1.00 97.94           H  
ATOM   3103  C   ASP A 197      12.388  -2.734  -7.672  1.00 97.94           C  
ATOM   3104  CB  ASP A 197      10.528  -1.951  -9.188  1.00 97.94           C  
ATOM   3105  HB2 ASP A 197      11.213  -1.406  -9.837  1.00 97.94           H  
ATOM   3106  HB3 ASP A 197      10.493  -2.985  -9.532  1.00 97.94           H  
ATOM   3107  O   ASP A 197      12.321  -3.957  -7.595  1.00 97.94           O  
ATOM   3108  CG  ASP A 197       9.118  -1.361  -9.322  1.00 97.94           C  
ATOM   3109  OD1 ASP A 197       8.316  -1.463  -8.364  1.00 97.94           O  
ATOM   3110  OD2 ASP A 197       8.840  -0.815 -10.414  1.00 97.94           O  
ATOM   3111  N   LEU A 198      13.573  -2.111  -7.684  1.00 97.69           N  
ATOM   3112  H   LEU A 198      13.577  -1.102  -7.658  1.00 97.69           H  
ATOM   3113  CA  LEU A 198      14.864  -2.820  -7.710  1.00 97.69           C  
ATOM   3114  HA  LEU A 198      14.697  -3.890  -7.586  1.00 97.69           H  
ATOM   3115  C   LEU A 198      15.829  -2.427  -6.589  1.00 97.69           C  
ATOM   3116  CB  LEU A 198      15.559  -2.594  -9.062  1.00 97.69           C  
ATOM   3117  HB2 LEU A 198      16.513  -3.121  -9.036  1.00 97.69           H  
ATOM   3118  HB3 LEU A 198      15.766  -1.530  -9.169  1.00 97.69           H  
ATOM   3119  O   LEU A 198      16.799  -3.146  -6.344  1.00 97.69           O  
ATOM   3120  CG  LEU A 198      14.787  -3.071 -10.301  1.00 97.69           C  
ATOM   3121  HG  LEU A 198      13.912  -2.440 -10.455  1.00 97.69           H  
ATOM   3122  CD1 LEU A 198      15.698  -2.973 -11.526  1.00 97.69           C  
ATOM   3123 HD11 LEU A 198      16.339  -3.853 -11.586  1.00 97.69           H  
ATOM   3124 HD12 LEU A 198      16.340  -2.096 -11.437  1.00 97.69           H  
ATOM   3125 HD13 LEU A 198      15.083  -2.917 -12.424  1.00 97.69           H  
ATOM   3126  CD2 LEU A 198      14.366  -4.535 -10.232  1.00 97.69           C  
ATOM   3127 HD21 LEU A 198      15.226  -5.171 -10.021  1.00 97.69           H  
ATOM   3128 HD22 LEU A 198      13.623  -4.692  -9.451  1.00 97.69           H  
ATOM   3129 HD23 LEU A 198      13.916  -4.824 -11.182  1.00 97.69           H  
ATOM   3130  N   ARG A 199      15.611  -1.288  -5.932  1.00 97.38           N  
ATOM   3131  H   ARG A 199      14.821  -0.725  -6.212  1.00 97.38           H  
ATOM   3132  CA  ARG A 199      16.573  -0.702  -5.000  1.00 97.38           C  
ATOM   3133  HA  ARG A 199      17.272  -1.479  -4.692  1.00 97.38           H  
ATOM   3134  C   ARG A 199      15.926  -0.167  -3.741  1.00 97.38           C  
ATOM   3135  CB  ARG A 199      17.344   0.417  -5.706  1.00 97.38           C  
ATOM   3136  HB2 ARG A 199      17.879   1.012  -4.965  1.00 97.38           H  
ATOM   3137  HB3 ARG A 199      16.644   1.073  -6.224  1.00 97.38           H  
ATOM   3138  O   ARG A 199      14.847   0.418  -3.784  1.00 97.38           O  
ATOM   3139  CG  ARG A 199      18.352  -0.162  -6.700  1.00 97.38           C  
ATOM   3140  HG2 ARG A 199      17.842  -0.763  -7.453  1.00 97.38           H  
ATOM   3141  HG3 ARG A 199      19.064  -0.788  -6.163  1.00 97.38           H  
ATOM   3142  CD  ARG A 199      19.101   0.964  -7.397  1.00 97.38           C  
ATOM   3143  HD2 ARG A 199      19.586   1.581  -6.642  1.00 97.38           H  
ATOM   3144  HD3 ARG A 199      18.387   1.567  -7.959  1.00 97.38           H  
ATOM   3145  NE  ARG A 199      20.111   0.404  -8.299  1.00 97.38           N  
ATOM   3146  HE  ARG A 199      20.269  -0.592  -8.238  1.00 97.38           H  
ATOM   3147  NH1 ARG A 199      20.979   2.378  -9.069  1.00 97.38           N  
ATOM   3148 HH11 ARG A 199      21.714   2.876  -9.551  1.00 97.38           H  
ATOM   3149 HH12 ARG A 199      20.296   2.861  -8.503  1.00 97.38           H  
ATOM   3150  NH2 ARG A 199      21.937   0.417  -9.602  1.00 97.38           N  
ATOM   3151 HH21 ARG A 199      22.764   0.891  -9.935  1.00 97.38           H  
ATOM   3152 HH22 ARG A 199      22.050  -0.517  -9.235  1.00 97.38           H  
ATOM   3153  CZ  ARG A 199      20.998   1.073  -8.994  1.00 97.38           C  
ATOM   3154  N   ILE A 200      16.666  -0.269  -2.640  1.00 97.94           N  
ATOM   3155  H   ILE A 200      17.554  -0.745  -2.720  1.00 97.94           H  
ATOM   3156  CA  ILE A 200      16.358   0.403  -1.375  1.00 97.94           C  
ATOM   3157  HA  ILE A 200      15.457   1.000  -1.514  1.00 97.94           H  
ATOM   3158  C   ILE A 200      17.504   1.347  -1.045  1.00 97.94           C  
ATOM   3159  CB  ILE A 200      16.068  -0.584  -0.224  1.00 97.94           C  
ATOM   3160  HB  ILE A 200      16.990  -1.103   0.038  1.00 97.94           H  
ATOM   3161  O   ILE A 200      18.670   0.946  -1.029  1.00 97.94           O  
ATOM   3162  CG1 ILE A 200      15.023  -1.620  -0.686  1.00 97.94           C  
ATOM   3163 HG12 ILE A 200      15.444  -2.179  -1.521  1.00 97.94           H  
ATOM   3164 HG13 ILE A 200      14.129  -1.105  -1.037  1.00 97.94           H  
ATOM   3165  CG2 ILE A 200      15.588   0.185   1.021  1.00 97.94           C  
ATOM   3166 HG21 ILE A 200      15.453  -0.499   1.859  1.00 97.94           H  
ATOM   3167 HG22 ILE A 200      14.645   0.688   0.810  1.00 97.94           H  
ATOM   3168 HG23 ILE A 200      16.328   0.925   1.327  1.00 97.94           H  
ATOM   3169  CD1 ILE A 200      14.617  -2.662   0.352  1.00 97.94           C  
ATOM   3170 HD11 ILE A 200      13.950  -3.381  -0.125  1.00 97.94           H  
ATOM   3171 HD12 ILE A 200      15.504  -3.187   0.704  1.00 97.94           H  
ATOM   3172 HD13 ILE A 200      14.096  -2.198   1.189  1.00 97.94           H  
ATOM   3173  N   ASN A 201      17.163   2.602  -0.780  1.00 97.44           N  
ATOM   3174  H   ASN A 201      16.181   2.837  -0.775  1.00 97.44           H  
ATOM   3175  CA  ASN A 201      18.103   3.648  -0.417  1.00 97.44           C  
ATOM   3176  HA  ASN A 201      19.118   3.255  -0.451  1.00 97.44           H  
ATOM   3177  C   ASN A 201      17.828   4.118   1.010  1.00 97.44           C  
ATOM   3178  CB  ASN A 201      18.001   4.790  -1.437  1.00 97.44           C  
ATOM   3179  HB2 ASN A 201      18.653   5.608  -1.129  1.00 97.44           H  
ATOM   3180  HB3 ASN A 201      16.978   5.164  -1.451  1.00 97.44           H  
ATOM   3181  O   ASN A 201      16.680   4.364   1.377  1.00 97.44           O  
ATOM   3182  CG  ASN A 201      18.415   4.381  -2.839  1.00 97.44           C  
ATOM   3183  ND2 ASN A 201      17.683   4.806  -3.841  1.00 97.44           N  
ATOM   3184 HD21 ASN A 201      18.008   4.618  -4.778  1.00 97.44           H  
ATOM   3185 HD22 ASN A 201      16.802   5.268  -3.666  1.00 97.44           H  
ATOM   3186  OD1 ASN A 201      19.386   3.675  -3.065  1.00 97.44           O  
ATOM   3187  N   LEU A 202      18.888   4.264   1.797  1.00 97.38           N  
ATOM   3188  H   LEU A 202      19.792   4.022   1.415  1.00 97.38           H  
ATOM   3189  CA  LEU A 202      18.877   4.884   3.111  1.00 97.38           C  
ATOM   3190  HA  LEU A 202      17.876   4.795   3.534  1.00 97.38           H  
ATOM   3191  C   LEU A 202      19.229   6.365   2.979  1.00 97.38           C  
ATOM   3192  CB  LEU A 202      19.871   4.150   4.023  1.00 97.38           C  
ATOM   3193  HB2 LEU A 202      20.872   4.274   3.609  1.00 97.38           H  
ATOM   3194  HB3 LEU A 202      19.640   3.085   4.013  1.00 97.38           H  
ATOM   3195  O   LEU A 202      20.240   6.731   2.374  1.00 97.38           O  
ATOM   3196  CG  LEU A 202      19.872   4.647   5.480  1.00 97.38           C  
ATOM   3197  HG  LEU A 202      20.016   5.727   5.510  1.00 97.38           H  
ATOM   3198  CD1 LEU A 202      18.564   4.290   6.181  1.00 97.38           C  
ATOM   3199 HD11 LEU A 202      17.740   4.870   5.765  1.00 97.38           H  
ATOM   3200 HD12 LEU A 202      18.368   3.227   6.046  1.00 97.38           H  
ATOM   3201 HD13 LEU A 202      18.637   4.514   7.245  1.00 97.38           H  
ATOM   3202  CD2 LEU A 202      21.024   3.993   6.239  1.00 97.38           C  
ATOM   3203 HD21 LEU A 202      21.032   4.347   7.270  1.00 97.38           H  
ATOM   3204 HD22 LEU A 202      21.973   4.255   5.770  1.00 97.38           H  
ATOM   3205 HD23 LEU A 202      20.908   2.909   6.234  1.00 97.38           H  
ATOM   3206  N   TRP A 203      18.416   7.207   3.592  1.00 98.00           N  
ATOM   3207  H   TRP A 203      17.602   6.834   4.059  1.00 98.00           H  
ATOM   3208  CA  TRP A 203      18.568   8.653   3.605  1.00 98.00           C  
ATOM   3209  HA  TRP A 203      19.437   8.953   3.020  1.00 98.00           H  
ATOM   3210  C   TRP A 203      18.724   9.164   5.025  1.00 98.00           C  
ATOM   3211  CB  TRP A 203      17.326   9.280   2.994  1.00 98.00           C  
ATOM   3212  HB2 TRP A 203      17.400  10.365   3.063  1.00 98.00           H  
ATOM   3213  HB3 TRP A 203      16.468   8.960   3.585  1.00 98.00           H  
ATOM   3214  O   TRP A 203      18.197   8.576   5.968  1.00 98.00           O  
ATOM   3215  CG  TRP A 203      17.067   8.922   1.577  1.00 98.00           C  
ATOM   3216  CD1 TRP A 203      16.350   7.856   1.164  1.00 98.00           C  
ATOM   3217  HD1 TRP A 203      15.892   7.126   1.814  1.00 98.00           H  
ATOM   3218  CD2 TRP A 203      17.464   9.645   0.380  1.00 98.00           C  
ATOM   3219  CE2 TRP A 203      16.868   8.995  -0.737  1.00 98.00           C  
ATOM   3220  CE3 TRP A 203      18.241  10.798   0.124  1.00 98.00           C  
ATOM   3221  HE3 TRP A 203      18.729  11.302   0.946  1.00 98.00           H  
ATOM   3222  NE1 TRP A 203      16.234   7.896  -0.204  1.00 98.00           N  
ATOM   3223  HE1 TRP A 203      15.645   7.247  -0.706  1.00 98.00           H  
ATOM   3224  CH2 TRP A 203      17.749  10.654  -2.261  1.00 98.00           C  
ATOM   3225  HH2 TRP A 203      17.829  11.075  -3.252  1.00 98.00           H  
ATOM   3226  CZ2 TRP A 203      16.955   9.518  -2.028  1.00 98.00           C  
ATOM   3227  HZ2 TRP A 203      16.366   9.073  -2.816  1.00 98.00           H  
ATOM   3228  CZ3 TRP A 203      18.408  11.280  -1.189  1.00 98.00           C  
ATOM   3229  HZ3 TRP A 203      19.010  12.159  -1.366  1.00 98.00           H  
ATOM   3230  N   HIS A 204      19.373  10.315   5.160  1.00 97.94           N  
ATOM   3231  H   HIS A 204      19.720  10.770   4.327  1.00 97.94           H  
ATOM   3232  CA  HIS A 204      19.349  11.102   6.384  1.00 97.94           C  
ATOM   3233  HA  HIS A 204      18.942  10.511   7.204  1.00 97.94           H  
ATOM   3234  C   HIS A 204      18.441  12.317   6.175  1.00 97.94           C  
ATOM   3235  CB  HIS A 204      20.785  11.480   6.753  1.00 97.94           C  
ATOM   3236  HB2 HIS A 204      21.199  12.134   5.986  1.00 97.94           H  
ATOM   3237  HB3 HIS A 204      21.391  10.574   6.791  1.00 97.94           H  
ATOM   3238  O   HIS A 204      18.553  13.007   5.165  1.00 97.94           O  
ATOM   3239  CG  HIS A 204      20.873  12.163   8.086  1.00 97.94           C  
ATOM   3240  CD2 HIS A 204      21.094  11.561   9.295  1.00 97.94           C  
ATOM   3241  HD2 HIS A 204      21.238  10.506   9.475  1.00 97.94           H  
ATOM   3242  ND1 HIS A 204      20.720  13.510   8.319  1.00 97.94           N  
ATOM   3243  HD1 HIS A 204      20.691  14.234   7.614  1.00 97.94           H  
ATOM   3244  CE1 HIS A 204      20.832  13.714   9.642  1.00 97.94           C  
ATOM   3245  HE1 HIS A 204      20.796  14.672  10.139  1.00 97.94           H  
ATOM   3246  NE2 HIS A 204      21.080  12.561  10.267  1.00 97.94           N  
ATOM   3247  N   LEU A 205      17.558  12.620   7.126  1.00 97.19           N  
ATOM   3248  H   LEU A 205      17.542  12.045   7.956  1.00 97.19           H  
ATOM   3249  CA  LEU A 205      16.534  13.666   6.990  1.00 97.19           C  
ATOM   3250  HA  LEU A 205      15.919  13.436   6.119  1.00 97.19           H  
ATOM   3251  C   LEU A 205      17.104  15.074   6.749  1.00 97.19           C  
ATOM   3252  CB  LEU A 205      15.660  13.653   8.256  1.00 97.19           C  
ATOM   3253  HB2 LEU A 205      16.315  13.620   9.126  1.00 97.19           H  
ATOM   3254  HB3 LEU A 205      15.094  14.583   8.309  1.00 97.19           H  
ATOM   3255  O   LEU A 205      16.425  15.929   6.185  1.00 97.19           O  
ATOM   3256  CG  LEU A 205      14.669  12.477   8.315  1.00 97.19           C  
ATOM   3257  HG  LEU A 205      15.177  11.542   8.077  1.00 97.19           H  
ATOM   3258  CD1 LEU A 205      14.101  12.373   9.727  1.00 97.19           C  
ATOM   3259 HD11 LEU A 205      13.641  13.316  10.025  1.00 97.19           H  
ATOM   3260 HD12 LEU A 205      13.373  11.563   9.778  1.00 97.19           H  
ATOM   3261 HD13 LEU A 205      14.911  12.140  10.417  1.00 97.19           H  
ATOM   3262  CD2 LEU A 205      13.506  12.678   7.336  1.00 97.19           C  
ATOM   3263 HD21 LEU A 205      13.872  12.665   6.309  1.00 97.19           H  
ATOM   3264 HD22 LEU A 205      12.790  11.863   7.450  1.00 97.19           H  
ATOM   3265 HD23 LEU A 205      13.011  13.630   7.527  1.00 97.19           H  
ATOM   3266  N   GLU A 206      18.352  15.320   7.147  1.00 96.81           N  
ATOM   3267  H   GLU A 206      18.803  14.592   7.682  1.00 96.81           H  
ATOM   3268  CA  GLU A 206      19.039  16.601   6.923  1.00 96.81           C  
ATOM   3269  HA  GLU A 206      18.290  17.367   6.722  1.00 96.81           H  
ATOM   3270  C   GLU A 206      19.966  16.628   5.695  1.00 96.81           C  
ATOM   3271  CB  GLU A 206      19.793  17.027   8.194  1.00 96.81           C  
ATOM   3272  HB2 GLU A 206      20.522  16.258   8.451  1.00 96.81           H  
ATOM   3273  HB3 GLU A 206      20.350  17.942   7.994  1.00 96.81           H  
ATOM   3274  O   GLU A 206      20.461  17.697   5.342  1.00 96.81           O  
ATOM   3275  CG  GLU A 206      18.873  17.277   9.401  1.00 96.81           C  
ATOM   3276  HG2 GLU A 206      19.500  17.537  10.254  1.00 96.81           H  
ATOM   3277  HG3 GLU A 206      18.351  16.353   9.650  1.00 96.81           H  
ATOM   3278  CD  GLU A 206      17.850  18.410   9.178  1.00 96.81           C  
ATOM   3279  OE1 GLU A 206      16.836  18.433   9.910  1.00 96.81           O  
ATOM   3280  OE2 GLU A 206      18.062  19.273   8.282  1.00 96.81           O  
ATOM   3281  N   ILE A 207      20.200  15.493   5.025  1.00 97.19           N  
ATOM   3282  H   ILE A 207      19.643  14.677   5.236  1.00 97.19           H  
ATOM   3283  CA  ILE A 207      21.119  15.393   3.878  1.00 97.19           C  
ATOM   3284  HA  ILE A 207      21.591  16.360   3.704  1.00 97.19           H  
ATOM   3285  C   ILE A 207      20.306  15.038   2.633  1.00 97.19           C  
ATOM   3286  CB  ILE A 207      22.258  14.383   4.143  1.00 97.19           C  
ATOM   3287  HB  ILE A 207      21.820  13.392   4.264  1.00 97.19           H  
ATOM   3288  O   ILE A 207      19.728  13.961   2.539  1.00 97.19           O  
ATOM   3289  CG1 ILE A 207      23.034  14.749   5.432  1.00 97.19           C  
ATOM   3290 HG12 ILE A 207      22.340  14.795   6.272  1.00 97.19           H  
ATOM   3291 HG13 ILE A 207      23.484  15.735   5.316  1.00 97.19           H  
ATOM   3292  CG2 ILE A 207      23.210  14.336   2.933  1.00 97.19           C  
ATOM   3293 HG21 ILE A 207      22.669  14.062   2.027  1.00 97.19           H  
ATOM   3294 HG22 ILE A 207      23.684  15.305   2.780  1.00 97.19           H  
ATOM   3295 HG23 ILE A 207      23.980  13.579   3.083  1.00 97.19           H  
ATOM   3296  CD1 ILE A 207      24.129  13.747   5.822  1.00 97.19           C  
ATOM   3297 HD11 ILE A 207      24.514  14.004   6.809  1.00 97.19           H  
ATOM   3298 HD12 ILE A 207      23.717  12.739   5.855  1.00 97.19           H  
ATOM   3299 HD13 ILE A 207      24.954  13.785   5.110  1.00 97.19           H  
ATOM   3300  N   THR A 208      20.244  15.964   1.677  1.00 96.38           N  
ATOM   3301  H   THR A 208      20.831  16.782   1.766  1.00 96.38           H  
ATOM   3302  CA  THR A 208      19.353  15.862   0.502  1.00 96.38           C  
ATOM   3303  HA  THR A 208      18.606  15.088   0.679  1.00 96.38           H  
ATOM   3304  C   THR A 208      20.061  15.460  -0.783  1.00 96.38           C  
ATOM   3305  CB  THR A 208      18.600  17.174   0.258  1.00 96.38           C  
ATOM   3306  HB  THR A 208      18.124  17.144  -0.723  1.00 96.38           H  
ATOM   3307  O   THR A 208      19.420  14.965  -1.704  1.00 96.38           O  
ATOM   3308  CG2 THR A 208      17.534  17.398   1.321  1.00 96.38           C  
ATOM   3309 HG21 THR A 208      16.759  16.643   1.190  1.00 96.38           H  
ATOM   3310 HG22 THR A 208      17.965  17.295   2.317  1.00 96.38           H  
ATOM   3311 HG23 THR A 208      17.092  18.385   1.189  1.00 96.38           H  
ATOM   3312  OG1 THR A 208      19.458  18.292   0.309  1.00 96.38           O  
ATOM   3313  HG1 THR A 208      19.713  18.422   1.225  1.00 96.38           H  
ATOM   3314  N   ASP A 209      21.377  15.649  -0.846  1.00 94.44           N  
ATOM   3315  H   ASP A 209      21.868  16.015  -0.043  1.00 94.44           H  
ATOM   3316  CA  ASP A 209      22.214  15.410  -2.023  1.00 94.44           C  
ATOM   3317  HA  ASP A 209      21.601  15.518  -2.917  1.00 94.44           H  
ATOM   3318  C   ASP A 209      22.814  13.998  -2.060  1.00 94.44           C  
ATOM   3319  CB  ASP A 209      23.317  16.490  -2.073  1.00 94.44           C  
ATOM   3320  HB2 ASP A 209      22.852  17.475  -2.039  1.00 94.44           H  
ATOM   3321  HB3 ASP A 209      23.840  16.408  -3.026  1.00 94.44           H  
ATOM   3322  O   ASP A 209      23.519  13.650  -3.007  1.00 94.44           O  
ATOM   3323  CG  ASP A 209      24.339  16.381  -0.927  1.00 94.44           C  
ATOM   3324  OD1 ASP A 209      23.896  16.181   0.229  1.00 94.44           O  
ATOM   3325  OD2 ASP A 209      25.565  16.464  -1.190  1.00 94.44           O  
ATOM   3326  N   ARG A 210      22.580  13.183  -1.022  1.00 94.88           N  
ATOM   3327  H   ARG A 210      21.981  13.524  -0.284  1.00 94.88           H  
ATOM   3328  CA  ARG A 210      23.181  11.853  -0.874  1.00 94.88           C  
ATOM   3329  HA  ARG A 210      23.437  11.478  -1.865  1.00 94.88           H  
ATOM   3330  C   ARG A 210      22.211  10.870  -0.243  1.00 94.88           C  
ATOM   3331  CB  ARG A 210      24.465  11.926  -0.032  1.00 94.88           C  
ATOM   3332  HB2 ARG A 210      24.215  12.289   0.965  1.00 94.88           H  
ATOM   3333  HB3 ARG A 210      24.887  10.925   0.061  1.00 94.88           H  
ATOM   3334  O   ARG A 210      21.530  11.182   0.728  1.00 94.88           O  
ATOM   3335  CG  ARG A 210      25.513  12.850  -0.658  1.00 94.88           C  
ATOM   3336  HG2 ARG A 210      25.786  12.487  -1.649  1.00 94.88           H  
ATOM   3337  HG3 ARG A 210      25.095  13.852  -0.750  1.00 94.88           H  
ATOM   3338  CD  ARG A 210      26.756  12.962   0.212  1.00 94.88           C  
ATOM   3339  HD2 ARG A 210      27.295  12.016   0.175  1.00 94.88           H  
ATOM   3340  HD3 ARG A 210      26.450  13.170   1.237  1.00 94.88           H  
ATOM   3341  NE  ARG A 210      27.590  14.070  -0.272  1.00 94.88           N  
ATOM   3342  HE  ARG A 210      27.091  14.807  -0.750  1.00 94.88           H  
ATOM   3343  NH1 ARG A 210      29.543  13.443   0.752  1.00 94.88           N  
ATOM   3344 HH11 ARG A 210      30.526  13.593   0.930  1.00 94.88           H  
ATOM   3345 HH12 ARG A 210      29.035  12.691   1.194  1.00 94.88           H  
ATOM   3346  NH2 ARG A 210      29.501  15.239  -0.587  1.00 94.88           N  
ATOM   3347 HH21 ARG A 210      30.482  15.407  -0.413  1.00 94.88           H  
ATOM   3348 HH22 ARG A 210      28.951  15.875  -1.146  1.00 94.88           H  
ATOM   3349  CZ  ARG A 210      28.873  14.243  -0.035  1.00 94.88           C  
ATOM   3350  N   SER A 211      22.245   9.653  -0.764  1.00 95.69           N  
ATOM   3351  H   SER A 211      22.876   9.478  -1.533  1.00 95.69           H  
ATOM   3352  CA  SER A 211      21.646   8.467  -0.165  1.00 95.69           C  
ATOM   3353  HA  SER A 211      21.428   8.653   0.886  1.00 95.69           H  
ATOM   3354  C   SER A 211      22.633   7.310  -0.247  1.00 95.69           C  
ATOM   3355  CB  SER A 211      20.337   8.100  -0.862  1.00 95.69           C  
ATOM   3356  HB2 SER A 211      19.891   7.245  -0.356  1.00 95.69           H  
ATOM   3357  HB3 SER A 211      19.651   8.944  -0.793  1.00 95.69           H  
ATOM   3358  O   SER A 211      23.581   7.342  -1.037  1.00 95.69           O  
ATOM   3359  OG  SER A 211      20.542   7.798  -2.227  1.00 95.69           O  
ATOM   3360  HG  SER A 211      20.446   8.617  -2.719  1.00 95.69           H  
ATOM   3361  N   PHE A 212      22.415   6.291   0.572  1.00 95.00           N  
ATOM   3362  H   PHE A 212      21.631   6.341   1.207  1.00 95.00           H  
ATOM   3363  CA  PHE A 212      23.178   5.053   0.533  1.00 95.00           C  
ATOM   3364  HA  PHE A 212      24.047   5.167  -0.116  1.00 95.00           H  
ATOM   3365  C   PHE A 212      22.297   3.957  -0.037  1.00 95.00           C  
ATOM   3366  CB  PHE A 212      23.689   4.711   1.934  1.00 95.00           C  
ATOM   3367  HB2 PHE A 212      22.842   4.561   2.603  1.00 95.00           H  
ATOM   3368  HB3 PHE A 212      24.240   3.772   1.889  1.00 95.00           H  
ATOM   3369  O   PHE A 212      21.289   3.597   0.565  1.00 95.00           O  
ATOM   3370  CG  PHE A 212      24.592   5.781   2.509  1.00 95.00           C  
ATOM   3371  CD1 PHE A 212      25.942   5.839   2.121  1.00 95.00           C  
ATOM   3372  HD1 PHE A 212      26.336   5.109   1.429  1.00 95.00           H  
ATOM   3373  CD2 PHE A 212      24.076   6.737   3.404  1.00 95.00           C  
ATOM   3374  HD2 PHE A 212      23.036   6.701   3.693  1.00 95.00           H  
ATOM   3375  CE1 PHE A 212      26.781   6.842   2.638  1.00 95.00           C  
ATOM   3376  HE1 PHE A 212      27.820   6.877   2.346  1.00 95.00           H  
ATOM   3377  CE2 PHE A 212      24.915   7.739   3.921  1.00 95.00           C  
ATOM   3378  HE2 PHE A 212      24.518   8.465   4.615  1.00 95.00           H  
ATOM   3379  CZ  PHE A 212      26.267   7.790   3.540  1.00 95.00           C  
ATOM   3380  HZ  PHE A 212      26.912   8.555   3.947  1.00 95.00           H  
ATOM   3381  N   ASN A 213      22.664   3.418  -1.193  1.00 95.38           N  
ATOM   3382  H   ASN A 213      23.503   3.739  -1.655  1.00 95.38           H  
ATOM   3383  CA  ASN A 213      21.986   2.245  -1.715  1.00 95.38           C  
ATOM   3384  HA  ASN A 213      20.910   2.389  -1.620  1.00 95.38           H  
ATOM   3385  C   ASN A 213      22.367   1.025  -0.866  1.00 95.38           C  
ATOM   3386  CB  ASN A 213      22.316   2.093  -3.202  1.00 95.38           C  
ATOM   3387  HB2 ASN A 213      23.389   1.951  -3.333  1.00 95.38           H  
ATOM   3388  HB3 ASN A 213      21.992   2.979  -3.748  1.00 95.38           H  
ATOM   3389  O   ASN A 213      23.530   0.632  -0.836  1.00 95.38           O  
ATOM   3390  CG  ASN A 213      21.600   0.887  -3.751  1.00 95.38           C  
ATOM   3391  ND2 ASN A 213      20.296   0.938  -3.852  1.00 95.38           N  
ATOM   3392 HD21 ASN A 213      19.848   0.040  -3.968  1.00 95.38           H  
ATOM   3393 HD22 ASN A 213      19.810   1.758  -3.518  1.00 95.38           H  
ATOM   3394  OD1 ASN A 213      22.204  -0.121  -4.039  1.00 95.38           O  
ATOM   3395  N   ILE A 214      21.392   0.476  -0.144  1.00 95.19           N  
ATOM   3396  H   ILE A 214      20.463   0.863  -0.230  1.00 95.19           H  
ATOM   3397  CA  ILE A 214      21.592  -0.635   0.797  1.00 95.19           C  
ATOM   3398  HA  ILE A 214      22.660  -0.780   0.953  1.00 95.19           H  
ATOM   3399  C   ILE A 214      21.078  -1.961   0.242  1.00 95.19           C  
ATOM   3400  CB  ILE A 214      20.974  -0.325   2.178  1.00 95.19           C  
ATOM   3401  HB  ILE A 214      21.075  -1.222   2.788  1.00 95.19           H  
ATOM   3402  O   ILE A 214      21.506  -3.011   0.700  1.00 95.19           O  
ATOM   3403  CG1 ILE A 214      19.471   0.029   2.085  1.00 95.19           C  
ATOM   3404 HG12 ILE A 214      19.347   0.997   1.600  1.00 95.19           H  
ATOM   3405 HG13 ILE A 214      18.960  -0.724   1.485  1.00 95.19           H  
ATOM   3406  CG2 ILE A 214      21.775   0.791   2.871  1.00 95.19           C  
ATOM   3407 HG21 ILE A 214      21.457   0.895   3.908  1.00 95.19           H  
ATOM   3408 HG22 ILE A 214      21.635   1.740   2.354  1.00 95.19           H  
ATOM   3409 HG23 ILE A 214      22.834   0.536   2.870  1.00 95.19           H  
ATOM   3410  CD1 ILE A 214      18.774   0.079   3.448  1.00 95.19           C  
ATOM   3411 HD11 ILE A 214      17.703   0.221   3.308  1.00 95.19           H  
ATOM   3412 HD12 ILE A 214      18.944  -0.858   3.978  1.00 95.19           H  
ATOM   3413 HD13 ILE A 214      19.161   0.900   4.052  1.00 95.19           H  
ATOM   3414  N   VAL A 215      20.189  -1.937  -0.750  1.00 96.00           N  
ATOM   3415  H   VAL A 215      19.888  -1.036  -1.094  1.00 96.00           H  
ATOM   3416  CA  VAL A 215      19.764  -3.124  -1.502  1.00 96.00           C  
ATOM   3417  HA  VAL A 215      20.491  -3.923  -1.363  1.00 96.00           H  
ATOM   3418  C   VAL A 215      19.737  -2.757  -2.980  1.00 96.00           C  
ATOM   3419  CB  VAL A 215      18.387  -3.643  -1.030  1.00 96.00           C  
ATOM   3420  HB  VAL A 215      17.654  -2.846  -1.158  1.00 96.00           H  
ATOM   3421  O   VAL A 215      19.165  -1.728  -3.348  1.00 96.00           O  
ATOM   3422  CG1 VAL A 215      17.903  -4.851  -1.839  1.00 96.00           C  
ATOM   3423 HG11 VAL A 215      16.944  -5.197  -1.453  1.00 96.00           H  
ATOM   3424 HG12 VAL A 215      18.628  -5.662  -1.777  1.00 96.00           H  
ATOM   3425 HG13 VAL A 215      17.760  -4.570  -2.882  1.00 96.00           H  
ATOM   3426  CG2 VAL A 215      18.408  -4.062   0.444  1.00 96.00           C  
ATOM   3427 HG21 VAL A 215      18.628  -3.199   1.073  1.00 96.00           H  
ATOM   3428 HG22 VAL A 215      17.439  -4.467   0.736  1.00 96.00           H  
ATOM   3429 HG23 VAL A 215      19.169  -4.828   0.594  1.00 96.00           H  
ATOM   3430  N   ASP A 216      20.325  -3.610  -3.813  1.00 95.69           N  
ATOM   3431  H   ASP A 216      20.818  -4.405  -3.431  1.00 95.69           H  
ATOM   3432  CA  ASP A 216      20.204  -3.577  -5.270  1.00 95.69           C  
ATOM   3433  HA  ASP A 216      19.328  -2.988  -5.543  1.00 95.69           H  
ATOM   3434  C   ASP A 216      20.001  -5.008  -5.762  1.00 95.69           C  
ATOM   3435  CB  ASP A 216      21.450  -2.937  -5.918  1.00 95.69           C  
ATOM   3436  HB2 ASP A 216      22.297  -3.621  -5.869  1.00 95.69           H  
ATOM   3437  HB3 ASP A 216      21.712  -2.045  -5.348  1.00 95.69           H  
ATOM   3438  O   ASP A 216      20.904  -5.837  -5.661  1.00 95.69           O  
ATOM   3439  CG  ASP A 216      21.222  -2.498  -7.371  1.00 95.69           C  
ATOM   3440  OD1 ASP A 216      20.142  -2.774  -7.935  1.00 95.69           O  
ATOM   3441  OD2 ASP A 216      22.044  -1.733  -7.934  1.00 95.69           O  
ATOM   3442  N   ILE A 217      18.800  -5.310  -6.252  1.00 95.38           N  
ATOM   3443  H   ILE A 217      18.100  -4.583  -6.286  1.00 95.38           H  
ATOM   3444  CA  ILE A 217      18.483  -6.616  -6.850  1.00 95.38           C  
ATOM   3445  HA  ILE A 217      19.274  -7.318  -6.585  1.00 95.38           H  
ATOM   3446  C   ILE A 217      18.502  -6.562  -8.380  1.00 95.38           C  
ATOM   3447  CB  ILE A 217      17.173  -7.210  -6.291  1.00 95.38           C  
ATOM   3448  HB  ILE A 217      17.048  -8.196  -6.738  1.00 95.38           H  
ATOM   3449  O   ILE A 217      18.074  -7.510  -9.040  1.00 95.38           O  
ATOM   3450  CG1 ILE A 217      15.944  -6.354  -6.655  1.00 95.38           C  
ATOM   3451 HG12 ILE A 217      15.904  -5.480  -6.004  1.00 95.38           H  
ATOM   3452 HG13 ILE A 217      16.015  -6.012  -7.688  1.00 95.38           H  
ATOM   3453  CG2 ILE A 217      17.281  -7.405  -4.767  1.00 95.38           C  
ATOM   3454 HG21 ILE A 217      18.198  -7.942  -4.529  1.00 95.38           H  
ATOM   3455 HG22 ILE A 217      16.435  -7.987  -4.400  1.00 95.38           H  
ATOM   3456 HG23 ILE A 217      17.294  -6.439  -4.262  1.00 95.38           H  
ATOM   3457  CD1 ILE A 217      14.629  -7.119  -6.515  1.00 95.38           C  
ATOM   3458 HD11 ILE A 217      14.625  -7.976  -7.189  1.00 95.38           H  
ATOM   3459 HD12 ILE A 217      14.488  -7.464  -5.491  1.00 95.38           H  
ATOM   3460 HD13 ILE A 217      13.810  -6.449  -6.778  1.00 95.38           H  
ATOM   3461  N   LYS A 218      18.966  -5.451  -8.966  1.00 95.00           N  
ATOM   3462  H   LYS A 218      19.333  -4.710  -8.387  1.00 95.00           H  
ATOM   3463  CA  LYS A 218      19.030  -5.296 -10.416  1.00 95.00           C  
ATOM   3464  HA  LYS A 218      18.031  -5.499 -10.802  1.00 95.00           H  
ATOM   3465  C   LYS A 218      20.036  -6.295 -11.018  1.00 95.00           C  
ATOM   3466  CB  LYS A 218      19.394  -3.847 -10.751  1.00 95.00           C  
ATOM   3467  HB2 LYS A 218      20.389  -3.627 -10.365  1.00 95.00           H  
ATOM   3468  HB3 LYS A 218      18.676  -3.177 -10.279  1.00 95.00           H  
ATOM   3469  O   LYS A 218      21.218  -6.238 -10.677  1.00 95.00           O  
ATOM   3470  CG  LYS A 218      19.384  -3.621 -12.264  1.00 95.00           C  
ATOM   3471  HG2 LYS A 218      20.142  -4.254 -12.725  1.00 95.00           H  
ATOM   3472  HG3 LYS A 218      18.408  -3.888 -12.669  1.00 95.00           H  
ATOM   3473  CD  LYS A 218      19.701  -2.169 -12.608  1.00 95.00           C  
ATOM   3474  HD2 LYS A 218      20.664  -1.901 -12.172  1.00 95.00           H  
ATOM   3475  HD3 LYS A 218      18.921  -1.520 -12.208  1.00 95.00           H  
ATOM   3476  CE  LYS A 218      19.762  -2.067 -14.133  1.00 95.00           C  
ATOM   3477  HE2 LYS A 218      18.794  -2.357 -14.542  1.00 95.00           H  
ATOM   3478  HE3 LYS A 218      20.492  -2.794 -14.492  1.00 95.00           H  
ATOM   3479  NZ  LYS A 218      20.133  -0.704 -14.577  1.00 95.00           N  
ATOM   3480  HZ1 LYS A 218      19.454  -0.030 -14.254  1.00 95.00           H  
ATOM   3481  HZ2 LYS A 218      20.171  -0.674 -15.586  1.00 95.00           H  
ATOM   3482  HZ3 LYS A 218      21.044  -0.465 -14.213  1.00 95.00           H  
ATOM   3483  N   PRO A 219      19.616  -7.161 -11.956  1.00 94.44           N  
ATOM   3484  CA  PRO A 219      20.525  -8.067 -12.649  1.00 94.44           C  
ATOM   3485  HA  PRO A 219      21.167  -8.574 -11.929  1.00 94.44           H  
ATOM   3486  C   PRO A 219      21.408  -7.320 -13.658  1.00 94.44           C  
ATOM   3487  CB  PRO A 219      19.620  -9.098 -13.328  1.00 94.44           C  
ATOM   3488  HB2 PRO A 219      19.372  -9.890 -12.622  1.00 94.44           H  
ATOM   3489  HB3 PRO A 219      20.063  -9.521 -14.229  1.00 94.44           H  
ATOM   3490  O   PRO A 219      21.115  -6.191 -14.065  1.00 94.44           O  
ATOM   3491  CG  PRO A 219      18.366  -8.283 -13.637  1.00 94.44           C  
ATOM   3492  HG2 PRO A 219      17.488  -8.919 -13.746  1.00 94.44           H  
ATOM   3493  HG3 PRO A 219      18.526  -7.681 -14.531  1.00 94.44           H  
ATOM   3494  CD  PRO A 219      18.255  -7.352 -12.436  1.00 94.44           C  
ATOM   3495  HD2 PRO A 219      17.800  -6.411 -12.744  1.00 94.44           H  
ATOM   3496  HD3 PRO A 219      17.663  -7.830 -11.655  1.00 94.44           H  
ATOM   3497  N   ALA A 220      22.481  -7.978 -14.106  1.00 95.06           N  
ATOM   3498  H   ALA A 220      22.660  -8.908 -13.756  1.00 95.06           H  
ATOM   3499  CA  ALA A 220      23.348  -7.447 -15.157  1.00 95.06           C  
ATOM   3500  HA  ALA A 220      23.705  -6.462 -14.855  1.00 95.06           H  
ATOM   3501  C   ALA A 220      22.589  -7.277 -16.484  1.00 95.06           C  
ATOM   3502  CB  ALA A 220      24.555  -8.379 -15.314  1.00 95.06           C  
ATOM   3503  HB1 ALA A 220      25.099  -8.444 -14.372  1.00 95.06           H  
ATOM   3504  HB2 ALA A 220      25.221  -7.986 -16.082  1.00 95.06           H  
ATOM   3505  HB3 ALA A 220      24.226  -9.376 -15.608  1.00 95.06           H  
ATOM   3506  O   ALA A 220      22.725  -6.246 -17.144  1.00 95.06           O  
ATOM   3507  N   ASN A 221      21.750  -8.257 -16.835  1.00 95.50           N  
ATOM   3508  H   ASN A 221      21.691  -9.081 -16.255  1.00 95.50           H  
ATOM   3509  CA  ASN A 221      20.808  -8.166 -17.942  1.00 95.50           C  
ATOM   3510  HA  ASN A 221      21.015  -7.268 -18.524  1.00 95.50           H  
ATOM   3511  C   ASN A 221      19.377  -8.054 -17.395  1.00 95.50           C  
ATOM   3512  CB  ASN A 221      21.001  -9.375 -18.877  1.00 95.50           C  
ATOM   3513  HB2 ASN A 221      22.043  -9.433 -19.192  1.00 95.50           H  
ATOM   3514  HB3 ASN A 221      20.753 -10.295 -18.347  1.00 95.50           H  
ATOM   3515  O   ASN A 221      18.905  -8.946 -16.697  1.00 95.50           O  
ATOM   3516  CG  ASN A 221      20.133  -9.278 -20.121  1.00 95.50           C  
ATOM   3517  ND2 ASN A 221      20.181 -10.258 -20.990  1.00 95.50           N  
ATOM   3518 HD21 ASN A 221      19.519 -10.239 -21.753  1.00 95.50           H  
ATOM   3519 HD22 ASN A 221      20.679 -11.108 -20.767  1.00 95.50           H  
ATOM   3520  OD1 ASN A 221      19.409  -8.310 -20.307  1.00 95.50           O  
ATOM   3521  N   MET A 222      18.669  -6.973 -17.729  1.00 93.38           N  
ATOM   3522  H   MET A 222      19.078  -6.334 -18.396  1.00 93.38           H  
ATOM   3523  CA  MET A 222      17.273  -6.763 -17.314  1.00 93.38           C  
ATOM   3524  HA  MET A 222      17.212  -6.812 -16.226  1.00 93.38           H  
ATOM   3525  C   MET A 222      16.319  -7.840 -17.845  1.00 93.38           C  
ATOM   3526  CB  MET A 222      16.793  -5.383 -17.780  1.00 93.38           C  
ATOM   3527  HB2 MET A 222      15.704  -5.347 -17.754  1.00 93.38           H  
ATOM   3528  HB3 MET A 222      17.097  -5.228 -18.815  1.00 93.38           H  
ATOM   3529  O   MET A 222      15.267  -8.051 -17.252  1.00 93.38           O  
ATOM   3530  CG  MET A 222      17.343  -4.240 -16.916  1.00 93.38           C  
ATOM   3531  HG2 MET A 222      18.431  -4.309 -16.904  1.00 93.38           H  
ATOM   3532  HG3 MET A 222      17.077  -3.301 -17.401  1.00 93.38           H  
ATOM   3533  SD  MET A 222      16.756  -4.160 -15.194  1.00 93.38           S  
ATOM   3534  CE  MET A 222      14.966  -3.989 -15.462  1.00 93.38           C  
ATOM   3535  HE1 MET A 222      14.770  -3.198 -16.185  1.00 93.38           H  
ATOM   3536  HE2 MET A 222      14.474  -3.738 -14.522  1.00 93.38           H  
ATOM   3537  HE3 MET A 222      14.556  -4.929 -15.833  1.00 93.38           H  
ATOM   3538  N   GLU A 223      16.681  -8.542 -18.920  1.00 90.50           N  
ATOM   3539  H   GLU A 223      17.549  -8.325 -19.389  1.00 90.50           H  
ATOM   3540  CA  GLU A 223      15.916  -9.690 -19.424  1.00 90.50           C  
ATOM   3541  HA  GLU A 223      14.878  -9.396 -19.582  1.00 90.50           H  
ATOM   3542  C   GLU A 223      15.911 -10.872 -18.437  1.00 90.50           C  
ATOM   3543  CB  GLU A 223      16.507 -10.149 -20.762  1.00 90.50           C  
ATOM   3544  HB2 GLU A 223      17.534 -10.464 -20.580  1.00 90.50           H  
ATOM   3545  HB3 GLU A 223      15.946 -11.014 -21.116  1.00 90.50           H  
ATOM   3546  O   GLU A 223      15.016 -11.711 -18.485  1.00 90.50           O  
ATOM   3547  CG  GLU A 223      16.468  -9.066 -21.856  1.00 90.50           C  
ATOM   3548  HG2 GLU A 223      16.930  -8.150 -21.488  1.00 90.50           H  
ATOM   3549  HG3 GLU A 223      15.425  -8.843 -22.081  1.00 90.50           H  
ATOM   3550  CD  GLU A 223      17.197  -9.491 -23.141  1.00 90.50           C  
ATOM   3551  OE1 GLU A 223      16.910  -8.875 -24.192  1.00 90.50           O  
ATOM   3552  OE2 GLU A 223      18.062 -10.397 -23.066  1.00 90.50           O  
ATOM   3553  N   GLU A 224      16.876 -10.925 -17.514  1.00 94.56           N  
ATOM   3554  H   GLU A 224      17.581 -10.201 -17.514  1.00 94.56           H  
ATOM   3555  CA  GLU A 224      16.976 -11.943 -16.460  1.00 94.56           C  
ATOM   3556  HA  GLU A 224      16.524 -12.868 -16.819  1.00 94.56           H  
ATOM   3557  C   GLU A 224      16.211 -11.544 -15.183  1.00 94.56           C  
ATOM   3558  CB  GLU A 224      18.456 -12.229 -16.148  1.00 94.56           C  
ATOM   3559  HB2 GLU A 224      18.511 -12.984 -15.363  1.00 94.56           H  
ATOM   3560  HB3 GLU A 224      18.915 -11.316 -15.769  1.00 94.56           H  
ATOM   3561  O   GLU A 224      16.239 -12.259 -14.176  1.00 94.56           O  
ATOM   3562  CG  GLU A 224      19.248 -12.744 -17.363  1.00 94.56           C  
ATOM   3563  HG2 GLU A 224      18.858 -13.722 -17.642  1.00 94.56           H  
ATOM   3564  HG3 GLU A 224      19.097 -12.071 -18.208  1.00 94.56           H  
ATOM   3565  CD  GLU A 224      20.761 -12.851 -17.106  1.00 94.56           C  
ATOM   3566  OE1 GLU A 224      21.482 -13.144 -18.087  1.00 94.56           O  
ATOM   3567  OE2 GLU A 224      21.211 -12.593 -15.964  1.00 94.56           O  
ATOM   3568  N   LEU A 225      15.523 -10.396 -15.189  1.00 96.62           N  
ATOM   3569  H   LEU A 225      15.480  -9.865 -16.048  1.00 96.62           H  
ATOM   3570  CA  LEU A 225      14.770  -9.917 -14.037  1.00 96.62           C  
ATOM   3571  HA  LEU A 225      15.418 -10.003 -13.164  1.00 96.62           H  
ATOM   3572  C   LEU A 225      13.523 -10.780 -13.803  1.00 96.62           C  
ATOM   3573  CB  LEU A 225      14.410  -8.436 -14.233  1.00 96.62           C  
ATOM   3574  HB2 LEU A 225      15.309  -7.866 -14.465  1.00 96.62           H  
ATOM   3575  HB3 LEU A 225      13.734  -8.361 -15.085  1.00 96.62           H  
ATOM   3576  O   LEU A 225      12.552 -10.721 -14.553  1.00 96.62           O  
ATOM   3577  CG  LEU A 225      13.727  -7.823 -12.999  1.00 96.62           C  
ATOM   3578  HG  LEU A 225      12.914  -8.465 -12.661  1.00 96.62           H  
ATOM   3579  CD1 LEU A 225      14.719  -7.625 -11.855  1.00 96.62           C  
ATOM   3580 HD11 LEU A 225      14.197  -7.191 -11.002  1.00 96.62           H  
ATOM   3581 HD12 LEU A 225      15.143  -8.575 -11.532  1.00 96.62           H  
ATOM   3582 HD13 LEU A 225      15.515  -6.946 -12.161  1.00 96.62           H  
ATOM   3583  CD2 LEU A 225      13.141  -6.463 -13.360  1.00 96.62           C  
ATOM   3584 HD21 LEU A 225      13.946  -5.761 -13.578  1.00 96.62           H  
ATOM   3585 HD22 LEU A 225      12.544  -6.095 -12.526  1.00 96.62           H  
ATOM   3586 HD23 LEU A 225      12.494  -6.563 -14.232  1.00 96.62           H  
ATOM   3587  N   THR A 226      13.528 -11.535 -12.704  1.00 96.75           N  
ATOM   3588  H   THR A 226      14.395 -11.588 -12.189  1.00 96.75           H  
ATOM   3589  CA  THR A 226      12.406 -12.406 -12.297  1.00 96.75           C  
ATOM   3590  HA  THR A 226      11.620 -12.357 -13.050  1.00 96.75           H  
ATOM   3591  C   THR A 226      11.761 -11.985 -10.979  1.00 96.75           C  
ATOM   3592  CB  THR A 226      12.842 -13.875 -12.204  1.00 96.75           C  
ATOM   3593  HB  THR A 226      11.990 -14.475 -11.884  1.00 96.75           H  
ATOM   3594  O   THR A 226      10.780 -12.585 -10.546  1.00 96.75           O  
ATOM   3595  CG2 THR A 226      13.339 -14.426 -13.537  1.00 96.75           C  
ATOM   3596 HG21 THR A 226      14.227 -13.893 -13.876  1.00 96.75           H  
ATOM   3597 HG22 THR A 226      12.556 -14.313 -14.286  1.00 96.75           H  
ATOM   3598 HG23 THR A 226      13.572 -15.486 -13.434  1.00 96.75           H  
ATOM   3599  OG1 THR A 226      13.894 -14.040 -11.268  1.00 96.75           O  
ATOM   3600  HG1 THR A 226      14.691 -13.838 -11.763  1.00 96.75           H  
ATOM   3601  N   GLU A 227      12.301 -10.982 -10.295  1.00 97.31           N  
ATOM   3602  H   GLU A 227      13.060 -10.456 -10.704  1.00 97.31           H  
ATOM   3603  CA  GLU A 227      11.849 -10.559  -8.972  1.00 97.31           C  
ATOM   3604  HA  GLU A 227      10.798 -10.819  -8.845  1.00 97.31           H  
ATOM   3605  C   GLU A 227      11.985  -9.045  -8.841  1.00 97.31           C  
ATOM   3606  CB  GLU A 227      12.671 -11.297  -7.903  1.00 97.31           C  
ATOM   3607  HB2 GLU A 227      13.711 -10.972  -7.954  1.00 97.31           H  
ATOM   3608  HB3 GLU A 227      12.639 -12.364  -8.123  1.00 97.31           H  
ATOM   3609  O   GLU A 227      12.985  -8.481  -9.273  1.00 97.31           O  
ATOM   3610  CG  GLU A 227      12.140 -11.083  -6.480  1.00 97.31           C  
ATOM   3611  HG2 GLU A 227      11.070 -11.288  -6.477  1.00 97.31           H  
ATOM   3612  HG3 GLU A 227      12.288 -10.040  -6.199  1.00 97.31           H  
ATOM   3613  CD  GLU A 227      12.823 -11.985  -5.436  1.00 97.31           C  
ATOM   3614  OE1 GLU A 227      12.370 -12.002  -4.271  1.00 97.31           O  
ATOM   3615  OE2 GLU A 227      13.786 -12.719  -5.744  1.00 97.31           O  
ATOM   3616  N   VAL A 228      10.991  -8.398  -8.240  1.00 98.25           N  
ATOM   3617  H   VAL A 228      10.178  -8.919  -7.943  1.00 98.25           H  
ATOM   3618  CA  VAL A 228      11.037  -6.975  -7.879  1.00 98.25           C  
ATOM   3619  HA  VAL A 228      12.056  -6.606  -8.002  1.00 98.25           H  
ATOM   3620  C   VAL A 228      10.663  -6.791  -6.414  1.00 98.25           C  
ATOM   3621  CB  VAL A 228      10.146  -6.103  -8.780  1.00 98.25           C  
ATOM   3622  HB  VAL A 228      10.211  -5.072  -8.432  1.00 98.25           H  
ATOM   3623  O   VAL A 228       9.922  -7.602  -5.856  1.00 98.25           O  
ATOM   3624  CG1 VAL A 228      10.620  -6.140 -10.234  1.00 98.25           C  
ATOM   3625 HG11 VAL A 228      10.005  -5.478 -10.843  1.00 98.25           H  
ATOM   3626 HG12 VAL A 228      11.657  -5.806 -10.281  1.00 98.25           H  
ATOM   3627 HG13 VAL A 228      10.557  -7.159 -10.615  1.00 98.25           H  
ATOM   3628  CG2 VAL A 228       8.668  -6.489  -8.735  1.00 98.25           C  
ATOM   3629 HG21 VAL A 228       8.328  -6.574  -7.703  1.00 98.25           H  
ATOM   3630 HG22 VAL A 228       8.099  -5.685  -9.203  1.00 98.25           H  
ATOM   3631 HG23 VAL A 228       8.505  -7.427  -9.266  1.00 98.25           H  
ATOM   3632  N   ILE A 229      11.143  -5.712  -5.803  1.00 98.31           N  
ATOM   3633  H   ILE A 229      11.701  -5.077  -6.355  1.00 98.31           H  
ATOM   3634  CA  ILE A 229      10.750  -5.264  -4.468  1.00 98.31           C  
ATOM   3635  HA  ILE A 229      10.717  -6.126  -3.801  1.00 98.31           H  
ATOM   3636  C   ILE A 229       9.354  -4.650  -4.552  1.00 98.31           C  
ATOM   3637  CB  ILE A 229      11.774  -4.257  -3.910  1.00 98.31           C  
ATOM   3638  HB  ILE A 229      11.882  -3.452  -4.638  1.00 98.31           H  
ATOM   3639  O   ILE A 229       9.101  -3.743  -5.341  1.00 98.31           O  
ATOM   3640  CG1 ILE A 229      13.150  -4.926  -3.709  1.00 98.31           C  
ATOM   3641 HG12 ILE A 229      13.152  -5.491  -2.776  1.00 98.31           H  
ATOM   3642 HG13 ILE A 229      13.358  -5.623  -4.521  1.00 98.31           H  
ATOM   3643  CG2 ILE A 229      11.281  -3.657  -2.576  1.00 98.31           C  
ATOM   3644 HG21 ILE A 229      11.015  -4.454  -1.881  1.00 98.31           H  
ATOM   3645 HG22 ILE A 229      12.054  -3.034  -2.127  1.00 98.31           H  
ATOM   3646 HG23 ILE A 229      10.414  -3.019  -2.749  1.00 98.31           H  
ATOM   3647  CD1 ILE A 229      14.289  -3.907  -3.688  1.00 98.31           C  
ATOM   3648 HD11 ILE A 229      14.325  -3.404  -4.654  1.00 98.31           H  
ATOM   3649 HD12 ILE A 229      14.115  -3.163  -2.911  1.00 98.31           H  
ATOM   3650 HD13 ILE A 229      15.236  -4.415  -3.508  1.00 98.31           H  
ATOM   3651  N   THR A 230       8.433  -5.137  -3.727  1.00 98.44           N  
ATOM   3652  H   THR A 230       8.686  -5.913  -3.131  1.00 98.44           H  
ATOM   3653  CA  THR A 230       7.021  -4.724  -3.769  1.00 98.44           C  
ATOM   3654  HA  THR A 230       6.830  -4.191  -4.700  1.00 98.44           H  
ATOM   3655  C   THR A 230       6.623  -3.775  -2.649  1.00 98.44           C  
ATOM   3656  CB  THR A 230       6.111  -5.953  -3.741  1.00 98.44           C  
ATOM   3657  HB  THR A 230       5.087  -5.635  -3.549  1.00 98.44           H  
ATOM   3658  O   THR A 230       5.706  -2.965  -2.846  1.00 98.44           O  
ATOM   3659  CG2 THR A 230       6.166  -6.678  -5.085  1.00 98.44           C  
ATOM   3660 HG21 THR A 230       5.814  -6.016  -5.877  1.00 98.44           H  
ATOM   3661 HG22 THR A 230       5.532  -7.564  -5.043  1.00 98.44           H  
ATOM   3662 HG23 THR A 230       7.190  -6.977  -5.305  1.00 98.44           H  
ATOM   3663  OG1 THR A 230       6.528  -6.880  -2.764  1.00 98.44           O  
ATOM   3664  HG1 THR A 230       6.234  -6.614  -1.889  1.00 98.44           H  
ATOM   3665  N   ALA A 231       7.290  -3.900  -1.500  1.00 98.44           N  
ATOM   3666  H   ALA A 231       8.014  -4.602  -1.457  1.00 98.44           H  
ATOM   3667  CA  ALA A 231       7.168  -3.023  -0.344  1.00 98.44           C  
ATOM   3668  HA  ALA A 231       7.130  -2.000  -0.719  1.00 98.44           H  
ATOM   3669  C   ALA A 231       8.385  -3.177   0.590  1.00 98.44           C  
ATOM   3670  CB  ALA A 231       5.853  -3.316   0.392  1.00 98.44           C  
ATOM   3671  HB1 ALA A 231       5.768  -4.377   0.626  1.00 98.44           H  
ATOM   3672  HB2 ALA A 231       5.007  -3.034  -0.236  1.00 98.44           H  
ATOM   3673  HB3 ALA A 231       5.802  -2.733   1.311  1.00 98.44           H  
ATOM   3674  O   ALA A 231       8.972  -4.262   0.645  1.00 98.44           O  
ATOM   3675  N   ALA A 232       8.731  -2.131   1.345  1.00 98.31           N  
ATOM   3676  H   ALA A 232       8.208  -1.273   1.240  1.00 98.31           H  
ATOM   3677  CA  ALA A 232       9.785  -2.151   2.362  1.00 98.31           C  
ATOM   3678  HA  ALA A 232       9.922  -3.179   2.695  1.00 98.31           H  
ATOM   3679  C   ALA A 232       9.414  -1.314   3.597  1.00 98.31           C  
ATOM   3680  CB  ALA A 232      11.099  -1.660   1.743  1.00 98.31           C  
ATOM   3681  HB1 ALA A 232      10.995  -0.617   1.445  1.00 98.31           H  
ATOM   3682  HB2 ALA A 232      11.349  -2.265   0.872  1.00 98.31           H  
ATOM   3683  HB3 ALA A 232      11.900  -1.746   2.478  1.00 98.31           H  
ATOM   3684  O   ALA A 232       8.838  -0.233   3.467  1.00 98.31           O  
ATOM   3685  N   GLU A 233       9.788  -1.792   4.785  1.00 97.88           N  
ATOM   3686  H   GLU A 233      10.309  -2.656   4.816  1.00 97.88           H  
ATOM   3687  CA  GLU A 233       9.441  -1.165   6.064  1.00 97.88           C  
ATOM   3688  HA  GLU A 233       9.291  -0.098   5.896  1.00 97.88           H  
ATOM   3689  C   GLU A 233      10.568  -1.320   7.095  1.00 97.88           C  
ATOM   3690  CB  GLU A 233       8.110  -1.743   6.578  1.00 97.88           C  
ATOM   3691  HB2 GLU A 233       7.399  -1.756   5.751  1.00 97.88           H  
ATOM   3692  HB3 GLU A 233       8.254  -2.767   6.924  1.00 97.88           H  
ATOM   3693  O   GLU A 233      11.212  -2.367   7.177  1.00 97.88           O  
ATOM   3694  CG  GLU A 233       7.524  -0.889   7.711  1.00 97.88           C  
ATOM   3695  HG2 GLU A 233       7.554   0.160   7.416  1.00 97.88           H  
ATOM   3696  HG3 GLU A 233       8.145  -1.006   8.600  1.00 97.88           H  
ATOM   3697  CD  GLU A 233       6.075  -1.266   8.036  1.00 97.88           C  
ATOM   3698  OE1 GLU A 233       5.803  -1.720   9.168  1.00 97.88           O  
ATOM   3699  OE2 GLU A 233       5.216  -1.088   7.151  1.00 97.88           O  
ATOM   3700  N   PHE A 234      10.813  -0.278   7.893  1.00 97.81           N  
ATOM   3701  H   PHE A 234      10.193   0.517   7.840  1.00 97.81           H  
ATOM   3702  CA  PHE A 234      11.718  -0.356   9.041  1.00 97.81           C  
ATOM   3703  HA  PHE A 234      12.594  -0.938   8.753  1.00 97.81           H  
ATOM   3704  C   PHE A 234      11.063  -1.087  10.210  1.00 97.81           C  
ATOM   3705  CB  PHE A 234      12.188   1.041   9.482  1.00 97.81           C  
ATOM   3706  HB2 PHE A 234      11.435   1.788   9.232  1.00 97.81           H  
ATOM   3707  HB3 PHE A 234      12.293   1.056  10.566  1.00 97.81           H  
ATOM   3708  O   PHE A 234       9.867  -0.953  10.454  1.00 97.81           O  
ATOM   3709  CG  PHE A 234      13.532   1.434   8.911  1.00 97.81           C  
ATOM   3710  CD1 PHE A 234      14.664   0.680   9.259  1.00 97.81           C  
ATOM   3711  HD1 PHE A 234      14.571  -0.144   9.950  1.00 97.81           H  
ATOM   3712  CD2 PHE A 234      13.672   2.556   8.077  1.00 97.81           C  
ATOM   3713  HD2 PHE A 234      12.812   3.164   7.839  1.00 97.81           H  
ATOM   3714  CE1 PHE A 234      15.921   1.001   8.732  1.00 97.81           C  
ATOM   3715  HE1 PHE A 234      16.781   0.407   9.003  1.00 97.81           H  
ATOM   3716  CE2 PHE A 234      14.942   2.903   7.581  1.00 97.81           C  
ATOM   3717  HE2 PHE A 234      15.071   3.785   6.971  1.00 97.81           H  
ATOM   3718  CZ  PHE A 234      16.061   2.114   7.894  1.00 97.81           C  
ATOM   3719  HZ  PHE A 234      17.041   2.379   7.525  1.00 97.81           H  
ATOM   3720  N   HIS A 235      11.862  -1.813  10.988  1.00 97.75           N  
ATOM   3721  H   HIS A 235      12.853  -1.855  10.794  1.00 97.75           H  
ATOM   3722  CA  HIS A 235      11.386  -2.363  12.246  1.00 97.75           C  
ATOM   3723  HA  HIS A 235      10.487  -2.940  12.032  1.00 97.75           H  
ATOM   3724  C   HIS A 235      11.053  -1.218  13.222  1.00 97.75           C  
ATOM   3725  CB  HIS A 235      12.436  -3.311  12.826  1.00 97.75           C  
ATOM   3726  HB2 HIS A 235      12.679  -4.069  12.081  1.00 97.75           H  
ATOM   3727  HB3 HIS A 235      13.342  -2.749  13.052  1.00 97.75           H  
ATOM   3728  O   HIS A 235      11.885  -0.328  13.421  1.00 97.75           O  
ATOM   3729  CG  HIS A 235      11.956  -3.999  14.072  1.00 97.75           C  
ATOM   3730  CD2 HIS A 235      11.239  -5.160  14.136  1.00 97.75           C  
ATOM   3731  HD2 HIS A 235      10.907  -5.754  13.297  1.00 97.75           H  
ATOM   3732  ND1 HIS A 235      12.159  -3.576  15.365  1.00 97.75           N  
ATOM   3733  HD1 HIS A 235      12.867  -2.915  15.653  1.00 97.75           H  
ATOM   3734  CE1 HIS A 235      11.596  -4.469  16.187  1.00 97.75           C  
ATOM   3735  HE1 HIS A 235      11.699  -4.482  17.262  1.00 97.75           H  
ATOM   3736  NE2 HIS A 235      11.017  -5.442  15.484  1.00 97.75           N  
ATOM   3737  N   PRO A 236       9.891  -1.244  13.898  1.00 96.62           N  
ATOM   3738  CA  PRO A 236       9.406  -0.103  14.679  1.00 96.62           C  
ATOM   3739  HA  PRO A 236       9.354   0.779  14.040  1.00 96.62           H  
ATOM   3740  C   PRO A 236      10.288   0.243  15.886  1.00 96.62           C  
ATOM   3741  CB  PRO A 236       7.986  -0.491  15.111  1.00 96.62           C  
ATOM   3742  HB2 PRO A 236       7.740  -0.126  16.109  1.00 96.62           H  
ATOM   3743  HB3 PRO A 236       7.271  -0.103  14.386  1.00 96.62           H  
ATOM   3744  O   PRO A 236      10.304   1.387  16.328  1.00 96.62           O  
ATOM   3745  CG  PRO A 236       7.982  -2.017  15.055  1.00 96.62           C  
ATOM   3746  HG2 PRO A 236       6.977  -2.406  14.889  1.00 96.62           H  
ATOM   3747  HG3 PRO A 236       8.416  -2.427  15.967  1.00 96.62           H  
ATOM   3748  CD  PRO A 236       8.893  -2.299  13.869  1.00 96.62           C  
ATOM   3749  HD2 PRO A 236       9.329  -3.294  13.962  1.00 96.62           H  
ATOM   3750  HD3 PRO A 236       8.327  -2.217  12.941  1.00 96.62           H  
ATOM   3751  N   ASN A 237      11.037  -0.733  16.413  1.00 96.12           N  
ATOM   3752  H   ASN A 237      10.953  -1.644  15.986  1.00 96.12           H  
ATOM   3753  CA  ASN A 237      11.826  -0.586  17.644  1.00 96.12           C  
ATOM   3754  HA  ASN A 237      11.706   0.426  18.029  1.00 96.12           H  
ATOM   3755  C   ASN A 237      13.339  -0.797  17.447  1.00 96.12           C  
ATOM   3756  CB  ASN A 237      11.264  -1.564  18.697  1.00 96.12           C  
ATOM   3757  HB2 ASN A 237      11.807  -1.434  19.633  1.00 96.12           H  
ATOM   3758  HB3 ASN A 237      11.410  -2.590  18.359  1.00 96.12           H  
ATOM   3759  O   ASN A 237      14.101  -0.715  18.409  1.00 96.12           O  
ATOM   3760  CG  ASN A 237       9.792  -1.335  18.994  1.00 96.12           C  
ATOM   3761  ND2 ASN A 237       8.984  -2.369  19.067  1.00 96.12           N  
ATOM   3762 HD21 ASN A 237       8.004  -2.136  19.147  1.00 96.12           H  
ATOM   3763 HD22 ASN A 237       9.294  -3.321  18.937  1.00 96.12           H  
ATOM   3764  OD1 ASN A 237       9.343  -0.221  19.171  1.00 96.12           O  
ATOM   3765  N   SER A 238      13.795  -1.154  16.243  1.00 96.00           N  
ATOM   3766  H   SER A 238      13.205  -0.980  15.442  1.00 96.00           H  
ATOM   3767  CA  SER A 238      15.191  -1.559  16.009  1.00 96.00           C  
ATOM   3768  HA  SER A 238      15.814  -1.238  16.843  1.00 96.00           H  
ATOM   3769  C   SER A 238      15.723  -0.865  14.774  1.00 96.00           C  
ATOM   3770  CB  SER A 238      15.354  -3.082  15.891  1.00 96.00           C  
ATOM   3771  HB2 SER A 238      14.826  -3.456  15.013  1.00 96.00           H  
ATOM   3772  HB3 SER A 238      16.411  -3.324  15.788  1.00 96.00           H  
ATOM   3773  O   SER A 238      15.507  -1.324  13.657  1.00 96.00           O  
ATOM   3774  OG  SER A 238      14.839  -3.696  17.057  1.00 96.00           O  
ATOM   3775  HG  SER A 238      15.080  -3.156  17.813  1.00 96.00           H  
ATOM   3776  N   CYS A 239      16.457   0.225  14.990  1.00 96.00           N  
ATOM   3777  H   CYS A 239      16.553   0.569  15.935  1.00 96.00           H  
ATOM   3778  CA  CYS A 239      16.846   1.134  13.916  1.00 96.00           C  
ATOM   3779  HA  CYS A 239      15.927   1.346  13.371  1.00 96.00           H  
ATOM   3780  C   CYS A 239      17.830   0.553  12.890  1.00 96.00           C  
ATOM   3781  CB  CYS A 239      17.394   2.434  14.521  1.00 96.00           C  
ATOM   3782  HB2 CYS A 239      16.617   2.931  15.102  1.00 96.00           H  
ATOM   3783  HB3 CYS A 239      17.674   3.106  13.709  1.00 96.00           H  
ATOM   3784  O   CYS A 239      18.112   1.168  11.865  1.00 96.00           O  
ATOM   3785  SG  CYS A 239      18.848   2.103  15.567  1.00 96.00           S  
ATOM   3786  HG  CYS A 239      19.189   3.387  15.706  1.00 96.00           H  
ATOM   3787  N   ASN A 240      18.383  -0.625  13.167  1.00 94.75           N  
ATOM   3788  H   ASN A 240      18.128  -1.069  14.038  1.00 94.75           H  
ATOM   3789  CA  ASN A 240      19.262  -1.360  12.269  1.00 94.75           C  
ATOM   3790  HA  ASN A 240      19.712  -0.665  11.560  1.00 94.75           H  
ATOM   3791  C   ASN A 240      18.537  -2.421  11.435  1.00 94.75           C  
ATOM   3792  CB  ASN A 240      20.392  -1.982  13.096  1.00 94.75           C  
ATOM   3793  HB2 ASN A 240      20.962  -1.188  13.579  1.00 94.75           H  
ATOM   3794  HB3 ASN A 240      21.051  -2.516  12.410  1.00 94.75           H  
ATOM   3795  O   ASN A 240      19.162  -3.012  10.561  1.00 94.75           O  
ATOM   3796  CG  ASN A 240      19.897  -2.951  14.160  1.00 94.75           C  
ATOM   3797  ND2 ASN A 240      20.287  -4.198  14.102  1.00 94.75           N  
ATOM   3798 HD21 ASN A 240      20.807  -4.540  13.307  1.00 94.75           H  
ATOM   3799 HD22 ASN A 240      19.806  -4.877  14.675  1.00 94.75           H  
ATOM   3800  OD1 ASN A 240      19.205  -2.576  15.096  1.00 94.75           O  
ATOM   3801  N   THR A 241      17.260  -2.691  11.705  1.00 95.69           N  
ATOM   3802  H   THR A 241      16.761  -2.125  12.377  1.00 95.69           H  
ATOM   3803  CA  THR A 241      16.531  -3.799  11.093  1.00 95.69           C  
ATOM   3804  HA  THR A 241      17.217  -4.376  10.471  1.00 95.69           H  
ATOM   3805  C   THR A 241      15.422  -3.274  10.202  1.00 95.69           C  
ATOM   3806  CB  THR A 241      15.979  -4.754  12.157  1.00 95.69           C  
ATOM   3807  HB  THR A 241      15.247  -4.231  12.772  1.00 95.69           H  
ATOM   3808  O   THR A 241      14.608  -2.462  10.627  1.00 95.69           O  
ATOM   3809  CG2 THR A 241      15.327  -5.992  11.545  1.00 95.69           C  
ATOM   3810 HG21 THR A 241      15.023  -6.672  12.341  1.00 95.69           H  
ATOM   3811 HG22 THR A 241      16.024  -6.499  10.878  1.00 95.69           H  
ATOM   3812 HG23 THR A 241      14.440  -5.698  10.985  1.00 95.69           H  
ATOM   3813  OG1 THR A 241      17.027  -5.209  12.986  1.00 95.69           O  
ATOM   3814  HG1 THR A 241      17.684  -5.619  12.419  1.00 95.69           H  
ATOM   3815  N   PHE A 242      15.352  -3.771   8.976  1.00 97.19           N  
ATOM   3816  H   PHE A 242      16.032  -4.459   8.685  1.00 97.19           H  
ATOM   3817  CA  PHE A 242      14.244  -3.499   8.069  1.00 97.19           C  
ATOM   3818  HA  PHE A 242      13.367  -3.200   8.644  1.00 97.19           H  
ATOM   3819  C   PHE A 242      13.868  -4.767   7.319  1.00 97.19           C  
ATOM   3820  CB  PHE A 242      14.592  -2.346   7.116  1.00 97.19           C  
ATOM   3821  HB2 PHE A 242      13.682  -2.005   6.621  1.00 97.19           H  
ATOM   3822  HB3 PHE A 242      14.969  -1.504   7.697  1.00 97.19           H  
ATOM   3823  O   PHE A 242      14.598  -5.761   7.323  1.00 97.19           O  
ATOM   3824  CG  PHE A 242      15.606  -2.694   6.051  1.00 97.19           C  
ATOM   3825  CD1 PHE A 242      16.978  -2.623   6.345  1.00 97.19           C  
ATOM   3826  HD1 PHE A 242      17.308  -2.307   7.324  1.00 97.19           H  
ATOM   3827  CD2 PHE A 242      15.179  -3.099   4.771  1.00 97.19           C  
ATOM   3828  HD2 PHE A 242      14.125  -3.153   4.541  1.00 97.19           H  
ATOM   3829  CE1 PHE A 242      17.923  -2.959   5.364  1.00 97.19           C  
ATOM   3830  HE1 PHE A 242      18.977  -2.898   5.589  1.00 97.19           H  
ATOM   3831  CE2 PHE A 242      16.129  -3.437   3.793  1.00 97.19           C  
ATOM   3832  HE2 PHE A 242      15.806  -3.757   2.813  1.00 97.19           H  
ATOM   3833  CZ  PHE A 242      17.500  -3.367   4.088  1.00 97.19           C  
ATOM   3834  HZ  PHE A 242      18.232  -3.632   3.340  1.00 97.19           H  
ATOM   3835  N   VAL A 243      12.712  -4.731   6.679  1.00 97.38           N  
ATOM   3836  H   VAL A 243      12.165  -3.883   6.711  1.00 97.38           H  
ATOM   3837  CA  VAL A 243      12.221  -5.820   5.855  1.00 97.38           C  
ATOM   3838  HA  VAL A 243      13.023  -6.546   5.725  1.00 97.38           H  
ATOM   3839  C   VAL A 243      11.853  -5.309   4.477  1.00 97.38           C  
ATOM   3840  CB  VAL A 243      11.058  -6.519   6.568  1.00 97.38           C  
ATOM   3841  HB  VAL A 243      11.328  -6.641   7.617  1.00 97.38           H  
ATOM   3842  O   VAL A 243      11.432  -4.163   4.323  1.00 97.38           O  
ATOM   3843  CG1 VAL A 243       9.721  -5.772   6.492  1.00 97.38           C  
ATOM   3844 HG11 VAL A 243       9.851  -4.738   6.811  1.00 97.38           H  
ATOM   3845 HG12 VAL A 243       9.330  -5.779   5.475  1.00 97.38           H  
ATOM   3846 HG13 VAL A 243       8.997  -6.251   7.152  1.00 97.38           H  
ATOM   3847  CG2 VAL A 243      10.896  -7.913   6.006  1.00 97.38           C  
ATOM   3848 HG21 VAL A 243      10.631  -7.852   4.951  1.00 97.38           H  
ATOM   3849 HG22 VAL A 243      11.818  -8.479   6.138  1.00 97.38           H  
ATOM   3850 HG23 VAL A 243      10.112  -8.431   6.559  1.00 97.38           H  
ATOM   3851  N   TYR A 244      11.977  -6.168   3.473  1.00 97.94           N  
ATOM   3852  H   TYR A 244      12.401  -7.068   3.646  1.00 97.94           H  
ATOM   3853  CA  TYR A 244      11.341  -5.948   2.185  1.00 97.94           C  
ATOM   3854  HA  TYR A 244      10.532  -5.231   2.326  1.00 97.94           H  
ATOM   3855  C   TYR A 244      10.702  -7.224   1.655  1.00 97.94           C  
ATOM   3856  CB  TYR A 244      12.321  -5.330   1.194  1.00 97.94           C  
ATOM   3857  HB2 TYR A 244      11.767  -5.018   0.308  1.00 97.94           H  
ATOM   3858  HB3 TYR A 244      12.740  -4.430   1.644  1.00 97.94           H  
ATOM   3859  O   TYR A 244      11.174  -8.337   1.890  1.00 97.94           O  
ATOM   3860  CG  TYR A 244      13.452  -6.241   0.764  1.00 97.94           C  
ATOM   3861  CD1 TYR A 244      14.638  -6.284   1.519  1.00 97.94           C  
ATOM   3862  HD1 TYR A 244      14.715  -5.720   2.436  1.00 97.94           H  
ATOM   3863  CD2 TYR A 244      13.330  -7.016  -0.407  1.00 97.94           C  
ATOM   3864  HD2 TYR A 244      12.414  -6.990  -0.979  1.00 97.94           H  
ATOM   3865  CE1 TYR A 244      15.731  -7.040   1.065  1.00 97.94           C  
ATOM   3866  HE1 TYR A 244      16.660  -7.033   1.617  1.00 97.94           H  
ATOM   3867  CE2 TYR A 244      14.418  -7.793  -0.850  1.00 97.94           C  
ATOM   3868  HE2 TYR A 244      14.354  -8.352  -1.772  1.00 97.94           H  
ATOM   3869  OH  TYR A 244      16.708  -8.474  -0.576  1.00 97.94           O  
ATOM   3870  HH  TYR A 244      17.504  -8.238  -0.095  1.00 97.94           H  
ATOM   3871  CZ  TYR A 244      15.629  -7.781  -0.126  1.00 97.94           C  
ATOM   3872  N   SER A 245       9.600  -7.037   0.943  1.00 98.00           N  
ATOM   3873  H   SER A 245       9.360  -6.082   0.722  1.00 98.00           H  
ATOM   3874  CA  SER A 245       8.841  -8.092   0.278  1.00 98.00           C  
ATOM   3875  HA  SER A 245       9.160  -9.066   0.650  1.00 98.00           H  
ATOM   3876  C   SER A 245       9.086  -8.069  -1.224  1.00 98.00           C  
ATOM   3877  CB  SER A 245       7.353  -7.945   0.588  1.00 98.00           C  
ATOM   3878  HB2 SER A 245       6.811  -8.751   0.094  1.00 98.00           H  
ATOM   3879  HB3 SER A 245       7.198  -8.032   1.664  1.00 98.00           H  
ATOM   3880  O   SER A 245       9.552  -7.059  -1.764  1.00 98.00           O  
ATOM   3881  OG  SER A 245       6.857  -6.695   0.138  1.00 98.00           O  
ATOM   3882  HG  SER A 245       7.298  -6.005   0.637  1.00 98.00           H  
ATOM   3883  N   SER A 246       8.761  -9.172  -1.896  1.00 97.44           N  
ATOM   3884  H   SER A 246       8.478 -10.000  -1.392  1.00 97.44           H  
ATOM   3885  CA  SER A 246       8.937  -9.281  -3.338  1.00 97.44           C  
ATOM   3886  HA  SER A 246       9.141  -8.283  -3.728  1.00 97.44           H  
ATOM   3887  C   SER A 246       7.720  -9.786  -4.106  1.00 97.44           C  
ATOM   3888  CB  SER A 246      10.158 -10.141  -3.642  1.00 97.44           C  
ATOM   3889  HB2 SER A 246      10.928  -9.968  -2.891  1.00 97.44           H  
ATOM   3890  HB3 SER A 246      10.556  -9.845  -4.612  1.00 97.44           H  
ATOM   3891  O   SER A 246       6.769 -10.366  -3.569  1.00 97.44           O  
ATOM   3892  OG  SER A 246       9.830 -11.516  -3.688  1.00 97.44           O  
ATOM   3893  HG  SER A 246      10.681 -11.961  -3.701  1.00 97.44           H  
ATOM   3894  N   SER A 247       7.807  -9.635  -5.427  1.00 97.81           N  
ATOM   3895  H   SER A 247       8.599  -9.121  -5.788  1.00 97.81           H  
ATOM   3896  CA  SER A 247       6.844 -10.176  -6.384  1.00 97.81           C  
ATOM   3897  HA  SER A 247       5.850  -9.829  -6.101  1.00 97.81           H  
ATOM   3898  C   SER A 247       6.793 -11.706  -6.420  1.00 97.81           C  
ATOM   3899  CB  SER A 247       7.153  -9.634  -7.779  1.00 97.81           C  
ATOM   3900  HB2 SER A 247       6.396  -9.973  -8.486  1.00 97.81           H  
ATOM   3901  HB3 SER A 247       7.121  -8.545  -7.741  1.00 97.81           H  
ATOM   3902  O   SER A 247       5.849 -12.242  -6.986  1.00 97.81           O  
ATOM   3903  OG  SER A 247       8.429 -10.059  -8.223  1.00 97.81           O  
ATOM   3904  HG  SER A 247       8.318 -10.894  -8.683  1.00 97.81           H  
ATOM   3905  N   LYS A 248       7.769 -12.411  -5.828  1.00 95.56           N  
ATOM   3906  H   LYS A 248       8.496 -11.904  -5.344  1.00 95.56           H  
ATOM   3907  CA  LYS A 248       7.767 -13.882  -5.722  1.00 95.56           C  
ATOM   3908  HA  LYS A 248       7.220 -14.300  -6.568  1.00 95.56           H  
ATOM   3909  C   LYS A 248       7.027 -14.404  -4.489  1.00 95.56           C  
ATOM   3910  CB  LYS A 248       9.204 -14.424  -5.768  1.00 95.56           C  
ATOM   3911  HB2 LYS A 248       9.192 -15.477  -5.486  1.00 95.56           H  
ATOM   3912  HB3 LYS A 248       9.830 -13.890  -5.053  1.00 95.56           H  
ATOM   3913  O   LYS A 248       6.837 -15.608  -4.369  1.00 95.56           O  
ATOM   3914  CG  LYS A 248       9.803 -14.320  -7.176  1.00 95.56           C  
ATOM   3915  HG2 LYS A 248       9.905 -13.272  -7.456  1.00 95.56           H  
ATOM   3916  HG3 LYS A 248       9.138 -14.812  -7.886  1.00 95.56           H  
ATOM   3917  CD  LYS A 248      11.175 -15.001  -7.223  1.00 95.56           C  
ATOM   3918  HD2 LYS A 248      11.084 -16.043  -6.917  1.00 95.56           H  
ATOM   3919  HD3 LYS A 248      11.848 -14.484  -6.540  1.00 95.56           H  
ATOM   3920  CE  LYS A 248      11.715 -14.929  -8.652  1.00 95.56           C  
ATOM   3921  HE2 LYS A 248      11.562 -13.911  -9.010  1.00 95.56           H  
ATOM   3922  HE3 LYS A 248      11.139 -15.595  -9.293  1.00 95.56           H  
ATOM   3923  NZ  LYS A 248      13.159 -15.243  -8.710  1.00 95.56           N  
ATOM   3924  HZ1 LYS A 248      13.654 -14.661  -8.051  1.00 95.56           H  
ATOM   3925  HZ2 LYS A 248      13.512 -15.024  -9.631  1.00 95.56           H  
ATOM   3926  HZ3 LYS A 248      13.329 -16.215  -8.493  1.00 95.56           H  
ATOM   3927  N   GLY A 249       6.609 -13.522  -3.581  1.00 95.69           N  
ATOM   3928  H   GLY A 249       6.771 -12.539  -3.745  1.00 95.69           H  
ATOM   3929  CA  GLY A 249       5.989 -13.924  -2.317  1.00 95.69           C  
ATOM   3930  HA2 GLY A 249       5.380 -14.816  -2.464  1.00 95.69           H  
ATOM   3931  HA3 GLY A 249       5.332 -13.117  -1.990  1.00 95.69           H  
ATOM   3932  C   GLY A 249       6.983 -14.199  -1.192  1.00 95.69           C  
ATOM   3933  O   GLY A 249       6.602 -14.756  -0.166  1.00 95.69           O  
ATOM   3934  N   THR A 250       8.244 -13.801  -1.367  1.00 95.69           N  
ATOM   3935  H   THR A 250       8.493 -13.303  -2.211  1.00 95.69           H  
ATOM   3936  CA  THR A 250       9.280 -13.924  -0.341  1.00 95.69           C  
ATOM   3937  HA  THR A 250       8.980 -14.689   0.376  1.00 95.69           H  
ATOM   3938  C   THR A 250       9.434 -12.618   0.426  1.00 95.69           C  
ATOM   3939  CB  THR A 250      10.624 -14.381  -0.927  1.00 95.69           C  
ATOM   3940  HB  THR A 250      11.322 -14.550  -0.107  1.00 95.69           H  
ATOM   3941  O   THR A 250       9.159 -11.525  -0.086  1.00 95.69           O  
ATOM   3942  CG2 THR A 250      10.499 -15.669  -1.736  1.00 95.69           C  
ATOM   3943 HG21 THR A 250       9.929 -15.504  -2.650  1.00 95.69           H  
ATOM   3944 HG22 THR A 250      11.491 -16.047  -1.986  1.00 95.69           H  
ATOM   3945 HG23 THR A 250       9.997 -16.431  -1.140  1.00 95.69           H  
ATOM   3946  OG1 THR A 250      11.163 -13.410  -1.794  1.00 95.69           O  
ATOM   3947  HG1 THR A 250      11.756 -13.873  -2.390  1.00 95.69           H  
ATOM   3948  N   ILE A 251       9.877 -12.727   1.676  1.00 97.12           N  
ATOM   3949  H   ILE A 251       9.997 -13.650   2.069  1.00 97.12           H  
ATOM   3950  CA  ILE A 251      10.174 -11.579   2.526  1.00 97.12           C  
ATOM   3951  HA  ILE A 251      10.169 -10.680   1.910  1.00 97.12           H  
ATOM   3952  C   ILE A 251      11.574 -11.733   3.106  1.00 97.12           C  
ATOM   3953  CB  ILE A 251       9.118 -11.396   3.632  1.00 97.12           C  
ATOM   3954  HB  ILE A 251       9.298 -12.125   4.422  1.00 97.12           H  
ATOM   3955  O   ILE A 251      11.921 -12.770   3.667  1.00 97.12           O  
ATOM   3956  CG1 ILE A 251       7.658 -11.523   3.164  1.00 97.12           C  
ATOM   3957 HG12 ILE A 251       7.060 -10.699   3.555  1.00 97.12           H  
ATOM   3958 HG13 ILE A 251       7.615 -11.458   2.077  1.00 97.12           H  
ATOM   3959  CG2 ILE A 251       9.323 -10.032   4.268  1.00 97.12           C  
ATOM   3960 HG21 ILE A 251      10.290 -10.048   4.771  1.00 97.12           H  
ATOM   3961 HG22 ILE A 251       9.289  -9.247   3.513  1.00 97.12           H  
ATOM   3962 HG23 ILE A 251       8.545  -9.839   5.007  1.00 97.12           H  
ATOM   3963  CD1 ILE A 251       7.031 -12.845   3.627  1.00 97.12           C  
ATOM   3964 HD11 ILE A 251       6.964 -12.866   4.715  1.00 97.12           H  
ATOM   3965 HD12 ILE A 251       6.035 -12.955   3.198  1.00 97.12           H  
ATOM   3966 HD13 ILE A 251       7.637 -13.685   3.288  1.00 97.12           H  
ATOM   3967  N   ARG A 252      12.392 -10.691   2.989  1.00 96.44           N  
ATOM   3968  H   ARG A 252      12.032  -9.850   2.560  1.00 96.44           H  
ATOM   3969  CA  ARG A 252      13.775 -10.685   3.466  1.00 96.44           C  
ATOM   3970  HA  ARG A 252      14.039 -11.661   3.873  1.00 96.44           H  
ATOM   3971  C   ARG A 252      13.920  -9.678   4.589  1.00 96.44           C  
ATOM   3972  CB  ARG A 252      14.714 -10.392   2.295  1.00 96.44           C  
ATOM   3973  HB2 ARG A 252      15.703 -10.136   2.676  1.00 96.44           H  
ATOM   3974  HB3 ARG A 252      14.330  -9.536   1.738  1.00 96.44           H  
ATOM   3975  O   ARG A 252      13.663  -8.491   4.401  1.00 96.44           O  
ATOM   3976  CG  ARG A 252      14.818 -11.617   1.373  1.00 96.44           C  
ATOM   3977  HG2 ARG A 252      13.822 -11.919   1.050  1.00 96.44           H  
ATOM   3978  HG3 ARG A 252      15.283 -12.440   1.916  1.00 96.44           H  
ATOM   3979  CD  ARG A 252      15.655 -11.281   0.141  1.00 96.44           C  
ATOM   3980  HD2 ARG A 252      16.691 -11.118   0.436  1.00 96.44           H  
ATOM   3981  HD3 ARG A 252      15.265 -10.352  -0.274  1.00 96.44           H  
ATOM   3982  NE  ARG A 252      15.582 -12.315  -0.911  1.00 96.44           N  
ATOM   3983  HE  ARG A 252      16.256 -13.066  -0.889  1.00 96.44           H  
ATOM   3984  NH1 ARG A 252      13.760 -11.452  -2.010  1.00 96.44           N  
ATOM   3985 HH11 ARG A 252      13.119 -11.559  -2.783  1.00 96.44           H  
ATOM   3986 HH12 ARG A 252      13.532 -10.854  -1.228  1.00 96.44           H  
ATOM   3987  NH2 ARG A 252      14.858 -13.122  -2.936  1.00 96.44           N  
ATOM   3988 HH21 ARG A 252      14.266 -12.977  -3.742  1.00 96.44           H  
ATOM   3989 HH22 ARG A 252      15.580 -13.827  -2.973  1.00 96.44           H  
ATOM   3990  CZ  ARG A 252      14.743 -12.295  -1.937  1.00 96.44           C  
ATOM   3991  N   LEU A 253      14.333 -10.170   5.752  1.00 96.06           N  
ATOM   3992  H   LEU A 253      14.564 -11.152   5.789  1.00 96.06           H  
ATOM   3993  CA  LEU A 253      14.703  -9.338   6.888  1.00 96.06           C  
ATOM   3994  HA  LEU A 253      14.158  -8.396   6.843  1.00 96.06           H  
ATOM   3995  C   LEU A 253      16.197  -9.049   6.811  1.00 96.06           C  
ATOM   3996  CB  LEU A 253      14.332 -10.065   8.182  1.00 96.06           C  
ATOM   3997  HB2 LEU A 253      13.291 -10.378   8.105  1.00 96.06           H  
ATOM   3998  HB3 LEU A 253      14.968 -10.947   8.252  1.00 96.06           H  
ATOM   3999  O   LEU A 253      17.007  -9.969   6.675  1.00 96.06           O  
ATOM   4000  CG  LEU A 253      14.494  -9.231   9.463  1.00 96.06           C  
ATOM   4001  HG  LEU A 253      15.436  -8.683   9.445  1.00 96.06           H  
ATOM   4002  CD1 LEU A 253      13.331  -8.251   9.613  1.00 96.06           C  
ATOM   4003 HD11 LEU A 253      12.378  -8.776   9.545  1.00 96.06           H  
ATOM   4004 HD12 LEU A 253      13.384  -7.751  10.580  1.00 96.06           H  
ATOM   4005 HD13 LEU A 253      13.380  -7.498   8.826  1.00 96.06           H  
ATOM   4006  CD2 LEU A 253      14.503 -10.156  10.682  1.00 96.06           C  
ATOM   4007 HD21 LEU A 253      13.574 -10.725  10.722  1.00 96.06           H  
ATOM   4008 HD22 LEU A 253      15.352 -10.836  10.611  1.00 96.06           H  
ATOM   4009 HD23 LEU A 253      14.605  -9.560  11.588  1.00 96.06           H  
ATOM   4010  N   CYS A 254      16.554  -7.782   6.934  1.00 95.25           N  
ATOM   4011  H   CYS A 254      15.833  -7.086   7.059  1.00 95.25           H  
ATOM   4012  CA  CYS A 254      17.914  -7.292   6.811  1.00 95.25           C  
ATOM   4013  HA  CYS A 254      18.603  -8.118   6.638  1.00 95.25           H  
ATOM   4014  C   CYS A 254      18.342  -6.589   8.097  1.00 95.25           C  
ATOM   4015  CB  CYS A 254      17.967  -6.355   5.603  1.00 95.25           C  
ATOM   4016  HB2 CYS A 254      17.175  -5.611   5.694  1.00 95.25           H  
ATOM   4017  HB3 CYS A 254      18.927  -5.840   5.573  1.00 95.25           H  
ATOM   4018  O   CYS A 254      17.572  -5.830   8.687  1.00 95.25           O  
ATOM   4019  SG  CYS A 254      17.732  -7.310   4.078  1.00 95.25           S  
ATOM   4020  HG  CYS A 254      18.969  -7.808   4.009  1.00 95.25           H  
ATOM   4021  N   ASP A 255      19.585  -6.827   8.510  1.00 92.25           N  
ATOM   4022  H   ASP A 255      20.135  -7.518   8.019  1.00 92.25           H  
ATOM   4023  CA  ASP A 255      20.253  -6.114   9.593  1.00 92.25           C  
ATOM   4024  HA  ASP A 255      19.559  -5.404  10.043  1.00 92.25           H  
ATOM   4025  C   ASP A 255      21.444  -5.326   9.031  1.00 92.25           C  
ATOM   4026  CB  ASP A 255      20.674  -7.098  10.697  1.00 92.25           C  
ATOM   4027  HB2 ASP A 255      19.805  -7.691  10.983  1.00 92.25           H  
ATOM   4028  HB3 ASP A 255      21.438  -7.775  10.314  1.00 92.25           H  
ATOM   4029  O   ASP A 255      22.462  -5.899   8.639  1.00 92.25           O  
ATOM   4030  CG  ASP A 255      21.212  -6.392  11.947  1.00 92.25           C  
ATOM   4031  OD1 ASP A 255      21.591  -5.197  11.873  1.00 92.25           O  
ATOM   4032  OD2 ASP A 255      21.204  -7.011  13.030  1.00 92.25           O  
ATOM   4033  N   MET A 256      21.334  -3.999   9.036  1.00 87.81           N  
ATOM   4034  H   MET A 256      20.487  -3.604   9.418  1.00 87.81           H  
ATOM   4035  CA  MET A 256      22.361  -3.084   8.530  1.00 87.81           C  
ATOM   4036  HA  MET A 256      22.613  -3.368   7.508  1.00 87.81           H  
ATOM   4037  C   MET A 256      23.665  -3.126   9.341  1.00 87.81           C  
ATOM   4038  CB  MET A 256      21.813  -1.650   8.521  1.00 87.81           C  
ATOM   4039  HB2 MET A 256      22.600  -0.977   8.182  1.00 87.81           H  
ATOM   4040  HB3 MET A 256      21.529  -1.368   9.535  1.00 87.81           H  
ATOM   4041  O   MET A 256      24.695  -2.648   8.871  1.00 87.81           O  
ATOM   4042  CG  MET A 256      20.610  -1.480   7.587  1.00 87.81           C  
ATOM   4043  HG2 MET A 256      20.889  -1.856   6.603  1.00 87.81           H  
ATOM   4044  HG3 MET A 256      19.779  -2.080   7.958  1.00 87.81           H  
ATOM   4045  SD  MET A 256      20.041   0.232   7.383  1.00 87.81           S  
ATOM   4046  CE  MET A 256      19.532   0.634   9.074  1.00 87.81           C  
ATOM   4047  HE1 MET A 256      20.410   0.711   9.716  1.00 87.81           H  
ATOM   4048  HE2 MET A 256      18.870  -0.146   9.452  1.00 87.81           H  
ATOM   4049  HE3 MET A 256      19.007   1.589   9.080  1.00 87.81           H  
ATOM   4050  N   ARG A 257      23.659  -3.690  10.559  1.00 84.62           N  
ATOM   4051  H   ARG A 257      22.800  -4.107  10.887  1.00 84.62           H  
ATOM   4052  CA  ARG A 257      24.894  -3.925  11.329  1.00 84.62           C  
ATOM   4053  HA  ARG A 257      25.570  -3.081  11.198  1.00 84.62           H  
ATOM   4054  C   ARG A 257      25.657  -5.148  10.832  1.00 84.62           C  
ATOM   4055  CB  ARG A 257      24.583  -4.101  12.821  1.00 84.62           C  
ATOM   4056  HB2 ARG A 257      25.500  -4.376  13.342  1.00 84.62           H  
ATOM   4057  HB3 ARG A 257      23.875  -4.921  12.944  1.00 84.62           H  
ATOM   4058  O   ARG A 257      26.863  -5.221  11.048  1.00 84.62           O  
ATOM   4059  CG  ARG A 257      24.028  -2.829  13.466  1.00 84.62           C  
ATOM   4060  HG2 ARG A 257      24.800  -2.060  13.481  1.00 84.62           H  
ATOM   4061  HG3 ARG A 257      23.179  -2.462  12.889  1.00 84.62           H  
ATOM   4062  CD  ARG A 257      23.580  -3.145  14.894  1.00 84.62           C  
ATOM   4063  HD2 ARG A 257      24.450  -3.438  15.482  1.00 84.62           H  
ATOM   4064  HD3 ARG A 257      22.888  -3.987  14.851  1.00 84.62           H  
ATOM   4065  NE  ARG A 257      22.918  -1.989  15.527  1.00 84.62           N  
ATOM   4066  HE  ARG A 257      23.033  -1.093  15.075  1.00 84.62           H  
ATOM   4067  NH1 ARG A 257      21.921  -3.149  17.234  1.00 84.62           N  
ATOM   4068 HH11 ARG A 257      22.292  -3.998  16.832  1.00 84.62           H  
ATOM   4069 HH12 ARG A 257      21.210  -3.195  17.951  1.00 84.62           H  
ATOM   4070  NH2 ARG A 257      21.507  -0.967  16.994  1.00 84.62           N  
ATOM   4071 HH21 ARG A 257      20.812  -1.040  17.724  1.00 84.62           H  
ATOM   4072 HH22 ARG A 257      21.559  -0.114  16.456  1.00 84.62           H  
ATOM   4073  CZ  ARG A 257      22.124  -2.038  16.582  1.00 84.62           C  
ATOM   4074  N   ALA A 258      24.973  -6.107  10.207  1.00 74.69           N  
ATOM   4075  H   ALA A 258      23.992  -5.958  10.018  1.00 74.69           H  
ATOM   4076  CA  ALA A 258      25.596  -7.324   9.698  1.00 74.69           C  
ATOM   4077  HA  ALA A 258      26.358  -7.653  10.404  1.00 74.69           H  
ATOM   4078  C   ALA A 258      26.300  -7.090   8.353  1.00 74.69           C  
ATOM   4079  CB  ALA A 258      24.530  -8.423   9.607  1.00 74.69           C  
ATOM   4080  HB1 ALA A 258      25.000  -9.359   9.302  1.00 74.69           H  
ATOM   4081  HB2 ALA A 258      23.773  -8.154   8.871  1.00 74.69           H  
ATOM   4082  HB3 ALA A 258      24.056  -8.561  10.578  1.00 74.69           H  
ATOM   4083  O   ALA A 258      27.362  -7.664   8.117  1.00 74.69           O  
ATOM   4084  N   SER A 259      25.738  -6.240   7.488  1.00 70.38           N  
ATOM   4085  H   SER A 259      24.846  -5.826   7.718  1.00 70.38           H  
ATOM   4086  CA  SER A 259      26.368  -5.826   6.233  1.00 70.38           C  
ATOM   4087  HA  SER A 259      27.447  -5.781   6.379  1.00 70.38           H  
ATOM   4088  C   SER A 259      25.872  -4.445   5.801  1.00 70.38           C  
ATOM   4089  CB  SER A 259      26.083  -6.854   5.137  1.00 70.38           C  
ATOM   4090  HB2 SER A 259      26.326  -7.853   5.498  1.00 70.38           H  
ATOM   4091  HB3 SER A 259      25.027  -6.823   4.869  1.00 70.38           H  
ATOM   4092  O   SER A 259      24.674  -4.169   5.837  1.00 70.38           O  
ATOM   4093  OG  SER A 259      26.889  -6.567   4.014  1.00 70.38           O  
ATOM   4094  HG  SER A 259      26.321  -6.646   3.244  1.00 70.38           H  
ATOM   4095  N   ALA A 260      26.798  -3.577   5.379  1.00 67.50           N  
ATOM   4096  H   ALA A 260      27.762  -3.880   5.358  1.00 67.50           H  
ATOM   4097  CA  ALA A 260      26.467  -2.232   4.898  1.00 67.50           C  
ATOM   4098  HA  ALA A 260      25.869  -1.722   5.653  1.00 67.50           H  
ATOM   4099  C   ALA A 260      25.642  -2.278   3.604  1.00 67.50           C  
ATOM   4100  CB  ALA A 260      27.773  -1.457   4.683  1.00 67.50           C  
ATOM   4101  HB1 ALA A 260      28.325  -1.396   5.622  1.00 67.50           H  
ATOM   4102  HB2 ALA A 260      28.387  -1.951   3.930  1.00 67.50           H  
ATOM   4103  HB3 ALA A 260      27.540  -0.447   4.346  1.00 67.50           H  
ATOM   4104  O   ALA A 260      24.727  -1.482   3.408  1.00 67.50           O  
ATOM   4105  N   LEU A 261      25.961  -3.244   2.743  1.00 70.06           N  
ATOM   4106  H   LEU A 261      26.681  -3.897   3.017  1.00 70.06           H  
ATOM   4107  CA  LEU A 261      25.103  -3.656   1.647  1.00 70.06           C  
ATOM   4108  HA  LEU A 261      24.411  -2.858   1.375  1.00 70.06           H  
ATOM   4109  C   LEU A 261      24.294  -4.832   2.170  1.00 70.06           C  
ATOM   4110  CB  LEU A 261      25.961  -4.023   0.423  1.00 70.06           C  
ATOM   4111  HB2 LEU A 261      25.303  -4.373  -0.372  1.00 70.06           H  
ATOM   4112  HB3 LEU A 261      26.622  -4.848   0.691  1.00 70.06           H  
ATOM   4113  O   LEU A 261      24.854  -5.854   2.526  1.00 70.06           O  
ATOM   4114  CG  LEU A 261      26.815  -2.856  -0.110  1.00 70.06           C  
ATOM   4115  HG  LEU A 261      27.474  -2.493   0.679  1.00 70.06           H  
ATOM   4116  CD1 LEU A 261      27.695  -3.336  -1.263  1.00 70.06           C  
ATOM   4117 HD11 LEU A 261      28.324  -4.160  -0.925  1.00 70.06           H  
ATOM   4118 HD12 LEU A 261      27.069  -3.684  -2.085  1.00 70.06           H  
ATOM   4119 HD13 LEU A 261      28.329  -2.521  -1.610  1.00 70.06           H  
ATOM   4120  CD2 LEU A 261      25.959  -1.690  -0.607  1.00 70.06           C  
ATOM   4121 HD21 LEU A 261      25.248  -2.034  -1.359  1.00 70.06           H  
ATOM   4122 HD22 LEU A 261      26.592  -0.918  -1.044  1.00 70.06           H  
ATOM   4123 HD23 LEU A 261      25.408  -1.243   0.220  1.00 70.06           H  
ATOM   4124  N   CYS A 262      22.982  -4.714   2.243  1.00 72.00           N  
ATOM   4125  H   CYS A 262      22.557  -3.868   1.889  1.00 72.00           H  
ATOM   4126  CA  CYS A 262      22.088  -5.819   2.573  1.00 72.00           C  
ATOM   4127  HA  CYS A 262      22.555  -6.442   3.337  1.00 72.00           H  
ATOM   4128  C   CYS A 262      21.874  -6.730   1.348  1.00 72.00           C  
ATOM   4129  CB  CYS A 262      20.807  -5.233   3.166  1.00 72.00           C  
ATOM   4130  HB2 CYS A 262      20.073  -6.027   3.307  1.00 72.00           H  
ATOM   4131  HB3 CYS A 262      20.398  -4.492   2.479  1.00 72.00           H  
ATOM   4132  O   CYS A 262      20.757  -7.152   1.049  1.00 72.00           O  
ATOM   4133  SG  CYS A 262      21.179  -4.452   4.765  1.00 72.00           S  
ATOM   4134  HG  CYS A 262      22.375  -3.955   4.440  1.00 72.00           H  
ATOM   4135  N   ASP A 263      22.965  -7.028   0.638  1.00 67.88           N  
ATOM   4136  H   ASP A 263      23.849  -6.745   1.034  1.00 67.88           H  
ATOM   4137  CA  ASP A 263      23.061  -8.032  -0.423  1.00 67.88           C  
ATOM   4138  HA  ASP A 263      22.314  -7.816  -1.186  1.00 67.88           H  
ATOM   4139  C   ASP A 263      22.766  -9.440   0.119  1.00 67.88           C  
ATOM   4140  CB  ASP A 263      24.461  -7.943  -1.074  1.00 67.88           C  
ATOM   4141  HB2 ASP A 263      24.527  -8.708  -1.847  1.00 67.88           H  
ATOM   4142  HB3 ASP A 263      24.542  -6.974  -1.568  1.00 67.88           H  
ATOM   4143  O   ASP A 263      22.236 -10.301  -0.587  1.00 67.88           O  
ATOM   4144  CG  ASP A 263      25.668  -8.093  -0.127  1.00 67.88           C  
ATOM   4145  OD1 ASP A 263      25.477  -8.077   1.107  1.00 67.88           O  
ATOM   4146  OD2 ASP A 263      26.794  -8.266  -0.639  1.00 67.88           O  
ATOM   4147  N   ARG A 264      23.033  -9.654   1.411  1.00 75.06           N  
ATOM   4148  H   ARG A 264      23.566  -8.932   1.876  1.00 75.06           H  
ATOM   4149  CA  ARG A 264      22.582 -10.817   2.172  1.00 75.06           C  
ATOM   4150  HA  ARG A 264      22.140 -11.531   1.477  1.00 75.06           H  
ATOM   4151  C   ARG A 264      21.497 -10.430   3.164  1.00 75.06           C  
ATOM   4152  CB  ARG A 264      23.768 -11.501   2.850  1.00 75.06           C  
ATOM   4153  HB2 ARG A 264      24.264 -10.796   3.517  1.00 75.06           H  
ATOM   4154  HB3 ARG A 264      23.404 -12.345   3.435  1.00 75.06           H  
ATOM   4155  O   ARG A 264      21.634  -9.493   3.947  1.00 75.06           O  
ATOM   4156  CG  ARG A 264      24.759 -12.002   1.794  1.00 75.06           C  
ATOM   4157  HG2 ARG A 264      25.183 -11.156   1.252  1.00 75.06           H  
ATOM   4158  HG3 ARG A 264      24.244 -12.655   1.090  1.00 75.06           H  
ATOM   4159  CD  ARG A 264      25.891 -12.771   2.464  1.00 75.06           C  
ATOM   4160  HD2 ARG A 264      26.381 -12.111   3.180  1.00 75.06           H  
ATOM   4161  HD3 ARG A 264      25.471 -13.628   2.991  1.00 75.06           H  
ATOM   4162  NE  ARG A 264      26.866 -13.222   1.459  1.00 75.06           N  
ATOM   4163  HE  ARG A 264      26.723 -12.875   0.522  1.00 75.06           H  
ATOM   4164  NH1 ARG A 264      28.248 -14.349   2.894  1.00 75.06           N  
ATOM   4165 HH11 ARG A 264      29.083 -14.889   3.068  1.00 75.06           H  
ATOM   4166 HH12 ARG A 264      27.643 -14.063   3.650  1.00 75.06           H  
ATOM   4167  NH2 ARG A 264      28.732 -14.277   0.710  1.00 75.06           N  
ATOM   4168 HH21 ARG A 264      29.567 -14.819   0.883  1.00 75.06           H  
ATOM   4169 HH22 ARG A 264      28.526 -13.936  -0.218  1.00 75.06           H  
ATOM   4170  CZ  ARG A 264      27.940 -13.947   1.691  1.00 75.06           C  
ATOM   4171  N   HIS A 265      20.425 -11.207   3.155  1.00 80.50           N  
ATOM   4172  H   HIS A 265      20.420 -12.009   2.541  1.00 80.50           H  
ATOM   4173  CA  HIS A 265      19.391 -11.142   4.174  1.00 80.50           C  
ATOM   4174  HA  HIS A 265      19.194 -10.098   4.417  1.00 80.50           H  
ATOM   4175  C   HIS A 265      19.872 -11.836   5.453  1.00 80.50           C  
ATOM   4176  CB  HIS A 265      18.098 -11.745   3.615  1.00 80.50           C  
ATOM   4177  HB2 HIS A 265      17.346 -11.784   4.403  1.00 80.50           H  
ATOM   4178  HB3 HIS A 265      17.730 -11.078   2.836  1.00 80.50           H  
ATOM   4179  O   HIS A 265      20.625 -12.808   5.408  1.00 80.50           O  
ATOM   4180  CG  HIS A 265      18.272 -13.116   3.012  1.00 80.50           C  
ATOM   4181  CD2 HIS A 265      18.249 -14.315   3.673  1.00 80.50           C  
ATOM   4182  HD2 HIS A 265      18.090 -14.459   4.731  1.00 80.50           H  
ATOM   4183  ND1 HIS A 265      18.553 -13.385   1.689  1.00 80.50           N  
ATOM   4184  HD1 HIS A 265      18.661 -12.706   0.949  1.00 80.50           H  
ATOM   4185  CE1 HIS A 265      18.679 -14.716   1.555  1.00 80.50           C  
ATOM   4186  HE1 HIS A 265      18.898 -15.237   0.634  1.00 80.50           H  
ATOM   4187  NE2 HIS A 265      18.509 -15.319   2.736  1.00 80.50           N  
ATOM   4188  N   SER A 266      19.416 -11.341   6.598  1.00 86.19           N  
ATOM   4189  H   SER A 266      18.788 -10.551   6.566  1.00 86.19           H  
ATOM   4190  CA  SER A 266      19.625 -11.985   7.895  1.00 86.19           C  
ATOM   4191  HA  SER A 266      20.637 -12.388   7.942  1.00 86.19           H  
ATOM   4192  C   SER A 266      18.653 -13.145   8.102  1.00 86.19           C  
ATOM   4193  CB  SER A 266      19.449 -10.965   9.021  1.00 86.19           C  
ATOM   4194  HB2 SER A 266      18.411 -10.635   9.055  1.00 86.19           H  
ATOM   4195  HB3 SER A 266      19.703 -11.428   9.974  1.00 86.19           H  
ATOM   4196  O   SER A 266      19.025 -14.138   8.719  1.00 86.19           O  
ATOM   4197  OG  SER A 266      20.280  -9.842   8.800  1.00 86.19           O  
ATOM   4198  HG  SER A 266      21.194 -10.132   8.766  1.00 86.19           H  
ATOM   4199  N   LYS A 267      17.422 -13.018   7.587  1.00 91.62           N  
ATOM   4200  H   LYS A 267      17.207 -12.162   7.095  1.00 91.62           H  
ATOM   4201  CA  LYS A 267      16.404 -14.079   7.558  1.00 91.62           C  
ATOM   4202  HA  LYS A 267      16.893 -15.053   7.599  1.00 91.62           H  
ATOM   4203  C   LYS A 267      15.600 -14.020   6.263  1.00 91.62           C  
ATOM   4204  CB  LYS A 267      15.446 -13.980   8.755  1.00 91.62           C  
ATOM   4205  HB2 LYS A 267      14.935 -13.017   8.738  1.00 91.62           H  
ATOM   4206  HB3 LYS A 267      14.691 -14.759   8.653  1.00 91.62           H  
ATOM   4207  O   LYS A 267      15.383 -12.930   5.723  1.00 91.62           O  
ATOM   4208  CG  LYS A 267      16.140 -14.156  10.108  1.00 91.62           C  
ATOM   4209  HG2 LYS A 267      16.860 -13.353  10.268  1.00 91.62           H  
ATOM   4210  HG3 LYS A 267      16.659 -15.114  10.121  1.00 91.62           H  
ATOM   4211  CD  LYS A 267      15.107 -14.118  11.234  1.00 91.62           C  
ATOM   4212  HD2 LYS A 267      14.327 -14.852  11.031  1.00 91.62           H  
ATOM   4213  HD3 LYS A 267      14.661 -13.125  11.287  1.00 91.62           H  
ATOM   4214  CE  LYS A 267      15.796 -14.470  12.550  1.00 91.62           C  
ATOM   4215  HE2 LYS A 267      16.107 -15.512  12.482  1.00 91.62           H  
ATOM   4216  HE3 LYS A 267      16.688 -13.854  12.666  1.00 91.62           H  
ATOM   4217  NZ  LYS A 267      14.872 -14.278  13.689  1.00 91.62           N  
ATOM   4218  HZ1 LYS A 267      13.969 -14.666  13.458  1.00 91.62           H  
ATOM   4219  HZ2 LYS A 267      14.699 -13.296  13.852  1.00 91.62           H  
ATOM   4220  HZ3 LYS A 267      15.214 -14.714  14.534  1.00 91.62           H  
ATOM   4221  N   LEU A 268      15.140 -15.178   5.803  1.00 94.12           N  
ATOM   4222  H   LEU A 268      15.314 -16.011   6.347  1.00 94.12           H  
ATOM   4223  CA  LEU A 268      14.267 -15.334   4.642  1.00 94.12           C  
ATOM   4224  HA  LEU A 268      14.029 -14.356   4.224  1.00 94.12           H  
ATOM   4225  C   LEU A 268      12.971 -16.000   5.093  1.00 94.12           C  
ATOM   4226  CB  LEU A 268      14.995 -16.166   3.573  1.00 94.12           C  
ATOM   4227  HB2 LEU A 268      15.271 -17.125   4.011  1.00 94.12           H  
ATOM   4228  HB3 LEU A 268      15.912 -15.647   3.295  1.00 94.12           H  
ATOM   4229  O   LEU A 268      12.994 -17.112   5.608  1.00 94.12           O  
ATOM   4230  CG  LEU A 268      14.183 -16.438   2.293  1.00 94.12           C  
ATOM   4231  HG  LEU A 268      13.246 -16.936   2.542  1.00 94.12           H  
ATOM   4232  CD1 LEU A 268      13.875 -15.151   1.522  1.00 94.12           C  
ATOM   4233 HD11 LEU A 268      13.224 -14.506   2.112  1.00 94.12           H  
ATOM   4234 HD12 LEU A 268      13.352 -15.416   0.603  1.00 94.12           H  
ATOM   4235 HD13 LEU A 268      14.805 -14.638   1.277  1.00 94.12           H  
ATOM   4236  CD2 LEU A 268      14.999 -17.345   1.376  1.00 94.12           C  
ATOM   4237 HD21 LEU A 268      14.442 -17.539   0.459  1.00 94.12           H  
ATOM   4238 HD22 LEU A 268      15.962 -16.893   1.139  1.00 94.12           H  
ATOM   4239 HD23 LEU A 268      15.155 -18.306   1.866  1.00 94.12           H  
ATOM   4240  N   PHE A 269      11.856 -15.306   4.902  1.00 95.75           N  
ATOM   4241  H   PHE A 269      11.916 -14.414   4.432  1.00 95.75           H  
ATOM   4242  CA  PHE A 269      10.523 -15.818   5.177  1.00 95.75           C  
ATOM   4243  HA  PHE A 269      10.588 -16.718   5.788  1.00 95.75           H  
ATOM   4244  C   PHE A 269       9.881 -16.174   3.845  1.00 95.75           C  
ATOM   4245  CB  PHE A 269       9.683 -14.789   5.940  1.00 95.75           C  
ATOM   4246  HB2 PHE A 269       8.696 -15.217   6.117  1.00 95.75           H  
ATOM   4247  HB3 PHE A 269       9.540 -13.920   5.297  1.00 95.75           H  
ATOM   4248  O   PHE A 269       9.624 -15.305   3.007  1.00 95.75           O  
ATOM   4249  CG  PHE A 269      10.264 -14.315   7.256  1.00 95.75           C  
ATOM   4250  CD1 PHE A 269       9.735 -14.799   8.463  1.00 95.75           C  
ATOM   4251  HD1 PHE A 269       8.905 -15.490   8.443  1.00 95.75           H  
ATOM   4252  CD2 PHE A 269      11.333 -13.401   7.282  1.00 95.75           C  
ATOM   4253  HD2 PHE A 269      11.739 -13.013   6.360  1.00 95.75           H  
ATOM   4254  CE1 PHE A 269      10.300 -14.420   9.692  1.00 95.75           C  
ATOM   4255  HE1 PHE A 269       9.905 -14.826  10.611  1.00 95.75           H  
ATOM   4256  CE2 PHE A 269      11.901 -13.026   8.511  1.00 95.75           C  
ATOM   4257  HE2 PHE A 269      12.755 -12.365   8.528  1.00 95.75           H  
ATOM   4258  CZ  PHE A 269      11.393 -13.538   9.715  1.00 95.75           C  
ATOM   4259  HZ  PHE A 269      11.847 -13.263  10.656  1.00 95.75           H  
ATOM   4260  N   GLU A 270       9.639 -17.457   3.650  1.00 92.31           N  
ATOM   4261  H   GLU A 270       9.903 -18.126   4.359  1.00 92.31           H  
ATOM   4262  CA  GLU A 270       8.971 -17.989   2.474  1.00 92.31           C  
ATOM   4263  HA  GLU A 270       8.233 -17.262   2.134  1.00 92.31           H  
ATOM   4264  C   GLU A 270       8.222 -19.257   2.864  1.00 92.31           C  
ATOM   4265  CB  GLU A 270       9.964 -18.204   1.319  1.00 92.31           C  
ATOM   4266  HB2 GLU A 270      10.419 -17.239   1.097  1.00 92.31           H  
ATOM   4267  HB3 GLU A 270       9.402 -18.521   0.440  1.00 92.31           H  
ATOM   4268  O   GLU A 270       8.636 -20.001   3.755  1.00 92.31           O  
ATOM   4269  CG  GLU A 270      11.079 -19.228   1.591  1.00 92.31           C  
ATOM   4270  HG2 GLU A 270      10.628 -20.210   1.736  1.00 92.31           H  
ATOM   4271  HG3 GLU A 270      11.599 -18.954   2.509  1.00 92.31           H  
ATOM   4272  CD  GLU A 270      12.109 -19.312   0.449  1.00 92.31           C  
ATOM   4273  OE1 GLU A 270      12.982 -20.206   0.528  1.00 92.31           O  
ATOM   4274  OE2 GLU A 270      12.061 -18.464  -0.476  1.00 92.31           O  
ATOM   4275  N   GLU A 271       7.072 -19.483   2.235  1.00 88.38           N  
ATOM   4276  H   GLU A 271       6.820 -18.905   1.446  1.00 88.38           H  
ATOM   4277  CA  GLU A 271       6.371 -20.748   2.409  1.00 88.38           C  
ATOM   4278  HA  GLU A 271       6.468 -21.044   3.454  1.00 88.38           H  
ATOM   4279  C   GLU A 271       7.020 -21.809   1.519  1.00 88.38           C  
ATOM   4280  CB  GLU A 271       4.877 -20.611   2.111  1.00 88.38           C  
ATOM   4281  HB2 GLU A 271       4.438 -21.604   2.018  1.00 88.38           H  
ATOM   4282  HB3 GLU A 271       4.736 -20.074   1.173  1.00 88.38           H  
ATOM   4283  O   GLU A 271       7.318 -21.521   0.357  1.00 88.38           O  
ATOM   4284  CG  GLU A 271       4.174 -19.879   3.257  1.00 88.38           C  
ATOM   4285  HG2 GLU A 271       4.290 -20.455   4.175  1.00 88.38           H  
ATOM   4286  HG3 GLU A 271       4.635 -18.902   3.402  1.00 88.38           H  
ATOM   4287  CD  GLU A 271       2.696 -19.667   2.950  1.00 88.38           C  
ATOM   4288  OE1 GLU A 271       1.834 -20.257   3.636  1.00 88.38           O  
ATOM   4289  OE2 GLU A 271       2.411 -18.848   2.049  1.00 88.38           O  
ATOM   4290  N   PRO A 272       7.201 -23.043   2.019  1.00 81.75           N  
ATOM   4291  CA  PRO A 272       7.668 -24.141   1.194  1.00 81.75           C  
ATOM   4292  HA  PRO A 272       8.688 -23.933   0.872  1.00 81.75           H  
ATOM   4293  C   PRO A 272       6.752 -24.300  -0.017  1.00 81.75           C  
ATOM   4294  CB  PRO A 272       7.641 -25.385   2.090  1.00 81.75           C  
ATOM   4295  HB2 PRO A 272       6.709 -25.932   1.952  1.00 81.75           H  
ATOM   4296  HB3 PRO A 272       8.493 -26.036   1.894  1.00 81.75           H  
ATOM   4297  O   PRO A 272       5.526 -24.350   0.132  1.00 81.75           O  
ATOM   4298  CG  PRO A 272       7.679 -24.818   3.508  1.00 81.75           C  
ATOM   4299  HG2 PRO A 272       7.187 -25.476   4.224  1.00 81.75           H  
ATOM   4300  HG3 PRO A 272       8.714 -24.637   3.799  1.00 81.75           H  
ATOM   4301  CD  PRO A 272       6.956 -23.484   3.377  1.00 81.75           C  
ATOM   4302  HD2 PRO A 272       7.371 -22.779   4.098  1.00 81.75           H  
ATOM   4303  HD3 PRO A 272       5.885 -23.616   3.533  1.00 81.75           H  
ATOM   4304  N   GLU A 273       7.334 -24.402  -1.209  1.00 75.62           N  
ATOM   4305  H   GLU A 273       8.331 -24.262  -1.296  1.00 75.62           H  
ATOM   4306  CA  GLU A 273       6.553 -24.676  -2.408  1.00 75.62           C  
ATOM   4307  HA  GLU A 273       5.788 -23.906  -2.509  1.00 75.62           H  
ATOM   4308  C   GLU A 273       5.857 -26.032  -2.259  1.00 75.62           C  
ATOM   4309  CB  GLU A 273       7.415 -24.663  -3.678  1.00 75.62           C  
ATOM   4310  HB2 GLU A 273       8.293 -25.292  -3.532  1.00 75.62           H  
ATOM   4311  HB3 GLU A 273       6.814 -25.092  -4.480  1.00 75.62           H  
ATOM   4312  O   GLU A 273       6.498 -27.083  -2.250  1.00 75.62           O  
ATOM   4313  CG  GLU A 273       7.849 -23.256  -4.115  1.00 75.62           C  
ATOM   4314  HG2 GLU A 273       8.586 -22.875  -3.407  1.00 75.62           H  
ATOM   4315  HG3 GLU A 273       6.977 -22.603  -4.088  1.00 75.62           H  
ATOM   4316  CD  GLU A 273       8.439 -23.246  -5.539  1.00 75.62           C  
ATOM   4317  OE1 GLU A 273       8.450 -22.160  -6.157  1.00 75.62           O  
ATOM   4318  OE2 GLU A 273       8.805 -24.331  -6.052  1.00 75.62           O  
ATOM   4319  N   ASP A 274       4.530 -26.008  -2.154  1.00 74.00           N  
ATOM   4320  H   ASP A 274       4.083 -25.115  -2.005  1.00 74.00           H  
ATOM   4321  CA  ASP A 274       3.699 -27.197  -2.283  1.00 74.00           C  
ATOM   4322  HA  ASP A 274       4.297 -28.080  -2.056  1.00 74.00           H  
ATOM   4323  C   ASP A 274       3.177 -27.274  -3.727  1.00 74.00           C  
ATOM   4324  CB  ASP A 274       2.576 -27.189  -1.242  1.00 74.00           C  
ATOM   4325  HB2 ASP A 274       3.018 -27.079  -0.251  1.00 74.00           H  
ATOM   4326  HB3 ASP A 274       1.921 -26.336  -1.416  1.00 74.00           H  
ATOM   4327  O   ASP A 274       2.269 -26.515  -4.099  1.00 74.00           O  
ATOM   4328  CG  ASP A 274       1.747 -28.479  -1.264  1.00 74.00           C  
ATOM   4329  OD1 ASP A 274       1.853 -29.274  -2.233  1.00 74.00           O  
ATOM   4330  OD2 ASP A 274       0.931 -28.646  -0.337  1.00 74.00           O  
ATOM   4331  N   PRO A 275       3.704 -28.192  -4.562  1.00 72.56           N  
ATOM   4332  CA  PRO A 275       3.272 -28.334  -5.948  1.00 72.56           C  
ATOM   4333  HA  PRO A 275       3.500 -27.411  -6.481  1.00 72.56           H  
ATOM   4334  C   PRO A 275       1.777 -28.637  -6.076  1.00 72.56           C  
ATOM   4335  CB  PRO A 275       4.106 -29.484  -6.525  1.00 72.56           C  
ATOM   4336  HB2 PRO A 275       4.383 -29.296  -7.562  1.00 72.56           H  
ATOM   4337  HB3 PRO A 275       3.559 -30.424  -6.445  1.00 72.56           H  
ATOM   4338  O   PRO A 275       1.170 -28.284  -7.087  1.00 72.56           O  
ATOM   4339  CG  PRO A 275       5.332 -29.548  -5.620  1.00 72.56           C  
ATOM   4340  HG2 PRO A 275       6.069 -28.812  -5.944  1.00 72.56           H  
ATOM   4341  HG3 PRO A 275       5.770 -30.546  -5.591  1.00 72.56           H  
ATOM   4342  CD  PRO A 275       4.769 -29.138  -4.267  1.00 72.56           C  
ATOM   4343  HD2 PRO A 275       5.569 -28.698  -3.672  1.00 72.56           H  
ATOM   4344  HD3 PRO A 275       4.352 -30.005  -3.755  1.00 72.56           H  
ATOM   4345  N   SER A 276       1.167 -29.265  -5.062  1.00 71.94           N  
ATOM   4346  H   SER A 276       1.677 -29.417  -4.204  1.00 71.94           H  
ATOM   4347  CA  SER A 276      -0.261 -29.599  -5.074  1.00 71.94           C  
ATOM   4348  HA  SER A 276      -0.488 -30.075  -6.027  1.00 71.94           H  
ATOM   4349  C   SER A 276      -1.160 -28.362  -4.971  1.00 71.94           C  
ATOM   4350  CB  SER A 276      -0.579 -30.610  -3.967  1.00 71.94           C  
ATOM   4351  HB2 SER A 276      -1.559 -31.040  -4.169  1.00 71.94           H  
ATOM   4352  HB3 SER A 276       0.158 -31.413  -3.980  1.00 71.94           H  
ATOM   4353  O   SER A 276      -2.280 -28.370  -5.483  1.00 71.94           O  
ATOM   4354  OG  SER A 276      -0.614 -30.024  -2.687  1.00 71.94           O  
ATOM   4355  HG  SER A 276       0.272 -29.793  -2.398  1.00 71.94           H  
ATOM   4356  N   ASN A 277      -0.639 -27.271  -4.402  1.00 72.44           N  
ATOM   4357  H   ASN A 277       0.294 -27.340  -4.022  1.00 72.44           H  
ATOM   4358  CA  ASN A 277      -1.332 -25.990  -4.278  1.00 72.44           C  
ATOM   4359  HA  ASN A 277      -2.407 -26.172  -4.291  1.00 72.44           H  
ATOM   4360  C   ASN A 277      -1.051 -25.038  -5.447  1.00 72.44           C  
ATOM   4361  CB  ASN A 277      -0.970 -25.370  -2.920  1.00 72.44           C  
ATOM   4362  HB2 ASN A 277      -1.354 -24.352  -2.862  1.00 72.44           H  
ATOM   4363  HB3 ASN A 277       0.115 -25.332  -2.814  1.00 72.44           H  
ATOM   4364  O   ASN A 277      -1.651 -23.959  -5.519  1.00 72.44           O  
ATOM   4365  CG  ASN A 277      -1.575 -26.148  -1.766  1.00 72.44           C  
ATOM   4366  ND2 ASN A 277      -0.890 -26.224  -0.653  1.00 72.44           N  
ATOM   4367 HD21 ASN A 277      -1.144 -26.998  -0.055  1.00 72.44           H  
ATOM   4368 HD22 ASN A 277       0.071 -25.916  -0.634  1.00 72.44           H  
ATOM   4369  OD1 ASN A 277      -2.678 -26.664  -1.847  1.00 72.44           O  
ATOM   4370  N   ARG A 278      -0.165 -25.412  -6.384  1.00 79.56           N  
ATOM   4371  H   ARG A 278       0.283 -26.313  -6.291  1.00 79.56           H  
ATOM   4372  CA  ARG A 278       0.167 -24.562  -7.529  1.00 79.56           C  
ATOM   4373  HA  ARG A 278       0.341 -23.565  -7.126  1.00 79.56           H  
ATOM   4374  C   ARG A 278      -1.027 -24.483  -8.478  1.00 79.56           C  
ATOM   4375  CB  ARG A 278       1.477 -25.010  -8.195  1.00 79.56           C  
ATOM   4376  HB2 ARG A 278       2.179 -25.306  -7.415  1.00 79.56           H  
ATOM   4377  HB3 ARG A 278       1.296 -25.871  -8.838  1.00 79.56           H  
ATOM   4378  O   ARG A 278      -1.430 -25.441  -9.137  1.00 79.56           O  
ATOM   4379  CG  ARG A 278       2.113 -23.861  -9.003  1.00 79.56           C  
ATOM   4380  HG2 ARG A 278       2.230 -22.992  -8.355  1.00 79.56           H  
ATOM   4381  HG3 ARG A 278       1.467 -23.596  -9.840  1.00 79.56           H  
ATOM   4382  CD  ARG A 278       3.497 -24.267  -9.528  1.00 79.56           C  
ATOM   4383  HD2 ARG A 278       4.097 -24.597  -8.680  1.00 79.56           H  
ATOM   4384  HD3 ARG A 278       3.380 -25.103 -10.217  1.00 79.56           H  
ATOM   4385  NE  ARG A 278       4.206 -23.159 -10.209  1.00 79.56           N  
ATOM   4386  HE  ARG A 278       3.760 -22.255 -10.269  1.00 79.56           H  
ATOM   4387  NH1 ARG A 278       6.177 -24.282 -10.551  1.00 79.56           N  
ATOM   4388 HH11 ARG A 278       7.173 -24.209 -10.702  1.00 79.56           H  
ATOM   4389 HH12 ARG A 278       5.827 -25.043  -9.986  1.00 79.56           H  
ATOM   4390  NH2 ARG A 278       6.039 -22.159 -11.168  1.00 79.56           N  
ATOM   4391 HH21 ARG A 278       5.696 -21.217 -11.039  1.00 79.56           H  
ATOM   4392 HH22 ARG A 278       7.032 -22.172 -11.356  1.00 79.56           H  
ATOM   4393  CZ  ARG A 278       5.458 -23.198 -10.643  1.00 79.56           C  
ATOM   4394  N   SER A 279      -1.614 -23.299  -8.534  1.00 82.50           N  
ATOM   4395  H   SER A 279      -1.192 -22.565  -7.985  1.00 82.50           H  
ATOM   4396  CA  SER A 279      -2.687 -22.942  -9.449  1.00 82.50           C  
ATOM   4397  HA  SER A 279      -3.221 -23.849  -9.731  1.00 82.50           H  
ATOM   4398  C   SER A 279      -2.117 -22.308 -10.714  1.00 82.50           C  
ATOM   4399  CB  SER A 279      -3.680 -22.016  -8.743  1.00 82.50           C  
ATOM   4400  HB2 SER A 279      -4.625 -22.028  -9.285  1.00 82.50           H  
ATOM   4401  HB3 SER A 279      -3.858 -22.372  -7.728  1.00 82.50           H  
ATOM   4402  O   SER A 279      -0.967 -21.874 -10.750  1.00 82.50           O  
ATOM   4403  OG  SER A 279      -3.200 -20.688  -8.710  1.00 82.50           O  
ATOM   4404  HG  SER A 279      -2.327 -20.682  -8.310  1.00 82.50           H  
ATOM   4405  N   PHE A 280      -2.950 -22.196 -11.748  1.00 90.25           N  
ATOM   4406  H   PHE A 280      -3.895 -22.540 -11.655  1.00 90.25           H  
ATOM   4407  CA  PHE A 280      -2.556 -21.575 -13.012  1.00 90.25           C  
ATOM   4408  HA  PHE A 280      -1.758 -22.164 -13.464  1.00 90.25           H  
ATOM   4409  C   PHE A 280      -2.010 -20.147 -12.830  1.00 90.25           C  
ATOM   4410  CB  PHE A 280      -3.775 -21.598 -13.937  1.00 90.25           C  
ATOM   4411  HB2 PHE A 280      -4.558 -20.965 -13.519  1.00 90.25           H  
ATOM   4412  HB3 PHE A 280      -4.163 -22.615 -13.991  1.00 90.25           H  
ATOM   4413  O   PHE A 280      -1.031 -19.782 -13.462  1.00 90.25           O  
ATOM   4414  CG  PHE A 280      -3.464 -21.146 -15.340  1.00 90.25           C  
ATOM   4415  CD1 PHE A 280      -3.839 -19.862 -15.768  1.00 90.25           C  
ATOM   4416  HD1 PHE A 280      -4.332 -19.177 -15.095  1.00 90.25           H  
ATOM   4417  CD2 PHE A 280      -2.803 -22.016 -16.225  1.00 90.25           C  
ATOM   4418  HD2 PHE A 280      -2.517 -23.008 -15.910  1.00 90.25           H  
ATOM   4419  CE1 PHE A 280      -3.583 -19.471 -17.089  1.00 90.25           C  
ATOM   4420  HE1 PHE A 280      -3.886 -18.488 -17.418  1.00 90.25           H  
ATOM   4421  CE2 PHE A 280      -2.513 -21.599 -17.533  1.00 90.25           C  
ATOM   4422  HE2 PHE A 280      -2.014 -22.277 -18.209  1.00 90.25           H  
ATOM   4423  CZ  PHE A 280      -2.903 -20.326 -17.971  1.00 90.25           C  
ATOM   4424  HZ  PHE A 280      -2.679 -20.008 -18.979  1.00 90.25           H  
ATOM   4425  N   PHE A 281      -2.588 -19.367 -11.911  1.00 94.75           N  
ATOM   4426  H   PHE A 281      -3.337 -19.753 -11.354  1.00 94.75           H  
ATOM   4427  CA  PHE A 281      -2.185 -17.984 -11.639  1.00 94.75           C  
ATOM   4428  HA  PHE A 281      -1.639 -17.601 -12.501  1.00 94.75           H  
ATOM   4429  C   PHE A 281      -1.227 -17.836 -10.448  1.00 94.75           C  
ATOM   4430  CB  PHE A 281      -3.442 -17.120 -11.470  1.00 94.75           C  
ATOM   4431  HB2 PHE A 281      -4.050 -17.524 -10.661  1.00 94.75           H  
ATOM   4432  HB3 PHE A 281      -3.150 -16.110 -11.183  1.00 94.75           H  
ATOM   4433  O   PHE A 281      -1.058 -16.722  -9.956  1.00 94.75           O  
ATOM   4434  CG  PHE A 281      -4.268 -16.993 -12.729  1.00 94.75           C  
ATOM   4435  CD1 PHE A 281      -3.781 -16.219 -13.798  1.00 94.75           C  
ATOM   4436  HD1 PHE A 281      -2.807 -15.757 -13.735  1.00 94.75           H  
ATOM   4437  CD2 PHE A 281      -5.524 -17.617 -12.829  1.00 94.75           C  
ATOM   4438  HD2 PHE A 281      -5.896 -18.220 -12.013  1.00 94.75           H  
ATOM   4439  CE1 PHE A 281      -4.568 -16.024 -14.942  1.00 94.75           C  
ATOM   4440  HE1 PHE A 281      -4.201 -15.408 -15.749  1.00 94.75           H  
ATOM   4441  CE2 PHE A 281      -6.316 -17.416 -13.973  1.00 94.75           C  
ATOM   4442  HE2 PHE A 281      -7.295 -17.865 -14.043  1.00 94.75           H  
ATOM   4443  CZ  PHE A 281      -5.846 -16.600 -15.016  1.00 94.75           C  
ATOM   4444  HZ  PHE A 281      -6.469 -16.401 -15.875  1.00 94.75           H  
ATOM   4445  N   SER A 282      -0.615 -18.925  -9.962  1.00 91.69           N  
ATOM   4446  H   SER A 282      -0.750 -19.812 -10.426  1.00 91.69           H  
ATOM   4447  CA  SER A 282       0.183 -18.903  -8.726  1.00 91.69           C  
ATOM   4448  HA  SER A 282      -0.478 -18.634  -7.901  1.00 91.69           H  
ATOM   4449  C   SER A 282       1.301 -17.858  -8.723  1.00 91.69           C  
ATOM   4450  CB  SER A 282       0.745 -20.284  -8.401  1.00 91.69           C  
ATOM   4451  HB2 SER A 282       1.643 -20.184  -7.791  1.00 91.69           H  
ATOM   4452  HB3 SER A 282       0.998 -20.816  -9.318  1.00 91.69           H  
ATOM   4453  O   SER A 282       1.440 -17.181  -7.715  1.00 91.69           O  
ATOM   4454  OG  SER A 282      -0.233 -20.994  -7.658  1.00 91.69           O  
ATOM   4455  HG  SER A 282      -0.008 -20.869  -6.733  1.00 91.69           H  
ATOM   4456  N   GLU A 283       2.008 -17.669  -9.842  1.00 90.94           N  
ATOM   4457  H   GLU A 283       1.836 -18.271 -10.634  1.00 90.94           H  
ATOM   4458  CA  GLU A 283       3.065 -16.646  -9.993  1.00 90.94           C  
ATOM   4459  HA  GLU A 283       3.883 -16.830  -9.297  1.00 90.94           H  
ATOM   4460  C   GLU A 283       2.568 -15.213  -9.748  1.00 90.94           C  
ATOM   4461  CB  GLU A 283       3.600 -16.686 -11.437  1.00 90.94           C  
ATOM   4462  HB2 GLU A 283       2.763 -16.542 -12.119  1.00 90.94           H  
ATOM   4463  HB3 GLU A 283       4.286 -15.853 -11.594  1.00 90.94           H  
ATOM   4464  O   GLU A 283       3.319 -14.354  -9.305  1.00 90.94           O  
ATOM   4465  CG  GLU A 283       4.308 -17.988 -11.831  1.00 90.94           C  
ATOM   4466  HG2 GLU A 283       4.538 -17.936 -12.895  1.00 90.94           H  
ATOM   4467  HG3 GLU A 283       3.619 -18.822 -11.693  1.00 90.94           H  
ATOM   4468  CD  GLU A 283       5.609 -18.251 -11.066  1.00 90.94           C  
ATOM   4469  OE1 GLU A 283       5.922 -19.461 -10.943  1.00 90.94           O  
ATOM   4470  OE2 GLU A 283       6.257 -17.274 -10.636  1.00 90.94           O  
ATOM   4471  N   ILE A 284       1.302 -14.932 -10.068  1.00 97.00           N  
ATOM   4472  H   ILE A 284       0.702 -15.694 -10.349  1.00 97.00           H  
ATOM   4473  CA  ILE A 284       0.738 -13.582  -9.972  1.00 97.00           C  
ATOM   4474  HA  ILE A 284       1.533 -12.852 -10.122  1.00 97.00           H  
ATOM   4475  C   ILE A 284       0.183 -13.345  -8.570  1.00 97.00           C  
ATOM   4476  CB  ILE A 284      -0.320 -13.352 -11.074  1.00 97.00           C  
ATOM   4477  HB  ILE A 284      -1.122 -14.080 -10.947  1.00 97.00           H  
ATOM   4478  O   ILE A 284       0.447 -12.314  -7.956  1.00 97.00           O  
ATOM   4479  CG1 ILE A 284       0.315 -13.561 -12.470  1.00 97.00           C  
ATOM   4480 HG12 ILE A 284       1.165 -12.889 -12.589  1.00 97.00           H  
ATOM   4481 HG13 ILE A 284       0.683 -14.584 -12.546  1.00 97.00           H  
ATOM   4482  CG2 ILE A 284      -0.932 -11.944 -10.948  1.00 97.00           C  
ATOM   4483 HG21 ILE A 284      -0.159 -11.187 -11.083  1.00 97.00           H  
ATOM   4484 HG22 ILE A 284      -1.394 -11.802  -9.971  1.00 97.00           H  
ATOM   4485 HG23 ILE A 284      -1.711 -11.799 -11.695  1.00 97.00           H  
ATOM   4486  CD1 ILE A 284      -0.646 -13.345 -13.642  1.00 97.00           C  
ATOM   4487 HD11 ILE A 284      -1.570 -13.898 -13.474  1.00 97.00           H  
ATOM   4488 HD12 ILE A 284      -0.176 -13.700 -14.559  1.00 97.00           H  
ATOM   4489 HD13 ILE A 284      -0.870 -12.284 -13.754  1.00 97.00           H  
ATOM   4490  N   ILE A 285      -0.585 -14.308  -8.053  1.00 96.69           N  
ATOM   4491  H   ILE A 285      -0.712 -15.154  -8.591  1.00 96.69           H  
ATOM   4492  CA  ILE A 285      -1.278 -14.170  -6.765  1.00 96.69           C  
ATOM   4493  HA  ILE A 285      -1.687 -13.160  -6.726  1.00 96.69           H  
ATOM   4494  C   ILE A 285      -0.343 -14.286  -5.554  1.00 96.69           C  
ATOM   4495  CB  ILE A 285      -2.459 -15.159  -6.646  1.00 96.69           C  
ATOM   4496  HB  ILE A 285      -2.961 -14.969  -5.698  1.00 96.69           H  
ATOM   4497  O   ILE A 285      -0.750 -13.891  -4.461  1.00 96.69           O  
ATOM   4498  CG1 ILE A 285      -1.949 -16.614  -6.610  1.00 96.69           C  
ATOM   4499 HG12 ILE A 285      -1.320 -16.782  -7.484  1.00 96.69           H  
ATOM   4500 HG13 ILE A 285      -1.329 -16.753  -5.724  1.00 96.69           H  
ATOM   4501  CG2 ILE A 285      -3.486 -14.903  -7.766  1.00 96.69           C  
ATOM   4502 HG21 ILE A 285      -4.406 -15.453  -7.570  1.00 96.69           H  
ATOM   4503 HG22 ILE A 285      -3.724 -13.840  -7.808  1.00 96.69           H  
ATOM   4504 HG23 ILE A 285      -3.079 -15.209  -8.730  1.00 96.69           H  
ATOM   4505  CD1 ILE A 285      -3.033 -17.694  -6.584  1.00 96.69           C  
ATOM   4506 HD11 ILE A 285      -3.615 -17.673  -7.505  1.00 96.69           H  
ATOM   4507 HD12 ILE A 285      -2.563 -18.673  -6.490  1.00 96.69           H  
ATOM   4508 HD13 ILE A 285      -3.685 -17.529  -5.726  1.00 96.69           H  
ATOM   4509  N   SER A 286       0.868 -14.833  -5.734  1.00 95.31           N  
ATOM   4510  H   SER A 286       1.134 -15.168  -6.648  1.00 95.31           H  
ATOM   4511  CA  SER A 286       1.904 -14.901  -4.696  1.00 95.31           C  
ATOM   4512  HA  SER A 286       1.445 -15.195  -3.752  1.00 95.31           H  
ATOM   4513  C   SER A 286       2.604 -13.563  -4.463  1.00 95.31           C  
ATOM   4514  CB  SER A 286       2.966 -15.947  -5.056  1.00 95.31           C  
ATOM   4515  HB2 SER A 286       3.711 -15.991  -4.262  1.00 95.31           H  
ATOM   4516  HB3 SER A 286       2.500 -16.927  -5.159  1.00 95.31           H  
ATOM   4517  O   SER A 286       3.176 -13.373  -3.393  1.00 95.31           O  
ATOM   4518  OG  SER A 286       3.597 -15.593  -6.269  1.00 95.31           O  
ATOM   4519  HG  SER A 286       4.464 -16.004  -6.305  1.00 95.31           H  
ATOM   4520  N   SER A 287       2.549 -12.629  -5.423  1.00 97.62           N  
ATOM   4521  H   SER A 287       2.105 -12.870  -6.297  1.00 97.62           H  
ATOM   4522  CA  SER A 287       3.128 -11.293  -5.272  1.00 97.62           C  
ATOM   4523  HA  SER A 287       4.211 -11.388  -5.194  1.00 97.62           H  
ATOM   4524  C   SER A 287       2.591 -10.626  -4.015  1.00 97.62           C  
ATOM   4525  CB  SER A 287       2.785 -10.408  -6.476  1.00 97.62           C  
ATOM   4526  HB2 SER A 287       1.701 -10.373  -6.587  1.00 97.62           H  
ATOM   4527  HB3 SER A 287       3.198 -10.863  -7.376  1.00 97.62           H  
ATOM   4528  O   SER A 287       1.395 -10.345  -3.919  1.00 97.62           O  
ATOM   4529  OG  SER A 287       3.274  -9.069  -6.328  1.00 97.62           O  
ATOM   4530  HG  SER A 287       3.351  -8.888  -5.388  1.00 97.62           H  
ATOM   4531  N   ILE A 288       3.490 -10.272  -3.100  1.00 98.44           N  
ATOM   4532  H   ILE A 288       4.461 -10.523  -3.222  1.00 98.44           H  
ATOM   4533  CA  ILE A 288       3.113  -9.486  -1.929  1.00 98.44           C  
ATOM   4534  HA  ILE A 288       2.195  -9.909  -1.521  1.00 98.44           H  
ATOM   4535  C   ILE A 288       2.807  -8.061  -2.389  1.00 98.44           C  
ATOM   4536  CB  ILE A 288       4.196  -9.580  -0.839  1.00 98.44           C  
ATOM   4537  HB  ILE A 288       5.160  -9.341  -1.287  1.00 98.44           H  
ATOM   4538  O   ILE A 288       3.531  -7.486  -3.202  1.00 98.44           O  
ATOM   4539  CG1 ILE A 288       4.221 -11.019  -0.280  1.00 98.44           C  
ATOM   4540 HG12 ILE A 288       3.381 -11.162   0.398  1.00 98.44           H  
ATOM   4541 HG13 ILE A 288       4.099 -11.740  -1.088  1.00 98.44           H  
ATOM   4542  CG2 ILE A 288       3.914  -8.597   0.311  1.00 98.44           C  
ATOM   4543 HG21 ILE A 288       2.904  -8.750   0.692  1.00 98.44           H  
ATOM   4544 HG22 ILE A 288       4.619  -8.736   1.131  1.00 98.44           H  
ATOM   4545 HG23 ILE A 288       4.021  -7.569  -0.036  1.00 98.44           H  
ATOM   4546  CD1 ILE A 288       5.518 -11.350   0.455  1.00 98.44           C  
ATOM   4547 HD11 ILE A 288       5.486 -12.387   0.788  1.00 98.44           H  
ATOM   4548 HD12 ILE A 288       5.624 -10.705   1.327  1.00 98.44           H  
ATOM   4549 HD13 ILE A 288       6.370 -11.215  -0.212  1.00 98.44           H  
ATOM   4550  N   SER A 289       1.701  -7.495  -1.922  1.00 97.88           N  
ATOM   4551  H   SER A 289       1.084  -8.046  -1.343  1.00 97.88           H  
ATOM   4552  CA  SER A 289       1.320  -6.111  -2.203  1.00 97.88           C  
ATOM   4553  HA  SER A 289       1.840  -5.769  -3.098  1.00 97.88           H  
ATOM   4554  C   SER A 289       1.706  -5.151  -1.084  1.00 97.88           C  
ATOM   4555  CB  SER A 289      -0.177  -6.024  -2.497  1.00 97.88           C  
ATOM   4556  HB2 SER A 289      -0.387  -6.589  -3.406  1.00 97.88           H  
ATOM   4557  HB3 SER A 289      -0.454  -4.982  -2.657  1.00 97.88           H  
ATOM   4558  O   SER A 289       1.909  -3.971  -1.370  1.00 97.88           O  
ATOM   4559  OG  SER A 289      -0.951  -6.557  -1.448  1.00 97.88           O  
ATOM   4560  HG  SER A 289      -1.314  -5.843  -0.919  1.00 97.88           H  
ATOM   4561  N   ASP A 290       1.816  -5.647   0.151  1.00 98.44           N  
ATOM   4562  H   ASP A 290       1.638  -6.632   0.286  1.00 98.44           H  
ATOM   4563  CA  ASP A 290       2.119  -4.858   1.345  1.00 98.44           C  
ATOM   4564  HA  ASP A 290       2.825  -4.072   1.077  1.00 98.44           H  
ATOM   4565  C   ASP A 290       2.752  -5.732   2.440  1.00 98.44           C  
ATOM   4566  CB  ASP A 290       0.816  -4.204   1.836  1.00 98.44           C  
ATOM   4567  HB2 ASP A 290       0.288  -3.788   0.978  1.00 98.44           H  
ATOM   4568  HB3 ASP A 290       0.177  -4.968   2.280  1.00 98.44           H  
ATOM   4569  O   ASP A 290       2.429  -6.919   2.568  1.00 98.44           O  
ATOM   4570  CG  ASP A 290       1.015  -3.066   2.837  1.00 98.44           C  
ATOM   4571  OD1 ASP A 290       2.123  -2.492   2.883  1.00 98.44           O  
ATOM   4572  OD2 ASP A 290       0.019  -2.748   3.530  1.00 98.44           O  
ATOM   4573  N   VAL A 291       3.640  -5.143   3.239  1.00 98.44           N  
ATOM   4574  H   VAL A 291       3.750  -4.143   3.159  1.00 98.44           H  
ATOM   4575  CA  VAL A 291       4.282  -5.780   4.397  1.00 98.44           C  
ATOM   4576  HA  VAL A 291       3.647  -6.604   4.722  1.00 98.44           H  
ATOM   4577  C   VAL A 291       4.360  -4.767   5.528  1.00 98.44           C  
ATOM   4578  CB  VAL A 291       5.670  -6.367   4.056  1.00 98.44           C  
ATOM   4579  HB  VAL A 291       5.528  -7.099   3.261  1.00 98.44           H  
ATOM   4580  O   VAL A 291       4.818  -3.655   5.295  1.00 98.44           O  
ATOM   4581  CG1 VAL A 291       6.711  -5.348   3.569  1.00 98.44           C  
ATOM   4582 HG11 VAL A 291       7.000  -4.680   4.381  1.00 98.44           H  
ATOM   4583 HG12 VAL A 291       6.292  -4.746   2.763  1.00 98.44           H  
ATOM   4584 HG13 VAL A 291       7.600  -5.867   3.209  1.00 98.44           H  
ATOM   4585  CG2 VAL A 291       6.278  -7.101   5.257  1.00 98.44           C  
ATOM   4586 HG21 VAL A 291       6.542  -6.393   6.043  1.00 98.44           H  
ATOM   4587 HG22 VAL A 291       7.179  -7.630   4.947  1.00 98.44           H  
ATOM   4588 HG23 VAL A 291       5.564  -7.821   5.657  1.00 98.44           H  
ATOM   4589  N   LYS A 292       3.917  -5.146   6.732  1.00 97.88           N  
ATOM   4590  H   LYS A 292       3.562  -6.087   6.830  1.00 97.88           H  
ATOM   4591  CA  LYS A 292       3.937  -4.271   7.913  1.00 97.88           C  
ATOM   4592  HA  LYS A 292       4.670  -3.482   7.747  1.00 97.88           H  
ATOM   4593  C   LYS A 292       4.355  -5.006   9.169  1.00 97.88           C  
ATOM   4594  CB  LYS A 292       2.579  -3.590   8.139  1.00 97.88           C  
ATOM   4595  HB2 LYS A 292       1.805  -4.339   8.309  1.00 97.88           H  
ATOM   4596  HB3 LYS A 292       2.663  -2.965   9.027  1.00 97.88           H  
ATOM   4597  O   LYS A 292       3.820  -6.081   9.462  1.00 97.88           O  
ATOM   4598  CG  LYS A 292       2.186  -2.707   6.950  1.00 97.88           C  
ATOM   4599  HG2 LYS A 292       1.827  -3.338   6.136  1.00 97.88           H  
ATOM   4600  HG3 LYS A 292       3.059  -2.158   6.598  1.00 97.88           H  
ATOM   4601  CD  LYS A 292       1.107  -1.692   7.317  1.00 97.88           C  
ATOM   4602  HD2 LYS A 292       0.199  -2.227   7.596  1.00 97.88           H  
ATOM   4603  HD3 LYS A 292       1.448  -1.073   8.147  1.00 97.88           H  
ATOM   4604  CE  LYS A 292       0.890  -0.823   6.075  1.00 97.88           C  
ATOM   4605  HE2 LYS A 292       0.825  -1.485   5.212  1.00 97.88           H  
ATOM   4606  HE3 LYS A 292       1.771  -0.196   5.933  1.00 97.88           H  
ATOM   4607  NZ  LYS A 292      -0.347  -0.016   6.160  1.00 97.88           N  
ATOM   4608  HZ1 LYS A 292      -0.325   0.626   6.939  1.00 97.88           H  
ATOM   4609  HZ2 LYS A 292      -1.113  -0.668   6.241  1.00 97.88           H  
ATOM   4610  HZ3 LYS A 292      -0.498   0.480   5.293  1.00 97.88           H  
ATOM   4611  N   PHE A 293       5.235  -4.415   9.963  1.00 98.31           N  
ATOM   4612  H   PHE A 293       5.539  -3.482   9.724  1.00 98.31           H  
ATOM   4613  CA  PHE A 293       5.498  -4.917  11.308  1.00 98.31           C  
ATOM   4614  HA  PHE A 293       5.641  -5.996  11.263  1.00 98.31           H  
ATOM   4615  C   PHE A 293       4.307  -4.648  12.226  1.00 98.31           C  
ATOM   4616  CB  PHE A 293       6.780  -4.309  11.868  1.00 98.31           C  
ATOM   4617  HB2 PHE A 293       6.735  -3.226  11.748  1.00 98.31           H  
ATOM   4618  HB3 PHE A 293       6.836  -4.520  12.936  1.00 98.31           H  
ATOM   4619  O   PHE A 293       3.565  -3.682  12.056  1.00 98.31           O  
ATOM   4620  CG  PHE A 293       8.034  -4.851  11.220  1.00 98.31           C  
ATOM   4621  CD1 PHE A 293       8.536  -6.113  11.596  1.00 98.31           C  
ATOM   4622  HD1 PHE A 293       8.015  -6.705  12.334  1.00 98.31           H  
ATOM   4623  CD2 PHE A 293       8.710  -4.087  10.252  1.00 98.31           C  
ATOM   4624  HD2 PHE A 293       8.321  -3.125   9.953  1.00 98.31           H  
ATOM   4625  CE1 PHE A 293       9.731  -6.587  11.027  1.00 98.31           C  
ATOM   4626  HE1 PHE A 293      10.143  -7.541  11.322  1.00 98.31           H  
ATOM   4627  CE2 PHE A 293       9.912  -4.559   9.700  1.00 98.31           C  
ATOM   4628  HE2 PHE A 293      10.444  -3.952   8.983  1.00 98.31           H  
ATOM   4629  CZ  PHE A 293      10.429  -5.801  10.099  1.00 98.31           C  
ATOM   4630  HZ  PHE A 293      11.374  -6.144   9.705  1.00 98.31           H  
ATOM   4631  N   SER A 294       4.111  -5.521  13.209  1.00 98.12           N  
ATOM   4632  H   SER A 294       4.756  -6.292  13.307  1.00 98.12           H  
ATOM   4633  CA  SER A 294       3.225  -5.233  14.333  1.00 98.12           C  
ATOM   4634  HA  SER A 294       2.269  -4.874  13.951  1.00 98.12           H  
ATOM   4635  C   SER A 294       3.835  -4.124  15.196  1.00 98.12           C  
ATOM   4636  CB  SER A 294       2.971  -6.526  15.110  1.00 98.12           C  
ATOM   4637  HB2 SER A 294       2.664  -7.290  14.395  1.00 98.12           H  
ATOM   4638  HB3 SER A 294       2.136  -6.383  15.796  1.00 98.12           H  
ATOM   4639  O   SER A 294       5.057  -3.986  15.241  1.00 98.12           O  
ATOM   4640  OG  SER A 294       4.104  -6.990  15.834  1.00 98.12           O  
ATOM   4641  HG  SER A 294       4.126  -6.519  16.670  1.00 98.12           H  
ATOM   4642  N   HIS A 295       3.029  -3.367  15.940  1.00 96.69           N  
ATOM   4643  H   HIS A 295       2.037  -3.558  15.940  1.00 96.69           H  
ATOM   4644  CA  HIS A 295       3.521  -2.281  16.801  1.00 96.69           C  
ATOM   4645  HA  HIS A 295       4.030  -1.541  16.183  1.00 96.69           H  
ATOM   4646  C   HIS A 295       4.524  -2.785  17.850  1.00 96.69           C  
ATOM   4647  CB  HIS A 295       2.332  -1.611  17.501  1.00 96.69           C  
ATOM   4648  HB2 HIS A 295       1.832  -2.340  18.139  1.00 96.69           H  
ATOM   4649  HB3 HIS A 295       2.706  -0.810  18.140  1.00 96.69           H  
ATOM   4650  O   HIS A 295       5.517  -2.131  18.166  1.00 96.69           O  
ATOM   4651  CG  HIS A 295       1.313  -1.029  16.556  1.00 96.69           C  
ATOM   4652  CD2 HIS A 295       1.282   0.244  16.057  1.00 96.69           C  
ATOM   4653  HD2 HIS A 295       2.002   1.023  16.259  1.00 96.69           H  
ATOM   4654  ND1 HIS A 295       0.215  -1.684  16.057  1.00 96.69           N  
ATOM   4655  HD1 HIS A 295      -0.004  -2.657  16.212  1.00 96.69           H  
ATOM   4656  CE1 HIS A 295      -0.469  -0.827  15.285  1.00 96.69           C  
ATOM   4657  HE1 HIS A 295      -1.385  -1.055  14.761  1.00 96.69           H  
ATOM   4658  NE2 HIS A 295       0.144   0.366  15.252  1.00 96.69           N  
ATOM   4659  N   SER A 296       4.311  -3.999  18.356  1.00 95.19           N  
ATOM   4660  H   SER A 296       3.436  -4.446  18.119  1.00 95.19           H  
ATOM   4661  CA  SER A 296       5.253  -4.686  19.248  1.00 95.19           C  
ATOM   4662  HA  SER A 296       5.467  -4.030  20.091  1.00 95.19           H  
ATOM   4663  C   SER A 296       6.608  -5.043  18.607  1.00 95.19           C  
ATOM   4664  CB  SER A 296       4.588  -5.956  19.786  1.00 95.19           C  
ATOM   4665  HB2 SER A 296       5.325  -6.554  20.322  1.00 95.19           H  
ATOM   4666  HB3 SER A 296       3.795  -5.678  20.480  1.00 95.19           H  
ATOM   4667  O   SER A 296       7.546  -5.384  19.326  1.00 95.19           O  
ATOM   4668  OG  SER A 296       4.024  -6.717  18.729  1.00 95.19           O  
ATOM   4669  HG  SER A 296       3.176  -6.314  18.527  1.00 95.19           H  
ATOM   4670  N   GLY A 297       6.726  -5.027  17.275  1.00 96.75           N  
ATOM   4671  H   GLY A 297       5.972  -4.633  16.730  1.00 96.75           H  
ATOM   4672  CA  GLY A 297       7.900  -5.486  16.522  1.00 96.75           C  
ATOM   4673  HA2 GLY A 297       7.818  -5.141  15.492  1.00 96.75           H  
ATOM   4674  HA3 GLY A 297       8.796  -5.046  16.958  1.00 96.75           H  
ATOM   4675  C   GLY A 297       8.089  -7.008  16.494  1.00 96.75           C  
ATOM   4676  O   GLY A 297       8.946  -7.519  15.787  1.00 96.75           O  
ATOM   4677  N   ARG A 298       7.288  -7.780  17.236  1.00 96.44           N  
ATOM   4678  H   ARG A 298       6.588  -7.323  17.804  1.00 96.44           H  
ATOM   4679  CA  ARG A 298       7.436  -9.242  17.284  1.00 96.44           C  
ATOM   4680  HA  ARG A 298       8.499  -9.479  17.344  1.00 96.44           H  
ATOM   4681  C   ARG A 298       6.934  -9.936  16.018  1.00 96.44           C  
ATOM   4682  CB  ARG A 298       6.735  -9.777  18.536  1.00 96.44           C  
ATOM   4683  HB2 ARG A 298       5.689  -9.470  18.533  1.00 96.44           H  
ATOM   4684  HB3 ARG A 298       7.222  -9.364  19.419  1.00 96.44           H  
ATOM   4685  O   ARG A 298       7.485 -10.967  15.626  1.00 96.44           O  
ATOM   4686  CG  ARG A 298       6.813 -11.306  18.573  1.00 96.44           C  
ATOM   4687  HG2 ARG A 298       7.849 -11.625  18.458  1.00 96.44           H  
ATOM   4688  HG3 ARG A 298       6.221 -11.723  17.759  1.00 96.44           H  
ATOM   4689  CD  ARG A 298       6.262 -11.868  19.871  1.00 96.44           C  
ATOM   4690  HD2 ARG A 298       5.255 -11.481  20.027  1.00 96.44           H  
ATOM   4691  HD3 ARG A 298       6.906 -11.563  20.695  1.00 96.44           H  
ATOM   4692  NE  ARG A 298       6.220 -13.329  19.765  1.00 96.44           N  
ATOM   4693  HE  ARG A 298       6.466 -13.740  18.876  1.00 96.44           H  
ATOM   4694  NH1 ARG A 298       5.418 -13.805  21.860  1.00 96.44           N  
ATOM   4695 HH11 ARG A 298       5.467 -12.822  22.084  1.00 96.44           H  
ATOM   4696 HH12 ARG A 298       5.129 -14.495  22.538  1.00 96.44           H  
ATOM   4697  NH2 ARG A 298       5.808 -15.437  20.343  1.00 96.44           N  
ATOM   4698 HH21 ARG A 298       6.057 -15.642  19.386  1.00 96.44           H  
ATOM   4699 HH22 ARG A 298       5.468 -16.164  20.956  1.00 96.44           H  
ATOM   4700  CZ  ARG A 298       5.812 -14.182  20.670  1.00 96.44           C  
ATOM   4701  N   TYR A 299       5.854  -9.424  15.440  1.00 98.00           N  
ATOM   4702  H   TYR A 299       5.510  -8.526  15.750  1.00 98.00           H  
ATOM   4703  CA  TYR A 299       5.187 -10.037  14.303  1.00 98.00           C  
ATOM   4704  HA  TYR A 299       5.672 -10.987  14.079  1.00 98.00           H  
ATOM   4705  C   TYR A 299       5.322  -9.166  13.063  1.00 98.00           C  
ATOM   4706  CB  TYR A 299       3.715 -10.337  14.625  1.00 98.00           C  
ATOM   4707  HB2 TYR A 299       3.183  -9.398  14.777  1.00 98.00           H  
ATOM   4708  HB3 TYR A 299       3.262 -10.825  13.762  1.00 98.00           H  
ATOM   4709  O   TYR A 299       5.571  -7.964  13.129  1.00 98.00           O  
ATOM   4710  CG  TYR A 299       3.501 -11.226  15.833  1.00 98.00           C  
ATOM   4711  CD1 TYR A 299       3.702 -12.616  15.729  1.00 98.00           C  
ATOM   4712  HD1 TYR A 299       4.006 -13.045  14.786  1.00 98.00           H  
ATOM   4713  CD2 TYR A 299       3.111 -10.661  17.063  1.00 98.00           C  
ATOM   4714  HD2 TYR A 299       2.989  -9.591  17.143  1.00 98.00           H  
ATOM   4715  CE1 TYR A 299       3.530 -13.441  16.856  1.00 98.00           C  
ATOM   4716  HE1 TYR A 299       3.709 -14.505  16.790  1.00 98.00           H  
ATOM   4717  CE2 TYR A 299       2.911 -11.486  18.185  1.00 98.00           C  
ATOM   4718  HE2 TYR A 299       2.613 -11.045  19.125  1.00 98.00           H  
ATOM   4719  OH  TYR A 299       2.934 -13.672  19.169  1.00 98.00           O  
ATOM   4720  HH  TYR A 299       2.550 -13.180  19.898  1.00 98.00           H  
ATOM   4721  CZ  TYR A 299       3.129 -12.878  18.084  1.00 98.00           C  
ATOM   4722  N   MET A 300       5.106  -9.794  11.919  1.00 97.75           N  
ATOM   4723  H   MET A 300       4.948 -10.791  11.945  1.00 97.75           H  
ATOM   4724  CA  MET A 300       5.036  -9.137  10.628  1.00 97.75           C  
ATOM   4725  HA  MET A 300       4.921  -8.061  10.756  1.00 97.75           H  
ATOM   4726  C   MET A 300       3.826  -9.665   9.876  1.00 97.75           C  
ATOM   4727  CB  MET A 300       6.342  -9.398   9.885  1.00 97.75           C  
ATOM   4728  HB2 MET A 300       7.158  -8.923  10.428  1.00 97.75           H  
ATOM   4729  HB3 MET A 300       6.520 -10.474   9.864  1.00 97.75           H  
ATOM   4730  O   MET A 300       3.547 -10.860   9.885  1.00 97.75           O  
ATOM   4731  CG  MET A 300       6.327  -8.861   8.457  1.00 97.75           C  
ATOM   4732  HG2 MET A 300       5.503  -9.299   7.895  1.00 97.75           H  
ATOM   4733  HG3 MET A 300       6.195  -7.779   8.485  1.00 97.75           H  
ATOM   4734  SD  MET A 300       7.856  -9.235   7.589  1.00 97.75           S  
ATOM   4735  CE  MET A 300       7.775 -11.044   7.431  1.00 97.75           C  
ATOM   4736  HE1 MET A 300       6.848 -11.333   6.935  1.00 97.75           H  
ATOM   4737  HE2 MET A 300       8.620 -11.396   6.840  1.00 97.75           H  
ATOM   4738  HE3 MET A 300       7.828 -11.514   8.413  1.00 97.75           H  
ATOM   4739  N   MET A 301       3.104  -8.771   9.226  1.00 98.31           N  
ATOM   4740  H   MET A 301       3.408  -7.808   9.238  1.00 98.31           H  
ATOM   4741  CA  MET A 301       1.977  -9.089   8.373  1.00 98.31           C  
ATOM   4742  HA  MET A 301       1.690 -10.131   8.512  1.00 98.31           H  
ATOM   4743  C   MET A 301       2.360  -8.878   6.918  1.00 98.31           C  
ATOM   4744  CB  MET A 301       0.794  -8.216   8.775  1.00 98.31           C  
ATOM   4745  HB2 MET A 301       1.115  -7.176   8.840  1.00 98.31           H  
ATOM   4746  HB3 MET A 301       0.430  -8.551   9.746  1.00 98.31           H  
ATOM   4747  O   MET A 301       3.026  -7.902   6.590  1.00 98.31           O  
ATOM   4748  CG  MET A 301      -0.359  -8.329   7.792  1.00 98.31           C  
ATOM   4749  HG2 MET A 301      -0.059  -7.925   6.824  1.00 98.31           H  
ATOM   4750  HG3 MET A 301      -0.597  -9.387   7.676  1.00 98.31           H  
ATOM   4751  SD  MET A 301      -1.837  -7.460   8.323  1.00 98.31           S  
ATOM   4752  CE  MET A 301      -1.222  -5.774   8.517  1.00 98.31           C  
ATOM   4753  HE1 MET A 301      -0.501  -5.530   7.737  1.00 98.31           H  
ATOM   4754  HE2 MET A 301      -2.065  -5.084   8.475  1.00 98.31           H  
ATOM   4755  HE3 MET A 301      -0.738  -5.679   9.489  1.00 98.31           H  
ATOM   4756  N   THR A 302       1.887  -9.760   6.045  1.00 98.44           N  
ATOM   4757  H   THR A 302       1.409 -10.576   6.401  1.00 98.44           H  
ATOM   4758  CA  THR A 302       2.047  -9.646   4.595  1.00 98.44           C  
ATOM   4759  HA  THR A 302       2.436  -8.659   4.345  1.00 98.44           H  
ATOM   4760  C   THR A 302       0.706  -9.811   3.901  1.00 98.44           C  
ATOM   4761  CB  THR A 302       3.038 -10.685   4.060  1.00 98.44           C  
ATOM   4762  HB  THR A 302       3.094 -10.604   2.974  1.00 98.44           H  
ATOM   4763  O   THR A 302      -0.063 -10.714   4.251  1.00 98.44           O  
ATOM   4764  CG2 THR A 302       4.428 -10.468   4.640  1.00 98.44           C  
ATOM   4765 HG21 THR A 302       5.060 -11.300   4.330  1.00 98.44           H  
ATOM   4766 HG22 THR A 302       4.841  -9.536   4.254  1.00 98.44           H  
ATOM   4767 HG23 THR A 302       4.409 -10.445   5.729  1.00 98.44           H  
ATOM   4768  OG1 THR A 302       2.641 -11.996   4.402  1.00 98.44           O  
ATOM   4769  HG1 THR A 302       1.745 -12.105   4.075  1.00 98.44           H  
ATOM   4770  N   ARG A 303       0.440  -8.983   2.890  1.00 98.50           N  
ATOM   4771  H   ARG A 303       1.112  -8.259   2.679  1.00 98.50           H  
ATOM   4772  CA  ARG A 303      -0.752  -9.078   2.044  1.00 98.50           C  
ATOM   4773  HA  ARG A 303      -1.470  -9.733   2.539  1.00 98.50           H  
ATOM   4774  C   ARG A 303      -0.411  -9.703   0.693  1.00 98.50           C  
ATOM   4775  CB  ARG A 303      -1.414  -7.697   1.924  1.00 98.50           C  
ATOM   4776  HB2 ARG A 303      -0.706  -7.007   1.464  1.00 98.50           H  
ATOM   4777  HB3 ARG A 303      -1.638  -7.330   2.926  1.00 98.50           H  
ATOM   4778  O   ARG A 303       0.324  -9.145  -0.106  1.00 98.50           O  
ATOM   4779  CG  ARG A 303      -2.712  -7.663   1.102  1.00 98.50           C  
ATOM   4780  HG2 ARG A 303      -3.064  -6.632   1.082  1.00 98.50           H  
ATOM   4781  HG3 ARG A 303      -2.505  -7.971   0.077  1.00 98.50           H  
ATOM   4782  CD  ARG A 303      -3.851  -8.512   1.668  1.00 98.50           C  
ATOM   4783  HD2 ARG A 303      -3.545  -9.556   1.729  1.00 98.50           H  
ATOM   4784  HD3 ARG A 303      -4.065  -8.140   2.670  1.00 98.50           H  
ATOM   4785  NE  ARG A 303      -5.080  -8.363   0.868  1.00 98.50           N  
ATOM   4786  HE  ARG A 303      -5.613  -7.524   1.046  1.00 98.50           H  
ATOM   4787  NH1 ARG A 303      -4.987 -10.326  -0.318  1.00 98.50           N  
ATOM   4788 HH11 ARG A 303      -4.020 -10.414  -0.039  1.00 98.50           H  
ATOM   4789 HH12 ARG A 303      -5.291 -10.807  -1.152  1.00 98.50           H  
ATOM   4790  NH2 ARG A 303      -6.591  -8.890  -0.758  1.00 98.50           N  
ATOM   4791 HH21 ARG A 303      -6.901  -9.522  -1.482  1.00 98.50           H  
ATOM   4792 HH22 ARG A 303      -7.054  -8.003  -0.620  1.00 98.50           H  
ATOM   4793  CZ  ARG A 303      -5.533  -9.183  -0.061  1.00 98.50           C  
ATOM   4794  N   ASP A 304      -1.004 -10.869   0.503  1.00 97.75           N  
ATOM   4795  H   ASP A 304      -1.495 -11.231   1.308  1.00 97.75           H  
ATOM   4796  CA  ASP A 304      -1.311 -11.592  -0.726  1.00 97.75           C  
ATOM   4797  HA  ASP A 304      -2.197 -12.090  -0.331  1.00 97.75           H  
ATOM   4798  C   ASP A 304      -2.071 -10.886  -1.841  1.00 97.75           C  
ATOM   4799  CB  ASP A 304      -0.363 -12.752  -1.058  1.00 97.75           C  
ATOM   4800  HB2 ASP A 304      -0.145 -12.781  -2.125  1.00 97.75           H  
ATOM   4801  HB3 ASP A 304       0.578 -12.622  -0.525  1.00 97.75           H  
ATOM   4802  O   ASP A 304      -2.683  -9.862  -1.559  1.00 97.75           O  
ATOM   4803  CG  ASP A 304      -1.042 -14.064  -0.618  1.00 97.75           C  
ATOM   4804  OD1 ASP A 304      -2.270 -14.229  -0.854  1.00 97.75           O  
ATOM   4805  OD2 ASP A 304      -0.401 -14.884   0.072  1.00 97.75           O  
ATOM   4806  N   TYR A 305      -2.344 -11.554  -2.969  1.00 98.00           N  
ATOM   4807  H   TYR A 305      -1.778 -12.350  -3.224  1.00 98.00           H  
ATOM   4808  CA  TYR A 305      -3.611 -11.301  -3.672  1.00 98.00           C  
ATOM   4809  HA  TYR A 305      -3.803 -10.228  -3.662  1.00 98.00           H  
ATOM   4810  C   TYR A 305      -4.792 -11.991  -2.969  1.00 98.00           C  
ATOM   4811  CB  TYR A 305      -3.533 -11.719  -5.140  1.00 98.00           C  
ATOM   4812  HB2 TYR A 305      -2.614 -11.324  -5.573  1.00 98.00           H  
ATOM   4813  HB3 TYR A 305      -3.501 -12.807  -5.203  1.00 98.00           H  
ATOM   4814  O   TYR A 305      -5.873 -11.403  -2.843  1.00 98.00           O  
ATOM   4815  CG  TYR A 305      -4.706 -11.191  -5.946  1.00 98.00           C  
ATOM   4816  CD1 TYR A 305      -5.784 -12.031  -6.293  1.00 98.00           C  
ATOM   4817  HD1 TYR A 305      -5.759 -13.077  -6.026  1.00 98.00           H  
ATOM   4818  CD2 TYR A 305      -4.729  -9.832  -6.315  1.00 98.00           C  
ATOM   4819  HD2 TYR A 305      -3.896  -9.188  -6.074  1.00 98.00           H  
ATOM   4820  CE1 TYR A 305      -6.882 -11.507  -7.007  1.00 98.00           C  
ATOM   4821  HE1 TYR A 305      -7.708 -12.141  -7.294  1.00 98.00           H  
ATOM   4822  CE2 TYR A 305      -5.825  -9.305  -7.019  1.00 98.00           C  
ATOM   4823  HE2 TYR A 305      -5.823  -8.267  -7.319  1.00 98.00           H  
ATOM   4824  OH  TYR A 305      -7.954  -9.645  -8.065  1.00 98.00           O  
ATOM   4825  HH  TYR A 305      -7.883  -8.694  -8.182  1.00 98.00           H  
ATOM   4826  CZ  TYR A 305      -6.902 -10.142  -7.368  1.00 98.00           C  
ATOM   4827  N   LEU A 306      -4.597 -13.197  -2.417  1.00 97.31           N  
ATOM   4828  H   LEU A 306      -3.661 -13.577  -2.394  1.00 97.31           H  
ATOM   4829  CA  LEU A 306      -5.681 -14.003  -1.841  1.00 97.31           C  
ATOM   4830  HA  LEU A 306      -6.630 -13.628  -2.224  1.00 97.31           H  
ATOM   4831  C   LEU A 306      -5.812 -13.913  -0.324  1.00 97.31           C  
ATOM   4832  CB  LEU A 306      -5.560 -15.468  -2.282  1.00 97.31           C  
ATOM   4833  HB2 LEU A 306      -6.301 -16.047  -1.731  1.00 97.31           H  
ATOM   4834  HB3 LEU A 306      -4.575 -15.839  -1.999  1.00 97.31           H  
ATOM   4835  O   LEU A 306      -6.923 -14.049   0.195  1.00 97.31           O  
ATOM   4836  CG  LEU A 306      -5.780 -15.715  -3.784  1.00 97.31           C  
ATOM   4837  HG  LEU A 306      -4.961 -15.276  -4.354  1.00 97.31           H  
ATOM   4838  CD1 LEU A 306      -5.806 -17.223  -4.027  1.00 97.31           C  
ATOM   4839 HD11 LEU A 306      -6.639 -17.667  -3.483  1.00 97.31           H  
ATOM   4840 HD12 LEU A 306      -5.920 -17.425  -5.092  1.00 97.31           H  
ATOM   4841 HD13 LEU A 306      -4.871 -17.660  -3.674  1.00 97.31           H  
ATOM   4842  CD2 LEU A 306      -7.106 -15.158  -4.311  1.00 97.31           C  
ATOM   4843 HD21 LEU A 306      -7.090 -14.068  -4.294  1.00 97.31           H  
ATOM   4844 HD22 LEU A 306      -7.257 -15.473  -5.343  1.00 97.31           H  
ATOM   4845 HD23 LEU A 306      -7.932 -15.523  -3.700  1.00 97.31           H  
ATOM   4846  N   SER A 307      -4.713 -13.686   0.383  1.00 97.69           N  
ATOM   4847  H   SER A 307      -3.832 -13.649  -0.109  1.00 97.69           H  
ATOM   4848  CA  SER A 307      -4.659 -13.851   1.830  1.00 97.69           C  
ATOM   4849  HA  SER A 307      -5.674 -13.822   2.227  1.00 97.69           H  
ATOM   4850  C   SER A 307      -3.887 -12.745   2.542  1.00 97.69           C  
ATOM   4851  CB  SER A 307      -4.097 -15.241   2.147  1.00 97.69           C  
ATOM   4852  HB2 SER A 307      -4.648 -15.991   1.579  1.00 97.69           H  
ATOM   4853  HB3 SER A 307      -4.236 -15.451   3.207  1.00 97.69           H  
ATOM   4854  O   SER A 307      -3.165 -11.960   1.930  1.00 97.69           O  
ATOM   4855  OG  SER A 307      -2.720 -15.351   1.853  1.00 97.69           O  
ATOM   4856  HG  SER A 307      -2.519 -15.075   0.956  1.00 97.69           H  
ATOM   4857  N   VAL A 308      -4.063 -12.679   3.857  1.00 98.38           N  
ATOM   4858  H   VAL A 308      -4.708 -13.335   4.274  1.00 98.38           H  
ATOM   4859  CA  VAL A 308      -3.149 -11.993   4.767  1.00 98.38           C  
ATOM   4860  HA  VAL A 308      -2.374 -11.487   4.191  1.00 98.38           H  
ATOM   4861  C   VAL A 308      -2.480 -13.044   5.635  1.00 98.38           C  
ATOM   4862  CB  VAL A 308      -3.865 -10.939   5.621  1.00 98.38           C  
ATOM   4863  HB  VAL A 308      -4.741 -11.372   6.103  1.00 98.38           H  
ATOM   4864  O   VAL A 308      -3.155 -13.902   6.204  1.00 98.38           O  
ATOM   4865  CG1 VAL A 308      -2.915 -10.393   6.679  1.00 98.38           C  
ATOM   4866 HG11 VAL A 308      -3.307  -9.447   7.053  1.00 98.38           H  
ATOM   4867 HG12 VAL A 308      -1.945 -10.190   6.224  1.00 98.38           H  
ATOM   4868 HG13 VAL A 308      -2.802 -11.095   7.505  1.00 98.38           H  
ATOM   4869  CG2 VAL A 308      -4.295  -9.744   4.773  1.00 98.38           C  
ATOM   4870 HG21 VAL A 308      -4.924  -9.077   5.362  1.00 98.38           H  
ATOM   4871 HG22 VAL A 308      -4.850 -10.087   3.900  1.00 98.38           H  
ATOM   4872 HG23 VAL A 308      -3.408  -9.202   4.446  1.00 98.38           H  
ATOM   4873  N   LYS A 309      -1.159 -12.976   5.755  1.00 98.06           N  
ATOM   4874  H   LYS A 309      -0.680 -12.218   5.290  1.00 98.06           H  
ATOM   4875  CA  LYS A 309      -0.359 -13.910   6.549  1.00 98.06           C  
ATOM   4876  HA  LYS A 309      -1.004 -14.649   7.025  1.00 98.06           H  
ATOM   4877  C   LYS A 309       0.357 -13.158   7.653  1.00 98.06           C  
ATOM   4878  CB  LYS A 309       0.623 -14.651   5.639  1.00 98.06           C  
ATOM   4879  HB2 LYS A 309       1.161 -13.922   5.033  1.00 98.06           H  
ATOM   4880  HB3 LYS A 309       1.352 -15.189   6.246  1.00 98.06           H  
ATOM   4881  O   LYS A 309       0.871 -12.068   7.418  1.00 98.06           O  
ATOM   4882  CG  LYS A 309      -0.092 -15.648   4.721  1.00 98.06           C  
ATOM   4883  HG2 LYS A 309      -0.387 -16.520   5.304  1.00 98.06           H  
ATOM   4884  HG3 LYS A 309      -0.983 -15.189   4.293  1.00 98.06           H  
ATOM   4885  CD  LYS A 309       0.822 -16.077   3.574  1.00 98.06           C  
ATOM   4886  HD2 LYS A 309       1.116 -15.192   3.010  1.00 98.06           H  
ATOM   4887  HD3 LYS A 309       1.715 -16.572   3.956  1.00 98.06           H  
ATOM   4888  CE  LYS A 309       0.058 -17.029   2.656  1.00 98.06           C  
ATOM   4889  HE2 LYS A 309       0.075 -18.026   3.098  1.00 98.06           H  
ATOM   4890  HE3 LYS A 309      -0.974 -16.690   2.567  1.00 98.06           H  
ATOM   4891  NZ  LYS A 309       0.674 -17.072   1.317  1.00 98.06           N  
ATOM   4892  HZ1 LYS A 309       1.620 -17.415   1.412  1.00 98.06           H  
ATOM   4893  HZ2 LYS A 309       0.213 -17.755   0.733  1.00 98.06           H  
ATOM   4894  HZ3 LYS A 309       0.620 -16.174   0.858  1.00 98.06           H  
ATOM   4895  N   ILE A 310       0.374 -13.743   8.844  1.00 98.44           N  
ATOM   4896  H   ILE A 310      -0.036 -14.663   8.922  1.00 98.44           H  
ATOM   4897  CA  ILE A 310       1.116 -13.228   9.991  1.00 98.44           C  
ATOM   4898  HA  ILE A 310       1.518 -12.247   9.740  1.00 98.44           H  
ATOM   4899  C   ILE A 310       2.283 -14.160  10.257  1.00 98.44           C  
ATOM   4900  CB  ILE A 310       0.239 -13.067  11.248  1.00 98.44           C  
ATOM   4901  HB  ILE A 310       0.029 -14.062  11.640  1.00 98.44           H  
ATOM   4902  O   ILE A 310       2.108 -15.373  10.354  1.00 98.44           O  
ATOM   4903  CG1 ILE A 310      -1.115 -12.380  10.968  1.00 98.44           C  
ATOM   4904 HG12 ILE A 310      -1.698 -13.016  10.302  1.00 98.44           H  
ATOM   4905 HG13 ILE A 310      -1.671 -12.300  11.902  1.00 98.44           H  
ATOM   4906  CG2 ILE A 310       1.024 -12.323  12.339  1.00 98.44           C  
ATOM   4907 HG21 ILE A 310       1.453 -11.408  11.929  1.00 98.44           H  
ATOM   4908 HG22 ILE A 310       0.363 -12.078  13.171  1.00 98.44           H  
ATOM   4909 HG23 ILE A 310       1.835 -12.948  12.714  1.00 98.44           H  
ATOM   4910  CD1 ILE A 310      -1.029 -10.988  10.335  1.00 98.44           C  
ATOM   4911 HD11 ILE A 310      -0.374 -10.993   9.464  1.00 98.44           H  
ATOM   4912 HD12 ILE A 310      -2.023 -10.687  10.002  1.00 98.44           H  
ATOM   4913 HD13 ILE A 310      -0.661 -10.266  11.063  1.00 98.44           H  
ATOM   4914  N   TRP A 311       3.457 -13.578  10.416  1.00 98.19           N  
ATOM   4915  H   TRP A 311       3.495 -12.575  10.309  1.00 98.19           H  
ATOM   4916  CA  TRP A 311       4.723 -14.236  10.678  1.00 98.19           C  
ATOM   4917  HA  TRP A 311       4.604 -15.319  10.645  1.00 98.19           H  
ATOM   4918  C   TRP A 311       5.209 -13.825  12.067  1.00 98.19           C  
ATOM   4919  CB  TRP A 311       5.706 -13.827   9.576  1.00 98.19           C  
ATOM   4920  HB2 TRP A 311       5.891 -12.755   9.648  1.00 98.19           H  
ATOM   4921  HB3 TRP A 311       6.656 -14.333   9.751  1.00 98.19           H  
ATOM   4922  O   TRP A 311       5.070 -12.665  12.452  1.00 98.19           O  
ATOM   4923  CG  TRP A 311       5.250 -14.134   8.180  1.00 98.19           C  
ATOM   4924  CD1 TRP A 311       4.453 -13.354   7.410  1.00 98.19           C  
ATOM   4925  HD1 TRP A 311       4.041 -12.402   7.712  1.00 98.19           H  
ATOM   4926  CD2 TRP A 311       5.588 -15.290   7.358  1.00 98.19           C  
ATOM   4927  CE2 TRP A 311       4.972 -15.130   6.079  1.00 98.19           C  
ATOM   4928  CE3 TRP A 311       6.387 -16.437   7.560  1.00 98.19           C  
ATOM   4929  HE3 TRP A 311       6.869 -16.596   8.513  1.00 98.19           H  
ATOM   4930  NE1 TRP A 311       4.279 -13.939   6.171  1.00 98.19           N  
ATOM   4931  HE1 TRP A 311       3.800 -13.477   5.412  1.00 98.19           H  
ATOM   4932  CH2 TRP A 311       6.012 -17.153   5.258  1.00 98.19           C  
ATOM   4933  HH2 TRP A 311       6.234 -17.839   4.454  1.00 98.19           H  
ATOM   4934  CZ2 TRP A 311       5.164 -16.053   5.041  1.00 98.19           C  
ATOM   4935  HZ2 TRP A 311       4.720 -15.892   4.070  1.00 98.19           H  
ATOM   4936  CZ3 TRP A 311       6.612 -17.347   6.512  1.00 98.19           C  
ATOM   4937  HZ3 TRP A 311       7.285 -18.181   6.650  1.00 98.19           H  
ATOM   4938  N   ASP A 312       5.772 -14.762  12.828  1.00 97.75           N
[truncated: 242,929 more chars]
