# Supplementary material for: Substrate recognition principles for the PP2A-B55 protein phosphatase
Source: Sci Adv. 2024 Oct 2;10(40):eadp5491. doi: 10.1126/sciadv.adp5491 (PMC11446282; doi:10.1126/sciadv.adp5491)
Supplement: Supplementary file 3 — Data S1 [file sciadv.adp5491_data_s1.zip › Dataset 1/b55_Q5T953-IER5L_HUMAN_unrelaxed_rank_001_alphafold2_multimer_v3_model_4_seed_000.pdb]

MODEL     1                                                                     
ATOM      1  N   MET A   1     -27.781 -16.094  39.062  1.00 23.56           N  
ATOM      2  CA  MET A   1     -27.359 -14.789  38.531  1.00 23.56           C  
ATOM      3  C   MET A   1     -26.219 -14.930  37.531  1.00 23.56           C  
ATOM      4  CB  MET A   1     -26.953 -13.867  39.688  1.00 23.56           C  
ATOM      5  O   MET A   1     -25.125 -15.359  37.906  1.00 23.56           O  
ATOM      6  CG  MET A   1     -28.109 -13.172  40.375  1.00 23.56           C  
ATOM      7  SD  MET A   1     -27.578 -11.875  41.531  1.00 23.56           S  
ATOM      8  CE  MET A   1     -29.094 -11.664  42.500  1.00 23.56           C  
ATOM      9  N   ALA A   2     -26.344 -15.578  36.344  1.00 27.27           N  
ATOM     10  CA  ALA A   2     -25.344 -15.883  35.312  1.00 27.27           C  
ATOM     11  C   ALA A   2     -24.500 -14.656  34.969  1.00 27.27           C  
ATOM     12  CB  ALA A   2     -26.031 -16.406  34.062  1.00 27.27           C  
ATOM     13  O   ALA A   2     -25.031 -13.555  34.812  1.00 27.27           O  
ATOM     14  N   GLY A   3     -23.312 -14.312  35.531  1.00 26.17           N  
ATOM     15  CA  GLY A   3     -22.344 -13.266  35.219  1.00 26.17           C  
ATOM     16  C   GLY A   3     -22.203 -12.984  33.750  1.00 26.17           C  
ATOM     17  O   GLY A   3     -22.000 -13.898  32.938  1.00 26.17           O  
ATOM     18  N   ALA A   4     -23.016 -12.086  33.000  1.00 29.88           N  
ATOM     19  CA  ALA A   4     -22.859 -11.547  31.656  1.00 29.88           C  
ATOM     20  C   ALA A   4     -21.406 -11.156  31.375  1.00 29.88           C  
ATOM     21  CB  ALA A   4     -23.766 -10.336  31.453  1.00 29.88           C  
ATOM     22  O   ALA A   4     -20.906 -10.172  31.922  1.00 29.88           O  
ATOM     23  N   GLY A   5     -20.297 -11.766  31.625  1.00 33.59           N  
ATOM     24  CA  GLY A   5     -18.953 -11.430  31.156  1.00 33.59           C  
ATOM     25  C   GLY A   5     -18.953 -10.852  29.750  1.00 33.59           C  
ATOM     26  O   GLY A   5     -19.000 -11.594  28.766  1.00 33.59           O  
ATOM     27  N   GLY A   6     -19.734  -9.695  29.344  1.00 36.03           N  
ATOM     28  CA  GLY A   6     -19.781  -8.984  28.078  1.00 36.03           C  
ATOM     29  C   GLY A   6     -18.422  -8.836  27.422  1.00 36.03           C  
ATOM     30  O   GLY A   6     -17.531  -8.203  27.984  1.00 36.03           O  
ATOM     31  N   GLY A   7     -17.734  -9.648  26.891  1.00 41.69           N  
ATOM     32  CA  GLY A   7     -16.594  -9.461  26.016  1.00 41.69           C  
ATOM     33  C   GLY A   7     -16.625  -8.141  25.266  1.00 41.69           C  
ATOM     34  O   GLY A   7     -17.703  -7.602  25.000  1.00 41.69           O  
ATOM     35  N   ASN A   8     -15.828  -6.992  25.500  1.00 50.84           N  
ATOM     36  CA  ASN A   8     -15.648  -5.668  24.922  1.00 50.84           C  
ATOM     37  C   ASN A   8     -15.914  -5.676  23.422  1.00 50.84           C  
ATOM     38  CB  ASN A   8     -14.234  -5.145  25.203  1.00 50.84           C  
ATOM     39  O   ASN A   8     -14.984  -5.820  22.609  1.00 50.84           O  
ATOM     40  CG  ASN A   8     -14.250  -3.760  25.828  1.00 50.84           C  
ATOM     41  ND2 ASN A   8     -13.062  -3.201  26.047  1.00 50.84           N  
ATOM     42  OD1 ASN A   8     -15.312  -3.201  26.109  1.00 50.84           O  
ATOM     43  N   ASP A   9     -16.984  -6.102  22.828  1.00 68.56           N  
ATOM     44  CA  ASP A   9     -17.375  -5.945  21.438  1.00 68.56           C  
ATOM     45  C   ASP A   9     -17.531  -4.473  21.078  1.00 68.56           C  
ATOM     46  CB  ASP A   9     -18.688  -6.691  21.172  1.00 68.56           C  
ATOM     47  O   ASP A   9     -18.391  -3.779  21.609  1.00 68.56           O  
ATOM     48  CG  ASP A   9     -18.484  -8.016  20.453  1.00 68.56           C  
ATOM     49  OD1 ASP A   9     -17.359  -8.273  19.969  1.00 68.56           O  
ATOM     50  OD2 ASP A   9     -19.453  -8.797  20.359  1.00 68.56           O  
ATOM     51  N   ILE A  10     -16.531  -3.816  20.531  1.00 83.19           N  
ATOM     52  CA  ILE A  10     -16.562  -2.445  20.047  1.00 83.19           C  
ATOM     53  C   ILE A  10     -17.656  -2.309  18.984  1.00 83.19           C  
ATOM     54  CB  ILE A  10     -15.195  -2.012  19.484  1.00 83.19           C  
ATOM     55  O   ILE A  10     -17.688  -3.086  18.016  1.00 83.19           O  
ATOM     56  CG1 ILE A  10     -14.117  -2.105  20.562  1.00 83.19           C  
ATOM     57  CG2 ILE A  10     -15.273  -0.594  18.906  1.00 83.19           C  
ATOM     58  CD1 ILE A  10     -12.703  -1.876  20.047  1.00 83.19           C  
ATOM     59  N   GLN A  11     -18.656  -1.481  19.328  1.00 91.00           N  
ATOM     60  CA  GLN A  11     -19.656  -1.128  18.328  1.00 91.00           C  
ATOM     61  C   GLN A  11     -19.250   0.122  17.562  1.00 91.00           C  
ATOM     62  CB  GLN A  11     -21.031  -0.912  18.984  1.00 91.00           C  
ATOM     63  O   GLN A  11     -18.984   1.167  18.156  1.00 91.00           O  
ATOM     64  CG  GLN A  11     -21.641  -2.180  19.562  1.00 91.00           C  
ATOM     65  CD  GLN A  11     -23.031  -1.954  20.141  1.00 91.00           C  
ATOM     66  NE2 GLN A  11     -23.688  -3.037  20.516  1.00 91.00           N  
ATOM     67  OE1 GLN A  11     -23.484  -0.815  20.234  1.00 91.00           O  
ATOM     68  N   TRP A  12     -19.250  -0.026  16.297  1.00 93.75           N  
ATOM     69  CA  TRP A  12     -18.781   1.063  15.438  1.00 93.75           C  
ATOM     70  C   TRP A  12     -19.938   1.895  14.922  1.00 93.75           C  
ATOM     71  CB  TRP A  12     -17.953   0.517  14.266  1.00 93.75           C  
ATOM     72  O   TRP A  12     -20.984   1.347  14.539  1.00 93.75           O  
ATOM     73  CG  TRP A  12     -16.641  -0.061  14.656  1.00 93.75           C  
ATOM     74  CD1 TRP A  12     -16.344  -1.375  14.906  1.00 93.75           C  
ATOM     75  CD2 TRP A  12     -15.414   0.660  14.859  1.00 93.75           C  
ATOM     76  CE2 TRP A  12     -14.430  -0.283  15.227  1.00 93.75           C  
ATOM     77  CE3 TRP A  12     -15.055   2.012  14.766  1.00 93.75           C  
ATOM     78  NE1 TRP A  12     -15.023  -1.516  15.242  1.00 93.75           N  
ATOM     79  CH2 TRP A  12     -12.789   1.414  15.391  1.00 93.75           C  
ATOM     80  CZ2 TRP A  12     -13.109   0.085  15.492  1.00 93.75           C  
ATOM     81  CZ3 TRP A  12     -13.742   2.377  15.031  1.00 93.75           C  
ATOM     82  N   CYS A  13     -19.750   3.236  14.930  1.00 92.88           N  
ATOM     83  CA  CYS A  13     -20.781   4.164  14.445  1.00 92.88           C  
ATOM     84  C   CYS A  13     -20.203   5.078  13.367  1.00 92.88           C  
ATOM     85  CB  CYS A  13     -21.328   5.000  15.594  1.00 92.88           C  
ATOM     86  O   CYS A  13     -19.016   5.387  13.375  1.00 92.88           O  
ATOM     87  SG  CYS A  13     -22.094   4.016  16.906  1.00 92.88           S  
ATOM     88  N   PHE A  14     -21.141   5.508  12.531  1.00 92.62           N  
ATOM     89  CA  PHE A  14     -20.781   6.469  11.500  1.00 92.62           C  
ATOM     90  C   PHE A  14     -20.516   7.844  12.109  1.00 92.62           C  
ATOM     91  CB  PHE A  14     -21.875   6.566  10.445  1.00 92.62           C  
ATOM     92  O   PHE A  14     -21.266   8.305  12.961  1.00 92.62           O  
ATOM     93  CG  PHE A  14     -21.625   7.605   9.391  1.00 92.62           C  
ATOM     94  CD1 PHE A  14     -22.234   8.852   9.453  1.00 92.62           C  
ATOM     95  CD2 PHE A  14     -20.766   7.336   8.328  1.00 92.62           C  
ATOM     96  CE1 PHE A  14     -21.984   9.820   8.477  1.00 92.62           C  
ATOM     97  CE2 PHE A  14     -20.516   8.297   7.348  1.00 92.62           C  
ATOM     98  CZ  PHE A  14     -21.125   9.531   7.422  1.00 92.62           C  
ATOM     99  N   SER A  15     -19.391   8.430  11.742  1.00 90.81           N  
ATOM    100  CA  SER A  15     -19.094   9.781  12.211  1.00 90.81           C  
ATOM    101  C   SER A  15     -19.281  10.805  11.102  1.00 90.81           C  
ATOM    102  CB  SER A  15     -17.656   9.852  12.727  1.00 90.81           C  
ATOM    103  O   SER A  15     -20.156  11.680  11.211  1.00 90.81           O  
ATOM    104  OG  SER A  15     -17.359  11.141  13.242  1.00 90.81           O  
ATOM    105  N   GLN A  16     -18.516  10.664  10.031  1.00 91.69           N  
ATOM    106  CA  GLN A  16     -18.609  11.633   8.945  1.00 91.69           C  
ATOM    107  C   GLN A  16     -18.047  11.055   7.648  1.00 91.69           C  
ATOM    108  CB  GLN A  16     -17.844  12.914   9.312  1.00 91.69           C  
ATOM    109  O   GLN A  16     -17.328  10.055   7.668  1.00 91.69           O  
ATOM    110  CG  GLN A  16     -16.359  12.711   9.531  1.00 91.69           C  
ATOM    111  CD  GLN A  16     -15.641  14.000   9.906  1.00 91.69           C  
ATOM    112  NE2 GLN A  16     -14.320  13.992   9.781  1.00 91.69           N  
ATOM    113  OE1 GLN A  16     -16.266  14.977  10.312  1.00 91.69           O  
ATOM    114  N   VAL A  17     -18.484  11.672   6.535  1.00 92.38           N  
ATOM    115  CA  VAL A  17     -17.953  11.352   5.219  1.00 92.38           C  
ATOM    116  C   VAL A  17     -17.484  12.625   4.520  1.00 92.38           C  
ATOM    117  CB  VAL A  17     -19.000  10.617   4.348  1.00 92.38           C  
ATOM    118  O   VAL A  17     -18.188  13.648   4.559  1.00 92.38           O  
ATOM    119  CG1 VAL A  17     -20.219  11.500   4.109  1.00 92.38           C  
ATOM    120  CG2 VAL A  17     -18.375  10.188   3.018  1.00 92.38           C  
ATOM    121  N   LYS A  18     -16.281  12.555   4.090  1.00 91.44           N  
ATOM    122  CA  LYS A  18     -15.703  13.672   3.352  1.00 91.44           C  
ATOM    123  C   LYS A  18     -15.531  13.328   1.874  1.00 91.44           C  
ATOM    124  CB  LYS A  18     -14.352  14.078   3.951  1.00 91.44           C  
ATOM    125  O   LYS A  18     -15.188  12.195   1.532  1.00 91.44           O  
ATOM    126  CG  LYS A  18     -14.422  14.445   5.426  1.00 91.44           C  
ATOM    127  CD  LYS A  18     -15.102  15.797   5.637  1.00 91.44           C  
ATOM    128  CE  LYS A  18     -15.070  16.219   7.098  1.00 91.44           C  
ATOM    129  NZ  LYS A  18     -15.633  17.578   7.293  1.00 91.44           N  
ATOM    130  N   GLY A  19     -15.797  14.289   0.976  1.00 86.06           N  
ATOM    131  CA  GLY A  19     -15.680  14.086  -0.460  1.00 86.06           C  
ATOM    132  C   GLY A  19     -16.969  14.406  -1.211  1.00 86.06           C  
ATOM    133  O   GLY A  19     -17.984  14.695  -0.599  1.00 86.06           O  
ATOM    134  N   ALA A  20     -16.859  14.367  -2.520  1.00 74.50           N  
ATOM    135  CA  ALA A  20     -17.969  14.781  -3.379  1.00 74.50           C  
ATOM    136  C   ALA A  20     -19.047  13.695  -3.453  1.00 74.50           C  
ATOM    137  CB  ALA A  20     -17.469  15.117  -4.777  1.00 74.50           C  
ATOM    138  O   ALA A  20     -18.750  12.508  -3.314  1.00 74.50           O  
ATOM    139  N   VAL A  21     -20.281  14.117  -3.512  1.00 68.56           N  
ATOM    140  CA  VAL A  21     -21.438  13.211  -3.561  1.00 68.56           C  
ATOM    141  C   VAL A  21     -21.672  12.758  -5.000  1.00 68.56           C  
ATOM    142  CB  VAL A  21     -22.703  13.883  -2.998  1.00 68.56           C  
ATOM    143  O   VAL A  21     -22.203  11.664  -5.230  1.00 68.56           O  
ATOM    144  CG1 VAL A  21     -23.875  12.898  -2.982  1.00 68.56           C  
ATOM    145  CG2 VAL A  21     -22.453  14.430  -1.595  1.00 68.56           C  
ATOM    146  N   ASP A  22     -20.938  13.344  -5.926  1.00 65.31           N  
ATOM    147  CA  ASP A  22     -21.250  13.086  -7.328  1.00 65.31           C  
ATOM    148  C   ASP A  22     -20.734  11.711  -7.762  1.00 65.31           C  
ATOM    149  CB  ASP A  22     -20.641  14.172  -8.219  1.00 65.31           C  
ATOM    150  O   ASP A  22     -19.703  11.242  -7.273  1.00 65.31           O  
ATOM    151  CG  ASP A  22     -21.625  14.742  -9.219  1.00 65.31           C  
ATOM    152  OD1 ASP A  22     -22.688  14.117  -9.453  1.00 65.31           O  
ATOM    153  OD2 ASP A  22     -21.359  15.828  -9.773  1.00 65.31           O  
ATOM    154  N   ASP A  23     -21.609  11.047  -8.477  1.00 64.62           N  
ATOM    155  CA  ASP A  23     -21.312   9.711  -8.984  1.00 64.62           C  
ATOM    156  C   ASP A  23     -20.219   9.773 -10.062  1.00 64.62           C  
ATOM    157  CB  ASP A  23     -22.578   9.055  -9.547  1.00 64.62           C  
ATOM    158  O   ASP A  23     -19.500   8.797 -10.273  1.00 64.62           O  
ATOM    159  CG  ASP A  23     -23.484   8.523  -8.469  1.00 64.62           C  
ATOM    160  OD1 ASP A  23     -23.016   8.219  -7.352  1.00 64.62           O  
ATOM    161  OD2 ASP A  23     -24.703   8.398  -8.727  1.00 64.62           O  
ATOM    162  N   ASP A  24     -20.141  10.906 -10.719  1.00 75.94           N  
ATOM    163  CA  ASP A  24     -19.109  11.000 -11.750  1.00 75.94           C  
ATOM    164  C   ASP A  24     -17.750  11.328 -11.148  1.00 75.94           C  
ATOM    165  CB  ASP A  24     -19.500  12.062 -12.789  1.00 75.94           C  
ATOM    166  O   ASP A  24     -17.375  12.500 -11.039  1.00 75.94           O  
ATOM    167  CG  ASP A  24     -20.516  11.562 -13.805  1.00 75.94           C  
ATOM    168  OD1 ASP A  24     -20.641  10.328 -13.977  1.00 75.94           O  
ATOM    169  OD2 ASP A  24     -21.188  12.406 -14.438  1.00 75.94           O  
ATOM    170  N   VAL A  25     -17.062  10.383 -10.703  1.00 80.88           N  
ATOM    171  CA  VAL A  25     -15.773  10.547 -10.023  1.00 80.88           C  
ATOM    172  C   VAL A  25     -14.641  10.555 -11.047  1.00 80.88           C  
ATOM    173  CB  VAL A  25     -15.539   9.438  -8.977  1.00 80.88           C  
ATOM    174  O   VAL A  25     -14.539   9.648 -11.875  1.00 80.88           O  
ATOM    175  CG1 VAL A  25     -14.195   9.633  -8.273  1.00 80.88           C  
ATOM    176  CG2 VAL A  25     -16.672   9.414  -7.957  1.00 80.88           C  
ATOM    177  N   ALA A  26     -13.922  11.711 -11.031  1.00 87.75           N  
ATOM    178  CA  ALA A  26     -12.711  11.781 -11.852  1.00 87.75           C  
ATOM    179  C   ALA A  26     -11.602  10.914 -11.258  1.00 87.75           C  
ATOM    180  CB  ALA A  26     -12.242  13.227 -11.984  1.00 87.75           C  
ATOM    181  O   ALA A  26     -11.477  10.797 -10.039  1.00 87.75           O  
ATOM    182  N   GLU A  27     -10.844  10.289 -12.102  1.00 91.00           N  
ATOM    183  CA  GLU A  27      -9.727   9.453 -11.680  1.00 91.00           C  
ATOM    184  C   GLU A  27      -8.766  10.219 -10.781  1.00 91.00           C  
ATOM    185  CB  GLU A  27      -8.977   8.898 -12.898  1.00 91.00           C  
ATOM    186  O   GLU A  27      -8.203   9.656  -9.836  1.00 91.00           O  
ATOM    187  CG  GLU A  27      -7.906   7.875 -12.547  1.00 91.00           C  
ATOM    188  CD  GLU A  27      -7.324   7.176 -13.766  1.00 91.00           C  
ATOM    189  OE1 GLU A  27      -6.434   6.312 -13.602  1.00 91.00           O  
ATOM    190  OE2 GLU A  27      -7.766   7.496 -14.898  1.00 91.00           O  
ATOM    191  N   ALA A  28      -8.656  11.477 -10.977  1.00 92.75           N  
ATOM    192  CA  ALA A  28      -7.730  12.312 -10.219  1.00 92.75           C  
ATOM    193  C   ALA A  28      -8.180  12.461  -8.773  1.00 92.75           C  
ATOM    194  CB  ALA A  28      -7.598  13.688 -10.875  1.00 92.75           C  
ATOM    195  O   ALA A  28      -7.363  12.734  -7.887  1.00 92.75           O  
ATOM    196  N   ASP A  29      -9.422  12.195  -8.539  1.00 94.00           N  
ATOM    197  CA  ASP A  29      -9.969  12.453  -7.211  1.00 94.00           C  
ATOM    198  C   ASP A  29      -9.961  11.188  -6.355  1.00 94.00           C  
ATOM    199  CB  ASP A  29     -11.391  13.008  -7.312  1.00 94.00           C  
ATOM    200  O   ASP A  29     -10.336  11.219  -5.184  1.00 94.00           O  
ATOM    201  CG  ASP A  29     -11.438  14.406  -7.906  1.00 94.00           C  
ATOM    202  OD1 ASP A  29     -10.477  15.180  -7.723  1.00 94.00           O  
ATOM    203  OD2 ASP A  29     -12.453  14.734  -8.555  1.00 94.00           O  
ATOM    204  N   ILE A  30      -9.523  10.125  -6.926  1.00 95.19           N  
ATOM    205  CA  ILE A  30      -9.477   8.875  -6.184  1.00 95.19           C  
ATOM    206  C   ILE A  30      -8.391   8.953  -5.113  1.00 95.19           C  
ATOM    207  CB  ILE A  30      -9.211   7.672  -7.121  1.00 95.19           C  
ATOM    208  O   ILE A  30      -7.238   9.273  -5.406  1.00 95.19           O  
ATOM    209  CG1 ILE A  30     -10.367   7.516  -8.125  1.00 95.19           C  
ATOM    210  CG2 ILE A  30      -9.016   6.387  -6.312  1.00 95.19           C  
ATOM    211  CD1 ILE A  30     -10.133   6.438  -9.172  1.00 95.19           C  
ATOM    212  N   ILE A  31      -8.781   8.680  -3.863  1.00 97.00           N  
ATOM    213  CA  ILE A  31      -7.836   8.711  -2.752  1.00 97.00           C  
ATOM    214  C   ILE A  31      -6.848   7.559  -2.879  1.00 97.00           C  
ATOM    215  CB  ILE A  31      -8.562   8.648  -1.391  1.00 97.00           C  
ATOM    216  O   ILE A  31      -7.246   6.402  -3.029  1.00 97.00           O  
ATOM    217  CG1 ILE A  31      -9.469   9.867  -1.210  1.00 97.00           C  
ATOM    218  CG2 ILE A  31      -7.559   8.539  -0.243  1.00 97.00           C  
ATOM    219  CD1 ILE A  31     -10.375   9.797   0.017  1.00 97.00           C  
ATOM    220  N   SER A  32      -5.586   7.906  -2.799  1.00 97.88           N  
ATOM    221  CA  SER A  32      -4.555   6.898  -3.037  1.00 97.88           C  
ATOM    222  C   SER A  32      -3.777   6.594  -1.761  1.00 97.88           C  
ATOM    223  CB  SER A  32      -3.594   7.367  -4.133  1.00 97.88           C  
ATOM    224  O   SER A  32      -2.953   5.680  -1.734  1.00 97.88           O  
ATOM    225  OG  SER A  32      -3.004   8.609  -3.787  1.00 97.88           O  
ATOM    226  N   THR A  33      -3.975   7.332  -0.697  1.00 98.25           N  
ATOM    227  CA  THR A  33      -3.320   7.066   0.579  1.00 98.25           C  
ATOM    228  C   THR A  33      -4.016   7.820   1.710  1.00 98.25           C  
ATOM    229  CB  THR A  33      -1.831   7.461   0.535  1.00 98.25           C  
ATOM    230  O   THR A  33      -4.621   8.867   1.483  1.00 98.25           O  
ATOM    231  CG2 THR A  33      -1.664   8.961   0.349  1.00 98.25           C  
ATOM    232  OG1 THR A  33      -1.204   7.070   1.763  1.00 98.25           O  
ATOM    233  N   VAL A  34      -3.947   7.320   2.910  1.00 98.50           N  
ATOM    234  CA  VAL A  34      -4.520   7.910   4.117  1.00 98.50           C  
ATOM    235  C   VAL A  34      -3.594   7.660   5.305  1.00 98.50           C  
ATOM    236  CB  VAL A  34      -5.926   7.344   4.410  1.00 98.50           C  
ATOM    237  O   VAL A  34      -3.111   6.539   5.500  1.00 98.50           O  
ATOM    238  CG1 VAL A  34      -6.531   8.016   5.645  1.00 98.50           C  
ATOM    239  CG2 VAL A  34      -6.840   7.527   3.197  1.00 98.50           C  
ATOM    240  N   GLU A  35      -3.391   8.734   6.156  1.00 98.06           N  
ATOM    241  CA  GLU A  35      -2.459   8.570   7.270  1.00 98.06           C  
ATOM    242  C   GLU A  35      -2.777   9.547   8.398  1.00 98.06           C  
ATOM    243  CB  GLU A  35      -1.017   8.766   6.797  1.00 98.06           C  
ATOM    244  O   GLU A  35      -2.939  10.742   8.164  1.00 98.06           O  
ATOM    245  CG  GLU A  35       0.027   8.438   7.855  1.00 98.06           C  
ATOM    246  CD  GLU A  35       0.244   6.941   8.039  1.00 98.06           C  
ATOM    247  OE1 GLU A  35       0.991   6.547   8.961  1.00 98.06           O  
ATOM    248  OE2 GLU A  35      -0.336   6.164   7.250  1.00 98.06           O  
ATOM    249  N   PHE A  36      -2.850   8.992   9.625  1.00 98.19           N  
ATOM    250  CA  PHE A  36      -2.936   9.844  10.805  1.00 98.19           C  
ATOM    251  C   PHE A  36      -1.550  10.297  11.250  1.00 98.19           C  
ATOM    252  CB  PHE A  36      -3.643   9.117  11.945  1.00 98.19           C  
ATOM    253  O   PHE A  36      -0.569   9.570  11.078  1.00 98.19           O  
ATOM    254  CG  PHE A  36      -5.141   9.070  11.805  1.00 98.19           C  
ATOM    255  CD1 PHE A  36      -5.918  10.156  12.164  1.00 98.19           C  
ATOM    256  CD2 PHE A  36      -5.766   7.930  11.312  1.00 98.19           C  
ATOM    257  CE1 PHE A  36      -7.305  10.117  12.039  1.00 98.19           C  
ATOM    258  CE2 PHE A  36      -7.152   7.883  11.180  1.00 98.19           C  
ATOM    259  CZ  PHE A  36      -7.918   8.977  11.547  1.00 98.19           C  
ATOM    260  N   ASN A  37      -1.556  11.492  11.820  1.00 97.62           N  
ATOM    261  CA  ASN A  37      -0.301  11.859  12.469  1.00 97.62           C  
ATOM    262  C   ASN A  37      -0.150  11.180  13.828  1.00 97.62           C  
ATOM    263  CB  ASN A  37      -0.202  13.383  12.625  1.00 97.62           C  
ATOM    264  O   ASN A  37      -1.009  10.391  14.234  1.00 97.62           O  
ATOM    265  CG  ASN A  37      -1.093  13.914  13.734  1.00 97.62           C  
ATOM    266  ND2 ASN A  37      -0.729  15.070  14.281  1.00 97.62           N  
ATOM    267  OD1 ASN A  37      -2.098  13.297  14.086  1.00 97.62           O  
ATOM    268  N   HIS A  38       0.937  11.367  14.523  1.00 94.69           N  
ATOM    269  CA  HIS A  38       1.304  10.625  15.727  1.00 94.69           C  
ATOM    270  C   HIS A  38       0.285  10.844  16.844  1.00 94.69           C  
ATOM    271  CB  HIS A  38       2.699  11.039  16.203  1.00 94.69           C  
ATOM    272  O   HIS A  38       0.003   9.922  17.609  1.00 94.69           O  
ATOM    273  CG  HIS A  38       3.789  10.695  15.234  1.00 94.69           C  
ATOM    274  CD2 HIS A  38       4.621   9.625  15.180  1.00 94.69           C  
ATOM    275  ND1 HIS A  38       4.121  11.500  14.172  1.00 94.69           N  
ATOM    276  CE1 HIS A  38       5.117  10.945  13.500  1.00 94.69           C  
ATOM    277  NE2 HIS A  38       5.438   9.805  14.094  1.00 94.69           N  
ATOM    278  N   SER A  39      -0.271  12.023  16.922  1.00 94.56           N  
ATOM    279  CA  SER A  39      -1.239  12.328  17.969  1.00 94.56           C  
ATOM    280  C   SER A  39      -2.648  11.914  17.547  1.00 94.56           C  
ATOM    281  CB  SER A  39      -1.213  13.820  18.312  1.00 94.56           C  
ATOM    282  O   SER A  39      -3.533  11.773  18.406  1.00 94.56           O  
ATOM    283  OG  SER A  39      -1.670  14.594  17.203  1.00 94.56           O  
ATOM    284  N   GLY A  40      -2.859  11.789  16.219  1.00 96.31           N  
ATOM    285  CA  GLY A  40      -4.184  11.500  15.703  1.00 96.31           C  
ATOM    286  C   GLY A  40      -5.023  12.742  15.469  1.00 96.31           C  
ATOM    287  O   GLY A  40      -6.156  12.656  14.992  1.00 96.31           O  
ATOM    288  N   GLU A  41      -4.496  13.867  15.750  1.00 95.50           N  
ATOM    289  CA  GLU A  41      -5.223  15.125  15.602  1.00 95.50           C  
ATOM    290  C   GLU A  41      -5.348  15.523  14.133  1.00 95.50           C  
ATOM    291  CB  GLU A  41      -4.535  16.250  16.391  1.00 95.50           C  
ATOM    292  O   GLU A  41      -6.281  16.234  13.750  1.00 95.50           O  
ATOM    293  CG  GLU A  41      -4.664  16.109  17.906  1.00 95.50           C  
ATOM    294  CD  GLU A  41      -3.953  17.203  18.672  1.00 95.50           C  
ATOM    295  OE1 GLU A  41      -3.961  17.172  19.922  1.00 95.50           O  
ATOM    296  OE2 GLU A  41      -3.387  18.109  18.016  1.00 95.50           O  
ATOM    297  N   LEU A  42      -4.359  15.148  13.375  1.00 97.38           N  
ATOM    298  CA  LEU A  42      -4.375  15.453  11.953  1.00 97.38           C  
ATOM    299  C   LEU A  42      -4.492  14.172  11.125  1.00 97.38           C  
ATOM    300  CB  LEU A  42      -3.113  16.219  11.547  1.00 97.38           C  
ATOM    301  O   LEU A  42      -3.893  13.148  11.469  1.00 97.38           O  
ATOM    302  CG  LEU A  42      -2.891  17.562  12.234  1.00 97.38           C  
ATOM    303  CD1 LEU A  42      -1.546  18.156  11.828  1.00 97.38           C  
ATOM    304  CD2 LEU A  42      -4.027  18.531  11.906  1.00 97.38           C  
ATOM    305  N   LEU A  43      -5.250  14.188  10.141  1.00 98.19           N  
ATOM    306  CA  LEU A  43      -5.457  13.125   9.164  1.00 98.19           C  
ATOM    307  C   LEU A  43      -5.180  13.617   7.750  1.00 98.19           C  
ATOM    308  CB  LEU A  43      -6.887  12.586   9.258  1.00 98.19           C  
ATOM    309  O   LEU A  43      -5.832  14.547   7.273  1.00 98.19           O  
ATOM    310  CG  LEU A  43      -7.277  11.516   8.234  1.00 98.19           C  
ATOM    311  CD1 LEU A  43      -6.461  10.250   8.453  1.00 98.19           C  
ATOM    312  CD2 LEU A  43      -8.766  11.219   8.312  1.00 98.19           C  
ATOM    313  N   ALA A  44      -4.195  12.992   7.082  1.00 98.62           N  
ATOM    314  CA  ALA A  44      -3.830  13.414   5.730  1.00 98.62           C  
ATOM    315  C   ALA A  44      -4.285  12.391   4.695  1.00 98.62           C  
ATOM    316  CB  ALA A  44      -2.324  13.633   5.633  1.00 98.62           C  
ATOM    317  O   ALA A  44      -4.191  11.180   4.930  1.00 98.62           O  
ATOM    318  N   THR A  45      -4.746  12.844   3.596  1.00 98.31           N  
ATOM    319  CA  THR A  45      -5.070  12.000   2.445  1.00 98.31           C  
ATOM    320  C   THR A  45      -4.363  12.516   1.192  1.00 98.31           C  
ATOM    321  CB  THR A  45      -6.590  11.953   2.199  1.00 98.31           C  
ATOM    322  O   THR A  45      -4.109  13.711   1.060  1.00 98.31           O  
ATOM    323  CG2 THR A  45      -7.332  11.469   3.441  1.00 98.31           C  
ATOM    324  OG1 THR A  45      -7.055  13.266   1.854  1.00 98.31           O  
ATOM    325  N   GLY A  46      -3.922  11.641   0.399  1.00 98.38           N  
ATOM    326  CA  GLY A  46      -3.438  11.914  -0.944  1.00 98.38           C  
ATOM    327  C   GLY A  46      -4.293  11.289  -2.027  1.00 98.38           C  
ATOM    328  O   GLY A  46      -4.980  10.297  -1.785  1.00 98.38           O  
ATOM    329  N   ASP A  47      -4.270  11.945  -3.180  1.00 97.31           N  
ATOM    330  CA  ASP A  47      -5.094  11.406  -4.254  1.00 97.31           C  
ATOM    331  C   ASP A  47      -4.277  11.211  -5.531  1.00 97.31           C  
ATOM    332  CB  ASP A  47      -6.285  12.320  -4.527  1.00 97.31           C  
ATOM    333  O   ASP A  47      -3.070  11.469  -5.547  1.00 97.31           O  
ATOM    334  CG  ASP A  47      -5.875  13.719  -4.957  1.00 97.31           C  
ATOM    335  OD1 ASP A  47      -4.777  13.883  -5.535  1.00 97.31           O  
ATOM    336  OD2 ASP A  47      -6.652  14.664  -4.715  1.00 97.31           O  
ATOM    337  N   LYS A  48      -4.910  10.648  -6.551  1.00 96.62           N  
ATOM    338  CA  LYS A  48      -4.250  10.320  -7.812  1.00 96.62           C  
ATOM    339  C   LYS A  48      -3.926  11.586  -8.602  1.00 96.62           C  
ATOM    340  CB  LYS A  48      -5.121   9.391  -8.648  1.00 96.62           C  
ATOM    341  O   LYS A  48      -3.109  11.555  -9.531  1.00 96.62           O  
ATOM    342  CG  LYS A  48      -5.191   7.965  -8.117  1.00 96.62           C  
ATOM    343  CD  LYS A  48      -5.832   7.020  -9.125  1.00 96.62           C  
ATOM    344  CE  LYS A  48      -5.793   5.578  -8.648  1.00 96.62           C  
ATOM    345  NZ  LYS A  48      -6.430   4.648  -9.633  1.00 96.62           N  
ATOM    346  N   GLY A  49      -4.535  12.680  -8.195  1.00 96.12           N  
ATOM    347  CA  GLY A  49      -4.258  13.953  -8.852  1.00 96.12           C  
ATOM    348  C   GLY A  49      -3.084  14.695  -8.234  1.00 96.12           C  
ATOM    349  O   GLY A  49      -2.725  15.781  -8.680  1.00 96.12           O  
ATOM    350  N   GLY A  50      -2.527  14.141  -7.195  1.00 97.81           N  
ATOM    351  CA  GLY A  50      -1.344  14.719  -6.582  1.00 97.81           C  
ATOM    352  C   GLY A  50      -1.670  15.703  -5.473  1.00 97.81           C  
ATOM    353  O   GLY A  50      -0.797  16.453  -5.020  1.00 97.81           O  
ATOM    354  N   ARG A  51      -2.883  15.672  -5.059  1.00 97.06           N  
ATOM    355  CA  ARG A  51      -3.326  16.594  -4.023  1.00 97.06           C  
ATOM    356  C   ARG A  51      -3.270  15.945  -2.645  1.00 97.06           C  
ATOM    357  CB  ARG A  51      -4.746  17.094  -4.309  1.00 97.06           C  
ATOM    358  O   ARG A  51      -3.564  14.758  -2.504  1.00 97.06           O  
ATOM    359  CG  ARG A  51      -4.883  17.844  -5.621  1.00 97.06           C  
ATOM    360  CD  ARG A  51      -6.340  18.141  -5.953  1.00 97.06           C  
ATOM    361  NE  ARG A  51      -7.102  16.922  -6.176  1.00 97.06           N  
ATOM    362  NH1 ARG A  51      -9.156  17.969  -6.266  1.00 97.06           N  
ATOM    363  NH2 ARG A  51      -9.016  15.695  -6.520  1.00 97.06           N  
ATOM    364  CZ  ARG A  51      -8.422  16.859  -6.320  1.00 97.06           C  
ATOM    365  N   VAL A  52      -2.904  16.750  -1.700  1.00 98.38           N  
ATOM    366  CA  VAL A  52      -2.941  16.344  -0.303  1.00 98.38           C  
ATOM    367  C   VAL A  52      -3.975  17.172   0.457  1.00 98.38           C  
ATOM    368  CB  VAL A  52      -1.555  16.469   0.366  1.00 98.38           C  
ATOM    369  O   VAL A  52      -3.984  18.391   0.361  1.00 98.38           O  
ATOM    370  CG1 VAL A  52      -1.652  16.219   1.869  1.00 98.38           C  
ATOM    371  CG2 VAL A  52      -0.556  15.516  -0.280  1.00 98.38           C  
ATOM    372  N   VAL A  53      -4.781  16.500   1.094  1.00 97.44           N  
ATOM    373  CA  VAL A  53      -5.758  17.172   1.955  1.00 97.44           C  
ATOM    374  C   VAL A  53      -5.527  16.750   3.406  1.00 97.44           C  
ATOM    375  CB  VAL A  53      -7.203  16.844   1.527  1.00 97.44           C  
ATOM    376  O   VAL A  53      -5.473  15.555   3.715  1.00 97.44           O  
ATOM    377  CG1 VAL A  53      -8.203  17.641   2.359  1.00 97.44           C  
ATOM    378  CG2 VAL A  53      -7.398  17.125   0.039  1.00 97.44           C  
ATOM    379  N   ILE A  54      -5.438  17.734   4.254  1.00 97.56           N  
ATOM    380  CA  ILE A  54      -5.227  17.500   5.676  1.00 97.56           C  
ATOM    381  C   ILE A  54      -6.480  17.875   6.457  1.00 97.56           C  
ATOM    382  CB  ILE A  54      -4.004  18.266   6.207  1.00 97.56           C  
ATOM    383  O   ILE A  54      -7.023  18.969   6.281  1.00 97.56           O  
ATOM    384  CG1 ILE A  54      -2.746  17.906   5.414  1.00 97.56           C  
ATOM    385  CG2 ILE A  54      -3.805  18.016   7.703  1.00 97.56           C  
ATOM    386  CD1 ILE A  54      -1.524  18.734   5.766  1.00 97.56           C  
ATOM    387  N   PHE A  55      -6.879  17.000   7.285  1.00 96.44           N  
ATOM    388  CA  PHE A  55      -8.016  17.219   8.164  1.00 96.44           C  
ATOM    389  C   PHE A  55      -7.566  17.344   9.617  1.00 96.44           C  
ATOM    390  CB  PHE A  55      -9.039  16.094   8.023  1.00 96.44           C  
ATOM    391  O   PHE A  55      -6.645  16.641  10.047  1.00 96.44           O  
ATOM    392  CG  PHE A  55      -9.500  15.859   6.609  1.00 96.44           C  
ATOM    393  CD1 PHE A  55     -10.602  16.531   6.105  1.00 96.44           C  
ATOM    394  CD2 PHE A  55      -8.828  14.969   5.785  1.00 96.44           C  
ATOM    395  CE1 PHE A  55     -11.031  16.328   4.797  1.00 96.44           C  
ATOM    396  CE2 PHE A  55      -9.250  14.750   4.477  1.00 96.44           C  
ATOM    397  CZ  PHE A  55     -10.359  15.430   3.986  1.00 96.44           C  
ATOM    398  N   GLN A  56      -8.258  18.172  10.359  1.00 95.19           N  
ATOM    399  CA  GLN A  56      -7.957  18.344  11.781  1.00 95.19           C  
ATOM    400  C   GLN A  56      -9.172  18.016  12.641  1.00 95.19           C  
ATOM    401  CB  GLN A  56      -7.500  19.781  12.055  1.00 95.19           C  
ATOM    402  O   GLN A  56     -10.297  18.391  12.312  1.00 95.19           O  
ATOM    403  CG  GLN A  56      -7.074  20.031  13.492  1.00 95.19           C  
ATOM    404  CD  GLN A  56      -6.570  21.438  13.727  1.00 95.19           C  
ATOM    405  NE2 GLN A  56      -5.539  21.562  14.555  1.00 95.19           N  
ATOM    406  OE1 GLN A  56      -7.102  22.406  13.172  1.00 95.19           O  
ATOM    407  N   GLN A  57      -8.883  17.391  13.688  1.00 94.12           N  
ATOM    408  CA  GLN A  57      -9.938  17.031  14.633  1.00 94.12           C  
ATOM    409  C   GLN A  57     -10.539  18.266  15.289  1.00 94.12           C  
ATOM    410  CB  GLN A  57      -9.398  16.078  15.695  1.00 94.12           C  
ATOM    411  O   GLN A  57      -9.820  19.172  15.688  1.00 94.12           O  
ATOM    412  CG  GLN A  57     -10.484  15.406  16.531  1.00 94.12           C  
ATOM    413  CD  GLN A  57      -9.930  14.383  17.500  1.00 94.12           C  
ATOM    414  NE2 GLN A  57     -10.742  13.391  17.844  1.00 94.12           N  
ATOM    415  OE1 GLN A  57      -8.781  14.484  17.953  1.00 94.12           O  
ATOM    416  N   GLU A  58     -11.797  18.250  15.391  1.00 88.44           N  
ATOM    417  CA  GLU A  58     -12.469  19.375  16.031  1.00 88.44           C  
ATOM    418  C   GLU A  58     -12.219  19.391  17.531  1.00 88.44           C  
ATOM    419  CB  GLU A  58     -13.977  19.328  15.742  1.00 88.44           C  
ATOM    420  O   GLU A  58     -12.500  18.406  18.219  1.00 88.44           O  
ATOM    421  CG  GLU A  58     -14.656  20.688  15.812  1.00 88.44           C  
ATOM    422  CD  GLU A  58     -16.047  20.688  15.203  1.00 88.44           C  
ATOM    423  OE1 GLU A  58     -16.656  21.781  15.094  1.00 88.44           O  
ATOM    424  OE2 GLU A  58     -16.531  19.594  14.844  1.00 88.44           O  
ATOM    425  N   GLN A  59     -11.648  20.406  18.109  1.00 75.31           N  
ATOM    426  CA  GLN A  59     -11.219  20.500  19.500  1.00 75.31           C  
ATOM    427  C   GLN A  59     -12.422  20.609  20.438  1.00 75.31           C  
ATOM    428  CB  GLN A  59     -10.305  21.719  19.688  1.00 75.31           C  
ATOM    429  O   GLN A  59     -12.406  20.031  21.531  1.00 75.31           O  
ATOM    430  CG  GLN A  59      -8.914  21.531  19.094  1.00 75.31           C  
ATOM    431  CD  GLN A  59      -7.902  22.516  19.672  1.00 75.31           C  
ATOM    432  NE2 GLN A  59      -6.641  22.344  19.281  1.00 75.31           N  
ATOM    433  OE1 GLN A  59      -8.250  23.391  20.453  1.00 75.31           O  
ATOM    434  N   GLU A  60     -13.398  21.391  20.031  1.00 70.75           N  
ATOM    435  CA  GLU A  60     -14.547  21.562  20.906  1.00 70.75           C  
ATOM    436  C   GLU A  60     -15.219  20.234  21.203  1.00 70.75           C  
ATOM    437  CB  GLU A  60     -15.562  22.531  20.281  1.00 70.75           C  
ATOM    438  O   GLU A  60     -15.812  20.062  22.281  1.00 70.75           O  
ATOM    439  CG  GLU A  60     -15.078  23.984  20.234  1.00 70.75           C  
ATOM    440  CD  GLU A  60     -16.109  24.938  19.641  1.00 70.75           C  
ATOM    441  OE1 GLU A  60     -15.844  26.156  19.609  1.00 70.75           O  
ATOM    442  OE2 GLU A  60     -17.188  24.453  19.219  1.00 70.75           O  
ATOM    443  N   ASN A  61     -15.016  19.312  20.312  1.00 63.38           N  
ATOM    444  CA  ASN A  61     -15.703  18.047  20.438  1.00 63.38           C  
ATOM    445  C   ASN A  61     -14.828  16.984  21.094  1.00 63.38           C  
ATOM    446  CB  ASN A  61     -16.172  17.547  19.062  1.00 63.38           C  
ATOM    447  O   ASN A  61     -15.242  15.836  21.250  1.00 63.38           O  
ATOM    448  CG  ASN A  61     -17.281  18.406  18.484  1.00 63.38           C  
ATOM    449  ND2 ASN A  61     -17.516  18.281  17.188  1.00 63.38           N  
ATOM    450  OD1 ASN A  61     -17.938  19.172  19.203  1.00 63.38           O  
ATOM    451  N   LYS A  62     -13.602  17.344  21.344  1.00 63.25           N  
ATOM    452  CA  LYS A  62     -12.695  16.375  21.953  1.00 63.25           C  
ATOM    453  C   LYS A  62     -13.211  15.922  23.312  1.00 63.25           C  
ATOM    454  CB  LYS A  62     -11.289  16.953  22.078  1.00 63.25           C  
ATOM    455  O   LYS A  62     -13.000  14.781  23.719  1.00 63.25           O  
ATOM    456  CG  LYS A  62     -10.461  16.859  20.812  1.00 63.25           C  
ATOM    457  CD  LYS A  62      -9.039  17.359  21.031  1.00 63.25           C  
ATOM    458  CE  LYS A  62      -8.227  17.344  19.750  1.00 63.25           C  
ATOM    459  NZ  LYS A  62      -6.871  17.938  19.938  1.00 63.25           N  
ATOM    460  N   ILE A  63     -13.914  16.906  23.938  1.00 64.62           N  
ATOM    461  CA  ILE A  63     -14.391  16.609  25.281  1.00 64.62           C  
ATOM    462  C   ILE A  63     -15.672  15.781  25.219  1.00 64.62           C  
ATOM    463  CB  ILE A  63     -14.625  17.891  26.094  1.00 64.62           C  
ATOM    464  O   ILE A  63     -15.898  14.898  26.047  1.00 64.62           O  
ATOM    465  CG1 ILE A  63     -13.344  18.734  26.156  1.00 64.62           C  
ATOM    466  CG2 ILE A  63     -15.125  17.562  27.500  1.00 64.62           C  
ATOM    467  CD1 ILE A  63     -13.562  20.172  26.609  1.00 64.62           C  
ATOM    468  N   GLN A  64     -16.438  16.078  24.141  1.00 67.94           N  
ATOM    469  CA  GLN A  64     -17.672  15.312  23.984  1.00 67.94           C  
ATOM    470  C   GLN A  64     -17.406  13.961  23.344  1.00 67.94           C  
ATOM    471  CB  GLN A  64     -18.688  16.094  23.156  1.00 67.94           C  
ATOM    472  O   GLN A  64     -17.047  13.883  22.172  1.00 67.94           O  
ATOM    473  CG  GLN A  64     -19.203  17.359  23.844  1.00 67.94           C  
ATOM    474  CD  GLN A  64     -20.250  18.094  23.016  1.00 67.94           C  
ATOM    475  NE2 GLN A  64     -20.781  19.172  23.562  1.00 67.94           N  
ATOM    476  OE1 GLN A  64     -20.547  17.688  21.891  1.00 67.94           O  
ATOM    477  N   SER A  65     -17.375  12.953  24.078  1.00 70.12           N  
ATOM    478  CA  SER A  65     -17.016  11.594  23.703  1.00 70.12           C  
ATOM    479  C   SER A  65     -17.750  11.164  22.422  1.00 70.12           C  
ATOM    480  CB  SER A  65     -17.328  10.617  24.828  1.00 70.12           C  
ATOM    481  O   SER A  65     -17.234  10.352  21.656  1.00 70.12           O  
ATOM    482  OG  SER A  65     -18.734  10.445  24.969  1.00 70.12           O  
ATOM    483  N   HIS A  66     -18.891  11.922  22.109  1.00 72.19           N  
ATOM    484  CA  HIS A  66     -19.719  11.453  21.016  1.00 72.19           C  
ATOM    485  C   HIS A  66     -19.266  12.055  19.688  1.00 72.19           C  
ATOM    486  CB  HIS A  66     -21.203  11.781  21.266  1.00 72.19           C  
ATOM    487  O   HIS A  66     -19.672  11.578  18.609  1.00 72.19           O  
ATOM    488  CG  HIS A  66     -21.734  11.172  22.516  1.00 72.19           C  
ATOM    489  CD2 HIS A  66     -22.156  11.734  23.672  1.00 72.19           C  
ATOM    490  ND1 HIS A  66     -21.906   9.812  22.672  1.00 72.19           N  
ATOM    491  CE1 HIS A  66     -22.406   9.570  23.875  1.00 72.19           C  
ATOM    492  NE2 HIS A  66     -22.562  10.719  24.500  1.00 72.19           N  
ATOM    493  N   SER A  67     -18.391  13.031  19.766  1.00 79.00           N  
ATOM    494  CA  SER A  67     -18.047  13.711  18.516  1.00 79.00           C  
ATOM    495  C   SER A  67     -16.547  13.727  18.297  1.00 79.00           C  
ATOM    496  CB  SER A  67     -18.594  15.141  18.516  1.00 79.00           C  
ATOM    497  O   SER A  67     -16.016  14.641  17.672  1.00 79.00           O  
ATOM    498  OG  SER A  67     -18.047  15.891  19.578  1.00 79.00           O  
ATOM    499  N   ARG A  68     -15.891  12.812  18.812  1.00 83.75           N  
ATOM    500  CA  ARG A  68     -14.430  12.766  18.703  1.00 83.75           C  
ATOM    501  C   ARG A  68     -14.000  12.453  17.281  1.00 83.75           C  
ATOM    502  CB  ARG A  68     -13.852  11.727  19.672  1.00 83.75           C  
ATOM    503  O   ARG A  68     -12.891  12.797  16.875  1.00 83.75           O  
ATOM    504  CG  ARG A  68     -14.031  12.078  21.141  1.00 83.75           C  
ATOM    505  CD  ARG A  68     -13.438  11.016  22.047  1.00 83.75           C  
ATOM    506  NE  ARG A  68     -13.797  11.242  23.453  1.00 83.75           N  
ATOM    507  NH1 ARG A  68     -12.594   9.445  24.266  1.00 83.75           N  
ATOM    508  NH2 ARG A  68     -13.773  10.789  25.703  1.00 83.75           N  
ATOM    509  CZ  ARG A  68     -13.391  10.492  24.469  1.00 83.75           C  
ATOM    510  N   GLY A  69     -14.859  11.883  16.547  1.00 88.94           N  
ATOM    511  CA  GLY A  69     -14.523  11.445  15.195  1.00 88.94           C  
ATOM    512  C   GLY A  69     -14.812  12.492  14.133  1.00 88.94           C  
ATOM    513  O   GLY A  69     -14.867  12.188  12.945  1.00 88.94           O  
ATOM    514  N   GLU A  70     -14.977  13.719  14.609  1.00 92.06           N  
ATOM    515  CA  GLU A  70     -15.258  14.789  13.656  1.00 92.06           C  
ATOM    516  C   GLU A  70     -13.977  15.523  13.266  1.00 92.06           C  
ATOM    517  CB  GLU A  70     -16.266  15.773  14.242  1.00 92.06           C  
ATOM    518  O   GLU A  70     -13.234  15.992  14.125  1.00 92.06           O  
ATOM    519  CG  GLU A  70     -17.688  15.211  14.352  1.00 92.06           C  
ATOM    520  CD  GLU A  70     -18.703  16.250  14.789  1.00 92.06           C  
ATOM    521  OE1 GLU A  70     -19.891  15.891  14.961  1.00 92.06           O  
ATOM    522  OE2 GLU A  70     -18.312  17.422  14.969  1.00 92.06           O  
ATOM    523  N   TYR A  71     -13.711  15.578  11.984  1.00 94.12           N  
ATOM    524  CA  TYR A  71     -12.539  16.234  11.422  1.00 94.12           C  
ATOM    525  C   TYR A  71     -12.938  17.297  10.406  1.00 94.12           C  
ATOM    526  CB  TYR A  71     -11.609  15.203  10.773  1.00 94.12           C  
ATOM    527  O   TYR A  71     -13.852  17.078   9.609  1.00 94.12           O  
ATOM    528  CG  TYR A  71     -10.844  14.359  11.766  1.00 94.12           C  
ATOM    529  CD1 TYR A  71      -9.492  14.609  12.023  1.00 94.12           C  
ATOM    530  CD2 TYR A  71     -11.461  13.312  12.445  1.00 94.12           C  
ATOM    531  CE1 TYR A  71      -8.781  13.836  12.930  1.00 94.12           C  
ATOM    532  CE2 TYR A  71     -10.758  12.539  13.352  1.00 94.12           C  
ATOM    533  OH  TYR A  71      -8.719  12.031  14.492  1.00 94.12           O  
ATOM    534  CZ  TYR A  71      -9.422  12.805  13.594  1.00 94.12           C  
ATOM    535  N   ASN A  72     -12.289  18.406  10.430  1.00 92.75           N  
ATOM    536  CA  ASN A  72     -12.508  19.469   9.461  1.00 92.75           C  
ATOM    537  C   ASN A  72     -11.281  19.672   8.570  1.00 92.75           C  
ATOM    538  CB  ASN A  72     -12.875  20.766  10.164  1.00 92.75           C  
ATOM    539  O   ASN A  72     -10.164  19.297   8.945  1.00 92.75           O  
ATOM    540  CG  ASN A  72     -14.203  20.688  10.891  1.00 92.75           C  
ATOM    541  ND2 ASN A  72     -14.250  21.234  12.102  1.00 92.75           N  
ATOM    542  OD1 ASN A  72     -15.180  20.141  10.367  1.00 92.75           O  
ATOM    543  N   VAL A  73     -11.570  20.234   7.398  1.00 93.12           N  
ATOM    544  CA  VAL A  73     -10.469  20.484   6.473  1.00 93.12           C  
ATOM    545  C   VAL A  73      -9.500  21.500   7.078  1.00 93.12           C  
ATOM    546  CB  VAL A  73     -10.977  20.984   5.102  1.00 93.12           C  
ATOM    547  O   VAL A  73      -9.906  22.594   7.469  1.00 93.12           O  
ATOM    548  CG1 VAL A  73      -9.805  21.312   4.184  1.00 93.12           C  
ATOM    549  CG2 VAL A  73     -11.875  19.922   4.457  1.00 93.12           C  
ATOM    550  N   TYR A  74      -8.312  21.125   7.188  1.00 93.12           N  
ATOM    551  CA  TYR A  74      -7.262  21.953   7.777  1.00 93.12           C  
ATOM    552  C   TYR A  74      -6.426  22.625   6.695  1.00 93.12           C  
ATOM    553  CB  TYR A  74      -6.359  21.094   8.672  1.00 93.12           C  
ATOM    554  O   TYR A  74      -6.152  23.828   6.773  1.00 93.12           O  
ATOM    555  CG  TYR A  74      -5.316  21.891   9.422  1.00 93.12           C  
ATOM    556  CD1 TYR A  74      -3.959  21.656   9.227  1.00 93.12           C  
ATOM    557  CD2 TYR A  74      -5.691  22.875  10.328  1.00 93.12           C  
ATOM    558  CE1 TYR A  74      -2.996  22.391   9.914  1.00 93.12           C  
ATOM    559  CE2 TYR A  74      -4.738  23.609  11.023  1.00 93.12           C  
ATOM    560  OH  TYR A  74      -2.445  24.094  11.492  1.00 93.12           O  
ATOM    561  CZ  TYR A  74      -3.395  23.359  10.805  1.00 93.12           C  
ATOM    562  N   SER A  75      -5.996  21.859   5.680  1.00 92.06           N  
ATOM    563  CA  SER A  75      -5.207  22.391   4.570  1.00 92.06           C  
ATOM    564  C   SER A  75      -5.355  21.516   3.330  1.00 92.06           C  
ATOM    565  CB  SER A  75      -3.732  22.484   4.957  1.00 92.06           C  
ATOM    566  O   SER A  75      -5.555  20.297   3.439  1.00 92.06           O  
ATOM    567  OG  SER A  75      -2.969  23.031   3.898  1.00 92.06           O  
ATOM    568  N   THR A  76      -5.367  22.078   2.189  1.00 95.19           N  
ATOM    569  CA  THR A  76      -5.340  21.391   0.902  1.00 95.19           C  
ATOM    570  C   THR A  76      -4.281  22.000  -0.014  1.00 95.19           C  
ATOM    571  CB  THR A  76      -6.715  21.453   0.211  1.00 95.19           C  
ATOM    572  O   THR A  76      -4.211  23.234  -0.162  1.00 95.19           O  
ATOM    573  CG2 THR A  76      -6.734  20.594  -1.050  1.00 95.19           C  
ATOM    574  OG1 THR A  76      -7.719  20.969   1.116  1.00 95.19           O  
ATOM    575  N   PHE A  77      -3.463  21.188  -0.567  1.00 96.06           N  
ATOM    576  CA  PHE A  77      -2.445  21.719  -1.466  1.00 96.06           C  
ATOM    577  C   PHE A  77      -2.029  20.672  -2.494  1.00 96.06           C  
ATOM    578  CB  PHE A  77      -1.223  22.203  -0.675  1.00 96.06           C  
ATOM    579  O   PHE A  77      -2.244  19.484  -2.291  1.00 96.06           O  
ATOM    580  CG  PHE A  77      -0.533  21.094   0.092  1.00 96.06           C  
ATOM    581  CD1 PHE A  77      -0.989  20.719   1.348  1.00 96.06           C  
ATOM    582  CD2 PHE A  77       0.571  20.453  -0.444  1.00 96.06           C  
ATOM    583  CE1 PHE A  77      -0.353  19.703   2.061  1.00 96.06           C  
ATOM    584  CE2 PHE A  77       1.213  19.438   0.262  1.00 96.06           C  
ATOM    585  CZ  PHE A  77       0.750  19.062   1.514  1.00 96.06           C  
ATOM    586  N   GLN A  78      -1.480  21.219  -3.582  1.00 97.06           N  
ATOM    587  CA  GLN A  78      -0.937  20.344  -4.625  1.00 97.06           C  
ATOM    588  C   GLN A  78       0.476  19.891  -4.277  1.00 97.06           C  
ATOM    589  CB  GLN A  78      -0.937  21.078  -5.973  1.00 97.06           C  
ATOM    590  O   GLN A  78       1.411  20.688  -4.270  1.00 97.06           O  
ATOM    591  CG  GLN A  78      -0.498  20.203  -7.141  1.00 97.06           C  
ATOM    592  CD  GLN A  78      -1.489  19.094  -7.449  1.00 97.06           C  
ATOM    593  NE2 GLN A  78      -0.976  17.906  -7.750  1.00 97.06           N  
ATOM    594  OE1 GLN A  78      -2.705  19.297  -7.418  1.00 97.06           O  
ATOM    595  N   SER A  79       0.625  18.672  -4.051  1.00 97.75           N  
ATOM    596  CA  SER A  79       1.925  18.125  -3.664  1.00 97.75           C  
ATOM    597  C   SER A  79       2.777  17.812  -4.887  1.00 97.75           C  
ATOM    598  CB  SER A  79       1.751  16.875  -2.812  1.00 97.75           C  
ATOM    599  O   SER A  79       3.947  18.188  -4.953  1.00 97.75           O  
ATOM    600  OG  SER A  79       3.008  16.281  -2.516  1.00 97.75           O  
ATOM    601  N   HIS A  80       2.195  17.125  -5.770  1.00 97.50           N  
ATOM    602  CA  HIS A  80       2.924  16.688  -6.957  1.00 97.50           C  
ATOM    603  C   HIS A  80       2.162  17.047  -8.227  1.00 97.50           C  
ATOM    604  CB  HIS A  80       3.188  15.188  -6.902  1.00 97.50           C  
ATOM    605  O   HIS A  80       0.931  16.969  -8.266  1.00 97.50           O  
ATOM    606  CG  HIS A  80       4.109  14.773  -5.797  1.00 97.50           C  
ATOM    607  CD2 HIS A  80       5.410  14.398  -5.820  1.00 97.50           C  
ATOM    608  ND1 HIS A  80       3.717  14.727  -4.477  1.00 97.50           N  
ATOM    609  CE1 HIS A  80       4.738  14.336  -3.736  1.00 97.50           C  
ATOM    610  NE2 HIS A  80       5.777  14.125  -4.527  1.00 97.50           N  
ATOM    611  N   GLU A  81       2.867  17.469  -9.164  1.00 95.50           N  
ATOM    612  CA  GLU A  81       2.369  17.719 -10.516  1.00 95.50           C  
ATOM    613  C   GLU A  81       2.988  16.750 -11.523  1.00 95.50           C  
ATOM    614  CB  GLU A  81       2.650  19.156 -10.930  1.00 95.50           C  
ATOM    615  O   GLU A  81       4.031  16.141 -11.250  1.00 95.50           O  
ATOM    616  CG  GLU A  81       1.981  20.203 -10.047  1.00 95.50           C  
ATOM    617  CD  GLU A  81       2.166  21.625 -10.539  1.00 95.50           C  
ATOM    618  OE1 GLU A  81       1.584  22.562  -9.945  1.00 95.50           O  
ATOM    619  OE2 GLU A  81       2.900  21.812 -11.539  1.00 95.50           O  
ATOM    620  N   PRO A  82       2.174  16.594 -12.602  1.00 91.44           N  
ATOM    621  CA  PRO A  82       2.793  15.742 -13.617  1.00 91.44           C  
ATOM    622  C   PRO A  82       4.113  16.312 -14.141  1.00 91.44           C  
ATOM    623  CB  PRO A  82       1.741  15.695 -14.734  1.00 91.44           C  
ATOM    624  O   PRO A  82       4.250  17.531 -14.281  1.00 91.44           O  
ATOM    625  CG  PRO A  82       0.480  16.172 -14.078  1.00 91.44           C  
ATOM    626  CD  PRO A  82       0.841  17.016 -12.898  1.00 91.44           C  
ATOM    627  N   GLU A  83       5.035  15.422 -14.258  1.00 87.94           N  
ATOM    628  CA  GLU A  83       6.355  15.812 -14.750  1.00 87.94           C  
ATOM    629  C   GLU A  83       6.840  14.867 -15.844  1.00 87.94           C  
ATOM    630  CB  GLU A  83       7.363  15.844 -13.594  1.00 87.94           C  
ATOM    631  O   GLU A  83       6.242  13.812 -16.062  1.00 87.94           O  
ATOM    632  CG  GLU A  83       7.031  16.859 -12.516  1.00 87.94           C  
ATOM    633  CD  GLU A  83       7.902  16.734 -11.273  1.00 87.94           C  
ATOM    634  OE1 GLU A  83       7.590  17.359 -10.242  1.00 87.94           O  
ATOM    635  OE2 GLU A  83       8.914  15.992 -11.344  1.00 87.94           O  
ATOM    636  N   PHE A  84       7.828  15.359 -16.656  1.00 85.81           N  
ATOM    637  CA  PHE A  84       8.453  14.547 -17.688  1.00 85.81           C  
ATOM    638  C   PHE A  84       9.961  14.477 -17.469  1.00 85.81           C  
ATOM    639  CB  PHE A  84       8.148  15.109 -19.078  1.00 85.81           C  
ATOM    640  O   PHE A  84      10.625  15.508 -17.312  1.00 85.81           O  
ATOM    641  CG  PHE A  84       8.594  14.219 -20.203  1.00 85.81           C  
ATOM    642  CD1 PHE A  84       9.797  14.453 -20.859  1.00 85.81           C  
ATOM    643  CD2 PHE A  84       7.809  13.148 -20.609  1.00 85.81           C  
ATOM    644  CE1 PHE A  84      10.211  13.633 -21.906  1.00 85.81           C  
ATOM    645  CE2 PHE A  84       8.219  12.328 -21.656  1.00 85.81           C  
ATOM    646  CZ  PHE A  84       9.422  12.570 -22.297  1.00 85.81           C  
ATOM    647  N   ASP A  85      10.430  13.305 -17.297  1.00 80.81           N  
ATOM    648  CA  ASP A  85      11.875  13.070 -17.234  1.00 80.81           C  
ATOM    649  C   ASP A  85      12.477  12.953 -18.625  1.00 80.81           C  
ATOM    650  CB  ASP A  85      12.180  11.812 -16.422  1.00 80.81           C  
ATOM    651  O   ASP A  85      12.375  11.898 -19.266  1.00 80.81           O  
ATOM    652  CG  ASP A  85      13.664  11.641 -16.125  1.00 80.81           C  
ATOM    653  OD1 ASP A  85      14.492  12.211 -16.859  1.00 80.81           O  
ATOM    654  OD2 ASP A  85      14.000  10.922 -15.164  1.00 80.81           O  
ATOM    655  N   TYR A  86      13.219  13.914 -19.062  1.00 78.69           N  
ATOM    656  CA  TYR A  86      13.742  13.992 -20.422  1.00 78.69           C  
ATOM    657  C   TYR A  86      14.883  13.000 -20.625  1.00 78.69           C  
ATOM    658  CB  TYR A  86      14.227  15.406 -20.734  1.00 78.69           C  
ATOM    659  O   TYR A  86      15.094  12.508 -21.734  1.00 78.69           O  
ATOM    660  CG  TYR A  86      13.133  16.453 -20.672  1.00 78.69           C  
ATOM    661  CD1 TYR A  86      12.250  16.641 -21.734  1.00 78.69           C  
ATOM    662  CD2 TYR A  86      12.977  17.250 -19.531  1.00 78.69           C  
ATOM    663  CE1 TYR A  86      11.250  17.594 -21.672  1.00 78.69           C  
ATOM    664  CE2 TYR A  86      11.977  18.203 -19.469  1.00 78.69           C  
ATOM    665  OH  TYR A  86      10.117  19.328 -20.469  1.00 78.69           O  
ATOM    666  CZ  TYR A  86      11.117  18.375 -20.531  1.00 78.69           C  
ATOM    667  N   LEU A  87      15.633  12.789 -19.578  1.00 74.00           N  
ATOM    668  CA  LEU A  87      16.766  11.875 -19.688  1.00 74.00           C  
ATOM    669  C   LEU A  87      16.281  10.438 -19.891  1.00 74.00           C  
ATOM    670  CB  LEU A  87      17.656  11.969 -18.453  1.00 74.00           C  
ATOM    671  O   LEU A  87      16.875   9.680 -20.656  1.00 74.00           O  
ATOM    672  CG  LEU A  87      18.406  13.289 -18.250  1.00 74.00           C  
ATOM    673  CD1 LEU A  87      19.125  13.297 -16.906  1.00 74.00           C  
ATOM    674  CD2 LEU A  87      19.391  13.508 -19.391  1.00 74.00           C  
ATOM    675  N   LYS A  88      15.188  10.117 -19.281  1.00 72.81           N  
ATOM    676  CA  LYS A  88      14.695   8.742 -19.344  1.00 72.81           C  
ATOM    677  C   LYS A  88      13.469   8.641 -20.250  1.00 72.81           C  
ATOM    678  CB  LYS A  88      14.367   8.227 -17.953  1.00 72.81           C  
ATOM    679  O   LYS A  88      12.945   7.551 -20.484  1.00 72.81           O  
ATOM    680  CG  LYS A  88      15.570   8.109 -17.031  1.00 72.81           C  
ATOM    681  CD  LYS A  88      15.188   7.535 -15.672  1.00 72.81           C  
ATOM    682  CE  LYS A  88      16.375   7.488 -14.727  1.00 72.81           C  
ATOM    683  NZ  LYS A  88      15.977   7.086 -13.344  1.00 72.81           N  
ATOM    684  N   SER A  89      13.031   9.828 -20.828  1.00 77.75           N  
ATOM    685  CA  SER A  89      11.852   9.922 -21.688  1.00 77.75           C  
ATOM    686  C   SER A  89      10.641   9.258 -21.031  1.00 77.75           C  
ATOM    687  CB  SER A  89      12.125   9.266 -23.031  1.00 77.75           C  
ATOM    688  O   SER A  89       9.953   8.453 -21.656  1.00 77.75           O  
ATOM    689  OG  SER A  89      13.172   9.938 -23.719  1.00 77.75           O  
ATOM    690  N   LEU A  90      10.422   9.594 -19.703  1.00 80.62           N  
ATOM    691  CA  LEU A  90       9.352   8.977 -18.922  1.00 80.62           C  
ATOM    692  C   LEU A  90       8.461  10.031 -18.281  1.00 80.62           C  
ATOM    693  CB  LEU A  90       9.945   8.062 -17.844  1.00 80.62           C  
ATOM    694  O   LEU A  90       8.953  11.016 -17.719  1.00 80.62           O  
ATOM    695  CG  LEU A  90      10.453   6.699 -18.297  1.00 80.62           C  
ATOM    696  CD1 LEU A  90      11.375   6.098 -17.250  1.00 80.62           C  
ATOM    697  CD2 LEU A  90       9.281   5.766 -18.594  1.00 80.62           C  
ATOM    698  N   GLU A  91       7.199   9.766 -18.516  1.00 86.56           N  
ATOM    699  CA  GLU A  91       6.238  10.609 -17.797  1.00 86.56           C  
ATOM    700  C   GLU A  91       6.102  10.180 -16.344  1.00 86.56           C  
ATOM    701  CB  GLU A  91       4.871  10.562 -18.500  1.00 86.56           C  
ATOM    702  O   GLU A  91       5.996   8.984 -16.047  1.00 86.56           O  
ATOM    703  CG  GLU A  91       3.898  11.625 -18.000  1.00 86.56           C  
ATOM    704  CD  GLU A  91       2.564  11.594 -18.734  1.00 86.56           C  
ATOM    705  OE1 GLU A  91       1.664  12.391 -18.375  1.00 86.56           O  
ATOM    706  OE2 GLU A  91       2.416  10.766 -19.656  1.00 86.56           O  
ATOM    707  N   ILE A  92       6.180  11.148 -15.500  1.00 87.62           N  
ATOM    708  CA  ILE A  92       6.004  10.867 -14.078  1.00 87.62           C  
ATOM    709  C   ILE A  92       4.621  11.336 -13.625  1.00 87.62           C  
ATOM    710  CB  ILE A  92       7.105  11.539 -13.227  1.00 87.62           C  
ATOM    711  O   ILE A  92       4.328  12.531 -13.656  1.00 87.62           O  
ATOM    712  CG1 ILE A  92       8.492  11.102 -13.711  1.00 87.62           C  
ATOM    713  CG2 ILE A  92       6.914  11.227 -11.742  1.00 87.62           C  
ATOM    714  CD1 ILE A  92       9.641  11.898 -13.102  1.00 87.62           C  
ATOM    715  N   GLU A  93       3.896  10.438 -13.141  1.00 90.69           N  
ATOM    716  CA  GLU A  93       2.533  10.750 -12.719  1.00 90.69           C  
ATOM    717  C   GLU A  93       2.523  11.516 -11.398  1.00 90.69           C  
ATOM    718  CB  GLU A  93       1.706   9.469 -12.594  1.00 90.69           C  
ATOM    719  O   GLU A  93       3.457  11.398 -10.602  1.00 90.69           O  
ATOM    720  CG  GLU A  93       1.456   8.758 -13.914  1.00 90.69           C  
ATOM    721  CD  GLU A  93       0.504   7.578 -13.797  1.00 90.69           C  
ATOM    722  OE1 GLU A  93       0.206   6.934 -14.828  1.00 90.69           O  
ATOM    723  OE2 GLU A  93       0.052   7.301 -12.664  1.00 90.69           O  
ATOM    724  N   GLU A  94       1.447  12.242 -11.203  1.00 93.31           N  
ATOM    725  CA  GLU A  94       1.313  13.086 -10.016  1.00 93.31           C  
ATOM    726  C   GLU A  94       0.705  12.312  -8.852  1.00 93.31           C  
ATOM    727  CB  GLU A  94       0.462  14.320 -10.328  1.00 93.31           C  
ATOM    728  O   GLU A  94       0.659  12.812  -7.727  1.00 93.31           O  
ATOM    729  CG  GLU A  94      -0.962  13.992 -10.758  1.00 93.31           C  
ATOM    730  CD  GLU A  94      -1.118  13.828 -12.258  1.00 93.31           C  
ATOM    731  OE1 GLU A  94      -2.197  14.156 -12.797  1.00 93.31           O  
ATOM    732  OE2 GLU A  94      -0.153  13.352 -12.898  1.00 93.31           O  
ATOM    733  N   LYS A  95       0.290  11.094  -9.094  1.00 96.12           N  
ATOM    734  CA  LYS A  95      -0.368  10.297  -8.062  1.00 96.12           C  
ATOM    735  C   LYS A  95       0.490  10.219  -6.801  1.00 96.12           C  
ATOM    736  CB  LYS A  95      -0.672   8.891  -8.586  1.00 96.12           C  
ATOM    737  O   LYS A  95       1.688   9.938  -6.879  1.00 96.12           O  
ATOM    738  CG  LYS A  95      -1.299   7.973  -7.547  1.00 96.12           C  
ATOM    739  CD  LYS A  95      -1.391   6.539  -8.055  1.00 96.12           C  
ATOM    740  CE  LYS A  95      -1.781   5.574  -6.945  1.00 96.12           C  
ATOM    741  NZ  LYS A  95      -1.754   4.156  -7.406  1.00 96.12           N  
ATOM    742  N   ILE A  96      -0.133  10.398  -5.652  1.00 98.19           N  
ATOM    743  CA  ILE A  96       0.578  10.266  -4.387  1.00 98.19           C  
ATOM    744  C   ILE A  96       0.562   8.805  -3.943  1.00 98.19           C  
ATOM    745  CB  ILE A  96      -0.039  11.164  -3.293  1.00 98.19           C  
ATOM    746  O   ILE A  96      -0.505   8.227  -3.719  1.00 98.19           O  
ATOM    747  CG1 ILE A  96      -0.051  12.625  -3.748  1.00 98.19           C  
ATOM    748  CG2 ILE A  96       0.722  11.008  -1.973  1.00 98.19           C  
ATOM    749  CD1 ILE A  96      -0.630  13.586  -2.721  1.00 98.19           C  
ATOM    750  N   ASN A  97       1.714   8.289  -3.777  1.00 97.44           N  
ATOM    751  CA  ASN A  97       1.816   6.887  -3.396  1.00 97.44           C  
ATOM    752  C   ASN A  97       1.747   6.707  -1.883  1.00 97.44           C  
ATOM    753  CB  ASN A  97       3.109   6.273  -3.943  1.00 97.44           C  
ATOM    754  O   ASN A  97       1.145   5.750  -1.393  1.00 97.44           O  
ATOM    755  CG  ASN A  97       3.090   6.121  -5.453  1.00 97.44           C  
ATOM    756  ND2 ASN A  97       4.250   5.852  -6.035  1.00 97.44           N  
ATOM    757  OD1 ASN A  97       2.039   6.242  -6.086  1.00 97.44           O  
ATOM    758  N   LYS A  98       2.430   7.582  -1.169  1.00 98.38           N  
ATOM    759  CA  LYS A  98       2.521   7.438   0.281  1.00 98.38           C  
ATOM    760  C   LYS A  98       2.727   8.789   0.956  1.00 98.38           C  
ATOM    761  CB  LYS A  98       3.660   6.488   0.657  1.00 98.38           C  
ATOM    762  O   LYS A  98       3.338   9.695   0.379  1.00 98.38           O  
ATOM    763  CG  LYS A  98       3.354   5.020   0.395  1.00 98.38           C  
ATOM    764  CD  LYS A  98       2.348   4.473   1.397  1.00 98.38           C  
ATOM    765  CE  LYS A  98       2.150   2.971   1.229  1.00 98.38           C  
ATOM    766  NZ  LYS A  98       1.172   2.426   2.219  1.00 98.38           N  
ATOM    767  N   ILE A  99       2.191   8.922   2.137  1.00 98.56           N  
ATOM    768  CA  ILE A  99       2.406  10.055   3.021  1.00 98.56           C  
ATOM    769  C   ILE A  99       2.877   9.570   4.391  1.00 98.56           C  
ATOM    770  CB  ILE A  99       1.124  10.906   3.170  1.00 98.56           C  
ATOM    771  O   ILE A  99       2.377   8.562   4.902  1.00 98.56           O  
ATOM    772  CG1 ILE A  99       0.764  11.570   1.835  1.00 98.56           C  
ATOM    773  CG2 ILE A  99       1.298  11.961   4.270  1.00 98.56           C  
ATOM    774  CD1 ILE A  99      -0.609  12.227   1.819  1.00 98.56           C  
ATOM    775  N   ARG A 100       3.879  10.242   4.949  1.00 98.44           N  
ATOM    776  CA  ARG A 100       4.359   9.938   6.293  1.00 98.44           C  
ATOM    777  C   ARG A 100       4.598  11.219   7.094  1.00 98.44           C  
ATOM    778  CB  ARG A 100       5.648   9.109   6.230  1.00 98.44           C  
ATOM    779  O   ARG A 100       5.238  12.148   6.602  1.00 98.44           O  
ATOM    780  CG  ARG A 100       5.453   7.715   5.668  1.00 98.44           C  
ATOM    781  CD  ARG A 100       4.664   6.828   6.621  1.00 98.44           C  
ATOM    782  NE  ARG A 100       4.547   5.461   6.113  1.00 98.44           N  
ATOM    783  NH1 ARG A 100       2.240   5.391   6.258  1.00 98.44           N  
ATOM    784  NH2 ARG A 100       3.404   3.572   5.484  1.00 98.44           N  
ATOM    785  CZ  ARG A 100       3.396   4.812   5.953  1.00 98.44           C  
ATOM    786  N   TRP A 101       4.141  11.211   8.328  1.00 98.31           N  
ATOM    787  CA  TRP A 101       4.277  12.383   9.188  1.00 98.31           C  
ATOM    788  C   TRP A 101       5.609  12.352   9.938  1.00 98.31           C  
ATOM    789  CB  TRP A 101       3.119  12.453  10.188  1.00 98.31           C  
ATOM    790  O   TRP A 101       6.070  11.281  10.344  1.00 98.31           O  
ATOM    791  CG  TRP A 101       1.797  12.781   9.555  1.00 98.31           C  
ATOM    792  CD1 TRP A 101       0.862  11.891   9.102  1.00 98.31           C  
ATOM    793  CD2 TRP A 101       1.266  14.086   9.312  1.00 98.31           C  
ATOM    794  CE2 TRP A 101       0.001  13.914   8.703  1.00 98.31           C  
ATOM    795  CE3 TRP A 101       1.735  15.383   9.547  1.00 98.31           C  
ATOM    796  NE1 TRP A 101      -0.221  12.570   8.586  1.00 98.31           N  
ATOM    797  CH2 TRP A 101      -0.316  16.250   8.570  1.00 98.31           C  
ATOM    798  CZ2 TRP A 101      -0.799  15.000   8.328  1.00 98.31           C  
ATOM    799  CZ3 TRP A 101       0.937  16.453   9.172  1.00 98.31           C  
ATOM    800  N   LEU A 102       6.129  13.500  10.109  1.00 97.75           N  
ATOM    801  CA  LEU A 102       7.258  13.719  11.008  1.00 97.75           C  
ATOM    802  C   LEU A 102       6.797  14.375  12.305  1.00 97.75           C  
ATOM    803  CB  LEU A 102       8.328  14.586  10.336  1.00 97.75           C  
ATOM    804  O   LEU A 102       5.684  14.898  12.383  1.00 97.75           O  
ATOM    805  CG  LEU A 102       9.164  13.906   9.250  1.00 97.75           C  
ATOM    806  CD1 LEU A 102       8.969  14.602   7.910  1.00 97.75           C  
ATOM    807  CD2 LEU A 102      10.641  13.891   9.648  1.00 97.75           C  
ATOM    808  N   PRO A 103       7.656  14.266  13.297  1.00 94.94           N  
ATOM    809  CA  PRO A 103       7.277  14.930  14.547  1.00 94.94           C  
ATOM    810  C   PRO A 103       7.180  16.453  14.398  1.00 94.94           C  
ATOM    811  CB  PRO A 103       8.406  14.547  15.508  1.00 94.94           C  
ATOM    812  O   PRO A 103       7.918  17.047  13.609  1.00 94.94           O  
ATOM    813  CG  PRO A 103       8.992  13.297  14.930  1.00 94.94           C  
ATOM    814  CD  PRO A 103       8.844  13.344  13.438  1.00 94.94           C  
ATOM    815  N   GLN A 104       6.258  16.938  15.141  1.00 94.50           N  
ATOM    816  CA  GLN A 104       6.062  18.391  15.141  1.00 94.50           C  
ATOM    817  C   GLN A 104       7.277  19.109  15.719  1.00 94.50           C  
ATOM    818  CB  GLN A 104       4.805  18.750  15.930  1.00 94.50           C  
ATOM    819  O   GLN A 104       7.859  18.656  16.703  1.00 94.50           O  
ATOM    820  CG  GLN A 104       4.473  20.234  15.891  1.00 94.50           C  
ATOM    821  CD  GLN A 104       3.215  20.578  16.672  1.00 94.50           C  
ATOM    822  NE2 GLN A 104       2.820  21.844  16.625  1.00 94.50           N  
ATOM    823  OE1 GLN A 104       2.604  19.719  17.297  1.00 94.50           O  
ATOM    824  N   LYS A 105       7.703  20.125  15.062  1.00 90.69           N  
ATOM    825  CA  LYS A 105       8.758  21.000  15.555  1.00 90.69           C  
ATOM    826  C   LYS A 105       8.242  22.438  15.742  1.00 90.69           C  
ATOM    827  CB  LYS A 105       9.953  21.000  14.609  1.00 90.69           C  
ATOM    828  O   LYS A 105       7.855  23.078  14.766  1.00 90.69           O  
ATOM    829  CG  LYS A 105      10.703  19.672  14.562  1.00 90.69           C  
ATOM    830  CD  LYS A 105      11.922  19.750  13.656  1.00 90.69           C  
ATOM    831  CE  LYS A 105      12.633  18.406  13.555  1.00 90.69           C  
ATOM    832  NZ  LYS A 105      13.773  18.453  12.594  1.00 90.69           N  
ATOM    833  N   ASN A 106       8.250  22.875  16.984  1.00 87.31           N  
ATOM    834  CA  ASN A 106       7.652  24.156  17.359  1.00 87.31           C  
ATOM    835  C   ASN A 106       6.164  24.203  17.016  1.00 87.31           C  
ATOM    836  CB  ASN A 106       8.383  25.312  16.656  1.00 87.31           C  
ATOM    837  O   ASN A 106       5.391  23.391  17.531  1.00 87.31           O  
ATOM    838  CG  ASN A 106       9.867  25.344  16.969  1.00 87.31           C  
ATOM    839  ND2 ASN A 106      10.672  25.719  15.992  1.00 87.31           N  
ATOM    840  OD1 ASN A 106      10.281  25.016  18.094  1.00 87.31           O  
ATOM    841  N   ALA A 107       5.715  25.000  16.141  1.00 87.62           N  
ATOM    842  CA  ALA A 107       4.293  25.094  15.820  1.00 87.62           C  
ATOM    843  C   ALA A 107       4.012  24.547  14.430  1.00 87.62           C  
ATOM    844  CB  ALA A 107       3.814  26.547  15.930  1.00 87.62           C  
ATOM    845  O   ALA A 107       2.857  24.484  14.000  1.00 87.62           O  
ATOM    846  N   ALA A 108       5.031  24.047  13.820  1.00 93.56           N  
ATOM    847  CA  ALA A 108       4.867  23.609  12.438  1.00 93.56           C  
ATOM    848  C   ALA A 108       4.785  22.078  12.352  1.00 93.56           C  
ATOM    849  CB  ALA A 108       6.016  24.125  11.570  1.00 93.56           C  
ATOM    850  O   ALA A 108       5.422  21.375  13.141  1.00 93.56           O  
ATOM    851  N   GLN A 109       3.965  21.625  11.469  1.00 95.94           N  
ATOM    852  CA  GLN A 109       3.863  20.203  11.148  1.00 95.94           C  
ATOM    853  C   GLN A 109       4.652  19.875   9.883  1.00 95.94           C  
ATOM    854  CB  GLN A 109       2.398  19.797  10.977  1.00 95.94           C  
ATOM    855  O   GLN A 109       4.812  20.719   9.000  1.00 95.94           O  
ATOM    856  CG  GLN A 109       1.522  20.141  12.172  1.00 95.94           C  
ATOM    857  CD  GLN A 109       1.746  19.203  13.344  1.00 95.94           C  
ATOM    858  NE2 GLN A 109       1.290  19.609  14.523  1.00 95.94           N  
ATOM    859  OE1 GLN A 109       2.322  18.109  13.188  1.00 95.94           O  
ATOM    860  N   PHE A 110       5.180  18.656   9.859  1.00 97.62           N  
ATOM    861  CA  PHE A 110       5.969  18.234   8.711  1.00 97.62           C  
ATOM    862  C   PHE A 110       5.469  16.891   8.188  1.00 97.62           C  
ATOM    863  CB  PHE A 110       7.453  18.125   9.078  1.00 97.62           C  
ATOM    864  O   PHE A 110       5.113  16.000   8.969  1.00 97.62           O  
ATOM    865  CG  PHE A 110       8.070  19.453   9.445  1.00 97.62           C  
ATOM    866  CD1 PHE A 110       8.734  20.219   8.492  1.00 97.62           C  
ATOM    867  CD2 PHE A 110       7.992  19.922  10.750  1.00 97.62           C  
ATOM    868  CE1 PHE A 110       9.312  21.438   8.836  1.00 97.62           C  
ATOM    869  CE2 PHE A 110       8.570  21.141  11.102  1.00 97.62           C  
ATOM    870  CZ  PHE A 110       9.227  21.906  10.141  1.00 97.62           C  
ATOM    871  N   LEU A 111       5.449  16.734   6.879  1.00 97.50           N  
ATOM    872  CA  LEU A 111       5.070  15.453   6.293  1.00 97.50           C  
ATOM    873  C   LEU A 111       5.855  15.188   5.016  1.00 97.50           C  
ATOM    874  CB  LEU A 111       3.568  15.430   5.996  1.00 97.50           C  
ATOM    875  O   LEU A 111       6.215  16.125   4.293  1.00 97.50           O  
ATOM    876  CG  LEU A 111       3.080  16.344   4.871  1.00 97.50           C  
ATOM    877  CD1 LEU A 111       3.205  15.633   3.525  1.00 97.50           C  
ATOM    878  CD2 LEU A 111       1.642  16.781   5.121  1.00 97.50           C  
ATOM    879  N   LEU A 112       6.207  13.906   4.809  1.00 98.56           N  
ATOM    880  CA  LEU A 112       6.801  13.430   3.568  1.00 98.56           C  
ATOM    881  C   LEU A 112       5.730  12.914   2.613  1.00 98.56           C  
ATOM    882  CB  LEU A 112       7.816  12.312   3.855  1.00 98.56           C  
ATOM    883  O   LEU A 112       4.781  12.250   3.037  1.00 98.56           O  
ATOM    884  CG  LEU A 112       9.164  12.758   4.418  1.00 98.56           C  
ATOM    885  CD1 LEU A 112       9.992  11.547   4.828  1.00 98.56           C  
ATOM    886  CD2 LEU A 112       9.922  13.609   3.395  1.00 98.56           C  
ATOM    887  N   SER A 113       5.809  13.266   1.383  1.00 98.62           N  
ATOM    888  CA  SER A 113       4.957  12.727   0.327  1.00 98.62           C  
ATOM    889  C   SER A 113       5.785  12.258  -0.864  1.00 98.62           C  
ATOM    890  CB  SER A 113       3.943  13.773  -0.131  1.00 98.62           C  
ATOM    891  O   SER A 113       6.883  12.766  -1.104  1.00 98.62           O  
ATOM    892  OG  SER A 113       4.590  14.844  -0.809  1.00 98.62           O  
ATOM    893  N   THR A 114       5.270  11.258  -1.534  1.00 98.38           N  
ATOM    894  CA  THR A 114       5.984  10.766  -2.707  1.00 98.38           C  
ATOM    895  C   THR A 114       5.008  10.375  -3.812  1.00 98.38           C  
ATOM    896  CB  THR A 114       6.867   9.555  -2.355  1.00 98.38           C  
ATOM    897  O   THR A 114       3.928   9.844  -3.539  1.00 98.38           O  
ATOM    898  CG2 THR A 114       6.031   8.398  -1.816  1.00 98.38           C  
ATOM    899  OG1 THR A 114       7.562   9.117  -3.531  1.00 98.38           O  
ATOM    900  N   ASN A 115       5.387  10.719  -4.980  1.00 96.75           N  
ATOM    901  CA  ASN A 115       4.785  10.070  -6.141  1.00 96.75           C  
ATOM    902  C   ASN A 115       5.641   8.906  -6.633  1.00 96.75           C  
ATOM    903  CB  ASN A 115       4.562  11.078  -7.266  1.00 96.75           C  
ATOM    904  O   ASN A 115       6.285   8.219  -5.836  1.00 96.75           O  
ATOM    905  CG  ASN A 115       5.863  11.594  -7.852  1.00 96.75           C  
ATOM    906  ND2 ASN A 115       5.762  12.539  -8.781  1.00 96.75           N  
ATOM    907  OD1 ASN A 115       6.949  11.148  -7.477  1.00 96.75           O  
ATOM    908  N   ASP A 116       5.652   8.633  -7.871  1.00 94.75           N  
ATOM    909  CA  ASP A 116       6.352   7.457  -8.375  1.00 94.75           C  
ATOM    910  C   ASP A 116       7.867   7.652  -8.328  1.00 94.75           C  
ATOM    911  CB  ASP A 116       5.910   7.141  -9.805  1.00 94.75           C  
ATOM    912  O   ASP A 116       8.625   6.680  -8.305  1.00 94.75           O  
ATOM    913  CG  ASP A 116       4.520   6.531  -9.875  1.00 94.75           C  
ATOM    914  OD1 ASP A 116       4.016   6.043  -8.844  1.00 94.75           O  
ATOM    915  OD2 ASP A 116       3.928   6.531 -10.977  1.00 94.75           O  
ATOM    916  N   LYS A 117       8.312   8.945  -8.250  1.00 94.44           N  
ATOM    917  CA  LYS A 117       9.750   9.141  -8.422  1.00 94.44           C  
ATOM    918  C   LYS A 117      10.273  10.203  -7.465  1.00 94.44           C  
ATOM    919  CB  LYS A 117      10.062   9.539  -9.867  1.00 94.44           C  
ATOM    920  O   LYS A 117      11.453  10.195  -7.102  1.00 94.44           O  
ATOM    921  CG  LYS A 117       9.758   8.461 -10.891  1.00 94.44           C  
ATOM    922  CD  LYS A 117      10.680   7.254 -10.727  1.00 94.44           C  
ATOM    923  CE  LYS A 117      10.422   6.203 -11.797  1.00 94.44           C  
ATOM    924  NZ  LYS A 117      11.281   5.000 -11.609  1.00 94.44           N  
ATOM    925  N   THR A 118       9.398  11.078  -7.059  1.00 96.00           N  
ATOM    926  CA  THR A 118       9.867  12.258  -6.340  1.00 96.00           C  
ATOM    927  C   THR A 118       9.305  12.289  -4.922  1.00 96.00           C  
ATOM    928  CB  THR A 118       9.484  13.547  -7.078  1.00 96.00           C  
ATOM    929  O   THR A 118       8.094  12.211  -4.730  1.00 96.00           O  
ATOM    930  CG2 THR A 118      10.109  14.773  -6.414  1.00 96.00           C  
ATOM    931  OG1 THR A 118       9.938  13.477  -8.438  1.00 96.00           O  
ATOM    932  N   ILE A 119      10.219  12.477  -4.008  1.00 98.19           N  
ATOM    933  CA  ILE A 119       9.852  12.602  -2.602  1.00 98.19           C  
ATOM    934  C   ILE A 119       9.984  14.055  -2.158  1.00 98.19           C  
ATOM    935  CB  ILE A 119      10.711  11.680  -1.706  1.00 98.19           C  
ATOM    936  O   ILE A 119      10.992  14.703  -2.455  1.00 98.19           O  
ATOM    937  CG1 ILE A 119      10.602  10.227  -2.170  1.00 98.19           C  
ATOM    938  CG2 ILE A 119      10.305  11.820  -0.237  1.00 98.19           C  
ATOM    939  CD1 ILE A 119      11.688   9.312  -1.618  1.00 98.19           C  
ATOM    940  N   LYS A 120       9.008  14.539  -1.449  1.00 98.44           N  
ATOM    941  CA  LYS A 120       9.023  15.922  -0.977  1.00 98.44           C  
ATOM    942  C   LYS A 120       8.719  15.992   0.517  1.00 98.44           C  
ATOM    943  CB  LYS A 120       8.008  16.766  -1.759  1.00 98.44           C  
ATOM    944  O   LYS A 120       7.895  15.227   1.026  1.00 98.44           O  
ATOM    945  CG  LYS A 120       8.305  16.859  -3.248  1.00 98.44           C  
ATOM    946  CD  LYS A 120       7.293  17.750  -3.963  1.00 98.44           C  
ATOM    947  CE  LYS A 120       7.555  17.797  -5.461  1.00 98.44           C  
ATOM    948  NZ  LYS A 120       6.547  18.641  -6.172  1.00 98.44           N  
ATOM    949  N   LEU A 121       9.438  16.844   1.134  1.00 98.50           N  
ATOM    950  CA  LEU A 121       9.148  17.188   2.523  1.00 98.50           C  
ATOM    951  C   LEU A 121       8.375  18.500   2.611  1.00 98.50           C  
ATOM    952  CB  LEU A 121      10.453  17.297   3.324  1.00 98.50           C  
ATOM    953  O   LEU A 121       8.844  19.531   2.135  1.00 98.50           O  
ATOM    954  CG  LEU A 121      10.312  17.672   4.801  1.00 98.50           C  
ATOM    955  CD1 LEU A 121       9.562  16.578   5.559  1.00 98.50           C  
ATOM    956  CD2 LEU A 121      11.680  17.922   5.422  1.00 98.50           C  
ATOM    957  N   TRP A 122       7.266  18.453   3.254  1.00 98.31           N  
ATOM    958  CA  TRP A 122       6.391  19.625   3.352  1.00 98.31           C  
ATOM    959  C   TRP A 122       6.348  20.156   4.781  1.00 98.31           C  
ATOM    960  CB  TRP A 122       4.977  19.266   2.879  1.00 98.31           C  
ATOM    961  O   TRP A 122       6.316  19.375   5.738  1.00 98.31           O  
ATOM    962  CG  TRP A 122       4.891  18.922   1.424  1.00 98.31           C  
ATOM    963  CD1 TRP A 122       5.078  17.688   0.861  1.00 98.31           C  
ATOM    964  CD2 TRP A 122       4.598  19.812   0.346  1.00 98.31           C  
ATOM    965  CE2 TRP A 122       4.625  19.062  -0.845  1.00 98.31           C  
ATOM    966  CE3 TRP A 122       4.316  21.188   0.272  1.00 98.31           C  
ATOM    967  NE1 TRP A 122       4.922  17.766  -0.504  1.00 98.31           N  
ATOM    968  CH2 TRP A 122       4.105  20.969  -2.143  1.00 98.31           C  
ATOM    969  CZ2 TRP A 122       4.379  19.625  -2.098  1.00 98.31           C  
ATOM    970  CZ3 TRP A 122       4.070  21.750  -0.975  1.00 98.31           C  
ATOM    971  N   LYS A 123       6.293  21.422   4.891  1.00 97.44           N  
ATOM    972  CA  LYS A 123       6.051  22.109   6.152  1.00 97.44           C  
ATOM    973  C   LYS A 123       4.656  22.734   6.180  1.00 97.44           C  
ATOM    974  CB  LYS A 123       7.109  23.188   6.391  1.00 97.44           C  
ATOM    975  O   LYS A 123       4.289  23.484   5.273  1.00 97.44           O  
ATOM    976  CG  LYS A 123       6.957  23.922   7.715  1.00 97.44           C  
ATOM    977  CD  LYS A 123       7.988  25.031   7.855  1.00 97.44           C  
ATOM    978  CE  LYS A 123       7.801  25.812   9.148  1.00 97.44           C  
ATOM    979  NZ  LYS A 123       8.781  26.938   9.273  1.00 97.44           N  
ATOM    980  N   ILE A 124       3.951  22.391   7.113  1.00 95.38           N  
ATOM    981  CA  ILE A 124       2.621  22.953   7.316  1.00 95.38           C  
ATOM    982  C   ILE A 124       2.648  23.922   8.500  1.00 95.38           C  
ATOM    983  CB  ILE A 124       1.564  21.859   7.547  1.00 95.38           C  
ATOM    984  O   ILE A 124       2.867  23.516   9.641  1.00 95.38           O  
ATOM    985  CG1 ILE A 124       1.629  20.812   6.430  1.00 95.38           C  
ATOM    986  CG2 ILE A 124       0.163  22.469   7.648  1.00 95.38           C  
ATOM    987  CD1 ILE A 124       2.340  19.531   6.824  1.00 95.38           C  
ATOM    988  N   SER A 125       2.412  25.156   8.172  1.00 92.38           N  
ATOM    989  CA  SER A 125       2.508  26.188   9.211  1.00 92.38           C  
ATOM    990  C   SER A 125       1.267  27.062   9.227  1.00 92.38           C  
ATOM    991  CB  SER A 125       3.756  27.047   9.008  1.00 92.38           C  
ATOM    992  O   SER A 125       0.630  27.281   8.195  1.00 92.38           O  
ATOM    993  OG  SER A 125       3.719  27.688   7.746  1.00 92.38           O  
ATOM    994  N   GLU A 126       0.954  27.500  10.430  1.00 89.69           N  
ATOM    995  CA  GLU A 126      -0.146  28.438  10.633  1.00 89.69           C  
ATOM    996  C   GLU A 126       0.364  29.859  10.719  1.00 89.69           C  
ATOM    997  CB  GLU A 126      -0.933  28.078  11.891  1.00 89.69           C  
ATOM    998  O   GLU A 126       1.416  30.125  11.312  1.00 89.69           O  
ATOM    999  CG  GLU A 126      -1.598  26.703  11.836  1.00 89.69           C  
ATOM   1000  CD  GLU A 126      -2.367  26.359  13.102  1.00 89.69           C  
ATOM   1001  OE1 GLU A 126      -2.943  25.250  13.172  1.00 89.69           O  
ATOM   1002  OE2 GLU A 126      -2.393  27.203  14.023  1.00 89.69           O  
ATOM   1003  N   ARG A 127      -0.346  30.703   9.984  1.00 84.25           N  
ATOM   1004  CA  ARG A 127      -0.037  32.125  10.055  1.00 84.25           C  
ATOM   1005  C   ARG A 127      -1.256  32.938  10.492  1.00 84.25           C  
ATOM   1006  CB  ARG A 127       0.465  32.625   8.703  1.00 84.25           C  
ATOM   1007  O   ARG A 127      -2.318  32.844   9.875  1.00 84.25           O  
ATOM   1008  CG  ARG A 127       1.915  32.281   8.406  1.00 84.25           C  
ATOM   1009  CD  ARG A 127       2.404  32.906   7.121  1.00 84.25           C  
ATOM   1010  NE  ARG A 127       3.807  32.594   6.859  1.00 84.25           N  
ATOM   1011  NH1 ARG A 127       3.895  33.719   4.836  1.00 84.25           N  
ATOM   1012  NH2 ARG A 127       5.758  32.656   5.645  1.00 84.25           N  
ATOM   1013  CZ  ARG A 127       4.484  33.000   5.781  1.00 84.25           C  
ATOM   1014  N   ASP A 128      -1.101  33.594  11.625  1.00 78.88           N  
ATOM   1015  CA  ASP A 128      -2.211  34.375  12.141  1.00 78.88           C  
ATOM   1016  C   ASP A 128      -1.854  35.875  12.172  1.00 78.88           C  
ATOM   1017  CB  ASP A 128      -2.611  33.906  13.539  1.00 78.88           C  
ATOM   1018  O   ASP A 128      -2.588  36.688  12.742  1.00 78.88           O  
ATOM   1019  CG  ASP A 128      -1.469  33.969  14.539  1.00 78.88           C  
ATOM   1020  OD1 ASP A 128      -0.302  34.125  14.117  1.00 78.88           O  
ATOM   1021  OD2 ASP A 128      -1.737  33.875  15.750  1.00 78.88           O  
ATOM   1022  N   LYS A 129      -0.706  36.219  11.758  1.00 80.31           N  
ATOM   1023  CA  LYS A 129      -0.283  37.594  11.742  1.00 80.31           C  
ATOM   1024  C   LYS A 129       0.264  38.000  10.375  1.00 80.31           C  
ATOM   1025  CB  LYS A 129       0.771  37.875  12.828  1.00 80.31           C  
ATOM   1026  O   LYS A 129       0.789  37.156   9.641  1.00 80.31           O  
ATOM   1027  CG  LYS A 129       0.270  37.625  14.242  1.00 80.31           C  
ATOM   1028  CD  LYS A 129       1.361  37.906  15.273  1.00 80.31           C  
ATOM   1029  CE  LYS A 129       0.885  37.594  16.688  1.00 80.31           C  
ATOM   1030  NZ  LYS A 129       1.972  37.812  17.688  1.00 80.31           N  
ATOM   1031  N   ARG A 130      -0.052  39.094   9.914  1.00 79.19           N  
ATOM   1032  CA  ARG A 130       0.491  39.625   8.672  1.00 79.19           C  
ATOM   1033  C   ARG A 130       1.193  40.969   8.914  1.00 79.19           C  
ATOM   1034  CB  ARG A 130      -0.616  39.812   7.629  1.00 79.19           C  
ATOM   1035  O   ARG A 130       0.762  41.750   9.758  1.00 79.19           O  
ATOM   1036  CG  ARG A 130      -1.593  40.938   7.953  1.00 79.19           C  
ATOM   1037  CD  ARG A 130      -2.637  41.094   6.855  1.00 79.19           C  
ATOM   1038  NE  ARG A 130      -3.596  42.156   7.188  1.00 79.19           N  
ATOM   1039  NH1 ARG A 130      -4.859  41.875   5.270  1.00 79.19           N  
ATOM   1040  NH2 ARG A 130      -5.441  43.469   6.820  1.00 79.19           N  
ATOM   1041  CZ  ARG A 130      -4.633  42.500   6.426  1.00 79.19           C  
ATOM   1042  N   PRO A 131       2.346  41.125   8.227  1.00 78.25           N  
ATOM   1043  CA  PRO A 131       3.035  42.438   8.367  1.00 78.25           C  
ATOM   1044  C   PRO A 131       2.330  43.562   7.629  1.00 78.25           C  
ATOM   1045  CB  PRO A 131       4.414  42.156   7.766  1.00 78.25           C  
ATOM   1046  O   PRO A 131       1.835  43.375   6.516  1.00 78.25           O  
ATOM   1047  CG  PRO A 131       4.227  40.938   6.910  1.00 78.25           C  
ATOM   1048  CD  PRO A 131       2.979  40.219   7.359  1.00 78.25           C  
ATOM   1049  N   GLU A 132       1.999  44.531   8.297  1.00 77.12           N  
ATOM   1050  CA  GLU A 132       1.396  45.719   7.723  1.00 77.12           C  
ATOM   1051  C   GLU A 132       2.252  46.969   7.992  1.00 77.12           C  
ATOM   1052  CB  GLU A 132      -0.016  45.938   8.273  1.00 77.12           C  
ATOM   1053  O   GLU A 132       3.045  46.969   8.938  1.00 77.12           O  
ATOM   1054  CG  GLU A 132      -1.080  45.094   7.582  1.00 77.12           C  
ATOM   1055  CD  GLU A 132      -2.492  45.406   8.047  1.00 77.12           C  
ATOM   1056  OE1 GLU A 132      -3.449  44.750   7.570  1.00 77.12           O  
ATOM   1057  OE2 GLU A 132      -2.645  46.344   8.891  1.00 77.12           O  
ATOM   1058  N   GLY A 133       2.270  47.875   7.098  1.00 75.50           N  
ATOM   1059  CA  GLY A 133       2.910  49.156   7.301  1.00 75.50           C  
ATOM   1060  C   GLY A 133       4.250  49.281   6.598  1.00 75.50           C  
ATOM   1061  O   GLY A 133       5.195  49.844   7.145  1.00 75.50           O  
ATOM   1062  N   TYR A 134       4.332  48.594   5.469  1.00 78.50           N  
ATOM   1063  CA  TYR A 134       5.551  48.781   4.684  1.00 78.50           C  
ATOM   1064  C   TYR A 134       5.664  50.188   4.168  1.00 78.50           C  
ATOM   1065  CB  TYR A 134       5.582  47.781   3.510  1.00 78.50           C  
ATOM   1066  O   TYR A 134       4.648  50.844   3.910  1.00 78.50           O  
ATOM   1067  CG  TYR A 134       5.781  46.344   3.926  1.00 78.50           C  
ATOM   1068  CD1 TYR A 134       7.047  45.875   4.246  1.00 78.50           C  
ATOM   1069  CD2 TYR A 134       4.703  45.469   4.000  1.00 78.50           C  
ATOM   1070  CE1 TYR A 134       7.234  44.531   4.625  1.00 78.50           C  
ATOM   1071  CE2 TYR A 134       4.879  44.156   4.379  1.00 78.50           C  
ATOM   1072  OH  TYR A 134       6.328  42.375   5.070  1.00 78.50           O  
ATOM   1073  CZ  TYR A 134       6.148  43.688   4.691  1.00 78.50           C  
ATOM   1074  N   ASN A 135       6.906  50.656   4.176  1.00 79.50           N  
ATOM   1075  CA  ASN A 135       7.145  52.031   3.799  1.00 79.50           C  
ATOM   1076  C   ASN A 135       7.125  52.219   2.283  1.00 79.50           C  
ATOM   1077  CB  ASN A 135       8.469  52.531   4.375  1.00 79.50           C  
ATOM   1078  O   ASN A 135       6.738  53.281   1.782  1.00 79.50           O  
ATOM   1079  CG  ASN A 135       8.469  52.594   5.891  1.00 79.50           C  
ATOM   1080  ND2 ASN A 135       9.461  51.969   6.512  1.00 79.50           N  
ATOM   1081  OD1 ASN A 135       7.574  53.188   6.496  1.00 79.50           O  
ATOM   1082  N   LEU A 136       7.504  51.125   1.647  1.00 78.81           N  
ATOM   1083  CA  LEU A 136       7.621  51.281   0.200  1.00 78.81           C  
ATOM   1084  C   LEU A 136       6.457  50.594  -0.511  1.00 78.81           C  
ATOM   1085  CB  LEU A 136       8.953  50.688  -0.293  1.00 78.81           C  
ATOM   1086  O   LEU A 136       6.348  50.656  -1.737  1.00 78.81           O  
ATOM   1087  CG  LEU A 136      10.219  51.406   0.166  1.00 78.81           C  
ATOM   1088  CD1 LEU A 136      11.445  50.562  -0.111  1.00 78.81           C  
ATOM   1089  CD2 LEU A 136      10.344  52.781  -0.522  1.00 78.81           C  
ATOM   1090  N   LYS A 137       5.652  49.875   0.162  1.00 76.44           N  
ATOM   1091  CA  LYS A 137       4.520  49.188  -0.434  1.00 76.44           C  
ATOM   1092  C   LYS A 137       3.238  49.438   0.351  1.00 76.44           C  
ATOM   1093  CB  LYS A 137       4.793  47.688  -0.505  1.00 76.44           C  
ATOM   1094  O   LYS A 137       3.240  49.406   1.583  1.00 76.44           O  
ATOM   1095  CG  LYS A 137       4.734  47.125  -1.913  1.00 76.44           C  
ATOM   1096  CD  LYS A 137       4.992  45.594  -1.916  1.00 76.44           C  
ATOM   1097  CE  LYS A 137       4.879  45.031  -3.316  1.00 76.44           C  
ATOM   1098  NZ  LYS A 137       5.082  43.531  -3.318  1.00 76.44           N  
ATOM   1099  N   GLU A 138       2.215  49.875  -0.458  1.00 72.69           N  
ATOM   1100  CA  GLU A 138       0.912  50.062   0.176  1.00 72.69           C  
ATOM   1101  C   GLU A 138       0.295  48.719   0.547  1.00 72.69           C  
ATOM   1102  CB  GLU A 138      -0.035  50.844  -0.743  1.00 72.69           C  
ATOM   1103  O   GLU A 138       0.833  47.656   0.197  1.00 72.69           O  
ATOM   1104  CG  GLU A 138       0.191  52.344  -0.729  1.00 72.69           C  
ATOM   1105  CD  GLU A 138      -0.923  53.125  -1.407  1.00 72.69           C  
ATOM   1106  OE1 GLU A 138      -0.864  54.375  -1.426  1.00 72.69           O  
ATOM   1107  OE2 GLU A 138      -1.862  52.469  -1.925  1.00 72.69           O  
ATOM   1108  N   GLU A 139      -0.737  48.719   1.416  1.00 70.44           N  
ATOM   1109  CA  GLU A 139      -1.399  47.531   1.922  1.00 70.44           C  
ATOM   1110  C   GLU A 139      -1.983  46.688   0.782  1.00 70.44           C  
ATOM   1111  CB  GLU A 139      -2.500  47.906   2.918  1.00 70.44           C  
ATOM   1112  O   GLU A 139      -2.080  45.469   0.886  1.00 70.44           O  
ATOM   1113  CG  GLU A 139      -1.982  48.250   4.305  1.00 70.44           C  
ATOM   1114  CD  GLU A 139      -3.084  48.375   5.348  1.00 70.44           C  
ATOM   1115  OE1 GLU A 139      -2.771  48.562   6.543  1.00 70.44           O  
ATOM   1116  OE2 GLU A 139      -4.270  48.250   4.965  1.00 70.44           O  
ATOM   1117  N   ASP A 140      -2.250  47.438  -0.281  1.00 68.25           N  
ATOM   1118  CA  ASP A 140      -2.859  46.781  -1.424  1.00 68.25           C  
ATOM   1119  C   ASP A 140      -1.792  46.219  -2.375  1.00 68.25           C  
ATOM   1120  CB  ASP A 140      -3.799  47.719  -2.170  1.00 68.25           C  
ATOM   1121  O   ASP A 140      -2.115  45.656  -3.418  1.00 68.25           O  
ATOM   1122  CG  ASP A 140      -3.127  49.031  -2.582  1.00 68.25           C  
ATOM   1123  OD1 ASP A 140      -1.952  49.250  -2.217  1.00 68.25           O  
ATOM   1124  OD2 ASP A 140      -3.779  49.812  -3.273  1.00 68.25           O  
ATOM   1125  N   GLY A 141      -0.525  46.281  -2.070  1.00 70.62           N  
ATOM   1126  CA  GLY A 141       0.548  45.750  -2.895  1.00 70.62           C  
ATOM   1127  C   GLY A 141       1.179  46.812  -3.797  1.00 70.62           C  
ATOM   1128  O   GLY A 141       2.191  46.531  -4.449  1.00 70.62           O  
ATOM   1129  N   ARG A 142       0.679  48.094  -3.865  1.00 77.44           N  
ATOM   1130  CA  ARG A 142       1.206  49.094  -4.766  1.00 77.44           C  
ATOM   1131  C   ARG A 142       2.451  49.750  -4.180  1.00 77.44           C  
ATOM   1132  CB  ARG A 142       0.143  50.156  -5.059  1.00 77.44           C  
ATOM   1133  O   ARG A 142       2.506  50.031  -2.979  1.00 77.44           O  
ATOM   1134  CG  ARG A 142      -0.936  49.688  -6.027  1.00 77.44           C  
ATOM   1135  CD  ARG A 142      -1.941  50.812  -6.316  1.00 77.44           C  
ATOM   1136  NE  ARG A 142      -3.020  50.344  -7.184  1.00 77.44           N  
ATOM   1137  NH1 ARG A 142      -4.238  52.312  -7.070  1.00 77.44           N  
ATOM   1138  NH2 ARG A 142      -5.008  50.531  -8.312  1.00 77.44           N  
ATOM   1139  CZ  ARG A 142      -4.086  51.062  -7.520  1.00 77.44           C  
ATOM   1140  N   TYR A 143       3.438  49.875  -4.988  1.00 81.94           N  
ATOM   1141  CA  TYR A 143       4.699  50.469  -4.555  1.00 81.94           C  
ATOM   1142  C   TYR A 143       4.566  51.969  -4.406  1.00 81.94           C  
ATOM   1143  CB  TYR A 143       5.816  50.125  -5.551  1.00 81.94           C  
ATOM   1144  O   TYR A 143       3.887  52.625  -5.203  1.00 81.94           O  
ATOM   1145  CG  TYR A 143       6.352  48.719  -5.418  1.00 81.94           C  
ATOM   1146  CD1 TYR A 143       7.340  48.406  -4.484  1.00 81.94           C  
ATOM   1147  CD2 TYR A 143       5.867  47.688  -6.223  1.00 81.94           C  
ATOM   1148  CE1 TYR A 143       7.836  47.125  -4.363  1.00 81.94           C  
ATOM   1149  CE2 TYR A 143       6.355  46.406  -6.109  1.00 81.94           C  
ATOM   1150  OH  TYR A 143       7.828  44.844  -5.059  1.00 81.94           O  
ATOM   1151  CZ  TYR A 143       7.340  46.125  -5.176  1.00 81.94           C  
ATOM   1152  N   ARG A 144       5.004  52.500  -3.365  1.00 78.25           N  
ATOM   1153  CA  ARG A 144       5.016  53.938  -3.115  1.00 78.25           C  
ATOM   1154  C   ARG A 144       6.316  54.562  -3.607  1.00 78.25           C  
ATOM   1155  CB  ARG A 144       4.824  54.219  -1.624  1.00 78.25           C  
ATOM   1156  O   ARG A 144       7.363  53.906  -3.617  1.00 78.25           O  
ATOM   1157  CG  ARG A 144       3.371  54.250  -1.185  1.00 78.25           C  
ATOM   1158  CD  ARG A 144       3.234  54.656   0.281  1.00 78.25           C  
ATOM   1159  NE  ARG A 144       1.850  54.562   0.734  1.00 78.25           N  
ATOM   1160  NH1 ARG A 144       2.311  55.156   2.918  1.00 78.25           N  
ATOM   1161  NH2 ARG A 144       0.157  54.719   2.279  1.00 78.25           N  
ATOM   1162  CZ  ARG A 144       1.442  54.812   1.977  1.00 78.25           C  
ATOM   1163  N   ASP A 145       6.227  55.688  -4.203  1.00 81.12           N  
ATOM   1164  CA  ASP A 145       7.402  56.469  -4.574  1.00 81.12           C  
ATOM   1165  C   ASP A 145       8.242  56.812  -3.346  1.00 81.12           C  
ATOM   1166  CB  ASP A 145       6.984  57.750  -5.301  1.00 81.12           C  
ATOM   1167  O   ASP A 145       7.738  57.406  -2.393  1.00 81.12           O  
ATOM   1168  CG  ASP A 145       8.164  58.469  -5.922  1.00 81.12           C  
ATOM   1169  OD1 ASP A 145       9.320  58.125  -5.641  1.00 81.12           O  
ATOM   1170  OD2 ASP A 145       7.922  59.438  -6.695  1.00 81.12           O  
ATOM   1171  N   PRO A 146       9.469  56.250  -3.301  1.00 80.62           N  
ATOM   1172  CA  PRO A 146      10.352  56.469  -2.154  1.00 80.62           C  
ATOM   1173  C   PRO A 146      10.516  57.938  -1.805  1.00 80.62           C  
ATOM   1174  CB  PRO A 146      11.688  55.875  -2.613  1.00 80.62           C  
ATOM   1175  O   PRO A 146      10.781  58.281  -0.651  1.00 80.62           O  
ATOM   1176  CG  PRO A 146      11.398  55.250  -3.951  1.00 80.62           C  
ATOM   1177  CD  PRO A 146      10.008  55.656  -4.363  1.00 80.62           C  
ATOM   1178  N   THR A 147      10.383  58.844  -2.812  1.00 82.69           N  
ATOM   1179  CA  THR A 147      10.578  60.281  -2.586  1.00 82.69           C  
ATOM   1180  C   THR A 147       9.422  60.844  -1.770  1.00 82.69           C  
ATOM   1181  CB  THR A 147      10.695  61.031  -3.918  1.00 82.69           C  
ATOM   1182  O   THR A 147       9.562  61.906  -1.141  1.00 82.69           O  
ATOM   1183  CG2 THR A 147      11.875  60.531  -4.738  1.00 82.69           C  
ATOM   1184  OG1 THR A 147       9.492  60.844  -4.676  1.00 82.69           O  
ATOM   1185  N   THR A 148       8.398  60.125  -1.781  1.00 77.12           N  
ATOM   1186  CA  THR A 148       7.199  60.625  -1.120  1.00 77.12           C  
ATOM   1187  C   THR A 148       7.148  60.156   0.332  1.00 77.12           C  
ATOM   1188  CB  THR A 148       5.926  60.156  -1.854  1.00 77.12           C  
ATOM   1189  O   THR A 148       6.285  60.562   1.098  1.00 77.12           O  
ATOM   1190  CG2 THR A 148       5.926  60.625  -3.303  1.00 77.12           C  
ATOM   1191  OG1 THR A 148       5.859  58.719  -1.832  1.00 77.12           O  
ATOM   1192  N   VAL A 149       8.125  59.250   0.605  1.00 73.06           N  
ATOM   1193  CA  VAL A 149       8.117  58.688   1.956  1.00 73.06           C  
ATOM   1194  C   VAL A 149       8.766  59.688   2.920  1.00 73.06           C  
ATOM   1195  CB  VAL A 149       8.859  57.344   2.020  1.00 73.06           C  
ATOM   1196  O   VAL A 149       9.945  60.000   2.791  1.00 73.06           O  
ATOM   1197  CG1 VAL A 149       8.852  56.781   3.443  1.00 73.06           C  
ATOM   1198  CG2 VAL A 149       8.219  56.344   1.053  1.00 73.06           C  
ATOM   1199  N   THR A 150       8.039  60.406   3.729  1.00 80.31           N  
ATOM   1200  CA  THR A 150       8.531  61.406   4.656  1.00 80.31           C  
ATOM   1201  C   THR A 150       8.703  60.844   6.055  1.00 80.31           C  
ATOM   1202  CB  THR A 150       7.582  62.625   4.719  1.00 80.31           C  
ATOM   1203  O   THR A 150       9.492  61.344   6.855  1.00 80.31           O  
ATOM   1204  CG2 THR A 150       7.512  63.344   3.375  1.00 80.31           C  
ATOM   1205  OG1 THR A 150       6.270  62.188   5.078  1.00 80.31           O  
ATOM   1206  N   THR A 151       7.879  59.844   6.426  1.00 79.12           N  
ATOM   1207  CA  THR A 151       8.000  59.188   7.727  1.00 79.12           C  
ATOM   1208  C   THR A 151       8.188  57.688   7.566  1.00 79.12           C  
ATOM   1209  CB  THR A 151       6.766  59.469   8.602  1.00 79.12           C  
ATOM   1210  O   THR A 151       7.582  57.062   6.691  1.00 79.12           O  
ATOM   1211  CG2 THR A 151       6.637  60.938   8.922  1.00 79.12           C  
ATOM   1212  OG1 THR A 151       5.590  59.031   7.914  1.00 79.12           O  
ATOM   1213  N   LEU A 152       9.297  57.062   8.227  1.00 80.12           N  
ATOM   1214  CA  LEU A 152       9.539  55.625   8.195  1.00 80.12           C  
ATOM   1215  C   LEU A 152       8.734  54.906   9.281  1.00 80.12           C  
ATOM   1216  CB  LEU A 152      11.031  55.312   8.383  1.00 80.12           C  
ATOM   1217  O   LEU A 152       8.648  55.375  10.406  1.00 80.12           O  
ATOM   1218  CG  LEU A 152      11.922  55.531   7.152  1.00 80.12           C  
ATOM   1219  CD1 LEU A 152      13.375  55.688   7.578  1.00 80.12           C  
ATOM   1220  CD2 LEU A 152      11.781  54.375   6.176  1.00 80.12           C  
ATOM   1221  N   ARG A 153       7.840  54.062   8.836  1.00 76.81           N  
ATOM   1222  CA  ARG A 153       7.070  53.250   9.781  1.00 76.81           C  
ATOM   1223  C   ARG A 153       7.672  51.844   9.938  1.00 76.81           C  
ATOM   1224  CB  ARG A 153       5.613  53.156   9.336  1.00 76.81           C  
ATOM   1225  O   ARG A 153       8.219  51.312   8.977  1.00 76.81           O  
ATOM   1226  CG  ARG A 153       4.879  54.469   9.320  1.00 76.81           C  
ATOM   1227  CD  ARG A 153       3.420  54.312   8.914  1.00 76.81           C  
ATOM   1228  NE  ARG A 153       2.738  55.594   8.812  1.00 76.81           N  
ATOM   1229  NH1 ARG A 153       0.673  54.688   8.297  1.00 76.81           N  
ATOM   1230  NH2 ARG A 153       0.930  56.969   8.461  1.00 76.81           N  
ATOM   1231  CZ  ARG A 153       1.448  55.750   8.523  1.00 76.81           C  
ATOM   1232  N   VAL A 154       7.871  51.375  11.227  1.00 81.81           N  
ATOM   1233  CA  VAL A 154       8.281  50.000  11.477  1.00 81.81           C  
ATOM   1234  C   VAL A 154       7.105  49.062  11.234  1.00 81.81           C  
ATOM   1235  CB  VAL A 154       8.820  49.812  12.914  1.00 81.81           C  
ATOM   1236  O   VAL A 154       6.047  49.219  11.852  1.00 81.81           O  
ATOM   1237  CG1 VAL A 154       9.258  48.375  13.156  1.00 81.81           C  
ATOM   1238  CG2 VAL A 154       9.977  50.781  13.180  1.00 81.81           C  
ATOM   1239  N   PRO A 155       7.215  48.188  10.227  1.00 80.94           N  
ATOM   1240  CA  PRO A 155       6.109  47.250   9.984  1.00 80.94           C  
ATOM   1241  C   PRO A 155       5.684  46.500  11.234  1.00 80.94           C  
ATOM   1242  CB  PRO A 155       6.684  46.312   8.938  1.00 80.94           C  
ATOM   1243  O   PRO A 155       6.523  46.156  12.078  1.00 80.94           O  
ATOM   1244  CG  PRO A 155       8.000  46.906   8.555  1.00 80.94           C  
ATOM   1245  CD  PRO A 155       8.328  48.000   9.523  1.00 80.94           C  
ATOM   1246  N   VAL A 156       4.383  46.594  11.531  1.00 79.12           N  
ATOM   1247  CA  VAL A 156       3.846  45.938  12.703  1.00 79.12           C  
ATOM   1248  C   VAL A 156       3.043  44.688  12.266  1.00 79.12           C  
ATOM   1249  CB  VAL A 156       2.961  46.875  13.555  1.00 79.12           C  
ATOM   1250  O   VAL A 156       2.504  44.656  11.156  1.00 79.12           O  
ATOM   1251  CG1 VAL A 156       2.693  46.250  14.930  1.00 79.12           C  
ATOM   1252  CG2 VAL A 156       3.617  48.250  13.688  1.00 79.12           C  
ATOM   1253  N   PHE A 157       3.072  43.625  13.023  1.00 81.19           N  
ATOM   1254  CA  PHE A 157       2.291  42.438  12.750  1.00 81.19           C  
ATOM   1255  C   PHE A 157       0.856  42.594  13.234  1.00 81.19           C  
ATOM   1256  CB  PHE A 157       2.932  41.219  13.406  1.00 81.19           C  
ATOM   1257  O   PHE A 157       0.625  42.969  14.391  1.00 81.19           O  
ATOM   1258  CG  PHE A 157       4.082  40.625  12.633  1.00 81.19           C  
ATOM   1259  CD1 PHE A 157       3.859  39.781  11.562  1.00 81.19           C  
ATOM   1260  CD2 PHE A 157       5.395  40.938  12.969  1.00 81.19           C  
ATOM   1261  CE1 PHE A 157       4.922  39.250  10.836  1.00 81.19           C  
ATOM   1262  CE2 PHE A 157       6.461  40.438  12.250  1.00 81.19           C  
ATOM   1263  CZ  PHE A 157       6.223  39.562  11.188  1.00 81.19           C  
ATOM   1264  N   ARG A 158      -0.077  42.531  12.312  1.00 80.38           N  
ATOM   1265  CA  ARG A 158      -1.494  42.594  12.664  1.00 80.38           C  
ATOM   1266  C   ARG A 158      -2.129  41.219  12.586  1.00 80.38           C  
ATOM   1267  CB  ARG A 158      -2.236  43.562  11.742  1.00 80.38           C  
ATOM   1268  O   ARG A 158      -1.761  40.406  11.734  1.00 80.38           O  
ATOM   1269  CG  ARG A 158      -1.935  45.031  12.016  1.00 80.38           C  
ATOM   1270  CD  ARG A 158      -3.186  45.906  11.914  1.00 80.38           C  
ATOM   1271  NE  ARG A 158      -2.881  47.312  12.102  1.00 80.38           N  
ATOM   1272  NH1 ARG A 158      -5.078  48.000  11.992  1.00 80.38           N  
ATOM   1273  NH2 ARG A 158      -3.400  49.531  12.312  1.00 80.38           N  
ATOM   1274  CZ  ARG A 158      -3.789  48.281  12.133  1.00 80.38           C  
ATOM   1275  N   PRO A 159      -2.953  41.000  13.586  1.00 79.94           N  
ATOM   1276  CA  PRO A 159      -3.652  39.688  13.570  1.00 79.94           C  
ATOM   1277  C   PRO A 159      -4.496  39.500  12.312  1.00 79.94           C  
ATOM   1278  CB  PRO A 159      -4.535  39.750  14.820  1.00 79.94           C  
ATOM   1279  O   PRO A 159      -5.070  40.469  11.797  1.00 79.94           O  
ATOM   1280  CG  PRO A 159      -4.070  40.969  15.555  1.00 79.94           C  
ATOM   1281  CD  PRO A 159      -3.215  41.781  14.633  1.00 79.94           C  
ATOM   1282  N   MET A 160      -4.352  38.406  11.680  1.00 76.75           N  
ATOM   1283  CA  MET A 160      -5.168  38.031  10.523  1.00 76.75           C  
ATOM   1284  C   MET A 160      -5.879  36.688  10.758  1.00 76.75           C  
ATOM   1285  CB  MET A 160      -4.312  37.938   9.258  1.00 76.75           C  
ATOM   1286  O   MET A 160      -5.637  36.031  11.773  1.00 76.75           O  
ATOM   1287  CG  MET A 160      -3.346  36.781   9.250  1.00 76.75           C  
ATOM   1288  SD  MET A 160      -2.471  36.594   7.648  1.00 76.75           S  
ATOM   1289  CE  MET A 160      -1.521  35.094   7.965  1.00 76.75           C  
ATOM   1290  N   ASP A 161      -6.852  36.469   9.906  1.00 78.88           N  
ATOM   1291  CA  ASP A 161      -7.531  35.156   9.977  1.00 78.88           C  
ATOM   1292  C   ASP A 161      -6.535  34.000   9.828  1.00 78.88           C  
ATOM   1293  CB  ASP A 161      -8.609  35.062   8.891  1.00 78.88           C  
ATOM   1294  O   ASP A 161      -5.547  34.125   9.102  1.00 78.88           O  
ATOM   1295  CG  ASP A 161      -9.758  36.031   9.117  1.00 78.88           C  
ATOM   1296  OD1 ASP A 161      -9.992  36.438  10.266  1.00 78.88           O  
ATOM   1297  OD2 ASP A 161     -10.430  36.375   8.125  1.00 78.88           O  
ATOM   1298  N   LEU A 162      -6.723  32.969  10.609  1.00 79.25           N  
ATOM   1299  CA  LEU A 162      -5.836  31.812  10.609  1.00 79.25           C  
ATOM   1300  C   LEU A 162      -5.715  31.234   9.203  1.00 79.25           C  
ATOM   1301  CB  LEU A 162      -6.344  30.750  11.578  1.00 79.25           C  
ATOM   1302  O   LEU A 162      -6.723  30.891   8.578  1.00 79.25           O  
ATOM   1303  CG  LEU A 162      -5.461  29.516  11.742  1.00 79.25           C  
ATOM   1304  CD1 LEU A 162      -4.242  29.844  12.594  1.00 79.25           C  
ATOM   1305  CD2 LEU A 162      -6.258  28.359  12.359  1.00 79.25           C  
ATOM   1306  N   MET A 163      -4.488  31.375   8.766  1.00 84.31           N  
ATOM   1307  CA  MET A 163      -4.203  30.766   7.465  1.00 84.31           C  
ATOM   1308  C   MET A 163      -3.213  29.625   7.598  1.00 84.31           C  
ATOM   1309  CB  MET A 163      -3.656  31.828   6.496  1.00 84.31           C  
ATOM   1310  O   MET A 163      -2.197  29.750   8.289  1.00 84.31           O  
ATOM   1311  CG  MET A 163      -3.562  31.344   5.059  1.00 84.31           C  
ATOM   1312  SD  MET A 163      -2.889  32.625   3.930  1.00 84.31           S  
ATOM   1313  CE  MET A 163      -1.193  32.000   3.725  1.00 84.31           C  
ATOM   1314  N   VAL A 164      -3.590  28.500   7.047  1.00 89.75           N  
ATOM   1315  CA  VAL A 164      -2.701  27.344   7.062  1.00 89.75           C  
ATOM   1316  C   VAL A 164      -2.012  27.203   5.707  1.00 89.75           C  
ATOM   1317  CB  VAL A 164      -3.463  26.047   7.410  1.00 89.75           C  
ATOM   1318  O   VAL A 164      -2.676  27.125   4.672  1.00 89.75           O  
ATOM   1319  CG1 VAL A 164      -2.502  24.875   7.500  1.00 89.75           C  
ATOM   1320  CG2 VAL A 164      -4.230  26.219   8.719  1.00 89.75           C  
ATOM   1321  N   GLU A 165      -0.693  27.281   5.781  1.00 90.50           N  
ATOM   1322  CA  GLU A 165       0.083  27.219   4.543  1.00 90.50           C  
ATOM   1323  C   GLU A 165       0.965  25.969   4.508  1.00 90.50           C  
ATOM   1324  CB  GLU A 165       0.941  28.469   4.387  1.00 90.50           C  
ATOM   1325  O   GLU A 165       1.605  25.625   5.504  1.00 90.50           O  
ATOM   1326  CG  GLU A 165       1.685  28.547   3.061  1.00 90.50           C  
ATOM   1327  CD  GLU A 165       2.564  29.781   2.934  1.00 90.50           C  
ATOM   1328  OE1 GLU A 165       3.189  29.969   1.865  1.00 90.50           O  
ATOM   1329  OE2 GLU A 165       2.633  30.562   3.910  1.00 90.50           O  
ATOM   1330  N   ALA A 166       0.896  25.344   3.398  1.00 94.69           N  
ATOM   1331  CA  ALA A 166       1.807  24.234   3.129  1.00 94.69           C  
ATOM   1332  C   ALA A 166       2.920  24.656   2.174  1.00 94.69           C  
ATOM   1333  CB  ALA A 166       1.042  23.047   2.557  1.00 94.69           C  
ATOM   1334  O   ALA A 166       2.650  25.141   1.068  1.00 94.69           O  
ATOM   1335  N   SER A 167       4.168  24.531   2.617  1.00 95.50           N  
ATOM   1336  CA  SER A 167       5.309  24.891   1.783  1.00 95.50           C  
ATOM   1337  C   SER A 167       6.301  23.734   1.670  1.00 95.50           C  
ATOM   1338  CB  SER A 167       6.016  26.125   2.346  1.00 95.50           C  
ATOM   1339  O   SER A 167       6.578  23.062   2.656  1.00 95.50           O  
ATOM   1340  OG  SER A 167       6.492  25.875   3.658  1.00 95.50           O  
ATOM   1341  N   PRO A 168       6.781  23.594   0.445  1.00 96.06           N  
ATOM   1342  CA  PRO A 168       7.816  22.562   0.308  1.00 96.06           C  
ATOM   1343  C   PRO A 168       9.141  22.984   0.942  1.00 96.06           C  
ATOM   1344  CB  PRO A 168       7.961  22.406  -1.208  1.00 96.06           C  
ATOM   1345  O   PRO A 168       9.734  23.984   0.544  1.00 96.06           O  
ATOM   1346  CG  PRO A 168       7.566  23.734  -1.768  1.00 96.06           C  
ATOM   1347  CD  PRO A 168       6.562  24.359  -0.844  1.00 96.06           C  
ATOM   1348  N   ARG A 169       9.562  22.281   1.804  1.00 96.06           N  
ATOM   1349  CA  ARG A 169      10.836  22.562   2.469  1.00 96.06           C  
ATOM   1350  C   ARG A 169      11.992  21.922   1.723  1.00 96.06           C  
ATOM   1351  CB  ARG A 169      10.805  22.078   3.916  1.00 96.06           C  
ATOM   1352  O   ARG A 169      13.070  22.516   1.605  1.00 96.06           O  
ATOM   1353  CG  ARG A 169      11.961  22.562   4.762  1.00 96.06           C  
ATOM   1354  CD  ARG A 169      11.828  22.141   6.215  1.00 96.06           C  
ATOM   1355  NE  ARG A 169      13.016  22.500   6.992  1.00 96.06           N  
ATOM   1356  NH1 ARG A 169      12.281  21.500   8.945  1.00 96.06           N  
ATOM   1357  NH2 ARG A 169      14.312  22.562   8.883  1.00 96.06           N  
ATOM   1358  CZ  ARG A 169      13.203  22.188   8.273  1.00 96.06           C  
ATOM   1359  N   ARG A 170      11.781  20.656   1.299  1.00 97.31           N  
ATOM   1360  CA  ARG A 170      12.812  19.922   0.585  1.00 97.31           C  
ATOM   1361  C   ARG A 170      12.211  19.094  -0.542  1.00 97.31           C  
ATOM   1362  CB  ARG A 170      13.586  19.016   1.548  1.00 97.31           C  
ATOM   1363  O   ARG A 170      11.117  18.531  -0.392  1.00 97.31           O  
ATOM   1364  CG  ARG A 170      14.297  19.766   2.660  1.00 97.31           C  
ATOM   1365  CD  ARG A 170      15.609  20.375   2.178  1.00 97.31           C  
ATOM   1366  NE  ARG A 170      16.359  20.984   3.273  1.00 97.31           N  
ATOM   1367  NH1 ARG A 170      17.234  22.703   1.995  1.00 97.31           N  
ATOM   1368  NH2 ARG A 170      17.734  22.547   4.223  1.00 97.31           N  
ATOM   1369  CZ  ARG A 170      17.109  22.078   3.162  1.00 97.31           C  
ATOM   1370  N   ILE A 171      12.922  19.047  -1.625  1.00 97.19           N  
ATOM   1371  CA  ILE A 171      12.656  18.141  -2.729  1.00 97.19           C  
ATOM   1372  C   ILE A 171      13.859  17.219  -2.939  1.00 97.19           C  
ATOM   1373  CB  ILE A 171      12.328  18.891  -4.031  1.00 97.19           C  
ATOM   1374  O   ILE A 171      14.953  17.688  -3.279  1.00 97.19           O  
ATOM   1375  CG1 ILE A 171      11.180  19.875  -3.799  1.00 97.19           C  
ATOM   1376  CG2 ILE A 171      11.992  17.922  -5.160  1.00 97.19           C  
ATOM   1377  CD1 ILE A 171      10.891  20.797  -4.984  1.00 97.19           C  
ATOM   1378  N   PHE A 172      13.648  16.000  -2.789  1.00 97.12           N  
ATOM   1379  CA  PHE A 172      14.758  15.062  -2.842  1.00 97.12           C  
ATOM   1380  C   PHE A 172      15.008  14.602  -4.273  1.00 97.12           C  
ATOM   1381  CB  PHE A 172      14.477  13.852  -1.945  1.00 97.12           C  
ATOM   1382  O   PHE A 172      14.086  14.555  -5.090  1.00 97.12           O  
ATOM   1383  CG  PHE A 172      14.383  14.188  -0.482  1.00 97.12           C  
ATOM   1384  CD1 PHE A 172      15.492  14.070   0.345  1.00 97.12           C  
ATOM   1385  CD2 PHE A 172      13.180  14.617   0.067  1.00 97.12           C  
ATOM   1386  CE1 PHE A 172      15.414  14.383   1.699  1.00 97.12           C  
ATOM   1387  CE2 PHE A 172      13.094  14.938   1.421  1.00 97.12           C  
ATOM   1388  CZ  PHE A 172      14.203  14.812   2.234  1.00 97.12           C  
ATOM   1389  N   ALA A 173      16.203  14.242  -4.484  1.00 94.31           N  
ATOM   1390  CA  ALA A 173      16.625  13.828  -5.824  1.00 94.31           C  
ATOM   1391  C   ALA A 173      15.961  12.516  -6.223  1.00 94.31           C  
ATOM   1392  CB  ALA A 173      18.141  13.695  -5.887  1.00 94.31           C  
ATOM   1393  O   ALA A 173      15.625  11.695  -5.363  1.00 94.31           O  
ATOM   1394  N   ASN A 174      15.781  12.375  -7.535  1.00 91.38           N  
ATOM   1395  CA  ASN A 174      15.266  11.125  -8.078  1.00 91.38           C  
ATOM   1396  C   ASN A 174      16.312  10.008  -8.008  1.00 91.38           C  
ATOM   1397  CB  ASN A 174      14.789  11.320  -9.516  1.00 91.38           C  
ATOM   1398  O   ASN A 174      17.297  10.039  -8.750  1.00 91.38           O  
ATOM   1399  CG  ASN A 174      14.023  10.117 -10.047  1.00 91.38           C  
ATOM   1400  ND2 ASN A 174      13.141  10.359 -11.008  1.00 91.38           N  
ATOM   1401  OD1 ASN A 174      14.227   8.992  -9.594  1.00 91.38           O  
ATOM   1402  N   ALA A 175      16.094   9.070  -7.176  1.00 92.56           N  
ATOM   1403  CA  ALA A 175      17.094   8.023  -6.973  1.00 92.56           C  
ATOM   1404  C   ALA A 175      16.516   6.656  -7.344  1.00 92.56           C  
ATOM   1405  CB  ALA A 175      17.578   8.023  -5.527  1.00 92.56           C  
ATOM   1406  O   ALA A 175      17.188   5.633  -7.172  1.00 92.56           O  
ATOM   1407  N   HIS A 176      15.328   6.566  -7.820  1.00 93.19           N  
ATOM   1408  CA  HIS A 176      14.672   5.293  -8.102  1.00 93.19           C  
ATOM   1409  C   HIS A 176      14.406   5.129  -9.594  1.00 93.19           C  
ATOM   1410  CB  HIS A 176      13.367   5.168  -7.312  1.00 93.19           C  
ATOM   1411  O   HIS A 176      13.938   6.066 -10.250  1.00 93.19           O  
ATOM   1412  CG  HIS A 176      13.570   4.977  -5.844  1.00 93.19           C  
ATOM   1413  CD2 HIS A 176      13.484   5.848  -4.812  1.00 93.19           C  
ATOM   1414  ND1 HIS A 176      13.906   3.760  -5.293  1.00 93.19           N  
ATOM   1415  CE1 HIS A 176      14.023   3.893  -3.982  1.00 93.19           C  
ATOM   1416  NE2 HIS A 176      13.773   5.152  -3.666  1.00 93.19           N  
ATOM   1417  N   THR A 177      14.750   3.979 -10.086  1.00 89.75           N  
ATOM   1418  CA  THR A 177      14.445   3.627 -11.469  1.00 89.75           C  
ATOM   1419  C   THR A 177      12.992   3.193 -11.609  1.00 89.75           C  
ATOM   1420  CB  THR A 177      15.375   2.506 -11.977  1.00 89.75           C  
ATOM   1421  O   THR A 177      12.328   3.533 -12.594  1.00 89.75           O  
ATOM   1422  CG2 THR A 177      15.133   2.223 -13.461  1.00 89.75           C  
ATOM   1423  OG1 THR A 177      16.734   2.900 -11.797  1.00 89.75           O  
ATOM   1424  N   TYR A 178      12.531   2.469 -10.625  1.00 92.75           N  
ATOM   1425  CA  TYR A 178      11.156   1.979 -10.625  1.00 92.75           C  
ATOM   1426  C   TYR A 178      10.305   2.748  -9.625  1.00 92.75           C  
ATOM   1427  CB  TYR A 178      11.125   0.482 -10.305  1.00 92.75           C  
ATOM   1428  O   TYR A 178      10.797   3.637  -8.930  1.00 92.75           O  
ATOM   1429  CG  TYR A 178      11.906  -0.369 -11.273  1.00 92.75           C  
ATOM   1430  CD1 TYR A 178      11.359  -0.735 -12.500  1.00 92.75           C  
ATOM   1431  CD2 TYR A 178      13.188  -0.809 -10.961  1.00 92.75           C  
ATOM   1432  CE1 TYR A 178      12.078  -1.521 -13.398  1.00 92.75           C  
ATOM   1433  CE2 TYR A 178      13.914  -1.595 -11.852  1.00 92.75           C  
ATOM   1434  OH  TYR A 178      14.062  -2.723 -13.953  1.00 92.75           O  
ATOM   1435  CZ  TYR A 178      13.352  -1.945 -13.070  1.00 92.75           C  
ATOM   1436  N   HIS A 179       9.039   2.477  -9.625  1.00 94.31           N  
ATOM   1437  CA  HIS A 179       8.086   3.262  -8.844  1.00 94.31           C  
ATOM   1438  C   HIS A 179       8.312   3.068  -7.352  1.00 94.31           C  
ATOM   1439  CB  HIS A 179       6.652   2.887  -9.211  1.00 94.31           C  
ATOM   1440  O   HIS A 179       8.438   1.937  -6.879  1.00 94.31           O  
ATOM   1441  CG  HIS A 179       6.281   3.240 -10.617  1.00 94.31           C  
ATOM   1442  CD2 HIS A 179       6.938   3.961 -11.555  1.00 94.31           C  
ATOM   1443  ND1 HIS A 179       5.094   2.838 -11.195  1.00 94.31           N  
ATOM   1444  CE1 HIS A 179       5.039   3.297 -12.438  1.00 94.31           C  
ATOM   1445  NE2 HIS A 179       6.145   3.980 -12.680  1.00 94.31           N  
ATOM   1446  N   ILE A 180       8.328   4.160  -6.695  1.00 97.31           N  
ATOM   1447  CA  ILE A 180       8.461   4.102  -5.246  1.00 97.31           C  
ATOM   1448  C   ILE A 180       7.195   3.506  -4.633  1.00 97.31           C  
ATOM   1449  CB  ILE A 180       8.742   5.496  -4.645  1.00 97.31           C  
ATOM   1450  O   ILE A 180       6.094   4.004  -4.875  1.00 97.31           O  
ATOM   1451  CG1 ILE A 180      10.086   6.039  -5.160  1.00 97.31           C  
ATOM   1452  CG2 ILE A 180       8.727   5.441  -3.115  1.00 97.31           C  
ATOM   1453  CD1 ILE A 180      10.336   7.496  -4.809  1.00 97.31           C  
ATOM   1454  N   ASN A 181       7.402   2.480  -3.846  1.00 97.31           N  
ATOM   1455  CA  ASN A 181       6.234   1.843  -3.250  1.00 97.31           C  
ATOM   1456  C   ASN A 181       6.191   2.049  -1.739  1.00 97.31           C  
ATOM   1457  CB  ASN A 181       6.207   0.350  -3.584  1.00 97.31           C  
ATOM   1458  O   ASN A 181       5.160   1.818  -1.105  1.00 97.31           O  
ATOM   1459  CG  ASN A 181       7.453  -0.375  -3.113  1.00 97.31           C  
ATOM   1460  ND2 ASN A 181       8.016  -1.214  -3.975  1.00 97.31           N  
ATOM   1461  OD1 ASN A 181       7.906  -0.183  -1.981  1.00 97.31           O  
ATOM   1462  N   SER A 182       7.332   2.496  -1.177  1.00 98.19           N  
ATOM   1463  CA  SER A 182       7.359   2.650   0.274  1.00 98.19           C  
ATOM   1464  C   SER A 182       8.234   3.830   0.689  1.00 98.19           C  
ATOM   1465  CB  SER A 182       7.867   1.370   0.939  1.00 98.19           C  
ATOM   1466  O   SER A 182       9.266   4.090   0.070  1.00 98.19           O  
ATOM   1467  OG  SER A 182       7.070   0.260   0.568  1.00 98.19           O  
ATOM   1468  N   ILE A 183       7.812   4.527   1.653  1.00 98.69           N  
ATOM   1469  CA  ILE A 183       8.633   5.457   2.426  1.00 98.69           C  
ATOM   1470  C   ILE A 183       8.367   5.262   3.916  1.00 98.69           C  
ATOM   1471  CB  ILE A 183       8.352   6.922   2.020  1.00 98.69           C  
ATOM   1472  O   ILE A 183       7.238   4.969   4.320  1.00 98.69           O  
ATOM   1473  CG1 ILE A 183       6.863   7.250   2.188  1.00 98.69           C  
ATOM   1474  CG2 ILE A 183       8.812   7.180   0.582  1.00 98.69           C  
ATOM   1475  CD1 ILE A 183       6.527   8.719   1.978  1.00 98.69           C  
ATOM   1476  N   SER A 184       9.422   5.281   4.688  1.00 98.56           N  
ATOM   1477  CA  SER A 184       9.289   5.062   6.125  1.00 98.56           C  
ATOM   1478  C   SER A 184      10.273   5.926   6.910  1.00 98.56           C  
ATOM   1479  CB  SER A 184       9.516   3.588   6.465  1.00 98.56           C  
ATOM   1480  O   SER A 184      11.461   5.973   6.586  1.00 98.56           O  
ATOM   1481  OG  SER A 184       9.289   3.348   7.844  1.00 98.56           O  
ATOM   1482  N   ILE A 185       9.703   6.531   7.871  1.00 98.19           N  
ATOM   1483  CA  ILE A 185      10.531   7.398   8.703  1.00 98.19           C  
ATOM   1484  C   ILE A 185      11.195   6.574   9.805  1.00 98.19           C  
ATOM   1485  CB  ILE A 185       9.711   8.555   9.312  1.00 98.19           C  
ATOM   1486  O   ILE A 185      10.547   5.734  10.438  1.00 98.19           O  
ATOM   1487  CG1 ILE A 185       9.094   9.414   8.211  1.00 98.19           C  
ATOM   1488  CG2 ILE A 185      10.578   9.398  10.250  1.00 98.19           C  
ATOM   1489  CD1 ILE A 185       8.086  10.438   8.711  1.00 98.19           C  
ATOM   1490  N   ASN A 186      12.430   6.852   9.961  1.00 98.12           N  
ATOM   1491  CA  ASN A 186      13.180   6.164  11.000  1.00 98.12           C  
ATOM   1492  C   ASN A 186      12.812   6.668  12.391  1.00 98.12           C  
ATOM   1493  CB  ASN A 186      14.688   6.316  10.758  1.00 98.12           C  
ATOM   1494  O   ASN A 186      12.375   7.809  12.539  1.00 98.12           O  
ATOM   1495  CG  ASN A 186      15.500   5.262  11.484  1.00 98.12           C  
ATOM   1496  ND2 ASN A 186      16.719   5.020  11.000  1.00 98.12           N  
ATOM   1497  OD1 ASN A 186      15.047   4.672  12.461  1.00 98.12           O  
ATOM   1498  N   SER A 187      13.031   5.867  13.383  1.00 96.56           N  
ATOM   1499  CA  SER A 187      12.711   6.230  14.758  1.00 96.56           C  
ATOM   1500  C   SER A 187      13.641   7.324  15.273  1.00 96.56           C  
ATOM   1501  CB  SER A 187      12.789   5.008  15.672  1.00 96.56           C  
ATOM   1502  O   SER A 187      13.328   7.996  16.250  1.00 96.56           O  
ATOM   1503  OG  SER A 187      14.078   4.410  15.594  1.00 96.56           O  
ATOM   1504  N   ASP A 188      14.773   7.547  14.648  1.00 95.38           N  
ATOM   1505  CA  ASP A 188      15.695   8.617  15.031  1.00 95.38           C  
ATOM   1506  C   ASP A 188      15.195   9.969  14.539  1.00 95.38           C  
ATOM   1507  CB  ASP A 188      17.094   8.336  14.484  1.00 95.38           C  
ATOM   1508  O   ASP A 188      15.688  11.016  14.977  1.00 95.38           O  
ATOM   1509  CG  ASP A 188      17.141   8.297  12.969  1.00 95.38           C  
ATOM   1510  OD1 ASP A 188      16.172   8.727  12.320  1.00 95.38           O  
ATOM   1511  OD2 ASP A 188      18.172   7.840  12.422  1.00 95.38           O  
ATOM   1512  N   TYR A 189      14.250  10.000  13.586  1.00 94.94           N  
ATOM   1513  CA  TYR A 189      13.625  11.188  13.000  1.00 94.94           C  
ATOM   1514  C   TYR A 189      14.656  12.047  12.281  1.00 94.94           C  
ATOM   1515  CB  TYR A 189      12.922  12.008  14.086  1.00 94.94           C  
ATOM   1516  O   TYR A 189      14.500  13.266  12.180  1.00 94.94           O  
ATOM   1517  CG  TYR A 189      11.875  11.242  14.852  1.00 94.94           C  
ATOM   1518  CD1 TYR A 189      10.750  10.734  14.211  1.00 94.94           C  
ATOM   1519  CD2 TYR A 189      12.008  11.016  16.219  1.00 94.94           C  
ATOM   1520  CE1 TYR A 189       9.781  10.023  14.914  1.00 94.94           C  
ATOM   1521  CE2 TYR A 189      11.047  10.312  16.922  1.00 94.94           C  
ATOM   1522  OH  TYR A 189       8.984   9.117  16.969  1.00 94.94           O  
ATOM   1523  CZ  TYR A 189       9.938   9.820  16.266  1.00 94.94           C  
ATOM   1524  N   GLU A 190      15.727  11.422  11.867  1.00 96.56           N  
ATOM   1525  CA  GLU A 190      16.766  12.086  11.078  1.00 96.56           C  
ATOM   1526  C   GLU A 190      16.875  11.477   9.688  1.00 96.56           C  
ATOM   1527  CB  GLU A 190      18.109  12.008  11.797  1.00 96.56           C  
ATOM   1528  O   GLU A 190      17.281  12.148   8.742  1.00 96.56           O  
ATOM   1529  CG  GLU A 190      18.156  12.789  13.102  1.00 96.56           C  
ATOM   1530  CD  GLU A 190      19.531  12.797  13.750  1.00 96.56           C  
ATOM   1531  OE1 GLU A 190      19.719  13.469  14.789  1.00 96.56           O  
ATOM   1532  OE2 GLU A 190      20.438  12.125  13.211  1.00 96.56           O  
ATOM   1533  N   THR A 191      16.578  10.188   9.633  1.00 97.75           N  
ATOM   1534  CA  THR A 191      16.703   9.461   8.367  1.00 97.75           C  
ATOM   1535  C   THR A 191      15.367   8.820   7.984  1.00 97.75           C  
ATOM   1536  CB  THR A 191      17.797   8.383   8.453  1.00 97.75           C  
ATOM   1537  O   THR A 191      14.461   8.719   8.812  1.00 97.75           O  
ATOM   1538  CG2 THR A 191      19.156   9.000   8.734  1.00 97.75           C  
ATOM   1539  OG1 THR A 191      17.469   7.465   9.508  1.00 97.75           O  
ATOM   1540  N   TYR A 192      15.227   8.492   6.742  1.00 98.44           N  
ATOM   1541  CA  TYR A 192      14.086   7.746   6.230  1.00 98.44           C  
ATOM   1542  C   TYR A 192      14.500   6.840   5.074  1.00 98.44           C  
ATOM   1543  CB  TYR A 192      12.977   8.695   5.773  1.00 98.44           C  
ATOM   1544  O   TYR A 192      15.586   7.004   4.512  1.00 98.44           O  
ATOM   1545  CG  TYR A 192      13.281   9.414   4.480  1.00 98.44           C  
ATOM   1546  CD1 TYR A 192      14.055  10.570   4.473  1.00 98.44           C  
ATOM   1547  CD2 TYR A 192      12.805   8.930   3.268  1.00 98.44           C  
ATOM   1548  CE1 TYR A 192      14.344  11.234   3.283  1.00 98.44           C  
ATOM   1549  CE2 TYR A 192      13.078   9.586   2.072  1.00 98.44           C  
ATOM   1550  OH  TYR A 192      14.125  11.391   0.911  1.00 98.44           O  
ATOM   1551  CZ  TYR A 192      13.852  10.734   2.090  1.00 98.44           C  
ATOM   1552  N   LEU A 193      13.711   5.871   4.828  1.00 98.25           N  
ATOM   1553  CA  LEU A 193      14.031   5.000   3.703  1.00 98.25           C  
ATOM   1554  C   LEU A 193      12.984   5.117   2.605  1.00 98.25           C  
ATOM   1555  CB  LEU A 193      14.148   3.545   4.164  1.00 98.25           C  
ATOM   1556  O   LEU A 193      11.836   5.469   2.877  1.00 98.25           O  
ATOM   1557  CG  LEU A 193      12.859   2.893   4.668  1.00 98.25           C  
ATOM   1558  CD1 LEU A 193      12.016   2.412   3.494  1.00 98.25           C  
ATOM   1559  CD2 LEU A 193      13.180   1.736   5.613  1.00 98.25           C  
ATOM   1560  N   SER A 194      13.375   4.926   1.420  1.00 98.62           N  
ATOM   1561  CA  SER A 194      12.508   4.773   0.255  1.00 98.62           C  
ATOM   1562  C   SER A 194      12.812   3.479  -0.492  1.00 98.62           C  
ATOM   1563  CB  SER A 194      12.664   5.965  -0.690  1.00 98.62           C  
ATOM   1564  O   SER A 194      13.969   3.076  -0.602  1.00 98.62           O  
ATOM   1565  OG  SER A 194      13.992   6.051  -1.177  1.00 98.62           O  
ATOM   1566  N   ALA A 195      11.734   2.838  -0.933  1.00 98.44           N  
ATOM   1567  CA  ALA A 195      11.906   1.561  -1.619  1.00 98.44           C  
ATOM   1568  C   ALA A 195      11.141   1.541  -2.939  1.00 98.44           C  
ATOM   1569  CB  ALA A 195      11.445   0.411  -0.726  1.00 98.44           C  
ATOM   1570  O   ALA A 195      10.031   2.084  -3.033  1.00 98.44           O  
ATOM   1571  N   ASP A 196      11.766   1.007  -3.939  1.00 97.31           N  
ATOM   1572  CA  ASP A 196      11.078   0.606  -5.160  1.00 97.31           C  
ATOM   1573  C   ASP A 196      11.117  -0.910  -5.340  1.00 97.31           C  
ATOM   1574  CB  ASP A 196      11.695   1.294  -6.379  1.00 97.31           C  
ATOM   1575  O   ASP A 196      11.305  -1.650  -4.371  1.00 97.31           O  
ATOM   1576  CG  ASP A 196      13.094   0.789  -6.699  1.00 97.31           C  
ATOM   1577  OD1 ASP A 196      13.508  -0.252  -6.145  1.00 97.31           O  
ATOM   1578  OD2 ASP A 196      13.789   1.440  -7.512  1.00 97.31           O  
ATOM   1579  N   ASP A 197      10.898  -1.398  -6.469  1.00 97.31           N  
ATOM   1580  CA  ASP A 197      10.750  -2.830  -6.707  1.00 97.31           C  
ATOM   1581  C   ASP A 197      12.078  -3.557  -6.531  1.00 97.31           C  
ATOM   1582  CB  ASP A 197      10.195  -3.084  -8.109  1.00 97.31           C  
ATOM   1583  O   ASP A 197      12.109  -4.773  -6.336  1.00 97.31           O  
ATOM   1584  CG  ASP A 197       8.719  -2.729  -8.242  1.00 97.31           C  
ATOM   1585  OD1 ASP A 197       8.055  -2.498  -7.207  1.00 97.31           O  
ATOM   1586  OD2 ASP A 197       8.219  -2.682  -9.383  1.00 97.31           O  
ATOM   1587  N   LEU A 198      13.156  -2.773  -6.566  1.00 96.75           N  
ATOM   1588  CA  LEU A 198      14.422  -3.496  -6.605  1.00 96.75           C  
ATOM   1589  C   LEU A 198      15.406  -2.932  -5.586  1.00 96.75           C  
ATOM   1590  CB  LEU A 198      15.031  -3.434  -8.008  1.00 96.75           C  
ATOM   1591  O   LEU A 198      16.406  -3.576  -5.258  1.00 96.75           O  
ATOM   1592  CG  LEU A 198      14.258  -4.148  -9.117  1.00 96.75           C  
ATOM   1593  CD1 LEU A 198      14.992  -4.012 -10.445  1.00 96.75           C  
ATOM   1594  CD2 LEU A 198      14.055  -5.617  -8.766  1.00 96.75           C  
ATOM   1595  N   ARG A 199      15.094  -1.771  -5.074  1.00 96.50           N  
ATOM   1596  CA  ARG A 199      16.094  -1.128  -4.227  1.00 96.50           C  
ATOM   1597  C   ARG A 199      15.438  -0.446  -3.029  1.00 96.50           C  
ATOM   1598  CB  ARG A 199      16.906  -0.109  -5.031  1.00 96.50           C  
ATOM   1599  O   ARG A 199      14.281  -0.042  -3.098  1.00 96.50           O  
ATOM   1600  CG  ARG A 199      17.750  -0.728  -6.129  1.00 96.50           C  
ATOM   1601  CD  ARG A 199      18.547   0.325  -6.891  1.00 96.50           C  
ATOM   1602  NE  ARG A 199      19.391  -0.274  -7.922  1.00 96.50           N  
ATOM   1603  NH1 ARG A 199      20.375   1.714  -8.562  1.00 96.50           N  
ATOM   1604  NH2 ARG A 199      20.953  -0.246  -9.609  1.00 96.50           N  
ATOM   1605  CZ  ARG A 199      20.234   0.399  -8.695  1.00 96.50           C  
ATOM   1606  N   ILE A 200      16.250  -0.349  -2.006  1.00 97.75           N  
ATOM   1607  CA  ILE A 200      15.930   0.472  -0.846  1.00 97.75           C  
ATOM   1608  C   ILE A 200      17.047   1.483  -0.597  1.00 97.75           C  
ATOM   1609  CB  ILE A 200      15.695  -0.394   0.413  1.00 97.75           C  
ATOM   1610  O   ILE A 200      18.219   1.110  -0.479  1.00 97.75           O  
ATOM   1611  CG1 ILE A 200      14.609  -1.444   0.149  1.00 97.75           C  
ATOM   1612  CG2 ILE A 200      15.328   0.483   1.613  1.00 97.75           C  
ATOM   1613  CD1 ILE A 200      14.344  -2.365   1.330  1.00 97.75           C  
ATOM   1614  N   ASN A 201      16.688   2.725  -0.516  1.00 97.50           N  
ATOM   1615  CA  ASN A 201      17.625   3.811  -0.264  1.00 97.50           C  
ATOM   1616  C   ASN A 201      17.391   4.453   1.101  1.00 97.50           C  
ATOM   1617  CB  ASN A 201      17.531   4.863  -1.369  1.00 97.50           C  
ATOM   1618  O   ASN A 201      16.234   4.645   1.510  1.00 97.50           O  
ATOM   1619  CG  ASN A 201      17.875   4.305  -2.736  1.00 97.50           C  
ATOM   1620  ND2 ASN A 201      17.141   4.727  -3.752  1.00 97.50           N  
ATOM   1621  OD1 ASN A 201      18.812   3.506  -2.879  1.00 97.50           O  
ATOM   1622  N   LEU A 202      18.469   4.684   1.750  1.00 97.31           N  
ATOM   1623  CA  LEU A 202      18.453   5.418   3.012  1.00 97.31           C  
ATOM   1624  C   LEU A 202      18.797   6.887   2.793  1.00 97.31           C  
ATOM   1625  CB  LEU A 202      19.438   4.797   4.008  1.00 97.31           C  
ATOM   1626  O   LEU A 202      19.812   7.207   2.158  1.00 97.31           O  
ATOM   1627  CG  LEU A 202      19.469   5.402   5.410  1.00 97.31           C  
ATOM   1628  CD1 LEU A 202      18.156   5.105   6.133  1.00 97.31           C  
ATOM   1629  CD2 LEU A 202      20.656   4.875   6.203  1.00 97.31           C  
ATOM   1630  N   TRP A 203      17.984   7.754   3.326  1.00 97.81           N  
ATOM   1631  CA  TRP A 203      18.125   9.195   3.148  1.00 97.81           C  
ATOM   1632  C   TRP A 203      18.312   9.891   4.488  1.00 97.81           C  
ATOM   1633  CB  TRP A 203      16.906   9.773   2.424  1.00 97.81           C  
ATOM   1634  O   TRP A 203      17.828   9.422   5.520  1.00 97.81           O  
ATOM   1635  CG  TRP A 203      16.656   9.172   1.076  1.00 97.81           C  
ATOM   1636  CD1 TRP A 203      16.047   7.977   0.809  1.00 97.81           C  
ATOM   1637  CD2 TRP A 203      17.016   9.727  -0.191  1.00 97.81           C  
ATOM   1638  CE2 TRP A 203      16.594   8.820  -1.185  1.00 97.81           C  
ATOM   1639  CE3 TRP A 203      17.672  10.906  -0.583  1.00 97.81           C  
ATOM   1640  NE1 TRP A 203      16.000   7.762  -0.548  1.00 97.81           N  
ATOM   1641  CH2 TRP A 203      17.422  10.219  -2.904  1.00 97.81           C  
ATOM   1642  CZ2 TRP A 203      16.797   9.055  -2.547  1.00 97.81           C  
ATOM   1643  CZ3 TRP A 203      17.859  11.141  -1.939  1.00 97.81           C  
ATOM   1644  N   HIS A 204      19.031  10.992   4.449  1.00 96.94           N  
ATOM   1645  CA  HIS A 204      18.984  11.961   5.543  1.00 96.94           C  
ATOM   1646  C   HIS A 204      17.984  13.078   5.254  1.00 96.94           C  
ATOM   1647  CB  HIS A 204      20.375  12.547   5.793  1.00 96.94           C  
ATOM   1648  O   HIS A 204      17.922  13.578   4.129  1.00 96.94           O  
ATOM   1649  CG  HIS A 204      20.500  13.227   7.117  1.00 96.94           C  
ATOM   1650  CD2 HIS A 204      21.047  12.805   8.281  1.00 96.94           C  
ATOM   1651  ND1 HIS A 204      20.047  14.508   7.348  1.00 96.94           N  
ATOM   1652  CE1 HIS A 204      20.297  14.844   8.602  1.00 96.94           C  
ATOM   1653  NE2 HIS A 204      20.906  13.828   9.188  1.00 96.94           N  
ATOM   1654  N   LEU A 205      17.266  13.484   6.180  1.00 97.38           N  
ATOM   1655  CA  LEU A 205      16.188  14.438   5.992  1.00 97.38           C  
ATOM   1656  C   LEU A 205      16.734  15.797   5.570  1.00 97.38           C  
ATOM   1657  CB  LEU A 205      15.367  14.578   7.277  1.00 97.38           C  
ATOM   1658  O   LEU A 205      16.000  16.609   5.000  1.00 97.38           O  
ATOM   1659  CG  LEU A 205      14.344  13.477   7.551  1.00 97.38           C  
ATOM   1660  CD1 LEU A 205      13.859  13.539   9.000  1.00 97.38           C  
ATOM   1661  CD2 LEU A 205      13.164  13.586   6.586  1.00 97.38           C  
ATOM   1662  N   GLU A 206      17.953  16.078   5.820  1.00 96.62           N  
ATOM   1663  CA  GLU A 206      18.547  17.375   5.520  1.00 96.62           C  
ATOM   1664  C   GLU A 206      19.344  17.344   4.227  1.00 96.62           C  
ATOM   1665  CB  GLU A 206      19.422  17.859   6.680  1.00 96.62           C  
ATOM   1666  O   GLU A 206      19.797  18.375   3.736  1.00 96.62           O  
ATOM   1667  CG  GLU A 206      18.656  18.141   7.961  1.00 96.62           C  
ATOM   1668  CD  GLU A 206      19.500  18.781   9.047  1.00 96.62           C  
ATOM   1669  OE1 GLU A 206      18.938  19.234  10.062  1.00 96.62           O  
ATOM   1670  OE2 GLU A 206      20.750  18.828   8.867  1.00 96.62           O  
ATOM   1671  N   ILE A 207      19.641  16.234   3.723  1.00 95.56           N  
ATOM   1672  CA  ILE A 207      20.438  16.062   2.516  1.00 95.56           C  
ATOM   1673  C   ILE A 207      19.562  15.578   1.371  1.00 95.56           C  
ATOM   1674  CB  ILE A 207      21.625  15.094   2.744  1.00 95.56           C  
ATOM   1675  O   ILE A 207      19.109  14.430   1.381  1.00 95.56           O  
ATOM   1676  CG1 ILE A 207      22.484  15.562   3.918  1.00 95.56           C  
ATOM   1677  CG2 ILE A 207      22.453  14.945   1.471  1.00 95.56           C  
ATOM   1678  CD1 ILE A 207      23.594  14.594   4.301  1.00 95.56           C  
ATOM   1679  N   THR A 208      19.406  16.406   0.336  1.00 96.44           N  
ATOM   1680  CA  THR A 208      18.391  16.141  -0.677  1.00 96.44           C  
ATOM   1681  C   THR A 208      19.031  15.492  -1.910  1.00 96.44           C  
ATOM   1682  CB  THR A 208      17.656  17.422  -1.086  1.00 96.44           C  
ATOM   1683  O   THR A 208      18.312  14.961  -2.764  1.00 96.44           O  
ATOM   1684  CG2 THR A 208      16.875  18.016   0.088  1.00 96.44           C  
ATOM   1685  OG1 THR A 208      18.609  18.391  -1.538  1.00 96.44           O  
ATOM   1686  N   ASP A 209      20.344  15.484  -2.010  1.00 95.00           N  
ATOM   1687  CA  ASP A 209      20.969  15.070  -3.258  1.00 95.00           C  
ATOM   1688  C   ASP A 209      21.812  13.812  -3.051  1.00 95.00           C  
ATOM   1689  CB  ASP A 209      21.844  16.188  -3.828  1.00 95.00           C  
ATOM   1690  O   ASP A 209      22.594  13.430  -3.926  1.00 95.00           O  
ATOM   1691  CG  ASP A 209      22.953  16.609  -2.891  1.00 95.00           C  
ATOM   1692  OD1 ASP A 209      22.859  16.359  -1.671  1.00 95.00           O  
ATOM   1693  OD2 ASP A 209      23.938  17.219  -3.375  1.00 95.00           O  
ATOM   1694  N   ARG A 210      21.734  13.211  -1.858  1.00 93.94           N  
ATOM   1695  CA  ARG A 210      22.516  12.023  -1.569  1.00 93.94           C  
ATOM   1696  C   ARG A 210      21.703  10.992  -0.804  1.00 93.94           C  
ATOM   1697  CB  ARG A 210      23.781  12.391  -0.773  1.00 93.94           C  
ATOM   1698  O   ARG A 210      21.031  11.328   0.176  1.00 93.94           O  
ATOM   1699  CG  ARG A 210      24.797  13.203  -1.562  1.00 93.94           C  
ATOM   1700  CD  ARG A 210      26.031  13.523  -0.731  1.00 93.94           C  
ATOM   1701  NE  ARG A 210      26.906  14.453  -1.423  1.00 93.94           N  
ATOM   1702  NH1 ARG A 210      28.594  14.359   0.168  1.00 93.94           N  
ATOM   1703  NH2 ARG A 210      28.828  15.680  -1.689  1.00 93.94           N  
ATOM   1704  CZ  ARG A 210      28.109  14.828  -0.980  1.00 93.94           C  
ATOM   1705  N   SER A 211      21.734   9.797  -1.301  1.00 94.62           N  
ATOM   1706  CA  SER A 211      21.141   8.656  -0.622  1.00 94.62           C  
ATOM   1707  C   SER A 211      22.078   7.457  -0.619  1.00 94.62           C  
ATOM   1708  CB  SER A 211      19.812   8.273  -1.286  1.00 94.62           C  
ATOM   1709  O   SER A 211      23.062   7.438  -1.352  1.00 94.62           O  
ATOM   1710  OG  SER A 211      20.031   7.738  -2.580  1.00 94.62           O  
ATOM   1711  N   PHE A 212      21.828   6.527   0.280  1.00 93.94           N  
ATOM   1712  CA  PHE A 212      22.625   5.305   0.364  1.00 93.94           C  
ATOM   1713  C   PHE A 212      21.766   4.086   0.013  1.00 93.94           C  
ATOM   1714  CB  PHE A 212      23.219   5.145   1.766  1.00 93.94           C  
ATOM   1715  O   PHE A 212      20.750   3.824   0.661  1.00 93.94           O  
ATOM   1716  CG  PHE A 212      24.109   6.281   2.180  1.00 93.94           C  
ATOM   1717  CD1 PHE A 212      25.453   6.293   1.823  1.00 93.94           C  
ATOM   1718  CD2 PHE A 212      23.609   7.336   2.926  1.00 93.94           C  
ATOM   1719  CE1 PHE A 212      26.281   7.344   2.205  1.00 93.94           C  
ATOM   1720  CE2 PHE A 212      24.422   8.391   3.312  1.00 93.94           C  
ATOM   1721  CZ  PHE A 212      25.766   8.391   2.951  1.00 93.94           C  
ATOM   1722  N   ASN A 213      22.172   3.432  -1.017  1.00 94.62           N  
ATOM   1723  CA  ASN A 213      21.516   2.182  -1.366  1.00 94.62           C  
ATOM   1724  C   ASN A 213      21.859   1.070  -0.376  1.00 94.62           C  
ATOM   1725  CB  ASN A 213      21.891   1.756  -2.789  1.00 94.62           C  
ATOM   1726  O   ASN A 213      22.984   0.585  -0.346  1.00 94.62           O  
ATOM   1727  CG  ASN A 213      21.094   0.552  -3.264  1.00 94.62           C  
ATOM   1728  ND2 ASN A 213      19.844   0.773  -3.625  1.00 94.62           N  
ATOM   1729  OD1 ASN A 213      21.609  -0.568  -3.303  1.00 94.62           O  
ATOM   1730  N   ILE A 214      20.891   0.598   0.348  1.00 94.50           N  
ATOM   1731  CA  ILE A 214      21.203  -0.351   1.413  1.00 94.50           C  
ATOM   1732  C   ILE A 214      20.688  -1.737   1.034  1.00 94.50           C  
ATOM   1733  CB  ILE A 214      20.594   0.097   2.762  1.00 94.50           C  
ATOM   1734  O   ILE A 214      21.109  -2.742   1.614  1.00 94.50           O  
ATOM   1735  CG1 ILE A 214      19.094   0.385   2.604  1.00 94.50           C  
ATOM   1736  CG2 ILE A 214      21.344   1.324   3.305  1.00 94.50           C  
ATOM   1737  CD1 ILE A 214      18.391   0.687   3.914  1.00 94.50           C  
ATOM   1738  N   VAL A 215      19.766  -1.840   0.132  1.00 95.69           N  
ATOM   1739  CA  VAL A 215      19.312  -3.111  -0.423  1.00 95.69           C  
ATOM   1740  C   VAL A 215      19.250  -3.016  -1.945  1.00 95.69           C  
ATOM   1741  CB  VAL A 215      17.938  -3.525   0.146  1.00 95.69           C  
ATOM   1742  O   VAL A 215      18.703  -2.049  -2.490  1.00 95.69           O  
ATOM   1743  CG1 VAL A 215      17.438  -4.805  -0.523  1.00 95.69           C  
ATOM   1744  CG2 VAL A 215      18.016  -3.707   1.660  1.00 95.69           C  
ATOM   1745  N   ASP A 216      19.828  -3.898  -2.637  1.00 94.44           N  
ATOM   1746  CA  ASP A 216      19.781  -4.031  -4.090  1.00 94.44           C  
ATOM   1747  C   ASP A 216      19.594  -5.488  -4.504  1.00 94.44           C  
ATOM   1748  CB  ASP A 216      21.047  -3.453  -4.723  1.00 94.44           C  
ATOM   1749  O   ASP A 216      20.531  -6.289  -4.387  1.00 94.44           O  
ATOM   1750  CG  ASP A 216      20.922  -3.260  -6.223  1.00 94.44           C  
ATOM   1751  OD1 ASP A 216      20.047  -3.889  -6.852  1.00 94.44           O  
ATOM   1752  OD2 ASP A 216      21.719  -2.471  -6.785  1.00 94.44           O  
ATOM   1753  N   ILE A 217      18.375  -5.766  -5.000  1.00 93.62           N  
ATOM   1754  CA  ILE A 217      18.125  -7.160  -5.359  1.00 93.62           C  
ATOM   1755  C   ILE A 217      18.078  -7.297  -6.879  1.00 93.62           C  
ATOM   1756  CB  ILE A 217      16.828  -7.680  -4.730  1.00 93.62           C  
ATOM   1757  O   ILE A 217      17.594  -8.297  -7.402  1.00 93.62           O  
ATOM   1758  CG1 ILE A 217      15.617  -6.891  -5.262  1.00 93.62           C  
ATOM   1759  CG2 ILE A 217      16.891  -7.609  -3.203  1.00 93.62           C  
ATOM   1760  CD1 ILE A 217      14.273  -7.484  -4.891  1.00 93.62           C  
ATOM   1761  N   LYS A 218      18.516  -6.340  -7.543  1.00 92.69           N  
ATOM   1762  CA  LYS A 218      18.578  -6.398  -9.000  1.00 92.69           C  
ATOM   1763  C   LYS A 218      19.562  -7.469  -9.469  1.00 92.69           C  
ATOM   1764  CB  LYS A 218      18.969  -5.039  -9.578  1.00 92.69           C  
ATOM   1765  O   LYS A 218      20.734  -7.430  -9.109  1.00 92.69           O  
ATOM   1766  CG  LYS A 218      18.969  -4.988 -11.094  1.00 92.69           C  
ATOM   1767  CD  LYS A 218      19.375  -3.613 -11.609  1.00 92.69           C  
ATOM   1768  CE  LYS A 218      19.453  -3.586 -13.133  1.00 92.69           C  
ATOM   1769  NZ  LYS A 218      19.891  -2.252 -13.641  1.00 92.69           N  
ATOM   1770  N   PRO A 219      19.078  -8.312 -10.320  1.00 90.81           N  
ATOM   1771  CA  PRO A 219      20.000  -9.312 -10.875  1.00 90.81           C  
ATOM   1772  C   PRO A 219      20.891  -8.742 -11.984  1.00 90.81           C  
ATOM   1773  CB  PRO A 219      19.078 -10.398 -11.422  1.00 90.81           C  
ATOM   1774  O   PRO A 219      20.625  -7.648 -12.492  1.00 90.81           O  
ATOM   1775  CG  PRO A 219      17.828  -9.672 -11.797  1.00 90.81           C  
ATOM   1776  CD  PRO A 219      17.656  -8.492 -10.875  1.00 90.81           C  
ATOM   1777  N   ALA A 220      21.922  -9.500 -12.305  1.00 92.12           N  
ATOM   1778  CA  ALA A 220      22.812  -9.086 -13.383  1.00 92.12           C  
ATOM   1779  C   ALA A 220      22.078  -9.031 -14.719  1.00 92.12           C  
ATOM   1780  CB  ALA A 220      24.016 -10.031 -13.477  1.00 92.12           C  
ATOM   1781  O   ALA A 220      22.266  -8.102 -15.500  1.00 92.12           O  
ATOM   1782  N   ASN A 221      21.250  -9.984 -14.828  1.00 90.25           N  
ATOM   1783  CA  ASN A 221      20.391 -10.047 -16.000  1.00 90.25           C  
ATOM   1784  C   ASN A 221      18.906 -10.000 -15.602  1.00 90.25           C  
ATOM   1785  CB  ASN A 221      20.672 -11.305 -16.828  1.00 90.25           C  
ATOM   1786  O   ASN A 221      18.438 -10.859 -14.852  1.00 90.25           O  
ATOM   1787  CG  ASN A 221      20.000 -11.281 -18.172  1.00 90.25           C  
ATOM   1788  ND2 ASN A 221      20.406 -12.188 -19.062  1.00 90.25           N  
ATOM   1789  OD1 ASN A 221      19.109 -10.461 -18.438  1.00 90.25           O  
ATOM   1790  N   MET A 222      18.219  -8.992 -15.992  1.00 87.19           N  
ATOM   1791  CA  MET A 222      16.812  -8.773 -15.633  1.00 87.19           C  
ATOM   1792  C   MET A 222      15.961  -9.977 -16.016  1.00 87.19           C  
ATOM   1793  CB  MET A 222      16.281  -7.512 -16.297  1.00 87.19           C  
ATOM   1794  O   MET A 222      14.859 -10.156 -15.484  1.00 87.19           O  
ATOM   1795  CG  MET A 222      16.750  -6.219 -15.648  1.00 87.19           C  
ATOM   1796  SD  MET A 222      16.250  -6.094 -13.891  1.00 87.19           S  
ATOM   1797  CE  MET A 222      14.477  -5.734 -14.094  1.00 87.19           C  
ATOM   1798  N   GLU A 223      16.469 -10.703 -16.953  1.00 85.62           N  
ATOM   1799  CA  GLU A 223      15.750 -11.914 -17.328  1.00 85.62           C  
ATOM   1800  C   GLU A 223      15.734 -12.930 -16.203  1.00 85.62           C  
ATOM   1801  CB  GLU A 223      16.375 -12.531 -18.594  1.00 85.62           C  
ATOM   1802  O   GLU A 223      14.898 -13.836 -16.188  1.00 85.62           O  
ATOM   1803  CG  GLU A 223      16.234 -11.672 -19.828  1.00 85.62           C  
ATOM   1804  CD  GLU A 223      16.859 -12.305 -21.062  1.00 85.62           C  
ATOM   1805  OE1 GLU A 223      16.797 -11.695 -22.156  1.00 85.62           O  
ATOM   1806  OE2 GLU A 223      17.406 -13.422 -20.953  1.00 85.62           O  
ATOM   1807  N   GLU A 224      16.625 -12.742 -15.281  1.00 89.75           N  
ATOM   1808  CA  GLU A 224      16.750 -13.664 -14.156  1.00 89.75           C  
ATOM   1809  C   GLU A 224      15.992 -13.141 -12.938  1.00 89.75           C  
ATOM   1810  CB  GLU A 224      18.219 -13.898 -13.805  1.00 89.75           C  
ATOM   1811  O   GLU A 224      16.156 -13.656 -11.828  1.00 89.75           O  
ATOM   1812  CG  GLU A 224      19.016 -14.562 -14.914  1.00 89.75           C  
ATOM   1813  CD  GLU A 224      20.500 -14.703 -14.586  1.00 89.75           C  
ATOM   1814  OE1 GLU A 224      21.266 -15.164 -15.461  1.00 89.75           O  
ATOM   1815  OE2 GLU A 224      20.891 -14.336 -13.453  1.00 89.75           O  
ATOM   1816  N   LEU A 225      15.195 -12.125 -13.172  1.00 91.12           N  
ATOM   1817  CA  LEU A 225      14.422 -11.547 -12.070  1.00 91.12           C  
ATOM   1818  C   LEU A 225      13.391 -12.547 -11.547  1.00 91.12           C  
ATOM   1819  CB  LEU A 225      13.727 -10.266 -12.523  1.00 91.12           C  
ATOM   1820  O   LEU A 225      12.570 -13.055 -12.320  1.00 91.12           O  
ATOM   1821  CG  LEU A 225      12.961  -9.492 -11.438  1.00 91.12           C  
ATOM   1822  CD1 LEU A 225      13.938  -8.844 -10.461  1.00 91.12           C  
ATOM   1823  CD2 LEU A 225      12.062  -8.438 -12.070  1.00 91.12           C  
ATOM   1824  N   THR A 226      13.414 -12.789 -10.219  1.00 92.12           N  
ATOM   1825  CA  THR A 226      12.500 -13.781  -9.648  1.00 92.12           C  
ATOM   1826  C   THR A 226      11.648 -13.164  -8.547  1.00 92.12           C  
ATOM   1827  CB  THR A 226      13.273 -14.992  -9.102  1.00 92.12           C  
ATOM   1828  O   THR A 226      10.641 -13.742  -8.141  1.00 92.12           O  
ATOM   1829  CG2 THR A 226      14.023 -15.719 -10.211  1.00 92.12           C  
ATOM   1830  OG1 THR A 226      14.211 -14.547  -8.109  1.00 92.12           O  
ATOM   1831  N   GLU A 227      12.062 -12.070  -8.086  1.00 93.44           N  
ATOM   1832  CA  GLU A 227      11.344 -11.453  -6.969  1.00 93.44           C  
ATOM   1833  C   GLU A 227      11.531  -9.938  -6.969  1.00 93.44           C  
ATOM   1834  CB  GLU A 227      11.805 -12.039  -5.637  1.00 93.44           C  
ATOM   1835  O   GLU A 227      12.516  -9.430  -7.520  1.00 93.44           O  
ATOM   1836  CG  GLU A 227      13.266 -11.750  -5.312  1.00 93.44           C  
ATOM   1837  CD  GLU A 227      13.680 -12.242  -3.934  1.00 93.44           C  
ATOM   1838  OE1 GLU A 227      14.875 -12.555  -3.736  1.00 93.44           O  
ATOM   1839  OE2 GLU A 227      12.805 -12.312  -3.045  1.00 93.44           O  
ATOM   1840  N   VAL A 228      10.602  -9.227  -6.438  1.00 97.38           N  
ATOM   1841  CA  VAL A 228      10.688  -7.777  -6.301  1.00 97.38           C  
ATOM   1842  C   VAL A 228      10.297  -7.371  -4.879  1.00 97.38           C  
ATOM   1843  CB  VAL A 228       9.781  -7.055  -7.324  1.00 97.38           C  
ATOM   1844  O   VAL A 228       9.648  -8.141  -4.164  1.00 97.38           O  
ATOM   1845  CG1 VAL A 228      10.211  -7.387  -8.750  1.00 97.38           C  
ATOM   1846  CG2 VAL A 228       8.320  -7.430  -7.105  1.00 97.38           C  
ATOM   1847  N   ILE A 229      10.758  -6.199  -4.465  1.00 97.81           N  
ATOM   1848  CA  ILE A 229      10.398  -5.633  -3.172  1.00 97.81           C  
ATOM   1849  C   ILE A 229       8.992  -5.035  -3.240  1.00 97.81           C  
ATOM   1850  CB  ILE A 229      11.414  -4.559  -2.725  1.00 97.81           C  
ATOM   1851  O   ILE A 229       8.711  -4.199  -4.102  1.00 97.81           O  
ATOM   1852  CG1 ILE A 229      12.820  -5.168  -2.617  1.00 97.81           C  
ATOM   1853  CG2 ILE A 229      10.992  -3.930  -1.396  1.00 97.81           C  
ATOM   1854  CD1 ILE A 229      13.930  -4.137  -2.465  1.00 97.81           C  
ATOM   1855  N   THR A 230       8.109  -5.441  -2.320  1.00 98.31           N  
ATOM   1856  CA  THR A 230       6.723  -5.004  -2.398  1.00 98.31           C  
ATOM   1857  C   THR A 230       6.422  -3.959  -1.327  1.00 98.31           C  
ATOM   1858  CB  THR A 230       5.754  -6.191  -2.248  1.00 98.31           C  
ATOM   1859  O   THR A 230       5.473  -3.186  -1.457  1.00 98.31           O  
ATOM   1860  CG2 THR A 230       5.875  -7.152  -3.426  1.00 98.31           C  
ATOM   1861  OG1 THR A 230       6.059  -6.898  -1.038  1.00 98.31           O  
ATOM   1862  N   ALA A 231       7.145  -3.986  -0.219  1.00 98.44           N  
ATOM   1863  CA  ALA A 231       6.973  -3.020   0.862  1.00 98.44           C  
ATOM   1864  C   ALA A 231       8.188  -3.008   1.787  1.00 98.44           C  
ATOM   1865  CB  ALA A 231       5.707  -3.330   1.657  1.00 98.44           C  
ATOM   1866  O   ALA A 231       8.930  -3.990   1.862  1.00 98.44           O  
ATOM   1867  N   ALA A 232       8.383  -1.900   2.447  1.00 98.38           N  
ATOM   1868  CA  ALA A 232       9.469  -1.747   3.410  1.00 98.38           C  
ATOM   1869  C   ALA A 232       9.070  -0.799   4.539  1.00 98.38           C  
ATOM   1870  CB  ALA A 232      10.727  -1.241   2.713  1.00 98.38           C  
ATOM   1871  O   ALA A 232       8.359   0.179   4.316  1.00 98.38           O  
ATOM   1872  N   GLU A 233       9.586  -1.125   5.734  1.00 98.12           N  
ATOM   1873  CA  GLU A 233       9.227  -0.329   6.902  1.00 98.12           C  
ATOM   1874  C   GLU A 233      10.328  -0.373   7.961  1.00 98.12           C  
ATOM   1875  CB  GLU A 233       7.906  -0.818   7.500  1.00 98.12           C  
ATOM   1876  O   GLU A 233      10.914  -1.428   8.203  1.00 98.12           O  
ATOM   1877  CG  GLU A 233       7.320   0.117   8.555  1.00 98.12           C  
ATOM   1878  CD  GLU A 233       5.867  -0.185   8.883  1.00 98.12           C  
ATOM   1879  OE1 GLU A 233       5.277   0.532   9.719  1.00 98.12           O  
ATOM   1880  OE2 GLU A 233       5.320  -1.147   8.305  1.00 98.12           O  
ATOM   1881  N   PHE A 234      10.539   0.751   8.602  1.00 98.06           N  
ATOM   1882  CA  PHE A 234      11.453   0.792   9.742  1.00 98.06           C  
ATOM   1883  C   PHE A 234      10.773   0.260  11.000  1.00 98.06           C  
ATOM   1884  CB  PHE A 234      11.953   2.221   9.977  1.00 98.06           C  
ATOM   1885  O   PHE A 234       9.562   0.399  11.164  1.00 98.06           O  
ATOM   1886  CG  PHE A 234      13.242   2.535   9.273  1.00 98.06           C  
ATOM   1887  CD1 PHE A 234      14.406   1.835   9.570  1.00 98.06           C  
ATOM   1888  CD2 PHE A 234      13.297   3.535   8.305  1.00 98.06           C  
ATOM   1889  CE1 PHE A 234      15.602   2.125   8.914  1.00 98.06           C  
ATOM   1890  CE2 PHE A 234      14.484   3.830   7.648  1.00 98.06           C  
ATOM   1891  CZ  PHE A 234      15.641   3.125   7.957  1.00 98.06           C  
ATOM   1892  N   HIS A 235      11.641  -0.289  11.820  1.00 97.81           N  
ATOM   1893  CA  HIS A 235      11.156  -0.632  13.148  1.00 97.81           C  
ATOM   1894  C   HIS A 235      10.781   0.619  13.938  1.00 97.81           C  
ATOM   1895  CB  HIS A 235      12.211  -1.440  13.914  1.00 97.81           C  
ATOM   1896  O   HIS A 235      11.484   1.633  13.867  1.00 97.81           O  
ATOM   1897  CG  HIS A 235      11.688  -2.072  15.164  1.00 97.81           C  
ATOM   1898  CD2 HIS A 235      11.234  -3.326  15.406  1.00 97.81           C  
ATOM   1899  ND1 HIS A 235      11.594  -1.392  16.359  1.00 97.81           N  
ATOM   1900  CE1 HIS A 235      11.102  -2.199  17.281  1.00 97.81           C  
ATOM   1901  NE2 HIS A 235      10.875  -3.379  16.734  1.00 97.81           N  
ATOM   1902  N   PRO A 236       9.750   0.565  14.688  1.00 96.81           N  
ATOM   1903  CA  PRO A 236       9.258   1.780  15.344  1.00 96.81           C  
ATOM   1904  C   PRO A 236      10.164   2.240  16.484  1.00 96.81           C  
ATOM   1905  CB  PRO A 236       7.887   1.365  15.867  1.00 96.81           C  
ATOM   1906  O   PRO A 236      10.164   3.422  16.844  1.00 96.81           O  
ATOM   1907  CG  PRO A 236       7.949  -0.125  15.969  1.00 96.81           C  
ATOM   1908  CD  PRO A 236       8.844  -0.637  14.875  1.00 96.81           C  
ATOM   1909  N   ASN A 237      10.953   1.373  17.094  1.00 96.31           N  
ATOM   1910  CA  ASN A 237      11.750   1.722  18.281  1.00 96.31           C  
ATOM   1911  C   ASN A 237      13.242   1.552  18.016  1.00 96.31           C  
ATOM   1912  CB  ASN A 237      11.320   0.881  19.484  1.00 96.31           C  
ATOM   1913  O   ASN A 237      14.070   2.143  18.703  1.00 96.31           O  
ATOM   1914  CG  ASN A 237       9.867   1.084  19.844  1.00 96.31           C  
ATOM   1915  ND2 ASN A 237       9.211   0.019  20.297  1.00 96.31           N  
ATOM   1916  OD1 ASN A 237       9.328   2.188  19.719  1.00 96.31           O  
ATOM   1917  N   SER A 238      13.578   0.715  17.125  1.00 96.25           N  
ATOM   1918  CA  SER A 238      14.984   0.463  16.812  1.00 96.25           C  
ATOM   1919  C   SER A 238      15.375   1.129  15.500  1.00 96.25           C  
ATOM   1920  CB  SER A 238      15.250  -1.040  16.734  1.00 96.25           C  
ATOM   1921  O   SER A 238      15.008   0.659  14.422  1.00 96.25           O  
ATOM   1922  OG  SER A 238      14.977  -1.666  17.969  1.00 96.25           O  
ATOM   1923  N   CYS A 239      16.266   2.041  15.578  1.00 96.06           N  
ATOM   1924  CA  CYS A 239      16.578   2.877  14.422  1.00 96.06           C  
ATOM   1925  C   CYS A 239      17.516   2.158  13.469  1.00 96.06           C  
ATOM   1926  CB  CYS A 239      17.203   4.199  14.875  1.00 96.06           C  
ATOM   1927  O   CYS A 239      17.828   2.666  12.391  1.00 96.06           O  
ATOM   1928  SG  CYS A 239      18.734   4.000  15.805  1.00 96.06           S  
ATOM   1929  N   ASN A 240      17.969   0.965  13.820  1.00 94.94           N  
ATOM   1930  CA  ASN A 240      18.891   0.230  12.969  1.00 94.94           C  
ATOM   1931  C   ASN A 240      18.219  -0.967  12.305  1.00 94.94           C  
ATOM   1932  CB  ASN A 240      20.109  -0.227  13.773  1.00 94.94           C  
ATOM   1933  O   ASN A 240      18.875  -1.750  11.617  1.00 94.94           O  
ATOM   1934  CG  ASN A 240      19.750  -1.132  14.930  1.00 94.94           C  
ATOM   1935  ND2 ASN A 240      20.719  -1.882  15.438  1.00 94.94           N  
ATOM   1936  OD1 ASN A 240      18.594  -1.158  15.367  1.00 94.94           O  
ATOM   1937  N   THR A 241      16.953  -1.108  12.586  1.00 96.00           N  
ATOM   1938  CA  THR A 241      16.250  -2.297  12.109  1.00 96.00           C  
ATOM   1939  C   THR A 241      15.109  -1.917  11.164  1.00 96.00           C  
ATOM   1940  CB  THR A 241      15.688  -3.123  13.281  1.00 96.00           C  
ATOM   1941  O   THR A 241      14.359  -0.975  11.438  1.00 96.00           O  
ATOM   1942  CG2 THR A 241      15.055  -4.418  12.789  1.00 96.00           C  
ATOM   1943  OG1 THR A 241      16.750  -3.441  14.188  1.00 96.00           O  
ATOM   1944  N   PHE A 242      15.055  -2.604  10.070  1.00 97.25           N  
ATOM   1945  CA  PHE A 242      13.938  -2.432   9.148  1.00 97.25           C  
ATOM   1946  C   PHE A 242      13.570  -3.758   8.492  1.00 97.25           C  
ATOM   1947  CB  PHE A 242      14.281  -1.392   8.078  1.00 97.25           C  
ATOM   1948  O   PHE A 242      14.320  -4.734   8.594  1.00 97.25           O  
ATOM   1949  CG  PHE A 242      15.281  -1.873   7.062  1.00 97.25           C  
ATOM   1950  CD1 PHE A 242      16.641  -1.803   7.324  1.00 97.25           C  
ATOM   1951  CD2 PHE A 242      14.859  -2.395   5.848  1.00 97.25           C  
ATOM   1952  CE1 PHE A 242      17.578  -2.246   6.387  1.00 97.25           C  
ATOM   1953  CE2 PHE A 242      15.781  -2.842   4.906  1.00 97.25           C  
ATOM   1954  CZ  PHE A 242      17.141  -2.766   5.176  1.00 97.25           C  
ATOM   1955  N   VAL A 243      12.406  -3.781   7.934  1.00 97.62           N  
ATOM   1956  CA  VAL A 243      11.922  -4.984   7.266  1.00 97.62           C  
ATOM   1957  C   VAL A 243      11.500  -4.652   5.836  1.00 97.62           C  
ATOM   1958  CB  VAL A 243      10.742  -5.621   8.031  1.00 97.62           C  
ATOM   1959  O   VAL A 243      11.133  -3.514   5.543  1.00 97.62           O  
ATOM   1960  CG1 VAL A 243       9.500  -4.738   7.938  1.00 97.62           C  
ATOM   1961  CG2 VAL A 243      10.445  -7.020   7.496  1.00 97.62           C  
ATOM   1962  N   TYR A 244      11.625  -5.590   4.953  1.00 97.94           N  
ATOM   1963  CA  TYR A 244      11.008  -5.461   3.641  1.00 97.94           C  
ATOM   1964  C   TYR A 244      10.430  -6.793   3.180  1.00 97.94           C  
ATOM   1965  CB  TYR A 244      12.023  -4.949   2.613  1.00 97.94           C  
ATOM   1966  O   TYR A 244      10.938  -7.859   3.543  1.00 97.94           O  
ATOM   1967  CG  TYR A 244      13.117  -5.941   2.293  1.00 97.94           C  
ATOM   1968  CD1 TYR A 244      14.289  -5.980   3.043  1.00 97.94           C  
ATOM   1969  CD2 TYR A 244      12.977  -6.844   1.242  1.00 97.94           C  
ATOM   1970  CE1 TYR A 244      15.297  -6.891   2.750  1.00 97.94           C  
ATOM   1971  CE2 TYR A 244      13.977  -7.758   0.941  1.00 97.94           C  
ATOM   1972  OH  TYR A 244      16.125  -8.680   1.407  1.00 97.94           O  
ATOM   1973  CZ  TYR A 244      15.133  -7.773   1.700  1.00 97.94           C  
ATOM   1974  N   SER A 245       9.336  -6.691   2.477  1.00 97.81           N  
ATOM   1975  CA  SER A 245       8.633  -7.863   1.957  1.00 97.81           C  
ATOM   1976  C   SER A 245       8.875  -8.031   0.461  1.00 97.81           C  
ATOM   1977  CB  SER A 245       7.137  -7.758   2.234  1.00 97.81           C  
ATOM   1978  O   SER A 245       9.383  -7.121  -0.198  1.00 97.81           O  
ATOM   1979  OG  SER A 245       6.590  -6.605   1.612  1.00 97.81           O  
ATOM   1980  N   SER A 246       8.508  -9.250  -0.041  1.00 96.00           N  
ATOM   1981  CA  SER A 246       8.758  -9.562  -1.445  1.00 96.00           C  
ATOM   1982  C   SER A 246       7.516 -10.141  -2.113  1.00 96.00           C  
ATOM   1983  CB  SER A 246       9.922 -10.539  -1.580  1.00 96.00           C  
ATOM   1984  O   SER A 246       6.555 -10.508  -1.435  1.00 96.00           O  
ATOM   1985  OG  SER A 246       9.492 -11.875  -1.388  1.00 96.00           O  
ATOM   1986  N   SER A 247       7.605 -10.211  -3.416  1.00 96.25           N  
ATOM   1987  CA  SER A 247       6.539 -10.789  -4.230  1.00 96.25           C  
ATOM   1988  C   SER A 247       6.453 -12.297  -4.047  1.00 96.25           C  
ATOM   1989  CB  SER A 247       6.758 -10.453  -5.707  1.00 96.25           C  
ATOM   1990  O   SER A 247       5.461 -12.922  -4.438  1.00 96.25           O  
ATOM   1991  OG  SER A 247       7.996 -10.977  -6.160  1.00 96.25           O  
ATOM   1992  N   LYS A 248       7.391 -12.922  -3.391  1.00 94.12           N  
ATOM   1993  CA  LYS A 248       7.387 -14.367  -3.146  1.00 94.12           C  
ATOM   1994  C   LYS A 248       6.699 -14.695  -1.824  1.00 94.12           C  
ATOM   1995  CB  LYS A 248       8.812 -14.914  -3.145  1.00 94.12           C  
ATOM   1996  O   LYS A 248       6.578 -15.867  -1.457  1.00 94.12           O  
ATOM   1997  CG  LYS A 248       9.438 -15.008  -4.527  1.00 94.12           C  
ATOM   1998  CD  LYS A 248      10.797 -15.695  -4.480  1.00 94.12           C  
ATOM   1999  CE  LYS A 248      11.383 -15.883  -5.875  1.00 94.12           C  
ATOM   2000  NZ  LYS A 248      12.742 -16.500  -5.828  1.00 94.12           N  
ATOM   2001  N   GLY A 249       6.348 -13.672  -1.088  1.00 94.94           N  
ATOM   2002  CA  GLY A 249       5.691 -13.891   0.192  1.00 94.94           C  
ATOM   2003  C   GLY A 249       6.664 -14.000   1.352  1.00 94.94           C  
ATOM   2004  O   GLY A 249       6.305 -14.477   2.428  1.00 94.94           O  
ATOM   2005  N   THR A 250       7.867 -13.594   1.111  1.00 95.31           N  
ATOM   2006  CA  THR A 250       8.883 -13.641   2.156  1.00 95.31           C  
ATOM   2007  C   THR A 250       9.102 -12.258   2.758  1.00 95.31           C  
ATOM   2008  CB  THR A 250      10.219 -14.188   1.616  1.00 95.31           C  
ATOM   2009  O   THR A 250       8.820 -11.242   2.117  1.00 95.31           O  
ATOM   2010  CG2 THR A 250      10.031 -15.562   0.983  1.00 95.31           C  
ATOM   2011  OG1 THR A 250      10.734 -13.281   0.629  1.00 95.31           O  
ATOM   2012  N   ILE A 251       9.562 -12.273   4.035  1.00 97.00           N  
ATOM   2013  CA  ILE A 251       9.883 -11.047   4.754  1.00 97.00           C  
ATOM   2014  C   ILE A 251      11.312 -11.117   5.285  1.00 97.00           C  
ATOM   2015  CB  ILE A 251       8.898 -10.789   5.914  1.00 97.00           C  
ATOM   2016  O   ILE A 251      11.695 -12.102   5.926  1.00 97.00           O  
ATOM   2017  CG1 ILE A 251       7.453 -10.898   5.418  1.00 97.00           C  
ATOM   2018  CG2 ILE A 251       9.156  -9.422   6.555  1.00 97.00           C  
ATOM   2019  CD1 ILE A 251       6.469 -11.391   6.473  1.00 97.00           C  
ATOM   2020  N   ARG A 252      12.031 -10.125   5.055  1.00 96.38           N  
ATOM   2021  CA  ARG A 252      13.414 -10.078   5.520  1.00 96.38           C  
ATOM   2022  C   ARG A 252      13.617  -8.945   6.523  1.00 96.38           C  
ATOM   2023  CB  ARG A 252      14.375  -9.906   4.340  1.00 96.38           C  
ATOM   2024  O   ARG A 252      13.312  -7.789   6.234  1.00 96.38           O  
ATOM   2025  CG  ARG A 252      14.461 -11.117   3.430  1.00 96.38           C  
ATOM   2026  CD  ARG A 252      15.344 -10.859   2.219  1.00 96.38           C  
ATOM   2027  NE  ARG A 252      15.375 -12.008   1.318  1.00 96.38           N  
ATOM   2028  NH1 ARG A 252      13.609 -11.305   0.012  1.00 96.38           N  
ATOM   2029  NH2 ARG A 252      14.672 -13.273  -0.463  1.00 96.38           N  
ATOM   2030  CZ  ARG A 252      14.555 -12.195   0.291  1.00 96.38           C  
ATOM   2031  N   LEU A 253      14.039  -9.328   7.629  1.00 96.00           N  
ATOM   2032  CA  LEU A 253      14.430  -8.367   8.656  1.00 96.00           C  
ATOM   2033  C   LEU A 253      15.914  -8.039   8.555  1.00 96.00           C  
ATOM   2034  CB  LEU A 253      14.109  -8.906  10.047  1.00 96.00           C  
ATOM   2035  O   LEU A 253      16.750  -8.938   8.539  1.00 96.00           O  
ATOM   2036  CG  LEU A 253      14.273  -7.926  11.211  1.00 96.00           C  
ATOM   2037  CD1 LEU A 253      13.156  -6.891  11.203  1.00 96.00           C  
ATOM   2038  CD2 LEU A 253      14.312  -8.672  12.539  1.00 96.00           C  
ATOM   2039  N   CYS A 254      16.156  -6.758   8.516  1.00 95.38           N  
ATOM   2040  CA  CYS A 254      17.547  -6.328   8.328  1.00 95.38           C  
ATOM   2041  C   CYS A 254      18.016  -5.465   9.492  1.00 95.38           C  
ATOM   2042  CB  CYS A 254      17.688  -5.551   7.020  1.00 95.38           C  
ATOM   2043  O   CYS A 254      17.234  -4.715  10.070  1.00 95.38           O  
ATOM   2044  SG  CYS A 254      17.234  -6.504   5.551  1.00 95.38           S  
ATOM   2045  N   ASP A 255      19.250  -5.652   9.875  1.00 93.06           N  
ATOM   2046  CA  ASP A 255      19.953  -4.836  10.859  1.00 93.06           C  
ATOM   2047  C   ASP A 255      21.094  -4.059  10.211  1.00 93.06           C  
ATOM   2048  CB  ASP A 255      20.500  -5.711  11.992  1.00 93.06           C  
ATOM   2049  O   ASP A 255      22.078  -4.648   9.758  1.00 93.06           O  
ATOM   2050  CG  ASP A 255      21.062  -4.902  13.148  1.00 93.06           C  
ATOM   2051  OD1 ASP A 255      21.359  -3.701  12.969  1.00 93.06           O  
ATOM   2052  OD2 ASP A 255      21.203  -5.469  14.250  1.00 93.06           O  
ATOM   2053  N   MET A 256      21.016  -2.857  10.180  1.00 89.38           N  
ATOM   2054  CA  MET A 256      21.953  -1.999   9.461  1.00 89.38           C  
ATOM   2055  C   MET A 256      23.312  -1.975  10.164  1.00 89.38           C  
ATOM   2056  CB  MET A 256      21.406  -0.578   9.344  1.00 89.38           C  
ATOM   2057  O   MET A 256      24.297  -1.526   9.586  1.00 89.38           O  
ATOM   2058  CG  MET A 256      20.203  -0.464   8.422  1.00 89.38           C  
ATOM   2059  SD  MET A 256      19.688   1.275   8.156  1.00 89.38           S  
ATOM   2060  CE  MET A 256      19.203   1.734   9.844  1.00 89.38           C  
ATOM   2061  N   ARG A 257      23.375  -2.354  11.398  1.00 85.75           N  
ATOM   2062  CA  ARG A 257      24.641  -2.412  12.117  1.00 85.75           C  
ATOM   2063  C   ARG A 257      25.469  -3.609  11.672  1.00 85.75           C  
ATOM   2064  CB  ARG A 257      24.391  -2.475  13.625  1.00 85.75           C  
ATOM   2065  O   ARG A 257      26.688  -3.615  11.820  1.00 85.75           O  
ATOM   2066  CG  ARG A 257      23.703  -1.248  14.188  1.00 85.75           C  
ATOM   2067  CD  ARG A 257      23.359  -1.419  15.664  1.00 85.75           C  
ATOM   2068  NE  ARG A 257      22.281  -2.381  15.867  1.00 85.75           N  
ATOM   2069  NH1 ARG A 257      22.328  -2.264  18.172  1.00 85.75           N  
ATOM   2070  NH2 ARG A 257      20.828  -3.643  17.125  1.00 85.75           N  
ATOM   2071  CZ  ARG A 257      21.812  -2.760  17.047  1.00 85.75           C  
ATOM   2072  N   ALA A 258      24.781  -4.617  11.242  1.00 79.38           N  
ATOM   2073  CA  ALA A 258      25.469  -5.848  10.852  1.00 79.38           C  
ATOM   2074  C   ALA A 258      26.234  -5.652   9.547  1.00 79.38           C  
ATOM   2075  CB  ALA A 258      24.469  -6.996  10.719  1.00 79.38           C  
ATOM   2076  O   ALA A 258      27.328  -6.188   9.375  1.00 79.38           O  
ATOM   2077  N   SER A 259      25.734  -4.938   8.570  1.00 74.31           N  
ATOM   2078  CA  SER A 259      26.359  -4.648   7.285  1.00 74.31           C  
ATOM   2079  C   SER A 259      25.797  -3.371   6.676  1.00 74.31           C  
ATOM   2080  CB  SER A 259      26.156  -5.816   6.320  1.00 74.31           C  
ATOM   2081  O   SER A 259      24.625  -3.033   6.891  1.00 74.31           O  
ATOM   2082  OG  SER A 259      26.859  -5.594   5.109  1.00 74.31           O  
ATOM   2083  N   ALA A 260      26.688  -2.691   6.059  1.00 70.50           N  
ATOM   2084  CA  ALA A 260      26.250  -1.471   5.395  1.00 70.50           C  
ATOM   2085  C   ALA A 260      25.219  -1.783   4.305  1.00 70.50           C  
ATOM   2086  CB  ALA A 260      27.438  -0.719   4.805  1.00 70.50           C  
ATOM   2087  O   ALA A 260      24.219  -1.078   4.164  1.00 70.50           O  
ATOM   2088  N   LEU A 261      25.594  -2.797   3.635  1.00 75.94           N  
ATOM   2089  CA  LEU A 261      24.656  -3.314   2.641  1.00 75.94           C  
ATOM   2090  C   LEU A 261      23.875  -4.500   3.195  1.00 75.94           C  
ATOM   2091  CB  LEU A 261      25.406  -3.729   1.369  1.00 75.94           C  
ATOM   2092  O   LEU A 261      24.453  -5.426   3.758  1.00 75.94           O  
ATOM   2093  CG  LEU A 261      26.047  -2.600   0.564  1.00 75.94           C  
ATOM   2094  CD1 LEU A 261      27.031  -3.170  -0.458  1.00 75.94           C  
ATOM   2095  CD2 LEU A 261      24.984  -1.755  -0.123  1.00 75.94           C  
ATOM   2096  N   CYS A 262      22.703  -4.266   3.357  1.00 78.56           N  
ATOM   2097  CA  CYS A 262      21.875  -5.324   3.906  1.00 78.56           C  
ATOM   2098  C   CYS A 262      21.641  -6.422   2.873  1.00 78.56           C  
ATOM   2099  CB  CYS A 262      20.531  -4.762   4.379  1.00 78.56           C  
ATOM   2100  O   CYS A 262      20.484  -6.762   2.572  1.00 78.56           O  
ATOM   2101  SG  CYS A 262      20.672  -3.641   5.789  1.00 78.56           S  
ATOM   2102  N   ASP A 263      22.672  -6.816   2.303  1.00 70.94           N  
ATOM   2103  CA  ASP A 263      22.625  -7.938   1.367  1.00 70.94           C  
ATOM   2104  C   ASP A 263      22.250  -9.234   2.084  1.00 70.94           C  
ATOM   2105  CB  ASP A 263      23.953  -8.102   0.645  1.00 70.94           C  
ATOM   2106  O   ASP A 263      21.672 -10.141   1.477  1.00 70.94           O  
ATOM   2107  CG  ASP A 263      25.078  -7.312   1.293  1.00 70.94           C  
ATOM   2108  OD1 ASP A 263      24.797  -6.336   2.021  1.00 70.94           O  
ATOM   2109  OD2 ASP A 263      26.266  -7.668   1.071  1.00 70.94           O  
ATOM   2110  N   ARG A 264      22.578  -9.156   3.342  1.00 77.69           N  
ATOM   2111  CA  ARG A 264      22.203 -10.305   4.164  1.00 77.69           C  
ATOM   2112  C   ARG A 264      21.141  -9.930   5.184  1.00 77.69           C  
ATOM   2113  CB  ARG A 264      23.438 -10.875   4.879  1.00 77.69           C  
ATOM   2114  O   ARG A 264      21.203  -8.859   5.793  1.00 77.69           O  
ATOM   2115  CG  ARG A 264      24.500 -11.430   3.941  1.00 77.69           C  
ATOM   2116  CD  ARG A 264      25.656 -12.062   4.707  1.00 77.69           C  
ATOM   2117  NE  ARG A 264      26.703 -12.516   3.807  1.00 77.69           N  
ATOM   2118  NH1 ARG A 264      28.125 -13.195   5.492  1.00 77.69           N  
ATOM   2119  NH2 ARG A 264      28.750 -13.430   3.297  1.00 77.69           N  
ATOM   2120  CZ  ARG A 264      27.859 -13.047   4.199  1.00 77.69           C  
ATOM   2121  N   HIS A 265      20.172 -10.672   5.152  1.00 78.88           N  
ATOM   2122  CA  HIS A 265      19.109 -10.445   6.129  1.00 78.88           C  
ATOM   2123  C   HIS A 265      19.484 -11.008   7.492  1.00 78.88           C  
ATOM   2124  CB  HIS A 265      17.797 -11.062   5.648  1.00 78.88           C  
ATOM   2125  O   HIS A 265      20.281 -11.945   7.582  1.00 78.88           O  
ATOM   2126  CG  HIS A 265      17.906 -12.516   5.320  1.00 78.88           C  
ATOM   2127  CD2 HIS A 265      17.688 -13.617   6.078  1.00 78.88           C  
ATOM   2128  ND1 HIS A 265      18.281 -12.969   4.078  1.00 78.88           N  
ATOM   2129  CE1 HIS A 265      18.281 -14.297   4.082  1.00 78.88           C  
ATOM   2130  NE2 HIS A 265      17.922 -14.711   5.285  1.00 78.88           N  
ATOM   2131  N   SER A 266      19.016 -10.266   8.516  1.00 81.44           N  
ATOM   2132  CA  SER A 266      19.219 -10.781   9.867  1.00 81.44           C  
ATOM   2133  C   SER A 266      18.281 -11.953  10.164  1.00 81.44           C  
ATOM   2134  CB  SER A 266      19.000  -9.672  10.898  1.00 81.44           C  
ATOM   2135  O   SER A 266      18.688 -12.945  10.758  1.00 81.44           O  
ATOM   2136  OG  SER A 266      19.906  -8.602  10.680  1.00 81.44           O  
ATOM   2137  N   LYS A 267      17.062 -11.789   9.742  1.00 88.50           N  
ATOM   2138  CA  LYS A 267      16.062 -12.828   9.883  1.00 88.50           C  
ATOM   2139  C   LYS A 267      15.203 -12.945   8.625  1.00 88.50           C  
ATOM   2140  CB  LYS A 267      15.164 -12.555  11.094  1.00 88.50           C  
ATOM   2141  O   LYS A 267      15.008 -11.961   7.910  1.00 88.50           O  
ATOM   2142  CG  LYS A 267      15.898 -12.594  12.430  1.00 88.50           C  
ATOM   2143  CD  LYS A 267      14.945 -12.430  13.602  1.00 88.50           C  
ATOM   2144  CE  LYS A 267      15.680 -12.477  14.938  1.00 88.50           C  
ATOM   2145  NZ  LYS A 267      14.742 -12.336  16.094  1.00 88.50           N  
ATOM   2146  N   LEU A 268      14.766 -14.219   8.359  1.00 92.00           N  
ATOM   2147  CA  LEU A 268      13.891 -14.508   7.230  1.00 92.00           C  
ATOM   2148  C   LEU A 268      12.586 -15.148   7.695  1.00 92.00           C  
ATOM   2149  CB  LEU A 268      14.602 -15.430   6.230  1.00 92.00           C  
ATOM   2150  O   LEU A 268      12.602 -16.141   8.430  1.00 92.00           O  
ATOM   2151  CG  LEU A 268      13.781 -15.859   5.008  1.00 92.00           C  
ATOM   2152  CD1 LEU A 268      13.500 -14.656   4.117  1.00 92.00           C  
ATOM   2153  CD2 LEU A 268      14.516 -16.953   4.230  1.00 92.00           C  
ATOM   2154  N   PHE A 269      11.516 -14.500   7.352  1.00 92.69           N  
ATOM   2155  CA  PHE A 269      10.188 -15.000   7.703  1.00 92.69           C  
ATOM   2156  C   PHE A 269       9.477 -15.562   6.480  1.00 92.69           C  
ATOM   2157  CB  PHE A 269       9.344 -13.891   8.336  1.00 92.69           C  
ATOM   2158  O   PHE A 269       9.164 -14.828   5.543  1.00 92.69           O  
ATOM   2159  CG  PHE A 269       9.961 -13.289   9.570  1.00 92.69           C  
ATOM   2160  CD1 PHE A 269       9.523 -13.664  10.836  1.00 92.69           C  
ATOM   2161  CD2 PHE A 269      10.969 -12.344   9.461  1.00 92.69           C  
ATOM   2162  CE1 PHE A 269      10.094 -13.109  11.977  1.00 92.69           C  
ATOM   2163  CE2 PHE A 269      11.547 -11.781  10.602  1.00 92.69           C  
ATOM   2164  CZ  PHE A 269      11.102 -12.164  11.859  1.00 92.69           C  
ATOM   2165  N   GLU A 270       9.250 -16.812   6.473  1.00 90.88           N  
ATOM   2166  CA  GLU A 270       8.609 -17.484   5.348  1.00 90.88           C  
ATOM   2167  C   GLU A 270       7.852 -18.734   5.809  1.00 90.88           C  
ATOM   2168  CB  GLU A 270       9.641 -17.859   4.281  1.00 90.88           C  
ATOM   2169  O   GLU A 270       8.273 -19.406   6.746  1.00 90.88           O  
ATOM   2170  CG  GLU A 270      10.633 -18.922   4.734  1.00 90.88           C  
ATOM   2171  CD  GLU A 270      11.656 -19.281   3.670  1.00 90.88           C  
ATOM   2172  OE1 GLU A 270      12.469 -20.203   3.896  1.00 90.88           O  
ATOM   2173  OE2 GLU A 270      11.648 -18.625   2.602  1.00 90.88           O  
ATOM   2174  N   GLU A 271       6.734 -18.922   5.199  1.00 86.56           N  
ATOM   2175  CA  GLU A 271       5.953 -20.141   5.434  1.00 86.56           C  
ATOM   2176  C   GLU A 271       6.199 -21.172   4.340  1.00 86.56           C  
ATOM   2177  CB  GLU A 271       4.461 -19.812   5.520  1.00 86.56           C  
ATOM   2178  O   GLU A 271       6.207 -20.844   3.154  1.00 86.56           O  
ATOM   2179  CG  GLU A 271       3.605 -20.953   6.035  1.00 86.56           C  
ATOM   2180  CD  GLU A 271       2.145 -20.578   6.219  1.00 86.56           C  
ATOM   2181  OE1 GLU A 271       1.404 -21.328   6.895  1.00 86.56           O  
ATOM   2182  OE2 GLU A 271       1.736 -19.516   5.684  1.00 86.56           O  
ATOM   2183  N   PRO A 272       6.406 -22.312   4.781  1.00 81.94           N  
ATOM   2184  CA  PRO A 272       6.590 -23.359   3.762  1.00 81.94           C  
ATOM   2185  C   PRO A 272       5.371 -23.516   2.855  1.00 81.94           C  
ATOM   2186  CB  PRO A 272       6.832 -24.625   4.582  1.00 81.94           C  
ATOM   2187  O   PRO A 272       4.234 -23.391   3.318  1.00 81.94           O  
ATOM   2188  CG  PRO A 272       6.910 -24.156   6.000  1.00 81.94           C  
ATOM   2189  CD  PRO A 272       6.488 -22.703   6.047  1.00 81.94           C  
ATOM   2190  N   GLU A 273       5.621 -23.594   1.617  1.00 79.12           N  
ATOM   2191  CA  GLU A 273       4.539 -23.719   0.641  1.00 79.12           C  
ATOM   2192  C   GLU A 273       3.920 -25.109   0.676  1.00 79.12           C  
ATOM   2193  CB  GLU A 273       5.051 -23.406  -0.768  1.00 79.12           C  
ATOM   2194  O   GLU A 273       4.633 -26.109   0.780  1.00 79.12           O  
ATOM   2195  CG  GLU A 273       5.137 -21.922  -1.074  1.00 79.12           C  
ATOM   2196  CD  GLU A 273       5.578 -21.625  -2.500  1.00 79.12           C  
ATOM   2197  OE1 GLU A 273       5.656 -20.422  -2.877  1.00 79.12           O  
ATOM   2198  OE2 GLU A 273       5.848 -22.594  -3.246  1.00 79.12           O  
ATOM   2199  N   ASP A 274       2.629 -25.109   0.707  1.00 79.19           N  
ATOM   2200  CA  ASP A 274       1.911 -26.359   0.542  1.00 79.19           C  
ATOM   2201  C   ASP A 274       1.679 -26.672  -0.935  1.00 79.19           C  
ATOM   2202  CB  ASP A 274       0.575 -26.328   1.286  1.00 79.19           C  
ATOM   2203  O   ASP A 274       0.924 -25.969  -1.611  1.00 79.19           O  
ATOM   2204  CG  ASP A 274      -0.108 -27.672   1.356  1.00 79.19           C  
ATOM   2205  OD1 ASP A 274       0.323 -28.609   0.651  1.00 79.19           O  
ATOM   2206  OD2 ASP A 274      -1.088 -27.812   2.121  1.00 79.19           O  
ATOM   2207  N   PRO A 275       2.299 -27.688  -1.430  1.00 79.94           N  
ATOM   2208  CA  PRO A 275       2.162 -28.016  -2.852  1.00 79.94           C  
ATOM   2209  C   PRO A 275       0.718 -28.312  -3.252  1.00 79.94           C  
ATOM   2210  CB  PRO A 275       3.039 -29.266  -3.014  1.00 79.94           C  
ATOM   2211  O   PRO A 275       0.351 -28.156  -4.418  1.00 79.94           O  
ATOM   2212  CG  PRO A 275       3.791 -29.375  -1.728  1.00 79.94           C  
ATOM   2213  CD  PRO A 275       3.139 -28.469  -0.717  1.00 79.94           C  
ATOM   2214  N   SER A 276      -0.095 -28.734  -2.312  1.00 78.00           N  
ATOM   2215  CA  SER A 276      -1.484 -29.062  -2.613  1.00 78.00           C  
ATOM   2216  C   SER A 276      -2.297 -27.812  -2.920  1.00 78.00           C  
ATOM   2217  CB  SER A 276      -2.121 -29.828  -1.446  1.00 78.00           C  
ATOM   2218  O   SER A 276      -3.348 -27.891  -3.559  1.00 78.00           O  
ATOM   2219  OG  SER A 276      -2.201 -29.000  -0.296  1.00 78.00           O  
ATOM   2220  N   ASN A 277      -1.759 -26.719  -2.592  1.00 78.38           N  
ATOM   2221  CA  ASN A 277      -2.486 -25.469  -2.775  1.00 78.38           C  
ATOM   2222  C   ASN A 277      -1.965 -24.688  -3.979  1.00 78.38           C  
ATOM   2223  CB  ASN A 277      -2.406 -24.609  -1.510  1.00 78.38           C  
ATOM   2224  O   ASN A 277      -2.318 -23.516  -4.168  1.00 78.38           O  
ATOM   2225  CG  ASN A 277      -3.271 -25.141  -0.385  1.00 78.38           C  
ATOM   2226  ND2 ASN A 277      -2.969 -24.734   0.841  1.00 78.38           N  
ATOM   2227  OD1 ASN A 277      -4.203 -25.922  -0.617  1.00 78.38           O  
ATOM   2228  N   ARG A 278      -1.226 -25.344  -4.754  1.00 85.31           N  
ATOM   2229  CA  ARG A 278      -0.649 -24.641  -5.895  1.00 85.31           C  
ATOM   2230  C   ARG A 278      -1.689 -24.438  -6.988  1.00 85.31           C  
ATOM   2231  CB  ARG A 278       0.548 -25.422  -6.453  1.00 85.31           C  
ATOM   2232  O   ARG A 278      -2.492 -25.328  -7.273  1.00 85.31           O  
ATOM   2233  CG  ARG A 278       1.854 -25.141  -5.727  1.00 85.31           C  
ATOM   2234  CD  ARG A 278       3.039 -25.781  -6.426  1.00 85.31           C  
ATOM   2235  NE  ARG A 278       4.293 -25.531  -5.723  1.00 85.31           N  
ATOM   2236  NH1 ARG A 278       5.609 -26.734  -7.188  1.00 85.31           N  
ATOM   2237  NH2 ARG A 278       6.559 -25.688  -5.387  1.00 85.31           N  
ATOM   2238  CZ  ARG A 278       5.484 -25.984  -6.102  1.00 85.31           C  
ATOM   2239  N   SER A 279      -1.820 -23.250  -7.375  1.00 87.88           N  
ATOM   2240  CA  SER A 279      -2.709 -22.844  -8.461  1.00 87.88           C  
ATOM   2241  C   SER A 279      -1.997 -21.938  -9.445  1.00 87.88           C  
ATOM   2242  CB  SER A 279      -3.949 -22.141  -7.902  1.00 87.88           C  
ATOM   2243  O   SER A 279      -0.828 -21.594  -9.258  1.00 87.88           O  
ATOM   2244  OG  SER A 279      -4.332 -21.062  -8.734  1.00 87.88           O  
ATOM   2245  N   PHE A 280      -2.730 -21.594 -10.562  1.00 92.56           N  
ATOM   2246  CA  PHE A 280      -2.166 -20.703 -11.570  1.00 92.56           C  
ATOM   2247  C   PHE A 280      -1.750 -19.375 -10.953  1.00 92.56           C  
ATOM   2248  CB  PHE A 280      -3.172 -20.453 -12.703  1.00 92.56           C  
ATOM   2249  O   PHE A 280      -0.864 -18.688 -11.469  1.00 92.56           O  
ATOM   2250  CG  PHE A 280      -3.441 -21.672 -13.547  1.00 92.56           C  
ATOM   2251  CD1 PHE A 280      -2.434 -22.250 -14.312  1.00 92.56           C  
ATOM   2252  CD2 PHE A 280      -4.707 -22.250 -13.570  1.00 92.56           C  
ATOM   2253  CE1 PHE A 280      -2.680 -23.375 -15.094  1.00 92.56           C  
ATOM   2254  CE2 PHE A 280      -4.961 -23.375 -14.352  1.00 92.56           C  
ATOM   2255  CZ  PHE A 280      -3.947 -23.938 -15.109  1.00 92.56           C  
ATOM   2256  N   PHE A 281      -2.379 -19.078  -9.820  1.00 95.31           N  
ATOM   2257  CA  PHE A 281      -2.246 -17.734  -9.281  1.00 95.31           C  
ATOM   2258  C   PHE A 281      -1.486 -17.750  -7.961  1.00 95.31           C  
ATOM   2259  CB  PHE A 281      -3.623 -17.078  -9.086  1.00 95.31           C  
ATOM   2260  O   PHE A 281      -1.523 -16.781  -7.203  1.00 95.31           O  
ATOM   2261  CG  PHE A 281      -4.492 -17.125 -10.312  1.00 95.31           C  
ATOM   2262  CD1 PHE A 281      -4.211 -16.328 -11.414  1.00 95.31           C  
ATOM   2263  CD2 PHE A 281      -5.594 -17.969 -10.367  1.00 95.31           C  
ATOM   2264  CE1 PHE A 281      -5.012 -16.359 -12.547  1.00 95.31           C  
ATOM   2265  CE2 PHE A 281      -6.402 -18.016 -11.500  1.00 95.31           C  
ATOM   2266  CZ  PHE A 281      -6.109 -17.219 -12.594  1.00 95.31           C  
ATOM   2267  N   SER A 282      -0.790 -18.797  -7.652  1.00 94.38           N  
ATOM   2268  CA  SER A 282      -0.120 -18.969  -6.367  1.00 94.38           C  
ATOM   2269  C   SER A 282       0.854 -17.828  -6.090  1.00 94.38           C  
ATOM   2270  CB  SER A 282       0.622 -20.312  -6.328  1.00 94.38           C  
ATOM   2271  O   SER A 282       0.897 -17.297  -4.980  1.00 94.38           O  
ATOM   2272  OG  SER A 282      -0.293 -21.391  -6.293  1.00 94.38           O  
ATOM   2273  N   GLU A 283       1.560 -17.422  -7.125  1.00 94.62           N  
ATOM   2274  CA  GLU A 283       2.535 -16.359  -6.941  1.00 94.62           C  
ATOM   2275  C   GLU A 283       1.848 -15.016  -6.676  1.00 94.62           C  
ATOM   2276  CB  GLU A 283       3.447 -16.234  -8.164  1.00 94.62           C  
ATOM   2277  O   GLU A 283       2.334 -14.211  -5.883  1.00 94.62           O  
ATOM   2278  CG  GLU A 283       4.406 -17.406  -8.328  1.00 94.62           C  
ATOM   2279  CD  GLU A 283       3.797 -18.594  -9.062  1.00 94.62           C  
ATOM   2280  OE1 GLU A 283       4.520 -19.578  -9.336  1.00 94.62           O  
ATOM   2281  OE2 GLU A 283       2.584 -18.531  -9.367  1.00 94.62           O  
ATOM   2282  N   ILE A 284       0.726 -14.773  -7.262  1.00 97.06           N  
ATOM   2283  CA  ILE A 284       0.002 -13.523  -7.066  1.00 97.06           C  
ATOM   2284  C   ILE A 284      -0.574 -13.477  -5.652  1.00 97.06           C  
ATOM   2285  CB  ILE A 284      -1.123 -13.352  -8.109  1.00 97.06           C  
ATOM   2286  O   ILE A 284      -0.446 -12.469  -4.957  1.00 97.06           O  
ATOM   2287  CG1 ILE A 284      -0.534 -13.273  -9.523  1.00 97.06           C  
ATOM   2288  CG2 ILE A 284      -1.964 -12.109  -7.801  1.00 97.06           C  
ATOM   2289  CD1 ILE A 284      -1.574 -13.078 -10.617  1.00 97.06           C  
ATOM   2290  N   ILE A 285      -1.156 -14.562  -5.207  1.00 96.19           N  
ATOM   2291  CA  ILE A 285      -1.844 -14.617  -3.922  1.00 96.19           C  
ATOM   2292  C   ILE A 285      -0.823 -14.562  -2.787  1.00 96.19           C  
ATOM   2293  CB  ILE A 285      -2.709 -15.891  -3.801  1.00 96.19           C  
ATOM   2294  O   ILE A 285      -1.116 -14.047  -1.706  1.00 96.19           O  
ATOM   2295  CG1 ILE A 285      -3.742 -15.945  -4.930  1.00 96.19           C  
ATOM   2296  CG2 ILE A 285      -3.391 -15.953  -2.432  1.00 96.19           C  
ATOM   2297  CD1 ILE A 285      -4.430 -17.297  -5.078  1.00 96.19           C  
ATOM   2298  N   SER A 286       0.363 -15.047  -3.057  1.00 94.94           N  
ATOM   2299  CA  SER A 286       1.392 -15.086  -2.021  1.00 94.94           C  
ATOM   2300  C   SER A 286       2.104 -13.742  -1.900  1.00 94.94           C  
ATOM   2301  CB  SER A 286       2.408 -16.188  -2.316  1.00 94.94           C  
ATOM   2302  O   SER A 286       2.811 -13.500  -0.921  1.00 94.94           O  
ATOM   2303  OG  SER A 286       3.084 -15.938  -3.537  1.00 94.94           O  
ATOM   2304  N   SER A 287       1.997 -12.914  -2.889  1.00 97.31           N  
ATOM   2305  CA  SER A 287       2.678 -11.625  -2.885  1.00 97.31           C  
ATOM   2306  C   SER A 287       2.178 -10.742  -1.745  1.00 97.31           C  
ATOM   2307  CB  SER A 287       2.479 -10.906  -4.219  1.00 97.31           C  
ATOM   2308  O   SER A 287       0.971 -10.555  -1.581  1.00 97.31           O  
ATOM   2309  OG  SER A 287       3.105  -9.633  -4.207  1.00 97.31           O  
ATOM   2310  N   ILE A 288       3.111 -10.195  -0.954  1.00 98.19           N  
ATOM   2311  CA  ILE A 288       2.752  -9.352   0.180  1.00 98.19           C  
ATOM   2312  C   ILE A 288       2.504  -7.922  -0.300  1.00 98.19           C  
ATOM   2313  CB  ILE A 288       3.850  -9.367   1.268  1.00 98.19           C  
ATOM   2314  O   ILE A 288       3.365  -7.320  -0.945  1.00 98.19           O  
ATOM   2315  CG1 ILE A 288       4.027 -10.789   1.822  1.00 98.19           C  
ATOM   2316  CG2 ILE A 288       3.514  -8.383   2.389  1.00 98.19           C  
ATOM   2317  CD1 ILE A 288       5.227 -10.945   2.748  1.00 98.19           C  
ATOM   2318  N   SER A 289       1.349  -7.445   0.013  1.00 97.69           N  
ATOM   2319  CA  SER A 289       0.998  -6.098  -0.429  1.00 97.69           C  
ATOM   2320  C   SER A 289       1.392  -5.055   0.610  1.00 97.69           C  
ATOM   2321  CB  SER A 289      -0.501  -6.004  -0.716  1.00 97.69           C  
ATOM   2322  O   SER A 289       1.592  -3.885   0.278  1.00 97.69           O  
ATOM   2323  OG  SER A 289      -1.256  -6.289   0.449  1.00 97.69           O  
ATOM   2324  N   ASP A 290       1.456  -5.438   1.910  1.00 98.31           N  
ATOM   2325  CA  ASP A 290       1.775  -4.492   2.975  1.00 98.31           C  
ATOM   2326  C   ASP A 290       2.420  -5.199   4.164  1.00 98.31           C  
ATOM   2327  CB  ASP A 290       0.519  -3.744   3.424  1.00 98.31           C  
ATOM   2328  O   ASP A 290       2.119  -6.363   4.438  1.00 98.31           O  
ATOM   2329  CG  ASP A 290       0.828  -2.459   4.172  1.00 98.31           C  
ATOM   2330  OD1 ASP A 290       1.973  -1.964   4.086  1.00 98.31           O  
ATOM   2331  OD2 ASP A 290      -0.079  -1.939   4.859  1.00 98.31           O  
ATOM   2332  N   VAL A 291       3.275  -4.520   4.820  1.00 98.31           N  
ATOM   2333  CA  VAL A 291       3.939  -4.996   6.027  1.00 98.31           C  
ATOM   2334  C   VAL A 291       4.000  -3.871   7.059  1.00 98.31           C  
ATOM   2335  CB  VAL A 291       5.359  -5.523   5.727  1.00 98.31           C  
ATOM   2336  O   VAL A 291       4.367  -2.740   6.734  1.00 98.31           O  
ATOM   2337  CG1 VAL A 291       6.234  -4.410   5.145  1.00 98.31           C  
ATOM   2338  CG2 VAL A 291       5.996  -6.098   6.988  1.00 98.31           C  
ATOM   2339  N   LYS A 292       3.561  -4.164   8.297  1.00 97.81           N  
ATOM   2340  CA  LYS A 292       3.539  -3.168   9.359  1.00 97.81           C  
ATOM   2341  C   LYS A 292       4.004  -3.766  10.688  1.00 97.81           C  
ATOM   2342  CB  LYS A 292       2.137  -2.578   9.516  1.00 97.81           C  
ATOM   2343  O   LYS A 292       3.602  -4.875  11.047  1.00 97.81           O  
ATOM   2344  CG  LYS A 292       1.671  -1.764   8.320  1.00 97.81           C  
ATOM   2345  CD  LYS A 292       2.357  -0.404   8.266  1.00 97.81           C  
ATOM   2346  CE  LYS A 292       1.830   0.445   7.117  1.00 97.81           C  
ATOM   2347  NZ  LYS A 292       2.539   1.756   7.027  1.00 97.81           N  
ATOM   2348  N   PHE A 293       4.855  -3.010  11.344  1.00 98.19           N  
ATOM   2349  CA  PHE A 293       5.195  -3.387  12.711  1.00 98.19           C  
ATOM   2350  C   PHE A 293       4.086  -2.986  13.680  1.00 98.19           C  
ATOM   2351  CB  PHE A 293       6.520  -2.738  13.141  1.00 98.19           C  
ATOM   2352  O   PHE A 293       3.373  -2.008  13.445  1.00 98.19           O  
ATOM   2353  CG  PHE A 293       7.734  -3.387  12.531  1.00 98.19           C  
ATOM   2354  CD1 PHE A 293       8.242  -4.566  13.062  1.00 98.19           C  
ATOM   2355  CD2 PHE A 293       8.367  -2.814  11.438  1.00 98.19           C  
ATOM   2356  CE1 PHE A 293       9.367  -5.172  12.500  1.00 98.19           C  
ATOM   2357  CE2 PHE A 293       9.492  -3.410  10.875  1.00 98.19           C  
ATOM   2358  CZ  PHE A 293       9.992  -4.590  11.406  1.00 98.19           C  
ATOM   2359  N   SER A 294       3.982  -3.801  14.727  1.00 97.94           N  
ATOM   2360  CA  SER A 294       3.133  -3.344  15.820  1.00 97.94           C  
ATOM   2361  C   SER A 294       3.738  -2.133  16.516  1.00 97.94           C  
ATOM   2362  CB  SER A 294       2.910  -4.469  16.828  1.00 97.94           C  
ATOM   2363  O   SER A 294       4.926  -1.847  16.359  1.00 97.94           O  
ATOM   2364  OG  SER A 294       4.129  -4.836  17.453  1.00 97.94           O  
ATOM   2365  N   HIS A 295       2.910  -1.437  17.234  1.00 96.00           N  
ATOM   2366  CA  HIS A 295       3.400  -0.263  17.953  1.00 96.00           C  
ATOM   2367  C   HIS A 295       4.449  -0.648  18.984  1.00 96.00           C  
ATOM   2368  CB  HIS A 295       2.242   0.477  18.625  1.00 96.00           C  
ATOM   2369  O   HIS A 295       5.410   0.093  19.203  1.00 96.00           O  
ATOM   2370  CG  HIS A 295       1.232   1.013  17.656  1.00 96.00           C  
ATOM   2371  CD2 HIS A 295       1.135   2.219  17.047  1.00 96.00           C  
ATOM   2372  ND1 HIS A 295       0.157   0.271  17.219  1.00 96.00           N  
ATOM   2373  CE1 HIS A 295      -0.560   1.000  16.375  1.00 96.00           C  
ATOM   2374  NE2 HIS A 295       0.012   2.188  16.266  1.00 96.00           N  
ATOM   2375  N   SER A 296       4.324  -1.756  19.594  1.00 94.56           N  
ATOM   2376  CA  SER A 296       5.277  -2.242  20.578  1.00 94.56           C  
ATOM   2377  C   SER A 296       6.598  -2.645  19.938  1.00 94.56           C  
ATOM   2378  CB  SER A 296       4.695  -3.430  21.359  1.00 94.56           C  
ATOM   2379  O   SER A 296       7.625  -2.732  20.609  1.00 94.56           O  
ATOM   2380  OG  SER A 296       4.562  -4.559  20.500  1.00 94.56           O  
ATOM   2381  N   GLY A 297       6.582  -3.020  18.672  1.00 96.31           N  
ATOM   2382  CA  GLY A 297       7.770  -3.467  17.953  1.00 96.31           C  
ATOM   2383  C   GLY A 297       8.016  -4.957  18.078  1.00 96.31           C  
ATOM   2384  O   GLY A 297       8.984  -5.484  17.531  1.00 96.31           O  
ATOM   2385  N   ARG A 298       7.141  -5.582  18.781  1.00 96.06           N  
ATOM   2386  CA  ARG A 298       7.340  -7.008  19.016  1.00 96.06           C  
ATOM   2387  C   ARG A 298       6.801  -7.836  17.859  1.00 96.06           C  
ATOM   2388  CB  ARG A 298       6.664  -7.434  20.312  1.00 96.06           C  
ATOM   2389  O   ARG A 298       7.383  -8.859  17.484  1.00 96.06           O  
ATOM   2390  CG  ARG A 298       6.754  -8.922  20.609  1.00 96.06           C  
ATOM   2391  CD  ARG A 298       6.164  -9.281  21.953  1.00 96.06           C  
ATOM   2392  NE  ARG A 298       6.152 -10.719  22.188  1.00 96.06           N  
ATOM   2393  NH1 ARG A 298       5.215 -10.594  24.297  1.00 96.06           N  
ATOM   2394  NH2 ARG A 298       5.742 -12.633  23.391  1.00 96.06           N  
ATOM   2395  CZ  ARG A 298       5.703 -11.312  23.281  1.00 96.06           C  
ATOM   2396  N   TYR A 299       5.691  -7.383  17.297  1.00 97.75           N  
ATOM   2397  CA  TYR A 299       5.023  -8.148  16.266  1.00 97.75           C  
ATOM   2398  C   TYR A 299       5.082  -7.426  14.922  1.00 97.75           C  
ATOM   2399  CB  TYR A 299       3.562  -8.422  16.641  1.00 97.75           C  
ATOM   2400  O   TYR A 299       5.387  -6.230  14.867  1.00 97.75           O  
ATOM   2401  CG  TYR A 299       3.404  -9.164  17.938  1.00 97.75           C  
ATOM   2402  CD1 TYR A 299       3.578 -10.547  18.000  1.00 97.75           C  
ATOM   2403  CD2 TYR A 299       3.080  -8.492  19.109  1.00 97.75           C  
ATOM   2404  CE1 TYR A 299       3.432 -11.242  19.203  1.00 97.75           C  
ATOM   2405  CE2 TYR A 299       2.932  -9.180  20.312  1.00 97.75           C  
ATOM   2406  OH  TYR A 299       2.963 -11.227  21.531  1.00 97.75           O  
ATOM   2407  CZ  TYR A 299       3.109 -10.547  20.344  1.00 97.75           C  
ATOM   2408  N   MET A 300       4.887  -8.227  13.898  1.00 97.56           N  
ATOM   2409  CA  MET A 300       4.777  -7.719  12.531  1.00 97.56           C  
ATOM   2410  C   MET A 300       3.572  -8.320  11.820  1.00 97.56           C  
ATOM   2411  CB  MET A 300       6.055  -8.016  11.742  1.00 97.56           C  
ATOM   2412  O   MET A 300       3.270  -9.508  12.000  1.00 97.56           O  
ATOM   2413  CG  MET A 300       5.996  -7.574  10.289  1.00 97.56           C  
ATOM   2414  SD  MET A 300       7.551  -7.922   9.383  1.00 97.56           S  
ATOM   2415  CE  MET A 300       7.594  -9.734   9.500  1.00 97.56           C  
ATOM   2416  N   MET A 301       2.881  -7.500  11.133  1.00 98.12           N  
ATOM   2417  CA  MET A 301       1.713  -7.945  10.375  1.00 98.12           C  
ATOM   2418  C   MET A 301       1.969  -7.848   8.875  1.00 98.12           C  
ATOM   2419  CB  MET A 301       0.482  -7.117  10.750  1.00 98.12           C  
ATOM   2420  O   MET A 301       2.568  -6.879   8.406  1.00 98.12           O  
ATOM   2421  CG  MET A 301      -0.743  -7.426   9.906  1.00 98.12           C  
ATOM   2422  SD  MET A 301      -2.232  -6.516  10.469  1.00 98.12           S  
ATOM   2423  CE  MET A 301      -1.742  -4.816  10.070  1.00 98.12           C  
ATOM   2424  N   THR A 302       1.536  -8.828   8.125  1.00 98.25           N  
ATOM   2425  CA  THR A 302       1.622  -8.812   6.668  1.00 98.25           C  
ATOM   2426  C   THR A 302       0.248  -9.039   6.043  1.00 98.25           C  
ATOM   2427  CB  THR A 302       2.605  -9.883   6.156  1.00 98.25           C  
ATOM   2428  O   THR A 302      -0.585  -9.750   6.605  1.00 98.25           O  
ATOM   2429  CG2 THR A 302       4.012  -9.641   6.699  1.00 98.25           C  
ATOM   2430  OG1 THR A 302       2.156 -11.172   6.578  1.00 98.25           O  
ATOM   2431  N   ARG A 303       0.015  -8.406   4.930  1.00 98.38           N  
ATOM   2432  CA  ARG A 303      -1.209  -8.578   4.152  1.00 98.38           C  
ATOM   2433  C   ARG A 303      -0.906  -9.141   2.766  1.00 98.38           C  
ATOM   2434  CB  ARG A 303      -1.957  -7.250   4.031  1.00 98.38           C  
ATOM   2435  O   ARG A 303      -0.148  -8.539   2.002  1.00 98.38           O  
ATOM   2436  CG  ARG A 303      -3.164  -7.305   3.105  1.00 98.38           C  
ATOM   2437  CD  ARG A 303      -4.246  -8.227   3.648  1.00 98.38           C  
ATOM   2438  NE  ARG A 303      -5.434  -8.219   2.799  1.00 98.38           N  
ATOM   2439  NH1 ARG A 303      -6.941  -8.117   4.551  1.00 98.38           N  
ATOM   2440  NH2 ARG A 303      -7.695  -8.164   2.385  1.00 98.38           N  
ATOM   2441  CZ  ARG A 303      -6.688  -8.164   3.246  1.00 98.38           C  
ATOM   2442  N   ASP A 304      -1.354 -10.297   2.496  1.00 97.81           N  
ATOM   2443  CA  ASP A 304      -1.388 -10.828   1.135  1.00 97.81           C  
ATOM   2444  C   ASP A 304      -2.803 -10.781   0.562  1.00 97.81           C  
ATOM   2445  CB  ASP A 304      -0.855 -12.258   1.102  1.00 97.81           C  
ATOM   2446  O   ASP A 304      -3.701 -10.188   1.162  1.00 97.81           O  
ATOM   2447  CG  ASP A 304      -1.647 -13.203   1.985  1.00 97.81           C  
ATOM   2448  OD1 ASP A 304      -2.896 -13.148   1.980  1.00 97.81           O  
ATOM   2449  OD2 ASP A 304      -1.018 -14.023   2.695  1.00 97.81           O  
ATOM   2450  N   TYR A 305      -3.006 -11.328  -0.611  1.00 97.88           N  
ATOM   2451  CA  TYR A 305      -4.289 -11.133  -1.277  1.00 97.88           C  
ATOM   2452  C   TYR A 305      -5.418 -11.797  -0.497  1.00 97.88           C  
ATOM   2453  CB  TYR A 305      -4.246 -11.688  -2.705  1.00 97.88           C  
ATOM   2454  O   TYR A 305      -6.527 -11.266  -0.427  1.00 97.88           O  
ATOM   2455  CG  TYR A 305      -5.461 -11.336  -3.527  1.00 97.88           C  
ATOM   2456  CD1 TYR A 305      -6.457 -12.289  -3.770  1.00 97.88           C  
ATOM   2457  CD2 TYR A 305      -5.625 -10.070  -4.062  1.00 97.88           C  
ATOM   2458  CE1 TYR A 305      -7.578 -11.977  -4.527  1.00 97.88           C  
ATOM   2459  CE2 TYR A 305      -6.742  -9.742  -4.824  1.00 97.88           C  
ATOM   2460  OH  TYR A 305      -8.820 -10.383  -5.801  1.00 97.88           O  
ATOM   2461  CZ  TYR A 305      -7.711 -10.703  -5.051  1.00 97.88           C  
ATOM   2462  N   LEU A 306      -5.098 -12.922   0.190  1.00 97.12           N  
ATOM   2463  CA  LEU A 306      -6.168 -13.711   0.786  1.00 97.12           C  
ATOM   2464  C   LEU A 306      -6.207 -13.523   2.299  1.00 97.12           C  
ATOM   2465  CB  LEU A 306      -5.988 -15.195   0.451  1.00 97.12           C  
ATOM   2466  O   LEU A 306      -7.250 -13.719   2.926  1.00 97.12           O  
ATOM   2467  CG  LEU A 306      -6.176 -15.586  -1.016  1.00 97.12           C  
ATOM   2468  CD1 LEU A 306      -5.941 -17.078  -1.200  1.00 97.12           C  
ATOM   2469  CD2 LEU A 306      -7.570 -15.195  -1.499  1.00 97.12           C  
ATOM   2470  N   SER A 307      -5.062 -13.141   2.900  1.00 97.56           N  
ATOM   2471  CA  SER A 307      -5.039 -13.227   4.359  1.00 97.56           C  
ATOM   2472  C   SER A 307      -4.156 -12.141   4.961  1.00 97.56           C  
ATOM   2473  CB  SER A 307      -4.547 -14.602   4.809  1.00 97.56           C  
ATOM   2474  O   SER A 307      -3.424 -11.461   4.242  1.00 97.56           O  
ATOM   2475  OG  SER A 307      -3.193 -14.805   4.430  1.00 97.56           O  
ATOM   2476  N   VAL A 308      -4.355 -11.953   6.262  1.00 98.25           N  
ATOM   2477  CA  VAL A 308      -3.465 -11.188   7.129  1.00 98.25           C  
ATOM   2478  C   VAL A 308      -2.742 -12.125   8.094  1.00 98.25           C  
ATOM   2479  CB  VAL A 308      -4.234 -10.102   7.918  1.00 98.25           C  
ATOM   2480  O   VAL A 308      -3.371 -12.969   8.734  1.00 98.25           O  
ATOM   2481  CG1 VAL A 308      -3.322  -9.438   8.945  1.00 98.25           C  
ATOM   2482  CG2 VAL A 308      -4.824  -9.070   6.961  1.00 98.25           C  
ATOM   2483  N   LYS A 309      -1.488 -11.984   8.188  1.00 97.88           N  
ATOM   2484  CA  LYS A 309      -0.685 -12.828   9.070  1.00 97.88           C  
ATOM   2485  C   LYS A 309       0.095 -11.992  10.078  1.00 97.88           C  
ATOM   2486  CB  LYS A 309       0.277 -13.695   8.250  1.00 97.88           C  
ATOM   2487  O   LYS A 309       0.628 -10.938   9.734  1.00 97.88           O  
ATOM   2488  CG  LYS A 309      -0.414 -14.680   7.320  1.00 97.88           C  
ATOM   2489  CD  LYS A 309       0.587 -15.414   6.434  1.00 97.88           C  
ATOM   2490  CE  LYS A 309      -0.111 -16.328   5.441  1.00 97.88           C  
ATOM   2491  NZ  LYS A 309       0.862 -16.984   4.520  1.00 97.88           N  
ATOM   2492  N   ILE A 310       0.143 -12.469  11.305  1.00 98.19           N  
ATOM   2493  CA  ILE A 310       0.900 -11.812  12.367  1.00 98.19           C  
ATOM   2494  C   ILE A 310       2.123 -12.656  12.727  1.00 98.19           C  
ATOM   2495  CB  ILE A 310       0.028 -11.570  13.617  1.00 98.19           C  
ATOM   2496  O   ILE A 310       2.002 -13.852  12.984  1.00 98.19           O  
ATOM   2497  CG1 ILE A 310      -1.201 -10.727  13.258  1.00 98.19           C  
ATOM   2498  CG2 ILE A 310       0.846 -10.906  14.727  1.00 98.19           C  
ATOM   2499  CD1 ILE A 310      -2.139 -10.477  14.430  1.00 98.19           C  
ATOM   2500  N   TRP A 311       3.195 -12.008  12.727  1.00 97.88           N  
ATOM   2501  CA  TRP A 311       4.465 -12.656  13.039  1.00 97.88           C  
ATOM   2502  C   TRP A 311       5.035 -12.133  14.352  1.00 97.88           C  
ATOM   2503  CB  TRP A 311       5.473 -12.445  11.914  1.00 97.88           C  
ATOM   2504  O   TRP A 311       4.910 -10.945  14.664  1.00 97.88           O  
ATOM   2505  CG  TRP A 311       4.984 -12.898  10.570  1.00 97.88           C  
ATOM   2506  CD1 TRP A 311       4.129 -12.242   9.734  1.00 97.88           C  
ATOM   2507  CD2 TRP A 311       5.324 -14.125   9.906  1.00 97.88           C  
ATOM   2508  CE2 TRP A 311       4.637 -14.141   8.672  1.00 97.88           C  
ATOM   2509  CE3 TRP A 311       6.145 -15.211  10.242  1.00 97.88           C  
ATOM   2510  NE1 TRP A 311       3.918 -12.977   8.594  1.00 97.88           N  
ATOM   2511  CH2 TRP A 311       5.555 -16.250   8.125  1.00 97.88           C  
ATOM   2512  CZ2 TRP A 311       4.746 -15.203   7.773  1.00 97.88           C  
ATOM   2513  CZ3 TRP A 311       6.250 -16.266   9.344  1.00 97.88           C  
ATOM   2514  N   ASP A 312       5.586 -12.969  15.070  1.00 97.31           N  
ATOM   2515  CA  ASP A 312       6.441 -12.602  16.188  1.00 97.31           C  
ATOM   2516  C   ASP A 312       7.902 -12.508  15.758  1.00 97.31           C  
ATOM   2517  CB  ASP A 312       6.293 -13.609  17.328  1.00 97.31           C  
ATOM   2518  O   ASP A 312       8.438 -13.438  15.164  1.00 97.31           O  
ATOM   2519  CG  ASP A 312       6.945 -13.141  18.625  1.00 97.31           C  
ATOM   2520  OD1 ASP A 312       7.961 -12.414  18.562  1.00 97.31           O  
ATOM   2521  OD2 ASP A 312       6.445 -13.508  19.703  1.00 97.31           O  
ATOM   2522  N   LEU A 313       8.539 -11.469  16.047  1.00 96.06           N  
ATOM   2523  CA  LEU A 313       9.914 -11.250  15.602  1.00 96.06           C  
ATOM   2524  C   LEU A 313      10.844 -12.305  16.188  1.00 96.06           C  
ATOM   2525  CB  LEU A 313      10.391  -9.852  16.000  1.00 96.06           C  
ATOM   2526  O   LEU A 313      11.945 -12.523  15.680  1.00 96.06           O  
ATOM   2527  CG  LEU A 313       9.727  -8.680  15.281  1.00 96.06           C  
ATOM   2528  CD1 LEU A 313      10.367  -7.363  15.711  1.00 96.06           C  
ATOM   2529  CD2 LEU A 313       9.820  -8.859  13.773  1.00 96.06           C  
ATOM   2530  N   ASN A 314      10.422 -12.922  17.203  1.00 94.19           N  
ATOM   2531  CA  ASN A 314      11.242 -13.945  17.828  1.00 94.19           C  
ATOM   2532  C   ASN A 314      10.883 -15.344  17.328  1.00 94.19           C  
ATOM   2533  CB  ASN A 314      11.094 -13.891  19.359  1.00 94.19           C  
ATOM   2534  O   ASN A 314      11.516 -16.328  17.703  1.00 94.19           O  
ATOM   2535  CG  ASN A 314      11.641 -12.602  19.938  1.00 94.19           C  
ATOM   2536  ND2 ASN A 314      10.953 -12.070  20.953  1.00 94.19           N  
ATOM   2537  OD1 ASN A 314      12.664 -12.086  19.500  1.00 94.19           O  
ATOM   2538  N   MET A 315       9.875 -15.484  16.500  1.00 91.81           N  
ATOM   2539  CA  MET A 315       9.461 -16.750  15.898  1.00 91.81           C  
ATOM   2540  C   MET A 315       9.359 -16.641  14.383  1.00 91.81           C  
ATOM   2541  CB  MET A 315       8.125 -17.219  16.484  1.00 91.81           C  
ATOM   2542  O   MET A 315       8.289 -16.359  13.852  1.00 91.81           O  
ATOM   2543  CG  MET A 315       8.188 -17.594  17.953  1.00 91.81           C  
ATOM   2544  SD  MET A 315       6.578 -18.188  18.594  1.00 91.81           S  
ATOM   2545  CE  MET A 315       6.441 -19.766  17.719  1.00 91.81           C  
ATOM   2546  N   GLU A 316      10.375 -17.031  13.625  1.00 88.94           N  
ATOM   2547  CA  GLU A 316      10.500 -16.719  12.203  1.00 88.94           C  
ATOM   2548  C   GLU A 316       9.914 -17.844  11.344  1.00 88.94           C  
ATOM   2549  CB  GLU A 316      11.961 -16.469  11.828  1.00 88.94           C  
ATOM   2550  O   GLU A 316       9.648 -17.641  10.156  1.00 88.94           O  
ATOM   2551  CG  GLU A 316      12.633 -15.383  12.648  1.00 88.94           C  
ATOM   2552  CD  GLU A 316      14.133 -15.312  12.445  1.00 88.94           C  
ATOM   2553  OE1 GLU A 316      14.844 -14.773  13.320  1.00 88.94           O  
ATOM   2554  OE2 GLU A 316      14.609 -15.805  11.391  1.00 88.94           O  
ATOM   2555  N   ASN A 317       9.625 -18.938  11.789  1.00 90.56           N  
ATOM   2556  CA  ASN A 317       9.328 -20.109  10.977  1.00 90.56           C  
ATOM   2557  C   ASN A 317       7.867 -20.156  10.555  1.00 90.56           C  
ATOM   2558  CB  ASN A 317       9.703 -21.391  11.727  1.00 90.56           C  
ATOM   2559  O   ASN A 317       7.512 -20.844   9.594  1.00 90.56           O  
ATOM   2560  CG  ASN A 317      11.195 -21.547  11.930  1.00 90.56           C  
ATOM   2561  ND2 ASN A 317      11.586 -22.375  12.891  1.00 90.56           N  
ATOM   2562  OD1 ASN A 317      11.992 -20.906  11.234  1.00 90.56           O  
ATOM   2563  N   ARG A 318       7.062 -19.531  11.445  1.00 93.56           N  
ATOM   2564  CA  ARG A 318       5.648 -19.500  11.102  1.00 93.56           C  
ATOM   2565  C   ARG A 318       4.957 -18.281  11.695  1.00 93.56           C  
ATOM   2566  CB  ARG A 318       4.953 -20.781  11.578  1.00 93.56           C  
ATOM   2567  O   ARG A 318       5.379 -17.781  12.742  1.00 93.56           O  
ATOM   2568  CG  ARG A 318       4.980 -20.969  13.086  1.00 93.56           C  
ATOM   2569  CD  ARG A 318       4.309 -22.266  13.500  1.00 93.56           C  
ATOM   2570  NE  ARG A 318       4.328 -22.453  14.945  1.00 93.56           N  
ATOM   2571  NH1 ARG A 318       3.148 -24.438  14.930  1.00 93.56           N  
ATOM   2572  NH2 ARG A 318       3.854 -23.531  16.922  1.00 93.56           N  
ATOM   2573  CZ  ARG A 318       3.777 -23.469  15.594  1.00 93.56           C  
ATOM   2574  N   PRO A 319       3.924 -17.875  11.062  1.00 96.44           N  
ATOM   2575  CA  PRO A 319       3.139 -16.812  11.695  1.00 96.44           C  
ATOM   2576  C   PRO A 319       2.447 -17.281  12.977  1.00 96.44           C  
ATOM   2577  CB  PRO A 319       2.111 -16.453  10.617  1.00 96.44           C  
ATOM   2578  O   PRO A 319       2.012 -18.422  13.070  1.00 96.44           O  
ATOM   2579  CG  PRO A 319       1.979 -17.688   9.781  1.00 96.44           C  
ATOM   2580  CD  PRO A 319       3.283 -18.422   9.820  1.00 96.44           C  
ATOM   2581  N   VAL A 320       2.316 -16.391  13.930  1.00 96.81           N  
ATOM   2582  CA  VAL A 320       1.677 -16.734  15.195  1.00 96.81           C  
ATOM   2583  C   VAL A 320       0.159 -16.672  15.047  1.00 96.81           C  
ATOM   2584  CB  VAL A 320       2.131 -15.789  16.328  1.00 96.81           C  
ATOM   2585  O   VAL A 320      -0.569 -17.391  15.742  1.00 96.81           O  
ATOM   2586  CG1 VAL A 320       3.574 -16.094  16.734  1.00 96.81           C  
ATOM   2587  CG2 VAL A 320       1.986 -14.328  15.898  1.00 96.81           C  
ATOM   2588  N   GLU A 321      -0.354 -15.859  14.156  1.00 97.19           N  
ATOM   2589  CA  GLU A 321      -1.774 -15.742  13.836  1.00 97.19           C  
ATOM   2590  C   GLU A 321      -1.993 -15.586  12.336  1.00 97.19           C  
ATOM   2591  CB  GLU A 321      -2.400 -14.570  14.594  1.00 97.19           C  
ATOM   2592  O   GLU A 321      -1.227 -14.891  11.664  1.00 97.19           O  
ATOM   2593  CG  GLU A 321      -2.197 -14.625  16.094  1.00 97.19           C  
ATOM   2594  CD  GLU A 321      -2.465 -13.297  16.781  1.00 97.19           C  
ATOM   2595  OE1 GLU A 321      -1.918 -13.062  17.891  1.00 97.19           O  
ATOM   2596  OE2 GLU A 321      -3.227 -12.477  16.219  1.00 97.19           O  
ATOM   2597  N   THR A 322      -3.033 -16.203  11.781  1.00 97.12           N  
ATOM   2598  CA  THR A 322      -3.438 -16.047  10.391  1.00 97.12           C  
ATOM   2599  C   THR A 322      -4.938 -15.781  10.281  1.00 97.12           C  
ATOM   2600  CB  THR A 322      -3.082 -17.312   9.570  1.00 97.12           C  
ATOM   2601  O   THR A 322      -5.750 -16.547  10.797  1.00 97.12           O  
ATOM   2602  CG2 THR A 322      -3.471 -17.141   8.102  1.00 97.12           C  
ATOM   2603  OG1 THR A 322      -1.672 -17.547   9.648  1.00 97.12           O  
ATOM   2604  N   TYR A 323      -5.324 -14.711   9.680  1.00 97.88           N  
ATOM   2605  CA  TYR A 323      -6.719 -14.336   9.477  1.00 97.88           C  
ATOM   2606  C   TYR A 323      -7.086 -14.367   7.996  1.00 97.88           C  
ATOM   2607  CB  TYR A 323      -6.988 -12.938  10.047  1.00 97.88           C  
ATOM   2608  O   TYR A 323      -6.500 -13.656   7.188  1.00 97.88           O  
ATOM   2609  CG  TYR A 323      -6.609 -12.789  11.500  1.00 97.88           C  
ATOM   2610  CD1 TYR A 323      -7.387 -13.367  12.500  1.00 97.88           C  
ATOM   2611  CD2 TYR A 323      -5.477 -12.078  11.875  1.00 97.88           C  
ATOM   2612  CE1 TYR A 323      -7.043 -13.234  13.844  1.00 97.88           C  
ATOM   2613  CE2 TYR A 323      -5.125 -11.938  13.211  1.00 97.88           C  
ATOM   2614  OH  TYR A 323      -5.570 -12.383  15.516  1.00 97.88           O  
ATOM   2615  CZ  TYR A 323      -5.914 -12.523  14.188  1.00 97.88           C  
ATOM   2616  N   GLN A 324      -8.102 -15.102   7.629  1.00 96.75           N  
ATOM   2617  CA  GLN A 324      -8.555 -15.180   6.246  1.00 96.75           C  
ATOM   2618  C   GLN A 324      -9.445 -13.984   5.891  1.00 96.75           C  
ATOM   2619  CB  GLN A 324      -9.312 -16.484   6.004  1.00 96.75           C  
ATOM   2620  O   GLN A 324     -10.445 -13.734   6.559  1.00 96.75           O  
ATOM   2621  CG  GLN A 324      -8.484 -17.734   6.262  1.00 96.75           C  
ATOM   2622  CD  GLN A 324      -7.246 -17.812   5.391  1.00 96.75           C  
ATOM   2623  NE2 GLN A 324      -6.156 -18.328   5.949  1.00 96.75           N  
ATOM   2624  OE1 GLN A 324      -7.270 -17.406   4.223  1.00 96.75           O  
ATOM   2625  N   VAL A 325      -9.133 -13.312   4.844  1.00 97.44           N  
ATOM   2626  CA  VAL A 325      -9.875 -12.117   4.457  1.00 97.44           C  
ATOM   2627  C   VAL A 325     -10.695 -12.398   3.199  1.00 97.44           C  
ATOM   2628  CB  VAL A 325      -8.930 -10.914   4.219  1.00 97.44           C  
ATOM   2629  O   VAL A 325     -11.883 -12.078   3.139  1.00 97.44           O  
ATOM   2630  CG1 VAL A 325      -9.727  -9.672   3.818  1.00 97.44           C  
ATOM   2631  CG2 VAL A 325      -8.094 -10.641   5.465  1.00 97.44           C  
ATOM   2632  N   HIS A 326     -10.078 -13.016   2.182  1.00 96.88           N  
ATOM   2633  CA  HIS A 326     -10.695 -13.219   0.875  1.00 96.88           C  
ATOM   2634  C   HIS A 326     -10.820 -14.703   0.549  1.00 96.88           C  
ATOM   2635  CB  HIS A 326      -9.891 -12.508  -0.214  1.00 96.88           C  
ATOM   2636  O   HIS A 326     -10.672 -15.102  -0.608  1.00 96.88           O  
ATOM   2637  CG  HIS A 326     -10.055 -11.016  -0.202  1.00 96.88           C  
ATOM   2638  CD2 HIS A 326     -10.945 -10.227   0.438  1.00 96.88           C  
ATOM   2639  ND1 HIS A 326      -9.227 -10.180  -0.918  1.00 96.88           N  
ATOM   2640  CE1 HIS A 326      -9.602  -8.922  -0.717  1.00 96.88           C  
ATOM   2641  NE2 HIS A 326     -10.641  -8.930   0.102  1.00 96.88           N  
ATOM   2642  N   GLU A 327     -11.008 -15.539   1.525  1.00 94.50           N  
ATOM   2643  CA  GLU A 327     -11.109 -16.969   1.256  1.00 94.50           C  
ATOM   2644  C   GLU A 327     -12.242 -17.266   0.279  1.00 94.50           C  
ATOM   2645  CB  GLU A 327     -11.312 -17.750   2.559  1.00 94.50           C  
ATOM   2646  O   GLU A 327     -12.102 -18.141  -0.588  1.00 94.50           O  
ATOM   2647  CG  GLU A 327     -11.312 -19.266   2.377  1.00 94.50           C  
ATOM   2648  CD  GLU A 327     -10.000 -19.797   1.838  1.00 94.50           C  
ATOM   2649  OE1 GLU A 327      -9.992 -20.891   1.234  1.00 94.50           O  
ATOM   2650  OE2 GLU A 327      -8.961 -19.125   2.023  1.00 94.50           O  
ATOM   2651  N   TYR A 328     -13.344 -16.547   0.408  1.00 93.94           N  
ATOM   2652  CA  TYR A 328     -14.516 -16.766  -0.434  1.00 93.94           C  
ATOM   2653  C   TYR A 328     -14.227 -16.391  -1.882  1.00 93.94           C  
ATOM   2654  CB  TYR A 328     -15.719 -15.977   0.084  1.00 93.94           C  
ATOM   2655  O   TYR A 328     -15.000 -16.734  -2.783  1.00 93.94           O  
ATOM   2656  CG  TYR A 328     -15.414 -14.516   0.334  1.00 93.94           C  
ATOM   2657  CD1 TYR A 328     -15.133 -14.055   1.618  1.00 93.94           C  
ATOM   2658  CD2 TYR A 328     -15.406 -13.602  -0.710  1.00 93.94           C  
ATOM   2659  CE1 TYR A 328     -14.852 -12.711   1.854  1.00 93.94           C  
ATOM   2660  CE2 TYR A 328     -15.133 -12.250  -0.486  1.00 93.94           C  
ATOM   2661  OH  TYR A 328     -14.578 -10.492   1.024  1.00 93.94           O  
ATOM   2662  CZ  TYR A 328     -14.852 -11.820   0.797  1.00 93.94           C  
ATOM   2663  N   LEU A 329     -13.125 -15.719  -2.125  1.00 95.38           N  
ATOM   2664  CA  LEU A 329     -12.789 -15.305  -3.484  1.00 95.38           C  
ATOM   2665  C   LEU A 329     -11.922 -16.359  -4.172  1.00 95.38           C  
ATOM   2666  CB  LEU A 329     -12.055 -13.961  -3.471  1.00 95.38           C  
ATOM   2667  O   LEU A 329     -11.586 -16.219  -5.352  1.00 95.38           O  
ATOM   2668  CG  LEU A 329     -12.883 -12.750  -3.031  1.00 95.38           C  
ATOM   2669  CD1 LEU A 329     -12.031 -11.484  -3.094  1.00 95.38           C  
ATOM   2670  CD2 LEU A 329     -14.125 -12.609  -3.898  1.00 95.38           C  
ATOM   2671  N   ARG A 330     -11.531 -17.391  -3.535  1.00 93.00           N  
ATOM   2672  CA  ARG A 330     -10.656 -18.422  -4.102  1.00 93.00           C  
ATOM   2673  C   ARG A 330     -11.266 -19.016  -5.375  1.00 93.00           C  
ATOM   2674  CB  ARG A 330     -10.406 -19.531  -3.084  1.00 93.00           C  
ATOM   2675  O   ARG A 330     -10.539 -19.344  -6.312  1.00 93.00           O  
ATOM   2676  CG  ARG A 330      -9.234 -19.266  -2.150  1.00 93.00           C  
ATOM   2677  CD  ARG A 330      -8.789 -20.516  -1.422  1.00 93.00           C  
ATOM   2678  NE  ARG A 330      -7.723 -20.234  -0.465  1.00 93.00           N  
ATOM   2679  NH1 ARG A 330      -7.215 -22.453  -0.063  1.00 93.00           N  
ATOM   2680  NH2 ARG A 330      -6.051 -20.797   1.010  1.00 93.00           N  
ATOM   2681  CZ  ARG A 330      -6.996 -21.156   0.158  1.00 93.00           C  
ATOM   2682  N   SER A 331     -12.531 -19.109  -5.402  1.00 90.06           N  
ATOM   2683  CA  SER A 331     -13.203 -19.688  -6.555  1.00 90.06           C  
ATOM   2684  C   SER A 331     -13.367 -18.672  -7.676  1.00 90.06           C  
ATOM   2685  CB  SER A 331     -14.570 -20.234  -6.152  1.00 90.06           C  
ATOM   2686  O   SER A 331     -13.797 -19.016  -8.781  1.00 90.06           O  
ATOM   2687  OG  SER A 331     -15.391 -19.219  -5.621  1.00 90.06           O  
ATOM   2688  N   LYS A 332     -13.031 -17.453  -7.414  1.00 92.69           N  
ATOM   2689  CA  LYS A 332     -13.250 -16.391  -8.391  1.00 92.69           C  
ATOM   2690  C   LYS A 332     -11.922 -15.812  -8.875  1.00 92.69           C  
ATOM   2691  CB  LYS A 332     -14.117 -15.289  -7.797  1.00 92.69           C  
ATOM   2692  O   LYS A 332     -11.891 -14.734  -9.469  1.00 92.69           O  
ATOM   2693  CG  LYS A 332     -15.531 -15.734  -7.445  1.00 92.69           C  
ATOM   2694  CD  LYS A 332     -16.391 -15.891  -8.688  1.00 92.69           C  
ATOM   2695  CE  LYS A 332     -17.828 -16.266  -8.328  1.00 92.69           C  
ATOM   2696  NZ  LYS A 332     -18.656 -16.516  -9.547  1.00 92.69           N  
ATOM   2697  N   LEU A 333     -10.844 -16.500  -8.633  1.00 94.31           N  
ATOM   2698  CA  LEU A 333      -9.523 -15.961  -8.922  1.00 94.31           C  
ATOM   2699  C   LEU A 333      -9.344 -15.742 -10.422  1.00 94.31           C  
ATOM   2700  CB  LEU A 333      -8.438 -16.906  -8.398  1.00 94.31           C  
ATOM   2701  O   LEU A 333      -8.711 -14.766 -10.844  1.00 94.31           O  
ATOM   2702  CG  LEU A 333      -8.305 -17.000  -6.875  1.00 94.31           C  
ATOM   2703  CD1 LEU A 333      -7.219 -18.000  -6.500  1.00 94.31           C  
ATOM   2704  CD2 LEU A 333      -8.000 -15.625  -6.277  1.00 94.31           C  
ATOM   2705  N   CYS A 334      -9.898 -16.609 -11.242  1.00 93.12           N  
ATOM   2706  CA  CYS A 334      -9.773 -16.453 -12.688  1.00 93.12           C  
ATOM   2707  C   CYS A 334     -10.461 -15.188 -13.172  1.00 93.12           C  
ATOM   2708  CB  CYS A 334     -10.367 -17.672 -13.398  1.00 93.12           C  
ATOM   2709  O   CYS A 334      -9.891 -14.422 -13.945  1.00 93.12           O  
ATOM   2710  SG  CYS A 334      -9.305 -19.141 -13.352  1.00 93.12           S  
ATOM   2711  N   SER A 335     -11.656 -15.023 -12.734  1.00 93.69           N  
ATOM   2712  CA  SER A 335     -12.383 -13.812 -13.102  1.00 93.69           C  
ATOM   2713  C   SER A 335     -11.672 -12.562 -12.602  1.00 93.69           C  
ATOM   2714  CB  SER A 335     -13.812 -13.859 -12.539  1.00 93.69           C  
ATOM   2715  O   SER A 335     -11.617 -11.555 -13.305  1.00 93.69           O  
ATOM   2716  OG  SER A 335     -14.531 -14.945 -13.094  1.00 93.69           O  
ATOM   2717  N   LEU A 336     -11.141 -12.625 -11.414  1.00 96.25           N  
ATOM   2718  CA  LEU A 336     -10.422 -11.492 -10.828  1.00 96.25           C  
ATOM   2719  C   LEU A 336      -9.156 -11.195 -11.617  1.00 96.25           C  
ATOM   2720  CB  LEU A 336     -10.078 -11.773  -9.367  1.00 96.25           C  
ATOM   2721  O   LEU A 336      -8.742 -10.039 -11.734  1.00 96.25           O  
ATOM   2722  CG  LEU A 336     -11.242 -11.781  -8.383  1.00 96.25           C  
ATOM   2723  CD1 LEU A 336     -10.828 -12.445  -7.070  1.00 96.25           C  
ATOM   2724  CD2 LEU A 336     -11.742 -10.359  -8.133  1.00 96.25           C  
ATOM   2725  N   TYR A 337      -8.586 -12.234 -12.117  1.00 96.25           N  
ATOM   2726  CA  TYR A 337      -7.418 -12.039 -12.969  1.00 96.25           C  
ATOM   2727  C   TYR A 337      -7.797 -11.344 -14.273  1.00 96.25           C  
ATOM   2728  CB  TYR A 337      -6.738 -13.383 -13.266  1.00 96.25           C  
ATOM   2729  O   TYR A 337      -7.094 -10.438 -14.727  1.00 96.25           O  
ATOM   2730  CG  TYR A 337      -5.512 -13.258 -14.133  1.00 96.25           C  
ATOM   2731  CD1 TYR A 337      -5.512 -13.719 -15.445  1.00 96.25           C  
ATOM   2732  CD2 TYR A 337      -4.344 -12.688 -13.641  1.00 96.25           C  
ATOM   2733  CE1 TYR A 337      -4.383 -13.617 -16.250  1.00 96.25           C  
ATOM   2734  CE2 TYR A 337      -3.205 -12.578 -14.430  1.00 96.25           C  
ATOM   2735  OH  TYR A 337      -2.111 -12.938 -16.516  1.00 96.25           O  
ATOM   2736  CZ  TYR A 337      -3.234 -13.039 -15.734  1.00 96.25           C  
ATOM   2737  N   GLU A 338      -8.891 -11.672 -14.836  1.00 94.62           N  
ATOM   2738  CA  GLU A 338      -9.344 -11.086 -16.094  1.00 94.62           C  
ATOM   2739  C   GLU A 338      -9.617  -9.594 -15.938  1.00 94.62           C  
ATOM   2740  CB  GLU A 338     -10.602 -11.805 -16.594  1.00 94.62           C  
ATOM   2741  O   GLU A 338      -9.234  -8.797 -16.797  1.00 94.62           O  
ATOM   2742  CG  GLU A 338     -10.336 -13.180 -17.188  1.00 94.62           C  
ATOM   2743  CD  GLU A 338     -11.602 -13.906 -17.609  1.00 94.62           C  
ATOM   2744  OE1 GLU A 338     -11.508 -15.062 -18.078  1.00 94.62           O  
ATOM   2745  OE2 GLU A 338     -12.695 -13.320 -17.469  1.00 94.62           O  
ATOM   2746  N   ASN A 339     -10.133  -9.242 -14.852  1.00 95.06           N  
ATOM   2747  CA  ASN A 339     -10.492  -7.840 -14.688  1.00 95.06           C  
ATOM   2748  C   ASN A 339      -9.422  -7.070 -13.922  1.00 95.06           C  
ATOM   2749  CB  ASN A 339     -11.844  -7.711 -13.977  1.00 95.06           C  
ATOM   2750  O   ASN A 339      -9.641  -5.934 -13.508  1.00 95.06           O  
ATOM   2751  CG  ASN A 339     -11.820  -8.297 -12.578  1.00 95.06           C  
ATOM   2752  ND2 ASN A 339     -13.000  -8.477 -11.992  1.00 95.06           N  
ATOM   2753  OD1 ASN A 339     -10.758  -8.586 -12.023  1.00 95.06           O  
ATOM   2754  N   ASP A 340      -8.328  -7.621 -13.562  1.00 96.06           N  
ATOM   2755  CA  ASP A 340      -7.133  -7.016 -12.977  1.00 96.06           C  
ATOM   2756  C   ASP A 340      -7.324  -6.758 -11.484  1.00 96.06           C  
ATOM   2757  CB  ASP A 340      -6.785  -5.711 -13.695  1.00 96.06           C  
ATOM   2758  O   ASP A 340      -6.438  -6.207 -10.828  1.00 96.06           O  
ATOM   2759  CG  ASP A 340      -6.020  -5.930 -14.992  1.00 96.06           C  
ATOM   2760  OD1 ASP A 340      -5.500  -7.047 -15.211  1.00 96.06           O  
ATOM   2761  OD2 ASP A 340      -5.930  -4.980 -15.797  1.00 96.06           O  
ATOM   2762  N   CYS A 341      -8.391  -7.168 -10.898  1.00 96.94           N  
ATOM   2763  CA  CYS A 341      -8.672  -6.891  -9.492  1.00 96.94           C  
ATOM   2764  C   CYS A 341      -7.746  -7.688  -8.578  1.00 96.94           C  
ATOM   2765  CB  CYS A 341     -10.125  -7.207  -9.164  1.00 96.94           C  
ATOM   2766  O   CYS A 341      -7.445  -7.262  -7.465  1.00 96.94           O  
ATOM   2767  SG  CYS A 341     -11.305  -6.031  -9.859  1.00 96.94           S  
ATOM   2768  N   ILE A 342      -7.246  -8.812  -9.117  1.00 97.50           N  
ATOM   2769  CA  ILE A 342      -6.406  -9.688  -8.305  1.00 97.50           C  
ATOM   2770  C   ILE A 342      -5.090  -8.984  -7.984  1.00 97.50           C  
ATOM   2771  CB  ILE A 342      -6.141 -11.031  -9.008  1.00 97.50           C  
ATOM   2772  O   ILE A 342      -4.340  -9.422  -7.105  1.00 97.50           O  
ATOM   2773  CG1 ILE A 342      -5.746 -12.102  -7.984  1.00 97.50           C  
ATOM   2774  CG2 ILE A 342      -5.055 -10.875 -10.078  1.00 97.50           C  
ATOM   2775  CD1 ILE A 342      -5.738 -13.523  -8.547  1.00 97.50           C  
ATOM   2776  N   PHE A 343      -4.750  -7.902  -8.664  1.00 97.19           N  
ATOM   2777  CA  PHE A 343      -3.496  -7.188  -8.453  1.00 97.19           C  
ATOM   2778  C   PHE A 343      -3.691  -6.031  -7.477  1.00 97.19           C  
ATOM   2779  CB  PHE A 343      -2.943  -6.668  -9.781  1.00 97.19           C  
ATOM   2780  O   PHE A 343      -2.752  -5.285  -7.195  1.00 97.19           O  
ATOM   2781  CG  PHE A 343      -2.605  -7.754 -10.766  1.00 97.19           C  
ATOM   2782  CD1 PHE A 343      -1.475  -8.539 -10.594  1.00 97.19           C  
ATOM   2783  CD2 PHE A 343      -3.422  -7.988 -11.867  1.00 97.19           C  
ATOM   2784  CE1 PHE A 343      -1.161  -9.547 -11.508  1.00 97.19           C  
ATOM   2785  CE2 PHE A 343      -3.115  -8.992 -12.781  1.00 97.19           C  
ATOM   2786  CZ  PHE A 343      -1.983  -9.766 -12.602  1.00 97.19           C  
ATOM   2787  N   ASP A 344      -4.914  -5.832  -7.023  1.00 97.31           N  
ATOM   2788  CA  ASP A 344      -5.168  -4.773  -6.055  1.00 97.31           C  
ATOM   2789  C   ASP A 344      -4.305  -4.953  -4.809  1.00 97.31           C  
ATOM   2790  CB  ASP A 344      -6.648  -4.738  -5.672  1.00 97.31           C  
ATOM   2791  O   ASP A 344      -4.141  -6.070  -4.316  1.00 97.31           O  
ATOM   2792  CG  ASP A 344      -7.527  -4.148  -6.758  1.00 97.31           C  
ATOM   2793  OD1 ASP A 344      -7.031  -3.342  -7.574  1.00 97.31           O  
ATOM   2794  OD2 ASP A 344      -8.727  -4.492  -6.801  1.00 97.31           O  
ATOM   2795  N   LYS A 345      -3.748  -3.883  -4.316  1.00 97.19           N  
ATOM   2796  CA  LYS A 345      -2.893  -3.908  -3.131  1.00 97.19           C  
ATOM   2797  C   LYS A 345      -3.641  -3.398  -1.903  1.00 97.19           C  
ATOM   2798  CB  LYS A 345      -1.632  -3.074  -3.361  1.00 97.19           C  
ATOM   2799  O   LYS A 345      -3.758  -2.188  -1.698  1.00 97.19           O  
ATOM   2800  CG  LYS A 345      -0.723  -3.615  -4.453  1.00 97.19           C  
ATOM   2801  CD  LYS A 345       0.537  -2.771  -4.602  1.00 97.19           C  
ATOM   2802  CE  LYS A 345       1.440  -3.303  -5.707  1.00 97.19           C  
ATOM   2803  NZ  LYS A 345       2.686  -2.490  -5.844  1.00 97.19           N  
ATOM   2804  N   PHE A 346      -4.059  -4.285  -1.062  1.00 98.12           N  
ATOM   2805  CA  PHE A 346      -4.773  -3.930   0.156  1.00 98.12           C  
ATOM   2806  C   PHE A 346      -3.801  -3.656   1.296  1.00 98.12           C  
ATOM   2807  CB  PHE A 346      -5.750  -5.043   0.554  1.00 98.12           C  
ATOM   2808  O   PHE A 346      -2.896  -4.453   1.552  1.00 98.12           O  
ATOM   2809  CG  PHE A 346      -6.848  -5.277  -0.449  1.00 98.12           C  
ATOM   2810  CD1 PHE A 346      -8.047  -4.578  -0.365  1.00 98.12           C  
ATOM   2811  CD2 PHE A 346      -6.680  -6.195  -1.476  1.00 98.12           C  
ATOM   2812  CE1 PHE A 346      -9.062  -4.789  -1.291  1.00 98.12           C  
ATOM   2813  CE2 PHE A 346      -7.695  -6.418  -2.406  1.00 98.12           C  
ATOM   2814  CZ  PHE A 346      -8.883  -5.711  -2.311  1.00 98.12           C  
ATOM   2815  N   GLU A 347      -4.012  -2.590   1.938  1.00 98.00           N  
ATOM   2816  CA  GLU A 347      -3.211  -2.271   3.117  1.00 98.00           C  
ATOM   2817  C   GLU A 347      -3.875  -2.785   4.391  1.00 98.00           C  
ATOM   2818  CB  GLU A 347      -2.977  -0.762   3.217  1.00 98.00           C  
ATOM   2819  O   GLU A 347      -5.016  -3.248   4.359  1.00 98.00           O  
ATOM   2820  CG  GLU A 347      -2.121  -0.196   2.094  1.00 98.00           C  
ATOM   2821  CD  GLU A 347      -1.867   1.297   2.227  1.00 98.00           C  
ATOM   2822  OE1 GLU A 347      -1.136   1.865   1.385  1.00 98.00           O  
ATOM   2823  OE2 GLU A 347      -2.402   1.902   3.182  1.00 98.00           O  
ATOM   2824  N   CYS A 348      -3.076  -2.816   5.484  1.00 97.88           N  
ATOM   2825  CA  CYS A 348      -3.572  -3.197   6.801  1.00 97.88           C  
ATOM   2826  C   CYS A 348      -3.037  -2.260   7.879  1.00 97.88           C  
ATOM   2827  CB  CYS A 348      -3.178  -4.637   7.125  1.00 97.88           C  
ATOM   2828  O   CYS A 348      -2.053  -1.553   7.656  1.00 97.88           O  
ATOM   2829  SG  CYS A 348      -1.396  -4.938   7.066  1.00 97.88           S  
ATOM   2830  N   CYS A 349      -3.781  -2.189   9.023  1.00 97.88           N  
ATOM   2831  CA  CYS A 349      -3.330  -1.299  10.086  1.00 97.88           C  
ATOM   2832  C   CYS A 349      -3.660  -1.877  11.461  1.00 97.88           C  
ATOM   2833  CB  CYS A 349      -3.969   0.082   9.938  1.00 97.88           C  
ATOM   2834  O   CYS A 349      -4.508  -2.764  11.578  1.00 97.88           O  
ATOM   2835  SG  CYS A 349      -5.773   0.063  10.031  1.00 97.88           S  
ATOM   2836  N   TRP A 350      -2.932  -1.441  12.445  1.00 97.81           N  
ATOM   2837  CA  TRP A 350      -3.117  -1.790  13.852  1.00 97.81           C  
ATOM   2838  C   TRP A 350      -3.988  -0.756  14.555  1.00 97.81           C  
ATOM   2839  CB  TRP A 350      -1.766  -1.908  14.555  1.00 97.81           C  
ATOM   2840  O   TRP A 350      -3.947   0.431  14.219  1.00 97.81           O  
ATOM   2841  CG  TRP A 350      -0.849  -2.930  13.953  1.00 97.81           C  
ATOM   2842  CD1 TRP A 350       0.090  -2.721  12.984  1.00 97.81           C  
ATOM   2843  CD2 TRP A 350      -0.789  -4.320  14.281  1.00 97.81           C  
ATOM   2844  CE2 TRP A 350       0.212  -4.898  13.469  1.00 97.81           C  
ATOM   2845  CE3 TRP A 350      -1.483  -5.137  15.180  1.00 97.81           C  
ATOM   2846  NE1 TRP A 350       0.732  -3.900  12.688  1.00 97.81           N  
ATOM   2847  CH2 TRP A 350      -0.160  -7.031  14.422  1.00 97.81           C  
ATOM   2848  CZ2 TRP A 350       0.535  -6.254  13.531  1.00 97.81           C  
ATOM   2849  CZ3 TRP A 350      -1.161  -6.488  15.242  1.00 97.81           C  
ATOM   2850  N   ASN A 351      -4.668  -1.300  15.508  1.00 97.06           N  
ATOM   2851  CA  ASN A 351      -5.215  -0.303  16.422  1.00 97.06           C  
ATOM   2852  C   ASN A 351      -4.160   0.196  17.406  1.00 97.06           C  
ATOM   2853  CB  ASN A 351      -6.418  -0.872  17.172  1.00 97.06           C  
ATOM   2854  O   ASN A 351      -3.031  -0.298  17.406  1.00 97.06           O  
ATOM   2855  CG  ASN A 351      -6.012  -1.802  18.297  1.00 97.06           C  
ATOM   2856  ND2 ASN A 351      -6.871  -1.922  19.312  1.00 97.06           N  
ATOM   2857  OD1 ASN A 351      -4.938  -2.408  18.266  1.00 97.06           O  
ATOM   2858  N   GLY A 352      -4.520   1.149  18.172  1.00 94.81           N  
ATOM   2859  CA  GLY A 352      -3.566   1.796  19.062  1.00 94.81           C  
ATOM   2860  C   GLY A 352      -2.920   0.838  20.031  1.00 94.81           C  
ATOM   2861  O   GLY A 352      -1.745   0.989  20.375  1.00 94.81           O  
ATOM   2862  N   SER A 353      -3.607  -0.178  20.469  1.00 95.19           N  
ATOM   2863  CA  SER A 353      -3.127  -1.101  21.500  1.00 95.19           C  
ATOM   2864  C   SER A 353      -2.604  -2.393  20.875  1.00 95.19           C  
ATOM   2865  CB  SER A 353      -4.238  -1.419  22.500  1.00 95.19           C  
ATOM   2866  O   SER A 353      -2.311  -3.354  21.594  1.00 95.19           O  
ATOM   2867  OG  SER A 353      -5.332  -2.049  21.859  1.00 95.19           O  
ATOM   2868  N   ASP A 354      -2.568  -2.529  19.594  1.00 97.06           N  
ATOM   2869  CA  ASP A 354      -2.102  -3.701  18.859  1.00 97.06           C  
ATOM   2870  C   ASP A 354      -3.016  -4.898  19.094  1.00 97.06           C  
ATOM   2871  CB  ASP A 354      -0.665  -4.047  19.266  1.00 97.06           C  
ATOM   2872  O   ASP A 354      -2.602  -6.047  18.922  1.00 97.06           O  
ATOM   2873  CG  ASP A 354       0.329  -2.955  18.906  1.00 97.06           C  
ATOM   2874  OD1 ASP A 354       0.054  -2.156  17.984  1.00 97.06           O  
ATOM   2875  OD2 ASP A 354       1.396  -2.893  19.547  1.00 97.06           O  
ATOM   2876  N   SER A 355      -4.195  -4.695  19.578  1.00 96.81           N  
ATOM   2877  CA  SER A 355      -5.094  -5.797  19.906  1.00 96.81           C  
ATOM   2878  C   SER A 355      -6.027  -6.117  18.750  1.00 96.81           C  
ATOM   2879  CB  SER A 355      -5.910  -5.465  21.156  1.00 96.81           C  
ATOM   2880  O   SER A 355      -6.656  -7.176  18.719  1.00 96.81           O  
ATOM   2881  OG  SER A 355      -6.746  -4.344  20.922  1.00 96.81           O  
ATOM   2882  N   VAL A 356      -6.219  -5.207  17.812  1.00 97.44           N  
ATOM   2883  CA  VAL A 356      -7.113  -5.398  16.672  1.00 97.44           C  
ATOM   2884  C   VAL A 356      -6.379  -5.051  15.383  1.00 97.44           C  
ATOM   2885  CB  VAL A 356      -8.391  -4.543  16.812  1.00 97.44           C  
ATOM   2886  O   VAL A 356      -5.625  -4.078  15.328  1.00 97.44           O  
ATOM   2887  CG1 VAL A 356      -9.328  -4.785  15.625  1.00 97.44           C  
ATOM   2888  CG2 VAL A 356      -9.102  -4.848  18.125  1.00 97.44           C  
ATOM   2889  N   VAL A 357      -6.617  -5.840  14.383  1.00 98.06           N  
ATOM   2890  CA  VAL A 357      -6.086  -5.598  13.047  1.00 98.06           C  
ATOM   2891  C   VAL A 357      -7.230  -5.309  12.078  1.00 98.06           C  
ATOM   2892  CB  VAL A 357      -5.254  -6.797  12.539  1.00 98.06           C  
ATOM   2893  O   VAL A 357      -8.289  -5.938  12.156  1.00 98.06           O  
ATOM   2894  CG1 VAL A 357      -4.785  -6.566  11.109  1.00 98.06           C  
ATOM   2895  CG2 VAL A 357      -4.062  -7.047  13.461  1.00 98.06           C  
ATOM   2896  N   MET A 358      -7.008  -4.387  11.180  1.00 98.38           N  
ATOM   2897  CA  MET A 358      -8.047  -4.008  10.227  1.00 98.38           C  
ATOM   2898  C   MET A 358      -7.496  -3.973   8.805  1.00 98.38           C  
ATOM   2899  CB  MET A 358      -8.641  -2.643  10.594  1.00 98.38           C  
ATOM   2900  O   MET A 358      -6.332  -3.633   8.594  1.00 98.38           O  
ATOM   2901  CG  MET A 358      -9.727  -2.172   9.641  1.00 98.38           C  
ATOM   2902  SD  MET A 358     -10.438  -0.552  10.133  1.00 98.38           S  
ATOM   2903  CE  MET A 358      -9.031   0.537   9.766  1.00 98.38           C  
ATOM   2904  N   THR A 359      -8.289  -4.320   7.809  1.00 98.62           N  
ATOM   2905  CA  THR A 359      -7.938  -4.262   6.398  1.00 98.62           C  
ATOM   2906  C   THR A 359      -9.180  -4.043   5.535  1.00 98.62           C  
ATOM   2907  CB  THR A 359      -7.215  -5.547   5.945  1.00 98.62           C  
ATOM   2908  O   THR A 359     -10.305  -4.285   5.984  1.00 98.62           O  
ATOM   2909  CG2 THR A 359      -8.133  -6.762   6.062  1.00 98.62           C  
ATOM   2910  OG1 THR A 359      -6.801  -5.402   4.582  1.00 98.62           O  
ATOM   2911  N   GLY A 360      -8.961  -3.586   4.367  1.00 98.25           N  
ATOM   2912  CA  GLY A 360     -10.062  -3.357   3.439  1.00 98.25           C  
ATOM   2913  C   GLY A 360     -10.336  -4.547   2.541  1.00 98.25           C  
ATOM   2914  O   GLY A 360      -9.586  -5.523   2.545  1.00 98.25           O  
ATOM   2915  N   SER A 361     -11.438  -4.422   1.787  1.00 97.88           N  
ATOM   2916  CA  SER A 361     -11.867  -5.445   0.841  1.00 97.88           C  
ATOM   2917  C   SER A 361     -12.758  -4.859  -0.247  1.00 97.88           C  
ATOM   2918  CB  SER A 361     -12.602  -6.570   1.565  1.00 97.88           C  
ATOM   2919  O   SER A 361     -12.781  -3.643  -0.450  1.00 97.88           O  
ATOM   2920  OG  SER A 361     -12.828  -7.668   0.696  1.00 97.88           O  
ATOM   2921  N   TYR A 362     -13.398  -5.762  -1.013  1.00 97.38           N  
ATOM   2922  CA  TYR A 362     -14.297  -5.344  -2.088  1.00 97.38           C  
ATOM   2923  C   TYR A 362     -15.695  -5.055  -1.553  1.00 97.38           C  
ATOM   2924  CB  TYR A 362     -14.359  -6.418  -3.178  1.00 97.38           C  
ATOM   2925  O   TYR A 362     -16.016  -5.414  -0.418  1.00 97.38           O  
ATOM   2926  CG  TYR A 362     -13.039  -6.680  -3.854  1.00 97.38           C  
ATOM   2927  CD1 TYR A 362     -12.484  -5.750  -4.727  1.00 97.38           C  
ATOM   2928  CD2 TYR A 362     -12.344  -7.863  -3.623  1.00 97.38           C  
ATOM   2929  CE1 TYR A 362     -11.266  -5.988  -5.352  1.00 97.38           C  
ATOM   2930  CE2 TYR A 362     -11.125  -8.117  -4.246  1.00 97.38           C  
ATOM   2931  OH  TYR A 362      -9.391  -7.414  -5.723  1.00 97.38           O  
ATOM   2932  CZ  TYR A 362     -10.594  -7.172  -5.105  1.00 97.38           C  
ATOM   2933  N   ASN A 363     -16.469  -4.355  -2.340  1.00 95.81           N  
ATOM   2934  CA  ASN A 363     -17.828  -3.963  -1.984  1.00 95.81           C  
ATOM   2935  C   ASN A 363     -17.844  -2.945  -0.846  1.00 95.81           C  
ATOM   2936  CB  ASN A 363     -18.656  -5.191  -1.607  1.00 95.81           C  
ATOM   2937  O   ASN A 363     -18.750  -2.949  -0.014  1.00 95.81           O  
ATOM   2938  CG  ASN A 363     -20.125  -5.051  -1.995  1.00 95.81           C  
ATOM   2939  ND2 ASN A 363     -21.016  -5.414  -1.082  1.00 95.81           N  
ATOM   2940  OD1 ASN A 363     -20.438  -4.617  -3.105  1.00 95.81           O  
ATOM   2941  N   ASN A 364     -16.750  -2.217  -0.704  1.00 96.69           N  
ATOM   2942  CA  ASN A 364     -16.578  -1.224   0.349  1.00 96.69           C  
ATOM   2943  C   ASN A 364     -16.625  -1.859   1.735  1.00 96.69           C  
ATOM   2944  CB  ASN A 364     -17.625  -0.114   0.231  1.00 96.69           C  
ATOM   2945  O   ASN A 364     -17.141  -1.253   2.680  1.00 96.69           O  
ATOM   2946  CG  ASN A 364     -17.312   0.857  -0.894  1.00 96.69           C  
ATOM   2947  ND2 ASN A 364     -18.281   1.703  -1.223  1.00 96.69           N  
ATOM   2948  OD1 ASN A 364     -16.219   0.846  -1.462  1.00 96.69           O  
ATOM   2949  N   PHE A 365     -16.172  -3.035   1.743  1.00 97.38           N  
ATOM   2950  CA  PHE A 365     -16.078  -3.730   3.021  1.00 97.38           C  
ATOM   2951  C   PHE A 365     -14.734  -3.484   3.682  1.00 97.38           C  
ATOM   2952  CB  PHE A 365     -16.312  -5.234   2.834  1.00 97.38           C  
ATOM   2953  O   PHE A 365     -13.727  -3.309   2.996  1.00 97.38           O  
ATOM   2954  CG  PHE A 365     -17.734  -5.602   2.533  1.00 97.38           C  
ATOM   2955  CD1 PHE A 365     -18.766  -4.719   2.818  1.00 97.38           C  
ATOM   2956  CD2 PHE A 365     -18.047  -6.828   1.965  1.00 97.38           C  
ATOM   2957  CE1 PHE A 365     -20.094  -5.055   2.543  1.00 97.38           C  
ATOM   2958  CE2 PHE A 365     -19.359  -7.172   1.686  1.00 97.38           C  
ATOM   2959  CZ  PHE A 365     -20.391  -6.285   1.976  1.00 97.38           C  
ATOM   2960  N   PHE A 366     -14.742  -3.434   4.941  1.00 97.81           N  
ATOM   2961  CA  PHE A 366     -13.516  -3.512   5.730  1.00 97.81           C  
ATOM   2962  C   PHE A 366     -13.695  -4.453   6.914  1.00 97.81           C  
ATOM   2963  CB  PHE A 366     -13.102  -2.121   6.223  1.00 97.81           C  
ATOM   2964  O   PHE A 366     -14.781  -4.535   7.492  1.00 97.81           O  
ATOM   2965  CG  PHE A 366     -14.125  -1.459   7.105  1.00 97.81           C  
ATOM   2966  CD1 PHE A 366     -15.203  -0.783   6.551  1.00 97.81           C  
ATOM   2967  CD2 PHE A 366     -14.008  -1.514   8.484  1.00 97.81           C  
ATOM   2968  CE1 PHE A 366     -16.156  -0.169   7.363  1.00 97.81           C  
ATOM   2969  CE2 PHE A 366     -14.953  -0.903   9.305  1.00 97.81           C  
ATOM   2970  CZ  PHE A 366     -16.031  -0.230   8.742  1.00 97.81           C  
ATOM   2971  N   ARG A 367     -12.703  -5.117   7.180  1.00 97.94           N  
ATOM   2972  CA  ARG A 367     -12.766  -6.191   8.164  1.00 97.94           C  
ATOM   2973  C   ARG A 367     -11.820  -5.918   9.328  1.00 97.94           C  
ATOM   2974  CB  ARG A 367     -12.422  -7.535   7.516  1.00 97.94           C  
ATOM   2975  O   ARG A 367     -10.734  -5.363   9.141  1.00 97.94           O  
ATOM   2976  CG  ARG A 367     -13.359  -7.934   6.391  1.00 97.94           C  
ATOM   2977  CD  ARG A 367     -13.086  -9.352   5.902  1.00 97.94           C  
ATOM   2978  NE  ARG A 367     -13.438 -10.344   6.906  1.00 97.94           N  
ATOM   2979  NH1 ARG A 367     -13.047 -12.164   5.543  1.00 97.94           N  
ATOM   2980  NH2 ARG A 367     -13.758 -12.477   7.699  1.00 97.94           N  
ATOM   2981  CZ  ARG A 367     -13.414 -11.664   6.715  1.00 97.94           C  
ATOM   2982  N   MET A 368     -12.258  -6.328  10.477  1.00 97.62           N  
ATOM   2983  CA  MET A 368     -11.477  -6.191  11.703  1.00 97.62           C  
ATOM   2984  C   MET A 368     -11.352  -7.531  12.414  1.00 97.62           C  
ATOM   2985  CB  MET A 368     -12.109  -5.156  12.633  1.00 97.62           C  
ATOM   2986  O   MET A 368     -12.312  -8.305  12.461  1.00 97.62           O  
ATOM   2987  CG  MET A 368     -12.219  -3.770  12.023  1.00 97.62           C  
ATOM   2988  SD  MET A 368     -13.086  -2.584  13.117  1.00 97.62           S  
ATOM   2989  CE  MET A 368     -13.430  -1.247  11.938  1.00 97.62           C  
ATOM   2990  N   PHE A 369     -10.203  -7.746  12.906  1.00 97.56           N  
ATOM   2991  CA  PHE A 369      -9.914  -8.992  13.609  1.00 97.56           C  
ATOM   2992  C   PHE A 369      -9.367  -8.711  15.008  1.00 97.56           C  
ATOM   2993  CB  PHE A 369      -8.906  -9.836  12.820  1.00 97.56           C  
ATOM   2994  O   PHE A 369      -8.344  -8.031  15.156  1.00 97.56           O  
ATOM   2995  CG  PHE A 369      -9.305 -10.055  11.383  1.00 97.56           C  
ATOM   2996  CD1 PHE A 369     -10.109 -11.133  11.023  1.00 97.56           C  
ATOM   2997  CD2 PHE A 369      -8.867  -9.188  10.391  1.00 97.56           C  
ATOM   2998  CE1 PHE A 369     -10.477 -11.336   9.695  1.00 97.56           C  
ATOM   2999  CE2 PHE A 369      -9.227  -9.391   9.062  1.00 97.56           C  
ATOM   3000  CZ  PHE A 369     -10.031 -10.469   8.719  1.00 97.56           C  
ATOM   3001  N   ASP A 370     -10.016  -9.219  16.000  1.00 96.81           N  
ATOM   3002  CA  ASP A 370      -9.547  -9.109  17.375  1.00 96.81           C  
ATOM   3003  C   ASP A 370      -8.547 -10.219  17.703  1.00 96.81           C  
ATOM   3004  CB  ASP A 370     -10.727  -9.156  18.344  1.00 96.81           C  
ATOM   3005  O   ASP A 370      -8.875 -11.406  17.594  1.00 96.81           O  
ATOM   3006  CG  ASP A 370     -10.328  -8.820  19.781  1.00 96.81           C  
ATOM   3007  OD1 ASP A 370      -9.508  -9.555  20.375  1.00 96.81           O  
ATOM   3008  OD2 ASP A 370     -10.844  -7.816  20.312  1.00 96.81           O  
ATOM   3009  N   ARG A 371      -7.453  -9.930  18.156  1.00 96.62           N  
ATOM   3010  CA  ARG A 371      -6.371 -10.883  18.359  1.00 96.62           C  
ATOM   3011  C   ARG A 371      -6.609 -11.727  19.609  1.00 96.62           C  
ATOM   3012  CB  ARG A 371      -5.027 -10.156  18.469  1.00 96.62           C  
ATOM   3013  O   ARG A 371      -6.168 -12.875  19.688  1.00 96.62           O  
ATOM   3014  CG  ARG A 371      -4.602  -9.453  17.188  1.00 96.62           C  
ATOM   3015  CD  ARG A 371      -3.260  -8.750  17.359  1.00 96.62           C  
ATOM   3016  NE  ARG A 371      -2.174  -9.711  17.547  1.00 96.62           N  
ATOM   3017  NH1 ARG A 371      -0.724  -8.188  18.500  1.00 96.62           N  
ATOM   3018  NH2 ARG A 371      -0.077 -10.367  18.219  1.00 96.62           N  
ATOM   3019  CZ  ARG A 371      -0.994  -9.414  18.078  1.00 96.62           C  
ATOM   3020  N   ASN A 372      -7.246 -11.188  20.547  1.00 93.62           N  
ATOM   3021  CA  ASN A 372      -7.488 -11.891  21.812  1.00 93.62           C  
ATOM   3022  C   ASN A 372      -8.648 -12.875  21.688  1.00 93.62           C  
ATOM   3023  CB  ASN A 372      -7.742 -10.898  22.938  1.00 93.62           C  
ATOM   3024  O   ASN A 372      -8.523 -14.047  22.047  1.00 93.62           O  
ATOM   3025  CG  ASN A 372      -6.543 -10.023  23.234  1.00 93.62           C  
ATOM   3026  ND2 ASN A 372      -6.797  -8.773  23.609  1.00 93.62           N  
ATOM   3027  OD1 ASN A 372      -5.395 -10.461  23.125  1.00 93.62           O  
ATOM   3028  N   THR A 373      -9.734 -12.422  21.062  1.00 92.44           N  
ATOM   3029  CA  THR A 373     -10.945 -13.234  20.984  1.00 92.44           C  
ATOM   3030  C   THR A 373     -10.992 -14.016  19.688  1.00 92.44           C  
ATOM   3031  CB  THR A 373     -12.211 -12.367  21.125  1.00 92.44           C  
ATOM   3032  O   THR A 373     -11.781 -14.953  19.531  1.00 92.44           O  
ATOM   3033  CG2 THR A 373     -12.188 -11.555  22.406  1.00 92.44           C  
ATOM   3034  OG1 THR A 373     -12.289 -11.477  20.000  1.00 92.44           O  
ATOM   3035  N   LYS A 374     -10.211 -13.633  18.688  1.00 90.81           N  
ATOM   3036  CA  LYS A 374     -10.164 -14.227  17.359  1.00 90.81           C  
ATOM   3037  C   LYS A 374     -11.477 -14.023  16.609  1.00 90.81           C  
ATOM   3038  CB  LYS A 374      -9.844 -15.719  17.453  1.00 90.81           C  
ATOM   3039  O   LYS A 374     -11.773 -14.742  15.656  1.00 90.81           O  
ATOM   3040  CG  LYS A 374      -8.492 -16.031  18.094  1.00 90.81           C  
ATOM   3041  CD  LYS A 374      -7.340 -15.648  17.172  1.00 90.81           C  
ATOM   3042  CE  LYS A 374      -5.996 -16.047  17.766  1.00 90.81           C  
ATOM   3043  NZ  LYS A 374      -4.859 -15.641  16.891  1.00 90.81           N  
ATOM   3044  N   ARG A 375     -12.234 -13.133  17.141  1.00 93.31           N  
ATOM   3045  CA  ARG A 375     -13.461 -12.773  16.438  1.00 93.31           C  
ATOM   3046  C   ARG A 375     -13.180 -11.758  15.344  1.00 93.31           C  
ATOM   3047  CB  ARG A 375     -14.500 -12.227  17.422  1.00 93.31           C  
ATOM   3048  O   ARG A 375     -12.258 -10.945  15.461  1.00 93.31           O  
ATOM   3049  CG  ARG A 375     -15.031 -13.258  18.406  1.00 93.31           C  
ATOM   3050  CD  ARG A 375     -16.094 -12.672  19.312  1.00 93.31           C  
ATOM   3051  NE  ARG A 375     -16.578 -13.648  20.281  1.00 93.31           N  
ATOM   3052  NH1 ARG A 375     -18.047 -12.211  21.328  1.00 93.31           N  
ATOM   3053  NH2 ARG A 375     -17.844 -14.375  22.047  1.00 93.31           N  
ATOM   3054  CZ  ARG A 375     -17.484 -13.406  21.219  1.00 93.31           C  
ATOM   3055  N   ASP A 376     -13.945 -11.883  14.305  1.00 94.62           N  
ATOM   3056  CA  ASP A 376     -13.812 -10.938  13.203  1.00 94.62           C  
ATOM   3057  C   ASP A 376     -15.156 -10.281  12.875  1.00 94.62           C  
ATOM   3058  CB  ASP A 376     -13.250 -11.625  11.961  1.00 94.62           C  
ATOM   3059  O   ASP A 376     -16.219 -10.844  13.172  1.00 94.62           O  
ATOM   3060  CG  ASP A 376     -14.227 -12.617  11.336  1.00 94.62           C  
ATOM   3061  OD1 ASP A 376     -14.844 -13.414  12.078  1.00 94.62           O  
ATOM   3062  OD2 ASP A 376     -14.375 -12.602  10.102  1.00 94.62           O  
ATOM   3063  N   ILE A 377     -15.117  -9.125  12.414  1.00 95.25           N  
ATOM   3064  CA  ILE A 377     -16.312  -8.391  12.008  1.00 95.25           C  
ATOM   3065  C   ILE A 377     -16.094  -7.750  10.641  1.00 95.25           C  
ATOM   3066  CB  ILE A 377     -16.703  -7.320  13.047  1.00 95.25           C  
ATOM   3067  O   ILE A 377     -14.992  -7.270  10.344  1.00 95.25           O  
ATOM   3068  CG1 ILE A 377     -18.078  -6.719  12.703  1.00 95.25           C  
ATOM   3069  CG2 ILE A 377     -15.633  -6.230  13.125  1.00 95.25           C  
ATOM   3070  CD1 ILE A 377     -18.672  -5.871  13.820  1.00 95.25           C  
ATOM   3071  N   THR A 378     -17.078  -7.793   9.766  1.00 96.69           N  
ATOM   3072  CA  THR A 378     -17.078  -7.141   8.461  1.00 96.69           C  
ATOM   3073  C   THR A 378     -18.094  -6.008   8.414  1.00 96.69           C  
ATOM   3074  CB  THR A 378     -17.375  -8.148   7.332  1.00 96.69           C  
ATOM   3075  O   THR A 378     -19.281  -6.215   8.719  1.00 96.69           O  
ATOM   3076  CG2 THR A 378     -17.250  -7.496   5.961  1.00 96.69           C  
ATOM   3077  OG1 THR A 378     -16.453  -9.242   7.418  1.00 96.69           O  
ATOM   3078  N   LEU A 379     -17.641  -4.906   8.078  1.00 95.88           N  
ATOM   3079  CA  LEU A 379     -18.500  -3.732   7.992  1.00 95.88           C  
ATOM   3080  C   LEU A 379     -18.438  -3.117   6.598  1.00 95.88           C  
ATOM   3081  CB  LEU A 379     -18.078  -2.693   9.039  1.00 95.88           C  
ATOM   3082  O   LEU A 379     -17.547  -3.436   5.809  1.00 95.88           O  
ATOM   3083  CG  LEU A 379     -18.094  -3.160  10.492  1.00 95.88           C  
ATOM   3084  CD1 LEU A 379     -17.453  -2.100  11.391  1.00 95.88           C  
ATOM   3085  CD2 LEU A 379     -19.516  -3.479  10.953  1.00 95.88           C  
ATOM   3086  N   GLU A 380     -19.453  -2.234   6.328  1.00 95.19           N  
ATOM   3087  CA  GLU A 380     -19.547  -1.622   5.008  1.00 95.19           C  
ATOM   3088  C   GLU A 380     -19.547  -0.099   5.105  1.00 95.19           C  
ATOM   3089  CB  GLU A 380     -20.812  -2.100   4.277  1.00 95.19           C  
ATOM   3090  O   GLU A 380     -20.266   0.479   5.918  1.00 95.19           O  
ATOM   3091  CG  GLU A 380     -20.938  -1.556   2.863  1.00 95.19           C  
ATOM   3092  CD  GLU A 380     -22.188  -2.037   2.152  1.00 95.19           C  
ATOM   3093  OE1 GLU A 380     -22.469  -1.572   1.021  1.00 95.19           O  
ATOM   3094  OE2 GLU A 380     -22.906  -2.883   2.730  1.00 95.19           O  
ATOM   3095  N   ALA A 381     -18.703   0.479   4.336  1.00 94.56           N  
ATOM   3096  CA  ALA A 381     -18.719   1.934   4.207  1.00 94.56           C  
ATOM   3097  C   ALA A 381     -19.672   2.371   3.100  1.00 94.56           C  
ATOM   3098  CB  ALA A 381     -17.312   2.461   3.930  1.00 94.56           C  
ATOM   3099  O   ALA A 381     -19.344   2.293   1.915  1.00 94.56           O  
ATOM   3100  N   SER A 382     -20.875   2.756   3.494  1.00 87.25           N  
ATOM   3101  CA  SER A 382     -21.891   3.186   2.535  1.00 87.25           C  
ATOM   3102  C   SER A 382     -22.641   4.410   3.039  1.00 87.25           C  
ATOM   3103  CB  SER A 382     -22.875   2.051   2.250  1.00 87.25           C  
ATOM   3104  O   SER A 382     -22.688   4.668   4.242  1.00 87.25           O  
ATOM   3105  OG  SER A 382     -23.812   1.924   3.303  1.00 87.25           O  
ATOM   3106  N   ARG A 383     -23.203   5.086   2.123  1.00 79.31           N  
ATOM   3107  CA  ARG A 383     -23.922   6.316   2.449  1.00 79.31           C  
ATOM   3108  C   ARG A 383     -25.328   6.016   2.957  1.00 79.31           C  
ATOM   3109  CB  ARG A 383     -23.984   7.238   1.230  1.00 79.31           C  
ATOM   3110  O   ARG A 383     -25.953   6.871   3.580  1.00 79.31           O  
ATOM   3111  CG  ARG A 383     -22.672   7.934   0.908  1.00 79.31           C  
ATOM   3112  CD  ARG A 383     -22.828   8.961  -0.205  1.00 79.31           C  
ATOM   3113  NE  ARG A 383     -21.578   9.625  -0.517  1.00 79.31           N  
ATOM   3114  NH1 ARG A 383     -22.547  11.609  -1.186  1.00 79.31           N  
ATOM   3115  NH2 ARG A 383     -20.266  11.367  -1.227  1.00 79.31           N  
ATOM   3116  CZ  ARG A 383     -21.469  10.867  -0.976  1.00 79.31           C  
ATOM   3117  N   GLU A 384     -25.891   4.914   2.697  1.00 74.62           N  
ATOM   3118  CA  GLU A 384     -27.250   4.617   3.137  1.00 74.62           C  
ATOM   3119  C   GLU A 384     -27.406   4.824   4.641  1.00 74.62           C  
ATOM   3120  CB  GLU A 384     -27.625   3.182   2.764  1.00 74.62           C  
ATOM   3121  O   GLU A 384     -28.422   5.324   5.105  1.00 74.62           O  
ATOM   3122  CG  GLU A 384     -27.781   2.953   1.267  1.00 74.62           C  
ATOM   3123  CD  GLU A 384     -28.156   1.526   0.912  1.00 74.62           C  
ATOM   3124  OE1 GLU A 384     -28.344   1.227  -0.290  1.00 74.62           O  
ATOM   3125  OE2 GLU A 384     -28.297   0.702   1.845  1.00 74.62           O  
ATOM   3126  N   ASN A 385     -26.422   4.566   5.414  1.00 67.31           N  
ATOM   3127  CA  ASN A 385     -26.453   4.734   6.863  1.00 67.31           C  
ATOM   3128  C   ASN A 385     -25.516   5.855   7.316  1.00 67.31           C  
ATOM   3129  CB  ASN A 385     -26.094   3.424   7.562  1.00 67.31           C  
ATOM   3130  O   ASN A 385     -24.703   5.664   8.219  1.00 67.31           O  
ATOM   3131  CG  ASN A 385     -27.156   2.363   7.410  1.00 67.31           C  
ATOM   3132  ND2 ASN A 385     -26.766   1.101   7.539  1.00 67.31           N  
ATOM   3133  OD1 ASN A 385     -28.328   2.674   7.180  1.00 67.31           O  
ATOM   3134  N   ASN A 386     -25.844   7.047   6.672  1.00 72.50           N  
ATOM   3135  CA  ASN A 386     -24.875   8.117   6.895  1.00 72.50           C  
ATOM   3136  C   ASN A 386     -25.328   9.070   7.996  1.00 72.50           C  
ATOM   3137  CB  ASN A 386     -24.609   8.891   5.598  1.00 72.50           C  
ATOM   3138  O   ASN A 386     -24.781  10.164   8.141  1.00 72.50           O  
ATOM   3139  CG  ASN A 386     -23.797   8.094   4.602  1.00 72.50           C  
ATOM   3140  ND2 ASN A 386     -23.688   8.602   3.381  1.00 72.50           N  
ATOM   3141  OD1 ASN A 386     -23.250   7.031   4.926  1.00 72.50           O  
ATOM   3142  N   LYS A 387     -26.297   8.656   8.711  1.00 80.50           N  
ATOM   3143  CA  LYS A 387     -26.641   9.500   9.859  1.00 80.50           C  
ATOM   3144  C   LYS A 387     -25.609   9.352  10.969  1.00 80.50           C  
ATOM   3145  CB  LYS A 387     -28.031   9.156  10.383  1.00 80.50           C  
ATOM   3146  O   LYS A 387     -25.188   8.234  11.289  1.00 80.50           O  
ATOM   3147  CG  LYS A 387     -29.156   9.469   9.414  1.00 80.50           C  
ATOM   3148  CD  LYS A 387     -30.516   9.180  10.016  1.00 80.50           C  
ATOM   3149  CE  LYS A 387     -31.641   9.438   9.023  1.00 80.50           C  
ATOM   3150  NZ  LYS A 387     -32.969   9.062   9.586  1.00 80.50           N  
ATOM   3151  N   PRO A 388     -25.266  10.484  11.414  1.00 80.75           N  
ATOM   3152  CA  PRO A 388     -24.250  10.414  12.477  1.00 80.75           C  
ATOM   3153  C   PRO A 388     -24.703   9.570  13.664  1.00 80.75           C  
ATOM   3154  CB  PRO A 388     -24.078  11.883  12.883  1.00 80.75           C  
ATOM   3155  O   PRO A 388     -25.875   9.602  14.039  1.00 80.75           O  
ATOM   3156  CG  PRO A 388     -24.609  12.664  11.727  1.00 80.75           C  
ATOM   3157  CD  PRO A 388     -25.594  11.812  10.977  1.00 80.75           C  
ATOM   3158  N   ARG A 389     -23.891   8.680  14.172  1.00 83.50           N  
ATOM   3159  CA  ARG A 389     -24.047   7.871  15.383  1.00 83.50           C  
ATOM   3160  C   ARG A 389     -24.859   6.605  15.086  1.00 83.50           C  
ATOM   3161  CB  ARG A 389     -24.734   8.680  16.484  1.00 83.50           C  
ATOM   3162  O   ARG A 389     -25.219   5.867  16.000  1.00 83.50           O  
ATOM   3163  CG  ARG A 389     -23.922   9.875  16.969  1.00 83.50           C  
ATOM   3164  CD  ARG A 389     -24.594  10.578  18.125  1.00 83.50           C  
ATOM   3165  NE  ARG A 389     -23.797  11.703  18.609  1.00 83.50           N  
ATOM   3166  NH1 ARG A 389     -25.328  12.367  20.219  1.00 83.50           N  
ATOM   3167  NH2 ARG A 389     -23.375  13.523  19.938  1.00 83.50           N  
ATOM   3168  CZ  ARG A 389     -24.172  12.531  19.594  1.00 83.50           C  
ATOM   3169  N   THR A 390     -25.109   6.453  13.867  1.00 86.38           N  
ATOM   3170  CA  THR A 390     -25.766   5.203  13.500  1.00 86.38           C  
ATOM   3171  C   THR A 390     -24.797   4.031  13.609  1.00 86.38           C  
ATOM   3172  CB  THR A 390     -26.344   5.266  12.078  1.00 86.38           C  
ATOM   3173  O   THR A 390     -23.672   4.094  13.078  1.00 86.38           O  
ATOM   3174  CG2 THR A 390     -27.125   4.004  11.742  1.00 86.38           C  
ATOM   3175  OG1 THR A 390     -27.203   6.402  11.961  1.00 86.38           O  
ATOM   3176  N   VAL A 391     -25.250   3.055  14.305  1.00 90.56           N  
ATOM   3177  CA  VAL A 391     -24.406   1.881  14.508  1.00 90.56           C  
ATOM   3178  C   VAL A 391     -24.359   1.057  13.219  1.00 90.56           C  
ATOM   3179  CB  VAL A 391     -24.906   1.010  15.680  1.00 90.56           C  
ATOM   3180  O   VAL A 391     -25.375   0.837  12.578  1.00 90.56           O  
ATOM   3181  CG1 VAL A 391     -24.078  -0.265  15.805  1.00 90.56           C  
ATOM   3182  CG2 VAL A 391     -24.875   1.803  16.984  1.00 90.56           C  
ATOM   3183  N   LEU A 392     -23.219   0.657  12.859  1.00 92.00           N  
ATOM   3184  CA  LEU A 392     -23.031  -0.148  11.656  1.00 92.00           C  
ATOM   3185  C   LEU A 392     -23.438  -1.599  11.906  1.00 92.00           C  
ATOM   3186  CB  LEU A 392     -21.578  -0.079  11.180  1.00 92.00           C  
ATOM   3187  O   LEU A 392     -23.078  -2.172  12.945  1.00 92.00           O  
ATOM   3188  CG  LEU A 392     -21.062   1.306  10.797  1.00 92.00           C  
ATOM   3189  CD1 LEU A 392     -19.578   1.231  10.430  1.00 92.00           C  
ATOM   3190  CD2 LEU A 392     -21.875   1.882   9.641  1.00 92.00           C  
ATOM   3191  N   LYS A 393     -24.062  -2.088  10.953  1.00 90.69           N  
ATOM   3192  CA  LYS A 393     -24.453  -3.492  11.039  1.00 90.69           C  
ATOM   3193  C   LYS A 393     -23.422  -4.391  10.375  1.00 90.69           C  
ATOM   3194  CB  LYS A 393     -25.828  -3.715  10.398  1.00 90.69           C  
ATOM   3195  O   LYS A 393     -22.969  -4.109   9.258  1.00 90.69           O  
ATOM   3196  CG  LYS A 393     -26.969  -2.988  11.102  1.00 90.69           C  
ATOM   3197  CD  LYS A 393     -28.297  -3.275  10.438  1.00 90.69           C  
ATOM   3198  CE  LYS A 393     -29.438  -2.500  11.102  1.00 90.69           C  
ATOM   3199  NZ  LYS A 393     -30.734  -2.717  10.406  1.00 90.69           N  
ATOM   3200  N   PRO A 394     -23.047  -5.445  11.062  1.00 92.31           N  
ATOM   3201  CA  PRO A 394     -22.094  -6.371  10.461  1.00 92.31           C  
ATOM   3202  C   PRO A 394     -22.625  -7.059   9.211  1.00 92.31           C  
ATOM   3203  CB  PRO A 394     -21.844  -7.387  11.578  1.00 92.31           C  
ATOM   3204  O   PRO A 394     -23.828  -7.297   9.102  1.00 92.31           O  
ATOM   3205  CG  PRO A 394     -22.281  -6.699  12.828  1.00 92.31           C  
ATOM   3206  CD  PRO A 394     -23.344  -5.707  12.477  1.00 92.31           C  
ATOM   3207  N   ARG A 395     -21.719  -7.336   8.297  1.00 92.44           N  
ATOM   3208  CA  ARG A 395     -22.031  -8.039   7.051  1.00 92.44           C  
ATOM   3209  C   ARG A 395     -21.312  -9.383   6.988  1.00 92.44           C  
ATOM   3210  CB  ARG A 395     -21.641  -7.180   5.844  1.00 92.44           C  
ATOM   3211  O   ARG A 395     -20.359  -9.625   7.742  1.00 92.44           O  
ATOM   3212  CG  ARG A 395     -22.312  -5.812   5.820  1.00 92.44           C  
ATOM   3213  CD  ARG A 395     -23.766  -5.906   5.406  1.00 92.44           C  
ATOM   3214  NE  ARG A 395     -24.359  -4.582   5.238  1.00 92.44           N  
ATOM   3215  NH1 ARG A 395     -26.453  -5.375   4.648  1.00 92.44           N  
ATOM   3216  NH2 ARG A 395     -26.062  -3.119   4.766  1.00 92.44           N  
ATOM   3217  CZ  ARG A 395     -25.625  -4.363   4.887  1.00 92.44           C  
ATOM   3218  N   LYS A 396     -21.859 -10.258   6.145  1.00 91.19           N  
ATOM   3219  CA  LYS A 396     -21.234 -11.555   5.914  1.00 91.19           C  
ATOM   3220  C   LYS A 396     -21.328 -11.953   4.445  1.00 91.19           C  
ATOM   3221  CB  LYS A 396     -21.875 -12.625   6.793  1.00 91.19           C  
ATOM   3222  O   LYS A 396     -22.359 -11.750   3.803  1.00 91.19           O  
ATOM   3223  CG  LYS A 396     -21.078 -13.922   6.875  1.00 91.19           C  
ATOM   3224  CD  LYS A 396     -21.719 -14.906   7.848  1.00 91.19           C  
ATOM   3225  CE  LYS A 396     -20.938 -16.219   7.898  1.00 91.19           C  
ATOM   3226  NZ  LYS A 396     -21.562 -17.188   8.844  1.00 91.19           N  
ATOM   3227  N   VAL A 397     -20.219 -12.414   3.965  1.00 90.50           N  
ATOM   3228  CA  VAL A 397     -20.188 -12.914   2.592  1.00 90.50           C  
ATOM   3229  C   VAL A 397     -20.359 -14.430   2.588  1.00 90.50           C  
ATOM   3230  CB  VAL A 397     -18.891 -12.516   1.874  1.00 90.50           C  
ATOM   3231  O   VAL A 397     -19.609 -15.141   3.268  1.00 90.50           O  
ATOM   3232  CG1 VAL A 397     -18.891 -13.000   0.426  1.00 90.50           C  
ATOM   3233  CG2 VAL A 397     -18.688 -11.000   1.930  1.00 90.50           C  
ATOM   3234  N   CYS A 398     -21.375 -14.914   1.810  1.00 85.12           N  
ATOM   3235  CA  CYS A 398     -21.641 -16.344   1.730  1.00 85.12           C  
ATOM   3236  C   CYS A 398     -21.375 -16.875   0.326  1.00 85.12           C  
ATOM   3237  CB  CYS A 398     -23.078 -16.656   2.135  1.00 85.12           C  
ATOM   3238  O   CYS A 398     -21.547 -16.156  -0.656  1.00 85.12           O  
ATOM   3239  SG  CYS A 398     -23.484 -16.141   3.814  1.00 85.12           S  
ATOM   3240  N   ALA A 399     -20.703 -17.969   0.218  1.00 75.25           N  
ATOM   3241  CA  ALA A 399     -20.469 -18.578  -1.087  1.00 75.25           C  
ATOM   3242  C   ALA A 399     -21.766 -19.031  -1.728  1.00 75.25           C  
ATOM   3243  CB  ALA A 399     -19.500 -19.766  -0.956  1.00 75.25           C  
ATOM   3244  O   ALA A 399     -22.031 -18.750  -2.898  1.00 75.25           O  
ATOM   3245  N   SER A 400     -22.422 -20.297  -1.422  1.00 65.12           N  
ATOM   3246  CA  SER A 400     -23.594 -20.922  -2.014  1.00 65.12           C  
ATOM   3247  C   SER A 400     -24.719 -21.062  -0.990  1.00 65.12           C  
ATOM   3248  CB  SER A 400     -23.234 -22.297  -2.586  1.00 65.12           C  
ATOM   3249  O   SER A 400     -24.453 -21.141   0.213  1.00 65.12           O  
ATOM   3250  OG  SER A 400     -24.406 -22.984  -3.021  1.00 65.12           O  
ATOM   3251  N   GLY A 401     -26.047 -20.547  -1.177  1.00 60.56           N  
ATOM   3252  CA  GLY A 401     -27.266 -21.000  -0.535  1.00 60.56           C  
ATOM   3253  C   GLY A 401     -28.250 -19.891  -0.264  1.00 60.56           C  
ATOM   3254  O   GLY A 401     -28.047 -18.750  -0.689  1.00 60.56           O  
ATOM   3255  N   LYS A 402     -29.312 -20.141   0.573  1.00 60.03           N  
ATOM   3256  CA  LYS A 402     -30.453 -19.312   0.981  1.00 60.03           C  
ATOM   3257  C   LYS A 402     -29.984 -18.062   1.719  1.00 60.03           C  
ATOM   3258  CB  LYS A 402     -31.406 -20.125   1.864  1.00 60.03           C  
ATOM   3259  O   LYS A 402     -29.203 -18.156   2.676  1.00 60.03           O  
ATOM   3260  CG  LYS A 402     -32.469 -20.875   1.090  1.00 60.03           C  
ATOM   3261  CD  LYS A 402     -33.469 -21.562   2.025  1.00 60.03           C  
ATOM   3262  CE  LYS A 402     -34.500 -22.375   1.252  1.00 60.03           C  
ATOM   3263  NZ  LYS A 402     -35.406 -23.125   2.166  1.00 60.03           N  
ATOM   3264  N   ARG A 403     -30.000 -16.922   1.110  1.00 64.00           N  
ATOM   3265  CA  ARG A 403     -29.531 -15.594   1.500  1.00 64.00           C  
ATOM   3266  C   ARG A 403     -30.312 -15.062   2.697  1.00 64.00           C  
ATOM   3267  CB  ARG A 403     -29.641 -14.617   0.327  1.00 64.00           C  
ATOM   3268  O   ARG A 403     -31.547 -15.039   2.682  1.00 64.00           O  
ATOM   3269  CG  ARG A 403     -28.500 -14.711  -0.668  1.00 64.00           C  
ATOM   3270  CD  ARG A 403     -28.625 -13.688  -1.781  1.00 64.00           C  
ATOM   3271  NE  ARG A 403     -27.609 -13.883  -2.818  1.00 64.00           N  
ATOM   3272  NH1 ARG A 403     -28.359 -12.148  -4.152  1.00 64.00           N  
ATOM   3273  NH2 ARG A 403     -26.547 -13.406  -4.801  1.00 64.00           N  
ATOM   3274  CZ  ARG A 403     -27.516 -13.141  -3.922  1.00 64.00           C  
ATOM   3275  N   LYS A 404     -29.625 -15.078   3.771  1.00 69.56           N  
ATOM   3276  CA  LYS A 404     -30.219 -14.281   4.840  1.00 69.56           C  
ATOM   3277  C   LYS A 404     -30.062 -12.789   4.559  1.00 69.56           C  
ATOM   3278  CB  LYS A 404     -29.578 -14.625   6.188  1.00 69.56           C  
ATOM   3279  O   LYS A 404     -29.297 -12.391   3.678  1.00 69.56           O  
ATOM   3280  CG  LYS A 404     -29.922 -16.031   6.684  1.00 69.56           C  
ATOM   3281  CD  LYS A 404     -29.328 -16.281   8.062  1.00 69.56           C  
ATOM   3282  CE  LYS A 404     -29.625 -17.703   8.547  1.00 69.56           C  
ATOM   3283  NZ  LYS A 404     -28.984 -17.984   9.859  1.00 69.56           N  
ATOM   3284  N   LYS A 405     -30.844 -11.898   5.227  1.00 68.06           N  
ATOM   3285  CA  LYS A 405     -30.953 -10.461   4.977  1.00 68.06           C  
ATOM   3286  C   LYS A 405     -29.578  -9.789   5.035  1.00 68.06           C  
ATOM   3287  CB  LYS A 405     -31.891  -9.812   5.992  1.00 68.06           C  
ATOM   3288  O   LYS A 405     -29.266  -8.930   4.203  1.00 68.06           O  
ATOM   3289  CG  LYS A 405     -32.562  -8.547   5.480  1.00 68.06           C  
ATOM   3290  CD  LYS A 405     -33.531  -7.984   6.512  1.00 68.06           C  
ATOM   3291  CE  LYS A 405     -34.188  -6.684   6.031  1.00 68.06           C  
ATOM   3292  NZ  LYS A 405     -35.125  -6.129   7.031  1.00 68.06           N  
ATOM   3293  N   ASP A 406     -28.656 -10.195   5.879  1.00 73.69           N  
ATOM   3294  CA  ASP A 406     -27.391  -9.516   6.078  1.00 73.69           C  
ATOM   3295  C   ASP A 406     -26.266 -10.242   5.344  1.00 73.69           C  
ATOM   3296  CB  ASP A 406     -27.062  -9.422   7.570  1.00 73.69           C  
ATOM   3297  O   ASP A 406     -25.078  -9.953   5.555  1.00 73.69           O  
ATOM   3298  CG  ASP A 406     -28.078  -8.617   8.352  1.00 73.69           C  
ATOM   3299  OD1 ASP A 406     -28.625  -7.629   7.805  1.00 73.69           O  
ATOM   3300  OD2 ASP A 406     -28.344  -8.969   9.516  1.00 73.69           O  
ATOM   3301  N   GLU A 407     -26.641 -11.148   4.469  1.00 80.56           N  
ATOM   3302  CA  GLU A 407     -25.656 -11.930   3.738  1.00 80.56           C  
ATOM   3303  C   GLU A 407     -25.609 -11.531   2.264  1.00 80.56           C  
ATOM   3304  CB  GLU A 407     -25.938 -13.430   3.873  1.00 80.56           C  
ATOM   3305  O   GLU A 407     -26.641 -11.164   1.688  1.00 80.56           O  
ATOM   3306  CG  GLU A 407     -25.719 -13.977   5.277  1.00 80.56           C  
ATOM   3307  CD  GLU A 407     -25.969 -15.469   5.387  1.00 80.56           C  
ATOM   3308  OE1 GLU A 407     -25.781 -16.031   6.488  1.00 80.56           O  
ATOM   3309  OE2 GLU A 407     -26.344 -16.078   4.359  1.00 80.56           O  
ATOM   3310  N   ILE A 408     -24.438 -11.352   1.776  1.00 84.12           N  
ATOM   3311  CA  ILE A 408     -24.234 -11.047   0.363  1.00 84.12           C  
ATOM   3312  C   ILE A 408     -23.516 -12.219  -0.315  1.00 84.12           C  
ATOM   3313  CB  ILE A 408     -23.422  -9.742   0.171  1.00 84.12           C  
ATOM   3314  O   ILE A 408     -22.562 -12.773   0.238  1.00 84.12           O  
ATOM   3315  CG1 ILE A 408     -23.375  -9.367  -1.314  1.00 84.12           C  
ATOM   3316  CG2 ILE A 408     -22.016  -9.883   0.756  1.00 84.12           C  
ATOM   3317  CD1 ILE A 408     -23.031  -7.906  -1.568  1.00 84.12           C  
ATOM   3318  N   SER A 409     -24.047 -12.570  -1.358  1.00 88.25           N  
ATOM   3319  CA  SER A 409     -23.422 -13.648  -2.119  1.00 88.25           C  
ATOM   3320  C   SER A 409     -22.125 -13.188  -2.770  1.00 88.25           C  
ATOM   3321  CB  SER A 409     -24.391 -14.172  -3.191  1.00 88.25           C  
ATOM   3322  O   SER A 409     -22.016 -12.039  -3.205  1.00 88.25           O  
ATOM   3323  OG  SER A 409     -23.719 -15.070  -4.062  1.00 88.25           O  
ATOM   3324  N   VAL A 410     -21.219 -14.031  -2.926  1.00 91.19           N  
ATOM   3325  CA  VAL A 410     -19.906 -13.734  -3.523  1.00 91.19           C  
ATOM   3326  C   VAL A 410     -20.094 -13.273  -4.965  1.00 91.19           C  
ATOM   3327  CB  VAL A 410     -18.969 -14.969  -3.475  1.00 91.19           C  
ATOM   3328  O   VAL A 410     -19.375 -12.398  -5.441  1.00 91.19           O  
ATOM   3329  CG1 VAL A 410     -17.656 -14.664  -4.180  1.00 91.19           C  
ATOM   3330  CG2 VAL A 410     -18.734 -15.391  -2.029  1.00 91.19           C  
ATOM   3331  N   ASP A 411     -21.109 -13.734  -5.617  1.00 89.81           N  
ATOM   3332  CA  ASP A 411     -21.359 -13.414  -7.020  1.00 89.81           C  
ATOM   3333  C   ASP A 411     -21.922 -12.000  -7.164  1.00 89.81           C  
ATOM   3334  CB  ASP A 411     -22.328 -14.430  -7.641  1.00 89.81           C  
ATOM   3335  O   ASP A 411     -21.891 -11.422  -8.250  1.00 89.81           O  
ATOM   3336  CG  ASP A 411     -21.750 -15.828  -7.707  1.00 89.81           C  
ATOM   3337  OD1 ASP A 411     -20.562 -15.984  -8.062  1.00 89.81           O  
ATOM   3338  OD2 ASP A 411     -22.484 -16.797  -7.406  1.00 89.81           O  
ATOM   3339  N   SER A 412     -22.406 -11.523  -6.086  1.00 91.25           N  
ATOM   3340  CA  SER A 412     -23.047 -10.211  -6.145  1.00 91.25           C  
ATOM   3341  C   SER A 412     -22.094  -9.109  -5.691  1.00 91.25           C  
ATOM   3342  CB  SER A 412     -24.312 -10.195  -5.277  1.00 91.25           C  
ATOM   3343  O   SER A 412     -22.484  -7.941  -5.625  1.00 91.25           O  
ATOM   3344  OG  SER A 412     -23.984 -10.406  -3.912  1.00 91.25           O  
ATOM   3345  N   LEU A 413     -20.875  -9.477  -5.441  1.00 93.94           N  
ATOM   3346  CA  LEU A 413     -19.906  -8.500  -4.977  1.00 93.94           C  
ATOM   3347  C   LEU A 413     -19.547  -7.527  -6.094  1.00 93.94           C  
ATOM   3348  CB  LEU A 413     -18.656  -9.195  -4.457  1.00 93.94           C  
ATOM   3349  O   LEU A 413     -19.375  -7.934  -7.250  1.00 93.94           O  
ATOM   3350  CG  LEU A 413     -18.781  -9.938  -3.129  1.00 93.94           C  
ATOM   3351  CD1 LEU A 413     -17.500 -10.680  -2.801  1.00 93.94           C  
ATOM   3352  CD2 LEU A 413     -19.156  -8.977  -2.008  1.00 93.94           C  
ATOM   3353  N   ASP A 414     -19.531  -6.293  -5.734  1.00 94.44           N  
ATOM   3354  CA  ASP A 414     -19.062  -5.262  -6.652  1.00 94.44           C  
ATOM   3355  C   ASP A 414     -17.562  -5.008  -6.461  1.00 94.44           C  
ATOM   3356  CB  ASP A 414     -19.844  -3.965  -6.453  1.00 94.44           C  
ATOM   3357  O   ASP A 414     -17.156  -4.395  -5.473  1.00 94.44           O  
ATOM   3358  CG  ASP A 414     -19.547  -2.924  -7.520  1.00 94.44           C  
ATOM   3359  OD1 ASP A 414     -18.562  -3.084  -8.266  1.00 94.44           O  
ATOM   3360  OD2 ASP A 414     -20.297  -1.934  -7.609  1.00 94.44           O  
ATOM   3361  N   PHE A 415     -16.719  -5.367  -7.453  1.00 95.50           N  
ATOM   3362  CA  PHE A 415     -15.266  -5.285  -7.344  1.00 95.50           C  
ATOM   3363  C   PHE A 415     -14.773  -3.877  -7.672  1.00 95.50           C  
ATOM   3364  CB  PHE A 415     -14.594  -6.301  -8.273  1.00 95.50           C  
ATOM   3365  O   PHE A 415     -13.609  -3.549  -7.434  1.00 95.50           O  
ATOM   3366  CG  PHE A 415     -14.875  -7.734  -7.906  1.00 95.50           C  
ATOM   3367  CD1 PHE A 415     -14.328  -8.297  -6.754  1.00 95.50           C  
ATOM   3368  CD2 PHE A 415     -15.688  -8.523  -8.711  1.00 95.50           C  
ATOM   3369  CE1 PHE A 415     -14.594  -9.617  -6.414  1.00 95.50           C  
ATOM   3370  CE2 PHE A 415     -15.945  -9.844  -8.375  1.00 95.50           C  
ATOM   3371  CZ  PHE A 415     -15.398 -10.391  -7.230  1.00 95.50           C  
ATOM   3372  N   ASN A 416     -15.648  -3.027  -8.195  1.00 92.12           N  
ATOM   3373  CA  ASN A 416     -15.281  -1.638  -8.438  1.00 92.12           C  
ATOM   3374  C   ASN A 416     -15.320  -0.811  -7.160  1.00 92.12           C  
ATOM   3375  CB  ASN A 416     -16.188  -1.018  -9.500  1.00 92.12           C  
ATOM   3376  O   ASN A 416     -14.711   0.259  -7.086  1.00 92.12           O  
ATOM   3377  CG  ASN A 416     -16.016  -1.648 -10.867  1.00 92.12           C  
ATOM   3378  ND2 ASN A 416     -17.125  -1.840 -11.578  1.00 92.12           N  
ATOM   3379  OD1 ASN A 416     -14.898  -1.963 -11.281  1.00 92.12           O  
ATOM   3380  N   LYS A 417     -16.062  -1.318  -6.273  1.00 94.31           N  
ATOM   3381  CA  LYS A 417     -16.078  -0.717  -4.941  1.00 94.31           C  
ATOM   3382  C   LYS A 417     -15.094  -1.417  -4.012  1.00 94.31           C  
ATOM   3383  CB  LYS A 417     -17.484  -0.768  -4.348  1.00 94.31           C  
ATOM   3384  O   LYS A 417     -15.305  -2.566  -3.621  1.00 94.31           O  
ATOM   3385  CG  LYS A 417     -18.516   0.048  -5.117  1.00 94.31           C  
ATOM   3386  CD  LYS A 417     -19.875   0.032  -4.430  1.00 94.31           C  
ATOM   3387  CE  LYS A 417     -20.906   0.832  -5.211  1.00 94.31           C  
ATOM   3388  NZ  LYS A 417     -22.250   0.791  -4.555  1.00 94.31           N  
ATOM   3389  N   LYS A 418     -14.125  -0.758  -3.717  1.00 96.62           N  
ATOM   3390  CA  LYS A 418     -13.078  -1.409  -2.934  1.00 96.62           C  
ATOM   3391  C   LYS A 418     -12.445  -0.435  -1.945  1.00 96.62           C  
ATOM   3392  CB  LYS A 418     -12.008  -1.998  -3.850  1.00 96.62           C  
ATOM   3393  O   LYS A 418     -12.430   0.775  -2.184  1.00 96.62           O  
ATOM   3394  CG  LYS A 418     -11.391  -0.990  -4.809  1.00 96.62           C  
ATOM   3395  CD  LYS A 418     -10.469  -1.666  -5.812  1.00 96.62           C  
ATOM   3396  CE  LYS A 418      -9.859  -0.660  -6.781  1.00 96.62           C  
ATOM   3397  NZ  LYS A 418      -9.023  -1.328  -7.824  1.00 96.62           N  
ATOM   3398  N   ILE A 419     -12.016  -0.932  -0.844  1.00 97.81           N  
ATOM   3399  CA  ILE A 419     -11.258  -0.202   0.169  1.00 97.81           C  
ATOM   3400  C   ILE A 419      -9.828  -0.718   0.213  1.00 97.81           C  
ATOM   3401  CB  ILE A 419     -11.914  -0.325   1.562  1.00 97.81           C  
ATOM   3402  O   ILE A 419      -9.562  -1.804   0.736  1.00 97.81           O  
ATOM   3403  CG1 ILE A 419     -13.320   0.292   1.548  1.00 97.81           C  
ATOM   3404  CG2 ILE A 419     -11.039   0.331   2.633  1.00 97.81           C  
ATOM   3405  CD1 ILE A 419     -14.094   0.107   2.848  1.00 97.81           C  
ATOM   3406  N   LEU A 420      -8.945   0.085  -0.357  1.00 98.12           N  
ATOM   3407  CA  LEU A 420      -7.535  -0.299  -0.411  1.00 98.12           C  
ATOM   3408  C   LEU A 420      -6.754   0.342   0.730  1.00 98.12           C  
ATOM   3409  CB  LEU A 420      -6.922   0.103  -1.755  1.00 98.12           C  
ATOM   3410  O   LEU A 420      -5.750  -0.210   1.186  1.00 98.12           O  
ATOM   3411  CG  LEU A 420      -7.574  -0.495  -3.004  1.00 98.12           C  
ATOM   3412  CD1 LEU A 420      -6.867   0.002  -4.262  1.00 98.12           C  
ATOM   3413  CD2 LEU A 420      -7.555  -2.020  -2.939  1.00 98.12           C  
ATOM   3414  N   HIS A 421      -7.238   1.491   1.237  1.00 98.06           N  
ATOM   3415  CA  HIS A 421      -6.500   2.289   2.209  1.00 98.06           C  
ATOM   3416  C   HIS A 421      -7.328   2.537   3.465  1.00 98.06           C  
ATOM   3417  CB  HIS A 421      -6.066   3.621   1.593  1.00 98.06           C  
ATOM   3418  O   HIS A 421      -8.453   3.043   3.381  1.00 98.06           O  
ATOM   3419  CG  HIS A 421      -5.426   3.480   0.250  1.00 98.06           C  
ATOM   3420  CD2 HIS A 421      -5.887   3.771  -0.990  1.00 98.06           C  
ATOM   3421  ND1 HIS A 421      -4.152   2.984   0.082  1.00 98.06           N  
ATOM   3422  CE1 HIS A 421      -3.855   2.975  -1.206  1.00 98.06           C  
ATOM   3423  NE2 HIS A 421      -4.891   3.447  -1.879  1.00 98.06           N  
ATOM   3424  N   THR A 422      -6.746   2.156   4.539  1.00 98.12           N  
ATOM   3425  CA  THR A 422      -7.375   2.340   5.844  1.00 98.12           C  
ATOM   3426  C   THR A 422      -6.359   2.834   6.867  1.00 98.12           C  
ATOM   3427  CB  THR A 422      -8.016   1.031   6.340  1.00 98.12           C  
ATOM   3428  O   THR A 422      -5.160   2.596   6.727  1.00 98.12           O  
ATOM   3429  CG2 THR A 422      -9.062   0.523   5.355  1.00 98.12           C  
ATOM   3430  OG1 THR A 422      -7.000   0.034   6.492  1.00 98.12           O  
ATOM   3431  N   ALA A 423      -6.840   3.523   7.816  1.00 98.38           N  
ATOM   3432  CA  ALA A 423      -5.992   4.012   8.898  1.00 98.38           C  
ATOM   3433  C   ALA A 423      -6.738   3.992  10.234  1.00 98.38           C  
ATOM   3434  CB  ALA A 423      -5.492   5.422   8.594  1.00 98.38           C  
ATOM   3435  O   ALA A 423      -7.941   4.250  10.281  1.00 98.38           O  
ATOM   3436  N   TRP A 424      -5.996   3.674  11.250  1.00 98.31           N  
ATOM   3437  CA  TRP A 424      -6.531   3.658  12.609  1.00 98.31           C  
ATOM   3438  C   TRP A 424      -5.863   4.727  13.469  1.00 98.31           C  
ATOM   3439  CB  TRP A 424      -6.340   2.279  13.242  1.00 98.31           C  
ATOM   3440  O   TRP A 424      -4.637   4.840  13.484  1.00 98.31           O  
ATOM   3441  CG  TRP A 424      -7.227   2.027  14.430  1.00 98.31           C  
ATOM   3442  CD1 TRP A 424      -7.281   2.752  15.586  1.00 98.31           C  
ATOM   3443  CD2 TRP A 424      -8.180   0.972  14.570  1.00 98.31           C  
ATOM   3444  CE2 TRP A 424      -8.781   1.118  15.844  1.00 98.31           C  
ATOM   3445  CE3 TRP A 424      -8.594  -0.085  13.750  1.00 98.31           C  
ATOM   3446  NE1 TRP A 424      -8.211   2.211  16.438  1.00 98.31           N  
ATOM   3447  CH2 TRP A 424     -10.148  -0.777  15.484  1.00 98.31           C  
ATOM   3448  CZ2 TRP A 424      -9.766   0.247  16.312  1.00 98.31           C  
ATOM   3449  CZ3 TRP A 424      -9.578  -0.951  14.211  1.00 98.31           C  
ATOM   3450  N   HIS A 425      -6.688   5.480  14.141  1.00 97.44           N  
ATOM   3451  CA  HIS A 425      -6.164   6.477  15.070  1.00 97.44           C  
ATOM   3452  C   HIS A 425      -5.223   5.840  16.078  1.00 97.44           C  
ATOM   3453  CB  HIS A 425      -7.309   7.191  15.789  1.00 97.44           C  
ATOM   3454  O   HIS A 425      -5.504   4.758  16.609  1.00 97.44           O  
ATOM   3455  CG  HIS A 425      -6.875   8.406  16.531  1.00 97.44           C  
ATOM   3456  CD2 HIS A 425      -7.105   9.719  16.312  1.00 97.44           C  
ATOM   3457  ND1 HIS A 425      -6.105   8.344  17.672  1.00 97.44           N  
ATOM   3458  CE1 HIS A 425      -5.883   9.570  18.125  1.00 97.44           C  
ATOM   3459  NE2 HIS A 425      -6.477  10.422  17.312  1.00 97.44           N  
ATOM   3460  N   PRO A 426      -4.152   6.488  16.438  1.00 95.81           N  
ATOM   3461  CA  PRO A 426      -3.129   5.859  17.281  1.00 95.81           C  
ATOM   3462  C   PRO A 426      -3.576   5.695  18.719  1.00 95.81           C  
ATOM   3463  CB  PRO A 426      -1.947   6.828  17.172  1.00 95.81           C  
ATOM   3464  O   PRO A 426      -3.104   4.789  19.422  1.00 95.81           O  
ATOM   3465  CG  PRO A 426      -2.541   8.102  16.672  1.00 95.81           C  
ATOM   3466  CD  PRO A 426      -3.773   7.781  15.883  1.00 95.81           C  
ATOM   3467  N   LYS A 427      -4.473   6.508  19.219  1.00 93.88           N  
ATOM   3468  CA  LYS A 427      -4.797   6.496  20.641  1.00 93.88           C  
ATOM   3469  C   LYS A 427      -6.258   6.133  20.875  1.00 93.88           C  
ATOM   3470  CB  LYS A 427      -4.488   7.855  21.281  1.00 93.88           C  
ATOM   3471  O   LYS A 427      -6.605   5.539  21.906  1.00 93.88           O  
ATOM   3472  CG  LYS A 427      -3.014   8.227  21.266  1.00 93.88           C  
ATOM   3473  CD  LYS A 427      -2.771   9.578  21.922  1.00 93.88           C  
ATOM   3474  CE  LYS A 427      -1.300   9.969  21.891  1.00 93.88           C  
ATOM   3475  NZ  LYS A 427      -1.068  11.328  22.453  1.00 93.88           N  
ATOM   3476  N   GLU A 428      -7.059   6.504  19.891  1.00 93.69           N  
ATOM   3477  CA  GLU A 428      -8.500   6.340  20.078  1.00 93.69           C  
ATOM   3478  C   GLU A 428      -9.078   5.367  19.047  1.00 93.69           C  
ATOM   3479  CB  GLU A 428      -9.211   7.691  19.969  1.00 93.69           C  
ATOM   3480  O   GLU A 428      -8.398   4.973  18.094  1.00 93.69           O  
ATOM   3481  CG  GLU A 428      -8.766   8.695  21.031  1.00 93.69           C  
ATOM   3482  CD  GLU A 428      -9.531  10.008  20.969  1.00 93.69           C  
ATOM   3483  OE1 GLU A 428      -9.195  10.945  21.734  1.00 93.69           O  
ATOM   3484  OE2 GLU A 428     -10.484  10.102  20.156  1.00 93.69           O  
ATOM   3485  N   ASN A 429     -10.305   5.008  19.328  1.00 95.00           N  
ATOM   3486  CA  ASN A 429     -11.016   4.145  18.406  1.00 95.00           C  
ATOM   3487  C   ASN A 429     -11.750   4.953  17.328  1.00 95.00           C  
ATOM   3488  CB  ASN A 429     -11.992   3.232  19.141  1.00 95.00           C  
ATOM   3489  O   ASN A 429     -12.984   4.957  17.297  1.00 95.00           O  
ATOM   3490  CG  ASN A 429     -11.297   2.133  19.922  1.00 95.00           C  
ATOM   3491  ND2 ASN A 429     -11.930   1.669  20.984  1.00 95.00           N  
ATOM   3492  OD1 ASN A 429     -10.195   1.705  19.562  1.00 95.00           O  
ATOM   3493  N   ILE A 430     -11.016   5.559  16.531  1.00 96.38           N  
ATOM   3494  CA  ILE A 430     -11.445   6.285  15.344  1.00 96.38           C  
ATOM   3495  C   ILE A 430     -10.742   5.711  14.109  1.00 96.38           C  
ATOM   3496  CB  ILE A 430     -11.156   7.797  15.469  1.00 96.38           C  
ATOM   3497  O   ILE A 430      -9.523   5.520  14.109  1.00 96.38           O  
ATOM   3498  CG1 ILE A 430     -11.789   8.352  16.750  1.00 96.38           C  
ATOM   3499  CG2 ILE A 430     -11.664   8.547  14.234  1.00 96.38           C  
ATOM   3500  CD1 ILE A 430     -11.312   9.758  17.109  1.00 96.38           C  
ATOM   3501  N   ILE A 431     -11.516   5.414  13.133  1.00 97.75           N  
ATOM   3502  CA  ILE A 431     -10.922   4.832  11.938  1.00 97.75           C  
ATOM   3503  C   ILE A 431     -11.305   5.660  10.711  1.00 97.75           C  
ATOM   3504  CB  ILE A 431     -11.359   3.363  11.750  1.00 97.75           C  
ATOM   3505  O   ILE A 431     -12.383   6.258  10.672  1.00 97.75           O  
ATOM   3506  CG1 ILE A 431     -12.883   3.271  11.633  1.00 97.75           C  
ATOM   3507  CG2 ILE A 431     -10.844   2.492  12.898  1.00 97.75           C  
ATOM   3508  CD1 ILE A 431     -13.398   1.882  11.273  1.00 97.75           C  
ATOM   3509  N   ALA A 432     -10.367   5.727   9.781  1.00 98.31           N  
ATOM   3510  CA  ALA A 432     -10.578   6.371   8.484  1.00 98.31           C  
ATOM   3511  C   ALA A 432     -10.453   5.367   7.344  1.00 98.31           C  
ATOM   3512  CB  ALA A 432      -9.594   7.520   8.297  1.00 98.31           C  
ATOM   3513  O   ALA A 432      -9.461   4.637   7.266  1.00 98.31           O  
ATOM   3514  N   VAL A 433     -11.414   5.363   6.473  1.00 97.81           N  
ATOM   3515  CA  VAL A 433     -11.453   4.426   5.355  1.00 97.81           C  
ATOM   3516  C   VAL A 433     -11.695   5.184   4.051  1.00 97.81           C  
ATOM   3517  CB  VAL A 433     -12.539   3.348   5.555  1.00 97.81           C  
ATOM   3518  O   VAL A 433     -12.656   5.945   3.936  1.00 97.81           O  
ATOM   3519  CG1 VAL A 433     -12.539   2.359   4.391  1.00 97.81           C  
ATOM   3520  CG2 VAL A 433     -12.328   2.615   6.879  1.00 97.81           C  
ATOM   3521  N   ALA A 434     -10.852   4.945   3.096  1.00 97.25           N  
ATOM   3522  CA  ALA A 434     -10.984   5.609   1.801  1.00 97.25           C  
ATOM   3523  C   ALA A 434     -11.766   4.742   0.815  1.00 97.25           C  
ATOM   3524  CB  ALA A 434      -9.609   5.949   1.235  1.00 97.25           C  
ATOM   3525  O   ALA A 434     -11.430   3.576   0.603  1.00 97.25           O  
ATOM   3526  N   THR A 435     -12.844   5.301   0.292  1.00 92.44           N  
ATOM   3527  CA  THR A 435     -13.617   4.676  -0.776  1.00 92.44           C  
ATOM   3528  C   THR A 435     -13.594   5.539  -2.035  1.00 92.44           C  
ATOM   3529  CB  THR A 435     -15.070   4.434  -0.343  1.00 92.44           C  
ATOM   3530  O   THR A 435     -14.281   6.559  -2.107  1.00 92.44           O  
ATOM   3531  CG2 THR A 435     -15.133   3.666   0.974  1.00 92.44           C  
ATOM   3532  OG1 THR A 435     -15.734   5.695  -0.178  1.00 92.44           O  
ATOM   3533  N   THR A 436     -12.828   5.090  -3.039  1.00 88.81           N  
ATOM   3534  CA  THR A 436     -12.695   5.832  -4.285  1.00 88.81           C  
ATOM   3535  C   THR A 436     -12.352   7.293  -4.012  1.00 88.81           C  
ATOM   3536  CB  THR A 436     -13.984   5.758  -5.125  1.00 88.81           C  
ATOM   3537  O   THR A 436     -11.219   7.609  -3.645  1.00 88.81           O  
ATOM   3538  CG2 THR A 436     -14.133   4.391  -5.781  1.00 88.81           C  
ATOM   3539  OG1 THR A 436     -15.117   5.992  -4.273  1.00 88.81           O  
ATOM   3540  N   ASN A 437     -13.484   8.203  -3.984  1.00 90.25           N  
ATOM   3541  CA  ASN A 437     -13.195   9.617  -3.777  1.00 90.25           C  
ATOM   3542  C   ASN A 437     -13.734  10.117  -2.438  1.00 90.25           C  
ATOM   3543  CB  ASN A 437     -13.766  10.461  -4.922  1.00 90.25           C  
ATOM   3544  O   ASN A 437     -13.758  11.320  -2.182  1.00 90.25           O  
ATOM   3545  CG  ASN A 437     -15.273  10.328  -5.047  1.00 90.25           C  
ATOM   3546  ND2 ASN A 437     -15.930  11.398  -5.484  1.00 90.25           N  
ATOM   3547  OD1 ASN A 437     -15.844   9.273  -4.750  1.00 90.25           O  
ATOM   3548  N   ASN A 438     -14.117   9.172  -1.662  1.00 93.62           N  
ATOM   3549  CA  ASN A 438     -14.680   9.562  -0.373  1.00 93.62           C  
ATOM   3550  C   ASN A 438     -13.844   9.023   0.786  1.00 93.62           C  
ATOM   3551  CB  ASN A 438     -16.125   9.086  -0.249  1.00 93.62           C  
ATOM   3552  O   ASN A 438     -13.242   7.953   0.681  1.00 93.62           O  
ATOM   3553  CG  ASN A 438     -17.047   9.758  -1.245  1.00 93.62           C  
ATOM   3554  ND2 ASN A 438     -18.000   9.000  -1.781  1.00 93.62           N  
ATOM   3555  OD1 ASN A 438     -16.906  10.953  -1.530  1.00 93.62           O  
ATOM   3556  N   LEU A 439     -13.836   9.789   1.849  1.00 96.12           N  
ATOM   3557  CA  LEU A 439     -13.195   9.391   3.098  1.00 96.12           C  
ATOM   3558  C   LEU A 439     -14.227   9.219   4.203  1.00 96.12           C  
ATOM   3559  CB  LEU A 439     -12.148  10.414   3.520  1.00 96.12           C  
ATOM   3560  O   LEU A 439     -14.852  10.188   4.633  1.00 96.12           O  
ATOM   3561  CG  LEU A 439     -11.359  10.102   4.797  1.00 96.12           C  
ATOM   3562  CD1 LEU A 439     -10.398   8.938   4.555  1.00 96.12           C  
ATOM   3563  CD2 LEU A 439     -10.602  11.336   5.277  1.00 96.12           C  
ATOM   3564  N   TYR A 440     -14.375   8.023   4.605  1.00 95.81           N  
ATOM   3565  CA  TYR A 440     -15.297   7.734   5.699  1.00 95.81           C  
ATOM   3566  C   TYR A 440     -14.562   7.676   7.031  1.00 95.81           C  
ATOM   3567  CB  TYR A 440     -16.031   6.414   5.449  1.00 95.81           C  
ATOM   3568  O   TYR A 440     -13.484   7.094   7.125  1.00 95.81           O  
ATOM   3569  CG  TYR A 440     -17.047   6.480   4.328  1.00 95.81           C  
ATOM   3570  CD1 TYR A 440     -18.391   6.699   4.598  1.00 95.81           C  
ATOM   3571  CD2 TYR A 440     -16.656   6.324   3.006  1.00 95.81           C  
ATOM   3572  CE1 TYR A 440     -19.328   6.762   3.568  1.00 95.81           C  
ATOM   3573  CE2 TYR A 440     -17.578   6.383   1.969  1.00 95.81           C  
ATOM   3574  OH  TYR A 440     -19.828   6.664   1.238  1.00 95.81           O  
ATOM   3575  CZ  TYR A 440     -18.906   6.602   2.260  1.00 95.81           C  
ATOM   3576  N   ILE A 441     -15.164   8.234   8.016  1.00 96.06           N  
ATOM   3577  CA  ILE A 441     -14.633   8.188   9.367  1.00 96.06           C  
ATOM   3578  C   ILE A 441     -15.656   7.543  10.305  1.00 96.06           C  
ATOM   3579  CB  ILE A 441     -14.242   9.594   9.875  1.00 96.06           C  
ATOM   3580  O   ILE A 441     -16.828   7.910  10.289  1.00 96.06           O  
ATOM   3581  CG1 ILE A 441     -13.203  10.227   8.953  1.00 96.06           C  
ATOM   3582  CG2 ILE A 441     -13.734   9.523  11.320  1.00 96.06           C  
ATOM   3583  CD1 ILE A 441     -12.859  11.672   9.305  1.00 96.06           C  
ATOM   3584  N   PHE A 442     -15.203   6.605  11.008  1.00 95.62           N  
ATOM   3585  CA  PHE A 442     -16.031   5.906  11.984  1.00 95.62           C  
ATOM   3586  C   PHE A 442     -15.430   6.004  13.375  1.00 95.62           C  
ATOM   3587  CB  PHE A 442     -16.203   4.438  11.586  1.00 95.62           C  
ATOM   3588  O   PHE A 442     -14.219   6.176  13.531  1.00 95.62           O  
ATOM   3589  CG  PHE A 442     -16.766   4.242  10.195  1.00 95.62           C  
ATOM   3590  CD1 PHE A 442     -18.125   4.281   9.977  1.00 95.62           C  
ATOM   3591  CD2 PHE A 442     -15.914   4.023   9.117  1.00 95.62           C  
ATOM   3592  CE1 PHE A 442     -18.656   4.102   8.695  1.00 95.62           C  
ATOM   3593  CE2 PHE A 442     -16.422   3.846   7.836  1.00 95.62           C  
ATOM   3594  CZ  PHE A 442     -17.797   3.885   7.625  1.00 95.62           C  
ATOM   3595  N   GLN A 443     -16.281   5.875  14.375  1.00 94.19           N  
ATOM   3596  CA  GLN A 443     -15.828   5.891  15.766  1.00 94.19           C  
ATOM   3597  C   GLN A 443     -16.594   4.867  16.609  1.00 94.19           C  
ATOM   3598  CB  GLN A 443     -15.992   7.285  16.375  1.00 94.19           C  
ATOM   3599  O   GLN A 443     -17.688   4.445  16.219  1.00 94.19           O  
ATOM   3600  CG  GLN A 443     -17.438   7.711  16.547  1.00 94.19           C  
ATOM   3601  CD  GLN A 443     -17.578   9.047  17.266  1.00 94.19           C  
ATOM   3602  NE2 GLN A 443     -18.641   9.195  18.047  1.00 94.19           N  
ATOM   3603  OE1 GLN A 443     -16.734   9.930  17.125  1.00 94.19           O  
ATOM   3604  N   ASP A 444     -15.984   4.484  17.703  1.00 91.56           N  
ATOM   3605  CA  ASP A 444     -16.672   3.561  18.594  1.00 91.56           C  
ATOM   3606  C   ASP A 444     -17.812   4.258  19.328  1.00 91.56           C  
ATOM   3607  CB  ASP A 444     -15.695   2.947  19.594  1.00 91.56           C  
ATOM   3608  O   ASP A 444     -17.750   5.461  19.578  1.00 91.56           O  
ATOM   3609  CG  ASP A 444     -15.117   3.969  20.562  1.00 91.56           C  
ATOM   3610  OD1 ASP A 444     -15.023   5.164  20.203  1.00 91.56           O  
ATOM   3611  OD2 ASP A 444     -14.742   3.576  21.688  1.00 91.56           O  
ATOM   3612  N   LYS A 445     -18.844   3.455  19.594  1.00 83.06           N  
ATOM   3613  CA  LYS A 445     -19.969   3.994  20.344  1.00 83.06           C  
ATOM   3614  C   LYS A 445     -19.609   4.137  21.828  1.00 83.06           C  
ATOM   3615  CB  LYS A 445     -21.203   3.105  20.188  1.00 83.06           C  
ATOM   3616  O   LYS A 445     -19.203   3.170  22.469  1.00 83.06           O  
ATOM   3617  CG  LYS A 445     -22.469   3.705  20.750  1.00 83.06           C  
ATOM   3618  CD  LYS A 445     -23.672   2.781  20.547  1.00 83.06           C  
ATOM   3619  CE  LYS A 445     -24.922   3.346  21.188  1.00 83.06           C  
ATOM   3620  NZ  LYS A 445     -26.109   2.443  20.984  1.00 83.06           N  
ATOM   3621  N   VAL A 446     -19.359   5.328  22.297  1.00 70.69           N  
ATOM   3622  CA  VAL A 446     -19.141   5.516  23.734  1.00 70.69           C  
ATOM   3623  C   VAL A 446     -20.500   5.559  24.453  1.00 70.69           C  
ATOM   3624  CB  VAL A 446     -18.344   6.801  24.031  1.00 70.69           C  
ATOM   3625  O   VAL A 446     -21.453   6.172  23.969  1.00 70.69           O  
ATOM   3626  CG1 VAL A 446     -18.016   6.902  25.516  1.00 70.69           C  
ATOM   3627  CG2 VAL A 446     -17.078   6.840  23.188  1.00 70.69           C  
ATOM   3628  N   ASN A 447     -20.797   4.566  25.297  1.00 56.69           N  
ATOM   3629  CA  ASN A 447     -21.984   4.664  26.141  1.00 56.69           C  
ATOM   3630  C   ASN A 447     -21.969   5.934  26.984  1.00 56.69           C  
ATOM   3631  CB  ASN A 447     -22.125   3.432  27.031  1.00 56.69           C  
ATOM   3632  O   ASN A 447     -20.906   6.406  27.391  1.00 56.69           O  
ATOM   3633  CG  ASN A 447     -22.688   2.232  26.297  1.00 56.69           C  
ATOM   3634  ND2 ASN A 447     -22.578   1.059  26.906  1.00 56.69           N  
ATOM   3635  OD1 ASN A 447     -23.219   2.361  25.188  1.00 56.69           O  
TER    3636      ASN A 447                                                      
ATOM   3637  N   MET B   1     -10.258 -31.203 -19.469  1.00 42.22           N  
ATOM   3638  CA  MET B   1     -10.516 -30.234 -20.531  1.00 42.22           C  
ATOM   3639  C   MET B   1     -10.812 -28.859 -19.938  1.00 42.22           C  
ATOM   3640  CB  MET B   1     -11.688 -30.688 -21.406  1.00 42.22           C  
ATOM   3641  O   MET B   1     -10.344 -27.844 -20.453  1.00 42.22           O  
ATOM   3642  CG  MET B   1     -11.273 -31.156 -22.797  1.00 42.22           C  
ATOM   3643  SD  MET B   1     -12.703 -31.578 -23.844  1.00 42.22           S  
ATOM   3644  CE  MET B   1     -12.062 -33.062 -24.672  1.00 42.22           C  
ATOM   3645  N   GLU B   2     -11.523 -28.766 -18.797  1.00 48.31           N  
ATOM   3646  CA  GLU B   2     -11.922 -27.500 -18.172  1.00 48.31           C  
ATOM   3647  C   GLU B   2     -10.703 -26.766 -17.609  1.00 48.31           C  
ATOM   3648  CB  GLU B   2     -12.938 -27.766 -17.062  1.00 48.31           C  
ATOM   3649  O   GLU B   2     -10.602 -25.547 -17.734  1.00 48.31           O  
ATOM   3650  CG  GLU B   2     -14.383 -27.547 -17.484  1.00 48.31           C  
ATOM   3651  CD  GLU B   2     -15.391 -27.781 -16.375  1.00 48.31           C  
ATOM   3652  OE1 GLU B   2     -16.594 -27.516 -16.578  1.00 48.31           O  
ATOM   3653  OE2 GLU B   2     -14.961 -28.219 -15.281  1.00 48.31           O  
ATOM   3654  N   CYS B   3      -9.758 -27.672 -17.125  1.00 57.28           N  
ATOM   3655  CA  CYS B   3      -8.555 -27.062 -16.562  1.00 57.28           C  
ATOM   3656  C   CYS B   3      -7.676 -26.484 -17.672  1.00 57.28           C  
ATOM   3657  CB  CYS B   3      -7.762 -28.094 -15.758  1.00 57.28           C  
ATOM   3658  O   CYS B   3      -7.109 -25.391 -17.500  1.00 57.28           O  
ATOM   3659  SG  CYS B   3      -7.809 -27.812 -13.977  1.00 57.28           S  
ATOM   3660  N   ALA B   4      -7.609 -27.266 -18.891  1.00 56.81           N  
ATOM   3661  CA  ALA B   4      -6.789 -26.812 -20.016  1.00 56.81           C  
ATOM   3662  C   ALA B   4      -7.398 -25.578 -20.672  1.00 56.81           C  
ATOM   3663  CB  ALA B   4      -6.617 -27.938 -21.031  1.00 56.81           C  
ATOM   3664  O   ALA B   4      -6.676 -24.672 -21.094  1.00 56.81           O  
ATOM   3665  N   LEU B   5      -8.758 -25.500 -20.859  1.00 60.97           N  
ATOM   3666  CA  LEU B   5      -9.414 -24.328 -21.422  1.00 60.97           C  
ATOM   3667  C   LEU B   5      -9.156 -23.094 -20.562  1.00 60.97           C  
ATOM   3668  CB  LEU B   5     -10.922 -24.562 -21.547  1.00 60.97           C  
ATOM   3669  O   LEU B   5      -8.938 -22.000 -21.078  1.00 60.97           O  
ATOM   3670  CG  LEU B   5     -11.391 -25.250 -22.844  1.00 60.97           C  
ATOM   3671  CD1 LEU B   5     -12.680 -26.031 -22.578  1.00 60.97           C  
ATOM   3672  CD2 LEU B   5     -11.594 -24.219 -23.953  1.00 60.97           C  
ATOM   3673  N   ASP B   6      -8.914 -23.484 -19.406  1.00 85.56           N  
ATOM   3674  CA  ASP B   6      -8.641 -22.375 -18.484  1.00 85.56           C  
ATOM   3675  C   ASP B   6      -7.199 -21.906 -18.609  1.00 85.56           C  
ATOM   3676  CB  ASP B   6      -8.938 -22.797 -17.047  1.00 85.56           C  
ATOM   3677  O   ASP B   6      -6.934 -20.703 -18.609  1.00 85.56           O  
ATOM   3678  CG  ASP B   6     -10.414 -22.781 -16.719  1.00 85.56           C  
ATOM   3679  OD1 ASP B   6     -11.211 -22.219 -17.500  1.00 85.56           O  
ATOM   3680  OD2 ASP B   6     -10.789 -23.328 -15.648  1.00 85.56           O  
ATOM   3681  N   ALA B   7      -6.371 -22.938 -19.234  1.00 90.38           N  
ATOM   3682  CA  ALA B   7      -4.969 -22.562 -19.359  1.00 90.38           C  
ATOM   3683  C   ALA B   7      -4.738 -21.719 -20.609  1.00 90.38           C  
ATOM   3684  CB  ALA B   7      -4.082 -23.797 -19.391  1.00 90.38           C  
ATOM   3685  O   ALA B   7      -3.994 -20.734 -20.578  1.00 90.38           O  
ATOM   3686  N   GLN B   8      -5.367 -22.156 -21.766  1.00 89.94           N  
ATOM   3687  CA  GLN B   8      -5.227 -21.391 -23.016  1.00 89.94           C  
ATOM   3688  C   GLN B   8      -5.789 -19.969 -22.844  1.00 89.94           C  
ATOM   3689  CB  GLN B   8      -5.926 -22.109 -24.172  1.00 89.94           C  
ATOM   3690  O   GLN B   8      -5.195 -19.000 -23.328  1.00 89.94           O  
ATOM   3691  CG  GLN B   8      -5.531 -21.578 -25.547  1.00 89.94           C  
ATOM   3692  CD  GLN B   8      -6.172 -22.359 -26.672  1.00 89.94           C  
ATOM   3693  NE2 GLN B   8      -5.949 -21.906 -27.906  1.00 89.94           N  
ATOM   3694  OE1 GLN B   8      -6.859 -23.359 -26.438  1.00 89.94           O  
ATOM   3695  N   SER B   9      -6.875 -19.938 -22.297  1.00 93.38           N  
ATOM   3696  CA  SER B   9      -7.477 -18.641 -22.062  1.00 93.38           C  
ATOM   3697  C   SER B   9      -6.574 -17.766 -21.188  1.00 93.38           C  
ATOM   3698  CB  SER B   9      -8.844 -18.781 -21.391  1.00 93.38           C  
ATOM   3699  O   SER B   9      -6.383 -16.578 -21.484  1.00 93.38           O  
ATOM   3700  OG  SER B   9      -9.391 -17.516 -21.078  1.00 93.38           O  
ATOM   3701  N   LEU B  10      -6.012 -18.375 -20.234  1.00 94.62           N  
ATOM   3702  CA  LEU B  10      -5.133 -17.641 -19.328  1.00 94.62           C  
ATOM   3703  C   LEU B  10      -3.881 -17.156 -20.062  1.00 94.62           C  
ATOM   3704  CB  LEU B  10      -4.738 -18.500 -18.125  1.00 94.62           C  
ATOM   3705  O   LEU B  10      -3.375 -16.078 -19.781  1.00 94.62           O  
ATOM   3706  CG  LEU B  10      -5.805 -18.688 -17.047  1.00 94.62           C  
ATOM   3707  CD1 LEU B  10      -5.297 -19.641 -15.961  1.00 94.62           C  
ATOM   3708  CD2 LEU B  10      -6.199 -17.344 -16.453  1.00 94.62           C  
ATOM   3709  N   ILE B  11      -3.410 -17.969 -20.906  1.00 94.12           N  
ATOM   3710  CA  ILE B  11      -2.250 -17.578 -21.688  1.00 94.12           C  
ATOM   3711  C   ILE B  11      -2.596 -16.359 -22.547  1.00 94.12           C  
ATOM   3712  CB  ILE B  11      -1.766 -18.750 -22.594  1.00 94.12           C  
ATOM   3713  O   ILE B  11      -1.851 -15.383 -22.562  1.00 94.12           O  
ATOM   3714  CG1 ILE B  11      -1.164 -19.859 -21.734  1.00 94.12           C  
ATOM   3715  CG2 ILE B  11      -0.753 -18.234 -23.625  1.00 94.12           C  
ATOM   3716  CD1 ILE B  11      -0.920 -21.156 -22.500  1.00 94.12           C  
ATOM   3717  N   SER B  12      -3.744 -16.422 -23.203  1.00 93.75           N  
ATOM   3718  CA  SER B  12      -4.172 -15.305 -24.047  1.00 93.75           C  
ATOM   3719  C   SER B  12      -4.359 -14.031 -23.234  1.00 93.75           C  
ATOM   3720  CB  SER B  12      -5.473 -15.656 -24.766  1.00 93.75           C  
ATOM   3721  O   SER B  12      -3.918 -12.953 -23.641  1.00 93.75           O  
ATOM   3722  OG  SER B  12      -6.543 -15.781 -23.844  1.00 93.75           O  
ATOM   3723  N   ILE B  13      -5.000 -14.156 -22.141  1.00 95.31           N  
ATOM   3724  CA  ILE B  13      -5.234 -13.000 -21.281  1.00 95.31           C  
ATOM   3725  C   ILE B  13      -3.898 -12.430 -20.797  1.00 95.31           C  
ATOM   3726  CB  ILE B  13      -6.125 -13.359 -20.078  1.00 95.31           C  
ATOM   3727  O   ILE B  13      -3.693 -11.219 -20.812  1.00 95.31           O  
ATOM   3728  CG1 ILE B  13      -7.527 -13.766 -20.547  1.00 95.31           C  
ATOM   3729  CG2 ILE B  13      -6.199 -12.195 -19.094  1.00 95.31           C  
ATOM   3730  CD1 ILE B  13      -8.398 -14.383 -19.469  1.00 95.31           C  
ATOM   3731  N   SER B  14      -2.986 -13.273 -20.422  1.00 95.56           N  
ATOM   3732  CA  SER B  14      -1.685 -12.844 -19.922  1.00 95.56           C  
ATOM   3733  C   SER B  14      -0.897 -12.102 -21.000  1.00 95.56           C  
ATOM   3734  CB  SER B  14      -0.877 -14.039 -19.422  1.00 95.56           C  
ATOM   3735  O   SER B  14      -0.260 -11.086 -20.719  1.00 95.56           O  
ATOM   3736  OG  SER B  14      -1.548 -14.688 -18.344  1.00 95.56           O  
ATOM   3737  N   LEU B  15      -0.954 -12.586 -22.156  1.00 93.44           N  
ATOM   3738  CA  LEU B  15      -0.253 -11.930 -23.250  1.00 93.44           C  
ATOM   3739  C   LEU B  15      -0.844 -10.555 -23.531  1.00 93.44           C  
ATOM   3740  CB  LEU B  15      -0.317 -12.789 -24.516  1.00 93.44           C  
ATOM   3741  O   LEU B  15      -0.110  -9.602 -23.812  1.00 93.44           O  
ATOM   3742  CG  LEU B  15       0.507 -14.078 -24.500  1.00 93.44           C  
ATOM   3743  CD1 LEU B  15       0.237 -14.898 -25.766  1.00 93.44           C  
ATOM   3744  CD2 LEU B  15       1.993 -13.766 -24.375  1.00 93.44           C  
ATOM   3745  N   ARG B  16      -2.086 -10.484 -23.422  1.00 93.25           N  
ATOM   3746  CA  ARG B  16      -2.732  -9.188 -23.594  1.00 93.25           C  
ATOM   3747  C   ARG B  16      -2.291  -8.203 -22.516  1.00 93.25           C  
ATOM   3748  CB  ARG B  16      -4.254  -9.336 -23.578  1.00 93.25           C  
ATOM   3749  O   ARG B  16      -2.027  -7.031 -22.812  1.00 93.25           O  
ATOM   3750  CG  ARG B  16      -5.004  -8.086 -24.016  1.00 93.25           C  
ATOM   3751  CD  ARG B  16      -6.512  -8.273 -23.906  1.00 93.25           C  
ATOM   3752  NE  ARG B  16      -6.973  -9.422 -24.688  1.00 93.25           N  
ATOM   3753  NH1 ARG B  16      -9.055  -9.516 -23.703  1.00 93.25           N  
ATOM   3754  NH2 ARG B  16      -8.484 -11.031 -25.312  1.00 93.25           N  
ATOM   3755  CZ  ARG B  16      -8.172  -9.984 -24.562  1.00 93.25           C  
ATOM   3756  N   LYS B  17      -2.213  -8.695 -21.344  1.00 92.88           N  
ATOM   3757  CA  LYS B  17      -1.795  -7.836 -20.234  1.00 92.88           C  
ATOM   3758  C   LYS B  17      -0.348  -7.379 -20.406  1.00 92.88           C  
ATOM   3759  CB  LYS B  17      -1.959  -8.562 -18.906  1.00 92.88           C  
ATOM   3760  O   LYS B  17      -0.020  -6.223 -20.141  1.00 92.88           O  
ATOM   3761  CG  LYS B  17      -3.406  -8.750 -18.469  1.00 92.88           C  
ATOM   3762  CD  LYS B  17      -3.504  -9.430 -17.109  1.00 92.88           C  
ATOM   3763  CE  LYS B  17      -4.953  -9.680 -16.719  1.00 92.88           C  
ATOM   3764  NZ  LYS B  17      -5.605  -8.453 -16.172  1.00 92.88           N  
ATOM   3765  N   ILE B  18       0.464  -8.227 -20.812  1.00 89.75           N  
ATOM   3766  CA  ILE B  18       1.860  -7.871 -21.047  1.00 89.75           C  
ATOM   3767  C   ILE B  18       1.950  -6.836 -22.172  1.00 89.75           C  
ATOM   3768  CB  ILE B  18       2.705  -9.117 -21.406  1.00 89.75           C  
ATOM   3769  O   ILE B  18       2.699  -5.863 -22.062  1.00 89.75           O  
ATOM   3770  CG1 ILE B  18       2.857 -10.023 -20.172  1.00 89.75           C  
ATOM   3771  CG2 ILE B  18       4.074  -8.703 -21.953  1.00 89.75           C  
ATOM   3772  CD1 ILE B  18       3.473 -11.383 -20.484  1.00 89.75           C  
ATOM   3773  N   HIS B  19       1.145  -6.988 -23.219  1.00 88.56           N  
ATOM   3774  CA  HIS B  19       1.133  -6.043 -24.328  1.00 88.56           C  
ATOM   3775  C   HIS B  19       0.642  -4.672 -23.875  1.00 88.56           C  
ATOM   3776  CB  HIS B  19       0.257  -6.566 -25.469  1.00 88.56           C  
ATOM   3777  O   HIS B  19       1.227  -3.648 -24.234  1.00 88.56           O  
ATOM   3778  CG  HIS B  19       0.171  -5.637 -26.625  1.00 88.56           C  
ATOM   3779  CD2 HIS B  19       0.985  -5.477 -27.703  1.00 88.56           C  
ATOM   3780  ND1 HIS B  19      -0.853  -4.727 -26.781  1.00 88.56           N  
ATOM   3781  CE1 HIS B  19      -0.664  -4.043 -27.906  1.00 88.56           C  
ATOM   3782  NE2 HIS B  19       0.444  -4.480 -28.469  1.00 88.56           N  
ATOM   3783  N   SER B  20      -0.348  -4.688 -23.047  1.00 86.88           N  
ATOM   3784  CA  SER B  20      -0.921  -3.428 -22.578  1.00 86.88           C  
ATOM   3785  C   SER B  20       0.033  -2.699 -21.641  1.00 86.88           C  
ATOM   3786  CB  SER B  20      -2.256  -3.676 -21.875  1.00 86.88           C  
ATOM   3787  O   SER B  20      -0.035  -1.477 -21.500  1.00 86.88           O  
ATOM   3788  OG  SER B  20      -2.059  -4.355 -20.656  1.00 86.88           O  
ATOM   3789  N   SER B  21       0.848  -3.412 -20.875  1.00 84.38           N  
ATOM   3790  CA  SER B  21       1.776  -2.809 -19.922  1.00 84.38           C  
ATOM   3791  C   SER B  21       2.836  -1.975 -20.641  1.00 84.38           C  
ATOM   3792  CB  SER B  21       2.451  -3.887 -19.078  1.00 84.38           C  
ATOM   3793  O   SER B  21       3.408  -1.055 -20.047  1.00 84.38           O  
ATOM   3794  OG  SER B  21       3.451  -4.562 -19.812  1.00 84.38           O  
ATOM   3795  N   ARG B  22       3.082  -2.160 -21.859  1.00 79.69           N  
ATOM   3796  CA  ARG B  22       4.102  -1.439 -22.625  1.00 79.69           C  
ATOM   3797  C   ARG B  22       3.600  -0.064 -23.047  1.00 79.69           C  
ATOM   3798  CB  ARG B  22       4.531  -2.244 -23.844  1.00 79.69           C  
ATOM   3799  O   ARG B  22       4.395   0.838 -23.312  1.00 79.69           O  
ATOM   3800  CG  ARG B  22       5.250  -3.543 -23.516  1.00 79.69           C  
ATOM   3801  CD  ARG B  22       5.746  -4.254 -24.766  1.00 79.69           C  
ATOM   3802  NE  ARG B  22       6.438  -5.496 -24.438  1.00 79.69           N  
ATOM   3803  NH1 ARG B  22       7.262  -5.832 -26.578  1.00 79.69           N  
ATOM   3804  NH2 ARG B  22       7.734  -7.332 -24.906  1.00 79.69           N  
ATOM   3805  CZ  ARG B  22       7.145  -6.219 -25.312  1.00 79.69           C  
ATOM   3806  N   THR B  23       2.363   0.131 -23.000  1.00 76.62           N  
ATOM   3807  CA  THR B  23       1.794   1.398 -23.438  1.00 76.62           C  
ATOM   3808  C   THR B  23       1.381   2.254 -22.250  1.00 76.62           C  
ATOM   3809  CB  THR B  23       0.579   1.173 -24.359  1.00 76.62           C  
ATOM   3810  O   THR B  23       0.921   3.385 -22.422  1.00 76.62           O  
ATOM   3811  CG2 THR B  23       0.974   0.405 -25.625  1.00 76.62           C  
ATOM   3812  OG1 THR B  23      -0.417   0.426 -23.656  1.00 76.62           O  
ATOM   3813  N   GLN B  24       1.672   1.801 -21.109  1.00 73.12           N  
ATOM   3814  CA  GLN B  24       1.201   2.527 -19.938  1.00 73.12           C  
ATOM   3815  C   GLN B  24       2.104   3.721 -19.625  1.00 73.12           C  
ATOM   3816  CB  GLN B  24       1.126   1.600 -18.719  1.00 73.12           C  
ATOM   3817  O   GLN B  24       3.309   3.672 -19.875  1.00 73.12           O  
ATOM   3818  CG  GLN B  24      -0.199   0.861 -18.594  1.00 73.12           C  
ATOM   3819  CD  GLN B  24      -0.408   0.266 -17.203  1.00 73.12           C  
ATOM   3820  NE2 GLN B  24      -1.632  -0.168 -16.922  1.00 73.12           N  
ATOM   3821  OE1 GLN B  24       0.524   0.196 -16.406  1.00 73.12           O  
ATOM   3822  N   ARG B  25       1.400   4.750 -19.172  1.00 73.94           N  
ATOM   3823  CA  ARG B  25       2.096   5.965 -18.766  1.00 73.94           C  
ATOM   3824  C   ARG B  25       2.861   5.750 -17.469  1.00 73.94           C  
ATOM   3825  CB  ARG B  25       1.107   7.125 -18.609  1.00 73.94           C  
ATOM   3826  O   ARG B  25       2.432   4.977 -16.609  1.00 73.94           O  
ATOM   3827  CG  ARG B  25       0.685   7.758 -19.922  1.00 73.94           C  
ATOM   3828  CD  ARG B  25      -0.305   8.891 -19.703  1.00 73.94           C  
ATOM   3829  NE  ARG B  25      -0.144   9.945 -20.719  1.00 73.94           N  
ATOM   3830  NH1 ARG B  25      -1.506  11.469 -19.641  1.00 73.94           N  
ATOM   3831  NH2 ARG B  25      -0.503  12.023 -21.625  1.00 73.94           N  
ATOM   3832  CZ  ARG B  25      -0.718  11.141 -20.656  1.00 73.94           C  
ATOM   3833  N   GLY B  26       4.066   6.402 -17.219  1.00 75.81           N  
ATOM   3834  CA  GLY B  26       4.727   6.523 -15.938  1.00 75.81           C  
ATOM   3835  C   GLY B  26       5.781   5.461 -15.703  1.00 75.81           C  
ATOM   3836  O   GLY B  26       6.441   5.453 -14.664  1.00 75.81           O  
ATOM   3837  N   GLY B  27       6.062   4.578 -16.531  1.00 76.75           N  
ATOM   3838  CA  GLY B  27       7.082   3.559 -16.344  1.00 76.75           C  
ATOM   3839  C   GLY B  27       6.508   2.162 -16.188  1.00 76.75           C  
ATOM   3840  O   GLY B  27       5.297   1.998 -16.031  1.00 76.75           O  
ATOM   3841  N   ILE B  28       7.383   1.263 -16.250  1.00 77.88           N  
ATOM   3842  CA  ILE B  28       7.020  -0.150 -16.219  1.00 77.88           C  
ATOM   3843  C   ILE B  28       6.613  -0.556 -14.805  1.00 77.88           C  
ATOM   3844  CB  ILE B  28       8.180  -1.040 -16.719  1.00 77.88           C  
ATOM   3845  O   ILE B  28       7.285  -0.204 -13.836  1.00 77.88           O  
ATOM   3846  CG1 ILE B  28       8.547  -0.684 -18.172  1.00 77.88           C  
ATOM   3847  CG2 ILE B  28       7.816  -2.521 -16.594  1.00 77.88           C  
ATOM   3848  CD1 ILE B  28       9.867  -1.273 -18.641  1.00 77.88           C  
ATOM   3849  N   LYS B  29       5.469  -1.147 -14.742  1.00 88.94           N  
ATOM   3850  CA  LYS B  29       5.047  -1.753 -13.484  1.00 88.94           C  
ATOM   3851  C   LYS B  29       5.660  -3.141 -13.305  1.00 88.94           C  
ATOM   3852  CB  LYS B  29       3.521  -1.840 -13.414  1.00 88.94           C  
ATOM   3853  O   LYS B  29       4.992  -4.152 -13.531  1.00 88.94           O  
ATOM   3854  CG  LYS B  29       2.824  -0.488 -13.383  1.00 88.94           C  
ATOM   3855  CD  LYS B  29       1.314  -0.640 -13.258  1.00 88.94           C  
ATOM   3856  CE  LYS B  29       0.614   0.712 -13.250  1.00 88.94           C  
ATOM   3857  NZ  LYS B  29      -0.869   0.568 -13.141  1.00 88.94           N  
ATOM   3858  N   LEU B  30       6.879  -3.092 -12.914  1.00 91.75           N  
ATOM   3859  CA  LEU B  30       7.699  -4.297 -12.852  1.00 91.75           C  
ATOM   3860  C   LEU B  30       7.008  -5.383 -12.039  1.00 91.75           C  
ATOM   3861  CB  LEU B  30       9.070  -3.977 -12.242  1.00 91.75           C  
ATOM   3862  O   LEU B  30       6.965  -6.543 -12.453  1.00 91.75           O  
ATOM   3863  CG  LEU B  30      10.086  -5.121 -12.219  1.00 91.75           C  
ATOM   3864  CD1 LEU B  30      10.391  -5.590 -13.633  1.00 91.75           C  
ATOM   3865  CD2 LEU B  30      11.359  -4.691 -11.500  1.00 91.75           C  
ATOM   3866  N   HIS B  31       6.488  -5.051 -10.953  1.00 95.38           N  
ATOM   3867  CA  HIS B  31       5.848  -6.016 -10.062  1.00 95.38           C  
ATOM   3868  C   HIS B  31       4.707  -6.742 -10.766  1.00 95.38           C  
ATOM   3869  CB  HIS B  31       5.328  -5.316  -8.805  1.00 95.38           C  
ATOM   3870  O   HIS B  31       4.680  -7.977 -10.797  1.00 95.38           O  
ATOM   3871  CG  HIS B  31       4.648  -6.238  -7.848  1.00 95.38           C  
ATOM   3872  CD2 HIS B  31       4.777  -7.570  -7.648  1.00 95.38           C  
ATOM   3873  ND1 HIS B  31       3.699  -5.805  -6.945  1.00 95.38           N  
ATOM   3874  CE1 HIS B  31       3.273  -6.832  -6.234  1.00 95.38           C  
ATOM   3875  NE2 HIS B  31       3.910  -7.918  -6.641  1.00 95.38           N  
ATOM   3876  N   LYS B  32       3.779  -6.043 -11.320  1.00 94.75           N  
ATOM   3877  CA  LYS B  32       2.639  -6.637 -12.016  1.00 94.75           C  
ATOM   3878  C   LYS B  32       3.094  -7.508 -13.180  1.00 94.75           C  
ATOM   3879  CB  LYS B  32       1.689  -5.547 -12.516  1.00 94.75           C  
ATOM   3880  O   LYS B  32       2.580  -8.617 -13.367  1.00 94.75           O  
ATOM   3881  CG  LYS B  32       0.435  -6.082 -13.188  1.00 94.75           C  
ATOM   3882  CD  LYS B  32      -0.507  -4.953 -13.594  1.00 94.75           C  
ATOM   3883  CE  LYS B  32      -1.716  -5.477 -14.352  1.00 94.75           C  
ATOM   3884  NZ  LYS B  32      -2.658  -4.379 -14.727  1.00 94.75           N  
ATOM   3885  N   ASN B  33       4.047  -6.977 -13.883  1.00 93.25           N  
ATOM   3886  CA  ASN B  33       4.543  -7.734 -15.031  1.00 93.25           C  
ATOM   3887  C   ASN B  33       5.188  -9.047 -14.602  1.00 93.25           C  
ATOM   3888  CB  ASN B  33       5.531  -6.895 -15.844  1.00 93.25           C  
ATOM   3889  O   ASN B  33       5.035 -10.070 -15.273  1.00 93.25           O  
ATOM   3890  CG  ASN B  33       4.859  -5.762 -16.594  1.00 93.25           C  
ATOM   3891  ND2 ASN B  33       5.652  -4.793 -17.031  1.00 93.25           N  
ATOM   3892  OD1 ASN B  33       3.639  -5.758 -16.781  1.00 93.25           O  
ATOM   3893  N   LEU B  34       5.914  -8.984 -13.555  1.00 94.69           N  
ATOM   3894  CA  LEU B  34       6.520 -10.211 -13.047  1.00 94.69           C  
ATOM   3895  C   LEU B  34       5.449 -11.227 -12.656  1.00 94.69           C  
ATOM   3896  CB  LEU B  34       7.410  -9.898 -11.836  1.00 94.69           C  
ATOM   3897  O   LEU B  34       5.543 -12.398 -13.016  1.00 94.69           O  
ATOM   3898  CG  LEU B  34       8.094 -11.102 -11.172  1.00 94.69           C  
ATOM   3899  CD1 LEU B  34       9.047 -11.773 -12.156  1.00 94.69           C  
ATOM   3900  CD2 LEU B  34       8.828 -10.664  -9.914  1.00 94.69           C  
ATOM   3901  N   LEU B  35       4.438 -10.781 -11.992  1.00 96.25           N  
ATOM   3902  CA  LEU B  35       3.367 -11.680 -11.562  1.00 96.25           C  
ATOM   3903  C   LEU B  35       2.639 -12.273 -12.758  1.00 96.25           C  
ATOM   3904  CB  LEU B  35       2.373 -10.938 -10.664  1.00 96.25           C  
ATOM   3905  O   LEU B  35       2.311 -13.461 -12.766  1.00 96.25           O  
ATOM   3906  CG  LEU B  35       2.906 -10.461  -9.305  1.00 96.25           C  
ATOM   3907  CD1 LEU B  35       1.821  -9.711  -8.547  1.00 96.25           C  
ATOM   3908  CD2 LEU B  35       3.414 -11.648  -8.492  1.00 96.25           C  
ATOM   3909  N   VAL B  36       2.365 -11.438 -13.742  1.00 96.62           N  
ATOM   3910  CA  VAL B  36       1.701 -11.914 -14.953  1.00 96.62           C  
ATOM   3911  C   VAL B  36       2.572 -12.961 -15.648  1.00 96.62           C  
ATOM   3912  CB  VAL B  36       1.391 -10.750 -15.930  1.00 96.62           C  
ATOM   3913  O   VAL B  36       2.064 -13.953 -16.172  1.00 96.62           O  
ATOM   3914  CG1 VAL B  36       0.881 -11.289 -17.266  1.00 96.62           C  
ATOM   3915  CG2 VAL B  36       0.372  -9.797 -15.305  1.00 96.62           C  
ATOM   3916  N   SER B  37       3.850 -12.758 -15.641  1.00 94.19           N  
ATOM   3917  CA  SER B  37       4.762 -13.711 -16.266  1.00 94.19           C  
ATOM   3918  C   SER B  37       4.699 -15.070 -15.570  1.00 94.19           C  
ATOM   3919  CB  SER B  37       6.195 -13.180 -16.234  1.00 94.19           C  
ATOM   3920  O   SER B  37       4.816 -16.109 -16.219  1.00 94.19           O  
ATOM   3921  OG  SER B  37       6.762 -13.320 -14.945  1.00 94.19           O  
ATOM   3922  N   TYR B  38       4.516 -15.078 -14.305  1.00 94.69           N  
ATOM   3923  CA  TYR B  38       4.402 -16.344 -13.586  1.00 94.69           C  
ATOM   3924  C   TYR B  38       3.111 -17.062 -13.953  1.00 94.69           C  
ATOM   3925  CB  TYR B  38       4.461 -16.109 -12.078  1.00 94.69           C  
ATOM   3926  O   TYR B  38       3.100 -18.281 -14.109  1.00 94.69           O  
ATOM   3927  CG  TYR B  38       5.859 -15.930 -11.539  1.00 94.69           C  
ATOM   3928  CD1 TYR B  38       6.855 -16.859 -11.812  1.00 94.69           C  
ATOM   3929  CD2 TYR B  38       6.191 -14.828 -10.758  1.00 94.69           C  
ATOM   3930  CE1 TYR B  38       8.148 -16.703 -11.320  1.00 94.69           C  
ATOM   3931  CE2 TYR B  38       7.480 -14.656 -10.266  1.00 94.69           C  
ATOM   3932  OH  TYR B  38       9.727 -15.445 -10.062  1.00 94.69           O  
ATOM   3933  CZ  TYR B  38       8.445 -15.602 -10.547  1.00 94.69           C  
ATOM   3934  N   VAL B  39       2.068 -16.328 -14.078  1.00 96.00           N  
ATOM   3935  CA  VAL B  39       0.812 -16.938 -14.492  1.00 96.00           C  
ATOM   3936  C   VAL B  39       0.963 -17.547 -15.883  1.00 96.00           C  
ATOM   3937  CB  VAL B  39      -0.353 -15.930 -14.469  1.00 96.00           C  
ATOM   3938  O   VAL B  39       0.507 -18.656 -16.141  1.00 96.00           O  
ATOM   3939  CG1 VAL B  39      -1.623 -16.547 -15.047  1.00 96.00           C  
ATOM   3940  CG2 VAL B  39      -0.596 -15.422 -13.055  1.00 96.00           C  
ATOM   3941  N   LEU B  40       1.525 -16.797 -16.766  1.00 94.75           N  
ATOM   3942  CA  LEU B  40       1.771 -17.281 -18.109  1.00 94.75           C  
ATOM   3943  C   LEU B  40       2.604 -18.562 -18.078  1.00 94.75           C  
ATOM   3944  CB  LEU B  40       2.482 -16.219 -18.953  1.00 94.75           C  
ATOM   3945  O   LEU B  40       2.279 -19.531 -18.766  1.00 94.75           O  
ATOM   3946  CG  LEU B  40       2.838 -16.609 -20.391  1.00 94.75           C  
ATOM   3947  CD1 LEU B  40       1.578 -16.969 -21.172  1.00 94.75           C  
ATOM   3948  CD2 LEU B  40       3.604 -15.484 -21.078  1.00 94.75           C  
ATOM   3949  N   ARG B  41       3.627 -18.547 -17.281  1.00 93.38           N  
ATOM   3950  CA  ARG B  41       4.477 -19.719 -17.156  1.00 93.38           C  
ATOM   3951  C   ARG B  41       3.686 -20.906 -16.625  1.00 93.38           C  
ATOM   3952  CB  ARG B  41       5.664 -19.438 -16.234  1.00 93.38           C  
ATOM   3953  O   ARG B  41       3.777 -22.016 -17.156  1.00 93.38           O  
ATOM   3954  CG  ARG B  41       6.594 -20.625 -16.031  1.00 93.38           C  
ATOM   3955  CD  ARG B  41       7.625 -20.344 -14.945  1.00 93.38           C  
ATOM   3956  NE  ARG B  41       8.477 -19.203 -15.273  1.00 93.38           N  
ATOM   3957  NH1 ARG B  41       9.508 -19.109 -13.211  1.00 93.38           N  
ATOM   3958  NH2 ARG B  41      10.070 -17.609 -14.852  1.00 93.38           N  
ATOM   3959  CZ  ARG B  41       9.344 -18.641 -14.445  1.00 93.38           C  
ATOM   3960  N   ASN B  42       2.971 -20.734 -15.570  1.00 92.75           N  
ATOM   3961  CA  ASN B  42       2.172 -21.812 -14.984  1.00 92.75           C  
ATOM   3962  C   ASN B  42       1.141 -22.344 -15.977  1.00 92.75           C  
ATOM   3963  CB  ASN B  42       1.483 -21.328 -13.703  1.00 92.75           C  
ATOM   3964  O   ASN B  42       0.960 -23.547 -16.094  1.00 92.75           O  
ATOM   3965  CG  ASN B  42       2.469 -20.969 -12.609  1.00 92.75           C  
ATOM   3966  ND2 ASN B  42       2.014 -20.203 -11.633  1.00 92.75           N  
ATOM   3967  OD1 ASN B  42       3.629 -21.391 -12.641  1.00 92.75           O  
ATOM   3968  N   ALA B  43       0.502 -21.453 -16.641  1.00 93.19           N  
ATOM   3969  CA  ALA B  43      -0.505 -21.859 -17.625  1.00 93.19           C  
ATOM   3970  C   ALA B  43       0.130 -22.625 -18.781  1.00 93.19           C  
ATOM   3971  CB  ALA B  43      -1.255 -20.625 -18.141  1.00 93.19           C  
ATOM   3972  O   ALA B  43      -0.413 -23.625 -19.234  1.00 93.19           O  
ATOM   3973  N   ARG B  44       1.186 -22.172 -19.234  1.00 91.44           N  
ATOM   3974  CA  ARG B  44       1.888 -22.844 -20.312  1.00 91.44           C  
ATOM   3975  C   ARG B  44       2.330 -24.234 -19.891  1.00 91.44           C  
ATOM   3976  CB  ARG B  44       3.100 -22.031 -20.766  1.00 91.44           C  
ATOM   3977  O   ARG B  44       2.213 -25.188 -20.656  1.00 91.44           O  
ATOM   3978  CG  ARG B  44       3.812 -22.594 -21.984  1.00 91.44           C  
ATOM   3979  CD  ARG B  44       5.023 -21.766 -22.375  1.00 91.44           C  
ATOM   3980  NE  ARG B  44       5.832 -22.422 -23.391  1.00 91.44           N  
ATOM   3981  NH1 ARG B  44       7.453 -20.781 -23.469  1.00 91.44           N  
ATOM   3982  NH2 ARG B  44       7.621 -22.625 -24.812  1.00 91.44           N  
ATOM   3983  CZ  ARG B  44       6.965 -21.938 -23.891  1.00 91.44           C  
ATOM   3984  N   GLN B  45       2.885 -24.312 -18.734  1.00 90.06           N  
ATOM   3985  CA  GLN B  45       3.328 -25.609 -18.234  1.00 90.06           C  
ATOM   3986  C   GLN B  45       2.170 -26.594 -18.172  1.00 90.06           C  
ATOM   3987  CB  GLN B  45       3.963 -25.453 -16.844  1.00 90.06           C  
ATOM   3988  O   GLN B  45       2.316 -27.750 -18.578  1.00 90.06           O  
ATOM   3989  CG  GLN B  45       4.621 -26.734 -16.328  1.00 90.06           C  
ATOM   3990  CD  GLN B  45       5.359 -26.531 -15.023  1.00 90.06           C  
ATOM   3991  NE2 GLN B  45       5.910 -27.609 -14.477  1.00 90.06           N  
ATOM   3992  OE1 GLN B  45       5.434 -25.406 -14.508  1.00 90.06           O  
ATOM   3993  N   LEU B  46       1.100 -26.125 -17.734  1.00 89.25           N  
ATOM   3994  CA  LEU B  46      -0.059 -27.000 -17.672  1.00 89.25           C  
ATOM   3995  C   LEU B  46      -0.551 -27.344 -19.078  1.00 89.25           C  
ATOM   3996  CB  LEU B  46      -1.188 -26.359 -16.859  1.00 89.25           C  
ATOM   3997  O   LEU B  46      -0.873 -28.500 -19.359  1.00 89.25           O  
ATOM   3998  CG  LEU B  46      -2.436 -27.203 -16.641  1.00 89.25           C  
ATOM   3999  CD1 LEU B  46      -2.121 -28.359 -15.680  1.00 89.25           C  
ATOM   4000  CD2 LEU B  46      -3.578 -26.359 -16.094  1.00 89.25           C  
ATOM   4001  N   TYR B  47      -0.616 -26.391 -19.906  1.00 87.50           N  
ATOM   4002  CA  TYR B  47      -1.060 -26.609 -21.266  1.00 87.50           C  
ATOM   4003  C   TYR B  47      -0.175 -27.625 -21.969  1.00 87.50           C  
ATOM   4004  CB  TYR B  47      -1.056 -25.281 -22.047  1.00 87.50           C  
ATOM   4005  O   TYR B  47      -0.676 -28.547 -22.609  1.00 87.50           O  
ATOM   4006  CG  TYR B  47      -1.451 -25.438 -23.500  1.00 87.50           C  
ATOM   4007  CD1 TYR B  47      -0.490 -25.438 -24.516  1.00 87.50           C  
ATOM   4008  CD2 TYR B  47      -2.785 -25.578 -23.859  1.00 87.50           C  
ATOM   4009  CE1 TYR B  47      -0.851 -25.578 -25.844  1.00 87.50           C  
ATOM   4010  CE2 TYR B  47      -3.158 -25.719 -25.203  1.00 87.50           C  
ATOM   4011  OH  TYR B  47      -2.547 -25.859 -27.500  1.00 87.50           O  
ATOM   4012  CZ  TYR B  47      -2.184 -25.719 -26.188  1.00 87.50           C  
ATOM   4013  N   LEU B  48       1.057 -27.531 -21.828  1.00 88.12           N  
ATOM   4014  CA  LEU B  48       1.995 -28.453 -22.453  1.00 88.12           C  
ATOM   4015  C   LEU B  48       1.907 -29.828 -21.828  1.00 88.12           C  
ATOM   4016  CB  LEU B  48       3.426 -27.922 -22.344  1.00 88.12           C  
ATOM   4017  O   LEU B  48       1.960 -30.844 -22.531  1.00 88.12           O  
ATOM   4018  CG  LEU B  48       3.752 -26.672 -23.188  1.00 88.12           C  
ATOM   4019  CD1 LEU B  48       5.164 -26.188 -22.875  1.00 88.12           C  
ATOM   4020  CD2 LEU B  48       3.596 -26.969 -24.672  1.00 88.12           C  
ATOM   4021  N   SER B  49       1.870 -29.859 -20.547  1.00 86.94           N  
ATOM   4022  CA  SER B  49       1.751 -31.156 -19.875  1.00 86.94           C  
ATOM   4023  C   SER B  49       0.504 -31.906 -20.328  1.00 86.94           C  
ATOM   4024  CB  SER B  49       1.714 -30.953 -18.359  1.00 86.94           C  
ATOM   4025  O   SER B  49       0.546 -33.125 -20.547  1.00 86.94           O  
ATOM   4026  OG  SER B  49       0.518 -30.312 -17.969  1.00 86.94           O  
ATOM   4027  N   GLU B  50      -0.506 -31.234 -20.516  1.00 84.62           N  
ATOM   4028  CA  GLU B  50      -1.745 -31.859 -20.969  1.00 84.62           C  
ATOM   4029  C   GLU B  50      -1.636 -32.312 -22.422  1.00 84.62           C  
ATOM   4030  CB  GLU B  50      -2.924 -30.891 -20.812  1.00 84.62           C  
ATOM   4031  O   GLU B  50      -2.135 -33.375 -22.781  1.00 84.62           O  
ATOM   4032  CG  GLU B  50      -3.383 -30.719 -19.375  1.00 84.62           C  
ATOM   4033  CD  GLU B  50      -4.836 -30.297 -19.250  1.00 84.62           C  
ATOM   4034  OE1 GLU B  50      -5.434 -30.469 -18.172  1.00 84.62           O  
ATOM   4035  OE2 GLU B  50      -5.379 -29.781 -20.250  1.00 84.62           O  
ATOM   4036  N   ARG B  51      -1.013 -31.547 -23.172  1.00 83.88           N  
ATOM   4037  CA  ARG B  51      -0.812 -31.922 -24.578  1.00 83.88           C  
ATOM   4038  C   ARG B  51       0.090 -33.125 -24.688  1.00 83.88           C  
ATOM   4039  CB  ARG B  51      -0.216 -30.750 -25.359  1.00 83.88           C  
ATOM   4040  O   ARG B  51      -0.176 -34.031 -25.484  1.00 83.88           O  
ATOM   4041  CG  ARG B  51      -1.216 -29.641 -25.688  1.00 83.88           C  
ATOM   4042  CD  ARG B  51      -2.225 -30.094 -26.734  1.00 83.88           C  
ATOM   4043  NE  ARG B  51      -3.268 -29.094 -26.938  1.00 83.88           N  
ATOM   4044  NH1 ARG B  51      -4.305 -30.219 -28.656  1.00 83.88           N  
ATOM   4045  NH2 ARG B  51      -5.129 -28.203 -27.953  1.00 83.88           N  
ATOM   4046  CZ  ARG B  51      -4.230 -29.172 -27.844  1.00 83.88           C  
ATOM   4047  N   TYR B  52       1.063 -33.125 -23.922  1.00 84.44           N  
ATOM   4048  CA  TYR B  52       1.948 -34.281 -23.922  1.00 84.44           C  
ATOM   4049  C   TYR B  52       1.218 -35.531 -23.422  1.00 84.44           C  
ATOM   4050  CB  TYR B  52       3.180 -34.031 -23.047  1.00 84.44           C  
ATOM   4051  O   TYR B  52       1.391 -36.625 -23.969  1.00 84.44           O  
ATOM   4052  CG  TYR B  52       4.250 -33.219 -23.750  1.00 84.44           C  
ATOM   4053  CD1 TYR B  52       4.898 -33.719 -24.875  1.00 84.44           C  
ATOM   4054  CD2 TYR B  52       4.617 -31.953 -23.266  1.00 84.44           C  
ATOM   4055  CE1 TYR B  52       5.887 -32.969 -25.516  1.00 84.44           C  
ATOM   4056  CE2 TYR B  52       5.602 -31.219 -23.906  1.00 84.44           C  
ATOM   4057  OH  TYR B  52       7.211 -30.984 -25.656  1.00 84.44           O  
ATOM   4058  CZ  TYR B  52       6.234 -31.719 -25.031  1.00 84.44           C  
ATOM   4059  N   ALA B  53       0.451 -35.312 -22.453  1.00 84.75           N  
ATOM   4060  CA  ALA B  53      -0.336 -36.438 -21.922  1.00 84.75           C  
ATOM   4061  C   ALA B  53      -1.311 -36.969 -22.984  1.00 84.75           C  
ATOM   4062  CB  ALA B  53      -1.092 -36.000 -20.672  1.00 84.75           C  
ATOM   4063  O   ALA B  53      -1.483 -38.156 -23.125  1.00 84.75           O  
ATOM   4064  N   GLU B  54      -1.907 -36.094 -23.672  1.00 83.75           N  
ATOM   4065  CA  GLU B  54      -2.822 -36.500 -24.734  1.00 83.75           C  
ATOM   4066  C   GLU B  54      -2.088 -37.250 -25.844  1.00 83.75           C  
ATOM   4067  CB  GLU B  54      -3.521 -35.281 -25.328  1.00 83.75           C  
ATOM   4068  O   GLU B  54      -2.600 -38.250 -26.375  1.00 83.75           O  
ATOM   4069  CG  GLU B  54      -4.777 -35.594 -26.125  1.00 83.75           C  
ATOM   4070  CD  GLU B  54      -5.461 -34.375 -26.688  1.00 83.75           C  
ATOM   4071  OE1 GLU B  54      -6.445 -34.500 -27.453  1.00 83.75           O  
ATOM   4072  OE2 GLU B  54      -5.012 -33.250 -26.375  1.00 83.75           O  
ATOM   4073  N   LEU B  55      -0.940 -36.844 -26.156  1.00 86.06           N  
ATOM   4074  CA  LEU B  55      -0.138 -37.500 -27.172  1.00 86.06           C  
ATOM   4075  C   LEU B  55       0.256 -38.906 -26.719  1.00 86.06           C  
ATOM   4076  CB  LEU B  55       1.116 -36.688 -27.500  1.00 86.06           C  
ATOM   4077  O   LEU B  55       0.211 -39.844 -27.500  1.00 86.06           O  
ATOM   4078  CG  LEU B  55       0.933 -35.531 -28.469  1.00 86.06           C  
ATOM   4079  CD1 LEU B  55       2.170 -34.625 -28.453  1.00 86.06           C  
ATOM   4080  CD2 LEU B  55       0.642 -36.031 -29.875  1.00 86.06           C  
ATOM   4081  N   TYR B  56       0.617 -39.000 -25.547  1.00 86.38           N  
ATOM   4082  CA  TYR B  56       0.973 -40.281 -24.984  1.00 86.38           C  
ATOM   4083  C   TYR B  56      -0.225 -41.219 -24.984  1.00 86.38           C  
ATOM   4084  CB  TYR B  56       1.512 -40.125 -23.562  1.00 86.38           C  
ATOM   4085  O   TYR B  56      -0.099 -42.406 -25.344  1.00 86.38           O  
ATOM   4086  CG  TYR B  56       2.076 -41.406 -22.984  1.00 86.38           C  
ATOM   4087  CD1 TYR B  56       1.355 -42.125 -22.047  1.00 86.38           C  
ATOM   4088  CD2 TYR B  56       3.330 -41.875 -23.359  1.00 86.38           C  
ATOM   4089  CE1 TYR B  56       1.872 -43.312 -21.500  1.00 86.38           C  
ATOM   4090  CE2 TYR B  56       3.855 -43.031 -22.828  1.00 86.38           C  
ATOM   4091  OH  TYR B  56       3.637 -44.906 -21.359  1.00 86.38           O  
ATOM   4092  CZ  TYR B  56       3.121 -43.750 -21.891  1.00 86.38           C  
ATOM   4093  N   ARG B  57      -1.345 -40.719 -24.703  1.00 86.12           N  
ATOM   4094  CA  ARG B  57      -2.564 -41.500 -24.703  1.00 86.12           C  
ATOM   4095  C   ARG B  57      -2.908 -41.969 -26.125  1.00 86.12           C  
ATOM   4096  CB  ARG B  57      -3.732 -40.719 -24.109  1.00 86.12           C  
ATOM   4097  O   ARG B  57      -3.291 -43.125 -26.328  1.00 86.12           O  
ATOM   4098  CG  ARG B  57      -4.059 -41.094 -22.672  1.00 86.12           C  
ATOM   4099  CD  ARG B  57      -5.289 -40.344 -22.172  1.00 86.12           C  
ATOM   4100  NE  ARG B  57      -4.996 -38.938 -21.891  1.00 86.12           N  
ATOM   4101  NH1 ARG B  57      -7.168 -38.406 -21.328  1.00 86.12           N  
ATOM   4102  NH2 ARG B  57      -5.520 -36.812 -21.266  1.00 86.12           N  
ATOM   4103  CZ  ARG B  57      -5.895 -38.062 -21.500  1.00 86.12           C  
ATOM   4104  N   ARG B  58      -2.693 -41.188 -27.000  1.00 84.88           N  
ATOM   4105  CA  ARG B  58      -2.955 -41.531 -28.391  1.00 84.88           C  
ATOM   4106  C   ARG B  58      -1.969 -42.594 -28.891  1.00 84.88           C  
ATOM   4107  CB  ARG B  58      -2.885 -40.281 -29.281  1.00 84.88           C  
ATOM   4108  O   ARG B  58      -2.350 -43.500 -29.609  1.00 84.88           O  
ATOM   4109  CG  ARG B  58      -4.172 -39.469 -29.312  1.00 84.88           C  
ATOM   4110  CD  ARG B  58      -4.074 -38.312 -30.266  1.00 84.88           C  
ATOM   4111  NE  ARG B  58      -5.254 -37.438 -30.188  1.00 84.88           N  
ATOM   4112  NH1 ARG B  58      -4.434 -35.844 -31.625  1.00 84.88           N  
ATOM   4113  NH2 ARG B  58      -6.520 -35.594 -30.703  1.00 84.88           N  
ATOM   4114  CZ  ARG B  58      -5.398 -36.281 -30.844  1.00 84.88           C  
ATOM   4115  N   GLN B  59      -0.797 -42.531 -28.469  1.00 83.81           N  
ATOM   4116  CA  GLN B  59       0.212 -43.500 -28.844  1.00 83.81           C  
ATOM   4117  C   GLN B  59      -0.074 -44.844 -28.203  1.00 83.81           C  
ATOM   4118  CB  GLN B  59       1.608 -43.031 -28.453  1.00 83.81           C  
ATOM   4119  O   GLN B  59       0.093 -45.906 -28.844  1.00 83.81           O  
ATOM   4120  CG  GLN B  59       2.471 -42.594 -29.625  1.00 83.81           C  
ATOM   4121  CD  GLN B  59       3.861 -42.156 -29.219  1.00 83.81           C  
ATOM   4122  NE2 GLN B  59       4.562 -41.469 -30.109  1.00 83.81           N  
ATOM   4123  OE1 GLN B  59       4.301 -42.406 -28.094  1.00 83.81           O  
ATOM   4124  N   GLN B  60      -0.600 -44.875 -27.109  1.00 84.31           N  
ATOM   4125  CA  GLN B  60      -0.959 -46.094 -26.438  1.00 84.31           C  
ATOM   4126  C   GLN B  60      -2.172 -46.750 -27.094  1.00 84.31           C  
ATOM   4127  CB  GLN B  60      -1.239 -45.844 -24.953  1.00 84.31           C  
ATOM   4128  O   GLN B  60      -2.213 -47.969 -27.266  1.00 84.31           O  
ATOM   4129  CG  GLN B  60       0.017 -45.719 -24.109  1.00 84.31           C  
ATOM   4130  CD  GLN B  60      -0.240 -45.938 -22.625  1.00 84.31           C  
ATOM   4131  NE2 GLN B  60       0.804 -45.812 -21.812  1.00 84.31           N  
ATOM   4132  OE1 GLN B  60      -1.369 -46.250 -22.219  1.00 84.31           O  
ATOM   4133  N   GLN B  61      -3.023 -45.938 -27.500  1.00 82.25           N  
ATOM   4134  CA  GLN B  61      -4.203 -46.469 -28.188  1.00 82.25           C  
ATOM   4135  C   GLN B  61      -3.836 -47.031 -29.562  1.00 82.25           C  
ATOM   4136  CB  GLN B  61      -5.262 -45.375 -28.344  1.00 82.25           C  
ATOM   4137  O   GLN B  61      -4.367 -48.062 -29.984  1.00 82.25           O  
ATOM   4138  CG  GLN B  61      -6.199 -45.250 -27.141  1.00 82.25           C  
ATOM   4139  CD  GLN B  61      -7.125 -44.062 -27.234  1.00 82.25           C  
ATOM   4140  NE2 GLN B  61      -7.902 -43.812 -26.188  1.00 82.25           N  
ATOM   4141  OE1 GLN B  61      -7.141 -43.344 -28.250  1.00 82.25           O  
ATOM   4142  N   GLN B  62      -2.912 -46.438 -30.188  1.00 79.62           N  
ATOM   4143  CA  GLN B  62      -2.467 -46.938 -31.484  1.00 79.62           C  
ATOM   4144  C   GLN B  62      -1.693 -48.250 -31.344  1.00 79.62           C  
ATOM   4145  CB  GLN B  62      -1.604 -45.906 -32.188  1.00 79.62           C  
ATOM   4146  O   GLN B  62      -1.825 -49.156 -32.156  1.00 79.62           O  
ATOM   4147  CG  GLN B  62      -2.393 -44.938 -33.062  1.00 79.62           C  
ATOM   4148  CD  GLN B  62      -1.532 -43.844 -33.656  1.00 79.62           C  
ATOM   4149  NE2 GLN B  62      -2.174 -42.812 -34.219  1.00 79.62           N  
ATOM   4150  OE1 GLN B  62      -0.299 -43.906 -33.625  1.00 79.62           O  
ATOM   4151  N   GLN B  63      -0.996 -48.406 -30.281  1.00 75.06           N  
ATOM   4152  CA  GLN B  63      -0.260 -49.656 -30.047  1.00 75.06           C  
ATOM   4153  C   GLN B  63      -1.205 -50.781 -29.672  1.00 75.06           C  
ATOM   4154  CB  GLN B  63       0.780 -49.469 -28.938  1.00 75.06           C  
ATOM   4155  O   GLN B  63      -0.958 -51.938 -30.016  1.00 75.06           O  
ATOM   4156  CG  GLN B  63       2.217 -49.438 -29.438  1.00 75.06           C  
ATOM   4157  CD  GLN B  63       3.211 -49.031 -28.359  1.00 75.06           C  
ATOM   4158  NE2 GLN B  63       4.445 -48.781 -28.766  1.00 75.06           N  
ATOM   4159  OE1 GLN B  63       2.869 -48.969 -27.188  1.00 75.06           O  
ATOM   4160  N   GLN B  64      -2.252 -50.469 -29.094  1.00 68.44           N  
ATOM   4161  CA  GLN B  64      -3.209 -51.500 -28.703  1.00 68.44           C  
ATOM   4162  C   GLN B  64      -4.035 -51.969 -29.906  1.00 68.44           C  
ATOM   4163  CB  GLN B  64      -4.133 -51.000 -27.594  1.00 68.44           C  
ATOM   4164  O   GLN B  64      -4.516 -53.094 -29.953  1.00 68.44           O  
ATOM   4165  CG  GLN B  64      -3.729 -51.469 -26.203  1.00 68.44           C  
ATOM   4166  CD  GLN B  64      -4.543 -50.812 -25.109  1.00 68.44           C  
ATOM   4167  NE2 GLN B  64      -4.203 -51.125 -23.859  1.00 68.44           N  
ATOM   4168  OE1 GLN B  64      -5.465 -50.031 -25.375  1.00 68.44           O  
ATOM   4169  N   GLN B  65      -4.293 -51.188 -30.891  1.00 60.97           N  
ATOM   4170  CA  GLN B  65      -5.102 -51.562 -32.062  1.00 60.97           C  
ATOM   4171  C   GLN B  65      -4.277 -52.312 -33.062  1.00 60.97           C  
ATOM   4172  CB  GLN B  65      -5.699 -50.312 -32.688  1.00 60.97           C  
ATOM   4173  O   GLN B  65      -4.801 -52.750 -34.094  1.00 60.97           O  
ATOM   4174  CG  GLN B  65      -7.020 -49.875 -32.094  1.00 60.97           C  
ATOM   4175  CD  GLN B  65      -7.574 -48.594 -32.719  1.00 60.97           C  
ATOM   4176  NE2 GLN B  65      -8.734 -48.156 -32.250  1.00 60.97           N  
ATOM   4177  OE1 GLN B  65      -6.965 -48.031 -33.625  1.00 60.97           O  
ATOM   4178  N   GLN B  66      -2.957 -52.469 -32.938  1.00 57.03           N  
ATOM   4179  CA  GLN B  66      -2.250 -53.344 -33.875  1.00 57.03           C  
ATOM   4180  C   GLN B  66      -2.516 -54.812 -33.594  1.00 57.03           C  
ATOM   4181  CB  GLN B  66      -0.747 -53.062 -33.844  1.00 57.03           C  
ATOM   4182  O   GLN B  66      -2.281 -55.281 -32.469  1.00 57.03           O  
ATOM   4183  CG  GLN B  66      -0.299 -51.969 -34.812  1.00 57.03           C  
ATOM   4184  CD  GLN B  66       1.190 -51.688 -34.750  1.00 57.03           C  
ATOM   4185  NE2 GLN B  66       1.688 -50.875 -35.656  1.00 57.03           N  
ATOM   4186  OE1 GLN B  66       1.890 -52.219 -33.875  1.00 57.03           O  
ATOM   4187  N   PRO B  67      -3.510 -55.500 -34.344  1.00 55.38           N  
ATOM   4188  CA  PRO B  67      -3.854 -56.938 -34.188  1.00 55.38           C  
ATOM   4189  C   PRO B  67      -2.623 -57.812 -34.062  1.00 55.38           C  
ATOM   4190  CB  PRO B  67      -4.621 -57.250 -35.469  1.00 55.38           C  
ATOM   4191  O   PRO B  67      -1.553 -57.500 -34.562  1.00 55.38           O  
ATOM   4192  CG  PRO B  67      -4.332 -56.094 -36.406  1.00 55.38           C  
ATOM   4193  CD  PRO B  67      -3.629 -55.031 -35.625  1.00 55.38           C  
ATOM   4194  N   PRO B  68      -2.633 -58.656 -33.125  1.00 50.44           N  
ATOM   4195  CA  PRO B  68      -1.503 -59.594 -33.062  1.00 50.44           C  
ATOM   4196  C   PRO B  68      -1.217 -60.281 -34.406  1.00 50.44           C  
ATOM   4197  CB  PRO B  68      -1.951 -60.625 -32.000  1.00 50.44           C  
ATOM   4198  O   PRO B  68      -2.137 -60.781 -35.031  1.00 50.44           O  
ATOM   4199  CG  PRO B  68      -3.416 -60.375 -31.828  1.00 50.44           C  
ATOM   4200  CD  PRO B  68      -3.783 -59.125 -32.594  1.00 50.44           C  
ATOM   4201  N   HIS B  69      -0.447 -59.750 -35.281  1.00 45.22           N  
ATOM   4202  CA  HIS B  69      -0.049 -60.562 -36.438  1.00 45.22           C  
ATOM   4203  C   HIS B  69       0.237 -62.000 -36.031  1.00 45.22           C  
ATOM   4204  CB  HIS B  69       1.180 -59.969 -37.125  1.00 45.22           C  
ATOM   4205  O   HIS B  69       1.061 -62.250 -35.156  1.00 45.22           O  
ATOM   4206  CG  HIS B  69       0.846 -58.969 -38.188  1.00 45.22           C  
ATOM   4207  CD2 HIS B  69       1.077 -57.625 -38.281  1.00 45.22           C  
ATOM   4208  ND1 HIS B  69       0.188 -59.344 -39.344  1.00 45.22           N  
ATOM   4209  CE1 HIS B  69       0.030 -58.250 -40.125  1.00 45.22           C  
ATOM   4210  NE2 HIS B  69       0.561 -57.219 -39.500  1.00 45.22           N  
ATOM   4211  N   HIS B  70      -0.769 -62.938 -36.156  1.00 42.53           N  
ATOM   4212  CA  HIS B  70      -0.557 -64.375 -36.125  1.00 42.53           C  
ATOM   4213  C   HIS B  70       0.619 -64.750 -37.000  1.00 42.53           C  
ATOM   4214  CB  HIS B  70      -1.822 -65.125 -36.562  1.00 42.53           C  
ATOM   4215  O   HIS B  70       0.542 -64.688 -38.250  1.00 42.53           O  
ATOM   4216  CG  HIS B  70      -2.709 -65.500 -35.438  1.00 42.53           C  
ATOM   4217  CD2 HIS B  70      -3.916 -66.125 -35.438  1.00 42.53           C  
ATOM   4218  ND1 HIS B  70      -2.379 -65.312 -34.125  1.00 42.53           N  
ATOM   4219  CE1 HIS B  70      -3.348 -65.750 -33.344  1.00 42.53           C  
ATOM   4220  NE2 HIS B  70      -4.293 -66.250 -34.125  1.00 42.53           N  
ATOM   4221  N   GLN B  71       1.868 -64.562 -36.656  1.00 37.97           N  
ATOM   4222  CA  GLN B  71       3.020 -65.125 -37.344  1.00 37.97           C  
ATOM   4223  C   GLN B  71       2.877 -66.625 -37.531  1.00 37.97           C  
ATOM   4224  CB  GLN B  71       4.312 -64.812 -36.594  1.00 37.97           C  
ATOM   4225  O   GLN B  71       3.027 -67.375 -36.562  1.00 37.97           O  
ATOM   4226  CG  GLN B  71       4.930 -63.469 -37.000  1.00 37.97           C  
ATOM   4227  CD  GLN B  71       6.152 -63.125 -36.156  1.00 37.97           C  
ATOM   4228  NE2 GLN B  71       6.637 -61.875 -36.281  1.00 37.97           N  
ATOM   4229  OE1 GLN B  71       6.656 -63.938 -35.406  1.00 37.97           O  
ATOM   4230  N   HIS B  72       1.771 -67.125 -38.219  1.00 33.97           N  
ATOM   4231  CA  HIS B  72       1.885 -68.500 -38.656  1.00 33.97           C  
ATOM   4232  C   HIS B  72       3.201 -68.750 -39.406  1.00 33.97           C  
ATOM   4233  CB  HIS B  72       0.708 -68.875 -39.562  1.00 33.97           C  
ATOM   4234  O   HIS B  72       3.352 -68.312 -40.562  1.00 33.97           O  
ATOM   4235  CG  HIS B  72      -0.471 -69.375 -38.844  1.00 33.97           C  
ATOM   4236  CD2 HIS B  72      -1.650 -68.812 -38.500  1.00 33.97           C  
ATOM   4237  ND1 HIS B  72      -0.514 -70.688 -38.344  1.00 33.97           N  
ATOM   4238  CE1 HIS B  72      -1.672 -70.875 -37.719  1.00 33.97           C  
ATOM   4239  NE2 HIS B  72      -2.379 -69.750 -37.812  1.00 33.97           N  
ATOM   4240  N   GLN B  73       4.324 -68.438 -38.719  1.00 33.41           N  
ATOM   4241  CA  GLN B  73       5.609 -68.812 -39.312  1.00 33.41           C  
ATOM   4242  C   GLN B  73       5.652 -70.312 -39.625  1.00 33.41           C  
ATOM   4243  CB  GLN B  73       6.754 -68.500 -38.344  1.00 33.41           C  
ATOM   4244  O   GLN B  73       5.512 -71.188 -38.750  1.00 33.41           O  
ATOM   4245  CG  GLN B  73       7.160 -67.000 -38.375  1.00 33.41           C  
ATOM   4246  CD  GLN B  73       8.375 -66.750 -37.531  1.00 33.41           C  
ATOM   4247  NE2 GLN B  73       8.523 -65.438 -37.125  1.00 33.41           N  
ATOM   4248  OE1 GLN B  73       9.164 -67.625 -37.219  1.00 33.41           O  
ATOM   4249  N   HIS B  74       4.953 -70.688 -40.781  1.00 29.52           N  
ATOM   4250  CA  HIS B  74       5.242 -72.000 -41.375  1.00 29.52           C  
ATOM   4251  C   HIS B  74       6.738 -72.250 -41.375  1.00 29.52           C  
ATOM   4252  CB  HIS B  74       4.684 -72.062 -42.812  1.00 29.52           C  
ATOM   4253  O   HIS B  74       7.512 -71.500 -42.000  1.00 29.52           O  
ATOM   4254  CG  HIS B  74       3.479 -72.938 -42.906  1.00 29.52           C  
ATOM   4255  CD2 HIS B  74       2.160 -72.688 -42.781  1.00 29.52           C  
ATOM   4256  ND1 HIS B  74       3.559 -74.250 -43.219  1.00 29.52           N  
ATOM   4257  CE1 HIS B  74       2.340 -74.812 -43.250  1.00 29.52           C  
ATOM   4258  NE2 HIS B  74       1.474 -73.812 -43.000  1.00 29.52           N  
ATOM   4259  N   LEU B  75       7.219 -72.875 -40.281  1.00 31.62           N  
ATOM   4260  CA  LEU B  75       8.539 -73.438 -40.062  1.00 31.62           C  
ATOM   4261  C   LEU B  75       8.914 -74.375 -41.219  1.00 31.62           C  
ATOM   4262  CB  LEU B  75       8.594 -74.250 -38.750  1.00 31.62           C  
ATOM   4263  O   LEU B  75       8.508 -75.562 -41.281  1.00 31.62           O  
ATOM   4264  CG  LEU B  75       9.375 -73.562 -37.625  1.00 31.62           C  
ATOM   4265  CD1 LEU B  75       8.414 -73.062 -36.562  1.00 31.62           C  
ATOM   4266  CD2 LEU B  75      10.352 -74.562 -37.000  1.00 31.62           C  
ATOM   4267  N   ALA B  76       8.625 -73.875 -42.531  1.00 25.11           N  
ATOM   4268  CA  ALA B  76       9.062 -74.875 -43.562  1.00 25.11           C  
ATOM   4269  C   ALA B  76      10.523 -75.250 -43.375  1.00 25.11           C  
ATOM   4270  CB  ALA B  76       8.852 -74.250 -44.969  1.00 25.11           C  
ATOM   4271  O   ALA B  76      11.367 -74.375 -43.125  1.00 25.11           O  
ATOM   4272  N   TYR B  77      10.797 -76.500 -42.812  1.00 25.84           N  
ATOM   4273  CA  TYR B  77      12.039 -77.250 -42.656  1.00 25.84           C  
ATOM   4274  C   TYR B  77      12.852 -77.250 -43.938  1.00 25.84           C  
ATOM   4275  CB  TYR B  77      11.734 -78.688 -42.219  1.00 25.84           C  
ATOM   4276  O   TYR B  77      12.586 -78.000 -44.844  1.00 25.84           O  
ATOM   4277  CG  TYR B  77      12.000 -78.938 -40.750  1.00 25.84           C  
ATOM   4278  CD1 TYR B  77      13.234 -79.438 -40.344  1.00 25.84           C  
ATOM   4279  CD2 TYR B  77      11.023 -78.688 -39.812  1.00 25.84           C  
ATOM   4280  CE1 TYR B  77      13.477 -79.688 -39.000  1.00 25.84           C  
ATOM   4281  CE2 TYR B  77      11.258 -78.938 -38.469  1.00 25.84           C  
ATOM   4282  OH  TYR B  77      12.727 -79.688 -36.719  1.00 25.84           O  
ATOM   4283  CZ  TYR B  77      12.492 -79.438 -38.062  1.00 25.84           C  
ATOM   4284  N   ALA B  78      12.945 -76.000 -44.656  1.00 25.45           N  
ATOM   4285  CA  ALA B  78      13.703 -76.125 -45.906  1.00 25.45           C  
ATOM   4286  C   ALA B  78      15.070 -76.750 -45.656  1.00 25.45           C  
ATOM   4287  CB  ALA B  78      13.867 -74.688 -46.531  1.00 25.45           C  
ATOM   4288  O   ALA B  78      15.680 -76.500 -44.594  1.00 25.45           O  
ATOM   4289  N   ALA B  79      15.336 -77.875 -46.312  1.00 25.84           N  
ATOM   4290  CA  ALA B  79      16.469 -78.750 -46.469  1.00 25.84           C  
ATOM   4291  C   ALA B  79      17.766 -78.000 -46.625  1.00 25.84           C  
ATOM   4292  CB  ALA B  79      16.250 -79.750 -47.625  1.00 25.84           C  
ATOM   4293  O   ALA B  79      17.766 -76.875 -47.188  1.00 25.84           O  
ATOM   4294  N   PRO B  80      19.016 -78.438 -46.031  1.00 22.80           N  
ATOM   4295  CA  PRO B  80      20.344 -77.938 -45.688  1.00 22.80           C  
ATOM   4296  C   PRO B  80      21.125 -77.438 -46.906  1.00 22.80           C  
ATOM   4297  CB  PRO B  80      21.031 -79.062 -44.969  1.00 22.80           C  
ATOM   4298  O   PRO B  80      22.297 -77.062 -46.781  1.00 22.80           O  
ATOM   4299  CG  PRO B  80      20.188 -80.250 -45.312  1.00 22.80           C  
ATOM   4300  CD  PRO B  80      18.969 -79.812 -46.062  1.00 22.80           C  
ATOM   4301  N   GLY B  81      20.547 -77.500 -48.219  1.00 22.73           N  
ATOM   4302  CA  GLY B  81      21.625 -77.688 -49.188  1.00 22.73           C  
ATOM   4303  C   GLY B  81      22.688 -76.625 -49.125  1.00 22.73           C  
ATOM   4304  O   GLY B  81      22.375 -75.438 -48.969  1.00 22.73           O  
ATOM   4305  N   MET B  82      24.000 -77.000 -48.688  1.00 21.39           N  
ATOM   4306  CA  MET B  82      25.219 -76.250 -48.312  1.00 21.39           C  
ATOM   4307  C   MET B  82      25.719 -75.375 -49.469  1.00 21.39           C  
ATOM   4308  CB  MET B  82      26.312 -77.250 -47.906  1.00 21.39           C  
ATOM   4309  O   MET B  82      26.656 -74.625 -49.312  1.00 21.39           O  
ATOM   4310  CG  MET B  82      26.156 -77.750 -46.469  1.00 21.39           C  
ATOM   4311  SD  MET B  82      27.266 -76.938 -45.281  1.00 21.39           S  
ATOM   4312  CE  MET B  82      28.578 -78.188 -45.156  1.00 21.39           C  
ATOM   4313  N   PRO B  83      25.172 -75.250 -50.719  1.00 21.86           N  
ATOM   4314  CA  PRO B  83      26.328 -75.125 -51.625  1.00 21.86           C  
ATOM   4315  C   PRO B  83      27.141 -73.875 -51.344  1.00 21.86           C  
ATOM   4316  CB  PRO B  83      25.703 -75.125 -53.000  1.00 21.86           C  
ATOM   4317  O   PRO B  83      26.578 -72.875 -50.875  1.00 21.86           O  
ATOM   4318  CG  PRO B  83      24.281 -74.688 -52.781  1.00 21.86           C  
ATOM   4319  CD  PRO B  83      23.969 -74.875 -51.312  1.00 21.86           C  
ATOM   4320  N   ALA B  84      28.531 -74.000 -51.000  1.00 20.45           N  
ATOM   4321  CA  ALA B  84      29.672 -73.125 -50.688  1.00 20.45           C  
ATOM   4322  C   ALA B  84      29.922 -72.062 -51.750  1.00 20.45           C  
ATOM   4323  CB  ALA B  84      30.922 -74.000 -50.500  1.00 20.45           C  
ATOM   4324  O   ALA B  84      30.938 -71.375 -51.719  1.00 20.45           O  
ATOM   4325  N   SER B  85      28.891 -71.688 -52.562  1.00 18.41           N  
ATOM   4326  CA  SER B  85      29.484 -71.062 -53.750  1.00 18.41           C  
ATOM   4327  C   SER B  85      30.375 -69.875 -53.438  1.00 18.41           C  
ATOM   4328  CB  SER B  85      28.375 -70.625 -54.719  1.00 18.41           C  
ATOM   4329  O   SER B  85      30.000 -69.062 -52.594  1.00 18.41           O  
ATOM   4330  OG  SER B  85      28.922 -70.312 -56.000  1.00 18.41           O  
ATOM   4331  N   ALA B  86      31.734 -70.062 -53.781  1.00 19.64           N  
ATOM   4332  CA  ALA B  86      33.000 -69.312 -53.719  1.00 19.64           C  
ATOM   4333  C   ALA B  86      32.906 -67.938 -54.375  1.00 19.64           C  
ATOM   4334  CB  ALA B  86      34.125 -70.125 -54.375  1.00 19.64           C  
ATOM   4335  O   ALA B  86      33.906 -67.250 -54.531  1.00 19.64           O  
ATOM   4336  N   ALA B  87      31.672 -67.312 -54.406  1.00 17.59           N  
ATOM   4337  CA  ALA B  87      31.734 -66.250 -55.438  1.00 17.59           C  
ATOM   4338  C   ALA B  87      32.875 -65.312 -55.188  1.00 17.59           C  
ATOM   4339  CB  ALA B  87      30.406 -65.500 -55.531  1.00 17.59           C  
ATOM   4340  O   ALA B  87      33.125 -64.875 -54.062  1.00 17.59           O  
ATOM   4341  N   ASP B  88      33.781 -65.062 -56.219  1.00 19.50           N  
ATOM   4342  CA  ASP B  88      35.094 -64.562 -56.656  1.00 19.50           C  
ATOM   4343  C   ASP B  88      35.188 -63.031 -56.531  1.00 19.50           C  
ATOM   4344  CB  ASP B  88      35.344 -64.938 -58.125  1.00 19.50           C  
ATOM   4345  O   ASP B  88      36.094 -62.406 -57.062  1.00 19.50           O  
ATOM   4346  CG  ASP B  88      36.812 -65.250 -58.406  1.00 19.50           C  
ATOM   4347  OD1 ASP B  88      37.625 -65.312 -57.438  1.00 19.50           O  
ATOM   4348  OD2 ASP B  88      37.156 -65.438 -59.594  1.00 19.50           O  
ATOM   4349  N   PHE B  89      34.281 -62.344 -55.719  1.00 19.39           N  
ATOM   4350  CA  PHE B  89      34.344 -60.938 -56.125  1.00 19.39           C  
ATOM   4351  C   PHE B  89      35.750 -60.406 -56.000  1.00 19.39           C  
ATOM   4352  CB  PHE B  89      33.375 -60.125 -55.281  1.00 19.39           C  
ATOM   4353  O   PHE B  89      36.469 -60.781 -55.062  1.00 19.39           O  
ATOM   4354  CG  PHE B  89      31.984 -60.062 -55.812  1.00 19.39           C  
ATOM   4355  CD1 PHE B  89      31.625 -59.094 -56.750  1.00 19.39           C  
ATOM   4356  CD2 PHE B  89      31.016 -60.938 -55.375  1.00 19.39           C  
ATOM   4357  CE1 PHE B  89      30.328 -59.062 -57.250  1.00 19.39           C  
ATOM   4358  CE2 PHE B  89      29.719 -60.906 -55.875  1.00 19.39           C  
ATOM   4359  CZ  PHE B  89      29.375 -59.938 -56.812  1.00 19.39           C  
ATOM   4360  N   GLY B  90      36.312 -59.812 -57.062  1.00 18.62           N  
ATOM   4361  CA  GLY B  90      37.562 -59.281 -57.562  1.00 18.62           C  
ATOM   4362  C   GLY B  90      38.188 -58.250 -56.625  1.00 18.62           C  
ATOM   4363  O   GLY B  90      37.469 -57.656 -55.781  1.00 18.62           O  
ATOM   4364  N   PRO B  91      39.562 -58.188 -56.469  1.00 19.06           N  
ATOM   4365  CA  PRO B  91      40.531 -57.625 -55.531  1.00 19.06           C  
ATOM   4366  C   PRO B  91      40.594 -56.094 -55.594  1.00 19.06           C  
ATOM   4367  CB  PRO B  91      41.844 -58.219 -56.031  1.00 19.06           C  
ATOM   4368  O   PRO B  91      40.844 -55.531 -56.656  1.00 19.06           O  
ATOM   4369  CG  PRO B  91      41.594 -58.625 -57.438  1.00 19.06           C  
ATOM   4370  CD  PRO B  91      40.125 -58.625 -57.688  1.00 19.06           C  
ATOM   4371  N   LEU B  92      39.500 -55.312 -55.375  1.00 17.83           N  
ATOM   4372  CA  LEU B  92      39.781 -53.938 -55.719  1.00 17.83           C  
ATOM   4373  C   LEU B  92      41.125 -53.500 -55.125  1.00 17.83           C  
ATOM   4374  CB  LEU B  92      38.656 -53.000 -55.250  1.00 17.83           C  
ATOM   4375  O   LEU B  92      41.406 -53.781 -53.938  1.00 17.83           O  
ATOM   4376  CG  LEU B  92      37.500 -52.812 -56.188  1.00 17.83           C  
ATOM   4377  CD1 LEU B  92      36.250 -52.344 -55.438  1.00 17.83           C  
ATOM   4378  CD2 LEU B  92      37.844 -51.812 -57.281  1.00 17.83           C  
ATOM   4379  N   GLN B  93      42.062 -53.000 -55.938  1.00 16.34           N  
ATOM   4380  CA  GLN B  93      43.469 -52.625 -56.000  1.00 16.34           C  
ATOM   4381  C   GLN B  93      43.781 -51.500 -55.000  1.00 16.34           C  
ATOM   4382  CB  GLN B  93      43.875 -52.188 -57.406  1.00 16.34           C  
ATOM   4383  O   GLN B  93      42.969 -50.625 -54.781  1.00 16.34           O  
ATOM   4384  CG  GLN B  93      44.875 -53.125 -58.094  1.00 16.34           C  
ATOM   4385  CD  GLN B  93      45.250 -52.656 -59.469  1.00 16.34           C  
ATOM   4386  NE2 GLN B  93      46.000 -53.500 -60.188  1.00 16.34           N  
ATOM   4387  OE1 GLN B  93      44.906 -51.562 -59.906  1.00 16.34           O  
ATOM   4388  N   LEU B  94      44.906 -51.656 -54.281  1.00 18.14           N  
ATOM   4389  CA  LEU B  94      45.688 -51.062 -53.188  1.00 18.14           C  
ATOM   4390  C   LEU B  94      46.188 -49.688 -53.562  1.00 18.14           C  
ATOM   4391  CB  LEU B  94      46.844 -51.969 -52.812  1.00 18.14           C  
ATOM   4392  O   LEU B  94      47.000 -49.094 -52.844  1.00 18.14           O  
ATOM   4393  CG  LEU B  94      46.562 -53.000 -51.719  1.00 18.14           C  
ATOM   4394  CD1 LEU B  94      47.531 -54.156 -51.812  1.00 18.14           C  
ATOM   4395  CD2 LEU B  94      46.656 -52.344 -50.344  1.00 18.14           C  
ATOM   4396  N   GLY B  95      45.531 -48.875 -54.406  1.00 16.98           N  
ATOM   4397  CA  GLY B  95      46.531 -48.000 -54.906  1.00 16.98           C  
ATOM   4398  C   GLY B  95      47.312 -47.281 -53.812  1.00 16.98           C  
ATOM   4399  O   GLY B  95      46.812 -47.188 -52.688  1.00 16.98           O  
ATOM   4400  N   GLY B  96      48.594 -46.750 -54.062  1.00 17.12           N  
ATOM   4401  CA  GLY B  96      49.938 -46.469 -53.562  1.00 17.12           C  
ATOM   4402  C   GLY B  96      50.000 -45.219 -52.688  1.00 17.12           C  
ATOM   4403  O   GLY B  96      50.250 -45.281 -51.469  1.00 17.12           O  
ATOM   4404  N   GLY B  97      50.188 -43.938 -53.250  1.00 16.72           N  
ATOM   4405  CA  GLY B  97      51.406 -43.156 -53.125  1.00 16.72           C  
ATOM   4406  C   GLY B  97      51.438 -42.281 -51.906  1.00 16.72           C  
ATOM   4407  O   GLY B  97      50.438 -42.188 -51.156  1.00 16.72           O  
ATOM   4408  N   GLY B  98      52.156 -41.000 -51.906  1.00 16.75           N  
ATOM   4409  CA  GLY B  98      53.344 -40.375 -51.375  1.00 16.75           C  
ATOM   4410  C   GLY B  98      53.062 -39.406 -50.219  1.00 16.75           C  
ATOM   4411  O   GLY B  98      53.375 -39.688 -49.062  1.00 16.75           O  
ATOM   4412  N   ASP B  99      52.969 -38.000 -50.438  1.00 15.52           N  
ATOM   4413  CA  ASP B  99      54.062 -37.094 -50.094  1.00 15.52           C  
ATOM   4414  C   ASP B  99      53.812 -36.406 -48.750  1.00 15.52           C  
ATOM   4415  CB  ASP B  99      54.250 -36.031 -51.156  1.00 15.52           C  
ATOM   4416  O   ASP B  99      54.656 -36.406 -47.875  1.00 15.52           O  
ATOM   4417  CG  ASP B  99      55.250 -36.406 -52.219  1.00 15.52           C  
ATOM   4418  OD1 ASP B  99      56.094 -37.312 -51.969  1.00 15.52           O  
ATOM   4419  OD2 ASP B  99      55.219 -35.844 -53.344  1.00 15.52           O  
ATOM   4420  N   ALA B 100      52.938 -35.250 -48.562  1.00 16.41           N  
ATOM   4421  CA  ALA B 100      53.500 -33.906 -48.312  1.00 16.41           C  
ATOM   4422  C   ALA B 100      53.594 -33.625 -46.844  1.00 16.41           C  
ATOM   4423  CB  ALA B 100      52.688 -32.844 -49.031  1.00 16.41           C  
ATOM   4424  O   ALA B 100      52.781 -34.156 -46.062  1.00 16.41           O  
ATOM   4425  N   GLU B 101      54.562 -32.812 -46.281  1.00 16.64           N  
ATOM   4426  CA  GLU B 101      55.500 -32.469 -45.188  1.00 16.64           C  
ATOM   4427  C   GLU B 101      54.781 -31.703 -44.062  1.00 16.64           C  
ATOM   4428  CB  GLU B 101      56.688 -31.641 -45.719  1.00 16.64           C  
ATOM   4429  O   GLU B 101      55.156 -31.828 -42.906  1.00 16.64           O  
ATOM   4430  CG  GLU B 101      57.906 -32.469 -46.031  1.00 16.64           C  
ATOM   4431  CD  GLU B 101      59.062 -31.641 -46.562  1.00 16.64           C  
ATOM   4432  OE1 GLU B 101      60.188 -32.188 -46.688  1.00 16.64           O  
ATOM   4433  OE2 GLU B 101      58.844 -30.453 -46.844  1.00 16.64           O  
ATOM   4434  N   ALA B 102      53.781 -30.719 -44.281  1.00 15.88           N  
ATOM   4435  CA  ALA B 102      54.250 -29.391 -43.844  1.00 15.88           C  
ATOM   4436  C   ALA B 102      54.125 -29.234 -42.344  1.00 15.88           C  
ATOM   4437  CB  ALA B 102      53.438 -28.312 -44.562  1.00 15.88           C  
ATOM   4438  O   ALA B 102      54.969 -28.594 -41.719  1.00 15.88           O  
ATOM   4439  N   ARG B 103      52.969 -29.578 -41.750  1.00 15.07           N  
ATOM   4440  CA  ARG B 103      52.469 -28.609 -40.781  1.00 15.07           C  
ATOM   4441  C   ARG B 103      53.250 -28.672 -39.500  1.00 15.07           C  
ATOM   4442  CB  ARG B 103      50.969 -28.859 -40.500  1.00 15.07           C  
ATOM   4443  O   ARG B 103      53.344 -29.734 -38.875  1.00 15.07           O  
ATOM   4444  CG  ARG B 103      50.031 -28.125 -41.438  1.00 15.07           C  
ATOM   4445  CD  ARG B 103      48.562 -28.344 -41.094  1.00 15.07           C  
ATOM   4446  NE  ARG B 103      47.688 -27.625 -42.000  1.00 15.07           N  
ATOM   4447  NH1 ARG B 103      45.750 -28.391 -41.000  1.00 15.07           N  
ATOM   4448  NH2 ARG B 103      45.625 -26.984 -42.812  1.00 15.07           N  
ATOM   4449  CZ  ARG B 103      46.344 -27.672 -41.938  1.00 15.07           C  
ATOM   4450  N   GLU B 104      54.125 -27.703 -39.219  1.00 16.48           N  
ATOM   4451  CA  GLU B 104      55.219 -27.406 -38.281  1.00 16.48           C  
ATOM   4452  C   GLU B 104      54.750 -27.500 -36.844  1.00 16.48           C  
ATOM   4453  CB  GLU B 104      55.781 -26.016 -38.562  1.00 16.48           C  
ATOM   4454  O   GLU B 104      55.375 -28.156 -36.000  1.00 16.48           O  
ATOM   4455  CG  GLU B 104      57.156 -26.047 -39.250  1.00 16.48           C  
ATOM   4456  CD  GLU B 104      57.812 -24.688 -39.344  1.00 16.48           C  
ATOM   4457  OE1 GLU B 104      59.000 -24.609 -39.688  1.00 16.48           O  
ATOM   4458  OE2 GLU B 104      57.125 -23.672 -39.062  1.00 16.48           O  
ATOM   4459  N   PRO B 105      54.125 -26.297 -36.219  1.00 15.41           N  
ATOM   4460  CA  PRO B 105      54.906 -25.469 -35.281  1.00 15.41           C  
ATOM   4461  C   PRO B 105      54.656 -25.844 -33.812  1.00 15.41           C  
ATOM   4462  CB  PRO B 105      54.406 -24.047 -35.562  1.00 15.41           C  
ATOM   4463  O   PRO B 105      55.312 -25.344 -32.938  1.00 15.41           O  
ATOM   4464  CG  PRO B 105      53.062 -24.234 -36.219  1.00 15.41           C  
ATOM   4465  CD  PRO B 105      52.906 -25.688 -36.594  1.00 15.41           C  
ATOM   4466  N   ALA B 106      53.469 -26.391 -33.344  1.00 14.45           N  
ATOM   4467  CA  ALA B 106      52.844 -25.703 -32.219  1.00 14.45           C  
ATOM   4468  C   ALA B 106      53.562 -26.000 -30.906  1.00 14.45           C  
ATOM   4469  CB  ALA B 106      51.375 -26.094 -32.094  1.00 14.45           C  
ATOM   4470  O   ALA B 106      53.125 -25.578 -29.844  1.00 14.45           O  
ATOM   4471  N   ALA B 107      54.594 -26.781 -30.672  1.00 15.38           N  
ATOM   4472  CA  ALA B 107      54.562 -27.469 -29.375  1.00 15.38           C  
ATOM   4473  C   ALA B 107      55.000 -26.531 -28.250  1.00 15.38           C  
ATOM   4474  CB  ALA B 107      55.469 -28.703 -29.406  1.00 15.38           C  
ATOM   4475  O   ALA B 107      55.031 -26.922 -27.078  1.00 15.38           O  
ATOM   4476  N   ARG B 108      55.469 -25.328 -28.344  1.00 15.12           N  
ATOM   4477  CA  ARG B 108      56.500 -25.062 -27.344  1.00 15.12           C  
ATOM   4478  C   ARG B 108      55.969 -25.156 -25.938  1.00 15.12           C  
ATOM   4479  CB  ARG B 108      57.125 -23.688 -27.578  1.00 15.12           C  
ATOM   4480  O   ARG B 108      54.844 -24.672 -25.672  1.00 15.12           O  
ATOM   4481  CG  ARG B 108      58.281 -23.688 -28.562  1.00 15.12           C  
ATOM   4482  CD  ARG B 108      58.906 -22.297 -28.703  1.00 15.12           C  
ATOM   4483  NE  ARG B 108      60.000 -22.297 -29.656  1.00 15.12           N  
ATOM   4484  NH1 ARG B 108      60.281 -20.000 -29.656  1.00 15.12           N  
ATOM   4485  NH2 ARG B 108      61.625 -21.328 -30.969  1.00 15.12           N  
ATOM   4486  CZ  ARG B 108      60.656 -21.203 -30.094  1.00 15.12           C  
ATOM   4487  N   HIS B 109      56.656 -25.859 -24.891  1.00 16.25           N  
ATOM   4488  CA  HIS B 109      56.812 -26.453 -23.562  1.00 16.25           C  
ATOM   4489  C   HIS B 109      56.750 -25.391 -22.484  1.00 16.25           C  
ATOM   4490  CB  HIS B 109      58.094 -27.250 -23.469  1.00 16.25           C  
ATOM   4491  O   HIS B 109      56.531 -25.703 -21.312  1.00 16.25           O  
ATOM   4492  CG  HIS B 109      58.000 -28.656 -23.984  1.00 16.25           C  
ATOM   4493  CD2 HIS B 109      58.562 -29.266 -25.047  1.00 16.25           C  
ATOM   4494  ND1 HIS B 109      57.188 -29.609 -23.375  1.00 16.25           N  
ATOM   4495  CE1 HIS B 109      57.281 -30.734 -24.047  1.00 16.25           C  
ATOM   4496  NE2 HIS B 109      58.125 -30.562 -25.062  1.00 16.25           N  
ATOM   4497  N   GLN B 110      57.406 -24.109 -22.484  1.00 14.37           N  
ATOM   4498  CA  GLN B 110      58.312 -23.859 -21.375  1.00 14.37           C  
ATOM   4499  C   GLN B 110      57.562 -23.391 -20.141  1.00 14.37           C  
ATOM   4500  CB  GLN B 110      59.375 -22.844 -21.766  1.00 14.37           C  
ATOM   4501  O   GLN B 110      58.094 -23.391 -19.031  1.00 14.37           O  
ATOM   4502  CG  GLN B 110      60.719 -23.469 -22.109  1.00 14.37           C  
ATOM   4503  CD  GLN B 110      61.719 -22.453 -22.641  1.00 14.37           C  
ATOM   4504  NE2 GLN B 110      62.812 -22.938 -23.219  1.00 14.37           N  
ATOM   4505  OE1 GLN B 110      61.531 -21.234 -22.516  1.00 14.37           O  
ATOM   4506  N   LEU B 111      56.438 -22.625 -20.141  1.00 15.38           N  
ATOM   4507  CA  LEU B 111      56.719 -21.469 -19.281  1.00 15.38           C  
ATOM   4508  C   LEU B 111      56.844 -21.906 -17.828  1.00 15.38           C  
ATOM   4509  CB  LEU B 111      55.594 -20.422 -19.422  1.00 15.38           C  
ATOM   4510  O   LEU B 111      56.281 -22.922 -17.422  1.00 15.38           O  
ATOM   4511  CG  LEU B 111      55.875 -19.281 -20.406  1.00 15.38           C  
ATOM   4512  CD1 LEU B 111      54.562 -18.766 -20.984  1.00 15.38           C  
ATOM   4513  CD2 LEU B 111      56.625 -18.156 -19.719  1.00 15.38           C  
ATOM   4514  N   HIS B 112      56.938 -20.875 -16.797  1.00 16.33           N  
ATOM   4515  CA  HIS B 112      57.750 -20.375 -15.703  1.00 16.33           C  
ATOM   4516  C   HIS B 112      57.344 -20.984 -14.367  1.00 16.33           C  
ATOM   4517  CB  HIS B 112      57.656 -18.844 -15.625  1.00 16.33           C  
ATOM   4518  O   HIS B 112      56.281 -21.594 -14.266  1.00 16.33           O  
ATOM   4519  CG  HIS B 112      58.688 -18.141 -16.453  1.00 16.33           C  
ATOM   4520  CD2 HIS B 112      58.562 -17.391 -17.578  1.00 16.33           C  
ATOM   4521  ND1 HIS B 112      60.031 -18.172 -16.156  1.00 16.33           N  
ATOM   4522  CE1 HIS B 112      60.688 -17.453 -17.062  1.00 16.33           C  
ATOM   4523  NE2 HIS B 112      59.812 -16.984 -17.938  1.00 16.33           N  
ATOM   4524  N   GLN B 113      57.375 -20.109 -13.297  1.00 16.22           N  
ATOM   4525  CA  GLN B 113      58.125 -19.844 -12.062  1.00 16.22           C  
ATOM   4526  C   GLN B 113      57.344 -20.281 -10.836  1.00 16.22           C  
ATOM   4527  CB  GLN B 113      58.500 -18.375 -11.953  1.00 16.22           C  
ATOM   4528  O   GLN B 113      57.875 -20.969  -9.961  1.00 16.22           O  
ATOM   4529  CG  GLN B 113      59.969 -18.125 -11.586  1.00 16.22           C  
ATOM   4530  CD  GLN B 113      60.375 -16.688 -11.812  1.00 16.22           C  
ATOM   4531  NE2 GLN B 113      61.688 -16.469 -11.930  1.00 16.22           N  
ATOM   4532  OE1 GLN B 113      59.562 -15.781 -11.875  1.00 16.22           O  
ATOM   4533  N   LEU B 114      56.344 -19.484 -10.352  1.00 16.34           N  
ATOM   4534  CA  LEU B 114      56.625 -18.797  -9.102  1.00 16.34           C  
ATOM   4535  C   LEU B 114      56.281 -19.656  -7.898  1.00 16.34           C  
ATOM   4536  CB  LEU B 114      55.875 -17.469  -9.031  1.00 16.34           C  
ATOM   4537  O   LEU B 114      57.094 -19.797  -6.969  1.00 16.34           O  
ATOM   4538  CG  LEU B 114      56.625 -16.219  -9.516  1.00 16.34           C  
ATOM   4539  CD1 LEU B 114      55.625 -15.125  -9.883  1.00 16.34           C  
ATOM   4540  CD2 LEU B 114      57.594 -15.742  -8.461  1.00 16.34           C  
ATOM   4541  N   HIS B 115      55.062 -19.594  -7.426  1.00 17.03           N  
ATOM   4542  CA  HIS B 115      54.969 -19.062  -6.062  1.00 17.03           C  
ATOM   4543  C   HIS B 115      55.312 -20.141  -5.039  1.00 17.03           C  
ATOM   4544  CB  HIS B 115      53.562 -18.531  -5.797  1.00 17.03           C  
ATOM   4545  O   HIS B 115      54.969 -21.312  -5.215  1.00 17.03           O  
ATOM   4546  CG  HIS B 115      53.375 -17.094  -6.125  1.00 17.03           C  
ATOM   4547  CD2 HIS B 115      52.750 -16.484  -7.152  1.00 17.03           C  
ATOM   4548  ND1 HIS B 115      53.906 -16.078  -5.340  1.00 17.03           N  
ATOM   4549  CE1 HIS B 115      53.594 -14.914  -5.875  1.00 17.03           C  
ATOM   4550  NE2 HIS B 115      52.906 -15.125  -6.977  1.00 17.03           N  
ATOM   4551  N   GLN B 116      55.938 -19.641  -3.893  1.00 15.94           N  
ATOM   4552  CA  GLN B 116      56.812 -19.953  -2.756  1.00 15.94           C  
ATOM   4553  C   GLN B 116      56.125 -20.922  -1.798  1.00 15.94           C  
ATOM   4554  CB  GLN B 116      57.219 -18.672  -2.016  1.00 15.94           C  
ATOM   4555  O   GLN B 116      56.719 -21.953  -1.430  1.00 15.94           O  
ATOM   4556  CG  GLN B 116      58.625 -18.688  -1.480  1.00 15.94           C  
ATOM   4557  CD  GLN B 116      59.219 -17.297  -1.311  1.00 15.94           C  
ATOM   4558  NE2 GLN B 116      60.531 -17.219  -1.218  1.00 15.94           N  
ATOM   4559  OE1 GLN B 116      58.469 -16.312  -1.263  1.00 15.94           O  
ATOM   4560  N   LEU B 117      55.594 -20.297  -0.633  1.00 16.45           N  
ATOM   4561  CA  LEU B 117      56.188 -20.359   0.697  1.00 16.45           C  
ATOM   4562  C   LEU B 117      55.656 -21.547   1.484  1.00 16.45           C  
ATOM   4563  CB  LEU B 117      55.906 -19.047   1.462  1.00 16.45           C  
ATOM   4564  O   LEU B 117      56.406 -22.297   2.084  1.00 16.45           O  
ATOM   4565  CG  LEU B 117      57.000 -17.984   1.385  1.00 16.45           C  
ATOM   4566  CD1 LEU B 117      56.406 -16.609   1.668  1.00 16.45           C  
ATOM   4567  CD2 LEU B 117      58.125 -18.297   2.359  1.00 16.45           C  
ATOM   4568  N   HIS B 118      54.500 -21.312   2.127  1.00 17.33           N  
ATOM   4569  CA  HIS B 118      54.562 -21.250   3.582  1.00 17.33           C  
ATOM   4570  C   HIS B 118      54.688 -22.641   4.191  1.00 17.33           C  
ATOM   4571  CB  HIS B 118      53.312 -20.547   4.141  1.00 17.33           C  
ATOM   4572  O   HIS B 118      54.031 -23.578   3.742  1.00 17.33           O  
ATOM   4573  CG  HIS B 118      53.500 -19.094   4.449  1.00 17.33           C  
ATOM   4574  CD2 HIS B 118      53.938 -18.078   3.672  1.00 17.33           C  
ATOM   4575  ND1 HIS B 118      53.281 -18.562   5.699  1.00 17.33           N  
ATOM   4576  CE1 HIS B 118      53.562 -17.266   5.676  1.00 17.33           C  
ATOM   4577  NE2 HIS B 118      53.969 -16.953   4.457  1.00 17.33           N  
ATOM   4578  N   GLN B 119      55.469 -22.672   5.289  1.00 16.42           N  
ATOM   4579  CA  GLN B 119      56.312 -23.562   6.094  1.00 16.42           C  
ATOM   4580  C   GLN B 119      55.469 -24.625   6.785  1.00 16.42           C  
ATOM   4581  CB  GLN B 119      57.094 -22.766   7.133  1.00 16.42           C  
ATOM   4582  O   GLN B 119      55.781 -25.812   6.695  1.00 16.42           O  
ATOM   4583  CG  GLN B 119      58.625 -22.812   6.930  1.00 16.42           C  
ATOM   4584  CD  GLN B 119      59.375 -21.891   7.867  1.00 16.42           C  
ATOM   4585  NE2 GLN B 119      60.625 -21.641   7.566  1.00 16.42           N  
ATOM   4586  OE1 GLN B 119      58.812 -21.391   8.852  1.00 16.42           O  
ATOM   4587  N   LEU B 120      55.031 -24.281   8.125  1.00 17.17           N  
ATOM   4588  CA  LEU B 120      55.656 -24.750   9.352  1.00 17.17           C  
ATOM   4589  C   LEU B 120      55.125 -26.141   9.727  1.00 17.17           C  
ATOM   4590  CB  LEU B 120      55.406 -23.766  10.500  1.00 17.17           C  
ATOM   4591  O   LEU B 120      54.062 -26.531   9.289  1.00 17.17           O  
ATOM   4592  CG  LEU B 120      56.500 -22.719  10.750  1.00 17.17           C  
ATOM   4593  CD1 LEU B 120      55.875 -21.484  11.414  1.00 17.17           C  
ATOM   4594  CD2 LEU B 120      57.594 -23.297  11.609  1.00 17.17           C  
ATOM   4595  N   HIS B 121      55.312 -26.562  11.148  1.00 16.47           N  
ATOM   4596  CA  HIS B 121      55.969 -27.547  11.984  1.00 16.47           C  
ATOM   4597  C   HIS B 121      55.031 -28.656  12.398  1.00 16.47           C  
ATOM   4598  CB  HIS B 121      56.562 -26.875  13.227  1.00 16.47           C  
ATOM   4599  O   HIS B 121      55.375 -29.844  12.336  1.00 16.47           O  
ATOM   4600  CG  HIS B 121      57.969 -27.328  13.562  1.00 16.47           C  
ATOM   4601  CD2 HIS B 121      58.406 -28.156  14.531  1.00 16.47           C  
ATOM   4602  ND1 HIS B 121      59.062 -26.938  12.844  1.00 16.47           N  
ATOM   4603  CE1 HIS B 121      60.156 -27.500  13.367  1.00 16.47           C  
ATOM   4604  NE2 HIS B 121      59.781 -28.250  14.391  1.00 16.47           N  
ATOM   4605  N   LEU B 122      54.062 -28.359  13.422  1.00 17.61           N  
ATOM   4606  CA  LEU B 122      54.344 -28.781  14.797  1.00 17.61           C  
ATOM   4607  C   LEU B 122      54.188 -30.281  14.945  1.00 17.61           C  
ATOM   4608  CB  LEU B 122      53.375 -28.062  15.758  1.00 17.61           C  
ATOM   4609  O   LEU B 122      53.281 -30.891  14.336  1.00 17.61           O  
ATOM   4610  CG  LEU B 122      53.938 -27.703  17.141  1.00 17.61           C  
ATOM   4611  CD1 LEU B 122      54.781 -26.422  17.047  1.00 17.61           C  
ATOM   4612  CD2 LEU B 122      52.812 -27.562  18.156  1.00 17.61           C  
ATOM   4613  N   GLN B 123      54.656 -30.828  16.141  1.00 16.27           N  
ATOM   4614  CA  GLN B 123      55.375 -31.906  16.828  1.00 16.27           C  
ATOM   4615  C   GLN B 123      54.469 -33.094  17.078  1.00 16.27           C  
ATOM   4616  CB  GLN B 123      55.969 -31.391  18.141  1.00 16.27           C  
ATOM   4617  O   GLN B 123      54.812 -34.219  16.734  1.00 16.27           O  
ATOM   4618  CG  GLN B 123      57.406 -31.781  18.359  1.00 16.27           C  
ATOM   4619  CD  GLN B 123      58.031 -31.094  19.562  1.00 16.27           C  
ATOM   4620  NE2 GLN B 123      59.344 -31.281  19.750  1.00 16.27           N  
ATOM   4621  OE1 GLN B 123      57.344 -30.391  20.312  1.00 16.27           O  
ATOM   4622  N   GLN B 124      54.094 -33.344  18.531  1.00 16.67           N  
ATOM   4623  CA  GLN B 124      54.594 -34.281  19.531  1.00 16.67           C  
ATOM   4624  C   GLN B 124      53.844 -35.594  19.453  1.00 16.67           C  
ATOM   4625  CB  GLN B 124      54.469 -33.688  20.922  1.00 16.67           C  
ATOM   4626  O   GLN B 124      52.719 -35.656  18.969  1.00 16.67           O  
ATOM   4627  CG  GLN B 124      55.688 -32.906  21.375  1.00 16.67           C  
ATOM   4628  CD  GLN B 124      55.594 -32.375  22.797  1.00 16.67           C  
ATOM   4629  NE2 GLN B 124      56.656 -31.750  23.281  1.00 16.67           N  
ATOM   4630  OE1 GLN B 124      54.531 -32.531  23.438  1.00 16.67           O  
ATOM   4631  N   GLN B 125      54.281 -36.625  20.438  1.00 15.58           N  
ATOM   4632  CA  GLN B 125      54.688 -38.000  20.734  1.00 15.58           C  
ATOM   4633  C   GLN B 125      53.500 -38.844  21.188  1.00 15.58           C  
ATOM   4634  CB  GLN B 125      55.781 -38.031  21.812  1.00 15.58           C  
ATOM   4635  O   GLN B 125      53.438 -40.062  20.906  1.00 15.58           O  
ATOM   4636  CG  GLN B 125      57.125 -38.562  21.312  1.00 15.58           C  
ATOM   4637  CD  GLN B 125      58.156 -38.625  22.406  1.00 15.58           C  
ATOM   4638  NE2 GLN B 125      59.344 -39.125  22.078  1.00 15.58           N  
ATOM   4639  OE1 GLN B 125      57.906 -38.219  23.562  1.00 15.58           O  
ATOM   4640  N   LEU B 126      52.781 -38.500  22.344  1.00 16.72           N  
ATOM   4641  CA  LEU B 126      52.906 -39.344  23.531  1.00 16.72           C  
ATOM   4642  C   LEU B 126      52.312 -40.719  23.312  1.00 16.72           C  
ATOM   4643  CB  LEU B 126      52.219 -38.656  24.734  1.00 16.72           C  
ATOM   4644  O   LEU B 126      51.375 -40.875  22.547  1.00 16.72           O  
ATOM   4645  CG  LEU B 126      53.125 -37.875  25.672  1.00 16.72           C  
ATOM   4646  CD1 LEU B 126      52.344 -36.719  26.328  1.00 16.72           C  
ATOM   4647  CD2 LEU B 126      53.750 -38.781  26.719  1.00 16.72           C  
ATOM   4648  N   HIS B 127      52.531 -41.719  24.297  1.00 17.02           N  
ATOM   4649  CA  HIS B 127      53.031 -43.031  24.641  1.00 17.02           C  
ATOM   4650  C   HIS B 127      51.875 -44.062  24.609  1.00 17.02           C  
ATOM   4651  CB  HIS B 127      53.656 -43.031  26.031  1.00 17.02           C  
ATOM   4652  O   HIS B 127      50.750 -43.719  24.297  1.00 17.02           O  
ATOM   4653  CG  HIS B 127      55.156 -42.906  26.000  1.00 17.02           C  
ATOM   4654  CD2 HIS B 127      56.000 -42.094  26.672  1.00 17.02           C  
ATOM   4655  ND1 HIS B 127      55.938 -43.719  25.203  1.00 17.02           N  
ATOM   4656  CE1 HIS B 127      57.219 -43.375  25.391  1.00 17.02           C  
ATOM   4657  NE2 HIS B 127      57.281 -42.375  26.266  1.00 17.02           N  
ATOM   4658  N   GLN B 128      51.594 -44.750  25.953  1.00 15.88           N  
ATOM   4659  CA  GLN B 128      51.938 -46.094  26.438  1.00 15.88           C  
ATOM   4660  C   GLN B 128      50.812 -47.062  26.234  1.00 15.88           C  
ATOM   4661  CB  GLN B 128      52.312 -46.031  27.922  1.00 15.88           C  
ATOM   4662  O   GLN B 128      49.656 -46.656  26.000  1.00 15.88           O  
ATOM   4663  CG  GLN B 128      53.812 -46.000  28.188  1.00 15.88           C  
ATOM   4664  CD  GLN B 128      54.156 -45.781  29.641  1.00 15.88           C  
ATOM   4665  NE2 GLN B 128      55.406 -45.406  29.906  1.00 15.88           N  
ATOM   4666  OE1 GLN B 128      53.312 -45.969  30.531  1.00 15.88           O  
ATOM   4667  N   HIS B 129      50.531 -48.000  27.344  1.00 15.93           N  
ATOM   4668  CA  HIS B 129      50.688 -49.406  27.641  1.00 15.93           C  
ATOM   4669  C   HIS B 129      49.375 -50.156  27.484  1.00 15.93           C  
ATOM   4670  CB  HIS B 129      51.219 -49.594  29.078  1.00 15.93           C  
ATOM   4671  O   HIS B 129      48.312 -49.562  27.328  1.00 15.93           O  
ATOM   4672  CG  HIS B 129      52.719 -49.750  29.141  1.00 15.93           C  
ATOM   4673  CD2 HIS B 129      53.688 -48.875  29.500  1.00 15.93           C  
ATOM   4674  ND1 HIS B 129      53.344 -50.938  28.812  1.00 15.93           N  
ATOM   4675  CE1 HIS B 129      54.656 -50.781  28.969  1.00 15.93           C  
ATOM   4676  NE2 HIS B 129      54.875 -49.562  29.375  1.00 15.93           N  
ATOM   4677  N   GLN B 130      48.844 -50.906  28.688  1.00 15.20           N  
ATOM   4678  CA  GLN B 130      48.906 -52.312  29.047  1.00 15.20           C  
ATOM   4679  C   GLN B 130      47.594 -53.000  28.750  1.00 15.20           C  
ATOM   4680  CB  GLN B 130      49.281 -52.469  30.516  1.00 15.20           C  
ATOM   4681  O   GLN B 130      46.562 -52.344  28.516  1.00 15.20           O  
ATOM   4682  CG  GLN B 130      50.781 -52.500  30.766  1.00 15.20           C  
ATOM   4683  CD  GLN B 130      51.125 -52.781  32.219  1.00 15.20           C  
ATOM   4684  NE2 GLN B 130      52.438 -52.844  32.531  1.00 15.20           N  
ATOM   4685  OE1 GLN B 130      50.250 -52.938  33.062  1.00 15.20           O  
ATOM   4686  N   HIS B 131      46.906 -53.625  29.844  1.00 16.08           N  
ATOM   4687  CA  HIS B 131      46.812 -55.062  30.156  1.00 16.08           C  
ATOM   4688  C   HIS B 131      45.469 -55.625  29.703  1.00 16.08           C  
ATOM   4689  CB  HIS B 131      47.000 -55.281  31.656  1.00 16.08           C  
ATOM   4690  O   HIS B 131      44.531 -54.875  29.422  1.00 16.08           O  
ATOM   4691  CG  HIS B 131      48.375 -55.625  32.062  1.00 16.08           C  
ATOM   4692  CD2 HIS B 131      49.375 -54.875  32.594  1.00 16.08           C  
ATOM   4693  ND1 HIS B 131      48.906 -56.875  31.875  1.00 16.08           N  
ATOM   4694  CE1 HIS B 131      50.156 -56.875  32.312  1.00 16.08           C  
ATOM   4695  NE2 HIS B 131      50.469 -55.688  32.750  1.00 16.08           N  
ATOM   4696  N   PRO B 132      44.750 -56.531  30.688  1.00 16.02           N  
ATOM   4697  CA  PRO B 132      44.594 -57.969  30.672  1.00 16.02           C  
ATOM   4698  C   PRO B 132      43.188 -58.406  30.219  1.00 16.02           C  
ATOM   4699  CB  PRO B 132      44.812 -58.375  32.156  1.00 16.02           C  
ATOM   4700  O   PRO B 132      43.000 -58.812  29.062  1.00 16.02           O  
ATOM   4701  CG  PRO B 132      44.500 -57.125  32.906  1.00 16.02           C  
ATOM   4702  CD  PRO B 132      44.344 -56.000  31.953  1.00 16.02           C  
ATOM   4703  N   ALA B 133      42.375 -59.000  31.250  1.00 15.88           N  
ATOM   4704  CA  ALA B 133      42.000 -60.406  31.422  1.00 15.88           C  
ATOM   4705  C   ALA B 133      40.594 -60.656  30.875  1.00 15.88           C  
ATOM   4706  CB  ALA B 133      42.062 -60.781  32.906  1.00 15.88           C  
ATOM   4707  O   ALA B 133      39.812 -59.719  30.641  1.00 15.88           O  
ATOM   4708  N   PRO B 134      39.781 -61.594  31.641  1.00 15.73           N  
ATOM   4709  CA  PRO B 134      39.312 -62.969  31.422  1.00 15.73           C  
ATOM   4710  C   PRO B 134      37.875 -63.031  30.953  1.00 15.73           C  
ATOM   4711  CB  PRO B 134      39.500 -63.625  32.781  1.00 15.73           C  
ATOM   4712  O   PRO B 134      37.562 -63.656  29.938  1.00 15.73           O  
ATOM   4713  CG  PRO B 134      39.375 -62.500  33.781  1.00 15.73           C  
ATOM   4714  CD  PRO B 134      39.500 -61.219  33.031  1.00 15.73           C  
ATOM   4715  N   ARG B 135      36.875 -62.938  31.969  1.00 15.65           N  
ATOM   4716  CA  ARG B 135      36.156 -64.125  32.406  1.00 15.65           C  
ATOM   4717  C   ARG B 135      34.906 -64.375  31.609  1.00 15.65           C  
ATOM   4718  CB  ARG B 135      35.812 -64.000  33.906  1.00 15.65           C  
ATOM   4719  O   ARG B 135      34.375 -63.438  30.969  1.00 15.65           O  
ATOM   4720  CG  ARG B 135      36.844 -64.688  34.844  1.00 15.65           C  
ATOM   4721  CD  ARG B 135      36.438 -64.500  36.281  1.00 15.65           C  
ATOM   4722  NE  ARG B 135      37.312 -65.312  37.156  1.00 15.65           N  
ATOM   4723  NH1 ARG B 135      36.500 -64.438  39.125  1.00 15.65           N  
ATOM   4724  NH2 ARG B 135      38.125 -66.000  39.188  1.00 15.65           N  
ATOM   4725  CZ  ARG B 135      37.312 -65.250  38.500  1.00 15.65           C  
ATOM   4726  N   GLY B 136      33.812 -65.000  32.312  1.00 14.32           N  
ATOM   4727  CA  GLY B 136      33.062 -66.250  32.344  1.00 14.32           C  
ATOM   4728  C   GLY B 136      31.672 -66.125  31.797  1.00 14.32           C  
ATOM   4729  O   GLY B 136      30.766 -66.875  32.219  1.00 14.32           O  
ATOM   4730  N   CYS B 137      31.406 -65.375  30.938  1.00 14.07           N  
ATOM   4731  CA  CYS B 137      29.953 -65.375  30.906  1.00 14.07           C  
ATOM   4732  C   CYS B 137      29.375 -66.750  30.688  1.00 14.07           C  
ATOM   4733  CB  CYS B 137      29.469 -64.438  29.797  1.00 14.07           C  
ATOM   4734  O   CYS B 137      29.719 -67.438  29.703  1.00 14.07           O  
ATOM   4735  SG  CYS B 137      29.672 -62.688  30.172  1.00 14.07           S  
ATOM   4736  N   ALA B 138      28.906 -67.250  31.688  1.00 14.20           N  
ATOM   4737  CA  ALA B 138      28.375 -68.625  31.859  1.00 14.20           C  
ATOM   4738  C   ALA B 138      27.344 -68.938  30.781  1.00 14.20           C  
ATOM   4739  CB  ALA B 138      27.750 -68.750  33.250  1.00 14.20           C  
ATOM   4740  O   ALA B 138      26.922 -68.062  30.031  1.00 14.20           O  
ATOM   4741  N   ALA B 139      26.109 -69.438  31.281  1.00 13.85           N  
ATOM   4742  CA  ALA B 139      25.578 -70.812  31.219  1.00 13.85           C  
ATOM   4743  C   ALA B 139      24.625 -71.000  30.031  1.00 13.85           C  
ATOM   4744  CB  ALA B 139      24.844 -71.188  32.500  1.00 13.85           C  
ATOM   4745  O   ALA B 139      24.781 -71.938  29.219  1.00 13.85           O  
ATOM   4746  N   ALA B 140      23.234 -71.000  30.297  1.00 14.15           N  
ATOM   4747  CA  ALA B 140      22.500 -72.312  30.344  1.00 14.15           C  
ATOM   4748  C   ALA B 140      21.875 -72.625  28.984  1.00 14.15           C  
ATOM   4749  CB  ALA B 140      21.438 -72.250  31.422  1.00 14.15           C  
ATOM   4750  O   ALA B 140      21.688 -71.688  28.156  1.00 14.15           O  
ATOM   4751  N   ALA B 141      20.703 -73.500  29.016  1.00 13.67           N  
ATOM   4752  CA  ALA B 141      20.359 -74.812  28.562  1.00 13.67           C  
ATOM   4753  C   ALA B 141      19.547 -74.812  27.281  1.00 13.67           C  
ATOM   4754  CB  ALA B 141      19.609 -75.562  29.656  1.00 13.67           C  
ATOM   4755  O   ALA B 141      19.891 -75.438  26.297  1.00 13.67           O  
ATOM   4756  N   ALA B 142      18.078 -75.000  27.359  1.00 13.97           N  
ATOM   4757  CA  ALA B 142      17.500 -76.312  27.094  1.00 13.97           C  
ATOM   4758  C   ALA B 142      17.031 -76.375  25.656  1.00 13.97           C  
ATOM   4759  CB  ALA B 142      16.328 -76.562  28.047  1.00 13.97           C  
ATOM   4760  O   ALA B 142      16.891 -75.375  24.953  1.00 13.97           O  
ATOM   4761  N   ALA B 143      15.680 -77.062  25.406  1.00 14.15           N  
ATOM   4762  CA  ALA B 143      15.336 -78.375  24.859  1.00 14.15           C  
ATOM   4763  C   ALA B 143      14.828 -78.250  23.422  1.00 14.15           C  
ATOM   4764  CB  ALA B 143      14.281 -79.062  25.734  1.00 14.15           C  
ATOM   4765  O   ALA B 143      14.539 -77.125  22.953  1.00 14.15           O  
ATOM   4766  N   GLY B 144      13.523 -78.938  23.141  1.00 14.34           N  
ATOM   4767  CA  GLY B 144      13.273 -80.188  22.406  1.00 14.34           C  
ATOM   4768  C   GLY B 144      12.766 -79.938  21.000  1.00 14.34           C  
ATOM   4769  O   GLY B 144      12.422 -78.812  20.641  1.00 14.34           O  
ATOM   4770  N   ALA B 145      11.758 -80.938  20.453  1.00 14.16           N  
ATOM   4771  CA  ALA B 145      11.781 -81.938  19.375  1.00 14.16           C  
ATOM   4772  C   ALA B 145      10.875 -81.500  18.234  1.00 14.16           C  
ATOM   4773  CB  ALA B 145      11.359 -83.250  19.906  1.00 14.16           C  
ATOM   4774  O   ALA B 145      11.289 -81.500  17.062  1.00 14.16           O  
ATOM   4775  N   PRO B 146       9.406 -81.438  18.234  1.00 14.60           N  
ATOM   4776  CA  PRO B 146       8.797 -82.625  17.578  1.00 14.60           C  
ATOM   4777  C   PRO B 146       8.648 -82.438  16.062  1.00 14.60           C  
ATOM   4778  CB  PRO B 146       7.430 -82.688  18.250  1.00 14.60           C  
ATOM   4779  O   PRO B 146       8.727 -81.312  15.570  1.00 14.60           O  
ATOM   4780  CG  PRO B 146       7.070 -81.312  18.609  1.00 14.60           C  
ATOM   4781  CD  PRO B 146       8.328 -80.500  18.609  1.00 14.60           C  
ATOM   4782  N   ALA B 147       7.738 -83.375  15.383  1.00 14.85           N  
ATOM   4783  CA  ALA B 147       7.766 -84.312  14.258  1.00 14.85           C  
ATOM   4784  C   ALA B 147       6.996 -83.750  13.062  1.00 14.85           C  
ATOM   4785  CB  ALA B 147       7.188 -85.625  14.664  1.00 14.85           C  
ATOM   4786  O   ALA B 147       7.523 -83.688  11.945  1.00 14.85           O  
ATOM   4787  N   GLY B 148       5.566 -84.062  12.875  1.00 14.76           N  
ATOM   4788  CA  GLY B 148       5.105 -85.062  11.938  1.00 14.76           C  
ATOM   4789  C   GLY B 148       4.758 -84.500  10.570  1.00 14.76           C  
ATOM   4790  O   GLY B 148       4.648 -83.250  10.406  1.00 14.76           O  
ATOM   4791  N   GLY B 149       3.879 -85.312   9.672  1.00 15.21           N  
ATOM   4792  CA  GLY B 149       3.889 -86.000   8.367  1.00 15.21           C  
ATOM   4793  C   GLY B 149       2.990 -85.312   7.352  1.00 15.21           C  
ATOM   4794  O   GLY B 149       3.402 -85.062   6.219  1.00 15.21           O  
ATOM   4795  N   ALA B 150       1.594 -85.250   7.477  1.00 15.45           N  
ATOM   4796  CA  ALA B 150       0.749 -86.062   6.605  1.00 15.45           C  
ATOM   4797  C   ALA B 150       0.530 -85.375   5.262  1.00 15.45           C  
ATOM   4798  CB  ALA B 150      -0.592 -86.312   7.277  1.00 15.45           C  
ATOM   4799  O   ALA B 150       0.676 -84.125   5.152  1.00 15.45           O  
ATOM   4800  N   GLY B 151      -0.467 -85.938   4.344  1.00 15.84           N  
ATOM   4801  CA  GLY B 151      -0.598 -86.562   3.031  1.00 15.84           C  
ATOM   4802  C   GLY B 151      -1.264 -85.625   2.014  1.00 15.84           C  
ATOM   4803  O   GLY B 151      -0.599 -85.125   1.131  1.00 15.84           O  
ATOM   4804  N   ALA B 152      -2.682 -85.812   1.734  1.00 16.20           N  
ATOM   4805  CA  ALA B 152      -3.281 -86.438   0.576  1.00 16.20           C  
ATOM   4806  C   ALA B 152      -3.654 -85.438  -0.499  1.00 16.20           C  
ATOM   4807  CB  ALA B 152      -4.512 -87.250   0.995  1.00 16.20           C  
ATOM   4808  O   ALA B 152      -3.699 -84.250  -0.233  1.00 16.20           O  
ATOM   4809  N   LEU B 153      -4.977 -85.562  -1.124  1.00 15.09           N  
ATOM   4810  CA  LEU B 153      -5.441 -86.125  -2.406  1.00 15.09           C  
ATOM   4811  C   LEU B 153      -5.867 -85.000  -3.330  1.00 15.09           C  
ATOM   4812  CB  LEU B 153      -6.605 -87.062  -2.201  1.00 15.09           C  
ATOM   4813  O   LEU B 153      -5.973 -83.812  -2.900  1.00 15.09           O  
ATOM   4814  CG  LEU B 153      -6.238 -88.500  -1.789  1.00 15.09           C  
ATOM   4815  CD1 LEU B 153      -7.473 -89.250  -1.299  1.00 15.09           C  
ATOM   4816  CD2 LEU B 153      -5.586 -89.250  -2.951  1.00 15.09           C  
ATOM   4817  N   SER B 154      -7.250 -85.000  -3.836  1.00 14.80           N  
ATOM   4818  CA  SER B 154      -7.820 -85.375  -5.109  1.00 14.80           C  
ATOM   4819  C   SER B 154      -8.188 -84.188  -5.977  1.00 14.80           C  
ATOM   4820  CB  SER B 154      -9.055 -86.250  -4.879  1.00 14.80           C  
ATOM   4821  O   SER B 154      -8.297 -83.062  -5.480  1.00 14.80           O  
ATOM   4822  OG  SER B 154      -8.680 -87.562  -4.473  1.00 14.80           O  
ATOM   4823  N   GLU B 155      -9.172 -84.375  -7.121  1.00 15.77           N  
ATOM   4824  CA  GLU B 155      -9.281 -84.375  -8.578  1.00 15.77           C  
ATOM   4825  C   GLU B 155     -10.180 -83.188  -9.031  1.00 15.77           C  
ATOM   4826  CB  GLU B 155      -9.812 -85.688  -9.109  1.00 15.77           C  
ATOM   4827  O   GLU B 155      -9.977 -82.625 -10.109  1.00 15.77           O  
ATOM   4828  CG  GLU B 155      -8.727 -86.625  -9.617  1.00 15.77           C  
ATOM   4829  CD  GLU B 155      -9.281 -87.875 -10.266  1.00 15.77           C  
ATOM   4830  OE1 GLU B 155      -8.500 -88.625 -10.898  1.00 15.77           O  
ATOM   4831  OE2 GLU B 155     -10.500 -88.125 -10.156  1.00 15.77           O  
ATOM   4832  N   LEU B 156     -11.133 -82.688  -8.305  1.00 14.85           N  
ATOM   4833  CA  LEU B 156     -12.430 -82.688  -8.969  1.00 14.85           C  
ATOM   4834  C   LEU B 156     -12.422 -81.875 -10.234  1.00 14.85           C  
ATOM   4835  CB  LEU B 156     -13.531 -82.250  -8.023  1.00 14.85           C  
ATOM   4836  O   LEU B 156     -11.633 -80.938 -10.344  1.00 14.85           O  
ATOM   4837  CG  LEU B 156     -14.148 -83.312  -7.105  1.00 14.85           C  
ATOM   4838  CD1 LEU B 156     -14.773 -82.625  -5.879  1.00 14.85           C  
ATOM   4839  CD2 LEU B 156     -15.180 -84.125  -7.863  1.00 14.85           C  
ATOM   4840  N   PRO B 157     -13.758 -81.625 -10.898  1.00 16.25           N  
ATOM   4841  CA  PRO B 157     -14.422 -81.812 -12.195  1.00 16.25           C  
ATOM   4842  C   PRO B 157     -14.414 -80.562 -13.055  1.00 16.25           C  
ATOM   4843  CB  PRO B 157     -15.852 -82.250 -11.805  1.00 16.25           C  
ATOM   4844  O   PRO B 157     -14.273 -79.500 -12.523  1.00 16.25           O  
ATOM   4845  CG  PRO B 157     -16.016 -81.750 -10.406  1.00 16.25           C  
ATOM   4846  CD  PRO B 157     -14.672 -81.312  -9.891  1.00 16.25           C  
ATOM   4847  N   GLY B 158     -14.461 -80.750 -14.484  1.00 18.44           N  
ATOM   4848  CA  GLY B 158     -14.273 -80.125 -15.789  1.00 18.44           C  
ATOM   4849  C   GLY B 158     -15.469 -79.312 -16.234  1.00 18.44           C  
ATOM   4850  O   GLY B 158     -15.547 -78.875 -17.391  1.00 18.44           O  
ATOM   4851  N   CYS B 159     -16.141 -78.562 -15.406  1.00 15.55           N  
ATOM   4852  CA  CYS B 159     -17.500 -78.250 -15.836  1.00 15.55           C  
ATOM   4853  C   CYS B 159     -17.516 -77.812 -17.281  1.00 15.55           C  
ATOM   4854  CB  CYS B 159     -18.094 -77.125 -14.938  1.00 15.55           C  
ATOM   4855  O   CYS B 159     -16.578 -77.125 -17.750  1.00 15.55           O  
ATOM   4856  SG  CYS B 159     -18.672 -77.750 -13.336  1.00 15.55           S  
ATOM   4857  N   ALA B 160     -18.719 -77.938 -17.922  1.00 15.20           N  
ATOM   4858  CA  ALA B 160     -19.453 -78.312 -19.125  1.00 15.20           C  
ATOM   4859  C   ALA B 160     -19.422 -77.188 -20.141  1.00 15.20           C  
ATOM   4860  CB  ALA B 160     -20.891 -78.688 -18.797  1.00 15.20           C  
ATOM   4861  O   ALA B 160     -19.125 -76.000 -19.797  1.00 15.20           O  
ATOM   4862  N   ALA B 161     -20.375 -77.250 -21.172  1.00 15.55           N  
ATOM   4863  CA  ALA B 161     -20.609 -77.438 -22.594  1.00 15.55           C  
ATOM   4864  C   ALA B 161     -20.891 -76.125 -23.312  1.00 15.55           C  
ATOM   4865  CB  ALA B 161     -21.750 -78.438 -22.812  1.00 15.55           C  
ATOM   4866  O   ALA B 161     -20.109 -75.688 -24.156  1.00 15.55           O  
ATOM   4867  N   LEU B 162     -22.188 -76.000 -23.969  1.00 14.69           N  
ATOM   4868  CA  LEU B 162     -22.594 -76.125 -25.375  1.00 14.69           C  
ATOM   4869  C   LEU B 162     -22.891 -74.750 -25.984  1.00 14.69           C  
ATOM   4870  CB  LEU B 162     -23.828 -77.000 -25.484  1.00 14.69           C  
ATOM   4871  O   LEU B 162     -22.406 -74.438 -27.078  1.00 14.69           O  
ATOM   4872  CG  LEU B 162     -23.562 -78.500 -25.734  1.00 14.69           C  
ATOM   4873  CD1 LEU B 162     -24.688 -79.375 -25.141  1.00 14.69           C  
ATOM   4874  CD2 LEU B 162     -23.422 -78.750 -27.234  1.00 14.69           C  
ATOM   4875  N   GLN B 163     -24.016 -73.938 -25.750  1.00 14.71           N  
ATOM   4876  CA  GLN B 163     -25.062 -73.938 -26.750  1.00 14.71           C  
ATOM   4877  C   GLN B 163     -24.750 -72.875 -27.844  1.00 14.71           C  
ATOM   4878  CB  GLN B 163     -26.422 -73.625 -26.109  1.00 14.71           C  
ATOM   4879  O   GLN B 163     -24.078 -71.875 -27.578  1.00 14.71           O  
ATOM   4880  CG  GLN B 163     -27.078 -74.812 -25.453  1.00 14.71           C  
ATOM   4881  CD  GLN B 163     -28.562 -74.688 -25.250  1.00 14.71           C  
ATOM   4882  NE2 GLN B 163     -29.234 -75.750 -24.812  1.00 14.71           N  
ATOM   4883  OE1 GLN B 163     -29.109 -73.562 -25.484  1.00 14.71           O  
ATOM   4884  N   PRO B 164     -25.500 -73.000 -29.141  1.00 16.02           N  
ATOM   4885  CA  PRO B 164     -25.328 -72.812 -30.594  1.00 16.02           C  
ATOM   4886  C   PRO B 164     -25.641 -71.375 -31.062  1.00 16.02           C  
ATOM   4887  CB  PRO B 164     -26.344 -73.812 -31.172  1.00 16.02           C  
ATOM   4888  O   PRO B 164     -24.891 -70.812 -31.859  1.00 16.02           O  
ATOM   4889  CG  PRO B 164     -27.297 -74.125 -30.047  1.00 16.02           C  
ATOM   4890  CD  PRO B 164     -26.672 -73.625 -28.766  1.00 16.02           C  
ATOM   4891  N   PRO B 165     -26.906 -70.750 -30.953  1.00 15.02           N  
ATOM   4892  CA  PRO B 165     -27.797 -70.688 -32.125  1.00 15.02           C  
ATOM   4893  C   PRO B 165     -27.453 -69.625 -33.125  1.00 15.02           C  
ATOM   4894  CB  PRO B 165     -29.172 -70.500 -31.516  1.00 15.02           C  
ATOM   4895  O   PRO B 165     -26.641 -68.750 -32.812  1.00 15.02           O  
ATOM   4896  CG  PRO B 165     -28.922 -69.750 -30.250  1.00 15.02           C  
ATOM   4897  CD  PRO B 165     -27.469 -69.875 -29.906  1.00 15.02           C  
ATOM   4898  N   HIS B 166     -28.562 -68.625 -33.500  1.00 14.73           N  
ATOM   4899  CA  HIS B 166     -29.406 -68.438 -34.688  1.00 14.73           C  
ATOM   4900  C   HIS B 166     -28.891 -67.250 -35.500  1.00 14.73           C  
ATOM   4901  CB  HIS B 166     -30.859 -68.188 -34.250  1.00 14.73           C  
ATOM   4902  O   HIS B 166     -28.203 -66.375 -34.969  1.00 14.73           O  
ATOM   4903  CG  HIS B 166     -31.594 -69.375 -33.875  1.00 14.73           C  
ATOM   4904  CD2 HIS B 166     -32.062 -69.812 -32.656  1.00 14.73           C  
ATOM   4905  ND1 HIS B 166     -31.906 -70.375 -34.781  1.00 14.73           N  
ATOM   4906  CE1 HIS B 166     -32.562 -71.375 -34.156  1.00 14.73           C  
ATOM   4907  NE2 HIS B 166     -32.656 -71.062 -32.875  1.00 14.73           N  
ATOM   4908  N   GLY B 167     -29.391 -67.125 -36.906  1.00 16.17           N  
ATOM   4909  CA  GLY B 167     -29.219 -66.812 -38.312  1.00 16.17           C  
ATOM   4910  C   GLY B 167     -29.625 -65.375 -38.625  1.00 16.17           C  
ATOM   4911  O   GLY B 167     -29.547 -64.938 -39.750  1.00 16.17           O  
ATOM   4912  N   ALA B 168     -30.062 -64.438 -37.938  1.00 15.02           N  
ATOM   4913  CA  ALA B 168     -31.125 -63.750 -38.656  1.00 15.02           C  
ATOM   4914  C   ALA B 168     -30.594 -63.062 -39.906  1.00 15.02           C  
ATOM   4915  CB  ALA B 168     -31.812 -62.719 -37.750  1.00 15.02           C  
ATOM   4916  O   ALA B 168     -29.469 -62.594 -39.938  1.00 15.02           O  
ATOM   4917  N   PRO B 169     -31.547 -62.812 -41.062  1.00 14.85           N  
ATOM   4918  CA  PRO B 169     -31.594 -62.812 -42.531  1.00 14.85           C  
ATOM   4919  C   PRO B 169     -31.125 -61.469 -43.125  1.00 14.85           C  
ATOM   4920  CB  PRO B 169     -33.062 -63.062 -42.844  1.00 14.85           C  
ATOM   4921  O   PRO B 169     -30.266 -61.469 -44.000  1.00 14.85           O  
ATOM   4922  CG  PRO B 169     -33.781 -62.594 -41.625  1.00 14.85           C  
ATOM   4923  CD  PRO B 169     -32.812 -62.438 -40.500  1.00 14.85           C  
ATOM   4924  N   HIS B 170     -32.125 -60.438 -43.219  1.00 13.68           N  
ATOM   4925  CA  HIS B 170     -32.781 -60.062 -44.469  1.00 13.68           C  
ATOM   4926  C   HIS B 170     -31.938 -59.125 -45.281  1.00 13.68           C  
ATOM   4927  CB  HIS B 170     -34.156 -59.469 -44.188  1.00 13.68           C  
ATOM   4928  O   HIS B 170     -30.984 -58.531 -44.781  1.00 13.68           O  
ATOM   4929  CG  HIS B 170     -35.281 -60.438 -44.219  1.00 13.68           C  
ATOM   4930  CD2 HIS B 170     -36.094 -60.906 -43.250  1.00 13.68           C  
ATOM   4931  ND1 HIS B 170     -35.625 -61.125 -45.375  1.00 13.68           N  
ATOM   4932  CE1 HIS B 170     -36.656 -61.938 -45.125  1.00 13.68           C  
ATOM   4933  NE2 HIS B 170     -36.969 -61.812 -43.844  1.00 13.68           N  
ATOM   4934  N   ARG B 171     -32.594 -57.844 -45.781  1.00 14.07           N  
ATOM   4935  CA  ARG B 171     -33.125 -57.500 -47.094  1.00 14.07           C  
ATOM   4936  C   ARG B 171     -32.125 -56.656 -47.906  1.00 14.07           C  
ATOM   4937  CB  ARG B 171     -34.438 -56.750 -46.969  1.00 14.07           C
[truncated: 134,704 more chars]
