# Supplementary material for: Substrate recognition principles for the PP2A-B55 protein phosphatase
Source: Sci Adv. 2024 Oct 2;10(40):eadp5491. doi: 10.1126/sciadv.adp5491 (PMC11446282; doi:10.1126/sciadv.adp5491)
Supplement: Supplementary file 3 — Data S1 [file sciadv.adp5491_data_s1.zip › Dataset 1/b55_Q9Y2J4-AMOL2_HUMAN_unrelaxed_rank_001_alphafold2_multimer_v3_model_2_seed_000.pdb]

MODEL     1                                                                     
ATOM      1  N   MET A   1      18.234 -39.281 -39.250  1.00 26.28           N  
ATOM      2  CA  MET A   1      16.969 -38.812 -39.781  1.00 26.28           C  
ATOM      3  C   MET A   1      16.250 -37.906 -38.812  1.00 26.28           C  
ATOM      4  CB  MET A   1      16.062 -40.031 -40.125  1.00 26.28           C  
ATOM      5  O   MET A   1      15.820 -38.344 -37.750  1.00 26.28           O  
ATOM      6  CG  MET A   1      16.359 -40.625 -41.500  1.00 26.28           C  
ATOM      7  SD  MET A   1      14.867 -41.406 -42.250  1.00 26.28           S  
ATOM      8  CE  MET A   1      15.641 -42.781 -43.156  1.00 26.28           C  
ATOM      9  N   ALA A   2      16.844 -36.625 -38.500  1.00 27.67           N  
ATOM     10  CA  ALA A   2      17.203 -35.875 -37.312  1.00 27.67           C  
ATOM     11  C   ALA A   2      15.992 -35.125 -36.750  1.00 27.67           C  
ATOM     12  CB  ALA A   2      18.328 -34.875 -37.594  1.00 27.67           C  
ATOM     13  O   ALA A   2      15.391 -34.281 -37.438  1.00 27.67           O  
ATOM     14  N   GLY A   3      14.914 -35.906 -36.094  1.00 29.52           N  
ATOM     15  CA  GLY A   3      13.594 -35.469 -35.688  1.00 29.52           C  
ATOM     16  C   GLY A   3      13.617 -34.094 -35.000  1.00 29.52           C  
ATOM     17  O   GLY A   3      14.477 -33.844 -34.156  1.00 29.52           O  
ATOM     18  N   ALA A   4      13.312 -32.875 -35.719  1.00 33.53           N  
ATOM     19  CA  ALA A   4      13.188 -31.438 -35.531  1.00 33.53           C  
ATOM     20  C   ALA A   4      12.273 -31.109 -34.344  1.00 33.53           C  
ATOM     21  CB  ALA A   4      12.664 -30.766 -36.812  1.00 33.53           C  
ATOM     22  O   ALA A   4      11.062 -30.953 -34.531  1.00 33.53           O  
ATOM     23  N   GLY A   5      11.891 -31.906 -33.375  1.00 34.22           N  
ATOM     24  CA  GLY A   5      11.008 -31.656 -32.250  1.00 34.22           C  
ATOM     25  C   GLY A   5      11.320 -30.359 -31.516  1.00 34.22           C  
ATOM     26  O   GLY A   5      12.234 -30.312 -30.688  1.00 34.22           O  
ATOM     27  N   GLY A   6      11.422 -29.078 -32.156  1.00 38.31           N  
ATOM     28  CA  GLY A   6      11.578 -27.672 -31.828  1.00 38.31           C  
ATOM     29  C   GLY A   6      10.695 -27.219 -30.688  1.00 38.31           C  
ATOM     30  O   GLY A   6       9.555 -26.797 -30.906  1.00 38.31           O  
ATOM     31  N   GLY A   7      10.352 -27.828 -29.641  1.00 41.09           N  
ATOM     32  CA  GLY A   7       9.516 -27.406 -28.516  1.00 41.09           C  
ATOM     33  C   GLY A   7       9.719 -25.953 -28.141  1.00 41.09           C  
ATOM     34  O   GLY A   7      10.781 -25.391 -28.375  1.00 41.09           O  
ATOM     35  N   ASN A   8       8.680 -24.938 -28.344  1.00 50.78           N  
ATOM     36  CA  ASN A   8       8.414 -23.547 -28.016  1.00 50.78           C  
ATOM     37  C   ASN A   8       9.039 -23.172 -26.672  1.00 50.78           C  
ATOM     38  CB  ASN A   8       6.910 -23.281 -28.000  1.00 50.78           C  
ATOM     39  O   ASN A   8       8.336 -23.078 -25.656  1.00 50.78           O  
ATOM     40  CG  ASN A   8       6.492 -22.250 -29.031  1.00 50.78           C  
ATOM     41  ND2 ASN A   8       5.203 -21.938 -29.062  1.00 50.78           N  
ATOM     42  OD1 ASN A   8       7.316 -21.766 -29.812  1.00 50.78           O  
ATOM     43  N   ASP A   9      10.250 -23.531 -26.359  1.00 65.50           N  
ATOM     44  CA  ASP A   9      10.961 -23.109 -25.156  1.00 65.50           C  
ATOM     45  C   ASP A   9      11.352 -21.641 -25.234  1.00 65.50           C  
ATOM     46  CB  ASP A   9      12.211 -23.969 -24.953  1.00 65.50           C  
ATOM     47  O   ASP A   9      12.055 -21.219 -26.156  1.00 65.50           O  
ATOM     48  CG  ASP A   9      11.930 -25.250 -24.188  1.00 65.50           C  
ATOM     49  OD1 ASP A   9      10.852 -25.359 -23.547  1.00 65.50           O  
ATOM     50  OD2 ASP A   9      12.781 -26.156 -24.219  1.00 65.50           O  
ATOM     51  N   ILE A  10      10.609 -20.703 -24.516  1.00 80.38           N  
ATOM     52  CA  ILE A  10      10.914 -19.281 -24.406  1.00 80.38           C  
ATOM     53  C   ILE A  10      12.312 -19.109 -23.812  1.00 80.38           C  
ATOM     54  CB  ILE A  10       9.867 -18.547 -23.547  1.00 80.38           C  
ATOM     55  O   ILE A  10      12.609 -19.641 -22.750  1.00 80.38           O  
ATOM     56  CG1 ILE A  10       8.469 -18.688 -24.172  1.00 80.38           C  
ATOM     57  CG2 ILE A  10      10.242 -17.062 -23.391  1.00 80.38           C  
ATOM     58  CD1 ILE A  10       7.344 -18.188 -23.281  1.00 80.38           C  
ATOM     59  N   GLN A  11      13.195 -18.531 -24.688  1.00 87.69           N  
ATOM     60  CA  GLN A  11      14.500 -18.156 -24.172  1.00 87.69           C  
ATOM     61  C   GLN A  11      14.484 -16.719 -23.641  1.00 87.69           C  
ATOM     62  CB  GLN A  11      15.562 -18.297 -25.266  1.00 87.69           C  
ATOM     63  O   GLN A  11      14.211 -15.781 -24.391  1.00 87.69           O  
ATOM     64  CG  GLN A  11      15.828 -19.734 -25.688  1.00 87.69           C  
ATOM     65  CD  GLN A  11      16.938 -19.844 -26.719  1.00 87.69           C  
ATOM     66  NE2 GLN A  11      17.297 -21.078 -27.062  1.00 87.69           N  
ATOM     67  OE1 GLN A  11      17.469 -18.844 -27.203  1.00 87.69           O  
ATOM     68  N   TRP A  12      14.836 -16.625 -22.375  1.00 91.38           N  
ATOM     69  CA  TRP A  12      14.766 -15.336 -21.719  1.00 91.38           C  
ATOM     70  C   TRP A  12      16.094 -14.602 -21.812  1.00 91.38           C  
ATOM     71  CB  TRP A  12      14.367 -15.500 -20.250  1.00 91.38           C  
ATOM     72  O   TRP A  12      17.156 -15.195 -21.609  1.00 91.38           O  
ATOM     73  CG  TRP A  12      12.945 -15.922 -20.047  1.00 91.38           C  
ATOM     74  CD1 TRP A  12      12.477 -17.188 -19.844  1.00 91.38           C  
ATOM     75  CD2 TRP A  12      11.797 -15.062 -20.016  1.00 91.38           C  
ATOM     76  CE2 TRP A  12      10.672 -15.883 -19.812  1.00 91.38           C  
ATOM     77  CE3 TRP A  12      11.617 -13.680 -20.156  1.00 91.38           C  
ATOM     78  NE1 TRP A  12      11.109 -17.172 -19.703  1.00 91.38           N  
ATOM     79  CH2 TRP A  12       9.219 -14.016 -19.875  1.00 91.38           C  
ATOM     80  CZ2 TRP A  12       9.375 -15.367 -19.734  1.00 91.38           C  
ATOM     81  CZ3 TRP A  12      10.328 -13.172 -20.078  1.00 91.38           C  
ATOM     82  N   CYS A  13      15.992 -13.258 -22.109  1.00 91.12           N  
ATOM     83  CA  CYS A  13      17.172 -12.406 -22.219  1.00 91.12           C  
ATOM     84  C   CYS A  13      17.078 -11.219 -21.266  1.00 91.12           C  
ATOM     85  CB  CYS A  13      17.344 -11.906 -23.656  1.00 91.12           C  
ATOM     86  O   CYS A  13      15.984 -10.703 -21.016  1.00 91.12           O  
ATOM     87  SG  CYS A  13      17.516 -13.227 -24.859  1.00 91.12           S  
ATOM     88  N   PHE A  14      18.281 -10.844 -20.812  1.00 91.00           N  
ATOM     89  CA  PHE A  14      18.359  -9.648 -19.969  1.00 91.00           C  
ATOM     90  C   PHE A  14      18.047  -8.398 -20.781  1.00 91.00           C  
ATOM     91  CB  PHE A  14      19.750  -9.531 -19.344  1.00 91.00           C  
ATOM     92  O   PHE A  14      18.578  -8.211 -21.875  1.00 91.00           O  
ATOM     93  CG  PHE A  14      19.953  -8.273 -18.547  1.00 91.00           C  
ATOM     94  CD1 PHE A  14      20.641  -7.191 -19.094  1.00 91.00           C  
ATOM     95  CD2 PHE A  14      19.453  -8.164 -17.250  1.00 91.00           C  
ATOM     96  CE1 PHE A  14      20.828  -6.020 -18.359  1.00 91.00           C  
ATOM     97  CE2 PHE A  14      19.625  -6.996 -16.516  1.00 91.00           C  
ATOM     98  CZ  PHE A  14      20.312  -5.926 -17.062  1.00 91.00           C  
ATOM     99  N   SER A  15      17.156  -7.570 -20.219  1.00 89.12           N  
ATOM    100  CA  SER A  15      16.828  -6.320 -20.891  1.00 89.12           C  
ATOM    101  C   SER A  15      17.406  -5.117 -20.156  1.00 89.12           C  
ATOM    102  CB  SER A  15      15.305  -6.168 -21.031  1.00 89.12           C  
ATOM    103  O   SER A  15      18.250  -4.398 -20.688  1.00 89.12           O  
ATOM    104  OG  SER A  15      14.977  -4.961 -21.688  1.00 89.12           O  
ATOM    105  N   GLN A  16      16.953  -4.961 -18.906  1.00 90.94           N  
ATOM    106  CA  GLN A  16      17.375  -3.783 -18.156  1.00 90.94           C  
ATOM    107  C   GLN A  16      17.344  -4.047 -16.656  1.00 90.94           C  
ATOM    108  CB  GLN A  16      16.484  -2.586 -18.500  1.00 90.94           C  
ATOM    109  O   GLN A  16      16.609  -4.934 -16.188  1.00 90.94           O  
ATOM    110  CG  GLN A  16      17.031  -1.254 -18.000  1.00 90.94           C  
ATOM    111  CD  GLN A  16      16.141  -0.081 -18.359  1.00 90.94           C  
ATOM    112  NE2 GLN A  16      16.641   1.131 -18.141  1.00 90.94           N  
ATOM    113  OE1 GLN A  16      15.016  -0.263 -18.844  1.00 90.94           O  
ATOM    114  N   VAL A  17      18.203  -3.287 -15.977  1.00 92.25           N  
ATOM    115  CA  VAL A  17      18.172  -3.285 -14.523  1.00 92.25           C  
ATOM    116  C   VAL A  17      18.094  -1.850 -14.008  1.00 92.25           C  
ATOM    117  CB  VAL A  17      19.422  -3.984 -13.930  1.00 92.25           C  
ATOM    118  O   VAL A  17      18.812  -0.971 -14.477  1.00 92.25           O  
ATOM    119  CG1 VAL A  17      20.703  -3.266 -14.359  1.00 92.25           C  
ATOM    120  CG2 VAL A  17      19.328  -4.047 -12.406  1.00 92.25           C  
ATOM    121  N   LYS A  18      17.094  -1.701 -13.180  1.00 91.94           N  
ATOM    122  CA  LYS A  18      16.891  -0.397 -12.555  1.00 91.94           C  
ATOM    123  C   LYS A  18      17.266  -0.441 -11.070  1.00 91.94           C  
ATOM    124  CB  LYS A  18      15.453   0.075 -12.727  1.00 91.94           C  
ATOM    125  O   LYS A  18      16.938  -1.399 -10.375  1.00 91.94           O  
ATOM    126  CG  LYS A  18      14.969   0.081 -14.164  1.00 91.94           C  
ATOM    127  CD  LYS A  18      15.594   1.217 -14.961  1.00 91.94           C  
ATOM    128  CE  LYS A  18      15.023   1.299 -16.375  1.00 91.94           C  
ATOM    129  NZ  LYS A  18      15.633   2.414 -17.156  1.00 91.94           N  
ATOM    130  N   GLY A  19      17.953   0.588 -10.578  1.00 85.88           N  
ATOM    131  CA  GLY A  19      18.359   0.675  -9.180  1.00 85.88           C  
ATOM    132  C   GLY A  19      19.859   0.906  -9.008  1.00 85.88           C  
ATOM    133  O   GLY A  19      20.609   0.844  -9.977  1.00 85.88           O  
ATOM    134  N   ALA A  20      20.281   1.257  -7.770  1.00 78.81           N  
ATOM    135  CA  ALA A  20      21.672   1.596  -7.461  1.00 78.81           C  
ATOM    136  C   ALA A  20      22.547   0.350  -7.461  1.00 78.81           C  
ATOM    137  CB  ALA A  20      21.750   2.309  -6.113  1.00 78.81           C  
ATOM    138  O   ALA A  20      22.078  -0.749  -7.152  1.00 78.81           O  
ATOM    139  N   VAL A  21      23.688   0.500  -7.883  1.00 71.88           N  
ATOM    140  CA  VAL A  21      24.641  -0.606  -7.969  1.00 71.88           C  
ATOM    141  C   VAL A  21      25.281  -0.836  -6.605  1.00 71.88           C  
ATOM    142  CB  VAL A  21      25.719  -0.345  -9.039  1.00 71.88           C  
ATOM    143  O   VAL A  21      25.719  -1.951  -6.293  1.00 71.88           O  
ATOM    144  CG1 VAL A  21      26.688  -1.527  -9.133  1.00 71.88           C  
ATOM    145  CG2 VAL A  21      25.078  -0.069 -10.391  1.00 71.88           C  
ATOM    146  N   ASP A  22      25.109   0.124  -5.637  1.00 63.25           N  
ATOM    147  CA  ASP A  22      25.859   0.043  -4.387  1.00 63.25           C  
ATOM    148  C   ASP A  22      25.312  -1.061  -3.484  1.00 63.25           C  
ATOM    149  CB  ASP A  22      25.828   1.386  -3.652  1.00 63.25           C  
ATOM    150  O   ASP A  22      24.109  -1.327  -3.486  1.00 63.25           O  
ATOM    151  CG  ASP A  22      27.078   2.211  -3.865  1.00 63.25           C  
ATOM    152  OD1 ASP A  22      28.125   1.646  -4.273  1.00 63.25           O  
ATOM    153  OD2 ASP A  22      27.031   3.436  -3.619  1.00 63.25           O  
ATOM    154  N   ASP A  23      26.203  -1.929  -2.986  1.00 62.44           N  
ATOM    155  CA  ASP A  23      25.891  -3.023  -2.072  1.00 62.44           C  
ATOM    156  C   ASP A  23      25.297  -2.496  -0.766  1.00 62.44           C  
ATOM    157  CB  ASP A  23      27.141  -3.859  -1.786  1.00 62.44           C  
ATOM    158  O   ASP A  23      24.531  -3.195  -0.096  1.00 62.44           O  
ATOM    159  CG  ASP A  23      27.453  -4.859  -2.887  1.00 62.44           C  
ATOM    160  OD1 ASP A  23      26.547  -5.195  -3.678  1.00 62.44           O  
ATOM    161  OD2 ASP A  23      28.609  -5.320  -2.959  1.00 62.44           O  
ATOM    162  N   ASP A  24      25.609  -1.316  -0.310  1.00 71.56           N  
ATOM    163  CA  ASP A  24      25.031  -0.830   0.943  1.00 71.56           C  
ATOM    164  C   ASP A  24      23.641  -0.252   0.726  1.00 71.56           C  
ATOM    165  CB  ASP A  24      25.953   0.223   1.573  1.00 71.56           C  
ATOM    166  O   ASP A  24      23.484   0.952   0.507  1.00 71.56           O  
ATOM    167  CG  ASP A  24      27.125  -0.381   2.320  1.00 71.56           C  
ATOM    168  OD1 ASP A  24      27.047  -1.562   2.725  1.00 71.56           O  
ATOM    169  OD2 ASP A  24      28.141   0.331   2.512  1.00 71.56           O  
ATOM    170  N   VAL A  25      22.656  -1.183   0.621  1.00 80.38           N  
ATOM    171  CA  VAL A  25      21.297  -0.793   0.320  1.00 80.38           C  
ATOM    172  C   VAL A  25      20.578  -0.395   1.606  1.00 80.38           C  
ATOM    173  CB  VAL A  25      20.516  -1.929  -0.391  1.00 80.38           C  
ATOM    174  O   VAL A  25      20.625  -1.120   2.604  1.00 80.38           O  
ATOM    175  CG1 VAL A  25      19.094  -1.492  -0.717  1.00 80.38           C  
ATOM    176  CG2 VAL A  25      21.250  -2.357  -1.660  1.00 80.38           C  
ATOM    177  N   ALA A  26      20.016   0.866   1.546  1.00 87.56           N  
ATOM    178  CA  ALA A  26      19.172   1.290   2.660  1.00 87.56           C  
ATOM    179  C   ALA A  26      17.859   0.513   2.678  1.00 87.56           C  
ATOM    180  CB  ALA A  26      18.906   2.789   2.578  1.00 87.56           C  
ATOM    181  O   ALA A  26      17.297   0.219   1.625  1.00 87.56           O  
ATOM    182  N   GLU A  27      17.406   0.155   3.816  1.00 89.44           N  
ATOM    183  CA  GLU A  27      16.172  -0.588   3.984  1.00 89.44           C  
ATOM    184  C   GLU A  27      15.008   0.120   3.297  1.00 89.44           C  
ATOM    185  CB  GLU A  27      15.859  -0.788   5.469  1.00 89.44           C  
ATOM    186  O   GLU A  27      14.102  -0.530   2.762  1.00 89.44           O  
ATOM    187  CG  GLU A  27      14.688  -1.725   5.734  1.00 89.44           C  
ATOM    188  CD  GLU A  27      14.492  -2.041   7.207  1.00 89.44           C  
ATOM    189  OE1 GLU A  27      13.562  -2.807   7.547  1.00 89.44           O  
ATOM    190  OE2 GLU A  27      15.281  -1.521   8.031  1.00 89.44           O  
ATOM    191  N   ALA A  28      15.055   1.407   3.244  1.00 92.38           N  
ATOM    192  CA  ALA A  28      13.969   2.191   2.654  1.00 92.38           C  
ATOM    193  C   ALA A  28      13.906   1.993   1.144  1.00 92.38           C  
ATOM    194  CB  ALA A  28      14.141   3.670   2.988  1.00 92.38           C  
ATOM    195  O   ALA A  28      12.859   2.189   0.526  1.00 92.38           O  
ATOM    196  N   ASP A  29      14.977   1.506   0.587  1.00 93.19           N  
ATOM    197  CA  ASP A  29      15.039   1.418  -0.868  1.00 93.19           C  
ATOM    198  C   ASP A  29      14.688   0.013  -1.351  1.00 93.19           C  
ATOM    199  CB  ASP A  29      16.438   1.810  -1.367  1.00 93.19           C  
ATOM    200  O   ASP A  29      14.641  -0.241  -2.555  1.00 93.19           O  
ATOM    201  CG  ASP A  29      16.750   3.281  -1.159  1.00 93.19           C  
ATOM    202  OD1 ASP A  29      15.812   4.109  -1.179  1.00 93.19           O  
ATOM    203  OD2 ASP A  29      17.938   3.613  -0.977  1.00 93.19           O  
ATOM    204  N   ILE A  30      14.367  -0.829  -0.494  1.00 95.12           N  
ATOM    205  CA  ILE A  30      14.000  -2.189  -0.870  1.00 95.12           C  
ATOM    206  C   ILE A  30      12.617  -2.188  -1.526  1.00 95.12           C  
ATOM    207  CB  ILE A  30      14.008  -3.137   0.351  1.00 95.12           C  
ATOM    208  O   ILE A  30      11.656  -1.657  -0.965  1.00 95.12           O  
ATOM    209  CG1 ILE A  30      15.430  -3.244   0.930  1.00 95.12           C  
ATOM    210  CG2 ILE A  30      13.469  -4.516  -0.031  1.00 95.12           C  
ATOM    211  CD1 ILE A  30      15.508  -4.059   2.213  1.00 95.12           C  
ATOM    212  N   ILE A  31      12.539  -2.791  -2.691  1.00 96.94           N  
ATOM    213  CA  ILE A  31      11.273  -2.846  -3.420  1.00 96.94           C  
ATOM    214  C   ILE A  31      10.328  -3.832  -2.740  1.00 96.94           C  
ATOM    215  CB  ILE A  31      11.492  -3.246  -4.898  1.00 96.94           C  
ATOM    216  O   ILE A  31      10.688  -4.988  -2.510  1.00 96.94           O  
ATOM    217  CG1 ILE A  31      12.375  -2.209  -5.605  1.00 96.94           C  
ATOM    218  CG2 ILE A  31      10.148  -3.408  -5.617  1.00 96.94           C  
ATOM    219  CD1 ILE A  31      12.805  -2.617  -7.008  1.00 96.94           C  
ATOM    220  N   SER A  32       9.133  -3.309  -2.457  1.00 97.06           N  
ATOM    221  CA  SER A  32       8.203  -4.121  -1.678  1.00 97.06           C  
ATOM    222  C   SER A  32       7.008  -4.559  -2.520  1.00 97.06           C  
ATOM    223  CB  SER A  32       7.715  -3.354  -0.448  1.00 97.06           C  
ATOM    224  O   SER A  32       6.188  -5.363  -2.074  1.00 97.06           O  
ATOM    225  OG  SER A  32       7.137  -2.117  -0.825  1.00 97.06           O  
ATOM    226  N   THR A  33       6.867  -4.098  -3.734  1.00 97.75           N  
ATOM    227  CA  THR A  33       5.793  -4.523  -4.621  1.00 97.75           C  
ATOM    228  C   THR A  33       6.078  -4.105  -6.062  1.00 97.75           C  
ATOM    229  CB  THR A  33       4.438  -3.943  -4.180  1.00 97.75           C  
ATOM    230  O   THR A  33       6.773  -3.113  -6.297  1.00 97.75           O  
ATOM    231  CG2 THR A  33       4.445  -2.420  -4.238  1.00 97.75           C  
ATOM    232  OG1 THR A  33       3.404  -4.438  -5.043  1.00 97.75           O  
ATOM    233  N   VAL A  34       5.574  -4.828  -7.066  1.00 98.00           N  
ATOM    234  CA  VAL A  34       5.727  -4.570  -8.492  1.00 98.00           C  
ATOM    235  C   VAL A  34       4.449  -4.965  -9.234  1.00 98.00           C  
ATOM    236  CB  VAL A  34       6.938  -5.332  -9.078  1.00 98.00           C  
ATOM    237  O   VAL A  34       3.910  -6.051  -9.016  1.00 98.00           O  
ATOM    238  CG1 VAL A  34       7.113  -5.004 -10.562  1.00 98.00           C  
ATOM    239  CG2 VAL A  34       8.203  -4.992  -8.305  1.00 98.00           C  
ATOM    240  N   GLU A  35       4.016  -4.031 -10.164  1.00 97.62           N  
ATOM    241  CA  GLU A  35       2.771  -4.320 -10.875  1.00 97.62           C  
ATOM    242  C   GLU A  35       2.738  -3.637 -12.234  1.00 97.62           C  
ATOM    243  CB  GLU A  35       1.566  -3.885 -10.039  1.00 97.62           C  
ATOM    244  O   GLU A  35       3.000  -2.438 -12.344  1.00 97.62           O  
ATOM    245  CG  GLU A  35       0.230  -4.348 -10.594  1.00 97.62           C  
ATOM    246  CD  GLU A  35      -0.097  -5.793 -10.258  1.00 97.62           C  
ATOM    247  OE1 GLU A  35      -1.119  -6.316 -10.750  1.00 97.62           O  
ATOM    248  OE2 GLU A  35       0.676  -6.406  -9.484  1.00 97.62           O  
ATOM    249  N   PHE A  36       2.350  -4.395 -13.289  1.00 97.56           N  
ATOM    250  CA  PHE A  36       2.078  -3.805 -14.594  1.00 97.56           C  
ATOM    251  C   PHE A  36       0.649  -3.283 -14.664  1.00 97.56           C  
ATOM    252  CB  PHE A  36       2.322  -4.828 -15.711  1.00 97.56           C  
ATOM    253  O   PHE A  36      -0.251  -3.834 -14.031  1.00 97.56           O  
ATOM    254  CG  PHE A  36       3.777  -5.059 -16.016  1.00 97.56           C  
ATOM    255  CD1 PHE A  36       4.488  -4.152 -16.797  1.00 97.56           C  
ATOM    256  CD2 PHE A  36       4.434  -6.180 -15.523  1.00 97.56           C  
ATOM    257  CE1 PHE A  36       5.836  -4.363 -17.078  1.00 97.56           C  
ATOM    258  CE2 PHE A  36       5.777  -6.398 -15.805  1.00 97.56           C  
ATOM    259  CZ  PHE A  36       6.480  -5.488 -16.578  1.00 97.56           C  
ATOM    260  N   ASN A  37       0.482  -2.232 -15.484  1.00 96.56           N  
ATOM    261  CA  ASN A  37      -0.898  -1.841 -15.750  1.00 96.56           C  
ATOM    262  C   ASN A  37      -1.554  -2.758 -16.781  1.00 96.56           C  
ATOM    263  CB  ASN A  37      -0.963  -0.386 -16.219  1.00 96.56           C  
ATOM    264  O   ASN A  37      -0.928  -3.703 -17.266  1.00 96.56           O  
ATOM    265  CG  ASN A  37      -0.454  -0.204 -17.625  1.00 96.56           C  
ATOM    266  ND2 ASN A  37      -0.846   0.895 -18.266  1.00 96.56           N  
ATOM    267  OD1 ASN A  37       0.285  -1.044 -18.156  1.00 96.56           O  
ATOM    268  N   HIS A  38      -2.777  -2.557 -17.094  1.00 93.31           N  
ATOM    269  CA  HIS A  38      -3.574  -3.469 -17.906  1.00 93.31           C  
ATOM    270  C   HIS A  38      -2.992  -3.613 -19.297  1.00 93.31           C  
ATOM    271  CB  HIS A  38      -5.023  -2.986 -17.984  1.00 93.31           C  
ATOM    272  O   HIS A  38      -3.055  -4.691 -19.891  1.00 93.31           O  
ATOM    273  CG  HIS A  38      -5.715  -2.939 -16.656  1.00 93.31           C  
ATOM    274  CD2 HIS A  38      -6.512  -1.994 -16.094  1.00 93.31           C  
ATOM    275  ND1 HIS A  38      -5.621  -3.955 -15.727  1.00 93.31           N  
ATOM    276  CE1 HIS A  38      -6.328  -3.637 -14.664  1.00 93.31           C  
ATOM    277  NE2 HIS A  38      -6.879  -2.453 -14.859  1.00 93.31           N  
ATOM    278  N   SER A  39      -2.424  -2.580 -19.812  1.00 91.94           N  
ATOM    279  CA  SER A  39      -1.865  -2.627 -21.172  1.00 91.94           C  
ATOM    280  C   SER A  39      -0.423  -3.121 -21.156  1.00 91.94           C  
ATOM    281  CB  SER A  39      -1.933  -1.246 -21.828  1.00 91.94           C  
ATOM    282  O   SER A  39       0.105  -3.547 -22.172  1.00 91.94           O  
ATOM    283  OG  SER A  39      -1.088  -0.328 -21.141  1.00 91.94           O  
ATOM    284  N   GLY A  40       0.185  -3.010 -20.000  1.00 94.81           N  
ATOM    285  CA  GLY A  40       1.593  -3.355 -19.875  1.00 94.81           C  
ATOM    286  C   GLY A  40       2.521  -2.215 -20.250  1.00 94.81           C  
ATOM    287  O   GLY A  40       3.742  -2.342 -20.141  1.00 94.81           O  
ATOM    288  N   GLU A  41       2.039  -1.129 -20.594  1.00 93.88           N  
ATOM    289  CA  GLU A  41       2.850   0.018 -21.000  1.00 93.88           C  
ATOM    290  C   GLU A  41       3.484   0.693 -19.781  1.00 93.88           C  
ATOM    291  CB  GLU A  41       2.008   1.027 -21.781  1.00 93.88           C  
ATOM    292  O   GLU A  41       4.539   1.322 -19.891  1.00 93.88           O  
ATOM    293  CG  GLU A  41       1.577   0.535 -23.156  1.00 93.88           C  
ATOM    294  CD  GLU A  41       0.723   1.540 -23.906  1.00 93.88           C  
ATOM    295  OE1 GLU A  41       0.317   1.248 -25.062  1.00 93.88           O  
ATOM    296  OE2 GLU A  41       0.460   2.629 -23.344  1.00 93.88           O  
ATOM    297  N   LEU A  42       2.803   0.602 -18.688  1.00 96.62           N  
ATOM    298  CA  LEU A  42       3.322   1.196 -17.453  1.00 96.62           C  
ATOM    299  C   LEU A  42       3.631   0.122 -16.422  1.00 96.62           C  
ATOM    300  CB  LEU A  42       2.318   2.201 -16.891  1.00 96.62           C  
ATOM    301  O   LEU A  42       2.893  -0.859 -16.297  1.00 96.62           O  
ATOM    302  CG  LEU A  42       1.979   3.400 -17.766  1.00 96.62           C  
ATOM    303  CD1 LEU A  42       0.844   4.211 -17.156  1.00 96.62           C  
ATOM    304  CD2 LEU A  42       3.211   4.273 -17.984  1.00 96.62           C  
ATOM    305  N   LEU A  43       4.691   0.281 -15.719  1.00 97.56           N  
ATOM    306  CA  LEU A  43       5.148  -0.570 -14.625  1.00 97.56           C  
ATOM    307  C   LEU A  43       5.395   0.250 -13.359  1.00 97.56           C  
ATOM    308  CB  LEU A  43       6.426  -1.314 -15.023  1.00 97.56           C  
ATOM    309  O   LEU A  43       6.188   1.195 -13.375  1.00 97.56           O  
ATOM    310  CG  LEU A  43       7.066  -2.184 -13.938  1.00 97.56           C  
ATOM    311  CD1 LEU A  43       6.152  -3.350 -13.586  1.00 97.56           C  
ATOM    312  CD2 LEU A  43       8.430  -2.689 -14.398  1.00 97.56           C  
ATOM    313  N   ALA A  44       4.680  -0.158 -12.266  1.00 98.38           N  
ATOM    314  CA  ALA A  44       4.832   0.575 -11.008  1.00 98.38           C  
ATOM    315  C   ALA A  44       5.547  -0.274  -9.961  1.00 98.38           C  
ATOM    316  CB  ALA A  44       3.473   1.026 -10.484  1.00 98.38           C  
ATOM    317  O   ALA A  44       5.297  -1.477  -9.852  1.00 98.38           O  
ATOM    318  N   THR A  45       6.402   0.348  -9.211  1.00 98.12           N  
ATOM    319  CA  THR A  45       7.055  -0.284  -8.070  1.00 98.12           C  
ATOM    320  C   THR A  45       6.883   0.560  -6.809  1.00 98.12           C  
ATOM    321  CB  THR A  45       8.555  -0.506  -8.336  1.00 98.12           C  
ATOM    322  O   THR A  45       6.828   1.789  -6.883  1.00 98.12           O  
ATOM    323  CG2 THR A  45       8.773  -1.341  -9.602  1.00 98.12           C  
ATOM    324  OG1 THR A  45       9.195   0.763  -8.508  1.00 98.12           O  
ATOM    325  N   GLY A  46       6.672  -0.112  -5.719  1.00 98.06           N  
ATOM    326  CA  GLY A  46       6.711   0.494  -4.395  1.00 98.06           C  
ATOM    327  C   GLY A  46       7.855  -0.015  -3.539  1.00 98.06           C  
ATOM    328  O   GLY A  46       8.273  -1.165  -3.676  1.00 98.06           O  
ATOM    329  N   ASP A  47       8.320   0.865  -2.652  1.00 97.00           N  
ATOM    330  CA  ASP A  47       9.430   0.454  -1.798  1.00 97.00           C  
ATOM    331  C   ASP A  47       9.086   0.636  -0.322  1.00 97.00           C  
ATOM    332  CB  ASP A  47      10.695   1.244  -2.143  1.00 97.00           C  
ATOM    333  O   ASP A  47       7.977   1.071   0.012  1.00 97.00           O  
ATOM    334  CG  ASP A  47      10.531   2.740  -1.942  1.00 97.00           C  
ATOM    335  OD1 ASP A  47       9.680   3.158  -1.127  1.00 97.00           O  
ATOM    336  OD2 ASP A  47      11.258   3.510  -2.607  1.00 97.00           O  
ATOM    337  N   LYS A  48       9.984   0.175   0.553  1.00 96.38           N  
ATOM    338  CA  LYS A  48       9.766   0.210   1.996  1.00 96.38           C  
ATOM    339  C   LYS A  48       9.820   1.640   2.525  1.00 96.38           C  
ATOM    340  CB  LYS A  48      10.797  -0.657   2.715  1.00 96.38           C  
ATOM    341  O   LYS A  48       9.383   1.910   3.646  1.00 96.38           O  
ATOM    342  CG  LYS A  48      10.594  -2.152   2.525  1.00 96.38           C  
ATOM    343  CD  LYS A  48      11.445  -2.963   3.492  1.00 96.38           C  
ATOM    344  CE  LYS A  48      11.164  -4.453   3.377  1.00 96.38           C  
ATOM    345  NZ  LYS A  48      11.984  -5.250   4.340  1.00 96.38           N  
ATOM    346  N   GLY A  49      10.289   2.598   1.727  1.00 96.06           N  
ATOM    347  CA  GLY A  49      10.328   4.000   2.115  1.00 96.06           C  
ATOM    348  C   GLY A  49       9.078   4.762   1.724  1.00 96.06           C  
ATOM    349  O   GLY A  49       8.984   5.973   1.938  1.00 96.06           O  
ATOM    350  N   GLY A  50       8.180   4.109   1.137  1.00 97.56           N  
ATOM    351  CA  GLY A  50       6.895   4.715   0.808  1.00 97.56           C  
ATOM    352  C   GLY A  50       6.887   5.387  -0.552  1.00 97.56           C  
ATOM    353  O   GLY A  50       5.941   6.105  -0.888  1.00 97.56           O  
ATOM    354  N   ARG A  51       7.879   5.180  -1.319  1.00 97.75           N  
ATOM    355  CA  ARG A  51       7.992   5.781  -2.645  1.00 97.75           C  
ATOM    356  C   ARG A  51       7.430   4.855  -3.715  1.00 97.75           C  
ATOM    357  CB  ARG A  51       9.453   6.121  -2.959  1.00 97.75           C  
ATOM    358  O   ARG A  51       7.617   3.637  -3.652  1.00 97.75           O  
ATOM    359  CG  ARG A  51      10.078   7.109  -1.986  1.00 97.75           C  
ATOM    360  CD  ARG A  51      11.500   7.477  -2.391  1.00 97.75           C  
ATOM    361  NE  ARG A  51      12.352   6.301  -2.480  1.00 97.75           N  
ATOM    362  NH1 ARG A  51      14.227   7.461  -3.166  1.00 97.75           N  
ATOM    363  NH2 ARG A  51      14.320   5.188  -2.895  1.00 97.75           N  
ATOM    364  CZ  ARG A  51      13.633   6.316  -2.848  1.00 97.75           C  
ATOM    365  N   VAL A  52       6.785   5.473  -4.707  1.00 98.19           N  
ATOM    366  CA  VAL A  52       6.305   4.754  -5.883  1.00 98.19           C  
ATOM    367  C   VAL A  52       7.027   5.262  -7.129  1.00 98.19           C  
ATOM    368  CB  VAL A  52       4.777   4.898  -6.055  1.00 98.19           C  
ATOM    369  O   VAL A  52       7.102   6.473  -7.359  1.00 98.19           O  
ATOM    370  CG1 VAL A  52       4.320   4.270  -7.367  1.00 98.19           C  
ATOM    371  CG2 VAL A  52       4.047   4.270  -4.871  1.00 98.19           C  
ATOM    372  N   VAL A  53       7.523   4.383  -7.855  1.00 97.75           N  
ATOM    373  CA  VAL A  53       8.172   4.719  -9.125  1.00 97.75           C  
ATOM    374  C   VAL A  53       7.426   4.047 -10.273  1.00 97.75           C  
ATOM    375  CB  VAL A  53       9.656   4.301  -9.133  1.00 97.75           C  
ATOM    376  O   VAL A  53       7.211   2.832 -10.258  1.00 97.75           O  
ATOM    377  CG1 VAL A  53      10.344   4.766 -10.414  1.00 97.75           C  
ATOM    378  CG2 VAL A  53      10.375   4.863  -7.906  1.00 97.75           C  
ATOM    379  N   ILE A  54       7.074   4.824 -11.242  1.00 97.69           N  
ATOM    380  CA  ILE A  54       6.375   4.320 -12.422  1.00 97.69           C  
ATOM    381  C   ILE A  54       7.309   4.352 -13.633  1.00 97.69           C  
ATOM    382  CB  ILE A  54       5.094   5.137 -12.711  1.00 97.69           C  
ATOM    383  O   ILE A  54       7.949   5.371 -13.898  1.00 97.69           O  
ATOM    384  CG1 ILE A  54       4.160   5.109 -11.500  1.00 97.69           C  
ATOM    385  CG2 ILE A  54       4.387   4.609 -13.961  1.00 97.69           C  
ATOM    386  CD1 ILE A  54       2.938   6.008 -11.633  1.00 97.69           C  
ATOM    387  N   PHE A  55       7.305   3.271 -14.328  1.00 96.94           N  
ATOM    388  CA  PHE A  55       8.094   3.152 -15.547  1.00 96.94           C  
ATOM    389  C   PHE A  55       7.188   3.023 -16.766  1.00 96.94           C  
ATOM    390  CB  PHE A  55       9.039   1.946 -15.469  1.00 96.94           C  
ATOM    391  O   PHE A  55       6.141   2.383 -16.703  1.00 96.94           O  
ATOM    392  CG  PHE A  55       9.930   1.957 -14.258  1.00 96.94           C  
ATOM    393  CD1 PHE A  55      11.164   2.586 -14.297  1.00 96.94           C  
ATOM    394  CD2 PHE A  55       9.531   1.338 -13.078  1.00 96.94           C  
ATOM    395  CE1 PHE A  55      12.000   2.598 -13.180  1.00 96.94           C  
ATOM    396  CE2 PHE A  55      10.359   1.346 -11.953  1.00 96.94           C  
ATOM    397  CZ  PHE A  55      11.586   1.976 -12.008  1.00 96.94           C  
ATOM    398  N   GLN A  56       7.648   3.623 -17.844  1.00 95.00           N  
ATOM    399  CA  GLN A  56       6.906   3.537 -19.094  1.00 95.00           C  
ATOM    400  C   GLN A  56       7.734   2.854 -20.172  1.00 95.00           C  
ATOM    401  CB  GLN A  56       6.480   4.930 -19.562  1.00 95.00           C  
ATOM    402  O   GLN A  56       8.930   3.119 -20.312  1.00 95.00           O  
ATOM    403  CG  GLN A  56       5.637   4.922 -20.828  1.00 95.00           C  
ATOM    404  CD  GLN A  56       5.160   6.305 -21.219  1.00 95.00           C  
ATOM    405  NE2 GLN A  56       3.992   6.371 -21.859  1.00 95.00           N  
ATOM    406  OE1 GLN A  56       5.836   7.309 -20.969  1.00 95.00           O  
ATOM    407  N   GLN A  57       7.062   2.064 -20.922  1.00 92.81           N  
ATOM    408  CA  GLN A  57       7.719   1.346 -22.016  1.00 92.81           C  
ATOM    409  C   GLN A  57       8.125   2.297 -23.125  1.00 92.81           C  
ATOM    410  CB  GLN A  57       6.797   0.254 -22.562  1.00 92.81           C  
ATOM    411  O   GLN A  57       7.363   3.188 -23.500  1.00 92.81           O  
ATOM    412  CG  GLN A  57       7.504  -0.740 -23.469  1.00 92.81           C  
ATOM    413  CD  GLN A  57       6.586  -1.853 -23.953  1.00 92.81           C  
ATOM    414  NE2 GLN A  57       7.168  -3.006 -24.266  1.00 92.81           N  
ATOM    415  OE1 GLN A  57       5.367  -1.676 -24.031  1.00 92.81           O  
ATOM    416  N   GLU A  58       9.312   2.162 -23.562  1.00 86.44           N  
ATOM    417  CA  GLU A  58       9.789   3.014 -24.656  1.00 86.44           C  
ATOM    418  C   GLU A  58       9.078   2.693 -25.969  1.00 86.44           C  
ATOM    419  CB  GLU A  58      11.305   2.861 -24.828  1.00 86.44           C  
ATOM    420  O   GLU A  58       9.086   1.547 -26.422  1.00 86.44           O  
ATOM    421  CG  GLU A  58      12.125   3.691 -23.844  1.00 86.44           C  
ATOM    422  CD  GLU A  58      13.602   3.756 -24.203  1.00 86.44           C  
ATOM    423  OE1 GLU A  58      14.375   4.391 -23.453  1.00 86.44           O  
ATOM    424  OE2 GLU A  58      13.984   3.164 -25.234  1.00 86.44           O  
ATOM    425  N   GLN A  59       8.352   3.646 -26.516  1.00 71.69           N  
ATOM    426  CA  GLN A  59       7.508   3.451 -27.688  1.00 71.69           C  
ATOM    427  C   GLN A  59       8.352   3.311 -28.953  1.00 71.69           C  
ATOM    428  CB  GLN A  59       6.523   4.609 -27.844  1.00 71.69           C  
ATOM    429  O   GLN A  59       7.973   2.600 -29.891  1.00 71.69           O  
ATOM    430  CG  GLN A  59       5.418   4.621 -26.797  1.00 71.69           C  
ATOM    431  CD  GLN A  59       4.324   5.625 -27.109  1.00 71.69           C  
ATOM    432  NE2 GLN A  59       3.273   5.629 -26.297  1.00 71.69           N  
ATOM    433  OE1 GLN A  59       4.422   6.395 -28.062  1.00 71.69           O  
ATOM    434  N   GLU A  60       9.391   4.172 -29.078  1.00 65.31           N  
ATOM    435  CA  GLU A  60      10.180   4.109 -30.312  1.00 65.31           C  
ATOM    436  C   GLU A  60      10.711   2.701 -30.547  1.00 65.31           C  
ATOM    437  CB  GLU A  60      11.336   5.113 -30.266  1.00 65.31           C  
ATOM    438  O   GLU A  60      10.828   2.266 -31.703  1.00 65.31           O  
ATOM    439  CG  GLU A  60      10.891   6.562 -30.391  1.00 65.31           C  
ATOM    440  CD  GLU A  60      12.055   7.543 -30.391  1.00 65.31           C  
ATOM    441  OE1 GLU A  60      11.820   8.766 -30.562  1.00 65.31           O  
ATOM    442  OE2 GLU A  60      13.211   7.086 -30.250  1.00 65.31           O  
ATOM    443  N   ASN A  61      10.898   1.957 -29.500  1.00 60.16           N  
ATOM    444  CA  ASN A  61      11.539   0.647 -29.594  1.00 60.16           C  
ATOM    445  C   ASN A  61      10.500  -0.472 -29.688  1.00 60.16           C  
ATOM    446  CB  ASN A  61      12.461   0.414 -28.391  1.00 60.16           C  
ATOM    447  O   ASN A  61      10.859  -1.650 -29.750  1.00 60.16           O  
ATOM    448  CG  ASN A  61      13.711   1.268 -28.453  1.00 60.16           C  
ATOM    449  ND2 ASN A  61      14.445   1.318 -27.344  1.00 60.16           N  
ATOM    450  OD1 ASN A  61      14.016   1.876 -29.484  1.00 60.16           O  
ATOM    451  N   LYS A  62       9.195  -0.144 -29.562  1.00 58.53           N  
ATOM    452  CA  LYS A  62       8.164  -1.176 -29.625  1.00 58.53           C  
ATOM    453  C   LYS A  62       8.211  -1.925 -30.953  1.00 58.53           C  
ATOM    454  CB  LYS A  62       6.781  -0.562 -29.406  1.00 58.53           C  
ATOM    455  O   LYS A  62       7.836  -3.098 -31.016  1.00 58.53           O  
ATOM    456  CG  LYS A  62       6.387  -0.406 -27.953  1.00 58.53           C  
ATOM    457  CD  LYS A  62       4.965   0.116 -27.812  1.00 58.53           C  
ATOM    458  CE  LYS A  62       4.582   0.308 -26.344  1.00 58.53           C  
ATOM    459  NZ  LYS A  62       3.215   0.897 -26.203  1.00 58.53           N  
ATOM    460  N   ILE A  63       8.688  -1.170 -31.984  1.00 59.28           N  
ATOM    461  CA  ILE A  63       8.711  -1.772 -33.312  1.00 59.28           C  
ATOM    462  C   ILE A  63       9.898  -2.725 -33.406  1.00 59.28           C  
ATOM    463  CB  ILE A  63       8.773  -0.696 -34.406  1.00 59.28           C  
ATOM    464  O   ILE A  63       9.812  -3.756 -34.094  1.00 59.28           O  
ATOM    465  CG1 ILE A  63       7.586   0.263 -34.312  1.00 59.28           C  
ATOM    466  CG2 ILE A  63       8.820  -1.348 -35.812  1.00 59.28           C  
ATOM    467  CD1 ILE A  63       7.750   1.549 -35.094  1.00 59.28           C  
ATOM    468  N   GLN A  64      10.992  -2.355 -32.688  1.00 63.28           N  
ATOM    469  CA  GLN A  64      12.133  -3.260 -32.750  1.00 63.28           C  
ATOM    470  C   GLN A  64      12.000  -4.391 -31.734  1.00 63.28           C  
ATOM    471  CB  GLN A  64      13.438  -2.496 -32.531  1.00 63.28           C  
ATOM    472  O   GLN A  64      11.867  -4.145 -30.547  1.00 63.28           O  
ATOM    473  CG  GLN A  64      13.781  -1.513 -33.625  1.00 63.28           C  
ATOM    474  CD  GLN A  64      15.180  -0.934 -33.500  1.00 63.28           C  
ATOM    475  NE2 GLN A  64      15.602  -0.162 -34.469  1.00 63.28           N  
ATOM    476  OE1 GLN A  64      15.867  -1.179 -32.500  1.00 63.28           O  
ATOM    477  N   SER A  65      11.617  -5.543 -32.219  1.00 62.53           N  
ATOM    478  CA  SER A  65      11.344  -6.742 -31.438  1.00 62.53           C  
ATOM    479  C   SER A  65      12.359  -6.910 -30.328  1.00 62.53           C  
ATOM    480  CB  SER A  65      11.352  -7.984 -32.344  1.00 62.53           C  
ATOM    481  O   SER A  65      12.031  -7.414 -29.250  1.00 62.53           O  
ATOM    482  OG  SER A  65      12.617  -8.164 -32.938  1.00 62.53           O  
ATOM    483  N   HIS A  66      13.602  -6.227 -30.531  1.00 63.66           N  
ATOM    484  CA  HIS A  66      14.656  -6.504 -29.562  1.00 63.66           C  
ATOM    485  C   HIS A  66      14.594  -5.527 -28.391  1.00 63.66           C  
ATOM    486  CB  HIS A  66      16.031  -6.438 -30.234  1.00 63.66           C  
ATOM    487  O   HIS A  66      15.219  -5.758 -27.359  1.00 63.66           O  
ATOM    488  CG  HIS A  66      16.219  -7.453 -31.312  1.00 63.66           C  
ATOM    489  CD2 HIS A  66      16.297  -7.320 -32.656  1.00 63.66           C  
ATOM    490  ND1 HIS A  66      16.359  -8.797 -31.047  1.00 63.66           N  
ATOM    491  CE1 HIS A  66      16.500  -9.453 -32.188  1.00 63.66           C  
ATOM    492  NE2 HIS A  66      16.469  -8.578 -33.188  1.00 63.66           N  
ATOM    493  N   SER A  67      13.766  -4.496 -28.484  1.00 68.12           N  
ATOM    494  CA  SER A  67      13.844  -3.496 -27.422  1.00 68.12           C  
ATOM    495  C   SER A  67      12.484  -3.273 -26.766  1.00 68.12           C  
ATOM    496  CB  SER A  67      14.375  -2.172 -27.969  1.00 68.12           C  
ATOM    497  O   SER A  67      12.227  -2.209 -26.203  1.00 68.12           O  
ATOM    498  OG  SER A  67      13.438  -1.576 -28.844  1.00 68.12           O  
ATOM    499  N   ARG A  68      11.664  -4.281 -26.828  1.00 76.44           N  
ATOM    500  CA  ARG A  68      10.320  -4.133 -26.281  1.00 76.44           C  
ATOM    501  C   ARG A  68      10.367  -4.082 -24.750  1.00 76.44           C  
ATOM    502  CB  ARG A  68       9.422  -5.277 -26.734  1.00 76.44           C  
ATOM    503  O   ARG A  68       9.477  -3.496 -24.125  1.00 76.44           O  
ATOM    504  CG  ARG A  68       9.117  -5.258 -28.234  1.00 76.44           C  
ATOM    505  CD  ARG A  68       8.227  -6.426 -28.641  1.00 76.44           C  
ATOM    506  NE  ARG A  68       8.031  -6.473 -30.078  1.00 76.44           N  
ATOM    507  NH1 ARG A  68       6.691  -8.359 -30.047  1.00 76.44           N  
ATOM    508  NH2 ARG A  68       7.191  -7.340 -32.031  1.00 76.44           N  
ATOM    509  CZ  ARG A  68       7.305  -7.391 -30.719  1.00 76.44           C  
ATOM    510  N   GLY A  69      11.430  -4.629 -24.172  1.00 80.62           N  
ATOM    511  CA  GLY A  69      11.500  -4.727 -22.719  1.00 80.62           C  
ATOM    512  C   GLY A  69      12.180  -3.533 -22.078  1.00 80.62           C  
ATOM    513  O   GLY A  69      12.570  -3.592 -20.906  1.00 80.62           O  
ATOM    514  N   GLU A  70      12.273  -2.436 -22.875  1.00 89.56           N  
ATOM    515  CA  GLU A  70      12.930  -1.264 -22.312  1.00 89.56           C  
ATOM    516  C   GLU A  70      11.906  -0.308 -21.703  1.00 89.56           C  
ATOM    517  CB  GLU A  70      13.758  -0.537 -23.359  1.00 89.56           C  
ATOM    518  O   GLU A  70      10.969   0.124 -22.375  1.00 89.56           O  
ATOM    519  CG  GLU A  70      15.000  -1.304 -23.797  1.00 89.56           C  
ATOM    520  CD  GLU A  70      15.867  -0.533 -24.781  1.00 89.56           C  
ATOM    521  OE1 GLU A  70      16.875  -1.092 -25.281  1.00 89.56           O  
ATOM    522  OE2 GLU A  70      15.531   0.639 -25.078  1.00 89.56           O  
ATOM    523  N   TYR A  71      12.062  -0.067 -20.422  1.00 94.06           N  
ATOM    524  CA  TYR A  71      11.203   0.835 -19.672  1.00 94.06           C  
ATOM    525  C   TYR A  71      12.000   2.010 -19.125  1.00 94.06           C  
ATOM    526  CB  TYR A  71      10.516   0.086 -18.531  1.00 94.06           C  
ATOM    527  O   TYR A  71      13.102   1.830 -18.594  1.00 94.06           O  
ATOM    528  CG  TYR A  71       9.391  -0.814 -18.984  1.00 94.06           C  
ATOM    529  CD1 TYR A  71       8.062  -0.418 -18.859  1.00 94.06           C  
ATOM    530  CD2 TYR A  71       9.656  -2.061 -19.531  1.00 94.06           C  
ATOM    531  CE1 TYR A  71       7.023  -1.244 -19.266  1.00 94.06           C  
ATOM    532  CE2 TYR A  71       8.625  -2.895 -19.953  1.00 94.06           C  
ATOM    533  OH  TYR A  71       6.289  -3.301 -20.234  1.00 94.06           O  
ATOM    534  CZ  TYR A  71       7.312  -2.479 -19.812  1.00 94.06           C  
ATOM    535  N   ASN A  72      11.445   3.186 -19.188  1.00 94.06           N  
ATOM    536  CA  ASN A  72      12.047   4.391 -18.625  1.00 94.06           C  
ATOM    537  C   ASN A  72      11.203   4.953 -17.484  1.00 94.06           C  
ATOM    538  CB  ASN A  72      12.242   5.449 -19.703  1.00 94.06           C  
ATOM    539  O   ASN A  72       9.992   4.715 -17.422  1.00 94.06           O  
ATOM    540  CG  ASN A  72      13.219   5.012 -20.781  1.00 94.06           C  
ATOM    541  ND2 ASN A  72      12.906   5.320 -22.031  1.00 94.06           N  
ATOM    542  OD1 ASN A  72      14.250   4.395 -20.484  1.00 94.06           O  
ATOM    543  N   VAL A  73      11.953   5.699 -16.641  1.00 94.50           N  
ATOM    544  CA  VAL A  73      11.242   6.289 -15.516  1.00 94.50           C  
ATOM    545  C   VAL A  73      10.211   7.297 -16.016  1.00 94.50           C  
ATOM    546  CB  VAL A  73      12.219   6.969 -14.523  1.00 94.50           C  
ATOM    547  O   VAL A  73      10.547   8.203 -16.781  1.00 94.50           O  
ATOM    548  CG1 VAL A  73      11.445   7.652 -13.398  1.00 94.50           C  
ATOM    549  CG2 VAL A  73      13.203   5.949 -13.961  1.00 94.50           C  
ATOM    550  N   TYR A  74       9.016   7.059 -15.656  1.00 94.25           N  
ATOM    551  CA  TYR A  74       7.887   7.883 -16.062  1.00 94.25           C  
ATOM    552  C   TYR A  74       7.543   8.914 -14.992  1.00 94.25           C  
ATOM    553  CB  TYR A  74       6.664   7.012 -16.359  1.00 94.25           C  
ATOM    554  O   TYR A  74       7.348  10.094 -15.297  1.00 94.25           O  
ATOM    555  CG  TYR A  74       5.512   7.770 -16.984  1.00 94.25           C  
ATOM    556  CD1 TYR A  74       4.285   7.859 -16.328  1.00 94.25           C  
ATOM    557  CD2 TYR A  74       5.652   8.398 -18.219  1.00 94.25           C  
ATOM    558  CE1 TYR A  74       3.221   8.555 -16.891  1.00 94.25           C  
ATOM    559  CE2 TYR A  74       4.594   9.094 -18.781  1.00 94.25           C  
ATOM    560  OH  TYR A  74       2.334   9.859 -18.688  1.00 94.25           O  
ATOM    561  CZ  TYR A  74       3.385   9.172 -18.125  1.00 94.25           C  
ATOM    562  N   SER A  75       7.457   8.500 -13.727  1.00 94.19           N  
ATOM    563  CA  SER A  75       7.172   9.367 -12.586  1.00 94.19           C  
ATOM    564  C   SER A  75       7.633   8.734 -11.281  1.00 94.19           C  
ATOM    565  CB  SER A  75       5.680   9.688 -12.516  1.00 94.19           C  
ATOM    566  O   SER A  75       7.633   7.512 -11.141  1.00 94.19           O  
ATOM    567  OG  SER A  75       5.398  10.539 -11.422  1.00 94.19           O  
ATOM    568  N   THR A  76       8.094   9.547 -10.406  1.00 96.31           N  
ATOM    569  CA  THR A  76       8.445   9.125  -9.055  1.00 96.31           C  
ATOM    570  C   THR A  76       7.820  10.062  -8.023  1.00 96.31           C  
ATOM    571  CB  THR A  76       9.969   9.086  -8.859  1.00 96.31           C  
ATOM    572  O   THR A  76       7.910  11.289  -8.156  1.00 96.31           O  
ATOM    573  CG2 THR A  76      10.336   8.477  -7.512  1.00 96.31           C  
ATOM    574  OG1 THR A  76      10.555   8.297  -9.906  1.00 96.31           O  
ATOM    575  N   PHE A  77       7.141   9.500  -7.008  1.00 95.69           N  
ATOM    576  CA  PHE A  77       6.559  10.336  -5.965  1.00 95.69           C  
ATOM    577  C   PHE A  77       6.445   9.570  -4.656  1.00 95.69           C  
ATOM    578  CB  PHE A  77       5.180  10.852  -6.395  1.00 95.69           C  
ATOM    579  O   PHE A  77       6.477   8.336  -4.645  1.00 95.69           O  
ATOM    580  CG  PHE A  77       4.180   9.750  -6.648  1.00 95.69           C  
ATOM    581  CD1 PHE A  77       4.133   9.102  -7.875  1.00 95.69           C  
ATOM    582  CD2 PHE A  77       3.281   9.375  -5.660  1.00 95.69           C  
ATOM    583  CE1 PHE A  77       3.209   8.086  -8.117  1.00 95.69           C  
ATOM    584  CE2 PHE A  77       2.354   8.359  -5.891  1.00 95.69           C  
ATOM    585  CZ  PHE A  77       2.318   7.723  -7.117  1.00 95.69           C  
ATOM    586  N   GLN A  78       6.355  10.328  -3.578  1.00 96.94           N  
ATOM    587  CA  GLN A  78       6.156   9.750  -2.252  1.00 96.94           C  
ATOM    588  C   GLN A  78       4.680   9.461  -1.994  1.00 96.94           C  
ATOM    589  CB  GLN A  78       6.703  10.688  -1.174  1.00 96.94           C  
ATOM    590  O   GLN A  78       3.871  10.383  -1.884  1.00 96.94           O  
ATOM    591  CG  GLN A  78       6.672  10.102   0.229  1.00 96.94           C  
ATOM    592  CD  GLN A  78       7.703   9.008   0.430  1.00 96.94           C  
ATOM    593  NE2 GLN A  78       7.406   8.070   1.324  1.00 96.94           N  
ATOM    594  OE1 GLN A  78       8.758   9.000  -0.214  1.00 96.94           O  
ATOM    595  N   SER A  79       4.344   8.234  -1.843  1.00 97.38           N  
ATOM    596  CA  SER A  79       2.947   7.855  -1.656  1.00 97.38           C  
ATOM    597  C   SER A  79       2.557   7.895  -0.183  1.00 97.38           C  
ATOM    598  CB  SER A  79       2.686   6.461  -2.225  1.00 97.38           C  
ATOM    599  O   SER A  79       1.505   8.438   0.172  1.00 97.38           O  
ATOM    600  OG  SER A  79       1.344   6.066  -1.994  1.00 97.38           O  
ATOM    601  N   HIS A  80       3.373   7.289   0.610  1.00 96.94           N  
ATOM    602  CA  HIS A  80       3.078   7.215   2.037  1.00 96.94           C  
ATOM    603  C   HIS A  80       4.250   7.723   2.869  1.00 96.94           C  
ATOM    604  CB  HIS A  80       2.732   5.781   2.438  1.00 96.94           C  
ATOM    605  O   HIS A  80       5.410   7.473   2.533  1.00 96.94           O  
ATOM    606  CG  HIS A  80       1.448   5.285   1.849  1.00 96.94           C  
ATOM    607  CD2 HIS A  80       0.224   5.117   2.402  1.00 96.94           C  
ATOM    608  ND1 HIS A  80       1.334   4.898   0.531  1.00 96.94           N  
ATOM    609  CE1 HIS A  80       0.091   4.512   0.299  1.00 96.94           C  
ATOM    610  NE2 HIS A  80      -0.603   4.633   1.418  1.00 96.94           N  
ATOM    611  N   GLU A  81       3.906   8.453   3.893  1.00 94.00           N  
ATOM    612  CA  GLU A  81       4.836   8.891   4.934  1.00 94.00           C  
ATOM    613  C   GLU A  81       4.496   8.250   6.277  1.00 94.00           C  
ATOM    614  CB  GLU A  81       4.832  10.414   5.059  1.00 94.00           C  
ATOM    615  O   GLU A  81       3.357   7.836   6.504  1.00 94.00           O  
ATOM    616  CG  GLU A  81       5.285  11.133   3.795  1.00 94.00           C  
ATOM    617  CD  GLU A  81       5.258  12.648   3.930  1.00 94.00           C  
ATOM    618  OE1 GLU A  81       5.691  13.352   2.986  1.00 94.00           O  
ATOM    619  OE2 GLU A  81       4.801  13.141   4.984  1.00 94.00           O  
ATOM    620  N   PRO A  82       5.566   8.055   7.043  1.00 91.00           N  
ATOM    621  CA  PRO A  82       5.242   7.496   8.352  1.00 91.00           C  
ATOM    622  C   PRO A  82       4.238   8.344   9.125  1.00 91.00           C  
ATOM    623  CB  PRO A  82       6.594   7.457   9.070  1.00 91.00           C  
ATOM    624  O   PRO A  82       4.301   9.578   9.086  1.00 91.00           O  
ATOM    625  CG  PRO A  82       7.434   8.461   8.344  1.00 91.00           C  
ATOM    626  CD  PRO A  82       6.914   8.602   6.945  1.00 91.00           C  
ATOM    627  N   GLU A  83       3.309   7.695   9.711  1.00 86.81           N  
ATOM    628  CA  GLU A  83       2.264   8.344  10.500  1.00 86.81           C  
ATOM    629  C   GLU A  83       2.139   7.711  11.883  1.00 86.81           C  
ATOM    630  CB  GLU A  83       0.920   8.273   9.766  1.00 86.81           C  
ATOM    631  O   GLU A  83       2.613   6.594  12.102  1.00 86.81           O  
ATOM    632  CG  GLU A  83       0.918   8.984   8.414  1.00 86.81           C  
ATOM    633  CD  GLU A  83      -0.354   8.742   7.617  1.00 86.81           C  
ATOM    634  OE1 GLU A  83      -0.415   9.164   6.438  1.00 86.81           O  
ATOM    635  OE2 GLU A  83      -1.296   8.141   8.180  1.00 86.81           O  
ATOM    636  N   PHE A  84       1.622   8.570  12.789  1.00 80.62           N  
ATOM    637  CA  PHE A  84       1.415   8.047  14.141  1.00 80.62           C  
ATOM    638  C   PHE A  84      -0.051   8.156  14.539  1.00 80.62           C  
ATOM    639  CB  PHE A  84       2.291   8.805  15.148  1.00 80.62           C  
ATOM    640  O   PHE A  84      -0.639   9.242  14.484  1.00 80.62           O  
ATOM    641  CG  PHE A  84       2.439   8.094  16.469  1.00 80.62           C  
ATOM    642  CD1 PHE A  84       1.609   8.414  17.531  1.00 80.62           C  
ATOM    643  CD2 PHE A  84       3.408   7.117  16.641  1.00 80.62           C  
ATOM    644  CE1 PHE A  84       1.745   7.762  18.766  1.00 80.62           C  
ATOM    645  CE2 PHE A  84       3.549   6.461  17.859  1.00 80.62           C  
ATOM    646  CZ  PHE A  84       2.717   6.785  18.922  1.00 80.62           C  
ATOM    647  N   ASP A  85      -0.627   7.051  14.812  1.00 75.88           N  
ATOM    648  CA  ASP A  85      -1.974   7.016  15.375  1.00 75.88           C  
ATOM    649  C   ASP A  85      -1.947   7.270  16.875  1.00 75.88           C  
ATOM    650  CB  ASP A  85      -2.645   5.672  15.078  1.00 75.88           C  
ATOM    651  O   ASP A  85      -1.689   6.352  17.672  1.00 75.88           O  
ATOM    652  CG  ASP A  85      -4.121   5.660  15.430  1.00 75.88           C  
ATOM    653  OD1 ASP A  85      -4.562   6.492  16.250  1.00 75.88           O  
ATOM    654  OD2 ASP A  85      -4.852   4.805  14.883  1.00 75.88           O  
ATOM    655  N   TYR A  86      -2.389   8.391  17.375  1.00 73.44           N  
ATOM    656  CA  TYR A  86      -2.268   8.859  18.750  1.00 73.44           C  
ATOM    657  C   TYR A  86      -3.270   8.148  19.656  1.00 73.44           C  
ATOM    658  CB  TYR A  86      -2.473  10.375  18.828  1.00 73.44           C  
ATOM    659  O   TYR A  86      -3.018   7.977  20.859  1.00 73.44           O  
ATOM    660  CG  TYR A  86      -1.434  11.164  18.062  1.00 73.44           C  
ATOM    661  CD1 TYR A  86      -0.197  11.453  18.641  1.00 73.44           C  
ATOM    662  CD2 TYR A  86      -1.688  11.625  16.781  1.00 73.44           C  
ATOM    663  CE1 TYR A  86       0.762  12.188  17.953  1.00 73.44           C  
ATOM    664  CE2 TYR A  86      -0.736  12.359  16.078  1.00 73.44           C  
ATOM    665  OH  TYR A  86       1.431  13.352  15.977  1.00 73.44           O  
ATOM    666  CZ  TYR A  86       0.484  12.633  16.672  1.00 73.44           C  
ATOM    667  N   LEU A  87      -4.379   7.805  19.125  1.00 71.44           N  
ATOM    668  CA  LEU A  87      -5.391   7.121  19.922  1.00 71.44           C  
ATOM    669  C   LEU A  87      -4.930   5.715  20.297  1.00 71.44           C  
ATOM    670  CB  LEU A  87      -6.715   7.055  19.156  1.00 71.44           C  
ATOM    671  O   LEU A  87      -5.141   5.270  21.422  1.00 71.44           O  
ATOM    672  CG  LEU A  87      -7.457   8.383  18.969  1.00 71.44           C  
ATOM    673  CD1 LEU A  87      -8.641   8.195  18.016  1.00 71.44           C  
ATOM    674  CD2 LEU A  87      -7.914   8.938  20.312  1.00 71.44           C  
ATOM    675  N   LYS A  88      -4.207   5.125  19.344  1.00 69.25           N  
ATOM    676  CA  LYS A  88      -3.777   3.748  19.562  1.00 69.25           C  
ATOM    677  C   LYS A  88      -2.293   3.684  19.906  1.00 69.25           C  
ATOM    678  CB  LYS A  88      -4.066   2.887  18.344  1.00 69.25           C  
ATOM    679  O   LYS A  88      -1.774   2.617  20.250  1.00 69.25           O  
ATOM    680  CG  LYS A  88      -5.551   2.715  18.031  1.00 69.25           C  
ATOM    681  CD  LYS A  88      -5.777   1.787  16.844  1.00 69.25           C  
ATOM    682  CE  LYS A  88      -7.254   1.653  16.516  1.00 69.25           C  
ATOM    683  NZ  LYS A  88      -7.477   0.819  15.297  1.00 69.25           N  
ATOM    684  N   SER A  89      -1.586   4.859  19.859  1.00 73.44           N  
ATOM    685  CA  SER A  89      -0.153   4.945  20.125  1.00 73.44           C  
ATOM    686  C   SER A  89       0.628   3.965  19.250  1.00 73.44           C  
ATOM    687  CB  SER A  89       0.139   4.676  21.594  1.00 73.44           C  
ATOM    688  O   SER A  89       1.468   3.217  19.750  1.00 73.44           O  
ATOM    689  OG  SER A  89      -0.497   5.637  22.422  1.00 73.44           O  
ATOM    690  N   LEU A  90       0.224   3.875  17.938  1.00 76.88           N  
ATOM    691  CA  LEU A  90       0.844   2.967  16.984  1.00 76.88           C  
ATOM    692  C   LEU A  90       1.502   3.742  15.844  1.00 76.88           C  
ATOM    693  CB  LEU A  90      -0.194   1.993  16.422  1.00 76.88           C  
ATOM    694  O   LEU A  90       0.930   4.707  15.336  1.00 76.88           O  
ATOM    695  CG  LEU A  90       0.061   0.507  16.672  1.00 76.88           C  
ATOM    696  CD1 LEU A  90      -1.231  -0.189  17.094  1.00 76.88           C  
ATOM    697  CD2 LEU A  90       0.657  -0.155  15.438  1.00 76.88           C  
ATOM    698  N   GLU A  91       2.695   3.326  15.641  1.00 85.00           N  
ATOM    699  CA  GLU A  91       3.369   3.885  14.469  1.00 85.00           C  
ATOM    700  C   GLU A  91       2.969   3.146  13.195  1.00 85.00           C  
ATOM    701  CB  GLU A  91       4.891   3.836  14.648  1.00 85.00           C  
ATOM    702  O   GLU A  91       2.959   1.913  13.164  1.00 85.00           O  
ATOM    703  CG  GLU A  91       5.664   4.477  13.508  1.00 85.00           C  
ATOM    704  CD  GLU A  91       7.172   4.406  13.695  1.00 85.00           C  
ATOM    705  OE1 GLU A  91       7.914   4.941  12.836  1.00 85.00           O  
ATOM    706  OE2 GLU A  91       7.613   3.812  14.703  1.00 85.00           O  
ATOM    707  N   ILE A  92       2.568   3.898  12.156  1.00 88.25           N  
ATOM    708  CA  ILE A  92       2.252   3.326  10.852  1.00 88.25           C  
ATOM    709  C   ILE A  92       3.406   3.574   9.883  1.00 88.25           C  
ATOM    710  CB  ILE A  92       0.938   3.908  10.281  1.00 88.25           C  
ATOM    711  O   ILE A  92       3.656   4.715   9.484  1.00 88.25           O  
ATOM    712  CG1 ILE A  92      -0.200   3.746  11.297  1.00 88.25           C  
ATOM    713  CG2 ILE A  92       0.585   3.242   8.945  1.00 88.25           C  
ATOM    714  CD1 ILE A  92      -1.465   4.512  10.930  1.00 88.25           C  
ATOM    715  N   GLU A  93       3.980   2.574   9.477  1.00 90.25           N  
ATOM    716  CA  GLU A  93       5.152   2.672   8.609  1.00 90.25           C  
ATOM    717  C   GLU A  93       4.758   3.113   7.203  1.00 90.25           C  
ATOM    718  CB  GLU A  93       5.895   1.336   8.555  1.00 90.25           C  
ATOM    719  O   GLU A  93       3.590   3.014   6.820  1.00 90.25           O  
ATOM    720  CG  GLU A  93       6.508   0.917   9.883  1.00 90.25           C  
ATOM    721  CD  GLU A  93       7.316  -0.367   9.797  1.00 90.25           C  
ATOM    722  OE1 GLU A  93       7.891  -0.795  10.820  1.00 90.25           O  
ATOM    723  OE2 GLU A  93       7.375  -0.948   8.688  1.00 90.25           O  
ATOM    724  N   GLU A  94       5.773   3.627   6.512  1.00 94.44           N  
ATOM    725  CA  GLU A  94       5.539   4.184   5.184  1.00 94.44           C  
ATOM    726  C   GLU A  94       5.660   3.109   4.105  1.00 94.44           C  
ATOM    727  CB  GLU A  94       6.516   5.328   4.898  1.00 94.44           C  
ATOM    728  O   GLU A  94       5.367   3.359   2.934  1.00 94.44           O  
ATOM    729  CG  GLU A  94       7.977   4.906   4.918  1.00 94.44           C  
ATOM    730  CD  GLU A  94       8.633   5.094   6.277  1.00 94.44           C  
ATOM    731  OE1 GLU A  94       9.836   5.461   6.324  1.00 94.44           O  
ATOM    732  OE2 GLU A  94       7.949   4.875   7.297  1.00 94.44           O  
ATOM    733  N   LYS A  95       5.977   1.905   4.453  1.00 96.06           N  
ATOM    734  CA  LYS A  95       6.203   0.834   3.488  1.00 96.06           C  
ATOM    735  C   LYS A  95       4.969   0.603   2.623  1.00 96.06           C  
ATOM    736  CB  LYS A  95       6.594  -0.460   4.203  1.00 96.06           C  
ATOM    737  O   LYS A  95       3.854   0.508   3.137  1.00 96.06           O  
ATOM    738  CG  LYS A  95       6.668  -1.675   3.291  1.00 96.06           C  
ATOM    739  CD  LYS A  95       6.855  -2.961   4.086  1.00 96.06           C  
ATOM    740  CE  LYS A  95       6.656  -4.191   3.211  1.00 96.06           C  
ATOM    741  NZ  LYS A  95       6.664  -5.449   4.016  1.00 96.06           N  
ATOM    742  N   ILE A  96       5.203   0.404   1.334  1.00 97.81           N  
ATOM    743  CA  ILE A  96       4.094   0.098   0.437  1.00 97.81           C  
ATOM    744  C   ILE A  96       3.869  -1.412   0.394  1.00 97.81           C  
ATOM    745  CB  ILE A  96       4.352   0.642  -0.986  1.00 97.81           C  
ATOM    746  O   ILE A  96       4.758  -2.168  -0.005  1.00 97.81           O  
ATOM    747  CG1 ILE A  96       4.594   2.154  -0.943  1.00 97.81           C  
ATOM    748  CG2 ILE A  96       3.182   0.300  -1.914  1.00 97.81           C  
ATOM    749  CD1 ILE A  96       4.793   2.789  -2.314  1.00 97.81           C  
ATOM    750  N   ASN A  97       2.686  -1.781   0.680  1.00 96.56           N  
ATOM    751  CA  ASN A  97       2.379  -3.207   0.723  1.00 96.56           C  
ATOM    752  C   ASN A  97       1.918  -3.723  -0.637  1.00 96.56           C  
ATOM    753  CB  ASN A  97       1.319  -3.498   1.788  1.00 96.56           C  
ATOM    754  O   ASN A  97       2.314  -4.809  -1.061  1.00 96.56           O  
ATOM    755  CG  ASN A  97       1.848  -3.324   3.199  1.00 96.56           C  
ATOM    756  ND2 ASN A  97       0.944  -3.314   4.172  1.00 96.56           N  
ATOM    757  OD1 ASN A  97       3.057  -3.201   3.412  1.00 96.56           O  
ATOM    758  N   LYS A  98       1.061  -2.920  -1.243  1.00 97.75           N  
ATOM    759  CA  LYS A  98       0.480  -3.357  -2.510  1.00 97.75           C  
ATOM    760  C   LYS A  98       0.124  -2.164  -3.393  1.00 97.75           C  
ATOM    761  CB  LYS A  98      -0.762  -4.215  -2.264  1.00 97.75           C  
ATOM    762  O   LYS A  98      -0.195  -1.086  -2.889  1.00 97.75           O  
ATOM    763  CG  LYS A  98      -0.463  -5.570  -1.640  1.00 97.75           C  
ATOM    764  CD  LYS A  98       0.252  -6.492  -2.621  1.00 97.75           C  
ATOM    765  CE  LYS A  98       0.426  -7.891  -2.049  1.00 97.75           C  
ATOM    766  NZ  LYS A  98       1.102  -8.805  -3.018  1.00 97.75           N  
ATOM    767  N   ILE A  99       0.178  -2.367  -4.695  1.00 98.12           N  
ATOM    768  CA  ILE A  99      -0.253  -1.407  -5.707  1.00 98.12           C  
ATOM    769  C   ILE A  99      -1.188  -2.092  -6.703  1.00 98.12           C  
ATOM    770  CB  ILE A  99       0.953  -0.785  -6.445  1.00 98.12           C  
ATOM    771  O   ILE A  99      -0.940  -3.225  -7.117  1.00 98.12           O  
ATOM    772  CG1 ILE A  99       1.788   0.066  -5.480  1.00 98.12           C  
ATOM    773  CG2 ILE A  99       0.482   0.047  -7.641  1.00 98.12           C  
ATOM    774  CD1 ILE A  99       3.133   0.503  -6.047  1.00 98.12           C  
ATOM    775  N   ARG A 100      -2.277  -1.368  -7.023  1.00 98.00           N  
ATOM    776  CA  ARG A 100      -3.201  -1.874  -8.031  1.00 98.00           C  
ATOM    777  C   ARG A 100      -3.623  -0.767  -8.992  1.00 98.00           C  
ATOM    778  CB  ARG A 100      -4.434  -2.494  -7.371  1.00 98.00           C  
ATOM    779  O   ARG A 100      -4.016   0.320  -8.562  1.00 98.00           O  
ATOM    780  CG  ARG A 100      -4.141  -3.754  -6.578  1.00 98.00           C  
ATOM    781  CD  ARG A 100      -3.760  -4.918  -7.484  1.00 98.00           C  
ATOM    782  NE  ARG A 100      -3.561  -6.148  -6.727  1.00 98.00           N  
ATOM    783  NH1 ARG A 100      -1.438  -6.551  -7.539  1.00 98.00           N  
ATOM    784  NH2 ARG A 100      -2.387  -8.000  -6.039  1.00 98.00           N  
ATOM    785  CZ  ARG A 100      -2.461  -6.898  -6.770  1.00 98.00           C  
ATOM    786  N   TRP A 101      -3.650  -1.065 -10.320  1.00 97.69           N  
ATOM    787  CA  TRP A 101      -4.023  -0.097 -11.344  1.00 97.69           C  
ATOM    788  C   TRP A 101      -5.523  -0.130 -11.609  1.00 97.69           C  
ATOM    789  CB  TRP A 101      -3.260  -0.370 -12.648  1.00 97.69           C  
ATOM    790  O   TRP A 101      -6.141  -1.198 -11.586  1.00 97.69           O  
ATOM    791  CG  TRP A 101      -1.785  -0.119 -12.547  1.00 97.69           C  
ATOM    792  CD1 TRP A 101      -0.815  -1.025 -12.227  1.00 97.69           C  
ATOM    793  CD2 TRP A 101      -1.114   1.123 -12.781  1.00 97.69           C  
ATOM    794  CE2 TRP A 101       0.265   0.896 -12.578  1.00 97.69           C  
ATOM    795  CE3 TRP A 101      -1.545   2.406 -13.141  1.00 97.69           C  
ATOM    796  NE1 TRP A 101       0.420  -0.421 -12.234  1.00 97.69           N  
ATOM    797  CH2 TRP A 101       0.769   3.156 -13.070  1.00 97.69           C  
ATOM    798  CZ2 TRP A 101       1.218   1.908 -12.719  1.00 97.69           C  
ATOM    799  CZ3 TRP A 101      -0.596   3.412 -13.281  1.00 97.69           C  
ATOM    800  N   LEU A 102      -6.039   1.024 -11.844  1.00 96.69           N  
ATOM    801  CA  LEU A 102      -7.391   1.164 -12.367  1.00 96.69           C  
ATOM    802  C   LEU A 102      -7.367   1.463 -13.867  1.00 96.69           C  
ATOM    803  CB  LEU A 102      -8.141   2.273 -11.625  1.00 96.69           C  
ATOM    804  O   LEU A 102      -6.340   1.888 -14.398  1.00 96.69           O  
ATOM    805  CG  LEU A 102      -8.617   1.943 -10.211  1.00 96.69           C  
ATOM    806  CD1 LEU A 102      -7.676   2.564  -9.180  1.00 96.69           C  
ATOM    807  CD2 LEU A 102     -10.047   2.426 -10.000  1.00 96.69           C  
ATOM    808  N   PRO A 103      -8.453   1.156 -14.492  1.00 92.81           N  
ATOM    809  CA  PRO A 103      -8.477   1.463 -15.922  1.00 92.81           C  
ATOM    810  C   PRO A 103      -8.297   2.951 -16.219  1.00 92.81           C  
ATOM    811  CB  PRO A 103      -9.867   0.986 -16.359  1.00 92.81           C  
ATOM    812  O   PRO A 103      -8.719   3.793 -15.414  1.00 92.81           O  
ATOM    813  CG  PRO A 103     -10.297   0.033 -15.297  1.00 92.81           C  
ATOM    814  CD  PRO A 103      -9.633   0.425 -14.008  1.00 92.81           C  
ATOM    815  N   GLN A 104      -7.641   3.145 -17.328  1.00 92.38           N  
ATOM    816  CA  GLN A 104      -7.387   4.520 -17.750  1.00 92.38           C  
ATOM    817  C   GLN A 104      -8.688   5.246 -18.078  1.00 92.38           C  
ATOM    818  CB  GLN A 104      -6.445   4.547 -18.953  1.00 92.38           C  
ATOM    819  O   GLN A 104      -9.586   4.668 -18.703  1.00 92.38           O  
ATOM    820  CG  GLN A 104      -6.059   5.949 -19.406  1.00 92.38           C  
ATOM    821  CD  GLN A 104      -5.145   5.949 -20.609  1.00 92.38           C  
ATOM    822  NE2 GLN A 104      -4.727   7.137 -21.031  1.00 92.38           N  
ATOM    823  OE1 GLN A 104      -4.820   4.891 -21.156  1.00 92.38           O  
ATOM    824  N   LYS A 105      -8.828   6.461 -17.469  1.00 86.00           N  
ATOM    825  CA  LYS A 105      -9.961   7.328 -17.797  1.00 86.00           C  
ATOM    826  C   LYS A 105      -9.492   8.625 -18.453  1.00 86.00           C  
ATOM    827  CB  LYS A 105     -10.773   7.641 -16.547  1.00 86.00           C  
ATOM    828  O   LYS A 105      -8.773   9.414 -17.828  1.00 86.00           O  
ATOM    829  CG  LYS A 105     -11.469   6.430 -15.938  1.00 86.00           C  
ATOM    830  CD  LYS A 105     -12.305   6.812 -14.719  1.00 86.00           C  
ATOM    831  CE  LYS A 105     -12.938   5.590 -14.070  1.00 86.00           C  
ATOM    832  NZ  LYS A 105     -13.672   5.949 -12.820  1.00 86.00           N  
ATOM    833  N   ASN A 106      -9.852   8.766 -19.656  1.00 82.69           N  
ATOM    834  CA  ASN A 106      -9.391   9.891 -20.469  1.00 82.69           C  
ATOM    835  C   ASN A 106      -7.875   9.883 -20.625  1.00 82.69           C  
ATOM    836  CB  ASN A 106      -9.852  11.211 -19.859  1.00 82.69           C  
ATOM    837  O   ASN A 106      -7.305   8.914 -21.125  1.00 82.69           O  
ATOM    838  CG  ASN A 106     -11.359  11.289 -19.688  1.00 82.69           C  
ATOM    839  ND2 ASN A 106     -11.812  12.000 -18.656  1.00 82.69           N  
ATOM    840  OD1 ASN A 106     -12.109  10.711 -20.469  1.00 82.69           O  
ATOM    841  N   ALA A 107      -7.184  10.867 -20.156  1.00 83.94           N  
ATOM    842  CA  ALA A 107      -5.734  10.898 -20.344  1.00 83.94           C  
ATOM    843  C   ALA A 107      -5.012  10.672 -19.016  1.00 83.94           C  
ATOM    844  CB  ALA A 107      -5.301  12.227 -20.953  1.00 83.94           C  
ATOM    845  O   ALA A 107      -3.783  10.750 -18.953  1.00 83.94           O  
ATOM    846  N   ALA A 108      -5.777  10.273 -18.109  1.00 91.94           N  
ATOM    847  CA  ALA A 108      -5.152  10.117 -16.797  1.00 91.94           C  
ATOM    848  C   ALA A 108      -5.125   8.648 -16.375  1.00 91.94           C  
ATOM    849  CB  ALA A 108      -5.887  10.953 -15.758  1.00 91.94           C  
ATOM    850  O   ALA A 108      -6.027   7.883 -16.719  1.00 91.94           O  
ATOM    851  N   GLN A 109      -4.105   8.297 -15.734  1.00 94.44           N  
ATOM    852  CA  GLN A 109      -3.963   6.980 -15.133  1.00 94.44           C  
ATOM    853  C   GLN A 109      -4.250   7.023 -13.633  1.00 94.44           C  
ATOM    854  CB  GLN A 109      -2.562   6.418 -15.383  1.00 94.44           C  
ATOM    855  O   GLN A 109      -4.008   8.039 -12.984  1.00 94.44           O  
ATOM    856  CG  GLN A 109      -2.176   6.363 -16.859  1.00 94.44           C  
ATOM    857  CD  GLN A 109      -2.832   5.207 -17.594  1.00 94.44           C  
ATOM    858  NE2 GLN A 109      -2.781   5.242 -18.922  1.00 94.44           N  
ATOM    859  OE1 GLN A 109      -3.379   4.289 -16.969  1.00 94.44           O  
ATOM    860  N   PHE A 110      -4.816   5.938 -13.141  1.00 96.81           N  
ATOM    861  CA  PHE A 110      -5.137   5.871 -11.719  1.00 96.81           C  
ATOM    862  C   PHE A 110      -4.520   4.633 -11.086  1.00 96.81           C  
ATOM    863  CB  PHE A 110      -6.652   5.871 -11.516  1.00 96.81           C  
ATOM    864  O   PHE A 110      -4.480   3.566 -11.695  1.00 96.81           O  
ATOM    865  CG  PHE A 110      -7.332   7.133 -11.977  1.00 96.81           C  
ATOM    866  CD1 PHE A 110      -7.559   8.180 -11.086  1.00 96.81           C  
ATOM    867  CD2 PHE A 110      -7.746   7.270 -13.289  1.00 96.81           C  
ATOM    868  CE1 PHE A 110      -8.188   9.352 -11.516  1.00 96.81           C  
ATOM    869  CE2 PHE A 110      -8.375   8.438 -13.719  1.00 96.81           C  
ATOM    870  CZ  PHE A 110      -8.594   9.477 -12.828  1.00 96.81           C  
ATOM    871  N   LEU A 111      -4.062   4.781  -9.789  1.00 96.88           N  
ATOM    872  CA  LEU A 111      -3.445   3.666  -9.078  1.00 96.88           C  
ATOM    873  C   LEU A 111      -3.789   3.709  -7.594  1.00 96.88           C  
ATOM    874  CB  LEU A 111      -1.927   3.688  -9.266  1.00 96.88           C  
ATOM    875  O   LEU A 111      -3.818   4.781  -6.988  1.00 96.88           O  
ATOM    876  CG  LEU A 111      -1.112   2.834  -8.289  1.00 96.88           C  
ATOM    877  CD1 LEU A 111      -0.965   1.413  -8.828  1.00 96.88           C  
ATOM    878  CD2 LEU A 111       0.254   3.461  -8.039  1.00 96.88           C  
ATOM    879  N   LEU A 112      -4.129   2.512  -7.023  1.00 98.19           N  
ATOM    880  CA  LEU A 112      -4.309   2.365  -5.582  1.00 98.19           C  
ATOM    881  C   LEU A 112      -3.018   1.907  -4.918  1.00 98.19           C  
ATOM    882  CB  LEU A 112      -5.434   1.368  -5.285  1.00 98.19           C  
ATOM    883  O   LEU A 112      -2.350   0.994  -5.410  1.00 98.19           O  
ATOM    884  CG  LEU A 112      -6.859   1.869  -5.504  1.00 98.19           C  
ATOM    885  CD1 LEU A 112      -7.855   0.729  -5.324  1.00 98.19           C  
ATOM    886  CD2 LEU A 112      -7.176   3.018  -4.555  1.00 98.19           C  
ATOM    887  N   SER A 113      -2.617   2.555  -3.857  1.00 98.12           N  
ATOM    888  CA  SER A 113      -1.480   2.148  -3.037  1.00 98.12           C  
ATOM    889  C   SER A 113      -1.864   2.066  -1.564  1.00 98.12           C  
ATOM    890  CB  SER A 113      -0.315   3.123  -3.217  1.00 98.12           C  
ATOM    891  O   SER A 113      -2.723   2.818  -1.098  1.00 98.12           O  
ATOM    892  OG  SER A 113      -0.627   4.387  -2.658  1.00 98.12           O  
ATOM    893  N   THR A 114      -1.262   1.072  -0.910  1.00 97.88           N  
ATOM    894  CA  THR A 114      -1.547   0.939   0.514  1.00 97.88           C  
ATOM    895  C   THR A 114      -0.265   0.676   1.300  1.00 97.88           C  
ATOM    896  CB  THR A 114      -2.555  -0.193   0.779  1.00 97.88           C  
ATOM    897  O   THR A 114       0.650   0.017   0.801  1.00 97.88           O  
ATOM    898  CG2 THR A 114      -2.023  -1.532   0.278  1.00 97.88           C  
ATOM    899  OG1 THR A 114      -2.803  -0.286   2.188  1.00 97.88           O  
ATOM    900  N   ASN A 115      -0.213   1.285   2.459  1.00 96.69           N  
ATOM    901  CA  ASN A 115       0.739   0.813   3.459  1.00 96.69           C  
ATOM    902  C   ASN A 115       0.074  -0.110   4.477  1.00 96.69           C  
ATOM    903  CB  ASN A 115       1.400   1.996   4.172  1.00 96.69           C  
ATOM    904  O   ASN A 115      -0.841  -0.861   4.133  1.00 96.69           O  
ATOM    905  CG  ASN A 115       0.428   2.777   5.031  1.00 96.69           C  
ATOM    906  ND2 ASN A 115       0.915   3.842   5.660  1.00 96.69           N  
ATOM    907  OD1 ASN A 115      -0.750   2.428   5.133  1.00 96.69           O  
ATOM    908  N   ASP A 116       0.443  -0.095   5.688  1.00 93.25           N  
ATOM    909  CA  ASP A 116      -0.089  -1.053   6.652  1.00 93.25           C  
ATOM    910  C   ASP A 116      -1.522  -0.699   7.047  1.00 93.25           C  
ATOM    911  CB  ASP A 116       0.798  -1.109   7.898  1.00 93.25           C  
ATOM    912  O   ASP A 116      -2.301  -1.575   7.430  1.00 93.25           O  
ATOM    913  CG  ASP A 116       2.115  -1.824   7.656  1.00 93.25           C  
ATOM    914  OD1 ASP A 116       2.242  -2.543   6.641  1.00 93.25           O  
ATOM    915  OD2 ASP A 116       3.035  -1.670   8.492  1.00 93.25           O  
ATOM    916  N   LYS A 117      -1.864   0.638   6.867  1.00 93.19           N  
ATOM    917  CA  LYS A 117      -3.156   1.035   7.414  1.00 93.19           C  
ATOM    918  C   LYS A 117      -3.908   1.947   6.449  1.00 93.19           C  
ATOM    919  CB  LYS A 117      -2.975   1.733   8.766  1.00 93.19           C  
ATOM    920  O   LYS A 117      -5.141   2.008   6.477  1.00 93.19           O  
ATOM    921  CG  LYS A 117      -2.354   0.854   9.836  1.00 93.19           C  
ATOM    922  CD  LYS A 117      -3.309  -0.245  10.281  1.00 93.19           C  
ATOM    923  CE  LYS A 117      -2.732  -1.054  11.438  1.00 93.19           C  
ATOM    924  NZ  LYS A 117      -3.570  -2.252  11.750  1.00 93.19           N  
ATOM    925  N   THR A 118      -3.230   2.594   5.605  1.00 95.75           N  
ATOM    926  CA  THR A 118      -3.846   3.660   4.820  1.00 95.75           C  
ATOM    927  C   THR A 118      -3.809   3.328   3.332  1.00 95.75           C  
ATOM    928  CB  THR A 118      -3.146   5.008   5.066  1.00 95.75           C  
ATOM    929  O   THR A 118      -2.750   3.002   2.791  1.00 95.75           O  
ATOM    930  CG2 THR A 118      -3.896   6.148   4.387  1.00 95.75           C  
ATOM    931  OG1 THR A 118      -3.094   5.266   6.477  1.00 95.75           O  
ATOM    932  N   ILE A 119      -4.977   3.455   2.719  1.00 97.75           N  
ATOM    933  CA  ILE A 119      -5.090   3.234   1.280  1.00 97.75           C  
ATOM    934  C   ILE A 119      -5.273   4.570   0.565  1.00 97.75           C  
ATOM    935  CB  ILE A 119      -6.262   2.283   0.947  1.00 97.75           C  
ATOM    936  O   ILE A 119      -6.090   5.398   0.979  1.00 97.75           O  
ATOM    937  CG1 ILE A 119      -6.086   0.943   1.670  1.00 97.75           C  
ATOM    938  CG2 ILE A 119      -6.379   2.078  -0.566  1.00 97.75           C  
ATOM    939  CD1 ILE A 119      -7.344   0.084   1.696  1.00 97.75           C  
ATOM    940  N   LYS A 120      -4.551   4.832  -0.489  1.00 98.19           N  
ATOM    941  CA  LYS A 120      -4.633   6.066  -1.262  1.00 98.19           C  
ATOM    942  C   LYS A 120      -4.871   5.773  -2.740  1.00 98.19           C  
ATOM    943  CB  LYS A 120      -3.359   6.895  -1.089  1.00 98.19           C  
ATOM    944  O   LYS A 120      -4.305   4.828  -3.291  1.00 98.19           O  
ATOM    945  CG  LYS A 120      -3.102   7.340   0.343  1.00 98.19           C  
ATOM    946  CD  LYS A 120      -1.879   8.242   0.434  1.00 98.19           C  
ATOM    947  CE  LYS A 120      -1.599   8.664   1.871  1.00 98.19           C  
ATOM    948  NZ  LYS A 120      -0.382   9.523   1.970  1.00 98.19           N  
ATOM    949  N   LEU A 121      -5.727   6.551  -3.338  1.00 98.12           N  
ATOM    950  CA  LEU A 121      -5.938   6.539  -4.781  1.00 98.12           C  
ATOM    951  C   LEU A 121      -5.191   7.695  -5.445  1.00 98.12           C  
ATOM    952  CB  LEU A 121      -7.430   6.625  -5.109  1.00 98.12           C  
ATOM    953  O   LEU A 121      -5.469   8.859  -5.164  1.00 98.12           O  
ATOM    954  CG  LEU A 121      -7.801   6.629  -6.594  1.00 98.12           C  
ATOM    955  CD1 LEU A 121      -7.445   5.289  -7.230  1.00 98.12           C  
ATOM    956  CD2 LEU A 121      -9.281   6.934  -6.773  1.00 98.12           C  
ATOM    957  N   TRP A 122      -4.352   7.387  -6.363  1.00 97.62           N  
ATOM    958  CA  TRP A 122      -3.523   8.383  -7.035  1.00 97.62           C  
ATOM    959  C   TRP A 122      -3.977   8.578  -8.477  1.00 97.62           C  
ATOM    960  CB  TRP A 122      -2.051   7.969  -7.000  1.00 97.62           C  
ATOM    961  O   TRP A 122      -4.355   7.621  -9.156  1.00 97.62           O  
ATOM    962  CG  TRP A 122      -1.438   8.008  -5.633  1.00 97.62           C  
ATOM    963  CD1 TRP A 122      -1.449   7.008  -4.695  1.00 97.62           C  
ATOM    964  CD2 TRP A 122      -0.730   9.102  -5.043  1.00 97.62           C  
ATOM    965  CE2 TRP A 122      -0.338   8.695  -3.750  1.00 97.62           C  
ATOM    966  CE3 TRP A 122      -0.387  10.383  -5.488  1.00 97.62           C  
ATOM    967  NE1 TRP A 122      -0.789   7.418  -3.562  1.00 97.62           N  
ATOM    968  CH2 TRP A 122       0.704  10.789  -3.352  1.00 97.62           C  
ATOM    969  CZ2 TRP A 122       0.381   9.531  -2.893  1.00 97.62           C  
ATOM    970  CZ3 TRP A 122       0.328  11.219  -4.633  1.00 97.62           C  
ATOM    971  N   LYS A 123      -3.893   9.789  -8.891  1.00 96.12           N  
ATOM    972  CA  LYS A 123      -4.098  10.148 -10.289  1.00 96.12           C  
ATOM    973  C   LYS A 123      -2.791  10.602 -10.938  1.00 96.12           C  
ATOM    974  CB  LYS A 123      -5.148  11.258 -10.406  1.00 96.12           C  
ATOM    975  O   LYS A 123      -2.137  11.523 -10.453  1.00 96.12           O  
ATOM    976  CG  LYS A 123      -5.438  11.688 -11.844  1.00 96.12           C  
ATOM    977  CD  LYS A 123      -6.441  12.828 -11.891  1.00 96.12           C  
ATOM    978  CE  LYS A 123      -6.688  13.297 -13.320  1.00 96.12           C  
ATOM    979  NZ  LYS A 123      -7.660  14.430 -13.367  1.00 96.12           N  
ATOM    980  N   ILE A 124      -2.449   9.961 -11.984  1.00 94.69           N  
ATOM    981  CA  ILE A 124      -1.251  10.297 -12.742  1.00 94.69           C  
ATOM    982  C   ILE A 124      -1.644  10.922 -14.078  1.00 94.69           C  
ATOM    983  CB  ILE A 124      -0.363   9.055 -12.969  1.00 94.69           C  
ATOM    984  O   ILE A 124      -2.270  10.266 -14.914  1.00 94.69           O  
ATOM    985  CG1 ILE A 124      -0.018   8.391 -11.633  1.00 94.69           C  
ATOM    986  CG2 ILE A 124       0.908   9.438 -13.742  1.00 94.69           C  
ATOM    987  CD1 ILE A 124      -0.932   7.227 -11.266  1.00 94.69           C  
ATOM    988  N   SER A 125      -1.288  12.164 -14.195  1.00 91.12           N  
ATOM    989  CA  SER A 125      -1.681  12.875 -15.414  1.00 91.12           C  
ATOM    990  C   SER A 125      -0.488  13.578 -16.047  1.00 91.12           C  
ATOM    991  CB  SER A 125      -2.777  13.898 -15.102  1.00 91.12           C  
ATOM    992  O   SER A 125       0.464  13.945 -15.359  1.00 91.12           O  
ATOM    993  OG  SER A 125      -2.334  14.836 -14.141  1.00 91.12           O  
ATOM    994  N   GLU A 126      -0.561  13.602 -17.359  1.00 88.81           N  
ATOM    995  CA  GLU A 126       0.432  14.344 -18.125  1.00 88.81           C  
ATOM    996  C   GLU A 126      -0.034  15.773 -18.391  1.00 88.81           C  
ATOM    997  CB  GLU A 126       0.732  13.625 -19.438  1.00 88.81           C  
ATOM    998  O   GLU A 126      -1.186  15.992 -18.781  1.00 88.81           O  
ATOM    999  CG  GLU A 126       1.354  12.250 -19.266  1.00 88.81           C  
ATOM   1000  CD  GLU A 126       1.588  11.523 -20.578  1.00 88.81           C  
ATOM   1001  OE1 GLU A 126       1.995  10.344 -20.562  1.00 88.81           O  
ATOM   1002  OE2 GLU A 126       1.361  12.148 -21.641  1.00 88.81           O  
ATOM   1003  N   ARG A 127       0.877  16.703 -17.984  1.00 80.94           N  
ATOM   1004  CA  ARG A 127       0.574  18.109 -18.234  1.00 80.94           C  
ATOM   1005  C   ARG A 127       1.537  18.703 -19.266  1.00 80.94           C  
ATOM   1006  CB  ARG A 127       0.631  18.906 -16.938  1.00 80.94           C  
ATOM   1007  O   ARG A 127       2.756  18.641 -19.078  1.00 80.94           O  
ATOM   1008  CG  ARG A 127      -0.479  18.578 -15.953  1.00 80.94           C  
ATOM   1009  CD  ARG A 127      -0.515  19.547 -14.789  1.00 80.94           C  
ATOM   1010  NE  ARG A 127      -1.629  19.266 -13.891  1.00 80.94           N  
ATOM   1011  NH1 ARG A 127      -1.242  21.094 -12.516  1.00 80.94           N  
ATOM   1012  NH2 ARG A 127      -2.982  19.656 -12.070  1.00 80.94           N  
ATOM   1013  CZ  ARG A 127      -1.949  20.016 -12.828  1.00 80.94           C  
ATOM   1014  N   ASP A 128       0.973  19.094 -20.328  1.00 78.25           N  
ATOM   1015  CA  ASP A 128       1.796  19.703 -21.359  1.00 78.25           C  
ATOM   1016  C   ASP A 128       1.552  21.219 -21.453  1.00 78.25           C  
ATOM   1017  CB  ASP A 128       1.518  19.047 -22.719  1.00 78.25           C  
ATOM   1018  O   ASP A 128       2.070  21.875 -22.344  1.00 78.25           O  
ATOM   1019  CG  ASP A 128       0.060  19.141 -23.125  1.00 78.25           C  
ATOM   1020  OD1 ASP A 128      -0.795  19.484 -22.281  1.00 78.25           O  
ATOM   1021  OD2 ASP A 128      -0.238  18.875 -24.312  1.00 78.25           O  
ATOM   1022  N   LYS A 129       0.708  21.719 -20.609  1.00 77.62           N  
ATOM   1023  CA  LYS A 129       0.413  23.156 -20.594  1.00 77.62           C  
ATOM   1024  C   LYS A 129       0.440  23.703 -19.172  1.00 77.62           C  
ATOM   1025  CB  LYS A 129      -0.948  23.422 -21.234  1.00 77.62           C  
ATOM   1026  O   LYS A 129       0.118  23.000 -18.219  1.00 77.62           O  
ATOM   1027  CG  LYS A 129      -1.039  23.000 -22.688  1.00 77.62           C  
ATOM   1028  CD  LYS A 129      -2.412  23.297 -23.281  1.00 77.62           C  
ATOM   1029  CE  LYS A 129      -2.520  22.828 -24.719  1.00 77.62           C  
ATOM   1030  NZ  LYS A 129      -3.879  23.078 -25.297  1.00 77.62           N  
ATOM   1031  N   ARG A 130       1.053  24.734 -18.969  1.00 72.88           N  
ATOM   1032  CA  ARG A 130       1.059  25.406 -17.672  1.00 72.88           C  
ATOM   1033  C   ARG A 130       0.438  26.797 -17.766  1.00 72.88           C  
ATOM   1034  CB  ARG A 130       2.484  25.516 -17.125  1.00 72.88           C  
ATOM   1035  O   ARG A 130       0.616  27.500 -18.766  1.00 72.88           O  
ATOM   1036  CG  ARG A 130       3.350  26.531 -17.844  1.00 72.88           C  
ATOM   1037  CD  ARG A 130       4.746  26.609 -17.234  1.00 72.88           C  
ATOM   1038  NE  ARG A 130       5.562  27.625 -17.906  1.00 72.88           N  
ATOM   1039  NH1 ARG A 130       7.398  27.344 -16.531  1.00 72.88           N  
ATOM   1040  NH2 ARG A 130       7.453  28.891 -18.219  1.00 72.88           N  
ATOM   1041  CZ  ARG A 130       6.801  27.953 -17.547  1.00 72.88           C  
ATOM   1042  N   PRO A 131      -0.427  27.172 -16.750  1.00 69.44           N  
ATOM   1043  CA  PRO A 131      -0.978  28.531 -16.750  1.00 69.44           C  
ATOM   1044  C   PRO A 131       0.066  29.578 -16.391  1.00 69.44           C  
ATOM   1045  CB  PRO A 131      -2.064  28.453 -15.672  1.00 69.44           C  
ATOM   1046  O   PRO A 131       0.814  29.422 -15.430  1.00 69.44           O  
ATOM   1047  CG  PRO A 131      -1.688  27.281 -14.820  1.00 69.44           C  
ATOM   1048  CD  PRO A 131      -0.793  26.391 -15.625  1.00 69.44           C  
ATOM   1049  N   GLU A 132       0.386  30.250 -17.344  1.00 68.81           N  
ATOM   1050  CA  GLU A 132       1.300  31.359 -17.125  1.00 68.81           C  
ATOM   1051  C   GLU A 132       0.569  32.688 -17.188  1.00 68.81           C  
ATOM   1052  CB  GLU A 132       2.449  31.328 -18.125  1.00 68.81           C  
ATOM   1053  O   GLU A 132      -0.498  32.812 -17.797  1.00 68.81           O  
ATOM   1054  CG  GLU A 132       3.564  30.359 -17.766  1.00 68.81           C  
ATOM   1055  CD  GLU A 132       4.754  30.438 -18.703  1.00 68.81           C  
ATOM   1056  OE1 GLU A 132       5.715  29.656 -18.547  1.00 68.81           O  
ATOM   1057  OE2 GLU A 132       4.727  31.297 -19.625  1.00 68.81           O  
ATOM   1058  N   GLY A 133       1.010  33.562 -16.312  1.00 66.25           N  
ATOM   1059  CA  GLY A 133       0.484  34.938 -16.375  1.00 66.25           C  
ATOM   1060  C   GLY A 133      -0.401  35.281 -15.203  1.00 66.25           C  
ATOM   1061  O   GLY A 133      -1.293  36.125 -15.320  1.00 66.25           O  
ATOM   1062  N   TYR A 134      -0.238  34.344 -14.094  1.00 64.44           N  
ATOM   1063  CA  TYR A 134      -0.962  34.719 -12.891  1.00 64.44           C  
ATOM   1064  C   TYR A 134      -0.454  36.062 -12.344  1.00 64.44           C  
ATOM   1065  CB  TYR A 134      -0.831  33.656 -11.820  1.00 64.44           C  
ATOM   1066  O   TYR A 134       0.747  36.344 -12.383  1.00 64.44           O  
ATOM   1067  CG  TYR A 134      -1.482  32.344 -12.195  1.00 64.44           C  
ATOM   1068  CD1 TYR A 134      -2.836  32.125 -11.953  1.00 64.44           C  
ATOM   1069  CD2 TYR A 134      -0.747  31.312 -12.797  1.00 64.44           C  
ATOM   1070  CE1 TYR A 134      -3.441  30.906 -12.305  1.00 64.44           C  
ATOM   1071  CE2 TYR A 134      -1.341  30.109 -13.148  1.00 64.44           C  
ATOM   1072  OH  TYR A 134      -3.279  28.719 -13.242  1.00 64.44           O  
ATOM   1073  CZ  TYR A 134      -2.686  29.922 -12.898  1.00 64.44           C  
ATOM   1074  N   ASN A 135      -1.340  37.000 -12.234  1.00 66.00           N  
ATOM   1075  CA  ASN A 135      -0.879  38.219 -11.609  1.00 66.00           C  
ATOM   1076  C   ASN A 135      -1.267  38.281 -10.133  1.00 66.00           C  
ATOM   1077  CB  ASN A 135      -1.433  39.438 -12.352  1.00 66.00           C  
ATOM   1078  O   ASN A 135      -1.183  39.344  -9.508  1.00 66.00           O  
ATOM   1079  CG  ASN A 135      -2.947  39.531 -12.312  1.00 66.00           C  
ATOM   1080  ND2 ASN A 135      -3.492  40.688 -12.578  1.00 66.00           N  
ATOM   1081  OD1 ASN A 135      -3.619  38.531 -12.039  1.00 66.00           O  
ATOM   1082  N   LEU A 136      -1.832  37.000  -9.789  1.00 66.94           N  
ATOM   1083  CA  LEU A 136      -2.240  36.969  -8.391  1.00 66.94           C  
ATOM   1084  C   LEU A 136      -1.121  36.438  -7.504  1.00 66.94           C  
ATOM   1085  CB  LEU A 136      -3.502  36.125  -8.211  1.00 66.94           C  
ATOM   1086  O   LEU A 136      -1.134  36.625  -6.289  1.00 66.94           O  
ATOM   1087  CG  LEU A 136      -4.789  36.688  -8.805  1.00 66.94           C  
ATOM   1088  CD1 LEU A 136      -5.844  35.594  -8.930  1.00 66.94           C  
ATOM   1089  CD2 LEU A 136      -5.312  37.844  -7.957  1.00 66.94           C  
ATOM   1090  N   LYS A 137      -0.210  35.656  -8.086  1.00 66.12           N  
ATOM   1091  CA  LYS A 137       0.873  35.062  -7.297  1.00 66.12           C  
ATOM   1092  C   LYS A 137       2.229  35.594  -7.742  1.00 66.12           C  
ATOM   1093  CB  LYS A 137       0.855  33.531  -7.402  1.00 66.12           C  
ATOM   1094  O   LYS A 137       2.422  35.906  -8.922  1.00 66.12           O  
ATOM   1095  CG  LYS A 137      -0.349  32.875  -6.738  1.00 66.12           C  
ATOM   1096  CD  LYS A 137      -0.281  31.359  -6.824  1.00 66.12           C  
ATOM   1097  CE  LYS A 137      -1.490  30.719  -6.172  1.00 66.12           C  
ATOM   1098  NZ  LYS A 137      -1.435  29.219  -6.270  1.00 66.12           N  
ATOM   1099  N   GLU A 138       3.080  35.906  -6.660  1.00 62.81           N  
ATOM   1100  CA  GLU A 138       4.461  36.250  -6.973  1.00 62.81           C  
ATOM   1101  C   GLU A 138       5.242  35.062  -7.504  1.00 62.81           C  
ATOM   1102  CB  GLU A 138       5.156  36.844  -5.734  1.00 62.81           C  
ATOM   1103  O   GLU A 138       4.711  33.969  -7.578  1.00 62.81           O  
ATOM   1104  CG  GLU A 138       4.660  38.219  -5.336  1.00 62.81           C  
ATOM   1105  CD  GLU A 138       5.586  38.938  -4.363  1.00 62.81           C  
ATOM   1106  OE1 GLU A 138       5.250  40.062  -3.912  1.00 62.81           O  
ATOM   1107  OE2 GLU A 138       6.656  38.375  -4.047  1.00 62.81           O  
ATOM   1108  N   GLU A 139       6.531  35.281  -8.148  1.00 60.16           N  
ATOM   1109  CA  GLU A 139       7.379  34.250  -8.727  1.00 60.16           C  
ATOM   1110  C   GLU A 139       7.621  33.125  -7.738  1.00 60.16           C  
ATOM   1111  CB  GLU A 139       8.711  34.844  -9.188  1.00 60.16           C  
ATOM   1112  O   GLU A 139       7.781  31.953  -8.141  1.00 60.16           O  
ATOM   1113  CG  GLU A 139       8.672  35.469 -10.578  1.00 60.16           C  
ATOM   1114  CD  GLU A 139      10.031  35.938 -11.070  1.00 60.16           C  
ATOM   1115  OE1 GLU A 139      10.141  36.344 -12.242  1.00 60.16           O  
ATOM   1116  OE2 GLU A 139      10.992  35.875 -10.273  1.00 60.16           O  
ATOM   1117  N   ASP A 140       7.598  33.469  -6.504  1.00 54.25           N  
ATOM   1118  CA  ASP A 140       7.945  32.469  -5.492  1.00 54.25           C  
ATOM   1119  C   ASP A 140       6.707  31.688  -5.039  1.00 54.25           C  
ATOM   1120  CB  ASP A 140       8.625  33.125  -4.293  1.00 54.25           C  
ATOM   1121  O   ASP A 140       6.805  30.797  -4.191  1.00 54.25           O  
ATOM   1122  CG  ASP A 140       9.680  34.125  -4.695  1.00 54.25           C  
ATOM   1123  OD1 ASP A 140      10.070  34.188  -5.883  1.00 54.25           O  
ATOM   1124  OD2 ASP A 140      10.133  34.906  -3.818  1.00 54.25           O  
ATOM   1125  N   GLY A 141       5.508  31.734  -5.656  1.00 60.81           N  
ATOM   1126  CA  GLY A 141       4.293  31.000  -5.340  1.00 60.81           C  
ATOM   1127  C   GLY A 141       3.402  31.734  -4.348  1.00 60.81           C  
ATOM   1128  O   GLY A 141       2.301  31.266  -4.043  1.00 60.81           O  
ATOM   1129  N   ARG A 142       3.943  32.938  -3.697  1.00 62.72           N  
ATOM   1130  CA  ARG A 142       3.158  33.656  -2.689  1.00 62.72           C  
ATOM   1131  C   ARG A 142       2.121  34.562  -3.340  1.00 62.72           C  
ATOM   1132  CB  ARG A 142       4.070  34.469  -1.773  1.00 62.72           C  
ATOM   1133  O   ARG A 142       2.363  35.125  -4.410  1.00 62.72           O  
ATOM   1134  CG  ARG A 142       4.777  33.656  -0.710  1.00 62.72           C  
ATOM   1135  CD  ARG A 142       5.602  34.531   0.226  1.00 62.72           C  
ATOM   1136  NE  ARG A 142       6.305  33.719   1.227  1.00 62.72           N  
ATOM   1137  NH1 ARG A 142       7.250  35.531   2.309  1.00 62.72           N  
ATOM   1138  NH2 ARG A 142       7.664  33.406   3.051  1.00 62.72           N  
ATOM   1139  CZ  ARG A 142       7.070  34.219   2.193  1.00 62.72           C  
ATOM   1140  N   TYR A 143       0.917  34.562  -2.834  1.00 67.75           N  
ATOM   1141  CA  TYR A 143      -0.169  35.375  -3.338  1.00 67.75           C  
ATOM   1142  C   TYR A 143       0.170  36.875  -3.193  1.00 67.75           C  
ATOM   1143  CB  TYR A 143      -1.474  35.062  -2.598  1.00 67.75           C  
ATOM   1144  O   TYR A 143       0.716  37.281  -2.172  1.00 67.75           O  
ATOM   1145  CG  TYR A 143      -2.094  33.750  -2.988  1.00 67.75           C  
ATOM   1146  CD1 TYR A 143      -2.854  33.625  -4.152  1.00 67.75           C  
ATOM   1147  CD2 TYR A 143      -1.922  32.625  -2.199  1.00 67.75           C  
ATOM   1148  CE1 TYR A 143      -3.430  32.438  -4.516  1.00 67.75           C  
ATOM   1149  CE2 TYR A 143      -2.492  31.406  -2.553  1.00 67.75           C  
ATOM   1150  OH  TYR A 143      -3.809  30.109  -4.066  1.00 67.75           O  
ATOM   1151  CZ  TYR A 143      -3.242  31.312  -3.711  1.00 67.75           C  
ATOM   1152  N   ARG A 144       0.098  37.625  -4.223  1.00 68.00           N  
ATOM   1153  CA  ARG A 144       0.298  39.062  -4.211  1.00 68.00           C  
ATOM   1154  C   ARG A 144      -0.800  39.781  -3.414  1.00 68.00           C  
ATOM   1155  CB  ARG A 144       0.341  39.625  -5.637  1.00 68.00           C  
ATOM   1156  O   ARG A 144      -1.898  39.250  -3.260  1.00 68.00           O  
ATOM   1157  CG  ARG A 144       1.714  39.562  -6.285  1.00 68.00           C  
ATOM   1158  CD  ARG A 144       1.737  40.250  -7.641  1.00 68.00           C  
ATOM   1159  NE  ARG A 144       3.064  40.188  -8.250  1.00 68.00           N  
ATOM   1160  NH1 ARG A 144       2.451  41.344 -10.164  1.00 68.00           N  
ATOM   1161  NH2 ARG A 144       4.613  40.625  -9.891  1.00 68.00           N  
ATOM   1162  CZ  ARG A 144       3.373  40.719  -9.430  1.00 68.00           C  
ATOM   1163  N   ASP A 145      -0.504  40.844  -2.668  1.00 64.31           N  
ATOM   1164  CA  ASP A 145      -1.493  41.656  -1.960  1.00 64.31           C  
ATOM   1165  C   ASP A 145      -2.627  42.094  -2.893  1.00 64.31           C  
ATOM   1166  CB  ASP A 145      -0.834  42.906  -1.341  1.00 64.31           C  
ATOM   1167  O   ASP A 145      -2.381  42.625  -3.967  1.00 64.31           O  
ATOM   1168  CG  ASP A 145      -1.555  43.375  -0.101  1.00 64.31           C  
ATOM   1169  OD1 ASP A 145      -2.748  43.062   0.083  1.00 64.31           O  
ATOM   1170  OD2 ASP A 145      -0.925  44.125   0.698  1.00 64.31           O  
ATOM   1171  N   PRO A 146      -3.877  41.531  -2.598  1.00 67.12           N  
ATOM   1172  CA  PRO A 146      -5.023  41.812  -3.461  1.00 67.12           C  
ATOM   1173  C   PRO A 146      -5.168  43.312  -3.762  1.00 67.12           C  
ATOM   1174  CB  PRO A 146      -6.219  41.312  -2.646  1.00 67.12           C  
ATOM   1175  O   PRO A 146      -5.738  43.688  -4.789  1.00 67.12           O  
ATOM   1176  CG  PRO A 146      -5.617  40.750  -1.399  1.00 67.12           C  
ATOM   1177  CD  PRO A 146      -4.133  40.969  -1.439  1.00 67.12           C  
ATOM   1178  N   THR A 147      -4.695  44.281  -2.820  1.00 66.94           N  
ATOM   1179  CA  THR A 147      -4.805  45.719  -3.023  1.00 66.94           C  
ATOM   1180  C   THR A 147      -3.885  46.156  -4.148  1.00 66.94           C  
ATOM   1181  CB  THR A 147      -4.473  46.469  -1.734  1.00 66.94           C  
ATOM   1182  O   THR A 147      -4.121  47.219  -4.766  1.00 66.94           O  
ATOM   1183  CG2 THR A 147      -5.488  46.188  -0.637  1.00 66.94           C  
ATOM   1184  OG1 THR A 147      -3.170  46.094  -1.278  1.00 66.94           O  
ATOM   1185  N   THR A 148      -2.932  45.406  -4.312  1.00 64.88           N  
ATOM   1186  CA  THR A 148      -1.929  45.812  -5.293  1.00 64.88           C  
ATOM   1187  C   THR A 148      -2.297  45.312  -6.684  1.00 64.88           C  
ATOM   1188  CB  THR A 148      -0.531  45.281  -4.906  1.00 64.88           C  
ATOM   1189  O   THR A 148      -1.714  45.719  -7.684  1.00 64.88           O  
ATOM   1190  CG2 THR A 148      -0.048  45.938  -3.609  1.00 64.88           C  
ATOM   1191  OG1 THR A 148      -0.584  43.875  -4.734  1.00 64.88           O  
ATOM   1192  N   VAL A 149      -3.270  44.344  -6.633  1.00 62.06           N  
ATOM   1193  CA  VAL A 149      -3.645  43.750  -7.910  1.00 62.06           C  
ATOM   1194  C   VAL A 149      -4.684  44.625  -8.609  1.00 62.06           C  
ATOM   1195  CB  VAL A 149      -4.191  42.312  -7.730  1.00 62.06           C  
ATOM   1196  O   VAL A 149      -5.801  44.781  -8.109  1.00 62.06           O  
ATOM   1197  CG1 VAL A 149      -4.570  41.719  -9.078  1.00 62.06           C  
ATOM   1198  CG2 VAL A 149      -3.166  41.438  -7.016  1.00 62.06           C  
ATOM   1199  N   THR A 150      -4.426  45.531  -9.570  1.00 65.69           N  
ATOM   1200  CA  THR A 150      -5.289  46.469 -10.289  1.00 65.69           C  
ATOM   1201  C   THR A 150      -6.031  45.750 -11.422  1.00 65.69           C  
ATOM   1202  CB  THR A 150      -4.488  47.656 -10.867  1.00 65.69           C  
ATOM   1203  O   THR A 150      -7.148  46.156 -11.773  1.00 65.69           O  
ATOM   1204  CG2 THR A 150      -4.000  48.594  -9.758  1.00 65.69           C  
ATOM   1205  OG1 THR A 150      -3.352  47.156 -11.586  1.00 65.69           O  
ATOM   1206  N   THR A 151      -5.371  44.781 -12.094  1.00 59.91           N  
ATOM   1207  CA  THR A 151      -6.008  44.062 -13.180  1.00 59.91           C  
ATOM   1208  C   THR A 151      -5.844  42.562 -12.969  1.00 59.91           C  
ATOM   1209  CB  THR A 151      -5.422  44.469 -14.547  1.00 59.91           C  
ATOM   1210  O   THR A 151      -4.781  42.094 -12.547  1.00 59.91           O  
ATOM   1211  CG2 THR A 151      -5.820  45.875 -14.914  1.00 59.91           C  
ATOM   1212  OG1 THR A 151      -3.994  44.375 -14.492  1.00 59.91           O  
ATOM   1213  N   LEU A 152      -7.062  41.875 -12.930  1.00 61.88           N  
ATOM   1214  CA  LEU A 152      -7.000  40.406 -12.844  1.00 61.88           C  
ATOM   1215  C   LEU A 152      -6.680  39.812 -14.203  1.00 61.88           C  
ATOM   1216  CB  LEU A 152      -8.320  39.844 -12.312  1.00 61.88           C  
ATOM   1217  O   LEU A 152      -7.371  40.094 -15.188  1.00 61.88           O  
ATOM   1218  CG  LEU A 152      -8.250  39.062 -11.016  1.00 61.88           C  
ATOM   1219  CD1 LEU A 152      -9.086  39.719  -9.930  1.00 61.88           C  
ATOM   1220  CD2 LEU A 152      -8.711  37.625 -11.258  1.00 61.88           C  
ATOM   1221  N   ARG A 153      -5.434  39.344 -14.312  1.00 62.56           N  
ATOM   1222  CA  ARG A 153      -5.039  38.719 -15.562  1.00 62.56           C  
ATOM   1223  C   ARG A 153      -5.383  37.219 -15.539  1.00 62.56           C  
ATOM   1224  CB  ARG A 153      -3.545  38.906 -15.812  1.00 62.56           C  
ATOM   1225  O   ARG A 153      -5.148  36.531 -14.539  1.00 62.56           O  
ATOM   1226  CG  ARG A 153      -3.168  40.312 -16.250  1.00 62.56           C  
ATOM   1227  CD  ARG A 153      -1.689  40.406 -16.594  1.00 62.56           C  
ATOM   1228  NE  ARG A 153      -1.314  41.781 -16.922  1.00 62.56           N  
ATOM   1229  NH1 ARG A 153       0.896  41.281 -17.375  1.00 62.56           N  
ATOM   1230  NH2 ARG A 153       0.137  43.438 -17.578  1.00 62.56           N  
ATOM   1231  CZ  ARG A 153      -0.094  42.156 -17.297  1.00 62.56           C  
ATOM   1232  N   VAL A 154      -6.383  36.812 -16.594  1.00 63.00           N  
ATOM   1233  CA  VAL A 154      -6.688  35.375 -16.734  1.00 63.00           C  
ATOM   1234  C   VAL A 154      -5.457  34.656 -17.234  1.00 63.00           C  
ATOM   1235  CB  VAL A 154      -7.887  35.156 -17.672  1.00 63.00           C  
ATOM   1236  O   VAL A 154      -4.875  35.031 -18.250  1.00 63.00           O  
ATOM   1237  CG1 VAL A 154      -8.195  33.656 -17.797  1.00 63.00           C  
ATOM   1238  CG2 VAL A 154      -9.109  35.938 -17.188  1.00 63.00           C  
ATOM   1239  N   PRO A 155      -4.996  33.656 -16.516  1.00 65.06           N  
ATOM   1240  CA  PRO A 155      -3.795  32.938 -16.938  1.00 65.06           C  
ATOM   1241  C   PRO A 155      -3.971  32.250 -18.281  1.00 65.06           C  
ATOM   1242  CB  PRO A 155      -3.590  31.922 -15.812  1.00 65.06           C  
ATOM   1243  O   PRO A 155      -5.090  31.891 -18.656  1.00 65.06           O  
ATOM   1244  CG  PRO A 155      -4.902  31.859 -15.102  1.00 65.06           C  
ATOM   1245  CD  PRO A 155      -5.695  33.094 -15.469  1.00 65.06           C  
ATOM   1246  N   VAL A 156      -2.924  32.469 -19.234  1.00 68.50           N  
ATOM   1247  CA  VAL A 156      -2.910  31.781 -20.516  1.00 68.50           C  
ATOM   1248  C   VAL A 156      -2.098  30.500 -20.422  1.00 68.50           C  
ATOM   1249  CB  VAL A 156      -2.338  32.688 -21.641  1.00 68.50           C  
ATOM   1250  O   VAL A 156      -1.071  30.469 -19.734  1.00 68.50           O  
ATOM   1251  CG1 VAL A 156      -2.461  32.000 -23.000  1.00 68.50           C  
ATOM   1252  CG2 VAL A 156      -3.047  34.031 -21.656  1.00 68.50           C  
ATOM   1253  N   PHE A 157      -2.660  29.438 -21.000  1.00 72.88           N  
ATOM   1254  CA  PHE A 157      -1.948  28.172 -21.000  1.00 72.88           C  
ATOM   1255  C   PHE A 157      -0.851  28.156 -22.047  1.00 72.88           C  
ATOM   1256  CB  PHE A 157      -2.918  27.016 -21.234  1.00 72.88           C  
ATOM   1257  O   PHE A 157      -1.108  28.438 -23.219  1.00 72.88           O  
ATOM   1258  CG  PHE A 157      -3.693  26.609 -20.016  1.00 72.88           C  
ATOM   1259  CD1 PHE A 157      -3.137  25.750 -19.062  1.00 72.88           C  
ATOM   1260  CD2 PHE A 157      -4.980  27.078 -19.797  1.00 72.88           C  
ATOM   1261  CE1 PHE A 157      -3.854  25.375 -17.938  1.00 72.88           C  
ATOM   1262  CE2 PHE A 157      -5.703  26.719 -18.672  1.00 72.88           C  
ATOM   1263  CZ  PHE A 157      -5.141  25.859 -17.734  1.00 72.88           C  
ATOM   1264  N   ARG A 158       0.336  28.109 -21.625  1.00 73.62           N  
ATOM   1265  CA  ARG A 158       1.467  27.969 -22.531  1.00 73.62           C  
ATOM   1266  C   ARG A 158       1.972  26.531 -22.547  1.00 73.62           C  
ATOM   1267  CB  ARG A 158       2.602  28.922 -22.141  1.00 73.62           C  
ATOM   1268  O   ARG A 158       1.896  25.828 -21.531  1.00 73.62           O  
ATOM   1269  CG  ARG A 158       2.268  30.391 -22.328  1.00 73.62           C  
ATOM   1270  CD  ARG A 158       3.521  31.234 -22.516  1.00 73.62           C  
ATOM   1271  NE  ARG A 158       3.201  32.656 -22.688  1.00 73.62           N  
ATOM   1272  NH1 ARG A 158       5.379  33.312 -23.094  1.00 73.62           N  
ATOM   1273  NH2 ARG A 158       3.688  34.844 -23.109  1.00 73.62           N  
ATOM   1274  CZ  ARG A 158       4.090  33.594 -22.969  1.00 73.62           C  
ATOM   1275  N   PRO A 159       2.260  26.094 -23.797  1.00 78.94           N  
ATOM   1276  CA  PRO A 159       2.789  24.734 -23.891  1.00 78.94           C  
ATOM   1277  C   PRO A 159       4.090  24.562 -23.109  1.00 78.94           C  
ATOM   1278  CB  PRO A 159       3.020  24.531 -25.391  1.00 78.94           C  
ATOM   1279  O   PRO A 159       4.902  25.484 -23.031  1.00 78.94           O  
ATOM   1280  CG  PRO A 159       3.047  25.922 -25.953  1.00 78.94           C  
ATOM   1281  CD  PRO A 159       2.367  26.844 -24.984  1.00 78.94           C  
ATOM   1282  N   MET A 160       4.137  23.609 -22.297  1.00 74.12           N  
ATOM   1283  CA  MET A 160       5.355  23.250 -21.562  1.00 74.12           C  
ATOM   1284  C   MET A 160       5.793  21.828 -21.906  1.00 74.12           C  
ATOM   1285  CB  MET A 160       5.148  23.406 -20.062  1.00 74.12           C  
ATOM   1286  O   MET A 160       5.047  21.078 -22.531  1.00 74.12           O  
ATOM   1287  CG  MET A 160       4.238  22.344 -19.469  1.00 74.12           C  
ATOM   1288  SD  MET A 160       4.102  22.469 -17.641  1.00 74.12           S  
ATOM   1289  CE  MET A 160       5.746  21.891 -17.141  1.00 74.12           C  
ATOM   1290  N   ASP A 161       7.047  21.609 -21.578  1.00 80.19           N  
ATOM   1291  CA  ASP A 161       7.520  20.234 -21.734  1.00 80.19           C  
ATOM   1292  C   ASP A 161       6.668  19.281 -20.922  1.00 80.19           C  
ATOM   1293  CB  ASP A 161       8.992  20.125 -21.328  1.00 80.19           C  
ATOM   1294  O   ASP A 161       6.145  19.641 -19.859  1.00 80.19           O  
ATOM   1295  CG  ASP A 161       9.922  20.922 -22.234  1.00 80.19           C  
ATOM   1296  OD1 ASP A 161       9.586  21.125 -23.422  1.00 80.19           O  
ATOM   1297  OD2 ASP A 161      11.008  21.312 -21.750  1.00 80.19           O  
ATOM   1298  N   LEU A 162       6.473  18.172 -21.484  1.00 78.94           N  
ATOM   1299  CA  LEU A 162       5.617  17.156 -20.875  1.00 78.94           C  
ATOM   1300  C   LEU A 162       6.094  16.828 -19.469  1.00 78.94           C  
ATOM   1301  CB  LEU A 162       5.590  15.891 -21.734  1.00 78.94           C  
ATOM   1302  O   LEU A 162       7.262  16.469 -19.266  1.00 78.94           O  
ATOM   1303  CG  LEU A 162       4.523  14.859 -21.375  1.00 78.94           C  
ATOM   1304  CD1 LEU A 162       3.496  14.742 -22.500  1.00 78.94           C  
ATOM   1305  CD2 LEU A 162       5.168  13.500 -21.094  1.00 78.94           C  
ATOM   1306  N   MET A 163       5.133  17.234 -18.594  1.00 85.50           N  
ATOM   1307  CA  MET A 163       5.426  16.891 -17.203  1.00 85.50           C  
ATOM   1308  C   MET A 163       4.391  15.922 -16.656  1.00 85.50           C  
ATOM   1309  CB  MET A 163       5.465  18.156 -16.344  1.00 85.50           C  
ATOM   1310  O   MET A 163       3.195  16.062 -16.922  1.00 85.50           O  
ATOM   1311  CG  MET A 163       5.984  17.922 -14.930  1.00 85.50           C  
ATOM   1312  SD  MET A 163       5.973  19.438 -13.906  1.00 85.50           S  
ATOM   1313  CE  MET A 163       5.617  18.734 -12.273  1.00 85.50           C  
ATOM   1314  N   VAL A 164       4.934  14.875 -15.984  1.00 91.12           N  
ATOM   1315  CA  VAL A 164       4.035  13.898 -15.375  1.00 91.12           C  
ATOM   1316  C   VAL A 164       3.844  14.219 -13.898  1.00 91.12           C  
ATOM   1317  CB  VAL A 164       4.574  12.461 -15.547  1.00 91.12           C  
ATOM   1318  O   VAL A 164       4.816  14.359 -13.156  1.00 91.12           O  
ATOM   1319  CG1 VAL A 164       3.580  11.445 -14.992  1.00 91.12           C  
ATOM   1320  CG2 VAL A 164       4.867  12.172 -17.016  1.00 91.12           C  
ATOM   1321  N   GLU A 165       2.527  14.422 -13.594  1.00 90.44           N  
ATOM   1322  CA  GLU A 165       2.205  14.766 -12.211  1.00 90.44           C  
ATOM   1323  C   GLU A 165       1.358  13.680 -11.555  1.00 90.44           C  
ATOM   1324  CB  GLU A 165       1.476  16.109 -12.148  1.00 90.44           C  
ATOM   1325  O   GLU A 165       0.381  13.211 -12.141  1.00 90.44           O  
ATOM   1326  CG  GLU A 165       1.212  16.609 -10.734  1.00 90.44           C  
ATOM   1327  CD  GLU A 165       0.452  17.922 -10.695  1.00 90.44           C  
ATOM   1328  OE1 GLU A 165       0.153  18.406  -9.578  1.00 90.44           O  
ATOM   1329  OE2 GLU A 165       0.151  18.469 -11.781  1.00 90.44           O  
ATOM   1330  N   ALA A 166       1.847  13.297 -10.398  1.00 94.31           N  
ATOM   1331  CA  ALA A 166       1.062  12.383  -9.570  1.00 94.31           C  
ATOM   1332  C   ALA A 166       0.386  13.133  -8.422  1.00 94.31           C  
ATOM   1333  CB  ALA A 166       1.946  11.266  -9.031  1.00 94.31           C  
ATOM   1334  O   ALA A 166       1.058  13.773  -7.609  1.00 94.31           O  
ATOM   1335  N   SER A 167      -0.974  13.070  -8.375  1.00 94.19           N  
ATOM   1336  CA  SER A 167      -1.730  13.727  -7.312  1.00 94.19           C  
ATOM   1337  C   SER A 167      -2.672  12.750  -6.617  1.00 94.19           C  
ATOM   1338  CB  SER A 167      -2.529  14.906  -7.875  1.00 94.19           C  
ATOM   1339  O   SER A 167      -3.295  11.906  -7.270  1.00 94.19           O  
ATOM   1340  OG  SER A 167      -3.475  14.461  -8.828  1.00 94.19           O  
ATOM   1341  N   PRO A 168      -2.629  12.883  -5.328  1.00 94.81           N  
ATOM   1342  CA  PRO A 168      -3.592  12.031  -4.625  1.00 94.81           C  
ATOM   1343  C   PRO A 168      -5.039  12.453  -4.867  1.00 94.81           C  
ATOM   1344  CB  PRO A 168      -3.209  12.203  -3.154  1.00 94.81           C  
ATOM   1345  O   PRO A 168      -5.402  13.602  -4.602  1.00 94.81           O  
ATOM   1346  CG  PRO A 168      -2.625  13.570  -3.070  1.00 94.81           C  
ATOM   1347  CD  PRO A 168      -1.974  13.898  -4.383  1.00 94.81           C  
ATOM   1348  N   ARG A 169      -5.789  11.641  -5.297  1.00 94.06           N  
ATOM   1349  CA  ARG A 169      -7.195  11.914  -5.574  1.00 94.06           C  
ATOM   1350  C   ARG A 169      -8.062  11.617  -4.359  1.00 94.06           C  
ATOM   1351  CB  ARG A 169      -7.676  11.102  -6.777  1.00 94.06           C  
ATOM   1352  O   ARG A 169      -8.992  12.367  -4.055  1.00 94.06           O  
ATOM   1353  CG  ARG A 169      -9.047  11.500  -7.285  1.00 94.06           C  
ATOM   1354  CD  ARG A 169      -9.438  10.719  -8.531  1.00 94.06           C  
ATOM   1355  NE  ARG A 169     -10.812  11.000  -8.938  1.00 94.06           N  
ATOM   1356  NH1 ARG A 169     -10.703   9.797 -10.906  1.00 94.06           N  
ATOM   1357  NH2 ARG A 169     -12.641  10.875 -10.328  1.00 94.06           N  
ATOM   1358  CZ  ARG A 169     -11.383  10.555 -10.055  1.00 94.06           C  
ATOM   1359  N   ARG A 170      -7.793  10.453  -3.713  1.00 95.94           N  
ATOM   1360  CA  ARG A 170      -8.562  10.055  -2.541  1.00 95.94           C  
ATOM   1361  C   ARG A 170      -7.676   9.352  -1.518  1.00 95.94           C  
ATOM   1362  CB  ARG A 170      -9.719   9.141  -2.947  1.00 95.94           C  
ATOM   1363  O   ARG A 170      -6.781   8.586  -1.884  1.00 95.94           O  
ATOM   1364  CG  ARG A 170     -10.727   9.789  -3.881  1.00 95.94           C  
ATOM   1365  CD  ARG A 170     -11.945   8.906  -4.113  1.00 95.94           C  
ATOM   1366  NE  ARG A 170     -12.836   9.469  -5.117  1.00 95.94           N  
ATOM   1367  NH1 ARG A 170     -14.484  10.070  -3.615  1.00 95.94           N  
ATOM   1368  NH2 ARG A 170     -14.758  10.492  -5.852  1.00 95.94           N  
ATOM   1369  CZ  ARG A 170     -14.023  10.008  -4.859  1.00 95.94           C  
ATOM   1370  N   ILE A 171      -7.957   9.695  -0.237  1.00 96.69           N  
ATOM   1371  CA  ILE A 171      -7.371   8.984   0.894  1.00 96.69           C  
ATOM   1372  C   ILE A 171      -8.469   8.320   1.716  1.00 96.69           C  
ATOM   1373  CB  ILE A 171      -6.535   9.938   1.783  1.00 96.69           C  
ATOM   1374  O   ILE A 171      -9.344   9.008   2.260  1.00 96.69           O  
ATOM   1375  CG1 ILE A 171      -5.480  10.664   0.942  1.00 96.69           C  
ATOM   1376  CG2 ILE A 171      -5.879   9.164   2.930  1.00 96.69           C  
ATOM   1377  CD1 ILE A 171      -4.734  11.758   1.696  1.00 96.69           C  
ATOM   1378  N   PHE A 172      -8.406   7.043   1.808  1.00 96.88           N  
ATOM   1379  CA  PHE A 172      -9.477   6.293   2.457  1.00 96.88           C  
ATOM   1380  C   PHE A 172      -9.227   6.188   3.957  1.00 96.88           C  
ATOM   1381  CB  PHE A 172      -9.594   4.895   1.846  1.00 96.88           C  
ATOM   1382  O   PHE A 172      -8.078   6.098   4.398  1.00 96.88           O  
ATOM   1383  CG  PHE A 172     -10.016   4.898   0.400  1.00 96.88           C  
ATOM   1384  CD1 PHE A 172     -11.352   4.789   0.049  1.00 96.88           C  
ATOM   1385  CD2 PHE A 172      -9.062   5.008  -0.608  1.00 96.88           C  
ATOM   1386  CE1 PHE A 172     -11.742   4.793  -1.289  1.00 96.88           C  
ATOM   1387  CE2 PHE A 172      -9.445   5.012  -1.947  1.00 96.88           C  
ATOM   1388  CZ  PHE A 172     -10.789   4.906  -2.285  1.00 96.88           C  
ATOM   1389  N   ALA A 173     -10.281   6.188   4.699  1.00 94.00           N  
ATOM   1390  CA  ALA A 173     -10.211   6.121   6.156  1.00 94.00           C  
ATOM   1391  C   ALA A 173      -9.641   4.785   6.621  1.00 94.00           C  
ATOM   1392  CB  ALA A 173     -11.586   6.355   6.773  1.00 94.00           C  
ATOM   1393  O   ALA A 173      -9.797   3.768   5.941  1.00 94.00           O  
ATOM   1394  N   ASN A 174      -9.031   4.875   7.785  1.00 90.12           N  
ATOM   1395  CA  ASN A 174      -8.477   3.656   8.359  1.00 90.12           C  
ATOM   1396  C   ASN A 174      -9.570   2.717   8.852  1.00 90.12           C  
ATOM   1397  CB  ASN A 174      -7.512   3.992   9.500  1.00 90.12           C  
ATOM   1398  O   ASN A 174     -10.352   3.080   9.734  1.00 90.12           O  
ATOM   1399  CG  ASN A 174      -6.812   2.766  10.055  1.00 90.12           C  
ATOM   1400  ND2 ASN A 174      -5.766   2.984  10.844  1.00 90.12           N  
ATOM   1401  OD1 ASN A 174      -7.215   1.632   9.781  1.00 90.12           O  
ATOM   1402  N   ALA A 175      -9.641   1.581   8.281  1.00 91.69           N  
ATOM   1403  CA  ALA A 175     -10.680   0.627   8.656  1.00 91.69           C  
ATOM   1404  C   ALA A 175     -10.070  -0.668   9.188  1.00 91.69           C  
ATOM   1405  CB  ALA A 175     -11.594   0.337   7.469  1.00 91.69           C  
ATOM   1406  O   ALA A 175     -10.797  -1.596   9.555  1.00 91.69           O  
ATOM   1407  N   HIS A 176      -8.750  -0.796   9.227  1.00 91.19           N  
ATOM   1408  CA  HIS A 176      -8.094  -2.053   9.578  1.00 91.19           C  
ATOM   1409  C   HIS A 176      -7.348  -1.934  10.906  1.00 91.19           C  
ATOM   1410  CB  HIS A 176      -7.137  -2.486   8.469  1.00 91.19           C  
ATOM   1411  O   HIS A 176      -6.664  -0.937  11.148  1.00 91.19           O  
ATOM   1412  CG  HIS A 176      -7.824  -2.906   7.211  1.00 91.19           C  
ATOM   1413  CD2 HIS A 176      -8.039  -2.242   6.051  1.00 91.19           C  
ATOM   1414  ND1 HIS A 176      -8.398  -4.148   7.055  1.00 91.19           N  
ATOM   1415  CE1 HIS A 176      -8.930  -4.234   5.848  1.00 91.19           C  
ATOM   1416  NE2 HIS A 176      -8.727  -3.090   5.219  1.00 91.19           N  
ATOM   1417  N   THR A 177      -7.551  -2.877  11.750  1.00 86.44           N  
ATOM   1418  CA  THR A 177      -6.805  -2.977  12.992  1.00 86.44           C  
ATOM   1419  C   THR A 177      -5.422  -3.578  12.758  1.00 86.44           C  
ATOM   1420  CB  THR A 177      -7.562  -3.826  14.031  1.00 86.44           C  
ATOM   1421  O   THR A 177      -4.438  -3.154  13.367  1.00 86.44           O  
ATOM   1422  CG2 THR A 177      -6.871  -3.781  15.391  1.00 86.44           C  
ATOM   1423  OG1 THR A 177      -8.898  -3.320  14.172  1.00 86.44           O  
ATOM   1424  N   TYR A 178      -5.488  -4.547  11.852  1.00 90.38           N  
ATOM   1425  CA  TYR A 178      -4.238  -5.227  11.531  1.00 90.38           C  
ATOM   1426  C   TYR A 178      -3.711  -4.773  10.172  1.00 90.38           C  
ATOM   1427  CB  TYR A 178      -4.434  -6.742  11.539  1.00 90.38           C  
ATOM   1428  O   TYR A 178      -4.359  -3.992   9.477  1.00 90.38           O  
ATOM   1429  CG  TYR A 178      -4.949  -7.285  12.852  1.00 90.38           C  
ATOM   1430  CD1 TYR A 178      -4.086  -7.508  13.914  1.00 90.38           C  
ATOM   1431  CD2 TYR A 178      -6.301  -7.570  13.023  1.00 90.38           C  
ATOM   1432  CE1 TYR A 178      -4.555  -8.008  15.125  1.00 90.38           C  
ATOM   1433  CE2 TYR A 178      -6.781  -8.070  14.227  1.00 90.38           C  
ATOM   1434  OH  TYR A 178      -6.371  -8.781  16.469  1.00 90.38           O  
ATOM   1435  CZ  TYR A 178      -5.902  -8.289  15.273  1.00 90.38           C  
ATOM   1436  N   HIS A 179      -2.465  -5.258   9.812  1.00 93.25           N  
ATOM   1437  CA  HIS A 179      -1.809  -4.781   8.602  1.00 93.25           C  
ATOM   1438  C   HIS A 179      -2.531  -5.273   7.352  1.00 93.25           C  
ATOM   1439  CB  HIS A 179      -0.346  -5.227   8.570  1.00 93.25           C  
ATOM   1440  O   HIS A 179      -2.844  -6.461   7.238  1.00 93.25           O  
ATOM   1441  CG  HIS A 179       0.470  -4.688   9.703  1.00 93.25           C  
ATOM   1442  CD2 HIS A 179       1.416  -5.273  10.477  1.00 93.25           C  
ATOM   1443  ND1 HIS A 179       0.349  -3.391  10.156  1.00 93.25           N  
ATOM   1444  CE1 HIS A 179       1.188  -3.201  11.164  1.00 93.25           C  
ATOM   1445  NE2 HIS A 179       1.848  -4.328  11.375  1.00 93.25           N  
ATOM   1446  N   ILE A 180      -2.719  -4.336   6.500  1.00 96.56           N  
ATOM   1447  CA  ILE A 180      -3.352  -4.699   5.234  1.00 96.56           C  
ATOM   1448  C   ILE A 180      -2.400  -5.562   4.410  1.00 96.56           C  
ATOM   1449  CB  ILE A 180      -3.768  -3.445   4.434  1.00 96.56           C  
ATOM   1450  O   ILE A 180      -1.263  -5.168   4.145  1.00 96.56           O  
ATOM   1451  CG1 ILE A 180      -4.805  -2.631   5.215  1.00 96.56           C  
ATOM   1452  CG2 ILE A 180      -4.309  -3.842   3.055  1.00 96.56           C  
ATOM   1453  CD1 ILE A 180      -5.109  -1.270   4.602  1.00 96.56           C  
ATOM   1454  N   ASN A 181      -2.930  -6.691   4.000  1.00 95.44           N  
ATOM   1455  CA  ASN A 181      -2.059  -7.598   3.260  1.00 95.44           C  
ATOM   1456  C   ASN A 181      -2.500  -7.734   1.806  1.00 95.44           C  
ATOM   1457  CB  ASN A 181      -2.012  -8.969   3.936  1.00 95.44           C  
ATOM   1458  O   ASN A 181      -1.748  -8.242   0.969  1.00 95.44           O  
ATOM   1459  CG  ASN A 181      -3.389  -9.578   4.105  1.00 95.44           C  
ATOM   1460  ND2 ASN A 181      -3.594 -10.281   5.215  1.00 95.44           N  
ATOM   1461  OD1 ASN A 181      -4.262  -9.430   3.244  1.00 95.44           O  
ATOM   1462  N   SER A 182      -3.750  -7.234   1.532  1.00 97.00           N  
ATOM   1463  CA  SER A 182      -4.238  -7.391   0.167  1.00 97.00           C  
ATOM   1464  C   SER A 182      -5.180  -6.254  -0.217  1.00 97.00           C  
ATOM   1465  CB  SER A 182      -4.957  -8.734   0.004  1.00 97.00           C  
ATOM   1466  O   SER A 182      -5.953  -5.773   0.614  1.00 97.00           O  
ATOM   1467  OG  SER A 182      -4.105  -9.805   0.370  1.00 97.00           O  
ATOM   1468  N   ILE A 183      -5.059  -5.812  -1.415  1.00 98.12           N  
ATOM   1469  CA  ILE A 183      -6.043  -4.953  -2.070  1.00 98.12           C  
ATOM   1470  C   ILE A 183      -6.332  -5.480  -3.475  1.00 98.12           C  
ATOM   1471  CB  ILE A 183      -5.555  -3.488  -2.137  1.00 98.12           C  
ATOM   1472  O   ILE A 183      -5.426  -5.938  -4.172  1.00 98.12           O  
ATOM   1473  CG1 ILE A 183      -4.238  -3.396  -2.916  1.00 98.12           C  
ATOM   1474  CG2 ILE A 183      -5.398  -2.908  -0.728  1.00 98.12           C  
ATOM   1475  CD1 ILE A 183      -3.795  -1.973  -3.215  1.00 98.12           C  
ATOM   1476  N   SER A 184      -7.621  -5.465  -3.836  1.00 98.12           N  
ATOM   1477  CA  SER A 184      -8.016  -5.984  -5.141  1.00 98.12           C  
ATOM   1478  C   SER A 184      -9.164  -5.176  -5.734  1.00 98.12           C  
ATOM   1479  CB  SER A 184      -8.414  -7.457  -5.035  1.00 98.12           C  
ATOM   1480  O   SER A 184     -10.148  -4.902  -5.051  1.00 98.12           O  
ATOM   1481  OG  SER A 184      -8.703  -7.992  -6.316  1.00 98.12           O  
ATOM   1482  N   ILE A 185      -8.984  -4.867  -6.980  1.00 97.56           N  
ATOM   1483  CA  ILE A 185     -10.016  -4.094  -7.668  1.00 97.56           C  
ATOM   1484  C   ILE A 185     -11.039  -5.039  -8.289  1.00 97.56           C  
ATOM   1485  CB  ILE A 185      -9.398  -3.184  -8.758  1.00 97.56           C  
ATOM   1486  O   ILE A 185     -10.680  -6.039  -8.914  1.00 97.56           O  
ATOM   1487  CG1 ILE A 185      -8.422  -2.188  -8.133  1.00 97.56           C  
ATOM   1488  CG2 ILE A 185     -10.500  -2.451  -9.531  1.00 97.56           C  
ATOM   1489  CD1 ILE A 185      -7.520  -1.487  -9.141  1.00 97.56           C  
ATOM   1490  N   ASN A 186     -12.250  -4.660  -8.102  1.00 97.44           N  
ATOM   1491  CA  ASN A 186     -13.344  -5.453  -8.648  1.00 97.44           C  
ATOM   1492  C   ASN A 186     -13.445  -5.305 -10.164  1.00 97.44           C  
ATOM   1493  CB  ASN A 186     -14.672  -5.070  -7.992  1.00 97.44           C  
ATOM   1494  O   ASN A 186     -12.977  -4.309 -10.727  1.00 97.44           O  
ATOM   1495  CG  ASN A 186     -15.750  -6.121  -8.180  1.00 97.44           C  
ATOM   1496  ND2 ASN A 186     -16.766  -6.090  -7.332  1.00 97.44           N  
ATOM   1497  OD1 ASN A 186     -15.664  -6.957  -9.086  1.00 97.44           O  
ATOM   1498  N   SER A 187     -14.062  -6.223 -10.820  1.00 94.88           N  
ATOM   1499  CA  SER A 187     -14.211  -6.207 -12.273  1.00 94.88           C  
ATOM   1500  C   SER A 187     -15.180  -5.113 -12.719  1.00 94.88           C  
ATOM   1501  CB  SER A 187     -14.703  -7.566 -12.781  1.00 94.88           C  
ATOM   1502  O   SER A 187     -15.195  -4.730 -13.891  1.00 94.88           O  
ATOM   1503  OG  SER A 187     -15.930  -7.918 -12.164  1.00 94.88           O  
ATOM   1504  N   ASP A 188     -15.984  -4.594 -11.820  1.00 93.81           N  
ATOM   1505  CA  ASP A 188     -16.891  -3.496 -12.133  1.00 93.81           C  
ATOM   1506  C   ASP A 188     -16.156  -2.160 -12.148  1.00 93.81           C  
ATOM   1507  CB  ASP A 188     -18.047  -3.451 -11.133  1.00 93.81           C  
ATOM   1508  O   ASP A 188     -16.688  -1.160 -12.641  1.00 93.81           O  
ATOM   1509  CG  ASP A 188     -17.594  -3.201  -9.703  1.00 93.81           C  
ATOM   1510  OD1 ASP A 188     -16.406  -2.850  -9.500  1.00 93.81           O  
ATOM   1511  OD2 ASP A 188     -18.406  -3.357  -8.781  1.00 93.81           O  
ATOM   1512  N   TYR A 189     -14.992  -2.129 -11.578  1.00 94.31           N  
ATOM   1513  CA  TYR A 189     -14.117  -0.966 -11.508  1.00 94.31           C  
ATOM   1514  C   TYR A 189     -14.766   0.167 -10.727  1.00 94.31           C  
ATOM   1515  CB  TYR A 189     -13.750  -0.486 -12.922  1.00 94.31           C  
ATOM   1516  O   TYR A 189     -14.477   1.342 -10.961  1.00 94.31           O  
ATOM   1517  CG  TYR A 189     -13.047  -1.529 -13.750  1.00 94.31           C  
ATOM   1518  CD1 TYR A 189     -11.797  -2.016 -13.391  1.00 94.31           C  
ATOM   1519  CD2 TYR A 189     -13.641  -2.029 -14.906  1.00 94.31           C  
ATOM   1520  CE1 TYR A 189     -11.148  -2.975 -14.156  1.00 94.31           C  
ATOM   1521  CE2 TYR A 189     -12.992  -2.990 -15.688  1.00 94.31           C  
ATOM   1522  OH  TYR A 189     -11.109  -4.406 -16.062  1.00 94.31           O  
ATOM   1523  CZ  TYR A 189     -11.750  -3.457 -15.297  1.00 94.31           C  
ATOM   1524  N   GLU A 190     -15.680  -0.157  -9.820  1.00 95.44           N  
ATOM   1525  CA  GLU A 190     -16.312   0.806  -8.922  1.00 95.44           C  
ATOM   1526  C   GLU A 190     -16.016   0.483  -7.461  1.00 95.44           C  
ATOM   1527  CB  GLU A 190     -17.828   0.838  -9.156  1.00 95.44           C  
ATOM   1528  O   GLU A 190     -16.047   1.370  -6.605  1.00 95.44           O  
ATOM   1529  CG  GLU A 190     -18.234   1.374 -10.523  1.00 95.44           C  
ATOM   1530  CD  GLU A 190     -19.734   1.517 -10.695  1.00 95.44           C  
ATOM   1531  OE1 GLU A 190     -20.188   2.021 -11.750  1.00 95.44           O  
ATOM   1532  OE2 GLU A 190     -20.469   1.123  -9.766  1.00 95.44           O  
ATOM   1533  N   THR A 191     -15.727  -0.737  -7.246  1.00 97.44           N  
ATOM   1534  CA  THR A 191     -15.461  -1.181  -5.883  1.00 97.44           C  
ATOM   1535  C   THR A 191     -14.117  -1.901  -5.801  1.00 97.44           C  
ATOM   1536  CB  THR A 191     -16.578  -2.109  -5.371  1.00 97.44           C  
ATOM   1537  O   THR A 191     -13.594  -2.367  -6.812  1.00 97.44           O  
ATOM   1538  CG2 THR A 191     -17.922  -1.383  -5.324  1.00 97.44           C  
ATOM   1539  OG1 THR A 191     -16.688  -3.238  -6.246  1.00 97.44           O  
ATOM   1540  N   TYR A 192     -13.586  -1.952  -4.656  1.00 97.94           N  
ATOM   1541  CA  TYR A 192     -12.383  -2.727  -4.375  1.00 97.94           C  
ATOM   1542  C   TYR A 192     -12.422  -3.301  -2.963  1.00 97.94           C  
ATOM   1543  CB  TYR A 192     -11.133  -1.860  -4.551  1.00 97.94           C  
ATOM   1544  O   TYR A 192     -13.234  -2.875  -2.135  1.00 97.94           O  
ATOM   1545  CG  TYR A 192     -10.922  -0.861  -3.439  1.00 97.94           C  
ATOM   1546  CD1 TYR A 192     -11.570   0.375  -3.457  1.00 97.94           C  
ATOM   1547  CD2 TYR A 192     -10.086  -1.151  -2.369  1.00 97.94           C  
ATOM   1548  CE1 TYR A 192     -11.375   1.300  -2.436  1.00 97.94           C  
ATOM   1549  CE2 TYR A 192      -9.883  -0.234  -1.341  1.00 97.94           C  
ATOM   1550  OH  TYR A 192     -10.344   1.897  -0.369  1.00 97.94           O  
ATOM   1551  CZ  TYR A 192     -10.539   0.986  -1.383  1.00 97.94           C  
ATOM   1552  N   LEU A 193     -11.609  -4.320  -2.680  1.00 97.62           N  
ATOM   1553  CA  LEU A 193     -11.570  -4.902  -1.342  1.00 97.62           C  
ATOM   1554  C   LEU A 193     -10.188  -4.730  -0.714  1.00 97.62           C  
ATOM   1555  CB  LEU A 193     -11.938  -6.387  -1.391  1.00 97.62           C  
ATOM   1556  O   LEU A 193      -9.180  -4.656  -1.425  1.00 97.62           O  
ATOM   1557  CG  LEU A 193     -10.977  -7.305  -2.143  1.00 97.62           C  
ATOM   1558  CD1 LEU A 193      -9.836  -7.738  -1.226  1.00 97.62           C  
ATOM   1559  CD2 LEU A 193     -11.711  -8.516  -2.703  1.00 97.62           C  
ATOM   1560  N   SER A 194     -10.148  -4.562   0.557  1.00 98.12           N  
ATOM   1561  CA  SER A 194      -8.938  -4.594   1.373  1.00 98.12           C  
ATOM   1562  C   SER A 194      -9.039  -5.645   2.475  1.00 98.12           C  
ATOM   1563  CB  SER A 194      -8.672  -3.221   1.989  1.00 98.12           C  
ATOM   1564  O   SER A 194     -10.102  -5.816   3.078  1.00 98.12           O  
ATOM   1565  OG  SER A 194      -9.711  -2.859   2.885  1.00 98.12           O  
ATOM   1566  N   ALA A 195      -7.926  -6.352   2.662  1.00 97.56           N  
ATOM   1567  CA  ALA A 195      -7.941  -7.418   3.660  1.00 97.56           C  
ATOM   1568  C   ALA A 195      -6.766  -7.285   4.625  1.00 97.56           C  
ATOM   1569  CB  ALA A 195      -7.910  -8.789   2.979  1.00 97.56           C  
ATOM   1570  O   ALA A 195      -5.668  -6.887   4.227  1.00 97.56           O  
ATOM   1571  N   ASP A 196      -7.082  -7.539   5.879  1.00 95.75           N  
ATOM   1572  CA  ASP A 196      -6.039  -7.758   6.875  1.00 95.75           C  
ATOM   1573  C   ASP A 196      -6.090  -9.188   7.422  1.00 95.75           C  
ATOM   1574  CB  ASP A 196      -6.176  -6.754   8.023  1.00 95.75           C  
ATOM   1575  O   ASP A 196      -6.633 -10.078   6.773  1.00 95.75           O  
ATOM   1576  CG  ASP A 196      -7.445  -6.941   8.828  1.00 95.75           C  
ATOM   1577  OD1 ASP A 196      -8.078  -8.016   8.734  1.00 95.75           O  
ATOM   1578  OD2 ASP A 196      -7.820  -6.008   9.570  1.00 95.75           O  
ATOM   1579  N   ASP A 197      -5.547  -9.469   8.531  1.00 94.56           N  
ATOM   1580  CA  ASP A 197      -5.418 -10.828   9.031  1.00 94.56           C  
ATOM   1581  C   ASP A 197      -6.773 -11.383   9.469  1.00 94.56           C  
ATOM   1582  CB  ASP A 197      -4.430 -10.875  10.203  1.00 94.56           C  
ATOM   1583  O   ASP A 197      -6.953 -12.602   9.539  1.00 94.56           O  
ATOM   1584  CG  ASP A 197      -2.988 -10.680   9.766  1.00 94.56           C  
ATOM   1585  OD1 ASP A 197      -2.707 -10.727   8.555  1.00 94.56           O  
ATOM   1586  OD2 ASP A 197      -2.127 -10.484  10.648  1.00 94.56           O  
ATOM   1587  N   LEU A 198      -7.730 -10.477   9.695  1.00 94.38           N  
ATOM   1588  CA  LEU A 198      -8.953 -10.992  10.289  1.00 94.38           C  
ATOM   1589  C   LEU A 198     -10.180 -10.508   9.523  1.00 94.38           C  
ATOM   1590  CB  LEU A 198      -9.055 -10.562  11.758  1.00 94.38           C  
ATOM   1591  O   LEU A 198     -11.273 -11.070   9.664  1.00 94.38           O  
ATOM   1592  CG  LEU A 198      -7.980 -11.102  12.695  1.00 94.38           C  
ATOM   1593  CD1 LEU A 198      -8.211 -10.602  14.117  1.00 94.38           C  
ATOM   1594  CD2 LEU A 198      -7.957 -12.633  12.664  1.00 94.38           C  
ATOM   1595  N   ARG A 199      -9.992  -9.484   8.727  1.00 95.19           N  
ATOM   1596  CA  ARG A 199     -11.180  -8.906   8.102  1.00 95.19           C  
ATOM   1597  C   ARG A 199     -10.922  -8.570   6.633  1.00 95.19           C  
ATOM   1598  CB  ARG A 199     -11.625  -7.648   8.852  1.00 95.19           C  
ATOM   1599  O   ARG A 199      -9.773  -8.344   6.238  1.00 95.19           O  
ATOM   1600  CG  ARG A 199     -12.016  -7.898  10.297  1.00 95.19           C  
ATOM   1601  CD  ARG A 199     -12.445  -6.617  11.000  1.00 95.19           C  
ATOM   1602  NE  ARG A 199     -12.797  -6.859  12.391  1.00 95.19           N  
ATOM   1603  NH1 ARG A 199     -13.922  -4.859  12.672  1.00 95.19           N  
ATOM   1604  NH2 ARG A 199     -13.766  -6.340  14.414  1.00 95.19           N  
ATOM   1605  CZ  ARG A 199     -13.492  -6.020  13.156  1.00 95.19           C  
ATOM   1606  N   ILE A 200     -12.039  -8.602   5.883  1.00 96.94           N  
ATOM   1607  CA  ILE A 200     -12.062  -8.094   4.516  1.00 96.94           C  
ATOM   1608  C   ILE A 200     -13.125  -7.004   4.387  1.00 96.94           C  
ATOM   1609  CB  ILE A 200     -12.328  -9.227   3.496  1.00 96.94           C  
ATOM   1610  O   ILE A 200     -14.297  -7.227   4.703  1.00 96.94           O  
ATOM   1611  CG1 ILE A 200     -11.305 -10.352   3.662  1.00 96.94           C  
ATOM   1612  CG2 ILE A 200     -12.320  -8.680   2.066  1.00 96.94           C  
ATOM   1613  CD1 ILE A 200     -11.500 -11.516   2.703  1.00 96.94           C  
ATOM   1614  N   ASN A 201     -12.688  -5.832   3.938  1.00 97.44           N  
ATOM   1615  CA  ASN A 201     -13.586  -4.695   3.754  1.00 97.44           C  
ATOM   1616  C   ASN A 201     -13.828  -4.402   2.275  1.00 97.44           C  
ATOM   1617  CB  ASN A 201     -13.039  -3.455   4.457  1.00 97.44           C  
ATOM   1618  O   ASN A 201     -12.898  -4.457   1.469  1.00 97.44           O  
ATOM   1619  CG  ASN A 201     -13.008  -3.605   5.965  1.00 97.44           C  
ATOM   1620  ND2 ASN A 201     -11.906  -3.182   6.582  1.00 97.44           N  
ATOM   1621  OD1 ASN A 201     -13.961  -4.098   6.574  1.00 97.44           O  
ATOM   1622  N   LEU A 202     -15.070  -4.168   1.997  1.00 97.38           N  
ATOM   1623  CA  LEU A 202     -15.477  -3.742   0.662  1.00 97.38           C  
ATOM   1624  C   LEU A 202     -15.648  -2.229   0.601  1.00 97.38           C  
ATOM   1625  CB  LEU A 202     -16.781  -4.434   0.254  1.00 97.38           C  
ATOM   1626  O   LEU A 202     -16.375  -1.649   1.410  1.00 97.38           O  
ATOM   1627  CG  LEU A 202     -17.266  -4.176  -1.174  1.00 97.38           C  
ATOM   1628  CD1 LEU A 202     -16.312  -4.801  -2.180  1.00 97.38           C  
ATOM   1629  CD2 LEU A 202     -18.672  -4.727  -1.366  1.00 97.38           C  
ATOM   1630  N   TRP A 203     -15.016  -1.627  -0.401  1.00 97.94           N  
ATOM   1631  CA  TRP A 203     -15.023  -0.175  -0.546  1.00 97.94           C  
ATOM   1632  C   TRP A 203     -15.648   0.235  -1.877  1.00 97.94           C  
ATOM   1633  CB  TRP A 203     -13.609   0.387  -0.437  1.00 97.94           C  
ATOM   1634  O   TRP A 203     -15.555  -0.498  -2.865  1.00 97.94           O  
ATOM   1635  CG  TRP A 203     -12.922   0.060   0.855  1.00 97.94           C  
ATOM   1636  CD1 TRP A 203     -12.312  -1.120   1.190  1.00 97.94           C  
ATOM   1637  CD2 TRP A 203     -12.773   0.922   1.986  1.00 97.94           C  
ATOM   1638  CE2 TRP A 203     -12.062   0.200   2.973  1.00 97.94           C  
ATOM   1639  CE3 TRP A 203     -13.164   2.238   2.262  1.00 97.94           C  
ATOM   1640  NE1 TRP A 203     -11.797  -1.042   2.463  1.00 97.94           N  
ATOM   1641  CH2 TRP A 203     -12.141   2.039   4.461  1.00 97.94           C  
ATOM   1642  CZ2 TRP A 203     -11.742   0.751   4.219  1.00 97.94           C  
ATOM   1643  CZ3 TRP A 203     -12.852   2.785   3.500  1.00 97.94           C  
ATOM   1644  N   HIS A 204     -16.312   1.391  -1.851  1.00 96.94           N  
ATOM   1645  CA  HIS A 204     -16.609   2.084  -3.100  1.00 96.94           C  
ATOM   1646  C   HIS A 204     -15.547   3.127  -3.416  1.00 96.94           C  
ATOM   1647  CB  HIS A 204     -17.984   2.744  -3.033  1.00 96.94           C  
ATOM   1648  O   HIS A 204     -15.125   3.879  -2.533  1.00 96.94           O  
ATOM   1649  CG  HIS A 204     -18.516   3.166  -4.367  1.00 96.94           C  
ATOM   1650  CD2 HIS A 204     -19.422   2.578  -5.191  1.00 96.94           C  
ATOM   1651  ND1 HIS A 204     -18.109   4.324  -4.996  1.00 96.94           N  
ATOM   1652  CE1 HIS A 204     -18.750   4.430  -6.152  1.00 96.94           C  
ATOM   1653  NE2 HIS A 204     -19.547   3.385  -6.297  1.00 96.94           N  
ATOM   1654  N   LEU A 205     -15.109   3.238  -4.613  1.00 96.50           N  
ATOM   1655  CA  LEU A 205     -13.984   4.086  -5.000  1.00 96.50           C  
ATOM   1656  C   LEU A 205     -14.312   5.559  -4.758  1.00 96.50           C  
ATOM   1657  CB  LEU A 205     -13.633   3.865  -6.473  1.00 96.50           C  
ATOM   1658  O   LEU A 205     -13.406   6.383  -4.617  1.00 96.50           O  
ATOM   1659  CG  LEU A 205     -12.758   2.648  -6.785  1.00 96.50           C  
ATOM   1660  CD1 LEU A 205     -12.789   2.342  -8.281  1.00 96.50           C  
ATOM   1661  CD2 LEU A 205     -11.328   2.877  -6.309  1.00 96.50           C  
ATOM   1662  N   GLU A 206     -15.562   5.918  -4.672  1.00 95.19           N  
ATOM   1663  CA  GLU A 206     -15.945   7.316  -4.512  1.00 95.19           C  
ATOM   1664  C   GLU A 206     -16.266   7.637  -3.055  1.00 95.19           C  
ATOM   1665  CB  GLU A 206     -17.156   7.652  -5.402  1.00 95.19           C  
ATOM   1666  O   GLU A 206     -16.453   8.805  -2.697  1.00 95.19           O  
ATOM   1667  CG  GLU A 206     -16.844   7.578  -6.891  1.00 95.19           C  
ATOM   1668  CD  GLU A 206     -18.016   8.031  -7.762  1.00 95.19           C  
ATOM   1669  OE1 GLU A 206     -17.828   8.188  -8.992  1.00 95.19           O  
ATOM   1670  OE2 GLU A 206     -19.109   8.242  -7.207  1.00 95.19           O  
ATOM   1671  N   ILE A 207     -16.359   6.652  -2.205  1.00 95.94           N  
ATOM   1672  CA  ILE A 207     -16.672   6.836  -0.792  1.00 95.94           C  
ATOM   1673  C   ILE A 207     -15.438   6.520   0.049  1.00 95.94           C  
ATOM   1674  CB  ILE A 207     -17.859   5.953  -0.352  1.00 95.94           C  
ATOM   1675  O   ILE A 207     -15.008   5.367   0.123  1.00 95.94           O  
ATOM   1676  CG1 ILE A 207     -19.094   6.238  -1.225  1.00 95.94           C  
ATOM   1677  CG2 ILE A 207     -18.172   6.176   1.130  1.00 95.94           C  
ATOM   1678  CD1 ILE A 207     -20.266   5.316  -0.950  1.00 95.94           C  
ATOM   1679  N   THR A 208     -14.922   7.539   0.787  1.00 96.06           N  
ATOM   1680  CA  THR A 208     -13.617   7.379   1.420  1.00 96.06           C  
ATOM   1681  C   THR A 208     -13.773   7.145   2.920  1.00 96.06           C  
ATOM   1682  CB  THR A 208     -12.727   8.609   1.178  1.00 96.06           C  
ATOM   1683  O   THR A 208     -12.812   6.758   3.594  1.00 96.06           O  
ATOM   1684  CG2 THR A 208     -12.383   8.758  -0.302  1.00 96.06           C  
ATOM   1685  OG1 THR A 208     -13.414   9.789   1.616  1.00 96.06           O  
ATOM   1686  N   ASP A 209     -14.961   7.328   3.547  1.00 93.44           N  
ATOM   1687  CA  ASP A 209     -15.094   7.309   5.000  1.00 93.44           C  
ATOM   1688  C   ASP A 209     -15.922   6.105   5.457  1.00 93.44           C  
ATOM   1689  CB  ASP A 209     -15.734   8.609   5.496  1.00 93.44           C  
ATOM   1690  O   ASP A 209     -16.203   5.961   6.648  1.00 93.44           O  
ATOM   1691  CG  ASP A 209     -17.094   8.867   4.887  1.00 93.44           C  
ATOM   1692  OD1 ASP A 209     -17.406   8.297   3.816  1.00 93.44           O  
ATOM   1693  OD2 ASP A 209     -17.875   9.648   5.480  1.00 93.44           O  
ATOM   1694  N   ARG A 210     -16.266   5.258   4.512  1.00 93.75           N  
ATOM   1695  CA  ARG A 210     -17.094   4.113   4.887  1.00 93.75           C  
ATOM   1696  C   ARG A 210     -16.719   2.883   4.066  1.00 93.75           C  
ATOM   1697  CB  ARG A 210     -18.578   4.438   4.707  1.00 93.75           C  
ATOM   1698  O   ARG A 210     -16.469   2.984   2.861  1.00 93.75           O  
ATOM   1699  CG  ARG A 210     -19.078   5.555   5.609  1.00 93.75           C  
ATOM   1700  CD  ARG A 210     -20.562   5.816   5.414  1.00 93.75           C  
ATOM   1701  NE  ARG A 210     -21.031   6.898   6.273  1.00 93.75           N  
ATOM   1702  NH1 ARG A 210     -23.250   6.688   5.660  1.00 93.75           N  
ATOM   1703  NH2 ARG A 210     -22.625   8.289   7.180  1.00 93.75           N  
ATOM   1704  CZ  ARG A 210     -22.297   7.289   6.367  1.00 93.75           C  
ATOM   1705  N   SER A 211     -16.688   1.783   4.723  1.00 95.56           N  
ATOM   1706  CA  SER A 211     -16.469   0.483   4.094  1.00 95.56           C  
ATOM   1707  C   SER A 211     -17.422  -0.567   4.676  1.00 95.56           C  
ATOM   1708  CB  SER A 211     -15.023   0.029   4.262  1.00 95.56           C  
ATOM   1709  O   SER A 211     -18.062  -0.329   5.695  1.00 95.56           O  
ATOM   1710  OG  SER A 211     -14.750  -0.285   5.617  1.00 95.56           O  
ATOM   1711  N   PHE A 212     -17.594  -1.609   3.965  1.00 94.94           N  
ATOM   1712  CA  PHE A 212     -18.438  -2.711   4.418  1.00 94.94           C  
ATOM   1713  C   PHE A 212     -17.594  -3.930   4.766  1.00 94.94           C  
ATOM   1714  CB  PHE A 212     -19.469  -3.076   3.346  1.00 94.94           C  
ATOM   1715  O   PHE A 212     -16.891  -4.465   3.908  1.00 94.94           O  
ATOM   1716  CG  PHE A 212     -20.406  -4.180   3.758  1.00 94.94           C  
ATOM   1717  CD1 PHE A 212     -20.344  -5.430   3.152  1.00 94.94           C  
ATOM   1718  CD2 PHE A 212     -21.359  -3.969   4.750  1.00 94.94           C  
ATOM   1719  CE1 PHE A 212     -21.203  -6.453   3.531  1.00 94.94           C  
ATOM   1720  CE2 PHE A 212     -22.219  -4.988   5.137  1.00 94.94           C  
ATOM   1721  CZ  PHE A 212     -22.156  -6.227   4.523  1.00 94.94           C  
ATOM   1722  N   ASN A 213     -17.641  -4.297   6.035  1.00 94.75           N  
ATOM   1723  CA  ASN A 213     -16.938  -5.500   6.465  1.00 94.75           C  
ATOM   1724  C   ASN A 213     -17.641  -6.766   5.977  1.00 94.75           C  
ATOM   1725  CB  ASN A 213     -16.797  -5.523   7.988  1.00 94.75           C  
ATOM   1726  O   ASN A 213     -18.625  -7.199   6.570  1.00 94.75           O  
ATOM   1727  CG  ASN A 213     -15.898  -6.645   8.469  1.00 94.75           C  
ATOM   1728  ND2 ASN A 213     -14.664  -6.301   8.828  1.00 94.75           N  
ATOM   1729  OD1 ASN A 213     -16.312  -7.809   8.523  1.00 94.75           O  
ATOM   1730  N   ILE A 214     -17.141  -7.395   5.020  1.00 94.69           N  
ATOM   1731  CA  ILE A 214     -17.828  -8.500   4.359  1.00 94.69           C  
ATOM   1732  C   ILE A 214     -17.375  -9.828   4.961  1.00 94.69           C  
ATOM   1733  CB  ILE A 214     -17.578  -8.492   2.834  1.00 94.69           C  
ATOM   1734  O   ILE A 214     -18.125 -10.805   4.953  1.00 94.69           O  
ATOM   1735  CG1 ILE A 214     -18.547  -9.453   2.127  1.00 94.69           C  
ATOM   1736  CG2 ILE A 214     -16.125  -8.844   2.525  1.00 94.69           C  
ATOM   1737  CD1 ILE A 214     -18.625  -9.250   0.619  1.00 94.69           C  
ATOM   1738  N   VAL A 215     -16.156  -9.930   5.465  1.00 95.06           N  
ATOM   1739  CA  VAL A 215     -15.641 -11.109   6.156  1.00 95.06           C  
ATOM   1740  C   VAL A 215     -15.016 -10.695   7.488  1.00 95.06           C  
ATOM   1741  CB  VAL A 215     -14.609 -11.867   5.293  1.00 95.06           C  
ATOM   1742  O   VAL A 215     -14.242  -9.742   7.547  1.00 95.06           O  
ATOM   1743  CG1 VAL A 215     -14.023 -13.047   6.066  1.00 95.06           C  
ATOM   1744  CG2 VAL A 215     -15.258 -12.352   3.992  1.00 95.06           C  
ATOM   1745  N   ASP A 216     -15.352 -11.336   8.555  1.00 92.75           N  
ATOM   1746  CA  ASP A 216     -14.797 -11.172   9.891  1.00 92.75           C  
ATOM   1747  C   ASP A 216     -14.594 -12.516  10.570  1.00 92.75           C  
ATOM   1748  CB  ASP A 216     -15.711 -10.281  10.742  1.00 92.75           C  
ATOM   1749  O   ASP A 216     -15.562 -13.164  10.984  1.00 92.75           O  
ATOM   1750  CG  ASP A 216     -15.055  -9.812  12.031  1.00 92.75           C  
ATOM   1751  OD1 ASP A 216     -14.023 -10.398  12.430  1.00 92.75           O  
ATOM   1752  OD2 ASP A 216     -15.570  -8.859  12.648  1.00 92.75           O  
ATOM   1753  N   ILE A 217     -13.320 -12.875  10.703  1.00 90.56           N  
ATOM   1754  CA  ILE A 217     -13.070 -14.188  11.281  1.00 90.56           C  
ATOM   1755  C   ILE A 217     -12.508 -14.031  12.695  1.00 90.56           C  
ATOM   1756  CB  ILE A 217     -12.094 -15.016  10.406  1.00 90.56           C  
ATOM   1757  O   ILE A 217     -11.953 -14.977  13.258  1.00 90.56           O  
ATOM   1758  CG1 ILE A 217     -10.742 -14.305  10.297  1.00 90.56           C  
ATOM   1759  CG2 ILE A 217     -12.695 -15.266   9.023  1.00 90.56           C  
ATOM   1760  CD1 ILE A 217      -9.648 -15.156   9.672  1.00 90.56           C  
ATOM   1761  N   LYS A 218     -12.594 -12.867  13.242  1.00 87.12           N  
ATOM   1762  CA  LYS A 218     -12.164 -12.633  14.617  1.00 87.12           C  
ATOM   1763  C   LYS A 218     -13.000 -13.453  15.602  1.00 87.12           C  
ATOM   1764  CB  LYS A 218     -12.258 -11.148  14.961  1.00 87.12           C  
ATOM   1765  O   LYS A 218     -14.219 -13.312  15.656  1.00 87.12           O  
ATOM   1766  CG  LYS A 218     -11.750 -10.805  16.359  1.00 87.12           C  
ATOM   1767  CD  LYS A 218     -11.906  -9.320  16.656  1.00 87.12           C  
ATOM   1768  CE  LYS A 218     -11.461  -8.984  18.078  1.00 87.12           C  
ATOM   1769  NZ  LYS A 218     -11.641  -7.535  18.375  1.00 87.12           N  
ATOM   1770  N   PRO A 219     -12.305 -14.227  16.359  1.00 85.81           N  
ATOM   1771  CA  PRO A 219     -13.055 -14.984  17.359  1.00 85.81           C  
ATOM   1772  C   PRO A 219     -13.453 -14.133  18.562  1.00 85.81           C  
ATOM   1773  CB  PRO A 219     -12.070 -16.078  17.781  1.00 85.81           C  
ATOM   1774  O   PRO A 219     -12.969 -13.008  18.719  1.00 85.81           O  
ATOM   1775  CG  PRO A 219     -10.719 -15.477  17.594  1.00 85.81           C  
ATOM   1776  CD  PRO A 219     -10.789 -14.492  16.469  1.00 85.81           C  
ATOM   1777  N   ALA A 220     -14.344 -14.656  19.375  1.00 84.50           N  
ATOM   1778  CA  ALA A 220     -14.758 -13.961  20.578  1.00 84.50           C  
ATOM   1779  C   ALA A 220     -13.594 -13.781  21.547  1.00 84.50           C  
ATOM   1780  CB  ALA A 220     -15.898 -14.711  21.266  1.00 84.50           C  
ATOM   1781  O   ALA A 220     -13.422 -12.711  22.141  1.00 84.50           O  
ATOM   1782  N   ASN A 221     -12.820 -14.852  21.594  1.00 81.38           N  
ATOM   1783  CA  ASN A 221     -11.578 -14.820  22.359  1.00 81.38           C  
ATOM   1784  C   ASN A 221     -10.367 -15.047  21.453  1.00 81.38           C  
ATOM   1785  CB  ASN A 221     -11.609 -15.859  23.469  1.00 81.38           C  
ATOM   1786  O   ASN A 221     -10.281 -16.047  20.750  1.00 81.38           O  
ATOM   1787  CG  ASN A 221     -10.508 -15.656  24.500  1.00 81.38           C  
ATOM   1788  ND2 ASN A 221     -10.609 -16.344  25.625  1.00 81.38           N  
ATOM   1789  OD1 ASN A 221      -9.570 -14.883  24.266  1.00 81.38           O  
ATOM   1790  N   MET A 222      -9.523 -14.062  21.406  1.00 81.38           N  
ATOM   1791  CA  MET A 222      -8.359 -14.086  20.531  1.00 81.38           C  
ATOM   1792  C   MET A 222      -7.480 -15.305  20.828  1.00 81.38           C  
ATOM   1793  CB  MET A 222      -7.539 -12.805  20.688  1.00 81.38           C  
ATOM   1794  O   MET A 222      -6.672 -15.703  19.984  1.00 81.38           O  
ATOM   1795  CG  MET A 222      -8.164 -11.594  20.016  1.00 81.38           C  
ATOM   1796  SD  MET A 222      -8.414 -11.852  18.219  1.00 81.38           S  
ATOM   1797  CE  MET A 222      -6.699 -11.727  17.625  1.00 81.38           C  
ATOM   1798  N   GLU A 223      -7.711 -15.836  22.031  1.00 76.38           N  
ATOM   1799  CA  GLU A 223      -6.953 -17.047  22.359  1.00 76.38           C  
ATOM   1800  C   GLU A 223      -7.410 -18.234  21.516  1.00 76.38           C  
ATOM   1801  CB  GLU A 223      -7.090 -17.375  23.844  1.00 76.38           C  
ATOM   1802  O   GLU A 223      -6.672 -19.203  21.344  1.00 76.38           O  
ATOM   1803  CG  GLU A 223      -6.457 -16.344  24.766  1.00 76.38           C  
ATOM   1804  CD  GLU A 223      -6.598 -16.703  26.250  1.00 76.38           C  
ATOM   1805  OE1 GLU A 223      -6.082 -15.938  27.094  1.00 76.38           O  
ATOM   1806  OE2 GLU A 223      -7.227 -17.734  26.547  1.00 76.38           O  
ATOM   1807  N   GLU A 224      -8.602 -18.016  20.969  1.00 81.56           N  
ATOM   1808  CA  GLU A 224      -9.180 -19.078  20.172  1.00 81.56           C  
ATOM   1809  C   GLU A 224      -8.844 -18.906  18.688  1.00 81.56           C  
ATOM   1810  CB  GLU A 224     -10.695 -19.141  20.359  1.00 81.56           C  
ATOM   1811  O   GLU A 224      -9.352 -19.625  17.828  1.00 81.56           O  
ATOM   1812  CG  GLU A 224     -11.133 -19.469  21.766  1.00 81.56           C  
ATOM   1813  CD  GLU A 224     -12.641 -19.422  21.969  1.00 81.56           C  
ATOM   1814  OE1 GLU A 224     -13.109 -19.609  23.109  1.00 81.56           O  
ATOM   1815  OE2 GLU A 224     -13.352 -19.188  20.969  1.00 81.56           O  
ATOM   1816  N   LEU A 225      -8.000 -17.953  18.422  1.00 85.75           N  
ATOM   1817  CA  LEU A 225      -7.633 -17.703  17.031  1.00 85.75           C  
ATOM   1818  C   LEU A 225      -6.840 -18.875  16.469  1.00 85.75           C  
ATOM   1819  CB  LEU A 225      -6.816 -16.422  16.922  1.00 85.75           C  
ATOM   1820  O   LEU A 225      -5.793 -19.250  17.000  1.00 85.75           O  
ATOM   1821  CG  LEU A 225      -6.473 -15.961  15.500  1.00 85.75           C  
ATOM   1822  CD1 LEU A 225      -7.734 -15.516  14.766  1.00 85.75           C  
ATOM   1823  CD2 LEU A 225      -5.441 -14.836  15.531  1.00 85.75           C  
ATOM   1824  N   THR A 226      -7.422 -19.484  15.359  1.00 83.12           N  
ATOM   1825  CA  THR A 226      -6.770 -20.672  14.805  1.00 83.12           C  
ATOM   1826  C   THR A 226      -6.223 -20.375  13.406  1.00 83.12           C  
ATOM   1827  CB  THR A 226      -7.738 -21.859  14.734  1.00 83.12           C  
ATOM   1828  O   THR A 226      -5.332 -21.078  12.922  1.00 83.12           O  
ATOM   1829  CG2 THR A 226      -8.195 -22.281  16.125  1.00 83.12           C  
ATOM   1830  OG1 THR A 226      -8.883 -21.500  13.953  1.00 83.12           O  
ATOM   1831  N   GLU A 227      -6.820 -19.453  12.750  1.00 89.06           N  
ATOM   1832  CA  GLU A 227      -6.348 -19.125  11.406  1.00 89.06           C  
ATOM   1833  C   GLU A 227      -6.523 -17.641  11.109  1.00 89.06           C  
ATOM   1834  CB  GLU A 227      -7.086 -19.953  10.359  1.00 89.06           C  
ATOM   1835  O   GLU A 227      -7.328 -16.969  11.750  1.00 89.06           O  
ATOM   1836  CG  GLU A 227      -8.570 -19.656  10.258  1.00 89.06           C  
ATOM   1837  CD  GLU A 227      -9.289 -20.484   9.203  1.00 89.06           C  
ATOM   1838  OE1 GLU A 227     -10.516 -20.719   9.352  1.00 89.06           O  
ATOM   1839  OE2 GLU A 227      -8.625 -20.891   8.234  1.00 89.06           O  
ATOM   1840  N   VAL A 228      -5.723 -17.172  10.195  1.00 93.44           N  
ATOM   1841  CA  VAL A 228      -5.785 -15.773   9.789  1.00 93.44           C  
ATOM   1842  C   VAL A 228      -5.836 -15.680   8.266  1.00 93.44           C  
ATOM   1843  CB  VAL A 228      -4.586 -14.969  10.336  1.00 93.44           C  
ATOM   1844  O   VAL A 228      -5.434 -16.609   7.566  1.00 93.44           O  
ATOM   1845  CG1 VAL A 228      -4.605 -14.938  11.859  1.00 93.44           C  
ATOM   1846  CG2 VAL A 228      -3.271 -15.555   9.828  1.00 93.44           C  
ATOM   1847  N   ILE A 229      -6.348 -14.570   7.789  1.00 95.69           N  
ATOM   1848  CA  ILE A 229      -6.422 -14.320   6.355  1.00 95.69           C  
ATOM   1849  C   ILE A 229      -5.055 -13.883   5.836  1.00 95.69           C  
ATOM   1850  CB  ILE A 229      -7.492 -13.258   6.023  1.00 95.69           C  
ATOM   1851  O   ILE A 229      -4.453 -12.945   6.367  1.00 95.69           O  
ATOM   1852  CG1 ILE A 229      -8.867 -13.703   6.527  1.00 95.69           C  
ATOM   1853  CG2 ILE A 229      -7.523 -12.977   4.520  1.00 95.69           C  
ATOM   1854  CD1 ILE A 229      -9.938 -12.625   6.461  1.00 95.69           C  
ATOM   1855  N   THR A 230      -4.602 -14.539   4.754  1.00 96.25           N  
ATOM   1856  CA  THR A 230      -3.246 -14.258   4.293  1.00 96.25           C  
ATOM   1857  C   THR A 230      -3.271 -13.539   2.943  1.00 96.25           C  
ATOM   1858  CB  THR A 230      -2.416 -15.547   4.176  1.00 96.25           C  
ATOM   1859  O   THR A 230      -2.316 -12.852   2.580  1.00 96.25           O  
ATOM   1860  CG2 THR A 230      -2.162 -16.156   5.551  1.00 96.25           C  
ATOM   1861  OG1 THR A 230      -3.123 -16.484   3.365  1.00 96.25           O  
ATOM   1862  N   ALA A 231      -4.301 -13.727   2.174  1.00 97.31           N  
ATOM   1863  CA  ALA A 231      -4.453 -13.062   0.881  1.00 97.31           C  
ATOM   1864  C   ALA A 231      -5.910 -13.070   0.430  1.00 97.31           C  
ATOM   1865  CB  ALA A 231      -3.572 -13.734  -0.168  1.00 97.31           C  
ATOM   1866  O   ALA A 231      -6.691 -13.930   0.839  1.00 97.31           O  
ATOM   1867  N   ALA A 232      -6.297 -12.070  -0.363  1.00 97.81           N  
ATOM   1868  CA  ALA A 232      -7.645 -11.961  -0.917  1.00 97.81           C  
ATOM   1869  C   ALA A 232      -7.617 -11.320  -2.301  1.00 97.81           C  
ATOM   1870  CB  ALA A 232      -8.539 -11.156   0.022  1.00 97.81           C  
ATOM   1871  O   ALA A 232      -6.828 -10.406  -2.553  1.00 97.81           O  
ATOM   1872  N   GLU A 233      -8.523 -11.828  -3.162  1.00 97.88           N  
ATOM   1873  CA  GLU A 233      -8.570 -11.328  -4.531  1.00 97.88           C  
ATOM   1874  C   GLU A 233      -9.961 -11.469  -5.129  1.00 97.88           C  
ATOM   1875  CB  GLU A 233      -7.543 -12.062  -5.402  1.00 97.88           C  
ATOM   1876  O   GLU A 233     -10.633 -12.484  -4.926  1.00 97.88           O  
ATOM   1877  CG  GLU A 233      -7.344 -11.438  -6.777  1.00 97.88           C  
ATOM   1878  CD  GLU A 233      -6.152 -12.008  -7.527  1.00 97.88           C  
ATOM   1879  OE1 GLU A 233      -5.781 -11.453  -8.586  1.00 97.88           O  
ATOM   1880  OE2 GLU A 233      -5.586 -13.016  -7.055  1.00 97.88           O  
ATOM   1881  N   PHE A 234     -10.398 -10.477  -5.926  1.00 97.69           N  
ATOM   1882  CA  PHE A 234     -11.656 -10.547  -6.664  1.00 97.69           C  
ATOM   1883  C   PHE A 234     -11.500 -11.406  -7.914  1.00 97.69           C  
ATOM   1884  CB  PHE A 234     -12.141  -9.148  -7.047  1.00 97.69           C  
ATOM   1885  O   PHE A 234     -10.430 -11.438  -8.523  1.00 97.69           O  
ATOM   1886  CG  PHE A 234     -13.039  -8.516  -6.020  1.00 97.69           C  
ATOM   1887  CD1 PHE A 234     -14.266  -9.078  -5.715  1.00 97.69           C  
ATOM   1888  CD2 PHE A 234     -12.648  -7.352  -5.363  1.00 97.69           C  
ATOM   1889  CE1 PHE A 234     -15.102  -8.492  -4.762  1.00 97.69           C  
ATOM   1890  CE2 PHE A 234     -13.477  -6.762  -4.410  1.00 97.69           C  
ATOM   1891  CZ  PHE A 234     -14.703  -7.332  -4.113  1.00 97.69           C  
ATOM   1892  N   HIS A 235     -12.570 -11.992  -8.219  1.00 97.38           N  
ATOM   1893  CA  HIS A 235     -12.602 -12.680  -9.500  1.00 97.38           C  
ATOM   1894  C   HIS A 235     -12.508 -11.688 -10.656  1.00 97.38           C  
ATOM   1895  CB  HIS A 235     -13.875 -13.516  -9.633  1.00 97.38           C  
ATOM   1896  O   HIS A 235     -13.125 -10.625 -10.625  1.00 97.38           O  
ATOM   1897  CG  HIS A 235     -13.852 -14.469 -10.781  1.00 97.38           C  
ATOM   1898  CD2 HIS A 235     -13.625 -15.805 -10.828  1.00 97.38           C  
ATOM   1899  ND1 HIS A 235     -14.078 -14.070 -12.078  1.00 97.38           N  
ATOM   1900  CE1 HIS A 235     -14.000 -15.125 -12.875  1.00 97.38           C  
ATOM   1901  NE2 HIS A 235     -13.719 -16.188 -12.141  1.00 97.38           N  
ATOM   1902  N   PRO A 236     -11.758 -11.961 -11.688  1.00 95.12           N  
ATOM   1903  CA  PRO A 236     -11.500 -10.984 -12.742  1.00 95.12           C  
ATOM   1904  C   PRO A 236     -12.711 -10.742 -13.633  1.00 95.12           C  
ATOM   1905  CB  PRO A 236     -10.352 -11.617 -13.539  1.00 95.12           C  
ATOM   1906  O   PRO A 236     -12.828  -9.680 -14.250  1.00 95.12           O  
ATOM   1907  CG  PRO A 236     -10.453 -13.078 -13.250  1.00 95.12           C  
ATOM   1908  CD  PRO A 236     -10.969 -13.258 -11.852  1.00 95.12           C  
ATOM   1909  N   ASN A 237     -13.648 -11.617 -13.734  1.00 95.06           N  
ATOM   1910  CA  ASN A 237     -14.773 -11.477 -14.656  1.00 95.06           C  
ATOM   1911  C   ASN A 237     -16.109 -11.414 -13.914  1.00 95.06           C  
ATOM   1912  CB  ASN A 237     -14.781 -12.617 -15.672  1.00 95.06           C  
ATOM   1913  O   ASN A 237     -17.109 -10.953 -14.461  1.00 95.06           O  
ATOM   1914  CG  ASN A 237     -13.516 -12.664 -16.516  1.00 95.06           C  
ATOM   1915  ND2 ASN A 237     -13.086 -13.867 -16.875  1.00 95.06           N  
ATOM   1916  OD1 ASN A 237     -12.930 -11.625 -16.828  1.00 95.06           O  
ATOM   1917  N   SER A 238     -16.156 -11.906 -12.719  1.00 94.94           N  
ATOM   1918  CA  SER A 238     -17.391 -11.914 -11.922  1.00 94.94           C  
ATOM   1919  C   SER A 238     -17.281 -10.945 -10.750  1.00 94.94           C  
ATOM   1920  CB  SER A 238     -17.688 -13.320 -11.414  1.00 94.94           C  
ATOM   1921  O   SER A 238     -16.594 -11.227  -9.766  1.00 94.94           O  
ATOM   1922  OG  SER A 238     -17.875 -14.219 -12.492  1.00 94.94           O  
ATOM   1923  N   CYS A 239     -18.062  -9.945 -10.789  1.00 94.62           N  
ATOM   1924  CA  CYS A 239     -17.922  -8.852  -9.828  1.00 94.62           C  
ATOM   1925  C   CYS A 239     -18.516  -9.227  -8.477  1.00 94.62           C  
ATOM   1926  CB  CYS A 239     -18.594  -7.582 -10.359  1.00 94.62           C  
ATOM   1927  O   CYS A 239     -18.375  -8.477  -7.508  1.00 94.62           O  
ATOM   1928  SG  CYS A 239     -20.344  -7.789 -10.727  1.00 94.62           S  
ATOM   1929  N   ASN A 240     -19.109 -10.398  -8.336  1.00 94.56           N  
ATOM   1930  CA  ASN A 240     -19.734 -10.781  -7.070  1.00 94.56           C  
ATOM   1931  C   ASN A 240     -18.969 -11.898  -6.379  1.00 94.56           C  
ATOM   1932  CB  ASN A 240     -21.188 -11.195  -7.289  1.00 94.56           C  
ATOM   1933  O   ASN A 240     -19.375 -12.391  -5.328  1.00 94.56           O  
ATOM   1934  CG  ASN A 240     -22.031 -10.086  -7.871  1.00 94.56           C  
ATOM   1935  ND2 ASN A 240     -22.984 -10.445  -8.734  1.00 94.56           N  
ATOM   1936  OD1 ASN A 240     -21.844  -8.906  -7.551  1.00 94.56           O  
ATOM   1937  N   THR A 241     -17.875 -12.234  -6.996  1.00 95.88           N  
ATOM   1938  CA  THR A 241     -17.109 -13.367  -6.465  1.00 95.88           C  
ATOM   1939  C   THR A 241     -15.695 -12.953  -6.102  1.00 95.88           C  
ATOM   1940  CB  THR A 241     -17.062 -14.531  -7.477  1.00 95.88           C  
ATOM   1941  O   THR A 241     -15.039 -12.227  -6.859  1.00 95.88           O  
ATOM   1942  CG2 THR A 241     -16.406 -15.758  -6.867  1.00 95.88           C  
ATOM   1943  OG1 THR A 241     -18.406 -14.867  -7.871  1.00 95.88           O  
ATOM   1944  N   PHE A 242     -15.297 -13.352  -4.934  1.00 96.81           N  
ATOM   1945  CA  PHE A 242     -13.914 -13.148  -4.523  1.00 96.81           C  
ATOM   1946  C   PHE A 242     -13.414 -14.336  -3.709  1.00 96.81           C  
ATOM   1947  CB  PHE A 242     -13.781 -11.859  -3.713  1.00 96.81           C  
ATOM   1948  O   PHE A 242     -14.195 -15.180  -3.285  1.00 96.81           O  
ATOM   1949  CG  PHE A 242     -14.391 -11.938  -2.340  1.00 96.81           C  
ATOM   1950  CD1 PHE A 242     -15.742 -11.672  -2.146  1.00 96.81           C  
ATOM   1951  CD2 PHE A 242     -13.609 -12.273  -1.239  1.00 96.81           C  
ATOM   1952  CE1 PHE A 242     -16.312 -11.742  -0.877  1.00 96.81           C  
ATOM   1953  CE2 PHE A 242     -14.172 -12.344   0.033  1.00 96.81           C  
ATOM   1954  CZ  PHE A 242     -15.523 -12.086   0.212  1.00 96.81           C  
ATOM   1955  N   VAL A 243     -12.109 -14.414  -3.559  1.00 97.19           N  
ATOM   1956  CA  VAL A 243     -11.492 -15.516  -2.834  1.00 97.19           C  
ATOM   1957  C   VAL A 243     -10.562 -14.977  -1.754  1.00 97.19           C  
ATOM   1958  CB  VAL A 243     -10.711 -16.453  -3.785  1.00 97.19           C  
ATOM   1959  O   VAL A 243     -10.023 -13.875  -1.889  1.00 97.19           O  
ATOM   1960  CG1 VAL A 243      -9.453 -15.766  -4.305  1.00 97.19           C  
ATOM   1961  CG2 VAL A 243     -10.359 -17.766  -3.076  1.00 97.19           C  
ATOM   1962  N   TYR A 244     -10.469 -15.695  -0.656  1.00 97.38           N  
ATOM   1963  CA  TYR A 244      -9.406 -15.398   0.298  1.00 97.38           C  
ATOM   1964  C   TYR A 244      -8.797 -16.688   0.848  1.00 97.38           C  
ATOM   1965  CB  TYR A 244      -9.945 -14.539   1.448  1.00 97.38           C  
ATOM   1966  O   TYR A 244      -9.469 -17.703   0.935  1.00 97.38           O  
ATOM   1967  CG  TYR A 244     -10.906 -15.273   2.355  1.00 97.38           C  
ATOM   1968  CD1 TYR A 244     -12.273 -15.281   2.090  1.00 97.38           C  
ATOM   1969  CD2 TYR A 244     -10.445 -15.945   3.480  1.00 97.38           C  
ATOM   1970  CE1 TYR A 244     -13.156 -15.953   2.924  1.00 97.38           C  
ATOM   1971  CE2 TYR A 244     -11.328 -16.625   4.320  1.00 97.38           C  
ATOM   1972  OH  TYR A 244     -13.555 -17.281   4.863  1.00 97.38           O  
ATOM   1973  CZ  TYR A 244     -12.680 -16.625   4.035  1.00 97.38           C  
ATOM   1974  N   SER A 245      -7.531 -16.562   1.133  1.00 96.62           N  
ATOM   1975  CA  SER A 245      -6.781 -17.703   1.663  1.00 96.62           C  
ATOM   1976  C   SER A 245      -6.484 -17.516   3.146  1.00 96.62           C  
ATOM   1977  CB  SER A 245      -5.477 -17.891   0.890  1.00 96.62           C  
ATOM   1978  O   SER A 245      -6.641 -16.422   3.689  1.00 96.62           O  
ATOM   1979  OG  SER A 245      -4.660 -16.734   0.995  1.00 96.62           O  
ATOM   1980  N   SER A 246      -6.051 -18.656   3.789  1.00 92.81           N  
ATOM   1981  CA  SER A 246      -5.766 -18.625   5.219  1.00 92.81           C  
ATOM   1982  C   SER A 246      -4.383 -19.188   5.523  1.00 92.81           C  
ATOM   1983  CB  SER A 246      -6.828 -19.391   5.996  1.00 92.81           C  
ATOM   1984  O   SER A 246      -3.750 -19.797   4.656  1.00 92.81           O  
ATOM   1985  OG  SER A 246      -6.578 -20.797   5.926  1.00 92.81           O  
ATOM   1986  N   SER A 247      -3.973 -19.016   6.762  1.00 91.50           N  
ATOM   1987  CA  SER A 247      -2.680 -19.484   7.238  1.00 91.50           C  
ATOM   1988  C   SER A 247      -2.674 -21.016   7.395  1.00 91.50           C  
ATOM   1989  CB  SER A 247      -2.324 -18.828   8.570  1.00 91.50           C  
ATOM   1990  O   SER A 247      -1.612 -21.625   7.535  1.00 91.50           O  
ATOM   1991  OG  SER A 247      -3.281 -19.156   9.570  1.00 91.50           O  
ATOM   1992  N   LYS A 248      -3.828 -21.641   7.309  1.00 89.31           N  
ATOM   1993  CA  LYS A 248      -3.920 -23.094   7.438  1.00 89.31           C  
ATOM   1994  C   LYS A 248      -3.838 -23.781   6.070  1.00 89.31           C  
ATOM   1995  CB  LYS A 248      -5.219 -23.500   8.141  1.00 89.31           C  
ATOM   1996  O   LYS A 248      -3.891 -25.000   5.977  1.00 89.31           O  
ATOM   1997  CG  LYS A 248      -5.230 -23.188   9.633  1.00 89.31           C  
ATOM   1998  CD  LYS A 248      -6.465 -23.781  10.312  1.00 89.31           C  
ATOM   1999  CE  LYS A 248      -6.434 -23.547  11.812  1.00 89.31           C  
ATOM   2000  NZ  LYS A 248      -7.664 -24.078  12.477  1.00 89.31           N  
ATOM   2001  N   GLY A 249      -3.785 -22.969   5.047  1.00 92.69           N  
ATOM   2002  CA  GLY A 249      -3.664 -23.516   3.709  1.00 92.69           C  
ATOM   2003  C   GLY A 249      -5.000 -23.734   3.029  1.00 92.69           C  
ATOM   2004  O   GLY A 249      -5.082 -24.438   2.012  1.00 92.69           O  
ATOM   2005  N   THR A 250      -6.012 -23.125   3.594  1.00 93.56           N  
ATOM   2006  CA  THR A 250      -7.340 -23.250   3.004  1.00 93.56           C  
ATOM   2007  C   THR A 250      -7.688 -22.016   2.182  1.00 93.56           C  
ATOM   2008  CB  THR A 250      -8.414 -23.469   4.086  1.00 93.56           C  
ATOM   2009  O   THR A 250      -7.184 -20.922   2.453  1.00 93.56           O  
ATOM   2010  CG2 THR A 250      -8.125 -24.719   4.906  1.00 93.56           C  
ATOM   2011  OG1 THR A 250      -8.438 -22.328   4.961  1.00 93.56           O  
ATOM   2012  N   ILE A 251      -8.484 -22.281   1.138  1.00 96.56           N  
ATOM   2013  CA  ILE A 251      -8.961 -21.219   0.271  1.00 96.56           C  
ATOM   2014  C   ILE A 251     -10.492 -21.203   0.271  1.00 96.56           C  
ATOM   2015  CB  ILE A 251      -8.430 -21.375  -1.170  1.00 96.56           C  
ATOM   2016  O   ILE A 251     -11.133 -22.234   0.048  1.00 96.56           O  
ATOM   2017  CG1 ILE A 251      -6.914 -21.594  -1.156  1.00 96.56           C  
ATOM   2018  CG2 ILE A 251      -8.797 -20.156  -2.018  1.00 96.56           C  
ATOM   2019  CD1 ILE A 251      -6.395 -22.406  -2.332  1.00 96.56           C  
ATOM   2020  N   ARG A 252     -11.047 -20.047   0.481  1.00 96.00           N  
ATOM   2021  CA  ARG A 252     -12.500 -19.922   0.513  1.00 96.00           C  
ATOM   2022  C   ARG A 252     -12.992 -19.000  -0.597  1.00 96.00           C  
ATOM   2023  CB  ARG A 252     -12.969 -19.391   1.873  1.00 96.00           C  
ATOM   2024  O   ARG A 252     -12.562 -17.844  -0.692  1.00 96.00           O  
ATOM   2025  CG  ARG A 252     -12.750 -20.375   3.016  1.00 96.00           C  
ATOM   2026  CD  ARG A 252     -13.133 -19.766   4.359  1.00 96.00           C  
ATOM   2027  NE  ARG A 252     -12.922 -20.703   5.457  1.00 96.00           N  
ATOM   2028  NH1 ARG A 252     -10.680 -20.219   5.715  1.00 96.00           N  
ATOM   2029  NH2 ARG A 252     -11.680 -21.781   7.062  1.00 96.00           N  
ATOM   2030  CZ  ARG A 252     -11.758 -20.906   6.074  1.00 96.00           C  
ATOM   2031  N   LEU A 253     -13.828 -19.547  -1.431  1.00 95.94           N  
ATOM   2032  CA  LEU A 253     -14.508 -18.781  -2.465  1.00 95.94           C  
ATOM   2033  C   LEU A 253     -15.836 -18.234  -1.959  1.00 95.94           C  
ATOM   2034  CB  LEU A 253     -14.727 -19.625  -3.717  1.00 95.94           C  
ATOM   2035  O   LEU A 253     -16.688 -19.000  -1.490  1.00 95.94           O  
ATOM   2036  CG  LEU A 253     -15.242 -18.891  -4.957  1.00 95.94           C  
ATOM   2037  CD1 LEU A 253     -14.141 -18.016  -5.547  1.00 95.94           C  
ATOM   2038  CD2 LEU A 253     -15.758 -19.891  -5.992  1.00 95.94           C  
ATOM   2039  N   CYS A 254     -15.992 -16.891  -2.111  1.00 95.25           N  
ATOM   2040  CA  CYS A 254     -17.188 -16.234  -1.592  1.00 95.25           C  
ATOM   2041  C   CYS A 254     -18.000 -15.609  -2.717  1.00 95.25           C  
ATOM   2042  CB  CYS A 254     -16.812 -15.172  -0.562  1.00 95.25           C  
ATOM   2043  O   CYS A 254     -17.438 -14.992  -3.623  1.00 95.25           O  
ATOM   2044  SG  CYS A 254     -15.914 -15.820   0.862  1.00 95.25           S  
ATOM   2045  N   ASP A 255     -19.250 -15.812  -2.654  1.00 93.38           N  
ATOM   2046  CA  ASP A 255     -20.219 -15.172  -3.541  1.00 93.38           C  
ATOM   2047  C   ASP A 255     -21.094 -14.180  -2.775  1.00 93.38           C  
ATOM   2048  CB  ASP A 255     -21.094 -16.219  -4.238  1.00 93.38           C  
ATOM   2049  O   ASP A 255     -21.906 -14.578  -1.950  1.00 93.38           O  
ATOM   2050  CG  ASP A 255     -21.891 -15.641  -5.395  1.00 93.38           C  
ATOM   2051  OD1 ASP A 255     -22.172 -14.422  -5.398  1.00 93.38           O  
ATOM   2052  OD2 ASP A 255     -22.250 -16.422  -6.305  1.00 93.38           O  
ATOM   2053  N   MET A 256     -20.922 -12.953  -3.066  1.00 91.62           N  
ATOM   2054  CA  MET A 256     -21.594 -11.875  -2.338  1.00 91.62           C  
ATOM   2055  C   MET A 256     -23.109 -11.922  -2.559  1.00 91.62           C  
ATOM   2056  CB  MET A 256     -21.047 -10.516  -2.770  1.00 91.62           C  
ATOM   2057  O   MET A 256     -23.859 -11.305  -1.812  1.00 91.62           O  
ATOM   2058  CG  MET A 256     -19.609 -10.281  -2.365  1.00 91.62           C  
ATOM   2059  SD  MET A 256     -19.031  -8.570  -2.734  1.00 91.62           S  
ATOM   2060  CE  MET A 256     -19.016  -8.625  -4.547  1.00 91.62           C  
ATOM   2061  N   ARG A 257     -23.656 -12.617  -3.637  1.00 88.75           N  
ATOM   2062  CA  ARG A 257     -25.078 -12.758  -3.881  1.00 88.75           C  
ATOM   2063  C   ARG A 257     -25.703 -13.781  -2.936  1.00 88.75           C  
ATOM   2064  CB  ARG A 257     -25.344 -13.164  -5.332  1.00 88.75           C  
ATOM   2065  O   ARG A 257     -26.906 -13.727  -2.656  1.00 88.75           O  
ATOM   2066  CG  ARG A 257     -24.828 -12.164  -6.352  1.00 88.75           C  
ATOM   2067  CD  ARG A 257     -24.938 -12.695  -7.773  1.00 88.75           C  
ATOM   2068  NE  ARG A 257     -24.016 -13.797  -8.016  1.00 88.75           N  
ATOM   2069  NH1 ARG A 257     -24.641 -14.102 -10.219  1.00 88.75           N  
ATOM   2070  NH2 ARG A 257     -23.016 -15.438  -9.281  1.00 88.75           N  
ATOM   2071  CZ  ARG A 257     -23.891 -14.445  -9.172  1.00 88.75           C  
ATOM   2072  N   ALA A 258     -24.844 -14.727  -2.535  1.00 84.69           N  
ATOM   2073  CA  ALA A 258     -25.344 -15.789  -1.662  1.00 84.69           C  
ATOM   2074  C   ALA A 258     -25.516 -15.281  -0.234  1.00 84.69           C  
ATOM   2075  CB  ALA A 258     -24.391 -16.984  -1.685  1.00 84.69           C  
ATOM   2076  O   ALA A 258     -26.500 -15.625   0.436  1.00 84.69           O  
ATOM   2077  N   SER A 259     -24.562 -14.508   0.291  1.00 77.62           N  
ATOM   2078  CA  SER A 259     -24.609 -13.930   1.631  1.00 77.62           C  
ATOM   2079  C   SER A 259     -23.922 -12.570   1.669  1.00 77.62           C  
ATOM   2080  CB  SER A 259     -23.953 -14.867   2.639  1.00 77.62           C  
ATOM   2081  O   SER A 259     -22.828 -12.398   1.120  1.00 77.62           O  
ATOM   2082  OG  SER A 259     -23.953 -14.305   3.938  1.00 77.62           O  
ATOM   2083  N   ALA A 260     -24.625 -11.672   2.357  1.00 74.56           N  
ATOM   2084  CA  ALA A 260     -24.031 -10.344   2.480  1.00 74.56           C  
ATOM   2085  C   ALA A 260     -22.766 -10.391   3.330  1.00 74.56           C  
ATOM   2086  CB  ALA A 260     -25.047  -9.367   3.078  1.00 74.56           C  
ATOM   2087  O   ALA A 260     -21.797  -9.703   3.031  1.00 74.56           O  
ATOM   2088  N   LEU A 261     -23.000 -11.156   4.391  1.00 78.69           N  
ATOM   2089  CA  LEU A 261     -21.812 -11.438   5.188  1.00 78.69           C  
ATOM   2090  C   LEU A 261     -21.219 -12.781   4.805  1.00 78.69           C  
ATOM   2091  CB  LEU A 261     -22.141 -11.414   6.680  1.00 78.69           C  
ATOM   2092  O   LEU A 261     -21.875 -13.820   4.918  1.00 78.69           O  
ATOM   2093  CG  LEU A 261     -22.562 -10.062   7.262  1.00 78.69           C  
ATOM   2094  CD1 LEU A 261     -23.156 -10.250   8.656  1.00 78.69           C  
ATOM   2095  CD2 LEU A 261     -21.391  -9.109   7.305  1.00 78.69           C  
ATOM   2096  N   CYS A 262     -20.281 -12.758   4.121  1.00 78.00           N  
ATOM   2097  CA  CYS A 262     -19.656 -13.969   3.615  1.00 78.00           C  
ATOM   2098  C   CYS A 262     -18.969 -14.742   4.738  1.00 78.00           C  
ATOM   2099  CB  CYS A 262     -18.641 -13.641   2.521  1.00 78.00           C  
ATOM   2100  O   CYS A 262     -17.797 -15.117   4.613  1.00 78.00           O  
ATOM   2101  SG  CYS A 262     -19.391 -12.961   1.021  1.00 78.00           S  
ATOM   2102  N   ASP A 263     -19.688 -14.852   5.883  1.00 71.62           N  
ATOM   2103  CA  ASP A 263     -19.188 -15.688   6.977  1.00 71.62           C  
ATOM   2104  C   ASP A 263     -19.125 -17.156   6.562  1.00 71.62           C  
ATOM   2105  CB  ASP A 263     -20.078 -15.523   8.211  1.00 71.62           C  
ATOM   2106  O   ASP A 263     -18.344 -17.922   7.113  1.00 71.62           O  
ATOM   2107  CG  ASP A 263     -20.094 -14.109   8.750  1.00 71.62           C  
ATOM   2108  OD1 ASP A 263     -19.141 -13.344   8.492  1.00 71.62           O  
ATOM   2109  OD2 ASP A 263     -21.078 -13.750   9.445  1.00 71.62           O  
ATOM   2110  N   ARG A 264     -19.969 -17.359   5.543  1.00 77.88           N  
ATOM   2111  CA  ARG A 264     -19.953 -18.688   4.961  1.00 77.88           C  
ATOM   2112  C   ARG A 264     -19.422 -18.656   3.527  1.00 77.88           C  
ATOM   2113  CB  ARG A 264     -21.344 -19.312   5.000  1.00 77.88           C  
ATOM   2114  O   ARG A 264     -19.781 -17.766   2.758  1.00 77.88           O  
ATOM   2115  CG  ARG A 264     -21.875 -19.531   6.406  1.00 77.88           C  
ATOM   2116  CD  ARG A 264     -23.234 -20.234   6.387  1.00 77.88           C  
ATOM   2117  NE  ARG A 264     -23.781 -20.391   7.734  1.00 77.88           N  
ATOM   2118  NH1 ARG A 264     -25.750 -21.391   7.047  1.00 77.88           N  
ATOM   2119  NH2 ARG A 264     -25.359 -21.016   9.273  1.00 77.88           N  
ATOM   2120  CZ  ARG A 264     -24.953 -20.938   8.016  1.00 77.88           C  
ATOM   2121  N   HIS A 265     -18.609 -19.516   3.342  1.00 79.50           N  
ATOM   2122  CA  HIS A 265     -18.031 -19.594   2.002  1.00 79.50           C  
ATOM   2123  C   HIS A 265     -18.922 -20.406   1.064  1.00 79.50           C  
ATOM   2124  CB  HIS A 265     -16.625 -20.188   2.055  1.00 79.50           C  
ATOM   2125  O   HIS A 265     -19.672 -21.266   1.514  1.00 79.50           O  
ATOM   2126  CG  HIS A 265     -16.562 -21.500   2.764  1.00 79.50           C  
ATOM   2127  CD2 HIS A 265     -16.625 -22.766   2.297  1.00 79.50           C  
ATOM   2128  ND1 HIS A 265     -16.391 -21.594   4.129  1.00 79.50           N  
ATOM   2129  CE1 HIS A 265     -16.359 -22.875   4.469  1.00 79.50           C  
ATOM   2130  NE2 HIS A 265     -16.516 -23.609   3.377  1.00 79.50           N  
ATOM   2131  N   SER A 266     -18.906 -19.984  -0.137  1.00 80.75           N  
ATOM   2132  CA  SER A 266     -19.609 -20.750  -1.150  1.00 80.75           C  
ATOM   2133  C   SER A 266     -18.875 -22.047  -1.479  1.00 80.75           C  
ATOM   2134  CB  SER A 266     -19.797 -19.922  -2.424  1.00 80.75           C  
ATOM   2135  O   SER A 266     -19.484 -23.109  -1.627  1.00 80.75           O  
ATOM   2136  OG  SER A 266     -18.547 -19.594  -2.998  1.00 80.75           O  
ATOM   2137  N   LYS A 267     -17.594 -21.953  -1.626  1.00 86.88           N  
ATOM   2138  CA  LYS A 267     -16.750 -23.125  -1.871  1.00 86.88           C  
ATOM   2139  C   LYS A 267     -15.492 -23.078  -0.994  1.00 86.88           C  
ATOM   2140  CB  LYS A 267     -16.344 -23.188  -3.346  1.00 86.88           C  
ATOM   2141  O   LYS A 267     -15.008 -22.000  -0.646  1.00 86.88           O  
ATOM   2142  CG  LYS A 267     -17.516 -23.422  -4.293  1.00 86.88           C  
ATOM   2143  CD  LYS A 267     -17.047 -23.562  -5.734  1.00 86.88           C  
ATOM   2144  CE  LYS A 267     -18.219 -23.828  -6.676  1.00 86.88           C  
ATOM   2145  NZ  LYS A 267     -17.750 -24.047  -8.078  1.00 86.88           N  
ATOM   2146  N   LEU A 268     -15.062 -24.344  -0.623  1.00 87.69           N  
ATOM   2147  CA  LEU A 268     -13.859 -24.516   0.178  1.00 87.69           C  
ATOM   2148  C   LEU A 268     -12.852 -25.406  -0.538  1.00 87.69           C  
ATOM   2149  CB  LEU A 268     -14.195 -25.109   1.548  1.00 87.69           C  
ATOM   2150  O   LEU A 268     -13.180 -26.516  -0.944  1.00 87.69           O  
ATOM   2151  CG  LEU A 268     -13.023 -25.344   2.494  1.00 87.69           C  
ATOM   2152  CD1 LEU A 268     -12.453 -24.016   2.980  1.00 87.69           C  
ATOM   2153  CD2 LEU A 268     -13.453 -26.203   3.674  1.00 87.69           C  
ATOM   2154  N   PHE A 269     -11.703 -24.844  -0.707  1.00 88.12           N  
ATOM   2155  CA  PHE A 269     -10.625 -25.594  -1.348  1.00 88.12           C  
ATOM   2156  C   PHE A 269      -9.555 -25.969  -0.333  1.00 88.12           C  
ATOM   2157  CB  PHE A 269     -10.000 -24.766  -2.480  1.00 88.12           C  
ATOM   2158  O   PHE A 269      -8.891 -25.109   0.235  1.00 88.12           O  
ATOM   2159  CG  PHE A 269     -10.977 -24.375  -3.559  1.00 88.12           C  
ATOM   2160  CD1 PHE A 269     -11.078 -25.125  -4.727  1.00 88.12           C  
ATOM   2161  CD2 PHE A 269     -11.797 -23.266  -3.400  1.00 88.12           C  
ATOM   2162  CE1 PHE A 269     -11.977 -24.766  -5.727  1.00 88.12           C  
ATOM   2163  CE2 PHE A 269     -12.703 -22.906  -4.395  1.00 88.12           C  
ATOM   2164  CZ  PHE A 269     -12.789 -23.656  -5.555  1.00 88.12           C  
ATOM   2165  N   GLU A 270      -9.453 -27.219  -0.021  1.00 87.75           N  
ATOM   2166  CA  GLU A 270      -8.492 -27.734   0.947  1.00 87.75           C  
ATOM   2167  C   GLU A 270      -7.965 -29.109   0.523  1.00 87.75           C  
ATOM   2168  CB  GLU A 270      -9.125 -27.828   2.340  1.00 87.75           C  
ATOM   2169  O   GLU A 270      -8.734 -29.969   0.082  1.00 87.75           O  
ATOM   2170  CG  GLU A 270      -8.141 -28.234   3.434  1.00 87.75           C  
ATOM   2171  CD  GLU A 270      -8.781 -28.297   4.812  1.00 87.75           C  
ATOM   2172  OE1 GLU A 270      -8.047 -28.453   5.812  1.00 87.75           O  
ATOM   2173  OE2 GLU A 270     -10.023 -28.203   4.891  1.00 87.75           O  
ATOM   2174  N   GLU A 271      -6.672 -29.172   0.532  1.00 83.62           N  
ATOM   2175  CA  GLU A 271      -6.059 -30.469   0.259  1.00 83.62           C  
ATOM   2176  C   GLU A 271      -5.977 -31.312   1.524  1.00 83.62           C  
ATOM   2177  CB  GLU A 271      -4.664 -30.281  -0.345  1.00 83.62           C  
ATOM   2178  O   GLU A 271      -5.453 -30.859   2.547  1.00 83.62           O  
ATOM   2179  CG  GLU A 271      -4.055 -31.562  -0.889  1.00 83.62           C  
ATOM   2180  CD  GLU A 271      -2.693 -31.359  -1.530  1.00 83.62           C  
ATOM   2181  OE1 GLU A 271      -2.158 -32.312  -2.137  1.00 83.62           O  
ATOM   2182  OE2 GLU A 271      -2.154 -30.234  -1.423  1.00 83.62           O  
ATOM   2183  N   PRO A 272      -6.520 -32.438   1.448  1.00 78.94           N  
ATOM   2184  CA  PRO A 272      -6.430 -33.281   2.635  1.00 78.94           C  
ATOM   2185  C   PRO A 272      -4.992 -33.656   3.006  1.00 78.94           C  
ATOM   2186  CB  PRO A 272      -7.207 -34.562   2.227  1.00 78.94           C  
ATOM   2187  O   PRO A 272      -4.180 -33.938   2.129  1.00 78.94           O  
ATOM   2188  CG  PRO A 272      -7.250 -34.500   0.733  1.00 78.94           C  
ATOM   2189  CD  PRO A 272      -7.000 -33.094   0.293  1.00 78.94           C  
ATOM   2190  N   GLU A 273      -4.594 -33.281   4.219  1.00 74.62           N  
ATOM   2191  CA  GLU A 273      -3.232 -33.562   4.672  1.00 74.62           C  
ATOM   2192  C   GLU A 273      -3.133 -34.938   5.293  1.00 74.62           C  
ATOM   2193  CB  GLU A 273      -2.773 -32.500   5.680  1.00 74.62           C  
ATOM   2194  O   GLU A 273      -4.047 -35.375   5.996  1.00 74.62           O  
ATOM   2195  CG  GLU A 273      -1.933 -31.375   5.062  1.00 74.62           C  
ATOM   2196  CD  GLU A 273      -1.372 -30.406   6.090  1.00 74.62           C  
ATOM   2197  OE1 GLU A 273      -0.622 -29.484   5.707  1.00 74.62           O  
ATOM   2198  OE2 GLU A 273      -1.686 -30.578   7.289  1.00 74.62           O  
ATOM   2199  N   ASP A 274      -2.133 -35.562   4.832  1.00 74.19           N  
ATOM   2200  CA  ASP A 274      -1.831 -36.812   5.480  1.00 74.19           C  
ATOM   2201  C   ASP A 274      -1.301 -36.594   6.895  1.00 74.19           C  
ATOM   2202  CB  ASP A 274      -0.818 -37.625   4.652  1.00 74.19           C  
ATOM   2203  O   ASP A 274      -0.251 -36.000   7.082  1.00 74.19           O  
ATOM   2204  CG  ASP A 274      -0.851 -39.094   4.949  1.00 74.19           C  
ATOM   2205  OD1 ASP A 274      -1.451 -39.500   5.969  1.00 74.19           O  
ATOM   2206  OD2 ASP A 274      -0.269 -39.875   4.160  1.00 74.19           O  
ATOM   2207  N   PRO A 275      -2.055 -37.031   7.945  1.00 73.75           N  
ATOM   2208  CA  PRO A 275      -1.626 -36.812   9.328  1.00 73.75           C  
ATOM   2209  C   PRO A 275      -0.251 -37.438   9.617  1.00 73.75           C  
ATOM   2210  CB  PRO A 275      -2.711 -37.531  10.141  1.00 73.75           C  
ATOM   2211  O   PRO A 275       0.442 -37.000  10.531  1.00 73.75           O  
ATOM   2212  CG  PRO A 275      -3.709 -38.000   9.125  1.00 73.75           C  
ATOM   2213  CD  PRO A 275      -3.156 -37.719   7.754  1.00 73.75           C  
ATOM   2214  N   SER A 276       0.151 -38.406   8.719  1.00 72.56           N  
ATOM   2215  CA  SER A 276       1.445 -39.031   8.930  1.00 72.56           C  
ATOM   2216  C   SER A 276       2.592 -38.094   8.555  1.00 72.56           C  
ATOM   2217  CB  SER A 276       1.545 -40.344   8.117  1.00 72.56           C  
ATOM   2218  O   SER A 276       3.713 -38.281   9.047  1.00 72.56           O  
ATOM   2219  OG  SER A 276       1.443 -40.062   6.730  1.00 72.56           O  
ATOM   2220  N   ASN A 277       2.330 -37.062   7.750  1.00 71.38           N  
ATOM   2221  CA  ASN A 277       3.381 -36.188   7.277  1.00 71.38           C  
ATOM   2222  C   ASN A 277       3.393 -34.875   8.047  1.00 71.38           C  
ATOM   2223  CB  ASN A 277       3.219 -35.906   5.777  1.00 71.38           C  
ATOM   2224  O   ASN A 277       4.113 -33.938   7.691  1.00 71.38           O  
ATOM   2225  CG  ASN A 277       3.758 -37.031   4.922  1.00 71.38           C  
ATOM   2226  ND2 ASN A 277       3.451 -37.000   3.629  1.00 71.38           N  
ATOM   2227  OD1 ASN A 277       4.441 -37.938   5.418  1.00 71.38           O  
ATOM   2228  N   ARG A 278       2.551 -34.875   9.133  1.00 76.50           N  
ATOM   2229  CA  ARG A 278       2.477 -33.625   9.883  1.00 76.50           C  
ATOM   2230  C   ARG A 278       3.719 -33.438  10.742  1.00 76.50           C  
ATOM   2231  CB  ARG A 278       1.221 -33.594  10.750  1.00 76.50           C  
ATOM   2232  O   ARG A 278       4.148 -34.344  11.438  1.00 76.50           O  
ATOM   2233  CG  ARG A 278       0.392 -32.312  10.586  1.00 76.50           C  
ATOM   2234  CD  ARG A 278      -0.833 -32.344  11.492  1.00 76.50           C  
ATOM   2235  NE  ARG A 278      -1.586 -31.078  11.383  1.00 76.50           N  
ATOM   2236  NH1 ARG A 278      -3.281 -31.750  12.805  1.00 76.50           N  
ATOM   2237  NH2 ARG A 278      -3.332 -29.672  11.852  1.00 76.50           N  
ATOM   2238  CZ  ARG A 278      -2.730 -30.844  12.016  1.00 76.50           C  
ATOM   2239  N   SER A 279       4.418 -32.406  10.344  1.00 76.94           N  
ATOM   2240  CA  SER A 279       5.605 -32.031  11.117  1.00 76.94           C  
ATOM   2241  C   SER A 279       5.387 -30.719  11.867  1.00 76.94           C  
ATOM   2242  CB  SER A 279       6.820 -31.906  10.195  1.00 76.94           C  
ATOM   2243  O   SER A 279       4.348 -30.078  11.719  1.00 76.94           O  
ATOM   2244  OG  SER A 279       6.805 -30.656   9.508  1.00 76.94           O  
ATOM   2245  N   PHE A 280       6.383 -30.406  12.648  1.00 79.31           N  
ATOM   2246  CA  PHE A 280       6.367 -29.188  13.445  1.00 79.31           C  
ATOM   2247  C   PHE A 280       6.156 -27.969  12.555  1.00 79.31           C  
ATOM   2248  CB  PHE A 280       7.672 -29.031  14.234  1.00 79.31           C  
ATOM   2249  O   PHE A 280       5.520 -26.984  12.969  1.00 79.31           O  
ATOM   2250  CG  PHE A 280       7.758 -27.766  15.031  1.00 79.31           C  
ATOM   2251  CD1 PHE A 280       8.516 -26.688  14.570  1.00 79.31           C  
ATOM   2252  CD2 PHE A 280       7.082 -27.641  16.234  1.00 79.31           C  
ATOM   2253  CE1 PHE A 280       8.602 -25.516  15.305  1.00 79.31           C  
ATOM   2254  CE2 PHE A 280       7.164 -26.453  16.984  1.00 79.31           C  
ATOM   2255  CZ  PHE A 280       7.922 -25.406  16.516  1.00 79.31           C  
ATOM   2256  N   PHE A 281       6.559 -28.094  11.305  1.00 87.00           N  
ATOM   2257  CA  PHE A 281       6.539 -26.922  10.438  1.00 87.00           C  
ATOM   2258  C   PHE A 281       5.352 -26.969   9.477  1.00 87.00           C  
ATOM   2259  CB  PHE A 281       7.844 -26.812   9.641  1.00 87.00           C  
ATOM   2260  O   PHE A 281       5.164 -26.078   8.664  1.00 87.00           O  
ATOM   2261  CG  PHE A 281       9.070 -26.672  10.508  1.00 87.00           C  
ATOM   2262  CD1 PHE A 281       9.320 -25.500  11.203  1.00 87.00           C  
ATOM   2263  CD2 PHE A 281       9.969 -27.719  10.625  1.00 87.00           C  
ATOM   2264  CE1 PHE A 281      10.453 -25.375  12.000  1.00 87.00           C  
ATOM   2265  CE2 PHE A 281      11.109 -27.609  11.422  1.00 87.00           C  
ATOM   2266  CZ  PHE A 281      11.344 -26.422  12.109  1.00 87.00           C  
ATOM   2267  N   SER A 282       4.508 -27.922   9.570  1.00 85.62           N  
ATOM   2268  CA  SER A 282       3.449 -28.141   8.594  1.00 85.62           C  
ATOM   2269  C   SER A 282       2.521 -26.938   8.492  1.00 85.62           C  
ATOM   2270  CB  SER A 282       2.643 -29.391   8.953  1.00 85.62           C  
ATOM   2271  O   SER A 282       2.146 -26.531   7.387  1.00 85.62           O  
ATOM   2272  OG  SER A 282       3.402 -30.562   8.734  1.00 85.62           O  
ATOM   2273  N   GLU A 283       2.209 -26.328   9.602  1.00 85.00           N  
ATOM   2274  CA  GLU A 283       1.311 -25.172   9.578  1.00 85.00           C  
ATOM   2275  C   GLU A 283       1.977 -23.969   8.930  1.00 85.00           C  
ATOM   2276  CB  GLU A 283       0.853 -24.828  11.000  1.00 85.00           C  
ATOM   2277  O   GLU A 283       1.333 -23.219   8.195  1.00 85.00           O  
ATOM   2278  CG  GLU A 283      -0.174 -25.797  11.570  1.00 85.00           C  
ATOM   2279  CD  GLU A 283      -0.698 -25.375  12.938  1.00 85.00           C  
ATOM   2280  OE1 GLU A 283      -1.460 -26.156  13.555  1.00 85.00           O  
ATOM   2281  OE2 GLU A 283      -0.344 -24.266  13.383  1.00 85.00           O  
ATOM   2282  N   ILE A 284       3.225 -23.812   9.141  1.00 88.44           N  
ATOM   2283  CA  ILE A 284       3.945 -22.672   8.594  1.00 88.44           C  
ATOM   2284  C   ILE A 284       4.129 -22.844   7.090  1.00 88.44           C  
ATOM   2285  CB  ILE A 284       5.316 -22.484   9.281  1.00 88.44           C  
ATOM   2286  O   ILE A 284       3.900 -21.906   6.320  1.00 88.44           O  
ATOM   2287  CG1 ILE A 284       5.133 -22.266  10.789  1.00 88.44           C  
ATOM   2288  CG2 ILE A 284       6.094 -21.344   8.641  1.00 88.44           C  
ATOM   2289  CD1 ILE A 284       6.438 -22.219  11.570  1.00 88.44           C  
ATOM   2290  N   ILE A 285       4.461 -24.062   6.695  1.00 91.25           N  
ATOM   2291  CA  ILE A 285       4.773 -24.281   5.289  1.00 91.25           C  
ATOM   2292  C   ILE A 285       3.484 -24.344   4.473  1.00 91.25           C  
ATOM   2293  CB  ILE A 285       5.594 -25.578   5.086  1.00 91.25           C  
ATOM   2294  O   ILE A 285       3.498 -24.125   3.260  1.00 91.25           O  
ATOM   2295  CG1 ILE A 285       4.812 -26.797   5.613  1.00 91.25           C  
ATOM   2296  CG2 ILE A 285       6.957 -25.469   5.770  1.00 91.25           C  
ATOM   2297  CD1 ILE A 285       5.496 -28.125   5.352  1.00 91.25           C  
ATOM   2298  N   SER A 286       2.352 -24.578   5.148  1.00 90.69           N  
ATOM   2299  CA  SER A 286       1.076 -24.656   4.445  1.00 90.69           C  
ATOM   2300  C   SER A 286       0.444 -23.281   4.289  1.00 90.69           C  
ATOM   2301  CB  SER A 286       0.114 -25.594   5.184  1.00 90.69           C  
ATOM   2302  O   SER A 286      -0.519 -23.125   3.535  1.00 90.69           O  
ATOM   2303  OG  SER A 286      -0.158 -25.109   6.484  1.00 90.69           O  
ATOM   2304  N   SER A 287       0.990 -22.344   4.953  1.00 93.69           N  
ATOM   2305  CA  SER A 287       0.434 -21.000   4.875  1.00 93.69           C  
ATOM   2306  C   SER A 287       0.546 -20.438   3.463  1.00 93.69           C  
ATOM   2307  CB  SER A 287       1.142 -20.062   5.859  1.00 93.69           C  
ATOM   2308  O   SER A 287       1.622 -20.469   2.861  1.00 93.69           O  
ATOM   2309  OG  SER A 287       0.654 -18.734   5.738  1.00 93.69           O  
ATOM   2310  N   ILE A 288      -0.581 -20.000   2.939  1.00 96.31           N  
ATOM   2311  CA  ILE A 288      -0.611 -19.469   1.582  1.00 96.31           C  
ATOM   2312  C   ILE A 288      -0.146 -18.016   1.588  1.00 96.31           C  
ATOM   2313  CB  ILE A 288      -2.023 -19.578   0.963  1.00 96.31           C  
ATOM   2314  O   ILE A 288      -0.727 -17.172   2.277  1.00 96.31           O  
ATOM   2315  CG1 ILE A 288      -2.441 -21.047   0.844  1.00 96.31           C  
ATOM   2316  CG2 ILE A 288      -2.070 -18.875  -0.401  1.00 96.31           C  
ATOM   2317  CD1 ILE A 288      -3.900 -21.234   0.455  1.00 96.31           C  
ATOM   2318  N   SER A 289       0.850 -17.719   0.785  1.00 95.75           N  
ATOM   2319  CA  SER A 289       1.406 -16.375   0.743  1.00 95.75           C  
ATOM   2320  C   SER A 289       0.725 -15.531  -0.327  1.00 95.75           C  
ATOM   2321  CB  SER A 289       2.912 -16.422   0.483  1.00 95.75           C  
ATOM   2322  O   SER A 289       0.695 -14.297  -0.228  1.00 95.75           O  
ATOM   2323  OG  SER A 289       3.188 -17.047  -0.763  1.00 95.75           O  
ATOM   2324  N   ASP A 290       0.204 -16.203  -1.354  1.00 97.38           N  
ATOM   2325  CA  ASP A 290      -0.411 -15.461  -2.453  1.00 97.38           C  
ATOM   2326  C   ASP A 290      -1.474 -16.297  -3.154  1.00 97.38           C  
ATOM   2327  CB  ASP A 290       0.651 -15.008  -3.461  1.00 97.38           C  
ATOM   2328  O   ASP A 290      -1.355 -17.531  -3.221  1.00 97.38           O  
ATOM   2329  CG  ASP A 290       0.181 -13.875  -4.355  1.00 97.38           C  
ATOM   2330  OD1 ASP A 290      -0.818 -13.211  -4.016  1.00 97.38           O  
ATOM   2331  OD2 ASP A 290       0.813 -13.656  -5.410  1.00 97.38           O  
ATOM   2332  N   VAL A 291      -2.484 -15.602  -3.631  1.00 97.81           N  
ATOM   2333  CA  VAL A 291      -3.557 -16.219  -4.402  1.00 97.81           C  
ATOM   2334  C   VAL A 291      -3.893 -15.352  -5.613  1.00 97.81           C  
ATOM   2335  CB  VAL A 291      -4.816 -16.453  -3.541  1.00 97.81           C  
ATOM   2336  O   VAL A 291      -4.121 -14.148  -5.473  1.00 97.81           O  
ATOM   2337  CG1 VAL A 291      -5.957 -17.016  -4.391  1.00 97.81           C  
ATOM   2338  CG2 VAL A 291      -4.504 -17.375  -2.373  1.00 97.81           C  
ATOM   2339  N   LYS A 292      -3.924 -15.992  -6.824  1.00 97.31           N  
ATOM   2340  CA  LYS A 292      -4.203 -15.258  -8.055  1.00 97.31           C  
ATOM   2341  C   LYS A 292      -5.129 -16.047  -8.969  1.00 97.31           C  
ATOM   2342  CB  LYS A 292      -2.904 -14.922  -8.789  1.00 97.31           C  
ATOM   2343  O   LYS A 292      -4.895 -17.234  -9.227  1.00 97.31           O  
ATOM   2344  CG  LYS A 292      -1.965 -14.023  -8.000  1.00 97.31           C  
ATOM   2345  CD  LYS A 292      -2.473 -12.586  -7.961  1.00 97.31           C  
ATOM   2346  CE  LYS A 292      -1.475 -11.656  -7.285  1.00 97.31           C  
ATOM   2347  NZ  LYS A 292      -2.002 -10.266  -7.168  1.00 97.31           N  
ATOM   2348  N   PHE A 293      -6.168 -15.359  -9.453  1.00 97.75           N  
ATOM   2349  CA  PHE A 293      -7.000 -15.969 -10.484  1.00 97.75           C  
ATOM   2350  C   PHE A 293      -6.301 -15.922 -11.844  1.00 97.75           C  
ATOM   2351  CB  PHE A 293      -8.359 -15.266 -10.570  1.00 97.75           C  
ATOM   2352  O   PHE A 293      -5.520 -15.008 -12.109  1.00 97.75           O  
ATOM   2353  CG  PHE A 293      -9.289 -15.617  -9.438  1.00 97.75           C  
ATOM   2354  CD1 PHE A 293      -9.969 -16.828  -9.430  1.00 97.75           C  
ATOM   2355  CD2 PHE A 293      -9.492 -14.727  -8.391  1.00 97.75           C  
ATOM   2356  CE1 PHE A 293     -10.828 -17.156  -8.383  1.00 97.75           C  
ATOM   2357  CE2 PHE A 293     -10.352 -15.039  -7.344  1.00 97.75           C  
ATOM   2358  CZ  PHE A 293     -11.023 -16.250  -7.344  1.00 97.75           C  
ATOM   2359  N   SER A 294      -6.617 -16.922 -12.617  1.00 97.12           N  
ATOM   2360  CA  SER A 294      -6.195 -16.844 -14.016  1.00 97.12           C  
ATOM   2361  C   SER A 294      -6.957 -15.750 -14.758  1.00 97.12           C  
ATOM   2362  CB  SER A 294      -6.395 -18.188 -14.719  1.00 97.12           C  
ATOM   2363  O   SER A 294      -8.016 -15.305 -14.305  1.00 97.12           O  
ATOM   2364  OG  SER A 294      -7.770 -18.500 -14.797  1.00 97.12           O  
ATOM   2365  N   HIS A 295      -6.395 -15.305 -15.883  1.00 94.81           N  
ATOM   2366  CA  HIS A 295      -7.059 -14.258 -16.656  1.00 94.81           C  
ATOM   2367  C   HIS A 295      -8.406 -14.742 -17.188  1.00 94.81           C  
ATOM   2368  CB  HIS A 295      -6.172 -13.812 -17.828  1.00 94.81           C  
ATOM   2369  O   HIS A 295      -9.359 -13.961 -17.266  1.00 94.81           O  
ATOM   2370  CG  HIS A 295      -4.871 -13.219 -17.391  1.00 94.81           C  
ATOM   2371  CD2 HIS A 295      -4.512 -11.938 -17.156  1.00 94.81           C  
ATOM   2372  ND1 HIS A 295      -3.746 -13.984 -17.156  1.00 94.81           N  
ATOM   2373  CE1 HIS A 295      -2.752 -13.188 -16.797  1.00 94.81           C  
ATOM   2374  NE2 HIS A 295      -3.191 -11.945 -16.781  1.00 94.81           N  
ATOM   2375  N   SER A 296      -8.539 -15.953 -17.469  1.00 93.94           N  
ATOM   2376  CA  SER A 296      -9.797 -16.531 -17.922  1.00 93.94           C  
ATOM   2377  C   SER A 296     -10.820 -16.609 -16.797  1.00 93.94           C  
ATOM   2378  CB  SER A 296      -9.562 -17.922 -18.516  1.00 93.94           C  
ATOM   2379  O   SER A 296     -12.023 -16.719 -17.047  1.00 93.94           O  
ATOM   2380  OG  SER A 296      -9.180 -18.844 -17.500  1.00 93.94           O  
ATOM   2381  N   GLY A 297     -10.375 -16.703 -15.586  1.00 95.44           N  
ATOM   2382  CA  GLY A 297     -11.258 -16.797 -14.438  1.00 95.44           C  
ATOM   2383  C   GLY A 297     -11.617 -18.234 -14.086  1.00 95.44           C  
ATOM   2384  O   GLY A 297     -12.328 -18.484 -13.109  1.00 95.44           O  
ATOM   2385  N   ARG A 298     -11.086 -19.109 -14.805  1.00 96.12           N  
ATOM   2386  CA  ARG A 298     -11.438 -20.500 -14.578  1.00 96.12           C  
ATOM   2387  C   ARG A 298     -10.547 -21.125 -13.508  1.00 96.12           C  
ATOM   2388  CB  ARG A 298     -11.328 -21.297 -15.875  1.00 96.12           C  
ATOM   2389  O   ARG A 298     -11.000 -21.953 -12.711  1.00 96.12           O  
ATOM   2390  CG  ARG A 298     -11.641 -22.781 -15.719  1.00 96.12           C  
ATOM   2391  CD  ARG A 298     -11.641 -23.500 -17.062  1.00 96.12           C  
ATOM   2392  NE  ARG A 298     -11.828 -24.938 -16.891  1.00 96.12           N  
ATOM   2393  NH1 ARG A 298     -11.648 -25.438 -19.141  1.00 96.12           N  
ATOM   2394  NH2 ARG A 298     -12.008 -27.109 -17.625  1.00 96.12           N  
ATOM   2395  CZ  ARG A 298     -11.828 -25.828 -17.891  1.00 96.12           C  
ATOM   2396  N   TYR A 299      -9.305 -20.750 -13.500  1.00 97.44           N  
ATOM   2397  CA  TYR A 299      -8.344 -21.344 -12.586  1.00 97.44           C  
ATOM   2398  C   TYR A 299      -7.895 -20.344 -11.531  1.00 97.44           C  
ATOM   2399  CB  TYR A 299      -7.129 -21.875 -13.352  1.00 97.44           C  
ATOM   2400  O   TYR A 299      -8.055 -19.125 -11.711  1.00 97.44           O  
ATOM   2401  CG  TYR A 299      -7.477 -22.875 -14.422  1.00 97.44           C  
ATOM   2402  CD1 TYR A 299      -7.766 -24.203 -14.102  1.00 97.44           C  
ATOM   2403  CD2 TYR A 299      -7.520 -22.500 -15.766  1.00 97.44           C  
ATOM   2404  CE1 TYR A 299      -8.086 -25.125 -15.094  1.00 97.44           C  
ATOM   2405  CE2 TYR A 299      -7.840 -23.422 -16.766  1.00 97.44           C  
ATOM   2406  OH  TYR A 299      -8.438 -25.641 -17.391  1.00 97.44           O  
ATOM   2407  CZ  TYR A 299      -8.125 -24.734 -16.406  1.00 97.44           C  
ATOM   2408  N   MET A 300      -7.418 -20.906 -10.453  1.00 97.31           N  
ATOM   2409  CA  MET A 300      -6.797 -20.109  -9.391  1.00 97.31           C  
ATOM   2410  C   MET A 300      -5.469 -20.734  -8.961  1.00 97.31           C  
ATOM   2411  CB  MET A 300      -7.734 -20.000  -8.188  1.00 97.31           C  
ATOM   2412  O   MET A 300      -5.344 -21.953  -8.883  1.00 97.31           O  
ATOM   2413  CG  MET A 300      -7.145 -19.219  -7.023  1.00 97.31           C  
ATOM   2414  SD  MET A 300      -8.289 -19.109  -5.598  1.00 97.31           S  
ATOM   2415  CE  MET A 300      -8.367 -20.859  -5.117  1.00 97.31           C  
ATOM   2416  N   MET A 301      -4.531 -19.875  -8.727  1.00 97.75           N  
ATOM   2417  CA  MET A 301      -3.197 -20.297  -8.328  1.00 97.75           C  
ATOM   2418  C   MET A 301      -2.883 -19.875  -6.902  1.00 97.75           C  
ATOM   2419  CB  MET A 301      -2.143 -19.750  -9.289  1.00 97.75           C  
ATOM   2420  O   MET A 301      -3.211 -18.750  -6.504  1.00 97.75           O  
ATOM   2421  CG  MET A 301      -0.714 -20.078  -8.891  1.00 97.75           C  
ATOM   2422  SD  MET A 301       0.512 -19.531 -10.141  1.00 97.75           S  
ATOM   2423  CE  MET A 301       0.260 -17.734 -10.078  1.00 97.75           C  
ATOM   2424  N   THR A 302      -2.314 -20.766  -6.113  1.00 97.88           N  
ATOM   2425  CA  THR A 302      -1.878 -20.453  -4.762  1.00 97.88           C  
ATOM   2426  C   THR A 302      -0.394 -20.750  -4.586  1.00 97.88           C  
ATOM   2427  CB  THR A 302      -2.693 -21.219  -3.711  1.00 97.88           C  
ATOM   2428  O   THR A 302       0.122 -21.719  -5.168  1.00 97.88           O  
ATOM   2429  CG2 THR A 302      -4.180 -20.906  -3.822  1.00 97.88           C  
ATOM   2430  OG1 THR A 302      -2.506 -22.625  -3.914  1.00 97.88           O  
ATOM   2431  N   ARG A 303       0.271 -19.906  -3.781  1.00 98.12           N  
ATOM   2432  CA  ARG A 303       1.678 -20.109  -3.447  1.00 98.12           C  
ATOM   2433  C   ARG A 303       1.860 -20.328  -1.949  1.00 98.12           C  
ATOM   2434  CB  ARG A 303       2.512 -18.906  -3.904  1.00 98.12           C  
ATOM   2435  O   ARG A 303       1.523 -19.453  -1.142  1.00 98.12           O  
ATOM   2436  CG  ARG A 303       3.971 -18.969  -3.479  1.00 98.12           C  
ATOM   2437  CD  ARG A 303       4.691 -20.141  -4.121  1.00 98.12           C  
ATOM   2438  NE  ARG A 303       6.117 -20.141  -3.799  1.00 98.12           N  
ATOM   2439  NH1 ARG A 303       6.023 -22.016  -2.445  1.00 98.12           N  
ATOM   2440  NH2 ARG A 303       8.016 -20.938  -2.789  1.00 98.12           N  
ATOM   2441  CZ  ARG A 303       6.715 -21.031  -3.012  1.00 98.12           C  
ATOM   2442  N   ASP A 304       2.285 -21.484  -1.574  1.00 96.44           N  
ATOM   2443  CA  ASP A 304       2.762 -21.719  -0.215  1.00 96.44           C  
ATOM   2444  C   ASP A 304       4.285 -21.781  -0.169  1.00 96.44           C  
ATOM   2445  CB  ASP A 304       2.172 -23.016   0.341  1.00 96.44           C  
ATOM   2446  O   ASP A 304       4.953 -21.469  -1.158  1.00 96.44           O  
ATOM   2447  CG  ASP A 304       2.549 -24.234  -0.480  1.00 96.44           C  
ATOM   2448  OD1 ASP A 304       3.699 -24.312  -0.961  1.00 96.44           O  
ATOM   2449  OD2 ASP A 304       1.686 -25.125  -0.648  1.00 96.44           O  
ATOM   2450  N   TYR A 305       4.824 -22.109   0.987  1.00 96.31           N  
ATOM   2451  CA  TYR A 305       6.270 -21.984   1.121  1.00 96.31           C  
ATOM   2452  C   TYR A 305       6.992 -22.969   0.213  1.00 96.31           C  
ATOM   2453  CB  TYR A 305       6.695 -22.203   2.576  1.00 96.31           C  
ATOM   2454  O   TYR A 305       8.055 -22.656  -0.333  1.00 96.31           O  
ATOM   2455  CG  TYR A 305       8.148 -21.891   2.834  1.00 96.31           C  
ATOM   2456  CD1 TYR A 305       9.086 -22.922   2.963  1.00 96.31           C  
ATOM   2457  CD2 TYR A 305       8.594 -20.578   2.953  1.00 96.31           C  
ATOM   2458  CE1 TYR A 305      10.430 -22.641   3.203  1.00 96.31           C  
ATOM   2459  CE2 TYR A 305       9.930 -20.297   3.193  1.00 96.31           C  
ATOM   2460  OH  TYR A 305      12.164 -21.047   3.555  1.00 96.31           O  
ATOM   2461  CZ  TYR A 305      10.844 -21.328   3.316  1.00 96.31           C  
ATOM   2462  N   LEU A 306       6.395 -24.141  -0.057  1.00 96.00           N  
ATOM   2463  CA  LEU A 306       7.121 -25.188  -0.770  1.00 96.00           C  
ATOM   2464  C   LEU A 306       6.648 -25.297  -2.217  1.00 96.00           C  
ATOM   2465  CB  LEU A 306       6.941 -26.547  -0.068  1.00 96.00           C  
ATOM   2466  O   LEU A 306       7.398 -25.734  -3.090  1.00 96.00           O  
ATOM   2467  CG  LEU A 306       7.594 -26.688   1.308  1.00 96.00           C  
ATOM   2468  CD1 LEU A 306       7.320 -28.062   1.885  1.00 96.00           C  
ATOM   2469  CD2 LEU A 306       9.094 -26.422   1.217  1.00 96.00           C  
ATOM   2470  N   SER A 307       5.402 -24.828  -2.520  1.00 97.00           N  
ATOM   2471  CA  SER A 307       4.875 -25.188  -3.834  1.00 97.00           C  
ATOM   2472  C   SER A 307       3.910 -24.109  -4.344  1.00 97.00           C  
ATOM   2473  CB  SER A 307       4.176 -26.547  -3.787  1.00 97.00           C  
ATOM   2474  O   SER A 307       3.492 -23.234  -3.586  1.00 97.00           O  
ATOM   2475  OG  SER A 307       3.047 -26.500  -2.930  1.00 97.00           O  
ATOM   2476  N   VAL A 308       3.707 -24.250  -5.645  1.00 97.81           N  
ATOM   2477  CA  VAL A 308       2.625 -23.547  -6.324  1.00 97.81           C  
ATOM   2478  C   VAL A 308       1.561 -24.547  -6.773  1.00 97.81           C  
ATOM   2479  CB  VAL A 308       3.145 -22.734  -7.531  1.00 97.81           C  
ATOM   2480  O   VAL A 308       1.874 -25.547  -7.418  1.00 97.81           O  
ATOM   2481  CG1 VAL A 308       1.983 -22.125  -8.312  1.00 97.81           C  
ATOM   2482  CG2 VAL A 308       4.109 -21.641  -7.070  1.00 97.81           C  
ATOM   2483  N   LYS A 309       0.338 -24.219  -6.434  1.00 97.75           N  
ATOM   2484  CA  LYS A 309      -0.767 -25.109  -6.773  1.00 97.75           C  
ATOM   2485  C   LYS A 309      -1.807 -24.406  -7.629  1.00 97.75           C  
ATOM   2486  CB  LYS A 309      -1.422 -25.672  -5.508  1.00 97.75           C  
ATOM   2487  O   LYS A 309      -2.145 -23.250  -7.367  1.00 97.75           O  
ATOM   2488  CG  LYS A 309      -0.500 -26.531  -4.656  1.00 97.75           C  
ATOM   2489  CD  LYS A 309      -1.166 -26.938  -3.352  1.00 97.75           C  
ATOM   2490  CE  LYS A 309      -0.218 -27.734  -2.467  1.00 97.75           C  
ATOM   2491  NZ  LYS A 309      -0.798 -27.984  -1.113  1.00 97.75           N  
ATOM   2492  N   ILE A 310      -2.312 -25.109  -8.656  1.00 97.88           N  
ATOM   2493  CA  ILE A 310      -3.359 -24.594  -9.523  1.00 97.88           C  
ATOM   2494  C   ILE A 310      -4.668 -25.344  -9.273  1.00 97.88           C  
ATOM   2495  CB  ILE A 310      -2.965 -24.688 -11.016  1.00 97.88           C  
ATOM   2496  O   ILE A 310      -4.703 -26.562  -9.312  1.00 97.88           O  
ATOM   2497  CG1 ILE A 310      -1.670 -23.922 -11.281  1.00 97.88           C  
ATOM   2498  CG2 ILE A 310      -4.098 -24.188 -11.914  1.00 97.88           C  
ATOM   2499  CD1 ILE A 310      -1.171 -24.016 -12.719  1.00 97.88           C  
ATOM   2500  N   TRP A 311      -5.664 -24.531  -9.031  1.00 97.50           N  
ATOM   2501  CA  TRP A 311      -6.984 -25.078  -8.742  1.00 97.50           C  
ATOM   2502  C   TRP A 311      -7.965 -24.750  -9.867  1.00 97.50           C  
ATOM   2503  CB  TRP A 311      -7.512 -24.516  -7.414  1.00 97.50           C  
ATOM   2504  O   TRP A 311      -7.945 -23.656 -10.430  1.00 97.50           O  
ATOM   2505  CG  TRP A 311      -6.594 -24.734  -6.254  1.00 97.50           C  
ATOM   2506  CD1 TRP A 311      -5.465 -24.016  -5.949  1.00 97.50           C  
ATOM   2507  CD2 TRP A 311      -6.719 -25.734  -5.238  1.00 97.50           C  
ATOM   2508  CE2 TRP A 311      -5.629 -25.562  -4.352  1.00 97.50           C  
ATOM   2509  CE3 TRP A 311      -7.645 -26.750  -4.996  1.00 97.50           C  
ATOM   2510  NE1 TRP A 311      -4.883 -24.516  -4.809  1.00 97.50           N  
ATOM   2511  CH2 TRP A 311      -6.367 -27.375  -3.021  1.00 97.50           C  
ATOM   2512  CZ2 TRP A 311      -5.445 -26.391  -3.236  1.00 97.50           C  
ATOM   2513  CZ3 TRP A 311      -7.457 -27.578  -3.885  1.00 97.50           C  
ATOM   2514  N   ASP A 312      -8.734 -25.672 -10.203  1.00 96.88           N  
ATOM   2515  CA  ASP A 312      -9.922 -25.422 -11.016  1.00 96.88           C  
ATOM   2516  C   ASP A 312     -11.109 -25.047 -10.141  1.00 96.88           C  
ATOM   2517  CB  ASP A 312     -10.258 -26.656 -11.852  1.00 96.88           C  
ATOM   2518  O   ASP A 312     -11.461 -25.766  -9.211  1.00 96.88           O  
ATOM   2519  CG  ASP A 312     -11.266 -26.375 -12.953  1.00 96.88           C  
ATOM   2520  OD1 ASP A 312     -12.148 -25.500 -12.758  1.00 96.88           O  
ATOM   2521  OD2 ASP A 312     -11.195 -27.031 -14.016  1.00 96.88           O  
ATOM   2522  N   LEU A 313     -11.750 -23.953 -10.422  1.00 95.25           N  
ATOM   2523  CA  LEU A 313     -12.836 -23.453  -9.586  1.00 95.25           C  
ATOM   2524  C   LEU A 313     -13.969 -24.469  -9.500  1.00 95.25           C  
ATOM   2525  CB  LEU A 313     -13.359 -22.125 -10.125  1.00 95.25           C  
ATOM   2526  O   LEU A 313     -14.797 -24.406  -8.586  1.00 95.25           O  
ATOM   2527  CG  LEU A 313     -12.414 -20.922 -10.008  1.00 95.25           C  
ATOM   2528  CD1 LEU A 313     -13.094 -19.656 -10.539  1.00 95.25           C  
ATOM   2529  CD2 LEU A 313     -11.984 -20.719  -8.555  1.00 95.25           C  
ATOM   2530  N   ASN A 314     -13.977 -25.359 -10.383  1.00 93.81           N  
ATOM   2531  CA  ASN A 314     -15.031 -26.359 -10.383  1.00 93.81           C  
ATOM   2532  C   ASN A 314     -14.586 -27.641  -9.672  1.00 93.81           C  
ATOM   2533  CB  ASN A 314     -15.484 -26.672 -11.812  1.00 93.81           C  
ATOM   2534  O   ASN A 314     -15.391 -28.562  -9.469  1.00 93.81           O  
ATOM   2535  CG  ASN A 314     -16.125 -25.484 -12.492  1.00 93.81           C  
ATOM   2536  ND2 ASN A 314     -15.883 -25.344 -13.789  1.00 93.81           N  
ATOM   2537  OD1 ASN A 314     -16.828 -24.703 -11.859  1.00 93.81           O  
ATOM   2538  N   MET A 315     -13.320 -27.734  -9.266  1.00 93.00           N  
ATOM   2539  CA  MET A 315     -12.797 -28.891  -8.555  1.00 93.00           C  
ATOM   2540  C   MET A 315     -12.219 -28.484  -7.207  1.00 93.00           C  
ATOM   2541  CB  MET A 315     -11.727 -29.609  -9.391  1.00 93.00           C  
ATOM   2542  O   MET A 315     -11.047 -28.094  -7.121  1.00 93.00           O  
ATOM   2543  CG  MET A 315     -11.383 -31.000  -8.891  1.00 93.00           C  
ATOM   2544  SD  MET A 315     -10.258 -31.891 -10.031  1.00 93.00           S  
ATOM   2545  CE  MET A 315      -8.719 -30.984  -9.742  1.00 93.00           C  
ATOM   2546  N   GLU A 316     -12.953 -28.781  -6.086  1.00 91.00           N  
ATOM   2547  CA  GLU A 316     -12.609 -28.250  -4.773  1.00 91.00           C  
ATOM   2548  C   GLU A 316     -11.758 -29.234  -3.977  1.00 91.00           C  
ATOM   2549  CB  GLU A 316     -13.875 -27.891  -3.988  1.00 91.00           C  
ATOM   2550  O   GLU A 316     -11.078 -28.844  -3.025  1.00 91.00           O  
ATOM   2551  CG  GLU A 316     -14.742 -26.844  -4.660  1.00 91.00           C  
ATOM   2552  CD  GLU A 316     -16.094 -26.656  -3.986  1.00 91.00           C  
ATOM   2553  OE1 GLU A 316     -16.984 -26.016  -4.582  1.00 91.00           O  
ATOM   2554  OE2 GLU A 316     -16.266 -27.156  -2.850  1.00 91.00           O  
ATOM   2555  N   ASN A 317     -11.633 -30.375  -4.312  1.00 90.25           N  
ATOM   2556  CA  ASN A 317     -11.086 -31.406  -3.436  1.00 90.25           C  
ATOM   2557  C   ASN A 317      -9.562 -31.500  -3.555  1.00 90.25           C  
ATOM   2558  CB  ASN A 317     -11.719 -32.781  -3.740  1.00 90.25           C  
ATOM   2559  O   ASN A 317      -8.898 -31.969  -2.637  1.00 90.25           O  
ATOM   2560  CG  ASN A 317     -13.203 -32.812  -3.402  1.00 90.25           C  
ATOM   2561  ND2 ASN A 317     -13.898 -33.812  -3.902  1.00 90.25           N  
ATOM   2562  OD1 ASN A 317     -13.711 -31.938  -2.699  1.00 90.25           O  
ATOM   2563  N   ARG A 318      -9.062 -31.188  -4.758  1.00 93.00           N  
ATOM   2564  CA  ARG A 318      -7.617 -31.234  -4.945  1.00 93.00           C  
ATOM   2565  C   ARG A 318      -7.168 -30.266  -6.027  1.00 93.00           C  
ATOM   2566  CB  ARG A 318      -7.176 -32.656  -5.309  1.00 93.00           C  
ATOM   2567  O   ARG A 318      -7.930 -29.953  -6.949  1.00 93.00           O  
ATOM   2568  CG  ARG A 318      -7.746 -33.156  -6.625  1.00 93.00           C  
ATOM   2569  CD  ARG A 318      -7.293 -34.594  -6.926  1.00 93.00           C  
ATOM   2570  NE  ARG A 318      -7.824 -35.062  -8.203  1.00 93.00           N  
ATOM   2571  NH1 ARG A 318      -6.621 -37.031  -8.203  1.00 93.00           N  
ATOM   2572  NH2 ARG A 318      -8.039 -36.562  -9.938  1.00 93.00           N  
ATOM   2573  CZ  ARG A 318      -7.492 -36.219  -8.773  1.00 93.00           C  
ATOM   2574  N   PRO A 319      -5.949 -29.844  -5.855  1.00 95.88           N  
ATOM   2575  CA  PRO A 319      -5.438 -29.031  -6.953  1.00 95.88           C  
ATOM   2576  C   PRO A 319      -5.242 -29.828  -8.242  1.00 95.88           C  
ATOM   2577  CB  PRO A 319      -4.094 -28.516  -6.422  1.00 95.88           C  
ATOM   2578  O   PRO A 319      -4.898 -31.000  -8.195  1.00 95.88           O  
ATOM   2579  CG  PRO A 319      -3.668 -29.547  -5.422  1.00 95.88           C  
ATOM   2580  CD  PRO A 319      -4.895 -30.141  -4.801  1.00 95.88           C  
ATOM   2581  N   VAL A 320      -5.449 -29.219  -9.352  1.00 96.12           N  
ATOM   2582  CA  VAL A 320      -5.324 -29.891 -10.633  1.00 96.12           C  
ATOM   2583  C   VAL A 320      -3.852 -29.984 -11.023  1.00 96.12           C  
ATOM   2584  CB  VAL A 320      -6.117 -29.156 -11.742  1.00 96.12           C  
ATOM   2585  O   VAL A 320      -3.449 -30.938 -11.711  1.00 96.12           O  
ATOM   2586  CG1 VAL A 320      -6.113 -29.969 -13.039  1.00 96.12           C  
ATOM   2587  CG2 VAL A 320      -7.547 -28.875 -11.281  1.00 96.12           C  
ATOM   2588  N   GLU A 321      -3.053 -29.016 -10.602  1.00 96.94           N  
ATOM   2589  CA  GLU A 321      -1.611 -29.016 -10.828  1.00 96.94           C  
ATOM   2590  C   GLU A 321      -0.853 -28.578  -9.578  1.00 96.94           C  
ATOM   2591  CB  GLU A 321      -1.252 -28.109 -12.008  1.00 96.94           C  
ATOM   2592  O   GLU A 321      -1.285 -27.672  -8.875  1.00 96.94           O  
ATOM   2593  CG  GLU A 321      -1.994 -28.438 -13.297  1.00 96.94           C  
ATOM   2594  CD  GLU A 321      -1.913 -27.344 -14.336  1.00 96.94           C  
ATOM   2595  OE1 GLU A 321      -2.879 -27.172 -15.117  1.00 96.94           O  
ATOM   2596  OE2 GLU A 321      -0.874 -26.641 -14.375  1.00 96.94           O  
ATOM   2597  N   THR A 322       0.234 -29.266  -9.242  1.00 96.56           N  
ATOM   2598  CA  THR A 322       1.115 -28.906  -8.141  1.00 96.56           C  
ATOM   2599  C   THR A 322       2.564 -28.828  -8.617  1.00 96.56           C  
ATOM   2600  CB  THR A 322       1.001 -29.891  -6.973  1.00 96.56           C  
ATOM   2601  O   THR A 322       3.094 -29.797  -9.164  1.00 96.56           O  
ATOM   2602  CG2 THR A 322       1.894 -29.484  -5.809  1.00 96.56           C  
ATOM   2603  OG1 THR A 322      -0.359 -29.938  -6.527  1.00 96.56           O  
ATOM   2604  N   TYR A 323       3.215 -27.688  -8.414  1.00 97.12           N  
ATOM   2605  CA  TYR A 323       4.609 -27.469  -8.781  1.00 97.12           C  
ATOM   2606  C   TYR A 323       5.477 -27.266  -7.547  1.00 97.12           C  
ATOM   2607  CB  TYR A 323       4.742 -26.266  -9.719  1.00 97.12           C  
ATOM   2608  O   TYR A 323       5.238 -26.344  -6.762  1.00 97.12           O  
ATOM   2609  CG  TYR A 323       3.926 -26.391 -10.984  1.00 97.12           C  
ATOM   2610  CD1 TYR A 323       4.301 -27.266 -12.000  1.00 97.12           C  
ATOM   2611  CD2 TYR A 323       2.775 -25.625 -11.164  1.00 97.12           C  
ATOM   2612  CE1 TYR A 323       3.553 -27.375 -13.164  1.00 97.12           C  
ATOM   2613  CE2 TYR A 323       2.018 -25.734 -12.328  1.00 97.12           C  
ATOM   2614  OH  TYR A 323       1.668 -26.719 -14.469  1.00 97.12           O  
ATOM   2615  CZ  TYR A 323       2.414 -26.609 -13.320  1.00 97.12           C  
ATOM   2616  N   GLN A 324       6.520 -28.047  -7.402  1.00 96.25           N  
ATOM   2617  CA  GLN A 324       7.418 -27.953  -6.258  1.00 96.25           C  
ATOM   2618  C   GLN A 324       8.484 -26.875  -6.484  1.00 96.25           C  
ATOM   2619  CB  GLN A 324       8.078 -29.297  -5.973  1.00 96.25           C  
ATOM   2620  O   GLN A 324       9.258 -26.953  -7.438  1.00 96.25           O  
ATOM   2621  CG  GLN A 324       7.098 -30.422  -5.668  1.00 96.25           C  
ATOM   2622  CD  GLN A 324       6.262 -30.141  -4.430  1.00 96.25           C  
ATOM   2623  NE2 GLN A 324       5.027 -30.625  -4.430  1.00 96.25           N  
ATOM   2624  OE1 GLN A 324       6.723 -29.500  -3.486  1.00 96.25           O  
ATOM   2625  N   VAL A 325       8.570 -25.891  -5.543  1.00 96.56           N  
ATOM   2626  CA  VAL A 325       9.500 -24.781  -5.703  1.00 96.56           C  
ATOM   2627  C   VAL A 325      10.664 -24.938  -4.734  1.00 96.56           C  
ATOM   2628  CB  VAL A 325       8.797 -23.422  -5.477  1.00 96.56           C  
ATOM   2629  O   VAL A 325      11.828 -24.812  -5.125  1.00 96.56           O  
ATOM   2630  CG1 VAL A 325       9.789 -22.266  -5.652  1.00 96.56           C  
ATOM   2631  CG2 VAL A 325       7.613 -23.266  -6.426  1.00 96.56           C  
ATOM   2632  N   HIS A 326      10.359 -25.250  -3.477  1.00 96.00           N  
ATOM   2633  CA  HIS A 326      11.383 -25.312  -2.439  1.00 96.00           C  
ATOM   2634  C   HIS A 326      11.508 -26.719  -1.867  1.00 96.00           C  
ATOM   2635  CB  HIS A 326      11.070 -24.312  -1.319  1.00 96.00           C  
ATOM   2636  O   HIS A 326      11.789 -26.891  -0.679  1.00 96.00           O  
ATOM   2637  CG  HIS A 326      11.289 -22.891  -1.710  1.00 96.00           C  
ATOM   2638  CD2 HIS A 326      11.977 -22.344  -2.738  1.00 96.00           C  
ATOM   2639  ND1 HIS A 326      10.758 -21.844  -0.999  1.00 96.00           N  
ATOM   2640  CE1 HIS A 326      11.109 -20.703  -1.575  1.00 96.00           C  
ATOM   2641  NE2 HIS A 326      11.852 -20.984  -2.633  1.00 96.00           N  
ATOM   2642  N   GLU A 327      11.266 -27.688  -2.656  1.00 93.50           N  
ATOM   2643  CA  GLU A 327      11.344 -29.047  -2.150  1.00 93.50           C  
ATOM   2644  C   GLU A 327      12.734 -29.359  -1.591  1.00 93.50           C  
ATOM   2645  CB  GLU A 327      10.992 -30.062  -3.254  1.00 93.50           C  
ATOM   2646  O   GLU A 327      12.859 -30.062  -0.583  1.00 93.50           O  
ATOM   2647  CG  GLU A 327      10.875 -31.500  -2.766  1.00 93.50           C  
ATOM   2648  CD  GLU A 327       9.797 -31.688  -1.718  1.00 93.50           C  
ATOM   2649  OE1 GLU A 327       9.891 -32.625  -0.910  1.00 93.50           O  
ATOM   2650  OE2 GLU A 327       8.836 -30.875  -1.705  1.00 93.50           O  
ATOM   2651  N   TYR A 328      13.773 -28.812  -2.178  1.00 92.19           N  
ATOM   2652  CA  TYR A 328      15.148 -29.062  -1.758  1.00 92.19           C  
ATOM   2653  C   TYR A 328      15.430 -28.406  -0.411  1.00 92.19           C  
ATOM   2654  CB  TYR A 328      16.141 -28.547  -2.809  1.00 92.19           C  
ATOM   2655  O   TYR A 328      16.453 -28.703   0.226  1.00 92.19           O  
ATOM   2656  CG  TYR A 328      15.875 -27.125  -3.236  1.00 92.19           C  
ATOM   2657  CD1 TYR A 328      15.188 -26.844  -4.414  1.00 92.19           C  
ATOM   2658  CD2 TYR A 328      16.312 -26.047  -2.467  1.00 92.19           C  
ATOM   2659  CE1 TYR A 328      14.945 -25.531  -4.816  1.00 92.19           C  
ATOM   2660  CE2 TYR A 328      16.094 -24.734  -2.857  1.00 92.19           C  
ATOM   2661  OH  TYR A 328      15.164 -23.188  -4.422  1.00 92.19           O  
ATOM   2662  CZ  TYR A 328      15.398 -24.484  -4.031  1.00 92.19           C  
ATOM   2663  N   LEU A 329      14.555 -27.562   0.052  1.00 94.00           N  
ATOM   2664  CA  LEU A 329      14.758 -26.891   1.332  1.00 94.00           C  
ATOM   2665  C   LEU A 329      14.070 -27.656   2.459  1.00 94.00           C  
ATOM   2666  CB  LEU A 329      14.242 -25.453   1.275  1.00 94.00           C  
ATOM   2667  O   LEU A 329      14.148 -27.250   3.623  1.00 94.00           O  
ATOM   2668  CG  LEU A 329      14.984 -24.500   0.339  1.00 94.00           C  
ATOM   2669  CD1 LEU A 329      14.328 -23.125   0.354  1.00 94.00           C  
ATOM   2670  CD2 LEU A 329      16.453 -24.406   0.733  1.00 94.00           C  
ATOM   2671  N   ARG A 330      13.383 -28.719   2.197  1.00 90.50           N  
ATOM   2672  CA  ARG A 330      12.641 -29.453   3.209  1.00 90.50           C  
ATOM   2673  C   ARG A 330      13.562 -29.938   4.328  1.00 90.50           C  
ATOM   2674  CB  ARG A 330      11.922 -30.656   2.576  1.00 90.50           C  
ATOM   2675  O   ARG A 330      13.172 -29.938   5.496  1.00 90.50           O  
ATOM   2676  CG  ARG A 330      10.828 -31.250   3.449  1.00 90.50           C  
ATOM   2677  CD  ARG A 330       9.945 -32.219   2.668  1.00 90.50           C  
ATOM   2678  NE  ARG A 330       8.852 -31.516   1.993  1.00 90.50           N  
ATOM   2679  NH1 ARG A 330       7.727 -33.438   1.380  1.00 90.50           N  
ATOM   2680  NH2 ARG A 330       6.887 -31.375   0.812  1.00 90.50           N  
ATOM   2681  CZ  ARG A 330       7.824 -32.125   1.396  1.00 90.50           C  
ATOM   2682  N   SER A 331      14.789 -30.266   3.959  1.00 88.81           N  
ATOM   2683  CA  SER A 331      15.734 -30.750   4.957  1.00 88.81           C  
ATOM   2684  C   SER A 331      16.328 -29.594   5.762  1.00 88.81           C  
ATOM   2685  CB  SER A 331      16.859 -31.531   4.285  1.00 88.81           C  
ATOM   2686  O   SER A 331      16.938 -29.812   6.809  1.00 88.81           O  
ATOM   2687  OG  SER A 331      17.547 -30.734   3.336  1.00 88.81           O  
ATOM   2688  N   LYS A 332      16.125 -28.375   5.383  1.00 91.31           N  
ATOM   2689  CA  LYS A 332      16.734 -27.234   6.047  1.00 91.31           C  
ATOM   2690  C   LYS A 332      15.664 -26.375   6.734  1.00 91.31           C  
ATOM   2691  CB  LYS A 332      17.516 -26.375   5.047  1.00 91.31           C  
ATOM   2692  O   LYS A 332      15.891 -25.203   7.023  1.00 91.31           O  
ATOM   2693  CG  LYS A 332      18.719 -27.094   4.438  1.00 91.31           C  
ATOM   2694  CD  LYS A 332      19.922 -27.062   5.375  1.00 91.31           C  
ATOM   2695  CE  LYS A 332      21.156 -27.672   4.719  1.00 91.31           C  
ATOM   2696  NZ  LYS A 332      22.328 -27.656   5.641  1.00 91.31           N  
ATOM   2697  N   LEU A 333      14.500 -26.906   6.926  1.00 91.25           N  
ATOM   2698  CA  LEU A 333      13.398 -26.141   7.496  1.00 91.25           C  
ATOM   2699  C   LEU A 333      13.750 -25.641   8.898  1.00 91.25           C  
ATOM   2700  CB  LEU A 333      12.125 -26.984   7.551  1.00 91.25           C  
ATOM   2701  O   LEU A 333      13.391 -24.516   9.273  1.00 91.25           O  
ATOM   2702  CG  LEU A 333      11.453 -27.281   6.207  1.00 91.25           C  
ATOM   2703  CD1 LEU A 333      10.281 -28.234   6.402  1.00 91.25           C  
ATOM   2704  CD2 LEU A 333      10.984 -25.984   5.555  1.00 91.25           C  
ATOM   2705  N   CYS A 334      14.500 -26.359   9.633  1.00 89.94           N  
ATOM   2706  CA  CYS A 334      14.891 -25.953  10.977  1.00 89.94           C  
ATOM   2707  C   CYS A 334      15.789 -24.719  10.930  1.00 89.94           C  
ATOM   2708  CB  CYS A 334      15.617 -27.094  11.695  1.00 89.94           C  
ATOM   2709  O   CYS A 334      15.555 -23.750  11.656  1.00 89.94           O  
ATOM   2710  SG  CYS A 334      14.539 -28.453  12.172  1.00 89.94           S  
ATOM   2711  N   SER A 335      16.719 -24.797  10.086  1.00 90.00           N  
ATOM   2712  CA  SER A 335      17.625 -23.656   9.938  1.00 90.00           C  
ATOM   2713  C   SER A 335      16.875 -22.422   9.438  1.00 90.00           C  
ATOM   2714  CB  SER A 335      18.766 -24.000   8.984  1.00 90.00           C  
ATOM   2715  O   SER A 335      17.156 -21.312   9.875  1.00 90.00           O  
ATOM   2716  OG  SER A 335      19.500 -25.109   9.461  1.00 90.00           O  
ATOM   2717  N   LEU A 336      15.961 -22.625   8.500  1.00 92.50           N  
ATOM   2718  CA  LEU A 336      15.180 -21.531   7.945  1.00 92.50           C  
ATOM   2719  C   LEU A 336      14.281 -20.906   9.008  1.00 92.50           C  
ATOM   2720  CB  LEU A 336      14.336 -22.016   6.762  1.00 92.50           C  
ATOM   2721  O   LEU A 336      14.016 -19.703   8.969  1.00 92.50           O  
ATOM   2722  CG  LEU A 336      15.102 -22.391   5.492  1.00 92.50           C  
ATOM   2723  CD1 LEU A 336      14.203 -23.172   4.547  1.00 92.50           C  
ATOM   2724  CD2 LEU A 336      15.648 -21.141   4.805  1.00 92.50           C  
ATOM   2725  N   TYR A 337      13.852 -21.719   9.852  1.00 88.88           N  
ATOM   2726  CA  TYR A 337      13.047 -21.219  10.961  1.00 88.88           C  
ATOM   2727  C   TYR A 337      13.891 -20.359  11.906  1.00 88.88           C  
ATOM   2728  CB  TYR A 337      12.406 -22.375  11.734  1.00 88.88           C  
ATOM   2729  O   TYR A 337      13.469 -19.297  12.328  1.00 88.88           O  
ATOM   2730  CG  TYR A 337      11.617 -21.938  12.945  1.00 88.88           C  
ATOM   2731  CD1 TYR A 337      12.156 -22.047  14.227  1.00 88.88           C  
ATOM   2732  CD2 TYR A 337      10.336 -21.422  12.805  1.00 88.88           C  
ATOM   2733  CE1 TYR A 337      11.430 -21.641  15.344  1.00 88.88           C  
ATOM   2734  CE2 TYR A 337       9.602 -21.016  13.914  1.00 88.88           C  
ATOM   2735  OH  TYR A 337       9.430 -20.719  16.281  1.00 88.88           O  
ATOM   2736  CZ  TYR A 337      10.156 -21.125  15.180  1.00 88.88           C  
ATOM   2737  N   GLU A 338      15.094 -20.734  12.156  1.00 88.50           N  
ATOM   2738  CA  GLU A 338      15.984 -20.016  13.062  1.00 88.50           C  
ATOM   2739  C   GLU A 338      16.375 -18.656  12.500  1.00 88.50           C  
ATOM   2740  CB  GLU A 338      17.250 -20.844  13.352  1.00 88.50           C  
ATOM   2741  O   GLU A 338      16.547 -17.688  13.250  1.00 88.50           O  
ATOM   2742  CG  GLU A 338      16.984 -22.078  14.211  1.00 88.50           C  
ATOM   2743  CD  GLU A 338      18.219 -22.953  14.375  1.00 88.50           C  
ATOM   2744  OE1 GLU A 338      18.141 -23.969  15.094  1.00 88.50           O  
ATOM   2745  OE2 GLU A 338      19.266 -22.609  13.789  1.00 88.50           O  
ATOM   2746  N   ASN A 339      16.375 -18.625  11.219  1.00 87.69           N  
ATOM   2747  CA  ASN A 339      16.766 -17.359  10.609  1.00 87.69           C  
ATOM   2748  C   ASN A 339      15.539 -16.578  10.133  1.00 87.69           C  
ATOM   2749  CB  ASN A 339      17.719 -17.594   9.445  1.00 87.69           C  
ATOM   2750  O   ASN A 339      15.672 -15.578   9.422  1.00 87.69           O  
ATOM   2751  CG  ASN A 339      19.016 -18.250   9.883  1.00 87.69           C  
ATOM   2752  ND2 ASN A 339      19.719 -18.859   8.938  1.00 87.69           N  
ATOM   2753  OD1 ASN A 339      19.375 -18.203  11.062  1.00 87.69           O  
ATOM   2754  N   ASP A 340      14.383 -17.000  10.430  1.00 88.81           N  
ATOM   2755  CA  ASP A 340      13.102 -16.359  10.133  1.00 88.81           C  
ATOM   2756  C   ASP A 340      12.828 -16.344   8.633  1.00 88.81           C  
ATOM   2757  CB  ASP A 340      13.086 -14.930  10.680  1.00 88.81           C  
ATOM   2758  O   ASP A 340      11.945 -15.617   8.164  1.00 88.81           O  
ATOM   2759  CG  ASP A 340      13.016 -14.875  12.195  1.00 88.81           C  
ATOM   2760  OD1 ASP A 340      12.391 -15.773  12.812  1.00 88.81           O  
ATOM   2761  OD2 ASP A 340      13.586 -13.938  12.789  1.00 88.81           O  
ATOM   2762  N   CYS A 341      13.453 -17.078   7.844  1.00 92.25           N  
ATOM   2763  CA  CYS A 341      13.289 -17.078   6.395  1.00 92.25           C  
ATOM   2764  C   CYS A 341      12.055 -17.875   5.984  1.00 92.25           C  
ATOM   2765  CB  CYS A 341      14.531 -17.672   5.719  1.00 92.25           C  
ATOM   2766  O   CYS A 341      11.453 -17.609   4.941  1.00 92.25           O  
ATOM   2767  SG  CYS A 341      15.977 -16.594   5.801  1.00 92.25           S  
ATOM   2768  N   ILE A 342      11.688 -18.797   6.824  1.00 91.19           N  
ATOM   2769  CA  ILE A 342      10.547 -19.641   6.512  1.00 91.19           C  
ATOM   2770  C   ILE A 342       9.273 -18.812   6.449  1.00 91.19           C  
ATOM   2771  CB  ILE A 342      10.391 -20.781   7.551  1.00 91.19           C  
ATOM   2772  O   ILE A 342       8.242 -19.266   5.945  1.00 91.19           O  
ATOM   2773  CG1 ILE A 342       9.516 -21.906   6.988  1.00 91.19           C  
ATOM   2774  CG2 ILE A 342       9.805 -20.234   8.859  1.00 91.19           C  
ATOM   2775  CD1 ILE A 342       9.508 -23.172   7.832  1.00 91.19           C  
ATOM   2776  N   PHE A 343       9.344 -17.594   6.957  1.00 91.25           N  
ATOM   2777  CA  PHE A 343       8.164 -16.734   6.992  1.00 91.25           C  
ATOM   2778  C   PHE A 343       8.148 -15.789   5.793  1.00 91.25           C  
ATOM   2779  CB  PHE A 343       8.125 -15.922   8.289  1.00 91.25           C  
ATOM   2780  O   PHE A 343       7.238 -14.969   5.656  1.00 91.25           O  
ATOM   2781  CG  PHE A 343       8.078 -16.781   9.531  1.00 91.25           C  
ATOM   2782  CD1 PHE A 343       6.914 -17.438   9.891  1.00 91.25           C  
ATOM   2783  CD2 PHE A 343       9.203 -16.906  10.336  1.00 91.25           C  
ATOM   2784  CE1 PHE A 343       6.871 -18.234  11.039  1.00 91.25           C  
ATOM   2785  CE2 PHE A 343       9.164 -17.688  11.484  1.00 91.25           C  
ATOM   2786  CZ  PHE A 343       8.000 -18.359  11.836  1.00 91.25           C  
ATOM   2787  N   ASP A 344       9.117 -15.938   4.934  1.00 93.75           N  
ATOM   2788  CA  ASP A 344       9.125 -15.117   3.729  1.00 93.75           C  
ATOM   2789  C   ASP A 344       7.887 -15.375   2.873  1.00 93.75           C  
ATOM   2790  CB  ASP A 344      10.391 -15.375   2.910  1.00 93.75           C  
ATOM   2791  O   ASP A 344       7.477 -16.516   2.697  1.00 93.75           O  
ATOM   2792  CG  ASP A 344      11.641 -14.781   3.541  1.00 93.75           C  
ATOM   2793  OD1 ASP A 344      11.523 -13.820   4.336  1.00 93.75           O  
ATOM   2794  OD2 ASP A 344      12.750 -15.273   3.242  1.00 93.75           O  
ATOM   2795  N   LYS A 345       7.293 -14.344   2.334  1.00 94.81           N  
ATOM   2796  CA  LYS A 345       6.070 -14.453   1.537  1.00 94.81           C  
ATOM   2797  C   LYS A 345       6.371 -14.281   0.051  1.00 94.81           C  
ATOM   2798  CB  LYS A 345       5.047 -13.414   1.989  1.00 94.81           C  
ATOM   2799  O   LYS A 345       6.438 -13.156  -0.448  1.00 94.81           O  
ATOM   2800  CG  LYS A 345       4.555 -13.602   3.416  1.00 94.81           C  
ATOM   2801  CD  LYS A 345       3.492 -12.578   3.785  1.00 94.81           C  
ATOM   2802  CE  LYS A 345       3.023 -12.750   5.223  1.00 94.81           C  
ATOM   2803  NZ  LYS A 345       1.990 -11.742   5.598  1.00 94.81           N  
ATOM   2804  N   PHE A 346       6.449 -15.344  -0.665  1.00 97.19           N  
ATOM   2805  CA  PHE A 346       6.738 -15.320  -2.094  1.00 97.19           C  
ATOM   2806  C   PHE A 346       5.457 -15.141  -2.900  1.00 97.19           C  
ATOM   2807  CB  PHE A 346       7.445 -16.609  -2.521  1.00 97.19           C  
ATOM   2808  O   PHE A 346       4.465 -15.828  -2.664  1.00 97.19           O  
ATOM   2809  CG  PHE A 346       8.812 -16.781  -1.909  1.00 97.19           C  
ATOM   2810  CD1 PHE A 346       9.938 -16.250  -2.523  1.00 97.19           C  
ATOM   2811  CD2 PHE A 346       8.961 -17.484  -0.718  1.00 97.19           C  
ATOM   2812  CE1 PHE A 346      11.203 -16.406  -1.958  1.00 97.19           C  
ATOM   2813  CE2 PHE A 346      10.227 -17.641  -0.147  1.00 97.19           C  
ATOM   2814  CZ  PHE A 346      11.344 -17.109  -0.769  1.00 97.19           C  
ATOM   2815  N   GLU A 347       5.551 -14.297  -3.865  1.00 97.56           N  
ATOM   2816  CA  GLU A 347       4.410 -14.086  -4.750  1.00 97.56           C  
ATOM   2817  C   GLU A 347       4.531 -14.930  -6.020  1.00 97.56           C  
ATOM   2818  CB  GLU A 347       4.281 -12.609  -5.117  1.00 97.56           C  
ATOM   2819  O   GLU A 347       5.594 -15.492  -6.297  1.00 97.56           O  
ATOM   2820  CG  GLU A 347       3.920 -11.711  -3.939  1.00 97.56           C  
ATOM   2821  CD  GLU A 347       3.740 -10.250  -4.324  1.00 97.56           C  
ATOM   2822  OE1 GLU A 347       3.354  -9.438  -3.457  1.00 97.56           O  
ATOM   2823  OE2 GLU A 347       3.986  -9.922  -5.508  1.00 97.56           O  
ATOM   2824  N   CYS A 348       3.398 -15.078  -6.688  1.00 97.81           N  
ATOM   2825  CA  CYS A 348       3.352 -15.781  -7.965  1.00 97.81           C  
ATOM   2826  C   CYS A 348       2.539 -15.000  -8.992  1.00 97.81           C  
ATOM   2827  CB  CYS A 348       2.754 -17.172  -7.785  1.00 97.81           C  
ATOM   2828  O   CYS A 348       1.748 -14.125  -8.625  1.00 97.81           O  
ATOM   2829  SG  CYS A 348       1.127 -17.172  -7.000  1.00 97.81           S  
ATOM   2830  N   CYS A 349       2.795 -15.328 -10.336  1.00 97.19           N  
ATOM   2831  CA  CYS A 349       2.061 -14.609 -11.367  1.00 97.19           C  
ATOM   2832  C   CYS A 349       1.864 -15.477 -12.602  1.00 97.19           C  
ATOM   2833  CB  CYS A 349       2.793 -13.320 -11.750  1.00 97.19           C  
ATOM   2834  O   CYS A 349       2.600 -16.438 -12.812  1.00 97.19           O  
ATOM   2835  SG  CYS A 349       4.441 -13.602 -12.430  1.00 97.19           S  
ATOM   2836  N   TRP A 350       0.805 -15.125 -13.383  1.00 97.12           N  
ATOM   2837  CA  TRP A 350       0.469 -15.766 -14.648  1.00 97.12           C  
ATOM   2838  C   TRP A 350       1.106 -15.023 -15.820  1.00 97.12           C  
ATOM   2839  CB  TRP A 350      -1.050 -15.828 -14.828  1.00 97.12           C  
ATOM   2840  O   TRP A 350       1.255 -13.797 -15.781  1.00 97.12           O  
ATOM   2841  CG  TRP A 350      -1.763 -16.594 -13.766  1.00 97.12           C  
ATOM   2842  CD1 TRP A 350      -2.328 -16.109 -12.625  1.00 97.12           C  
ATOM   2843  CD2 TRP A 350      -1.981 -18.016 -13.742  1.00 97.12           C  
ATOM   2844  CE2 TRP A 350      -2.688 -18.312 -12.555  1.00 97.12           C  
ATOM   2845  CE3 TRP A 350      -1.649 -19.062 -14.609  1.00 97.12           C  
ATOM   2846  NE1 TRP A 350      -2.887 -17.125 -11.891  1.00 97.12           N  
ATOM   2847  CH2 TRP A 350      -2.730 -20.609 -13.078  1.00 97.12           C  
ATOM   2848  CZ2 TRP A 350      -3.068 -19.609 -12.211  1.00 97.12           C  
ATOM   2849  CZ3 TRP A 350      -2.029 -20.359 -14.266  1.00 97.12           C  
ATOM   2850  N   ASN A 351       1.424 -15.797 -16.781  1.00 95.75           N  
ATOM   2851  CA  ASN A 351       1.672 -15.078 -18.016  1.00 95.75           C  
ATOM   2852  C   ASN A 351       0.368 -14.672 -18.703  1.00 95.75           C  
ATOM   2853  CB  ASN A 351       2.521 -15.930 -18.969  1.00 95.75           C  
ATOM   2854  O   ASN A 351      -0.718 -14.992 -18.219  1.00 95.75           O  
ATOM   2855  CG  ASN A 351       1.729 -17.047 -19.625  1.00 95.75           C  
ATOM   2856  ND2 ASN A 351       2.193 -17.500 -20.781  1.00 95.75           N  
ATOM   2857  OD1 ASN A 351       0.708 -17.484 -19.094  1.00 95.75           O  
ATOM   2858  N   GLY A 352       0.422 -14.000 -19.797  1.00 93.06           N  
ATOM   2859  CA  GLY A 352      -0.750 -13.438 -20.453  1.00 93.06           C  
ATOM   2860  C   GLY A 352      -1.734 -14.492 -20.922  1.00 93.06           C  
ATOM   2861  O   GLY A 352      -2.947 -14.273 -20.891  1.00 93.06           O  
ATOM   2862  N   SER A 353      -1.274 -15.641 -21.250  1.00 93.81           N  
ATOM   2863  CA  SER A 353      -2.125 -16.688 -21.812  1.00 93.81           C  
ATOM   2864  C   SER A 353      -2.502 -17.719 -20.750  1.00 93.81           C  
ATOM   2865  CB  SER A 353      -1.423 -17.391 -22.984  1.00 93.81           C  
ATOM   2866  O   SER A 353      -3.162 -18.719 -21.047  1.00 93.81           O  
ATOM   2867  OG  SER A 353      -0.210 -17.984 -22.547  1.00 93.81           O  
ATOM   2868  N   ASP A 354      -2.119 -17.594 -19.578  1.00 96.12           N  
ATOM   2869  CA  ASP A 354      -2.363 -18.500 -18.453  1.00 96.12           C  
ATOM   2870  C   ASP A 354      -1.683 -19.844 -18.672  1.00 96.12           C  
ATOM   2871  CB  ASP A 354      -3.865 -18.688 -18.234  1.00 96.12           C  
ATOM   2872  O   ASP A 354      -2.078 -20.859 -18.078  1.00 96.12           O  
ATOM   2873  CG  ASP A 354      -4.578 -17.422 -17.828  1.00 96.12           C  
ATOM   2874  OD1 ASP A 354      -3.941 -16.516 -17.234  1.00 96.12           O  
ATOM   2875  OD2 ASP A 354      -5.793 -17.297 -18.109  1.00 96.12           O  
ATOM   2876  N   SER A 355      -0.666 -19.922 -19.500  1.00 95.62           N  
ATOM   2877  CA  SER A 355      -0.015 -21.172 -19.828  1.00 95.62           C  
ATOM   2878  C   SER A 355       1.249 -21.375 -19.000  1.00 95.62           C  
ATOM   2879  CB  SER A 355       0.328 -21.234 -21.328  1.00 95.62           C  
ATOM   2880  O   SER A 355       1.756 -22.500 -18.891  1.00 95.62           O  
ATOM   2881  OG  SER A 355       1.260 -20.219 -21.656  1.00 95.62           O  
ATOM   2882  N   VAL A 356       1.808 -20.328 -18.484  1.00 96.62           N  
ATOM   2883  CA  VAL A 356       3.027 -20.422 -17.688  1.00 96.62           C  
ATOM   2884  C   VAL A 356       2.822 -19.719 -16.344  1.00 96.62           C  
ATOM   2885  CB  VAL A 356       4.234 -19.812 -18.422  1.00 96.62           C  
ATOM   2886  O   VAL A 356       2.217 -18.641 -16.281  1.00 96.62           O  
ATOM   2887  CG1 VAL A 356       5.512 -19.953 -17.594  1.00 96.62           C  
ATOM   2888  CG2 VAL A 356       4.406 -20.469 -19.797  1.00 96.62           C  
ATOM   2889  N   VAL A 357       3.340 -20.328 -15.320  1.00 97.31           N  
ATOM   2890  CA  VAL A 357       3.316 -19.750 -13.984  1.00 97.31           C  
ATOM   2891  C   VAL A 357       4.742 -19.422 -13.539  1.00 97.31           C  
ATOM   2892  CB  VAL A 357       2.627 -20.672 -12.969  1.00 97.31           C  
ATOM   2893  O   VAL A 357       5.664 -20.203 -13.789  1.00 97.31           O  
ATOM   2894  CG1 VAL A 357       2.715 -20.094 -11.555  1.00 97.31           C  
ATOM   2895  CG2 VAL A 357       1.169 -20.906 -13.359  1.00 97.31           C  
ATOM   2896  N   MET A 358       4.895 -18.281 -12.852  1.00 97.94           N  
ATOM   2897  CA  MET A 358       6.219 -17.859 -12.406  1.00 97.94           C  
ATOM   2898  C   MET A 358       6.199 -17.484 -10.930  1.00 97.94           C  
ATOM   2899  CB  MET A 358       6.719 -16.688 -13.242  1.00 97.94           C  
ATOM   2900  O   MET A 358       5.211 -16.938 -10.438  1.00 97.94           O  
ATOM   2901  CG  MET A 358       8.102 -16.188 -12.844  1.00 97.94           C  
ATOM   2902  SD  MET A 358       8.680 -14.805 -13.891  1.00 97.94           S  
ATOM   2903  CE  MET A 358       7.566 -13.484 -13.328  1.00 97.94           C  
ATOM   2904  N   THR A 359       7.270 -17.766 -10.188  1.00 98.06           N  
ATOM   2905  CA  THR A 359       7.434 -17.391  -8.781  1.00 98.06           C  
ATOM   2906  C   THR A 359       8.906 -17.219  -8.438  1.00 98.06           C  
ATOM   2907  CB  THR A 359       6.809 -18.453  -7.855  1.00 98.06           C  
ATOM   2908  O   THR A 359       9.781 -17.719  -9.148  1.00 98.06           O  
ATOM   2909  CG2 THR A 359       7.520 -19.797  -7.988  1.00 98.06           C  
ATOM   2910  OG1 THR A 359       6.910 -18.000  -6.496  1.00 98.06           O  
ATOM   2911  N   GLY A 360       9.117 -16.453  -7.387  1.00 97.56           N  
ATOM   2912  CA  GLY A 360      10.484 -16.219  -6.949  1.00 97.56           C  
ATOM   2913  C   GLY A 360      10.961 -17.219  -5.914  1.00 97.56           C  
ATOM   2914  O   GLY A 360      10.172 -18.016  -5.418  1.00 97.56           O  
ATOM   2915  N   SER A 361      12.242 -17.141  -5.605  1.00 97.00           N  
ATOM   2916  CA  SER A 361      12.906 -17.984  -4.613  1.00 97.00           C  
ATOM   2917  C   SER A 361      14.172 -17.312  -4.082  1.00 97.00           C  
ATOM   2918  CB  SER A 361      13.250 -19.344  -5.215  1.00 97.00           C  
ATOM   2919  O   SER A 361      14.383 -16.109  -4.273  1.00 97.00           O  
ATOM   2920  OG  SER A 361      13.695 -20.234  -4.207  1.00 97.00           O  
ATOM   2921  N   TYR A 362      14.938 -18.062  -3.277  1.00 96.56           N  
ATOM   2922  CA  TYR A 362      16.172 -17.547  -2.703  1.00 96.56           C  
ATOM   2923  C   TYR A 362      17.297 -17.562  -3.732  1.00 96.56           C  
ATOM   2924  CB  TYR A 362      16.578 -18.375  -1.480  1.00 96.56           C  
ATOM   2925  O   TYR A 362      17.156 -18.156  -4.805  1.00 96.56           O  
ATOM   2926  CG  TYR A 362      15.586 -18.328  -0.349  1.00 96.56           C  
ATOM   2927  CD1 TYR A 362      15.422 -17.172   0.408  1.00 96.56           C  
ATOM   2928  CD2 TYR A 362      14.805 -19.438  -0.034  1.00 96.56           C  
ATOM   2929  CE1 TYR A 362      14.508 -17.109   1.452  1.00 96.56           C  
ATOM   2930  CE2 TYR A 362      13.883 -19.391   1.009  1.00 96.56           C  
ATOM   2931  OH  TYR A 362      12.836 -18.188   2.777  1.00 96.56           O  
ATOM   2932  CZ  TYR A 362      13.742 -18.234   1.744  1.00 96.56           C  
ATOM   2933  N   ASN A 363      18.375 -16.812  -3.443  1.00 94.38           N  
ATOM   2934  CA  ASN A 363      19.547 -16.656  -4.297  1.00 94.38           C  
ATOM   2935  C   ASN A 363      19.219 -15.914  -5.586  1.00 94.38           C  
ATOM   2936  CB  ASN A 363      20.172 -18.016  -4.613  1.00 94.38           C  
ATOM   2937  O   ASN A 363      19.812 -16.172  -6.633  1.00 94.38           O  
ATOM   2938  CG  ASN A 363      21.688 -17.953  -4.766  1.00 94.38           C  
ATOM   2939  ND2 ASN A 363      22.203 -18.641  -5.766  1.00 94.38           N  
ATOM   2940  OD1 ASN A 363      22.375 -17.281  -3.992  1.00 94.38           O  
ATOM   2941  N   ASN A 364      18.156 -15.148  -5.504  1.00 95.31           N  
ATOM   2942  CA  ASN A 364      17.656 -14.375  -6.637  1.00 95.31           C  
ATOM   2943  C   ASN A 364      17.234 -15.281  -7.789  1.00 95.31           C  
ATOM   2944  CB  ASN A 364      18.719 -13.375  -7.113  1.00 95.31           C  
ATOM   2945  O   ASN A 364      17.422 -14.930  -8.961  1.00 95.31           O  
ATOM   2946  CG  ASN A 364      18.875 -12.203  -6.164  1.00 95.31           C  
ATOM   2947  ND2 ASN A 364      19.922 -11.398  -6.379  1.00 95.31           N  
ATOM   2948  OD1 ASN A 364      18.078 -12.016  -5.246  1.00 95.31           O  
ATOM   2949  N   PHE A 365      16.750 -16.406  -7.426  1.00 96.44           N  
ATOM   2950  CA  PHE A 365      16.188 -17.328  -8.422  1.00 96.44           C  
ATOM   2951  C   PHE A 365      14.719 -17.031  -8.664  1.00 96.44           C  
ATOM   2952  CB  PHE A 365      16.375 -18.781  -7.973  1.00 96.44           C  
ATOM   2953  O   PHE A 365      13.992 -16.656  -7.738  1.00 96.44           O  
ATOM   2954  CG  PHE A 365      17.797 -19.250  -8.008  1.00 96.44           C  
ATOM   2955  CD1 PHE A 365      18.750 -18.594  -8.766  1.00 96.44           C  
ATOM   2956  CD2 PHE A 365      18.188 -20.359  -7.273  1.00 96.44           C  
ATOM   2957  CE1 PHE A 365      20.078 -19.031  -8.797  1.00 96.44           C  
ATOM   2958  CE2 PHE A 365      19.500 -20.812  -7.301  1.00 96.44           C  
ATOM   2959  CZ  PHE A 365      20.453 -20.141  -8.070  1.00 96.44           C  
ATOM   2960  N   PHE A 366      14.344 -17.188  -9.828  1.00 96.62           N  
ATOM   2961  CA  PHE A 366      12.922 -17.234 -10.141  1.00 96.62           C  
ATOM   2962  C   PHE A 366      12.617 -18.391 -11.078  1.00 96.62           C  
ATOM   2963  CB  PHE A 366      12.469 -15.914 -10.766  1.00 96.62           C  
ATOM   2964  O   PHE A 366      13.398 -18.703 -11.977  1.00 96.62           O  
ATOM   2965  CG  PHE A 366      13.219 -15.555 -12.023  1.00 96.62           C  
ATOM   2966  CD1 PHE A 366      14.445 -14.914 -11.953  1.00 96.62           C  
ATOM   2967  CD2 PHE A 366      12.688 -15.844 -13.273  1.00 96.62           C  
ATOM   2968  CE1 PHE A 366      15.141 -14.570 -13.109  1.00 96.62           C  
ATOM   2969  CE2 PHE A 366      13.375 -15.508 -14.438  1.00 96.62           C  
ATOM   2970  CZ  PHE A 366      14.602 -14.875 -14.352  1.00 96.62           C  
ATOM   2971  N   ARG A 367      11.539 -18.984 -10.805  1.00 97.31           N  
ATOM   2972  CA  ARG A 367      11.195 -20.234 -11.484  1.00 97.31           C  
ATOM   2973  C   ARG A 367       9.922 -20.062 -12.312  1.00 97.31           C  
ATOM   2974  CB  ARG A 367      11.016 -21.359 -10.469  1.00 97.31           C  
ATOM   2975  O   ARG A 367       8.992 -19.375 -11.898  1.00 97.31           O  
ATOM   2976  CG  ARG A 367      12.266 -21.656  -9.656  1.00 97.31           C  
ATOM   2977  CD  ARG A 367      12.094 -22.906  -8.805  1.00 97.31           C  
ATOM   2978  NE  ARG A 367      12.086 -24.125  -9.625  1.00 97.31           N  
ATOM   2979  NH1 ARG A 367      11.984 -25.578  -7.832  1.00 97.31           N  
ATOM   2980  NH2 ARG A 367      12.031 -26.391  -9.977  1.00 97.31           N  
ATOM   2981  CZ  ARG A 367      12.031 -25.359  -9.141  1.00 97.31           C  
ATOM   2982  N   MET A 368       9.961 -20.781 -13.438  1.00 96.75           N  
ATOM   2983  CA  MET A 368       8.812 -20.781 -14.336  1.00 96.75           C  
ATOM   2984  C   MET A 368       8.383 -22.203 -14.664  1.00 96.75           C  
ATOM   2985  CB  MET A 368       9.141 -20.031 -15.625  1.00 96.75           C  
ATOM   2986  O   MET A 368       9.219 -23.078 -14.891  1.00 96.75           O  
ATOM   2987  CG  MET A 368       9.406 -18.547 -15.422  1.00 96.75           C  
ATOM   2988  SD  MET A 368       9.938 -17.703 -16.969  1.00 96.75           S  
ATOM   2989  CE  MET A 368      11.711 -18.094 -16.938  1.00 96.75           C  
ATOM   2990  N   PHE A 369       7.055 -22.375 -14.672  1.00 97.00           N  
ATOM   2991  CA  PHE A 369       6.480 -23.688 -14.938  1.00 97.00           C  
ATOM   2992  C   PHE A 369       5.488 -23.625 -16.094  1.00 97.00           C  
ATOM   2993  CB  PHE A 369       5.793 -24.250 -13.688  1.00 97.00           C  
ATOM   2994  O   PHE A 369       4.520 -22.875 -16.047  1.00 97.00           O  
ATOM   2995  CG  PHE A 369       6.668 -24.250 -12.461  1.00 97.00           C  
ATOM   2996  CD1 PHE A 369       7.508 -25.328 -12.195  1.00 97.00           C  
ATOM   2997  CD2 PHE A 369       6.652 -23.172 -11.578  1.00 97.00           C  
ATOM   2998  CE1 PHE A 369       8.320 -25.328 -11.062  1.00 97.00           C  
ATOM   2999  CE2 PHE A 369       7.465 -23.172 -10.445  1.00 97.00           C  
ATOM   3000  CZ  PHE A 369       8.297 -24.250 -10.188  1.00 97.00           C  
ATOM   3001  N   ASP A 370       5.785 -24.406 -17.078  1.00 96.00           N  
ATOM   3002  CA  ASP A 370       4.852 -24.500 -18.203  1.00 96.00           C  
ATOM   3003  C   ASP A 370       3.752 -25.531 -17.906  1.00 96.00           C  
ATOM   3004  CB  ASP A 370       5.594 -24.891 -19.484  1.00 96.00           C  
ATOM   3005  O   ASP A 370       4.035 -26.703 -17.656  1.00 96.00           O  
ATOM   3006  CG  ASP A 370       4.719 -24.812 -20.719  1.00 96.00           C  
ATOM   3007  OD1 ASP A 370       3.572 -25.297 -20.703  1.00 96.00           O  
ATOM   3008  OD2 ASP A 370       5.184 -24.250 -21.734  1.00 96.00           O  
ATOM   3009  N   ARG A 371       2.543 -25.156 -18.000  1.00 95.31           N  
ATOM   3010  CA  ARG A 371       1.417 -25.984 -17.578  1.00 95.31           C  
ATOM   3011  C   ARG A 371       1.130 -27.078 -18.594  1.00 95.31           C  
ATOM   3012  CB  ARG A 371       0.169 -25.125 -17.375  1.00 95.31           C  
ATOM   3013  O   ARG A 371       0.599 -28.141 -18.250  1.00 95.31           O  
ATOM   3014  CG  ARG A 371       0.289 -24.125 -16.219  1.00 95.31           C  
ATOM   3015  CD  ARG A 371      -1.001 -23.344 -16.016  1.00 95.31           C  
ATOM   3016  NE  ARG A 371      -2.098 -24.219 -15.602  1.00 95.31           N  
ATOM   3017  NH1 ARG A 371      -3.766 -22.875 -16.469  1.00 95.31           N  
ATOM   3018  NH2 ARG A 371      -4.301 -24.828 -15.406  1.00 95.31           N  
ATOM   3019  CZ  ARG A 371      -3.387 -23.969 -15.828  1.00 95.31           C  
ATOM   3020  N   ASN A 372       1.453 -26.844 -19.797  1.00 91.88           N  
ATOM   3021  CA  ASN A 372       1.177 -27.828 -20.844  1.00 91.88           C  
ATOM   3022  C   ASN A 372       2.266 -28.891 -20.938  1.00 91.88           C  
ATOM   3023  CB  ASN A 372       1.021 -27.125 -22.203  1.00 91.88           C  
ATOM   3024  O   ASN A 372       1.973 -30.078 -20.891  1.00 91.88           O  
ATOM   3025  CG  ASN A 372      -0.157 -26.172 -22.234  1.00 91.88           C  
ATOM   3026  ND2 ASN A 372       0.015 -25.031 -22.906  1.00 91.88           N  
ATOM   3027  OD1 ASN A 372      -1.212 -26.438 -21.656  1.00 91.88           O  
ATOM   3028  N   THR A 373       3.488 -28.453 -20.906  1.00 90.75           N  
ATOM   3029  CA  THR A 373       4.598 -29.391 -21.062  1.00 90.75           C  
ATOM   3030  C   THR A 373       5.098 -29.859 -19.703  1.00 90.75           C  
ATOM   3031  CB  THR A 373       5.758 -28.750 -21.859  1.00 90.75           C  
ATOM   3032  O   THR A 373       5.832 -30.844 -19.625  1.00 90.75           O  
ATOM   3033  CG2 THR A 373       5.297 -28.266 -23.219  1.00 90.75           C  
ATOM   3034  OG1 THR A 373       6.270 -27.625 -21.109  1.00 90.75           O  
ATOM   3035  N   LYS A 374       4.734 -29.281 -18.609  1.00 87.69           N  
ATOM   3036  CA  LYS A 374       5.152 -29.562 -17.250  1.00 87.69           C  
ATOM   3037  C   LYS A 374       6.660 -29.391 -17.078  1.00 87.69           C  
ATOM   3038  CB  LYS A 374       4.734 -30.969 -16.844  1.00 87.69           C  
ATOM   3039  O   LYS A 374       7.262 -29.984 -16.188  1.00 87.69           O  
ATOM   3040  CG  LYS A 374       3.229 -31.188 -16.781  1.00 87.69           C  
ATOM   3041  CD  LYS A 374       2.871 -32.500 -16.094  1.00 87.69           C  
ATOM   3042  CE  LYS A 374       1.363 -32.656 -15.969  1.00 87.69           C  
ATOM   3043  NZ  LYS A 374       1.009 -33.906 -15.227  1.00 87.69           N  
ATOM   3044  N   ARG A 375       7.234 -28.641 -17.984  1.00 90.94           N  
ATOM   3045  CA  ARG A 375       8.648 -28.297 -17.859  1.00 90.94           C  
ATOM   3046  C   ARG A 375       8.836 -27.062 -16.969  1.00 90.94           C  
ATOM   3047  CB  ARG A 375       9.273 -28.062 -19.234  1.00 90.94           C  
ATOM   3048  O   ARG A 375       8.016 -26.156 -16.984  1.00 90.94           O  
ATOM   3049  CG  ARG A 375       9.359 -29.312 -20.094  1.00 90.94           C  
ATOM   3050  CD  ARG A 375      10.047 -29.031 -21.422  1.00 90.94           C  
ATOM   3051  NE  ARG A 375      10.109 -30.234 -22.266  1.00 90.94           N  
ATOM   3052  NH1 ARG A 375      11.227 -29.203 -24.000  1.00 90.94           N  
ATOM   3053  NH2 ARG A 375      10.664 -31.422 -24.141  1.00 90.94           N  
ATOM   3054  CZ  ARG A 375      10.664 -30.281 -23.469  1.00 90.94           C  
ATOM   3055  N   ASP A 376       9.883 -27.188 -16.203  1.00 92.50           N  
ATOM   3056  CA  ASP A 376      10.188 -26.031 -15.344  1.00 92.50           C  
ATOM   3057  C   ASP A 376      11.594 -25.516 -15.602  1.00 92.50           C  
ATOM   3058  CB  ASP A 376      10.031 -26.422 -13.867  1.00 92.50           C  
ATOM   3059  O   ASP A 376      12.484 -26.281 -15.984  1.00 92.50           O  
ATOM   3060  CG  ASP A 376      11.078 -27.406 -13.391  1.00 92.50           C  
ATOM   3061  OD1 ASP A 376      11.375 -28.375 -14.125  1.00 92.50           O  
ATOM   3062  OD2 ASP A 376      11.602 -27.219 -12.273  1.00 92.50           O  
ATOM   3063  N   ILE A 377      11.750 -24.234 -15.500  1.00 93.75           N  
ATOM   3064  CA  ILE A 377      13.047 -23.578 -15.680  1.00 93.75           C  
ATOM   3065  C   ILE A 377      13.328 -22.656 -14.500  1.00 93.75           C  
ATOM   3066  CB  ILE A 377      13.102 -22.797 -17.016  1.00 93.75           C  
ATOM   3067  O   ILE A 377      12.430 -21.969 -14.008  1.00 93.75           O  
ATOM   3068  CG1 ILE A 377      14.531 -22.281 -17.266  1.00 93.75           C  
ATOM   3069  CG2 ILE A 377      12.102 -21.641 -16.984  1.00 93.75           C  
ATOM   3070  CD1 ILE A 377      14.750 -21.766 -18.672  1.00 93.75           C  
ATOM   3071  N   THR A 378      14.547 -22.719 -13.984  1.00 95.69           N  
ATOM   3072  CA  THR A 378      15.016 -21.828 -12.930  1.00 95.69           C  
ATOM   3073  C   THR A 378      16.094 -20.875 -13.461  1.00 95.69           C  
ATOM   3074  CB  THR A 378      15.578 -22.625 -11.734  1.00 95.69           C  
ATOM   3075  O   THR A 378      17.094 -21.312 -14.031  1.00 95.69           O  
ATOM   3076  CG2 THR A 378      15.930 -21.688 -10.578  1.00 95.69           C  
ATOM   3077  OG1 THR A 378      14.594 -23.562 -11.297  1.00 95.69           O  
ATOM   3078  N   LEU A 379      15.852 -19.641 -13.266  1.00 94.75           N  
ATOM   3079  CA  LEU A 379      16.781 -18.609 -13.719  1.00 94.75           C  
ATOM   3080  C   LEU A 379      17.250 -17.734 -12.555  1.00 94.75           C  
ATOM   3081  CB  LEU A 379      16.141 -17.750 -14.805  1.00 94.75           C  
ATOM   3082  O   LEU A 379      16.641 -17.766 -11.477  1.00 94.75           O  
ATOM   3083  CG  LEU A 379      15.641 -18.469 -16.047  1.00 94.75           C  
ATOM   3084  CD1 LEU A 379      14.828 -17.531 -16.922  1.00 94.75           C  
ATOM   3085  CD2 LEU A 379      16.812 -19.047 -16.828  1.00 94.75           C  
ATOM   3086  N   GLU A 380      18.359 -16.984 -12.797  1.00 94.06           N  
ATOM   3087  CA  GLU A 380      18.922 -16.141 -11.750  1.00 94.06           C  
ATOM   3088  C   GLU A 380      19.000 -14.680 -12.203  1.00 94.06           C  
ATOM   3089  CB  GLU A 380      20.312 -16.641 -11.359  1.00 94.06           C  
ATOM   3090  O   GLU A 380      19.469 -14.391 -13.312  1.00 94.06           O  
ATOM   3091  CG  GLU A 380      20.953 -15.852 -10.211  1.00 94.06           C  
ATOM   3092  CD  GLU A 380      22.344 -16.328  -9.859  1.00 94.06           C  
ATOM   3093  OE1 GLU A 380      23.016 -15.695  -9.008  1.00 94.06           O  
ATOM   3094  OE2 GLU A 380      22.781 -17.359 -10.430  1.00 94.06           O  
ATOM   3095  N   ALA A 381      18.500 -13.828 -11.344  1.00 92.94           N  
ATOM   3096  CA  ALA A 381      18.641 -12.398 -11.602  1.00 92.94           C  
ATOM   3097  C   ALA A 381      19.953 -11.859 -11.023  1.00 92.94           C  
ATOM   3098  CB  ALA A 381      17.453 -11.633 -11.023  1.00 92.94           C  
ATOM   3099  O   ALA A 381      20.062 -11.672  -9.805  1.00 92.94           O  
ATOM   3100  N   SER A 382      20.906 -11.633 -11.836  1.00 86.06           N  
ATOM   3101  CA  SER A 382      22.203 -11.117 -11.414  1.00 86.06           C  
ATOM   3102  C   SER A 382      22.781 -10.148 -12.445  1.00 86.06           C  
ATOM   3103  CB  SER A 382      23.188 -12.266 -11.195  1.00 86.06           C  
ATOM   3104  O   SER A 382      22.484 -10.258 -13.641  1.00 86.06           O  
ATOM   3105  OG  SER A 382      24.500 -11.773 -10.984  1.00 86.06           O  
ATOM   3106  N   ARG A 383      23.469  -9.242 -11.859  1.00 77.19           N  
ATOM   3107  CA  ARG A 383      24.078  -8.258 -12.734  1.00 77.19           C  
ATOM   3108  C   ARG A 383      25.328  -8.828 -13.414  1.00 77.19           C  
ATOM   3109  CB  ARG A 383      24.453  -6.992 -11.953  1.00 77.19           C  
ATOM   3110  O   ARG A 383      25.750  -8.344 -14.469  1.00 77.19           O  
ATOM   3111  CG  ARG A 383      23.312  -5.996 -11.820  1.00 77.19           C  
ATOM   3112  CD  ARG A 383      23.766  -4.699 -11.172  1.00 77.19           C  
ATOM   3113  NE  ARG A 383      22.672  -3.750 -11.031  1.00 77.19           N  
ATOM   3114  NH1 ARG A 383      24.016  -1.956 -10.469  1.00 77.19           N  
ATOM   3115  NH2 ARG A 383      21.734  -1.696 -10.594  1.00 77.19           N  
ATOM   3116  CZ  ARG A 383      22.812  -2.471 -10.695  1.00 77.19           C  
ATOM   3117  N   GLU A 384      25.766  -9.828 -12.703  1.00 67.12           N  
ATOM   3118  CA  GLU A 384      26.984 -10.398 -13.258  1.00 67.12           C  
ATOM   3119  C   GLU A 384      26.734 -11.023 -14.625  1.00 67.12           C  
ATOM   3120  CB  GLU A 384      27.578 -11.438 -12.305  1.00 67.12           C  
ATOM   3121  O   GLU A 384      25.812 -11.820 -14.789  1.00 67.12           O  
ATOM   3122  CG  GLU A 384      28.078 -10.852 -10.984  1.00 67.12           C  
ATOM   3123  CD  GLU A 384      28.703 -11.883 -10.070  1.00 67.12           C  
ATOM   3124  OE1 GLU A 384      29.188 -11.516  -8.969  1.00 67.12           O  
ATOM   3125  OE2 GLU A 384      28.719 -13.078 -10.445  1.00 67.12           O  
ATOM   3126  N   ASN A 385      27.344 -10.414 -15.695  1.00 60.16           N  
ATOM   3127  CA  ASN A 385      27.438 -10.930 -17.062  1.00 60.16           C  
ATOM   3128  C   ASN A 385      26.219 -10.539 -17.891  1.00 60.16           C  
ATOM   3129  CB  ASN A 385      27.594 -12.453 -17.047  1.00 60.16           C  
ATOM   3130  O   ASN A 385      25.938 -11.148 -18.922  1.00 60.16           O  
ATOM   3131  CG  ASN A 385      28.984 -12.891 -16.641  1.00 60.16           C  
ATOM   3132  ND2 ASN A 385      29.141 -14.172 -16.328  1.00 60.16           N  
ATOM   3133  OD1 ASN A 385      29.922 -12.094 -16.641  1.00 60.16           O  
ATOM   3134  N   ASN A 386      25.359  -9.688 -17.266  1.00 64.25           N  
ATOM   3135  CA  ASN A 386      24.156  -9.523 -18.078  1.00 64.25           C  
ATOM   3136  C   ASN A 386      24.234  -8.273 -18.953  1.00 64.25           C  
ATOM   3137  CB  ASN A 386      22.922  -9.469 -17.188  1.00 64.25           C  
ATOM   3138  O   ASN A 386      24.047  -7.160 -18.469  1.00 64.25           O  
ATOM   3139  CG  ASN A 386      22.547 -10.828 -16.609  1.00 64.25           C  
ATOM   3140  ND2 ASN A 386      21.734 -10.828 -15.570  1.00 64.25           N  
ATOM   3141  OD1 ASN A 386      22.984 -11.867 -17.109  1.00 64.25           O  
ATOM   3142  N   LYS A 387      25.016  -8.438 -20.000  1.00 71.25           N  
ATOM   3143  CA  LYS A 387      24.844  -7.484 -21.094  1.00 71.25           C  
ATOM   3144  C   LYS A 387      23.453  -7.570 -21.688  1.00 71.25           C  
ATOM   3145  CB  LYS A 387      25.906  -7.715 -22.172  1.00 71.25           C  
ATOM   3146  O   LYS A 387      22.812  -8.625 -21.625  1.00 71.25           O  
ATOM   3147  CG  LYS A 387      27.328  -7.453 -21.719  1.00 71.25           C  
ATOM   3148  CD  LYS A 387      28.328  -7.633 -22.859  1.00 71.25           C  
ATOM   3149  CE  LYS A 387      29.750  -7.406 -22.391  1.00 71.25           C  
ATOM   3150  NZ  LYS A 387      30.734  -7.652 -23.484  1.00 71.25           N  
ATOM   3151  N   PRO A 388      23.141  -6.461 -22.109  1.00 75.12           N  
ATOM   3152  CA  PRO A 388      21.812  -6.508 -22.719  1.00 75.12           C  
ATOM   3153  C   PRO A 388      21.703  -7.547 -23.828  1.00 75.12           C  
ATOM   3154  CB  PRO A 388      21.625  -5.094 -23.281  1.00 75.12           C  
ATOM   3155  O   PRO A 388      22.656  -7.738 -24.594  1.00 75.12           O  
ATOM   3156  CG  PRO A 388      22.688  -4.277 -22.594  1.00 75.12           C  
ATOM   3157  CD  PRO A 388      23.750  -5.203 -22.094  1.00 75.12           C  
ATOM   3158  N   ARG A 389      20.703  -8.398 -23.766  1.00 77.88           N  
ATOM   3159  CA  ARG A 389      20.328  -9.367 -24.781  1.00 77.88           C  
ATOM   3160  C   ARG A 389      21.031 -10.703 -24.562  1.00 77.88           C  
ATOM   3161  CB  ARG A 389      20.656  -8.828 -26.188  1.00 77.88           C  
ATOM   3162  O   ARG A 389      20.969 -11.594 -25.422  1.00 77.88           O  
ATOM   3163  CG  ARG A 389      19.875  -7.570 -26.547  1.00 77.88           C  
ATOM   3164  CD  ARG A 389      20.188  -7.113 -27.969  1.00 77.88           C  
ATOM   3165  NE  ARG A 389      19.469  -5.883 -28.312  1.00 77.88           N  
ATOM   3166  NH1 ARG A 389      20.406  -5.684 -30.406  1.00 77.88           N  
ATOM   3167  NH2 ARG A 389      18.906  -4.117 -29.656  1.00 77.88           N  
ATOM   3168  CZ  ARG A 389      19.594  -5.230 -29.453  1.00 77.88           C  
ATOM   3169  N   THR A 390      21.703 -10.766 -23.469  1.00 82.88           N  
ATOM   3170  CA  THR A 390      22.312 -12.055 -23.141  1.00 82.88           C  
ATOM   3171  C   THR A 390      21.266 -13.031 -22.625  1.00 82.88           C  
ATOM   3172  CB  THR A 390      23.438 -11.898 -22.109  1.00 82.88           C  
ATOM   3173  O   THR A 390      20.422 -12.672 -21.797  1.00 82.88           O  
ATOM   3174  CG2 THR A 390      24.609 -11.102 -22.672  1.00 82.88           C  
ATOM   3175  OG1 THR A 390      22.922 -11.211 -20.953  1.00 82.88           O  
ATOM   3176  N   VAL A 391      21.344 -14.195 -23.250  1.00 86.62           N  
ATOM   3177  CA  VAL A 391      20.375 -15.227 -22.875  1.00 86.62           C  
ATOM   3178  C   VAL A 391      20.734 -15.781 -21.500  1.00 86.62           C  
ATOM   3179  CB  VAL A 391      20.344 -16.375 -23.906  1.00 86.62           C  
ATOM   3180  O   VAL A 391      21.906 -16.047 -21.203  1.00 86.62           O  
ATOM   3181  CG1 VAL A 391      19.391 -17.484 -23.453  1.00 86.62           C  
ATOM   3182  CG2 VAL A 391      19.922 -15.836 -25.281  1.00 86.62           C  
ATOM   3183  N   LEU A 392      19.766 -15.891 -20.688  1.00 89.38           N  
ATOM   3184  CA  LEU A 392      19.984 -16.406 -19.344  1.00 89.38           C  
ATOM   3185  C   LEU A 392      20.141 -17.922 -19.359  1.00 89.38           C  
ATOM   3186  CB  LEU A 392      18.812 -16.016 -18.438  1.00 89.38           C  
ATOM   3187  O   LEU A 392      19.422 -18.625 -20.062  1.00 89.38           O  
ATOM   3188  CG  LEU A 392      18.625 -14.523 -18.172  1.00 89.38           C  
ATOM   3189  CD1 LEU A 392      17.328 -14.281 -17.375  1.00 89.38           C  
ATOM   3190  CD2 LEU A 392      19.828 -13.961 -17.422  1.00 89.38           C  
ATOM   3191  N   LYS A 393      21.062 -18.328 -18.547  1.00 87.88           N  
ATOM   3192  CA  LYS A 393      21.297 -19.766 -18.438  1.00 87.88           C  
ATOM   3193  C   LYS A 393      20.484 -20.359 -17.281  1.00 87.88           C  
ATOM   3194  CB  LYS A 393      22.781 -20.062 -18.234  1.00 87.88           C  
ATOM   3195  O   LYS A 393      20.484 -19.828 -16.172  1.00 87.88           O  
ATOM   3196  CG  LYS A 393      23.656 -19.641 -19.406  1.00 87.88           C  
ATOM   3197  CD  LYS A 393      25.109 -19.984 -19.172  1.00 87.88           C  
ATOM   3198  CE  LYS A 393      26.000 -19.516 -20.312  1.00 87.88           C  
ATOM   3199  NZ  LYS A 393      27.453 -19.766 -20.031  1.00 87.88           N  
ATOM   3200  N   PRO A 394      19.828 -21.469 -17.625  1.00 90.62           N  
ATOM   3201  CA  PRO A 394      19.078 -22.109 -16.547  1.00 90.62           C  
ATOM   3202  C   PRO A 394      19.969 -22.625 -15.422  1.00 90.62           C  
ATOM   3203  CB  PRO A 394      18.391 -23.281 -17.266  1.00 90.62           C  
ATOM   3204  O   PRO A 394      21.094 -23.047 -15.664  1.00 90.62           O  
ATOM   3205  CG  PRO A 394      18.422 -22.906 -18.719  1.00 90.62           C  
ATOM   3206  CD  PRO A 394      19.609 -22.016 -18.953  1.00 90.62           C  
ATOM   3207  N   ARG A 395      19.469 -22.516 -14.148  1.00 89.06           N  
ATOM   3208  CA  ARG A 395      20.141 -23.000 -12.945  1.00 89.06           C  
ATOM   3209  C   ARG A 395      19.406 -24.188 -12.344  1.00 89.06           C  
ATOM   3210  CB  ARG A 395      20.250 -21.875 -11.914  1.00 89.06           C  
ATOM   3211  O   ARG A 395      18.219 -24.406 -12.617  1.00 89.06           O  
ATOM   3212  CG  ARG A 395      20.969 -20.625 -12.430  1.00 89.06           C  
ATOM   3213  CD  ARG A 395      22.469 -20.828 -12.500  1.00 89.06           C  
ATOM   3214  NE  ARG A 395      23.156 -19.594 -12.867  1.00 89.06           N  
ATOM   3215  NH1 ARG A 395      25.281 -20.484 -12.688  1.00 89.06           N  
ATOM   3216  NH2 ARG A 395      25.016 -18.297 -13.281  1.00 89.06           N  
ATOM   3217  CZ  ARG A 395      24.484 -19.469 -12.945  1.00 89.06           C  
ATOM   3218  N   LYS A 396      20.156 -25.000 -11.617  1.00 86.38           N  
ATOM   3219  CA  LYS A 396      19.562 -26.125 -10.898  1.00 86.38           C  
ATOM   3220  C   LYS A 396      20.156 -26.250  -9.500  1.00 86.38           C  
ATOM   3221  CB  LYS A 396      19.781 -27.438 -11.672  1.00 86.38           C  
ATOM   3222  O   LYS A 396      21.359 -26.078  -9.305  1.00 86.38           O  
ATOM   3223  CG  LYS A 396      18.891 -28.578 -11.219  1.00 86.38           C  
ATOM   3224  CD  LYS A 396      19.078 -29.812 -12.109  1.00 86.38           C  
ATOM   3225  CE  LYS A 396      18.234 -30.984 -11.617  1.00 86.38           C  
ATOM   3226  NZ  LYS A 396      18.406 -32.188 -12.477  1.00 86.38           N  
ATOM   3227  N   VAL A 397      19.234 -26.438  -8.562  1.00 83.94           N  
ATOM   3228  CA  VAL A 397      19.672 -26.625  -7.180  1.00 83.94           C  
ATOM   3229  C   VAL A 397      19.688 -28.125  -6.855  1.00 83.94           C  
ATOM   3230  CB  VAL A 397      18.766 -25.875  -6.188  1.00 83.94           C  
ATOM   3231  O   VAL A 397      18.703 -28.828  -7.059  1.00 83.94           O  
ATOM   3232  CG1 VAL A 397      19.250 -26.062  -4.754  1.00 83.94           C  
ATOM   3233  CG2 VAL A 397      18.688 -24.391  -6.539  1.00 83.94           C  
ATOM   3234  N   CYS A 398      20.875 -28.562  -6.434  1.00 80.75           N  
ATOM   3235  CA  CYS A 398      21.016 -29.984  -6.105  1.00 80.75           C  
ATOM   3236  C   CYS A 398      21.156 -30.188  -4.602  1.00 80.75           C  
ATOM   3237  CB  CYS A 398      22.219 -30.578  -6.828  1.00 80.75           C  
ATOM   3238  O   CYS A 398      21.750 -29.359  -3.916  1.00 80.75           O  
ATOM   3239  SG  CYS A 398      22.797 -29.594  -8.219  1.00 80.75           S  
ATOM   3240  N   ALA A 399      20.312 -31.094  -3.953  1.00 70.62           N  
ATOM   3241  CA  ALA A 399      20.422 -31.406  -2.527  1.00 70.62           C  
ATOM   3242  C   ALA A 399      21.781 -32.000  -2.186  1.00 70.62           C  
ATOM   3243  CB  ALA A 399      19.297 -32.344  -2.105  1.00 70.62           C  
ATOM   3244  O   ALA A 399      22.375 -31.672  -1.156  1.00 70.62           O  
ATOM   3245  N   SER A 400      22.109 -33.312  -2.615  1.00 62.00           N  
ATOM   3246  CA  SER A 400      23.297 -34.094  -2.270  1.00 62.00           C  
ATOM   3247  C   SER A 400      24.094 -34.438  -3.512  1.00 62.00           C  
ATOM   3248  CB  SER A 400      22.891 -35.344  -1.516  1.00 62.00           C  
ATOM   3249  O   SER A 400      23.531 -34.594  -4.602  1.00 62.00           O  
ATOM   3250  OG  SER A 400      24.031 -36.156  -1.251  1.00 62.00           O  
ATOM   3251  N   GLY A 401      25.484 -34.062  -3.637  1.00 57.91           N  
ATOM   3252  CA  GLY A 401      26.375 -34.750  -4.543  1.00 57.91           C  
ATOM   3253  C   GLY A 401      27.344 -33.844  -5.254  1.00 57.91           C  
ATOM   3254  O   GLY A 401      27.375 -32.625  -4.992  1.00 57.91           O  
ATOM   3255  N   LYS A 402      28.094 -34.406  -6.258  1.00 56.78           N  
ATOM   3256  CA  LYS A 402      29.172 -33.875  -7.090  1.00 56.78           C  
ATOM   3257  C   LYS A 402      28.656 -32.719  -7.941  1.00 56.78           C  
ATOM   3258  CB  LYS A 402      29.750 -34.969  -7.988  1.00 56.78           C  
ATOM   3259  O   LYS A 402      27.641 -32.812  -8.625  1.00 56.78           O  
ATOM   3260  CG  LYS A 402      30.859 -35.781  -7.332  1.00 56.78           C  
ATOM   3261  CD  LYS A 402      31.484 -36.750  -8.312  1.00 56.78           C  
ATOM   3262  CE  LYS A 402      32.562 -37.594  -7.652  1.00 56.78           C  
ATOM   3263  NZ  LYS A 402      33.156 -38.594  -8.602  1.00 56.78           N  
ATOM   3264  N   ARG A 403      28.984 -31.469  -7.520  1.00 60.34           N  
ATOM   3265  CA  ARG A 403      28.656 -30.188  -8.109  1.00 60.34           C  
ATOM   3266  C   ARG A 403      28.969 -30.156  -9.602  1.00 60.34           C  
ATOM   3267  CB  ARG A 403      29.422 -29.062  -7.398  1.00 60.34           C  
ATOM   3268  O   ARG A 403      30.109 -30.375 -10.008  1.00 60.34           O  
ATOM   3269  CG  ARG A 403      28.547 -27.875  -7.016  1.00 60.34           C  
ATOM   3270  CD  ARG A 403      29.359 -26.781  -6.336  1.00 60.34           C  
ATOM   3271  NE  ARG A 403      28.547 -25.594  -6.086  1.00 60.34           N  
ATOM   3272  NH1 ARG A 403      30.281 -24.359  -5.164  1.00 60.34           N  
ATOM   3273  NH2 ARG A 403      28.188 -23.438  -5.352  1.00 60.34           N  
ATOM   3274  CZ  ARG A 403      29.000 -24.469  -5.535  1.00 60.34           C  
ATOM   3275  N   LYS A 404      27.969 -30.422 -10.406  1.00 64.12           N  
ATOM   3276  CA  LYS A 404      28.219 -30.062 -11.797  1.00 64.12           C  
ATOM   3277  C   LYS A 404      28.250 -28.547 -11.977  1.00 64.12           C  
ATOM   3278  CB  LYS A 404      27.156 -30.672 -12.711  1.00 64.12           C  
ATOM   3279  O   LYS A 404      27.844 -27.797 -11.078  1.00 64.12           O  
ATOM   3280  CG  LYS A 404      27.250 -32.188 -12.836  1.00 64.12           C  
ATOM   3281  CD  LYS A 404      26.219 -32.719 -13.828  1.00 64.12           C  
ATOM   3282  CE  LYS A 404      26.297 -34.250 -13.945  1.00 64.12           C  
ATOM   3283  NZ  LYS A 404      25.281 -34.781 -14.891  1.00 64.12           N  
ATOM   3284  N   LYS A 405      28.906 -27.969 -13.000  1.00 62.22           N  
ATOM   3285  CA  LYS A 405      29.234 -26.562 -13.242  1.00 62.22           C  
ATOM   3286  C   LYS A 405      28.016 -25.672 -13.008  1.00 62.22           C  
ATOM   3287  CB  LYS A 405      29.766 -26.375 -14.664  1.00 62.22           C  
ATOM   3288  O   LYS A 405      28.125 -24.594 -12.422  1.00 62.22           O  
ATOM   3289  CG  LYS A 405      31.109 -25.672 -14.727  1.00 62.22           C  
ATOM   3290  CD  LYS A 405      31.578 -25.484 -16.172  1.00 62.22           C  
ATOM   3291  CE  LYS A 405      32.906 -24.734 -16.234  1.00 62.22           C  
ATOM   3292  NZ  LYS A 405      33.344 -24.531 -17.641  1.00 62.22           N  
ATOM   3293  N   ASP A 406      26.703 -26.031 -13.391  1.00 66.88           N  
ATOM   3294  CA  ASP A 406      25.562 -25.125 -13.297  1.00 66.88           C  
ATOM   3295  C   ASP A 406      24.672 -25.500 -12.117  1.00 66.88           C  
ATOM   3296  CB  ASP A 406      24.750 -25.156 -14.602  1.00 66.88           C  
ATOM   3297  O   ASP A 406      23.531 -25.047 -12.031  1.00 66.88           O  
ATOM   3298  CG  ASP A 406      25.547 -24.672 -15.797  1.00 66.88           C  
ATOM   3299  OD1 ASP A 406      26.406 -23.766 -15.641  1.00 66.88           O  
ATOM   3300  OD2 ASP A 406      25.312 -25.188 -16.906  1.00 66.88           O  
ATOM   3301  N   GLU A 407      25.250 -26.281 -11.203  1.00 76.38           N  
ATOM   3302  CA  GLU A 407      24.453 -26.719 -10.070  1.00 76.38           C  
ATOM   3303  C   GLU A 407      24.922 -26.062  -8.773  1.00 76.38           C  
ATOM   3304  CB  GLU A 407      24.500 -28.250  -9.930  1.00 76.38           C  
ATOM   3305  O   GLU A 407      26.109 -25.859  -8.562  1.00 76.38           O  
ATOM   3306  CG  GLU A 407      23.812 -28.984 -11.070  1.00 76.38           C  
ATOM   3307  CD  GLU A 407      23.797 -30.500 -10.867  1.00 76.38           C  
ATOM   3308  OE1 GLU A 407      23.172 -31.203 -11.695  1.00 76.38           O  
ATOM   3309  OE2 GLU A 407      24.391 -30.969  -9.875  1.00 76.38           O  
ATOM   3310  N   ILE A 408      23.953 -25.438  -8.070  1.00 81.88           N  
ATOM   3311  CA  ILE A 408      24.234 -24.828  -6.773  1.00 81.88           C  
ATOM   3312  C   ILE A 408      23.734 -25.750  -5.656  1.00 81.88           C  
ATOM   3313  CB  ILE A 408      23.578 -23.438  -6.648  1.00 81.88           C  
ATOM   3314  O   ILE A 408      22.609 -26.250  -5.707  1.00 81.88           O  
ATOM   3315  CG1 ILE A 408      24.094 -22.500  -7.738  1.00 81.88           C  
ATOM   3316  CG2 ILE A 408      23.812 -22.844  -5.258  1.00 81.88           C  
ATOM   3317  CD1 ILE A 408      23.328 -21.188  -7.859  1.00 81.88           C  
ATOM   3318  N   SER A 409      24.625 -26.000  -4.773  1.00 85.62           N  
ATOM   3319  CA  SER A 409      24.250 -26.828  -3.631  1.00 85.62           C  
ATOM   3320  C   SER A 409      23.297 -26.094  -2.701  1.00 85.62           C  
ATOM   3321  CB  SER A 409      25.500 -27.266  -2.857  1.00 85.62           C  
ATOM   3322  O   SER A 409      23.422 -24.875  -2.516  1.00 85.62           O  
ATOM   3323  OG  SER A 409      25.141 -27.922  -1.648  1.00 85.62           O  
ATOM   3324  N   VAL A 410      22.422 -26.812  -2.057  1.00 88.44           N  
ATOM   3325  CA  VAL A 410      21.422 -26.234  -1.157  1.00 88.44           C  
ATOM   3326  C   VAL A 410      22.125 -25.531   0.003  1.00 88.44           C  
ATOM   3327  CB  VAL A 410      20.453 -27.312  -0.620  1.00 88.44           C  
ATOM   3328  O   VAL A 410      21.656 -24.484   0.468  1.00 88.44           O  
ATOM   3329  CG1 VAL A 410      19.469 -26.703   0.371  1.00 88.44           C  
ATOM   3330  CG2 VAL A 410      19.719 -28.000  -1.773  1.00 88.44           C  
ATOM   3331  N   ASP A 411      23.328 -25.984   0.409  1.00 85.69           N  
ATOM   3332  CA  ASP A 411      24.047 -25.422   1.544  1.00 85.69           C  
ATOM   3333  C   ASP A 411      24.719 -24.094   1.170  1.00 85.69           C  
ATOM   3334  CB  ASP A 411      25.094 -26.406   2.053  1.00 85.69           C  
ATOM   3335  O   ASP A 411      25.078 -23.312   2.045  1.00 85.69           O  
ATOM   3336  CG  ASP A 411      24.484 -27.688   2.607  1.00 85.69           C  
ATOM   3337  OD1 ASP A 411      23.438 -27.625   3.277  1.00 85.69           O  
ATOM   3338  OD2 ASP A 411      25.078 -28.766   2.373  1.00 85.69           O  
ATOM   3339  N   SER A 412      24.781 -23.844  -0.095  1.00 88.50           N  
ATOM   3340  CA  SER A 412      25.469 -22.641  -0.536  1.00 88.50           C  
ATOM   3341  C   SER A 412      24.484 -21.531  -0.907  1.00 88.50           C  
ATOM   3342  CB  SER A 412      26.375 -22.938  -1.730  1.00 88.50           C  
ATOM   3343  O   SER A 412      24.875 -20.484  -1.398  1.00 88.50           O  
ATOM   3344  OG  SER A 412      25.625 -23.484  -2.805  1.00 88.50           O  
ATOM   3345  N   LEU A 413      23.281 -21.797  -0.662  1.00 91.88           N  
ATOM   3346  CA  LEU A 413      22.266 -20.812  -1.029  1.00 91.88           C  
ATOM   3347  C   LEU A 413      22.328 -19.594  -0.113  1.00 91.88           C  
ATOM   3348  CB  LEU A 413      20.859 -21.438  -0.972  1.00 91.88           C  
ATOM   3349  O   LEU A 413      22.516 -19.734   1.098  1.00 91.88           O  
ATOM   3350  CG  LEU A 413      20.516 -22.406  -2.090  1.00 91.88           C  
ATOM   3351  CD1 LEU A 413      19.188 -23.094  -1.791  1.00 91.88           C  
ATOM   3352  CD2 LEU A 413      20.453 -21.688  -3.434  1.00 91.88           C  
ATOM   3353  N   ASP A 414      22.281 -18.438  -0.708  1.00 93.00           N  
ATOM   3354  CA  ASP A 414      22.219 -17.188   0.041  1.00 93.00           C  
ATOM   3355  C   ASP A 414      20.766 -16.781   0.289  1.00 93.00           C  
ATOM   3356  CB  ASP A 414      22.969 -16.078  -0.704  1.00 93.00           C  
ATOM   3357  O   ASP A 414      20.094 -16.281  -0.620  1.00 93.00           O  
ATOM   3358  CG  ASP A 414      23.125 -14.820   0.125  1.00 93.00           C  
ATOM   3359  OD1 ASP A 414      22.500 -14.711   1.200  1.00 93.00           O  
ATOM   3360  OD2 ASP A 414      23.891 -13.930  -0.302  1.00 93.00           O  
ATOM   3361  N   PHE A 415      20.328 -16.812   1.553  1.00 93.62           N  
ATOM   3362  CA  PHE A 415      18.938 -16.562   1.896  1.00 93.62           C  
ATOM   3363  C   PHE A 415      18.688 -15.062   2.033  1.00 93.62           C  
ATOM   3364  CB  PHE A 415      18.547 -17.281   3.193  1.00 93.62           C  
ATOM   3365  O   PHE A 415      17.531 -14.625   2.145  1.00 93.62           O  
ATOM   3366  CG  PHE A 415      18.578 -18.781   3.090  1.00 93.62           C  
ATOM   3367  CD1 PHE A 415      17.672 -19.453   2.271  1.00 93.62           C  
ATOM   3368  CD2 PHE A 415      19.516 -19.516   3.809  1.00 93.62           C  
ATOM   3369  CE1 PHE A 415      17.703 -20.828   2.172  1.00 93.62           C  
ATOM   3370  CE2 PHE A 415      19.531 -20.906   3.715  1.00 93.62           C  
ATOM   3371  CZ  PHE A 415      18.641 -21.562   2.896  1.00 93.62           C  
ATOM   3372  N   ASN A 416      19.703 -14.258   1.957  1.00 89.75           N  
ATOM   3373  CA  ASN A 416      19.531 -12.812   1.982  1.00 89.75           C  
ATOM   3374  C   ASN A 416      19.125 -12.273   0.612  1.00 89.75           C  
ATOM   3375  CB  ASN A 416      20.797 -12.117   2.477  1.00 89.75           C  
ATOM   3376  O   ASN A 416      18.547 -11.188   0.511  1.00 89.75           O  
ATOM   3377  CG  ASN A 416      21.094 -12.406   3.934  1.00 89.75           C  
ATOM   3378  ND2 ASN A 416      22.375 -12.570   4.258  1.00 89.75           N  
ATOM   3379  OD1 ASN A 416      20.188 -12.492   4.762  1.00 89.75           O  
ATOM   3380  N   LYS A 417      19.500 -13.047  -0.360  1.00 91.94           N  
ATOM   3381  CA  LYS A 417      19.062 -12.719  -1.713  1.00 91.94           C  
ATOM   3382  C   LYS A 417      17.781 -13.461  -2.074  1.00 91.94           C  
ATOM   3383  CB  LYS A 417      20.172 -13.047  -2.727  1.00 91.94           C  
ATOM   3384  O   LYS A 417      17.781 -14.680  -2.215  1.00 91.94           O  
ATOM   3385  CG  LYS A 417      21.438 -12.227  -2.551  1.00 91.94           C  
ATOM   3386  CD  LYS A 417      22.453 -12.539  -3.631  1.00 91.94           C  
ATOM   3387  CE  LYS A 417      23.750 -11.750  -3.434  1.00 91.94           C  
ATOM   3388  NZ  LYS A 417      24.781 -12.109  -4.453  1.00 91.94           N  
ATOM   3389  N   LYS A 418      16.766 -12.734  -2.172  1.00 95.69           N  
ATOM   3390  CA  LYS A 418      15.484 -13.383  -2.410  1.00 95.69           C  
ATOM   3391  C   LYS A 418      14.609 -12.547  -3.342  1.00 95.69           C  
ATOM   3392  CB  LYS A 418      14.750 -13.633  -1.090  1.00 95.69           C  
ATOM   3393  O   LYS A 418      14.711 -11.320  -3.355  1.00 95.69           O  
ATOM   3394  CG  LYS A 418      14.578 -12.383  -0.238  1.00 95.69           C  
ATOM   3395  CD  LYS A 418      14.016 -12.719   1.140  1.00 95.69           C  
ATOM   3396  CE  LYS A 418      13.859 -11.469   1.999  1.00 95.69           C  
ATOM   3397  NZ  LYS A 418      13.383 -11.805   3.375  1.00 95.69           N  
ATOM   3398  N   ILE A 419      13.820 -13.227  -4.129  1.00 97.12           N  
ATOM   3399  CA  ILE A 419      12.828 -12.609  -4.996  1.00 97.12           C  
ATOM   3400  C   ILE A 419      11.430 -12.883  -4.453  1.00 97.12           C  
ATOM   3401  CB  ILE A 419      12.953 -13.117  -6.449  1.00 97.12           C  
ATOM   3402  O   ILE A 419      10.906 -13.992  -4.602  1.00 97.12           O  
ATOM   3403  CG1 ILE A 419      14.312 -12.734  -7.035  1.00 97.12           C  
ATOM   3404  CG2 ILE A 419      11.805 -12.570  -7.309  1.00 97.12           C  
ATOM   3405  CD1 ILE A 419      14.594 -13.344  -8.406  1.00 97.12           C  
ATOM   3406  N   LEU A 420      10.875 -11.828  -3.896  1.00 97.38           N  
ATOM   3407  CA  LEU A 420       9.555 -11.977  -3.293  1.00 97.38           C  
ATOM   3408  C   LEU A 420       8.469 -11.438  -4.223  1.00 97.38           C  
ATOM   3409  CB  LEU A 420       9.500 -11.250  -1.946  1.00 97.38           C  
ATOM   3410  O   LEU A 420       7.324 -11.883  -4.168  1.00 97.38           O  
ATOM   3411  CG  LEU A 420      10.492 -11.719  -0.881  1.00 97.38           C  
ATOM   3412  CD1 LEU A 420      10.336 -10.891   0.388  1.00 97.38           C  
ATOM   3413  CD2 LEU A 420      10.289 -13.203  -0.582  1.00 97.38           C  
ATOM   3414  N   HIS A 421       8.859 -10.523  -5.102  1.00 97.56           N  
ATOM   3415  CA  HIS A 421       7.887  -9.836  -5.941  1.00 97.56           C  
ATOM   3416  C   HIS A 421       8.250  -9.969  -7.418  1.00 97.56           C  
ATOM   3417  CB  HIS A 421       7.793  -8.359  -5.555  1.00 97.56           C  
ATOM   3418  O   HIS A 421       9.359  -9.617  -7.824  1.00 97.56           O  
ATOM   3419  CG  HIS A 421       7.652  -8.141  -4.082  1.00 97.56           C  
ATOM   3420  CD2 HIS A 421       8.516  -7.617  -3.176  1.00 97.56           C  
ATOM   3421  ND1 HIS A 421       6.512  -8.469  -3.381  1.00 97.56           N  
ATOM   3422  CE1 HIS A 421       6.680  -8.164  -2.107  1.00 97.56           C  
ATOM   3423  NE2 HIS A 421       7.887  -7.641  -1.956  1.00 97.56           N  
ATOM   3424  N   THR A 422       7.266 -10.461  -8.172  1.00 97.56           N  
ATOM   3425  CA  THR A 422       7.422 -10.641  -9.609  1.00 97.56           C  
ATOM   3426  C   THR A 422       6.145 -10.234 -10.344  1.00 97.56           C  
ATOM   3427  CB  THR A 422       7.777 -12.094  -9.961  1.00 97.56           C  
ATOM   3428  O   THR A 422       5.047 -10.320  -9.789  1.00 97.56           O  
ATOM   3429  CG2 THR A 422       9.078 -12.523  -9.281  1.00 97.56           C  
ATOM   3430  OG1 THR A 422       6.719 -12.961  -9.523  1.00 97.56           O  
ATOM   3431  N   ALA A 423       6.344  -9.828 -11.539  1.00 97.75           N  
ATOM   3432  CA  ALA A 423       5.207  -9.469 -12.383  1.00 97.75           C  
ATOM   3433  C   ALA A 423       5.453  -9.859 -13.836  1.00 97.75           C  
ATOM   3434  CB  ALA A 423       4.922  -7.969 -12.281  1.00 97.75           C  
ATOM   3435  O   ALA A 423       6.582  -9.773 -14.328  1.00 97.75           O  
ATOM   3436  N   TRP A 424       4.391 -10.273 -14.484  1.00 97.62           N  
ATOM   3437  CA  TRP A 424       4.441 -10.633 -15.898  1.00 97.62           C  
ATOM   3438  C   TRP A 424       3.586  -9.680 -16.734  1.00 97.62           C  
ATOM   3439  CB  TRP A 424       3.969 -12.078 -16.109  1.00 97.62           C  
ATOM   3440  O   TRP A 424       2.432  -9.414 -16.391  1.00 97.62           O  
ATOM   3441  CG  TRP A 424       4.422 -12.688 -17.391  1.00 97.62           C  
ATOM   3442  CD1 TRP A 424       4.102 -12.273 -18.656  1.00 97.62           C  
ATOM   3443  CD2 TRP A 424       5.273 -13.828 -17.547  1.00 97.62           C  
ATOM   3444  CE2 TRP A 424       5.430 -14.047 -18.938  1.00 97.62           C  
ATOM   3445  CE3 TRP A 424       5.918 -14.680 -16.641  1.00 97.62           C  
ATOM   3446  NE1 TRP A 424       4.707 -13.086 -19.594  1.00 97.62           N  
ATOM   3447  CH2 TRP A 424       6.828 -15.914 -18.531  1.00 97.62           C  
ATOM   3448  CZ2 TRP A 424       6.207 -15.094 -19.438  1.00 97.62           C  
ATOM   3449  CZ3 TRP A 424       6.691 -15.719 -17.156  1.00 97.62           C  
ATOM   3450  N   HIS A 425       4.188  -9.203 -17.797  1.00 96.69           N  
ATOM   3451  CA  HIS A 425       3.459  -8.336 -18.719  1.00 96.69           C  
ATOM   3452  C   HIS A 425       2.201  -9.023 -19.250  1.00 96.69           C  
ATOM   3453  CB  HIS A 425       4.355  -7.922 -19.891  1.00 96.69           C  
ATOM   3454  O   HIS A 425       2.227 -10.219 -19.562  1.00 96.69           O  
ATOM   3455  CG  HIS A 425       3.777  -6.828 -20.734  1.00 96.69           C  
ATOM   3456  CD2 HIS A 425       4.125  -5.527 -20.859  1.00 96.69           C  
ATOM   3457  ND1 HIS A 425       2.699  -7.027 -21.562  1.00 96.69           N  
ATOM   3458  CE1 HIS A 425       2.410  -5.891 -22.172  1.00 96.69           C  
ATOM   3459  NE2 HIS A 425       3.262  -4.965 -21.766  1.00 96.69           N  
ATOM   3460  N   PRO A 426       1.094  -8.328 -19.438  1.00 94.06           N  
ATOM   3461  CA  PRO A 426      -0.182  -8.969 -19.766  1.00 94.06           C  
ATOM   3462  C   PRO A 426      -0.233  -9.461 -21.219  1.00 94.06           C  
ATOM   3463  CB  PRO A 426      -1.205  -7.852 -19.547  1.00 94.06           C  
ATOM   3464  O   PRO A 426      -0.964 -10.406 -21.531  1.00 94.06           O  
ATOM   3465  CG  PRO A 426      -0.404  -6.590 -19.562  1.00 94.06           C  
ATOM   3466  CD  PRO A 426       0.985  -6.898 -19.078  1.00 94.06           C  
ATOM   3467  N   LYS A 427       0.521  -8.898 -22.078  1.00 91.81           N  
ATOM   3468  CA  LYS A 427       0.365  -9.242 -23.484  1.00 91.81           C  
ATOM   3469  C   LYS A 427       1.656  -9.820 -24.047  1.00 91.81           C  
ATOM   3470  CB  LYS A 427      -0.059  -8.016 -24.297  1.00 91.81           C  
ATOM   3471  O   LYS A 427       1.622 -10.633 -24.984  1.00 91.81           O  
ATOM   3472  CG  LYS A 427      -1.438  -7.484 -23.938  1.00 91.81           C  
ATOM   3473  CD  LYS A 427      -1.815  -6.281 -24.781  1.00 91.81           C  
ATOM   3474  CE  LYS A 427      -3.174  -5.719 -24.391  1.00 91.81           C  
ATOM   3475  NZ  LYS A 427      -3.500  -4.477 -25.156  1.00 91.81           N  
ATOM   3476  N   GLU A 428       2.717  -9.352 -23.516  1.00 92.00           N  
ATOM   3477  CA  GLU A 428       4.008  -9.766 -24.062  1.00 92.00           C  
ATOM   3478  C   GLU A 428       4.805 -10.570 -23.047  1.00 92.00           C  
ATOM   3479  CB  GLU A 428       4.812  -8.547 -24.516  1.00 92.00           C  
ATOM   3480  O   GLU A 428       4.465 -10.602 -21.859  1.00 92.00           O  
ATOM   3481  CG  GLU A 428       4.145  -7.738 -25.625  1.00 92.00           C  
ATOM   3482  CD  GLU A 428       4.961  -6.535 -26.062  1.00 92.00           C  
ATOM   3483  OE1 GLU A 428       4.457  -5.727 -26.875  1.00 92.00           O  
ATOM   3484  OE2 GLU A 428       6.113  -6.402 -25.594  1.00 92.00           O  
ATOM   3485  N   ASN A 429       5.824 -11.203 -23.578  1.00 93.62           N  
ATOM   3486  CA  ASN A 429       6.711 -11.953 -22.703  1.00 93.62           C  
ATOM   3487  C   ASN A 429       7.832 -11.078 -22.141  1.00 93.62           C  
ATOM   3488  CB  ASN A 429       7.301 -13.164 -23.438  1.00 93.62           C  
ATOM   3489  O   ASN A 429       8.992 -11.242 -22.516  1.00 93.62           O  
ATOM   3490  CG  ASN A 429       6.273 -14.250 -23.688  1.00 93.62           C  
ATOM   3491  ND2 ASN A 429       6.430 -14.969 -24.781  1.00 93.62           N  
ATOM   3492  OD1 ASN A 429       5.340 -14.438 -22.891  1.00 93.62           O  
ATOM   3493  N   ILE A 430       7.445 -10.211 -21.344  1.00 95.44           N  
ATOM   3494  CA  ILE A 430       8.305  -9.336 -20.562  1.00 95.44           C  
ATOM   3495  C   ILE A 430       8.023  -9.531 -19.078  1.00 95.44           C  
ATOM   3496  CB  ILE A 430       8.109  -7.852 -20.953  1.00 95.44           C  
ATOM   3497  O   ILE A 430       6.871  -9.523 -18.641  1.00 95.44           O  
ATOM   3498  CG1 ILE A 430       8.336  -7.664 -22.453  1.00 95.44           C  
ATOM   3499  CG2 ILE A 430       9.047  -6.953 -20.141  1.00 95.44           C  
ATOM   3500  CD1 ILE A 430       7.887  -6.309 -22.984  1.00 95.44           C  
ATOM   3501  N   ILE A 431       9.070  -9.758 -18.344  1.00 96.69           N  
ATOM   3502  CA  ILE A 431       8.875  -9.977 -16.906  1.00 96.69           C  
ATOM   3503  C   ILE A 431       9.695  -8.977 -16.109  1.00 96.69           C  
ATOM   3504  CB  ILE A 431       9.242 -11.422 -16.500  1.00 96.69           C  
ATOM   3505  O   ILE A 431      10.773  -8.555 -16.547  1.00 96.69           O  
ATOM   3506  CG1 ILE A 431      10.711 -11.719 -16.844  1.00 96.69           C  
ATOM   3507  CG2 ILE A 431       8.305 -12.430 -17.172  1.00 96.69           C  
ATOM   3508  CD1 ILE A 431      11.211 -13.055 -16.328  1.00 96.69           C  
ATOM   3509  N   ALA A 432       9.125  -8.570 -14.984  1.00 97.75           N  
ATOM   3510  CA  ALA A 432       9.812  -7.703 -14.023  1.00 97.75           C  
ATOM   3511  C   ALA A 432      10.039  -8.430 -12.703  1.00 97.75           C  
ATOM   3512  CB  ALA A 432       9.008  -6.430 -13.789  1.00 97.75           C  
ATOM   3513  O   ALA A 432       9.102  -8.961 -12.102  1.00 97.75           O  
ATOM   3514  N   VAL A 433      11.281  -8.383 -12.227  1.00 97.12           N  
ATOM   3515  CA  VAL A 433      11.672  -9.094 -11.016  1.00 97.12           C  
ATOM   3516  C   VAL A 433      12.391  -8.133 -10.070  1.00 97.12           C  
ATOM   3517  CB  VAL A 433      12.570 -10.305 -11.328  1.00 97.12           C  
ATOM   3518  O   VAL A 433      13.414  -7.547 -10.430  1.00 97.12           O  
ATOM   3519  CG1 VAL A 433      12.977 -11.031 -10.047  1.00 97.12           C  
ATOM   3520  CG2 VAL A 433      11.859 -11.266 -12.289  1.00 97.12           C  
ATOM   3521  N   ALA A 434      11.875  -8.086  -8.852  1.00 96.94           N  
ATOM   3522  CA  ALA A 434      12.484  -7.199  -7.863  1.00 96.94           C  
ATOM   3523  C   ALA A 434      13.445  -7.969  -6.961  1.00 96.94           C  
ATOM   3524  CB  ALA A 434      11.406  -6.512  -7.027  1.00 96.94           C  
ATOM   3525  O   ALA A 434      13.078  -8.992  -6.387  1.00 96.94           O  
ATOM   3526  N   THR A 435      14.688  -7.449  -6.902  1.00 92.69           N  
ATOM   3527  CA  THR A 435      15.688  -7.961  -5.980  1.00 92.69           C  
ATOM   3528  C   THR A 435      16.156  -6.867  -5.020  1.00 92.69           C  
ATOM   3529  CB  THR A 435      16.906  -8.531  -6.738  1.00 92.69           C  
ATOM   3530  O   THR A 435      16.922  -5.977  -5.406  1.00 92.69           O  
ATOM   3531  CG2 THR A 435      16.484  -9.602  -7.738  1.00 92.69           C  
ATOM   3532  OG1 THR A 435      17.562  -7.465  -7.445  1.00 92.69           O  
ATOM   3533  N   THR A 436      15.758  -6.953  -3.789  1.00 89.38           N  
ATOM   3534  CA  THR A 436      16.109  -5.949  -2.789  1.00 89.38           C  
ATOM   3535  C   THR A 436      15.828  -4.543  -3.318  1.00 89.38           C  
ATOM   3536  CB  THR A 436      17.578  -6.062  -2.367  1.00 89.38           C  
ATOM   3537  O   THR A 436      14.672  -4.137  -3.436  1.00 89.38           O  
ATOM   3538  CG2 THR A 436      17.828  -7.328  -1.552  1.00 89.38           C  
ATOM   3539  OG1 THR A 436      18.406  -6.094  -3.537  1.00 89.38           O  
ATOM   3540  N   ASN A 437      16.953  -3.883  -3.895  1.00 89.94           N  
ATOM   3541  CA  ASN A 437      16.719  -2.521  -4.363  1.00 89.94           C  
ATOM   3542  C   ASN A 437      16.797  -2.430  -5.887  1.00 89.94           C  
ATOM   3543  CB  ASN A 437      17.703  -1.548  -3.715  1.00 89.94           C  
ATOM   3544  O   ASN A 437      16.766  -1.333  -6.449  1.00 89.94           O  
ATOM   3545  CG  ASN A 437      19.141  -1.852  -4.074  1.00 89.94           C  
ATOM   3546  ND2 ASN A 437      19.984  -0.828  -4.051  1.00 89.94           N  
ATOM   3547  OD1 ASN A 437      19.500  -2.998  -4.367  1.00 89.94           O  
ATOM   3548  N   ASN A 438      16.875  -3.562  -6.512  1.00 93.75           N  
ATOM   3549  CA  ASN A 438      16.984  -3.553  -7.965  1.00 93.75           C  
ATOM   3550  C   ASN A 438      15.766  -4.180  -8.625  1.00 93.75           C  
ATOM   3551  CB  ASN A 438      18.266  -4.273  -8.414  1.00 93.75           C  
ATOM   3552  O   ASN A 438      15.211  -5.152  -8.117  1.00 93.75           O  
ATOM   3553  CG  ASN A 438      19.516  -3.545  -7.996  1.00 93.75           C  
ATOM   3554  ND2 ASN A 438      20.500  -4.289  -7.492  1.00 93.75           N  
ATOM   3555  OD1 ASN A 438      19.625  -2.320  -8.125  1.00 93.75           O  
ATOM   3556  N   LEU A 439      15.438  -3.582  -9.766  1.00 96.31           N  
ATOM   3557  CA  LEU A 439      14.375  -4.125 -10.609  1.00 96.31           C  
ATOM   3558  C   LEU A 439      14.945  -4.648 -11.922  1.00 96.31           C  
ATOM   3559  CB  LEU A 439      13.312  -3.059 -10.883  1.00 96.31           C  
ATOM   3560  O   LEU A 439      15.453  -3.871 -12.734  1.00 96.31           O  
ATOM   3561  CG  LEU A 439      12.102  -3.506 -11.711  1.00 96.31           C  
ATOM   3562  CD1 LEU A 439      11.219  -4.441 -10.891  1.00 96.31           C  
ATOM   3563  CD2 LEU A 439      11.312  -2.299 -12.188  1.00 96.31           C  
ATOM   3564  N   TYR A 440      14.836  -5.898 -12.078  1.00 95.31           N  
ATOM   3565  CA  TYR A 440      15.297  -6.516 -13.320  1.00 95.31           C  
ATOM   3566  C   TYR A 440      14.148  -6.719 -14.297  1.00 95.31           C  
ATOM   3567  CB  TYR A 440      15.984  -7.855 -13.023  1.00 95.31           C  
ATOM   3568  O   TYR A 440      13.070  -7.172 -13.906  1.00 95.31           O  
ATOM   3569  CG  TYR A 440      17.281  -7.727 -12.258  1.00 95.31           C  
ATOM   3570  CD1 TYR A 440      18.500  -7.672 -12.922  1.00 95.31           C  
ATOM   3571  CD2 TYR A 440      17.281  -7.656 -10.867  1.00 95.31           C  
ATOM   3572  CE1 TYR A 440      19.688  -7.551 -12.227  1.00 95.31           C  
ATOM   3573  CE2 TYR A 440      18.469  -7.539 -10.156  1.00 95.31           C  
ATOM   3574  OH  TYR A 440      20.844  -7.371 -10.141  1.00 95.31           O  
ATOM   3575  CZ  TYR A 440      19.672  -7.488 -10.844  1.00 95.31           C  
ATOM   3576  N   ILE A 441      14.438  -6.445 -15.523  1.00 95.44           N  
ATOM   3577  CA  ILE A 441      13.461  -6.695 -16.578  1.00 95.44           C  
ATOM   3578  C   ILE A 441      14.062  -7.648 -17.609  1.00 95.44           C  
ATOM   3579  CB  ILE A 441      13.023  -5.379 -17.266  1.00 95.44           C  
ATOM   3580  O   ILE A 441      15.188  -7.445 -18.078  1.00 95.44           O  
ATOM   3581  CG1 ILE A 441      12.422  -4.418 -16.234  1.00 95.44           C  
ATOM   3582  CG2 ILE A 441      12.023  -5.660 -18.391  1.00 95.44           C  
ATOM   3583  CD1 ILE A 441      12.078  -3.045 -16.781  1.00 95.44           C  
ATOM   3584  N   PHE A 442      13.289  -8.656 -17.922  1.00 94.69           N  
ATOM   3585  CA  PHE A 442      13.695  -9.641 -18.906  1.00 94.69           C  
ATOM   3586  C   PHE A 442      12.664  -9.742 -20.031  1.00 94.69           C  
ATOM   3587  CB  PHE A 442      13.898 -11.016 -18.250  1.00 94.69           C  
ATOM   3588  O   PHE A 442      11.484  -9.477 -19.812  1.00 94.69           O  
ATOM   3589  CG  PHE A 442      14.883 -11.008 -17.125  1.00 94.69           C  
ATOM   3590  CD1 PHE A 442      16.250 -11.078 -17.375  1.00 94.69           C  
ATOM   3591  CD2 PHE A 442      14.453 -10.922 -15.805  1.00 94.69           C  
ATOM   3592  CE1 PHE A 442      17.172 -11.078 -16.328  1.00 94.69           C  
ATOM   3593  CE2 PHE A 442      15.367 -10.914 -14.758  1.00 94.69           C  
ATOM   3594  CZ  PHE A 442      16.719 -10.992 -15.016  1.00 94.69           C  
ATOM   3595  N   GLN A 443      13.180 -10.125 -21.156  1.00 92.62           N  
ATOM   3596  CA  GLN A 443      12.289 -10.320 -22.297  1.00 92.62           C  
ATOM   3597  C   GLN A 443      12.664 -11.578 -23.078  1.00 92.62           C  
ATOM   3598  CB  GLN A 443      12.336  -9.094 -23.219  1.00 92.62           C  
ATOM   3599  O   GLN A 443      13.805 -12.039 -23.016  1.00 92.62           O  
ATOM   3600  CG  GLN A 443      13.641  -8.953 -23.984  1.00 92.62           C  
ATOM   3601  CD  GLN A 443      13.625  -7.785 -24.953  1.00 92.62           C  
ATOM   3602  NE2 GLN A 443      14.523  -7.820 -25.938  1.00 92.62           N  
ATOM   3603  OE1 GLN A 443      12.820  -6.863 -24.828  1.00 92.62           O  
ATOM   3604  N   ASP A 444      11.641 -12.133 -23.781  1.00 88.75           N  
ATOM   3605  CA  ASP A 444      11.898 -13.305 -24.609  1.00 88.75           C  
ATOM   3606  C   ASP A 444      12.727 -12.945 -25.844  1.00 88.75           C  
ATOM   3607  CB  ASP A 444      10.594 -13.969 -25.031  1.00 88.75           C  
ATOM   3608  O   ASP A 444      12.633 -11.828 -26.359  1.00 88.75           O  
ATOM   3609  CG  ASP A 444       9.758 -13.102 -25.953  1.00 88.75           C  
ATOM   3610  OD1 ASP A 444       9.898 -11.859 -25.922  1.00 88.75           O  
ATOM   3611  OD2 ASP A 444       8.945 -13.656 -26.719  1.00 88.75           O  
ATOM   3612  N   LYS A 445      13.633 -13.906 -26.219  1.00 79.69           N  
ATOM   3613  CA  LYS A 445      14.453 -13.680 -27.406  1.00 79.69           C  
ATOM   3614  C   LYS A 445      13.625 -13.828 -28.672  1.00 79.69           C  
ATOM   3615  CB  LYS A 445      15.633 -14.656 -27.422  1.00 79.69           C  
ATOM   3616  O   LYS A 445      12.969 -14.852 -28.891  1.00 79.69           O  
ATOM   3617  CG  LYS A 445      16.672 -14.344 -28.500  1.00 79.69           C  
ATOM   3618  CD  LYS A 445      17.812 -15.344 -28.469  1.00 79.69           C  
ATOM   3619  CE  LYS A 445      18.828 -15.062 -29.578  1.00 79.69           C  
ATOM   3620  NZ  LYS A 445      19.969 -16.016 -29.531  1.00 79.69           N  
ATOM   3621  N   VAL A 446      13.133 -12.828 -29.297  1.00 66.38           N  
ATOM   3622  CA  VAL A 446      12.414 -12.961 -30.562  1.00 66.38           C  
ATOM   3623  C   VAL A 446      13.367 -13.430 -31.656  1.00 66.38           C  
ATOM   3624  CB  VAL A 446      11.750 -11.625 -30.984  1.00 66.38           C  
ATOM   3625  O   VAL A 446      14.477 -12.898 -31.797  1.00 66.38           O  
ATOM   3626  CG1 VAL A 446      10.914 -11.812 -32.250  1.00 66.38           C  
ATOM   3627  CG2 VAL A 446      10.883 -11.078 -29.844  1.00 66.38           C  
ATOM   3628  N   ASN A 447      13.258 -14.750 -32.094  1.00 51.69           N  
ATOM   3629  CA  ASN A 447      13.984 -15.203 -33.250  1.00 51.69           C  
ATOM   3630  C   ASN A 447      13.680 -14.320 -34.469  1.00 51.69           C  
ATOM   3631  CB  ASN A 447      13.648 -16.672 -33.562  1.00 51.69           C  
ATOM   3632  O   ASN A 447      12.555 -13.859 -34.656  1.00 51.69           O  
ATOM   3633  CG  ASN A 447      14.430 -17.641 -32.719  1.00 51.69           C  
ATOM   3634  ND2 ASN A 447      14.039 -18.906 -32.750  1.00 51.69           N  
ATOM   3635  OD1 ASN A 447      15.383 -17.250 -32.031  1.00 51.69           O  
TER    3636      ASN A 447                                                      
ATOM   3637  N   MET B   1     -70.875  16.516   3.441  1.00 23.86           N  
ATOM   3638  CA  MET B   1     -70.062  16.094   2.289  1.00 23.86           C  
ATOM   3639  C   MET B   1     -68.875  17.016   2.102  1.00 23.86           C  
ATOM   3640  CB  MET B   1     -70.938  16.078   1.021  1.00 23.86           C  
ATOM   3641  O   MET B   1     -68.625  17.562   1.018  1.00 23.86           O  
ATOM   3642  CG  MET B   1     -71.500  14.727   0.690  1.00 23.86           C  
ATOM   3643  SD  MET B   1     -72.375  14.703  -0.923  1.00 23.86           S  
ATOM   3644  CE  MET B   1     -72.375  12.922  -1.256  1.00 23.86           C  
ATOM   3645  N   ARG B   2     -67.938  17.578   3.217  1.00 22.97           N  
ATOM   3646  CA  ARG B   2     -67.688  18.797   3.977  1.00 22.97           C  
ATOM   3647  C   ARG B   2     -66.375  19.469   3.479  1.00 22.97           C  
ATOM   3648  CB  ARG B   2     -67.500  18.469   5.469  1.00 22.97           C  
ATOM   3649  O   ARG B   2     -65.312  18.844   3.424  1.00 22.97           O  
ATOM   3650  CG  ARG B   2     -68.812  18.641   6.246  1.00 22.97           C  
ATOM   3651  CD  ARG B   2     -68.625  18.391   7.734  1.00 22.97           C  
ATOM   3652  NE  ARG B   2     -69.875  18.625   8.484  1.00 22.97           N  
ATOM   3653  NH1 ARG B   2     -68.875  18.250  10.555  1.00 22.97           N  
ATOM   3654  NH2 ARG B   2     -71.125  18.797  10.398  1.00 22.97           N  
ATOM   3655  CZ  ARG B   2     -69.938  18.547   9.812  1.00 22.97           C  
ATOM   3656  N   THR B   3     -66.312  20.516   2.354  1.00 23.05           N  
ATOM   3657  CA  THR B   3     -65.500  20.891   1.210  1.00 23.05           C  
ATOM   3658  C   THR B   3     -64.188  21.531   1.674  1.00 23.05           C  
ATOM   3659  CB  THR B   3     -66.250  21.859   0.269  1.00 23.05           C  
ATOM   3660  O   THR B   3     -64.188  22.531   2.400  1.00 23.05           O  
ATOM   3661  CG2 THR B   3     -67.250  21.109  -0.575  1.00 23.05           C  
ATOM   3662  OG1 THR B   3     -66.938  22.859   1.048  1.00 23.05           O  
ATOM   3663  N   LEU B   4     -63.062  20.828   2.186  1.00 23.41           N  
ATOM   3664  CA  LEU B   4     -62.031  21.016   3.213  1.00 23.41           C  
ATOM   3665  C   LEU B   4     -61.000  22.016   2.758  1.00 23.41           C  
ATOM   3666  CB  LEU B   4     -61.375  19.672   3.555  1.00 23.41           C  
ATOM   3667  O   LEU B   4     -60.312  21.812   1.740  1.00 23.41           O  
ATOM   3668  CG  LEU B   4     -61.938  18.938   4.777  1.00 23.41           C  
ATOM   3669  CD1 LEU B   4     -62.094  17.453   4.465  1.00 23.41           C  
ATOM   3670  CD2 LEU B   4     -61.000  19.125   5.977  1.00 23.41           C  
ATOM   3671  N   GLU B   5     -61.250  23.406   2.949  1.00 21.73           N  
ATOM   3672  CA  GLU B   5     -60.875  24.719   2.430  1.00 21.73           C  
ATOM   3673  C   GLU B   5     -59.375  24.969   2.568  1.00 21.73           C  
ATOM   3674  CB  GLU B   5     -61.656  25.828   3.150  1.00 21.73           C  
ATOM   3675  O   GLU B   5     -58.750  24.469   3.506  1.00 21.73           O  
ATOM   3676  CG  GLU B   5     -63.031  26.109   2.545  1.00 21.73           C  
ATOM   3677  CD  GLU B   5     -63.781  27.203   3.281  1.00 21.73           C  
ATOM   3678  OE1 GLU B   5     -64.812  27.703   2.738  1.00 21.73           O  
ATOM   3679  OE2 GLU B   5     -63.375  27.547   4.406  1.00 21.73           O  
ATOM   3680  N   ASP B   6     -58.594  25.359   1.414  1.00 22.75           N  
ATOM   3681  CA  ASP B   6     -57.281  25.344   0.759  1.00 22.75           C  
ATOM   3682  C   ASP B   6     -56.312  26.281   1.461  1.00 22.75           C  
ATOM   3683  CB  ASP B   6     -57.406  25.734  -0.715  1.00 22.75           C  
ATOM   3684  O   ASP B   6     -56.062  27.391   0.994  1.00 22.75           O  
ATOM   3685  CG  ASP B   6     -57.219  24.562  -1.658  1.00 22.75           C  
ATOM   3686  OD1 ASP B   6     -56.750  23.484  -1.209  1.00 22.75           O  
ATOM   3687  OD2 ASP B   6     -57.531  24.703  -2.859  1.00 22.75           O  
ATOM   3688  N   SER B   7     -56.344  26.516   2.904  1.00 25.72           N  
ATOM   3689  CA  SER B   7     -55.844  27.656   3.668  1.00 25.72           C  
ATOM   3690  C   SER B   7     -54.344  27.797   3.568  1.00 25.72           C  
ATOM   3691  CB  SER B   7     -56.250  27.531   5.137  1.00 25.72           C  
ATOM   3692  O   SER B   7     -53.594  27.062   4.219  1.00 25.72           O  
ATOM   3693  OG  SER B   7     -55.688  26.391   5.727  1.00 25.72           O  
ATOM   3694  N   SER B   8     -53.750  28.016   2.316  1.00 25.73           N  
ATOM   3695  CA  SER B   8     -52.406  27.891   1.764  1.00 25.73           C  
ATOM   3696  C   SER B   8     -51.438  28.906   2.379  1.00 25.73           C  
ATOM   3697  CB  SER B   8     -52.406  28.047   0.244  1.00 25.73           C  
ATOM   3698  O   SER B   8     -50.375  29.172   1.842  1.00 25.73           O  
ATOM   3699  OG  SER B   8     -52.844  29.359  -0.111  1.00 25.73           O  
ATOM   3700  N   GLY B   9     -52.000  29.688   3.357  1.00 28.31           N  
ATOM   3701  CA  GLY B   9     -51.281  30.891   3.684  1.00 28.31           C  
ATOM   3702  C   GLY B   9     -49.875  30.641   4.145  1.00 28.31           C  
ATOM   3703  O   GLY B   9     -49.562  29.547   4.656  1.00 28.31           O  
ATOM   3704  N   THR B  10     -48.906  31.281   3.408  1.00 29.72           N  
ATOM   3705  CA  THR B  10     -47.469  31.109   3.240  1.00 29.72           C  
ATOM   3706  C   THR B  10     -46.750  31.188   4.586  1.00 29.72           C  
ATOM   3707  CB  THR B  10     -46.875  32.156   2.283  1.00 29.72           C  
ATOM   3708  O   THR B  10     -47.219  31.875   5.504  1.00 29.72           O  
ATOM   3709  CG2 THR B  10     -47.094  31.781   0.828  1.00 29.72           C  
ATOM   3710  OG1 THR B  10     -47.500  33.438   2.529  1.00 29.72           O  
ATOM   3711  N   VAL B  11     -46.000  30.047   5.062  1.00 33.81           N  
ATOM   3712  CA  VAL B  11     -45.312  29.781   6.320  1.00 33.81           C  
ATOM   3713  C   VAL B  11     -44.469  31.000   6.727  1.00 33.81           C  
ATOM   3714  CB  VAL B  11     -44.406  28.531   6.215  1.00 33.81           C  
ATOM   3715  O   VAL B  11     -44.281  31.250   7.918  1.00 33.81           O  
ATOM   3716  CG1 VAL B  11     -43.625  28.328   7.512  1.00 33.81           C  
ATOM   3717  CG2 VAL B  11     -45.219  27.297   5.887  1.00 33.81           C  
ATOM   3718  N   LEU B  12     -44.156  31.828   5.676  1.00 29.00           N  
ATOM   3719  CA  LEU B  12     -43.250  32.906   6.008  1.00 29.00           C  
ATOM   3720  C   LEU B  12     -43.906  33.906   6.973  1.00 29.00           C  
ATOM   3721  CB  LEU B  12     -42.812  33.656   4.738  1.00 29.00           C  
ATOM   3722  O   LEU B  12     -43.281  34.344   7.930  1.00 29.00           O  
ATOM   3723  CG  LEU B  12     -41.312  33.625   4.426  1.00 29.00           C  
ATOM   3724  CD1 LEU B  12     -41.062  33.062   3.021  1.00 29.00           C  
ATOM   3725  CD2 LEU B  12     -40.719  35.000   4.574  1.00 29.00           C  
ATOM   3726  N   HIS B  13     -45.250  34.188   6.789  1.00 35.78           N  
ATOM   3727  CA  HIS B  13     -45.969  35.125   7.625  1.00 35.78           C  
ATOM   3728  C   HIS B  13     -46.062  34.656   9.070  1.00 35.78           C  
ATOM   3729  CB  HIS B  13     -47.375  35.344   7.074  1.00 35.78           C  
ATOM   3730  O   HIS B  13     -45.938  35.438  10.000  1.00 35.78           O  
ATOM   3731  CG  HIS B  13     -47.750  36.781   6.910  1.00 35.78           C  
ATOM   3732  CD2 HIS B  13     -47.906  37.562   5.801  1.00 35.78           C  
ATOM   3733  ND1 HIS B  13     -48.000  37.625   7.984  1.00 35.78           N  
ATOM   3734  CE1 HIS B  13     -48.281  38.844   7.535  1.00 35.78           C  
ATOM   3735  NE2 HIS B  13     -48.219  38.812   6.215  1.00 35.78           N  
ATOM   3736  N   ARG B  14     -46.188  33.281   9.297  1.00 38.56           N  
ATOM   3737  CA  ARG B  14     -46.375  32.844  10.672  1.00 38.56           C  
ATOM   3738  C   ARG B  14     -45.125  33.094  11.508  1.00 38.56           C  
ATOM   3739  CB  ARG B  14     -46.750  31.375  10.711  1.00 38.56           C  
ATOM   3740  O   ARG B  14     -45.219  33.500  12.672  1.00 38.56           O  
ATOM   3741  CG  ARG B  14     -47.969  31.062  11.578  1.00 38.56           C  
ATOM   3742  CD  ARG B  14     -48.312  29.578  11.578  1.00 38.56           C  
ATOM   3743  NE  ARG B  14     -49.500  29.297  12.367  1.00 38.56           N  
ATOM   3744  NH1 ARG B  14     -49.500  27.031  11.922  1.00 38.56           N  
ATOM   3745  NH2 ARG B  14     -51.125  27.953  13.258  1.00 38.56           N  
ATOM   3746  CZ  ARG B  14     -50.031  28.094  12.516  1.00 38.56           C  
ATOM   3747  N   LEU B  15     -43.938  33.000  10.867  1.00 32.25           N  
ATOM   3748  CA  LEU B  15     -42.750  33.062  11.695  1.00 32.25           C  
ATOM   3749  C   LEU B  15     -42.469  34.500  12.156  1.00 32.25           C  
ATOM   3750  CB  LEU B  15     -41.531  32.531  10.914  1.00 32.25           C  
ATOM   3751  O   LEU B  15     -42.094  34.719  13.305  1.00 32.25           O  
ATOM   3752  CG  LEU B  15     -40.938  31.219  11.406  1.00 32.25           C  
ATOM   3753  CD1 LEU B  15     -40.750  30.250  10.227  1.00 32.25           C  
ATOM   3754  CD2 LEU B  15     -39.625  31.453  12.125  1.00 32.25           C  
ATOM   3755  N   ILE B  16     -42.906  35.500  11.398  1.00 35.59           N  
ATOM   3756  CA  ILE B  16     -42.781  36.875  11.836  1.00 35.59           C  
ATOM   3757  C   ILE B  16     -43.656  37.125  13.055  1.00 35.59           C  
ATOM   3758  CB  ILE B  16     -43.125  37.875  10.703  1.00 35.59           C  
ATOM   3759  O   ILE B  16     -43.219  37.750  14.031  1.00 35.59           O  
ATOM   3760  CG1 ILE B  16     -42.094  37.812   9.586  1.00 35.59           C  
ATOM   3761  CG2 ILE B  16     -43.281  39.281  11.250  1.00 35.59           C  
ATOM   3762  CD1 ILE B  16     -42.469  38.594   8.328  1.00 35.59           C  
ATOM   3763  N   GLN B  17     -44.875  36.531  13.047  1.00 39.12           N  
ATOM   3764  CA  GLN B  17     -45.812  36.781  14.133  1.00 39.12           C  
ATOM   3765  C   GLN B  17     -45.281  36.281  15.461  1.00 39.12           C  
ATOM   3766  CB  GLN B  17     -47.188  36.156  13.820  1.00 39.12           C  
ATOM   3767  O   GLN B  17     -45.500  36.906  16.500  1.00 39.12           O  
ATOM   3768  CG  GLN B  17     -48.188  37.125  13.219  1.00 39.12           C  
ATOM   3769  CD  GLN B  17     -49.531  36.469  12.992  1.00 39.12           C  
ATOM   3770  NE2 GLN B  17     -50.531  37.281  12.562  1.00 39.12           N  
ATOM   3771  OE1 GLN B  17     -49.719  35.281  13.195  1.00 39.12           O  
ATOM   3772  N   GLU B  18     -44.688  35.094  15.531  1.00 37.47           N  
ATOM   3773  CA  GLU B  18     -44.281  34.594  16.828  1.00 37.47           C  
ATOM   3774  C   GLU B  18     -43.188  35.469  17.453  1.00 37.47           C  
ATOM   3775  CB  GLU B  18     -43.781  33.156  16.703  1.00 37.47           C  
ATOM   3776  O   GLU B  18     -43.188  35.656  18.672  1.00 37.47           O  
ATOM   3777  CG  GLU B  18     -44.781  32.094  17.172  1.00 37.47           C  
ATOM   3778  CD  GLU B  18     -44.219  30.688  17.219  1.00 37.47           C  
ATOM   3779  OE1 GLU B  18     -44.906  29.766  17.688  1.00 37.47           O  
ATOM   3780  OE2 GLU B  18     -43.062  30.516  16.781  1.00 37.47           O  
ATOM   3781  N   GLN B  19     -42.312  36.031  16.656  1.00 33.19           N  
ATOM   3782  CA  GLN B  19     -41.281  36.844  17.281  1.00 33.19           C  
ATOM   3783  C   GLN B  19     -41.844  38.125  17.844  1.00 33.19           C  
ATOM   3784  CB  GLN B  19     -40.156  37.156  16.266  1.00 33.19           C  
ATOM   3785  O   GLN B  19     -41.375  38.656  18.844  1.00 33.19           O  
ATOM   3786  CG  GLN B  19     -38.969  36.219  16.359  1.00 33.19           C  
ATOM   3787  CD  GLN B  19     -37.656  36.906  16.125  1.00 33.19           C  
ATOM   3788  NE2 GLN B  19     -36.531  36.219  16.312  1.00 33.19           N  
ATOM   3789  OE1 GLN B  19     -37.625  38.094  15.758  1.00 33.19           O  
ATOM   3790  N   LEU B  20     -42.844  38.625  17.203  1.00 36.53           N  
ATOM   3791  CA  LEU B  20     -43.469  39.812  17.750  1.00 36.53           C  
ATOM   3792  C   LEU B  20     -44.062  39.531  19.141  1.00 36.53           C  
ATOM   3793  CB  LEU B  20     -44.594  40.281  16.812  1.00 36.53           C  
ATOM   3794  O   LEU B  20     -44.188  40.438  19.953  1.00 36.53           O  
ATOM   3795  CG  LEU B  20     -44.188  41.312  15.766  1.00 36.53           C  
ATOM   3796  CD1 LEU B  20     -45.031  41.156  14.508  1.00 36.53           C  
ATOM   3797  CD2 LEU B  20     -44.312  42.750  16.328  1.00 36.53           C  
ATOM   3798  N   ARG B  21     -44.562  38.375  19.453  1.00 35.81           N  
ATOM   3799  CA  ARG B  21     -45.219  38.250  20.734  1.00 35.81           C  
ATOM   3800  C   ARG B  21     -44.281  38.500  21.891  1.00 35.81           C  
ATOM   3801  CB  ARG B  21     -45.875  36.875  20.859  1.00 35.81           C  
ATOM   3802  O   ARG B  21     -44.656  39.094  22.906  1.00 35.81           O  
ATOM   3803  CG  ARG B  21     -47.312  36.875  21.375  1.00 35.81           C  
ATOM   3804  CD  ARG B  21     -47.906  35.500  21.469  1.00 35.81           C  
ATOM   3805  NE  ARG B  21     -49.219  35.500  22.062  1.00 35.81           N  
ATOM   3806  NH1 ARG B  21     -49.562  33.219  21.875  1.00 35.81           N  
ATOM   3807  NH2 ARG B  21     -51.188  34.562  22.781  1.00 35.81           N  
ATOM   3808  CZ  ARG B  21     -50.000  34.438  22.234  1.00 35.81           C  
ATOM   3809  N   TYR B  22     -43.156  37.750  22.062  1.00 36.94           N  
ATOM   3810  CA  TYR B  22     -42.469  37.938  23.344  1.00 36.94           C  
ATOM   3811  C   TYR B  22     -41.469  39.062  23.281  1.00 36.94           C  
ATOM   3812  CB  TYR B  22     -41.750  36.625  23.750  1.00 36.94           C  
ATOM   3813  O   TYR B  22     -40.562  39.156  24.141  1.00 36.94           O  
ATOM   3814  CG  TYR B  22     -42.688  35.531  24.172  1.00 36.94           C  
ATOM   3815  CD1 TYR B  22     -43.219  35.500  25.453  1.00 36.94           C  
ATOM   3816  CD2 TYR B  22     -43.031  34.500  23.297  1.00 36.94           C  
ATOM   3817  CE1 TYR B  22     -44.094  34.500  25.859  1.00 36.94           C  
ATOM   3818  CE2 TYR B  22     -43.906  33.500  23.688  1.00 36.94           C  
ATOM   3819  OH  TYR B  22     -45.281  32.500  25.375  1.00 36.94           O  
ATOM   3820  CZ  TYR B  22     -44.438  33.500  24.969  1.00 36.94           C  
ATOM   3821  N   GLY B  23     -41.406  39.844  22.031  1.00 29.95           N  
ATOM   3822  CA  GLY B  23     -40.344  40.844  21.891  1.00 29.95           C  
ATOM   3823  C   GLY B  23     -40.594  42.094  22.688  1.00 29.95           C  
ATOM   3824  O   GLY B  23     -41.719  42.375  23.062  1.00 29.95           O  
ATOM   3825  N   ASN B  24     -39.531  42.562  23.422  1.00 31.50           N  
ATOM   3826  CA  ASN B  24     -39.625  43.812  24.172  1.00 31.50           C  
ATOM   3827  C   ASN B  24     -40.094  44.969  23.281  1.00 31.50           C  
ATOM   3828  CB  ASN B  24     -38.281  44.156  24.812  1.00 31.50           C  
ATOM   3829  O   ASN B  24     -39.969  44.906  22.047  1.00 31.50           O  
ATOM   3830  CG  ASN B  24     -38.188  43.688  26.234  1.00 31.50           C  
ATOM   3831  ND2 ASN B  24     -36.969  43.719  26.797  1.00 31.50           N  
ATOM   3832  OD1 ASN B  24     -39.156  43.250  26.844  1.00 31.50           O  
ATOM   3833  N   LEU B  25     -40.844  46.125  23.625  1.00 32.38           N  
ATOM   3834  CA  LEU B  25     -41.750  47.188  23.141  1.00 32.38           C  
ATOM   3835  C   LEU B  25     -41.094  48.000  22.031  1.00 32.38           C  
ATOM   3836  CB  LEU B  25     -42.156  48.125  24.281  1.00 32.38           C  
ATOM   3837  O   LEU B  25     -41.719  48.344  21.047  1.00 32.38           O  
ATOM   3838  CG  LEU B  25     -43.500  47.812  24.969  1.00 32.38           C  
ATOM   3839  CD1 LEU B  25     -43.375  47.969  26.484  1.00 32.38           C  
ATOM   3840  CD2 LEU B  25     -44.594  48.688  24.406  1.00 32.38           C  
ATOM   3841  N   THR B  26     -39.750  48.531  22.125  1.00 31.44           N  
ATOM   3842  CA  THR B  26     -39.281  49.719  21.469  1.00 31.44           C  
ATOM   3843  C   THR B  26     -39.031  49.469  19.984  1.00 31.44           C  
ATOM   3844  CB  THR B  26     -38.000  50.250  22.125  1.00 31.44           C  
ATOM   3845  O   THR B  26     -39.250  50.344  19.141  1.00 31.44           O  
ATOM   3846  CG2 THR B  26     -38.344  51.188  23.297  1.00 31.44           C  
ATOM   3847  OG1 THR B  26     -37.250  49.156  22.625  1.00 31.44           O  
ATOM   3848  N   GLU B  27     -38.500  48.281  19.562  1.00 33.78           N  
ATOM   3849  CA  GLU B  27     -38.062  48.062  18.188  1.00 33.78           C  
ATOM   3850  C   GLU B  27     -39.250  47.938  17.234  1.00 33.78           C  
ATOM   3851  CB  GLU B  27     -37.156  46.844  18.094  1.00 33.78           C  
ATOM   3852  O   GLU B  27     -39.062  47.875  16.016  1.00 33.78           O  
ATOM   3853  CG  GLU B  27     -35.688  47.094  18.391  1.00 33.78           C  
ATOM   3854  CD  GLU B  27     -34.812  45.875  18.234  1.00 33.78           C  
ATOM   3855  OE1 GLU B  27     -33.562  46.000  18.359  1.00 33.78           O  
ATOM   3856  OE2 GLU B  27     -35.375  44.781  18.000  1.00 33.78           O  
ATOM   3857  N   THR B  28     -40.500  47.906  17.625  1.00 34.75           N  
ATOM   3858  CA  THR B  28     -41.719  47.844  16.859  1.00 34.75           C  
ATOM   3859  C   THR B  28     -41.938  49.125  16.062  1.00 34.75           C  
ATOM   3860  CB  THR B  28     -42.938  47.594  17.781  1.00 34.75           C  
ATOM   3861  O   THR B  28     -42.469  49.094  14.953  1.00 34.75           O  
ATOM   3862  CG2 THR B  28     -43.438  46.156  17.703  1.00 34.75           C  
ATOM   3863  OG1 THR B  28     -42.594  47.906  19.125  1.00 34.75           O  
ATOM   3864  N   ARG B  29     -41.438  50.281  16.562  1.00 33.03           N  
ATOM   3865  CA  ARG B  29     -41.781  51.562  15.977  1.00 33.03           C  
ATOM   3866  C   ARG B  29     -41.188  51.719  14.578  1.00 33.03           C  
ATOM   3867  CB  ARG B  29     -41.312  52.719  16.859  1.00 33.03           C  
ATOM   3868  O   ARG B  29     -41.844  52.250  13.672  1.00 33.03           O  
ATOM   3869  CG  ARG B  29     -42.406  53.375  17.672  1.00 33.03           C  
ATOM   3870  CD  ARG B  29     -41.906  54.562  18.469  1.00 33.03           C  
ATOM   3871  NE  ARG B  29     -43.000  55.312  19.109  1.00 33.03           N  
ATOM   3872  NH1 ARG B  29     -41.594  56.719  20.312  1.00 33.03           N  
ATOM   3873  NH2 ARG B  29     -43.875  56.906  20.484  1.00 33.03           N  
ATOM   3874  CZ  ARG B  29     -42.812  56.312  19.969  1.00 33.03           C  
ATOM   3875  N   THR B  30     -39.938  51.281  14.375  1.00 31.86           N  
ATOM   3876  CA  THR B  30     -39.219  51.688  13.164  1.00 31.86           C  
ATOM   3877  C   THR B  30     -39.781  50.969  11.938  1.00 31.86           C  
ATOM   3878  CB  THR B  30     -37.719  51.375  13.281  1.00 31.86           C  
ATOM   3879  O   THR B  30     -39.812  51.531  10.844  1.00 31.86           O  
ATOM   3880  CG2 THR B  30     -36.938  52.625  13.727  1.00 31.86           C  
ATOM   3881  OG1 THR B  30     -37.500  50.344  14.242  1.00 31.86           O  
ATOM   3882  N   LEU B  31     -40.375  49.844  12.055  1.00 32.19           N  
ATOM   3883  CA  LEU B  31     -40.906  49.125  10.914  1.00 32.19           C  
ATOM   3884  C   LEU B  31     -42.188  49.781  10.383  1.00 32.19           C  
ATOM   3885  CB  LEU B  31     -41.188  47.656  11.289  1.00 32.19           C  
ATOM   3886  O   LEU B  31     -42.438  49.781   9.172  1.00 32.19           O  
ATOM   3887  CG  LEU B  31     -40.125  46.625  10.938  1.00 32.19           C  
ATOM   3888  CD1 LEU B  31     -40.094  45.531  11.969  1.00 32.19           C  
ATOM   3889  CD2 LEU B  31     -40.344  46.062   9.539  1.00 32.19           C  
ATOM   3890  N   LEU B  32     -42.969  50.469  11.227  1.00 32.38           N  
ATOM   3891  CA  LEU B  32     -44.188  51.125  10.789  1.00 32.38           C  
ATOM   3892  C   LEU B  32     -43.875  52.281   9.820  1.00 32.38           C  
ATOM   3893  CB  LEU B  32     -44.938  51.688  12.000  1.00 32.38           C  
ATOM   3894  O   LEU B  32     -44.625  52.469   8.859  1.00 32.38           O  
ATOM   3895  CG  LEU B  32     -46.062  50.781  12.547  1.00 32.38           C  
ATOM   3896  CD1 LEU B  32     -46.188  50.969  14.055  1.00 32.38           C  
ATOM   3897  CD2 LEU B  32     -47.375  51.094  11.844  1.00 32.38           C  
ATOM   3898  N   ALA B  33     -42.688  53.031  10.094  1.00 30.50           N  
ATOM   3899  CA  ALA B  33     -42.438  54.219   9.312  1.00 30.50           C  
ATOM   3900  C   ALA B  33     -42.188  53.875   7.844  1.00 30.50           C  
ATOM   3901  CB  ALA B  33     -41.250  55.000   9.883  1.00 30.50           C  
ATOM   3902  O   ALA B  33     -42.656  54.594   6.945  1.00 30.50           O  
ATOM   3903  N   ILE B  34     -41.500  52.812   7.520  1.00 31.17           N  
ATOM   3904  CA  ILE B  34     -41.094  52.562   6.137  1.00 31.17           C  
ATOM   3905  C   ILE B  34     -42.344  52.250   5.305  1.00 31.17           C  
ATOM   3906  CB  ILE B  34     -40.094  51.406   6.043  1.00 31.17           C  
ATOM   3907  O   ILE B  34     -42.438  52.656   4.145  1.00 31.17           O  
ATOM   3908  CG1 ILE B  34     -38.781  51.781   6.688  1.00 31.17           C  
ATOM   3909  CG2 ILE B  34     -39.906  50.969   4.582  1.00 31.17           C  
ATOM   3910  CD1 ILE B  34     -37.812  50.625   6.883  1.00 31.17           C  
ATOM   3911  N   GLN B  35     -43.344  51.688   5.953  1.00 28.94           N  
ATOM   3912  CA  GLN B  35     -44.531  51.406   5.164  1.00 28.94           C  
ATOM   3913  C   GLN B  35     -45.156  52.719   4.629  1.00 28.94           C  
ATOM   3914  CB  GLN B  35     -45.562  50.656   6.000  1.00 28.94           C  
ATOM   3915  O   GLN B  35     -45.719  52.719   3.529  1.00 28.94           O  
ATOM   3916  CG  GLN B  35     -46.344  49.594   5.215  1.00 28.94           C  
ATOM   3917  CD  GLN B  35     -47.344  48.812   6.074  1.00 28.94           C  
ATOM   3918  NE2 GLN B  35     -48.000  47.844   5.480  1.00 28.94           N  
ATOM   3919  OE1 GLN B  35     -47.500  49.125   7.262  1.00 28.94           O  
ATOM   3920  N   GLN B  36     -45.000  53.750   5.551  1.00 25.11           N  
ATOM   3921  CA  GLN B  36     -45.750  54.938   5.121  1.00 25.11           C  
ATOM   3922  C   GLN B  36     -45.156  55.500   3.828  1.00 25.11           C  
ATOM   3923  CB  GLN B  36     -45.719  56.000   6.215  1.00 25.11           C  
ATOM   3924  O   GLN B  36     -45.906  55.969   2.965  1.00 25.11           O  
ATOM   3925  CG  GLN B  36     -46.906  55.938   7.156  1.00 25.11           C  
ATOM   3926  CD  GLN B  36     -47.000  57.156   8.070  1.00 25.11           C  
ATOM   3927  NE2 GLN B  36     -48.000  57.188   8.938  1.00 25.11           N  
ATOM   3928  OE1 GLN B  36     -46.156  58.062   7.992  1.00 25.11           O  
ATOM   3929  N   GLN B  37     -43.812  55.594   3.887  1.00 25.92           N  
ATOM   3930  CA  GLN B  37     -43.312  56.438   2.828  1.00 25.92           C  
ATOM   3931  C   GLN B  37     -43.594  55.875   1.450  1.00 25.92           C  
ATOM   3932  CB  GLN B  37     -41.781  56.688   2.986  1.00 25.92           C  
ATOM   3933  O   GLN B  37     -43.562  56.594   0.448  1.00 25.92           O  
ATOM   3934  CG  GLN B  37     -41.438  58.031   3.545  1.00 25.92           C  
ATOM   3935  CD  GLN B  37     -39.938  58.250   3.699  1.00 25.92           C  
ATOM   3936  NE2 GLN B  37     -39.531  59.438   4.094  1.00 25.92           N  
ATOM   3937  OE1 GLN B  37     -39.156  57.312   3.463  1.00 25.92           O  
ATOM   3938  N   ALA B  38     -43.688  54.500   1.454  1.00 24.38           N  
ATOM   3939  CA  ALA B  38     -43.875  54.000   0.092  1.00 24.38           C  
ATOM   3940  C   ALA B  38     -45.125  54.562  -0.554  1.00 24.38           C  
ATOM   3941  CB  ALA B  38     -43.938  52.469   0.089  1.00 24.38           C  
ATOM   3942  O   ALA B  38     -45.344  54.438  -1.761  1.00 24.38           O  
ATOM   3943  N   LEU B  39     -46.062  54.844   0.352  1.00 22.11           N  
ATOM   3944  CA  LEU B  39     -47.312  55.156  -0.303  1.00 22.11           C  
ATOM   3945  C   LEU B  39     -47.250  56.469  -1.072  1.00 22.11           C  
ATOM   3946  CB  LEU B  39     -48.469  55.219   0.726  1.00 22.11           C  
ATOM   3947  O   LEU B  39     -48.062  56.719  -1.943  1.00 22.11           O  
ATOM   3948  CG  LEU B  39     -49.250  53.938   0.958  1.00 22.11           C  
ATOM   3949  CD1 LEU B  39     -49.594  53.781   2.434  1.00 22.11           C  
ATOM   3950  CD2 LEU B  39     -50.500  53.906   0.093  1.00 22.11           C  
ATOM   3951  N   ARG B  40     -46.438  57.469  -0.529  1.00 20.38           N  
ATOM   3952  CA  ARG B  40     -46.906  58.750  -1.029  1.00 20.38           C  
ATOM   3953  C   ARG B  40     -46.438  59.000  -2.453  1.00 20.38           C  
ATOM   3954  CB  ARG B  40     -46.469  59.906  -0.114  1.00 20.38           C  
ATOM   3955  O   ARG B  40     -46.594  60.094  -2.994  1.00 20.38           O  
ATOM   3956  CG  ARG B  40     -47.562  60.812   0.336  1.00 20.38           C  
ATOM   3957  CD  ARG B  40     -47.094  61.875   1.314  1.00 20.38           C  
ATOM   3958  NE  ARG B  40     -48.125  62.844   1.627  1.00 20.38           N  
ATOM   3959  NH1 ARG B  40     -46.812  64.125   3.035  1.00 20.38           N  
ATOM   3960  NH2 ARG B  40     -48.969  64.750   2.652  1.00 20.38           N  
ATOM   3961  CZ  ARG B  40     -47.969  63.906   2.438  1.00 20.38           C  
ATOM   3962  N   GLY B  41     -45.625  58.250  -3.076  1.00 22.97           N  
ATOM   3963  CA  GLY B  41     -44.938  58.875  -4.195  1.00 22.97           C  
ATOM   3964  C   GLY B  41     -45.875  59.312  -5.297  1.00 22.97           C  
ATOM   3965  O   GLY B  41     -45.469  59.469  -6.449  1.00 22.97           O  
ATOM   3966  N   GLY B  42     -47.062  59.469  -5.098  1.00 16.81           N  
ATOM   3967  CA  GLY B  42     -47.656  59.562  -6.422  1.00 16.81           C  
ATOM   3968  C   GLY B  42     -47.219  60.812  -7.176  1.00 16.81           C  
ATOM   3969  O   GLY B  42     -47.219  60.812  -8.406  1.00 16.81           O  
ATOM   3970  N   ALA B  43     -47.156  61.969  -6.551  1.00 15.97           N  
ATOM   3971  CA  ALA B  43     -47.906  62.906  -7.375  1.00 15.97           C  
ATOM   3972  C   ALA B  43     -47.062  63.406  -8.539  1.00 15.97           C  
ATOM   3973  CB  ALA B  43     -48.375  64.062  -6.523  1.00 15.97           C  
ATOM   3974  O   ALA B  43     -45.844  63.281  -8.523  1.00 15.97           O  
ATOM   3975  N   GLY B  44     -47.406  64.750  -9.016  1.00 15.88           N  
ATOM   3976  CA  GLY B  44     -47.688  65.250 -10.344  1.00 15.88           C  
ATOM   3977  C   GLY B  44     -46.469  65.750 -11.078  1.00 15.88           C  
ATOM   3978  O   GLY B  44     -45.375  65.875 -10.492  1.00 15.88           O  
ATOM   3979  N   THR B  45     -46.594  66.812 -12.023  1.00 15.96           N  
ATOM   3980  CA  THR B  45     -46.281  67.000 -13.430  1.00 15.96           C  
ATOM   3981  C   THR B  45     -44.969  67.750 -13.586  1.00 15.96           C  
ATOM   3982  CB  THR B  45     -47.406  67.750 -14.164  1.00 15.96           C  
ATOM   3983  O   THR B  45     -44.062  67.375 -14.297  1.00 15.96           O  
ATOM   3984  CG2 THR B  45     -48.562  66.750 -14.508  1.00 15.96           C  
ATOM   3985  OG1 THR B  45     -47.906  68.750 -13.320  1.00 15.96           O  
ATOM   3986  N   GLY B  46     -44.938  69.188 -13.641  1.00 15.60           N  
ATOM   3987  CA  GLY B  46     -44.688  69.812 -14.922  1.00 15.60           C  
ATOM   3988  C   GLY B  46     -43.250  70.312 -15.078  1.00 15.60           C  
ATOM   3989  O   GLY B  46     -42.438  70.125 -14.164  1.00 15.60           O  
ATOM   3990  N   GLY B  47     -43.000  71.625 -15.391  1.00 15.34           N  
ATOM   3991  CA  GLY B  47     -42.312  72.125 -16.562  1.00 15.34           C  
ATOM   3992  C   GLY B  47     -40.875  72.500 -16.312  1.00 15.34           C  
ATOM   3993  O   GLY B  47     -40.406  72.375 -15.172  1.00 15.34           O  
ATOM   3994  N   THR B  48     -40.406  73.750 -16.672  1.00 15.59           N  
ATOM   3995  CA  THR B  48     -39.438  74.125 -17.688  1.00 15.59           C  
ATOM   3996  C   THR B  48     -38.156  74.625 -17.047  1.00 15.59           C  
ATOM   3997  CB  THR B  48     -40.031  75.250 -18.594  1.00 15.59           C  
ATOM   3998  O   THR B  48     -37.062  74.188 -17.438  1.00 15.59           O  
ATOM   3999  CG2 THR B  48     -41.062  74.688 -19.531  1.00 15.59           C  
ATOM   4000  OG1 THR B  48     -40.625  76.250 -17.766  1.00 15.59           O  
ATOM   4001  N   GLY B  49     -37.938  75.812 -16.266  1.00 15.12           N  
ATOM   4002  CA  GLY B  49     -37.250  76.812 -17.047  1.00 15.12           C  
ATOM   4003  C   GLY B  49     -35.750  76.875 -16.781  1.00 15.12           C  
ATOM   4004  O   GLY B  49     -35.250  76.250 -15.836  1.00 15.12           O  
ATOM   4005  N   SER B  50     -35.062  78.000 -17.031  1.00 15.60           N  
ATOM   4006  CA  SER B  50     -33.875  78.312 -17.844  1.00 15.60           C  
ATOM   4007  C   SER B  50     -32.625  78.375 -16.969  1.00 15.60           C  
ATOM   4008  CB  SER B  50     -34.062  79.625 -18.594  1.00 15.60           C  
ATOM   4009  O   SER B  50     -32.719  78.438 -15.742  1.00 15.60           O  
ATOM   4010  OG  SER B  50     -34.406  80.688 -17.703  1.00 15.60           O  
ATOM   4011  N   PRO B  51     -31.656  79.438 -17.109  1.00 15.80           N  
ATOM   4012  CA  PRO B  51     -30.328  79.438 -17.719  1.00 15.80           C  
ATOM   4013  C   PRO B  51     -29.219  79.750 -16.719  1.00 15.80           C  
ATOM   4014  CB  PRO B  51     -30.438  80.562 -18.766  1.00 15.80           C  
ATOM   4015  O   PRO B  51     -28.203  79.062 -16.688  1.00 15.80           O  
ATOM   4016  CG  PRO B  51     -31.609  81.375 -18.312  1.00 15.80           C  
ATOM   4017  CD  PRO B  51     -32.344  80.625 -17.219  1.00 15.80           C  
ATOM   4018  N   GLN B  52     -29.047  80.938 -15.891  1.00 14.56           N  
ATOM   4019  CA  GLN B  52     -28.062  81.938 -16.344  1.00 14.56           C  
ATOM   4020  C   GLN B  52     -26.719  81.688 -15.641  1.00 14.56           C  
ATOM   4021  CB  GLN B  52     -28.547  83.375 -16.109  1.00 14.56           C  
ATOM   4022  O   GLN B  52     -26.672  81.125 -14.555  1.00 14.56           O  
ATOM   4023  CG  GLN B  52     -29.156  84.000 -17.328  1.00 14.56           C  
ATOM   4024  CD  GLN B  52     -29.672  85.375 -17.062  1.00 14.56           C  
ATOM   4025  NE2 GLN B  52     -30.031  86.125 -18.125  1.00 14.56           N  
ATOM   4026  OE1 GLN B  52     -29.734  85.812 -15.906  1.00 14.56           O  
ATOM   4027  N   ALA B  53     -25.578  82.625 -15.758  1.00 15.40           N  
ATOM   4028  CA  ALA B  53     -24.203  82.750 -16.250  1.00 15.40           C  
ATOM   4029  C   ALA B  53     -23.234  83.062 -15.102  1.00 15.40           C  
ATOM   4030  CB  ALA B  53     -24.125  83.875 -17.297  1.00 15.40           C  
ATOM   4031  O   ALA B  53     -22.156  82.500 -15.039  1.00 15.40           O  
ATOM   4032  N   SER B  54     -23.188  84.062 -14.102  1.00 14.53           N  
ATOM   4033  CA  SER B  54     -22.219  85.125 -14.281  1.00 14.53           C  
ATOM   4034  C   SER B  54     -20.922  84.812 -13.547  1.00 14.53           C  
ATOM   4035  CB  SER B  54     -22.781  86.438 -13.789  1.00 14.53           C  
ATOM   4036  O   SER B  54     -20.906  84.062 -12.570  1.00 14.53           O  
ATOM   4037  OG  SER B  54     -24.188  86.375 -13.672  1.00 14.53           O  
ATOM   4038  N   LEU B  55     -19.750  85.688 -13.641  1.00 15.28           N  
ATOM   4039  CA  LEU B  55     -18.328  85.812 -13.977  1.00 15.28           C  
ATOM   4040  C   LEU B  55     -17.500  86.062 -12.734  1.00 15.28           C  
ATOM   4041  CB  LEU B  55     -18.109  86.938 -14.992  1.00 15.28           C  
ATOM   4042  O   LEU B  55     -16.406  85.500 -12.586  1.00 15.28           O  
ATOM   4043  CG  LEU B  55     -18.078  86.500 -16.469  1.00 15.28           C  
ATOM   4044  CD1 LEU B  55     -18.766  87.562 -17.328  1.00 15.28           C  
ATOM   4045  CD2 LEU B  55     -16.641  86.312 -16.922  1.00 15.28           C  
ATOM   4046  N   GLU B  56     -17.516  87.000 -11.688  1.00 14.83           N  
ATOM   4047  CA  GLU B  56     -16.500  88.062 -11.633  1.00 14.83           C  
ATOM   4048  C   GLU B  56     -15.312  87.625 -10.773  1.00 14.83           C  
ATOM   4049  CB  GLU B  56     -17.094  89.312 -11.086  1.00 14.83           C  
ATOM   4050  O   GLU B  56     -15.461  86.750  -9.867  1.00 14.83           O  
ATOM   4051  CG  GLU B  56     -17.703  90.250 -12.148  1.00 14.83           C  
ATOM   4052  CD  GLU B  56     -18.266  91.500 -11.594  1.00 14.83           C  
ATOM   4053  OE1 GLU B  56     -18.672  92.375 -12.398  1.00 14.83           O  
ATOM   4054  OE2 GLU B  56     -18.281  91.688 -10.352  1.00 14.83           O  
ATOM   4055  N   ILE B  57     -14.023  88.375 -10.719  1.00 16.41           N  
ATOM   4056  CA  ILE B  57     -12.570  88.375 -10.867  1.00 16.41           C  
ATOM   4057  C   ILE B  57     -11.922  88.625  -9.508  1.00 16.41           C  
ATOM   4058  CB  ILE B  57     -12.109  89.438 -11.891  1.00 16.41           C  
ATOM   4059  O   ILE B  57     -10.922  88.000  -9.164  1.00 16.41           O  
ATOM   4060  CG1 ILE B  57     -12.625  89.062 -13.289  1.00 16.41           C  
ATOM   4061  CG2 ILE B  57     -10.586  89.562 -11.883  1.00 16.41           C  
ATOM   4062  CD1 ILE B  57     -12.602  90.250 -14.273  1.00 16.41           C  
ATOM   4063  N   LEU B  58     -12.070  89.688  -8.602  1.00 14.50           N  
ATOM   4064  CA  LEU B  58     -11.047  90.688  -8.477  1.00 14.50           C  
ATOM   4065  C   LEU B  58      -9.969  90.250  -7.492  1.00 14.50           C  
ATOM   4066  CB  LEU B  58     -11.680  92.000  -8.023  1.00 14.50           C  
ATOM   4067  O   LEU B  58     -10.195  89.375  -6.652  1.00 14.50           O  
ATOM   4068  CG  LEU B  58     -11.922  93.062  -9.117  1.00 14.50           C  
ATOM   4069  CD1 LEU B  58     -13.383  93.500  -9.109  1.00 14.50           C  
ATOM   4070  CD2 LEU B  58     -11.000  94.250  -8.930  1.00 14.50           C  
ATOM   4071  N   ALA B  59      -9.188  91.312  -6.672  1.00 14.96           N  
ATOM   4072  CA  ALA B  59      -7.887  92.000  -6.684  1.00 14.96           C  
ATOM   4073  C   ALA B  59      -7.047  91.562  -5.473  1.00 14.96           C  
ATOM   4074  CB  ALA B  59      -8.070  93.500  -6.711  1.00 14.96           C  
ATOM   4075  O   ALA B  59      -7.562  90.938  -4.531  1.00 14.96           O  
ATOM   4076  N   PRO B  60      -6.484  92.562  -4.531  1.00 15.46           N  
ATOM   4077  CA  PRO B  60      -5.113  93.062  -4.480  1.00 15.46           C  
ATOM   4078  C   PRO B  60      -4.332  92.562  -3.275  1.00 15.46           C  
ATOM   4079  CB  PRO B  60      -5.312  94.562  -4.391  1.00 15.46           C  
ATOM   4080  O   PRO B  60      -3.543  91.625  -3.404  1.00 15.46           O  
ATOM   4081  CG  PRO B  60      -6.707  94.750  -3.877  1.00 15.46           C  
ATOM   4082  CD  PRO B  60      -7.398  93.438  -3.918  1.00 15.46           C  
ATOM   4083  N   GLU B  61      -3.830  93.375  -2.172  1.00 15.61           N  
ATOM   4084  CA  GLU B  61      -2.510  94.000  -1.991  1.00 15.61           C  
ATOM   4085  C   GLU B  61      -1.832  93.438  -0.730  1.00 15.61           C  
ATOM   4086  CB  GLU B  61      -2.613  95.500  -1.931  1.00 15.61           C  
ATOM   4087  O   GLU B  61      -0.665  93.062  -0.767  1.00 15.61           O  
ATOM   4088  CG  GLU B  61      -2.461  96.188  -3.283  1.00 15.61           C  
ATOM   4089  CD  GLU B  61      -2.537  97.688  -3.205  1.00 15.61           C  
ATOM   4090  OE1 GLU B  61      -2.211  98.375  -4.203  1.00 15.61           O  
ATOM   4091  OE2 GLU B  61      -2.928  98.250  -2.133  1.00 15.61           O  
ATOM   4092  N   ASP B  62      -1.972  93.938   0.563  1.00 14.89           N  
ATOM   4093  CA  ASP B  62      -0.925  94.812   1.131  1.00 14.89           C  
ATOM   4094  C   ASP B  62       0.024  94.000   2.006  1.00 14.89           C  
ATOM   4095  CB  ASP B  62      -1.538  95.938   1.943  1.00 14.89           C  
ATOM   4096  O   ASP B  62      -0.326  92.875   2.461  1.00 14.89           O  
ATOM   4097  CG  ASP B  62      -1.574  97.250   1.184  1.00 14.89           C  
ATOM   4098  OD1 ASP B  62      -0.861  97.375   0.166  1.00 14.89           O  
ATOM   4099  OD2 ASP B  62      -2.322  98.188   1.607  1.00 14.89           O  
ATOM   4100  N   SER B  63       0.866  94.625   3.004  1.00 15.38           N  
ATOM   4101  CA  SER B  63       2.238  95.062   3.287  1.00 15.38           C  
ATOM   4102  C   SER B  63       2.791  94.312   4.504  1.00 15.38           C  
ATOM   4103  CB  SER B  63       2.316  96.562   3.516  1.00 15.38           C  
ATOM   4104  O   SER B  63       3.893  93.750   4.453  1.00 15.38           O  
ATOM   4105  OG  SER B  63       1.206  97.000   4.270  1.00 15.38           O  
ATOM   4106  N   GLN B  64       2.734  94.750   5.781  1.00 14.88           N  
ATOM   4107  CA  GLN B  64       3.930  95.375   6.371  1.00 14.88           C  
ATOM   4108  C   GLN B  64       4.676  94.375   7.238  1.00 14.88           C  
ATOM   4109  CB  GLN B  64       3.564  96.625   7.195  1.00 14.88           C  
ATOM   4110  O   GLN B  64       4.129  93.312   7.590  1.00 14.88           O  
ATOM   4111  CG  GLN B  64       3.453  97.875   6.379  1.00 14.88           C  
ATOM   4112  CD  GLN B  64       3.207  99.125   7.234  1.00 14.88           C  
ATOM   4113  NE2 GLN B  64       3.125 100.250   6.598  1.00 14.88           N  
ATOM   4114  OE1 GLN B  64       3.090  99.000   8.461  1.00 14.88           O  
ATOM   4115  N   VAL B  65       5.105  94.688   8.500  1.00 15.21           N  
ATOM   4116  CA  VAL B  65       6.426  95.125   8.961  1.00 15.21           C  
ATOM   4117  C   VAL B  65       7.023  94.062   9.867  1.00 15.21           C  
ATOM   4118  CB  VAL B  65       6.355  96.500   9.711  1.00 15.21           C  
ATOM   4119  O   VAL B  65       8.156  93.625   9.656  1.00 15.21           O  
ATOM   4120  CG1 VAL B  65       7.746  96.938  10.180  1.00 15.21           C  
ATOM   4121  CG2 VAL B  65       5.727  97.562   8.820  1.00 15.21           C  
ATOM   4122  N   LEU B  66       7.254  94.312  11.219  1.00 14.88           N  
ATOM   4123  CA  LEU B  66       8.562  94.688  11.758  1.00 14.88           C  
ATOM   4124  C   LEU B  66       9.172  93.500  12.516  1.00 14.88           C  
ATOM   4125  CB  LEU B  66       8.453  95.875  12.672  1.00 14.88           C  
ATOM   4126  O   LEU B  66       8.492  92.500  12.781  1.00 14.88           O  
ATOM   4127  CG  LEU B  66       8.891  97.250  12.078  1.00 14.88           C  
ATOM   4128  CD1 LEU B  66       7.695  98.188  11.969  1.00 14.88           C  
ATOM   4129  CD2 LEU B  66      10.000  97.875  12.914  1.00 14.88           C  
ATOM   4130  N   GLN B  67       9.492  93.625  13.883  1.00 14.91           N  
ATOM   4131  CA  GLN B  67      10.836  93.875  14.406  1.00 14.91           C  
ATOM   4132  C   GLN B  67      11.398  92.625  15.094  1.00 14.91           C  
ATOM   4133  CB  GLN B  67      10.812  95.062  15.383  1.00 14.91           C  
ATOM   4134  O   GLN B  67      10.664  91.688  15.344  1.00 14.91           O  
ATOM   4135  CG  GLN B  67      11.047  96.438  14.727  1.00 14.91           C  
ATOM   4136  CD  GLN B  67      11.172  97.562  15.727  1.00 14.91           C  
ATOM   4137  NE2 GLN B  67      11.375  98.750  15.234  1.00 14.91           N  
ATOM   4138  OE1 GLN B  67      11.094  97.312  16.938  1.00 14.91           O  
ATOM   4139  N   GLN B  68      11.766  92.688  16.438  1.00 14.93           N  
ATOM   4140  CA  GLN B  68      13.133  92.812  16.922  1.00 14.93           C  
ATOM   4141  C   GLN B  68      13.617  91.562  17.578  1.00 14.93           C  
ATOM   4142  CB  GLN B  68      13.234  94.000  17.922  1.00 14.93           C  
ATOM   4143  O   GLN B  68      14.680  91.000  17.219  1.00 14.93           O  
ATOM   4144  CG  GLN B  68      13.945  95.188  17.359  1.00 14.93           C  
ATOM   4145  CD  GLN B  68      13.930  96.375  18.328  1.00 14.93           C  
ATOM   4146  NE2 GLN B  68      14.594  97.438  17.953  1.00 14.93           N  
ATOM   4147  OE1 GLN B  68      13.320  96.312  19.406  1.00 14.93           O  
ATOM   4148  N   ALA B  69      13.828  91.500  18.953  1.00 14.71           N  
ATOM   4149  CA  ALA B  69      15.180  91.562  19.500  1.00 14.71           C  
ATOM   4150  C   ALA B  69      15.633  90.188  20.000  1.00 14.71           C  
ATOM   4151  CB  ALA B  69      15.250  92.562  20.641  1.00 14.71           C  
ATOM   4152  O   ALA B  69      14.812  89.250  20.125  1.00 14.71           O  
ATOM   4153  N   THR B  70      16.031  90.000  21.359  1.00 15.04           N  
ATOM   4154  CA  THR B  70      17.391  89.938  21.875  1.00 15.04           C  
ATOM   4155  C   THR B  70      17.688  88.500  22.406  1.00 15.04           C  
ATOM   4156  CB  THR B  70      17.609  90.938  23.000  1.00 15.04           C  
ATOM   4157  O   THR B  70      18.719  87.938  22.047  1.00 15.04           O  
ATOM   4158  CG2 THR B  70      18.281  92.188  22.453  1.00 15.04           C  
ATOM   4159  OG1 THR B  70      16.359  91.312  23.578  1.00 15.04           O  
ATOM   4160  N   ARG B  71      17.781  88.250  23.797  1.00 14.80           N  
ATOM   4161  CA  ARG B  71      19.094  88.125  24.453  1.00 14.80           C  
ATOM   4162  C   ARG B  71      19.422  86.625  24.719  1.00 14.80           C  
ATOM   4163  CB  ARG B  71      19.109  88.875  25.766  1.00 14.80           C  
ATOM   4164  O   ARG B  71      18.547  85.812  24.672  1.00 14.80           O  
ATOM   4165  CG  ARG B  71      20.078  90.062  25.766  1.00 14.80           C  
ATOM   4166  CD  ARG B  71      20.047  90.812  27.094  1.00 14.80           C  
ATOM   4167  NE  ARG B  71      21.062  91.875  27.125  1.00 14.80           N  
ATOM   4168  NH1 ARG B  71      20.609  92.500  29.297  1.00 14.80           N  
ATOM   4169  NH2 ARG B  71      22.234  93.562  28.109  1.00 14.80           N  
ATOM   4170  CZ  ARG B  71      21.297  92.688  28.172  1.00 14.80           C  
ATOM   4171  N   GLN B  72      19.875  86.250  26.078  1.00 15.05           N  
ATOM   4172  CA  GLN B  72      21.219  85.938  26.547  1.00 15.05           C  
ATOM   4173  C   GLN B  72      21.344  84.500  26.938  1.00 15.05           C  
ATOM   4174  CB  GLN B  72      21.578  86.875  27.734  1.00 15.05           C  
ATOM   4175  O   GLN B  72      22.172  83.750  26.391  1.00 15.05           O  
ATOM   4176  CG  GLN B  72      22.188  88.188  27.344  1.00 15.05           C  
ATOM   4177  CD  GLN B  72      22.625  89.000  28.531  1.00 15.05           C  
ATOM   4178  NE2 GLN B  72      23.109  90.250  28.281  1.00 15.05           N  
ATOM   4179  OE1 GLN B  72      22.516  88.562  29.688  1.00 15.05           O  
ATOM   4180  N   GLU B  73      21.562  84.125  28.297  1.00 15.09           N  
ATOM   4181  CA  GLU B  73      22.859  83.750  28.828  1.00 15.09           C  
ATOM   4182  C   GLU B  73      22.875  82.250  29.109  1.00 15.09           C  
ATOM   4183  CB  GLU B  73      23.172  84.500  30.109  1.00 15.09           C  
ATOM   4184  O   GLU B  73      21.828  81.562  29.109  1.00 15.09           O  
ATOM   4185  CG  GLU B  73      23.938  85.812  29.859  1.00 15.09           C  
ATOM   4186  CD  GLU B  73      24.266  86.562  31.141  1.00 15.09           C  
ATOM   4187  OE1 GLU B  73      25.016  87.562  31.078  1.00 15.09           O  
ATOM   4188  OE2 GLU B  73      23.781  86.125  32.219  1.00 15.09           O  
ATOM   4189  N   PRO B  74      23.125  81.750  30.562  1.00 15.44           N  
ATOM   4190  CA  PRO B  74      24.406  81.188  31.016  1.00 15.44           C  
ATOM   4191  C   PRO B  74      24.359  79.688  31.141  1.00 15.44           C  
ATOM   4192  CB  PRO B  74      24.641  81.875  32.375  1.00 15.44           C  
ATOM   4193  O   PRO B  74      23.281  79.062  31.109  1.00 15.44           O  
ATOM   4194  CG  PRO B  74      23.281  82.312  32.812  1.00 15.44           C  
ATOM   4195  CD  PRO B  74      22.344  82.188  31.641  1.00 15.44           C  
ATOM   4196  N   GLN B  75      24.828  79.000  32.469  1.00 15.63           N  
ATOM   4197  CA  GLN B  75      26.062  78.375  32.875  1.00 15.63           C  
ATOM   4198  C   GLN B  75      25.812  76.938  33.344  1.00 15.63           C  
ATOM   4199  CB  GLN B  75      26.750  79.188  34.000  1.00 15.63           C  
ATOM   4200  O   GLN B  75      26.562  76.000  32.969  1.00 15.63           O  
ATOM   4201  CG  GLN B  75      27.734  80.188  33.469  1.00 15.63           C  
ATOM   4202  CD  GLN B  75      28.453  80.938  34.594  1.00 15.63           C  
ATOM   4203  NE2 GLN B  75      29.344  81.875  34.250  1.00 15.63           N  
ATOM   4204  OE1 GLN B  75      28.203  80.688  35.781  1.00 15.63           O  
ATOM   4205  N   GLY B  76      25.234  76.625  34.469  1.00 15.18           N  
ATOM   4206  CA  GLY B  76      26.062  76.000  35.500  1.00 15.18           C  
ATOM   4207  C   GLY B  76      26.203  74.500  35.375  1.00 15.18           C  
ATOM   4208  O   GLY B  76      25.438  73.875  34.656  1.00 15.18           O  
ATOM   4209  N   GLN B  77      26.656  73.812  36.562  1.00 15.70           N  
ATOM   4210  CA  GLN B  77      27.781  73.062  37.031  1.00 15.70           C  
ATOM   4211  C   GLN B  77      27.438  71.562  37.094  1.00 15.70           C  
ATOM   4212  CB  GLN B  77      28.266  73.500  38.406  1.00 15.70           C  
ATOM   4213  O   GLN B  77      26.312  71.188  36.719  1.00 15.70           O  
ATOM   4214  CG  GLN B  77      29.453  74.500  38.344  1.00 15.70           C  
ATOM   4215  CD  GLN B  77      29.906  74.938  39.719  1.00 15.70           C  
ATOM   4216  NE2 GLN B  77      30.922  75.812  39.750  1.00 15.70           N  
ATOM   4217  OE1 GLN B  77      29.344  74.562  40.719  1.00 15.70           O  
ATOM   4218  N   GLU B  78      27.609  70.875  38.344  1.00 16.09           N  
ATOM   4219  CA  GLU B  78      28.672  70.000  38.812  1.00 16.09           C  
ATOM   4220  C   GLU B  78      28.188  68.562  38.844  1.00 16.09           C  
ATOM   4221  CB  GLU B  78      29.188  70.438  40.156  1.00 16.09           C  
ATOM   4222  O   GLU B  78      28.812  67.625  38.312  1.00 16.09           O  
ATOM   4223  CG  GLU B  78      30.344  71.438  40.094  1.00 16.09           C  
ATOM   4224  CD  GLU B  78      30.875  71.812  41.469  1.00 16.09           C  
ATOM   4225  OE1 GLU B  78      31.922  72.500  41.531  1.00 16.09           O  
ATOM   4226  OE2 GLU B  78      30.250  71.438  42.469  1.00 16.09           O  
ATOM   4227  N   HIS B  79      27.797  68.000  40.094  1.00 15.73           N  
ATOM   4228  CA  HIS B  79      28.688  67.125  40.844  1.00 15.73           C  
ATOM   4229  C   HIS B  79      28.328  65.625  40.625  1.00 15.73           C  
ATOM   4230  CB  HIS B  79      28.625  67.438  42.344  1.00 15.73           C  
ATOM   4231  O   HIS B  79      27.234  65.312  40.188  1.00 15.73           O  
ATOM   4232  CG  HIS B  79      29.812  68.188  42.875  1.00 15.73           C  
ATOM   4233  CD2 HIS B  79      30.172  68.500  44.125  1.00 15.73           C  
ATOM   4234  ND1 HIS B  79      30.812  68.625  42.031  1.00 15.73           N  
ATOM   4235  CE1 HIS B  79      31.750  69.250  42.750  1.00 15.73           C  
ATOM   4236  NE2 HIS B  79      31.375  69.188  44.031  1.00 15.73           N  
ATOM   4237  N   GLN B  80      28.562  64.688  41.750  1.00 16.45           N  
ATOM   4238  CA  GLN B  80      29.500  63.625  42.062  1.00 16.45           C  
ATOM   4239  C   GLN B  80      28.797  62.250  42.094  1.00 16.45           C  
ATOM   4240  CB  GLN B  80      30.156  63.875  43.438  1.00 16.45           C  
ATOM   4241  O   GLN B  80      29.250  61.312  41.438  1.00 16.45           O  
ATOM   4242  CG  GLN B  80      31.531  64.562  43.344  1.00 16.45           C  
ATOM   4243  CD  GLN B  80      32.156  64.750  44.688  1.00 16.45           C  
ATOM   4244  NE2 GLN B  80      33.312  65.438  44.688  1.00 16.45           N  
ATOM   4245  OE1 GLN B  80      31.625  64.375  45.719  1.00 16.45           O  
ATOM   4246  N   GLY B  81      28.344  61.719  43.281  1.00 16.45           N  
ATOM   4247  CA  GLY B  81      29.047  60.625  43.969  1.00 16.45           C  
ATOM   4248  C   GLY B  81      28.500  59.281  43.625  1.00 16.45           C  
ATOM   4249  O   GLY B  81      29.094  58.531  42.844  1.00 16.45           O  
ATOM   4250  N   GLY B  82      27.922  58.500  44.688  1.00 16.33           N  
ATOM   4251  CA  GLY B  82      28.422  57.344  45.406  1.00 16.33           C  
ATOM   4252  C   GLY B  82      27.859  56.031  44.875  1.00 16.33           C  
ATOM   4253  O   GLY B  82      26.891  56.000  44.125  1.00 16.33           O  
ATOM   4254  N   GLU B  83      28.094  54.844  45.719  1.00 17.73           N  
ATOM   4255  CA  GLU B  83      28.703  53.531  45.656  1.00 17.73           C  
ATOM   4256  C   GLU B  83      27.656  52.438  45.469  1.00 17.73           C  
ATOM   4257  CB  GLU B  83      29.500  53.250  46.938  1.00 17.73           C  
ATOM   4258  O   GLU B  83      27.859  51.500  44.688  1.00 17.73           O  
ATOM   4259  CG  GLU B  83      30.938  53.750  46.875  1.00 17.73           C  
ATOM   4260  CD  GLU B  83      31.781  53.281  48.062  1.00 17.73           C  
ATOM   4261  OE1 GLU B  83      33.031  53.438  48.000  1.00 17.73           O  
ATOM   4262  OE2 GLU B  83      31.203  52.781  49.031  1.00 17.73           O  
ATOM   4263  N   ASN B  84      26.750  52.156  46.469  1.00 16.62           N  
ATOM   4264  CA  ASN B  84      26.828  50.906  47.219  1.00 16.62           C  
ATOM   4265  C   ASN B  84      26.172  49.750  46.438  1.00 16.62           C  
ATOM   4266  CB  ASN B  84      26.188  51.062  48.594  1.00 16.62           C  
ATOM   4267  O   ASN B  84      25.297  49.969  45.625  1.00 16.62           O  
ATOM   4268  CG  ASN B  84      27.156  51.500  49.656  1.00 16.62           C  
ATOM   4269  ND2 ASN B  84      26.656  51.812  50.844  1.00 16.62           N  
ATOM   4270  OD1 ASN B  84      28.359  51.594  49.406  1.00 16.62           O  
ATOM   4271  N   HIS B  85      26.438  48.375  46.844  1.00 18.55           N  
ATOM   4272  CA  HIS B  85      26.797  47.031  46.469  1.00 18.55           C  
ATOM   4273  C   HIS B  85      25.547  46.156  46.344  1.00 18.55           C  
ATOM   4274  CB  HIS B  85      27.750  46.406  47.500  1.00 18.55           C  
ATOM   4275  O   HIS B  85      25.562  45.156  45.594  1.00 18.55           O  
ATOM   4276  CG  HIS B  85      29.188  46.781  47.281  1.00 18.55           C  
ATOM   4277  CD2 HIS B  85      30.047  47.500  48.062  1.00 18.55           C  
ATOM   4278  ND1 HIS B  85      29.875  46.438  46.156  1.00 18.55           N  
ATOM   4279  CE1 HIS B  85      31.109  46.906  46.250  1.00 18.55           C  
ATOM   4280  NE2 HIS B  85      31.234  47.531  47.375  1.00 18.55           N  
ATOM   4281  N   LEU B  86      24.578  46.156  47.281  1.00 16.45           N  
ATOM   4282  CA  LEU B  86      24.250  44.875  47.938  1.00 16.45           C  
ATOM   4283  C   LEU B  86      23.547  43.938  46.969  1.00 16.45           C  
ATOM   4284  CB  LEU B  86      23.375  45.125  49.188  1.00 16.45           C  
ATOM   4285  O   LEU B  86      22.891  44.406  46.031  1.00 16.45           O  
ATOM   4286  CG  LEU B  86      24.078  45.062  50.531  1.00 16.45           C  
ATOM   4287  CD1 LEU B  86      24.031  46.406  51.219  1.00 16.45           C  
ATOM   4288  CD2 LEU B  86      23.453  43.969  51.406  1.00 16.45           C  
ATOM   4289  N   ALA B  87      23.422  42.531  47.312  1.00 19.19           N  
ATOM   4290  CA  ALA B  87      23.578  41.156  46.906  1.00 19.19           C  
ATOM   4291  C   ALA B  87      22.219  40.531  46.531  1.00 19.19           C  
ATOM   4292  CB  ALA B  87      24.234  40.344  48.031  1.00 19.19           C  
ATOM   4293  O   ALA B  87      22.172  39.406  46.000  1.00 19.19           O  
ATOM   4294  N   GLU B  88      21.156  41.188  46.938  1.00 16.91           N  
ATOM   4295  CA  GLU B  88      20.125  40.250  47.406  1.00 16.91           C  
ATOM   4296  C   GLU B  88      19.719  39.281  46.312  1.00 16.91           C  
ATOM   4297  CB  GLU B  88      18.906  41.031  47.906  1.00 16.91           C  
ATOM   4298  O   GLU B  88      19.891  39.562  45.125  1.00 16.91           O  
ATOM   4299  CG  GLU B  88      18.953  41.344  49.406  1.00 16.91           C  
ATOM   4300  CD  GLU B  88      17.703  42.062  49.906  1.00 16.91           C  
ATOM   4301  OE1 GLU B  88      17.547  42.250  51.125  1.00 16.91           O  
ATOM   4302  OE2 GLU B  88      16.859  42.438  49.031  1.00 16.91           O  
ATOM   4303  N   ASN B  89      18.812  38.250  46.812  1.00 17.58           N  
ATOM   4304  CA  ASN B  89      18.484  36.844  46.781  1.00 17.58           C  
ATOM   4305  C   ASN B  89      17.531  36.500  45.656  1.00 17.58           C  
ATOM   4306  CB  ASN B  89      17.859  36.406  48.125  1.00 17.58           C  
ATOM   4307  O   ASN B  89      16.594  37.250  45.375  1.00 17.58           O  
ATOM   4308  CG  ASN B  89      18.891  36.062  49.188  1.00 17.58           C  
ATOM   4309  ND2 ASN B  89      18.469  35.969  50.438  1.00 17.58           N  
ATOM   4310  OD1 ASN B  89      20.078  35.875  48.844  1.00 17.58           O  
ATOM   4311  N   THR B  90      17.875  35.656  44.750  1.00 21.70           N  
ATOM   4312  CA  THR B  90      17.562  35.188  43.406  1.00 21.70           C  
ATOM   4313  C   THR B  90      16.219  34.469  43.406  1.00 21.70           C  
ATOM   4314  CB  THR B  90      18.656  34.250  42.906  1.00 21.70           C  
ATOM   4315  O   THR B  90      15.945  33.656  42.500  1.00 21.70           O  
ATOM   4316  CG2 THR B  90      19.828  35.031  42.312  1.00 21.70           C  
ATOM   4317  OG1 THR B  90      19.141  33.438  43.969  1.00 21.70           O  
ATOM   4318  N   LEU B  91      15.297  34.781  44.375  1.00 17.53           N  
ATOM   4319  CA  LEU B  91      14.297  33.719  44.562  1.00 17.53           C  
ATOM   4320  C   LEU B  91      13.609  33.375  43.250  1.00 17.53           C  
ATOM   4321  CB  LEU B  91      13.258  34.156  45.594  1.00 17.53           C  
ATOM   4322  O   LEU B  91      13.625  34.188  42.312  1.00 17.53           O  
ATOM   4323  CG  LEU B  91      13.617  33.906  47.062  1.00 17.53           C  
ATOM   4324  CD1 LEU B  91      12.836  34.844  47.969  1.00 17.53           C  
ATOM   4325  CD2 LEU B  91      13.336  32.438  47.438  1.00 17.53           C  
ATOM   4326  N   TYR B  92      12.469  32.375  43.406  1.00 19.78           N  
ATOM   4327  CA  TYR B  92      11.844  31.172  42.875  1.00 19.78           C  
ATOM   4328  C   TYR B  92      10.766  31.531  41.844  1.00 19.78           C  
ATOM   4329  CB  TYR B  92      11.242  30.328  44.000  1.00 19.78           C  
ATOM   4330  O   TYR B  92       9.703  32.031  42.219  1.00 19.78           O  
ATOM   4331  CG  TYR B  92      12.250  29.438  44.688  1.00 19.78           C  
ATOM   4332  CD1 TYR B  92      12.609  28.203  44.188  1.00 19.78           C  
ATOM   4333  CD2 TYR B  92      12.844  29.844  45.875  1.00 19.78           C  
ATOM   4334  CE1 TYR B  92      13.531  27.391  44.812  1.00 19.78           C  
ATOM   4335  CE2 TYR B  92      13.773  29.047  46.531  1.00 19.78           C  
ATOM   4336  OH  TYR B  92      15.023  27.016  46.656  1.00 19.78           O  
ATOM   4337  CZ  TYR B  92      14.109  27.812  46.000  1.00 19.78           C  
ATOM   4338  N   ARG B  93      11.000  32.250  40.812  1.00 22.94           N  
ATOM   4339  CA  ARG B  93      10.141  32.688  39.719  1.00 22.94           C  
ATOM   4340  C   ARG B  93       9.305  31.531  39.188  1.00 22.94           C  
ATOM   4341  CB  ARG B  93      10.969  33.312  38.594  1.00 22.94           C  
ATOM   4342  O   ARG B  93       9.836  30.578  38.594  1.00 22.94           O  
ATOM   4343  CG  ARG B  93      10.594  34.750  38.281  1.00 22.94           C  
ATOM   4344  CD  ARG B  93      11.469  35.312  37.188  1.00 22.94           C  
ATOM   4345  NE  ARG B  93      11.219  36.750  36.969  1.00 22.94           N  
ATOM   4346  NH1 ARG B  93      12.766  37.000  35.281  1.00 22.94           N  
ATOM   4347  NH2 ARG B  93      11.523  38.781  35.969  1.00 22.94           N  
ATOM   4348  CZ  ARG B  93      11.836  37.500  36.062  1.00 22.94           C  
ATOM   4349  N   LEU B  94       8.203  31.391  39.906  1.00 20.39           N  
ATOM   4350  CA  LEU B  94       7.117  30.453  39.656  1.00 20.39           C  
ATOM   4351  C   LEU B  94       6.621  30.547  38.219  1.00 20.39           C  
ATOM   4352  CB  LEU B  94       5.961  30.703  40.625  1.00 20.39           C  
ATOM   4353  O   LEU B  94       6.094  31.594  37.812  1.00 20.39           O  
ATOM   4354  CG  LEU B  94       5.891  29.797  41.875  1.00 20.39           C  
ATOM   4355  CD1 LEU B  94       5.785  30.625  43.125  1.00 20.39           C  
ATOM   4356  CD2 LEU B  94       4.711  28.844  41.750  1.00 20.39           C  
ATOM   4357  N   CYS B  95       7.219  29.922  37.344  1.00 23.78           N  
ATOM   4358  CA  CYS B  95       7.031  29.875  35.906  1.00 23.78           C  
ATOM   4359  C   CYS B  95       5.629  29.391  35.562  1.00 23.78           C  
ATOM   4360  CB  CYS B  95       8.070  28.953  35.250  1.00 23.78           C  
ATOM   4361  O   CYS B  95       5.086  28.500  36.219  1.00 23.78           O  
ATOM   4362  SG  CYS B  95       9.648  29.766  34.906  1.00 23.78           S  
ATOM   4363  N   PRO B  96       4.664  30.328  35.062  1.00 25.39           N  
ATOM   4364  CA  PRO B  96       3.344  30.016  34.500  1.00 25.39           C  
ATOM   4365  C   PRO B  96       3.340  28.734  33.688  1.00 25.39           C  
ATOM   4366  CB  PRO B  96       3.020  31.234  33.625  1.00 25.39           C  
ATOM   4367  O   PRO B  96       4.270  28.500  32.906  1.00 25.39           O  
ATOM   4368  CG  PRO B  96       4.324  31.938  33.469  1.00 25.39           C  
ATOM   4369  CD  PRO B  96       5.332  31.312  34.406  1.00 25.39           C  
ATOM   4370  N   GLN B  97       2.668  27.688  34.188  1.00 26.58           N  
ATOM   4371  CA  GLN B  97       2.479  26.359  33.625  1.00 26.58           C  
ATOM   4372  C   GLN B  97       1.764  26.422  32.281  1.00 26.58           C  
ATOM   4373  CB  GLN B  97       1.692  25.469  34.594  1.00 26.58           C  
ATOM   4374  O   GLN B  97       0.665  26.969  32.156  1.00 26.58           O  
ATOM   4375  CG  GLN B  97       2.543  24.859  35.688  1.00 26.58           C  
ATOM   4376  CD  GLN B  97       1.884  23.656  36.344  1.00 26.58           C  
ATOM   4377  NE2 GLN B  97       2.639  22.953  37.188  1.00 26.58           N  
ATOM   4378  OE1 GLN B  97       0.706  23.375  36.125  1.00 26.58           O  
ATOM   4379  N   PRO B  98       2.326  26.594  31.047  1.00 31.98           N  
ATOM   4380  CA  PRO B  98       1.813  26.719  29.688  1.00 31.98           C  
ATOM   4381  C   PRO B  98       0.738  25.688  29.359  1.00 31.98           C  
ATOM   4382  CB  PRO B  98       3.059  26.500  28.812  1.00 31.98           C  
ATOM   4383  O   PRO B  98       0.764  24.578  29.891  1.00 31.98           O  
ATOM   4384  CG  PRO B  98       4.062  25.906  29.750  1.00 31.98           C  
ATOM   4385  CD  PRO B  98       3.539  26.000  31.141  1.00 31.98           C  
ATOM   4386  N   SER B  99      -0.610  26.094  29.391  1.00 30.17           N  
ATOM   4387  CA  SER B  99      -1.720  25.328  28.828  1.00 30.17           C  
ATOM   4388  C   SER B  99      -1.265  24.484  27.641  1.00 30.17           C  
ATOM   4389  CB  SER B  99      -2.850  26.266  28.391  1.00 30.17           C  
ATOM   4390  O   SER B  99      -0.870  25.016  26.609  1.00 30.17           O  
ATOM   4391  OG  SER B  99      -2.402  27.156  27.391  1.00 30.17           O  
ATOM   4392  N   LYS B 100      -0.663  23.500  27.922  1.00 31.52           N  
ATOM   4393  CA  LYS B 100       0.031  22.578  27.016  1.00 31.52           C  
ATOM   4394  C   LYS B 100      -0.923  22.016  25.969  1.00 31.52           C  
ATOM   4395  CB  LYS B 100       0.691  21.453  27.797  1.00 31.52           C  
ATOM   4396  O   LYS B 100      -1.739  21.141  26.266  1.00 31.52           O  
ATOM   4397  CG  LYS B 100       2.061  21.797  28.359  1.00 31.52           C  
ATOM   4398  CD  LYS B 100       2.695  20.609  29.062  1.00 31.52           C  
ATOM   4399  CE  LYS B 100       4.051  20.969  29.656  1.00 31.52           C  
ATOM   4400  NZ  LYS B 100       4.660  19.812  30.375  1.00 31.52           N  
ATOM   4401  N   GLY B 101      -1.987  22.828  25.203  1.00 34.97           N  
ATOM   4402  CA  GLY B 101      -2.406  22.156  23.984  1.00 34.97           C  
ATOM   4403  C   GLY B 101      -1.360  21.203  23.438  1.00 34.97           C  
ATOM   4404  O   GLY B 101      -0.283  21.625  23.016  1.00 34.97           O  
ATOM   4405  N   GLU B 102      -1.303  20.250  24.125  1.00 36.88           N  
ATOM   4406  CA  GLU B 102      -0.250  19.266  23.906  1.00 36.88           C  
ATOM   4407  C   GLU B 102      -0.069  18.969  22.422  1.00 36.88           C  
ATOM   4408  CB  GLU B 102      -0.559  17.969  24.672  1.00 36.88           C  
ATOM   4409  O   GLU B 102      -1.004  18.516  21.750  1.00 36.88           O  
ATOM   4410  CG  GLU B 102      -0.149  18.000  26.141  1.00 36.88           C  
ATOM   4411  CD  GLU B 102      -0.428  16.703  26.859  1.00 36.88           C  
ATOM   4412  OE1 GLU B 102      -0.027  16.562  28.047  1.00 36.88           O  
ATOM   4413  OE2 GLU B 102      -1.052  15.805  26.250  1.00 36.88           O  
ATOM   4414  N   GLU B 103       0.397  19.984  21.594  1.00 48.28           N  
ATOM   4415  CA  GLU B 103       0.792  19.672  20.234  1.00 48.28           C  
ATOM   4416  C   GLU B 103       1.097  18.188  20.078  1.00 48.28           C  
ATOM   4417  CB  GLU B 103       2.008  20.500  19.812  1.00 48.28           C  
ATOM   4418  O   GLU B 103       1.757  17.594  20.922  1.00 48.28           O  
ATOM   4419  CG  GLU B 103       1.657  21.906  19.312  1.00 48.28           C  
ATOM   4420  CD  GLU B 103       2.865  22.688  18.828  1.00 48.28           C  
ATOM   4421  OE1 GLU B 103       2.688  23.797  18.281  1.00 48.28           O  
ATOM   4422  OE2 GLU B 103       4.000  22.188  19.000  1.00 48.28           O  
ATOM   4423  N   LEU B 104      -0.038  17.438  19.484  1.00 57.91           N  
ATOM   4424  CA  LEU B 104       0.318  16.047  19.188  1.00 57.91           C  
ATOM   4425  C   LEU B 104       1.811  15.922  18.906  1.00 57.91           C  
ATOM   4426  CB  LEU B 104      -0.486  15.531  17.984  1.00 57.91           C  
ATOM   4427  O   LEU B 104       2.406  16.797  18.281  1.00 57.91           O  
ATOM   4428  CG  LEU B 104      -1.867  14.953  18.297  1.00 57.91           C  
ATOM   4429  CD1 LEU B 104      -2.844  15.273  17.172  1.00 57.91           C  
ATOM   4430  CD2 LEU B 104      -1.779  13.445  18.516  1.00 57.91           C  
ATOM   4431  N   PRO B 105       2.463  15.367  19.766  1.00 60.56           N  
ATOM   4432  CA  PRO B 105       3.898  15.234  19.516  1.00 60.56           C  
ATOM   4433  C   PRO B 105       4.211  14.945  18.047  1.00 60.56           C  
ATOM   4434  CB  PRO B 105       4.305  14.055  20.391  1.00 60.56           C  
ATOM   4435  O   PRO B 105       3.354  14.453  17.312  1.00 60.56           O  
ATOM   4436  CG  PRO B 105       3.029  13.320  20.672  1.00 60.56           C  
ATOM   4437  CD  PRO B 105       1.881  14.250  20.391  1.00 60.56           C  
ATOM   4438  N   THR B 106       5.121  15.664  17.453  1.00 70.12           N  
ATOM   4439  CA  THR B 106       5.598  15.336  16.109  1.00 70.12           C  
ATOM   4440  C   THR B 106       5.848  13.836  15.977  1.00 70.12           C  
ATOM   4441  CB  THR B 106       6.887  16.109  15.766  1.00 70.12           C  
ATOM   4442  O   THR B 106       5.934  13.125  16.984  1.00 70.12           O  
ATOM   4443  CG2 THR B 106       6.672  17.609  15.859  1.00 70.12           C  
ATOM   4444  OG1 THR B 106       7.918  15.727  16.688  1.00 70.12           O  
ATOM   4445  N   TYR B 107       5.785  13.359  14.977  1.00 70.50           N  
ATOM   4446  CA  TYR B 107       6.023  11.945  14.703  1.00 70.50           C  
ATOM   4447  C   TYR B 107       7.215  11.430  15.508  1.00 70.50           C  
ATOM   4448  CB  TYR B 107       6.266  11.719  13.211  1.00 70.50           C  
ATOM   4449  O   TYR B 107       7.137  10.375  16.141  1.00 70.50           O  
ATOM   4450  CG  TYR B 107       6.645  10.297  12.867  1.00 70.50           C  
ATOM   4451  CD1 TYR B 107       7.973   9.945  12.641  1.00 70.50           C  
ATOM   4452  CD2 TYR B 107       5.676   9.305  12.766  1.00 70.50           C  
ATOM   4453  CE1 TYR B 107       8.328   8.641  12.328  1.00 70.50           C  
ATOM   4454  CE2 TYR B 107       6.020   7.996  12.445  1.00 70.50           C  
ATOM   4455  OH  TYR B 107       7.691   6.379  11.914  1.00 70.50           O  
ATOM   4456  CZ  TYR B 107       7.348   7.672  12.227  1.00 70.50           C  
ATOM   4457  N   GLU B 108       8.234  12.258  15.555  1.00 74.75           N  
ATOM   4458  CA  GLU B 108       9.461  11.828  16.219  1.00 74.75           C  
ATOM   4459  C   GLU B 108       9.273  11.766  17.734  1.00 74.75           C  
ATOM   4460  CB  GLU B 108      10.617  12.773  15.875  1.00 74.75           C  
ATOM   4461  O   GLU B 108       9.797  10.859  18.391  1.00 74.75           O  
ATOM   4462  CG  GLU B 108      11.062  12.695  14.422  1.00 74.75           C  
ATOM   4463  CD  GLU B 108      11.703  11.367  14.062  1.00 74.75           C  
ATOM   4464  OE1 GLU B 108      11.820  11.055  12.852  1.00 74.75           O  
ATOM   4465  OE2 GLU B 108      12.102  10.625  14.992  1.00 74.75           O  
ATOM   4466  N   GLU B 109       8.430  12.711  18.203  1.00 72.06           N  
ATOM   4467  CA  GLU B 109       8.188  12.758  19.641  1.00 72.06           C  
ATOM   4468  C   GLU B 109       7.250  11.641  20.078  1.00 72.06           C  
ATOM   4469  CB  GLU B 109       7.613  14.117  20.047  1.00 72.06           C  
ATOM   4470  O   GLU B 109       7.469  11.000  21.109  1.00 72.06           O  
ATOM   4471  CG  GLU B 109       8.625  15.250  20.016  1.00 72.06           C  
ATOM   4472  CD  GLU B 109       8.008  16.609  20.250  1.00 72.06           C  
ATOM   4473  OE1 GLU B 109       8.766  17.609  20.375  1.00 72.06           O  
ATOM   4474  OE2 GLU B 109       6.762  16.688  20.328  1.00 72.06           O  
ATOM   4475  N   ALA B 110       6.277  11.477  19.281  1.00 71.69           N  
ATOM   4476  CA  ALA B 110       5.316  10.422  19.594  1.00 71.69           C  
ATOM   4477  C   ALA B 110       5.977   9.047  19.516  1.00 71.69           C  
ATOM   4478  CB  ALA B 110       4.129  10.484  18.641  1.00 71.69           C  
ATOM   4479  O   ALA B 110       5.727   8.188  20.375  1.00 71.69           O  
ATOM   4480  N   LYS B 111       6.777   8.969  18.500  1.00 72.62           N  
ATOM   4481  CA  LYS B 111       7.543   7.738  18.375  1.00 72.62           C  
ATOM   4482  C   LYS B 111       8.453   7.523  19.578  1.00 72.62           C  
ATOM   4483  CB  LYS B 111       8.375   7.758  17.094  1.00 72.62           C  
ATOM   4484  O   LYS B 111       8.523   6.418  20.125  1.00 72.62           O  
ATOM   4485  CG  LYS B 111       9.125   6.461  16.812  1.00 72.62           C  
ATOM   4486  CD  LYS B 111       9.883   6.523  15.492  1.00 72.62           C  
ATOM   4487  CE  LYS B 111      10.648   5.234  15.227  1.00 72.62           C  
ATOM   4488  NZ  LYS B 111      11.328   5.258  13.898  1.00 72.62           N  
ATOM   4489  N   ALA B 112       9.070   8.469  20.016  1.00 74.19           N  
ATOM   4490  CA  ALA B 112       9.961   8.406  21.172  1.00 74.19           C  
ATOM   4491  C   ALA B 112       9.180   8.055  22.438  1.00 74.19           C  
ATOM   4492  CB  ALA B 112      10.695   9.727  21.359  1.00 74.19           C  
ATOM   4493  O   ALA B 112       9.648   7.258  23.266  1.00 74.19           O  
ATOM   4494  N   HIS B 113       8.086   8.586  22.578  1.00 71.31           N  
ATOM   4495  CA  HIS B 113       7.262   8.312  23.750  1.00 71.31           C  
ATOM   4496  C   HIS B 113       6.746   6.883  23.750  1.00 71.31           C  
ATOM   4497  CB  HIS B 113       6.090   9.297  23.828  1.00 71.31           C  
ATOM   4498  O   HIS B 113       6.715   6.223  24.797  1.00 71.31           O  
ATOM   4499  CG  HIS B 113       6.336  10.461  24.734  1.00 71.31           C  
ATOM   4500  CD2 HIS B 113       6.707  11.734  24.469  1.00 71.31           C  
ATOM   4501  ND1 HIS B 113       6.211  10.375  26.109  1.00 71.31           N  
ATOM   4502  CE1 HIS B 113       6.488  11.555  26.641  1.00 71.31           C  
ATOM   4503  NE2 HIS B 113       6.793  12.391  25.672  1.00 71.31           N  
ATOM   4504  N   SER B 114       6.391   6.410  22.562  1.00 66.88           N  
ATOM   4505  CA  SER B 114       5.895   5.043  22.438  1.00 66.88           C  
ATOM   4506  C   SER B 114       7.000   4.027  22.719  1.00 66.88           C  
ATOM   4507  CB  SER B 114       5.316   4.805  21.047  1.00 66.88           C  
ATOM   4508  O   SER B 114       6.766   3.016  23.391  1.00 66.88           O  
ATOM   4509  OG  SER B 114       6.059   3.812  20.359  1.00 66.88           O  
ATOM   4510  N   GLN B 115       8.102   4.297  22.141  1.00 65.25           N  
ATOM   4511  CA  GLN B 115       9.250   3.432  22.406  1.00 65.25           C  
ATOM   4512  C   GLN B 115       9.625   3.457  23.891  1.00 65.25           C  
ATOM   4513  CB  GLN B 115      10.445   3.850  21.547  1.00 65.25           C  
ATOM   4514  O   GLN B 115      10.031   2.436  24.453  1.00 65.25           O  
ATOM   4515  CG  GLN B 115      10.297   3.488  20.078  1.00 65.25           C  
ATOM   4516  CD  GLN B 115      11.477   3.963  19.250  1.00 65.25           C  
ATOM   4517  NE2 GLN B 115      11.461   3.623  17.953  1.00 65.25           N  
ATOM   4518  OE1 GLN B 115      12.383   4.629  19.750  1.00 65.25           O  
ATOM   4519  N   TYR B 116       9.531   4.547  24.562  1.00 59.03           N  
ATOM   4520  CA  TYR B 116       9.789   4.680  26.000  1.00 59.03           C  
ATOM   4521  C   TYR B 116       8.789   3.867  26.812  1.00 59.03           C  
ATOM   4522  CB  TYR B 116       9.734   6.148  26.422  1.00 59.03           C  
ATOM   4523  O   TYR B 116       9.164   3.186  27.766  1.00 59.03           O  
ATOM   4524  CG  TYR B 116      10.438   6.434  27.719  1.00 59.03           C  
ATOM   4525  CD1 TYR B 116       9.727   6.445  28.922  1.00 59.03           C  
ATOM   4526  CD2 TYR B 116      11.797   6.688  27.766  1.00 59.03           C  
ATOM   4527  CE1 TYR B 116      10.367   6.707  30.141  1.00 59.03           C  
ATOM   4528  CE2 TYR B 116      12.445   6.949  28.969  1.00 59.03           C  
ATOM   4529  OH  TYR B 116      12.359   7.219  31.344  1.00 59.03           O  
ATOM   4530  CZ  TYR B 116      11.727   6.957  30.141  1.00 59.03           C  
ATOM   4531  N   TYR B 117       7.609   3.873  26.469  1.00 59.31           N  
ATOM   4532  CA  TYR B 117       6.586   3.105  27.156  1.00 59.31           C  
ATOM   4533  C   TYR B 117       6.762   1.611  26.906  1.00 59.31           C  
ATOM   4534  CB  TYR B 117       5.188   3.549  26.719  1.00 59.31           C  
ATOM   4535  O   TYR B 117       6.586   0.799  27.828  1.00 59.31           O  
ATOM   4536  CG  TYR B 117       4.551   4.555  27.656  1.00 59.31           C  
ATOM   4537  CD1 TYR B 117       3.988   4.152  28.859  1.00 59.31           C  
ATOM   4538  CD2 TYR B 117       4.512   5.902  27.328  1.00 59.31           C  
ATOM   4539  CE1 TYR B 117       3.398   5.074  29.719  1.00 59.31           C  
ATOM   4540  CE2 TYR B 117       3.926   6.836  28.172  1.00 59.31           C  
ATOM   4541  OH  TYR B 117       2.791   7.328  30.219  1.00 59.31           O  
ATOM   4542  CZ  TYR B 117       3.373   6.414  29.375  1.00 59.31           C  
ATOM   4543  N   ALA B 118       7.156   1.161  25.719  1.00 58.25           N  
ATOM   4544  CA  ALA B 118       7.422  -0.239  25.391  1.00 58.25           C  
ATOM   4545  C   ALA B 118       8.648  -0.751  26.141  1.00 58.25           C  
ATOM   4546  CB  ALA B 118       7.613  -0.414  23.891  1.00 58.25           C  
ATOM   4547  O   ALA B 118       8.664  -1.888  26.625  1.00 58.25           O  
ATOM   4548  N   ALA B 119       9.672  -0.025  26.250  1.00 56.03           N  
ATOM   4549  CA  ALA B 119      10.875  -0.375  27.000  1.00 56.03           C  
ATOM   4550  C   ALA B 119      10.578  -0.488  28.484  1.00 56.03           C  
ATOM   4551  CB  ALA B 119      11.977   0.658  26.766  1.00 56.03           C  
ATOM   4552  O   ALA B 119      11.148  -1.328  29.188  1.00 56.03           O  
ATOM   4553  N   GLN B 120       9.797   0.237  29.094  1.00 54.00           N  
ATOM   4554  CA  GLN B 120       9.430   0.160  30.516  1.00 54.00           C  
ATOM   4555  C   GLN B 120       8.648  -1.115  30.812  1.00 54.00           C  
ATOM   4556  CB  GLN B 120       8.617   1.386  30.922  1.00 54.00           C  
ATOM   4557  O   GLN B 120       8.781  -1.692  31.891  1.00 54.00           O  
ATOM   4558  CG  GLN B 120       9.438   2.471  31.609  1.00 54.00           C  
ATOM   4559  CD  GLN B 120       8.586   3.594  32.156  1.00 54.00           C  
ATOM   4560  NE2 GLN B 120       9.234   4.609  32.719  1.00 54.00           N  
ATOM   4561  OE1 GLN B 120       7.352   3.549  32.094  1.00 54.00           O  
ATOM   4562  N   GLN B 121       7.969  -1.629  29.812  1.00 49.97           N  
ATOM   4563  CA  GLN B 121       7.203  -2.852  30.016  1.00 49.97           C  
ATOM   4564  C   GLN B 121       8.086  -4.090  29.875  1.00 49.97           C  
ATOM   4565  CB  GLN B 121       6.031  -2.928  29.031  1.00 49.97           C  
ATOM   4566  O   GLN B 121       7.824  -5.121  30.500  1.00 49.97           O  
ATOM   4567  CG  GLN B 121       4.801  -2.148  29.484  1.00 49.97           C  
ATOM   4568  CD  GLN B 121       3.553  -2.529  28.719  1.00 49.97           C  
ATOM   4569  NE2 GLN B 121       2.426  -1.923  29.078  1.00 49.97           N  
ATOM   4570  OE1 GLN B 121       3.600  -3.363  27.797  1.00 49.97           O  
ATOM   4571  N   ALA B 122       9.188  -4.125  29.078  1.00 45.34           N  
ATOM   4572  CA  ALA B 122      10.094  -5.254  28.906  1.00 45.34           C  
ATOM   4573  C   ALA B 122      11.016  -5.418  30.109  1.00 45.34           C  
ATOM   4574  CB  ALA B 122      10.922  -5.078  27.625  1.00 45.34           C  
ATOM   4575  O   ALA B 122      11.562  -6.496  30.328  1.00 45.34           O  
ATOM   4576  N   GLY B 123      11.383  -4.527  31.000  1.00 38.56           N  
ATOM   4577  CA  GLY B 123      12.344  -4.652  32.062  1.00 38.56           C  
ATOM   4578  C   GLY B 123      11.812  -5.418  33.281  1.00 38.56           C  
ATOM   4579  O   GLY B 123      12.555  -5.699  34.219  1.00 38.56           O  
ATOM   4580  N   THR B 124      10.547  -5.391  33.594  1.00 38.78           N  
ATOM   4581  CA  THR B 124      10.367  -5.949  34.938  1.00 38.78           C  
ATOM   4582  C   THR B 124      10.344  -7.473  34.875  1.00 38.78           C  
ATOM   4583  CB  THR B 124       9.062  -5.438  35.594  1.00 38.78           C  
ATOM   4584  O   THR B 124       9.281  -8.086  34.750  1.00 38.78           O  
ATOM   4585  CG2 THR B 124       9.266  -4.066  36.219  1.00 38.78           C  
ATOM   4586  OG1 THR B 124       8.047  -5.332  34.562  1.00 38.78           O  
ATOM   4587  N   ARG B 125      11.148  -8.141  34.062  1.00 33.31           N  
ATOM   4588  CA  ARG B 125      11.148  -9.570  34.375  1.00 33.31           C  
ATOM   4589  C   ARG B 125      11.703  -9.828  35.781  1.00 33.31           C  
ATOM   4590  CB  ARG B 125      11.961 -10.344  33.344  1.00 33.31           C  
ATOM   4591  O   ARG B 125      12.875  -9.555  36.031  1.00 33.31           O  
ATOM   4592  CG  ARG B 125      11.164 -10.742  32.094  1.00 33.31           C  
ATOM   4593  CD  ARG B 125      11.984 -11.594  31.156  1.00 33.31           C  
ATOM   4594  NE  ARG B 125      11.203 -12.031  30.000  1.00 33.31           N  
ATOM   4595  NH1 ARG B 125      12.922 -13.203  29.000  1.00 33.31           N  
ATOM   4596  NH2 ARG B 125      10.859 -13.125  28.016  1.00 33.31           N  
ATOM   4597  CZ  ARG B 125      11.664 -12.789  29.016  1.00 33.31           C  
ATOM   4598  N   PRO B 126      10.906  -9.734  36.875  1.00 30.58           N  
ATOM   4599  CA  PRO B 126      11.414 -10.266  38.156  1.00 30.58           C  
ATOM   4600  C   PRO B 126      11.930 -11.695  38.031  1.00 30.58           C  
ATOM   4601  CB  PRO B 126      10.195 -10.203  39.062  1.00 30.58           C  
ATOM   4602  O   PRO B 126      11.508 -12.438  37.125  1.00 30.58           O  
ATOM   4603  CG  PRO B 126       9.031 -10.031  38.156  1.00 30.58           C  
ATOM   4604  CD  PRO B 126       9.547  -9.758  36.781  1.00 30.58           C  
ATOM   4605  N   HIS B 127      13.102 -11.945  38.500  1.00 27.69           N  
ATOM   4606  CA  HIS B 127      13.719 -13.203  38.938  1.00 27.69           C  
ATOM   4607  C   HIS B 127      12.758 -14.047  39.750  1.00 27.69           C  
ATOM   4608  CB  HIS B 127      14.992 -12.930  39.719  1.00 27.69           C  
ATOM   4609  O   HIS B 127      12.125 -13.547  40.688  1.00 27.69           O  
ATOM   4610  CG  HIS B 127      16.250 -12.977  38.906  1.00 27.69           C  
ATOM   4611  CD2 HIS B 127      17.375 -12.234  38.969  1.00 27.69           C  
ATOM   4612  ND1 HIS B 127      16.422 -13.859  37.875  1.00 27.69           N  
ATOM   4613  CE1 HIS B 127      17.609 -13.672  37.344  1.00 27.69           C  
ATOM   4614  NE2 HIS B 127      18.219 -12.688  38.000  1.00 27.69           N  
ATOM   4615  N   ALA B 128      12.227 -15.141  39.312  1.00 30.36           N  
ATOM   4616  CA  ALA B 128      11.461 -16.234  39.906  1.00 30.36           C  
ATOM   4617  C   ALA B 128      12.141 -16.766  41.156  1.00 30.36           C  
ATOM   4618  CB  ALA B 128      11.289 -17.359  38.875  1.00 30.36           C  
ATOM   4619  O   ALA B 128      13.117 -17.516  41.094  1.00 30.36           O  
ATOM   4620  N   GLY B 129      12.695 -16.172  42.250  1.00 23.80           N  
ATOM   4621  CA  GLY B 129      12.766 -17.219  43.250  1.00 23.80           C  
ATOM   4622  C   GLY B 129      11.469 -17.984  43.406  1.00 23.80           C  
ATOM   4623  O   GLY B 129      10.883 -18.422  42.406  1.00 23.80           O  
ATOM   4624  N   ASP B 130      10.867 -18.016  44.750  1.00 22.84           N  
ATOM   4625  CA  ASP B 130      10.188 -19.016  45.562  1.00 22.84           C  
ATOM   4626  C   ASP B 130       8.680 -19.000  45.312  1.00 22.84           C  
ATOM   4627  CB  ASP B 130      10.461 -18.781  47.062  1.00 22.84           C  
ATOM   4628  O   ASP B 130       7.961 -18.156  45.844  1.00 22.84           O  
ATOM   4629  CG  ASP B 130      11.258 -19.906  47.688  1.00 22.84           C  
ATOM   4630  OD1 ASP B 130      11.398 -20.984  47.094  1.00 22.84           O  
ATOM   4631  OD2 ASP B 130      11.750 -19.703  48.844  1.00 22.84           O  
ATOM   4632  N   ARG B 131       8.156 -19.016  44.094  1.00 24.30           N  
ATOM   4633  CA  ARG B 131       6.707 -19.172  44.094  1.00 24.30           C  
ATOM   4634  C   ARG B 131       6.289 -20.438  44.812  1.00 24.30           C  
ATOM   4635  CB  ARG B 131       6.164 -19.172  42.656  1.00 24.30           C  
ATOM   4636  O   ARG B 131       6.770 -21.531  44.500  1.00 24.30           O  
ATOM   4637  CG  ARG B 131       5.785 -17.797  42.156  1.00 24.30           C  
ATOM   4638  CD  ARG B 131       5.164 -17.875  40.750  1.00 24.30           C  
ATOM   4639  NE  ARG B 131       4.785 -16.547  40.250  1.00 24.30           N  
ATOM   4640  NH1 ARG B 131       4.031 -17.297  38.219  1.00 24.30           N  
ATOM   4641  NH2 ARG B 131       3.945 -15.062  38.719  1.00 24.30           N  
ATOM   4642  CZ  ARG B 131       4.254 -16.312  39.062  1.00 24.30           C  
ATOM   4643  N   ASP B 132       6.000 -20.297  46.219  1.00 23.25           N  
ATOM   4644  CA  ASP B 132       5.000 -21.188  46.781  1.00 23.25           C  
ATOM   4645  C   ASP B 132       3.814 -21.359  45.844  1.00 23.25           C  
ATOM   4646  CB  ASP B 132       4.520 -20.656  48.125  1.00 23.25           C  
ATOM   4647  O   ASP B 132       3.486 -20.453  45.062  1.00 23.25           O  
ATOM   4648  CG  ASP B 132       4.934 -21.531  49.312  1.00 23.25           C  
ATOM   4649  OD1 ASP B 132       5.297 -22.719  49.094  1.00 23.25           O  
ATOM   4650  OD2 ASP B 132       4.895 -21.062  50.469  1.00 23.25           O  
ATOM   4651  N   PRO B 133       3.246 -22.609  45.562  1.00 28.55           N  
ATOM   4652  CA  PRO B 133       2.463 -23.297  44.531  1.00 28.55           C  
ATOM   4653  C   PRO B 133       1.039 -22.766  44.438  1.00 28.55           C  
ATOM   4654  CB  PRO B 133       2.457 -24.750  45.031  1.00 28.55           C  
ATOM   4655  O   PRO B 133       0.293 -23.156  43.531  1.00 28.55           O  
ATOM   4656  CG  PRO B 133       2.729 -24.672  46.469  1.00 28.55           C  
ATOM   4657  CD  PRO B 133       3.146 -23.281  46.812  1.00 28.55           C  
ATOM   4658  N   ARG B 134       0.380 -22.172  45.500  1.00 23.55           N  
ATOM   4659  CA  ARG B 134      -1.007 -22.625  45.594  1.00 23.55           C  
ATOM   4660  C   ARG B 134      -1.855 -21.938  44.500  1.00 23.55           C  
ATOM   4661  CB  ARG B 134      -1.593 -22.344  46.969  1.00 23.55           C  
ATOM   4662  O   ARG B 134      -2.656 -22.594  43.844  1.00 23.55           O  
ATOM   4663  CG  ARG B 134      -1.573 -23.547  47.906  1.00 23.55           C  
ATOM   4664  CD  ARG B 134      -2.230 -23.250  49.219  1.00 23.55           C  
ATOM   4665  NE  ARG B 134      -2.271 -24.422  50.094  1.00 23.55           N  
ATOM   4666  NH1 ARG B 134      -3.467 -23.406  51.781  1.00 23.55           N  
ATOM   4667  NH2 ARG B 134      -2.834 -25.594  52.000  1.00 23.55           N  
ATOM   4668  CZ  ARG B 134      -2.857 -24.469  51.281  1.00 23.55           C  
ATOM   4669  N   GLY B 135      -2.281 -20.625  44.750  1.00 23.00           N  
ATOM   4670  CA  GLY B 135      -3.682 -20.344  44.500  1.00 23.00           C  
ATOM   4671  C   GLY B 135      -3.996 -20.234  43.000  1.00 23.00           C  
ATOM   4672  O   GLY B 135      -3.088 -20.109  42.188  1.00 23.00           O  
ATOM   4673  N   ALA B 136      -5.453 -20.172  42.594  1.00 25.88           N  
ATOM   4674  CA  ALA B 136      -6.293 -20.422  41.438  1.00 25.88           C  
ATOM   4675  C   ALA B 136      -6.090 -19.344  40.375  1.00 25.88           C  
ATOM   4676  CB  ALA B 136      -7.762 -20.500  41.844  1.00 25.88           C  
ATOM   4677  O   ALA B 136      -6.176 -18.156  40.656  1.00 25.88           O  
ATOM   4678  N   PRO B 137      -5.082 -19.516  39.438  1.00 29.88           N  
ATOM   4679  CA  PRO B 137      -4.559 -18.562  38.469  1.00 29.88           C  
ATOM   4680  C   PRO B 137      -5.637 -18.031  37.531  1.00 29.88           C  
ATOM   4681  CB  PRO B 137      -3.518 -19.375  37.719  1.00 29.88           C  
ATOM   4682  O   PRO B 137      -6.328 -18.812  36.875  1.00 29.88           O  
ATOM   4683  CG  PRO B 137      -3.877 -20.797  37.969  1.00 29.88           C  
ATOM   4684  CD  PRO B 137      -4.910 -20.828  39.062  1.00 29.88           C  
ATOM   4685  N   GLY B 138      -6.488 -16.953  38.156  1.00 25.16           N  
ATOM   4686  CA  GLY B 138      -7.559 -16.375  37.344  1.00 25.16           C  
ATOM   4687  C   GLY B 138      -7.105 -15.938  35.969  1.00 25.16           C  
ATOM   4688  O   GLY B 138      -6.016 -15.383  35.812  1.00 25.16           O  
ATOM   4689  N   GLY B 139      -7.504 -16.641  34.844  1.00 27.33           N  
ATOM   4690  CA  GLY B 139      -7.215 -16.797  33.438  1.00 27.33           C  
ATOM   4691  C   GLY B 139      -7.445 -15.523  32.625  1.00 27.33           C  
ATOM   4692  O   GLY B 139      -7.168 -15.484  31.422  1.00 27.33           O  
ATOM   4693  N   SER B 140      -8.289 -14.492  33.094  1.00 28.58           N  
ATOM   4694  CA  SER B 140      -8.922 -13.734  32.031  1.00 28.58           C  
ATOM   4695  C   SER B 140      -7.957 -12.727  31.406  1.00 28.58           C  
ATOM   4696  CB  SER B 140     -10.172 -13.016  32.531  1.00 28.58           C  
ATOM   4697  O   SER B 140      -8.242 -12.133  30.375  1.00 28.58           O  
ATOM   4698  OG  SER B 140     -10.102 -11.625  32.250  1.00 28.58           O  
ATOM   4699  N   ARG B 141      -7.043 -12.156  32.250  1.00 31.09           N  
ATOM   4700  CA  ARG B 141      -6.410 -10.906  31.828  1.00 31.09           C  
ATOM   4701  C   ARG B 141      -5.414 -11.141  30.703  1.00 31.09           C  
ATOM   4702  CB  ARG B 141      -5.707 -10.242  33.031  1.00 31.09           C  
ATOM   4703  O   ARG B 141      -4.785 -10.195  30.219  1.00 31.09           O  
ATOM   4704  CG  ARG B 141      -6.531  -9.156  33.688  1.00 31.09           C  
ATOM   4705  CD  ARG B 141      -5.738  -8.445  34.781  1.00 31.09           C  
ATOM   4706  NE  ARG B 141      -6.500  -7.352  35.375  1.00 31.09           N  
ATOM   4707  NH1 ARG B 141      -4.855  -6.750  36.875  1.00 31.09           N  
ATOM   4708  NH2 ARG B 141      -6.836  -5.598  36.812  1.00 31.09           N  
ATOM   4709  CZ  ARG B 141      -6.062  -6.566  36.344  1.00 31.09           C  
ATOM   4710  N   ARG B 142      -4.984 -12.391  30.516  1.00 32.22           N  
ATOM   4711  CA  ARG B 142      -3.859 -12.609  29.609  1.00 32.22           C  
ATOM   4712  C   ARG B 142      -4.242 -12.289  28.172  1.00 32.22           C  
ATOM   4713  CB  ARG B 142      -3.363 -14.055  29.703  1.00 32.22           C  
ATOM   4714  O   ARG B 142      -3.391 -12.289  27.281  1.00 32.22           O  
ATOM   4715  CG  ARG B 142      -2.232 -14.250  30.703  1.00 32.22           C  
ATOM   4716  CD  ARG B 142      -1.694 -15.672  30.672  1.00 32.22           C  
ATOM   4717  NE  ARG B 142      -0.573 -15.844  31.594  1.00 32.22           N  
ATOM   4718  NH1 ARG B 142      -0.033 -17.969  30.875  1.00 32.22           N  
ATOM   4719  NH2 ARG B 142       1.185 -16.984  32.531  1.00 32.22           N  
ATOM   4720  CZ  ARG B 142       0.190 -16.922  31.672  1.00 32.22           C  
ATOM   4721  N   GLN B 143      -5.645 -12.250  27.953  1.00 33.94           N  
ATOM   4722  CA  GLN B 143      -6.047 -12.180  26.547  1.00 33.94           C  
ATOM   4723  C   GLN B 143      -5.633 -10.852  25.922  1.00 33.94           C  
ATOM   4724  CB  GLN B 143      -7.559 -12.367  26.422  1.00 33.94           C  
ATOM   4725  O   GLN B 143      -5.227 -10.805  24.766  1.00 33.94           O  
ATOM   4726  CG  GLN B 143      -7.973 -13.789  26.062  1.00 33.94           C  
ATOM   4727  CD  GLN B 143      -9.477 -13.961  25.984  1.00 33.94           C  
ATOM   4728  NE2 GLN B 143      -9.914 -15.141  25.547  1.00 33.94           N  
ATOM   4729  OE1 GLN B 143     -10.234 -13.047  26.297  1.00 33.94           O  
ATOM   4730  N   ASP B 144      -5.832  -9.711  26.750  1.00 35.44           N  
ATOM   4731  CA  ASP B 144      -5.668  -8.367  26.203  1.00 35.44           C  
ATOM   4732  C   ASP B 144      -4.191  -8.023  26.016  1.00 35.44           C  
ATOM   4733  CB  ASP B 144      -6.340  -7.328  27.094  1.00 35.44           C  
ATOM   4734  O   ASP B 144      -3.850  -7.125  25.234  1.00 35.44           O  
ATOM   4735  CG  ASP B 144      -7.805  -7.113  26.766  1.00 35.44           C  
ATOM   4736  OD1 ASP B 144      -8.242  -7.492  25.656  1.00 35.44           O  
ATOM   4737  OD2 ASP B 144      -8.531  -6.555  27.625  1.00 35.44           O  
ATOM   4738  N   GLU B 145      -3.250  -8.609  26.797  1.00 36.44           N  
ATOM   4739  CA  GLU B 145      -1.835  -8.273  26.688  1.00 36.44           C  
ATOM   4740  C   GLU B 145      -1.262  -8.727  25.344  1.00 36.44           C  
ATOM   4741  CB  GLU B 145      -1.040  -8.891  27.844  1.00 36.44           C  
ATOM   4742  O   GLU B 145      -0.414  -8.055  24.766  1.00 36.44           O  
ATOM   4743  CG  GLU B 145      -0.755  -7.922  28.984  1.00 36.44           C  
ATOM   4744  CD  GLU B 145       0.014  -8.555  30.125  1.00 36.44           C  
ATOM   4745  OE1 GLU B 145       0.368  -7.836  31.094  1.00 36.44           O  
ATOM   4746  OE2 GLU B 145       0.266  -9.781  30.062  1.00 36.44           O  
ATOM   4747  N   ALA B 146      -1.627  -9.914  24.875  1.00 34.91           N  
ATOM   4748  CA  ALA B 146      -1.131 -10.367  23.578  1.00 34.91           C  
ATOM   4749  C   ALA B 146      -1.515  -9.391  22.469  1.00 34.91           C  
ATOM   4750  CB  ALA B 146      -1.668 -11.766  23.250  1.00 34.91           C  
ATOM   4751  O   ALA B 146      -0.730  -9.141  21.547  1.00 34.91           O  
ATOM   4752  N   LEU B 147      -2.771  -8.805  22.562  1.00 39.94           N  
ATOM   4753  CA  LEU B 147      -3.186  -7.766  21.625  1.00 39.94           C  
ATOM   4754  C   LEU B 147      -2.408  -6.477  21.859  1.00 39.94           C  
ATOM   4755  CB  LEU B 147      -4.688  -7.500  21.750  1.00 39.94           C  
ATOM   4756  O   LEU B 147      -2.158  -5.711  20.922  1.00 39.94           O  
ATOM   4757  CG  LEU B 147      -5.594  -8.250  20.766  1.00 39.94           C  
ATOM   4758  CD1 LEU B 147      -6.918  -8.602  21.438  1.00 39.94           C  
ATOM   4759  CD2 LEU B 147      -5.824  -7.426  19.516  1.00 39.94           C  
ATOM   4760  N   ARG B 148      -2.053  -6.141  23.094  1.00 41.75           N  
ATOM   4761  CA  ARG B 148      -1.252  -4.945  23.359  1.00 41.75           C  
ATOM   4762  C   ARG B 148       0.117  -5.051  22.688  1.00 41.75           C  
ATOM   4763  CB  ARG B 148      -1.090  -4.723  24.859  1.00 41.75           C  
ATOM   4764  O   ARG B 148       0.631  -4.066  22.156  1.00 41.75           O  
ATOM   4765  CG  ARG B 148      -2.006  -3.650  25.422  1.00 41.75           C  
ATOM   4766  CD  ARG B 148      -1.730  -3.395  26.906  1.00 41.75           C  
ATOM   4767  NE  ARG B 148      -2.580  -2.330  27.438  1.00 41.75           N  
ATOM   4768  NH1 ARG B 148      -1.688  -2.398  29.562  1.00 41.75           N  
ATOM   4769  NH2 ARG B 148      -3.359  -0.910  29.062  1.00 41.75           N  
ATOM   4770  CZ  ARG B 148      -2.541  -1.882  28.688  1.00 41.75           C  
ATOM   4771  N   GLU B 149       0.835  -6.227  22.859  1.00 41.78           N  
ATOM   4772  CA  GLU B 149       2.096  -6.418  22.141  1.00 41.78           C  
ATOM   4773  C   GLU B 149       1.897  -6.320  20.641  1.00 41.78           C  
ATOM   4774  CB  GLU B 149       2.717  -7.770  22.500  1.00 41.78           C  
ATOM   4775  O   GLU B 149       2.785  -5.855  19.922  1.00 41.78           O  
ATOM   4776  CG  GLU B 149       3.717  -7.699  23.656  1.00 41.78           C  
ATOM   4777  CD  GLU B 149       4.359  -9.039  23.969  1.00 41.78           C  
ATOM   4778  OE1 GLU B 149       5.207  -9.102  24.891  1.00 41.78           O  
ATOM   4779  OE2 GLU B 149       4.012 -10.031  23.297  1.00 41.78           O  
ATOM   4780  N   LEU B 150       0.760  -6.816  20.109  1.00 42.12           N  
ATOM   4781  CA  LEU B 150       0.437  -6.621  18.703  1.00 42.12           C  
ATOM   4782  C   LEU B 150       0.361  -5.137  18.359  1.00 42.12           C  
ATOM   4783  CB  LEU B 150      -0.888  -7.309  18.344  1.00 42.12           C  
ATOM   4784  O   LEU B 150       0.694  -4.734  17.234  1.00 42.12           O  
ATOM   4785  CG  LEU B 150      -0.789  -8.695  17.719  1.00 42.12           C  
ATOM   4786  CD1 LEU B 150      -1.889  -9.602  18.266  1.00 42.12           C  
ATOM   4787  CD2 LEU B 150      -0.868  -8.609  16.203  1.00 42.12           C  
ATOM   4788  N   ARG B 151      -0.203  -4.312  19.234  1.00 42.78           N  
ATOM   4789  CA  ARG B 151      -0.334  -2.883  18.984  1.00 42.78           C  
ATOM   4790  C   ARG B 151       1.034  -2.217  18.891  1.00 42.78           C  
ATOM   4791  CB  ARG B 151      -1.165  -2.213  20.078  1.00 42.78           C  
ATOM   4792  O   ARG B 151       1.209  -1.252  18.141  1.00 42.78           O  
ATOM   4793  CG  ARG B 151      -2.664  -2.258  19.828  1.00 42.78           C  
ATOM   4794  CD  ARG B 151      -3.424  -1.362  20.797  1.00 42.78           C  
ATOM   4795  NE  ARG B 151      -4.859  -1.372  20.531  1.00 42.78           N  
ATOM   4796  NH1 ARG B 151      -5.379   0.218  22.125  1.00 42.78           N  
ATOM   4797  NH2 ARG B 151      -7.035  -0.708  20.844  1.00 42.78           N  
ATOM   4798  CZ  ARG B 151      -5.754  -0.621  21.172  1.00 42.78           C  
ATOM   4799  N   HIS B 152       1.903  -2.406  19.828  1.00 41.94           N  
ATOM   4800  CA  HIS B 152       3.131  -1.616  19.828  1.00 41.94           C  
ATOM   4801  C   HIS B 152       4.035  -2.004  18.672  1.00 41.94           C  
ATOM   4802  CB  HIS B 152       3.877  -1.787  21.156  1.00 41.94           C  
ATOM   4803  O   HIS B 152       4.836  -1.189  18.203  1.00 41.94           O  
ATOM   4804  CG  HIS B 152       3.410  -0.859  22.234  1.00 41.94           C  
ATOM   4805  CD2 HIS B 152       3.707  -0.807  23.562  1.00 41.94           C  
ATOM   4806  ND1 HIS B 152       2.523   0.169  22.000  1.00 41.94           N  
ATOM   4807  CE1 HIS B 152       2.295   0.815  23.125  1.00 41.94           C  
ATOM   4808  NE2 HIS B 152       3.002   0.243  24.094  1.00 41.94           N  
ATOM   4809  N   GLY B 153       4.457  -3.348  18.578  1.00 38.97           N  
ATOM   4810  CA  GLY B 153       5.434  -3.650  17.547  1.00 38.97           C  
ATOM   4811  C   GLY B 153       4.844  -3.662  16.141  1.00 38.97           C  
ATOM   4812  O   GLY B 153       3.809  -4.289  15.914  1.00 38.97           O  
ATOM   4813  N   HIS B 154       4.785  -2.570  15.500  1.00 42.22           N  
ATOM   4814  CA  HIS B 154       4.527  -2.404  14.078  1.00 42.22           C  
ATOM   4815  C   HIS B 154       4.727  -3.715  13.320  1.00 42.22           C  
ATOM   4816  CB  HIS B 154       5.438  -1.321  13.492  1.00 42.22           C  
ATOM   4817  O   HIS B 154       4.531  -3.771  12.102  1.00 42.22           O  
ATOM   4818  CG  HIS B 154       4.758  -0.002  13.305  1.00 42.22           C  
ATOM   4819  CD2 HIS B 154       5.262   1.249  13.188  1.00 42.22           C  
ATOM   4820  ND1 HIS B 154       3.389   0.123  13.219  1.00 42.22           N  
ATOM   4821  CE1 HIS B 154       3.078   1.398  13.055  1.00 42.22           C  
ATOM   4822  NE2 HIS B 154       4.195   2.104  13.039  1.00 42.22           N  
ATOM   4823  N   VAL B 155       5.684  -4.613  13.844  1.00 46.62           N  
ATOM   4824  CA  VAL B 155       6.258  -5.527  12.859  1.00 46.62           C  
ATOM   4825  C   VAL B 155       5.168  -6.453  12.320  1.00 46.62           C  
ATOM   4826  CB  VAL B 155       7.418  -6.355  13.453  1.00 46.62           C  
ATOM   4827  O   VAL B 155       4.984  -6.562  11.102  1.00 46.62           O  
ATOM   4828  CG1 VAL B 155       8.008  -7.289  12.406  1.00 46.62           C  
ATOM   4829  CG2 VAL B 155       8.492  -5.430  14.023  1.00 46.62           C  
ATOM   4830  N   ARG B 156       5.113  -7.863  13.141  1.00 51.75           N  
ATOM   4831  CA  ARG B 156       4.742  -9.070  12.414  1.00 51.75           C  
ATOM   4832  C   ARG B 156       3.229  -9.180  12.266  1.00 51.75           C  
ATOM   4833  CB  ARG B 156       5.289 -10.312  13.125  1.00 51.75           C  
ATOM   4834  O   ARG B 156       2.480  -8.680  13.109  1.00 51.75           O  
ATOM   4835  CG  ARG B 156       6.793 -10.484  13.000  1.00 51.75           C  
ATOM   4836  CD  ARG B 156       7.254 -11.852  13.500  1.00 51.75           C  
ATOM   4837  NE  ARG B 156       8.688 -12.031  13.328  1.00 51.75           N  
ATOM   4838  NH1 ARG B 156       8.727 -14.188  14.148  1.00 51.75           N  
ATOM   4839  NH2 ARG B 156      10.664 -13.195  13.453  1.00 51.75           N  
ATOM   4840  CZ  ARG B 156       9.359 -13.133  13.641  1.00 51.75           C  
ATOM   4841  N   SER B 157       2.674  -9.156  11.164  1.00 63.22           N  
ATOM   4842  CA  SER B 157       1.299  -9.531  10.852  1.00 63.22           C  
ATOM   4843  C   SER B 157       0.810 -10.656  11.766  1.00 63.22           C  
ATOM   4844  CB  SER B 157       1.179  -9.969   9.391  1.00 63.22           C  
ATOM   4845  O   SER B 157       1.612 -11.430  12.289  1.00 63.22           O  
ATOM   4846  OG  SER B 157       1.780 -11.234   9.188  1.00 63.22           O  
ATOM   4847  N   LEU B 158      -0.294 -10.477  12.531  1.00 63.00           N  
ATOM   4848  CA  LEU B 158      -0.927 -11.547  13.297  1.00 63.00           C  
ATOM   4849  C   LEU B 158      -0.653 -12.906  12.648  1.00 63.00           C  
ATOM   4850  CB  LEU B 158      -2.438 -11.312  13.398  1.00 63.00           C  
ATOM   4851  O   LEU B 158      -0.482 -13.906  13.352  1.00 63.00           O  
ATOM   4852  CG  LEU B 158      -3.021 -11.273  14.805  1.00 63.00           C  
ATOM   4853  CD1 LEU B 158      -3.822  -9.984  15.008  1.00 63.00           C  
ATOM   4854  CD2 LEU B 158      -3.893 -12.492  15.062  1.00 63.00           C  
ATOM   4855  N   SER B 159      -0.515 -12.797  11.359  1.00 67.31           N  
ATOM   4856  CA  SER B 159      -0.235 -14.047  10.656  1.00 67.31           C  
ATOM   4857  C   SER B 159       1.134 -14.602  11.031  1.00 67.31           C  
ATOM   4858  CB  SER B 159      -0.305 -13.836   9.141  1.00 67.31           C  
ATOM   4859  O   SER B 159       1.275 -15.797  11.289  1.00 67.31           O  
ATOM   4860  OG  SER B 159       0.674 -12.906   8.719  1.00 67.31           O  
ATOM   4861  N   GLU B 160       2.055 -13.688  11.172  1.00 65.69           N  
ATOM   4862  CA  GLU B 160       3.396 -14.125  11.539  1.00 65.69           C  
ATOM   4863  C   GLU B 160       3.445 -14.578  13.000  1.00 65.69           C  
ATOM   4864  CB  GLU B 160       4.414 -13.008  11.297  1.00 65.69           C  
ATOM   4865  O   GLU B 160       4.086 -15.578  13.320  1.00 65.69           O  
ATOM   4866  CG  GLU B 160       4.758 -12.797   9.828  1.00 65.69           C  
ATOM   4867  CD  GLU B 160       5.773 -11.688   9.609  1.00 65.69           C  
ATOM   4868  OE1 GLU B 160       6.090 -11.383   8.438  1.00 65.69           O  
ATOM   4869  OE2 GLU B 160       6.254 -11.117  10.617  1.00 65.69           O  
ATOM   4870  N   ARG B 161       2.732 -13.961  13.812  1.00 65.94           N  
ATOM   4871  CA  ARG B 161       2.699 -14.297  15.227  1.00 65.94           C  
ATOM   4872  C   ARG B 161       1.971 -15.617  15.461  1.00 65.94           C  
ATOM   4873  CB  ARG B 161       2.029 -13.188  16.031  1.00 65.94           C  
ATOM   4874  O   ARG B 161       2.428 -16.453  16.234  1.00 65.94           O  
ATOM   4875  CG  ARG B 161       2.119 -13.375  17.547  1.00 65.94           C  
ATOM   4876  CD  ARG B 161       1.795 -12.086  18.297  1.00 65.94           C  
ATOM   4877  NE  ARG B 161       1.732 -12.312  19.734  1.00 65.94           N  
ATOM   4878  NH1 ARG B 161       1.420 -10.086  20.266  1.00 65.94           N  
ATOM   4879  NH2 ARG B 161       1.514 -11.664  21.922  1.00 65.94           N  
ATOM   4880  CZ  ARG B 161       1.556 -11.352  20.641  1.00 65.94           C  
ATOM   4881  N   LEU B 162       0.821 -15.742  14.836  1.00 66.31           N  
ATOM   4882  CA  LEU B 162       0.067 -16.984  14.969  1.00 66.31           C  
ATOM   4883  C   LEU B 162       0.893 -18.172  14.492  1.00 66.31           C  
ATOM   4884  CB  LEU B 162      -1.240 -16.906  14.180  1.00 66.31           C  
ATOM   4885  O   LEU B 162       0.872 -19.234  15.117  1.00 66.31           O  
ATOM   4886  CG  LEU B 162      -2.416 -17.719  14.734  1.00 66.31           C  
ATOM   4887  CD1 LEU B 162      -3.684 -16.859  14.742  1.00 66.31           C  
ATOM   4888  CD2 LEU B 162      -2.627 -18.984  13.914  1.00 66.31           C  
ATOM   4889  N   LEU B 163       1.550 -17.859  13.438  1.00 69.31           N  
ATOM   4890  CA  LEU B 163       2.400 -18.922  12.922  1.00 69.31           C  
ATOM   4891  C   LEU B 163       3.523 -19.250  13.906  1.00 69.31           C  
ATOM   4892  CB  LEU B 163       2.990 -18.531  11.570  1.00 69.31           C  
ATOM   4893  O   LEU B 163       3.855 -20.422  14.117  1.00 69.31           O  
ATOM   4894  CG  LEU B 163       2.059 -18.672  10.359  1.00 69.31           C  
ATOM   4895  CD1 LEU B 163       2.604 -17.875   9.180  1.00 69.31           C  
ATOM   4896  CD2 LEU B 163       1.877 -20.141   9.984  1.00 69.31           C  
ATOM   4897  N   GLN B 164       3.982 -18.203  14.531  1.00 65.81           N  
ATOM   4898  CA  GLN B 164       5.023 -18.406  15.531  1.00 65.81           C  
ATOM   4899  C   GLN B 164       4.461 -19.094  16.781  1.00 65.81           C  
ATOM   4900  CB  GLN B 164       5.664 -17.078  15.914  1.00 65.81           C  
ATOM   4901  O   GLN B 164       5.086 -20.000  17.328  1.00 65.81           O  
ATOM   4902  CG  GLN B 164       6.848 -16.688  15.039  1.00 65.81           C  
ATOM   4903  CD  GLN B 164       7.391 -15.305  15.359  1.00 65.81           C  
ATOM   4904  NE2 GLN B 164       8.375 -14.859  14.586  1.00 65.81           N  
ATOM   4905  OE1 GLN B 164       6.934 -14.648  16.297  1.00 65.81           O  
ATOM   4906  N   LEU B 165       3.346 -18.672  17.250  1.00 65.00           N  
ATOM   4907  CA  LEU B 165       2.709 -19.234  18.422  1.00 65.00           C  
ATOM   4908  C   LEU B 165       2.307 -20.688  18.172  1.00 65.00           C  
ATOM   4909  CB  LEU B 165       1.480 -18.422  18.828  1.00 65.00           C  
ATOM   4910  O   LEU B 165       2.428 -21.531  19.062  1.00 65.00           O  
ATOM   4911  CG  LEU B 165       1.754 -17.062  19.469  1.00 65.00           C  
ATOM   4912  CD1 LEU B 165       0.471 -16.234  19.547  1.00 65.00           C  
ATOM   4913  CD2 LEU B 165       2.354 -17.250  20.859  1.00 65.00           C  
ATOM   4914  N   SER B 166       1.766 -20.953  17.000  1.00 63.69           N  
ATOM   4915  CA  SER B 166       1.421 -22.328  16.656  1.00 63.69           C  
ATOM   4916  C   SER B 166       2.635 -23.250  16.750  1.00 63.69           C  
ATOM   4917  CB  SER B 166       0.838 -22.391  15.242  1.00 63.69           C  
ATOM   4918  O   SER B 166       2.518 -24.391  17.188  1.00 63.69           O  
ATOM   4919  OG  SER B 166       0.376 -23.688  14.945  1.00 63.69           O  
ATOM   4920  N   LEU B 167       3.758 -22.672  16.422  1.00 58.53           N  
ATOM   4921  CA  LEU B 167       4.996 -23.438  16.547  1.00 58.53           C  
ATOM   4922  C   LEU B 167       5.363 -23.656  18.016  1.00 58.53           C  
ATOM   4923  CB  LEU B 167       6.141 -22.719  15.828  1.00 58.53           C  
ATOM   4924  O   LEU B 167       5.801 -24.734  18.391  1.00 58.53           O  
ATOM   4925  CG  LEU B 167       6.207 -22.906  14.305  1.00 58.53           C  
ATOM   4926  CD1 LEU B 167       6.992 -21.766  13.664  1.00 58.53           C  
ATOM   4927  CD2 LEU B 167       6.828 -24.250  13.961  1.00 58.53           C  
ATOM   4928  N   GLU B 168       5.285 -22.641  18.812  1.00 58.94           N  
ATOM   4929  CA  GLU B 168       5.590 -22.766  20.234  1.00 58.94           C  
ATOM   4930  C   GLU B 168       4.660 -23.766  20.906  1.00 58.94           C  
ATOM   4931  CB  GLU B 168       5.484 -21.391  20.922  1.00 58.94           C  
ATOM   4932  O   GLU B 168       5.090 -24.531  21.766  1.00 58.94           O  
ATOM   4933  CG  GLU B 168       6.676 -20.484  20.672  1.00 58.94           C  
ATOM   4934  CD  GLU B 168       6.562 -19.141  21.375  1.00 58.94           C  
ATOM   4935  OE1 GLU B 168       7.496 -18.312  21.250  1.00 58.94           O  
ATOM   4936  OE2 GLU B 168       5.535 -18.922  22.047  1.00 58.94           O  
ATOM   4937  N   ARG B 169       3.469 -23.797  20.531  1.00 57.28           N
[truncated: 382,645 more chars]
