# Supplementary material for: Substrate recognition principles for the PP2A-B55 protein phosphatase
Source: Sci Adv. 2024 Oct 2;10(40):eadp5491. doi: 10.1126/sciadv.adp5491 (PMC11446282; doi:10.1126/sciadv.adp5491)
Supplement: Supplementary file 3 — Data S1 [file sciadv.adp5491_data_s1.zip › Dataset 1/b55_amotl2_1-42_relaxed_rank_001_alphafold2_multimer_v3_model_4_seed_000.pdb]

ATOM      1  N   MET A   1     -39.752   6.690 -28.328  1.00 24.58           N  
ATOM      2  H   MET A   1     -40.379   6.397 -29.064  1.00 24.58           H  
ATOM      3  H2  MET A   1     -39.378   7.599 -28.558  1.00 24.58           H  
ATOM      4  H3  MET A   1     -40.259   6.762 -27.458  1.00 24.58           H  
ATOM      5  CA  MET A   1     -38.630   5.736 -28.196  1.00 24.58           C  
ATOM      6  HA  MET A   1     -38.992   4.752 -27.897  1.00 24.58           H  
ATOM      7  C   MET A   1     -37.716   6.273 -27.104  1.00 24.58           C  
ATOM      8  CB  MET A   1     -37.869   5.606 -29.530  1.00 24.58           C  
ATOM      9  HB2 MET A   1     -37.572   6.597 -29.873  1.00 24.58           H  
ATOM     10  HB3 MET A   1     -36.966   5.017 -29.367  1.00 24.58           H  
ATOM     11  O   MET A   1     -37.058   7.273 -27.343  1.00 24.58           O  
ATOM     12  CG  MET A   1     -38.690   4.929 -30.634  1.00 24.58           C  
ATOM     13  HG2 MET A   1     -39.658   5.423 -30.722  1.00 24.58           H  
ATOM     14  HG3 MET A   1     -38.856   3.884 -30.373  1.00 24.58           H  
ATOM     15  SD  MET A   1     -37.881   5.010 -32.249  1.00 24.58           S  
ATOM     16  CE  MET A   1     -39.179   4.327 -33.317  1.00 24.58           C  
ATOM     17  HE1 MET A   1     -38.827   4.312 -34.348  1.00 24.58           H  
ATOM     18  HE2 MET A   1     -40.075   4.944 -33.255  1.00 24.58           H  
ATOM     19  HE3 MET A   1     -39.412   3.308 -33.007  1.00 24.58           H  
ATOM     20  N   ALA A   2     -37.764   5.732 -25.884  1.00 27.53           N  
ATOM     21  H   ALA A   2     -38.265   4.871 -25.716  1.00 27.53           H  
ATOM     22  CA  ALA A   2     -36.856   6.170 -24.821  1.00 27.53           C  
ATOM     23  HA  ALA A   2     -36.785   7.258 -24.821  1.00 27.53           H  
ATOM     24  C   ALA A   2     -35.462   5.589 -25.107  1.00 27.53           C  
ATOM     25  CB  ALA A   2     -37.417   5.728 -23.463  1.00 27.53           C  
ATOM     26  HB1 ALA A   2     -36.745   6.055 -22.669  1.00 27.53           H  
ATOM     27  HB2 ALA A   2     -37.498   4.642 -23.424  1.00 27.53           H  
ATOM     28  HB3 ALA A   2     -38.398   6.174 -23.297  1.00 27.53           H  
ATOM     29  O   ALA A   2     -35.338   4.377 -25.271  1.00 27.53           O  
ATOM     30  N   GLY A   3     -34.434   6.430 -25.232  1.00 26.34           N  
ATOM     31  H   GLY A   3     -34.581   7.420 -25.095  1.00 26.34           H  
ATOM     32  CA  GLY A   3     -33.065   5.959 -25.433  1.00 26.34           C  
ATOM     33  HA2 GLY A   3     -32.408   6.804 -25.643  1.00 26.34           H  
ATOM     34  HA3 GLY A   3     -33.027   5.270 -26.277  1.00 26.34           H  
ATOM     35  C   GLY A   3     -32.561   5.259 -24.173  1.00 26.34           C  
ATOM     36  O   GLY A   3     -32.415   5.901 -23.136  1.00 26.34           O  
ATOM     37  N   ALA A   4     -32.296   3.955 -24.250  1.00 30.14           N  
ATOM     38  H   ALA A   4     -32.496   3.469 -25.113  1.00 30.14           H  
ATOM     39  CA  ALA A   4     -31.632   3.202 -23.191  1.00 30.14           C  
ATOM     40  HA  ALA A   4     -32.050   3.496 -22.228  1.00 30.14           H  
ATOM     41  C   ALA A   4     -30.132   3.546 -23.172  1.00 30.14           C  
ATOM     42  CB  ALA A   4     -31.912   1.704 -23.390  1.00 30.14           C  
ATOM     43  HB1 ALA A   4     -32.986   1.520 -23.361  1.00 30.14           H  
ATOM     44  HB2 ALA A   4     -31.514   1.370 -24.348  1.00 30.14           H  
ATOM     45  HB3 ALA A   4     -31.434   1.135 -22.594  1.00 30.14           H  
ATOM     46  O   ALA A   4     -29.295   2.746 -23.574  1.00 30.14           O  
ATOM     47  N   GLY A   5     -29.776   4.756 -22.740  1.00 34.06           N  
ATOM     48  H   GLY A   5     -30.510   5.404 -22.491  1.00 34.06           H  
ATOM     49  CA  GLY A   5     -28.398   5.097 -22.385  1.00 34.06           C  
ATOM     50  HA2 GLY A   5     -27.714   4.780 -23.173  1.00 34.06           H  
ATOM     51  HA3 GLY A   5     -28.304   6.174 -22.247  1.00 34.06           H  
ATOM     52  C   GLY A   5     -28.015   4.398 -21.081  1.00 34.06           C  
ATOM     53  O   GLY A   5     -27.907   5.050 -20.047  1.00 34.06           O  
ATOM     54  N   GLY A   6     -27.913   3.066 -21.097  1.00 36.56           N  
ATOM     55  H   GLY A   6     -28.039   2.590 -21.979  1.00 36.56           H  
ATOM     56  CA  GLY A   6     -27.467   2.292 -19.944  1.00 36.56           C  
ATOM     57  HA2 GLY A   6     -28.089   2.510 -19.077  1.00 36.56           H  
ATOM     58  HA3 GLY A   6     -27.524   1.226 -20.166  1.00 36.56           H  
ATOM     59  C   GLY A   6     -26.016   2.644 -19.642  1.00 36.56           C  
ATOM     60  O   GLY A   6     -25.123   2.227 -20.373  1.00 36.56           O  
ATOM     61  N   GLY A   7     -25.776   3.434 -18.594  1.00 43.00           N  
ATOM     62  H   GLY A   7     -26.561   3.809 -18.082  1.00 43.00           H  
ATOM     63  CA  GLY A   7     -24.436   3.555 -18.024  1.00 43.00           C  
ATOM     64  HA2 GLY A   7     -23.768   4.019 -18.750  1.00 43.00           H  
ATOM     65  HA3 GLY A   7     -24.457   4.156 -17.115  1.00 43.00           H  
ATOM     66  C   GLY A   7     -23.931   2.154 -17.678  1.00 43.00           C  
ATOM     67  O   GLY A   7     -24.695   1.349 -17.149  1.00 43.00           O  
ATOM     68  N   ASN A   8     -22.692   1.843 -18.052  1.00 52.41           N  
ATOM     69  H   ASN A   8     -22.123   2.562 -18.476  1.00 52.41           H  
ATOM     70  CA  ASN A   8     -22.113   0.504 -17.960  1.00 52.41           C  
ATOM     71  HA  ASN A   8     -22.866  -0.210 -18.295  1.00 52.41           H  
ATOM     72  C   ASN A   8     -21.783   0.164 -16.487  1.00 52.41           C  
ATOM     73  CB  ASN A   8     -20.909   0.458 -18.938  1.00 52.41           C  
ATOM     74  HB2 ASN A   8     -19.999   0.769 -18.426  1.00 52.41           H  
ATOM     75  HB3 ASN A   8     -21.077   1.157 -19.757  1.00 52.41           H  
ATOM     76  O   ASN A   8     -20.621   0.159 -16.093  1.00 52.41           O  
ATOM     77  CG  ASN A   8     -20.680  -0.890 -19.601  1.00 52.41           C  
ATOM     78  ND2 ASN A   8     -19.501  -1.117 -20.130  1.00 52.41           N  
ATOM     79 HD21 ASN A   8     -18.741  -0.468 -19.981  1.00 52.41           H  
ATOM     80 HD22 ASN A   8     -19.367  -2.037 -20.525  1.00 52.41           H  
ATOM     81  OD1 ASN A   8     -21.561  -1.722 -19.728  1.00 52.41           O  
ATOM     82  N   ASP A   9     -22.808  -0.035 -15.650  1.00 72.00           N  
ATOM     83  H   ASP A   9     -23.742   0.090 -16.013  1.00 72.00           H  
ATOM     84  CA  ASP A   9     -22.662  -0.420 -14.241  1.00 72.00           C  
ATOM     85  HA  ASP A   9     -21.988   0.280 -13.747  1.00 72.00           H  
ATOM     86  C   ASP A   9     -22.033  -1.827 -14.173  1.00 72.00           C  
ATOM     87  CB  ASP A   9     -24.022  -0.380 -13.497  1.00 72.00           C  
ATOM     88  HB2 ASP A   9     -24.774  -0.876 -14.111  1.00 72.00           H  
ATOM     89  HB3 ASP A   9     -23.918  -0.963 -12.581  1.00 72.00           H  
ATOM     90  O   ASP A   9     -22.691  -2.838 -14.439  1.00 72.00           O  
ATOM     91  CG  ASP A   9     -24.545   1.013 -13.078  1.00 72.00           C  
ATOM     92  OD1 ASP A   9     -23.756   1.954 -12.835  1.00 72.00           O  
ATOM     93  OD2 ASP A   9     -25.784   1.173 -12.961  1.00 72.00           O  
ATOM     94  N   ILE A  10     -20.743  -1.893 -13.829  1.00 84.69           N  
ATOM     95  H   ILE A  10     -20.242  -1.023 -13.715  1.00 84.69           H  
ATOM     96  CA  ILE A  10     -19.998  -3.150 -13.690  1.00 84.69           C  
ATOM     97  HA  ILE A  10     -20.103  -3.711 -14.619  1.00 84.69           H  
ATOM     98  C   ILE A  10     -20.615  -3.975 -12.555  1.00 84.69           C  
ATOM     99  CB  ILE A  10     -18.488  -2.888 -13.461  1.00 84.69           C  
ATOM    100  HB  ILE A  10     -18.373  -2.279 -12.564  1.00 84.69           H  
ATOM    101  O   ILE A  10     -20.617  -3.567 -11.392  1.00 84.69           O  
ATOM    102  CG1 ILE A  10     -17.877  -2.123 -14.661  1.00 84.69           C  
ATOM    103 HG12 ILE A  10     -17.941  -2.741 -15.557  1.00 84.69           H  
ATOM    104 HG13 ILE A  10     -18.452  -1.215 -14.841  1.00 84.69           H  
ATOM    105  CG2 ILE A  10     -17.739  -4.217 -13.246  1.00 84.69           C  
ATOM    106 HG21 ILE A  10     -17.824  -4.831 -14.142  1.00 84.69           H  
ATOM    107 HG22 ILE A  10     -18.136  -4.762 -12.390  1.00 84.69           H  
ATOM    108 HG23 ILE A  10     -16.684  -4.037 -13.041  1.00 84.69           H  
ATOM    109  CD1 ILE A  10     -16.417  -1.692 -14.460  1.00 84.69           C  
ATOM    110 HD11 ILE A  10     -16.321  -1.124 -13.535  1.00 84.69           H  
ATOM    111 HD12 ILE A  10     -15.758  -2.559 -14.426  1.00 84.69           H  
ATOM    112 HD13 ILE A  10     -16.111  -1.061 -15.295  1.00 84.69           H  
ATOM    113  N   GLN A  11     -21.125  -5.163 -12.886  1.00 92.62           N  
ATOM    114  H   GLN A  11     -21.108  -5.434 -13.858  1.00 92.62           H  
ATOM    115  CA  GLN A  11     -21.572  -6.134 -11.889  1.00 92.62           C  
ATOM    116  HA  GLN A  11     -21.948  -5.605 -11.014  1.00 92.62           H  
ATOM    117  C   GLN A  11     -20.396  -6.997 -11.452  1.00 92.62           C  
ATOM    118  CB  GLN A  11     -22.706  -7.012 -12.436  1.00 92.62           C  
ATOM    119  HB2 GLN A  11     -22.899  -7.813 -11.723  1.00 92.62           H  
ATOM    120  HB3 GLN A  11     -22.407  -7.455 -13.386  1.00 92.62           H  
ATOM    121  O   GLN A  11     -19.832  -7.724 -12.261  1.00 92.62           O  
ATOM    122  CG  GLN A  11     -23.995  -6.210 -12.631  1.00 92.62           C  
ATOM    123  HG2 GLN A  11     -24.223  -5.678 -11.707  1.00 92.62           H  
ATOM    124  HG3 GLN A  11     -23.848  -5.471 -13.418  1.00 92.62           H  
ATOM    125  CD  GLN A  11     -25.203  -7.072 -12.991  1.00 92.62           C  
ATOM    126  NE2 GLN A  11     -26.373  -6.473 -13.017  1.00 92.62           N  
ATOM    127 HE21 GLN A  11     -26.414  -5.473 -12.885  1.00 92.62           H  
ATOM    128 HE22 GLN A  11     -27.166  -7.028 -13.307  1.00 92.62           H  
ATOM    129  OE1 GLN A  11     -25.153  -8.273 -13.235  1.00 92.62           O  
ATOM    130  N   TRP A  12     -20.060  -6.962 -10.168  1.00 95.00           N  
ATOM    131  H   TRP A  12     -20.538  -6.315  -9.557  1.00 95.00           H  
ATOM    132  CA  TRP A  12     -18.977  -7.763  -9.603  1.00 95.00           C  
ATOM    133  HA  TRP A  12     -18.217  -7.927 -10.368  1.00 95.00           H  
ATOM    134  C   TRP A  12     -19.466  -9.129  -9.140  1.00 95.00           C  
ATOM    135  CB  TRP A  12     -18.316  -6.984  -8.470  1.00 95.00           C  
ATOM    136  HB2 TRP A  12     -17.613  -7.637  -7.954  1.00 95.00           H  
ATOM    137  HB3 TRP A  12     -19.072  -6.662  -7.754  1.00 95.00           H  
ATOM    138  O   TRP A  12     -20.538  -9.245  -8.545  1.00 95.00           O  
ATOM    139  CG  TRP A  12     -17.561  -5.804  -8.977  1.00 95.00           C  
ATOM    140  CD1 TRP A  12     -18.032  -4.543  -9.111  1.00 95.00           C  
ATOM    141  HD1 TRP A  12     -19.022  -4.208  -8.838  1.00 95.00           H  
ATOM    142  CD2 TRP A  12     -16.216  -5.799  -9.538  1.00 95.00           C  
ATOM    143  CE2 TRP A  12     -15.940  -4.486 -10.010  1.00 95.00           C  
ATOM    144  CE3 TRP A  12     -15.216  -6.779  -9.723  1.00 95.00           C  
ATOM    145  HE3 TRP A  12     -15.395  -7.793  -9.397  1.00 95.00           H  
ATOM    146  NE1 TRP A  12     -17.068  -3.758  -9.707  1.00 95.00           N  
ATOM    147  HE1 TRP A  12     -17.179  -2.771  -9.889  1.00 95.00           H  
ATOM    148  CH2 TRP A  12     -13.746  -5.143 -10.782  1.00 95.00           C  
ATOM    149  HH2 TRP A  12     -12.806  -4.903 -11.257  1.00 95.00           H  
ATOM    150  CZ2 TRP A  12     -14.734  -4.157 -10.631  1.00 95.00           C  
ATOM    151  HZ2 TRP A  12     -14.580  -3.156 -11.005  1.00 95.00           H  
ATOM    152  CZ3 TRP A  12     -13.992  -6.452 -10.335  1.00 95.00           C  
ATOM    153  HZ3 TRP A  12     -13.238  -7.212 -10.477  1.00 95.00           H  
ATOM    154  N   CYS A  13     -18.661 -10.158  -9.381  1.00 94.00           N  
ATOM    155  H   CYS A  13     -17.806  -9.987  -9.889  1.00 94.00           H  
ATOM    156  CA  CYS A  13     -18.913 -11.532  -8.972  1.00 94.00           C  
ATOM    157  HA  CYS A  13     -19.817 -11.562  -8.364  1.00 94.00           H  
ATOM    158  C   CYS A  13     -17.762 -12.087  -8.134  1.00 94.00           C  
ATOM    159  CB  CYS A  13     -19.117 -12.416 -10.205  1.00 94.00           C  
ATOM    160  HB2 CYS A  13     -19.219 -13.450  -9.876  1.00 94.00           H  
ATOM    161  HB3 CYS A  13     -18.247 -12.336 -10.856  1.00 94.00           H  
ATOM    162  O   CYS A  13     -16.595 -11.777  -8.373  1.00 94.00           O  
ATOM    163  SG  CYS A  13     -20.607 -11.931 -11.110  1.00 94.00           S  
ATOM    164  HG  CYS A  13     -20.137 -10.740 -11.493  1.00 94.00           H  
ATOM    165  N   PHE A  14     -18.091 -12.980  -7.202  1.00 94.19           N  
ATOM    166  H   PHE A  14     -19.069 -13.182  -7.048  1.00 94.19           H  
ATOM    167  CA  PHE A  14     -17.096 -13.815  -6.534  1.00 94.19           C  
ATOM    168  HA  PHE A  14     -16.325 -13.190  -6.082  1.00 94.19           H  
ATOM    169  C   PHE A  14     -16.394 -14.730  -7.543  1.00 94.19           C  
ATOM    170  CB  PHE A  14     -17.769 -14.603  -5.407  1.00 94.19           C  
ATOM    171  HB2 PHE A  14     -18.562 -15.223  -5.824  1.00 94.19           H  
ATOM    172  HB3 PHE A  14     -18.230 -13.904  -4.710  1.00 94.19           H  
ATOM    173  O   PHE A  14     -17.064 -15.459  -8.280  1.00 94.19           O  
ATOM    174  CG  PHE A  14     -16.802 -15.482  -4.643  1.00 94.19           C  
ATOM    175  CD1 PHE A  14     -16.652 -16.832  -5.001  1.00 94.19           C  
ATOM    176  HD1 PHE A  14     -17.223 -17.239  -5.822  1.00 94.19           H  
ATOM    177  CD2 PHE A  14     -16.029 -14.950  -3.595  1.00 94.19           C  
ATOM    178  HD2 PHE A  14     -16.129 -13.912  -3.313  1.00 94.19           H  
ATOM    179  CE1 PHE A  14     -15.756 -17.655  -4.302  1.00 94.19           C  
ATOM    180  HE1 PHE A  14     -15.647 -18.692  -4.585  1.00 94.19           H  
ATOM    181  CE2 PHE A  14     -15.135 -15.776  -2.893  1.00 94.19           C  
ATOM    182  HE2 PHE A  14     -14.557 -15.375  -2.074  1.00 94.19           H  
ATOM    183  CZ  PHE A  14     -15.012 -17.131  -3.235  1.00 94.19           C  
ATOM    184  HZ  PHE A  14     -14.340 -17.770  -2.681  1.00 94.19           H  
ATOM    185  N   SER A  15     -15.061 -14.699  -7.564  1.00 92.81           N  
ATOM    186  H   SER A  15     -14.572 -14.063  -6.951  1.00 92.81           H  
ATOM    187  CA  SER A  15     -14.251 -15.676  -8.294  1.00 92.81           C  
ATOM    188  HA  SER A  15     -14.845 -16.145  -9.078  1.00 92.81           H  
ATOM    189  C   SER A  15     -13.812 -16.783  -7.338  1.00 92.81           C  
ATOM    190  CB  SER A  15     -13.055 -15.003  -8.979  1.00 92.81           C  
ATOM    191  HB2 SER A  15     -13.403 -14.239  -9.674  1.00 92.81           H  
ATOM    192  HB3 SER A  15     -12.395 -14.547  -8.241  1.00 92.81           H  
ATOM    193  O   SER A  15     -14.274 -17.919  -7.436  1.00 92.81           O  
ATOM    194  OG  SER A  15     -12.339 -15.989  -9.678  1.00 92.81           O  
ATOM    195  HG  SER A  15     -11.422 -15.728  -9.786  1.00 92.81           H  
ATOM    196  N   GLN A  16     -12.977 -16.430  -6.358  1.00 93.31           N  
ATOM    197  H   GLN A  16     -12.715 -15.459  -6.264  1.00 93.31           H  
ATOM    198  CA  GLN A  16     -12.381 -17.385  -5.429  1.00 93.31           C  
ATOM    199  HA  GLN A  16     -13.140 -18.110  -5.137  1.00 93.31           H  
ATOM    200  C   GLN A  16     -11.869 -16.708  -4.153  1.00 93.31           C  
ATOM    201  CB  GLN A  16     -11.249 -18.151  -6.134  1.00 93.31           C  
ATOM    202  HB2 GLN A  16     -11.673 -18.766  -6.928  1.00 93.31           H  
ATOM    203  HB3 GLN A  16     -10.777 -18.819  -5.413  1.00 93.31           H  
ATOM    204  O   GLN A  16     -11.704 -15.489  -4.090  1.00 93.31           O  
ATOM    205  CG  GLN A  16     -10.190 -17.225  -6.746  1.00 93.31           C  
ATOM    206  HG2 GLN A  16      -9.836 -16.523  -5.991  1.00 93.31           H  
ATOM    207  HG3 GLN A  16     -10.623 -16.661  -7.572  1.00 93.31           H  
ATOM    208  CD  GLN A  16      -8.988 -17.984  -7.268  1.00 93.31           C  
ATOM    209  NE2 GLN A  16      -8.055 -17.286  -7.852  1.00 93.31           N  
ATOM    210 HE21 GLN A  16      -8.238 -16.334  -8.134  1.00 93.31           H  
ATOM    211 HE22 GLN A  16      -7.180 -17.751  -8.047  1.00 93.31           H  
ATOM    212  OE1 GLN A  16      -8.804 -19.175  -7.079  1.00 93.31           O  
ATOM    213  N   VAL A  17     -11.573 -17.526  -3.142  1.00 94.19           N  
ATOM    214  H   VAL A  17     -11.684 -18.519  -3.287  1.00 94.19           H  
ATOM    215  CA  VAL A  17     -10.894 -17.119  -1.908  1.00 94.19           C  
ATOM    216  HA  VAL A  17     -10.502 -16.112  -2.050  1.00 94.19           H  
ATOM    217  C   VAL A  17      -9.709 -18.047  -1.660  1.00 94.19           C  
ATOM    218  CB  VAL A  17     -11.871 -17.056  -0.717  1.00 94.19           C  
ATOM    219  HB  VAL A  17     -12.689 -16.391  -0.994  1.00 94.19           H  
ATOM    220  O   VAL A  17      -9.831 -19.265  -1.807  1.00 94.19           O  
ATOM    221  CG1 VAL A  17     -12.483 -18.414  -0.339  1.00 94.19           C  
ATOM    222 HG11 VAL A  17     -12.966 -18.868  -1.204  1.00 94.19           H  
ATOM    223 HG12 VAL A  17     -13.223 -18.269   0.449  1.00 94.19           H  
ATOM    224 HG13 VAL A  17     -11.709 -19.087   0.029  1.00 94.19           H  
ATOM    225  CG2 VAL A  17     -11.206 -16.463   0.529  1.00 94.19           C  
ATOM    226 HG21 VAL A  17     -11.944 -16.340   1.321  1.00 94.19           H  
ATOM    227 HG22 VAL A  17     -10.794 -15.482   0.290  1.00 94.19           H  
ATOM    228 HG23 VAL A  17     -10.406 -17.109   0.891  1.00 94.19           H  
ATOM    229  N   LYS A  18      -8.560 -17.481  -1.297  1.00 93.12           N  
ATOM    230  H   LYS A  18      -8.538 -16.473  -1.231  1.00 93.12           H  
ATOM    231  CA  LYS A  18      -7.357 -18.216  -0.884  1.00 93.12           C  
ATOM    232  HA  LYS A  18      -7.538 -19.286  -0.982  1.00 93.12           H  
ATOM    233  C   LYS A  18      -7.058 -17.950   0.594  1.00 93.12           C  
ATOM    234  CB  LYS A  18      -6.161 -17.840  -1.777  1.00 93.12           C  
ATOM    235  HB2 LYS A  18      -5.915 -16.792  -1.603  1.00 93.12           H  
ATOM    236  HB3 LYS A  18      -5.294 -18.425  -1.470  1.00 93.12           H  
ATOM    237  O   LYS A  18      -7.457 -16.918   1.133  1.00 93.12           O  
ATOM    238  CG  LYS A  18      -6.360 -18.030  -3.291  1.00 93.12           C  
ATOM    239  HG2 LYS A  18      -5.457 -17.664  -3.781  1.00 93.12           H  
ATOM    240  HG3 LYS A  18      -7.186 -17.409  -3.636  1.00 93.12           H  
ATOM    241  CD  LYS A  18      -6.604 -19.486  -3.731  1.00 93.12           C  
ATOM    242  HD2 LYS A  18      -5.912 -20.154  -3.221  1.00 93.12           H  
ATOM    243  HD3 LYS A  18      -7.631 -19.767  -3.496  1.00 93.12           H  
ATOM    244  CE  LYS A  18      -6.361 -19.557  -5.244  1.00 93.12           C  
ATOM    245  HE2 LYS A  18      -6.872 -18.717  -5.714  1.00 93.12           H  
ATOM    246  HE3 LYS A  18      -5.297 -19.417  -5.432  1.00 93.12           H  
ATOM    247  NZ  LYS A  18      -6.821 -20.805  -5.908  1.00 93.12           N  
ATOM    248  HZ1 LYS A  18      -6.494 -21.656  -5.475  1.00 93.12           H  
ATOM    249  HZ2 LYS A  18      -7.827 -20.791  -6.002  1.00 93.12           H  
ATOM    250  HZ3 LYS A  18      -6.508 -20.782  -6.868  1.00 93.12           H  
ATOM    251  N   GLY A  19      -6.343 -18.872   1.232  1.00 87.25           N  
ATOM    252  H   GLY A  19      -6.076 -19.701   0.722  1.00 87.25           H  
ATOM    253  CA  GLY A  19      -6.010 -18.830   2.661  1.00 87.25           C  
ATOM    254  HA2 GLY A  19      -4.960 -19.096   2.786  1.00 87.25           H  
ATOM    255  HA3 GLY A  19      -6.132 -17.822   3.058  1.00 87.25           H  
ATOM    256  C   GLY A  19      -6.852 -19.794   3.502  1.00 87.25           C  
ATOM    257  O   GLY A  19      -7.823 -20.381   3.014  1.00 87.25           O  
ATOM    258  N   ALA A  20      -6.454 -19.972   4.762  1.00 76.81           N  
ATOM    259  H   ALA A  20      -5.690 -19.417   5.122  1.00 76.81           H  
ATOM    260  CA  ALA A  20      -7.087 -20.914   5.680  1.00 76.81           C  
ATOM    261  HA  ALA A  20      -7.065 -21.900   5.218  1.00 76.81           H  
ATOM    262  C   ALA A  20      -8.559 -20.553   5.943  1.00 76.81           C  
ATOM    263  CB  ALA A  20      -6.267 -20.987   6.974  1.00 76.81           C  
ATOM    264  HB1 ALA A  20      -5.236 -21.265   6.754  1.00 76.81           H  
ATOM    265  HB2 ALA A  20      -6.693 -21.731   7.647  1.00 76.81           H  
ATOM    266  HB3 ALA A  20      -6.277 -20.021   7.479  1.00 76.81           H  
ATOM    267  O   ALA A  20      -8.961 -19.391   5.851  1.00 76.81           O  
ATOM    268  N   VAL A  21      -9.375 -21.572   6.214  1.00 68.62           N  
ATOM    269  H   VAL A  21      -8.976 -22.496   6.287  1.00 68.62           H  
ATOM    270  CA  VAL A  21     -10.783 -21.400   6.620  1.00 68.62           C  
ATOM    271  HA  VAL A  21     -11.164 -20.466   6.209  1.00 68.62           H  
ATOM    272  C   VAL A  21     -10.907 -21.271   8.138  1.00 68.62           C  
ATOM    273  CB  VAL A  21     -11.662 -22.557   6.091  1.00 68.62           C  
ATOM    274  HB  VAL A  21     -11.397 -23.478   6.612  1.00 68.62           H  
ATOM    275  O   VAL A  21     -11.951 -20.840   8.608  1.00 68.62           O  
ATOM    276  CG1 VAL A  21     -13.167 -22.309   6.280  1.00 68.62           C  
ATOM    277 HG11 VAL A  21     -13.748 -23.080   5.775  1.00 68.62           H  
ATOM    278 HG12 VAL A  21     -13.439 -21.324   5.902  1.00 68.62           H  
ATOM    279 HG13 VAL A  21     -13.418 -22.361   7.340  1.00 68.62           H  
ATOM    280  CG2 VAL A  21     -11.417 -22.782   4.589  1.00 68.62           C  
ATOM    281 HG21 VAL A  21     -12.176 -23.443   4.170  1.00 68.62           H  
ATOM    282 HG22 VAL A  21     -10.447 -23.257   4.448  1.00 68.62           H  
ATOM    283 HG23 VAL A  21     -11.414 -21.827   4.063  1.00 68.62           H  
ATOM    284  N   ASP A  22      -9.862 -21.655   8.870  1.00 65.69           N  
ATOM    285  H   ASP A  22      -8.987 -21.888   8.421  1.00 65.69           H  
ATOM    286  CA  ASP A  22      -9.879 -21.725  10.325  1.00 65.69           C  
ATOM    287  HA  ASP A  22     -10.755 -22.311  10.602  1.00 65.69           H  
ATOM    288  C   ASP A  22     -10.032 -20.338  10.960  1.00 65.69           C  
ATOM    289  CB  ASP A  22      -8.617 -22.454  10.824  1.00 65.69           C  
ATOM    290  HB2 ASP A  22      -7.851 -21.729  11.096  1.00 65.69           H  
ATOM    291  HB3 ASP A  22      -8.218 -23.071  10.019  1.00 65.69           H  
ATOM    292  O   ASP A  22      -9.467 -19.357  10.464  1.00 65.69           O  
ATOM    293  CG  ASP A  22      -8.910 -23.371  12.015  1.00 65.69           C  
ATOM    294  OD1 ASP A  22      -9.936 -23.136  12.692  1.00 65.69           O  
ATOM    295  OD2 ASP A  22      -8.160 -24.362  12.156  1.00 65.69           O  
ATOM    296  N   ASP A  23     -10.808 -20.281  12.042  1.00 64.62           N  
ATOM    297  H   ASP A  23     -11.131 -21.154  12.433  1.00 64.62           H  
ATOM    298  CA  ASP A  23     -11.083 -19.045  12.782  1.00 64.62           C  
ATOM    299  HA  ASP A  23     -11.266 -18.236  12.074  1.00 64.62           H  
ATOM    300  C   ASP A  23      -9.873 -18.629  13.640  1.00 64.62           C  
ATOM    301  CB  ASP A  23     -12.341 -19.222  13.656  1.00 64.62           C  
ATOM    302  HB2 ASP A  23     -12.384 -18.397  14.366  1.00 64.62           H  
ATOM    303  HB3 ASP A  23     -12.247 -20.144  14.231  1.00 64.62           H  
ATOM    304  O   ASP A  23      -9.664 -17.437  13.884  1.00 64.62           O  
ATOM    305  CG  ASP A  23     -13.675 -19.227  12.886  1.00 64.62           C  
ATOM    306  OD1 ASP A  23     -13.818 -18.457  11.906  1.00 64.62           O  
ATOM    307  OD2 ASP A  23     -14.604 -19.944  13.330  1.00 64.62           O  
ATOM    308  N   ASP A  24      -9.045 -19.598  14.050  1.00 75.75           N  
ATOM    309  H   ASP A  24      -9.280 -20.551  13.815  1.00 75.75           H  
ATOM    310  CA  ASP A  24      -7.807 -19.373  14.804  1.00 75.75           C  
ATOM    311  HA  ASP A  24      -7.979 -18.564  15.514  1.00 75.75           H  
ATOM    312  C   ASP A  24      -6.682 -18.896  13.874  1.00 75.75           C  
ATOM    313  CB  ASP A  24      -7.424 -20.624  15.617  1.00 75.75           C  
ATOM    314  HB2 ASP A  24      -7.526 -21.509  14.989  1.00 75.75           H  
ATOM    315  HB3 ASP A  24      -6.378 -20.539  15.909  1.00 75.75           H  
ATOM    316  O   ASP A  24      -5.765 -19.628  13.493  1.00 75.75           O  
ATOM    317  CG  ASP A  24      -8.231 -20.807  16.912  1.00 75.75           C  
ATOM    318  OD1 ASP A  24      -8.824 -19.819  17.407  1.00 75.75           O  
ATOM    319  OD2 ASP A  24      -8.189 -21.932  17.461  1.00 75.75           O  
ATOM    320  N   VAL A  25      -6.764 -17.627  13.480  1.00 81.50           N  
ATOM    321  H   VAL A  25      -7.594 -17.120  13.751  1.00 81.50           H  
ATOM    322  CA  VAL A  25      -5.772 -16.986  12.617  1.00 81.50           C  
ATOM    323  HA  VAL A  25      -5.461 -17.712  11.867  1.00 81.50           H  
ATOM    324  C   VAL A  25      -4.539 -16.578  13.420  1.00 81.50           C  
ATOM    325  CB  VAL A  25      -6.378 -15.782  11.881  1.00 81.50           C  
ATOM    326  HB  VAL A  25      -6.660 -15.008  12.596  1.00 81.50           H  
ATOM    327  O   VAL A  25      -4.623 -15.747  14.325  1.00 81.50           O  
ATOM    328  CG1 VAL A  25      -5.347 -15.194  10.916  1.00 81.50           C  
ATOM    329 HG11 VAL A  25      -4.892 -15.991  10.327  1.00 81.50           H  
ATOM    330 HG12 VAL A  25      -4.568 -14.676  11.476  1.00 81.50           H  
ATOM    331 HG13 VAL A  25      -5.834 -14.473  10.260  1.00 81.50           H  
ATOM    332  CG2 VAL A  25      -7.636 -16.189  11.102  1.00 81.50           C  
ATOM    333 HG21 VAL A  25      -7.940 -15.403  10.411  1.00 81.50           H  
ATOM    334 HG22 VAL A  25      -8.458 -16.357  11.799  1.00 81.50           H  
ATOM    335 HG23 VAL A  25      -7.466 -17.124  10.569  1.00 81.50           H  
ATOM    336  N   ALA A  26      -3.369 -17.107  13.052  1.00 89.25           N  
ATOM    337  H   ALA A  26      -3.346 -17.798  12.316  1.00 89.25           H  
ATOM    338  CA  ALA A  26      -2.104 -16.633  13.598  1.00 89.25           C  
ATOM    339  HA  ALA A  26      -2.207 -16.560  14.680  1.00 89.25           H  
ATOM    340  C   ALA A  26      -1.765 -15.238  13.050  1.00 89.25           C  
ATOM    341  CB  ALA A  26      -0.999 -17.650  13.292  1.00 89.25           C  
ATOM    342  HB1 ALA A  26      -0.063 -17.330  13.748  1.00 89.25           H  
ATOM    343  HB2 ALA A  26      -0.860 -17.734  12.214  1.00 89.25           H  
ATOM    344  HB3 ALA A  26      -1.276 -18.627  13.690  1.00 89.25           H  
ATOM    345  O   ALA A  26      -1.952 -14.960  11.866  1.00 89.25           O  
ATOM    346  N   GLU A  27      -1.185 -14.380  13.892  1.00 91.56           N  
ATOM    347  H   GLU A  27      -1.126 -14.630  14.869  1.00 91.56           H  
ATOM    348  CA  GLU A  27      -0.768 -13.023  13.504  1.00 91.56           C  
ATOM    349  HA  GLU A  27      -1.655 -12.443  13.250  1.00 91.56           H  
ATOM    350  C   GLU A  27       0.162 -13.035  12.277  1.00 91.56           C  
ATOM    351  CB  GLU A  27      -0.073 -12.370  14.712  1.00 91.56           C  
ATOM    352  HB2 GLU A  27      -0.707 -12.478  15.592  1.00 91.56           H  
ATOM    353  HB3 GLU A  27       0.852 -12.912  14.912  1.00 91.56           H  
ATOM    354  O   GLU A  27       0.032 -12.193  11.393  1.00 91.56           O  
ATOM    355  CG  GLU A  27       0.271 -10.883  14.531  1.00 91.56           C  
ATOM    356  HG2 GLU A  27       0.894 -10.762  13.644  1.00 91.56           H  
ATOM    357  HG3 GLU A  27       0.867 -10.572  15.389  1.00 91.56           H  
ATOM    358  CD  GLU A  27      -0.950  -9.956  14.433  1.00 91.56           C  
ATOM    359  OE1 GLU A  27      -0.756  -8.785  14.030  1.00 91.56           O  
ATOM    360  OE2 GLU A  27      -2.086 -10.386  14.715  1.00 91.56           O  
ATOM    361  N   ALA A  28       1.037 -14.042  12.180  1.00 93.88           N  
ATOM    362  H   ALA A  28       1.067 -14.708  12.939  1.00 93.88           H  
ATOM    363  CA  ALA A  28       1.955 -14.252  11.060  1.00 93.88           C  
ATOM    364  HA  ALA A  28       2.567 -13.359  10.937  1.00 93.88           H  
ATOM    365  C   ALA A  28       1.247 -14.523   9.716  1.00 93.88           C  
ATOM    366  CB  ALA A  28       2.870 -15.424  11.438  1.00 93.88           C  
ATOM    367  HB1 ALA A  28       3.431 -15.181  12.341  1.00 93.88           H  
ATOM    368  HB2 ALA A  28       2.279 -16.324  11.603  1.00 93.88           H  
ATOM    369  HB3 ALA A  28       3.578 -15.613  10.631  1.00 93.88           H  
ATOM    370  O   ALA A  28       1.805 -14.241   8.658  1.00 93.88           O  
ATOM    371  N   ASP A  29       0.015 -15.041   9.735  1.00 94.62           N  
ATOM    372  H   ASP A  29      -0.442 -15.181  10.625  1.00 94.62           H  
ATOM    373  CA  ASP A  29      -0.761 -15.335   8.526  1.00 94.62           C  
ATOM    374  HA  ASP A  29      -0.074 -15.597   7.722  1.00 94.62           H  
ATOM    375  C   ASP A  29      -1.536 -14.120   7.998  1.00 94.62           C  
ATOM    376  CB  ASP A  29      -1.695 -16.535   8.759  1.00 94.62           C  
ATOM    377  HB2 ASP A  29      -2.395 -16.285   9.557  1.00 94.62           H  
ATOM    378  HB3 ASP A  29      -2.280 -16.699   7.854  1.00 94.62           H  
ATOM    379  O   ASP A  29      -2.156 -14.201   6.935  1.00 94.62           O  
ATOM    380  CG  ASP A  29      -0.995 -17.861   9.093  1.00 94.62           C  
ATOM    381  OD1 ASP A  29       0.090 -18.144   8.531  1.00 94.62           O  
ATOM    382  OD2 ASP A  29      -1.593 -18.647   9.851  1.00 94.62           O  
ATOM    383  N   ILE A  30      -1.511 -12.987   8.707  1.00 95.19           N  
ATOM    384  H   ILE A  30      -0.974 -12.964   9.562  1.00 95.19           H  
ATOM    385  CA  ILE A  30      -2.178 -11.765   8.260  1.00 95.19           C  
ATOM    386  HA  ILE A  30      -3.191 -12.036   7.960  1.00 95.19           H  
ATOM    387  C   ILE A  30      -1.452 -11.204   7.037  1.00 95.19           C  
ATOM    388  CB  ILE A  30      -2.287 -10.728   9.394  1.00 95.19           C  
ATOM    389  HB  ILE A  30      -1.281 -10.503   9.747  1.00 95.19           H  
ATOM    390  O   ILE A  30      -0.281 -10.829   7.107  1.00 95.19           O  
ATOM    391  CG1 ILE A  30      -3.104 -11.319  10.565  1.00 95.19           C  
ATOM    392 HG12 ILE A  30      -4.089 -11.613  10.204  1.00 95.19           H  
ATOM    393 HG13 ILE A  30      -2.608 -12.215  10.938  1.00 95.19           H  
ATOM    394  CG2 ILE A  30      -2.923  -9.420   8.875  1.00 95.19           C  
ATOM    395 HG21 ILE A  30      -2.988  -8.680   9.673  1.00 95.19           H  
ATOM    396 HG22 ILE A  30      -2.313  -8.987   8.082  1.00 95.19           H  
ATOM    397 HG23 ILE A  30      -3.919  -9.621   8.482  1.00 95.19           H  
ATOM    398  CD1 ILE A  30      -3.279 -10.370  11.753  1.00 95.19           C  
ATOM    399 HD11 ILE A  30      -2.311  -9.953  12.031  1.00 95.19           H  
ATOM    400 HD12 ILE A  30      -3.689 -10.927  12.596  1.00 95.19           H  
ATOM    401 HD13 ILE A  30      -3.972  -9.566  11.504  1.00 95.19           H  
ATOM    402  N   ILE A  31      -2.179 -11.086   5.927  1.00 96.94           N  
ATOM    403  H   ILE A  31      -3.147 -11.370   5.972  1.00 96.94           H  
ATOM    404  CA  ILE A  31      -1.698 -10.479   4.688  1.00 96.94           C  
ATOM    405  HA  ILE A  31      -0.751 -10.948   4.422  1.00 96.94           H  
ATOM    406  C   ILE A  31      -1.457  -8.988   4.932  1.00 96.94           C  
ATOM    407  CB  ILE A  31      -2.695 -10.715   3.533  1.00 96.94           C  
ATOM    408  HB  ILE A  31      -3.656 -10.295   3.831  1.00 96.94           H  
ATOM    409  O   ILE A  31      -2.357  -8.255   5.344  1.00 96.94           O  
ATOM    410  CG1 ILE A  31      -2.891 -12.226   3.269  1.00 96.94           C  
ATOM    411 HG12 ILE A  31      -1.949 -12.663   2.939  1.00 96.94           H  
ATOM    412 HG13 ILE A  31      -3.181 -12.720   4.197  1.00 96.94           H  
ATOM    413  CG2 ILE A  31      -2.215  -9.995   2.256  1.00 96.94           C  
ATOM    414 HG21 ILE A  31      -2.178  -8.917   2.412  1.00 96.94           H  
ATOM    415 HG22 ILE A  31      -2.898 -10.180   1.427  1.00 96.94           H  
ATOM    416 HG23 ILE A  31      -1.221 -10.349   1.981  1.00 96.94           H  
ATOM    417  CD1 ILE A  31      -3.980 -12.540   2.237  1.00 96.94           C  
ATOM    418 HD11 ILE A  31      -4.189 -13.610   2.249  1.00 96.94           H  
ATOM    419 HD12 ILE A  31      -4.891 -11.996   2.486  1.00 96.94           H  
ATOM    420 HD13 ILE A  31      -3.649 -12.264   1.236  1.00 96.94           H  
ATOM    421  N   SER A  32      -0.242  -8.541   4.637  1.00 97.38           N  
ATOM    422  H   SER A  32       0.441  -9.211   4.312  1.00 97.38           H  
ATOM    423  CA  SER A  32       0.244  -7.179   4.865  1.00 97.38           C  
ATOM    424  HA  SER A  32      -0.510  -6.608   5.408  1.00 97.38           H  
ATOM    425  C   SER A  32       0.531  -6.411   3.574  1.00 97.38           C  
ATOM    426  CB  SER A  32       1.498  -7.251   5.733  1.00 97.38           C  
ATOM    427  HB2 SER A  32       1.242  -7.693   6.697  1.00 97.38           H  
ATOM    428  HB3 SER A  32       1.895  -6.249   5.896  1.00 97.38           H  
ATOM    429  O   SER A  32       0.857  -5.228   3.624  1.00 97.38           O  
ATOM    430  OG  SER A  32       2.472  -8.056   5.103  1.00 97.38           O  
ATOM    431  HG  SER A  32       3.223  -7.494   4.902  1.00 97.38           H  
ATOM    432  N   THR A  33       0.441  -7.061   2.409  1.00 98.12           N  
ATOM    433  H   THR A  33       0.262  -8.055   2.435  1.00 98.12           H  
ATOM    434  CA  THR A  33       0.540  -6.406   1.096  1.00 98.12           C  
ATOM    435  HA  THR A  33      -0.089  -5.516   1.121  1.00 98.12           H  
ATOM    436  C   THR A  33       0.024  -7.322  -0.019  1.00 98.12           C  
ATOM    437  CB  THR A  33       1.989  -5.951   0.827  1.00 98.12           C  
ATOM    438  HB  THR A  33       2.324  -5.324   1.653  1.00 98.12           H  
ATOM    439  O   THR A  33       0.098  -8.548   0.094  1.00 98.12           O  
ATOM    440  CG2 THR A  33       2.985  -7.099   0.690  1.00 98.12           C  
ATOM    441 HG21 THR A  33       2.964  -7.707   1.595  1.00 98.12           H  
ATOM    442 HG22 THR A  33       3.984  -6.679   0.579  1.00 98.12           H  
ATOM    443 HG23 THR A  33       2.746  -7.711  -0.180  1.00 98.12           H  
ATOM    444  OG1 THR A  33       2.067  -5.167  -0.343  1.00 98.12           O  
ATOM    445  HG1 THR A  33       1.545  -4.379  -0.175  1.00 98.12           H  
ATOM    446  N   VAL A  34      -0.496  -6.738  -1.104  1.00 98.50           N  
ATOM    447  H   VAL A  34      -0.488  -5.729  -1.156  1.00 98.50           H  
ATOM    448  CA  VAL A  34      -1.013  -7.438  -2.292  1.00 98.50           C  
ATOM    449  HA  VAL A  34      -0.570  -8.432  -2.353  1.00 98.50           H  
ATOM    450  C   VAL A  34      -0.629  -6.641  -3.540  1.00 98.50           C  
ATOM    451  CB  VAL A  34      -2.549  -7.577  -2.234  1.00 98.50           C  
ATOM    452  HB  VAL A  34      -3.000  -6.585  -2.259  1.00 98.50           H  
ATOM    453  O   VAL A  34      -0.868  -5.440  -3.575  1.00 98.50           O  
ATOM    454  CG1 VAL A  34      -3.088  -8.371  -3.429  1.00 98.50           C  
ATOM    455 HG11 VAL A  34      -2.870  -7.837  -4.354  1.00 98.50           H  
ATOM    456 HG12 VAL A  34      -4.170  -8.469  -3.348  1.00 98.50           H  
ATOM    457 HG13 VAL A  34      -2.630  -9.360  -3.463  1.00 98.50           H  
ATOM    458  CG2 VAL A  34      -3.039  -8.273  -0.961  1.00 98.50           C  
ATOM    459 HG21 VAL A  34      -2.532  -9.228  -0.826  1.00 98.50           H  
ATOM    460 HG22 VAL A  34      -4.115  -8.434  -1.026  1.00 98.50           H  
ATOM    461 HG23 VAL A  34      -2.840  -7.643  -0.094  1.00 98.50           H  
ATOM    462  N   GLU A  35      -0.072  -7.284  -4.569  1.00 98.25           N  
ATOM    463  H   GLU A  35       0.136  -8.267  -4.466  1.00 98.25           H  
ATOM    464  CA  GLU A  35       0.385  -6.595  -5.783  1.00 98.25           C  
ATOM    465  HA  GLU A  35      -0.234  -5.712  -5.946  1.00 98.25           H  
ATOM    466  C   GLU A  35       0.303  -7.496  -7.032  1.00 98.25           C  
ATOM    467  CB  GLU A  35       1.832  -6.115  -5.562  1.00 98.25           C  
ATOM    468  HB2 GLU A  35       1.924  -5.625  -4.593  1.00 98.25           H  
ATOM    469  HB3 GLU A  35       2.485  -6.988  -5.539  1.00 98.25           H  
ATOM    470  O   GLU A  35       0.921  -8.567  -7.089  1.00 98.25           O  
ATOM    471  CG  GLU A  35       2.341  -5.162  -6.655  1.00 98.25           C  
ATOM    472  HG2 GLU A  35       3.430  -5.184  -6.623  1.00 98.25           H  
ATOM    473  HG3 GLU A  35       2.046  -5.542  -7.633  1.00 98.25           H  
ATOM    474  CD  GLU A  35       1.894  -3.695  -6.524  1.00 98.25           C  
ATOM    475  OE1 GLU A  35       2.421  -2.875  -7.303  1.00 98.25           O  
ATOM    476  OE2 GLU A  35       1.173  -3.329  -5.569  1.00 98.25           O  
ATOM    477  N   PHE A  36      -0.404  -7.042  -8.072  1.00 98.38           N  
ATOM    478  H   PHE A  36      -0.836  -6.132  -7.998  1.00 98.38           H  
ATOM    479  CA  PHE A  36      -0.344  -7.656  -9.404  1.00 98.38           C  
ATOM    480  HA  PHE A  36      -0.360  -8.740  -9.296  1.00 98.38           H  
ATOM    481  C   PHE A  36       0.953  -7.280 -10.127  1.00 98.38           C  
ATOM    482  CB  PHE A  36      -1.554  -7.248 -10.258  1.00 98.38           C  
ATOM    483  HB2 PHE A  36      -1.334  -7.470 -11.302  1.00 98.38           H  
ATOM    484  HB3 PHE A  36      -1.700  -6.170 -10.188  1.00 98.38           H  
ATOM    485  O   PHE A  36       1.449  -6.162 -10.005  1.00 98.38           O  
ATOM    486  CG  PHE A  36      -2.838  -7.968  -9.903  1.00 98.38           C  
ATOM    487  CD1 PHE A  36      -3.042  -9.293 -10.334  1.00 98.38           C  
ATOM    488  HD1 PHE A  36      -2.285  -9.802 -10.912  1.00 98.38           H  
ATOM    489  CD2 PHE A  36      -3.833  -7.318  -9.152  1.00 98.38           C  
ATOM    490  HD2 PHE A  36      -3.690  -6.292  -8.846  1.00 98.38           H  
ATOM    491  CE1 PHE A  36      -4.234  -9.961 -10.003  1.00 98.38           C  
ATOM    492  HE1 PHE A  36      -4.386 -10.981 -10.324  1.00 98.38           H  
ATOM    493  CE2 PHE A  36      -5.023  -7.990  -8.819  1.00 98.38           C  
ATOM    494  HE2 PHE A  36      -5.787  -7.485  -8.247  1.00 98.38           H  
ATOM    495  CZ  PHE A  36      -5.223  -9.313  -9.246  1.00 98.38           C  
ATOM    496  HZ  PHE A  36      -6.139  -9.830  -8.999  1.00 98.38           H  
ATOM    497  N   ASN A  37       1.489  -8.191 -10.937  1.00 97.88           N  
ATOM    498  H   ASN A  37       1.039  -9.091 -11.022  1.00 97.88           H  
ATOM    499  CA  ASN A  37       2.553  -7.841 -11.872  1.00 97.88           C  
ATOM    500  HA  ASN A  37       3.252  -7.188 -11.349  1.00 97.88           H  
ATOM    501  C   ASN A  37       2.002  -7.025 -13.059  1.00 97.88           C  
ATOM    502  CB  ASN A  37       3.329  -9.106 -12.289  1.00 97.88           C  
ATOM    503  HB2 ASN A  37       3.478  -9.748 -11.421  1.00 97.88           H  
ATOM    504  HB3 ASN A  37       4.314  -8.805 -12.647  1.00 97.88           H  
ATOM    505  O   ASN A  37       0.796  -6.928 -13.272  1.00 97.88           O  
ATOM    506  CG  ASN A  37       2.649  -9.916 -13.379  1.00 97.88           C  
ATOM    507  ND2 ASN A  37       3.400 -10.600 -14.206  1.00 97.88           N  
ATOM    508 HD21 ASN A  37       4.400 -10.668 -14.083  1.00 97.88           H  
ATOM    509 HD22 ASN A  37       2.914 -11.044 -14.973  1.00 97.88           H  
ATOM    510  OD1 ASN A  37       1.445  -9.915 -13.550  1.00 97.88           O  
ATOM    511  N   HIS A  38       2.895  -6.482 -13.888  1.00 95.44           N  
ATOM    512  H   HIS A  38       3.866  -6.506 -13.613  1.00 95.44           H  
ATOM    513  CA  HIS A  38       2.541  -5.625 -15.029  1.00 95.44           C  
ATOM    514  HA  HIS A  38       2.056  -4.725 -14.650  1.00 95.44           H  
ATOM    515  C   HIS A  38       1.584  -6.269 -16.054  1.00 95.44           C  
ATOM    516  CB  HIS A  38       3.838  -5.228 -15.747  1.00 95.44           C  
ATOM    517  HB2 HIS A  38       4.308  -6.120 -16.162  1.00 95.44           H  
ATOM    518  HB3 HIS A  38       3.588  -4.568 -16.577  1.00 95.44           H  
ATOM    519  O   HIS A  38       0.832  -5.563 -16.729  1.00 95.44           O  
ATOM    520  CG  HIS A  38       4.839  -4.521 -14.869  1.00 95.44           C  
ATOM    521  CD2 HIS A  38       4.910  -3.169 -14.661  1.00 95.44           C  
ATOM    522  HD2 HIS A  38       4.252  -2.422 -15.080  1.00 95.44           H  
ATOM    523  ND1 HIS A  38       5.871  -5.098 -14.154  1.00 95.44           N  
ATOM    524  HD1 HIS A  38       6.149  -6.069 -14.144  1.00 95.44           H  
ATOM    525  CE1 HIS A  38       6.535  -4.113 -13.528  1.00 95.44           C  
ATOM    526  HE1 HIS A  38       7.406  -4.242 -12.903  1.00 95.44           H  
ATOM    527  NE2 HIS A  38       5.998  -2.924 -13.824  1.00 95.44           N  
ATOM    528  N   SER A  39       1.615  -7.598 -16.221  1.00 95.06           N  
ATOM    529  H   SER A  39       2.210  -8.159 -15.627  1.00 95.06           H  
ATOM    530  CA  SER A  39       0.666  -8.300 -17.096  1.00 95.06           C  
ATOM    531  HA  SER A  39       0.422  -7.641 -17.929  1.00 95.06           H  
ATOM    532  C   SER A  39      -0.665  -8.606 -16.404  1.00 95.06           C  
ATOM    533  CB  SER A  39       1.283  -9.569 -17.713  1.00 95.06           C  
ATOM    534  HB2 SER A  39       2.155  -9.287 -18.303  1.00 95.06           H  
ATOM    535  HB3 SER A  39       0.552 -10.022 -18.382  1.00 95.06           H  
ATOM    536  O   SER A  39      -1.661  -8.760 -17.106  1.00 95.06           O  
ATOM    537  OG  SER A  39       1.678 -10.535 -16.757  1.00 95.06           O  
ATOM    538  HG  SER A  39       1.822 -11.365 -17.217  1.00 95.06           H  
ATOM    539  N   GLY A  40      -0.672  -8.653 -15.068  1.00 96.75           N  
ATOM    540  H   GLY A  40       0.189  -8.441 -14.584  1.00 96.75           H  
ATOM    541  CA  GLY A  40      -1.745  -9.145 -14.205  1.00 96.75           C  
ATOM    542  HA2 GLY A  40      -1.578  -8.763 -13.199  1.00 96.75           H  
ATOM    543  HA3 GLY A  40      -2.702  -8.761 -14.558  1.00 96.75           H  
ATOM    544  C   GLY A  40      -1.823 -10.672 -14.108  1.00 96.75           C  
ATOM    545  O   GLY A  40      -2.624 -11.206 -13.345  1.00 96.75           O  
ATOM    546  N   GLU A  41      -0.953 -11.392 -14.819  1.00 95.56           N  
ATOM    547  H   GLU A  41      -0.268 -10.895 -15.370  1.00 95.56           H  
ATOM    548  CA  GLU A  41      -0.908 -12.857 -14.801  1.00 95.56           C  
ATOM    549  HA  GLU A  41      -1.912 -13.253 -14.948  1.00 95.56           H  
ATOM    550  C   GLU A  41      -0.368 -13.410 -13.484  1.00 95.56           C  
ATOM    551  CB  GLU A  41       0.005 -13.360 -15.919  1.00 95.56           C  
ATOM    552  HB2 GLU A  41       1.001 -12.949 -15.751  1.00 95.56           H  
ATOM    553  HB3 GLU A  41       0.073 -14.447 -15.867  1.00 95.56           H  
ATOM    554  O   GLU A  41      -0.654 -14.558 -13.153  1.00 95.56           O  
ATOM    555  CG  GLU A  41      -0.507 -12.978 -17.312  1.00 95.56           C  
ATOM    556  HG2 GLU A  41      -1.443 -13.504 -17.494  1.00 95.56           H  
ATOM    557  HG3 GLU A  41      -0.708 -11.907 -17.361  1.00 95.56           H  
ATOM    558  CD  GLU A  41       0.511 -13.320 -18.399  1.00 95.56           C  
ATOM    559  OE1 GLU A  41       0.061 -13.728 -19.495  1.00 95.56           O  
ATOM    560  OE2 GLU A  41       1.720 -13.146 -18.139  1.00 95.56           O  
ATOM    561  N   LEU A  42       0.418 -12.619 -12.748  1.00 97.62           N  
ATOM    562  H   LEU A  42       0.559 -11.670 -13.064  1.00 97.62           H  
ATOM    563  CA  LEU A  42       0.915 -12.967 -11.424  1.00 97.62           C  
ATOM    564  HA  LEU A  42       0.538 -13.956 -11.163  1.00 97.62           H  
ATOM    565  C   LEU A  42       0.377 -11.990 -10.384  1.00 97.62           C  
ATOM    566  CB  LEU A  42       2.452 -13.022 -11.388  1.00 97.62           C  
ATOM    567  HB2 LEU A  42       2.762 -13.278 -10.374  1.00 97.62           H  
ATOM    568  HB3 LEU A  42       2.840 -12.028 -11.608  1.00 97.62           H  
ATOM    569  O   LEU A  42       0.350 -10.780 -10.602  1.00 97.62           O  
ATOM    570  CG  LEU A  42       3.082 -14.028 -12.361  1.00 97.62           C  
ATOM    571  HG  LEU A  42       2.779 -13.798 -13.382  1.00 97.62           H  
ATOM    572  CD1 LEU A  42       4.600 -13.933 -12.285  1.00 97.62           C  
ATOM    573 HD11 LEU A  42       5.009 -14.641 -13.006  1.00 97.62           H  
ATOM    574 HD12 LEU A  42       4.920 -12.923 -12.540  1.00 97.62           H  
ATOM    575 HD13 LEU A  42       4.943 -14.186 -11.282  1.00 97.62           H  
ATOM    576  CD2 LEU A  42       2.705 -15.473 -12.040  1.00 97.62           C  
ATOM    577 HD21 LEU A  42       2.936 -15.707 -11.001  1.00 97.62           H  
ATOM    578 HD22 LEU A  42       3.239 -16.163 -12.693  1.00 97.62           H  
ATOM    579 HD23 LEU A  42       1.635 -15.601 -12.205  1.00 97.62           H  
ATOM    580  N   LEU A  43       0.009 -12.529  -9.231  1.00 98.38           N  
ATOM    581  H   LEU A  43       0.054 -13.536  -9.155  1.00 98.38           H  
ATOM    582  CA  LEU A  43      -0.454 -11.796  -8.061  1.00 98.38           C  
ATOM    583  HA  LEU A  43      -0.339 -10.723  -8.213  1.00 98.38           H  
ATOM    584  C   LEU A  43       0.397 -12.223  -6.870  1.00 98.38           C  
ATOM    585  CB  LEU A  43      -1.943 -12.124  -7.876  1.00 98.38           C  
ATOM    586  HB2 LEU A  43      -2.059 -13.207  -7.837  1.00 98.38           H  
ATOM    587  HB3 LEU A  43      -2.483 -11.770  -8.755  1.00 98.38           H  
ATOM    588  O   LEU A  43       0.384 -13.394  -6.508  1.00 98.38           O  
ATOM    589  CG  LEU A  43      -2.591 -11.527  -6.618  1.00 98.38           C  
ATOM    590  HG  LEU A  43      -2.102 -11.917  -5.724  1.00 98.38           H  
ATOM    591  CD1 LEU A  43      -2.513 -10.003  -6.599  1.00 98.38           C  
ATOM    592 HD11 LEU A  43      -1.495  -9.685  -6.377  1.00 98.38           H  
ATOM    593 HD12 LEU A  43      -2.822  -9.598  -7.563  1.00 98.38           H  
ATOM    594 HD13 LEU A  43      -3.179  -9.612  -5.830  1.00 98.38           H  
ATOM    595  CD2 LEU A  43      -4.055 -11.957  -6.589  1.00 98.38           C  
ATOM    596 HD21 LEU A  43      -4.560 -11.623  -7.495  1.00 98.38           H  
ATOM    597 HD22 LEU A  43      -4.113 -13.044  -6.524  1.00 98.38           H  
ATOM    598 HD23 LEU A  43      -4.553 -11.517  -5.725  1.00 98.38           H  
ATOM    599  N   ALA A  44       1.152 -11.306  -6.276  1.00 98.69           N  
ATOM    600  H   ALA A  44       1.079 -10.345  -6.576  1.00 98.69           H  
ATOM    601  CA  ALA A  44       1.915 -11.579  -5.063  1.00 98.69           C  
ATOM    602  HA  ALA A  44       2.037 -12.655  -4.942  1.00 98.69           H  
ATOM    603  C   ALA A  44       1.175 -11.057  -3.834  1.00 98.69           C  
ATOM    604  CB  ALA A  44       3.321 -10.978  -5.164  1.00 98.69           C  
ATOM    605  HB1 ALA A  44       3.819 -11.066  -4.198  1.00 98.69           H  
ATOM    606  HB2 ALA A  44       3.260  -9.926  -5.440  1.00 98.69           H  
ATOM    607  HB3 ALA A  44       3.913 -11.527  -5.896  1.00 98.69           H  
ATOM    608  O   ALA A  44       0.604  -9.968  -3.860  1.00 98.69           O  
ATOM    609  N   THR A  45       1.253 -11.805  -2.743  1.00 98.50           N  
ATOM    610  H   THR A  45       1.663 -12.725  -2.815  1.00 98.50           H  
ATOM    611  CA  THR A  45       0.897 -11.348  -1.403  1.00 98.50           C  
ATOM    612  HA  THR A  45       0.648 -10.287  -1.444  1.00 98.50           H  
ATOM    613  C   THR A  45       2.090 -11.508  -0.481  1.00 98.50           C  
ATOM    614  CB  THR A  45      -0.317 -12.089  -0.831  1.00 98.50           C  
ATOM    615  HB  THR A  45      -0.543 -11.684   0.155  1.00 98.50           H  
ATOM    616  O   THR A  45       2.822 -12.492  -0.591  1.00 98.50           O  
ATOM    617  CG2 THR A  45      -1.541 -11.924  -1.725  1.00 98.50           C  
ATOM    618 HG21 THR A  45      -1.661 -10.874  -1.992  1.00 98.50           H  
ATOM    619 HG22 THR A  45      -1.424 -12.505  -2.640  1.00 98.50           H  
ATOM    620 HG23 THR A  45      -2.419 -12.263  -1.176  1.00 98.50           H  
ATOM    621  OG1 THR A  45      -0.081 -13.473  -0.721  1.00 98.50           O  
ATOM    622  HG1 THR A  45       0.668 -13.597  -0.133  1.00 98.50           H  
ATOM    623  N   GLY A  46       2.270 -10.559   0.428  1.00 98.50           N  
ATOM    624  H   GLY A  46       1.587  -9.816   0.477  1.00 98.50           H  
ATOM    625  CA  GLY A  46       3.170 -10.689   1.569  1.00 98.50           C  
ATOM    626  HA2 GLY A  46       3.854  -9.841   1.610  1.00 98.50           H  
ATOM    627  HA3 GLY A  46       3.758 -11.603   1.483  1.00 98.50           H  
ATOM    628  C   GLY A  46       2.374 -10.735   2.865  1.00 98.50           C  
ATOM    629  O   GLY A  46       1.255 -10.218   2.908  1.00 98.50           O  
ATOM    630  N   ASP A  47       2.935 -11.346   3.900  1.00 97.69           N  
ATOM    631  H   ASP A  47       3.825 -11.811   3.790  1.00 97.69           H  
ATOM    632  CA  ASP A  47       2.307 -11.425   5.217  1.00 97.69           C  
ATOM    633  HA  ASP A  47       1.451 -10.751   5.239  1.00 97.69           H  
ATOM    634  C   ASP A  47       3.213 -10.936   6.356  1.00 97.69           C  
ATOM    635  CB  ASP A  47       1.745 -12.837   5.440  1.00 97.69           C  
ATOM    636  HB2 ASP A  47       1.015 -13.038   4.655  1.00 97.69           H  
ATOM    637  HB3 ASP A  47       1.208 -12.871   6.388  1.00 97.69           H  
ATOM    638  O   ASP A  47       4.395 -10.609   6.177  1.00 97.69           O  
ATOM    639  CG  ASP A  47       2.788 -13.953   5.440  1.00 97.69           C  
ATOM    640  OD1 ASP A  47       3.939 -13.746   5.876  1.00 97.69           O  
ATOM    641  OD2 ASP A  47       2.414 -15.071   5.024  1.00 97.69           O  
ATOM    642  N   LYS A  48       2.619 -10.852   7.550  1.00 96.81           N  
ATOM    643  H   LYS A  48       1.638 -11.090   7.598  1.00 96.81           H  
ATOM    644  CA  LYS A  48       3.313 -10.482   8.786  1.00 96.81           C  
ATOM    645  HA  LYS A  48       3.860  -9.553   8.626  1.00 96.81           H  
ATOM    646  C   LYS A  48       4.362 -11.501   9.222  1.00 96.81           C  
ATOM    647  CB  LYS A  48       2.304 -10.274   9.913  1.00 96.81           C  
ATOM    648  HB2 LYS A  48       1.658 -11.150   9.963  1.00 96.81           H  
ATOM    649  HB3 LYS A  48       2.847 -10.186  10.854  1.00 96.81           H  
ATOM    650  O   LYS A  48       5.267 -11.123   9.946  1.00 96.81           O  
ATOM    651  CG  LYS A  48       1.455  -9.015   9.715  1.00 96.81           C  
ATOM    652  HG2 LYS A  48       0.749  -9.165   8.897  1.00 96.81           H  
ATOM    653  HG3 LYS A  48       2.104  -8.175   9.467  1.00 96.81           H  
ATOM    654  CD  LYS A  48       0.696  -8.698  11.005  1.00 96.81           C  
ATOM    655  HD2 LYS A  48       1.407  -8.557  11.819  1.00 96.81           H  
ATOM    656  HD3 LYS A  48       0.052  -9.538  11.264  1.00 96.81           H  
ATOM    657  CE  LYS A  48      -0.137  -7.429  10.837  1.00 96.81           C  
ATOM    658  HE2 LYS A  48       0.542  -6.591  10.682  1.00 96.81           H  
ATOM    659  HE3 LYS A  48      -0.773  -7.538   9.958  1.00 96.81           H  
ATOM    660  NZ  LYS A  48      -0.960  -7.207  12.043  1.00 96.81           N  
ATOM    661  HZ1 LYS A  48      -1.416  -6.307  12.095  1.00 96.81           H  
ATOM    662  HZ2 LYS A  48      -1.621  -7.958  12.180  1.00 96.81           H  
ATOM    663  HZ3 LYS A  48      -0.425  -7.379  12.882  1.00 96.81           H  
ATOM    664  N   GLY A  49       4.263 -12.745   8.763  1.00 97.19           N  
ATOM    665  H   GLY A  49       3.476 -12.978   8.174  1.00 97.19           H  
ATOM    666  CA  GLY A  49       5.250 -13.798   8.981  1.00 97.19           C  
ATOM    667  HA2 GLY A  49       4.752 -14.764   8.895  1.00 97.19           H  
ATOM    668  HA3 GLY A  49       5.671 -13.705   9.982  1.00 97.19           H  
ATOM    669  C   GLY A  49       6.402 -13.787   7.981  1.00 97.19           C  
ATOM    670  O   GLY A  49       7.159 -14.751   7.944  1.00 97.19           O  
ATOM    671  N   GLY A  50       6.537 -12.757   7.139  1.00 98.31           N  
ATOM    672  H   GLY A  50       5.819 -12.047   7.138  1.00 98.31           H  
ATOM    673  CA  GLY A  50       7.669 -12.608   6.222  1.00 98.31           C  
ATOM    674  HA2 GLY A  50       8.592 -12.828   6.759  1.00 98.31           H  
ATOM    675  HA3 GLY A  50       7.711 -11.571   5.889  1.00 98.31           H  
ATOM    676  C   GLY A  50       7.622 -13.490   4.978  1.00 98.31           C  
ATOM    677  O   GLY A  50       8.611 -13.564   4.237  1.00 98.31           O  
ATOM    678  N   ARG A  51       6.495 -14.156   4.710  1.00 98.06           N  
ATOM    679  H   ARG A  51       5.696 -13.997   5.306  1.00 98.06           H  
ATOM    680  CA  ARG A  51       6.332 -15.049   3.560  1.00 98.06           C  
ATOM    681  HA  ARG A  51       7.313 -15.420   3.263  1.00 98.06           H  
ATOM    682  C   ARG A  51       5.739 -14.291   2.385  1.00 98.06           C  
ATOM    683  CB  ARG A  51       5.463 -16.262   3.910  1.00 98.06           C  
ATOM    684  HB2 ARG A  51       4.450 -15.896   4.079  1.00 98.06           H  
ATOM    685  HB3 ARG A  51       5.425 -16.934   3.053  1.00 98.06           H  
ATOM    686  O   ARG A  51       4.871 -13.433   2.531  1.00 98.06           O  
ATOM    687  CG  ARG A  51       5.968 -17.054   5.131  1.00 98.06           C  
ATOM    688  HG2 ARG A  51       6.225 -16.378   5.947  1.00 98.06           H  
ATOM    689  HG3 ARG A  51       6.865 -17.597   4.833  1.00 98.06           H  
ATOM    690  CD  ARG A  51       4.944 -18.057   5.671  1.00 98.06           C  
ATOM    691  HD2 ARG A  51       4.754 -18.819   4.916  1.00 98.06           H  
ATOM    692  HD3 ARG A  51       5.360 -18.531   6.561  1.00 98.06           H  
ATOM    693  NE  ARG A  51       3.694 -17.371   6.010  1.00 98.06           N  
ATOM    694  HE  ARG A  51       3.585 -16.424   5.678  1.00 98.06           H  
ATOM    695  NH1 ARG A  51       2.494 -18.964   7.207  1.00 98.06           N  
ATOM    696 HH11 ARG A  51       3.301 -19.558   7.328  1.00 98.06           H  
ATOM    697 HH12 ARG A  51       1.663 -19.046   7.774  1.00 98.06           H  
ATOM    698  NH2 ARG A  51       1.627 -17.015   6.709  1.00 98.06           N  
ATOM    699 HH21 ARG A  51       0.875 -17.258   7.339  1.00 98.06           H  
ATOM    700 HH22 ARG A  51       1.697 -16.122   6.242  1.00 98.06           H  
ATOM    701  CZ  ARG A  51       2.632 -17.803   6.641  1.00 98.06           C  
ATOM    702  N   VAL A  52       6.191 -14.658   1.191  1.00 98.62           N  
ATOM    703  H   VAL A  52       6.894 -15.382   1.163  1.00 98.62           H  
ATOM    704  CA  VAL A  52       5.584 -14.242  -0.073  1.00 98.62           C  
ATOM    705  HA  VAL A  52       4.841 -13.470   0.130  1.00 98.62           H  
ATOM    706  C   VAL A  52       4.882 -15.440  -0.686  1.00 98.62           C  
ATOM    707  CB  VAL A  52       6.614 -13.643  -1.042  1.00 98.62           C  
ATOM    708  HB  VAL A  52       7.407 -14.372  -1.203  1.00 98.62           H  
ATOM    709  O   VAL A  52       5.483 -16.502  -0.863  1.00 98.62           O  
ATOM    710  CG1 VAL A  52       5.988 -13.274  -2.395  1.00 98.62           C  
ATOM    711 HG11 VAL A  52       5.135 -12.614  -2.242  1.00 98.62           H  
ATOM    712 HG12 VAL A  52       6.726 -12.775  -3.024  1.00 98.62           H  
ATOM    713 HG13 VAL A  52       5.655 -14.177  -2.907  1.00 98.62           H  
ATOM    714  CG2 VAL A  52       7.231 -12.367  -0.472  1.00 98.62           C  
ATOM    715 HG21 VAL A  52       7.982 -11.972  -1.157  1.00 98.62           H  
ATOM    716 HG22 VAL A  52       7.712 -12.599   0.479  1.00 98.62           H  
ATOM    717 HG23 VAL A  52       6.452 -11.624  -0.306  1.00 98.62           H  
ATOM    718  N   VAL A  53       3.624 -15.250  -1.072  1.00 98.12           N  
ATOM    719  H   VAL A  53       3.214 -14.344  -0.899  1.00 98.12           H  
ATOM    720  CA  VAL A  53       2.874 -16.198  -1.897  1.00 98.12           C  
ATOM    721  HA  VAL A  53       3.485 -17.083  -2.074  1.00 98.12           H  
ATOM    722  C   VAL A  53       2.600 -15.538  -3.237  1.00 98.12           C  
ATOM    723  CB  VAL A  53       1.571 -16.668  -1.226  1.00 98.12           C  
ATOM    724  HB  VAL A  53       0.876 -15.832  -1.153  1.00 98.12           H  
ATOM    725  O   VAL A  53       2.044 -14.448  -3.303  1.00 98.12           O  
ATOM    726  CG1 VAL A  53       0.915 -17.777  -2.061  1.00 98.12           C  
ATOM    727 HG11 VAL A  53       1.613 -18.597  -2.233  1.00 98.12           H  
ATOM    728 HG12 VAL A  53       0.036 -18.158  -1.542  1.00 98.12           H  
ATOM    729 HG13 VAL A  53       0.596 -17.379  -3.024  1.00 98.12           H  
ATOM    730  CG2 VAL A  53       1.807 -17.217   0.187  1.00 98.12           C  
ATOM    731 HG21 VAL A  53       2.466 -18.085   0.152  1.00 98.12           H  
ATOM    732 HG22 VAL A  53       2.247 -16.452   0.826  1.00 98.12           H  
ATOM    733 HG23 VAL A  53       0.856 -17.511   0.630  1.00 98.12           H  
ATOM    734  N   ILE A  54       3.006 -16.195  -4.314  1.00 98.25           N  
ATOM    735  H   ILE A  54       3.435 -17.099  -4.179  1.00 98.25           H  
ATOM    736  CA  ILE A  54       2.729 -15.784  -5.684  1.00 98.25           C  
ATOM    737  HA  ILE A  54       2.333 -14.768  -5.685  1.00 98.25           H  
ATOM    738  C   ILE A  54       1.663 -16.717  -6.229  1.00 98.25           C  
ATOM    739  CB  ILE A  54       3.997 -15.794  -6.562  1.00 98.25           C  
ATOM    740  HB  ILE A  54       4.364 -16.819  -6.629  1.00 98.25           H  
ATOM    741  O   ILE A  54       1.809 -17.939  -6.173  1.00 98.25           O  
ATOM    742  CG1 ILE A  54       5.103 -14.916  -5.936  1.00 98.25           C  
ATOM    743 HG12 ILE A  54       5.287 -15.240  -4.912  1.00 98.25           H  
ATOM    744 HG13 ILE A  54       4.775 -13.877  -5.911  1.00 98.25           H  
ATOM    745  CG2 ILE A  54       3.644 -15.304  -7.982  1.00 98.25           C  
ATOM    746 HG21 ILE A  54       2.885 -15.942  -8.435  1.00 98.25           H  
ATOM    747 HG22 ILE A  54       4.518 -15.340  -8.634  1.00 98.25           H  
ATOM    748 HG23 ILE A  54       3.262 -14.284  -7.941  1.00 98.25           H  
ATOM    749  CD1 ILE A  54       6.448 -15.002  -6.662  1.00 98.25           C  
ATOM    750 HD11 ILE A  54       7.182 -14.404  -6.123  1.00 98.25           H  
ATOM    751 HD12 ILE A  54       6.789 -16.036  -6.696  1.00 98.25           H  
ATOM    752 HD13 ILE A  54       6.369 -14.611  -7.676  1.00 98.25           H  
ATOM    753  N   PHE A  55       0.624 -16.134  -6.803  1.00 97.38           N  
ATOM    754  H   PHE A  55       0.571 -15.126  -6.773  1.00 97.38           H  
ATOM    755  CA  PHE A  55      -0.415 -16.825  -7.537  1.00 97.38           C  
ATOM    756  HA  PHE A  55      -0.276 -17.895  -7.383  1.00 97.38           H  
ATOM    757  C   PHE A  55      -0.286 -16.523  -9.031  1.00 97.38           C  
ATOM    758  CB  PHE A  55      -1.793 -16.436  -6.993  1.00 97.38           C  
ATOM    759  HB2 PHE A  55      -2.525 -17.087  -7.470  1.00 97.38           H  
ATOM    760  HB3 PHE A  55      -2.017 -15.408  -7.277  1.00 97.38           H  
ATOM    761  O   PHE A  55       0.064 -15.403  -9.399  1.00 97.38           O  
ATOM    762  CG  PHE A  55      -1.968 -16.580  -5.496  1.00 97.38           C  
ATOM    763  CD1 PHE A  55      -2.486 -17.776  -4.965  1.00 97.38           C  
ATOM    764  HD1 PHE A  55      -2.742 -18.590  -5.626  1.00 97.38           H  
ATOM    765  CD2 PHE A  55      -1.619 -15.525  -4.631  1.00 97.38           C  
ATOM    766  HD2 PHE A  55      -1.216 -14.604  -5.025  1.00 97.38           H  
ATOM    767  CE1 PHE A  55      -2.660 -17.913  -3.576  1.00 97.38           C  
ATOM    768  HE1 PHE A  55      -3.051 -18.831  -3.164  1.00 97.38           H  
ATOM    769  CE2 PHE A  55      -1.775 -15.671  -3.243  1.00 97.38           C  
ATOM    770  HE2 PHE A  55      -1.476 -14.873  -2.579  1.00 97.38           H  
ATOM    771  CZ  PHE A  55      -2.305 -16.860  -2.716  1.00 97.38           C  
ATOM    772  HZ  PHE A  55      -2.417 -16.964  -1.647  1.00 97.38           H  
ATOM    773  N   GLN A  56      -0.591 -17.494  -9.887  1.00 95.94           N  
ATOM    774  H   GLN A  56      -0.886 -18.383  -9.510  1.00 95.94           H  
ATOM    775  CA  GLN A  56      -0.597 -17.354 -11.341  1.00 95.94           C  
ATOM    776  HA  GLN A  56      -0.321 -16.332 -11.597  1.00 95.94           H  
ATOM    777  C   GLN A  56      -1.993 -17.610 -11.895  1.00 95.94           C  
ATOM    778  CB  GLN A  56       0.441 -18.296 -11.964  1.00 95.94           C  
ATOM    779  HB2 GLN A  56       0.198 -19.323 -11.691  1.00 95.94           H  
ATOM    780  HB3 GLN A  56       1.421 -18.047 -11.557  1.00 95.94           H  
ATOM    781  O   GLN A  56      -2.652 -18.571 -11.501  1.00 95.94           O  
ATOM    782  CG  GLN A  56       0.527 -18.190 -13.494  1.00 95.94           C  
ATOM    783  HG2 GLN A  56       0.755 -17.163 -13.780  1.00 95.94           H  
ATOM    784  HG3 GLN A  56      -0.426 -18.471 -13.942  1.00 95.94           H  
ATOM    785  CD  GLN A  56       1.589 -19.132 -14.046  1.00 95.94           C  
ATOM    786  NE2 GLN A  56       2.573 -18.645 -14.771  1.00 95.94           N  
ATOM    787 HE21 GLN A  56       3.300 -19.310 -14.996  1.00 95.94           H  
ATOM    788 HE22 GLN A  56       2.680 -17.650 -14.907  1.00 95.94           H  
ATOM    789  OE1 GLN A  56       1.551 -20.329 -13.833  1.00 95.94           O  
ATOM    790  N   GLN A  57      -2.422 -16.753 -12.816  1.00 94.38           N  
ATOM    791  H   GLN A  57      -1.824 -15.976 -13.057  1.00 94.38           H  
ATOM    792  CA  GLN A  57      -3.695 -16.867 -13.513  1.00 94.38           C  
ATOM    793  HA  GLN A  57      -4.498 -16.871 -12.776  1.00 94.38           H  
ATOM    794  C   GLN A  57      -3.747 -18.161 -14.332  1.00 94.38           C  
ATOM    795  CB  GLN A  57      -3.863 -15.643 -14.419  1.00 94.38           C  
ATOM    796  HB2 GLN A  57      -3.191 -15.740 -15.271  1.00 94.38           H  
ATOM    797  HB3 GLN A  57      -3.581 -14.745 -13.869  1.00 94.38           H  
ATOM    798  O   GLN A  57      -2.807 -18.475 -15.070  1.00 94.38           O  
ATOM    799  CG  GLN A  57      -5.306 -15.461 -14.909  1.00 94.38           C  
ATOM    800  HG2 GLN A  57      -5.954 -15.309 -14.046  1.00 94.38           H  
ATOM    801  HG3 GLN A  57      -5.643 -16.350 -15.442  1.00 94.38           H  
ATOM    802  CD  GLN A  57      -5.424 -14.264 -15.848  1.00 94.38           C  
ATOM    803  NE2 GLN A  57      -6.551 -13.597 -15.886  1.00 94.38           N  
ATOM    804 HE21 GLN A  57      -6.597 -12.763 -16.454  1.00 94.38           H  
ATOM    805 HE22 GLN A  57      -7.290 -13.840 -15.243  1.00 94.38           H  
ATOM    806  OE1 GLN A  57      -4.507 -13.935 -16.588  1.00 94.38           O  
ATOM    807  N   GLU A  58      -4.853 -18.895 -14.247  1.00 87.56           N  
ATOM    808  H   GLU A  58      -5.614 -18.574 -13.666  1.00 87.56           H  
ATOM    809  CA  GLU A  58      -5.031 -20.113 -15.033  1.00 87.56           C  
ATOM    810  HA  GLU A  58      -4.167 -20.757 -14.871  1.00 87.56           H  
ATOM    811  C   GLU A  58      -5.099 -19.800 -16.538  1.00 87.56           C  
ATOM    812  CB  GLU A  58      -6.276 -20.885 -14.584  1.00 87.56           C  
ATOM    813  HB2 GLU A  58      -7.125 -20.207 -14.495  1.00 87.56           H  
ATOM    814  HB3 GLU A  58      -6.486 -21.611 -15.370  1.00 87.56           H  
ATOM    815  O   GLU A  58      -5.959 -19.054 -17.007  1.00 87.56           O  
ATOM    816  CG  GLU A  58      -6.064 -21.623 -13.251  1.00 87.56           C  
ATOM    817  HG2 GLU A  58      -5.073 -22.078 -13.263  1.00 87.56           H  
ATOM    818  HG3 GLU A  58      -6.091 -20.898 -12.438  1.00 87.56           H  
ATOM    819  CD  GLU A  58      -7.100 -22.737 -13.005  1.00 87.56           C  
ATOM    820  OE1 GLU A  58      -7.147 -23.235 -11.859  1.00 87.56           O  
ATOM    821  OE2 GLU A  58      -7.771 -23.147 -13.970  1.00 87.56           O  
ATOM    822  N   GLN A  59      -4.184 -20.377 -17.326  1.00 73.81           N  
ATOM    823  H   GLN A  59      -3.484 -20.966 -16.898  1.00 73.81           H  
ATOM    824  CA  GLN A  59      -4.080 -20.073 -18.758  1.00 73.81           C  
ATOM    825  HA  GLN A  59      -4.051 -18.990 -18.879  1.00 73.81           H  
ATOM    826  C   GLN A  59      -5.278 -20.574 -19.570  1.00 73.81           C  
ATOM    827  CB  GLN A  59      -2.797 -20.662 -19.353  1.00 73.81           C  
ATOM    828  HB2 GLN A  59      -2.751 -21.731 -19.147  1.00 73.81           H  
ATOM    829  HB3 GLN A  59      -2.842 -20.526 -20.434  1.00 73.81           H  
ATOM    830  O   GLN A  59      -5.757 -19.848 -20.441  1.00 73.81           O  
ATOM    831  CG  GLN A  59      -1.522 -19.983 -18.837  1.00 73.81           C  
ATOM    832  HG2 GLN A  59      -1.621 -18.902 -18.936  1.00 73.81           H  
ATOM    833  HG3 GLN A  59      -1.385 -20.220 -17.782  1.00 73.81           H  
ATOM    834  CD  GLN A  59      -0.279 -20.424 -19.608  1.00 73.81           C  
ATOM    835  NE2 GLN A  59       0.891 -19.970 -19.219  1.00 73.81           N  
ATOM    836 HE21 GLN A  59       0.992 -19.499 -18.331  1.00 73.81           H  
ATOM    837 HE22 GLN A  59       1.686 -20.360 -19.704  1.00 73.81           H  
ATOM    838  OE1 GLN A  59      -0.326 -21.148 -20.586  1.00 73.81           O  
ATOM    839  N   GLU A  60      -5.782 -21.778 -19.277  1.00 66.25           N  
ATOM    840  H   GLU A  60      -5.353 -22.329 -18.547  1.00 66.25           H  
ATOM    841  CA  GLU A  60      -6.960 -22.347 -19.955  1.00 66.25           C  
ATOM    842  HA  GLU A  60      -6.755 -22.447 -21.021  1.00 66.25           H  
ATOM    843  C   GLU A  60      -8.188 -21.432 -19.808  1.00 66.25           C  
ATOM    844  CB  GLU A  60      -7.274 -23.741 -19.384  1.00 66.25           C  
ATOM    845  HB2 GLU A  60      -7.478 -23.658 -18.316  1.00 66.25           H  
ATOM    846  HB3 GLU A  60      -8.170 -24.111 -19.883  1.00 66.25           H  
ATOM    847  O   GLU A  60      -9.014 -21.298 -20.717  1.00 66.25           O  
ATOM    848  CG  GLU A  60      -6.129 -24.744 -19.612  1.00 66.25           C  
ATOM    849  HG2 GLU A  60      -5.270 -24.441 -19.012  1.00 66.25           H  
ATOM    850  HG3 GLU A  60      -5.838 -24.694 -20.661  1.00 66.25           H  
ATOM    851  CD  GLU A  60      -6.496 -26.200 -19.268  1.00 66.25           C  
ATOM    852  OE1 GLU A  60      -5.667 -27.079 -19.595  1.00 66.25           O  
ATOM    853  OE2 GLU A  60      -7.605 -26.436 -18.740  1.00 66.25           O  
ATOM    854  N   ASN A  61      -8.239 -20.716 -18.687  1.00 62.16           N  
ATOM    855  H   ASN A  61      -7.515 -20.876 -18.001  1.00 62.16           H  
ATOM    856  CA  ASN A  61      -9.313 -19.817 -18.316  1.00 62.16           C  
ATOM    857  HA  ASN A  61     -10.254 -20.214 -18.696  1.00 62.16           H  
ATOM    858  C   ASN A  61      -9.185 -18.402 -18.890  1.00 62.16           C  
ATOM    859  CB  ASN A  61      -9.372 -19.805 -16.792  1.00 62.16           C  
ATOM    860  HB2 ASN A  61      -8.384 -19.622 -16.370  1.00 62.16           H  
ATOM    861  HB3 ASN A  61     -10.020 -18.984 -16.485  1.00 62.16           H  
ATOM    862  O   ASN A  61     -10.175 -17.678 -18.922  1.00 62.16           O  
ATOM    863  CG  ASN A  61      -9.951 -21.081 -16.213  1.00 62.16           C  
ATOM    864  ND2 ASN A  61      -9.748 -21.290 -14.944  1.00 62.16           N  
ATOM    865 HD21 ASN A  61      -9.154 -20.695 -14.385  1.00 62.16           H  
ATOM    866 HD22 ASN A  61     -10.052 -22.147 -14.505  1.00 62.16           H  
ATOM    867  OD1 ASN A  61     -10.679 -21.810 -16.874  1.00 62.16           O  
ATOM    868  N   LYS A  62      -8.029 -17.991 -19.430  1.00 62.91           N  
ATOM    869  H   LYS A  62      -7.228 -18.604 -19.370  1.00 62.91           H  
ATOM    870  CA  LYS A  62      -7.910 -16.676 -20.099  1.00 62.91           C  
ATOM    871  HA  LYS A  62      -8.162 -15.892 -19.386  1.00 62.91           H  
ATOM    872  C   LYS A  62      -8.899 -16.537 -21.261  1.00 62.91           C  
ATOM    873  CB  LYS A  62      -6.475 -16.452 -20.594  1.00 62.91           C  
ATOM    874  HB2 LYS A  62      -6.465 -15.574 -21.239  1.00 62.91           H  
ATOM    875  HB3 LYS A  62      -6.149 -17.312 -21.180  1.00 62.91           H  
ATOM    876  O   LYS A  62      -9.467 -15.465 -21.488  1.00 62.91           O  
ATOM    877  CG  LYS A  62      -5.502 -16.205 -19.435  1.00 62.91           C  
ATOM    878  HG2 LYS A  62      -5.487 -17.074 -18.777  1.00 62.91           H  
ATOM    879  HG3 LYS A  62      -5.833 -15.337 -18.865  1.00 62.91           H  
ATOM    880  CD  LYS A  62      -4.088 -15.952 -19.970  1.00 62.91           C  
ATOM    881  HD2 LYS A  62      -3.761 -16.829 -20.529  1.00 62.91           H  
ATOM    882  HD3 LYS A  62      -4.093 -15.081 -20.625  1.00 62.91           H  
ATOM    883  CE  LYS A  62      -3.140 -15.702 -18.796  1.00 62.91           C  
ATOM    884  HE2 LYS A  62      -3.417 -14.767 -18.309  1.00 62.91           H  
ATOM    885  HE3 LYS A  62      -3.279 -16.501 -18.067  1.00 62.91           H  
ATOM    886  NZ  LYS A  62      -1.724 -15.649 -19.226  1.00 62.91           N  
ATOM    887  HZ1 LYS A  62      -1.469 -14.770 -19.652  1.00 62.91           H  
ATOM    888  HZ2 LYS A  62      -1.111 -15.680 -18.424  1.00 62.91           H  
ATOM    889  HZ3 LYS A  62      -1.477 -16.399 -19.856  1.00 62.91           H  
ATOM    890  N   ILE A  63      -9.129 -17.638 -21.982  1.00 64.31           N  
ATOM    891  H   ILE A  63      -8.641 -18.478 -21.705  1.00 64.31           H  
ATOM    892  CA  ILE A  63     -10.078 -17.699 -23.102  1.00 64.31           C  
ATOM    893  HA  ILE A  63      -9.955 -16.805 -23.713  1.00 64.31           H  
ATOM    894  C   ILE A  63     -11.516 -17.704 -22.575  1.00 64.31           C  
ATOM    895  CB  ILE A  63      -9.805 -18.937 -23.991  1.00 64.31           C  
ATOM    896  HB  ILE A  63      -9.995 -19.834 -23.401  1.00 64.31           H  
ATOM    897  O   ILE A  63     -12.378 -16.990 -23.095  1.00 64.31           O  
ATOM    898  CG1 ILE A  63      -8.332 -18.975 -24.466  1.00 64.31           C  
ATOM    899 HG12 ILE A  63      -8.125 -18.098 -25.080  1.00 64.31           H  
ATOM    900 HG13 ILE A  63      -7.669 -18.944 -23.601  1.00 64.31           H  
ATOM    901  CG2 ILE A  63     -10.762 -18.936 -25.201  1.00 64.31           C  
ATOM    902 HG21 ILE A  63     -11.802 -18.930 -24.874  1.00 64.31           H  
ATOM    903 HG22 ILE A  63     -10.622 -19.837 -25.797  1.00 64.31           H  
ATOM    904 HG23 ILE A  63     -10.579 -18.059 -25.823  1.00 64.31           H  
ATOM    905  CD1 ILE A  63      -7.958 -20.236 -25.254  1.00 64.31           C  
ATOM    906 HD11 ILE A  63      -8.458 -20.250 -26.222  1.00 64.31           H  
ATOM    907 HD12 ILE A  63      -8.230 -21.124 -24.685  1.00 64.31           H  
ATOM    908 HD13 ILE A  63      -6.881 -20.244 -25.425  1.00 64.31           H  
ATOM    909  N   GLN A  64     -11.781 -18.488 -21.529  1.00 67.00           N  
ATOM    910  H   GLN A  64     -11.020 -18.973 -21.075  1.00 67.00           H  
ATOM    911  CA  GLN A  64     -13.096 -18.556 -20.908  1.00 67.00           C  
ATOM    912  HA  GLN A  64     -13.855 -18.583 -21.691  1.00 67.00           H  
ATOM    913  C   GLN A  64     -13.337 -17.313 -20.058  1.00 67.00           C  
ATOM    914  CB  GLN A  64     -13.245 -19.831 -20.076  1.00 67.00           C  
ATOM    915  HB2 GLN A  64     -14.199 -19.778 -19.552  1.00 67.00           H  
ATOM    916  HB3 GLN A  64     -12.443 -19.881 -19.340  1.00 67.00           H  
ATOM    917  O   GLN A  64     -12.952 -17.229 -18.899  1.00 67.00           O  
ATOM    918  CG  GLN A  64     -13.207 -21.105 -20.928  1.00 67.00           C  
ATOM    919  HG2 GLN A  64     -12.197 -21.247 -21.313  1.00 67.00           H  
ATOM    920  HG3 GLN A  64     -13.889 -21.007 -21.772  1.00 67.00           H  
ATOM    921  CD  GLN A  64     -13.613 -22.341 -20.131  1.00 67.00           C  
ATOM    922  NE2 GLN A  64     -13.196 -23.515 -20.544  1.00 67.00           N  
ATOM    923 HE21 GLN A  64     -13.360 -24.268 -19.891  1.00 67.00           H  
ATOM    924 HE22 GLN A  64     -12.447 -23.570 -21.219  1.00 67.00           H  
ATOM    925  OE1 GLN A  64     -14.358 -22.287 -19.166  1.00 67.00           O  
ATOM    926  N   SER A  65     -14.057 -16.345 -20.621  1.00 68.44           N  
ATOM    927  H   SER A  65     -14.266 -16.436 -21.605  1.00 68.44           H  
ATOM    928  CA  SER A  65     -14.282 -15.053 -19.968  1.00 68.44           C  
ATOM    929  HA  SER A  65     -13.318 -14.548 -19.901  1.00 68.44           H  
ATOM    930  C   SER A  65     -14.855 -15.124 -18.547  1.00 68.44           C  
ATOM    931  CB  SER A  65     -15.217 -14.211 -20.821  1.00 68.44           C  
ATOM    932  HB2 SER A  65     -14.977 -14.330 -21.877  1.00 68.44           H  
ATOM    933  HB3 SER A  65     -16.257 -14.486 -20.646  1.00 68.44           H  
ATOM    934  O   SER A  65     -14.746 -14.163 -17.794  1.00 68.44           O  
ATOM    935  OG  SER A  65     -14.986 -12.882 -20.449  1.00 68.44           O  
ATOM    936  HG  SER A  65     -15.074 -12.806 -19.496  1.00 68.44           H  
ATOM    937  N   HIS A  66     -15.471 -16.246 -18.182  1.00 69.94           N  
ATOM    938  H   HIS A  66     -15.463 -17.018 -18.834  1.00 69.94           H  
ATOM    939  CA  HIS A  66     -16.070 -16.454 -16.875  1.00 69.94           C  
ATOM    940  HA  HIS A  66     -16.462 -15.501 -16.520  1.00 69.94           H  
ATOM    941  C   HIS A  66     -15.107 -16.969 -15.795  1.00 69.94           C  
ATOM    942  CB  HIS A  66     -17.237 -17.423 -17.020  1.00 69.94           C  
ATOM    943  HB2 HIS A  66     -16.835 -18.413 -17.238  1.00 69.94           H  
ATOM    944  HB3 HIS A  66     -17.768 -17.439 -16.069  1.00 69.94           H  
ATOM    945  O   HIS A  66     -15.538 -17.049 -14.646  1.00 69.94           O  
ATOM    946  CG  HIS A  66     -18.245 -17.078 -18.076  1.00 69.94           C  
ATOM    947  CD2 HIS A  66     -18.585 -17.864 -19.141  1.00 69.94           C  
ATOM    948  HD2 HIS A  66     -18.163 -18.827 -19.386  1.00 69.94           H  
ATOM    949  ND1 HIS A  66     -19.027 -15.944 -18.135  1.00 69.94           N  
ATOM    950  HD1 HIS A  66     -18.959 -15.112 -17.566  1.00 69.94           H  
ATOM    951  CE1 HIS A  66     -19.814 -16.043 -19.219  1.00 69.94           C  
ATOM    952  HE1 HIS A  66     -20.497 -15.280 -19.564  1.00 69.94           H  
ATOM    953  NE2 HIS A  66     -19.591 -17.209 -19.847  1.00 69.94           N  
ATOM    954  N   SER A  67     -13.867 -17.329 -16.128  1.00 78.19           N  
ATOM    955  H   SER A  67     -13.588 -17.326 -17.099  1.00 78.19           H  
ATOM    956  CA  SER A  67     -12.878 -17.879 -15.186  1.00 78.19           C  
ATOM    957  HA  SER A  67     -13.248 -17.761 -14.168  1.00 78.19           H  
ATOM    958  C   SER A  67     -11.542 -17.126 -15.202  1.00 78.19           C  
ATOM    959  CB  SER A  67     -12.711 -19.388 -15.403  1.00 78.19           C  
ATOM    960  HB2 SER A  67     -11.855 -19.748 -14.832  1.00 78.19           H  
ATOM    961  HB3 SER A  67     -13.597 -19.897 -15.024  1.00 78.19           H  
ATOM    962  O   SER A  67     -10.563 -17.570 -14.609  1.00 78.19           O  
ATOM    963  OG  SER A  67     -12.565 -19.708 -16.775  1.00 78.19           O  
ATOM    964  HG  SER A  67     -12.128 -20.562 -16.819  1.00 78.19           H  
ATOM    965  N   ARG A  68     -11.482 -15.937 -15.815  1.00 82.81           N  
ATOM    966  H   ARG A  68     -12.308 -15.604 -16.292  1.00 82.81           H  
ATOM    967  CA  ARG A  68     -10.255 -15.119 -15.849  1.00 82.81           C  
ATOM    968  HA  ARG A  68      -9.457 -15.708 -16.301  1.00 82.81           H  
ATOM    969  C   ARG A  68      -9.750 -14.734 -14.455  1.00 82.81           C  
ATOM    970  CB  ARG A  68     -10.471 -13.855 -16.686  1.00 82.81           C  
ATOM    971  HB2 ARG A  68      -9.535 -13.298 -16.696  1.00 82.81           H  
ATOM    972  HB3 ARG A  68     -11.239 -13.234 -16.224  1.00 82.81           H  
ATOM    973  O   ARG A  68      -8.552 -14.583 -14.262  1.00 82.81           O  
ATOM    974  CG  ARG A  68     -10.861 -14.160 -18.135  1.00 82.81           C  
ATOM    975  HG2 ARG A  68     -11.853 -14.611 -18.161  1.00 82.81           H  
ATOM    976  HG3 ARG A  68     -10.139 -14.847 -18.575  1.00 82.81           H  
ATOM    977  CD  ARG A  68     -10.866 -12.852 -18.923  1.00 82.81           C  
ATOM    978  HD2 ARG A  68     -11.513 -12.141 -18.410  1.00 82.81           H  
ATOM    979  HD3 ARG A  68      -9.851 -12.455 -18.939  1.00 82.81           H  
ATOM    980  NE  ARG A  68     -11.305 -13.057 -20.312  1.00 82.81           N  
ATOM    981  HE  ARG A  68     -11.038 -13.933 -20.739  1.00 82.81           H  
ATOM    982  NH1 ARG A  68     -11.972 -10.898 -20.666  1.00 82.81           N  
ATOM    983 HH11 ARG A  68     -12.439 -10.190 -21.215  1.00 82.81           H  
ATOM    984 HH12 ARG A  68     -11.526 -10.667 -19.789  1.00 82.81           H  
ATOM    985  NH2 ARG A  68     -12.314 -12.443 -22.252  1.00 82.81           N  
ATOM    986 HH21 ARG A  68     -12.218 -13.398 -22.567  1.00 82.81           H  
ATOM    987 HH22 ARG A  68     -12.834 -11.757 -22.779  1.00 82.81           H  
ATOM    988  CZ  ARG A  68     -11.862 -12.133 -21.069  1.00 82.81           C  
ATOM    989  N   GLY A  69     -10.634 -14.607 -13.470  1.00 89.00           N  
ATOM    990  H   GLY A  69     -11.614 -14.709 -13.688  1.00 89.00           H  
ATOM    991  CA  GLY A  69     -10.283 -14.347 -12.074  1.00 89.00           C  
ATOM    992  HA2 GLY A  69      -9.511 -13.579 -12.036  1.00 89.00           H  
ATOM    993  HA3 GLY A  69     -11.167 -13.969 -11.560  1.00 89.00           H  
ATOM    994  C   GLY A  69      -9.772 -15.571 -11.307  1.00 89.00           C  
ATOM    995  O   GLY A  69      -9.651 -15.493 -10.080  1.00 89.00           O  
ATOM    996  N   GLU A  70      -9.536 -16.708 -11.964  1.00 92.81           N  
ATOM    997  H   GLU A  70      -9.696 -16.749 -12.960  1.00 92.81           H  
ATOM    998  CA  GLU A  70      -8.984 -17.912 -11.344  1.00 92.81           C  
ATOM    999  HA  GLU A  70      -9.266 -17.914 -10.291  1.00 92.81           H  
ATOM   1000  C   GLU A  70      -7.451 -17.900 -11.407  1.00 92.81           C  
ATOM   1001  CB  GLU A  70      -9.586 -19.194 -11.935  1.00 92.81           C  
ATOM   1002  HB2 GLU A  70      -9.419 -19.221 -13.012  1.00 92.81           H  
ATOM   1003  HB3 GLU A  70      -9.076 -20.046 -11.486  1.00 92.81           H  
ATOM   1004  O   GLU A  70      -6.827 -17.693 -12.446  1.00 92.81           O  
ATOM   1005  CG  GLU A  70     -11.092 -19.291 -11.620  1.00 92.81           C  
ATOM   1006  HG2 GLU A  70     -11.600 -18.424 -12.043  1.00 92.81           H  
ATOM   1007  HG3 GLU A  70     -11.222 -19.252 -10.538  1.00 92.81           H  
ATOM   1008  CD  GLU A  70     -11.768 -20.565 -12.152  1.00 92.81           C  
ATOM   1009  OE1 GLU A  70     -13.011 -20.525 -12.337  1.00 92.81           O  
ATOM   1010  OE2 GLU A  70     -11.067 -21.572 -12.368  1.00 92.81           O  
ATOM   1011  N   TYR A  71      -6.849 -18.110 -10.245  1.00 95.38           N  
ATOM   1012  H   TYR A  71      -7.449 -18.426  -9.496  1.00 95.38           H  
ATOM   1013  CA  TYR A  71      -5.415 -18.051  -9.981  1.00 95.38           C  
ATOM   1014  HA  TYR A  71      -4.883 -18.159 -10.927  1.00 95.38           H  
ATOM   1015  C   TYR A  71      -5.044 -19.206  -9.062  1.00 95.38           C  
ATOM   1016  CB  TYR A  71      -4.978 -16.740  -9.294  1.00 95.38           C  
ATOM   1017  HB2 TYR A  71      -5.566 -16.570  -8.392  1.00 95.38           H  
ATOM   1018  HB3 TYR A  71      -3.946 -16.894  -8.976  1.00 95.38           H  
ATOM   1019  O   TYR A  71      -5.716 -19.419  -8.050  1.00 95.38           O  
ATOM   1020  CG  TYR A  71      -4.981 -15.479 -10.125  1.00 95.38           C  
ATOM   1021  CD1 TYR A  71      -3.761 -14.886 -10.513  1.00 95.38           C  
ATOM   1022  HD1 TYR A  71      -2.819 -15.317 -10.208  1.00 95.38           H  
ATOM   1023  CD2 TYR A  71      -6.199 -14.886 -10.498  1.00 95.38           C  
ATOM   1024  HD2 TYR A  71      -7.135 -15.331 -10.195  1.00 95.38           H  
ATOM   1025  CE1 TYR A  71      -3.761 -13.741 -11.329  1.00 95.38           C  
ATOM   1026  HE1 TYR A  71      -2.831 -13.297 -11.653  1.00 95.38           H  
ATOM   1027  CE2 TYR A  71      -6.202 -13.748 -11.320  1.00 95.38           C  
ATOM   1028  HE2 TYR A  71      -7.132 -13.325 -11.670  1.00 95.38           H  
ATOM   1029  OH  TYR A  71      -5.015 -12.112 -12.575  1.00 95.38           O  
ATOM   1030  HH  TYR A  71      -4.144 -11.831 -12.863  1.00 95.38           H  
ATOM   1031  CZ  TYR A  71      -4.987 -13.187 -11.753  1.00 95.38           C  
ATOM   1032  N   ASN A  72      -3.939 -19.881  -9.343  1.00 94.12           N  
ATOM   1033  H   ASN A  72      -3.425 -19.614 -10.171  1.00 94.12           H  
ATOM   1034  CA  ASN A  72      -3.390 -20.955  -8.521  1.00 94.12           C  
ATOM   1035  HA  ASN A  72      -4.083 -21.190  -7.713  1.00 94.12           H  
ATOM   1036  C   ASN A  72      -2.094 -20.545  -7.849  1.00 94.12           C  
ATOM   1037  CB  ASN A  72      -3.217 -22.203  -9.387  1.00 94.12           C  
ATOM   1038  HB2 ASN A  72      -2.610 -22.948  -8.873  1.00 94.12           H  
ATOM   1039  HB3 ASN A  72      -2.718 -21.940 -10.320  1.00 94.12           H  
ATOM   1040  O   ASN A  72      -1.425 -19.627  -8.307  1.00 94.12           O  
ATOM   1041  CG  ASN A  72      -4.562 -22.825  -9.669  1.00 94.12           C  
ATOM   1042  ND2 ASN A  72      -4.711 -23.402 -10.826  1.00 94.12           N  
ATOM   1043 HD21 ASN A  72      -3.992 -23.387 -11.535  1.00 94.12           H  
ATOM   1044 HD22 ASN A  72      -5.666 -23.606 -11.084  1.00 94.12           H  
ATOM   1045  OD1 ASN A  72      -5.453 -22.795  -8.828  1.00 94.12           O  
ATOM   1046  N   VAL A  73      -1.739 -21.217  -6.752  1.00 95.12           N  
ATOM   1047  H   VAL A  73      -2.270 -22.035  -6.490  1.00 95.12           H  
ATOM   1048  CA  VAL A  73      -0.442 -20.998  -6.102  1.00 95.12           C  
ATOM   1049  HA  VAL A  73      -0.338 -19.939  -5.866  1.00 95.12           H  
ATOM   1050  C   VAL A  73       0.656 -21.385  -7.087  1.00 95.12           C  
ATOM   1051  CB  VAL A  73      -0.302 -21.794  -4.794  1.00 95.12           C  
ATOM   1052  HB  VAL A  73      -0.428 -22.857  -4.998  1.00 95.12           H  
ATOM   1053  O   VAL A  73       0.688 -22.508  -7.579  1.00 95.12           O  
ATOM   1054  CG1 VAL A  73       1.073 -21.568  -4.151  1.00 95.12           C  
ATOM   1055 HG11 VAL A  73       1.860 -21.984  -4.780  1.00 95.12           H  
ATOM   1056 HG12 VAL A  73       1.122 -22.070  -3.185  1.00 95.12           H  
ATOM   1057 HG13 VAL A  73       1.256 -20.503  -4.004  1.00 95.12           H  
ATOM   1058  CG2 VAL A  73      -1.368 -21.364  -3.778  1.00 95.12           C  
ATOM   1059 HG21 VAL A  73      -1.224 -20.314  -3.523  1.00 95.12           H  
ATOM   1060 HG22 VAL A  73      -2.369 -21.514  -4.182  1.00 95.12           H  
ATOM   1061 HG23 VAL A  73      -1.267 -21.962  -2.872  1.00 95.12           H  
ATOM   1062  N   TYR A  74       1.534 -20.434  -7.369  1.00 94.75           N  
ATOM   1063  H   TYR A  74       1.416 -19.537  -6.919  1.00 94.75           H  
ATOM   1064  CA  TYR A  74       2.647 -20.569  -8.297  1.00 94.75           C  
ATOM   1065  HA  TYR A  74       2.513 -21.456  -8.917  1.00 94.75           H  
ATOM   1066  C   TYR A  74       3.973 -20.725  -7.552  1.00 94.75           C  
ATOM   1067  CB  TYR A  74       2.627 -19.337  -9.204  1.00 94.75           C  
ATOM   1068  HB2 TYR A  74       1.664 -19.323  -9.713  1.00 94.75           H  
ATOM   1069  HB3 TYR A  74       2.688 -18.436  -8.593  1.00 94.75           H  
ATOM   1070  O   TYR A  74       4.804 -21.541  -7.926  1.00 94.75           O  
ATOM   1071  CG  TYR A  74       3.722 -19.301 -10.245  1.00 94.75           C  
ATOM   1072  CD1 TYR A  74       4.749 -18.345 -10.142  1.00 94.75           C  
ATOM   1073  HD1 TYR A  74       4.759 -17.649  -9.316  1.00 94.75           H  
ATOM   1074  CD2 TYR A  74       3.708 -20.216 -11.315  1.00 94.75           C  
ATOM   1075  HD2 TYR A  74       2.914 -20.943 -11.408  1.00 94.75           H  
ATOM   1076  CE1 TYR A  74       5.768 -18.303 -11.108  1.00 94.75           C  
ATOM   1077  HE1 TYR A  74       6.560 -17.574 -11.030  1.00 94.75           H  
ATOM   1078  CE2 TYR A  74       4.735 -20.188 -12.276  1.00 94.75           C  
ATOM   1079  HE2 TYR A  74       4.751 -20.886 -13.100  1.00 94.75           H  
ATOM   1080  OH  TYR A  74       6.773 -19.189 -13.064  1.00 94.75           O  
ATOM   1081  HH  TYR A  74       7.410 -18.493 -12.888  1.00 94.75           H  
ATOM   1082  CZ  TYR A  74       5.768 -19.236 -12.163  1.00 94.75           C  
ATOM   1083  N   SER A  75       4.167 -19.979  -6.461  1.00 95.06           N  
ATOM   1084  H   SER A  75       3.436 -19.342  -6.178  1.00 95.06           H  
ATOM   1085  CA  SER A  75       5.339 -20.107  -5.590  1.00 95.06           C  
ATOM   1086  HA  SER A  75       5.645 -21.152  -5.546  1.00 95.06           H  
ATOM   1087  C   SER A  75       5.012 -19.617  -4.185  1.00 95.06           C  
ATOM   1088  CB  SER A  75       6.496 -19.278  -6.159  1.00 95.06           C  
ATOM   1089  HB2 SER A  75       6.646 -19.553  -7.203  1.00 95.06           H  
ATOM   1090  HB3 SER A  75       6.235 -18.220  -6.116  1.00 95.06           H  
ATOM   1091  O   SER A  75       4.282 -18.644  -4.024  1.00 95.06           O  
ATOM   1092  OG  SER A  75       7.711 -19.487  -5.461  1.00 95.06           O  
ATOM   1093  HG  SER A  75       7.577 -19.370  -4.517  1.00 95.06           H  
ATOM   1094  N   THR A  76       5.625 -20.216  -3.170  1.00 97.06           N  
ATOM   1095  H   THR A  76       6.188 -21.036  -3.348  1.00 97.06           H  
ATOM   1096  CA  THR A  76       5.606 -19.709  -1.792  1.00 97.06           C  
ATOM   1097  HA  THR A  76       5.289 -18.666  -1.791  1.00 97.06           H  
ATOM   1098  C   THR A  76       7.014 -19.782  -1.229  1.00 97.06           C  
ATOM   1099  CB  THR A  76       4.637 -20.505  -0.906  1.00 97.06           C  
ATOM   1100  HB  THR A  76       4.949 -21.549  -0.875  1.00 97.06           H  
ATOM   1101  O   THR A  76       7.681 -20.799  -1.401  1.00 97.06           O  
ATOM   1102  CG2 THR A  76       4.577 -19.962   0.522  1.00 97.06           C  
ATOM   1103 HG21 THR A  76       3.712 -20.374   1.040  1.00 97.06           H  
ATOM   1104 HG22 THR A  76       4.522 -18.873   0.520  1.00 97.06           H  
ATOM   1105 HG23 THR A  76       5.474 -20.262   1.065  1.00 97.06           H  
ATOM   1106  OG1 THR A  76       3.336 -20.447  -1.441  1.00 97.06           O  
ATOM   1107  HG1 THR A  76       3.053 -19.530  -1.413  1.00 97.06           H  
ATOM   1108  N   PHE A  77       7.493 -18.712  -0.598  1.00 97.62           N  
ATOM   1109  H   PHE A  77       6.918 -17.888  -0.500  1.00 97.62           H  
ATOM   1110  CA  PHE A  77       8.835 -18.680  -0.018  1.00 97.62           C  
ATOM   1111  HA  PHE A  77       9.069 -19.671   0.370  1.00 97.62           H  
ATOM   1112  C   PHE A  77       8.928 -17.703   1.155  1.00 97.62           C  
ATOM   1113  CB  PHE A  77       9.875 -18.341  -1.101  1.00 97.62           C  
ATOM   1114  HB2 PHE A  77      10.869 -18.407  -0.659  1.00 97.62           H  
ATOM   1115  HB3 PHE A  77       9.829 -19.100  -1.882  1.00 97.62           H  
ATOM   1116  O   PHE A  77       8.197 -16.714   1.214  1.00 97.62           O  
ATOM   1117  CG  PHE A  77       9.720 -16.975  -1.745  1.00 97.62           C  
ATOM   1118  CD1 PHE A  77       8.816 -16.791  -2.809  1.00 97.62           C  
ATOM   1119  HD1 PHE A  77       8.212 -17.618  -3.152  1.00 97.62           H  
ATOM   1120  CD2 PHE A  77      10.491 -15.888  -1.294  1.00 97.62           C  
ATOM   1121  HD2 PHE A  77      11.185 -16.013  -0.476  1.00 97.62           H  
ATOM   1122  CE1 PHE A  77       8.697 -15.536  -3.429  1.00 97.62           C  
ATOM   1123  HE1 PHE A  77       7.992 -15.401  -4.236  1.00 97.62           H  
ATOM   1124  CE2 PHE A  77      10.357 -14.628  -1.902  1.00 97.62           C  
ATOM   1125  HE2 PHE A  77      10.929 -13.791  -1.531  1.00 97.62           H  
ATOM   1126  CZ  PHE A  77       9.473 -14.454  -2.980  1.00 97.62           C  
ATOM   1127  HZ  PHE A  77       9.370 -13.482  -3.439  1.00 97.62           H  
ATOM   1128  N   GLN A  78       9.862 -17.973   2.067  1.00 98.31           N  
ATOM   1129  H   GLN A  78      10.433 -18.799   1.960  1.00 98.31           H  
ATOM   1130  CA  GLN A  78      10.240 -17.043   3.126  1.00 98.31           C  
ATOM   1131  HA  GLN A  78       9.336 -16.618   3.561  1.00 98.31           H  
ATOM   1132  C   GLN A  78      11.087 -15.924   2.517  1.00 98.31           C  
ATOM   1133  CB  GLN A  78      11.014 -17.798   4.221  1.00 98.31           C  
ATOM   1134  HB2 GLN A  78      12.023 -18.018   3.873  1.00 98.31           H  
ATOM   1135  HB3 GLN A  78      10.523 -18.749   4.428  1.00 98.31           H  
ATOM   1136  O   GLN A  78      12.156 -16.178   1.959  1.00 98.31           O  
ATOM   1137  CG  GLN A  78      11.098 -16.990   5.525  1.00 98.31           C  
ATOM   1138  HG2 GLN A  78      11.758 -17.507   6.221  1.00 98.31           H  
ATOM   1139  HG3 GLN A  78      11.525 -16.007   5.325  1.00 98.31           H  
ATOM   1140  CD  GLN A  78       9.733 -16.843   6.187  1.00 98.31           C  
ATOM   1141  NE2 GLN A  78       9.403 -15.691   6.697  1.00 98.31           N  
ATOM   1142 HE21 GLN A  78       8.531 -15.617   7.201  1.00 98.31           H  
ATOM   1143 HE22 GLN A  78      10.078 -14.945   6.787  1.00 98.31           H  
ATOM   1144  OE1 GLN A  78       8.921 -17.753   6.197  1.00 98.31           O  
ATOM   1145  N   SER A  79      10.605 -14.688   2.582  1.00 98.25           N  
ATOM   1146  H   SER A  79       9.748 -14.527   3.091  1.00 98.25           H  
ATOM   1147  CA  SER A  79      11.334 -13.530   2.068  1.00 98.25           C  
ATOM   1148  HA  SER A  79      11.984 -13.852   1.255  1.00 98.25           H  
ATOM   1149  C   SER A  79      12.200 -12.901   3.158  1.00 98.25           C  
ATOM   1150  CB  SER A  79      10.334 -12.532   1.490  1.00 98.25           C  
ATOM   1151  HB2 SER A  79       9.870 -12.981   0.613  1.00 98.25           H  
ATOM   1152  HB3 SER A  79       9.566 -12.304   2.229  1.00 98.25           H  
ATOM   1153  O   SER A  79      13.390 -12.622   2.974  1.00 98.25           O  
ATOM   1154  OG  SER A  79      10.977 -11.334   1.117  1.00 98.25           O  
ATOM   1155  HG  SER A  79      11.102 -10.835   1.928  1.00 98.25           H  
ATOM   1156  N   HIS A  80      11.611 -12.686   4.322  1.00 98.19           N  
ATOM   1157  H   HIS A  80      10.655 -12.984   4.455  1.00 98.19           H  
ATOM   1158  CA  HIS A  80      12.253 -12.029   5.451  1.00 98.19           C  
ATOM   1159  HA  HIS A  80      13.322 -11.901   5.279  1.00 98.19           H  
ATOM   1160  C   HIS A  80      12.116 -12.916   6.670  1.00 98.19           C  
ATOM   1161  CB  HIS A  80      11.634 -10.645   5.628  1.00 98.19           C  
ATOM   1162  HB2 HIS A  80      10.549 -10.749   5.656  1.00 98.19           H  
ATOM   1163  HB3 HIS A  80      11.966 -10.213   6.572  1.00 98.19           H  
ATOM   1164  O   HIS A  80      11.122 -13.607   6.808  1.00 98.19           O  
ATOM   1165  CG  HIS A  80      11.996  -9.710   4.503  1.00 98.19           C  
ATOM   1166  CD2 HIS A  80      12.961  -8.752   4.557  1.00 98.19           C  
ATOM   1167  HD2 HIS A  80      13.566  -8.514   5.420  1.00 98.19           H  
ATOM   1168  ND1 HIS A  80      11.399  -9.669   3.238  1.00 98.19           N  
ATOM   1169  CE1 HIS A  80      11.984  -8.655   2.588  1.00 98.19           C  
ATOM   1170  HE1 HIS A  80      11.709  -8.307   1.603  1.00 98.19           H  
ATOM   1171  NE2 HIS A  80      12.928  -8.093   3.353  1.00 98.19           N  
ATOM   1172  HE2 HIS A  80      13.397  -7.220   3.158  1.00 98.19           H  
ATOM   1173  N   GLU A  81      13.133 -12.936   7.512  1.00 97.19           N  
ATOM   1174  H   GLU A  81      13.863 -12.242   7.439  1.00 97.19           H  
ATOM   1175  CA  GLU A  81      13.107 -13.628   8.798  1.00 97.19           C  
ATOM   1176  HA  GLU A  81      12.134 -14.091   8.962  1.00 97.19           H  
ATOM   1177  C   GLU A  81      13.319 -12.572   9.886  1.00 97.19           C  
ATOM   1178  CB  GLU A  81      14.184 -14.729   8.834  1.00 97.19           C  
ATOM   1179  HB2 GLU A  81      14.249 -15.127   9.846  1.00 97.19           H  
ATOM   1180  HB3 GLU A  81      15.149 -14.298   8.566  1.00 97.19           H  
ATOM   1181  O   GLU A  81      13.810 -11.482   9.559  1.00 97.19           O  
ATOM   1182  CG  GLU A  81      13.846 -15.882   7.874  1.00 97.19           C  
ATOM   1183  HG2 GLU A  81      13.805 -15.495   6.856  1.00 97.19           H  
ATOM   1184  HG3 GLU A  81      12.855 -16.259   8.126  1.00 97.19           H  
ATOM   1185  CD  GLU A  81      14.845 -17.053   7.910  1.00 97.19           C  
ATOM   1186  OE1 GLU A  81      14.614 -18.014   7.139  1.00 97.19           O  
ATOM   1187  OE2 GLU A  81      15.852 -16.985   8.651  1.00 97.19           O  
ATOM   1188  N   PRO A  82      12.942 -12.851  11.145  1.00 94.38           N  
ATOM   1189  CA  PRO A  82      13.270 -11.963  12.245  1.00 94.38           C  
ATOM   1190  HA  PRO A  82      12.782 -11.001  12.083  1.00 94.38           H  
ATOM   1191  C   PRO A  82      14.786 -11.788  12.321  1.00 94.38           C  
ATOM   1192  CB  PRO A  82      12.712 -12.608  13.516  1.00 94.38           C  
ATOM   1193  HB2 PRO A  82      13.499 -13.135  14.055  1.00 94.38           H  
ATOM   1194  HB3 PRO A  82      12.246 -11.866  14.165  1.00 94.38           H  
ATOM   1195  O   PRO A  82      15.542 -12.762  12.336  1.00 94.38           O  
ATOM   1196  CG  PRO A  82      11.692 -13.623  13.012  1.00 94.38           C  
ATOM   1197  HG2 PRO A  82      11.632 -14.493  13.665  1.00 94.38           H  
ATOM   1198  HG3 PRO A  82      10.715 -13.142  12.948  1.00 94.38           H  
ATOM   1199  CD  PRO A  82      12.186 -14.001  11.618  1.00 94.38           C  
ATOM   1200  HD2 PRO A  82      11.333 -14.224  10.976  1.00 94.38           H  
ATOM   1201  HD3 PRO A  82      12.846 -14.866  11.689  1.00 94.38           H  
ATOM   1202  N   GLU A  83      15.237 -10.543  12.375  1.00 89.88           N  
ATOM   1203  H   GLU A  83      14.559  -9.795  12.384  1.00 89.88           H  
ATOM   1204  CA  GLU A  83      16.655 -10.198  12.449  1.00 89.88           C  
ATOM   1205  HA  GLU A  83      17.240 -11.102  12.621  1.00 89.88           H  
ATOM   1206  C   GLU A  83      16.896  -9.280  13.659  1.00 89.88           C  
ATOM   1207  CB  GLU A  83      17.130  -9.588  11.108  1.00 89.88           C  
ATOM   1208  HB2 GLU A  83      16.433  -8.805  10.810  1.00 89.88           H  
ATOM   1209  HB3 GLU A  83      18.106  -9.128  11.263  1.00 89.88           H  
ATOM   1210  O   GLU A  83      16.002  -8.568  14.111  1.00 89.88           O  
ATOM   1211  CG  GLU A  83      17.258 -10.611   9.951  1.00 89.88           C  
ATOM   1212  HG2 GLU A  83      18.077 -11.290  10.187  1.00 89.88           H  
ATOM   1213  HG3 GLU A  83      16.347 -11.206   9.894  1.00 89.88           H  
ATOM   1214  CD  GLU A  83      17.520  -9.977   8.559  1.00 89.88           C  
ATOM   1215  OE1 GLU A  83      17.241 -10.628   7.513  1.00 89.88           O  
ATOM   1216  OE2 GLU A  83      18.033  -8.833   8.498  1.00 89.88           O  
ATOM   1217  N   PHE A  84      18.117  -9.275  14.199  1.00 86.69           N  
ATOM   1218  H   PHE A  84      18.831  -9.864  13.795  1.00 86.69           H  
ATOM   1219  CA  PHE A  84      18.516  -8.343  15.257  1.00 86.69           C  
ATOM   1220  HA  PHE A  84      17.710  -7.632  15.438  1.00 86.69           H  
ATOM   1221  C   PHE A  84      19.738  -7.539  14.810  1.00 86.69           C  
ATOM   1222  CB  PHE A  84      18.751  -9.093  16.576  1.00 86.69           C  
ATOM   1223  HB2 PHE A  84      17.879  -9.712  16.783  1.00 86.69           H  
ATOM   1224  HB3 PHE A  84      19.608  -9.758  16.465  1.00 86.69           H  
ATOM   1225  O   PHE A  84      20.811  -8.092  14.561  1.00 86.69           O  
ATOM   1226  CG  PHE A  84      18.975  -8.173  17.763  1.00 86.69           C  
ATOM   1227  CD1 PHE A  84      20.279  -7.819  18.154  1.00 86.69           C  
ATOM   1228  HD1 PHE A  84      21.120  -8.195  17.591  1.00 86.69           H  
ATOM   1229  CD2 PHE A  84      17.873  -7.651  18.467  1.00 86.69           C  
ATOM   1230  HD2 PHE A  84      16.869  -7.905  18.161  1.00 86.69           H  
ATOM   1231  CE1 PHE A  84      20.482  -6.971  19.260  1.00 86.69           C  
ATOM   1232  HE1 PHE A  84      21.483  -6.706  19.566  1.00 86.69           H  
ATOM   1233  CE2 PHE A  84      18.074  -6.791  19.560  1.00 86.69           C  
ATOM   1234  HE2 PHE A  84      17.221  -6.387  20.085  1.00 86.69           H  
ATOM   1235  CZ  PHE A  84      19.379  -6.456  19.962  1.00 86.69           C  
ATOM   1236  HZ  PHE A  84      19.528  -5.798  20.805  1.00 86.69           H  
ATOM   1237  N   ASP A  85      19.588  -6.220  14.721  1.00 78.94           N  
ATOM   1238  H   ASP A  85      18.692  -5.829  14.975  1.00 78.94           H  
ATOM   1239  CA  ASP A  85      20.685  -5.294  14.458  1.00 78.94           C  
ATOM   1240  HA  ASP A  85      21.384  -5.758  13.763  1.00 78.94           H  
ATOM   1241  C   ASP A  85      21.426  -5.013  15.770  1.00 78.94           C  
ATOM   1242  CB  ASP A  85      20.155  -4.016  13.781  1.00 78.94           C  
ATOM   1243  HB2 ASP A  85      19.446  -3.520  14.445  1.00 78.94           H  
ATOM   1244  HB3 ASP A  85      19.622  -4.308  12.877  1.00 78.94           H  
ATOM   1245  O   ASP A  85      21.015  -4.172  16.571  1.00 78.94           O  
ATOM   1246  CG  ASP A  85      21.252  -3.012  13.386  1.00 78.94           C  
ATOM   1247  OD1 ASP A  85      22.369  -3.075  13.956  1.00 78.94           O  
ATOM   1248  OD2 ASP A  85      20.964  -2.123  12.545  1.00 78.94           O  
ATOM   1249  N   TYR A  86      22.546  -5.705  15.989  1.00 80.25           N  
ATOM   1250  H   TYR A  86      22.748  -6.467  15.358  1.00 80.25           H  
ATOM   1251  CA  TYR A  86      23.383  -5.525  17.179  1.00 80.25           C  
ATOM   1252  HA  TYR A  86      22.769  -5.693  18.064  1.00 80.25           H  
ATOM   1253  C   TYR A  86      23.982  -4.120  17.306  1.00 80.25           C  
ATOM   1254  CB  TYR A  86      24.528  -6.545  17.167  1.00 80.25           C  
ATOM   1255  HB2 TYR A  86      25.156  -6.371  18.041  1.00 80.25           H  
ATOM   1256  HB3 TYR A  86      25.145  -6.375  16.285  1.00 80.25           H  
ATOM   1257  O   TYR A  86      24.205  -3.659  18.425  1.00 80.25           O  
ATOM   1258  CG  TYR A  86      24.079  -7.989  17.191  1.00 80.25           C  
ATOM   1259  CD1 TYR A  86      23.677  -8.577  18.406  1.00 80.25           C  
ATOM   1260  HD1 TYR A  86      23.692  -7.998  19.317  1.00 80.25           H  
ATOM   1261  CD2 TYR A  86      24.043  -8.736  15.998  1.00 80.25           C  
ATOM   1262  HD2 TYR A  86      24.325  -8.284  15.059  1.00 80.25           H  
ATOM   1263  CE1 TYR A  86      23.220  -9.909  18.427  1.00 80.25           C  
ATOM   1264  HE1 TYR A  86      22.885 -10.352  19.353  1.00 80.25           H  
ATOM   1265  CE2 TYR A  86      23.604 -10.072  16.020  1.00 80.25           C  
ATOM   1266  HE2 TYR A  86      23.543 -10.647  15.107  1.00 80.25           H  
ATOM   1267  OH  TYR A  86      22.749 -11.944  17.240  1.00 80.25           O  
ATOM   1268  HH  TYR A  86      22.355 -12.184  18.082  1.00 80.25           H  
ATOM   1269  CZ  TYR A  86      23.185 -10.658  17.231  1.00 80.25           C  
ATOM   1270  N   LEU A  87      24.255  -3.434  16.189  1.00 75.44           N  
ATOM   1271  H   LEU A  87      23.870  -3.764  15.315  1.00 75.44           H  
ATOM   1272  CA  LEU A  87      24.848  -2.094  16.217  1.00 75.44           C  
ATOM   1273  HA  LEU A  87      25.665  -2.077  16.938  1.00 75.44           H  
ATOM   1274  C   LEU A  87      23.832  -1.058  16.695  1.00 75.44           C  
ATOM   1275  CB  LEU A  87      25.382  -1.712  14.825  1.00 75.44           C  
ATOM   1276  HB2 LEU A  87      25.685  -0.665  14.852  1.00 75.44           H  
ATOM   1277  HB3 LEU A  87      24.570  -1.796  14.103  1.00 75.44           H  
ATOM   1278  O   LEU A  87      24.204  -0.116  17.393  1.00 75.44           O  
ATOM   1279  CG  LEU A  87      26.573  -2.547  14.332  1.00 75.44           C  
ATOM   1280  HG  LEU A  87      26.306  -3.604  14.323  1.00 75.44           H  
ATOM   1281  CD1 LEU A  87      26.933  -2.126  12.906  1.00 75.44           C  
ATOM   1282 HD11 LEU A  87      27.756  -2.738  12.537  1.00 75.44           H  
ATOM   1283 HD12 LEU A  87      26.069  -2.278  12.259  1.00 75.44           H  
ATOM   1284 HD13 LEU A  87      27.218  -1.074  12.885  1.00 75.44           H  
ATOM   1285  CD2 LEU A  87      27.815  -2.352  15.208  1.00 75.44           C  
ATOM   1286 HD21 LEU A  87      28.656  -2.896  14.778  1.00 75.44           H  
ATOM   1287 HD22 LEU A  87      27.629  -2.748  16.207  1.00 75.44           H  
ATOM   1288 HD23 LEU A  87      28.062  -1.293  15.278  1.00 75.44           H  
ATOM   1289  N   LYS A  88      22.557  -1.238  16.338  1.00 68.81           N  
ATOM   1290  H   LYS A  88      22.358  -1.993  15.697  1.00 68.81           H  
ATOM   1291  CA  LYS A  88      21.461  -0.356  16.764  1.00 68.81           C  
ATOM   1292  HA  LYS A  88      21.881   0.588  17.110  1.00 68.81           H  
ATOM   1293  C   LYS A  88      20.672  -0.892  17.962  1.00 68.81           C  
ATOM   1294  CB  LYS A  88      20.555  -0.043  15.567  1.00 68.81           C  
ATOM   1295  HB2 LYS A  88      20.107  -0.970  15.208  1.00 68.81           H  
ATOM   1296  HB3 LYS A  88      19.758   0.622  15.901  1.00 68.81           H  
ATOM   1297  O   LYS A  88      19.846  -0.164  18.499  1.00 68.81           O  
ATOM   1298  CG  LYS A  88      21.319   0.643  14.423  1.00 68.81           C  
ATOM   1299  HG2 LYS A  88      21.777   1.564  14.783  1.00 68.81           H  
ATOM   1300  HG3 LYS A  88      22.103  -0.023  14.061  1.00 68.81           H  
ATOM   1301  CD  LYS A  88      20.369   0.961  13.266  1.00 68.81           C  
ATOM   1302  HD2 LYS A  88      19.692   1.767  13.549  1.00 68.81           H  
ATOM   1303  HD3 LYS A  88      19.781   0.069  13.050  1.00 68.81           H  
ATOM   1304  CE  LYS A  88      21.174   1.348  12.024  1.00 68.81           C  
ATOM   1305  HE2 LYS A  88      22.031   0.676  11.971  1.00 68.81           H  
ATOM   1306  HE3 LYS A  88      21.538   2.371  12.127  1.00 68.81           H  
ATOM   1307  NZ  LYS A  88      20.361   1.176  10.798  1.00 68.81           N  
ATOM   1308  HZ1 LYS A  88      19.521   1.737  10.807  1.00 68.81           H  
ATOM   1309  HZ2 LYS A  88      20.088   0.204  10.746  1.00 68.81           H  
ATOM   1310  HZ3 LYS A  88      20.897   1.389   9.969  1.00 68.81           H  
ATOM   1311  N   SER A  89      20.942  -2.127  18.396  1.00 76.81           N  
ATOM   1312  H   SER A  89      21.557  -2.679  17.815  1.00 76.81           H  
ATOM   1313  CA  SER A  89      20.158  -2.869  19.397  1.00 76.81           C  
ATOM   1314  HA  SER A  89      20.489  -3.907  19.355  1.00 76.81           H  
ATOM   1315  C   SER A  89      18.660  -2.900  19.066  1.00 76.81           C  
ATOM   1316  CB  SER A  89      20.450  -2.360  20.813  1.00 76.81           C  
ATOM   1317  HB2 SER A  89      20.188  -1.304  20.887  1.00 76.81           H  
ATOM   1318  HB3 SER A  89      19.856  -2.922  21.534  1.00 76.81           H  
ATOM   1319  O   SER A  89      17.821  -2.645  19.929  1.00 76.81           O  
ATOM   1320  OG  SER A  89      21.823  -2.538  21.110  1.00 76.81           O  
ATOM   1321  HG  SER A  89      22.328  -2.265  20.341  1.00 76.81           H  
ATOM   1322  N   LEU A  90      18.336  -3.170  17.796  1.00 74.31           N  
ATOM   1323  H   LEU A  90      19.073  -3.469  17.174  1.00 74.31           H  
ATOM   1324  CA  LEU A  90      16.969  -3.166  17.271  1.00 74.31           C  
ATOM   1325  HA  LEU A  90      16.270  -2.940  18.077  1.00 74.31           H  
ATOM   1326  C   LEU A  90      16.581  -4.538  16.733  1.00 74.31           C  
ATOM   1327  CB  LEU A  90      16.818  -2.102  16.168  1.00 74.31           C  
ATOM   1328  HB2 LEU A  90      17.644  -2.214  15.466  1.00 74.31           H  
ATOM   1329  HB3 LEU A  90      15.895  -2.297  15.622  1.00 74.31           H  
ATOM   1330  O   LEU A  90      17.296  -5.116  15.917  1.00 74.31           O  
ATOM   1331  CG  LEU A  90      16.776  -0.657  16.682  1.00 74.31           C  
ATOM   1332  HG  LEU A  90      17.651  -0.461  17.301  1.00 74.31           H  
ATOM   1333  CD1 LEU A  90      16.798   0.319  15.501  1.00 74.31           C  
ATOM   1334 HD11 LEU A  90      15.885   0.203  14.917  1.00 74.31           H  
ATOM   1335 HD12 LEU A  90      16.869   1.341  15.875  1.00 74.31           H  
ATOM   1336 HD13 LEU A  90      17.659   0.105  14.867  1.00 74.31           H  
ATOM   1337  CD2 LEU A  90      15.513  -0.379  17.496  1.00 74.31           C  
ATOM   1338 HD21 LEU A  90      15.539  -0.940  18.430  1.00 74.31           H  
ATOM   1339 HD22 LEU A  90      14.625  -0.657  16.929  1.00 74.31           H  
ATOM   1340 HD23 LEU A  90      15.477   0.683  17.739  1.00 74.31           H  
ATOM   1341  N   GLU A  91      15.417  -5.017  17.152  1.00 83.31           N  
ATOM   1342  H   GLU A  91      14.861  -4.466  17.789  1.00 83.31           H  
ATOM   1343  CA  GLU A  91      14.734  -6.125  16.495  1.00 83.31           C  
ATOM   1344  HA  GLU A  91      15.459  -6.901  16.246  1.00 83.31           H  
ATOM   1345  C   GLU A  91      14.102  -5.628  15.190  1.00 83.31           C  
ATOM   1346  CB  GLU A  91      13.718  -6.721  17.474  1.00 83.31           C  
ATOM   1347  HB2 GLU A  91      14.248  -6.930  18.403  1.00 83.31           H  
ATOM   1348  HB3 GLU A  91      12.940  -5.985  17.679  1.00 83.31           H  
ATOM   1349  O   GLU A  91      13.577  -4.514  15.119  1.00 83.31           O  
ATOM   1350  CG  GLU A  91      13.077  -8.026  16.983  1.00 83.31           C  
ATOM   1351  HG2 GLU A  91      12.421  -7.806  16.141  1.00 83.31           H  
ATOM   1352  HG3 GLU A  91      13.870  -8.688  16.635  1.00 83.31           H  
ATOM   1353  CD  GLU A  91      12.279  -8.734  18.095  1.00 83.31           C  
ATOM   1354  OE1 GLU A  91      11.973  -9.932  17.910  1.00 83.31           O  
ATOM   1355  OE2 GLU A  91      12.043  -8.108  19.158  1.00 83.31           O  
ATOM   1356  N   ILE A  92      14.210  -6.435  14.143  1.00 87.19           N  
ATOM   1357  H   ILE A  92      14.659  -7.331  14.269  1.00 87.19           H  
ATOM   1358  CA  ILE A  92      13.667  -6.164  12.819  1.00 87.19           C  
ATOM   1359  HA  ILE A  92      13.140  -5.209  12.822  1.00 87.19           H  
ATOM   1360  C   ILE A  92      12.664  -7.273  12.531  1.00 87.19           C  
ATOM   1361  CB  ILE A  92      14.784  -6.108  11.754  1.00 87.19           C  
ATOM   1362  HB  ILE A  92      15.232  -7.099  11.675  1.00 87.19           H  
ATOM   1363  O   ILE A  92      13.055  -8.421  12.315  1.00 87.19           O  
ATOM   1364  CG1 ILE A  92      15.901  -5.108  12.129  1.00 87.19           C  
ATOM   1365 HG12 ILE A  92      16.284  -5.342  13.122  1.00 87.19           H  
ATOM   1366 HG13 ILE A  92      15.486  -4.101  12.163  1.00 87.19           H  
ATOM   1367  CG2 ILE A  92      14.157  -5.739  10.396  1.00 87.19           C  
ATOM   1368 HG21 ILE A  92      13.324  -6.410  10.185  1.00 87.19           H  
ATOM   1369 HG22 ILE A  92      14.888  -5.849   9.595  1.00 87.19           H  
ATOM   1370 HG23 ILE A  92      13.775  -4.719  10.425  1.00 87.19           H  
ATOM   1371  CD1 ILE A  92      17.107  -5.140  11.180  1.00 87.19           C  
ATOM   1372 HD11 ILE A  92      16.813  -4.904  10.157  1.00 87.19           H  
ATOM   1373 HD12 ILE A  92      17.566  -6.128  11.203  1.00 87.19           H  
ATOM   1374 HD13 ILE A  92      17.836  -4.398  11.504  1.00 87.19           H  
ATOM   1375  N   GLU A  93      11.382  -6.915  12.514  1.00 91.06           N  
ATOM   1376  H   GLU A  93      11.119  -5.967  12.745  1.00 91.06           H  
ATOM   1377  CA  GLU A  93      10.314  -7.861  12.203  1.00 91.06           C  
ATOM   1378  HA  GLU A  93      10.405  -8.717  12.872  1.00 91.06           H  
ATOM   1379  C   GLU A  93      10.443  -8.392  10.769  1.00 91.06           C  
ATOM   1380  CB  GLU A  93       8.923  -7.238  12.430  1.00 91.06           C  
ATOM   1381  HB2 GLU A  93       8.811  -6.356  11.800  1.00 91.06           H  
ATOM   1382  HB3 GLU A  93       8.172  -7.970  12.133  1.00 91.06           H  
ATOM   1383  O   GLU A  93      10.920  -7.724   9.841  1.00 91.06           O  
ATOM   1384  CG  GLU A  93       8.679  -6.857  13.900  1.00 91.06           C  
ATOM   1385  HG2 GLU A  93       9.321  -6.013  14.155  1.00 91.06           H  
ATOM   1386  HG3 GLU A  93       8.972  -7.700  14.525  1.00 91.06           H  
ATOM   1387  CD  GLU A  93       7.216  -6.490  14.223  1.00 91.06           C  
ATOM   1388  OE1 GLU A  93       6.895  -6.431  15.433  1.00 91.06           O  
ATOM   1389  OE2 GLU A  93       6.397  -6.227  13.304  1.00 91.06           O  
ATOM   1390  N   GLU A  94       9.976  -9.616  10.574  1.00 95.62           N  
ATOM   1391  H   GLU A  94       9.651 -10.139  11.375  1.00 95.62           H  
ATOM   1392  CA  GLU A  94       9.912 -10.278   9.281  1.00 95.62           C  
ATOM   1393  HA  GLU A  94      10.844 -10.075   8.754  1.00 95.62           H  
ATOM   1394  C   GLU A  94       8.775  -9.755   8.399  1.00 95.62           C  
ATOM   1395  CB  GLU A  94       9.824 -11.798   9.471  1.00 95.62           C  
ATOM   1396  HB2 GLU A  94       9.910 -12.238   8.478  1.00 95.62           H  
ATOM   1397  HB3 GLU A  94      10.684 -12.135  10.050  1.00 95.62           H  
ATOM   1398  O   GLU A  94       8.821  -9.935   7.182  1.00 95.62           O  
ATOM   1399  CG  GLU A  94       8.549 -12.369  10.107  1.00 95.62           C  
ATOM   1400  HG2 GLU A  94       8.450 -13.386   9.728  1.00 95.62           H  
ATOM   1401  HG3 GLU A  94       7.682 -11.804   9.765  1.00 95.62           H  
ATOM   1402  CD  GLU A  94       8.568 -12.451  11.639  1.00 95.62           C  
ATOM   1403  OE1 GLU A  94       8.178 -13.522  12.155  1.00 95.62           O  
ATOM   1404  OE2 GLU A  94       9.000 -11.467  12.280  1.00 95.62           O  
ATOM   1405  N   LYS A  95       7.778  -9.082   8.989  1.00 96.12           N  
ATOM   1406  H   LYS A  95       7.821  -9.007   9.995  1.00 96.12           H  
ATOM   1407  CA  LYS A  95       6.597  -8.554   8.298  1.00 96.12           C  
ATOM   1408  HA  LYS A  95       5.955  -9.400   8.052  1.00 96.12           H  
ATOM   1409  C   LYS A  95       6.965  -7.855   6.992  1.00 96.12           C  
ATOM   1410  CB  LYS A  95       5.847  -7.605   9.245  1.00 96.12           C  
ATOM   1411  HB2 LYS A  95       6.567  -6.913   9.680  1.00 96.12           H  
ATOM   1412  HB3 LYS A  95       5.405  -8.185  10.056  1.00 96.12           H  
ATOM   1413  O   LYS A  95       7.742  -6.901   6.964  1.00 96.12           O  
ATOM   1414  CG  LYS A  95       4.754  -6.786   8.535  1.00 96.12           C  
ATOM   1415  HG2 LYS A  95       5.214  -6.178   7.756  1.00 96.12           H  
ATOM   1416  HG3 LYS A  95       4.015  -7.440   8.072  1.00 96.12           H  
ATOM   1417  CD  LYS A  95       4.069  -5.840   9.521  1.00 96.12           C  
ATOM   1418  HD2 LYS A  95       4.802  -5.482  10.244  1.00 96.12           H  
ATOM   1419  HD3 LYS A  95       3.302  -6.378  10.078  1.00 96.12           H  
ATOM   1420  CE  LYS A  95       3.452  -4.659   8.765  1.00 96.12           C  
ATOM   1421  HE2 LYS A  95       3.509  -4.848   7.693  1.00 96.12           H  
ATOM   1422  HE3 LYS A  95       2.402  -4.571   9.047  1.00 96.12           H  
ATOM   1423  NZ  LYS A  95       4.182  -3.417   9.093  1.00 96.12           N  
ATOM   1424  HZ1 LYS A  95       3.719  -2.590   8.745  1.00 96.12           H  
ATOM   1425  HZ2 LYS A  95       5.085  -3.454   8.643  1.00 96.12           H  
ATOM   1426  HZ3 LYS A  95       4.368  -3.350  10.084  1.00 96.12           H  
ATOM   1427  N   ILE A  96       6.314  -8.266   5.905  1.00 98.00           N  
ATOM   1428  H   ILE A  96       5.691  -9.057   5.988  1.00 98.00           H  
ATOM   1429  CA  ILE A  96       6.497  -7.625   4.604  1.00 98.00           C  
ATOM   1430  HA  ILE A  96       7.545  -7.340   4.512  1.00 98.00           H  
ATOM   1431  C   ILE A  96       5.649  -6.358   4.545  1.00 98.00           C  
ATOM   1432  CB  ILE A  96       6.180  -8.591   3.449  1.00 98.00           C  
ATOM   1433  HB  ILE A  96       5.125  -8.860   3.491  1.00 98.00           H  
ATOM   1434  O   ILE A  96       4.423  -6.420   4.591  1.00 98.00           O  
ATOM   1435  CG1 ILE A  96       7.017  -9.875   3.616  1.00 98.00           C  
ATOM   1436 HG12 ILE A  96       8.067  -9.621   3.760  1.00 98.00           H  
ATOM   1437 HG13 ILE A  96       6.658 -10.400   4.501  1.00 98.00           H  
ATOM   1438  CG2 ILE A  96       6.455  -7.897   2.099  1.00 98.00           C  
ATOM   1439 HG21 ILE A  96       7.512  -7.643   2.020  1.00 98.00           H  
ATOM   1440 HG22 ILE A  96       6.171  -8.553   1.277  1.00 98.00           H  
ATOM   1441 HG23 ILE A  96       5.860  -6.988   2.011  1.00 98.00           H  
ATOM   1442  CD1 ILE A  96       6.904 -10.850   2.451  1.00 98.00           C  
ATOM   1443 HD11 ILE A  96       5.855 -11.024   2.214  1.00 98.00           H  
ATOM   1444 HD12 ILE A  96       7.424 -10.446   1.583  1.00 98.00           H  
ATOM   1445 HD13 ILE A  96       7.369 -11.797   2.728  1.00 98.00           H  
ATOM   1446  N   ASN A  97       6.282  -5.202   4.388  1.00 96.44           N  
ATOM   1447  H   ASN A  97       7.292  -5.215   4.372  1.00 96.44           H  
ATOM   1448  CA  ASN A  97       5.581  -3.925   4.280  1.00 96.44           C  
ATOM   1449  HA  ASN A  97       4.700  -3.943   4.922  1.00 96.44           H  
ATOM   1450  C   ASN A  97       5.070  -3.667   2.860  1.00 96.44           C  
ATOM   1451  CB  ASN A  97       6.515  -2.805   4.768  1.00 96.44           C  
ATOM   1452  HB2 ASN A  97       6.064  -1.836   4.558  1.00 96.44           H  
ATOM   1453  HB3 ASN A  97       7.467  -2.860   4.240  1.00 96.44           H  
ATOM   1454  O   ASN A  97       3.971  -3.148   2.684  1.00 96.44           O  
ATOM   1455  CG  ASN A  97       6.784  -2.867   6.261  1.00 96.44           C  
ATOM   1456  ND2 ASN A  97       7.814  -2.202   6.709  1.00 96.44           N  
ATOM   1457 HD21 ASN A  97       8.312  -1.557   6.113  1.00 96.44           H  
ATOM   1458 HD22 ASN A  97       8.026  -2.263   7.695  1.00 96.44           H  
ATOM   1459  OD1 ASN A  97       6.038  -3.456   7.031  1.00 96.44           O  
ATOM   1460  N   LYS A  98       5.862  -4.014   1.837  1.00 98.25           N  
ATOM   1461  H   LYS A  98       6.740  -4.460   2.059  1.00 98.25           H  
ATOM   1462  CA  LYS A  98       5.515  -3.804   0.423  1.00 98.25           C  
ATOM   1463  HA  LYS A  98       4.437  -3.922   0.307  1.00 98.25           H  
ATOM   1464  C   LYS A  98       6.180  -4.833  -0.486  1.00 98.25           C  
ATOM   1465  CB  LYS A  98       5.929  -2.386  -0.027  1.00 98.25           C  
ATOM   1466  HB2 LYS A  98       5.905  -2.340  -1.116  1.00 98.25           H  
ATOM   1467  HB3 LYS A  98       6.961  -2.228   0.288  1.00 98.25           H  
ATOM   1468  O   LYS A  98       7.297  -5.286  -0.225  1.00 98.25           O  
ATOM   1469  CG  LYS A  98       5.098  -1.204   0.502  1.00 98.25           C  
ATOM   1470  HG2 LYS A  98       5.156  -1.170   1.590  1.00 98.25           H  
ATOM   1471  HG3 LYS A  98       5.563  -0.290   0.132  1.00 98.25           H  
ATOM   1472  CD  LYS A  98       3.625  -1.205   0.054  1.00 98.25           C  
ATOM   1473  HD2 LYS A  98       3.113  -2.083   0.448  1.00 98.25           H  
ATOM   1474  HD3 LYS A  98       3.573  -1.212  -1.035  1.00 98.25           H  
ATOM   1475  CE  LYS A  98       2.952   0.060   0.607  1.00 98.25           C  
ATOM   1476  HE2 LYS A  98       3.515   0.936   0.284  1.00 98.25           H  
ATOM   1477  HE3 LYS A  98       3.021   0.029   1.695  1.00 98.25           H  
ATOM   1478  NZ  LYS A  98       1.528   0.195   0.213  1.00 98.25           N  
ATOM   1479  HZ1 LYS A  98       1.122   1.035   0.599  1.00 98.25           H  
ATOM   1480  HZ2 LYS A  98       0.963  -0.545   0.606  1.00 98.25           H  
ATOM   1481  HZ3 LYS A  98       1.366   0.199  -0.784  1.00 98.25           H  
ATOM   1482  N   ILE A  99       5.508  -5.118  -1.600  1.00 98.69           N  
ATOM   1483  H   ILE A  99       4.580  -4.733  -1.699  1.00 98.69           H  
ATOM   1484  CA  ILE A  99       6.044  -5.845  -2.754  1.00 98.69           C  
ATOM   1485  HA  ILE A  99       7.107  -6.027  -2.589  1.00 98.69           H  
ATOM   1486  C   ILE A  99       5.908  -4.969  -4.003  1.00 98.69           C  
ATOM   1487  CB  ILE A  99       5.350  -7.219  -2.917  1.00 98.69           C  
ATOM   1488  HB  ILE A  99       4.272  -7.061  -2.916  1.00 98.69           H  
ATOM   1489  O   ILE A  99       4.905  -4.275  -4.183  1.00 98.69           O  
ATOM   1490  CG1 ILE A  99       5.719  -8.134  -1.727  1.00 98.69           C  
ATOM   1491 HG12 ILE A  99       6.780  -8.382  -1.767  1.00 98.69           H  
ATOM   1492 HG13 ILE A  99       5.539  -7.600  -0.795  1.00 98.69           H  
ATOM   1493  CG2 ILE A  99       5.735  -7.897  -4.247  1.00 98.69           C  
ATOM   1494 HG21 ILE A  99       5.297  -8.893  -4.311  1.00 98.69           H  
ATOM   1495 HG22 ILE A  99       6.819  -7.977  -4.327  1.00 98.69           H  
ATOM   1496 HG23 ILE A  99       5.346  -7.327  -5.091  1.00 98.69           H  
ATOM   1497  CD1 ILE A  99       4.902  -9.429  -1.664  1.00 98.69           C  
ATOM   1498 HD11 ILE A  99       3.844  -9.214  -1.817  1.00 98.69           H  
ATOM   1499 HD12 ILE A  99       5.247 -10.132  -2.421  1.00 98.69           H  
ATOM   1500 HD13 ILE A  99       5.028  -9.883  -0.681  1.00 98.69           H  
ATOM   1501  N   ARG A 100       6.913  -5.000  -4.883  1.00 98.44           N  
ATOM   1502  H   ARG A 100       7.716  -5.569  -4.652  1.00 98.44           H  
ATOM   1503  CA  ARG A 100       6.862  -4.371  -6.210  1.00 98.44           C  
ATOM   1504  HA  ARG A 100       5.820  -4.223  -6.495  1.00 98.44           H  
ATOM   1505  C   ARG A 100       7.477  -5.277  -7.259  1.00 98.44           C  
ATOM   1506  CB  ARG A 100       7.587  -3.016  -6.209  1.00 98.44           C  
ATOM   1507  HB2 ARG A 100       8.599  -3.155  -5.828  1.00 98.44           H  
ATOM   1508  HB3 ARG A 100       7.660  -2.661  -7.236  1.00 98.44           H  
ATOM   1509  O   ARG A 100       8.579  -5.784  -7.076  1.00 98.44           O  
ATOM   1510  CG  ARG A 100       6.894  -1.932  -5.378  1.00 98.44           C  
ATOM   1511  HG2 ARG A 100       7.560  -1.070  -5.330  1.00 98.44           H  
ATOM   1512  HG3 ARG A 100       6.726  -2.294  -4.364  1.00 98.44           H  
ATOM   1513  CD  ARG A 100       5.563  -1.483  -5.990  1.00 98.44           C  
ATOM   1514  HD2 ARG A 100       4.925  -2.345  -6.184  1.00 98.44           H  
ATOM   1515  HD3 ARG A 100       5.756  -1.003  -6.949  1.00 98.44           H  
ATOM   1516  NE  ARG A 100       4.872  -0.527  -5.106  1.00 98.44           N  
ATOM   1517  HE  ARG A 100       5.269   0.399  -5.044  1.00 98.44           H  
ATOM   1518  NH1 ARG A 100       3.225  -1.945  -4.340  1.00 98.44           N  
ATOM   1519 HH11 ARG A 100       3.798  -2.735  -4.600  1.00 98.44           H  
ATOM   1520 HH12 ARG A 100       2.253  -2.130  -4.542  1.00 98.44           H  
ATOM   1521  NH2 ARG A 100       3.090   0.217  -3.897  1.00 98.44           N  
ATOM   1522 HH21 ARG A 100       3.528   1.124  -3.821  1.00 98.44           H  
ATOM   1523 HH22 ARG A 100       2.303  -0.062  -3.329  1.00 98.44           H  
ATOM   1524  CZ  ARG A 100       3.733  -0.757  -4.478  1.00 98.44           C  
ATOM   1525  N   TRP A 101       6.788  -5.448  -8.377  1.00 98.44           N  
ATOM   1526  H   TRP A 101       5.904  -4.973  -8.486  1.00 98.44           H  
ATOM   1527  CA  TRP A 101       7.300  -6.220  -9.503  1.00 98.44           C  
ATOM   1528  HA  TRP A 101       7.860  -7.075  -9.126  1.00 98.44           H  
ATOM   1529  C   TRP A 101       8.247  -5.384 -10.360  1.00 98.44           C  
ATOM   1530  CB  TRP A 101       6.129  -6.763 -10.316  1.00 98.44           C  
ATOM   1531  HB2 TRP A 101       6.519  -7.240 -11.215  1.00 98.44           H  
ATOM   1532  HB3 TRP A 101       5.490  -5.938 -10.628  1.00 98.44           H  
ATOM   1533  O   TRP A 101       8.030  -4.194 -10.566  1.00 98.44           O  
ATOM   1534  CG  TRP A 101       5.313  -7.773  -9.574  1.00 98.44           C  
ATOM   1535  CD1 TRP A 101       4.189  -7.524  -8.865  1.00 98.44           C  
ATOM   1536  HD1 TRP A 101       3.725  -6.555  -8.758  1.00 98.44           H  
ATOM   1537  CD2 TRP A 101       5.542  -9.208  -9.470  1.00 98.44           C  
ATOM   1538  CE2 TRP A 101       4.465  -9.780  -8.729  1.00 98.44           C  
ATOM   1539  CE3 TRP A 101       6.532 -10.084  -9.969  1.00 98.44           C  
ATOM   1540  HE3 TRP A 101       7.360  -9.677 -10.529  1.00 98.44           H  
ATOM   1541  NE1 TRP A 101       3.682  -8.706  -8.361  1.00 98.44           N  
ATOM   1542  HE1 TRP A 101       2.811  -8.754  -7.852  1.00 98.44           H  
ATOM   1543  CH2 TRP A 101       5.353 -12.009  -9.042  1.00 98.44           C  
ATOM   1544  HH2 TRP A 101       5.273 -13.077  -8.903  1.00 98.44           H  
ATOM   1545  CZ2 TRP A 101       4.349 -11.163  -8.543  1.00 98.44           C  
ATOM   1546  HZ2 TRP A 101       3.485 -11.571  -8.040  1.00 98.44           H  
ATOM   1547  CZ3 TRP A 101       6.447 -11.471  -9.740  1.00 98.44           C  
ATOM   1548  HZ3 TRP A 101       7.216 -12.130 -10.115  1.00 98.44           H  
ATOM   1549  N   LEU A 102       9.272  -6.028 -10.908  1.00 98.00           N  
ATOM   1550  H   LEU A 102       9.371  -7.014 -10.714  1.00 98.00           H  
ATOM   1551  CA  LEU A 102      10.082  -5.478 -11.990  1.00 98.00           C  
ATOM   1552  HA  LEU A 102       9.967  -4.395 -12.020  1.00 98.00           H  
ATOM   1553  C   LEU A 102       9.610  -6.042 -13.338  1.00 98.00           C  
ATOM   1554  CB  LEU A 102      11.562  -5.804 -11.756  1.00 98.00           C  
ATOM   1555  HB2 LEU A 102      11.656  -6.865 -11.525  1.00 98.00           H  
ATOM   1556  HB3 LEU A 102      12.100  -5.630 -12.688  1.00 98.00           H  
ATOM   1557  O   LEU A 102       8.877  -7.037 -13.376  1.00 98.00           O  
ATOM   1558  CG  LEU A 102      12.227  -4.974 -10.652  1.00 98.00           C  
ATOM   1559  HG  LEU A 102      11.802  -3.971 -10.623  1.00 98.00           H  
ATOM   1560  CD1 LEU A 102      12.091  -5.636  -9.283  1.00 98.00           C  
ATOM   1561 HD11 LEU A 102      12.353  -6.693  -9.334  1.00 98.00           H  
ATOM   1562 HD12 LEU A 102      12.768  -5.139  -8.589  1.00 98.00           H  
ATOM   1563 HD13 LEU A 102      11.069  -5.528  -8.919  1.00 98.00           H  
ATOM   1564  CD2 LEU A 102      13.716  -4.852 -10.961  1.00 98.00           C  
ATOM   1565 HD21 LEU A 102      14.178  -5.838 -11.005  1.00 98.00           H  
ATOM   1566 HD22 LEU A 102      14.187  -4.263 -10.174  1.00 98.00           H  
ATOM   1567 HD23 LEU A 102      13.854  -4.329 -11.907  1.00 98.00           H  
ATOM   1568  N   PRO A 103      10.040  -5.450 -14.465  1.00 95.06           N  
ATOM   1569  CA  PRO A 103       9.849  -6.064 -15.767  1.00 95.06           C  
ATOM   1570  HA  PRO A 103       8.779  -6.125 -15.965  1.00 95.06           H  
ATOM   1571  C   PRO A 103      10.473  -7.458 -15.835  1.00 95.06           C  
ATOM   1572  CB  PRO A 103      10.490  -5.124 -16.786  1.00 95.06           C  
ATOM   1573  HB2 PRO A 103      11.526  -5.409 -16.969  1.00 95.06           H  
ATOM   1574  HB3 PRO A 103       9.930  -5.097 -17.721  1.00 95.06           H  
ATOM   1575  O   PRO A 103      11.586  -7.699 -15.354  1.00 95.06           O  
ATOM   1576  CG  PRO A 103      10.462  -3.778 -16.076  1.00 95.06           C  
ATOM   1577  HG2 PRO A 103      11.262  -3.140 -16.451  1.00 95.06           H  
ATOM   1578  HG3 PRO A 103       9.487  -3.311 -16.210  1.00 95.06           H  
ATOM   1579  CD  PRO A 103      10.664  -4.142 -14.607  1.00 95.06           C  
ATOM   1580  HD2 PRO A 103      10.190  -3.394 -13.972  1.00 95.06           H  
ATOM   1581  HD3 PRO A 103      11.730  -4.208 -14.390  1.00 95.06           H  
ATOM   1582  N   GLN A 104       9.760  -8.369 -16.487  1.00 94.62           N  
ATOM   1583  H   GLN A 104       8.856  -8.107 -16.854  1.00 94.62           H  
ATOM   1584  CA  GLN A 104      10.258  -9.703 -16.784  1.00 94.62           C  
ATOM   1585  HA  GLN A 104      10.515 -10.196 -15.847  1.00 94.62           H  
ATOM   1586  C   GLN A 104      11.512  -9.616 -17.667  1.00 94.62           C  
ATOM   1587  CB  GLN A 104       9.130 -10.490 -17.461  1.00 94.62           C  
ATOM   1588  HB2 GLN A 104       8.254 -10.472 -16.813  1.00 94.62           H  
ATOM   1589  HB3 GLN A 104       8.870 -10.010 -18.405  1.00 94.62           H  
ATOM   1590  O   GLN A 104      11.537  -8.885 -18.658  1.00 94.62           O  
ATOM   1591  CG  GLN A 104       9.515 -11.948 -17.731  1.00 94.62           C  
ATOM   1592  HG2 GLN A 104       9.764 -12.434 -16.788  1.00 94.62           H  
ATOM   1593  HG3 GLN A 104      10.383 -11.982 -18.389  1.00 94.62           H  
ATOM   1594  CD  GLN A 104       8.390 -12.748 -18.372  1.00 94.62           C  
ATOM   1595  NE2 GLN A 104       8.676 -13.931 -18.860  1.00 94.62           N  
ATOM   1596 HE21 GLN A 104       9.643 -14.166 -19.029  1.00 94.62           H  
ATOM   1597 HE22 GLN A 104       7.906 -14.434 -19.278  1.00 94.62           H  
ATOM   1598  OE1 GLN A 104       7.240 -12.345 -18.426  1.00 94.62           O  
ATOM   1599  N   LYS A 105      12.548 -10.400 -17.340  1.00 91.38           N  
ATOM   1600  H   LYS A 105      12.433 -11.014 -16.547  1.00 91.38           H  
ATOM   1601  CA  LYS A 105      13.754 -10.540 -18.172  1.00 91.38           C  
ATOM   1602  HA  LYS A 105      13.625  -9.952 -19.082  1.00 91.38           H  
ATOM   1603  C   LYS A 105      13.898 -12.000 -18.595  1.00 91.38           C  
ATOM   1604  CB  LYS A 105      15.010  -9.991 -17.461  1.00 91.38           C  
ATOM   1605  HB2 LYS A 105      15.175 -10.544 -16.536  1.00 91.38           H  
ATOM   1606  HB3 LYS A 105      15.870 -10.160 -18.109  1.00 91.38           H  
ATOM   1607  O   LYS A 105      14.120 -12.881 -17.760  1.00 91.38           O  
ATOM   1608  CG  LYS A 105      14.936  -8.485 -17.138  1.00 91.38           C  
ATOM   1609  HG2 LYS A 105      14.783  -7.933 -18.065  1.00 91.38           H  
ATOM   1610  HG3 LYS A 105      14.086  -8.301 -16.482  1.00 91.38           H  
ATOM   1611  CD  LYS A 105      16.212  -7.964 -16.445  1.00 91.38           C  
ATOM   1612  HD2 LYS A 105      16.355  -8.506 -15.510  1.00 91.38           H  
ATOM   1613  HD3 LYS A 105      17.071  -8.130 -17.095  1.00 91.38           H  
ATOM   1614  CE  LYS A 105      16.072  -6.458 -16.147  1.00 91.38           C  
ATOM   1615  HE2 LYS A 105      15.177  -6.312 -15.543  1.00 91.38           H  
ATOM   1616  HE3 LYS A 105      15.908  -5.933 -17.088  1.00 91.38           H  
ATOM   1617  NZ  LYS A 105      17.247  -5.866 -15.444  1.00 91.38           N  
ATOM   1618  HZ1 LYS A 105      17.406  -6.297 -14.544  1.00 91.38           H  
ATOM   1619  HZ2 LYS A 105      17.085  -4.884 -15.272  1.00 91.38           H  
ATOM   1620  HZ3 LYS A 105      18.090  -5.928 -15.996  1.00 91.38           H  
ATOM   1621  N   ASN A 106      13.805 -12.258 -19.900  1.00 88.69           N  
ATOM   1622  H   ASN A 106      13.615 -11.481 -20.516  1.00 88.69           H  
ATOM   1623  CA  ASN A 106      13.720 -13.607 -20.473  1.00 88.69           C  
ATOM   1624  HA  ASN A 106      13.507 -13.499 -21.536  1.00 88.69           H  
ATOM   1625  C   ASN A 106      12.524 -14.382 -19.879  1.00 88.69           C  
ATOM   1626  CB  ASN A 106      15.090 -14.318 -20.350  1.00 88.69           C  
ATOM   1627  HB2 ASN A 106      15.061 -15.256 -20.903  1.00 88.69           H  
ATOM   1628  HB3 ASN A 106      15.301 -14.539 -19.304  1.00 88.69           H  
ATOM   1629  O   ASN A 106      11.410 -13.870 -19.848  1.00 88.69           O  
ATOM   1630  CG  ASN A 106      16.231 -13.497 -20.920  1.00 88.69           C  
ATOM   1631  ND2 ASN A 106      17.356 -13.434 -20.246  1.00 88.69           N  
ATOM   1632 HD21 ASN A 106      17.460 -13.905 -19.358  1.00 88.69           H  
ATOM   1633 HD22 ASN A 106      18.080 -12.877 -20.675  1.00 88.69           H  
ATOM   1634  OD1 ASN A 106      16.132 -12.901 -21.972  1.00 88.69           O  
ATOM   1635  N   ALA A 107      12.736 -15.599 -19.377  1.00 89.19           N  
ATOM   1636  H   ALA A 107      13.658 -16.005 -19.460  1.00 89.19           H  
ATOM   1637  CA  ALA A 107      11.703 -16.396 -18.711  1.00 89.19           C  
ATOM   1638  HA  ALA A 107      10.734 -16.177 -19.159  1.00 89.19           H  
ATOM   1639  C   ALA A 107      11.569 -16.104 -17.201  1.00 89.19           C  
ATOM   1640  CB  ALA A 107      12.008 -17.873 -18.980  1.00 89.19           C  
ATOM   1641  HB1 ALA A 107      12.954 -18.158 -18.519  1.00 89.19           H  
ATOM   1642  HB2 ALA A 107      11.215 -18.490 -18.558  1.00 89.19           H  
ATOM   1643  HB3 ALA A 107      12.050 -18.058 -20.053  1.00 89.19           H  
ATOM   1644  O   ALA A 107      10.736 -16.704 -16.533  1.00 89.19           O  
ATOM   1645  N   ALA A 108      12.404 -15.226 -16.636  1.00 93.88           N  
ATOM   1646  H   ALA A 108      12.979 -14.637 -17.221  1.00 93.88           H  
ATOM   1647  CA  ALA A 108      12.439 -14.999 -15.197  1.00 93.88           C  
ATOM   1648  HA  ALA A 108      11.969 -15.841 -14.689  1.00 93.88           H  
ATOM   1649  C   ALA A 108      11.669 -13.740 -14.796  1.00 93.88           C  
ATOM   1650  CB  ALA A 108      13.890 -14.958 -14.731  1.00 93.88           C  
ATOM   1651  HB1 ALA A 108      14.369 -15.907 -14.974  1.00 93.88           H  
ATOM   1652  HB2 ALA A 108      14.412 -14.138 -15.224  1.00 93.88           H  
ATOM   1653  HB3 ALA A 108      13.898 -14.802 -13.652  1.00 93.88           H  
ATOM   1654  O   ALA A 108      11.834 -12.672 -15.393  1.00 93.88           O  
ATOM   1655  N   GLN A 109      10.887 -13.876 -13.733  1.00 96.56           N  
ATOM   1656  H   GLN A 109      10.879 -14.766 -13.256  1.00 96.56           H  
ATOM   1657  CA  GLN A 109      10.196 -12.773 -13.081  1.00 96.56           C  
ATOM   1658  HA  GLN A 109      10.034 -11.967 -13.796  1.00 96.56           H  
ATOM   1659  C   GLN A 109      11.062 -12.236 -11.944  1.00 96.56           C  
ATOM   1660  CB  GLN A 109       8.830 -13.236 -12.567  1.00 96.56           C  
ATOM   1661  HB2 GLN A 109       8.313 -12.395 -12.104  1.00 96.56           H  
ATOM   1662  HB3 GLN A 109       8.982 -13.995 -11.799  1.00 96.56           H  
ATOM   1663  O   GLN A 109      11.869 -12.964 -11.359  1.00 96.56           O  
ATOM   1664  CG  GLN A 109       7.938 -13.847 -13.655  1.00 96.56           C  
ATOM   1665  HG2 GLN A 109       7.109 -14.354 -13.161  1.00 96.56           H  
ATOM   1666  HG3 GLN A 109       8.478 -14.614 -14.210  1.00 96.56           H  
ATOM   1667  CD  GLN A 109       7.377 -12.822 -14.634  1.00 96.56           C  
ATOM   1668  NE2 GLN A 109       6.797 -13.278 -15.719  1.00 96.56           N  
ATOM   1669 HE21 GLN A 109       6.700 -14.270 -15.881  1.00 96.56           H  
ATOM   1670 HE22 GLN A 109       6.528 -12.618 -16.435  1.00 96.56           H  
ATOM   1671  OE1 GLN A 109       7.466 -11.618 -14.450  1.00 96.56           O  
ATOM   1672  N   PHE A 110      10.894 -10.959 -11.624  1.00 97.94           N  
ATOM   1673  H   PHE A 110      10.187 -10.414 -12.096  1.00 97.94           H  
ATOM   1674  CA  PHE A 110      11.654 -10.296 -10.572  1.00 97.94           C  
ATOM   1675  HA  PHE A 110      12.099 -11.050  -9.923  1.00 97.94           H  
ATOM   1676  C   PHE A 110      10.721  -9.443  -9.719  1.00 97.94           C  
ATOM   1677  CB  PHE A 110      12.782  -9.461 -11.191  1.00 97.94           C  
ATOM   1678  HB2 PHE A 110      12.348  -8.802 -11.944  1.00 97.94           H  
ATOM   1679  HB3 PHE A 110      13.228  -8.839 -10.414  1.00 97.94           H  
ATOM   1680  O   PHE A 110       9.832  -8.779 -10.251  1.00 97.94           O  
ATOM   1681  CG  PHE A 110      13.878 -10.255 -11.871  1.00 97.94           C  
ATOM   1682  CD1 PHE A 110      15.074 -10.552 -11.191  1.00 97.94           C  
ATOM   1683  HD1 PHE A 110      15.201 -10.229 -10.168  1.00 97.94           H  
ATOM   1684  CD2 PHE A 110      13.712 -10.671 -13.205  1.00 97.94           C  
ATOM   1685  HD2 PHE A 110      12.797 -10.441 -13.731  1.00 97.94           H  
ATOM   1686  CE1 PHE A 110      16.107 -11.240 -11.854  1.00 97.94           C  
ATOM   1687  HE1 PHE A 110      17.038 -11.426 -11.339  1.00 97.94           H  
ATOM   1688  CE2 PHE A 110      14.723 -11.400 -13.849  1.00 97.94           C  
ATOM   1689  HE2 PHE A 110      14.558 -11.751 -14.857  1.00 97.94           H  
ATOM   1690  CZ  PHE A 110      15.931 -11.667 -13.183  1.00 97.94           C  
ATOM   1691  HZ  PHE A 110      16.723 -12.193 -13.695  1.00 97.94           H  
ATOM   1692  N   LEU A 111      10.933  -9.448  -8.406  1.00 97.75           N  
ATOM   1693  H   LEU A 111      11.691 -10.002  -8.035  1.00 97.75           H  
ATOM   1694  CA  LEU A 111      10.197  -8.598  -7.471  1.00 97.75           C  
ATOM   1695  HA  LEU A 111       9.848  -7.722  -8.018  1.00 97.75           H  
ATOM   1696  C   LEU A 111      11.120  -8.077  -6.371  1.00 97.75           C  
ATOM   1697  CB  LEU A 111       8.941  -9.329  -6.941  1.00 97.75           C  
ATOM   1698  HB2 LEU A 111       8.364  -9.644  -7.811  1.00 97.75           H  
ATOM   1699  HB3 LEU A 111       8.320  -8.615  -6.400  1.00 97.75           H  
ATOM   1700  O   LEU A 111      12.039  -8.778  -5.945  1.00 97.75           O  
ATOM   1701  CG  LEU A 111       9.186 -10.558  -6.039  1.00 97.75           C  
ATOM   1702  HG  LEU A 111      10.075 -11.086  -6.384  1.00 97.75           H  
ATOM   1703  CD1 LEU A 111       9.338 -10.199  -4.556  1.00 97.75           C  
ATOM   1704 HD11 LEU A 111      10.183  -9.529  -4.394  1.00 97.75           H  
ATOM   1705 HD12 LEU A 111       8.434  -9.713  -4.190  1.00 97.75           H  
ATOM   1706 HD13 LEU A 111       9.514 -11.101  -3.971  1.00 97.75           H  
ATOM   1707  CD2 LEU A 111       8.011 -11.532  -6.132  1.00 97.75           C  
ATOM   1708 HD21 LEU A 111       7.903 -11.885  -7.157  1.00 97.75           H  
ATOM   1709 HD22 LEU A 111       7.089 -11.035  -5.830  1.00 97.75           H  
ATOM   1710 HD23 LEU A 111       8.187 -12.387  -5.480  1.00 97.75           H  
ATOM   1711  N   LEU A 112      10.865  -6.857  -5.911  1.00 98.69           N  
ATOM   1712  H   LEU A 112      10.081  -6.367  -6.317  1.00 98.69           H  
ATOM   1713  CA  LEU A 112      11.352  -6.352  -4.635  1.00 98.69           C  
ATOM   1714  HA  LEU A 112      12.290  -6.847  -4.384  1.00 98.69           H  
ATOM   1715  C   LEU A 112      10.335  -6.682  -3.546  1.00 98.69           C  
ATOM   1716  CB  LEU A 112      11.587  -4.831  -4.675  1.00 98.69           C  
ATOM   1717  HB2 LEU A 112      11.808  -4.498  -3.661  1.00 98.69           H  
ATOM   1718  HB3 LEU A 112      10.659  -4.351  -4.987  1.00 98.69           H  
ATOM   1719  O   LEU A 112       9.133  -6.497  -3.739  1.00 98.69           O  
ATOM   1720  CG  LEU A 112      12.717  -4.338  -5.588  1.00 98.69           C  
ATOM   1721  HG  LEU A 112      12.449  -4.574  -6.618  1.00 98.69           H  
ATOM   1722  CD1 LEU A 112      12.867  -2.825  -5.466  1.00 98.69           C  
ATOM   1723 HD11 LEU A 112      11.898  -2.338  -5.582  1.00 98.69           H  
ATOM   1724 HD12 LEU A 112      13.550  -2.455  -6.231  1.00 98.69           H  
ATOM   1725 HD13 LEU A 112      13.266  -2.563  -4.487  1.00 98.69           H  
ATOM   1726  CD2 LEU A 112      14.072  -4.960  -5.263  1.00 98.69           C  
ATOM   1727 HD21 LEU A 112      14.028  -6.027  -5.481  1.00 98.69           H  
ATOM   1728 HD22 LEU A 112      14.845  -4.502  -5.881  1.00 98.69           H  
ATOM   1729 HD23 LEU A 112      14.315  -4.806  -4.212  1.00 98.69           H  
ATOM   1730  N   SER A 113      10.828  -7.098  -2.390  1.00 98.75           N  
ATOM   1731  H   SER A 113      11.818  -7.289  -2.327  1.00 98.75           H  
ATOM   1732  CA  SER A 113      10.080  -7.130  -1.135  1.00 98.75           C  
ATOM   1733  HA  SER A 113       9.121  -6.628  -1.266  1.00 98.75           H  
ATOM   1734  C   SER A 113      10.863  -6.374  -0.069  1.00 98.75           C  
ATOM   1735  CB  SER A 113       9.801  -8.570  -0.698  1.00 98.75           C  
ATOM   1736  HB2 SER A 113       9.267  -8.562   0.252  1.00 98.75           H  
ATOM   1737  HB3 SER A 113       9.181  -9.063  -1.447  1.00 98.75           H  
ATOM   1738  O   SER A 113      12.094  -6.324  -0.112  1.00 98.75           O  
ATOM   1739  OG  SER A 113      11.013  -9.281  -0.553  1.00 98.75           O  
ATOM   1740  HG  SER A 113      10.828 -10.074  -0.044  1.00 98.75           H  
ATOM   1741  N   THR A 114      10.172  -5.791   0.902  1.00 98.38           N  
ATOM   1742  H   THR A 114       9.162  -5.818   0.879  1.00 98.38           H  
ATOM   1743  CA  THR A 114      10.814  -5.108   2.029  1.00 98.38           C  
ATOM   1744  HA  THR A 114      11.838  -5.468   2.130  1.00 98.38           H  
ATOM   1745  C   THR A 114      10.102  -5.425   3.327  1.00 98.38           C  
ATOM   1746  CB  THR A 114      10.898  -3.595   1.784  1.00 98.38           C  
ATOM   1747  HB  THR A 114      11.374  -3.455   0.814  1.00 98.38           H  
ATOM   1748  O   THR A 114       8.872  -5.438   3.358  1.00 98.38           O  
ATOM   1749  CG2 THR A 114       9.556  -2.868   1.739  1.00 98.38           C  
ATOM   1750 HG21 THR A 114       9.713  -1.841   1.410  1.00 98.38           H  
ATOM   1751 HG22 THR A 114       9.108  -2.851   2.732  1.00 98.38           H  
ATOM   1752 HG23 THR A 114       8.885  -3.367   1.039  1.00 98.38           H  
ATOM   1753  OG1 THR A 114      11.709  -2.978   2.754  1.00 98.38           O  
ATOM   1754  HG1 THR A 114      11.281  -2.984   3.613  1.00 98.38           H  
ATOM   1755  N   ASN A 115      10.877  -5.636   4.386  1.00 96.25           N  
ATOM   1756  H   ASN A 115      11.879  -5.600   4.267  1.00 96.25           H  
ATOM   1757  CA  ASN A 115      10.395  -5.457   5.748  1.00 96.25           C  
ATOM   1758  HA  ASN A 115       9.309  -5.542   5.771  1.00 96.25           H  
ATOM   1759  C   ASN A 115      10.725  -4.028   6.201  1.00 96.25           C  
ATOM   1760  CB  ASN A 115      10.957  -6.577   6.647  1.00 96.25           C  
ATOM   1761  HB2 ASN A 115      10.416  -6.565   7.593  1.00 96.25           H  
ATOM   1762  HB3 ASN A 115      10.748  -7.545   6.193  1.00 96.25           H  
ATOM   1763  O   ASN A 115      10.883  -3.123   5.376  1.00 96.25           O  
ATOM   1764  CG  ASN A 115      12.443  -6.489   6.953  1.00 96.25           C  
ATOM   1765  ND2 ASN A 115      12.927  -7.366   7.794  1.00 96.25           N  
ATOM   1766 HD21 ASN A 115      13.891  -7.295   8.086  1.00 96.25           H  
ATOM   1767 HD22 ASN A 115      12.275  -7.846   8.398  1.00 96.25           H  
ATOM   1768  OD1 ASN A 115      13.180  -5.653   6.444  1.00 96.25           O  
ATOM   1769  N   ASP A 116      10.859  -3.830   7.503  1.00 91.12           N  
ATOM   1770  H   ASP A 116      10.643  -4.596   8.124  1.00 91.12           H  
ATOM   1771  CA  ASP A 116      11.120  -2.533   8.108  1.00 91.12           C  
ATOM   1772  HA  ASP A 116      10.370  -1.819   7.769  1.00 91.12           H  
ATOM   1773  C   ASP A 116      12.481  -1.904   7.780  1.00 91.12           C  
ATOM   1774  CB  ASP A 116      10.984  -2.736   9.615  1.00 91.12           C  
ATOM   1775  HB2 ASP A 116      11.507  -3.645   9.915  1.00 91.12           H  
ATOM   1776  HB3 ASP A 116      11.478  -1.903  10.114  1.00 91.12           H  
ATOM   1777  O   ASP A 116      12.601  -0.679   7.856  1.00 91.12           O  
ATOM   1778  CG  ASP A 116       9.524  -2.802  10.070  1.00 91.12           C  
ATOM   1779  OD1 ASP A 116       8.639  -2.291   9.343  1.00 91.12           O  
ATOM   1780  OD2 ASP A 116       9.315  -3.164  11.237  1.00 91.12           O  
ATOM   1781  N   LYS A 117      13.503  -2.701   7.433  1.00 92.00           N  
ATOM   1782  H   LYS A 117      13.310  -3.691   7.373  1.00 92.00           H  
ATOM   1783  CA  LYS A 117      14.894  -2.220   7.259  1.00 92.00           C  
ATOM   1784  HA  LYS A 117      14.895  -1.135   7.152  1.00 92.00           H  
ATOM   1785  C   LYS A 117      15.609  -2.747   6.022  1.00 92.00           C  
ATOM   1786  CB  LYS A 117      15.741  -2.619   8.480  1.00 92.00           C  
ATOM   1787  HB2 LYS A 117      16.766  -2.279   8.330  1.00 92.00           H  
ATOM   1788  HB3 LYS A 117      15.760  -3.707   8.538  1.00 92.00           H  
ATOM   1789  O   LYS A 117      16.572  -2.124   5.568  1.00 92.00           O  
ATOM   1790  CG  LYS A 117      15.253  -2.075   9.824  1.00 92.00           C  
ATOM   1791  HG2 LYS A 117      15.912  -2.458  10.604  1.00 92.00           H  
ATOM   1792  HG3 LYS A 117      14.249  -2.453  10.016  1.00 92.00           H  
ATOM   1793  CD  LYS A 117      15.255  -0.547   9.910  1.00 92.00           C  
ATOM   1794  HD2 LYS A 117      14.686  -0.117   9.085  1.00 92.00           H  
ATOM   1795  HD3 LYS A 117      16.273  -0.159   9.891  1.00 92.00           H  
ATOM   1796  CE  LYS A 117      14.570  -0.216  11.230  1.00 92.00           C  
ATOM   1797  HE2 LYS A 117      15.245  -0.389  12.069  1.00 92.00           H  
ATOM   1798  HE3 LYS A 117      13.728  -0.898  11.347  1.00 92.00           H  
ATOM   1799  NZ  LYS A 117      14.037   1.148  11.236  1.00 92.00           N  
ATOM   1800  HZ1 LYS A 117      13.705   1.391  10.313  1.00 92.00           H  
ATOM   1801  HZ2 LYS A 117      14.708   1.833  11.551  1.00 92.00           H  
ATOM   1802  HZ3 LYS A 117      13.236   1.155  11.851  1.00 92.00           H  
ATOM   1803  N   THR A 118      15.166  -3.884   5.501  1.00 96.06           N  
ATOM   1804  H   THR A 118      14.363  -4.324   5.927  1.00 96.06           H  
ATOM   1805  CA  THR A 118      15.897  -4.666   4.511  1.00 96.06           C  
ATOM   1806  HA  THR A 118      16.784  -4.117   4.195  1.00 96.06           H  
ATOM   1807  C   THR A 118      15.021  -4.902   3.292  1.00 96.06           C  
ATOM   1808  CB  THR A 118      16.380  -5.992   5.123  1.00 96.06           C  
ATOM   1809  HB  THR A 118      15.529  -6.578   5.470  1.00 96.06           H  
ATOM   1810  O   THR A 118      13.959  -5.520   3.367  1.00 96.06           O  
ATOM   1811  CG2 THR A 118      17.197  -6.811   4.125  1.00 96.06           C  
ATOM   1812 HG21 THR A 118      18.024  -6.207   3.750  1.00 96.06           H  
ATOM   1813 HG22 THR A 118      17.592  -7.695   4.627  1.00 96.06           H  
ATOM   1814 HG23 THR A 118      16.568  -7.127   3.294  1.00 96.06           H  
ATOM   1815  OG1 THR A 118      17.241  -5.729   6.208  1.00 96.06           O  
ATOM   1816  HG1 THR A 118      17.349  -6.532   6.722  1.00 96.06           H  
ATOM   1817  N   ILE A 119      15.505  -4.467   2.135  1.00 98.38           N  
ATOM   1818  H   ILE A 119      16.400  -3.998   2.140  1.00 98.38           H  
ATOM   1819  CA  ILE A 119      14.864  -4.680   0.839  1.00 98.38           C  
ATOM   1820  HA  ILE A 119      13.822  -4.960   0.997  1.00 98.38           H  
ATOM   1821  C   ILE A 119      15.591  -5.834   0.151  1.00 98.38           C  
ATOM   1822  CB  ILE A 119      14.878  -3.391  -0.009  1.00 98.38           C  
ATOM   1823  HB  ILE A 119      15.915  -3.184  -0.271  1.00 98.38           H  
ATOM   1824  O   ILE A 119      16.822  -5.898   0.155  1.00 98.38           O  
ATOM   1825  CG1 ILE A 119      14.340  -2.175   0.780  1.00 98.38           C  
ATOM   1826 HG12 ILE A 119      13.262  -2.268   0.906  1.00 98.38           H  
ATOM   1827 HG13 ILE A 119      14.800  -2.130   1.768  1.00 98.38           H  
ATOM   1828  CG2 ILE A 119      14.092  -3.590  -1.319  1.00 98.38           C  
ATOM   1829 HG21 ILE A 119      13.049  -3.816  -1.099  1.00 98.38           H  
ATOM   1830 HG22 ILE A 119      14.525  -4.405  -1.900  1.00 98.38           H  
ATOM   1831 HG23 ILE A 119      14.143  -2.688  -1.929  1.00 98.38           H  
ATOM   1832  CD1 ILE A 119      14.626  -0.830   0.123  1.00 98.38           C  
ATOM   1833 HD11 ILE A 119      14.419  -0.035   0.840  1.00 98.38           H  
ATOM   1834 HD12 ILE A 119      15.670  -0.765  -0.182  1.00 98.38           H  
ATOM   1835 HD13 ILE A 119      13.965  -0.707  -0.735  1.00 98.38           H  
ATOM   1836  N   LYS A 120      14.857  -6.761  -0.456  1.00 98.69           N  
ATOM   1837  H   LYS A 120      13.852  -6.662  -0.428  1.00 98.69           H  
ATOM   1838  CA  LYS A 120      15.424  -7.919  -1.154  1.00 98.69           C  
ATOM   1839  HA  LYS A 120      16.506  -7.810  -1.225  1.00 98.69           H  
ATOM   1840  C   LYS A 120      14.886  -7.977  -2.576  1.00 98.69           C  
ATOM   1841  CB  LYS A 120      15.137  -9.205  -0.360  1.00 98.69           C  
ATOM   1842  HB2 LYS A 120      15.496 -10.059  -0.934  1.00 98.69           H  
ATOM   1843  HB3 LYS A 120      14.060  -9.302  -0.225  1.00 98.69           H  
ATOM   1844  O   LYS A 120      13.680  -7.890  -2.791  1.00 98.69           O  
ATOM   1845  CG  LYS A 120      15.814  -9.214   1.024  1.00 98.69           C  
ATOM   1846  HG2 LYS A 120      16.884  -9.041   0.906  1.00 98.69           H  
ATOM   1847  HG3 LYS A 120      15.398  -8.407   1.626  1.00 98.69           H  
ATOM   1848  CD  LYS A 120      15.593 -10.538   1.773  1.00 98.69           C  
ATOM   1849  HD2 LYS A 120      16.066 -11.355   1.227  1.00 98.69           H  
ATOM   1850  HD3 LYS A 120      14.519 -10.716   1.823  1.00 98.69           H  
ATOM   1851  CE  LYS A 120      16.154 -10.465   3.206  1.00 98.69           C  
ATOM   1852  HE2 LYS A 120      15.681  -9.620   3.706  1.00 98.69           H  
ATOM   1853  HE3 LYS A 120      17.225 -10.266   3.174  1.00 98.69           H  
ATOM   1854  NZ  LYS A 120      15.888 -11.692   4.005  1.00 98.69           N  
ATOM   1855  HZ1 LYS A 120      16.081 -11.528   4.982  1.00 98.69           H  
ATOM   1856  HZ2 LYS A 120      14.922 -11.971   3.908  1.00 98.69           H  
ATOM   1857  HZ3 LYS A 120      16.455 -12.475   3.712  1.00 98.69           H  
ATOM   1858  N   LEU A 121      15.786  -8.143  -3.543  1.00 98.56           N  
ATOM   1859  H   LEU A 121      16.753  -8.229  -3.265  1.00 98.56           H  
ATOM   1860  CA  LEU A 121      15.431  -8.445  -4.929  1.00 98.56           C  
ATOM   1861  HA  LEU A 121      14.428  -8.067  -5.131  1.00 98.56           H  
ATOM   1862  C   LEU A 121      15.407  -9.953  -5.119  1.00 98.56           C  
ATOM   1863  CB  LEU A 121      16.416  -7.772  -5.897  1.00 98.56           C  
ATOM   1864  HB2 LEU A 121      16.383  -6.693  -5.744  1.00 98.56           H  
ATOM   1865  HB3 LEU A 121      17.414  -8.134  -5.649  1.00 98.56           H  
ATOM   1866  O   LEU A 121      16.440 -10.617  -5.013  1.00 98.56           O  
ATOM   1867  CG  LEU A 121      16.169  -8.060  -7.389  1.00 98.56           C  
ATOM   1868  HG  LEU A 121      16.171  -9.136  -7.562  1.00 98.56           H  
ATOM   1869  CD1 LEU A 121      14.852  -7.483  -7.900  1.00 98.56           C  
ATOM   1870 HD11 LEU A 121      14.827  -6.405  -7.738  1.00 98.56           H  
ATOM   1871 HD12 LEU A 121      14.011  -7.946  -7.384  1.00 98.56           H  
ATOM   1872 HD13 LEU A 121      14.752  -7.679  -8.967  1.00 98.56           H  
ATOM   1873  CD2 LEU A 121      17.303  -7.452  -8.215  1.00 98.56           C  
ATOM   1874 HD21 LEU A 121      18.259  -7.876  -7.909  1.00 98.56           H  
ATOM   1875 HD22 LEU A 121      17.336  -6.373  -8.069  1.00 98.56           H  
ATOM   1876 HD23 LEU A 121      17.147  -7.659  -9.274  1.00 98.56           H  
ATOM   1877  N   TRP A 122      14.244 -10.474  -5.473  1.00 98.56           N  
ATOM   1878  H   TRP A 122      13.446  -9.858  -5.538  1.00 98.56           H  
ATOM   1879  CA  TRP A 122      14.016 -11.882  -5.748  1.00 98.56           C  
ATOM   1880  HA  TRP A 122      14.842 -12.470  -5.348  1.00 98.56           H  
ATOM   1881  C   TRP A 122      13.927 -12.124  -7.244  1.00 98.56           C  
ATOM   1882  CB  TRP A 122      12.747 -12.330  -5.027  1.00 98.56           C  
ATOM   1883  HB2 TRP A 122      12.523 -13.361  -5.297  1.00 98.56           H  
ATOM   1884  HB3 TRP A 122      11.912 -11.706  -5.345  1.00 98.56           H  
ATOM   1885  O   TRP A 122      13.309 -11.353  -7.977  1.00 98.56           O  
ATOM   1886  CG  TRP A 122      12.879 -12.244  -3.547  1.00 98.56           C  
ATOM   1887  CD1 TRP A 122      12.587 -11.166  -2.785  1.00 98.56           C  
ATOM   1888  HD1 TRP A 122      12.183 -10.230  -3.142  1.00 98.56           H  
ATOM   1889  CD2 TRP A 122      13.394 -13.257  -2.638  1.00 98.56           C  
ATOM   1890  CE2 TRP A 122      13.449 -12.693  -1.332  1.00 98.56           C  
ATOM   1891  CE3 TRP A 122      13.795 -14.603  -2.781  1.00 98.56           C  
ATOM   1892  HE3 TRP A 122      13.708 -15.080  -3.746  1.00 98.56           H  
ATOM   1893  NE1 TRP A 122      12.899 -11.439  -1.472  1.00 98.56           N  
ATOM   1894  HE1 TRP A 122      12.659 -10.815  -0.715  1.00 98.56           H  
ATOM   1895  CH2 TRP A 122      14.298 -14.754  -0.396  1.00 98.56           C  
ATOM   1896  HH2 TRP A 122      14.592 -15.339   0.463  1.00 98.56           H  
ATOM   1897  CZ2 TRP A 122      13.943 -13.406  -0.239  1.00 98.56           C  
ATOM   1898  HZ2 TRP A 122      13.991 -12.938   0.733  1.00 98.56           H  
ATOM   1899  CZ3 TRP A 122      14.210 -15.353  -1.665  1.00 98.56           C  
ATOM   1900  HZ3 TRP A 122      14.423 -16.407  -1.769  1.00 98.56           H  
ATOM   1901  N   LYS A 123      14.522 -13.227  -7.695  1.00 97.75           N  
ATOM   1902  H   LYS A 123      15.010 -13.794  -7.016  1.00 97.75           H  
ATOM   1903  CA  LYS A 123      14.279 -13.802  -9.016  1.00 97.75           C  
ATOM   1904  HA  LYS A 123      13.737 -13.088  -9.637  1.00 97.75           H  
ATOM   1905  C   LYS A 123      13.424 -15.042  -8.848  1.00 97.75           C  
ATOM   1906  CB  LYS A 123      15.602 -14.134  -9.699  1.00 97.75           C  
ATOM   1907  HB2 LYS A 123      16.138 -14.857  -9.083  1.00 97.75           H  
ATOM   1908  HB3 LYS A 123      16.190 -13.220  -9.778  1.00 97.75           H  
ATOM   1909  O   LYS A 123      13.850 -15.978  -8.171  1.00 97.75           O  
ATOM   1910  CG  LYS A 123      15.396 -14.704 -11.109  1.00 97.75           C  
ATOM   1911  HG2 LYS A 123      14.691 -15.535 -11.086  1.00 97.75           H  
ATOM   1912  HG3 LYS A 123      14.994 -13.923 -11.754  1.00 97.75           H  
ATOM   1913  CD  LYS A 123      16.721 -15.222 -11.664  1.00 97.75           C  
ATOM   1914  HD2 LYS A 123      17.470 -14.431 -11.642  1.00 97.75           H  
ATOM   1915  HD3 LYS A 123      17.024 -16.060 -11.036  1.00 97.75           H  
ATOM   1916  CE  LYS A 123      16.539 -15.736 -13.089  1.00 97.75           C  
ATOM   1917  HE2 LYS A 123      15.685 -16.413 -13.096  1.00 97.75           H  
ATOM   1918  HE3 LYS A 123      16.295 -14.891 -13.733  1.00 97.75           H  
ATOM   1919  NZ  LYS A 123      17.743 -16.443 -13.582  1.00 97.75           N  
ATOM   1920  HZ1 LYS A 123      17.580 -16.781 -14.520  1.00 97.75           H  
ATOM   1921  HZ2 LYS A 123      17.925 -17.246 -12.996  1.00 97.75           H  
ATOM   1922  HZ3 LYS A 123      18.545 -15.829 -13.586  1.00 97.75           H  
ATOM   1923  N   ILE A 124      12.286 -15.055  -9.522  1.00 96.50           N  
ATOM   1924  H   ILE A 124      12.062 -14.247 -10.085  1.00 96.50           H  
ATOM   1925  CA  ILE A 124      11.386 -16.196  -9.616  1.00 96.50           C  
ATOM   1926  HA  ILE A 124      11.632 -16.915  -8.835  1.00 96.50           H  
ATOM   1927  C   ILE A 124      11.615 -16.838 -10.982  1.00 96.50           C  
ATOM   1928  CB  ILE A 124       9.923 -15.761  -9.408  1.00 96.50           C  
ATOM   1929  HB  ILE A 124       9.593 -15.273 -10.325  1.00 96.50           H  
ATOM   1930  O   ILE A 124      11.477 -16.184 -12.021  1.00 96.50           O  
ATOM   1931  CG1 ILE A 124       9.720 -14.733  -8.272  1.00 96.50           C  
ATOM   1932 HG12 ILE A 124      10.248 -13.811  -8.514  1.00 96.50           H  
ATOM   1933 HG13 ILE A 124       8.662 -14.473  -8.230  1.00 96.50           H  
ATOM   1934  CG2 ILE A 124       9.029 -16.994  -9.219  1.00 96.50           C  
ATOM   1935 HG21 ILE A 124       9.359 -17.580  -8.362  1.00 96.50           H  
ATOM   1936 HG22 ILE A 124       7.996 -16.686  -9.055  1.00 96.50           H  
ATOM   1937 HG23 ILE A 124       9.063 -17.624 -10.107  1.00 96.50           H  
ATOM   1938  CD1 ILE A 124      10.165 -15.197  -6.880  1.00 96.50           C  
ATOM   1939 HD11 ILE A 124       9.971 -14.402  -6.161  1.00 96.50           H  
ATOM   1940 HD12 ILE A 124      11.233 -15.416  -6.874  1.00 96.50           H  
ATOM   1941 HD13 ILE A 124       9.600 -16.080  -6.582  1.00 96.50           H  
ATOM   1942  N   SER A 125      12.029 -18.099 -10.993  1.00 93.38           N  
ATOM   1943  H   SER A 125      12.130 -18.584 -10.113  1.00 93.38           H  
ATOM   1944  CA  SER A 125      12.318 -18.831 -12.225  1.00 93.38           C  
ATOM   1945  HA  SER A 125      11.810 -18.345 -13.058  1.00 93.38           H  
ATOM   1946  C   SER A 125      11.799 -20.252 -12.163  1.00 93.38           C  
ATOM   1947  CB  SER A 125      13.817 -18.842 -12.538  1.00 93.38           C  
ATOM   1948  HB2 SER A 125      14.117 -17.832 -12.816  1.00 93.38           H  
ATOM   1949  HB3 SER A 125      13.995 -19.500 -13.389  1.00 93.38           H  
ATOM   1950  O   SER A 125      11.953 -20.924 -11.149  1.00 93.38           O  
ATOM   1951  OG  SER A 125      14.616 -19.267 -11.447  1.00 93.38           O  
ATOM   1952  HG  SER A 125      14.114 -19.920 -10.954  1.00 93.38           H  
ATOM   1953  N   GLU A 126      11.254 -20.712 -13.279  1.00 89.44           N  
ATOM   1954  H   GLU A 126      11.113 -20.099 -14.070  1.00 89.44           H  
ATOM   1955  CA  GLU A 126      10.882 -22.107 -13.471  1.00 89.44           C  
ATOM   1956  HA  GLU A 126      10.409 -22.484 -12.564  1.00 89.44           H  
ATOM   1957  C   GLU A 126      12.133 -22.947 -13.757  1.00 89.44           C  
ATOM   1958  CB  GLU A 126       9.861 -22.222 -14.613  1.00 89.44           C  
ATOM   1959  HB2 GLU A 126       9.605 -23.273 -14.749  1.00 89.44           H  
ATOM   1960  HB3 GLU A 126      10.328 -21.854 -15.527  1.00 89.44           H  
ATOM   1961  O   GLU A 126      13.036 -22.534 -14.495  1.00 89.44           O  
ATOM   1962  CG  GLU A 126       8.575 -21.422 -14.333  1.00 89.44           C  
ATOM   1963  HG2 GLU A 126       8.846 -20.382 -14.146  1.00 89.44           H  
ATOM   1964  HG3 GLU A 126       8.110 -21.827 -13.435  1.00 89.44           H  
ATOM   1965  CD  GLU A 126       7.566 -21.449 -15.494  1.00 89.44           C  
ATOM   1966  OE1 GLU A 126       6.414 -21.006 -15.293  1.00 89.44           O  
ATOM   1967  OE2 GLU A 126       7.966 -21.873 -16.600  1.00 89.44           O  
ATOM   1968  N   ARG A 127      12.186 -24.137 -13.164  1.00 79.44           N  
ATOM   1969  H   ARG A 127      11.456 -24.358 -12.502  1.00 79.44           H  
ATOM   1970  CA  ARG A 127      13.112 -25.211 -13.508  1.00 79.44           C  
ATOM   1971  HA  ARG A 127      13.723 -24.907 -14.357  1.00 79.44           H  
ATOM   1972  C   ARG A 127      12.294 -26.418 -13.941  1.00 79.44           C  
ATOM   1973  CB  ARG A 127      14.032 -25.547 -12.325  1.00 79.44           C  
ATOM   1974  HB2 ARG A 127      13.435 -25.684 -11.423  1.00 79.44           H  
ATOM   1975  HB3 ARG A 127      14.536 -26.487 -12.546  1.00 79.44           H  
ATOM   1976  O   ARG A 127      11.600 -27.030 -13.138  1.00 79.44           O  
ATOM   1977  CG  ARG A 127      15.092 -24.464 -12.086  1.00 79.44           C  
ATOM   1978  HG2 ARG A 127      14.614 -23.558 -11.716  1.00 79.44           H  
ATOM   1979  HG3 ARG A 127      15.604 -24.245 -13.023  1.00 79.44           H  
ATOM   1980  CD  ARG A 127      16.111 -24.971 -11.060  1.00 79.44           C  
ATOM   1981  HD2 ARG A 127      15.580 -25.188 -10.134  1.00 79.44           H  
ATOM   1982  HD3 ARG A 127      16.565 -25.889 -11.434  1.00 79.44           H  
ATOM   1983  NE  ARG A 127      17.155 -23.969 -10.794  1.00 79.44           N  
ATOM   1984  HE  ARG A 127      16.986 -23.042 -11.157  1.00 79.44           H  
ATOM   1985  NH1 ARG A 127      18.280 -25.110  -9.142  1.00 79.44           N  
ATOM   1986 HH11 ARG A 127      17.681 -25.899  -9.339  1.00 79.44           H  
ATOM   1987 HH12 ARG A 127      18.681 -25.014  -8.220  1.00 79.44           H  
ATOM   1988  NH2 ARG A 127      18.629 -22.938  -9.434  1.00 79.44           N  
ATOM   1989 HH21 ARG A 127      19.240 -23.020  -8.634  1.00 79.44           H  
ATOM   1990 HH22 ARG A 127      17.886 -22.285  -9.234  1.00 79.44           H  
ATOM   1991  CZ  ARG A 127      18.039 -24.025  -9.817  1.00 79.44           C  
ATOM   1992  N   ASP A 128      12.415 -26.748 -15.218  1.00 70.00           N  
ATOM   1993  H   ASP A 128      12.929 -26.134 -15.834  1.00 70.00           H  
ATOM   1994  CA  ASP A 128      11.809 -27.906 -15.880  1.00 70.00           C  
ATOM   1995  HA  ASP A 128      10.993 -28.298 -15.272  1.00 70.00           H  
ATOM   1996  C   ASP A 128      12.821 -29.038 -16.101  1.00 70.00           C  
ATOM   1997  CB  ASP A 128      11.239 -27.442 -17.234  1.00 70.00           C  
ATOM   1998  HB2 ASP A 128      10.635 -28.248 -17.650  1.00 70.00           H  
ATOM   1999  HB3 ASP A 128      10.584 -26.585 -17.074  1.00 70.00           H  
ATOM   2000  O   ASP A 128      12.476 -30.092 -16.626  1.00 70.00           O  
ATOM   2001  CG  ASP A 128      12.334 -27.060 -18.252  1.00 70.00           C  
ATOM   2002  OD1 ASP A 128      13.396 -26.535 -17.830  1.00 70.00           O  
ATOM   2003  OD2 ASP A 128      12.172 -27.339 -19.463  1.00 70.00           O  
ATOM   2004  N   LYS A 129      14.097 -28.827 -15.756  1.00 67.94           N  
ATOM   2005  H   LYS A 129      14.320 -27.919 -15.374  1.00 67.94           H  
ATOM   2006  CA  LYS A 129      15.180 -29.776 -16.015  1.00 67.94           C  
ATOM   2007  HA  LYS A 129      14.732 -30.740 -16.256  1.00 67.94           H  
ATOM   2008  C   LYS A 129      16.062 -29.977 -14.792  1.00 67.94           C  
ATOM   2009  CB  LYS A 129      15.997 -29.314 -17.224  1.00 67.94           C  
ATOM   2010  HB2 LYS A 129      16.893 -29.932 -17.282  1.00 67.94           H  
ATOM   2011  HB3 LYS A 129      16.293 -28.274 -17.079  1.00 67.94           H  
ATOM   2012  O   LYS A 129      16.622 -29.026 -14.247  1.00 67.94           O  
ATOM   2013  CG  LYS A 129      15.235 -29.468 -18.543  1.00 67.94           C  
ATOM   2014  HG2 LYS A 129      14.259 -28.991 -18.453  1.00 67.94           H  
ATOM   2015  HG3 LYS A 129      15.080 -30.526 -18.754  1.00 67.94           H  
ATOM   2016  CD  LYS A 129      15.990 -28.813 -19.702  1.00 67.94           C  
ATOM   2017  HD2 LYS A 129      16.278 -27.804 -19.409  1.00 67.94           H  
ATOM   2018  HD3 LYS A 129      16.874 -29.398 -19.958  1.00 67.94           H  
ATOM   2019  CE  LYS A 129      15.024 -28.738 -20.882  1.00 67.94           C  
ATOM   2020  HE2 LYS A 129      14.745 -29.747 -21.185  1.00 67.94           H  
ATOM   2021  HE3 LYS A 129      14.117 -28.244 -20.535  1.00 67.94           H  
ATOM   2022  NZ  LYS A 129      15.602 -27.979 -22.011  1.00 67.94           N  
ATOM   2023  HZ1 LYS A 129      14.907 -27.907 -22.740  1.00 67.94           H  
ATOM   2024  HZ2 LYS A 129      16.440 -28.423 -22.359  1.00 67.94           H  
ATOM   2025  HZ3 LYS A 129      15.800 -27.042 -21.691  1.00 67.94           H  
ATOM   2026  N   ARG A 130      16.279 -31.238 -14.430  1.00 65.62           N  
ATOM   2027  H   ARG A 130      15.786 -31.951 -14.950  1.00 65.62           H  
ATOM   2028  CA  ARG A 130      17.236 -31.670 -13.405  1.00 65.62           C  
ATOM   2029  HA  ARG A 130      17.568 -30.797 -12.843  1.00 65.62           H  
ATOM   2030  C   ARG A 130      18.443 -32.334 -14.075  1.00 65.62           C  
ATOM   2031  CB  ARG A 130      16.510 -32.608 -12.430  1.00 65.62           C  
ATOM   2032  HB2 ARG A 130      15.853 -32.013 -11.795  1.00 65.62           H  
ATOM   2033  HB3 ARG A 130      15.894 -33.301 -13.002  1.00 65.62           H  
ATOM   2034  O   ARG A 130      18.244 -33.180 -14.947  1.00 65.62           O  
ATOM   2035  CG  ARG A 130      17.446 -33.432 -11.539  1.00 65.62           C  
ATOM   2036  HG2 ARG A 130      18.045 -34.097 -12.162  1.00 65.62           H  
ATOM   2037  HG3 ARG A 130      18.106 -32.774 -10.974  1.00 65.62           H  
ATOM   2038  CD  ARG A 130      16.624 -34.284 -10.573  1.00 65.62           C  
ATOM   2039  HD2 ARG A 130      15.820 -34.767 -11.128  1.00 65.62           H  
ATOM   2040  HD3 ARG A 130      16.190 -33.638  -9.811  1.00 65.62           H  
ATOM   2041  NE  ARG A 130      17.453 -35.331  -9.955  1.00 65.62           N  
ATOM   2042  HE  ARG A 130      18.340 -35.526 -10.397  1.00 65.62           H  
ATOM   2043  NH1 ARG A 130      15.892 -36.070  -8.442  1.00 65.62           N  
ATOM   2044 HH11 ARG A 130      15.241 -35.385  -8.798  1.00 65.62           H  
ATOM   2045 HH12 ARG A 130      15.576 -36.780  -7.797  1.00 65.62           H  
ATOM   2046  NH2 ARG A 130      17.832 -37.151  -8.642  1.00 65.62           N  
ATOM   2047 HH21 ARG A 130      18.651 -37.371  -9.190  1.00 65.62           H  
ATOM   2048 HH22 ARG A 130      17.488 -37.840  -7.988  1.00 65.62           H  
ATOM   2049  CZ  ARG A 130      17.056 -36.175  -9.020  1.00 65.62           C  
ATOM   2050  N   PRO A 131      19.689 -32.014 -13.685  1.00 64.94           N  
ATOM   2051  CA  PRO A 131      20.843 -32.792 -14.118  1.00 64.94           C  
ATOM   2052  HA  PRO A 131      20.832 -32.915 -15.201  1.00 64.94           H  
ATOM   2053  C   PRO A 131      20.808 -34.178 -13.457  1.00 64.94           C  
ATOM   2054  CB  PRO A 131      22.066 -31.959 -13.725  1.00 64.94           C  
ATOM   2055  HB2 PRO A 131      22.925 -32.582 -13.476  1.00 64.94           H  
ATOM   2056  HB3 PRO A 131      22.315 -31.281 -14.541  1.00 64.94           H  
ATOM   2057  O   PRO A 131      20.833 -34.298 -12.231  1.00 64.94           O  
ATOM   2058  CG  PRO A 131      21.585 -31.146 -12.522  1.00 64.94           C  
ATOM   2059  HG2 PRO A 131      22.110 -30.193 -12.444  1.00 64.94           H  
ATOM   2060  HG3 PRO A 131      21.722 -31.728 -11.611  1.00 64.94           H  
ATOM   2061  CD  PRO A 131      20.090 -30.948 -12.779  1.00 64.94           C  
ATOM   2062  HD2 PRO A 131      19.544 -31.000 -11.837  1.00 64.94           H  
ATOM   2063  HD3 PRO A 131      19.921 -29.984 -13.258  1.00 64.94           H  
ATOM   2064  N   GLU A 132      20.756 -35.231 -14.268  1.00 63.47           N  
ATOM   2065  H   GLU A 132      20.674 -35.077 -15.263  1.00 63.47           H  
ATOM   2066  CA  GLU A 132      20.881 -36.623 -13.828  1.00 63.47           C  
ATOM   2067  HA  GLU A 132      21.034 -36.652 -12.749  1.00 63.47           H  
ATOM   2068  C   GLU A 132      22.098 -37.298 -14.466  1.00 63.47           C  
ATOM   2069  CB  GLU A 132      19.613 -37.432 -14.140  1.00 63.47           C  
ATOM   2070  HB2 GLU A 132      19.843 -38.488 -13.997  1.00 63.47           H  
ATOM   2071  HB3 GLU A 132      19.330 -37.280 -15.181  1.00 63.47           H  
ATOM   2072  O   GLU A 132      22.589 -36.885 -15.515  1.00 63.47           O  
ATOM   2073  CG  GLU A 132      18.445 -37.077 -13.214  1.00 63.47           C  
ATOM   2074  HG2 GLU A 132      18.814 -37.030 -12.190  1.00 63.47           H  
ATOM   2075  HG3 GLU A 132      18.070 -36.089 -13.483  1.00 63.47           H  
ATOM   2076  CD  GLU A 132      17.298 -38.096 -13.283  1.00 63.47           C  
ATOM   2077  OE1 GLU A 132      16.487 -38.065 -12.336  1.00 63.47           O  
ATOM   2078  OE2 GLU A 132      17.227 -38.875 -14.267  1.00 63.47           O  
ATOM   2079  N   GLY A 133      22.582 -38.375 -13.842  1.00 60.25           N  
ATOM   2080  H   GLY A 133      22.097 -38.709 -13.021  1.00 60.25           H  
ATOM   2081  CA  GLY A 133      23.637 -39.212 -14.416  1.00 60.25           C  
ATOM   2082  HA2 GLY A 133      23.505 -39.271 -15.497  1.00 60.25           H  
ATOM   2083  HA3 GLY A 133      23.535 -40.216 -14.006  1.00 60.25           H  
ATOM   2084  C   GLY A 133      25.066 -38.746 -14.138  1.00 60.25           C  
ATOM   2085  O   GLY A 133      25.944 -38.987 -14.964  1.00 60.25           O  
ATOM   2086  N   TYR A 134      25.329 -38.117 -12.988  1.00 58.50           N  
ATOM   2087  H   TYR A 134      24.571 -37.942 -12.344  1.00 58.50           H  
ATOM   2088  CA  TYR A 134      26.704 -37.901 -12.530  1.00 58.50           C  
ATOM   2089  HA  TYR A 134      27.211 -37.269 -13.259  1.00 58.50           H  
ATOM   2090  C   TYR A 134      27.458 -39.239 -12.445  1.00 58.50           C  
ATOM   2091  CB  TYR A 134      26.718 -37.186 -11.169  1.00 58.50           C  
ATOM   2092  HB2 TYR A 134      26.105 -37.747 -10.464  1.00 58.50           H  
ATOM   2093  HB3 TYR A 134      27.737 -37.192 -10.783  1.00 58.50           H  
ATOM   2094  O   TYR A 134      26.937 -40.226 -11.935  1.00 58.50           O  
ATOM   2095  CG  TYR A 134      26.243 -35.746 -11.223  1.00 58.50           C  
ATOM   2096  CD1 TYR A 134      27.141 -34.723 -11.590  1.00 58.50           C  
ATOM   2097  HD1 TYR A 134      28.169 -34.962 -11.821  1.00 58.50           H  
ATOM   2098  CD2 TYR A 134      24.904 -35.429 -10.921  1.00 58.50           C  
ATOM   2099  HD2 TYR A 134      24.211 -36.205 -10.632  1.00 58.50           H  
ATOM   2100  CE1 TYR A 134      26.703 -33.386 -11.657  1.00 58.50           C  
ATOM   2101  HE1 TYR A 134      27.392 -32.602 -11.936  1.00 58.50           H  
ATOM   2102  CE2 TYR A 134      24.460 -34.095 -10.999  1.00 58.50           C  
ATOM   2103  HE2 TYR A 134      23.431 -33.846 -10.783  1.00 58.50           H  
ATOM   2104  OH  TYR A 134      24.926 -31.785 -11.431  1.00 58.50           O  
ATOM   2105  HH  TYR A 134      25.629 -31.174 -11.664  1.00 58.50           H  
ATOM   2106  CZ  TYR A 134      25.358 -33.071 -11.363  1.00 58.50           C  
ATOM   2107  N   ASN A 135      28.707 -39.280 -12.919  1.00 60.50           N  
ATOM   2108  H   ASN A 135      29.048 -38.495 -13.455  1.00 60.50           H  
ATOM   2109  CA  ASN A 135      29.523 -40.500 -12.833  1.00 60.50           C  
ATOM   2110  HA  ASN A 135      28.959 -41.344 -13.230  1.00 60.50           H  
ATOM   2111  C   ASN A 135      29.905 -40.867 -11.404  1.00 60.50           C  
ATOM   2112  CB  ASN A 135      30.812 -40.318 -13.640  1.00 60.50           C  
ATOM   2113  HB2 ASN A 135      31.500 -41.124 -13.386  1.00 60.50           H  
ATOM   2114  HB3 ASN A 135      31.290 -39.371 -13.387  1.00 60.50           H  
ATOM   2115  O   ASN A 135      30.027 -42.044 -11.081  1.00 60.50           O  
ATOM   2116  CG  ASN A 135      30.531 -40.402 -15.112  1.00 60.50           C  
ATOM   2117  ND2 ASN A 135      31.031 -39.459 -15.870  1.00 60.50           N  
ATOM   2118 HD21 ASN A 135      31.630 -38.756 -15.462  1.00 60.50           H  
ATOM   2119 HD22 ASN A 135      30.500 -39.250 -16.703  1.00 60.50           H  
ATOM   2120  OD1 ASN A 135      29.797 -41.257 -15.570  1.00 60.50           O  
ATOM   2121  N   LEU A 136      30.147 -39.848 -10.579  1.00 58.28           N  
ATOM   2122  H   LEU A 136      30.007 -38.911 -10.931  1.00 58.28           H  
ATOM   2123  CA  LEU A 136      30.777 -40.014  -9.276  1.00 58.28           C  
ATOM   2124  HA  LEU A 136      31.506 -40.823  -9.331  1.00 58.28           H  
ATOM   2125  C   LEU A 136      29.805 -40.403  -8.171  1.00 58.28           C  
ATOM   2126  CB  LEU A 136      31.495 -38.712  -8.889  1.00 58.28           C  
ATOM   2127  HB2 LEU A 136      31.773 -38.760  -7.836  1.00 58.28           H  
ATOM   2128  HB3 LEU A 136      30.795 -37.885  -9.003  1.00 58.28           H  
ATOM   2129  O   LEU A 136      30.267 -40.962  -7.190  1.00 58.28           O  
ATOM   2130  CG  LEU A 136      32.767 -38.423  -9.702  1.00 58.28           C  
ATOM   2131  HG  LEU A 136      32.554 -38.521 -10.766  1.00 58.28           H  
ATOM   2132  CD1 LEU A 136      33.209 -36.985  -9.433  1.00 58.28           C  
ATOM   2133 HD11 LEU A 136      34.105 -36.763 -10.013  1.00 58.28           H  
ATOM   2134 HD12 LEU A 136      33.432 -36.853  -8.375  1.00 58.28           H  
ATOM   2135 HD13 LEU A 136      32.423 -36.289  -9.727  1.00 58.28           H  
ATOM   2136  CD2 LEU A 136      33.915 -39.362  -9.328  1.00 58.28           C  
ATOM   2137 HD21 LEU A 136      33.657 -40.393  -9.568  1.00 58.28           H  
ATOM   2138 HD22 LEU A 136      34.810 -39.096  -9.891  1.00 58.28           H  
ATOM   2139 HD23 LEU A 136      34.132 -39.291  -8.262  1.00 58.28           H  
ATOM   2140  N   LYS A 137      28.508 -40.094  -8.277  1.00 58.66           N  
ATOM   2141  H   LYS A 137      28.163 -39.746  -9.160  1.00 58.66           H  
ATOM   2142  CA  LYS A 137      27.507 -40.450  -7.263  1.00 58.66           C  
ATOM   2143  HA  LYS A 137      27.961 -41.138  -6.550  1.00 58.66           H  
ATOM   2144  C   LYS A 137      26.349 -41.209  -7.900  1.00 58.66           C  
ATOM   2145  CB  LYS A 137      27.003 -39.224  -6.483  1.00 58.66           C  
ATOM   2146  HB2 LYS A 137      26.765 -38.419  -7.178  1.00 58.66           H  
ATOM   2147  HB3 LYS A 137      26.084 -39.508  -5.970  1.00 58.66           H  
ATOM   2148  O   LYS A 137      25.882 -40.829  -8.970  1.00 58.66           O  
ATOM   2149  CG  LYS A 137      28.001 -38.733  -5.423  1.00 58.66           C  
ATOM   2150  HG2 LYS A 137      28.245 -39.559  -4.756  1.00 58.66           H  
ATOM   2151  HG3 LYS A 137      28.914 -38.387  -5.908  1.00 58.66           H  
ATOM   2152  CD  LYS A 137      27.386 -37.590  -4.604  1.00 58.66           C  
ATOM   2153  HD2 LYS A 137      26.431 -37.923  -4.195  1.00 58.66           H  
ATOM   2154  HD3 LYS A 137      27.214 -36.730  -5.252  1.00 58.66           H  
ATOM   2155  CE  LYS A 137      28.320 -37.207  -3.457  1.00 58.66           C  
ATOM   2156  HE2 LYS A 137      28.565 -38.114  -2.904  1.00 58.66           H  
ATOM   2157  HE3 LYS A 137      29.244 -36.811  -3.878  1.00 58.66           H  
ATOM   2158  NZ  LYS A 137      27.699 -36.215  -2.548  1.00 58.66           N  
ATOM   2159  HZ1 LYS A 137      28.352 -35.951  -1.824  1.00 58.66           H  
ATOM   2160  HZ2 LYS A 137      26.885 -36.626  -2.115  1.00 58.66           H  
ATOM   2161  HZ3 LYS A 137      27.417 -35.390  -3.058  1.00 58.66           H  
ATOM   2162  N   GLU A 138      25.903 -42.266  -7.237  1.00 58.41           N  
ATOM   2163  H   GLU A 138      26.346 -42.493  -6.358  1.00 58.41           H  
ATOM   2164  CA  GLU A 138      24.636 -42.938  -7.512  1.00 58.41           C  
ATOM   2165  HA  GLU A 138      24.589 -43.199  -8.570  1.00 58.41           H  
ATOM   2166  C   GLU A 138      23.452 -42.005  -7.217  1.00 58.41           C  
ATOM   2167  CB  GLU A 138      24.541 -44.230  -6.683  1.00 58.41           C  
ATOM   2168  HB2 GLU A 138      23.566 -44.686  -6.855  1.00 58.41           H  
ATOM   2169  HB3 GLU A 138      24.637 -43.972  -5.629  1.00 58.41           H  
ATOM   2170  O   GLU A 138      23.609 -40.948  -6.599  1.00 58.41           O  
ATOM   2171  CG  GLU A 138      25.649 -45.231  -7.029  1.00 58.41           C  
ATOM   2172  HG2 GLU A 138      26.403 -45.232  -6.242  1.00 58.41           H  
ATOM   2173  HG3 GLU A 138      26.131 -44.891  -7.945  1.00 58.41           H  
ATOM   2174  CD  GLU A 138      25.137 -46.650  -7.270  1.00 58.41           C  
ATOM   2175  OE1 GLU A 138      25.409 -47.120  -8.408  1.00 58.41           O  
ATOM   2176  OE2 GLU A 138      24.481 -47.222  -6.378  1.00 58.41           O  
ATOM   2177  N   GLU A 139      22.253 -42.388  -7.665  1.00 58.81           N  
ATOM   2178  H   GLU A 139      22.155 -43.287  -8.115  1.00 58.81           H  
ATOM   2179  CA  GLU A 139      21.028 -41.607  -7.434  1.00 58.81           C  
ATOM   2180  HA  GLU A 139      21.151 -40.609  -7.856  1.00 58.81           H  
ATOM   2181  C   GLU A 139      20.720 -41.409  -5.942  1.00 58.81           C  
ATOM   2182  CB  GLU A 139      19.831 -42.288  -8.117  1.00 58.81           C  
ATOM   2183  HB2 GLU A 139      19.827 -43.347  -7.858  1.00 58.81           H  
ATOM   2184  HB3 GLU A 139      18.913 -41.835  -7.744  1.00 58.81           H  
ATOM   2185  O   GLU A 139      20.141 -40.390  -5.573  1.00 58.81           O  
ATOM   2186  CG  GLU A 139      19.861 -42.118  -9.643  1.00 58.81           C  
ATOM   2187  HG2 GLU A 139      20.777 -42.565 -10.029  1.00 58.81           H  
ATOM   2188  HG3 GLU A 139      19.889 -41.052  -9.871  1.00 58.81           H  
ATOM   2189  CD  GLU A 139      18.657 -42.758 -10.356  1.00 58.81           C  
ATOM   2190  OE1 GLU A 139      18.540 -42.514 -11.579  1.00 58.81           O  
ATOM   2191  OE2 GLU A 139      17.912 -43.526  -9.710  1.00 58.81           O  
ATOM   2192  N   ASP A 140      21.160 -42.334  -5.085  1.00 57.31           N  
ATOM   2193  H   ASP A 140      21.690 -43.113  -5.447  1.00 57.31           H  
ATOM   2194  CA  ASP A 140      21.024 -42.267  -3.625  1.00 57.31           C  
ATOM   2195  HA  ASP A 140      20.076 -41.779  -3.403  1.00 57.31           H  
ATOM   2196  C   ASP A 140      22.122 -41.421  -2.938  1.00 57.31           C  
ATOM   2197  CB  ASP A 140      20.941 -43.700  -3.062  1.00 57.31           C  
ATOM   2198  HB2 ASP A 140      20.212 -44.270  -3.639  1.00 57.31           H  
ATOM   2199  HB3 ASP A 140      20.572 -43.640  -2.038  1.00 57.31           H  
ATOM   2200  O   ASP A 140      22.186 -41.337  -1.711  1.00 57.31           O  
ATOM   2201  CG  ASP A 140      22.275 -44.458  -3.050  1.00 57.31           C  
ATOM   2202  OD1 ASP A 140      23.252 -43.955  -3.652  1.00 57.31           O  
ATOM   2203  OD2 ASP A 140      22.336 -45.514  -2.378  1.00 57.31           O  
ATOM   2204  N   GLY A 141      23.001 -40.783  -3.719  1.00 60.34           N  
ATOM   2205  H   GLY A 141      22.914 -40.924  -4.715  1.00 60.34           H  
ATOM   2206  CA  GLY A 141      24.086 -39.934  -3.235  1.00 60.34           C  
ATOM   2207  HA2 GLY A 141      23.736 -39.378  -2.365  1.00 60.34           H  
ATOM   2208  HA3 GLY A 141      24.332 -39.224  -4.025  1.00 60.34           H  
ATOM   2209  C   GLY A 141      25.369 -40.672  -2.844  1.00 60.34           C  
ATOM   2210  O   GLY A 141      26.355 -40.001  -2.507  1.00 60.34           O  
ATOM   2211  N   ARG A 142      25.409 -42.012  -2.903  1.00 64.56           N  
ATOM   2212  H   ARG A 142      24.585 -42.513  -3.203  1.00 64.56           H  
ATOM   2213  CA  ARG A 142      26.626 -42.787  -2.619  1.00 64.56           C  
ATOM   2214  HA  ARG A 142      27.058 -42.432  -1.684  1.00 64.56           H  
ATOM   2215  C   ARG A 142      27.657 -42.585  -3.715  1.00 64.56           C  
ATOM   2216  CB  ARG A 142      26.301 -44.278  -2.485  1.00 64.56           C  
ATOM   2217  HB2 ARG A 142      27.232 -44.841  -2.422  1.00 64.56           H  
ATOM   2218  HB3 ARG A 142      25.757 -44.617  -3.366  1.00 64.56           H  
ATOM   2219  O   ARG A 142      27.324 -42.604  -4.893  1.00 64.56           O  
ATOM   2220  CG  ARG A 142      25.480 -44.544  -1.223  1.00 64.56           C  
ATOM   2221  HG2 ARG A 142      24.541 -43.993  -1.263  1.00 64.56           H  
ATOM   2222  HG3 ARG A 142      26.044 -44.223  -0.347  1.00 64.56           H  
ATOM   2223  CD  ARG A 142      25.183 -46.035  -1.115  1.00 64.56           C  
ATOM   2224  HD2 ARG A 142      26.123 -46.587  -1.085  1.00 64.56           H  
ATOM   2225  HD3 ARG A 142      24.624 -46.339  -2.000  1.00 64.56           H  
ATOM   2226  NE  ARG A 142      24.399 -46.318   0.097  1.00 64.56           N  
ATOM   2227  HE  ARG A 142      24.063 -45.513   0.605  1.00 64.56           H  
ATOM   2228  NH1 ARG A 142      24.056 -48.533  -0.346  1.00 64.56           N  
ATOM   2229 HH11 ARG A 142      24.402 -48.342  -1.276  1.00 64.56           H  
ATOM   2230 HH12 ARG A 142      23.572 -49.400  -0.161  1.00 64.56           H  
ATOM   2231  NH2 ARG A 142      23.215 -47.634   1.522  1.00 64.56           N  
ATOM   2232 HH21 ARG A 142      22.781 -48.521   1.731  1.00 64.56           H  
ATOM   2233 HH22 ARG A 142      23.016 -46.817   2.083  1.00 64.56           H  
ATOM   2234  CZ  ARG A 142      23.894 -47.491   0.418  1.00 64.56           C  
ATOM   2235  N   TYR A 143      28.920 -42.399  -3.344  1.00 65.81           N  
ATOM   2236  H   TYR A 143      29.162 -42.455  -2.365  1.00 65.81           H  
ATOM   2237  CA  TYR A 143      29.983 -42.300  -4.337  1.00 65.81           C  
ATOM   2238  HA  TYR A 143      29.670 -41.553  -5.066  1.00 65.81           H  
ATOM   2239  C   TYR A 143      30.159 -43.641  -5.061  1.00 65.81           C  
ATOM   2240  CB  TYR A 143      31.289 -41.812  -3.706  1.00 65.81           C  
ATOM   2241  HB2 TYR A 143      32.092 -41.948  -4.431  1.00 65.81           H  
ATOM   2242  HB3 TYR A 143      31.529 -42.431  -2.842  1.00 65.81           H  
ATOM   2243  O   TYR A 143      30.284 -44.678  -4.413  1.00 65.81           O  
ATOM   2244  CG  TYR A 143      31.265 -40.348  -3.305  1.00 65.81           C  
ATOM   2245  CD1 TYR A 143      31.528 -39.356  -4.270  1.00 65.81           C  
ATOM   2246  HD1 TYR A 143      31.732 -39.647  -5.290  1.00 65.81           H  
ATOM   2247  CD2 TYR A 143      31.000 -39.978  -1.973  1.00 65.81           C  
ATOM   2248  HD2 TYR A 143      30.809 -40.741  -1.233  1.00 65.81           H  
ATOM   2249  CE1 TYR A 143      31.540 -37.996  -3.902  1.00 65.81           C  
ATOM   2250  HE1 TYR A 143      31.760 -37.233  -4.634  1.00 65.81           H  
ATOM   2251  CE2 TYR A 143      31.021 -38.622  -1.596  1.00 65.81           C  
ATOM   2252  HE2 TYR A 143      30.837 -38.350  -0.567  1.00 65.81           H  
ATOM   2253  OH  TYR A 143      31.280 -36.318  -2.208  1.00 65.81           O  
ATOM   2254  HH  TYR A 143      31.376 -36.209  -1.259  1.00 65.81           H  
ATOM   2255  CZ  TYR A 143      31.300 -37.630  -2.561  1.00 65.81           C  
ATOM   2256  N   ARG A 144      30.182 -43.622  -6.395  1.00 63.03           N  
ATOM   2257  H   ARG A 144      30.132 -42.720  -6.848  1.00 63.03           H  
ATOM   2258  CA  ARG A 144      30.575 -44.781  -7.197  1.00 63.03           C  
ATOM   2259  HA  ARG A 144      30.086 -45.667  -6.791  1.00 63.03           H  
ATOM   2260  C   ARG A 144      32.069 -45.006  -7.070  1.00 63.03           C  
ATOM   2261  CB  ARG A 144      30.187 -44.614  -8.671  1.00 63.03           C  
ATOM   2262  HB2 ARG A 144      30.443 -43.613  -9.019  1.00 63.03           H  
ATOM   2263  HB3 ARG A 144      30.740 -45.342  -9.266  1.00 63.03           H  
ATOM   2264  O   ARG A 144      32.846 -44.052  -7.060  1.00 63.03           O  
ATOM   2265  CG  ARG A 144      28.696 -44.881  -8.841  1.00 63.03           C  
ATOM   2266  HG2 ARG A 144      28.138 -44.072  -8.368  1.00 63.03           H  
ATOM   2267  HG3 ARG A 144      28.451 -45.822  -8.349  1.00 63.03           H  
ATOM   2268  CD  ARG A 144      28.296 -44.981 -10.311  1.00 63.03           C  
ATOM   2269  HD2 ARG A 144      28.292 -43.980 -10.742  1.00 63.03           H  
ATOM   2270  HD3 ARG A 144      29.022 -45.599 -10.838  1.00 63.03           H  
ATOM   2271  NE  ARG A 144      26.971 -45.606 -10.410  1.00 63.03           N  
ATOM   2272  HE  ARG A 144      26.645 -46.120  -9.604  1.00 63.03           H  
ATOM   2273  NH1 ARG A 144      26.431 -44.970 -12.541  1.00 63.03           N  
ATOM   2274 HH11 ARG A 144      27.316 -44.484 -12.578  1.00 63.03           H  
ATOM   2275 HH12 ARG A 144      25.749 -44.926 -13.285  1.00 63.03           H  
ATOM   2276  NH2 ARG A 144      25.002 -46.183 -11.264  1.00 63.03           N  
ATOM   2277 HH21 ARG A 144      24.868 -46.639 -10.373  1.00 63.03           H  
ATOM   2278 HH22 ARG A 144      24.259 -46.175 -11.947  1.00 63.03           H  
ATOM   2279  CZ  ARG A 144      26.142 -45.579 -11.421  1.00 63.03           C  
ATOM   2280  N   ASP A 145      32.462 -46.273  -7.030  1.00 68.19           N  
ATOM   2281  H   ASP A 145      31.766 -47.005  -7.046  1.00 68.19           H  
ATOM   2282  CA  ASP A 145      33.863 -46.654  -7.144  1.00 68.19           C  
ATOM   2283  HA  ASP A 145      34.405 -46.203  -6.312  1.00 68.19           H  
ATOM   2284  C   ASP A 145      34.407 -46.144  -8.496  1.00 68.19           C  
ATOM   2285  CB  ASP A 145      33.981 -48.178  -7.002  1.00 68.19           C  
ATOM   2286  HB2 ASP A 145      33.526 -48.470  -6.056  1.00 68.19           H  
ATOM   2287  HB3 ASP A 145      33.421 -48.658  -7.804  1.00 68.19           H  
ATOM   2288  O   ASP A 145      33.886 -46.542  -9.545  1.00 68.19           O  
ATOM   2289  CG  ASP A 145      35.427 -48.687  -7.025  1.00 68.19           C  
ATOM   2290  OD1 ASP A 145      36.313 -47.995  -7.587  1.00 68.19           O  
ATOM   2291  OD2 ASP A 145      35.647 -49.801  -6.520  1.00 68.19           O  
ATOM   2292  N   PRO A 146      35.423 -45.263  -8.516  1.00 65.00           N  
ATOM   2293  CA  PRO A 146      35.949 -44.681  -9.748  1.00 65.00           C  
ATOM   2294  HA  PRO A 146      35.160 -44.117 -10.246  1.00 65.00           H  
ATOM   2295  C   PRO A 146      36.473 -45.732 -10.734  1.00 65.00           C  
ATOM   2296  CB  PRO A 146      37.049 -43.712  -9.304  1.00 65.00           C  
ATOM   2297  HB2 PRO A 146      37.893 -43.698  -9.993  1.00 65.00           H  
ATOM   2298  HB3 PRO A 146      36.626 -42.711  -9.210  1.00 65.00           H  
ATOM   2299  O   PRO A 146      36.447 -45.487 -11.937  1.00 65.00           O  
ATOM   2300  CG  PRO A 146      37.459 -44.213  -7.920  1.00 65.00           C  
ATOM   2301  HG2 PRO A 146      38.193 -45.013  -8.025  1.00 65.00           H  
ATOM   2302  HG3 PRO A 146      37.850 -43.411  -7.295  1.00 65.00           H  
ATOM   2303  CD  PRO A 146      36.165 -44.787  -7.362  1.00 65.00           C  
ATOM   2304  HD2 PRO A 146      35.595 -44.003  -6.863  1.00 65.00           H  
ATOM   2305  HD3 PRO A 146      36.399 -45.590  -6.664  1.00 65.00           H  
ATOM   2306  N   THR A 147      36.887 -46.915 -10.265  1.00 69.75           N  
ATOM   2307  H   THR A 147      36.810 -47.104  -9.276  1.00 69.75           H  
ATOM   2308  CA  THR A 147      37.326 -48.015 -11.142  1.00 69.75           C  
ATOM   2309  HA  THR A 147      38.058 -47.628 -11.851  1.00 69.75           H  
ATOM   2310  C   THR A 147      36.181 -48.609 -11.970  1.00 69.75           C  
ATOM   2311  CB  THR A 147      37.992 -49.141 -10.341  1.00 69.75           C  
ATOM   2312  HB  THR A 147      38.356 -49.885 -11.049  1.00 69.75           H  
ATOM   2313  O   THR A 147      36.412 -49.156 -13.047  1.00 69.75           O  
ATOM   2314  CG2 THR A 147      39.179 -48.662  -9.505  1.00 69.75           C  
ATOM   2315 HG21 THR A 147      39.893 -48.140 -10.142  1.00 69.75           H  
ATOM   2316 HG22 THR A 147      39.667 -49.526  -9.053  1.00 69.75           H  
ATOM   2317 HG23 THR A 147      38.841 -47.996  -8.711  1.00 69.75           H  
ATOM   2318  OG1 THR A 147      37.069 -49.766  -9.485  1.00 69.75           O  
ATOM   2319  HG1 THR A 147      36.935 -49.230  -8.700  1.00 69.75           H  
ATOM   2320  N   THR A 148      34.937 -48.462 -11.503  1.00 61.06           N  
ATOM   2321  H   THR A 148      34.830 -48.007 -10.608  1.00 61.06           H  
ATOM   2322  CA  THR A 148      33.726 -48.933 -12.197  1.00 61.06           C  
ATOM   2323  HA  THR A 148      33.992 -49.808 -12.791  1.00 61.06           H  
ATOM   2324  C   THR A 148      33.154 -47.905 -13.172  1.00 61.06           C  
ATOM   2325  CB  THR A 148      32.634 -49.372 -11.211  1.00 61.06           C  
ATOM   2326  HB  THR A 148      31.816 -49.803 -11.788  1.00 61.06           H  
ATOM   2327  O   THR A 148      32.294 -48.237 -13.994  1.00 61.06           O  
ATOM   2328  CG2 THR A 148      33.119 -50.446 -10.237  1.00 61.06           C  
ATOM   2329 HG21 THR A 148      32.296 -50.746  -9.589  1.00 61.06           H  
ATOM   2330 HG22 THR A 148      33.468 -51.316 -10.793  1.00 61.06           H  
ATOM   2331 HG23 THR A 148      33.936 -50.072  -9.621  1.00 61.06           H  
ATOM   2332  OG1 THR A 148      32.111 -48.286 -10.478  1.00 61.06           O  
ATOM   2333  HG1 THR A 148      32.830 -47.780 -10.091  1.00 61.06           H  
ATOM   2334  N   VAL A 149      33.645 -46.661 -13.131  1.00 57.91           N  
ATOM   2335  H   VAL A 149      34.388 -46.468 -12.474  1.00 57.91           H  
ATOM   2336  CA  VAL A 149      33.272 -45.598 -14.071  1.00 57.91           C  
ATOM   2337  HA  VAL A 149      32.197 -45.658 -14.246  1.00 57.91           H  
ATOM   2338  C   VAL A 149      33.974 -45.855 -15.407  1.00 57.91           C  
ATOM   2339  CB  VAL A 149      33.563 -44.196 -13.497  1.00 57.91           C  
ATOM   2340  HB  VAL A 149      34.636 -44.074 -13.349  1.00 57.91           H  
ATOM   2341  O   VAL A 149      34.975 -45.237 -15.753  1.00 57.91           O  
ATOM   2342  CG1 VAL A 149      33.067 -43.096 -14.449  1.00 57.91           C  
ATOM   2343 HG11 VAL A 149      31.986 -43.157 -14.570  1.00 57.91           H  
ATOM   2344 HG12 VAL A 149      33.538 -43.190 -15.428  1.00 57.91           H  
ATOM   2345 HG13 VAL A 149      33.355 -42.125 -14.046  1.00 57.91           H  
ATOM   2346  CG2 VAL A 149      32.855 -43.976 -12.150  1.00 57.91           C  
ATOM   2347 HG21 VAL A 149      31.777 -44.090 -12.263  1.00 57.91           H  
ATOM   2348 HG22 VAL A 149      33.075 -42.978 -11.771  1.00 57.91           H  
ATOM   2349 HG23 VAL A 149      33.208 -44.701 -11.416  1.00 57.91           H  
ATOM   2350  N   THR A 150      33.450 -46.808 -16.173  1.00 62.03           N  
ATOM   2351  H   THR A 150      32.713 -47.371 -15.773  1.00 62.03           H  
ATOM   2352  CA  THR A 150      33.970 -47.176 -17.502  1.00 62.03           C  
ATOM   2353  HA  THR A 150      35.058 -47.119 -17.491  1.00 62.03           H  
ATOM   2354  C   THR A 150      33.487 -46.239 -18.608  1.00 62.03           C  
ATOM   2355  CB  THR A 150      33.570 -48.610 -17.862  1.00 62.03           C  
ATOM   2356  HB  THR A 150      33.842 -48.812 -18.899  1.00 62.03           H  
ATOM   2357  O   THR A 150      34.152 -46.085 -19.629  1.00 62.03           O  
ATOM   2358  CG2 THR A 150      34.255 -49.640 -16.966  1.00 62.03           C  
ATOM   2359 HG21 THR A 150      33.974 -49.496 -15.923  1.00 62.03           H  
ATOM   2360 HG22 THR A 150      33.976 -50.645 -17.281  1.00 62.03           H  
ATOM   2361 HG23 THR A 150      35.336 -49.535 -17.054  1.00 62.03           H  
ATOM   2362  OG1 THR A 150      32.179 -48.781 -17.702  1.00 62.03           O  
ATOM   2363  HG1 THR A 150      32.059 -49.359 -16.944  1.00 62.03           H  
ATOM   2364  N   THR A 151      32.341 -45.584 -18.412  1.00 58.06           N  
ATOM   2365  H   THR A 151      31.828 -45.787 -17.566  1.00 58.06           H  
ATOM   2366  CA  THR A 151      31.786 -44.604 -19.351  1.00 58.06           C  
ATOM   2367  HA  THR A 151      32.456 -44.492 -20.203  1.00 58.06           H  
ATOM   2368  C   THR A 151      31.666 -43.252 -18.665  1.00 58.06           C  
ATOM   2369  CB  THR A 151      30.418 -45.044 -19.902  1.00 58.06           C  
ATOM   2370  HB  THR A 151      30.068 -44.277 -20.593  1.00 58.06           H  
ATOM   2371  O   THR A 151      30.962 -43.148 -17.661  1.00 58.06           O  
ATOM   2372  CG2 THR A 151      30.495 -46.372 -20.656  1.00 58.06           C  
ATOM   2373 HG21 THR A 151      31.245 -46.307 -21.444  1.00 58.06           H  
ATOM   2374 HG22 THR A 151      29.525 -46.593 -21.103  1.00 58.06           H  
ATOM   2375 HG23 THR A 151      30.763 -47.179 -19.974  1.00 58.06           H  
ATOM   2376  OG1 THR A 151      29.469 -45.172 -18.860  1.00 58.06           O  
ATOM   2377  HG1 THR A 151      29.737 -44.540 -18.189  1.00 58.06           H  
ATOM   2378  N   LEU A 152      32.288 -42.210 -19.225  1.00 55.62           N  
ATOM   2379  H   LEU A 152      32.884 -42.378 -20.023  1.00 55.62           H  
ATOM   2380  CA  LEU A 152      32.018 -40.819 -18.858  1.00 55.62           C  
ATOM   2381  HA  LEU A 152      32.137 -40.712 -17.779  1.00 55.62           H  
ATOM   2382  C   LEU A 152      30.562 -40.488 -19.224  1.00 55.62           C  
ATOM   2383  CB  LEU A 152      33.024 -39.884 -19.576  1.00 55.62           C  
ATOM   2384  HB2 LEU A 152      32.521 -38.967 -19.883  1.00 55.62           H  
ATOM   2385  HB3 LEU A 152      33.360 -40.370 -20.492  1.00 55.62           H  
ATOM   2386  O   LEU A 152      30.266 -40.100 -20.351  1.00 55.62           O  
ATOM   2387  CG  LEU A 152      34.244 -39.488 -18.723  1.00 55.62           C  
ATOM   2388  HG  LEU A 152      34.518 -40.316 -18.069  1.00 55.62           H  
ATOM   2389  CD1 LEU A 152      35.441 -39.162 -19.616  1.00 55.62           C  
ATOM   2390 HD11 LEU A 152      35.195 -38.346 -20.296  1.00 55.62           H  
ATOM   2391 HD12 LEU A 152      35.718 -40.042 -20.196  1.00 55.62           H  
ATOM   2392 HD13 LEU A 152      36.293 -38.874 -19.000  1.00 55.62           H  
ATOM   2393  CD2 LEU A 152      33.946 -38.246 -17.878  1.00 55.62           C  
ATOM   2394 HD21 LEU A 152      33.728 -37.394 -18.522  1.00 55.62           H  
ATOM   2395 HD22 LEU A 152      34.811 -38.012 -17.257  1.00 55.62           H  
ATOM   2396 HD23 LEU A 152      33.090 -38.438 -17.231  1.00 55.62           H  
ATOM   2397  N   ARG A 153      29.625 -40.642 -18.285  1.00 56.78           N  
ATOM   2398  H   ARG A 153      29.875 -41.096 -17.418  1.00 56.78           H  
ATOM   2399  CA  ARG A 153      28.288 -40.060 -18.420  1.00 56.78           C  
ATOM   2400  HA  ARG A 153      27.928 -40.244 -19.432  1.00 56.78           H  
ATOM   2401  C   ARG A 153      28.405 -38.553 -18.242  1.00 56.78           C  
ATOM   2402  CB  ARG A 153      27.275 -40.680 -17.446  1.00 56.78           C  
ATOM   2403  HB2 ARG A 153      27.593 -40.524 -16.415  1.00 56.78           H  
ATOM   2404  HB3 ARG A 153      26.322 -40.168 -17.579  1.00 56.78           H  
ATOM   2405  O   ARG A 153      28.780 -38.068 -17.174  1.00 56.78           O  
ATOM   2406  CG  ARG A 153      27.071 -42.178 -17.713  1.00 56.78           C  
ATOM   2407  HG2 ARG A 153      27.994 -42.718 -17.505  1.00 56.78           H  
ATOM   2408  HG3 ARG A 153      26.804 -42.320 -18.761  1.00 56.78           H  
ATOM   2409  CD  ARG A 153      25.950 -42.733 -16.830  1.00 56.78           C  
ATOM   2410  HD2 ARG A 153      25.055 -42.133 -16.992  1.00 56.78           H  
ATOM   2411  HD3 ARG A 153      26.252 -42.641 -15.787  1.00 56.78           H  
ATOM   2412  NE  ARG A 153      25.667 -44.146 -17.152  1.00 56.78           N  
ATOM   2413  HE  ARG A 153      26.328 -44.605 -17.763  1.00 56.78           H  
ATOM   2414  NH1 ARG A 153      23.756 -44.369 -15.896  1.00 56.78           N  
ATOM   2415 HH11 ARG A 153      22.942 -44.903 -15.627  1.00 56.78           H  
ATOM   2416 HH12 ARG A 153      23.828 -43.397 -15.633  1.00 56.78           H  
ATOM   2417  NH2 ARG A 153      24.490 -46.095 -17.109  1.00 56.78           N  
ATOM   2418 HH21 ARG A 153      23.706 -46.643 -16.786  1.00 56.78           H  
ATOM   2419 HH22 ARG A 153      25.163 -46.512 -17.737  1.00 56.78           H  
ATOM   2420  CZ  ARG A 153      24.641 -44.860 -16.722  1.00 56.78           C  
ATOM   2421  N   VAL A 154      28.141 -37.821 -19.318  1.00 60.97           N  
ATOM   2422  H   VAL A 154      27.912 -38.304 -20.175  1.00 60.97           H  
ATOM   2423  CA  VAL A 154      27.857 -36.388 -19.244  1.00 60.97           C  
ATOM   2424  HA  VAL A 154      28.625 -35.906 -18.638  1.00 60.97           H  
ATOM   2425  C   VAL A 154      26.487 -36.267 -18.575  1.00 60.97           C  
ATOM   2426  CB  VAL A 154      27.854 -35.746 -20.645  1.00 60.97           C  
ATOM   2427  HB  VAL A 154      27.070 -36.201 -21.250  1.00 60.97           H  
ATOM   2428  O   VAL A 154      25.569 -36.955 -19.028  1.00 60.97           O  
ATOM   2429  CG1 VAL A 154      27.604 -34.236 -20.571  1.00 60.97           C  
ATOM   2430 HG11 VAL A 154      26.626 -34.035 -20.133  1.00 60.97           H  
ATOM   2431 HG12 VAL A 154      27.615 -33.812 -21.576  1.00 60.97           H  
ATOM   2432 HG13 VAL A 154      28.376 -33.752 -19.972  1.00 60.97           H  
ATOM   2433  CG2 VAL A 154      29.199 -35.969 -21.352  1.00 60.97           C  
ATOM   2434 HG21 VAL A 154      30.011 -35.557 -20.753  1.00 60.97           H  
ATOM   2435 HG22 VAL A 154      29.189 -35.478 -22.325  1.00 60.97           H  
ATOM   2436 HG23 VAL A 154      29.376 -37.032 -21.513  1.00 60.97           H  
ATOM   2437  N   PRO A 155      26.326 -35.470 -17.502  1.00 59.78           N  
ATOM   2438  CA  PRO A 155      25.027 -35.317 -16.867  1.00 59.78           C  
ATOM   2439  HA  PRO A 155      24.709 -36.289 -16.491  1.00 59.78           H  
ATOM   2440  C   PRO A 155      24.022 -34.820 -17.907  1.00 59.78           C  
ATOM   2441  CB  PRO A 155      25.223 -34.361 -15.686  1.00 59.78           C  
ATOM   2442  HB2 PRO A 155      25.358 -34.943 -14.774  1.00 59.78           H  
ATOM   2443  HB3 PRO A 155      24.386 -33.671 -15.571  1.00 59.78           H  
ATOM   2444  O   PRO A 155      24.238 -33.801 -18.565  1.00 59.78           O  
ATOM   2445  CG  PRO A 155      26.522 -33.628 -16.018  1.00 59.78           C  
ATOM   2446  HG2 PRO A 155      26.295 -32.755 -16.629  1.00 59.78           H  
ATOM   2447  HG3 PRO A 155      27.061 -33.333 -15.118  1.00 59.78           H  
ATOM   2448  CD  PRO A 155      27.317 -34.632 -16.851  1.00 59.78           C  
ATOM   2449  HD2 PRO A 155      27.936 -35.249 -16.200  1.00 59.78           H  
ATOM   2450  HD3 PRO A 155      27.936 -34.102 -17.575  1.00 59.78           H  
ATOM   2451  N   VAL A 156      22.950 -35.583 -18.093  1.00 62.78           N  
ATOM   2452  H   VAL A 156      22.797 -36.342 -17.445  1.00 62.78           H  
ATOM   2453  CA  VAL A 156      21.888 -35.250 -19.039  1.00 62.78           C  
ATOM   2454  HA  VAL A 156      22.286 -34.569 -19.792  1.00 62.78           H  
ATOM   2455  C   VAL A 156      20.811 -34.526 -18.251  1.00 62.78           C  
ATOM   2456  CB  VAL A 156      21.340 -36.486 -19.782  1.00 62.78           C  
ATOM   2457  HB  VAL A 156      20.814 -37.130 -19.078  1.00 62.78           H  
ATOM   2458  O   VAL A 156      20.391 -34.983 -17.189  1.00 62.78           O  
ATOM   2459  CG1 VAL A 156      20.368 -36.067 -20.894  1.00 62.78           C  
ATOM   2460 HG11 VAL A 156      20.867 -35.408 -21.605  1.00 62.78           H  
ATOM   2461 HG12 VAL A 156      19.506 -35.554 -20.468  1.00 62.78           H  
ATOM   2462 HG13 VAL A 156      20.005 -36.950 -21.421  1.00 62.78           H  
ATOM   2463  CG2 VAL A 156      22.462 -37.302 -20.440  1.00 62.78           C  
ATOM   2464 HG21 VAL A 156      22.038 -38.120 -21.023  1.00 62.78           H  
ATOM   2465 HG22 VAL A 156      23.108 -37.729 -19.673  1.00 62.78           H  
ATOM   2466 HG23 VAL A 156      23.059 -36.663 -21.090  1.00 62.78           H  
ATOM   2467  N   PHE A 157      20.361 -33.384 -18.758  1.00 62.66           N  
ATOM   2468  H   PHE A 157      20.753 -33.039 -19.622  1.00 62.66           H  
ATOM   2469  CA  PHE A 157      19.191 -32.717 -18.206  1.00 62.66           C  
ATOM   2470  HA  PHE A 157      19.289 -32.646 -17.123  1.00 62.66           H  
ATOM   2471  C   PHE A 157      17.951 -33.554 -18.520  1.00 62.66           C  
ATOM   2472  CB  PHE A 157      19.096 -31.302 -18.777  1.00 62.66           C  
ATOM   2473  HB2 PHE A 157      19.327 -31.320 -19.842  1.00 62.66           H  
ATOM   2474  HB3 PHE A 157      18.063 -30.967 -18.692  1.00 62.66           H  
ATOM   2475  O   PHE A 157      17.558 -33.663 -19.684  1.00 62.66           O  
ATOM   2476  CG  PHE A 157      19.992 -30.304 -18.069  1.00 62.66           C  
ATOM   2477  CD1 PHE A 157      19.634 -29.801 -16.803  1.00 62.66           C  
ATOM   2478  HD1 PHE A 157      18.742 -30.149 -16.303  1.00 62.66           H  
ATOM   2479  CD2 PHE A 157      21.194 -29.885 -18.667  1.00 62.66           C  
ATOM   2480  HD2 PHE A 157      21.491 -30.281 -19.627  1.00 62.66           H  
ATOM   2481  CE1 PHE A 157      20.443 -28.848 -16.163  1.00 62.66           C  
ATOM   2482  HE1 PHE A 157      20.148 -28.450 -15.204  1.00 62.66           H  
ATOM   2483  CE2 PHE A 157      22.017 -28.949 -18.016  1.00 62.66           C  
ATOM   2484  HE2 PHE A 157      22.940 -28.630 -18.477  1.00 62.66           H  
ATOM   2485  CZ  PHE A 157      21.635 -28.421 -16.770  1.00 62.66           C  
ATOM   2486  HZ  PHE A 157      22.262 -27.693 -16.276  1.00 62.66           H  
ATOM   2487  N   ARG A 158      17.346 -34.154 -17.494  1.00 66.06           N  
ATOM   2488  H   ARG A 158      17.719 -34.015 -16.565  1.00 66.06           H  
ATOM   2489  CA  ARG A 158      16.048 -34.815 -17.618  1.00 66.06           C  
ATOM   2490  HA  ARG A 158      15.941 -35.160 -18.646  1.00 66.06           H  
ATOM   2491  C   ARG A 158      14.923 -33.825 -17.330  1.00 66.06           C  
ATOM   2492  CB  ARG A 158      15.941 -36.034 -16.697  1.00 66.06           C  
ATOM   2493  HB2 ARG A 158      16.307 -35.793 -15.699  1.00 66.06           H  
ATOM   2494  HB3 ARG A 158      14.884 -36.286 -16.605  1.00 66.06           H  
ATOM   2495  O   ARG A 158      15.080 -33.025 -16.404  1.00 66.06           O  
ATOM   2496  CG  ARG A 158      16.704 -37.241 -17.262  1.00 66.06           C  
ATOM   2497  HG2 ARG A 158      16.864 -37.131 -18.335  1.00 66.06           H  
ATOM   2498  HG3 ARG A 158      17.673 -37.323 -16.769  1.00 66.06           H  
ATOM   2499  CD  ARG A 158      15.881 -38.506 -17.023  1.00 66.06           C  
ATOM   2500  HD2 ARG A 158      15.632 -38.570 -15.964  1.00 66.06           H  
ATOM   2501  HD3 ARG A 158      14.936 -38.410 -17.559  1.00 66.06           H  
ATOM   2502  NE  ARG A 158      16.567 -39.720 -17.506  1.00 66.06           N  
ATOM   2503  HE  ARG A 158      16.971 -39.679 -18.431  1.00 66.06           H  
ATOM   2504  NH1 ARG A 158      16.167 -41.009 -15.654  1.00 66.06           N  
ATOM   2505 HH11 ARG A 158      16.237 -41.870 -15.131  1.00 66.06           H  
ATOM   2506 HH12 ARG A 158      16.235 -40.172 -15.093  1.00 66.06           H  
ATOM   2507  NH2 ARG A 158      16.970 -41.961 -17.500  1.00 66.06           N  
ATOM   2508 HH21 ARG A 158      17.226 -41.920 -18.476  1.00 66.06           H  
ATOM   2509 HH22 ARG A 158      16.919 -42.834 -16.996  1.00 66.06           H  
ATOM   2510  CZ  ARG A 158      16.565 -40.885 -16.883  1.00 66.06           C  
ATOM   2511  N   PRO A 159      13.814 -33.880 -18.090  1.00 65.06           N  
ATOM   2512  CA  PRO A 159      12.596 -33.171 -17.731  1.00 65.06           C  
ATOM   2513  HA  PRO A 159      12.778 -32.099 -17.804  1.00 65.06           H  
ATOM   2514  C   PRO A 159      12.181 -33.561 -16.310  1.00 65.06           C  
ATOM   2515  CB  PRO A 159      11.532 -33.575 -18.759  1.00 65.06           C  
ATOM   2516  HB2 PRO A 159      10.923 -32.722 -19.059  1.00 65.06           H  
ATOM   2517  HB3 PRO A 159      10.898 -34.365 -18.359  1.00 65.06           H  
ATOM   2518  O   PRO A 159      12.173 -34.746 -15.978  1.00 65.06           O  
ATOM   2519  CG  PRO A 159      12.341 -34.129 -19.929  1.00 65.06           C  
ATOM   2520  HG2 PRO A 159      12.634 -33.311 -20.587  1.00 65.06           H  
ATOM   2521  HG3 PRO A 159      11.786 -34.887 -20.482  1.00 65.06           H  
ATOM   2522  CD  PRO A 159      13.580 -34.711 -19.259  1.00 65.06           C  
ATOM   2523  HD2 PRO A 159      13.383 -35.735 -18.941  1.00 65.06           H  
ATOM   2524  HD3 PRO A 159      14.416 -34.676 -19.958  1.00 65.06           H  
ATOM   2525  N   MET A 160      11.879 -32.575 -15.481  1.00 65.75           N  
ATOM   2526  H   MET A 160      11.863 -31.638 -15.856  1.00 65.75           H  
ATOM   2527  CA  MET A 160      11.272 -32.746 -14.166  1.00 65.75           C  
ATOM   2528  HA  MET A 160      11.029 -33.797 -14.011  1.00 65.75           H  
ATOM   2529  C   MET A 160       9.955 -31.977 -14.124  1.00 65.75           C  
ATOM   2530  CB  MET A 160      12.238 -32.316 -13.047  1.00 65.75           C  
ATOM   2531  HB2 MET A 160      13.131 -32.939 -13.094  1.00 65.75           H  
ATOM   2532  HB3 MET A 160      11.754 -32.497 -12.088  1.00 65.75           H  
ATOM   2533  O   MET A 160       9.716 -31.112 -14.970  1.00 65.75           O  
ATOM   2534  CG  MET A 160      12.664 -30.843 -13.118  1.00 65.75           C  
ATOM   2535  HG2 MET A 160      11.782 -30.206 -13.188  1.00 65.75           H  
ATOM   2536  HG3 MET A 160      13.248 -30.713 -14.028  1.00 65.75           H  
ATOM   2537  SD  MET A 160      13.676 -30.273 -11.721  1.00 65.75           S  
ATOM   2538  CE  MET A 160      12.372 -30.104 -10.475  1.00 65.75           C  
ATOM   2539  HE1 MET A 160      11.931 -31.076 -10.252  1.00 65.75           H  
ATOM   2540  HE2 MET A 160      11.595 -29.445 -10.863  1.00 65.75           H  
ATOM   2541  HE3 MET A 160      12.789 -29.672  -9.565  1.00 65.75           H  
ATOM   2542  N   ASP A 161       9.120 -32.282 -13.133  1.00 71.75           N  
ATOM   2543  H   ASP A 161       9.324 -33.046 -12.505  1.00 71.75           H  
ATOM   2544  CA  ASP A 161       7.923 -31.490 -12.863  1.00 71.75           C  
ATOM   2545  HA  ASP A 161       7.254 -31.570 -13.720  1.00 71.75           H  
ATOM   2546  C   ASP A 161       8.300 -30.018 -12.679  1.00 71.75           C  
ATOM   2547  CB  ASP A 161       7.187 -32.022 -11.627  1.00 71.75           C  
ATOM   2548  HB2 ASP A 161       6.327 -31.383 -11.426  1.00 71.75           H  
ATOM   2549  HB3 ASP A 161       7.854 -31.974 -10.766  1.00 71.75           H  
ATOM   2550  O   ASP A 161       9.346 -29.705 -12.098  1.00 71.75           O  
ATOM   2551  CG  ASP A 161       6.690 -33.456 -11.819  1.00 71.75           C  
ATOM   2552  OD1 ASP A 161       6.240 -33.773 -12.942  1.00 71.75           O  
ATOM   2553  OD2 ASP A 161       6.808 -34.236 -10.849  1.00 71.75           O  
ATOM   2554  N   LEU A 162       7.458 -29.124 -13.203  1.00 72.88           N  
ATOM   2555  H   LEU A 162       6.612 -29.459 -13.640  1.00 72.88           H  
ATOM   2556  CA  LEU A 162       7.708 -27.688 -13.191  1.00 72.88           C  
ATOM   2557  HA  LEU A 162       8.627 -27.497 -13.744  1.00 72.88           H  
ATOM   2558  C   LEU A 162       7.887 -27.212 -11.747  1.00 72.88           C  
ATOM   2559  CB  LEU A 162       6.544 -26.961 -13.888  1.00 72.88           C  
ATOM   2560  HB2 LEU A 162       5.659 -27.028 -13.256  1.00 72.88           H  
ATOM   2561  HB3 LEU A 162       6.309 -27.473 -14.821  1.00 72.88           H  
ATOM   2562  O   LEU A 162       6.934 -27.159 -10.970  1.00 72.88           O  
ATOM   2563  CG  LEU A 162       6.873 -25.480 -14.180  1.00 72.88           C  
ATOM   2564  HG  LEU A 162       7.780 -25.186 -13.651  1.00 72.88           H  
ATOM   2565  CD1 LEU A 162       7.106 -25.289 -15.678  1.00 72.88           C  
ATOM   2566 HD11 LEU A 162       7.925 -25.926 -16.012  1.00 72.88           H  
ATOM   2567 HD12 LEU A 162       7.367 -24.250 -15.879  1.00 72.88           H  
ATOM   2568 HD13 LEU A 162       6.200 -25.530 -16.234  1.00 72.88           H  
ATOM   2569  CD2 LEU A 162       5.745 -24.557 -13.725  1.00 72.88           C  
ATOM   2570 HD21 LEU A 162       5.603 -24.651 -12.648  1.00 72.88           H  
ATOM   2571 HD22 LEU A 162       4.818 -24.813 -14.238  1.00 72.88           H  
ATOM   2572 HD23 LEU A 162       5.998 -23.522 -13.955  1.00 72.88           H  
ATOM   2573  N   MET A 163       9.119 -26.864 -11.388  1.00 82.19           N  
ATOM   2574  H   MET A 163       9.873 -27.027 -12.039  1.00 82.19           H  
ATOM   2575  CA  MET A 163       9.436 -26.331 -10.072  1.00 82.19           C  
ATOM   2576  HA  MET A 163       8.587 -26.478  -9.404  1.00 82.19           H  
ATOM   2577  C   MET A 163       9.694 -24.839 -10.192  1.00 82.19           C  
ATOM   2578  CB  MET A 163      10.617 -27.098  -9.477  1.00 82.19           C  
ATOM   2579  HB2 MET A 163      10.352 -28.155  -9.454  1.00 82.19           H  
ATOM   2580  HB3 MET A 163      11.497 -26.968 -10.107  1.00 82.19           H  
ATOM   2581  O   MET A 163      10.591 -24.411 -10.918  1.00 82.19           O  
ATOM   2582  CG  MET A 163      10.939 -26.638  -8.051  1.00 82.19           C  
ATOM   2583  HG2 MET A 163      11.230 -25.588  -8.079  1.00 82.19           H  
ATOM   2584  HG3 MET A 163      10.045 -26.725  -7.433  1.00 82.19           H  
ATOM   2585  SD  MET A 163      12.286 -27.568  -7.265  1.00 82.19           S  
ATOM   2586  CE  MET A 163      11.443 -29.144  -6.947  1.00 82.19           C  
ATOM   2587  HE1 MET A 163      12.125 -29.826  -6.440  1.00 82.19           H  
ATOM   2588  HE2 MET A 163      11.113 -29.593  -7.884  1.00 82.19           H  
ATOM   2589  HE3 MET A 163      10.574 -28.969  -6.312  1.00 82.19           H  
ATOM   2590  N   VAL A 164       8.929 -24.040  -9.459  1.00 89.81           N  
ATOM   2591  H   VAL A 164       8.188 -24.439  -8.901  1.00 89.81           H  
ATOM   2592  CA  VAL A 164       9.141 -22.595  -9.387  1.00 89.81           C  
ATOM   2593  HA  VAL A 164       9.633 -22.260 -10.301  1.00 89.81           H  
ATOM   2594  C   VAL A 164      10.059 -22.298  -8.209  1.00 89.81           C  
ATOM   2595  CB  VAL A 164       7.811 -21.838  -9.290  1.00 89.81           C  
ATOM   2596  HB  VAL A 164       7.347 -22.049  -8.327  1.00 89.81           H  
ATOM   2597  O   VAL A 164       9.745 -22.610  -7.064  1.00 89.81           O  
ATOM   2598  CG1 VAL A 164       8.071 -20.333  -9.409  1.00 89.81           C  
ATOM   2599 HG11 VAL A 164       7.117 -19.809  -9.352  1.00 89.81           H  
ATOM   2600 HG12 VAL A 164       8.699 -19.996  -8.584  1.00 89.81           H  
ATOM   2601 HG13 VAL A 164       8.549 -20.110 -10.363  1.00 89.81           H  
ATOM   2602  CG2 VAL A 164       6.848 -22.247 -10.412  1.00 89.81           C  
ATOM   2603 HG21 VAL A 164       7.289 -22.053 -11.390  1.00 89.81           H  
ATOM   2604 HG22 VAL A 164       6.585 -23.302 -10.333  1.00 89.81           H  
ATOM   2605 HG23 VAL A 164       5.924 -21.677 -10.317  1.00 89.81           H  
ATOM   2606  N   GLU A 165      11.217 -21.709  -8.491  1.00 92.00           N  
ATOM   2607  H   GLU A 165      11.426 -21.502  -9.457  1.00 92.00           H  
ATOM   2608  CA  GLU A 165      12.215 -21.352  -7.487  1.00 92.00           C  
ATOM   2609  HA  GLU A 165      11.943 -21.792  -6.527  1.00 92.00           H  
ATOM   2610  C   GLU A 165      12.281 -19.832  -7.325  1.00 92.00           C  
ATOM   2611  CB  GLU A 165      13.577 -21.931  -7.892  1.00 92.00           C  
ATOM   2612  HB2 GLU A 165      13.855 -21.478  -8.844  1.00 92.00           H  
ATOM   2613  HB3 GLU A 165      13.478 -23.006  -8.044  1.00 92.00           H  
ATOM   2614  O   GLU A 165      12.527 -19.098  -8.288  1.00 92.00           O  
ATOM   2615  CG  GLU A 165      14.691 -21.684  -6.852  1.00 92.00           C  
ATOM   2616  HG2 GLU A 165      14.710 -20.628  -6.582  1.00 92.00           H  
ATOM   2617  HG3 GLU A 165      14.476 -22.266  -5.955  1.00 92.00           H  
ATOM   2618  CD  GLU A 165      16.082 -22.053  -7.396  1.00 92.00           C  
ATOM   2619  OE1 GLU A 165      17.050 -22.236  -6.626  1.00 92.00           O  
ATOM   2620  OE2 GLU A 165      16.256 -22.095  -8.636  1.00 92.00           O  
ATOM   2621  N   ALA A 166      12.130 -19.371  -6.084  1.00 96.06           N  
ATOM   2622  H   ALA A 166      11.900 -20.025  -5.350  1.00 96.06           H  
ATOM   2623  CA  ALA A 166      12.443 -18.010  -5.678  1.00 96.06           C  
ATOM   2624  HA  ALA A 166      12.380 -17.352  -6.545  1.00 96.06           H  
ATOM   2625  C   ALA A 166      13.869 -17.952  -5.114  1.00 96.06           C  
ATOM   2626  CB  ALA A 166      11.402 -17.550  -4.660  1.00 96.06           C  
ATOM   2627  HB1 ALA A 166      10.400 -17.667  -5.073  1.00 96.06           H  
ATOM   2628  HB2 ALA A 166      11.566 -16.505  -4.400  1.00 96.06           H  
ATOM   2629  HB3 ALA A 166      11.481 -18.152  -3.754  1.00 96.06           H  
ATOM   2630  O   ALA A 166      14.195 -18.632  -4.146  1.00 96.06           O  
ATOM   2631  N   SER A 167      14.729 -17.130  -5.717  1.00 96.38           N  
ATOM   2632  H   SER A 167      14.381 -16.586  -6.493  1.00 96.38           H  
ATOM   2633  CA  SER A 167      16.127 -16.966  -5.299  1.00 96.38           C  
ATOM   2634  HA  SER A 167      16.283 -17.542  -4.387  1.00 96.38           H  
ATOM   2635  C   SER A 167      16.445 -15.498  -5.006  1.00 96.38           C  
ATOM   2636  CB  SER A 167      17.085 -17.553  -6.347  1.00 96.38           C  
ATOM   2637  HB2 SER A 167      18.114 -17.371  -6.037  1.00 96.38           H  
ATOM   2638  HB3 SER A 167      16.927 -18.630  -6.393  1.00 96.38           H  
ATOM   2639  O   SER A 167      16.184 -14.650  -5.871  1.00 96.38           O  
ATOM   2640  OG  SER A 167      16.868 -17.001  -7.647  1.00 96.38           O  
ATOM   2641  HG  SER A 167      15.916 -17.030  -7.760  1.00 96.38           H  
ATOM   2642  N   PRO A 168      17.037 -15.165  -3.845  1.00 96.56           N  
ATOM   2643  CA  PRO A 168      17.466 -13.803  -3.573  1.00 96.56           C  
ATOM   2644  HA  PRO A 168      16.655 -13.105  -3.780  1.00 96.56           H  
ATOM   2645  C   PRO A 168      18.669 -13.476  -4.465  1.00 96.56           C  
ATOM   2646  CB  PRO A 168      17.785 -13.761  -2.079  1.00 96.56           C  
ATOM   2647  HB2 PRO A 168      16.873 -13.548  -1.521  1.00 96.56           H  
ATOM   2648  HB3 PRO A 168      18.555 -13.027  -1.840  1.00 96.56           H  
ATOM   2649  O   PRO A 168      19.612 -14.258  -4.596  1.00 96.56           O  
ATOM   2650  CG  PRO A 168      18.243 -15.188  -1.775  1.00 96.56           C  
ATOM   2651  HG2 PRO A 168      18.039 -15.463  -0.740  1.00 96.56           H  
ATOM   2652  HG3 PRO A 168      19.308 -15.284  -1.990  1.00 96.56           H  
ATOM   2653  CD  PRO A 168      17.444 -16.050  -2.755  1.00 96.56           C  
ATOM   2654  HD2 PRO A 168      16.565 -16.457  -2.254  1.00 96.56           H  
ATOM   2655  HD3 PRO A 168      18.069 -16.864  -3.121  1.00 96.56           H  
ATOM   2656  N   ARG A 169      18.628 -12.323  -5.131  1.00 96.81           N  
ATOM   2657  H   ARG A 169      17.800 -11.757  -5.008  1.00 96.81           H  
ATOM   2658  CA  ARG A 169      19.687 -11.849  -6.037  1.00 96.81           C  
ATOM   2659  HA  ARG A 169      20.416 -12.644  -6.190  1.00 96.81           H  
ATOM   2660  C   ARG A 169      20.497 -10.714  -5.441  1.00 96.81           C  
ATOM   2661  CB  ARG A 169      19.075 -11.411  -7.379  1.00 96.81           C  
ATOM   2662  HB2 ARG A 169      19.846 -10.941  -7.990  1.00 96.81           H  
ATOM   2663  HB3 ARG A 169      18.304 -10.664  -7.190  1.00 96.81           H  
ATOM   2664  O   ARG A 169      21.703 -10.650  -5.680  1.00 96.81           O  
ATOM   2665  CG  ARG A 169      18.454 -12.563  -8.174  1.00 96.81           C  
ATOM   2666  HG2 ARG A 169      17.714 -13.073  -7.556  1.00 96.81           H  
ATOM   2667  HG3 ARG A 169      17.951 -12.137  -9.042  1.00 96.81           H  
ATOM   2668  CD  ARG A 169      19.512 -13.561  -8.661  1.00 96.81           C  
ATOM   2669  HD2 ARG A 169      20.197 -13.792  -7.846  1.00 96.81           H  
ATOM   2670  HD3 ARG A 169      20.076 -13.104  -9.474  1.00 96.81           H  
ATOM   2671  NE  ARG A 169      18.905 -14.826  -9.101  1.00 96.81           N  
ATOM   2672  HE  ARG A 169      17.964 -15.000  -8.779  1.00 96.81           H  
ATOM   2673  NH1 ARG A 169      20.845 -15.858  -9.764  1.00 96.81           N  
ATOM   2674 HH11 ARG A 169      21.346 -15.013  -9.527  1.00 96.81           H  
ATOM   2675 HH12 ARG A 169      21.355 -16.709  -9.952  1.00 96.81           H  
ATOM   2676  NH2 ARG A 169      18.937 -17.008  -9.720  1.00 96.81           N  
ATOM   2677 HH21 ARG A 169      19.468 -17.856  -9.854  1.00 96.81           H  
ATOM   2678 HH22 ARG A 169      18.061 -17.112  -9.229  1.00 96.81           H  
ATOM   2679  CZ  ARG A 169      19.563 -15.883  -9.535  1.00 96.81           C  
ATOM   2680  N   ARG A 170      19.834  -9.819  -4.712  1.00 97.81           N  
ATOM   2681  H   ARG A 170      18.849  -9.979  -4.556  1.00 97.81           H  
ATOM   2682  CA  ARG A 170      20.421  -8.641  -4.069  1.00 97.81           C  
ATOM   2683  HA  ARG A 170      21.471  -8.824  -3.843  1.00 97.81           H  
ATOM   2684  C   ARG A 170      19.703  -8.383  -2.750  1.00 97.81           C  
ATOM   2685  CB  ARG A 170      20.300  -7.403  -4.980  1.00 97.81           C  
ATOM   2686  HB2 ARG A 170      19.245  -7.182  -5.141  1.00 97.81           H  
ATOM   2687  HB3 ARG A 170      20.708  -6.538  -4.457  1.00 97.81           H  
ATOM   2688  O   ARG A 170      18.507  -8.653  -2.639  1.00 97.81           O  
ATOM   2689  CG  ARG A 170      20.976  -7.500  -6.355  1.00 97.81           C  
ATOM   2690  HG2 ARG A 170      20.596  -8.365  -6.899  1.00 97.81           H  
ATOM   2691  HG3 ARG A 170      20.701  -6.612  -6.925  1.00 97.81           H  
ATOM   2692  CD  ARG A 170      22.503  -7.562  -6.281  1.00 97.81           C  
ATOM   2693  HD2 ARG A 170      22.823  -8.396  -5.656  1.00 97.81           H  
ATOM   2694  HD3 ARG A 170      22.869  -6.642  -5.824  1.00 97.81           H  
ATOM   2695  NE  ARG A 170      23.076  -7.655  -7.630  1.00 97.81           N  
ATOM   2696  HE  ARG A 170      23.083  -6.813  -8.187  1.00 97.81           H  
ATOM   2697  NH1 ARG A 170      23.609  -9.892  -7.656  1.00 97.81           N  
ATOM   2698 HH11 ARG A 170      23.125 -10.010  -6.778  1.00 97.81           H  
ATOM   2699 HH12 ARG A 170      24.127 -10.650  -8.077  1.00 97.81           H  
ATOM   2700  NH2 ARG A 170      24.067  -8.583  -9.419  1.00 97.81           N  
ATOM   2701 HH21 ARG A 170      23.847  -7.730  -9.913  1.00 97.81           H  
ATOM   2702 HH22 ARG A 170      24.485  -9.346  -9.932  1.00 97.81           H  
ATOM   2703  CZ  ARG A 170      23.587  -8.712  -8.219  1.00 97.81           C  
ATOM   2704  N   ILE A 171      20.442  -7.859  -1.782  1.00 97.75           N  
ATOM   2705  H   ILE A 171      21.400  -7.612  -1.982  1.00 97.75           H  
ATOM   2706  CA  ILE A 171      19.933  -7.414  -0.486  1.00 97.75           C  
ATOM   2707  HA  ILE A 171      18.843  -7.415  -0.490  1.00 97.75           H  
ATOM   2708  C   ILE A 171      20.417  -5.979  -0.313  1.00 97.75           C  
ATOM   2709  CB  ILE A 171      20.422  -8.331   0.661  1.00 97.75           C  
ATOM   2710  HB  ILE A 171      21.510  -8.282   0.703  1.00 97.75           H  
ATOM   2711  O   ILE A 171      21.613  -5.723  -0.427  1.00 97.75           O  
ATOM   2712  CG1 ILE A 171      20.015  -9.804   0.412  1.00 97.75           C  
ATOM   2713 HG12 ILE A 171      18.931  -9.875   0.324  1.00 97.75           H  
ATOM   2714 HG13 ILE A 171      20.448 -10.140  -0.530  1.00 97.75           H  
ATOM   2715  CG2 ILE A 171      19.866  -7.818   2.001  1.00 97.75           C  
ATOM   2716 HG21 ILE A 171      20.181  -6.790   2.185  1.00 97.75           H  
ATOM   2717 HG22 ILE A 171      20.244  -8.415   2.831  1.00 97.75           H  
ATOM   2718 HG23 ILE A 171      18.777  -7.859   1.994  1.00 97.75           H  
ATOM   2719  CD1 ILE A 171      20.489 -10.787   1.489  1.00 97.75           C  
ATOM   2720 HD11 ILE A 171      21.561 -10.672   1.653  1.00 97.75           H  
ATOM   2721 HD12 ILE A 171      19.954 -10.619   2.423  1.00 97.75           H  
ATOM   2722 HD13 ILE A 171      20.289 -11.807   1.158  1.00 97.75           H  
ATOM   2723  N   PHE A 172      19.493  -5.061  -0.067  1.00 97.62           N  
ATOM   2724  H   PHE A 172      18.533  -5.359   0.037  1.00 97.62           H  
ATOM   2725  CA  PHE A 172      19.756  -3.646   0.149  1.00 97.62           C  
ATOM   2726  HA  PHE A 172      20.818  -3.436   0.017  1.00 97.62           H  
ATOM   2727  C   PHE A 172      19.357  -3.333   1.586  1.00 97.62           C  
ATOM   2728  CB  PHE A 172      18.982  -2.789  -0.858  1.00 97.62           C  
ATOM   2729  HB2 PHE A 172      17.931  -2.763  -0.570  1.00 97.62           H  
ATOM   2730  HB3 PHE A 172      19.344  -1.763  -0.789  1.00 97.62           H  
ATOM   2731  O   PHE A 172      18.183  -3.409   1.952  1.00 97.62           O  
ATOM   2732  CG  PHE A 172      19.059  -3.248  -2.299  1.00 97.62           C  
ATOM   2733  CD1 PHE A 172      19.945  -2.623  -3.193  1.00 97.62           C  
ATOM   2734  HD1 PHE A 172      20.575  -1.814  -2.854  1.00 97.62           H  
ATOM   2735  CD2 PHE A 172      18.186  -4.249  -2.765  1.00 97.62           C  
ATOM   2736  HD2 PHE A 172      17.471  -4.696  -2.091  1.00 97.62           H  
ATOM   2737  CE1 PHE A 172      19.982  -3.017  -4.542  1.00 97.62           C  
ATOM   2738  HE1 PHE A 172      20.650  -2.517  -5.227  1.00 97.62           H  
ATOM   2739  CE2 PHE A 172      18.219  -4.639  -4.112  1.00 97.62           C  
ATOM   2740  HE2 PHE A 172      17.527  -5.388  -4.466  1.00 97.62           H  
ATOM   2741  CZ  PHE A 172      19.120  -4.027  -5.000  1.00 97.62           C  
ATOM   2742  HZ  PHE A 172      19.128  -4.313  -6.041  1.00 97.62           H  
ATOM   2743  N   ALA A 173      20.349  -3.043   2.414  1.00 93.88           N  
ATOM   2744  H   ALA A 173      21.278  -2.929   2.036  1.00 93.88           H  
ATOM   2745  CA  ALA A 173      20.182  -2.826   3.844  1.00 93.88           C  
ATOM   2746  HA  ALA A 173      19.134  -2.637   4.077  1.00 93.88           H  
ATOM   2747  C   ALA A 173      20.983  -1.592   4.275  1.00 93.88           C  
ATOM   2748  CB  ALA A 173      20.615  -4.106   4.576  1.00 93.88           C  
ATOM   2749  HB1 ALA A 173      20.029  -4.952   4.218  1.00 93.88           H  
ATOM   2750  HB2 ALA A 173      21.673  -4.301   4.402  1.00 93.88           H  
ATOM   2751  HB3 ALA A 173      20.440  -4.005   5.648  1.00 93.88           H  
ATOM   2752  O   ALA A 173      21.668  -0.963   3.469  1.00 93.88           O  
ATOM   2753  N   ASN A 174      20.920  -1.253   5.561  1.00 89.75           N  
ATOM   2754  H   ASN A 174      20.363  -1.837   6.168  1.00 89.75           H  
ATOM   2755  CA  ASN A 174      21.770  -0.236   6.194  1.00 89.75           C  
ATOM   2756  HA  ASN A 174      21.468  -0.203   7.241  1.00 89.75           H  
ATOM   2757  C   ASN A 174      21.609   1.217   5.702  1.00 89.75           C  
ATOM   2758  CB  ASN A 174      23.240  -0.707   6.183  1.00 89.75           C  
ATOM   2759  HB2 ASN A 174      23.604  -0.763   5.157  1.00 89.75           H  
ATOM   2760  HB3 ASN A 174      23.861   0.013   6.715  1.00 89.75           H  
ATOM   2761  O   ASN A 174      22.418   2.058   6.080  1.00 89.75           O  
ATOM   2762  CG  ASN A 174      23.419  -2.043   6.868  1.00 89.75           C  
ATOM   2763  ND2 ASN A 174      24.228  -2.924   6.328  1.00 89.75           N  
ATOM   2764 HD21 ASN A 174      24.299  -3.805   6.816  1.00 89.75           H  
ATOM   2765 HD22 ASN A 174      24.710  -2.720   5.465  1.00 89.75           H  
ATOM   2766  OD1 ASN A 174      22.824  -2.311   7.893  1.00 89.75           O  
ATOM   2767  N   ALA A 175      20.567   1.556   4.936  1.00 92.06           N  
ATOM   2768  H   ALA A 175      19.994   0.820   4.549  1.00 92.06           H  
ATOM   2769  CA  ALA A 175      20.281   2.954   4.569  1.00 92.06           C  
ATOM   2770  HA  ALA A 175      21.167   3.568   4.732  1.00 92.06           H  
ATOM   2771  C   ALA A 175      19.141   3.598   5.371  1.00 92.06           C  
ATOM   2772  CB  ALA A 175      19.958   3.024   3.087  1.00 92.06           C  
ATOM   2773  HB1 ALA A 175      20.720   2.495   2.514  1.00 92.06           H  
ATOM   2774  HB2 ALA A 175      19.935   4.066   2.770  1.00 92.06           H  
ATOM   2775  HB3 ALA A 175      18.966   2.599   2.937  1.00 92.06           H  
ATOM   2776  O   ALA A 175      19.013   4.822   5.385  1.00 92.06           O  
ATOM   2777  N   HIS A 176      18.308   2.783   6.022  1.00 89.38           N  
ATOM   2778  H   HIS A 176      18.469   1.787   5.983  1.00 89.38           H  
ATOM   2779  CA  HIS A 176      17.143   3.249   6.763  1.00 89.38           C  
ATOM   2780  HA  HIS A 176      16.983   4.306   6.550  1.00 89.38           H  
ATOM   2781  C   HIS A 176      17.365   3.139   8.270  1.00 89.38           C  
ATOM   2782  CB  HIS A 176      15.887   2.530   6.264  1.00 89.38           C  
ATOM   2783  HB2 HIS A 176      16.048   1.453   6.232  1.00 89.38           H  
ATOM   2784  HB3 HIS A 176      15.063   2.733   6.949  1.00 89.38           H  
ATOM   2785  O   HIS A 176      17.778   2.102   8.804  1.00 89.38           O  
ATOM   2786  CG  HIS A 176      15.493   3.044   4.905  1.00 89.38           C  
ATOM   2787  CD2 HIS A 176      15.717   2.462   3.690  1.00 89.38           C  
ATOM   2788  HD2 HIS A 176      16.189   1.506   3.518  1.00 89.38           H  
ATOM   2789  ND1 HIS A 176      14.898   4.257   4.667  1.00 89.38           N  
ATOM   2790  HD1 HIS A 176      14.641   4.924   5.380  1.00 89.38           H  
ATOM   2791  CE1 HIS A 176      14.704   4.394   3.352  1.00 89.38           C  
ATOM   2792  HE1 HIS A 176      14.238   5.247   2.880  1.00 89.38           H  
ATOM   2793  NE2 HIS A 176      15.239   3.341   2.710  1.00 89.38           N  
ATOM   2794  N   THR A 177      17.102   4.248   8.958  1.00 82.25           N  
ATOM   2795  H   THR A 177      16.786   5.054   8.438  1.00 82.25           H  
ATOM   2796  CA  THR A 177      17.042   4.294  10.424  1.00 82.25           C  
ATOM   2797  HA  THR A 177      17.634   3.479  10.842  1.00 82.25           H  
ATOM   2798  C   THR A 177      15.610   4.095  10.893  1.00 82.25           C  
ATOM   2799  CB  THR A 177      17.613   5.606  10.976  1.00 82.25           C  
ATOM   2800  HB  THR A 177      17.007   6.445  10.633  1.00 82.25           H  
ATOM   2801  O   THR A 177      15.401   3.427  11.904  1.00 82.25           O  
ATOM   2802  CG2 THR A 177      17.687   5.622  12.503  1.00 82.25           C  
ATOM   2803 HG21 THR A 177      18.238   4.753  12.865  1.00 82.25           H  
ATOM   2804 HG22 THR A 177      18.178   6.533  12.845  1.00 82.25           H  
ATOM   2805 HG23 THR A 177      16.682   5.606  12.925  1.00 82.25           H  
ATOM   2806  OG1 THR A 177      18.937   5.772  10.522  1.00 82.25           O  
ATOM   2807  HG1 THR A 177      19.284   6.557  10.952  1.00 82.25           H  
ATOM   2808  N   TYR A 178      14.631   4.584  10.128  1.00 84.44           N  
ATOM   2809  H   TYR A 178      14.864   5.059   9.268  1.00 84.44           H  
ATOM   2810  CA  TYR A 178      13.200   4.442  10.403  1.00 84.44           C  
ATOM   2811  HA  TYR A 178      13.062   4.107  11.432  1.00 84.44           H  
ATOM   2812  C   TYR A 178      12.579   3.375   9.501  1.00 84.44           C  
ATOM   2813  CB  TYR A 178      12.516   5.805  10.305  1.00 84.44           C  
ATOM   2814  HB2 TYR A 178      12.462   6.130   9.266  1.00 84.44           H  
ATOM   2815  HB3 TYR A 178      11.497   5.722  10.681  1.00 84.44           H  
ATOM   2816  O   TYR A 178      13.311   2.554   8.940  1.00 84.44           O  
ATOM   2817  CG  TYR A 178      13.223   6.859  11.115  1.00 84.44           C  
ATOM   2818  CD1 TYR A 178      13.012   6.934  12.505  1.00 84.44           C  
ATOM   2819  HD1 TYR A 178      12.307   6.268  12.981  1.00 84.44           H  
ATOM   2820  CD2 TYR A 178      14.124   7.729  10.478  1.00 84.44           C  
ATOM   2821  HD2 TYR A 178      14.256   7.673   9.407  1.00 84.44           H  
ATOM   2822  CE1 TYR A 178      13.685   7.909  13.263  1.00 84.44           C  
ATOM   2823  HE1 TYR A 178      13.498   8.008  14.322  1.00 84.44           H  
ATOM   2824  CE2 TYR A 178      14.805   8.696  11.234  1.00 84.44           C  
ATOM   2825  HE2 TYR A 178      15.472   9.384  10.736  1.00 84.44           H  
ATOM   2826  OH  TYR A 178      15.118   9.833  13.315  1.00 84.44           O  
ATOM   2827  HH  TYR A 178      15.077  10.632  12.785  1.00 84.44           H  
ATOM   2828  CZ  TYR A 178      14.562   8.806  12.621  1.00 84.44           C  
ATOM   2829  N   HIS A 179      11.255   3.278   9.476  1.00 87.88           N  
ATOM   2830  H   HIS A 179      10.673   4.012   9.857  1.00 87.88           H  
ATOM   2831  CA  HIS A 179      10.566   2.101   8.964  1.00 87.88           C  
ATOM   2832  HA  HIS A 179      11.223   1.233   9.023  1.00 87.88           H  
ATOM   2833  C   HIS A 179      10.222   2.288   7.510  1.00 87.88           C  
ATOM   2834  CB  HIS A 179       9.349   1.807   9.842  1.00 87.88           C  
ATOM   2835  HB2 HIS A 179       8.819   2.723  10.102  1.00 87.88           H  
ATOM   2836  HB3 HIS A 179       8.669   1.139   9.314  1.00 87.88           H  
ATOM   2837  O   HIS A 179       9.544   3.246   7.156  1.00 87.88           O  
ATOM   2838  CG  HIS A 179       9.854   1.118  11.066  1.00 87.88           C  
ATOM   2839  CD2 HIS A 179      10.919   1.535  11.807  1.00 87.88           C  
ATOM   2840  HD2 HIS A 179      11.327   2.535  11.815  1.00 87.88           H  
ATOM   2841  ND1 HIS A 179       9.717  -0.204  11.324  1.00 87.88           N  
ATOM   2842  HD1 HIS A 179       9.055  -0.848  10.915  1.00 87.88           H  
ATOM   2843  CE1 HIS A 179      10.672  -0.574  12.188  1.00 87.88           C  
ATOM   2844  HE1 HIS A 179      10.805  -1.579  12.561  1.00 87.88           H  
ATOM   2845  NE2 HIS A 179      11.495   0.447  12.441  1.00 87.88           N  
ATOM   2846  N   ILE A 180      10.702   1.378   6.664  1.00 93.94           N  
ATOM   2847  H   ILE A 180      11.281   0.629   7.017  1.00 93.94           H  
ATOM   2848  CA  ILE A 180      10.426   1.458   5.234  1.00 93.94           C  
ATOM   2849  HA  ILE A 180      10.707   2.456   4.899  1.00 93.94           H  
ATOM   2850  C   ILE A 180       8.922   1.277   5.024  1.00 93.94           C  
ATOM   2851  CB  ILE A 180      11.260   0.446   4.427  1.00 93.94           C  
ATOM   2852  HB  ILE A 180      11.030  -0.558   4.783  1.00 93.94           H  
ATOM   2853  O   ILE A 180       8.384   0.183   5.202  1.00 93.94           O  
ATOM   2854  CG1 ILE A 180      12.768   0.717   4.622  1.00 93.94           C  
ATOM   2855 HG12 ILE A 180      12.998   0.811   5.683  1.00 93.94           H  
ATOM   2856 HG13 ILE A 180      13.028   1.660   4.140  1.00 93.94           H  
ATOM   2857  CG2 ILE A 180      10.889   0.546   2.932  1.00 93.94           C  
ATOM   2858 HG21 ILE A 180       9.838   0.302   2.781  1.00 93.94           H  
ATOM   2859 HG22 ILE A 180      11.474  -0.164   2.348  1.00 93.94           H  
ATOM   2860 HG23 ILE A 180      11.076   1.556   2.566  1.00 93.94           H  
ATOM   2861  CD1 ILE A 180      13.660  -0.400   4.072  1.00 93.94           C  
ATOM   2862 HD11 ILE A 180      13.350  -1.359   4.485  1.00 93.94           H  
ATOM   2863 HD12 ILE A 180      13.596  -0.431   2.984  1.00 93.94           H  
ATOM   2864 HD13 ILE A 180      14.695  -0.212   4.358  1.00 93.94           H  
ATOM   2865  N   ASN A 181       8.252   2.354   4.624  1.00 93.62           N  
ATOM   2866  H   ASN A 181       8.772   3.216   4.535  1.00 93.62           H  
ATOM   2867  CA  ASN A 181       6.820   2.375   4.336  1.00 93.62           C  
ATOM   2868  HA  ASN A 181       6.354   1.507   4.802  1.00 93.62           H  
ATOM   2869  C   ASN A 181       6.536   2.251   2.831  1.00 93.62           C  
ATOM   2870  CB  ASN A 181       6.200   3.626   4.987  1.00 93.62           C  
ATOM   2871  HB2 ASN A 181       5.126   3.636   4.802  1.00 93.62           H  
ATOM   2872  HB3 ASN A 181       6.355   3.567   6.064  1.00 93.62           H  
ATOM   2873  O   ASN A 181       5.463   1.789   2.437  1.00 93.62           O  
ATOM   2874  CG  ASN A 181       6.762   4.947   4.482  1.00 93.62           C  
ATOM   2875  ND2 ASN A 181       7.154   5.821   5.381  1.00 93.62           N  
ATOM   2876 HD21 ASN A 181       7.074   5.641   6.371  1.00 93.62           H  
ATOM   2877 HD22 ASN A 181       7.447   6.739   5.080  1.00 93.62           H  
ATOM   2878  OD1 ASN A 181       6.855   5.187   3.283  1.00 93.62           O  
ATOM   2879  N   SER A 182       7.512   2.603   1.988  1.00 96.88           N  
ATOM   2880  H   SER A 182       8.355   2.998   2.381  1.00 96.88           H  
ATOM   2881  CA  SER A 182       7.349   2.620   0.536  1.00 96.88           C  
ATOM   2882  HA  SER A 182       6.501   1.993   0.263  1.00 96.88           H  
ATOM   2883  C   SER A 182       8.578   2.102  -0.186  1.00 96.88           C  
ATOM   2884  CB  SER A 182       7.057   4.029   0.023  1.00 96.88           C  
ATOM   2885  HB2 SER A 182       7.934   4.662   0.152  1.00 96.88           H  
ATOM   2886  HB3 SER A 182       6.820   3.982  -1.040  1.00 96.88           H  
ATOM   2887  O   SER A 182       9.713   2.424   0.160  1.00 96.88           O  
ATOM   2888  OG  SER A 182       5.965   4.579   0.714  1.00 96.88           O  
ATOM   2889  HG  SER A 182       6.234   4.748   1.620  1.00 96.88           H  
ATOM   2890  N   ILE A 183       8.323   1.371  -1.265  1.00 98.56           N  
ATOM   2891  H   ILE A 183       7.355   1.176  -1.478  1.00 98.56           H  
ATOM   2892  CA  ILE A 183       9.277   1.112  -2.338  1.00 98.56           C  
ATOM   2893  HA  ILE A 183      10.093   1.829  -2.252  1.00 98.56           H  
ATOM   2894  C   ILE A 183       8.573   1.384  -3.667  1.00 98.56           C  
ATOM   2895  CB  ILE A 183       9.882  -0.311  -2.271  1.00 98.56           C  
ATOM   2896  HB  ILE A 183      10.410  -0.489  -3.208  1.00 98.56           H  
ATOM   2897  O   ILE A 183       7.403   1.028  -3.841  1.00 98.56           O  
ATOM   2898  CG1 ILE A 183       8.805  -1.402  -2.100  1.00 98.56           C  
ATOM   2899 HG12 ILE A 183       7.989  -1.222  -2.801  1.00 98.56           H  
ATOM   2900 HG13 ILE A 183       8.400  -1.334  -1.090  1.00 98.56           H  
ATOM   2901  CG2 ILE A 183      10.914  -0.385  -1.135  1.00 98.56           C  
ATOM   2902 HG21 ILE A 183      10.432  -0.232  -0.169  1.00 98.56           H  
ATOM   2903 HG22 ILE A 183      11.661   0.396  -1.277  1.00 98.56           H  
ATOM   2904 HG23 ILE A 183      11.423  -1.349  -1.135  1.00 98.56           H  
ATOM   2905  CD1 ILE A 183       9.305  -2.833  -2.327  1.00 98.56           C  
ATOM   2906 HD11 ILE A 183       8.464  -3.524  -2.268  1.00 98.56           H  
ATOM   2907 HD12 ILE A 183       9.755  -2.909  -3.317  1.00 98.56           H  
ATOM   2908 HD13 ILE A 183      10.037  -3.110  -1.568  1.00 98.56           H  
ATOM   2909  N   SER A 184       9.277   2.009  -4.606  1.00 98.56           N  
ATOM   2910  H   SER A 184      10.216   2.311  -4.387  1.00 98.56           H  
ATOM   2911  CA  SER A 184       8.750   2.274  -5.944  1.00 98.56           C  
ATOM   2912  HA  SER A 184       7.937   1.580  -6.155  1.00 98.56           H  
ATOM   2913  C   SER A 184       9.834   2.069  -6.982  1.00 98.56           C  
ATOM   2914  CB  SER A 184       8.176   3.687  -6.046  1.00 98.56           C  
ATOM   2915  HB2 SER A 184       7.479   3.847  -5.224  1.00 98.56           H  
ATOM   2916  HB3 SER A 184       8.971   4.430  -5.984  1.00 98.56           H  
ATOM   2917  O   SER A 184      10.905   2.668  -6.894  1.00 98.56           O  
ATOM   2918  OG  SER A 184       7.484   3.836  -7.270  1.00 98.56           O  
ATOM   2919  HG  SER A 184       8.076   3.753  -8.021  1.00 98.56           H  
ATOM   2920  N   ILE A 185       9.538   1.234  -7.974  1.00 98.31           N  
ATOM   2921  H   ILE A 185       8.604   0.850  -8.019  1.00 98.31           H  
ATOM   2922  CA  ILE A 185      10.405   1.034  -9.133  1.00 98.31           C  
ATOM   2923  HA  ILE A 185      11.437   0.937  -8.795  1.00 98.31           H  
ATOM   2924  C   ILE A 185      10.322   2.276 -10.011  1.00 98.31           C  
ATOM   2925  CB  ILE A 185      10.015  -0.248  -9.898  1.00 98.31           C  
ATOM   2926  HB  ILE A 185       8.999  -0.127 -10.274  1.00 98.31           H  
ATOM   2927  O   ILE A 185       9.239   2.836 -10.193  1.00 98.31           O  
ATOM   2928  CG1 ILE A 185      10.022  -1.497  -8.993  1.00 98.31           C  
ATOM   2929 HG12 ILE A 185       9.269  -1.378  -8.214  1.00 98.31           H  
ATOM   2930 HG13 ILE A 185       9.731  -2.361  -9.590  1.00 98.31           H  
ATOM   2931  CG2 ILE A 185      10.932  -0.487 -11.109  1.00 98.31           C  
ATOM   2932 HG21 ILE A 185      10.749  -1.475 -11.531  1.00 98.31           H  
ATOM   2933 HG22 ILE A 185      11.982  -0.394 -10.832  1.00 98.31           H  
ATOM   2934 HG23 ILE A 185      10.706   0.247 -11.883  1.00 98.31           H  
ATOM   2935  CD1 ILE A 185      11.363  -1.809  -8.322  1.00 98.31           C  
ATOM   2936 HD11 ILE A 185      11.269  -2.763  -7.804  1.00 98.31           H  
ATOM   2937 HD12 ILE A 185      12.159  -1.897  -9.062  1.00 98.31           H  
ATOM   2938 HD13 ILE A 185      11.614  -1.031  -7.601  1.00 98.31           H  
ATOM   2939  N   ASN A 186      11.464   2.720 -10.519  1.00 98.38           N  
ATOM   2940  H   ASN A 186      12.328   2.223 -10.353  1.00 98.38           H  
ATOM   2941  CA  ASN A 186      11.510   3.829 -11.448  1.00 98.38           C  
ATOM   2942  HA  ASN A 186      10.754   4.556 -11.150  1.00 98.38           H  
ATOM   2943  C   ASN A 186      11.166   3.357 -12.873  1.00 98.38           C  
ATOM   2944  CB  ASN A 186      12.882   4.499 -11.318  1.00 98.38           C  
ATOM   2945  HB2 ASN A 186      13.639   3.889 -11.812  1.00 98.38           H  
ATOM   2946  HB3 ASN A 186      13.155   4.577 -10.266  1.00 98.38           H  
ATOM   2947  O   ASN A 186      11.380   2.200 -13.237  1.00 98.38           O  
ATOM   2948  CG  ASN A 186      12.909   5.896 -11.889  1.00 98.38           C  
ATOM   2949  ND2 ASN A 186      13.987   6.610 -11.721  1.00 98.38           N  
ATOM   2950 HD21 ASN A 186      14.826   6.154 -11.391  1.00 98.38           H  
ATOM   2951 HD22 ASN A 186      13.987   7.561 -12.062  1.00 98.38           H  
ATOM   2952  OD1 ASN A 186      11.946   6.360 -12.477  1.00 98.38           O  
ATOM   2953  N   SER A 187      10.656   4.266 -13.698  1.00 97.19           N  
ATOM   2954  H   SER A 187      10.622   5.216 -13.357  1.00 97.19           H  
ATOM   2955  CA  SER A 187      10.311   4.010 -15.103  1.00 97.19           C  
ATOM   2956  HA  SER A 187       9.700   3.108 -15.142  1.00 97.19           H  
ATOM   2957  C   SER A 187      11.527   3.739 -16.002  1.00 97.19           C  
ATOM   2958  CB  SER A 187       9.463   5.160 -15.654  1.00 97.19           C  
ATOM   2959  HB2 SER A 187       8.509   5.161 -15.126  1.00 97.19           H  
ATOM   2960  HB3 SER A 187       9.274   5.001 -16.715  1.00 97.19           H  
ATOM   2961  O   SER A 187      11.357   3.256 -17.118  1.00 97.19           O  
ATOM   2962  OG  SER A 187      10.080   6.421 -15.459  1.00 97.19           O  
ATOM   2963  HG  SER A 187       9.926   6.675 -14.546  1.00 97.19           H  
ATOM   2964  N   ASP A 188      12.749   3.998 -15.521  1.00 96.38           N  
ATOM   2965  H   ASP A 188      12.823   4.368 -14.584  1.00 96.38           H  
ATOM   2966  CA  ASP A 188      13.992   3.573 -16.181  1.00 96.38           C  
ATOM   2967  HA  ASP A 188      13.885   3.752 -17.251  1.00 96.38           H  
ATOM   2968  C   ASP A 188      14.277   2.062 -16.030  1.00 96.38           C  
ATOM   2969  CB  ASP A 188      15.172   4.441 -15.692  1.00 96.38           C  
ATOM   2970  HB2 ASP A 188      16.055   4.180 -16.274  1.00 96.38           H  
ATOM   2971  HB3 ASP A 188      14.942   5.485 -15.903  1.00 96.38           H  
ATOM   2972  O   ASP A 188      15.040   1.501 -16.813  1.00 96.38           O  
ATOM   2973  CG  ASP A 188      15.523   4.303 -14.200  1.00 96.38           C  
ATOM   2974  OD1 ASP A 188      15.157   3.290 -13.571  1.00 96.38           O  
ATOM   2975  OD2 ASP A 188      16.140   5.226 -13.631  1.00 96.38           O  
ATOM   2976  N   TYR A 189      13.646   1.393 -15.056  1.00 95.44           N  
ATOM   2977  H   TYR A 189      13.025   1.930 -14.467  1.00 95.44           H  
ATOM   2978  CA  TYR A 189      13.885  -0.002 -14.667  1.00 95.44           C  
ATOM   2979  HA  TYR A 189      13.300  -0.156 -13.760  1.00 95.44           H  
ATOM   2980  C   TYR A 189      15.335  -0.340 -14.267  1.00 95.44           C  
ATOM   2981  CB  TYR A 189      13.331  -0.950 -15.734  1.00 95.44           C  
ATOM   2982  HB2 TYR A 189      13.344  -1.966 -15.339  1.00 95.44           H  
ATOM   2983  HB3 TYR A 189      13.993  -0.928 -16.599  1.00 95.44           H  
ATOM   2984  O   TYR A 189      15.729  -1.513 -14.260  1.00 95.44           O  
ATOM   2985  CG  TYR A 189      11.917  -0.639 -16.175  1.00 95.44           C  
ATOM   2986  CD1 TYR A 189      10.864  -0.680 -15.240  1.00 95.44           C  
ATOM   2987  HD1 TYR A 189      11.075  -0.860 -14.196  1.00 95.44           H  
ATOM   2988  CD2 TYR A 189      11.652  -0.336 -17.524  1.00 95.44           C  
ATOM   2989  HD2 TYR A 189      12.468  -0.244 -18.225  1.00 95.44           H  
ATOM   2990  CE1 TYR A 189       9.539  -0.460 -15.658  1.00 95.44           C  
ATOM   2991  HE1 TYR A 189       8.734  -0.483 -14.939  1.00 95.44           H  
ATOM   2992  CE2 TYR A 189      10.328  -0.118 -17.947  1.00 95.44           C  
ATOM   2993  HE2 TYR A 189      10.113   0.138 -18.974  1.00 95.44           H  
ATOM   2994  OH  TYR A 189       7.992   0.005 -17.431  1.00 95.44           O  
ATOM   2995  HH  TYR A 189       7.389   0.060 -16.687  1.00 95.44           H  
ATOM   2996  CZ  TYR A 189       9.271  -0.187 -17.017  1.00 95.44           C  
ATOM   2997  N   GLU A 190      16.109   0.676 -13.895  1.00 97.25           N  
ATOM   2998  H   GLU A 190      15.701   1.599 -13.955  1.00 97.25           H  
ATOM   2999  CA  GLU A 190      17.484   0.598 -13.393  1.00 97.25           C  
ATOM   3000  HA  GLU A 190      17.843  -0.430 -13.432  1.00 97.25           H  
ATOM   3001  C   GLU A 190      17.570   1.061 -11.937  1.00 97.25           C  
ATOM   3002  CB  GLU A 190      18.410   1.462 -14.262  1.00 97.25           C  
ATOM   3003  HB2 GLU A 190      19.398   1.468 -13.801  1.00 97.25           H  
ATOM   3004  HB3 GLU A 190      18.034   2.484 -14.292  1.00 97.25           H  
ATOM   3005  O   GLU A 190      18.362   0.525 -11.154  1.00 97.25           O  
ATOM   3006  CG  GLU A 190      18.540   0.913 -15.690  1.00 97.25           C  
ATOM   3007  HG2 GLU A 190      17.574   0.975 -16.191  1.00 97.25           H  
ATOM   3008  HG3 GLU A 190      18.813  -0.140 -15.627  1.00 97.25           H  
ATOM   3009  CD  GLU A 190      19.590   1.644 -16.544  1.00 97.25           C  
ATOM   3010  OE1 GLU A 190      19.891   1.113 -17.640  1.00 97.25           O  
ATOM   3011  OE2 GLU A 190      20.118   2.693 -16.108  1.00 97.25           O  
ATOM   3012  N   THR A 191      16.719   2.013 -11.552  1.00 98.19           N  
ATOM   3013  H   THR A 191      16.095   2.407 -12.241  1.00 98.19           H  
ATOM   3014  CA  THR A 191      16.673   2.582 -10.209  1.00 98.19           C  
ATOM   3015  HA  THR A 191      17.425   2.077  -9.603  1.00 98.19           H  
ATOM   3016  C   THR A 191      15.339   2.325  -9.514  1.00 98.19           C  
ATOM   3017  CB  THR A 191      17.045   4.075 -10.208  1.00 98.19           C  
ATOM   3018  HB  THR A 191      17.043   4.421  -9.175  1.00 98.19           H  
ATOM   3019  O   THR A 191      14.325   1.963 -10.116  1.00 98.19           O  
ATOM   3020  CG2 THR A 191      18.437   4.341 -10.782  1.00 98.19           C  
ATOM   3021 HG21 THR A 191      18.466   4.077 -11.839  1.00 98.19           H  
ATOM   3022 HG22 THR A 191      18.671   5.400 -10.677  1.00 98.19           H  
ATOM   3023 HG23 THR A 191      19.177   3.754 -10.238  1.00 98.19           H  
ATOM   3024  OG1 THR A 191      16.123   4.861 -10.922  1.00 98.19           O  
ATOM   3025  HG1 THR A 191      16.276   4.763 -11.864  1.00 98.19           H  
ATOM   3026  N   TYR A 192      15.341   2.465  -8.194  1.00 98.56           N  
ATOM   3027  H   TYR A 192      16.204   2.723  -7.736  1.00 98.56           H  
ATOM   3028  CA  TYR A 192      14.131   2.450  -7.382  1.00 98.56           C  
ATOM   3029  HA  TYR A 192      13.314   2.871  -7.969  1.00 98.56           H  
ATOM   3030  C   TYR A 192      14.333   3.343  -6.159  1.00 98.56           C  
ATOM   3031  CB  TYR A 192      13.757   1.006  -7.005  1.00 98.56           C  
ATOM   3032  HB2 TYR A 192      12.723   0.992  -6.659  1.00 98.56           H  
ATOM   3033  HB3 TYR A 192      13.797   0.378  -7.896  1.00 98.56           H  
ATOM   3034  O   TYR A 192      15.466   3.567  -5.728  1.00 98.56           O  
ATOM   3035  CG  TYR A 192      14.605   0.383  -5.920  1.00 98.56           C  
ATOM   3036  CD1 TYR A 192      15.794  -0.297  -6.240  1.00 98.56           C  
ATOM   3037  HD1 TYR A 192      16.114  -0.360  -7.270  1.00 98.56           H  
ATOM   3038  CD2 TYR A 192      14.201   0.508  -4.580  1.00 98.56           C  
ATOM   3039  HD2 TYR A 192      13.292   1.039  -4.336  1.00 98.56           H  
ATOM   3040  CE1 TYR A 192      16.572  -0.872  -5.216  1.00 98.56           C  
ATOM   3041  HE1 TYR A 192      17.496  -1.388  -5.435  1.00 98.56           H  
ATOM   3042  CE2 TYR A 192      15.004  -0.007  -3.554  1.00 98.56           C  
ATOM   3043  HE2 TYR A 192      14.731   0.165  -2.523  1.00 98.56           H  
ATOM   3044  OH  TYR A 192      16.965  -1.178  -2.871  1.00 98.56           O  
ATOM   3045  HH  TYR A 192      16.696  -0.832  -2.017  1.00 98.56           H  
ATOM   3046  CZ  TYR A 192      16.184  -0.706  -3.870  1.00 98.56           C  
ATOM   3047  N   LEU A 193      13.243   3.856  -5.597  1.00 98.12           N  
ATOM   3048  H   LEU A 193      12.342   3.599  -5.976  1.00 98.12           H  
ATOM   3049  CA  LEU A 193      13.284   4.591  -4.337  1.00 98.12           C  
ATOM   3050  HA  LEU A 193      14.328   4.801  -4.106  1.00 98.12           H  
ATOM   3051  C   LEU A 193      12.765   3.723  -3.199  1.00 98.12           C  
ATOM   3052  CB  LEU A 193      12.608   5.973  -4.451  1.00 98.12           C  
ATOM   3053  HB2 LEU A 193      13.079   6.492  -5.286  1.00 98.12           H  
ATOM   3054  HB3 LEU A 193      12.843   6.548  -3.555  1.00 98.12           H  
ATOM   3055  O   LEU A 193      11.903   2.862  -3.402  1.00 98.12           O  
ATOM   3056  CG  LEU A 193      11.080   5.986  -4.657  1.00 98.12           C  
ATOM   3057  HG  LEU A 193      10.818   5.223  -5.390  1.00 98.12           H  
ATOM   3058  CD1 LEU A 193      10.270   5.769  -3.371  1.00 98.12           C  
ATOM   3059 HD11 LEU A 193      10.589   6.473  -2.602  1.00 98.12           H  
ATOM   3060 HD12 LEU A 193      10.374   4.751  -2.994  1.00 98.12           H  
ATOM   3061 HD13 LEU A 193       9.211   5.929  -3.571  1.00 98.12           H  
ATOM   3062  CD2 LEU A 193      10.636   7.347  -5.197  1.00 98.12           C  
ATOM   3063 HD21 LEU A 193      11.167   7.584  -6.119  1.00 98.12           H  
ATOM   3064 HD22 LEU A 193      10.845   8.129  -4.466  1.00 98.12           H  
ATOM   3065 HD23 LEU A 193       9.568   7.335  -5.413  1.00 98.12           H  
ATOM   3066  N   SER A 194      13.260   3.990  -1.999  1.00 98.31           N  
ATOM   3067  H   SER A 194      14.018   4.654  -1.929  1.00 98.31           H  
ATOM   3068  CA  SER A 194      12.662   3.532  -0.753  1.00 98.31           C  
ATOM   3069  HA  SER A 194      11.674   3.127  -0.972  1.00 98.31           H  
ATOM   3070  C   SER A 194      12.484   4.705   0.196  1.00 98.31           C  
ATOM   3071  CB  SER A 194      13.483   2.411  -0.124  1.00 98.31           C  
ATOM   3072  HB2 SER A 194      13.510   1.579  -0.827  1.00 98.31           H  
ATOM   3073  HB3 SER A 194      13.009   2.080   0.800  1.00 98.31           H  
ATOM   3074  O   SER A 194      13.385   5.532   0.344  1.00 98.31           O  
ATOM   3075  OG  SER A 194      14.806   2.820   0.135  1.00 98.31           O  
ATOM   3076  HG  SER A 194      14.854   3.072   1.060  1.00 98.31           H  
ATOM   3077  N   ALA A 195      11.319   4.779   0.830  1.00 96.50           N  
ATOM   3078  H   ALA A 195      10.649   4.034   0.708  1.00 96.50           H  
ATOM   3079  CA  ALA A 195      11.009   5.801   1.815  1.00 96.50           C  
ATOM   3080  HA  ALA A 195      11.843   6.501   1.884  1.00 96.50           H  
ATOM   3081  C   ALA A 195      10.820   5.161   3.185  1.00 96.50           C  
ATOM   3082  CB  ALA A 195       9.786   6.610   1.386  1.00 96.50           C  
ATOM   3083  HB1 ALA A 195       9.917   6.974   0.367  1.00 96.50           H  
ATOM   3084  HB2 ALA A 195       9.664   7.457   2.061  1.00 96.50           H  
ATOM   3085  HB3 ALA A 195       8.887   5.998   1.458  1.00 96.50           H  
ATOM   3086  O   ALA A 195      10.113   4.157   3.310  1.00 96.50           O  
ATOM   3087  N   ASP A 196      11.450   5.761   4.188  1.00 91.50           N  
ATOM   3088  H   ASP A 196      11.931   6.622   3.973  1.00 91.50           H  
ATOM   3089  CA  ASP A 196      11.032   5.623   5.573  1.00 91.50           C  
ATOM   3090  HA  ASP A 196      10.288   4.828   5.627  1.00 91.50           H  
ATOM   3091  C   ASP A 196      10.300   6.884   6.034  1.00 91.50           C  
ATOM   3092  CB  ASP A 196      12.208   5.205   6.475  1.00 91.50           C  
ATOM   3093  HB2 ASP A 196      12.652   4.298   6.065  1.00 91.50           H  
ATOM   3094  HB3 ASP A 196      11.785   4.929   7.441  1.00 91.50           H  
ATOM   3095  O   ASP A 196      10.045   7.795   5.247  1.00 91.50           O  
ATOM   3096  CG  ASP A 196      13.303   6.253   6.738  1.00 91.50           C  
ATOM   3097  OD1 ASP A 196      12.997   7.454   6.869  1.00 91.50           O  
ATOM   3098  OD2 ASP A 196      14.478   5.836   6.903  1.00 91.50           O  
ATOM   3099  N   ASP A 197       9.950   6.928   7.312  1.00 88.44           N  
ATOM   3100  H   ASP A 197      10.093   6.103   7.875  1.00 88.44           H  
ATOM   3101  CA  ASP A 197       9.174   8.013   7.902  1.00 88.44           C  
ATOM   3102  HA  ASP A 197       8.201   8.058   7.414  1.00 88.44           H  
ATOM   3103  C   ASP A 197       9.829   9.400   7.792  1.00 88.44           C  
ATOM   3104  CB  ASP A 197       8.960   7.681   9.374  1.00 88.44           C  
ATOM   3105  HB2 ASP A 197       9.937   7.734   9.854  1.00 88.44           H  
ATOM   3106  HB3 ASP A 197       8.301   8.423   9.824  1.00 88.44           H  
ATOM   3107  O   ASP A 197       9.128  10.400   7.899  1.00 88.44           O  
ATOM   3108  CG  ASP A 197       8.365   6.287   9.580  1.00 88.44           C  
ATOM   3109  OD1 ASP A 197       7.277   6.031   9.017  1.00 88.44           O  
ATOM   3110  OD2 ASP A 197       9.056   5.477  10.247  1.00 88.44           O  
ATOM   3111  N   LEU A 198      11.149   9.504   7.591  1.00 88.81           N  
ATOM   3112  H   LEU A 198      11.673   8.651   7.455  1.00 88.81           H  
ATOM   3113  CA  LEU A 198      11.856  10.792   7.514  1.00 88.81           C  
ATOM   3114  HA  LEU A 198      11.129  11.603   7.476  1.00 88.81           H  
ATOM   3115  C   LEU A 198      12.710  10.963   6.256  1.00 88.81           C  
ATOM   3116  CB  LEU A 198      12.733  10.986   8.764  1.00 88.81           C  
ATOM   3117  HB2 LEU A 198      13.474  10.186   8.789  1.00 88.81           H  
ATOM   3118  HB3 LEU A 198      13.264  11.932   8.660  1.00 88.81           H  
ATOM   3119  O   LEU A 198      13.162  12.076   5.976  1.00 88.81           O  
ATOM   3120  CG  LEU A 198      11.984  11.008  10.107  1.00 88.81           C  
ATOM   3121  HG  LEU A 198      11.550  10.026  10.297  1.00 88.81           H  
ATOM   3122  CD1 LEU A 198      12.949  11.356  11.246  1.00 88.81           C  
ATOM   3123 HD11 LEU A 198      12.618  10.843  12.149  1.00 88.81           H  
ATOM   3124 HD12 LEU A 198      13.964  11.064  10.976  1.00 88.81           H  
ATOM   3125 HD13 LEU A 198      12.959  12.430  11.433  1.00 88.81           H  
ATOM   3126  CD2 LEU A 198      10.901  12.077  10.178  1.00 88.81           C  
ATOM   3127 HD21 LEU A 198      10.111  11.895   9.449  1.00 88.81           H  
ATOM   3128 HD22 LEU A 198      11.321  13.062   9.976  1.00 88.81           H  
ATOM   3129 HD23 LEU A 198      10.448  12.058  11.170  1.00 88.81           H  
ATOM   3130  N   ARG A 199      12.987   9.888   5.518  1.00 91.62           N  
ATOM   3131  H   ARG A 199      12.629   8.997   5.830  1.00 91.62           H  
ATOM   3132  CA  ARG A 199      13.976   9.889   4.440  1.00 91.62           C  
ATOM   3133  HA  ARG A 199      14.137  10.919   4.121  1.00 91.62           H  
ATOM   3134  C   ARG A 199      13.522   9.115   3.223  1.00 91.62           C  
ATOM   3135  CB  ARG A 199      15.295   9.308   4.960  1.00 91.62           C  
ATOM   3136  HB2 ARG A 199      15.101   8.377   5.492  1.00 91.62           H  
ATOM   3137  HB3 ARG A 199      15.949   9.083   4.118  1.00 91.62           H  
ATOM   3138  O   ARG A 199      12.914   8.055   3.334  1.00 91.62           O  
ATOM   3139  CG  ARG A 199      15.998  10.302   5.884  1.00 91.62           C  
ATOM   3140  HG2 ARG A 199      16.222  11.211   5.326  1.00 91.62           H  
ATOM   3141  HG3 ARG A 199      15.362  10.548   6.735  1.00 91.62           H  
ATOM   3142  CD  ARG A 199      17.294   9.702   6.406  1.00 91.62           C  
ATOM   3143  HD2 ARG A 199      17.059   8.818   6.998  1.00 91.62           H  
ATOM   3144  HD3 ARG A 199      17.915   9.418   5.556  1.00 91.62           H  
ATOM   3145  NE  ARG A 199      17.998  10.692   7.225  1.00 91.62           N  
ATOM   3146  HE  ARG A 199      17.613  11.626   7.230  1.00 91.62           H  
ATOM   3147  NH1 ARG A 199      19.836   9.423   7.727  1.00 91.62           N  
ATOM   3148 HH11 ARG A 199      20.792   9.365   8.048  1.00 91.62           H  
ATOM   3149 HH12 ARG A 199      19.393   8.654   7.244  1.00 91.62           H  
ATOM   3150  NH2 ARG A 199      19.758  11.601   8.276  1.00 91.62           N  
ATOM   3151 HH21 ARG A 199      19.342  12.463   7.954  1.00 91.62           H  
ATOM   3152 HH22 ARG A 199      20.749  11.612   8.473  1.00 91.62           H  
ATOM   3153  CZ  ARG A 199      19.193  10.561   7.748  1.00 91.62           C  
ATOM   3154  N   ILE A 200      13.941   9.594   2.055  1.00 96.94           N  
ATOM   3155  H   ILE A 200      14.462  10.459   2.067  1.00 96.94           H  
ATOM   3156  CA  ILE A 200      13.817   8.872   0.786  1.00 96.94           C  
ATOM   3157  HA  ILE A 200      13.371   7.898   0.985  1.00 96.94           H  
ATOM   3158  C   ILE A 200      15.211   8.637   0.224  1.00 96.94           C  
ATOM   3159  CB  ILE A 200      12.891   9.586  -0.220  1.00 96.94           C  
ATOM   3160  HB  ILE A 200      13.358  10.520  -0.532  1.00 96.94           H  
ATOM   3161  O   ILE A 200      16.005   9.569   0.088  1.00 96.94           O  
ATOM   3162  CG1 ILE A 200      11.538   9.899   0.456  1.00 96.94           C  
ATOM   3163 HG12 ILE A 200      11.715  10.547   1.314  1.00 96.94           H  
ATOM   3164 HG13 ILE A 200      11.094   8.974   0.823  1.00 96.94           H  
ATOM   3165  CG2 ILE A 200      12.696   8.708  -1.470  1.00 96.94           C  
ATOM   3166 HG21 ILE A 200      12.099   9.235  -2.214  1.00 96.94           H  
ATOM   3167 HG22 ILE A 200      12.197   7.778  -1.199  1.00 96.94           H  
ATOM   3168 HG23 ILE A 200      13.656   8.477  -1.934  1.00 96.94           H  
ATOM   3169  CD1 ILE A 200      10.520  10.619  -0.425  1.00 96.94           C  
ATOM   3170 HD11 ILE A 200      10.200   9.984  -1.252  1.00 96.94           H  
ATOM   3171 HD12 ILE A 200       9.649  10.863   0.183  1.00 96.94           H  
ATOM   3172 HD13 ILE A 200      10.956  11.543  -0.804  1.00 96.94           H  
ATOM   3173  N   ASN A 201      15.497   7.384  -0.108  1.00 97.19           N  
ATOM   3174  H   ASN A 201      14.773   6.689   0.009  1.00 97.19           H  
ATOM   3175  CA  ASN A 201      16.759   6.941  -0.673  1.00 97.19           C  
ATOM   3176  HA  ASN A 201      17.454   7.780  -0.722  1.00 97.19           H  
ATOM   3177  C   ASN A 201      16.536   6.423  -2.095  1.00 97.19           C  
ATOM   3178  CB  ASN A 201      17.362   5.870   0.246  1.00 97.19           C  
ATOM   3179  HB2 ASN A 201      18.271   5.472  -0.206  1.00 97.19           H  
ATOM   3180  HB3 ASN A 201      16.650   5.052   0.350  1.00 97.19           H  
ATOM   3181  O   ASN A 201      15.642   5.612  -2.330  1.00 97.19           O  
ATOM   3182  CG  ASN A 201      17.729   6.400   1.622  1.00 97.19           C  
ATOM   3183  ND2 ASN A 201      17.443   5.650   2.660  1.00 97.19           N  
ATOM   3184 HD21 ASN A 201      16.907   4.800   2.552  1.00 97.19           H  
ATOM   3185 HD22 ASN A 201      17.754   5.960   3.570  1.00 97.19           H  
ATOM   3186  OD1 ASN A 201      18.272   7.483   1.788  1.00 97.19           O  
ATOM   3187  N   LEU A 202      17.370   6.869  -3.030  1.00 97.69           N  
ATOM   3188  H   LEU A 202      18.058   7.555  -2.756  1.00 97.69           H  
ATOM   3189  CA  LEU A 202      17.461   6.349  -4.387  1.00 97.69           C  
ATOM   3190  HA  LEU A 202      16.497   5.922  -4.663  1.00 97.69           H  
ATOM   3191  C   LEU A 202      18.524   5.252  -4.449  1.00 97.69           C  
ATOM   3192  CB  LEU A 202      17.790   7.502  -5.347  1.00 97.69           C  
ATOM   3193  HB2 LEU A 202      18.776   7.890  -5.092  1.00 97.69           H  
ATOM   3194  HB3 LEU A 202      17.071   8.307  -5.194  1.00 97.69           H  
ATOM   3195  O   LEU A 202      19.657   5.437  -3.998  1.00 97.69           O  
ATOM   3196  CG  LEU A 202      17.785   7.106  -6.835  1.00 97.69           C  
ATOM   3197  HG  LEU A 202      18.438   6.248  -6.999  1.00 97.69           H  
ATOM   3198  CD1 LEU A 202      16.374   6.766  -7.308  1.00 97.69           C  
ATOM   3199 HD11 LEU A 202      15.702   7.581  -7.035  1.00 97.69           H  
ATOM   3200 HD12 LEU A 202      16.363   6.631  -8.389  1.00 97.69           H  
ATOM   3201 HD13 LEU A 202      16.031   5.841  -6.845  1.00 97.69           H  
ATOM   3202  CD2 LEU A 202      18.309   8.268  -7.676  1.00 97.69           C  
ATOM   3203 HD21 LEU A 202      17.672   9.143  -7.542  1.00 97.69           H  
ATOM   3204 HD22 LEU A 202      18.313   7.987  -8.729  1.00 97.69           H  
ATOM   3205 HD23 LEU A 202      19.327   8.515  -7.374  1.00 97.69           H  
ATOM   3206  N   TRP A 203      18.169   4.133  -5.059  1.00 98.19           N  
ATOM   3207  H   TRP A 203      17.221   4.048  -5.395  1.00 98.19           H  
ATOM   3208  CA  TRP A 203      19.027   2.970  -5.231  1.00 98.19           C  
ATOM   3209  HA  TRP A 203      20.014   3.154  -4.808  1.00 98.19           H  
ATOM   3210  C   TRP A 203      19.174   2.626  -6.703  1.00 98.19           C  
ATOM   3211  CB  TRP A 203      18.401   1.786  -4.513  1.00 98.19           C  
ATOM   3212  HB2 TRP A 203      19.006   0.896  -4.687  1.00 98.19           H  
ATOM   3213  HB3 TRP A 203      17.418   1.618  -4.953  1.00 98.19           H  
ATOM   3214  O   TRP A 203      18.259   2.841  -7.496  1.00 98.19           O  
ATOM   3215  CG  TRP A 203      18.224   1.951  -3.047  1.00 98.19           C  
ATOM   3216  CD1 TRP A 203      17.151   2.517  -2.455  1.00 98.19           C  
ATOM   3217  HD1 TRP A 203      16.303   2.935  -2.977  1.00 98.19           H  
ATOM   3218  CD2 TRP A 203      19.103   1.506  -1.975  1.00 98.19           C  
ATOM   3219  CE2 TRP A 203      18.445   1.770  -0.741  1.00 98.19           C  
ATOM   3220  CE3 TRP A 203      20.370   0.882  -1.917  1.00 98.19           C  
ATOM   3221  HE3 TRP A 203      20.905   0.685  -2.834  1.00 98.19           H  
ATOM   3222  NE1 TRP A 203      17.281   2.414  -1.092  1.00 98.19           N  
ATOM   3223  HE1 TRP A 203      16.535   2.684  -0.467  1.00 98.19           H  
ATOM   3224  CH2 TRP A 203      20.240   0.745   0.517  1.00 98.19           C  
ATOM   3225  HH2 TRP A 203      20.661   0.405   1.452  1.00 98.19           H  
ATOM   3226  CZ2 TRP A 203      18.971   1.350   0.482  1.00 98.19           C  
ATOM   3227  HZ2 TRP A 203      18.365   1.448   1.370  1.00 98.19           H  
ATOM   3228  CZ3 TRP A 203      20.946   0.532  -0.680  1.00 98.19           C  
ATOM   3229  HZ3 TRP A 203      21.915   0.055  -0.654  1.00 98.19           H  
ATOM   3230  N   HIS A 204      20.300   2.009  -7.047  1.00 98.25           N  
ATOM   3231  H   HIS A 204      20.971   1.803  -6.321  1.00 98.25           H  
ATOM   3232  CA  HIS A 204      20.471   1.329  -8.323  1.00 98.25           C  
ATOM   3233  HA  HIS A 204      19.705   1.653  -9.027  1.00 98.25           H  
ATOM   3234  C   HIS A 204      20.311  -0.178  -8.105  1.00 98.25           C  
ATOM   3235  CB  HIS A 204      21.831   1.707  -8.912  1.00 98.25           C  
ATOM   3236  HB2 HIS A 204      22.626   1.321  -8.274  1.00 98.25           H  
ATOM   3237  HB3 HIS A 204      21.915   2.794  -8.939  1.00 98.25           H  
ATOM   3238  O   HIS A 204      20.914  -0.738  -7.191  1.00 98.25           O  
ATOM   3239  CG  HIS A 204      22.017   1.185 -10.307  1.00 98.25           C  
ATOM   3240  CD2 HIS A 204      21.748   1.855 -11.470  1.00 98.25           C  
ATOM   3241  HD2 HIS A 204      21.360   2.859 -11.561  1.00 98.25           H  
ATOM   3242  ND1 HIS A 204      22.467  -0.069 -10.652  1.00 98.25           N  
ATOM   3243  HD1 HIS A 204      22.884  -0.741 -10.024  1.00 98.25           H  
ATOM   3244  CE1 HIS A 204      22.451  -0.158 -11.992  1.00 98.25           C  
ATOM   3245  HE1 HIS A 204      22.777  -1.009 -12.572  1.00 98.25           H  
ATOM   3246  NE2 HIS A 204      22.046   0.995 -12.527  1.00 98.25           N  
ATOM   3247  N   LEU A 205      19.544  -0.861  -8.953  1.00 97.88           N  
ATOM   3248  H   LEU A 205      19.114  -0.355  -9.715  1.00 97.88           H  
ATOM   3249  CA  LEU A 205      19.189  -2.277  -8.774  1.00 97.88           C  
ATOM   3250  HA  LEU A 205      18.691  -2.389  -7.811  1.00 97.88           H  
ATOM   3251  C   LEU A 205      20.393  -3.233  -8.745  1.00 97.88           C  
ATOM   3252  CB  LEU A 205      18.226  -2.673  -9.905  1.00 97.88           C  
ATOM   3253  HB2 LEU A 205      18.179  -3.760  -9.975  1.00 97.88           H  
ATOM   3254  HB3 LEU A 205      18.630  -2.303 -10.848  1.00 97.88           H  
ATOM   3255  O   LEU A 205      20.297  -4.337  -8.213  1.00 97.88           O  
ATOM   3256  CG  LEU A 205      16.799  -2.135  -9.710  1.00 97.88           C  
ATOM   3257  HG  LEU A 205      16.826  -1.080  -9.436  1.00 97.88           H  
ATOM   3258  CD1 LEU A 205      16.033  -2.273 -11.021  1.00 97.88           C  
ATOM   3259 HD11 LEU A 205      16.510  -1.646 -11.775  1.00 97.88           H  
ATOM   3260 HD12 LEU A 205      15.009  -1.922 -10.895  1.00 97.88           H  
ATOM   3261 HD13 LEU A 205      16.045  -3.307 -11.365  1.00 97.88           H  
ATOM   3262  CD2 LEU A 205      16.059  -2.920  -8.621  1.00 97.88           C  
ATOM   3263 HD21 LEU A 205      16.544  -2.774  -7.655  1.00 97.88           H  
ATOM   3264 HD22 LEU A 205      16.055  -3.984  -8.857  1.00 97.88           H  
ATOM   3265 HD23 LEU A 205      15.035  -2.554  -8.542  1.00 97.88           H  
ATOM   3266  N   GLU A 206      21.530  -2.817  -9.301  1.00 97.44           N  
ATOM   3267  H   GLU A 206      21.486  -1.934  -9.789  1.00 97.44           H  
ATOM   3268  CA  GLU A 206      22.777  -3.597  -9.295  1.00 97.44           C  
ATOM   3269  HA  GLU A 206      22.536  -4.636  -9.069  1.00 97.44           H  
ATOM   3270  C   GLU A 206      23.788  -3.185  -8.208  1.00 97.44           C  
ATOM   3271  CB  GLU A 206      23.423  -3.574 -10.691  1.00 97.44           C  
ATOM   3272  HB2 GLU A 206      23.620  -2.540 -10.975  1.00 97.44           H  
ATOM   3273  HB3 GLU A 206      24.385  -4.085 -10.655  1.00 97.44           H  
ATOM   3274  O   GLU A 206      24.814  -3.848  -8.071  1.00 97.44           O  
ATOM   3275  CG  GLU A 206      22.566  -4.243 -11.780  1.00 97.44           C  
ATOM   3276  HG2 GLU A 206      23.078  -4.115 -12.734  1.00 97.44           H  
ATOM   3277  HG3 GLU A 206      21.610  -3.725 -11.853  1.00 97.44           H  
ATOM   3278  CD  GLU A 206      22.325  -5.751 -11.553  1.00 97.44           C  
ATOM   3279  OE1 GLU A 206      21.404  -6.297 -12.205  1.00 97.44           O  
ATOM   3280  OE2 GLU A 206      23.059  -6.390 -10.750  1.00 97.44           O  
ATOM   3281  N   ILE A 207      23.529  -2.125  -7.432  1.00 97.50           N  
ATOM   3282  H   ILE A 207      22.614  -1.700  -7.472  1.00 97.50           H  
ATOM   3283  CA  ILE A 207      24.467  -1.596  -6.425  1.00 97.50           C  
ATOM   3284  HA  ILE A 207      25.363  -2.216  -6.401  1.00 97.50           H  
ATOM   3285  C   ILE A 207      23.816  -1.672  -5.042  1.00 97.50           C  
ATOM   3286  CB  ILE A 207      24.925  -0.159  -6.773  1.00 97.50           C  
ATOM   3287  HB  ILE A 207      24.058   0.501  -6.727  1.00 97.50           H  
ATOM   3288  O   ILE A 207      22.891  -0.928  -4.736  1.00 97.50           O  
ATOM   3289  CG1 ILE A 207      25.527  -0.087  -8.198  1.00 97.50           C  
ATOM   3290 HG12 ILE A 207      26.397  -0.742  -8.257  1.00 97.50           H  
ATOM   3291 HG13 ILE A 207      24.791  -0.443  -8.918  1.00 97.50           H  
ATOM   3292  CG2 ILE A 207      25.950   0.327  -5.731  1.00 97.50           C  
ATOM   3293 HG21 ILE A 207      25.521   0.301  -4.729  1.00 97.50           H  
ATOM   3294 HG22 ILE A 207      26.237   1.359  -5.930  1.00 97.50           H  
ATOM   3295 HG23 ILE A 207      26.839  -0.305  -5.745  1.00 97.50           H  
ATOM   3296  CD1 ILE A 207      25.935   1.323  -8.648  1.00 97.50           C  
ATOM   3297 HD11 ILE A 207      25.105   2.014  -8.504  1.00 97.50           H  
ATOM   3298 HD12 ILE A 207      26.196   1.299  -9.706  1.00 97.50           H  
ATOM   3299 HD13 ILE A 207      26.803   1.668  -8.087  1.00 97.50           H  
ATOM   3300  N   THR A 208      24.296  -2.587  -4.199  1.00 96.75           N  
ATOM   3301  H   THR A 208      25.052  -3.182  -4.507  1.00 96.75           H  
ATOM   3302  CA  THR A 208      23.677  -2.899  -2.896  1.00 96.75           C  
ATOM   3303  HA  THR A 208      22.623  -2.620  -2.920  1.00 96.75           H  
ATOM   3304  C   THR A 208      24.284  -2.163  -1.710  1.00 96.75           C  
ATOM   3305  CB  THR A 208      23.756  -4.401  -2.608  1.00 96.75           C  
ATOM   3306  HB  THR A 208      23.459  -4.593  -1.578  1.00 96.75           H  
ATOM   3307  O   THR A 208      23.661  -2.085  -0.657  1.00 96.75           O  
ATOM   3308  CG2 THR A 208      22.839  -5.179  -3.541  1.00 96.75           C  
ATOM   3309 HG21 THR A 208      21.808  -4.916  -3.305  1.00 96.75           H  
ATOM   3310 HG22 THR A 208      23.051  -4.915  -4.577  1.00 96.75           H  
ATOM   3311 HG23 THR A 208      22.985  -6.247  -3.381  1.00 96.75           H  
ATOM   3312  OG1 THR A 208      25.068  -4.889  -2.800  1.00 96.75           O  
ATOM   3313  HG1 THR A 208      25.607  -4.547  -2.084  1.00 96.75           H  
ATOM   3314  N   ASP A 209      25.508  -1.661  -1.851  1.00 94.25           N  
ATOM   3315  H   ASP A 209      25.965  -1.710  -2.751  1.00 94.25           H  
ATOM   3316  CA  ASP A 209      26.294  -1.027  -0.787  1.00 94.25           C  
ATOM   3317  HA  ASP A 209      25.920  -1.366   0.179  1.00 94.25           H  
ATOM   3318  C   ASP A 209      26.187   0.505  -0.789  1.00 94.25           C  
ATOM   3319  CB  ASP A 209      27.760  -1.488  -0.910  1.00 94.25           C  
ATOM   3320  HB2 ASP A 209      28.303  -1.160  -0.024  1.00 94.25           H  
ATOM   3321  HB3 ASP A 209      27.790  -2.577  -0.931  1.00 94.25           H  
ATOM   3322  O   ASP A 209      26.809   1.172   0.038  1.00 94.25           O  
ATOM   3323  CG  ASP A 209      28.466  -0.944  -2.164  1.00 94.25           C  
ATOM   3324  OD1 ASP A 209      27.816  -0.917  -3.235  1.00 94.25           O  
ATOM   3325  OD2 ASP A 209      29.650  -0.546  -2.063  1.00 94.25           O  
ATOM   3326  N   ARG A 210      25.423   1.079  -1.727  1.00 95.44           N  
ATOM   3327  H   ARG A 210      24.932   0.473  -2.368  1.00 95.44           H  
ATOM   3328  CA  ARG A 210      25.269   2.528  -1.885  1.00 95.44           C  
ATOM   3329  HA  ARG A 210      25.513   3.009  -0.938  1.00 95.44           H  
ATOM   3330  C   ARG A 210      23.838   2.895  -2.236  1.00 95.44           C  
ATOM   3331  CB  ARG A 210      26.221   3.065  -2.963  1.00 95.44           C  
ATOM   3332  HB2 ARG A 210      26.067   4.140  -3.062  1.00 95.44           H  
ATOM   3333  HB3 ARG A 210      25.983   2.597  -3.918  1.00 95.44           H  
ATOM   3334  O   ARG A 210      23.248   2.338  -3.156  1.00 95.44           O  
ATOM   3335  CG  ARG A 210      27.692   2.808  -2.622  1.00 95.44           C  
ATOM   3336  HG2 ARG A 210      27.869   1.735  -2.547  1.00 95.44           H  
ATOM   3337  HG3 ARG A 210      27.936   3.277  -1.669  1.00 95.44           H  
ATOM   3338  CD  ARG A 210      28.602   3.357  -3.714  1.00 95.44           C  
ATOM   3339  HD2 ARG A 210      28.302   2.924  -4.668  1.00 95.44           H  
ATOM   3340  HD3 ARG A 210      28.487   4.440  -3.751  1.00 95.44           H  
ATOM   3341  NE  ARG A 210      29.996   2.992  -3.430  1.00 95.44           N  
ATOM   3342  HE  ARG A 210      30.117   2.219  -2.791  1.00 95.44           H  
ATOM   3343  NH1 ARG A 210      30.980   4.374  -4.968  1.00 95.44           N  
ATOM   3344 HH11 ARG A 210      30.054   4.629  -5.281  1.00 95.44           H  
ATOM   3345 HH12 ARG A 210      31.806   4.758  -5.404  1.00 95.44           H  
ATOM   3346  NH2 ARG A 210      32.252   3.130  -3.611  1.00 95.44           N  
ATOM   3347 HH21 ARG A 210      32.310   2.412  -2.903  1.00 95.44           H  
ATOM   3348 HH22 ARG A 210      33.086   3.501  -4.044  1.00 95.44           H  
ATOM   3349  CZ  ARG A 210      31.068   3.501  -4.002  1.00 95.44           C  
ATOM   3350  N   SER A 211      23.343   3.908  -1.545  1.00 95.50           N  
ATOM   3351  H   SER A 211      23.914   4.329  -0.827  1.00 95.50           H  
ATOM   3352  CA  SER A 211      22.128   4.639  -1.883  1.00 95.50           C  
ATOM   3353  HA  SER A 211      21.822   4.396  -2.901  1.00 95.50           H  
ATOM   3354  C   SER A 211      22.403   6.135  -1.816  1.00 95.50           C  
ATOM   3355  CB  SER A 211      20.984   4.261  -0.945  1.00 95.50           C  
ATOM   3356  HB2 SER A 211      20.083   4.796  -1.244  1.00 95.50           H  
ATOM   3357  HB3 SER A 211      20.801   3.190  -1.031  1.00 95.50           H  
ATOM   3358  O   SER A 211      23.381   6.575  -1.205  1.00 95.50           O  
ATOM   3359  OG  SER A 211      21.295   4.555   0.401  1.00 95.50           O  
ATOM   3360  HG  SER A 211      21.487   3.722   0.839  1.00 95.50           H  
ATOM   3361  N   PHE A 212      21.543   6.919  -2.453  1.00 95.06           N  
ATOM   3362  H   PHE A 212      20.783   6.488  -2.958  1.00 95.06           H  
ATOM   3363  CA  PHE A 212      21.586   8.372  -2.401  1.00 95.06           C  
ATOM   3364  HA  PHE A 212      22.481   8.704  -1.874  1.00 95.06           H  
ATOM   3365  C   PHE A 212      20.371   8.862  -1.634  1.00 95.06           C  
ATOM   3366  CB  PHE A 212      21.643   8.946  -3.819  1.00 95.06           C  
ATOM   3367  HB2 PHE A 212      20.740   8.663  -4.361  1.00 95.06           H  
ATOM   3368  HB3 PHE A 212      21.658  10.034  -3.757  1.00 95.06           H  
ATOM   3369  O   PHE A 212      19.243   8.693  -2.088  1.00 95.06           O  
ATOM   3370  CG  PHE A 212      22.851   8.479  -4.600  1.00 95.06           C  
ATOM   3371  CD1 PHE A 212      24.081   9.146  -4.453  1.00 95.06           C  
ATOM   3372  HD1 PHE A 212      24.155  10.001  -3.797  1.00 95.06           H  
ATOM   3373  CD2 PHE A 212      22.756   7.360  -5.448  1.00 95.06           C  
ATOM   3374  HD2 PHE A 212      21.814   6.841  -5.551  1.00 95.06           H  
ATOM   3375  CE1 PHE A 212      25.211   8.704  -5.163  1.00 95.06           C  
ATOM   3376  HE1 PHE A 212      26.151   9.224  -5.055  1.00 95.06           H  
ATOM   3377  CE2 PHE A 212      23.885   6.916  -6.156  1.00 95.06           C  
ATOM   3378  HE2 PHE A 212      23.805   6.061  -6.811  1.00 95.06           H  
ATOM   3379  CZ  PHE A 212      25.112   7.590  -6.017  1.00 95.06           C  
ATOM   3380  HZ  PHE A 212      25.976   7.254  -6.571  1.00 95.06           H  
ATOM   3381  N   ASN A 213      20.587   9.468  -0.472  1.00 94.62           N  
ATOM   3382  H   ASN A 213      21.531   9.583  -0.131  1.00 94.62           H  
ATOM   3383  CA  ASN A 213      19.506  10.132   0.232  1.00 94.62           C  
ATOM   3384  HA  ASN A 213      18.645   9.464   0.265  1.00 94.62           H  
ATOM   3385  C   ASN A 213      19.098  11.388  -0.551  1.00 94.62           C  
ATOM   3386  CB  ASN A 213      19.945  10.414   1.670  1.00 94.62           C  
ATOM   3387  HB2 ASN A 213      20.806  11.083   1.672  1.00 94.62           H  
ATOM   3388  HB3 ASN A 213      20.200   9.482   2.174  1.00 94.62           H  
ATOM   3389  O   ASN A 213      19.906  12.298  -0.718  1.00 94.62           O  
ATOM   3390  CG  ASN A 213      18.817  11.080   2.415  1.00 94.62           C  
ATOM   3391  ND2 ASN A 213      17.754  10.366   2.685  1.00 94.62           N  
ATOM   3392 HD21 ASN A 213      16.943  10.905   2.953  1.00 94.62           H  
ATOM   3393 HD22 ASN A 213      17.700   9.410   2.364  1.00 94.62           H  
ATOM   3394  OD1 ASN A 213      18.866  12.254   2.702  1.00 94.62           O  
ATOM   3395  N   ILE A 214      17.874  11.395  -1.075  1.00 95.56           N  
ATOM   3396  H   ILE A 214      17.279  10.601  -0.888  1.00 95.56           H  
ATOM   3397  CA  ILE A 214      17.344  12.468  -1.930  1.00 95.56           C  
ATOM   3398  HA  ILE A 214      18.158  13.139  -2.202  1.00 95.56           H  
ATOM   3399  C   ILE A 214      16.324  13.341  -1.200  1.00 95.56           C  
ATOM   3400  CB  ILE A 214      16.762  11.907  -3.247  1.00 95.56           C  
ATOM   3401  HB  ILE A 214      16.305  12.740  -3.781  1.00 95.56           H  
ATOM   3402  O   ILE A 214      16.075  14.460  -1.629  1.00 95.56           O  
ATOM   3403  CG1 ILE A 214      15.674  10.835  -3.003  1.00 95.56           C  
ATOM   3404 HG12 ILE A 214      14.953  11.215  -2.279  1.00 95.56           H  
ATOM   3405 HG13 ILE A 214      16.128   9.932  -2.595  1.00 95.56           H  
ATOM   3406  CG2 ILE A 214      17.898  11.368  -4.135  1.00 95.56           C  
ATOM   3407 HG21 ILE A 214      18.675  12.125  -4.235  1.00 95.56           H  
ATOM   3408 HG22 ILE A 214      18.330  10.468  -3.699  1.00 95.56           H  
ATOM   3409 HG23 ILE A 214      17.521  11.140  -5.132  1.00 95.56           H  
ATOM   3410  CD1 ILE A 214      14.898  10.458  -4.268  1.00 95.56           C  
ATOM   3411 HD11 ILE A 214      15.548   9.960  -4.988  1.00 95.56           H  
ATOM   3412 HD12 ILE A 214      14.081   9.784  -4.011  1.00 95.56           H  
ATOM   3413 HD13 ILE A 214      14.487  11.357  -4.727  1.00 95.56           H  
ATOM   3414  N   VAL A 215      15.752  12.861  -0.096  1.00 95.38           N  
ATOM   3415  H   VAL A 215      16.018  11.935   0.208  1.00 95.38           H  
ATOM   3416  CA  VAL A 215      14.915  13.651   0.816  1.00 95.38           C  
ATOM   3417  HA  VAL A 215      15.106  14.712   0.657  1.00 95.38           H  
ATOM   3418  C   VAL A 215      15.323  13.300   2.242  1.00 95.38           C  
ATOM   3419  CB  VAL A 215      13.409  13.394   0.584  1.00 95.38           C  
ATOM   3420  HB  VAL A 215      13.209  12.332   0.731  1.00 95.38           H  
ATOM   3421  O   VAL A 215      15.415  12.118   2.579  1.00 95.38           O  
ATOM   3422  CG1 VAL A 215      12.522  14.169   1.563  1.00 95.38           C  
ATOM   3423 HG11 VAL A 215      11.471  13.972   1.350  1.00 95.38           H  
ATOM   3424 HG12 VAL A 215      12.711  15.239   1.480  1.00 95.38           H  
ATOM   3425 HG13 VAL A 215      12.720  13.844   2.585  1.00 95.38           H  
ATOM   3426  CG2 VAL A 215      12.976  13.786  -0.835  1.00 95.38           C  
ATOM   3427 HG21 VAL A 215      11.901  13.654  -0.950  1.00 95.38           H  
ATOM   3428 HG22 VAL A 215      13.485  13.157  -1.566  1.00 95.38           H  
ATOM   3429 HG23 VAL A 215      13.225  14.832  -1.016  1.00 95.38           H  
ATOM   3430  N   ASP A 216      15.536  14.320   3.069  1.00 92.31           N  
ATOM   3431  H   ASP A 216      15.480  15.262   2.708  1.00 92.31           H  
ATOM   3432  CA  ASP A 216      15.695  14.206   4.519  1.00 92.31           C  
ATOM   3433  HA  ASP A 216      15.304  13.244   4.849  1.00 92.31           H  
ATOM   3434  C   ASP A 216      14.868  15.314   5.168  1.00 92.31           C  
ATOM   3435  CB  ASP A 216      17.180  14.306   4.932  1.00 92.31           C  
ATOM   3436  HB2 ASP A 216      17.770  13.709   4.238  1.00 92.31           H  
ATOM   3437  HB3 ASP A 216      17.528  15.336   4.852  1.00 92.31           H  
ATOM   3438  O   ASP A 216      15.189  16.494   5.029  1.00 92.31           O  
ATOM   3439  CG  ASP A 216      17.462  13.775   6.346  1.00 92.31           C  
ATOM   3440  OD1 ASP A 216      16.508  13.432   7.078  1.00 92.31           O  
ATOM   3441  OD2 ASP A 216      18.641  13.542   6.709  1.00 92.31           O  
ATOM   3442  N   ILE A 217      13.779  14.939   5.836  1.00 88.19           N  
ATOM   3443  H   ILE A 217      13.560  13.954   5.885  1.00 88.19           H  
ATOM   3444  CA  ILE A 217      12.947  15.877   6.604  1.00 88.19           C  
ATOM   3445  HA  ILE A 217      13.218  16.894   6.318  1.00 88.19           H  
ATOM   3446  C   ILE A 217      13.240  15.799   8.104  1.00 88.19           C  
ATOM   3447  CB  ILE A 217      11.446  15.724   6.284  1.00 88.19           C  
ATOM   3448  HB  ILE A 217      10.917  16.497   6.842  1.00 88.19           H  
ATOM   3449  O   ILE A 217      12.517  16.389   8.907  1.00 88.19           O  
ATOM   3450  CG1 ILE A 217      10.894  14.351   6.715  1.00 88.19           C  
ATOM   3451 HG12 ILE A 217      11.165  13.600   5.974  1.00 88.19           H  
ATOM   3452 HG13 ILE A 217      11.320  14.060   7.675  1.00 88.19           H  
ATOM   3453  CG2 ILE A 217      11.184  15.979   4.788  1.00 88.19           C  
ATOM   3454 HG21 ILE A 217      11.638  16.924   4.490  1.00 88.19           H  
ATOM   3455 HG22 ILE A 217      10.112  16.033   4.599  1.00 88.19           H  
ATOM   3456 HG23 ILE A 217      11.610  15.174   4.188  1.00 88.19           H  
ATOM   3457  CD1 ILE A 217       9.374  14.352   6.870  1.00 88.19           C  
ATOM   3458 HD11 ILE A 217       9.058  13.372   7.228  1.00 88.19           H  
ATOM   3459 HD12 ILE A 217       9.084  15.105   7.603  1.00 88.19           H  
ATOM   3460 HD13 ILE A 217       8.886  14.558   5.918  1.00 88.19           H  
ATOM   3461  N   LYS A 218      14.281  15.058   8.508  1.00 83.75           N  
ATOM   3462  H   LYS A 218      14.869  14.618   7.815  1.00 83.75           H  
ATOM   3463  CA  LYS A 218      14.655  14.939   9.914  1.00 83.75           C  
ATOM   3464  HA  LYS A 218      13.766  14.604  10.448  1.00 83.75           H  
ATOM   3465  C   LYS A 218      15.106  16.310  10.455  1.00 83.75           C  
ATOM   3466  CB  LYS A 218      15.747  13.875  10.072  1.00 83.75           C  
ATOM   3467  HB2 LYS A 218      15.413  12.941   9.619  1.00 83.75           H  
ATOM   3468  HB3 LYS A 218      16.654  14.209   9.569  1.00 83.75           H  
ATOM   3469  O   LYS A 218      16.080  16.867   9.946  1.00 83.75           O  
ATOM   3470  CG  LYS A 218      16.044  13.644  11.555  1.00 83.75           C  
ATOM   3471  HG2 LYS A 218      16.358  14.584  12.008  1.00 83.75           H  
ATOM   3472  HG3 LYS A 218      15.137  13.303  12.055  1.00 83.75           H  
ATOM   3473  CD  LYS A 218      17.156  12.621  11.776  1.00 83.75           C  
ATOM   3474  HD2 LYS A 218      16.837  11.646  11.408  1.00 83.75           H  
ATOM   3475  HD3 LYS A 218      18.054  12.944  11.248  1.00 83.75           H  
ATOM   3476  CE  LYS A 218      17.413  12.584  13.286  1.00 83.75           C  
ATOM   3477  HE2 LYS A 218      17.705  13.583  13.608  1.00 83.75           H  
ATOM   3478  HE3 LYS A 218      16.477  12.349  13.792  1.00 83.75           H  
ATOM   3479  NZ  LYS A 218      18.450  11.596  13.660  1.00 83.75           N  
ATOM   3480  HZ1 LYS A 218      18.581  11.621  14.661  1.00 83.75           H  
ATOM   3481  HZ2 LYS A 218      19.326  11.819  13.209  1.00 83.75           H  
ATOM   3482  HZ3 LYS A 218      18.145  10.665  13.415  1.00 83.75           H  
ATOM   3483  N   PRO A 219      14.466  16.838  11.511  1.00 83.38           N  
ATOM   3484  CA  PRO A 219      14.893  18.081  12.143  1.00 83.38           C  
ATOM   3485  HA  PRO A 219      15.047  18.852  11.388  1.00 83.38           H  
ATOM   3486  C   PRO A 219      16.195  17.892  12.934  1.00 83.38           C  
ATOM   3487  CB  PRO A 219      13.729  18.487  13.048  1.00 83.38           C  
ATOM   3488  HB2 PRO A 219      14.052  19.079  13.903  1.00 83.38           H  
ATOM   3489  HB3 PRO A 219      12.982  19.031  12.470  1.00 83.38           H  
ATOM   3490  O   PRO A 219      16.600  16.772  13.260  1.00 83.38           O  
ATOM   3491  CG  PRO A 219      13.166  17.132  13.466  1.00 83.38           C  
ATOM   3492  HG2 PRO A 219      12.130  17.208  13.796  1.00 83.38           H  
ATOM   3493  HG3 PRO A 219      13.793  16.693  14.242  1.00 83.38           H  
ATOM   3494  CD  PRO A 219      13.305  16.298  12.202  1.00 83.38           C  
ATOM   3495  HD2 PRO A 219      12.422  16.428  11.575  1.00 83.38           H  
ATOM   3496  HD3 PRO A 219      13.441  15.249  12.468  1.00 83.38           H  
ATOM   3497  N   ALA A 220      16.840  19.007  13.288  1.00 83.94           N  
ATOM   3498  H   ALA A 220      16.440  19.900  13.036  1.00 83.94           H  
ATOM   3499  CA  ALA A 220      18.037  18.990  14.130  1.00 83.94           C  
ATOM   3500  HA  ALA A 220      18.783  18.344  13.668  1.00 83.94           H  
ATOM   3501  C   ALA A 220      17.736  18.427  15.528  1.00 83.94           C  
ATOM   3502  CB  ALA A 220      18.597  20.415  14.209  1.00 83.94           C  
ATOM   3503  HB1 ALA A 220      18.846  20.771  13.209  1.00 83.94           H  
ATOM   3504  HB2 ALA A 220      19.498  20.418  14.822  1.00 83.94           H  
ATOM   3505  HB3 ALA A 220      17.861  21.083  14.656  1.00 83.94           H  
ATOM   3506  O   ALA A 220      18.512  17.627  16.053  1.00 83.94           O  
ATOM   3507  N   ASN A 221      16.588  18.804  16.095  1.00 77.38           N  
ATOM   3508  H   ASN A 221      16.007  19.476  15.615  1.00 77.38           H  
ATOM   3509  CA  ASN A 221      16.038  18.217  17.308  1.00 77.38           C  
ATOM   3510  HA  ASN A 221      16.747  17.504  17.728  1.00 77.38           H  
ATOM   3511  C   ASN A 221      14.749  17.459  16.961  1.00 77.38           C  
ATOM   3512  CB  ASN A 221      15.827  19.336  18.343  1.00 77.38           C  
ATOM   3513  HB2 ASN A 221      15.096  20.052  17.966  1.00 77.38           H  
ATOM   3514  HB3 ASN A 221      16.766  19.865  18.505  1.00 77.38           H  
ATOM   3515  O   ASN A 221      13.830  18.036  16.390  1.00 77.38           O  
ATOM   3516  CG  ASN A 221      15.343  18.809  19.684  1.00 77.38           C  
ATOM   3517  ND2 ASN A 221      15.125  19.682  20.638  1.00 77.38           N  
ATOM   3518 HD21 ASN A 221      15.155  20.670  20.430  1.00 77.38           H  
ATOM   3519 HD22 ASN A 221      14.642  19.367  21.466  1.00 77.38           H  
ATOM   3520  OD1 ASN A 221      15.159  17.614  19.863  1.00 77.38           O  
ATOM   3521  N   MET A 222      14.658  16.176  17.317  1.00 71.88           N  
ATOM   3522  H   MET A 222      15.397  15.791  17.890  1.00 71.88           H  
ATOM   3523  CA  MET A 222      13.461  15.358  17.067  1.00 71.88           C  
ATOM   3524  HA  MET A 222      13.231  15.377  16.002  1.00 71.88           H  
ATOM   3525  C   MET A 222      12.210  15.888  17.782  1.00 71.88           C  
ATOM   3526  CB  MET A 222      13.720  13.905  17.486  1.00 71.88           C  
ATOM   3527  HB2 MET A 222      14.151  13.890  18.487  1.00 71.88           H  
ATOM   3528  HB3 MET A 222      12.769  13.373  17.523  1.00 71.88           H  
ATOM   3529  O   MET A 222      11.101  15.595  17.349  1.00 71.88           O  
ATOM   3530  CG  MET A 222      14.649  13.161  16.520  1.00 71.88           C  
ATOM   3531  HG2 MET A 222      15.574  13.730  16.421  1.00 71.88           H  
ATOM   3532  HG3 MET A 222      14.899  12.199  16.968  1.00 71.88           H  
ATOM   3533  SD  MET A 222      13.984  12.849  14.854  1.00 71.88           S  
ATOM   3534  CE  MET A 222      12.629  11.706  15.256  1.00 71.88           C  
ATOM   3535  HE1 MET A 222      12.189  11.317  14.337  1.00 71.88           H  
ATOM   3536  HE2 MET A 222      11.855  12.227  15.819  1.00 71.88           H  
ATOM   3537  HE3 MET A 222      13.010  10.874  15.848  1.00 71.88           H  
ATOM   3538  N   GLU A 223      12.371  16.695  18.833  1.00 69.62           N  
ATOM   3539  H   GLU A 223      13.303  16.883  19.172  1.00 69.62           H  
ATOM   3540  CA  GLU A 223      11.262  17.411  19.483  1.00 69.62           C  
ATOM   3541  HA  GLU A 223      10.485  16.707  19.782  1.00 69.62           H  
ATOM   3542  C   GLU A 223      10.587  18.431  18.554  1.00 69.62           C  
ATOM   3543  CB  GLU A 223      11.782  18.125  20.736  1.00 69.62           C  
ATOM   3544  HB2 GLU A 223      10.964  18.690  21.185  1.00 69.62           H  
ATOM   3545  HB3 GLU A 223      12.552  18.831  20.424  1.00 69.62           H  
ATOM   3546  O   GLU A 223       9.420  18.759  18.749  1.00 69.62           O  
ATOM   3547  CG  GLU A 223      12.343  17.160  21.795  1.00 69.62           C  
ATOM   3548  HG2 GLU A 223      11.529  16.525  22.146  1.00 69.62           H  
ATOM   3549  HG3 GLU A 223      13.096  16.513  21.345  1.00 69.62           H  
ATOM   3550  CD  GLU A 223      12.982  17.886  22.990  1.00 69.62           C  
ATOM   3551  OE1 GLU A 223      13.131  17.233  24.046  1.00 69.62           O  
ATOM   3552  OE2 GLU A 223      13.359  19.073  22.837  1.00 69.62           O  
ATOM   3553  N   GLU A 224      11.295  18.894  17.519  1.00 75.56           N  
ATOM   3554  H   GLU A 224      12.243  18.565  17.403  1.00 75.56           H  
ATOM   3555  CA  GLU A 224      10.788  19.808  16.490  1.00 75.56           C  
ATOM   3556  HA  GLU A 224      10.012  20.436  16.927  1.00 75.56           H  
ATOM   3557  C   GLU A 224      10.146  19.060  15.307  1.00 75.56           C  
ATOM   3558  CB  GLU A 224      11.922  20.725  15.993  1.00 75.56           C  
ATOM   3559  HB2 GLU A 224      11.520  21.410  15.247  1.00 75.56           H  
ATOM   3560  HB3 GLU A 224      12.675  20.105  15.506  1.00 75.56           H  
ATOM   3561  O   GLU A 224       9.778  19.672  14.302  1.00 75.56           O  
ATOM   3562  CG  GLU A 224      12.587  21.564  17.098  1.00 75.56           C  
ATOM   3563  HG2 GLU A 224      11.857  22.282  17.474  1.00 75.56           H  
ATOM   3564  HG3 GLU A 224      12.874  20.916  17.925  1.00 75.56           H  
ATOM   3565  CD  GLU A 224      13.844  22.313  16.618  1.00 75.56           C  
ATOM   3566  OE1 GLU A 224      14.474  22.972  17.477  1.00 75.56           O  
ATOM   3567  OE2 GLU A 224      14.219  22.194  15.427  1.00 75.56           O  
ATOM   3568  N   LEU A 225      10.019  17.729  15.380  1.00 78.06           N  
ATOM   3569  H   LEU A 225      10.291  17.260  16.233  1.00 78.06           H  
ATOM   3570  CA  LEU A 225       9.424  16.944  14.306  1.00 78.06           C  
ATOM   3571  HA  LEU A 225       9.877  17.276  13.373  1.00 78.06           H  
ATOM   3572  C   LEU A 225       7.916  17.205  14.226  1.00 78.06           C  
ATOM   3573  CB  LEU A 225       9.740  15.454  14.506  1.00 78.06           C  
ATOM   3574  HB2 LEU A 225       9.252  15.122  15.422  1.00 78.06           H  
ATOM   3575  HB3 LEU A 225      10.815  15.319  14.625  1.00 78.06           H  
ATOM   3576  O   LEU A 225       7.165  16.855  15.131  1.00 78.06           O  
ATOM   3577  CG  LEU A 225       9.251  14.591  13.334  1.00 78.06           C  
ATOM   3578  HG  LEU A 225       8.201  14.799  13.128  1.00 78.06           H  
ATOM   3579  CD1 LEU A 225      10.061  14.838  12.064  1.00 78.06           C  
ATOM   3580 HD11 LEU A 225       9.991  15.877  11.745  1.00 78.06           H  
ATOM   3581 HD12 LEU A 225       9.648  14.228  11.260  1.00 78.06           H  
ATOM   3582 HD13 LEU A 225      11.104  14.563  12.221  1.00 78.06           H  
ATOM   3583  CD2 LEU A 225       9.390  13.120  13.695  1.00 78.06           C  
ATOM   3584 HD21 LEU A 225      10.444  12.852  13.767  1.00 78.06           H  
ATOM   3585 HD22 LEU A 225       8.909  12.518  12.923  1.00 78.06           H  
ATOM   3586 HD23 LEU A 225       8.907  12.933  14.654  1.00 78.06           H  
ATOM   3587  N   THR A 226       7.471  17.778  13.106  1.00 77.06           N  
ATOM   3588  H   THR A 226       8.160  18.080  12.433  1.00 77.06           H  
ATOM   3589  CA  THR A 226       6.054  18.126  12.890  1.00 77.06           C  
ATOM   3590  HA  THR A 226       5.493  17.911  13.800  1.00 77.06           H  
ATOM   3591  C   THR A 226       5.378  17.327  11.782  1.00 77.06           C  
ATOM   3592  CB  THR A 226       5.867  19.619  12.595  1.00 77.06           C  
ATOM   3593  HB  THR A 226       4.799  19.811  12.497  1.00 77.06           H  
ATOM   3594  O   THR A 226       4.169  17.419  11.606  1.00 77.06           O  
ATOM   3595  CG2 THR A 226       6.402  20.535  13.688  1.00 77.06           C  
ATOM   3596 HG21 THR A 226       6.105  21.564  13.485  1.00 77.06           H  
ATOM   3597 HG22 THR A 226       7.490  20.483  13.739  1.00 77.06           H  
ATOM   3598 HG23 THR A 226       5.991  20.233  14.652  1.00 77.06           H  
ATOM   3599  OG1 THR A 226       6.500  19.989  11.385  1.00 77.06           O  
ATOM   3600  HG1 THR A 226       7.431  20.095  11.597  1.00 77.06           H  
ATOM   3601  N   GLU A 227       6.119  16.576  10.980  1.00 86.00           N  
ATOM   3602  H   GLU A 227       7.110  16.477  11.144  1.00 86.00           H  
ATOM   3603  CA  GLU A 227       5.538  15.735   9.940  1.00 86.00           C  
ATOM   3604  HA  GLU A 227       4.599  15.332  10.320  1.00 86.00           H  
ATOM   3605  C   GLU A 227       6.443  14.549   9.646  1.00 86.00           C  
ATOM   3606  CB  GLU A 227       5.222  16.544   8.667  1.00 86.00           C  
ATOM   3607  HB2 GLU A 227       4.667  15.900   7.985  1.00 86.00           H  
ATOM   3608  HB3 GLU A 227       4.571  17.375   8.940  1.00 86.00           H  
ATOM   3609  O   GLU A 227       7.651  14.621   9.850  1.00 86.00           O  
ATOM   3610  CG  GLU A 227       6.445  17.114   7.932  1.00 86.00           C  
ATOM   3611  HG2 GLU A 227       7.014  17.743   8.617  1.00 86.00           H  
ATOM   3612  HG3 GLU A 227       7.082  16.292   7.604  1.00 86.00           H  
ATOM   3613  CD  GLU A 227       6.032  17.933   6.701  1.00 86.00           C  
ATOM   3614  OE1 GLU A 227       6.438  19.108   6.569  1.00 86.00           O  
ATOM   3615  OE2 GLU A 227       5.285  17.428   5.833  1.00 86.00           O  
ATOM   3616  N   VAL A 228       5.848  13.468   9.161  1.00 89.00           N  
ATOM   3617  H   VAL A 228       4.844  13.483   9.044  1.00 89.00           H  
ATOM   3618  CA  VAL A 228       6.558  12.287   8.665  1.00 89.00           C  
ATOM   3619  HA  VAL A 228       7.626  12.498   8.622  1.00 89.00           H  
ATOM   3620  C   VAL A 228       6.102  11.977   7.250  1.00 89.00           C  
ATOM   3621  CB  VAL A 228       6.382  11.067   9.584  1.00 89.00           C  
ATOM   3622  HB  VAL A 228       6.811  10.193   9.095  1.00 89.00           H  
ATOM   3623  O   VAL A 228       4.967  12.283   6.877  1.00 89.00           O  
ATOM   3624  CG1 VAL A 228       7.136  11.276  10.900  1.00 89.00           C  
ATOM   3625 HG11 VAL A 228       6.874  10.484  11.602  1.00 89.00           H  
ATOM   3626 HG12 VAL A 228       8.206  11.223  10.700  1.00 89.00           H  
ATOM   3627 HG13 VAL A 228       6.915  12.252  11.331  1.00 89.00           H  
ATOM   3628  CG2 VAL A 228       4.917  10.738   9.877  1.00 89.00           C  
ATOM   3629 HG21 VAL A 228       4.877   9.845  10.502  1.00 89.00           H  
ATOM   3630 HG22 VAL A 228       4.439  11.562  10.407  1.00 89.00           H  
ATOM   3631 HG23 VAL A 228       4.394  10.530   8.944  1.00 89.00           H  
ATOM   3632  N   ILE A 229       6.984  11.367   6.468  1.00 92.19           N  
ATOM   3633  H   ILE A 229       7.866  11.108   6.887  1.00 92.19           H  
ATOM   3634  CA  ILE A 229       6.696  10.816   5.150  1.00 92.19           C  
ATOM   3635  HA  ILE A 229       6.126  11.549   4.577  1.00 92.19           H  
ATOM   3636  C   ILE A 229       5.853   9.561   5.341  1.00 92.19           C  
ATOM   3637  CB  ILE A 229       7.998  10.494   4.387  1.00 92.19           C  
ATOM   3638  HB  ILE A 229       8.549   9.745   4.957  1.00 92.19           H  
ATOM   3639  O   ILE A 229       6.267   8.626   6.020  1.00 92.19           O  
ATOM   3640  CG1 ILE A 229       8.889  11.752   4.284  1.00 92.19           C  
ATOM   3641 HG12 ILE A 229       8.336  12.560   3.806  1.00 92.19           H  
ATOM   3642 HG13 ILE A 229       9.157  12.066   5.293  1.00 92.19           H  
ATOM   3643  CG2 ILE A 229       7.660   9.899   3.006  1.00 92.19           C  
ATOM   3644 HG21 ILE A 229       7.141   8.947   3.120  1.00 92.19           H  
ATOM   3645 HG22 ILE A 229       7.025  10.589   2.451  1.00 92.19           H  
ATOM   3646 HG23 ILE A 229       8.571   9.699   2.442  1.00 92.19           H  
ATOM   3647  CD1 ILE A 229      10.209  11.542   3.541  1.00 92.19           C  
ATOM   3648 HD11 ILE A 229      10.014  11.490   2.470  1.00 92.19           H  
ATOM   3649 HD12 ILE A 229      10.690  10.625   3.880  1.00 92.19           H  
ATOM   3650 HD13 ILE A 229      10.871  12.387   3.731  1.00 92.19           H  
ATOM   3651  N   THR A 230       4.672   9.529   4.737  1.00 92.81           N  
ATOM   3652  H   THR A 230       4.374  10.333   4.203  1.00 92.81           H  
ATOM   3653  CA  THR A 230       3.734   8.411   4.909  1.00 92.81           C  
ATOM   3654  HA  THR A 230       4.024   7.812   5.772  1.00 92.81           H  
ATOM   3655  C   THR A 230       3.704   7.462   3.723  1.00 92.81           C  
ATOM   3656  CB  THR A 230       2.327   8.929   5.172  1.00 92.81           C  
ATOM   3657  HB  THR A 230       1.654   8.072   5.189  1.00 92.81           H  
ATOM   3658  O   THR A 230       3.455   6.271   3.902  1.00 92.81           O  
ATOM   3659  CG2 THR A 230       2.218   9.643   6.518  1.00 92.81           C  
ATOM   3660 HG21 THR A 230       2.917  10.479   6.555  1.00 92.81           H  
ATOM   3661 HG22 THR A 230       2.460   8.945   7.319  1.00 92.81           H  
ATOM   3662 HG23 THR A 230       1.200  10.008   6.656  1.00 92.81           H  
ATOM   3663  OG1 THR A 230       1.908   9.827   4.163  1.00 92.81           O  
ATOM   3664  HG1 THR A 230       0.953   9.734   4.203  1.00 92.81           H  
ATOM   3665  N   ALA A 231       3.969   7.977   2.522  1.00 96.25           N  
ATOM   3666  H   ALA A 231       4.148   8.969   2.451  1.00 96.25           H  
ATOM   3667  CA  ALA A 231       4.103   7.190   1.310  1.00 96.25           C  
ATOM   3668  HA  ALA A 231       4.612   6.265   1.581  1.00 96.25           H  
ATOM   3669  C   ALA A 231       4.948   7.934   0.264  1.00 96.25           C  
ATOM   3670  CB  ALA A 231       2.709   6.829   0.776  1.00 96.25           C  
ATOM   3671  HB1 ALA A 231       2.804   6.221  -0.124  1.00 96.25           H  
ATOM   3672  HB2 ALA A 231       2.163   6.253   1.522  1.00 96.25           H  
ATOM   3673  HB3 ALA A 231       2.145   7.734   0.551  1.00 96.25           H  
ATOM   3674  O   ALA A 231       5.036   9.164   0.286  1.00 96.25           O  
ATOM   3675  N   ALA A 232       5.554   7.198  -0.667  1.00 97.94           N  
ATOM   3676  H   ALA A 232       5.478   6.193  -0.603  1.00 97.94           H  
ATOM   3677  CA  ALA A 232       6.280   7.757  -1.804  1.00 97.94           C  
ATOM   3678  HA  ALA A 232       5.844   8.727  -2.043  1.00 97.94           H  
ATOM   3679  C   ALA A 232       6.151   6.876  -3.053  1.00 97.94           C  
ATOM   3680  CB  ALA A 232       7.751   7.960  -1.426  1.00 97.94           C  
ATOM   3681  HB1 ALA A 232       8.276   8.447  -2.249  1.00 97.94           H  
ATOM   3682  HB2 ALA A 232       8.211   6.993  -1.226  1.00 97.94           H  
ATOM   3683  HB3 ALA A 232       7.823   8.589  -0.538  1.00 97.94           H  
ATOM   3684  O   ALA A 232       6.166   5.646  -2.964  1.00 97.94           O  
ATOM   3685  N   GLU A 233       6.077   7.505  -4.225  1.00 98.12           N  
ATOM   3686  H   GLU A 233       6.107   8.514  -4.237  1.00 98.12           H  
ATOM   3687  CA  GLU A 233       5.942   6.803  -5.502  1.00 98.12           C  
ATOM   3688  HA  GLU A 233       6.419   5.829  -5.401  1.00 98.12           H  
ATOM   3689  C   GLU A 233       6.649   7.544  -6.642  1.00 98.12           C  
ATOM   3690  CB  GLU A 233       4.455   6.560  -5.815  1.00 98.12           C  
ATOM   3691  HB2 GLU A 233       3.938   6.268  -4.901  1.00 98.12           H  
ATOM   3692  HB3 GLU A 233       4.002   7.477  -6.194  1.00 98.12           H  
ATOM   3693  O   GLU A 233       6.642   8.775  -6.710  1.00 98.12           O  
ATOM   3694  CG  GLU A 233       4.296   5.421  -6.833  1.00 98.12           C  
ATOM   3695  HG2 GLU A 233       4.737   5.716  -7.786  1.00 98.12           H  
ATOM   3696  HG3 GLU A 233       4.838   4.550  -6.467  1.00 98.12           H  
ATOM   3697  CD  GLU A 233       2.834   5.037  -7.060  1.00 98.12           C  
ATOM   3698  OE1 GLU A 233       2.506   3.824  -6.978  1.00 98.12           O  
ATOM   3699  OE2 GLU A 233       2.034   5.954  -7.326  1.00 98.12           O  
ATOM   3700  N   PHE A 234       7.263   6.792  -7.554  1.00 98.25           N  
ATOM   3701  H   PHE A 234       7.156   5.789  -7.491  1.00 98.25           H  
ATOM   3702  CA  PHE A 234       7.794   7.338  -8.800  1.00 98.25           C  
ATOM   3703  HA  PHE A 234       8.287   8.285  -8.578  1.00 98.25           H  
ATOM   3704  C   PHE A 234       6.672   7.644  -9.790  1.00 98.25           C  
ATOM   3705  CB  PHE A 234       8.828   6.390  -9.432  1.00 98.25           C  
ATOM   3706  HB2 PHE A 234       8.747   6.446 -10.517  1.00 98.25           H  
ATOM   3707  HB3 PHE A 234       8.612   5.358  -9.156  1.00 98.25           H  
ATOM   3708  O   PHE A 234       5.677   6.927  -9.876  1.00 98.25           O  
ATOM   3709  CG  PHE A 234      10.256   6.742  -9.084  1.00 98.25           C  
ATOM   3710  CD1 PHE A 234      10.768   7.981  -9.500  1.00 98.25           C  
ATOM   3711  HD1 PHE A 234      10.155   8.647 -10.090  1.00 98.25           H  
ATOM   3712  CD2 PHE A 234      11.086   5.845  -8.390  1.00 98.25           C  
ATOM   3713  HD2 PHE A 234      10.711   4.874  -8.099  1.00 98.25           H  
ATOM   3714  CE1 PHE A 234      12.075   8.358  -9.171  1.00 98.25           C  
ATOM   3715  HE1 PHE A 234      12.449   9.321  -9.485  1.00 98.25           H  
ATOM   3716  CE2 PHE A 234      12.416   6.204  -8.102  1.00 98.25           C  
ATOM   3717  HE2 PHE A 234      13.075   5.510  -7.601  1.00 98.25           H  
ATOM   3718  CZ  PHE A 234      12.902   7.468  -8.474  1.00 98.25           C  
ATOM   3719  HZ  PHE A 234      13.922   7.750  -8.259  1.00 98.25           H  
ATOM   3720  N   HIS A 235       6.867   8.679 -10.602  1.00 98.12           N  
ATOM   3721  H   HIS A 235       7.718   9.218 -10.529  1.00 98.12           H  
ATOM   3722  CA  HIS A 235       5.995   8.928 -11.736  1.00 98.12           C  
ATOM   3723  HA  HIS A 235       4.973   8.968 -11.358  1.00 98.12           H  
ATOM   3724  C   HIS A 235       6.134   7.789 -12.764  1.00 98.12           C  
ATOM   3725  CB  HIS A 235       6.333  10.287 -12.349  1.00 98.12           C  
ATOM   3726  HB2 HIS A 235       6.280  11.048 -11.570  1.00 98.12           H  
ATOM   3727  HB3 HIS A 235       7.350  10.263 -12.739  1.00 98.12           H  
ATOM   3728  O   HIS A 235       7.257   7.441 -13.144  1.00 98.12           O  
ATOM   3729  CG  HIS A 235       5.390  10.667 -13.453  1.00 98.12           C  
ATOM   3730  CD2 HIS A 235       4.212  11.346 -13.315  1.00 98.12           C  
ATOM   3731  HD2 HIS A 235       3.788  11.709 -12.391  1.00 98.12           H  
ATOM   3732  ND1 HIS A 235       5.546  10.391 -14.792  1.00 98.12           N  
ATOM   3733  HD1 HIS A 235       6.412  10.123 -15.237  1.00 98.12           H  
ATOM   3734  CE1 HIS A 235       4.493  10.897 -15.446  1.00 98.12           C  
ATOM   3735  HE1 HIS A 235       4.382  10.936 -16.520  1.00 98.12           H  
ATOM   3736  NE2 HIS A 235       3.661  11.487 -14.588  1.00 98.12           N  
ATOM   3737  N   PRO A 236       5.023   7.241 -13.291  1.00 97.31           N  
ATOM   3738  CA  PRO A 236       5.053   6.027 -14.110  1.00 97.31           C  
ATOM   3739  HA  PRO A 236       5.564   5.234 -13.564  1.00 97.31           H  
ATOM   3740  C   PRO A 236       5.763   6.198 -15.459  1.00 97.31           C  
ATOM   3741  CB  PRO A 236       3.582   5.635 -14.295  1.00 97.31           C  
ATOM   3742  HB2 PRO A 236       3.294   4.936 -13.510  1.00 97.31           H  
ATOM   3743  HB3 PRO A 236       3.388   5.197 -15.275  1.00 97.31           H  
ATOM   3744  O   PRO A 236       6.234   5.217 -16.023  1.00 97.31           O  
ATOM   3745  CG  PRO A 236       2.823   6.945 -14.106  1.00 97.31           C  
ATOM   3746  HG2 PRO A 236       1.801   6.768 -13.769  1.00 97.31           H  
ATOM   3747  HG3 PRO A 236       2.836   7.522 -15.031  1.00 97.31           H  
ATOM   3748  CD  PRO A 236       3.650   7.650 -13.040  1.00 97.31           C  
ATOM   3749  HD2 PRO A 236       3.515   8.729 -13.114  1.00 97.31           H  
ATOM   3750  HD3 PRO A 236       3.354   7.298 -12.051  1.00 97.31           H  
ATOM   3751  N   ASN A 237       5.859   7.431 -15.973  1.00 96.94           N  
ATOM   3752  H   ASN A 237       5.418   8.172 -15.448  1.00 96.94           H  
ATOM   3753  CA  ASN A 237       6.407   7.724 -17.307  1.00 96.94           C  
ATOM   3754  HA  ASN A 237       6.757   6.798 -17.763  1.00 96.94           H  
ATOM   3755  C   ASN A 237       7.618   8.679 -17.300  1.00 96.94           C  
ATOM   3756  CB  ASN A 237       5.270   8.281 -18.190  1.00 96.94           C  
ATOM   3757  HB2 ASN A 237       4.936   9.241 -17.796  1.00 96.94           H  
ATOM   3758  HB3 ASN A 237       5.652   8.446 -19.198  1.00 96.94           H  
ATOM   3759  O   ASN A 237       8.167   8.968 -18.360  1.00 96.94           O  
ATOM   3760  CG  ASN A 237       4.086   7.336 -18.305  1.00 96.94           C  
ATOM   3761  ND2 ASN A 237       2.871   7.805 -18.126  1.00 96.94           N  
ATOM   3762 HD21 ASN A 237       2.683   8.780 -17.942  1.00 96.94           H  
ATOM   3763 HD22 ASN A 237       2.144   7.105 -18.102  1.00 96.94           H  
ATOM   3764  OD1 ASN A 237       4.230   6.157 -18.555  1.00 96.94           O  
ATOM   3765  N   SER A 238       8.008   9.216 -16.138  1.00 96.88           N  
ATOM   3766  H   SER A 238       7.711   8.758 -15.288  1.00 96.88           H  
ATOM   3767  CA  SER A 238       9.035  10.268 -16.035  1.00 96.88           C  
ATOM   3768  HA  SER A 238       9.568  10.366 -16.981  1.00 96.88           H  
ATOM   3769  C   SER A 238      10.040   9.880 -14.967  1.00 96.88           C  
ATOM   3770  CB  SER A 238       8.447  11.646 -15.694  1.00 96.88           C  
ATOM   3771  HB2 SER A 238       9.253  12.379 -15.662  1.00 96.88           H  
ATOM   3772  HB3 SER A 238       7.978  11.612 -14.711  1.00 96.88           H  
ATOM   3773  O   SER A 238       9.780  10.061 -13.780  1.00 96.88           O  
ATOM   3774  OG  SER A 238       7.485  12.054 -16.648  1.00 96.88           O  
ATOM   3775  HG  SER A 238       7.112  12.887 -16.350  1.00 96.88           H  
ATOM   3776  N   CYS A 239      11.193   9.360 -15.381  1.00 96.75           N  
ATOM   3777  H   CYS A 239      11.338   9.202 -16.368  1.00 96.75           H  
ATOM   3778  CA  CYS A 239      12.142   8.731 -14.462  1.00 96.75           C  
ATOM   3779  HA  CYS A 239      11.546   8.069 -13.834  1.00 96.75           H  
ATOM   3780  C   CYS A 239      12.847   9.689 -13.491  1.00 96.75           C  
ATOM   3781  CB  CYS A 239      13.144   7.890 -15.261  1.00 96.75           C  
ATOM   3782  HB2 CYS A 239      12.615   7.118 -15.821  1.00 96.75           H  
ATOM   3783  HB3 CYS A 239      13.828   7.396 -14.571  1.00 96.75           H  
ATOM   3784  O   CYS A 239      13.561   9.275 -12.583  1.00 96.75           O  
ATOM   3785  SG  CYS A 239      14.086   8.947 -16.402  1.00 96.75           S  
ATOM   3786  HG  CYS A 239      14.944   7.996 -16.783  1.00 96.75           H  
ATOM   3787  N   ASN A 240      12.646  10.986 -13.673  1.00 95.94           N  
ATOM   3788  H   ASN A 240      12.082  11.259 -14.465  1.00 95.94           H  
ATOM   3789  CA  ASN A 240      13.182  12.045 -12.836  1.00 95.94           C  
ATOM   3790  HA  ASN A 240      14.032  11.670 -12.265  1.00 95.94           H  
ATOM   3791  C   ASN A 240      12.156  12.609 -11.840  1.00 95.94           C  
ATOM   3792  CB  ASN A 240      13.682  13.136 -13.779  1.00 95.94           C  
ATOM   3793  HB2 ASN A 240      14.397  12.730 -14.494  1.00 95.94           H  
ATOM   3794  HB3 ASN A 240      14.165  13.900 -13.169  1.00 95.94           H  
ATOM   3795  O   ASN A 240      12.507  13.489 -11.059  1.00 95.94           O  
ATOM   3796  CG  ASN A 240      12.510  13.745 -14.517  1.00 95.94           C  
ATOM   3797  ND2 ASN A 240      12.097  14.913 -14.134  1.00 95.94           N  
ATOM   3798 HD21 ASN A 240      12.572  15.404 -13.390  1.00 95.94           H  
ATOM   3799 HD22 ASN A 240      11.176  15.190 -14.444  1.00 95.94           H  
ATOM   3800  OD1 ASN A 240      11.886  13.154 -15.381  1.00 95.94           O  
ATOM   3801  N   THR A 241      10.895  12.178 -11.904  1.00 96.62           N  
ATOM   3802  H   THR A 241      10.667  11.412 -12.521  1.00 96.62           H  
ATOM   3803  CA  THR A 241       9.805  12.763 -11.122  1.00 96.62           C  
ATOM   3804  HA  THR A 241      10.191  13.601 -10.542  1.00 96.62           H  
ATOM   3805  C   THR A 241       9.259  11.741 -10.146  1.00 96.62           C  
ATOM   3806  CB  THR A 241       8.693  13.310 -12.027  1.00 96.62           C  
ATOM   3807  HB  THR A 241       8.274  12.500 -12.624  1.00 96.62           H  
ATOM   3808  O   THR A 241       8.904  10.636 -10.539  1.00 96.62           O  
ATOM   3809  CG2 THR A 241       7.573  13.988 -11.240  1.00 96.62           C  
ATOM   3810 HG21 THR A 241       7.054  13.250 -10.628  1.00 96.62           H  
ATOM   3811 HG22 THR A 241       6.855  14.428 -11.932  1.00 96.62           H  
ATOM   3812 HG23 THR A 241       7.981  14.765 -10.593  1.00 96.62           H  
ATOM   3813  OG1 THR A 241       9.218  14.296 -12.890  1.00 96.62           O  
ATOM   3814  HG1 THR A 241       9.624  14.954 -12.321  1.00 96.62           H  
ATOM   3815  N   PHE A 242       9.142  12.118  -8.882  1.00 97.50           N  
ATOM   3816  H   PHE A 242       9.421  13.052  -8.618  1.00 97.50           H  
ATOM   3817  CA  PHE A 242       8.488  11.304  -7.863  1.00 97.50           C  
ATOM   3818  HA  PHE A 242       7.802  10.604  -8.339  1.00 97.50           H  
ATOM   3819  C   PHE A 242       7.653  12.192  -6.954  1.00 97.50           C  
ATOM   3820  CB  PHE A 242       9.524  10.487  -7.078  1.00 97.50           C  
ATOM   3821  HB2 PHE A 242      10.173   9.964  -7.781  1.00 97.50           H  
ATOM   3822  HB3 PHE A 242       9.009   9.722  -6.497  1.00 97.50           H  
ATOM   3823  O   PHE A 242       7.757  13.421  -6.982  1.00 97.50           O  
ATOM   3824  CG  PHE A 242      10.383  11.296  -6.134  1.00 97.50           C  
ATOM   3825  CD1 PHE A 242      11.534  11.943  -6.617  1.00 97.50           C  
ATOM   3826  HD1 PHE A 242      11.812  11.851  -7.657  1.00 97.50           H  
ATOM   3827  CD2 PHE A 242      10.030  11.408  -4.776  1.00 97.50           C  
ATOM   3828  HD2 PHE A 242       9.150  10.909  -4.398  1.00 97.50           H  
ATOM   3829  CE1 PHE A 242      12.328  12.703  -5.745  1.00 97.50           C  
ATOM   3830  HE1 PHE A 242      13.217  13.194  -6.113  1.00 97.50           H  
ATOM   3831  CE2 PHE A 242      10.825  12.174  -3.907  1.00 97.50           C  
ATOM   3832  HE2 PHE A 242      10.551  12.271  -2.867  1.00 97.50           H  
ATOM   3833  CZ  PHE A 242      11.974  12.820  -4.391  1.00 97.50           C  
ATOM   3834  HZ  PHE A 242      12.584  13.413  -3.725  1.00 97.50           H  
ATOM   3835  N   VAL A 243       6.813  11.558  -6.154  1.00 97.75           N  
ATOM   3836  H   VAL A 243       6.782  10.549  -6.181  1.00 97.75           H  
ATOM   3837  CA  VAL A 243       5.990  12.224  -5.161  1.00 97.75           C  
ATOM   3838  HA  VAL A 243       6.331  13.254  -5.062  1.00 97.75           H  
ATOM   3839  C   VAL A 243       6.163  11.561  -3.808  1.00 97.75           C  
ATOM   3840  CB  VAL A 243       4.532  12.243  -5.633  1.00 97.75           C  
ATOM   3841  HB  VAL A 243       4.524  12.501  -6.692  1.00 97.75           H  
ATOM   3842  O   VAL A 243       6.437  10.364  -3.731  1.00 97.75           O  
ATOM   3843  CG1 VAL A 243       3.789  10.913  -5.460  1.00 97.75           C  
ATOM   3844 HG11 VAL A 243       4.373  10.097  -5.885  1.00 97.75           H  
ATOM   3845 HG12 VAL A 243       3.615  10.703  -4.405  1.00 97.75           H  
ATOM   3846 HG13 VAL A 243       2.829  10.959  -5.973  1.00 97.75           H  
ATOM   3847  CG2 VAL A 243       3.786  13.349  -4.916  1.00 97.75           C  
ATOM   3848 HG21 VAL A 243       2.781  13.424  -5.331  1.00 97.75           H  
ATOM   3849 HG22 VAL A 243       4.280  14.306  -5.088  1.00 97.75           H  
ATOM   3850 HG23 VAL A 243       3.734  13.133  -3.849  1.00 97.75           H  
ATOM   3851  N   TYR A 244       5.976  12.331  -2.744  1.00 97.38           N  
ATOM   3852  H   TYR A 244       5.840  13.324  -2.872  1.00 97.38           H  
ATOM   3853  CA  TYR A 244       5.763  11.784  -1.414  1.00 97.38           C  
ATOM   3854  HA  TYR A 244       5.413  10.758  -1.522  1.00 97.38           H  
ATOM   3855  C   TYR A 244       4.670  12.542  -0.672  1.00 97.38           C  
ATOM   3856  CB  TYR A 244       7.076  11.744  -0.638  1.00 97.38           C  
ATOM   3857  HB2 TYR A 244       6.919  11.164   0.272  1.00 97.38           H  
ATOM   3858  HB3 TYR A 244       7.809  11.203  -1.236  1.00 97.38           H  
ATOM   3859  O   TYR A 244       4.486  13.747  -0.861  1.00 97.38           O  
ATOM   3860  CG  TYR A 244       7.645  13.097  -0.261  1.00 97.38           C  
ATOM   3861  CD1 TYR A 244       8.473  13.783  -1.168  1.00 97.38           C  
ATOM   3862  HD1 TYR A 244       8.649  13.374  -2.152  1.00 97.38           H  
ATOM   3863  CD2 TYR A 244       7.380  13.648   1.009  1.00 97.38           C  
ATOM   3864  HD2 TYR A 244       6.745  13.119   1.704  1.00 97.38           H  
ATOM   3865  CE1 TYR A 244       9.088  14.988  -0.789  1.00 97.38           C  
ATOM   3866  HE1 TYR A 244       9.757  15.493  -1.471  1.00 97.38           H  
ATOM   3867  CE2 TYR A 244       7.978  14.867   1.384  1.00 97.38           C  
ATOM   3868  HE2 TYR A 244       7.824  15.270   2.375  1.00 97.38           H  
ATOM   3869  OH  TYR A 244       9.481  16.669   0.863  1.00 97.38           O  
ATOM   3870  HH  TYR A 244      10.188  16.896   0.254  1.00 97.38           H  
ATOM   3871  CZ  TYR A 244       8.853  15.523   0.492  1.00 97.38           C  
ATOM   3872  N   SER A 245       3.933  11.819   0.161  1.00 96.00           N  
ATOM   3873  H   SER A 245       4.166  10.843   0.282  1.00 96.00           H  
ATOM   3874  CA  SER A 245       2.886  12.356   1.022  1.00 96.00           C  
ATOM   3875  HA  SER A 245       2.628  13.362   0.692  1.00 96.00           H  
ATOM   3876  C   SER A 245       3.352  12.453   2.469  1.00 96.00           C  
ATOM   3877  CB  SER A 245       1.624  11.507   0.911  1.00 96.00           C  
ATOM   3878  HB2 SER A 245       1.296  11.495  -0.128  1.00 96.00           H  
ATOM   3879  HB3 SER A 245       0.840  11.963   1.515  1.00 96.00           H  
ATOM   3880  O   SER A 245       4.324  11.805   2.865  1.00 96.00           O  
ATOM   3881  OG  SER A 245       1.852  10.180   1.339  1.00 96.00           O  
ATOM   3882  HG  SER A 245       1.956  10.150   2.293  1.00 96.00           H  
ATOM   3883  N   SER A 246       2.641  13.252   3.262  1.00 91.75           N  
ATOM   3884  H   SER A 246       1.902  13.811   2.861  1.00 91.75           H  
ATOM   3885  CA  SER A 246       2.950  13.455   4.673  1.00 91.75           C  
ATOM   3886  HA  SER A 246       3.760  12.778   4.945  1.00 91.75           H  
ATOM   3887  C   SER A 246       1.783  13.151   5.609  1.00 91.75           C  
ATOM   3888  CB  SER A 246       3.456  14.883   4.903  1.00 91.75           C  
ATOM   3889  HB2 SER A 246       3.984  14.930   5.855  1.00 91.75           H  
ATOM   3890  HB3 SER A 246       4.147  15.165   4.108  1.00 91.75           H  
ATOM   3891  O   SER A 246       0.609  13.108   5.225  1.00 91.75           O  
ATOM   3892  OG  SER A 246       2.360  15.780   4.938  1.00 91.75           O  
ATOM   3893  HG  SER A 246       2.551  16.505   4.338  1.00 91.75           H  
ATOM   3894  N   SER A 247       2.124  13.051   6.891  1.00 88.25           N  
ATOM   3895  H   SER A 247       3.109  13.027   7.113  1.00 88.25           H  
ATOM   3896  CA  SER A 247       1.176  12.983   8.001  1.00 88.25           C  
ATOM   3897  HA  SER A 247       0.493  12.153   7.823  1.00 88.25           H  
ATOM   3898  C   SER A 247       0.328  14.246   8.177  1.00 88.25           C  
ATOM   3899  CB  SER A 247       1.955  12.703   9.283  1.00 88.25           C  
ATOM   3900  HB2 SER A 247       1.270  12.593  10.123  1.00 88.25           H  
ATOM   3901  HB3 SER A 247       2.505  11.770   9.159  1.00 88.25           H  
ATOM   3902  O   SER A 247      -0.671  14.198   8.882  1.00 88.25           O  
ATOM   3903  OG  SER A 247       2.849  13.758   9.583  1.00 88.25           O  
ATOM   3904  HG  SER A 247       2.363  14.405  10.101  1.00 88.25           H  
ATOM   3905  N   LYS A 248       0.699  15.371   7.550  1.00 86.94           N  
ATOM   3906  H   LYS A 248       1.518  15.336   6.960  1.00 86.94           H  
ATOM   3907  CA  LYS A 248      -0.096  16.611   7.551  1.00 86.94           C  
ATOM   3908  HA  LYS A 248      -0.643  16.687   8.491  1.00 86.94           H  
ATOM   3909  C   LYS A 248      -1.173  16.637   6.463  1.00 86.94           C  
ATOM   3910  CB  LYS A 248       0.834  17.829   7.429  1.00 86.94           C  
ATOM   3911  HB2 LYS A 248       0.238  18.706   7.178  1.00 86.94           H  
ATOM   3912  HB3 LYS A 248       1.552  17.669   6.624  1.00 86.94           H  
ATOM   3913  O   LYS A 248      -1.967  17.569   6.423  1.00 86.94           O  
ATOM   3914  CG  LYS A 248       1.572  18.125   8.739  1.00 86.94           C  
ATOM   3915  HG2 LYS A 248       2.157  17.258   9.045  1.00 86.94           H  
ATOM   3916  HG3 LYS A 248       0.838  18.348   9.514  1.00 86.94           H  
ATOM   3917  CD  LYS A 248       2.499  19.331   8.549  1.00 86.94           C  
ATOM   3918  HD2 LYS A 248       3.325  19.040   7.901  1.00 86.94           H  
ATOM   3919  HD3 LYS A 248       1.952  20.147   8.078  1.00 86.94           H  
ATOM   3920  CE  LYS A 248       3.016  19.803   9.908  1.00 86.94           C  
ATOM   3921  HE2 LYS A 248       2.214  20.347  10.406  1.00 86.94           H  
ATOM   3922  HE3 LYS A 248       3.239  18.928  10.519  1.00 86.94           H  
ATOM   3923  NZ  LYS A 248       4.224  20.649   9.773  1.00 86.94           N  
ATOM   3924  HZ1 LYS A 248       5.054  20.097   9.938  1.00 86.94           H  
ATOM   3925  HZ2 LYS A 248       4.233  21.382  10.468  1.00 86.94           H  
ATOM   3926  HZ3 LYS A 248       4.290  21.042   8.845  1.00 86.94           H  
ATOM   3927  N   GLY A 249      -1.195  15.646   5.571  1.00 91.12           N  
ATOM   3928  H   GLY A 249      -0.540  14.884   5.675  1.00 91.12           H  
ATOM   3929  CA  GLY A 249      -2.089  15.640   4.413  1.00 91.12           C  
ATOM   3930  HA2 GLY A 249      -2.224  14.605   4.100  1.00 91.12           H  
ATOM   3931  HA3 GLY A 249      -3.062  16.045   4.689  1.00 91.12           H  
ATOM   3932  C   GLY A 249      -1.561  16.426   3.214  1.00 91.12           C  
ATOM   3933  O   GLY A 249      -2.309  16.696   2.276  1.00 91.12           O  
ATOM   3934  N   THR A 250      -0.275  16.780   3.230  1.00 93.62           N  
ATOM   3935  H   THR A 250       0.296  16.485   4.009  1.00 93.62           H  
ATOM   3936  CA  THR A 250       0.394  17.460   2.118  1.00 93.62           C  
ATOM   3937  HA  THR A 250      -0.357  17.981   1.523  1.00 93.62           H  
ATOM   3938  C   THR A 250       1.081  16.459   1.204  1.00 93.62           C  
ATOM   3939  CB  THR A 250       1.392  18.524   2.593  1.00 93.62           C  
ATOM   3940  HB  THR A 250       1.772  19.054   1.720  1.00 93.62           H  
ATOM   3941  O   THR A 250       1.457  15.357   1.618  1.00 93.62           O  
ATOM   3942  CG2 THR A 250       0.754  19.538   3.537  1.00 93.62           C  
ATOM   3943 HG21 THR A 250      -0.150  19.946   3.084  1.00 93.62           H  
ATOM   3944 HG22 THR A 250       1.440  20.366   3.712  1.00 93.62           H  
ATOM   3945 HG23 THR A 250       0.490  19.074   4.487  1.00 93.62           H  
ATOM   3946  OG1 THR A 250       2.484  17.954   3.287  1.00 93.62           O  
ATOM   3947  HG1 THR A 250       2.945  18.689   3.698  1.00 93.62           H  
ATOM   3948  N   ILE A 251       1.254  16.845  -0.058  1.00 96.94           N  
ATOM   3949  H   ILE A 251       0.833  17.711  -0.360  1.00 96.94           H  
ATOM   3950  CA  ILE A 251       1.902  16.015  -1.066  1.00 96.94           C  
ATOM   3951  HA  ILE A 251       2.431  15.198  -0.574  1.00 96.94           H  
ATOM   3952  C   ILE A 251       2.920  16.865  -1.815  1.00 96.94           C  
ATOM   3953  CB  ILE A 251       0.870  15.414  -2.032  1.00 96.94           C  
ATOM   3954  HB  ILE A 251       0.561  16.214  -2.705  1.00 96.94           H  
ATOM   3955  O   ILE A 251       2.606  17.948  -2.307  1.00 96.94           O  
ATOM   3956  CG1 ILE A 251      -0.396  14.811  -1.391  1.00 96.94           C  
ATOM   3957 HG12 ILE A 251      -0.238  13.748  -1.210  1.00 96.94           H  
ATOM   3958 HG13 ILE A 251      -0.627  15.283  -0.436  1.00 96.94           H  
ATOM   3959  CG2 ILE A 251       1.556  14.360  -2.889  1.00 96.94           C  
ATOM   3960 HG21 ILE A 251       2.123  13.673  -2.262  1.00 96.94           H  
ATOM   3961 HG22 ILE A 251       2.209  14.875  -3.593  1.00 96.94           H  
ATOM   3962 HG23 ILE A 251       0.812  13.780  -3.436  1.00 96.94           H  
ATOM   3963  CD1 ILE A 251      -1.635  15.025  -2.269  1.00 96.94           C  
ATOM   3964 HD11 ILE A 251      -1.746  16.081  -2.515  1.00 96.94           H  
ATOM   3965 HD12 ILE A 251      -1.553  14.439  -3.185  1.00 96.94           H  
ATOM   3966 HD13 ILE A 251      -2.527  14.722  -1.721  1.00 96.94           H  
ATOM   3967  N   ARG A 252       4.153  16.382  -1.914  1.00 96.56           N  
ATOM   3968  H   ARG A 252       4.339  15.471  -1.519  1.00 96.56           H  
ATOM   3969  CA  ARG A 252       5.262  17.106  -2.535  1.00 96.56           C  
ATOM   3970  HA  ARG A 252       4.936  18.092  -2.865  1.00 96.56           H  
ATOM   3971  C   ARG A 252       5.733  16.353  -3.762  1.00 96.56           C  
ATOM   3972  CB  ARG A 252       6.371  17.290  -1.500  1.00 96.56           C  
ATOM   3973  HB2 ARG A 252       6.542  16.342  -0.990  1.00 96.56           H  
ATOM   3974  HB3 ARG A 252       7.295  17.578  -2.003  1.00 96.56           H  
ATOM   3975  O   ARG A 252       6.181  15.214  -3.658  1.00 96.56           O  
ATOM   3976  CG  ARG A 252       5.977  18.371  -0.482  1.00 96.56           C  
ATOM   3977  HG2 ARG A 252       5.018  18.119  -0.029  1.00 96.56           H  
ATOM   3978  HG3 ARG A 252       5.894  19.333  -0.986  1.00 96.56           H  
ATOM   3979  CD  ARG A 252       7.030  18.457   0.618  1.00 96.56           C  
ATOM   3980  HD2 ARG A 252       7.971  18.804   0.191  1.00 96.56           H  
ATOM   3981  HD3 ARG A 252       7.179  17.452   1.010  1.00 96.56           H  
ATOM   3982  NE  ARG A 252       6.629  19.342   1.727  1.00 96.56           N  
ATOM   3983  HE  ARG A 252       6.734  20.338   1.597  1.00 96.56           H  
ATOM   3984  NH1 ARG A 252       5.902  17.711   3.188  1.00 96.56           N  
ATOM   3985 HH11 ARG A 252       5.925  16.998   2.474  1.00 96.56           H  
ATOM   3986 HH12 ARG A 252       5.620  17.494   4.133  1.00 96.56           H  
ATOM   3987  NH2 ARG A 252       6.098  19.790   3.897  1.00 96.56           N  
ATOM   3988 HH21 ARG A 252       6.005  19.417   4.831  1.00 96.56           H  
ATOM   3989 HH22 ARG A 252       6.347  20.764   3.802  1.00 96.56           H  
ATOM   3990  CZ  ARG A 252       6.212  18.944   2.919  1.00 96.56           C  
ATOM   3991  N   LEU A 253       5.626  16.997  -4.919  1.00 96.50           N  
ATOM   3992  H   LEU A 253       5.295  17.951  -4.896  1.00 96.50           H  
ATOM   3993  CA  LEU A 253       6.192  16.488  -6.163  1.00 96.50           C  
ATOM   3994  HA  LEU A 253       6.223  15.399  -6.130  1.00 96.50           H  
ATOM   3995  C   LEU A 253       7.610  17.023  -6.311  1.00 96.50           C  
ATOM   3996  CB  LEU A 253       5.325  16.923  -7.343  1.00 96.50           C  
ATOM   3997  HB2 LEU A 253       4.280  16.726  -7.102  1.00 96.50           H  
ATOM   3998  HB3 LEU A 253       5.488  17.995  -7.457  1.00 96.50           H  
ATOM   3999  O   LEU A 253       7.847  18.225  -6.172  1.00 96.50           O  
ATOM   4000  CG  LEU A 253       5.658  16.252  -8.684  1.00 96.50           C  
ATOM   4001  HG  LEU A 253       6.738  16.182  -8.817  1.00 96.50           H  
ATOM   4002  CD1 LEU A 253       5.044  14.858  -8.752  1.00 96.50           C  
ATOM   4003 HD11 LEU A 253       3.971  14.904  -8.565  1.00 96.50           H  
ATOM   4004 HD12 LEU A 253       5.212  14.419  -9.735  1.00 96.50           H  
ATOM   4005 HD13 LEU A 253       5.507  14.220  -7.999  1.00 96.50           H  
ATOM   4006  CD2 LEU A 253       5.090  17.078  -9.836  1.00 96.50           C  
ATOM   4007 HD21 LEU A 253       5.585  18.049  -9.852  1.00 96.50           H  
ATOM   4008 HD22 LEU A 253       4.014  17.201  -9.708  1.00 96.50           H  
ATOM   4009 HD23 LEU A 253       5.287  16.572 -10.781  1.00 96.50           H  
ATOM   4010  N   CYS A 254       8.534  16.141  -6.649  1.00 96.00           N  
ATOM   4011  H   CYS A 254       8.260  15.175  -6.755  1.00 96.00           H  
ATOM   4012  CA  CYS A 254       9.949  16.439  -6.770  1.00 96.00           C  
ATOM   4013  HA  CYS A 254      10.132  17.500  -6.604  1.00 96.00           H  
ATOM   4014  C   CYS A 254      10.447  16.094  -8.175  1.00 96.00           C  
ATOM   4015  CB  CYS A 254      10.678  15.647  -5.684  1.00 96.00           C  
ATOM   4016  HB2 CYS A 254      11.756  15.718  -5.828  1.00 96.00           H  
ATOM   4017  HB3 CYS A 254      10.385  14.600  -5.755  1.00 96.00           H  
ATOM   4018  O   CYS A 254      10.072  15.070  -8.745  1.00 96.00           O  
ATOM   4019  SG  CYS A 254      10.230  16.284  -4.043  1.00 96.00           S  
ATOM   4020  HG  CYS A 254      11.050  17.339  -4.041  1.00 96.00           H  
ATOM   4021  N   ASP A 255      11.313  16.947  -8.721  1.00 93.69           N  
ATOM   4022  H   ASP A 255      11.516  17.806  -8.230  1.00 93.69           H  
ATOM   4023  CA  ASP A 255      12.077  16.700  -9.943  1.00 93.69           C  
ATOM   4024  HA  ASP A 255      11.756  15.757 -10.386  1.00 93.69           H  
ATOM   4025  C   ASP A 255      13.565  16.581  -9.590  1.00 93.69           C  
ATOM   4026  CB  ASP A 255      11.810  17.810 -10.979  1.00 93.69           C  
ATOM   4027  HB2 ASP A 255      10.732  17.910 -11.106  1.00 93.69           H  
ATOM   4028  HB3 ASP A 255      12.196  18.759 -10.608  1.00 93.69           H  
ATOM   4029  O   ASP A 255      14.220  17.573  -9.265  1.00 93.69           O  
ATOM   4030  CG  ASP A 255      12.432  17.521 -12.355  1.00 93.69           C  
ATOM   4031  OD1 ASP A 255      13.372  16.701 -12.470  1.00 93.69           O  
ATOM   4032  OD2 ASP A 255      11.940  18.045 -13.379  1.00 93.69           O  
ATOM   4033  N   MET A 256      14.115  15.373  -9.700  1.00 90.94           N  
ATOM   4034  H   MET A 256      13.521  14.614 -10.003  1.00 90.94           H  
ATOM   4035  CA  MET A 256      15.518  15.070  -9.392  1.00 90.94           C  
ATOM   4036  HA  MET A 256      15.733  15.399  -8.375  1.00 90.94           H  
ATOM   4037  C   MET A 256      16.515  15.791 -10.313  1.00 90.94           C  
ATOM   4038  CB  MET A 256      15.748  13.553  -9.477  1.00 90.94           C  
ATOM   4039  HB2 MET A 256      15.505  13.208 -10.482  1.00 90.94           H  
ATOM   4040  HB3 MET A 256      16.802  13.348  -9.288  1.00 90.94           H  
ATOM   4041  O   MET A 256      17.704  15.847 -10.012  1.00 90.94           O  
ATOM   4042  CG  MET A 256      14.923  12.768  -8.451  1.00 90.94           C  
ATOM   4043  HG2 MET A 256      13.864  12.870  -8.687  1.00 90.94           H  
ATOM   4044  HG3 MET A 256      15.096  13.210  -7.470  1.00 90.94           H  
ATOM   4045  SD  MET A 256      15.324  11.001  -8.334  1.00 90.94           S  
ATOM   4046  CE  MET A 256      14.911  10.432 -10.002  1.00 90.94           C  
ATOM   4047  HE1 MET A 256      13.900  10.752 -10.256  1.00 90.94           H  
ATOM   4048  HE2 MET A 256      15.620  10.842 -10.721  1.00 90.94           H  
ATOM   4049  HE3 MET A 256      14.963   9.344 -10.041  1.00 90.94           H  
ATOM   4050  N   ARG A 257      16.066  16.357 -11.444  1.00 86.69           N  
ATOM   4051  H   ARG A 257      15.076  16.309 -11.639  1.00 86.69           H  
ATOM   4052  CA  ARG A 257      16.918  17.194 -12.310  1.00 86.69           C  
ATOM   4053  HA  ARG A 257      17.919  16.766 -12.358  1.00 86.69           H  
ATOM   4054  C   ARG A 257      17.083  18.609 -11.764  1.00 86.69           C  
ATOM   4055  CB  ARG A 257      16.336  17.291 -13.725  1.00 86.69           C  
ATOM   4056  HB2 ARG A 257      16.988  17.916 -14.334  1.00 86.69           H  
ATOM   4057  HB3 ARG A 257      15.371  17.793 -13.656  1.00 86.69           H  
ATOM   4058  O   ARG A 257      18.041  19.280 -12.136  1.00 86.69           O  
ATOM   4059  CG  ARG A 257      16.189  15.930 -14.419  1.00 86.69           C  
ATOM   4060  HG2 ARG A 257      17.180  15.530 -14.634  1.00 86.69           H  
ATOM   4061  HG3 ARG A 257      15.681  15.231 -13.755  1.00 86.69           H  
ATOM   4062  CD  ARG A 257      15.393  16.041 -15.723  1.00 86.69           C  
ATOM   4063  HD2 ARG A 257      15.940  16.682 -16.414  1.00 86.69           H  
ATOM   4064  HD3 ARG A 257      15.309  15.044 -16.156  1.00 86.69           H  
ATOM   4065  NE  ARG A 257      14.047  16.598 -15.496  1.00 86.69           N  
ATOM   4066  HE  ARG A 257      13.808  16.857 -14.549  1.00 86.69           H  
ATOM   4067  NH1 ARG A 257      13.195  16.311 -17.604  1.00 86.69           N  
ATOM   4068 HH11 ARG A 257      12.394  16.317 -18.219  1.00 86.69           H  
ATOM   4069 HH12 ARG A 257      14.046  15.827 -17.854  1.00 86.69           H  
ATOM   4070  NH2 ARG A 257      11.939  17.250 -16.012  1.00 86.69           N  
ATOM   4071 HH21 ARG A 257      11.155  17.347 -16.642  1.00 86.69           H  
ATOM   4072 HH22 ARG A 257      11.867  17.582 -15.060  1.00 86.69           H  
ATOM   4073  CZ  ARG A 257      13.068  16.716 -16.371  1.00 86.69           C  
ATOM   4074  N   ALA A 258      16.146  19.082 -10.940  1.00 79.06           N  
ATOM   4075  H   ALA A 258      15.413  18.460 -10.628  1.00 79.06           H  
ATOM   4076  CA  ALA A 258      16.180  20.436 -10.394  1.00 79.06           C  
ATOM   4077  HA  ALA A 258      16.480  21.126 -11.182  1.00 79.06           H  
ATOM   4078  C   ALA A 258      17.209  20.568  -9.260  1.00 79.06           C  
ATOM   4079  CB  ALA A 258      14.769  20.818  -9.933  1.00 79.06           C  
ATOM   4080  HB1 ALA A 258      14.457  20.180  -9.107  1.00 79.06           H  
ATOM   4081  HB2 ALA A 258      14.766  21.855  -9.596  1.00 79.06           H  
ATOM   4082  HB3 ALA A 258      14.065  20.709 -10.758  1.00 79.06           H  
ATOM   4083  O   ALA A 258      17.854  21.607  -9.137  1.00 79.06           O  
ATOM   4084  N   SER A 259      17.375  19.518  -8.452  1.00 74.25           N  
ATOM   4085  H   SER A 259      16.794  18.703  -8.587  1.00 74.25           H  
ATOM   4086  CA  SER A 259      18.391  19.431  -7.403  1.00 74.25           C  
ATOM   4087  HA  SER A 259      19.312  19.896  -7.756  1.00 74.25           H  
ATOM   4088  C   SER A 259      18.668  17.967  -7.061  1.00 74.25           C  
ATOM   4089  CB  SER A 259      17.913  20.181  -6.159  1.00 74.25           C  
ATOM   4090  HB2 SER A 259      16.991  19.724  -5.798  1.00 74.25           H  
ATOM   4091  HB3 SER A 259      17.708  21.221  -6.413  1.00 74.25           H  
ATOM   4092  O   SER A 259      17.752  17.146  -7.047  1.00 74.25           O  
ATOM   4093  OG  SER A 259      18.898  20.139  -5.146  1.00 74.25           O  
ATOM   4094  HG  SER A 259      18.411  20.008  -4.329  1.00 74.25           H  
ATOM   4095  N   ALA A 260      19.930  17.643  -6.762  1.00 70.81           N  
ATOM   4096  H   ALA A 260      20.622  18.379  -6.756  1.00 70.81           H  
ATOM   4097  CA  ALA A 260      20.320  16.300  -6.325  1.00 70.81           C  
ATOM   4098  HA  ALA A 260      19.983  15.573  -7.064  1.00 70.81           H  
ATOM   4099  C   ALA A 260      19.672  15.929  -4.982  1.00 70.81           C  
ATOM   4100  CB  ALA A 260      21.850  16.248  -6.226  1.00 70.81           C  
ATOM   4101  HB1 ALA A 260      22.156  15.248  -5.921  1.00 70.81           H  
ATOM   4102  HB2 ALA A 260      22.290  16.470  -7.198  1.00 70.81           H  
ATOM   4103  HB3 ALA A 260      22.205  16.968  -5.489  1.00 70.81           H  
ATOM   4104  O   ALA A 260      19.292  14.782  -4.763  1.00 70.81           O  
ATOM   4105  N   LEU A 261      19.527  16.923  -4.103  1.00 75.50           N  
ATOM   4106  H   LEU A 261      19.795  17.851  -4.397  1.00 75.50           H  
ATOM   4107  CA  LEU A 261      18.705  16.832  -2.908  1.00 75.50           C  
ATOM   4108  HA  LEU A 261      18.517  15.790  -2.649  1.00 75.50           H  
ATOM   4109  C   LEU A 261      17.369  17.484  -3.238  1.00 75.50           C  
ATOM   4110  CB  LEU A 261      19.415  17.523  -1.730  1.00 75.50           C  
ATOM   4111  HB2 LEU A 261      19.599  18.564  -1.994  1.00 75.50           H  
ATOM   4112  HB3 LEU A 261      18.746  17.514  -0.869  1.00 75.50           H  
ATOM   4113  O   LEU A 261      17.321  18.665  -3.552  1.00 75.50           O  
ATOM   4114  CG  LEU A 261      20.749  16.867  -1.329  1.00 75.50           C  
ATOM   4115  HG  LEU A 261      21.419  16.843  -2.188  1.00 75.50           H  
ATOM   4116  CD1 LEU A 261      21.425  17.689  -0.233  1.00 75.50           C  
ATOM   4117 HD11 LEU A 261      21.589  18.707  -0.585  1.00 75.50           H  
ATOM   4118 HD12 LEU A 261      20.790  17.716   0.652  1.00 75.50           H  
ATOM   4119 HD13 LEU A 261      22.384  17.240   0.026  1.00 75.50           H  
ATOM   4120  CD2 LEU A 261      20.556  15.441  -0.815  1.00 75.50           C  
ATOM   4121 HD21 LEU A 261      21.503  15.036  -0.460  1.00 75.50           H  
ATOM   4122 HD22 LEU A 261      19.834  15.424   0.002  1.00 75.50           H  
ATOM   4123 HD23 LEU A 261      20.198  14.797  -1.619  1.00 75.50           H  
ATOM   4124  N   CYS A 262      16.282  16.733  -3.165  1.00 79.38           N  
ATOM   4125  H   CYS A 262      16.381  15.783  -2.836  1.00 79.38           H  
ATOM   4126  CA  CYS A 262      14.922  17.245  -3.292  1.00 79.38           C  
ATOM   4127  HA  CYS A 262      14.907  18.038  -4.039  1.00 79.38           H  
ATOM   4128  C   CYS A 262      14.456  17.889  -1.971  1.00 79.38           C  
ATOM   4129  CB  CYS A 262      14.024  16.108  -3.788  1.00 79.38           C  
ATOM   4130  HB2 CYS A 262      12.986  16.438  -3.780  1.00 79.38           H  
ATOM   4131  HB3 CYS A 262      14.124  15.251  -3.122  1.00 79.38           H  
ATOM   4132  O   CYS A 262      13.341  17.656  -1.506  1.00 79.38           O  
ATOM   4133  SG  CYS A 262      14.502  15.640  -5.478  1.00 79.38           S  
ATOM   4134  HG  CYS A 262      15.824  15.651  -5.284  1.00 79.38           H  
ATOM   4135  N   ASP A 263      15.330  18.703  -1.372  1.00 71.94           N  
ATOM   4136  H   ASP A 263      16.166  18.931  -1.890  1.00 71.94           H  
ATOM   4137  CA  ASP A 263      15.050  19.571  -0.224  1.00 71.94           C  
ATOM   4138  HA  ASP A 263      14.693  18.962   0.607  1.00 71.94           H  
ATOM   4139  C   ASP A 263      13.956  20.593  -0.561  1.00 71.94           C  
ATOM   4140  CB  ASP A 263      16.361  20.273   0.199  1.00 71.94           C  
ATOM   4141  HB2 ASP A 263      17.099  19.510   0.445  1.00 71.94           H  
ATOM   4142  HB3 ASP A 263      16.161  20.838   1.109  1.00 71.94           H  
ATOM   4143  O   ASP A 263      13.136  20.970   0.279  1.00 71.94           O  
ATOM   4144  CG  ASP A 263      16.973  21.226  -0.849  1.00 71.94           C  
ATOM   4145  OD1 ASP A 263      16.759  21.012  -2.064  1.00 71.94           O  
ATOM   4146  OD2 ASP A 263      17.628  22.210  -0.440  1.00 71.94           O  
ATOM   4147  N   ARG A 264      13.903  20.997  -1.832  1.00 78.06           N  
ATOM   4148  H   ARG A 264      14.687  20.730  -2.410  1.00 78.06           H  
ATOM   4149  CA  ARG A 264      12.822  21.780  -2.414  1.00 78.06           C  
ATOM   4150  HA  ARG A 264      12.195  22.161  -1.608  1.00 78.06           H  
ATOM   4151  C   ARG A 264      11.957  20.895  -3.292  1.00 78.06           C  
ATOM   4152  CB  ARG A 264      13.393  22.975  -3.173  1.00 78.06           C  
ATOM   4153  HB2 ARG A 264      14.066  22.622  -3.955  1.00 78.06           H  
ATOM   4154  HB3 ARG A 264      12.575  23.530  -3.632  1.00 78.06           H  
ATOM   4155  O   ARG A 264      12.419  20.276  -4.249  1.00 78.06           O  
ATOM   4156  CG  ARG A 264      14.153  23.889  -2.207  1.00 78.06           C  
ATOM   4157  HG2 ARG A 264      14.999  23.355  -1.774  1.00 78.06           H  
ATOM   4158  HG3 ARG A 264      13.486  24.208  -1.406  1.00 78.06           H  
ATOM   4159  CD  ARG A 264      14.680  25.112  -2.945  1.00 78.06           C  
ATOM   4160  HD2 ARG A 264      13.834  25.680  -3.333  1.00 78.06           H  
ATOM   4161  HD3 ARG A 264      15.303  24.775  -3.773  1.00 78.06           H  
ATOM   4162  NE  ARG A 264      15.480  25.941  -2.034  1.00 78.06           N  
ATOM   4163  HE  ARG A 264      15.680  25.529  -1.134  1.00 78.06           H  
ATOM   4164  NH1 ARG A 264      15.917  27.641  -3.503  1.00 78.06           N  
ATOM   4165 HH11 ARG A 264      15.426  27.114  -4.211  1.00 78.06           H  
ATOM   4166 HH12 ARG A 264      16.360  28.523  -3.717  1.00 78.06           H  
ATOM   4167  NH2 ARG A 264      16.723  27.737  -1.420  1.00 78.06           N  
ATOM   4168 HH21 ARG A 264      16.892  27.283  -0.533  1.00 78.06           H  
ATOM   4169 HH22 ARG A 264      17.137  28.636  -1.622  1.00 78.06           H  
ATOM   4170  CZ  ARG A 264      16.032  27.100  -2.321  1.00 78.06           C  
ATOM   4171  N   HIS A 265      10.670  20.888  -2.984  1.00 79.75           N  
ATOM   4172  H   HIS A 265      10.354  21.469  -2.221  1.00 79.75           H  
ATOM   4173  CA  HIS A 265       9.666  20.334  -3.873  1.00 79.75           C  
ATOM   4174  HA  HIS A 265       9.998  19.353  -4.213  1.00 79.75           H  
ATOM   4175  C   HIS A 265       9.517  21.232  -5.106  1.00 79.75           C  
ATOM   4176  CB  HIS A 265       8.360  20.143  -3.099  1.00 79.75           C  
ATOM   4177  HB2 HIS A 265       8.532  19.372  -2.348  1.00 79.75           H  
ATOM   4178  HB3 HIS A 265       7.585  19.786  -3.777  1.00 79.75           H  
ATOM   4179  O   HIS A 265       9.661  22.452  -5.038  1.00 79.75           O  
ATOM   4180  CG  HIS A 265       7.881  21.385  -2.391  1.00 79.75           C  
ATOM   4181  CD2 HIS A 265       7.136  22.400  -2.927  1.00 79.75           C  
ATOM   4182  HD2 HIS A 265       6.767  22.456  -3.941  1.00 79.75           H  
ATOM   4183  ND1 HIS A 265       8.179  21.739  -1.092  1.00 79.75           N  
ATOM   4184  HD1 HIS A 265       8.736  21.208  -0.438  1.00 79.75           H  
ATOM   4185  CE1 HIS A 265       7.615  22.935  -0.851  1.00 79.75           C  
ATOM   4186  HE1 HIS A 265       7.673  23.479   0.080  1.00 79.75           H  
ATOM   4187  NE2 HIS A 265       6.978  23.377  -1.941  1.00 79.75           N  
ATOM   4188  N   SER A 266       9.216  20.619  -6.245  1.00 85.12           N  
ATOM   4189  H   SER A 266       9.085  19.618  -6.232  1.00 85.12           H  
ATOM   4190  CA  SER A 266       8.850  21.335  -7.466  1.00 85.12           C  
ATOM   4191  HA  SER A 266       9.504  22.197  -7.594  1.00 85.12           H  
ATOM   4192  C   SER A 266       7.414  21.850  -7.398  1.00 85.12           C  
ATOM   4193  CB  SER A 266       9.004  20.413  -8.678  1.00 85.12           C  
ATOM   4194  HB2 SER A 266       8.833  20.987  -9.589  1.00 85.12           H  
ATOM   4195  HB3 SER A 266       8.271  19.608  -8.626  1.00 85.12           H  
ATOM   4196  O   SER A 266       7.125  22.899  -7.965  1.00 85.12           O  
ATOM   4197  OG  SER A 266      10.304  19.856  -8.704  1.00 85.12           O  
ATOM   4198  HG  SER A 266      10.940  20.555  -8.532  1.00 85.12           H  
ATOM   4199  N   LYS A 267       6.531  21.104  -6.721  1.00 91.81           N  
ATOM   4200  H   LYS A 267       6.871  20.257  -6.289  1.00 91.81           H  
ATOM   4201  CA  LYS A 267       5.112  21.424  -6.519  1.00 91.81           C  
ATOM   4202  HA  LYS A 267       4.955  22.501  -6.575  1.00 91.81           H  
ATOM   4203  C   LYS A 267       4.643  20.948  -5.147  1.00 91.81           C  
ATOM   4204  CB  LYS A 267       4.262  20.760  -7.608  1.00 91.81           C  
ATOM   4205  HB2 LYS A 267       3.209  20.906  -7.370  1.00 91.81           H  
ATOM   4206  HB3 LYS A 267       4.419  19.681  -7.590  1.00 91.81           H  
ATOM   4207  O   LYS A 267       5.112  19.907  -4.676  1.00 91.81           O  
ATOM   4208  CG  LYS A 267       4.556  21.281  -9.019  1.00 91.81           C  
ATOM   4209  HG2 LYS A 267       4.405  22.361  -9.042  1.00 91.81           H  
ATOM   4210  HG3 LYS A 267       5.587  21.062  -9.297  1.00 91.81           H  
ATOM   4211  CD  LYS A 267       3.633  20.597 -10.026  1.00 91.81           C  
ATOM   4212  HD2 LYS A 267       3.916  19.550 -10.137  1.00 91.81           H  
ATOM   4213  HD3 LYS A 267       2.610  20.616  -9.649  1.00 91.81           H  
ATOM   4214  CE  LYS A 267       3.729  21.290 -11.384  1.00 91.81           C  
ATOM   4215  HE2 LYS A 267       4.174  20.608 -12.108  1.00 91.81           H  
ATOM   4216  HE3 LYS A 267       4.364  22.170 -11.281  1.00 91.81           H  
ATOM   4217  NZ  LYS A 267       2.380  21.703 -11.804  1.00 91.81           N  
ATOM   4218  HZ1 LYS A 267       2.033  22.314 -11.078  1.00 91.81           H  
ATOM   4219  HZ2 LYS A 267       2.374  22.197 -12.685  1.00 91.81           H  
ATOM   4220  HZ3 LYS A 267       1.754  20.911 -11.820  1.00 91.81           H  
ATOM   4221  N   LEU A 268       3.714  21.680  -4.541  1.00 94.12           N  
ATOM   4222  H   LEU A 268       3.316  22.454  -5.053  1.00 94.12           H  
ATOM   4223  CA  LEU A 268       3.085  21.339  -3.262  1.00 94.12           C  
ATOM   4224  HA  LEU A 268       3.437  20.363  -2.927  1.00 94.12           H  
ATOM   4225  C   LEU A 268       1.576  21.264  -3.466  1.00 94.12           C  
ATOM   4226  CB  LEU A 268       3.459  22.385  -2.196  1.00 94.12           C  
ATOM   4227  HB2 LEU A 268       4.542  22.379  -2.071  1.00 94.12           H  
ATOM   4228  HB3 LEU A 268       3.168  23.369  -2.563  1.00 94.12           H  
ATOM   4229  O   LEU A 268       0.953  22.250  -3.843  1.00 94.12           O  
ATOM   4230  CG  LEU A 268       2.808  22.175  -0.813  1.00 94.12           C  
ATOM   4231  HG  LEU A 268       1.723  22.151  -0.909  1.00 94.12           H  
ATOM   4232  CD1 LEU A 268       3.279  20.883  -0.141  1.00 94.12           C  
ATOM   4233 HD11 LEU A 268       4.366  20.883  -0.057  1.00 94.12           H  
ATOM   4234 HD12 LEU A 268       2.939  20.019  -0.712  1.00 94.12           H  
ATOM   4235 HD13 LEU A 268       2.837  20.832   0.854  1.00 94.12           H  
ATOM   4236  CD2 LEU A 268       3.192  23.336   0.102  1.00 94.12           C  
ATOM   4237 HD21 LEU A 268       2.738  23.197   1.084  1.00 94.12           H  
ATOM   4238 HD22 LEU A 268       4.275  23.411   0.200  1.00 94.12           H  
ATOM   4239 HD23 LEU A 268       2.795  24.265  -0.307  1.00 94.12           H  
ATOM   4240  N   PHE A 269       1.003  20.095  -3.211  1.00 95.50           N  
ATOM   4241  H   PHE A 269       1.575  19.340  -2.860  1.00 95.50           H  
ATOM   4242  CA  PHE A 269      -0.433  19.871  -3.271  1.00 95.50           C  
ATOM   4243  HA  PHE A 269      -0.917  20.713  -3.766  1.00 95.50           H  
ATOM   4244  C   PHE A 269      -0.952  19.783  -1.842  1.00 95.50           C  
ATOM   4245  CB  PHE A 269      -0.772  18.608  -4.067  1.00 95.50           C  
ATOM   4246  HB2 PHE A 269      -0.413  17.742  -3.512  1.00 95.50           H  
ATOM   4247  HB3 PHE A 269      -1.858  18.518  -4.107  1.00 95.50           H  
ATOM   4248  O   PHE A 269      -0.594  18.875  -1.086  1.00 95.50           O  
ATOM   4249  CG  PHE A 269      -0.215  18.523  -5.473  1.00 95.50           C  
ATOM   4250  CD1 PHE A 269      -1.082  18.655  -6.569  1.00 95.50           C  
ATOM   4251  HD1 PHE A 269      -2.137  18.818  -6.402  1.00 95.50           H  
ATOM   4252  CD2 PHE A 269       1.155  18.292  -5.697  1.00 95.50           C  
ATOM   4253  HD2 PHE A 269       1.828  18.165  -4.862  1.00 95.50           H  
ATOM   4254  CE1 PHE A 269      -0.584  18.613  -7.881  1.00 95.50           C  
ATOM   4255  HE1 PHE A 269      -1.259  18.750  -8.712  1.00 95.50           H  
ATOM   4256  CE2 PHE A 269       1.655  18.259  -7.009  1.00 95.50           C  
ATOM   4257  HE2 PHE A 269       2.715  18.134  -7.175  1.00 95.50           H  
ATOM   4258  CZ  PHE A 269       0.790  18.420  -8.103  1.00 95.50           C  
ATOM   4259  HZ  PHE A 269       1.181  18.410  -9.109  1.00 95.50           H  
ATOM   4260  N   GLU A 270      -1.784  20.744  -1.479  1.00 92.25           N  
ATOM   4261  H   GLU A 270      -2.014  21.472  -2.140  1.00 92.25           H  
ATOM   4262  CA  GLU A 270      -2.440  20.817  -0.184  1.00 92.25           C  
ATOM   4263  HA  GLU A 270      -2.643  19.804   0.163  1.00 92.25           H  
ATOM   4264  C   GLU A 270      -3.782  21.527  -0.350  1.00 92.25           C  
ATOM   4265  CB  GLU A 270      -1.530  21.484   0.863  1.00 92.25           C  
ATOM   4266  HB2 GLU A 270      -2.032  21.445   1.829  1.00 92.25           H  
ATOM   4267  HB3 GLU A 270      -0.619  20.889   0.932  1.00 92.25           H  
ATOM   4268  O   GLU A 270      -3.940  22.411  -1.195  1.00 92.25           O  
ATOM   4269  CG  GLU A 270      -1.143  22.944   0.564  1.00 92.25           C  
ATOM   4270  HG2 GLU A 270      -2.045  23.555   0.571  1.00 92.25           H  
ATOM   4271  HG3 GLU A 270      -0.705  22.999  -0.433  1.00 92.25           H  
ATOM   4272  CD  GLU A 270      -0.135  23.524   1.573  1.00 92.25           C  
ATOM   4273  OE1 GLU A 270       0.175  24.731   1.442  1.00 92.25           O  
ATOM   4274  OE2 GLU A 270       0.362  22.769   2.442  1.00 92.25           O  
ATOM   4275  N   GLU A 271      -4.777  21.104   0.424  1.00 87.62           N  
ATOM   4276  H   GLU A 271      -4.574  20.450   1.167  1.00 87.62           H  
ATOM   4277  CA  GLU A 271      -6.031  21.843   0.499  1.00 87.62           C  
ATOM   4278  HA  GLU A 271      -6.247  22.253  -0.487  1.00 87.62           H  
ATOM   4279  C   GLU A 271      -5.870  22.990   1.499  1.00 87.62           C  
ATOM   4280  CB  GLU A 271      -7.206  20.936   0.883  1.00 87.62           C  
ATOM   4281  HB2 GLU A 271      -8.042  21.553   1.213  1.00 87.62           H  
ATOM   4282  HB3 GLU A 271      -6.914  20.275   1.699  1.00 87.62           H  
ATOM   4283  O   GLU A 271      -5.331  22.769   2.585  1.00 87.62           O  
ATOM   4284  CG  GLU A 271      -7.665  20.120  -0.328  1.00 87.62           C  
ATOM   4285  HG2 GLU A 271      -6.828  19.527  -0.696  1.00 87.62           H  
ATOM   4286  HG3 GLU A 271      -7.971  20.805  -1.119  1.00 87.62           H  
ATOM   4287  CD  GLU A 271      -8.813  19.172   0.017  1.00 87.62           C  
ATOM   4288  OE1 GLU A 271      -9.939  19.369  -0.495  1.00 87.62           O  
ATOM   4289  OE2 GLU A 271      -8.553  18.190   0.750  1.00 87.62           O  
ATOM   4290  N   PRO A 272      -6.363  24.198   1.180  1.00 81.44           N  
ATOM   4291  CA  PRO A 272      -6.421  25.277   2.151  1.00 81.44           C  
ATOM   4292  HA  PRO A 272      -5.405  25.568   2.418  1.00 81.44           H  
ATOM   4293  C   PRO A 272      -7.182  24.810   3.393  1.00 81.44           C  
ATOM   4294  CB  PRO A 272      -7.131  26.438   1.444  1.00 81.44           C  
ATOM   4295  HB2 PRO A 272      -8.198  26.426   1.665  1.00 81.44           H  
ATOM   4296  HB3 PRO A 272      -6.700  27.399   1.725  1.00 81.44           H  
ATOM   4297  O   PRO A 272      -8.336  24.387   3.291  1.00 81.44           O  
ATOM   4298  CG  PRO A 272      -6.928  26.142  -0.042  1.00 81.44           C  
ATOM   4299  HG2 PRO A 272      -5.962  26.534  -0.361  1.00 81.44           H  
ATOM   4300  HG3 PRO A 272      -7.731  26.554  -0.653  1.00 81.44           H  
ATOM   4301  CD  PRO A 272      -6.896  24.620  -0.102  1.00 81.44           C  
ATOM   4302  HD2 PRO A 272      -7.904  24.226  -0.226  1.00 81.44           H  
ATOM   4303  HD3 PRO A 272      -6.252  24.304  -0.923  1.00 81.44           H  
ATOM   4304  N   GLU A 273      -6.548  24.885   4.563  1.00 74.25           N  
ATOM   4305  H   GLU A 273      -5.569  25.131   4.590  1.00 74.25           H  
ATOM   4306  CA  GLU A 273      -7.238  24.585   5.812  1.00 74.25           C  
ATOM   4307  HA  GLU A 273      -7.664  23.585   5.741  1.00 74.25           H  
ATOM   4308  C   GLU A 273      -8.380  25.582   6.012  1.00 74.25           C  
ATOM   4309  CB  GLU A 273      -6.301  24.624   7.028  1.00 74.25           C  
ATOM   4310  HB2 GLU A 273      -5.715  25.543   7.013  1.00 74.25           H  
ATOM   4311  HB3 GLU A 273      -6.926  24.631   7.921  1.00 74.25           H  
ATOM   4312  O   GLU A 273      -8.176  26.796   5.993  1.00 74.25           O  
ATOM   4313  CG  GLU A 273      -5.365  23.410   7.121  1.00 74.25           C  
ATOM   4314  HG2 GLU A 273      -5.956  22.508   6.964  1.00 74.25           H  
ATOM   4315  HG3 GLU A 273      -4.621  23.474   6.327  1.00 74.25           H  
ATOM   4316  CD  GLU A 273      -4.658  23.309   8.489  1.00 74.25           C  
ATOM   4317  OE1 GLU A 273      -4.174  22.202   8.807  1.00 74.25           O  
ATOM   4318  OE2 GLU A 273      -4.647  24.307   9.254  1.00 74.25           O  
ATOM   4319  N   ASP A 274      -9.586  25.064   6.236  1.00 72.44           N  
ATOM   4320  H   ASP A 274      -9.699  24.062   6.177  1.00 72.44           H  
ATOM   4321  CA  ASP A 274     -10.684  25.853   6.776  1.00 72.44           C  
ATOM   4322  HA  ASP A 274     -10.589  26.884   6.437  1.00 72.44           H  
ATOM   4323  C   ASP A 274     -10.606  25.786   8.309  1.00 72.44           C  
ATOM   4324  CB  ASP A 274     -12.022  25.351   6.228  1.00 72.44           C  
ATOM   4325  HB2 ASP A 274     -11.981  25.371   5.139  1.00 72.44           H  
ATOM   4326  HB3 ASP A 274     -12.183  24.319   6.539  1.00 72.44           H  
ATOM   4327  O   ASP A 274     -10.921  24.736   8.886  1.00 72.44           O  
ATOM   4328  CG  ASP A 274     -13.207  26.207   6.685  1.00 72.44           C  
ATOM   4329  OD1 ASP A 274     -13.060  27.038   7.617  1.00 72.44           O  
ATOM   4330  OD2 ASP A 274     -14.302  25.981   6.135  1.00 72.44           O  
ATOM   4331  N   PRO A 275     -10.218  26.877   8.999  1.00 72.00           N  
ATOM   4332  CA  PRO A 275     -10.082  26.876  10.451  1.00 72.00           C  
ATOM   4333  HA  PRO A 275      -9.320  26.150  10.733  1.00 72.00           H  
ATOM   4334  C   PRO A 275     -11.393  26.534  11.162  1.00 72.00           C  
ATOM   4335  CB  PRO A 275      -9.615  28.289  10.826  1.00 72.00           C  
ATOM   4336  HB2 PRO A 275     -10.468  28.904  11.113  1.00 72.00           H  
ATOM   4337  HB3 PRO A 275      -8.880  28.265  11.631  1.00 72.00           H  
ATOM   4338  O   PRO A 275     -11.364  26.007  12.271  1.00 72.00           O  
ATOM   4339  CG  PRO A 275      -9.017  28.841   9.536  1.00 72.00           C  
ATOM   4340  HG2 PRO A 275      -9.074  29.929   9.491  1.00 72.00           H  
ATOM   4341  HG3 PRO A 275      -7.986  28.502   9.434  1.00 72.00           H  
ATOM   4342  CD  PRO A 275      -9.875  28.185   8.465  1.00 72.00           C  
ATOM   4343  HD2 PRO A 275      -9.308  28.136   7.535  1.00 72.00           H  
ATOM   4344  HD3 PRO A 275     -10.788  28.760   8.312  1.00 72.00           H  
ATOM   4345  N   SER A 276     -12.545  26.797  10.530  1.00 69.31           N  
ATOM   4346  H   SER A 276     -12.513  27.120   9.574  1.00 69.31           H  
ATOM   4347  CA  SER A 276     -13.858  26.481  11.102  1.00 69.31           C  
ATOM   4348  HA  SER A 276     -13.877  26.847  12.129  1.00 69.31           H  
ATOM   4349  C   SER A 276     -14.140  24.976  11.166  1.00 69.31           C  
ATOM   4350  CB  SER A 276     -14.962  27.208  10.329  1.00 69.31           C  
ATOM   4351  HB2 SER A 276     -15.880  27.154  10.914  1.00 69.31           H  
ATOM   4352  HB3 SER A 276     -14.693  28.258  10.208  1.00 69.31           H  
ATOM   4353  O   SER A 276     -14.928  24.535  12.001  1.00 69.31           O  
ATOM   4354  OG  SER A 276     -15.212  26.636   9.065  1.00 69.31           O  
ATOM   4355  HG  SER A 276     -14.486  26.817   8.463  1.00 69.31           H  
ATOM   4356  N   ASN A 277     -13.453  24.185  10.337  1.00 68.25           N  
ATOM   4357  H   ASN A 277     -12.799  24.625   9.705  1.00 68.25           H  
ATOM   4358  CA  ASN A 277     -13.542  22.726  10.307  1.00 68.25           C  
ATOM   4359  HA  ASN A 277     -14.469  22.418  10.792  1.00 68.25           H  
ATOM   4360  C   ASN A 277     -12.410  22.044  11.089  1.00 68.25           C  
ATOM   4361  CB  ASN A 277     -13.591  22.268   8.841  1.00 68.25           C  
ATOM   4362  HB2 ASN A 277     -13.489  21.184   8.790  1.00 68.25           H  
ATOM   4363  HB3 ASN A 277     -12.760  22.713   8.293  1.00 68.25           H  
ATOM   4364  O   ASN A 277     -12.322  20.809  11.097  1.00 68.25           O  
ATOM   4365  CG  ASN A 277     -14.907  22.621   8.176  1.00 68.25           C  
ATOM   4366  ND2 ASN A 277     -14.879  23.039   6.936  1.00 68.25           N  
ATOM   4367 HD21 ASN A 277     -15.719  23.513   6.637  1.00 68.25           H  
ATOM   4368 HD22 ASN A 277     -14.004  23.346   6.535  1.00 68.25           H  
ATOM   4369  OD1 ASN A 277     -15.978  22.487   8.744  1.00 68.25           O  
ATOM   4370  N   ARG A 278     -11.530  22.814  11.743  1.00 73.44           N  
ATOM   4371  H   ARG A 278     -11.656  23.816  11.736  1.00 73.44           H  
ATOM   4372  CA  ARG A 278     -10.446  22.245  12.540  1.00 73.44           C  
ATOM   4373  HA  ARG A 278     -10.026  21.423  11.960  1.00 73.44           H  
ATOM   4374  C   ARG A 278     -11.024  21.665  13.827  1.00 73.44           C  
ATOM   4375  CB  ARG A 278      -9.319  23.266  12.750  1.00 73.44           C  
ATOM   4376  HB2 ARG A 278      -9.609  23.997  13.505  1.00 73.44           H  
ATOM   4377  HB3 ARG A 278      -9.145  23.789  11.810  1.00 73.44           H  
ATOM   4378  O   ARG A 278     -11.617  22.351  14.652  1.00 73.44           O  
ATOM   4379  CG  ARG A 278      -8.015  22.561  13.161  1.00 73.44           C  
ATOM   4380  HG2 ARG A 278      -7.806  21.748  12.466  1.00 73.44           H  
ATOM   4381  HG3 ARG A 278      -8.124  22.148  14.164  1.00 73.44           H  
ATOM   4382  CD  ARG A 278      -6.832  23.534  13.134  1.00 73.44           C  
ATOM   4383  HD2 ARG A 278      -6.734  23.929  12.123  1.00 73.44           H  
ATOM   4384  HD3 ARG A 278      -7.034  24.358  13.817  1.00 73.44           H  
ATOM   4385  NE  ARG A 278      -5.565  22.877  13.519  1.00 73.44           N  
ATOM   4386  HE  ARG A 278      -5.583  21.904  13.791  1.00 73.44           H  
ATOM   4387  NH1 ARG A 278      -4.197  24.661  13.101  1.00 73.44           N  
ATOM   4388 HH11 ARG A 278      -4.930  25.031  12.513  1.00 73.44           H  
ATOM   4389 HH12 ARG A 278      -3.253  24.981  12.938  1.00 73.44           H  
ATOM   4390  NH2 ARG A 278      -3.311  22.774  13.899  1.00 73.44           N  
ATOM   4391 HH21 ARG A 278      -3.330  21.786  14.107  1.00 73.44           H  
ATOM   4392 HH22 ARG A 278      -2.389  23.184  13.857  1.00 73.44           H  
ATOM   4393  CZ  ARG A 278      -4.367  23.434  13.510  1.00 73.44           C  
ATOM   4394  N   SER A 279     -10.859  20.362  13.974  1.00 70.56           N  
ATOM   4395  H   SER A 279     -10.338  19.878  13.256  1.00 70.56           H  
ATOM   4396  CA  SER A 279     -11.264  19.581  15.131  1.00 70.56           C  
ATOM   4397  HA  SER A 279     -11.689  20.239  15.890  1.00 70.56           H  
ATOM   4398  C   SER A 279     -10.043  18.893  15.721  1.00 70.56           C  
ATOM   4399  CB  SER A 279     -12.331  18.558  14.723  1.00 70.56           C  
ATOM   4400  HB2 SER A 279     -13.081  19.041  14.098  1.00 70.56           H  
ATOM   4401  HB3 SER A 279     -12.821  18.178  15.620  1.00 70.56           H  
ATOM   4402  O   SER A 279      -8.999  18.800  15.075  1.00 70.56           O  
ATOM   4403  OG  SER A 279     -11.751  17.467  14.028  1.00 70.56           O  
ATOM   4404  HG  SER A 279     -11.268  17.814  13.275  1.00 70.56           H  
ATOM   4405  N   PHE A 280     -10.198  18.334  16.918  1.00 70.50           N  
ATOM   4406  H   PHE A 280     -11.067  18.470  17.415  1.00 70.50           H  
ATOM   4407  CA  PHE A 280      -9.145  17.560  17.567  1.00 70.50           C  
ATOM   4408  HA  PHE A 280      -8.317  18.222  17.819  1.00 70.50           H  
ATOM   4409  C   PHE A 280      -8.571  16.436  16.683  1.00 70.50           C  
ATOM   4410  CB  PHE A 280      -9.733  16.975  18.854  1.00 70.50           C  
ATOM   4411  HB2 PHE A 280     -10.629  16.401  18.617  1.00 70.50           H  
ATOM   4412  HB3 PHE A 280     -10.014  17.787  19.525  1.00 70.50           H  
ATOM   4413  O   PHE A 280      -7.368  16.199  16.678  1.00 70.50           O  
ATOM   4414  CG  PHE A 280      -8.744  16.085  19.557  1.00 70.50           C  
ATOM   4415  CD1 PHE A 280      -8.938  14.693  19.610  1.00 70.50           C  
ATOM   4416  HD1 PHE A 280      -9.833  14.259  19.188  1.00 70.50           H  
ATOM   4417  CD2 PHE A 280      -7.553  16.639  20.040  1.00 70.50           C  
ATOM   4418  HD2 PHE A 280      -7.349  17.694  19.930  1.00 70.50           H  
ATOM   4419  CE1 PHE A 280      -7.982  13.867  20.226  1.00 70.50           C  
ATOM   4420  HE1 PHE A 280      -8.140  12.800  20.287  1.00 70.50           H  
ATOM   4421  CE2 PHE A 280      -6.573  15.800  20.583  1.00 70.50           C  
ATOM   4422  HE2 PHE A 280      -5.602  16.209  20.819  1.00 70.50           H  
ATOM   4423  CZ  PHE A 280      -6.810  14.432  20.750  1.00 70.50           C  
ATOM   4424  HZ  PHE A 280      -6.057  13.805  21.206  1.00 70.50           H  
ATOM   4425  N   PHE A 281      -9.419  15.768  15.896  1.00 80.88           N  
ATOM   4426  H   PHE A 281     -10.391  16.039  15.887  1.00 80.88           H  
ATOM   4427  CA  PHE A 281      -8.995  14.655  15.044  1.00 80.88           C  
ATOM   4428  HA  PHE A 281      -8.156  14.149  15.522  1.00 80.88           H  
ATOM   4429  C   PHE A 281      -8.499  15.089  13.665  1.00 80.88           C  
ATOM   4430  CB  PHE A 281     -10.140  13.643  14.912  1.00 80.88           C  
ATOM   4431  HB2 PHE A 281      -9.809  12.812  14.290  1.00 80.88           H  
ATOM   4432  HB3 PHE A 281     -10.978  14.122  14.406  1.00 80.88           H  
ATOM   4433  O   PHE A 281      -8.053  14.226  12.913  1.00 80.88           O  
ATOM   4434  CG  PHE A 281     -10.598  13.073  16.236  1.00 80.88           C  
ATOM   4435  CD1 PHE A 281      -9.739  12.235  16.969  1.00 80.88           C  
ATOM   4436  HD1 PHE A 281      -8.759  11.994  16.583  1.00 80.88           H  
ATOM   4437  CD2 PHE A 281     -11.861  13.407  16.755  1.00 80.88           C  
ATOM   4438  HD2 PHE A 281     -12.521  14.057  16.200  1.00 80.88           H  
ATOM   4439  CE1 PHE A 281     -10.136  11.735  18.218  1.00 80.88           C  
ATOM   4440  HE1 PHE A 281      -9.461  11.115  18.789  1.00 80.88           H  
ATOM   4441  CE2 PHE A 281     -12.257  12.910  18.008  1.00 80.88           C  
ATOM   4442  HE2 PHE A 281     -13.218  13.185  18.417  1.00 80.88           H  
ATOM   4443  CZ  PHE A 281     -11.393  12.078  18.742  1.00 80.88           C  
ATOM   4444  HZ  PHE A 281     -11.681  11.724  19.721  1.00 80.88           H  
ATOM   4445  N   SER A 282      -8.584  16.379  13.313  1.00 82.75           N  
ATOM   4446  H   SER A 282      -8.871  17.058  14.003  1.00 82.75           H  
ATOM   4447  CA  SER A 282      -8.316  16.854  11.949  1.00 82.75           C  
ATOM   4448  HA  SER A 282      -9.025  16.377  11.273  1.00 82.75           H  
ATOM   4449  C   SER A 282      -6.918  16.478  11.460  1.00 82.75           C  
ATOM   4450  CB  SER A 282      -8.540  18.362  11.826  1.00 82.75           C  
ATOM   4451  HB2 SER A 282      -8.002  18.886  12.616  1.00 82.75           H  
ATOM   4452  HB3 SER A 282      -8.168  18.703  10.860  1.00 82.75           H  
ATOM   4453  O   SER A 282      -6.795  16.049  10.321  1.00 82.75           O  
ATOM   4454  OG  SER A 282      -9.934  18.631  11.907  1.00 82.75           O  
ATOM   4455  HG  SER A 282     -10.204  19.052  11.087  1.00 82.75           H  
ATOM   4456  N   GLU A 283      -5.906  16.542  12.328  1.00 80.06           N  
ATOM   4457  H   GLU A 283      -6.078  16.901  13.256  1.00 80.06           H  
ATOM   4458  CA  GLU A 283      -4.526  16.156  11.995  1.00 80.06           C  
ATOM   4459  HA  GLU A 283      -4.245  16.606  11.042  1.00 80.06           H  
ATOM   4460  C   GLU A 283      -4.347  14.636  11.818  1.00 80.06           C  
ATOM   4461  CB  GLU A 283      -3.574  16.692  13.079  1.00 80.06           C  
ATOM   4462  HB2 GLU A 283      -2.575  16.292  12.902  1.00 80.06           H  
ATOM   4463  HB3 GLU A 283      -3.918  16.352  14.056  1.00 80.06           H  
ATOM   4464  O   GLU A 283      -3.509  14.206  11.034  1.00 80.06           O  
ATOM   4465  CG  GLU A 283      -3.500  18.230  13.059  1.00 80.06           C  
ATOM   4466  HG2 GLU A 283      -4.509  18.632  13.146  1.00 80.06           H  
ATOM   4467  HG3 GLU A 283      -3.101  18.545  12.095  1.00 80.06           H  
ATOM   4468  CD  GLU A 283      -2.645  18.841  14.180  1.00 80.06           C  
ATOM   4469  OE1 GLU A 283      -2.757  20.084  14.350  1.00 80.06           O  
ATOM   4470  OE2 GLU A 283      -1.938  18.087  14.882  1.00 80.06           O  
ATOM   4471  N   ILE A 284      -5.148  13.796  12.491  1.00 84.81           N  
ATOM   4472  H   ILE A 284      -5.882  14.187  13.063  1.00 84.81           H  
ATOM   4473  CA  ILE A 284      -5.107  12.336  12.262  1.00 84.81           C  
ATOM   4474  HA  ILE A 284      -4.066  12.012  12.247  1.00 84.81           H  
ATOM   4475  C   ILE A 284      -5.719  12.010  10.920  1.00 84.81           C  
ATOM   4476  CB  ILE A 284      -5.881  11.495  13.304  1.00 84.81           C  
ATOM   4477  HB  ILE A 284      -6.955  11.652  13.206  1.00 84.81           H  
ATOM   4478  O   ILE A 284      -5.139  11.288  10.115  1.00 84.81           O  
ATOM   4479  CG1 ILE A 284      -5.470  11.910  14.695  1.00 84.81           C  
ATOM   4480 HG12 ILE A 284      -5.796  12.941  14.830  1.00 84.81           H  
ATOM   4481 HG13 ILE A 284      -4.383  11.833  14.693  1.00 84.81           H  
ATOM   4482  CG2 ILE A 284      -5.572  10.002  13.104  1.00 84.81           C  
ATOM   4483 HG21 ILE A 284      -5.883   9.666  12.114  1.00 84.81           H  
ATOM   4484 HG22 ILE A 284      -4.504   9.817  13.215  1.00 84.81           H  
ATOM   4485 HG23 ILE A 284      -6.111   9.392  13.829  1.00 84.81           H  
ATOM   4486  CD1 ILE A 284      -6.058  11.082  15.850  1.00 84.81           C  
ATOM   4487 HD11 ILE A 284      -5.521  10.139  15.947  1.00 84.81           H  
ATOM   4488 HD12 ILE A 284      -5.993  11.624  16.794  1.00 84.81           H  
ATOM   4489 HD13 ILE A 284      -7.109  10.875  15.647  1.00 84.81           H  
ATOM   4490  N   ILE A 285      -6.935  12.513  10.711  1.00 89.62           N  
ATOM   4491  H   ILE A 285      -7.325  13.133  11.407  1.00 89.62           H  
ATOM   4492  CA  ILE A 285      -7.750  12.110   9.574  1.00 89.62           C  
ATOM   4493  HA  ILE A 285      -7.636  11.031   9.467  1.00 89.62           H  
ATOM   4494  C   ILE A 285      -7.246  12.716   8.268  1.00 89.62           C  
ATOM   4495  CB  ILE A 285      -9.246  12.406   9.802  1.00 89.62           C  
ATOM   4496  HB  ILE A 285      -9.791  12.022   8.939  1.00 89.62           H  
ATOM   4497  O   ILE A 285      -7.602  12.187   7.218  1.00 89.62           O  
ATOM   4498  CG1 ILE A 285      -9.498  13.927   9.862  1.00 89.62           C  
ATOM   4499 HG12 ILE A 285      -8.834  14.365  10.606  1.00 89.62           H  
ATOM   4500 HG13 ILE A 285      -9.243  14.367   8.898  1.00 89.62           H  
ATOM   4501  CG2 ILE A 285      -9.761  11.645  11.039  1.00 89.62           C  
ATOM   4502 HG21 ILE A 285      -9.349  12.080  11.950  1.00 89.62           H  
ATOM   4503 HG22 ILE A 285     -10.850  11.685  11.080  1.00 89.62           H  
ATOM   4504 HG23 ILE A 285      -9.456  10.600  10.983  1.00 89.62           H  
ATOM   4505  CD1 ILE A 285     -10.930  14.352  10.192  1.00 89.62           C  
ATOM   4506 HD11 ILE A 285     -11.210  14.014  11.190  1.00 89.62           H  
ATOM   4507 HD12 ILE A 285     -10.998  15.439  10.161  1.00 89.62           H  
ATOM   4508 HD13 ILE A 285     -11.613  13.935   9.451  1.00 89.62           H  
ATOM   4509  N   SER A 286      -6.452  13.795   8.324  1.00 89.88           N  
ATOM   4510  H   SER A 286      -6.240  14.210   9.220  1.00 89.88           H  
ATOM   4511  CA  SER A 286      -5.783  14.385   7.161  1.00 89.88           C  
ATOM   4512  HA  SER A 286      -6.474  14.373   6.318  1.00 89.88           H  
ATOM   4513  C   SER A 286      -4.540  13.611   6.729  1.00 89.88           C  
ATOM   4514  CB  SER A 286      -5.391  15.843   7.428  1.00 89.88           C  
ATOM   4515  HB2 SER A 286      -6.272  16.413   7.721  1.00 89.88           H  
ATOM   4516  HB3 SER A 286      -4.988  16.271   6.511  1.00 89.88           H  
ATOM   4517  O   SER A 286      -4.139  13.736   5.574  1.00 89.88           O  
ATOM   4518  OG  SER A 286      -4.410  15.931   8.440  1.00 89.88           O  
ATOM   4519  HG  SER A 286      -3.907  16.738   8.309  1.00 89.88           H  
ATOM   4520  N   SER A 287      -3.950  12.803   7.615  1.00 91.44           N  
ATOM   4521  H   SER A 287      -4.309  12.779   8.559  1.00 91.44           H  
ATOM   4522  CA  SER A 287      -2.788  11.976   7.301  1.00 91.44           C  
ATOM   4523  HA  SER A 287      -1.933  12.625   7.112  1.00 91.44           H  
ATOM   4524  C   SER A 287      -3.051  11.106   6.079  1.00 91.44           C  
ATOM   4525  CB  SER A 287      -2.466  11.069   8.478  1.00 91.44           C  
ATOM   4526  HB2 SER A 287      -2.392  11.677   9.379  1.00 91.44           H  
ATOM   4527  HB3 SER A 287      -3.276  10.351   8.611  1.00 91.44           H  
ATOM   4528  O   SER A 287      -3.994  10.308   6.054  1.00 91.44           O  
ATOM   4529  OG  SER A 287      -1.256  10.368   8.237  1.00 91.44           O  
ATOM   4530  HG  SER A 287      -1.301   9.553   8.743  1.00 91.44           H  
ATOM   4531  N   ILE A 288      -2.206  11.241   5.059  1.00 94.88           N  
ATOM   4532  H   ILE A 288      -1.435  11.888   5.145  1.00 94.88           H  
ATOM   4533  CA  ILE A 288      -2.324  10.429   3.852  1.00 94.88           C  
ATOM   4534  HA  ILE A 288      -3.379  10.297   3.616  1.00 94.88           H  
ATOM   4535  C   ILE A 288      -1.725   9.061   4.142  1.00 94.88           C  
ATOM   4536  CB  ILE A 288      -1.663  11.128   2.656  1.00 94.88           C  
ATOM   4537  HB  ILE A 288      -0.659  11.429   2.954  1.00 94.88           H  
ATOM   4538  O   ILE A 288      -0.552   8.950   4.475  1.00 94.88           O  
ATOM   4539  CG1 ILE A 288      -2.485  12.373   2.265  1.00 94.88           C  
ATOM   4540 HG12 ILE A 288      -2.866  12.872   3.156  1.00 94.88           H  
ATOM   4541 HG13 ILE A 288      -3.353  12.070   1.680  1.00 94.88           H  
ATOM   4542  CG2 ILE A 288      -1.580  10.179   1.447  1.00 94.88           C  
ATOM   4543 HG21 ILE A 288      -2.567   9.773   1.224  1.00 94.88           H  
ATOM   4544 HG22 ILE A 288      -0.893   9.358   1.652  1.00 94.88           H  
ATOM   4545 HG23 ILE A 288      -1.203  10.694   0.564  1.00 94.88           H  
ATOM   4546  CD1 ILE A 288      -1.662  13.382   1.465  1.00 94.88           C  
ATOM   4547 HD11 ILE A 288      -2.301  14.213   1.166  1.00 94.88           H  
ATOM   4548 HD12 ILE A 288      -0.842  13.760   2.076  1.00 94.88           H  
ATOM   4549 HD13 ILE A 288      -1.255  12.907   0.573  1.00 94.88           H  
ATOM   4550  N   SER A 289      -2.526   8.018   3.994  1.00 94.31           N  
ATOM   4551  H   SER A 289      -3.484   8.210   3.739  1.00 94.31           H  
ATOM   4552  CA  SER A 289      -2.102   6.626   4.149  1.00 94.31           C  
ATOM   4553  HA  SER A 289      -1.293   6.588   4.879  1.00 94.31           H  
ATOM   4554  C   SER A 289      -1.542   5.999   2.871  1.00 94.31           C  
ATOM   4555  CB  SER A 289      -3.252   5.792   4.712  1.00 94.31           C  
ATOM   4556  HB2 SER A 289      -3.412   6.086   5.750  1.00 94.31           H  
ATOM   4557  HB3 SER A 289      -2.973   4.739   4.691  1.00 94.31           H  
ATOM   4558  O   SER A 289      -0.776   5.045   2.965  1.00 94.31           O  
ATOM   4559  OG  SER A 289      -4.472   5.955   4.016  1.00 94.31           O  
ATOM   4560  HG  SER A 289      -4.425   6.712   3.427  1.00 94.31           H  
ATOM   4561  N   ASP A 290      -1.896   6.528   1.697  1.00 97.62           N  
ATOM   4562  H   ASP A 290      -2.527   7.317   1.683  1.00 97.62           H  
ATOM   4563  CA  ASP A 290      -1.405   6.034   0.409  1.00 97.62           C  
ATOM   4564  HA  ASP A 290      -0.362   5.738   0.528  1.00 97.62           H  
ATOM   4565  C   ASP A 290      -1.479   7.123  -0.670  1.00 97.62           C  
ATOM   4566  CB  ASP A 290      -2.221   4.794   0.007  1.00 97.62           C  
ATOM   4567  HB2 ASP A 290      -2.328   4.146   0.876  1.00 97.62           H  
ATOM   4568  HB3 ASP A 290      -3.220   5.108  -0.296  1.00 97.62           H  
ATOM   4569  O   ASP A 290      -2.380   7.973  -0.654  1.00 97.62           O  
ATOM   4570  CG  ASP A 290      -1.593   3.951  -1.106  1.00 97.62           C  
ATOM   4571  OD1 ASP A 290      -0.364   4.046  -1.338  1.00 97.62           O  
ATOM   4572  OD2 ASP A 290      -2.365   3.170  -1.706  1.00 97.62           O  
ATOM   4573  N   VAL A 291      -0.540   7.083  -1.614  1.00 98.25           N  
ATOM   4574  H   VAL A 291       0.073   6.280  -1.620  1.00 98.25           H  
ATOM   4575  CA  VAL A 291      -0.465   7.985  -2.769  1.00 98.25           C  
ATOM   4576  HA  VAL A 291      -1.444   8.449  -2.889  1.00 98.25           H  
ATOM   4577  C   VAL A 291      -0.175   7.175  -4.024  1.00 98.25           C  
ATOM   4578  CB  VAL A 291       0.554   9.126  -2.562  1.00 98.25           C  
ATOM   4579  HB  VAL A 291       0.276   9.653  -1.649  1.00 98.25           H  
ATOM   4580  O   VAL A 291       0.734   6.347  -4.033  1.00 98.25           O  
ATOM   4581  CG1 VAL A 291       2.011   8.666  -2.418  1.00 98.25           C  
ATOM   4582 HG11 VAL A 291       2.400   8.314  -3.374  1.00 98.25           H  
ATOM   4583 HG12 VAL A 291       2.070   7.845  -1.704  1.00 98.25           H  
ATOM   4584 HG13 VAL A 291       2.626   9.492  -2.060  1.00 98.25           H  
ATOM   4585  CG2 VAL A 291       0.506  10.133  -3.717  1.00 98.25           C  
ATOM   4586 HG21 VAL A 291       1.112  11.003  -3.465  1.00 98.25           H  
ATOM   4587 HG22 VAL A 291      -0.520  10.458  -3.895  1.00 98.25           H  
ATOM   4588 HG23 VAL A 291       0.896   9.686  -4.631  1.00 98.25           H  
ATOM   4589  N   LYS A 292      -0.971   7.405  -5.074  1.00 97.81           N  
ATOM   4590  H   LYS A 292      -1.705   8.088  -4.957  1.00 97.81           H  
ATOM   4591  CA  LYS A 292      -0.908   6.650  -6.326  1.00 97.81           C  
ATOM   4592  HA  LYS A 292       0.076   6.185  -6.379  1.00 97.81           H  
ATOM   4593  C   LYS A 292      -1.012   7.521  -7.564  1.00 97.81           C  
ATOM   4594  CB  LYS A 292      -1.979   5.543  -6.331  1.00 97.81           C  
ATOM   4595  HB2 LYS A 292      -2.945   5.983  -6.081  1.00 97.81           H  
ATOM   4596  HB3 LYS A 292      -2.052   5.131  -7.338  1.00 97.81           H  
ATOM   4597  O   LYS A 292      -2.055   8.136  -7.788  1.00 97.81           O  
ATOM   4598  CG  LYS A 292      -1.704   4.382  -5.361  1.00 97.81           C  
ATOM   4599  HG2 LYS A 292      -2.533   3.677  -5.424  1.00 97.81           H  
ATOM   4600  HG3 LYS A 292      -1.628   4.744  -4.336  1.00 97.81           H  
ATOM   4601  CD  LYS A 292      -0.418   3.667  -5.769  1.00 97.81           C  
ATOM   4602  HD2 LYS A 292       0.419   4.356  -5.655  1.00 97.81           H  
ATOM   4603  HD3 LYS A 292      -0.495   3.383  -6.818  1.00 97.81           H  
ATOM   4604  CE  LYS A 292      -0.060   2.453  -4.936  1.00 97.81           C  
ATOM   4605  HE2 LYS A 292      -0.907   1.768  -4.886  1.00 97.81           H  
ATOM   4606  HE3 LYS A 292       0.179   2.793  -3.928  1.00 97.81           H  
ATOM   4607  NZ  LYS A 292       1.110   1.845  -5.610  1.00 97.81           N  
ATOM   4608  HZ1 LYS A 292       0.825   1.413  -6.477  1.00 97.81           H  
ATOM   4609  HZ2 LYS A 292       1.729   2.586  -5.908  1.00 97.81           H  
ATOM   4610  HZ3 LYS A 292       1.597   1.171  -5.037  1.00 97.81           H  
ATOM   4611  N   PHE A 293      -0.012   7.516  -8.436  1.00 98.38           N  
ATOM   4612  H   PHE A 293       0.809   6.973  -8.211  1.00 98.38           H  
ATOM   4613  CA  PHE A 293      -0.180   8.064  -9.784  1.00 98.38           C  
ATOM   4614  HA  PHE A 293      -0.582   9.074  -9.700  1.00 98.38           H  
ATOM   4615  C   PHE A 293      -1.180   7.232 -10.593  1.00 98.38           C  
ATOM   4616  CB  PHE A 293       1.157   8.165 -10.518  1.00 98.38           C  
ATOM   4617  HB2 PHE A 293       1.680   7.212 -10.433  1.00 98.38           H  
ATOM   4618  HB3 PHE A 293       0.964   8.339 -11.576  1.00 98.38           H  
ATOM   4619  O   PHE A 293      -1.221   6.008 -10.498  1.00 98.38           O  
ATOM   4620  CG  PHE A 293       2.043   9.287 -10.023  1.00 98.38           C  
ATOM   4621  CD1 PHE A 293       1.783  10.618 -10.405  1.00 98.38           C  
ATOM   4622  HD1 PHE A 293       0.937  10.847 -11.036  1.00 98.38           H  
ATOM   4623  CD2 PHE A 293       3.140   8.998  -9.192  1.00 98.38           C  
ATOM   4624  HD2 PHE A 293       3.335   7.982  -8.884  1.00 98.38           H  
ATOM   4625  CE1 PHE A 293       2.634  11.649  -9.968  1.00 98.38           C  
ATOM   4626  HE1 PHE A 293       2.456  12.674 -10.259  1.00 98.38           H  
ATOM   4627  CE2 PHE A 293       3.995  10.029  -8.775  1.00 98.38           C  
ATOM   4628  HE2 PHE A 293       4.848   9.796  -8.154  1.00 98.38           H  
ATOM   4629  CZ  PHE A 293       3.747  11.353  -9.167  1.00 98.38           C  
ATOM   4630  HZ  PHE A 293       4.417  12.140  -8.857  1.00 98.38           H  
ATOM   4631  N   SER A 294      -1.982   7.906 -11.416  1.00 98.19           N  
ATOM   4632  H   SER A 294      -1.931   8.915 -11.406  1.00 98.19           H  
ATOM   4633  CA  SER A 294      -2.741   7.256 -12.492  1.00 98.19           C  
ATOM   4634  HA  SER A 294      -3.377   6.474 -12.079  1.00 98.19           H  
ATOM   4635  C   SER A 294      -1.783   6.625 -13.504  1.00 98.19           C  
ATOM   4636  CB  SER A 294      -3.617   8.294 -13.194  1.00 98.19           C  
ATOM   4637  HB2 SER A 294      -4.302   8.726 -12.463  1.00 98.19           H  
ATOM   4638  HB3 SER A 294      -4.206   7.821 -13.979  1.00 98.19           H  
ATOM   4639  O   SER A 294      -0.693   7.167 -13.708  1.00 98.19           O  
ATOM   4640  OG  SER A 294      -2.805   9.308 -13.768  1.00 98.19           O  
ATOM   4641  HG  SER A 294      -1.903   9.058 -13.554  1.00 98.19           H  
ATOM   4642  N   HIS A 295      -2.197   5.578 -14.214  1.00 96.88           N  
ATOM   4643  H   HIS A 295      -3.145   5.250 -14.091  1.00 96.88           H  
ATOM   4644  CA  HIS A 295      -1.381   4.931 -15.247  1.00 96.88           C  
ATOM   4645  HA  HIS A 295      -0.477   4.534 -14.785  1.00 96.88           H  
ATOM   4646  C   HIS A 295      -0.955   5.916 -16.347  1.00 96.88           C  
ATOM   4647  CB  HIS A 295      -2.169   3.769 -15.867  1.00 96.88           C  
ATOM   4648  HB2 HIS A 295      -3.062   4.160 -16.355  1.00 96.88           H  
ATOM   4649  HB3 HIS A 295      -1.554   3.296 -16.632  1.00 96.88           H  
ATOM   4650  O   HIS A 295       0.166   5.857 -16.854  1.00 96.88           O  
ATOM   4651  CG  HIS A 295      -2.592   2.716 -14.877  1.00 96.88           C  
ATOM   4652  CD2 HIS A 295      -1.912   1.577 -14.543  1.00 96.88           C  
ATOM   4653  HD2 HIS A 295      -0.954   1.272 -14.937  1.00 96.88           H  
ATOM   4654  ND1 HIS A 295      -3.760   2.710 -14.155  1.00 96.88           N  
ATOM   4655  HD1 HIS A 295      -4.447   3.451 -14.146  1.00 96.88           H  
ATOM   4656  CE1 HIS A 295      -3.790   1.596 -13.410  1.00 96.88           C  
ATOM   4657  HE1 HIS A 295      -4.589   1.318 -12.740  1.00 96.88           H  
ATOM   4658  NE2 HIS A 295      -2.682   0.867 -13.615  1.00 96.88           N  
ATOM   4659  N   SER A 296      -1.812   6.886 -16.680  1.00 95.44           N  
ATOM   4660  H   SER A 296      -2.746   6.843 -16.298  1.00 95.44           H  
ATOM   4661  CA  SER A 296      -1.478   7.935 -17.648  1.00 95.44           C  
ATOM   4662  HA  SER A 296      -1.074   7.444 -18.533  1.00 95.44           H  
ATOM   4663  C   SER A 296      -0.407   8.928 -17.157  1.00 95.44           C  
ATOM   4664  CB  SER A 296      -2.763   8.663 -18.069  1.00 95.44           C  
ATOM   4665  HB2 SER A 296      -2.686   8.920 -19.126  1.00 95.44           H  
ATOM   4666  HB3 SER A 296      -3.622   8.004 -17.943  1.00 95.44           H  
ATOM   4667  O   SER A 296       0.070   9.747 -17.943  1.00 95.44           O  
ATOM   4668  OG  SER A 296      -2.964   9.858 -17.337  1.00 95.44           O  
ATOM   4669  HG  SER A 296      -2.318  10.483 -17.675  1.00 95.44           H  
ATOM   4670  N   GLY A 297      -0.082   8.937 -15.859  1.00 97.12           N  
ATOM   4671  H   GLY A 297      -0.437   8.187 -15.285  1.00 97.12           H  
ATOM   4672  CA  GLY A 297       0.784   9.927 -15.207  1.00 97.12           C  
ATOM   4673  HA2 GLY A 297       1.031   9.575 -14.205  1.00 97.12           H  
ATOM   4674  HA3 GLY A 297       1.711  10.013 -15.774  1.00 97.12           H  
ATOM   4675  C   GLY A 297       0.182  11.332 -15.076  1.00 97.12           C  
ATOM   4676  O   GLY A 297       0.826  12.240 -14.570  1.00 97.12           O  
ATOM   4677  N   ARG A 298      -1.060  11.561 -15.519  1.00 96.56           N  
ATOM   4678  H   ARG A 298      -1.604  10.771 -15.836  1.00 96.56           H  
ATOM   4679  CA  ARG A 298      -1.666  12.904 -15.467  1.00 96.56           C  
ATOM   4680  HA  ARG A 298      -0.894  13.648 -15.663  1.00 96.56           H  
ATOM   4681  C   ARG A 298      -2.219  13.238 -14.086  1.00 96.56           C  
ATOM   4682  CB  ARG A 298      -2.752  13.022 -16.539  1.00 96.56           C  
ATOM   4683  HB2 ARG A 298      -2.301  12.887 -17.522  1.00 96.56           H  
ATOM   4684  HB3 ARG A 298      -3.509  12.253 -16.380  1.00 96.56           H  
ATOM   4685  O   ARG A 298      -2.188  14.397 -13.670  1.00 96.56           O  
ATOM   4686  CG  ARG A 298      -3.426  14.393 -16.466  1.00 96.56           C  
ATOM   4687  HG2 ARG A 298      -3.970  14.485 -15.525  1.00 96.56           H  
ATOM   4688  HG3 ARG A 298      -2.674  15.180 -16.521  1.00 96.56           H  
ATOM   4689  CD  ARG A 298      -4.430  14.579 -17.588  1.00 96.56           C  
ATOM   4690  HD2 ARG A 298      -3.901  14.621 -18.541  1.00 96.56           H  
ATOM   4691  HD3 ARG A 298      -5.123  13.738 -17.590  1.00 96.56           H  
ATOM   4692  NE  ARG A 298      -5.163  15.824 -17.351  1.00 96.56           N  
ATOM   4693  HE  ARG A 298      -4.983  16.311 -16.485  1.00 96.56           H  
ATOM   4694  NH1 ARG A 298      -6.500  15.783 -19.212  1.00 96.56           N  
ATOM   4695 HH11 ARG A 298      -6.075  14.903 -19.469  1.00 96.56           H  
ATOM   4696 HH12 ARG A 298      -7.270  16.173 -19.737  1.00 96.56           H  
ATOM   4697  NH2 ARG A 298      -6.671  17.427 -17.666  1.00 96.56           N  
ATOM   4698 HH21 ARG A 298      -6.358  17.760 -16.766  1.00 96.56           H  
ATOM   4699 HH22 ARG A 298      -7.396  17.905 -18.182  1.00 96.56           H  
ATOM   4700  CZ  ARG A 298      -6.111  16.335 -18.093  1.00 96.56           C  
ATOM   4701  N   TYR A 299      -2.789  12.237 -13.431  1.00 98.06           N  
ATOM   4702  H   TYR A 299      -2.729  11.305 -13.816  1.00 98.06           H  
ATOM   4703  CA  TYR A 299      -3.458  12.383 -12.153  1.00 98.06           C  
ATOM   4704  HA  TYR A 299      -3.491  13.441 -11.894  1.00 98.06           H  
ATOM   4705  C   TYR A 299      -2.684  11.674 -11.053  1.00 98.06           C  
ATOM   4706  CB  TYR A 299      -4.905  11.878 -12.241  1.00 98.06           C  
ATOM   4707  HB2 TYR A 299      -5.386  12.023 -11.274  1.00 98.06           H  
ATOM   4708  HB3 TYR A 299      -4.900  10.806 -12.439  1.00 98.06           H  
ATOM   4709  O   TYR A 299      -1.885  10.766 -11.290  1.00 98.06           O  
ATOM   4710  CG  TYR A 299      -5.740  12.572 -13.296  1.00 98.06           C  
ATOM   4711  CD1 TYR A 299      -6.252  13.857 -13.041  1.00 98.06           C  
ATOM   4712  HD1 TYR A 299      -6.057  14.333 -12.092  1.00 98.06           H  
ATOM   4713  CD2 TYR A 299      -5.983  11.946 -14.534  1.00 98.06           C  
ATOM   4714  HD2 TYR A 299      -5.565  10.971 -14.734  1.00 98.06           H  
ATOM   4715  CE1 TYR A 299      -6.994  14.531 -14.027  1.00 98.06           C  
ATOM   4716  HE1 TYR A 299      -7.357  15.530 -13.835  1.00 98.06           H  
ATOM   4717  CE2 TYR A 299      -6.743  12.610 -15.517  1.00 98.06           C  
ATOM   4718  HE2 TYR A 299      -6.934  12.138 -16.469  1.00 98.06           H  
ATOM   4719  OH  TYR A 299      -7.960  14.560 -16.213  1.00 98.06           O  
ATOM   4720  HH  TYR A 299      -8.249  15.410 -15.874  1.00 98.06           H  
ATOM   4721  CZ  TYR A 299      -7.239  13.907 -15.267  1.00 98.06           C  
ATOM   4722  N   MET A 300      -2.982  12.078  -9.832  1.00 97.69           N  
ATOM   4723  H   MET A 300      -3.622  12.852  -9.729  1.00 97.69           H  
ATOM   4724  CA  MET A 300      -2.531  11.428  -8.619  1.00 97.69           C  
ATOM   4725  HA  MET A 300      -2.129  10.440  -8.845  1.00 97.69           H  
ATOM   4726  C   MET A 300      -3.722  11.263  -7.689  1.00 97.69           C  
ATOM   4727  CB  MET A 300      -1.425  12.275  -8.005  1.00 97.69           C  
ATOM   4728  HB2 MET A 300      -1.799  13.292  -7.893  1.00 97.69           H  
ATOM   4729  HB3 MET A 300      -0.572  12.291  -8.684  1.00 97.69           H  
ATOM   4730  O   MET A 300      -4.571  12.142  -7.586  1.00 97.69           O  
ATOM   4731  CG  MET A 300      -0.964  11.752  -6.648  1.00 97.69           C  
ATOM   4732  HG2 MET A 300      -0.574  10.740  -6.764  1.00 97.69           H  
ATOM   4733  HG3 MET A 300      -1.802  11.726  -5.951  1.00 97.69           H  
ATOM   4734  SD  MET A 300       0.317  12.789  -5.932  1.00 97.69           S  
ATOM   4735  CE  MET A 300      -0.529  14.393  -5.811  1.00 97.69           C  
ATOM   4736  HE1 MET A 300      -0.624  14.840  -6.801  1.00 97.69           H  
ATOM   4737  HE2 MET A 300       0.050  15.074  -5.187  1.00 97.69           H  
ATOM   4738  HE3 MET A 300      -1.521  14.259  -5.380  1.00 97.69           H  
ATOM   4739  N   MET A 301      -3.785  10.130  -7.019  1.00 98.25           N  
ATOM   4740  H   MET A 301      -3.047   9.454  -7.155  1.00 98.25           H  
ATOM   4741  CA  MET A 301      -4.773   9.805  -6.014  1.00 98.25           C  
ATOM   4742  HA  MET A 301      -5.574  10.544  -6.027  1.00 98.25           H  
ATOM   4743  C   MET A 301      -4.113   9.801  -4.646  1.00 98.25           C  
ATOM   4744  CB  MET A 301      -5.368   8.443  -6.350  1.00 98.25           C  
ATOM   4745  HB2 MET A 301      -4.565   7.725  -6.516  1.00 98.25           H  
ATOM   4746  HB3 MET A 301      -5.964   8.538  -7.258  1.00 98.25           H  
ATOM   4747  O   MET A 301      -2.997   9.310  -4.508  1.00 98.25           O  
ATOM   4748  CG  MET A 301      -6.284   7.927  -5.255  1.00 98.25           C  
ATOM   4749  HG2 MET A 301      -6.985   8.721  -4.999  1.00 98.25           H  
ATOM   4750  HG3 MET A 301      -5.697   7.676  -4.371  1.00 98.25           H  
ATOM   4751  SD  MET A 301      -7.218   6.478  -5.757  1.00 98.25           S  
ATOM   4752  CE  MET A 301      -5.911   5.315  -6.201  1.00 98.25           C  
ATOM   4753  HE1 MET A 301      -5.470   5.609  -7.153  1.00 98.25           H  
ATOM   4754  HE2 MET A 301      -5.132   5.291  -5.439  1.00 98.25           H  
ATOM   4755  HE3 MET A 301      -6.352   4.323  -6.307  1.00 98.25           H  
ATOM   4756  N   THR A 302      -4.820  10.289  -3.636  1.00 98.31           N  
ATOM   4757  H   THR A 302      -5.702  10.744  -3.827  1.00 98.31           H  
ATOM   4758  CA  THR A 302      -4.449  10.104  -2.235  1.00 98.31           C  
ATOM   4759  HA  THR A 302      -3.639   9.377  -2.181  1.00 98.31           H  
ATOM   4760  C   THR A 302      -5.595   9.527  -1.431  1.00 98.31           C  
ATOM   4761  CB  THR A 302      -3.948  11.394  -1.581  1.00 98.31           C  
ATOM   4762  HB  THR A 302      -3.774  11.194  -0.524  1.00 98.31           H  
ATOM   4763  O   THR A 302      -6.761   9.832  -1.687  1.00 98.31           O  
ATOM   4764  CG2 THR A 302      -2.629  11.813  -2.208  1.00 98.31           C  
ATOM   4765 HG21 THR A 302      -2.783  12.232  -3.202  1.00 98.31           H  
ATOM   4766 HG22 THR A 302      -2.149  12.537  -1.549  1.00 98.31           H  
ATOM   4767 HG23 THR A 302      -1.970  10.947  -2.268  1.00 98.31           H  
ATOM   4768  OG1 THR A 302      -4.848  12.479  -1.697  1.00 98.31           O  
ATOM   4769  HG1 THR A 302      -4.641  13.065  -0.965  1.00 98.31           H  
ATOM   4770  N   ARG A 303      -5.259   8.706  -0.436  1.00 98.12           N  
ATOM   4771  H   ARG A 303      -4.286   8.451  -0.348  1.00 98.12           H  
ATOM   4772  CA  ARG A 303      -6.194   8.171   0.556  1.00 98.12           C  
ATOM   4773  HA  ARG A 303      -7.208   8.495   0.323  1.00 98.12           H  
ATOM   4774  C   ARG A 303      -5.832   8.724   1.927  1.00 98.12           C  
ATOM   4775  CB  ARG A 303      -6.138   6.635   0.490  1.00 98.12           C  
ATOM   4776  HB2 ARG A 303      -5.106   6.312   0.627  1.00 98.12           H  
ATOM   4777  HB3 ARG A 303      -6.457   6.322  -0.504  1.00 98.12           H  
ATOM   4778  O   ARG A 303      -4.798   8.355   2.478  1.00 98.12           O  
ATOM   4779  CG  ARG A 303      -6.998   5.895   1.523  1.00 98.12           C  
ATOM   4780  HG2 ARG A 303      -6.846   4.826   1.372  1.00 98.12           H  
ATOM   4781  HG3 ARG A 303      -6.676   6.158   2.531  1.00 98.12           H  
ATOM   4782  CD  ARG A 303      -8.496   6.144   1.386  1.00 98.12           C  
ATOM   4783  HD2 ARG A 303      -8.813   5.767   0.413  1.00 98.12           H  
ATOM   4784  HD3 ARG A 303      -8.687   7.215   1.444  1.00 98.12           H  
ATOM   4785  NE  ARG A 303      -9.232   5.411   2.428  1.00 98.12           N  
ATOM   4786  HE  ARG A 303      -9.060   4.416   2.463  1.00 98.12           H  
ATOM   4787  NH1 ARG A 303     -10.369   7.162   3.382  1.00 98.12           N  
ATOM   4788 HH11 ARG A 303      -9.762   7.794   2.881  1.00 98.12           H  
ATOM   4789 HH12 ARG A 303     -10.725   7.493   4.268  1.00 98.12           H  
ATOM   4790  NH2 ARG A 303     -10.366   5.212   4.395  1.00 98.12           N  
ATOM   4791 HH21 ARG A 303     -10.777   5.690   5.184  1.00 98.12           H  
ATOM   4792 HH22 ARG A 303      -9.961   4.296   4.526  1.00 98.12           H  
ATOM   4793  CZ  ARG A 303      -9.977   5.930   3.385  1.00 98.12           C  
ATOM   4794  N   ASP A 304      -6.676   9.597   2.464  1.00 96.19           N  
ATOM   4795  H   ASP A 304      -7.522   9.812   1.955  1.00 96.19           H  
ATOM   4796  CA  ASP A 304      -6.637   9.994   3.879  1.00 96.19           C  
ATOM   4797  HA  ASP A 304      -5.636   9.814   4.272  1.00 96.19           H  
ATOM   4798  C   ASP A 304      -7.576   9.092   4.698  1.00 96.19           C  
ATOM   4799  CB  ASP A 304      -6.870  11.510   3.996  1.00 96.19           C  
ATOM   4800  HB2 ASP A 304      -6.657  11.816   5.020  1.00 96.19           H  
ATOM   4801  HB3 ASP A 304      -6.127  12.008   3.372  1.00 96.19           H  
ATOM   4802  O   ASP A 304      -8.033   8.082   4.167  1.00 96.19           O  
ATOM   4803  CG  ASP A 304      -8.261  12.020   3.594  1.00 96.19           C  
ATOM   4804  OD1 ASP A 304      -9.281  11.358   3.897  1.00 96.19           O  
ATOM   4805  OD2 ASP A 304      -8.345  13.099   2.959  1.00 96.19           O  
ATOM   4806  N   TYR A 305      -7.878   9.373   5.971  1.00 94.56           N  
ATOM   4807  H   TYR A 305      -7.499  10.206   6.398  1.00 94.56           H  
ATOM   4808  CA  TYR A 305      -8.744   8.470   6.748  1.00 94.56           C  
ATOM   4809  HA  TYR A 305      -8.368   7.454   6.625  1.00 94.56           H  
ATOM   4810  C   TYR A 305     -10.199   8.484   6.253  1.00 94.56           C  
ATOM   4811  CB  TYR A 305      -8.680   8.806   8.240  1.00 94.56           C  
ATOM   4812  HB2 TYR A 305      -9.156   9.774   8.399  1.00 94.56           H  
ATOM   4813  HB3 TYR A 305      -7.635   8.885   8.539  1.00 94.56           H  
ATOM   4814  O   TYR A 305     -10.851   7.440   6.169  1.00 94.56           O  
ATOM   4815  CG  TYR A 305      -9.348   7.764   9.120  1.00 94.56           C  
ATOM   4816  CD1 TYR A 305     -10.608   8.010   9.703  1.00 94.56           C  
ATOM   4817  HD1 TYR A 305     -11.098   8.960   9.545  1.00 94.56           H  
ATOM   4818  CD2 TYR A 305      -8.703   6.533   9.340  1.00 94.56           C  
ATOM   4819  HD2 TYR A 305      -7.723   6.348   8.924  1.00 94.56           H  
ATOM   4820  CE1 TYR A 305     -11.224   7.021  10.497  1.00 94.56           C  
ATOM   4821  HE1 TYR A 305     -12.188   7.197  10.951  1.00 94.56           H  
ATOM   4822  CE2 TYR A 305      -9.317   5.540  10.121  1.00 94.56           C  
ATOM   4823  HE2 TYR A 305      -8.805   4.606  10.298  1.00 94.56           H  
ATOM   4824  OH  TYR A 305     -11.152   4.823  11.470  1.00 94.56           O  
ATOM   4825  HH  TYR A 305     -10.621   4.024  11.460  1.00 94.56           H  
ATOM   4826  CZ  TYR A 305     -10.578   5.781  10.700  1.00 94.56           C  
ATOM   4827  N   LEU A 306     -10.722   9.637   5.825  1.00 96.69           N  
ATOM   4828  H   LEU A 306     -10.100  10.424   5.702  1.00 96.69           H  
ATOM   4829  CA  LEU A 306     -12.145   9.793   5.491  1.00 96.69           C  
ATOM   4830  HA  LEU A 306     -12.704   8.979   5.952  1.00 96.69           H  
ATOM   4831  C   LEU A 306     -12.465   9.697   4.003  1.00 96.69           C  
ATOM   4832  CB  LEU A 306     -12.680  11.112   6.066  1.00 96.69           C  
ATOM   4833  HB2 LEU A 306     -12.063  11.931   5.697  1.00 96.69           H  
ATOM   4834  HB3 LEU A 306     -13.691  11.260   5.685  1.00 96.69           H  
ATOM   4835  O   LEU A 306     -13.583   9.317   3.645  1.00 96.69           O  
ATOM   4836  CG  LEU A 306     -12.732  11.170   7.602  1.00 96.69           C  
ATOM   4837  HG  LEU A 306     -11.721  11.153   8.008  1.00 96.69           H  
ATOM   4838  CD1 LEU A 306     -13.413  12.475   8.007  1.00 96.69           C  
ATOM   4839 HD11 LEU A 306     -13.425  12.561   9.093  1.00 96.69           H  
ATOM   4840 HD12 LEU A 306     -14.437  12.483   7.631  1.00 96.69           H  
ATOM   4841 HD13 LEU A 306     -12.864  13.316   7.582  1.00 96.69           H  
ATOM   4842  CD2 LEU A 306     -13.542  10.032   8.228  1.00 96.69           C  
ATOM   4843 HD21 LEU A 306     -13.647  10.197   9.300  1.00 96.69           H  
ATOM   4844 HD22 LEU A 306     -14.531   9.982   7.772  1.00 96.69           H  
ATOM   4845 HD23 LEU A 306     -13.024   9.083   8.089  1.00 96.69           H  
ATOM   4846  N   SER A 307     -11.515  10.021   3.138  1.00 97.62           N  
ATOM   4847  H   SER A 307     -10.622  10.324   3.500  1.00 97.62           H  
ATOM   4848  CA  SER A 307     -11.758  10.249   1.724  1.00 97.62           C  
ATOM   4849  HA  SER A 307     -12.661   9.710   1.439  1.00 97.62           H  
ATOM   4850  C   SER A 307     -10.636   9.743   0.823  1.00 97.62           C  
ATOM   4851  CB  SER A 307     -12.033  11.740   1.503  1.00 97.62           C  
ATOM   4852  HB2 SER A 307     -12.790  12.072   2.214  1.00 97.62           H  
ATOM   4853  HB3 SER A 307     -12.429  11.889   0.498  1.00 97.62           H  
ATOM   4854  O   SER A 307      -9.522   9.452   1.262  1.00 97.62           O  
ATOM   4855  OG  SER A 307     -10.881  12.542   1.643  1.00 97.62           O  
ATOM   4856  HG  SER A 307     -10.329  12.256   2.374  1.00 97.62           H  
ATOM   4857  N   VAL A 308     -10.970   9.625  -0.460  1.00 98.38           N  
ATOM   4858  H   VAL A 308     -11.920   9.857  -0.713  1.00 98.38           H  
ATOM   4859  CA  VAL A 308     -10.010   9.522  -1.555  1.00 98.38           C  
ATOM   4860  HA  VAL A 308      -9.006   9.454  -1.138  1.00 98.38           H  
ATOM   4861  C   VAL A 308     -10.099  10.793  -2.386  1.00 98.38           C  
ATOM   4862  CB  VAL A 308     -10.252   8.276  -2.416  1.00 98.38           C  
ATOM   4863  HB  VAL A 308     -11.296   8.228  -2.726  1.00 98.38           H  
ATOM   4864  O   VAL A 308     -11.194  11.208  -2.766  1.00 98.38           O  
ATOM   4865  CG1 VAL A 308      -9.360   8.299  -3.650  1.00 98.38           C  
ATOM   4866 HG11 VAL A 308      -9.754   8.977  -4.407  1.00 98.38           H  
ATOM   4867 HG12 VAL A 308      -8.354   8.605  -3.361  1.00 98.38           H  
ATOM   4868 HG13 VAL A 308      -9.289   7.290  -4.057  1.00 98.38           H  
ATOM   4869  CG2 VAL A 308      -9.902   7.002  -1.649  1.00 98.38           C  
ATOM   4870 HG21 VAL A 308     -10.434   6.987  -0.697  1.00 98.38           H  
ATOM   4871 HG22 VAL A 308     -10.185   6.125  -2.231  1.00 98.38           H  
ATOM   4872 HG23 VAL A 308      -8.829   6.977  -1.461  1.00 98.38           H  
ATOM   4873  N   LYS A 309      -8.958  11.403  -2.688  1.00 98.12           N  
ATOM   4874  H   LYS A 309      -8.099  10.985  -2.361  1.00 98.12           H  
ATOM   4875  CA  LYS A 309      -8.864  12.652  -3.449  1.00 98.12           C  
ATOM   4876  HA  LYS A 309      -9.856  12.991  -3.747  1.00 98.12           H  
ATOM   4877  C   LYS A 309      -8.054  12.432  -4.711  1.00 98.12           C  
ATOM   4878  CB  LYS A 309      -8.232  13.735  -2.573  1.00 98.12           C  
ATOM   4879  HB2 LYS A 309      -7.980  14.601  -3.185  1.00 98.12           H  
ATOM   4880  HB3 LYS A 309      -7.310  13.343  -2.142  1.00 98.12           H  
ATOM   4881  O   LYS A 309      -7.005  11.798  -4.665  1.00 98.12           O  
ATOM   4882  CG  LYS A 309      -9.179  14.179  -1.454  1.00 98.12           C  
ATOM   4883  HG2 LYS A 309      -9.991  14.767  -1.883  1.00 98.12           H  
ATOM   4884  HG3 LYS A 309      -9.597  13.307  -0.951  1.00 98.12           H  
ATOM   4885  CD  LYS A 309      -8.427  15.016  -0.420  1.00 98.12           C  
ATOM   4886  HD2 LYS A 309      -8.060  15.939  -0.869  1.00 98.12           H  
ATOM   4887  HD3 LYS A 309      -7.583  14.435  -0.046  1.00 98.12           H  
ATOM   4888  CE  LYS A 309      -9.362  15.337   0.743  1.00 98.12           C  
ATOM   4889  HE2 LYS A 309     -10.065  16.108   0.426  1.00 98.12           H  
ATOM   4890  HE3 LYS A 309      -9.908  14.434   1.017  1.00 98.12           H  
ATOM   4891  NZ  LYS A 309      -8.598  15.811   1.910  1.00 98.12           N  
ATOM   4892  HZ1 LYS A 309      -7.969  15.087   2.229  1.00 98.12           H  
ATOM   4893  HZ2 LYS A 309      -9.219  16.032   2.676  1.00 98.12           H  
ATOM   4894  HZ3 LYS A 309      -8.137  16.670   1.648  1.00 98.12           H  
ATOM   4895  N   ILE A 310      -8.535  12.962  -5.829  1.00 98.44           N  
ATOM   4896  H   ILE A 310      -9.383  13.505  -5.758  1.00 98.44           H  
ATOM   4897  CA  ILE A 310      -7.834  12.946  -7.110  1.00 98.44           C  
ATOM   4898  HA  ILE A 310      -6.964  12.295  -7.025  1.00 98.44           H  
ATOM   4899  C   ILE A 310      -7.343  14.349  -7.417  1.00 98.44           C  
ATOM   4900  CB  ILE A 310      -8.708  12.404  -8.257  1.00 98.44           C  
ATOM   4901  HB  ILE A 310      -9.478  13.144  -8.476  1.00 98.44           H  
ATOM   4902  O   ILE A 310      -8.111  15.307  -7.380  1.00 98.44           O  
ATOM   4903  CG1 ILE A 310      -9.418  11.076  -7.911  1.00 98.44           C  
ATOM   4904 HG12 ILE A 310     -10.157  11.263  -7.133  1.00 98.44           H  
ATOM   4905 HG13 ILE A 310      -9.955  10.720  -8.790  1.00 98.44           H  
ATOM   4906  CG2 ILE A 310      -7.860  12.258  -9.531  1.00 98.44           C  
ATOM   4907 HG21 ILE A 310      -7.605  13.240  -9.928  1.00 98.44           H  
ATOM   4908 HG22 ILE A 310      -6.938  11.723  -9.306  1.00 98.44           H  
ATOM   4909 HG23 ILE A 310      -8.422  11.714 -10.291  1.00 98.44           H  
ATOM   4910  CD1 ILE A 310      -8.487   9.962  -7.423  1.00 98.44           C  
ATOM   4911 HD11 ILE A 310      -9.068   9.061  -7.223  1.00 98.44           H  
ATOM   4912 HD12 ILE A 310      -8.001  10.248  -6.490  1.00 98.44           H  
ATOM   4913 HD13 ILE A 310      -7.725   9.748  -8.172  1.00 98.44           H  
ATOM   4914  N   TRP A 311      -6.078  14.450  -7.780  1.00 98.19           N  
ATOM   4915  H   TRP A 311      -5.529  13.602  -7.776  1.00 98.19           H  
ATOM   4916  CA  TRP A 311      -5.362  15.668  -8.118  1.00 98.19           C  
ATOM   4917  HA  TRP A 311      -5.999  16.538  -7.961  1.00 98.19           H  
ATOM   4918  C   TRP A 311      -4.949  15.602  -9.587  1.00 98.19           C  
ATOM   4919  CB  TRP A 311      -4.150  15.784  -7.189  1.00 98.19           C  
ATOM   4920  HB2 TRP A 311      -3.456  14.974  -7.410  1.00 98.19           H  
ATOM   4921  HB3 TRP A 311      -3.635  16.721  -7.402  1.00 98.19           H  
ATOM   4922  O   TRP A 311      -4.526  14.549 -10.064  1.00 98.19           O  
ATOM   4923  CG  TRP A 311      -4.472  15.737  -5.724  1.00 98.19           C  
ATOM   4924  CD1 TRP A 311      -4.659  14.616  -4.987  1.00 98.19           C  
ATOM   4925  HD1 TRP A 311      -4.602  13.606  -5.366  1.00 98.19           H  
ATOM   4926  CD2 TRP A 311      -4.627  16.853  -4.798  1.00 98.19           C  
ATOM   4927  CE2 TRP A 311      -4.884  16.324  -3.496  1.00 98.19           C  
ATOM   4928  CE3 TRP A 311      -4.549  18.258  -4.929  1.00 98.19           C  
ATOM   4929  HE3 TRP A 311      -4.369  18.698  -5.899  1.00 98.19           H  
ATOM   4930  NE1 TRP A 311      -4.920  14.955  -3.676  1.00 98.19           N  
ATOM   4931  HE1 TRP A 311      -5.034  14.264  -2.949  1.00 98.19           H  
ATOM   4932  CH2 TRP A 311      -4.866  18.539  -2.526  1.00 98.19           C  
ATOM   4933  HH2 TRP A 311      -4.895  19.187  -1.663  1.00 98.19           H  
ATOM   4934  CZ2 TRP A 311      -5.013  17.150  -2.371  1.00 98.19           C  
ATOM   4935  HZ2 TRP A 311      -5.171  16.727  -1.390  1.00 98.19           H  
ATOM   4936  CZ3 TRP A 311      -4.649  19.091  -3.799  1.00 98.19           C  
ATOM   4937  HZ3 TRP A 311      -4.520  20.159  -3.897  1.00 98.19           H  
ATOM   4938  N   ASP A 312      -5.065  16.710 -10.317  1.00 97.81           N
[truncated: 235,315 more chars]
