# Supplementary material for: Substrate recognition principles for the PP2A-B55 protein phosphatase
Source: Sci Adv. 2024 Oct 2;10(40):eadp5491. doi: 10.1126/sciadv.adp5491 (PMC11446282; doi:10.1126/sciadv.adp5491)
Supplement: Supplementary file 3 — Data S1 [file sciadv.adp5491_data_s1.zip › Dataset 1/b55_P56211-ARP19_HUMAN_unrelaxed_rank_005_alphafold2_multimer_v3_model_4_seed_000.pdb]

MODEL     1                                                                     
ATOM      1  N   MET A   1     -37.219  20.984 -23.828  1.00 24.41           N  
ATOM      2  CA  MET A   1     -36.188  20.047 -24.266  1.00 24.41           C  
ATOM      3  C   MET A   1     -35.062  20.000 -23.266  1.00 24.41           C  
ATOM      4  CB  MET A   1     -35.688  20.453 -25.656  1.00 24.41           C  
ATOM      5  O   MET A   1     -34.281  20.953 -23.156  1.00 24.41           O  
ATOM      6  CG  MET A   1     -36.562  19.984 -26.797  1.00 24.41           C  
ATOM      7  SD  MET A   1     -35.812  20.328 -28.438  1.00 24.41           S  
ATOM      8  CE  MET A   1     -37.312  20.484 -29.438  1.00 24.41           C  
ATOM      9  N   ALA A   2     -35.188  19.594 -21.938  1.00 27.66           N  
ATOM     10  CA  ALA A   2     -34.188  19.562 -20.859  1.00 27.66           C  
ATOM     11  C   ALA A   2     -32.906  18.859 -21.297  1.00 27.66           C  
ATOM     12  CB  ALA A   2     -34.781  18.891 -19.609  1.00 27.66           C  
ATOM     13  O   ALA A   2     -32.969  17.781 -21.891  1.00 27.66           O  
ATOM     14  N   GLY A   3     -31.797  19.422 -21.828  1.00 26.61           N  
ATOM     15  CA  GLY A   3     -30.484  18.922 -22.203  1.00 26.61           C  
ATOM     16  C   GLY A   3     -29.953  17.891 -21.219  1.00 26.61           C  
ATOM     17  O   GLY A   3     -29.938  18.109 -20.016  1.00 26.61           O  
ATOM     18  N   ALA A   4     -30.125  16.516 -21.266  1.00 30.27           N  
ATOM     19  CA  ALA A   4     -29.531  15.375 -20.578  1.00 30.27           C  
ATOM     20  C   ALA A   4     -28.016  15.484 -20.516  1.00 30.27           C  
ATOM     21  CB  ALA A   4     -29.938  14.070 -21.266  1.00 30.27           C  
ATOM     22  O   ALA A   4     -27.312  14.828 -21.281  1.00 30.27           O  
ATOM     23  N   GLY A   5     -27.188  16.469 -20.734  1.00 34.22           N  
ATOM     24  CA  GLY A   5     -25.750  16.438 -20.578  1.00 34.22           C  
ATOM     25  C   GLY A   5     -25.297  15.719 -19.328  1.00 34.22           C  
ATOM     26  O   GLY A   5     -24.859  16.359 -18.359  1.00 34.22           O  
ATOM     27  N   GLY A   6     -25.953  14.641 -18.703  1.00 36.44           N  
ATOM     28  CA  GLY A   6     -25.531  13.977 -17.484  1.00 36.44           C  
ATOM     29  C   GLY A   6     -24.047  13.672 -17.438  1.00 36.44           C  
ATOM     30  O   GLY A   6     -23.500  13.133 -18.406  1.00 36.44           O  
ATOM     31  N   GLY A   7     -23.109  14.391 -17.062  1.00 42.22           N  
ATOM     32  CA  GLY A   7     -21.734  14.039 -16.734  1.00 42.22           C  
ATOM     33  C   GLY A   7     -21.562  12.586 -16.359  1.00 42.22           C  
ATOM     34  O   GLY A   7     -22.516  11.938 -15.906  1.00 42.22           O  
ATOM     35  N   ASN A   8     -20.969  11.602 -17.125  1.00 52.06           N  
ATOM     36  CA  ASN A   8     -20.656  10.180 -16.953  1.00 52.06           C  
ATOM     37  C   ASN A   8     -20.375   9.844 -15.492  1.00 52.06           C  
ATOM     38  CB  ASN A   8     -19.469   9.781 -17.828  1.00 52.06           C  
ATOM     39  O   ASN A   8     -19.219   9.852 -15.062  1.00 52.06           O  
ATOM     40  CG  ASN A   8     -19.828   8.727 -18.859  1.00 52.06           C  
ATOM     41  ND2 ASN A   8     -18.844   8.305 -19.641  1.00 52.06           N  
ATOM     42  OD1 ASN A   8     -20.984   8.289 -18.938  1.00 52.06           O  
ATOM     43  N   ASP A   9     -21.172  10.086 -14.500  1.00 70.88           N  
ATOM     44  CA  ASP A   9     -21.094   9.617 -13.125  1.00 70.88           C  
ATOM     45  C   ASP A   9     -21.062   8.094 -13.055  1.00 70.88           C  
ATOM     46  CB  ASP A   9     -22.250  10.164 -12.297  1.00 70.88           C  
ATOM     47  O   ASP A   9     -22.031   7.438 -13.469  1.00 70.88           O  
ATOM     48  CG  ASP A   9     -21.938  11.492 -11.625  1.00 70.88           C  
ATOM     49  OD1 ASP A   9     -20.750  11.891 -11.594  1.00 70.88           O  
ATOM     50  OD2 ASP A   9     -22.875  12.148 -11.133  1.00 70.88           O  
ATOM     51  N   ILE A  10     -19.938   7.480 -12.945  1.00 84.38           N  
ATOM     52  CA  ILE A  10     -19.781   6.039 -12.766  1.00 84.38           C  
ATOM     53  C   ILE A  10     -20.578   5.578 -11.547  1.00 84.38           C  
ATOM     54  CB  ILE A  10     -18.297   5.645 -12.617  1.00 84.38           C  
ATOM     55  O   ILE A  10     -20.422   6.125 -10.453  1.00 84.38           O  
ATOM     56  CG1 ILE A  10     -17.500   6.070 -13.852  1.00 84.38           C  
ATOM     57  CG2 ILE A  10     -18.156   4.141 -12.367  1.00 84.38           C  
ATOM     58  CD1 ILE A  10     -16.000   5.883 -13.719  1.00 84.38           C  
ATOM     59  N   GLN A  11     -21.562   4.734 -11.875  1.00 92.50           N  
ATOM     60  CA  GLN A  11     -22.266   4.078 -10.781  1.00 92.50           C  
ATOM     61  C   GLN A  11     -21.594   2.766 -10.391  1.00 92.50           C  
ATOM     62  CB  GLN A  11     -23.719   3.826 -11.156  1.00 92.50           C  
ATOM     63  O   GLN A  11     -21.375   1.899 -11.242  1.00 92.50           O  
ATOM     64  CG  GLN A  11     -24.547   5.098 -11.320  1.00 92.50           C  
ATOM     65  CD  GLN A  11     -26.016   4.816 -11.617  1.00 92.50           C  
ATOM     66  NE2 GLN A  11     -26.859   5.832 -11.469  1.00 92.50           N  
ATOM     67  OE1 GLN A  11     -26.375   3.697 -11.992  1.00 92.50           O  
ATOM     68  N   TRP A  12     -21.312   2.656  -9.164  1.00 94.94           N  
ATOM     69  CA  TRP A  12     -20.594   1.482  -8.688  1.00 94.94           C  
ATOM     70  C   TRP A  12     -21.547   0.457  -8.094  1.00 94.94           C  
ATOM     71  CB  TRP A  12     -19.547   1.886  -7.648  1.00 94.94           C  
ATOM     72  O   TRP A  12     -22.500   0.816  -7.379  1.00 94.94           O  
ATOM     73  CG  TRP A  12     -18.375   2.639  -8.219  1.00 94.94           C  
ATOM     74  CD1 TRP A  12     -18.219   3.996  -8.266  1.00 94.94           C  
ATOM     75  CD2 TRP A  12     -17.219   2.076  -8.828  1.00 94.94           C  
ATOM     76  CE2 TRP A  12     -16.391   3.152  -9.219  1.00 94.94           C  
ATOM     77  CE3 TRP A  12     -16.781   0.765  -9.070  1.00 94.94           C  
ATOM     78  NE1 TRP A  12     -17.031   4.312  -8.867  1.00 94.94           N  
ATOM     79  CH2 TRP A  12     -14.766   1.662 -10.078  1.00 94.94           C  
ATOM     80  CZ2 TRP A  12     -15.156   2.955  -9.852  1.00 94.94           C  
ATOM     81  CZ3 TRP A  12     -15.562   0.571  -9.703  1.00 94.94           C  
ATOM     82  N   CYS A  13     -21.281  -0.834  -8.367  1.00 94.19           N  
ATOM     83  CA  CYS A  13     -22.094  -1.934  -7.863  1.00 94.19           C  
ATOM     84  C   CYS A  13     -21.234  -2.961  -7.137  1.00 94.19           C  
ATOM     85  CB  CYS A  13     -22.844  -2.607  -9.008  1.00 94.19           C  
ATOM     86  O   CYS A  13     -20.062  -3.129  -7.457  1.00 94.19           O  
ATOM     87  SG  CYS A  13     -23.969  -1.499  -9.891  1.00 94.19           S  
ATOM     88  N   PHE A  14     -21.922  -3.650  -6.262  1.00 94.00           N  
ATOM     89  CA  PHE A  14     -21.281  -4.762  -5.574  1.00 94.00           C  
ATOM     90  C   PHE A  14     -21.078  -5.945  -6.520  1.00 94.00           C  
ATOM     91  CB  PHE A  14     -22.094  -5.195  -4.355  1.00 94.00           C  
ATOM     92  O   PHE A  14     -21.984  -6.297  -7.273  1.00 94.00           O  
ATOM     93  CG  PHE A  14     -21.516  -6.379  -3.625  1.00 94.00           C  
ATOM     94  CD1 PHE A  14     -22.016  -7.660  -3.852  1.00 94.00           C  
ATOM     95  CD2 PHE A  14     -20.484  -6.211  -2.709  1.00 94.00           C  
ATOM     96  CE1 PHE A  14     -21.484  -8.758  -3.176  1.00 94.00           C  
ATOM     97  CE2 PHE A  14     -19.953  -7.301  -2.031  1.00 94.00           C  
ATOM     98  CZ  PHE A  14     -20.453  -8.570  -2.266  1.00 94.00           C  
ATOM     99  N   SER A  15     -19.906  -6.496  -6.504  1.00 92.62           N  
ATOM    100  CA  SER A  15     -19.641  -7.676  -7.320  1.00 92.62           C  
ATOM    101  C   SER A  15     -19.469  -8.922  -6.453  1.00 92.62           C  
ATOM    102  CB  SER A  15     -18.406  -7.465  -8.180  1.00 92.62           C  
ATOM    103  O   SER A  15     -20.219  -9.891  -6.594  1.00 92.62           O  
ATOM    104  OG  SER A  15     -18.188  -8.578  -9.031  1.00 92.62           O  
ATOM    105  N   GLN A  16     -18.453  -8.859  -5.562  1.00 92.75           N  
ATOM    106  CA  GLN A  16     -18.125 -10.039  -4.773  1.00 92.75           C  
ATOM    107  C   GLN A  16     -17.391  -9.648  -3.490  1.00 92.75           C  
ATOM    108  CB  GLN A  16     -17.250 -11.000  -5.594  1.00 92.75           C  
ATOM    109  O   GLN A  16     -16.812  -8.570  -3.404  1.00 92.75           O  
ATOM    110  CG  GLN A  16     -17.047 -12.352  -4.926  1.00 92.75           C  
ATOM    111  CD  GLN A  16     -16.203 -13.297  -5.766  1.00 92.75           C  
ATOM    112  NE2 GLN A  16     -16.312 -14.594  -5.500  1.00 92.75           N  
ATOM    113  OE1 GLN A  16     -15.453 -12.859  -6.648  1.00 92.75           O  
ATOM    114  N   VAL A  17     -17.531 -10.547  -2.514  1.00 93.56           N  
ATOM    115  CA  VAL A  17     -16.734 -10.414  -1.297  1.00 93.56           C  
ATOM    116  C   VAL A  17     -16.078 -11.750  -0.959  1.00 93.56           C  
ATOM    117  CB  VAL A  17     -17.578  -9.922  -0.108  1.00 93.56           C  
ATOM    118  O   VAL A  17     -16.734 -12.797  -1.010  1.00 93.56           O  
ATOM    119  CG1 VAL A  17     -18.719 -10.906   0.193  1.00 93.56           C  
ATOM    120  CG2 VAL A  17     -16.703  -9.711   1.127  1.00 93.56           C  
ATOM    121  N   LYS A  18     -14.820 -11.672  -0.799  1.00 93.25           N  
ATOM    122  CA  LYS A  18     -14.055 -12.859  -0.402  1.00 93.25           C  
ATOM    123  C   LYS A  18     -13.648 -12.781   1.065  1.00 93.25           C  
ATOM    124  CB  LYS A  18     -12.820 -13.016  -1.284  1.00 93.25           C  
ATOM    125  O   LYS A  18     -13.352 -11.695   1.575  1.00 93.25           O  
ATOM    126  CG  LYS A  18     -13.125 -13.094  -2.773  1.00 93.25           C  
ATOM    127  CD  LYS A  18     -13.742 -14.438  -3.150  1.00 93.25           C  
ATOM    128  CE  LYS A  18     -13.938 -14.555  -4.656  1.00 93.25           C  
ATOM    129  NZ  LYS A  18     -14.438 -15.914  -5.039  1.00 93.25           N  
ATOM    130  N   GLY A  19     -13.602 -13.914   1.774  1.00 88.56           N  
ATOM    131  CA  GLY A  19     -13.227 -13.977   3.178  1.00 88.56           C  
ATOM    132  C   GLY A  19     -14.352 -14.461   4.074  1.00 88.56           C  
ATOM    133  O   GLY A  19     -15.508 -14.508   3.656  1.00 88.56           O  
ATOM    134  N   ALA A  20     -14.055 -14.828   5.297  1.00 79.06           N  
ATOM    135  CA  ALA A  20     -15.000 -15.422   6.230  1.00 79.06           C  
ATOM    136  C   ALA A  20     -15.875 -14.359   6.887  1.00 79.06           C  
ATOM    137  CB  ALA A  20     -14.266 -16.234   7.297  1.00 79.06           C  
ATOM    138  O   ALA A  20     -15.469 -13.203   7.008  1.00 79.06           O  
ATOM    139  N   VAL A  21     -17.078 -14.742   7.184  1.00 73.06           N  
ATOM    140  CA  VAL A  21     -18.047 -13.852   7.820  1.00 73.06           C  
ATOM    141  C   VAL A  21     -17.812 -13.844   9.328  1.00 73.06           C  
ATOM    142  CB  VAL A  21     -19.500 -14.273   7.504  1.00 73.06           C  
ATOM    143  O   VAL A  21     -18.172 -12.875  10.008  1.00 73.06           O  
ATOM    144  CG1 VAL A  21     -20.484 -13.297   8.141  1.00 73.06           C  
ATOM    145  CG2 VAL A  21     -19.703 -14.344   5.996  1.00 73.06           C  
ATOM    146  N   ASP A  22     -16.859 -14.562   9.797  1.00 67.50           N  
ATOM    147  CA  ASP A  22     -16.703 -14.742  11.234  1.00 67.50           C  
ATOM    148  C   ASP A  22     -16.188 -13.461  11.898  1.00 67.50           C  
ATOM    149  CB  ASP A  22     -15.758 -15.906  11.531  1.00 67.50           C  
ATOM    150  O   ASP A  22     -15.391 -12.734  11.305  1.00 67.50           O  
ATOM    151  CG  ASP A  22     -16.141 -16.672  12.789  1.00 67.50           C  
ATOM    152  OD1 ASP A  22     -16.984 -16.188  13.570  1.00 67.50           O  
ATOM    153  OD2 ASP A  22     -15.586 -17.766  13.008  1.00 67.50           O  
ATOM    154  N   ASP A  23     -16.828 -13.141  13.000  1.00 64.62           N  
ATOM    155  CA  ASP A  23     -16.484 -11.953  13.766  1.00 64.62           C  
ATOM    156  C   ASP A  23     -15.117 -12.109  14.438  1.00 64.62           C  
ATOM    157  CB  ASP A  23     -17.547 -11.664  14.820  1.00 64.62           C  
ATOM    158  O   ASP A  23     -14.445 -11.117  14.734  1.00 64.62           O  
ATOM    159  CG  ASP A  23     -18.812 -11.070  14.234  1.00 64.62           C  
ATOM    160  OD1 ASP A  23     -18.750 -10.453  13.148  1.00 64.62           O  
ATOM    161  OD2 ASP A  23     -19.891 -11.227  14.859  1.00 64.62           O  
ATOM    162  N   ASP A  24     -14.734 -13.367  14.609  1.00 78.25           N  
ATOM    163  CA  ASP A  24     -13.453 -13.547  15.289  1.00 78.25           C  
ATOM    164  C   ASP A  24     -12.297 -13.508  14.289  1.00 78.25           C  
ATOM    165  CB  ASP A  24     -13.430 -14.875  16.062  1.00 78.25           C  
ATOM    166  O   ASP A  24     -11.898 -14.539  13.742  1.00 78.25           O  
ATOM    167  CG  ASP A  24     -14.125 -14.781  17.406  1.00 78.25           C  
ATOM    168  OD1 ASP A  24     -14.312 -13.656  17.922  1.00 78.25           O  
ATOM    169  OD2 ASP A  24     -14.477 -15.844  17.969  1.00 78.25           O  
ATOM    170  N   VAL A  25     -11.805 -12.375  13.992  1.00 82.06           N  
ATOM    171  CA  VAL A  25     -10.727 -12.180  13.023  1.00 82.06           C  
ATOM    172  C   VAL A  25      -9.375 -12.258  13.734  1.00 82.06           C  
ATOM    173  CB  VAL A  25     -10.867 -10.836  12.281  1.00 82.06           C  
ATOM    174  O   VAL A  25      -9.141 -11.523  14.703  1.00 82.06           O  
ATOM    175  CG1 VAL A  25      -9.727 -10.656  11.273  1.00 82.06           C  
ATOM    176  CG2 VAL A  25     -12.219 -10.758  11.578  1.00 82.06           C  
ATOM    177  N   ALA A  26      -8.586 -13.266  13.250  1.00 85.62           N  
ATOM    178  CA  ALA A  26      -7.215 -13.336  13.734  1.00 85.62           C  
ATOM    179  C   ALA A  26      -6.344 -12.273  13.070  1.00 85.62           C  
ATOM    180  CB  ALA A  26      -6.633 -14.727  13.484  1.00 85.62           C  
ATOM    181  O   ALA A  26      -6.551 -11.930  11.906  1.00 85.62           O  
ATOM    182  N   GLU A  27      -5.398 -11.750  13.797  1.00 87.81           N  
ATOM    183  CA  GLU A  27      -4.473 -10.750  13.281  1.00 87.81           C  
ATOM    184  C   GLU A  27      -3.766 -11.250  12.023  1.00 87.81           C  
ATOM    185  CB  GLU A  27      -3.441 -10.367  14.352  1.00 87.81           C  
ATOM    186  O   GLU A  27      -3.506 -10.477  11.102  1.00 87.81           O  
ATOM    187  CG  GLU A  27      -2.568  -9.188  13.961  1.00 87.81           C  
ATOM    188  CD  GLU A  27      -1.669  -8.711  15.094  1.00 87.81           C  
ATOM    189  OE1 GLU A  27      -0.855  -7.785  14.875  1.00 87.81           O  
ATOM    190  OE2 GLU A  27      -1.777  -9.266  16.203  1.00 87.81           O  
ATOM    191  N   ALA A  28      -3.531 -12.516  11.945  1.00 88.12           N  
ATOM    192  CA  ALA A  28      -2.812 -13.109  10.820  1.00 88.12           C  
ATOM    193  C   ALA A  28      -3.635 -13.023   9.539  1.00 88.12           C  
ATOM    194  CB  ALA A  28      -2.457 -14.562  11.125  1.00 88.12           C  
ATOM    195  O   ALA A  28      -3.082 -13.047   8.438  1.00 88.12           O  
ATOM    196  N   ASP A  29      -4.945 -12.844   9.711  1.00 91.56           N  
ATOM    197  CA  ASP A  29      -5.832 -12.891   8.555  1.00 91.56           C  
ATOM    198  C   ASP A  29      -6.070 -11.500   7.984  1.00 91.56           C  
ATOM    199  CB  ASP A  29      -7.164 -13.547   8.922  1.00 91.56           C  
ATOM    200  O   ASP A  29      -6.758 -11.344   6.973  1.00 91.56           O  
ATOM    201  CG  ASP A  29      -7.035 -15.031   9.219  1.00 91.56           C  
ATOM    202  OD1 ASP A  29      -6.160 -15.695   8.625  1.00 91.56           O  
ATOM    203  OD2 ASP A  29      -7.816 -15.539  10.055  1.00 91.56           O  
ATOM    204  N   ILE A  30      -5.516 -10.539   8.578  1.00 94.00           N  
ATOM    205  CA  ILE A  30      -5.691  -9.172   8.109  1.00 94.00           C  
ATOM    206  C   ILE A  30      -4.926  -8.977   6.801  1.00 94.00           C  
ATOM    207  CB  ILE A  30      -5.227  -8.148   9.164  1.00 94.00           C  
ATOM    208  O   ILE A  30      -3.727  -9.250   6.730  1.00 94.00           O  
ATOM    209  CG1 ILE A  30      -6.066  -8.273  10.438  1.00 94.00           C  
ATOM    210  CG2 ILE A  30      -5.301  -6.723   8.602  1.00 94.00           C  
ATOM    211  CD1 ILE A  30      -5.613  -7.367  11.570  1.00 94.00           C  
ATOM    212  N   ILE A  31      -5.641  -8.547   5.781  1.00 96.62           N  
ATOM    213  CA  ILE A  31      -5.020  -8.297   4.488  1.00 96.62           C  
ATOM    214  C   ILE A  31      -4.055  -7.121   4.594  1.00 96.62           C  
ATOM    215  CB  ILE A  31      -6.078  -8.031   3.393  1.00 96.62           C  
ATOM    216  O   ILE A  31      -4.414  -6.062   5.117  1.00 96.62           O  
ATOM    217  CG1 ILE A  31      -6.996  -9.250   3.227  1.00 96.62           C  
ATOM    218  CG2 ILE A  31      -5.402  -7.668   2.066  1.00 96.62           C  
ATOM    219  CD1 ILE A  31      -8.195  -9.000   2.324  1.00 96.62           C  
ATOM    220  N   SER A  32      -2.875  -7.328   4.074  1.00 97.06           N  
ATOM    221  CA  SER A  32      -1.847  -6.309   4.242  1.00 97.06           C  
ATOM    222  C   SER A  32      -1.438  -5.707   2.902  1.00 97.06           C  
ATOM    223  CB  SER A  32      -0.620  -6.891   4.945  1.00 97.06           C  
ATOM    224  O   SER A  32      -0.680  -4.734   2.855  1.00 97.06           O  
ATOM    225  OG  SER A  32      -0.121  -8.016   4.234  1.00 97.06           O  
ATOM    226  N   THR A  33      -1.884  -6.270   1.813  1.00 98.00           N  
ATOM    227  CA  THR A  33      -1.601  -5.715   0.495  1.00 98.00           C  
ATOM    228  C   THR A  33      -2.529  -6.316  -0.556  1.00 98.00           C  
ATOM    229  CB  THR A  33      -0.135  -5.961   0.088  1.00 98.00           C  
ATOM    230  O   THR A  33      -3.002  -7.445  -0.403  1.00 98.00           O  
ATOM    231  CG2 THR A  33       0.141  -7.445  -0.103  1.00 98.00           C  
ATOM    232  OG1 THR A  33       0.135  -5.273  -1.140  1.00 98.00           O  
ATOM    233  N   VAL A  34      -2.807  -5.637  -1.643  1.00 98.44           N  
ATOM    234  CA  VAL A  34      -3.637  -6.055  -2.768  1.00 98.44           C  
ATOM    235  C   VAL A  34      -3.084  -5.465  -4.062  1.00 98.44           C  
ATOM    236  CB  VAL A  34      -5.109  -5.629  -2.574  1.00 98.44           C  
ATOM    237  O   VAL A  34      -2.764  -4.277  -4.129  1.00 98.44           O  
ATOM    238  CG1 VAL A  34      -5.969  -6.121  -3.736  1.00 98.44           C  
ATOM    239  CG2 VAL A  34      -5.648  -6.160  -1.246  1.00 98.44           C  
ATOM    240  N   GLU A  35      -3.035  -6.309  -5.125  1.00 98.12           N  
ATOM    241  CA  GLU A  35      -2.439  -5.828  -6.367  1.00 98.12           C  
ATOM    242  C   GLU A  35      -2.977  -6.602  -7.570  1.00 98.12           C  
ATOM    243  CB  GLU A  35      -0.913  -5.938  -6.312  1.00 98.12           C  
ATOM    244  O   GLU A  35      -2.984  -7.836  -7.566  1.00 98.12           O  
ATOM    245  CG  GLU A  35      -0.207  -5.305  -7.500  1.00 98.12           C  
ATOM    246  CD  GLU A  35      -0.170  -3.787  -7.441  1.00 98.12           C  
ATOM    247  OE1 GLU A  35       0.296  -3.152  -8.414  1.00 98.12           O  
ATOM    248  OE2 GLU A  35      -0.610  -3.229  -6.410  1.00 98.12           O  
ATOM    249  N   PHE A  36      -3.412  -5.867  -8.609  1.00 98.38           N  
ATOM    250  CA  PHE A  36      -3.742  -6.484  -9.891  1.00 98.38           C  
ATOM    251  C   PHE A  36      -2.488  -6.691 -10.734  1.00 98.38           C  
ATOM    252  CB  PHE A  36      -4.754  -5.629 -10.656  1.00 98.38           C  
ATOM    253  O   PHE A  36      -1.542  -5.906 -10.648  1.00 98.38           O  
ATOM    254  CG  PHE A  36      -6.164  -5.742 -10.141  1.00 98.38           C  
ATOM    255  CD1 PHE A  36      -6.965  -6.824 -10.492  1.00 98.38           C  
ATOM    256  CD2 PHE A  36      -6.684  -4.770  -9.297  1.00 98.38           C  
ATOM    257  CE1 PHE A  36      -8.266  -6.930 -10.008  1.00 98.38           C  
ATOM    258  CE2 PHE A  36      -7.984  -4.871  -8.812  1.00 98.38           C  
ATOM    259  CZ  PHE A  36      -8.773  -5.949  -9.172  1.00 98.38           C  
ATOM    260  N   ASN A  37      -2.566  -7.734 -11.531  1.00 97.81           N  
ATOM    261  CA  ASN A  37      -1.499  -7.828 -12.523  1.00 97.81           C  
ATOM    262  C   ASN A  37      -1.753  -6.898 -13.703  1.00 97.81           C  
ATOM    263  CB  ASN A  37      -1.338  -9.273 -13.000  1.00 97.81           C  
ATOM    264  O   ASN A  37      -2.727  -6.145 -13.711  1.00 97.81           O  
ATOM    265  CG  ASN A  37      -2.449  -9.703 -13.938  1.00 97.81           C  
ATOM    266  ND2 ASN A  37      -2.166 -10.688 -14.781  1.00 97.81           N  
ATOM    267  OD1 ASN A  37      -3.557  -9.156 -13.898  1.00 97.81           O  
ATOM    268  N   HIS A  38      -0.896  -6.824 -14.680  1.00 95.31           N  
ATOM    269  CA  HIS A  38      -0.897  -5.832 -15.750  1.00 95.31           C  
ATOM    270  C   HIS A  38      -2.162  -5.934 -16.594  1.00 95.31           C  
ATOM    271  CB  HIS A  38       0.339  -5.996 -16.641  1.00 95.31           C  
ATOM    272  O   HIS A  38      -2.680  -4.922 -17.062  1.00 95.31           O  
ATOM    273  CG  HIS A  38       1.628  -5.746 -15.914  1.00 95.31           C  
ATOM    274  CD2 HIS A  38       2.381  -4.625 -15.812  1.00 95.31           C  
ATOM    275  ND1 HIS A  38       2.287  -6.723 -15.203  1.00 95.31           N  
ATOM    276  CE1 HIS A  38       3.391  -6.215 -14.688  1.00 95.31           C  
ATOM    277  NE2 HIS A  38       3.473  -4.941 -15.039  1.00 95.31           N  
ATOM    278  N   SER A  39      -2.643  -7.137 -16.750  1.00 94.88           N  
ATOM    279  CA  SER A  39      -3.842  -7.332 -17.562  1.00 94.88           C  
ATOM    280  C   SER A  39      -5.105  -7.156 -16.734  1.00 94.88           C  
ATOM    281  CB  SER A  39      -3.832  -8.719 -18.203  1.00 94.88           C  
ATOM    282  O   SER A  39      -6.191  -6.957 -17.281  1.00 94.88           O  
ATOM    283  OG  SER A  39      -3.945  -9.734 -17.219  1.00 94.88           O  
ATOM    284  N   GLY A  40      -4.949  -7.320 -15.398  1.00 96.62           N  
ATOM    285  CA  GLY A  40      -6.098  -7.277 -14.508  1.00 96.62           C  
ATOM    286  C   GLY A  40      -6.770  -8.625 -14.336  1.00 96.62           C  
ATOM    287  O   GLY A  40      -7.730  -8.750 -13.578  1.00 96.62           O  
ATOM    288  N   GLU A  41      -6.277  -9.602 -14.992  1.00 95.62           N  
ATOM    289  CA  GLU A  41      -6.871 -10.930 -14.938  1.00 95.62           C  
ATOM    290  C   GLU A  41      -6.586 -11.609 -13.594  1.00 95.62           C  
ATOM    291  CB  GLU A  41      -6.355 -11.805 -16.078  1.00 95.62           C  
ATOM    292  O   GLU A  41      -7.344 -12.477 -13.156  1.00 95.62           O  
ATOM    293  CG  GLU A  41      -6.879 -11.391 -17.453  1.00 95.62           C  
ATOM    294  CD  GLU A  41      -6.352 -12.258 -18.578  1.00 95.62           C  
ATOM    295  OE1 GLU A  41      -6.695 -12.000 -19.750  1.00 95.62           O  
ATOM    296  OE2 GLU A  41      -5.586 -13.203 -18.297  1.00 95.62           O  
ATOM    297  N   LEU A  42      -5.469 -11.297 -13.047  1.00 97.56           N  
ATOM    298  CA  LEU A  42      -5.102 -11.859 -11.758  1.00 97.56           C  
ATOM    299  C   LEU A  42      -5.074 -10.773 -10.680  1.00 97.56           C  
ATOM    300  CB  LEU A  42      -3.734 -12.539 -11.836  1.00 97.56           C  
ATOM    301  O   LEU A  42      -4.656  -9.648 -10.938  1.00 97.56           O  
ATOM    302  CG  LEU A  42      -3.615 -13.695 -12.836  1.00 97.56           C  
ATOM    303  CD1 LEU A  42      -2.180 -14.211 -12.883  1.00 97.56           C  
ATOM    304  CD2 LEU A  42      -4.574 -14.820 -12.461  1.00 97.56           C  
ATOM    305  N   LEU A  43      -5.527 -11.078  -9.547  1.00 98.19           N  
ATOM    306  CA  LEU A  43      -5.539 -10.242  -8.344  1.00 98.19           C  
ATOM    307  C   LEU A  43      -4.875 -10.961  -7.176  1.00 98.19           C  
ATOM    308  CB  LEU A  43      -6.973  -9.852  -7.977  1.00 98.19           C  
ATOM    309  O   LEU A  43      -5.336 -12.016  -6.750  1.00 98.19           O  
ATOM    310  CG  LEU A  43      -7.141  -9.023  -6.699  1.00 98.19           C  
ATOM    311  CD1 LEU A  43      -6.484  -7.660  -6.859  1.00 98.19           C  
ATOM    312  CD2 LEU A  43      -8.617  -8.875  -6.352  1.00 98.19           C  
ATOM    313  N   ALA A  44      -3.783 -10.375  -6.648  1.00 98.56           N  
ATOM    314  CA  ALA A  44      -3.053 -11.008  -5.551  1.00 98.56           C  
ATOM    315  C   ALA A  44      -3.275 -10.250  -4.242  1.00 98.56           C  
ATOM    316  CB  ALA A  44      -1.563 -11.078  -5.875  1.00 98.56           C  
ATOM    317  O   ALA A  44      -3.342  -9.023  -4.234  1.00 98.56           O  
ATOM    318  N   THR A  45      -3.357 -10.961  -3.211  1.00 98.19           N  
ATOM    319  CA  THR A  45      -3.434 -10.391  -1.869  1.00 98.19           C  
ATOM    320  C   THR A  45      -2.416 -11.047  -0.943  1.00 98.19           C  
ATOM    321  CB  THR A  45      -4.848 -10.547  -1.276  1.00 98.19           C  
ATOM    322  O   THR A  45      -2.025 -12.203  -1.158  1.00 98.19           O  
ATOM    323  CG2 THR A  45      -5.902  -9.961  -2.213  1.00 98.19           C  
ATOM    324  OG1 THR A  45      -5.121 -11.938  -1.069  1.00 98.19           O  
ATOM    325  N   GLY A  46      -1.906 -10.344  -0.048  1.00 97.44           N  
ATOM    326  CA  GLY A  46      -1.106 -10.820   1.068  1.00 97.44           C  
ATOM    327  C   GLY A  46      -1.699 -10.469   2.420  1.00 97.44           C  
ATOM    328  O   GLY A  46      -2.502  -9.539   2.531  1.00 97.44           O  
ATOM    329  N   ASP A  47      -1.313 -11.242   3.414  1.00 95.38           N  
ATOM    330  CA  ASP A  47      -1.861 -10.961   4.738  1.00 95.38           C  
ATOM    331  C   ASP A  47      -0.759 -10.938   5.793  1.00 95.38           C  
ATOM    332  CB  ASP A  47      -2.924 -12.000   5.109  1.00 95.38           C  
ATOM    333  O   ASP A  47       0.419 -11.109   5.473  1.00 95.38           O  
ATOM    334  CG  ASP A  47      -2.379 -13.414   5.160  1.00 95.38           C  
ATOM    335  OD1 ASP A  47      -1.183 -13.594   5.473  1.00 95.38           O  
ATOM    336  OD2 ASP A  47      -3.152 -14.359   4.879  1.00 95.38           O  
ATOM    337  N   LYS A  48      -1.129 -10.609   7.008  1.00 92.50           N  
ATOM    338  CA  LYS A  48      -0.183 -10.438   8.109  1.00 92.50           C  
ATOM    339  C   LYS A  48       0.402 -11.773   8.539  1.00 92.50           C  
ATOM    340  CB  LYS A  48      -0.859  -9.750   9.297  1.00 92.50           C  
ATOM    341  O   LYS A  48       1.422 -11.812   9.234  1.00 92.50           O  
ATOM    342  CG  LYS A  48      -1.115  -8.258   9.086  1.00 92.50           C  
ATOM    343  CD  LYS A  48      -1.531  -7.578  10.383  1.00 92.50           C  
ATOM    344  CE  LYS A  48      -1.675  -6.074  10.203  1.00 92.50           C  
ATOM    345  NZ  LYS A  48      -2.107  -5.402  11.461  1.00 92.50           N  
ATOM    346  N   GLY A  49      -0.221 -12.836   8.094  1.00 90.06           N  
ATOM    347  CA  GLY A  49       0.285 -14.156   8.406  1.00 90.06           C  
ATOM    348  C   GLY A  49       1.312 -14.656   7.410  1.00 90.06           C  
ATOM    349  O   GLY A  49       1.903 -15.727   7.598  1.00 90.06           O  
ATOM    350  N   GLY A  50       1.486 -13.875   6.348  1.00 93.62           N  
ATOM    351  CA  GLY A  50       2.484 -14.234   5.355  1.00 93.62           C  
ATOM    352  C   GLY A  50       1.918 -15.055   4.211  1.00 93.62           C  
ATOM    353  O   GLY A  50       2.668 -15.656   3.439  1.00 93.62           O  
ATOM    354  N   ARG A  51       0.634 -15.078   4.117  1.00 93.25           N  
ATOM    355  CA  ARG A  51      -0.014 -15.836   3.051  1.00 93.25           C  
ATOM    356  C   ARG A  51      -0.277 -14.945   1.836  1.00 93.25           C  
ATOM    357  CB  ARG A  51      -1.325 -16.453   3.545  1.00 93.25           C  
ATOM    358  O   ARG A  51      -0.578 -13.766   1.980  1.00 93.25           O  
ATOM    359  CG  ARG A  51      -1.154 -17.406   4.711  1.00 93.25           C  
ATOM    360  CD  ARG A  51      -2.488 -17.766   5.355  1.00 93.25           C  
ATOM    361  NE  ARG A  51      -3.086 -16.609   6.020  1.00 93.25           N  
ATOM    362  NH1 ARG A  51      -4.934 -17.750   6.801  1.00 93.25           N  
ATOM    363  NH2 ARG A  51      -4.684 -15.516   7.258  1.00 93.25           N  
ATOM    364  CZ  ARG A  51      -4.234 -16.625   6.691  1.00 93.25           C  
ATOM    365  N   VAL A  52      -0.185 -15.609   0.711  1.00 96.88           N  
ATOM    366  CA  VAL A  52      -0.526 -14.953  -0.547  1.00 96.88           C  
ATOM    367  C   VAL A  52      -1.670 -15.703  -1.227  1.00 96.88           C  
ATOM    368  CB  VAL A  52       0.693 -14.867  -1.492  1.00 96.88           C  
ATOM    369  O   VAL A  52      -1.613 -16.922  -1.385  1.00 96.88           O  
ATOM    370  CG1 VAL A  52       0.304 -14.219  -2.820  1.00 96.88           C  
ATOM    371  CG2 VAL A  52       1.831 -14.094  -0.829  1.00 96.88           C  
ATOM    372  N   VAL A  53      -2.643 -15.000  -1.537  1.00 97.19           N  
ATOM    373  CA  VAL A  53      -3.770 -15.570  -2.270  1.00 97.19           C  
ATOM    374  C   VAL A  53      -3.922 -14.859  -3.613  1.00 97.19           C  
ATOM    375  CB  VAL A  53      -5.082 -15.461  -1.460  1.00 97.19           C  
ATOM    376  O   VAL A  53      -3.975 -13.625  -3.668  1.00 97.19           O  
ATOM    377  CG1 VAL A  53      -6.223 -16.172  -2.189  1.00 97.19           C  
ATOM    378  CG2 VAL A  53      -4.895 -16.047  -0.062  1.00 97.19           C  
ATOM    379  N   ILE A  54      -4.023 -15.641  -4.652  1.00 97.69           N  
ATOM    380  CA  ILE A  54      -4.188 -15.109  -6.000  1.00 97.69           C  
ATOM    381  C   ILE A  54      -5.574 -15.477  -6.531  1.00 97.69           C  
ATOM    382  CB  ILE A  54      -3.092 -15.633  -6.957  1.00 97.69           C  
ATOM    383  O   ILE A  54      -5.984 -16.641  -6.473  1.00 97.69           O  
ATOM    384  CG1 ILE A  54      -1.701 -15.297  -6.410  1.00 97.69           C  
ATOM    385  CG2 ILE A  54      -3.283 -15.062  -8.359  1.00 97.69           C  
ATOM    386  CD1 ILE A  54      -0.558 -15.914  -7.203  1.00 97.69           C  
ATOM    387  N   PHE A  55      -6.203 -14.523  -7.051  1.00 97.12           N  
ATOM    388  CA  PHE A  55      -7.512 -14.703  -7.668  1.00 97.12           C  
ATOM    389  C   PHE A  55      -7.430 -14.508  -9.172  1.00 97.12           C  
ATOM    390  CB  PHE A  55      -8.531 -13.734  -7.062  1.00 97.12           C  
ATOM    391  O   PHE A  55      -6.656 -13.680  -9.656  1.00 97.12           O  
ATOM    392  CG  PHE A  55      -8.656 -13.844  -5.566  1.00 97.12           C  
ATOM    393  CD1 PHE A  55      -9.594 -14.695  -4.996  1.00 97.12           C  
ATOM    394  CD2 PHE A  55      -7.844 -13.086  -4.734  1.00 97.12           C  
ATOM    395  CE1 PHE A  55      -9.711 -14.797  -3.609  1.00 97.12           C  
ATOM    396  CE2 PHE A  55      -7.961 -13.180  -3.350  1.00 97.12           C  
ATOM    397  CZ  PHE A  55      -8.891 -14.031  -2.789  1.00 97.12           C  
ATOM    398  N   GLN A  56      -8.273 -15.203  -9.906  1.00 95.75           N  
ATOM    399  CA  GLN A  56      -8.336 -15.078 -11.359  1.00 95.75           C  
ATOM    400  C   GLN A  56      -9.750 -14.711 -11.812  1.00 95.75           C  
ATOM    401  CB  GLN A  56      -7.898 -16.391 -12.023  1.00 95.75           C  
ATOM    402  O   GLN A  56     -10.734 -15.258 -11.312  1.00 95.75           O  
ATOM    403  CG  GLN A  56      -7.852 -16.312 -13.547  1.00 95.75           C  
ATOM    404  CD  GLN A  56      -7.344 -17.594 -14.180  1.00 95.75           C  
ATOM    405  NE2 GLN A  56      -6.480 -17.453 -15.188  1.00 95.75           N  
ATOM    406  OE1 GLN A  56      -7.719 -18.688 -13.773  1.00 95.75           O  
ATOM    407  N   GLN A  57      -9.758 -13.867 -12.734  1.00 94.44           N  
ATOM    408  CA  GLN A  57     -11.031 -13.438 -13.297  1.00 94.44           C  
ATOM    409  C   GLN A  57     -11.719 -14.578 -14.031  1.00 94.44           C  
ATOM    410  CB  GLN A  57     -10.828 -12.250 -14.242  1.00 94.44           C  
ATOM    411  O   GLN A  57     -11.078 -15.328 -14.773  1.00 94.44           O  
ATOM    412  CG  GLN A  57     -12.125 -11.539 -14.625  1.00 94.44           C  
ATOM    413  CD  GLN A  57     -11.891 -10.297 -15.461  1.00 94.44           C  
ATOM    414  NE2 GLN A  57     -12.789  -9.328 -15.352  1.00 94.44           N  
ATOM    415  OE1 GLN A  57     -10.906 -10.211 -16.203  1.00 94.44           O  
ATOM    416  N   GLU A  58     -12.961 -14.664 -13.812  1.00 88.81           N  
ATOM    417  CA  GLU A  58     -13.719 -15.711 -14.492  1.00 88.81           C  
ATOM    418  C   GLU A  58     -13.844 -15.422 -15.984  1.00 88.81           C  
ATOM    419  CB  GLU A  58     -15.109 -15.852 -13.859  1.00 88.81           C  
ATOM    420  O   GLU A  58     -14.352 -14.375 -16.375  1.00 88.81           O  
ATOM    421  CG  GLU A  58     -15.133 -16.750 -12.633  1.00 88.81           C  
ATOM    422  CD  GLU A  58     -16.547 -17.047 -12.141  1.00 88.81           C  
ATOM    423  OE1 GLU A  58     -16.688 -17.703 -11.086  1.00 88.81           O  
ATOM    424  OE2 GLU A  58     -17.500 -16.625 -12.820  1.00 88.81           O  
ATOM    425  N   GLN A  59     -13.398 -16.250 -16.844  1.00 75.81           N  
ATOM    426  CA  GLN A  59     -13.312 -16.062 -18.281  1.00 75.81           C  
ATOM    427  C   GLN A  59     -14.703 -16.000 -18.922  1.00 75.81           C  
ATOM    428  CB  GLN A  59     -12.492 -17.172 -18.938  1.00 75.81           C  
ATOM    429  O   GLN A  59     -14.945 -15.211 -19.828  1.00 75.81           O  
ATOM    430  CG  GLN A  59     -10.992 -17.047 -18.688  1.00 75.81           C  
ATOM    431  CD  GLN A  59     -10.172 -17.969 -19.578  1.00 75.81           C  
ATOM    432  NE2 GLN A  59      -8.852 -17.875 -19.469  1.00 75.81           N  
ATOM    433  OE1 GLN A  59     -10.719 -18.750 -20.344  1.00 75.81           O  
ATOM    434  N   GLU A  60     -15.539 -16.891 -18.453  1.00 71.88           N  
ATOM    435  CA  GLU A  60     -16.875 -16.922 -19.047  1.00 71.88           C  
ATOM    436  C   GLU A  60     -17.594 -15.594 -18.875  1.00 71.88           C  
ATOM    437  CB  GLU A  60     -17.703 -18.062 -18.438  1.00 71.88           C  
ATOM    438  O   GLU A  60     -18.453 -15.242 -19.688  1.00 71.88           O  
ATOM    439  CG  GLU A  60     -17.219 -19.453 -18.812  1.00 71.88           C  
ATOM    440  CD  GLU A  60     -18.078 -20.562 -18.219  1.00 71.88           C  
ATOM    441  OE1 GLU A  60     -17.812 -21.750 -18.500  1.00 71.88           O  
ATOM    442  OE2 GLU A  60     -19.016 -20.234 -17.469  1.00 71.88           O  
ATOM    443  N   ASN A  61     -17.125 -14.898 -17.922  1.00 64.06           N  
ATOM    444  CA  ASN A  61     -17.828 -13.664 -17.562  1.00 64.06           C  
ATOM    445  C   ASN A  61     -17.188 -12.453 -18.250  1.00 64.06           C  
ATOM    446  CB  ASN A  61     -17.844 -13.469 -16.047  1.00 64.06           C  
ATOM    447  O   ASN A  61     -17.688 -11.336 -18.125  1.00 64.06           O  
ATOM    448  CG  ASN A  61     -18.719 -14.477 -15.336  1.00 64.06           C  
ATOM    449  ND2 ASN A  61     -18.547 -14.609 -14.031  1.00 64.06           N  
ATOM    450  OD1 ASN A  61     -19.562 -15.133 -15.961  1.00 64.06           O  
ATOM    451  N   LYS A  62     -16.062 -12.672 -18.844  1.00 65.25           N  
ATOM    452  CA  LYS A  62     -15.391 -11.547 -19.484  1.00 65.25           C  
ATOM    453  C   LYS A  62     -16.266 -10.938 -20.578  1.00 65.25           C  
ATOM    454  CB  LYS A  62     -14.055 -11.992 -20.078  1.00 65.25           C  
ATOM    455  O   LYS A  62     -16.219  -9.727 -20.812  1.00 65.25           O  
ATOM    456  CG  LYS A  62     -12.945 -12.148 -19.047  1.00 65.25           C  
ATOM    457  CD  LYS A  62     -11.609 -12.477 -19.703  1.00 65.25           C  
ATOM    458  CE  LYS A  62     -10.516 -12.688 -18.672  1.00 65.25           C  
ATOM    459  NZ  LYS A  62      -9.234 -13.117 -19.312  1.00 65.25           N  
ATOM    460  N   ILE A  63     -17.094 -11.852 -21.156  1.00 65.88           N  
ATOM    461  CA  ILE A  63     -17.938 -11.391 -22.250  1.00 65.88           C  
ATOM    462  C   ILE A  63     -19.203 -10.727 -21.688  1.00 65.88           C  
ATOM    463  CB  ILE A  63     -18.312 -12.555 -23.203  1.00 65.88           C  
ATOM    464  O   ILE A  63     -19.656  -9.719 -22.234  1.00 65.88           O  
ATOM    465  CG1 ILE A  63     -17.062 -13.227 -23.750  1.00 65.88           C  
ATOM    466  CG2 ILE A  63     -19.203 -12.047 -24.344  1.00 65.88           C  
ATOM    467  CD1 ILE A  63     -17.312 -14.562 -24.422  1.00 65.88           C  
ATOM    468  N   GLN A  64     -19.625 -11.305 -20.547  1.00 68.62           N  
ATOM    469  CA  GLN A  64     -20.812 -10.727 -19.938  1.00 68.62           C  
ATOM    470  C   GLN A  64     -20.453  -9.492 -19.109  1.00 68.62           C  
ATOM    471  CB  GLN A  64     -21.531 -11.758 -19.062  1.00 68.62           C  
ATOM    472  O   GLN A  64     -19.844  -9.609 -18.047  1.00 68.62           O  
ATOM    473  CG  GLN A  64     -22.109 -12.922 -19.844  1.00 68.62           C  
ATOM    474  CD  GLN A  64     -22.844 -13.914 -18.969  1.00 68.62           C  
ATOM    475  NE2 GLN A  64     -23.406 -14.953 -19.578  1.00 68.62           N  
ATOM    476  OE1 GLN A  64     -22.906 -13.750 -17.734  1.00 68.62           O  
ATOM    477  N   SER A  65     -20.719  -8.367 -19.578  1.00 70.00           N  
ATOM    478  CA  SER A  65     -20.344  -7.070 -19.016  1.00 70.00           C  
ATOM    479  C   SER A  65     -20.734  -6.969 -17.547  1.00 70.00           C  
ATOM    480  CB  SER A  65     -20.984  -5.934 -19.812  1.00 70.00           C  
ATOM    481  O   SER A  65     -20.062  -6.285 -16.766  1.00 70.00           O  
ATOM    482  OG  SER A  65     -22.375  -5.852 -19.531  1.00 70.00           O  
ATOM    483  N   HIS A  66     -21.719  -7.879 -17.109  1.00 71.38           N  
ATOM    484  CA  HIS A  66     -22.250  -7.703 -15.773  1.00 71.38           C  
ATOM    485  C   HIS A  66     -21.453  -8.508 -14.750  1.00 71.38           C  
ATOM    486  CB  HIS A  66     -23.734  -8.109 -15.727  1.00 71.38           C  
ATOM    487  O   HIS A  66     -21.609  -8.305 -13.539  1.00 71.38           O  
ATOM    488  CG  HIS A  66     -24.594  -7.348 -16.688  1.00 71.38           C  
ATOM    489  CD2 HIS A  66     -25.250  -7.750 -17.797  1.00 71.38           C  
ATOM    490  ND1 HIS A  66     -24.844  -6.000 -16.547  1.00 71.38           N  
ATOM    491  CE1 HIS A  66     -25.625  -5.602 -17.531  1.00 71.38           C  
ATOM    492  NE2 HIS A  66     -25.891  -6.645 -18.297  1.00 71.38           N  
ATOM    493  N   SER A  67     -20.578  -9.352 -15.273  1.00 78.44           N  
ATOM    494  CA  SER A  67     -19.906 -10.227 -14.320  1.00 78.44           C  
ATOM    495  C   SER A  67     -18.391 -10.125 -14.445  1.00 78.44           C  
ATOM    496  CB  SER A  67     -20.359 -11.680 -14.523  1.00 78.44           C  
ATOM    497  O   SER A  67     -17.672 -11.086 -14.156  1.00 78.44           O  
ATOM    498  OG  SER A  67     -20.078 -12.109 -15.844  1.00 78.44           O  
ATOM    499  N   ARG A  68     -17.938  -9.078 -14.891  1.00 84.94           N  
ATOM    500  CA  ARG A  68     -16.500  -8.914 -15.102  1.00 84.94           C  
ATOM    501  C   ARG A  68     -15.758  -8.836 -13.773  1.00 84.94           C  
ATOM    502  CB  ARG A  68     -16.219  -7.660 -15.930  1.00 84.94           C  
ATOM    503  O   ARG A  68     -14.562  -9.125 -13.711  1.00 84.94           O  
ATOM    504  CG  ARG A  68     -16.828  -7.703 -17.328  1.00 84.94           C  
ATOM    505  CD  ARG A  68     -16.578  -6.410 -18.094  1.00 84.94           C  
ATOM    506  NE  ARG A  68     -17.328  -6.363 -19.344  1.00 84.94           N  
ATOM    507  NH1 ARG A  68     -16.438  -4.352 -20.047  1.00 84.94           N  
ATOM    508  NH2 ARG A  68     -17.969  -5.449 -21.344  1.00 84.94           N  
ATOM    509  CZ  ARG A  68     -17.250  -5.387 -20.234  1.00 84.94           C  
ATOM    510  N   GLY A  69     -16.453  -8.516 -12.758  1.00 90.25           N  
ATOM    511  CA  GLY A  69     -15.828  -8.312 -11.461  1.00 90.25           C  
ATOM    512  C   GLY A  69     -15.797  -9.578 -10.617  1.00 90.25           C  
ATOM    513  O   GLY A  69     -15.570  -9.516  -9.406  1.00 90.25           O  
ATOM    514  N   GLU A  70     -16.031 -10.688 -11.297  1.00 93.00           N  
ATOM    515  CA  GLU A  70     -16.016 -11.945 -10.570  1.00 93.00           C  
ATOM    516  C   GLU A  70     -14.648 -12.625 -10.672  1.00 93.00           C  
ATOM    517  CB  GLU A  70     -17.109 -12.883 -11.086  1.00 93.00           C  
ATOM    518  O   GLU A  70     -14.133 -12.836 -11.766  1.00 93.00           O  
ATOM    519  CG  GLU A  70     -18.516 -12.438 -10.734  1.00 93.00           C  
ATOM    520  CD  GLU A  70     -19.578 -13.445 -11.141  1.00 93.00           C  
ATOM    521  OE1 GLU A  70     -20.781 -13.148 -10.977  1.00 93.00           O  
ATOM    522  OE2 GLU A  70     -19.203 -14.539 -11.617  1.00 93.00           O  
ATOM    523  N   TYR A  71     -14.086 -12.945  -9.547  1.00 95.19           N  
ATOM    524  CA  TYR A  71     -12.781 -13.586  -9.453  1.00 95.19           C  
ATOM    525  C   TYR A  71     -12.859 -14.859  -8.625  1.00 95.19           C  
ATOM    526  CB  TYR A  71     -11.758 -12.625  -8.836  1.00 95.19           C  
ATOM    527  O   TYR A  71     -13.570 -14.906  -7.613  1.00 95.19           O  
ATOM    528  CG  TYR A  71     -11.312 -11.523  -9.773  1.00 95.19           C  
ATOM    529  CD1 TYR A  71     -10.070 -11.570 -10.398  1.00 95.19           C  
ATOM    530  CD2 TYR A  71     -12.141 -10.438 -10.031  1.00 95.19           C  
ATOM    531  CE1 TYR A  71      -9.664 -10.562 -11.258  1.00 95.19           C  
ATOM    532  CE2 TYR A  71     -11.742  -9.422 -10.891  1.00 95.19           C  
ATOM    533  OH  TYR A  71     -10.102  -8.484 -12.352  1.00 95.19           O  
ATOM    534  CZ  TYR A  71     -10.500  -9.492 -11.500  1.00 95.19           C  
ATOM    535  N   ASN A  72     -12.148 -15.844  -9.016  1.00 93.75           N  
ATOM    536  CA  ASN A  72     -12.047 -17.094  -8.273  1.00 93.75           C  
ATOM    537  C   ASN A  72     -10.633 -17.344  -7.762  1.00 93.75           C  
ATOM    538  CB  ASN A  72     -12.508 -18.281  -9.141  1.00 93.75           C  
ATOM    539  O   ASN A  72      -9.672 -16.781  -8.305  1.00 93.75           O  
ATOM    540  CG  ASN A  72     -13.977 -18.203  -9.492  1.00 93.75           C  
ATOM    541  ND2 ASN A  72     -14.297 -18.453 -10.758  1.00 93.75           N  
ATOM    542  OD1 ASN A  72     -14.820 -17.922  -8.633  1.00 93.75           O  
ATOM    543  N   VAL A  73     -10.570 -18.156  -6.711  1.00 93.75           N  
ATOM    544  CA  VAL A  73      -9.258 -18.469  -6.160  1.00 93.75           C  
ATOM    545  C   VAL A  73      -8.430 -19.234  -7.191  1.00 93.75           C  
ATOM    546  CB  VAL A  73      -9.367 -19.281  -4.855  1.00 93.75           C  
ATOM    547  O   VAL A  73      -8.875 -20.266  -7.715  1.00 93.75           O  
ATOM    548  CG1 VAL A  73      -7.984 -19.688  -4.348  1.00 93.75           C  
ATOM    549  CG2 VAL A  73     -10.125 -18.484  -3.789  1.00 93.75           C  
ATOM    550  N   TYR A  74      -7.332 -18.719  -7.480  1.00 93.81           N  
ATOM    551  CA  TYR A  74      -6.422 -19.281  -8.469  1.00 93.81           C  
ATOM    552  C   TYR A  74      -5.297 -20.062  -7.801  1.00 93.81           C  
ATOM    553  CB  TYR A  74      -5.840 -18.172  -9.359  1.00 93.81           C  
ATOM    554  O   TYR A  74      -4.961 -21.172  -8.219  1.00 93.81           O  
ATOM    555  CG  TYR A  74      -4.996 -18.688 -10.500  1.00 93.81           C  
ATOM    556  CD1 TYR A  74      -3.654 -18.344 -10.609  1.00 93.81           C  
ATOM    557  CD2 TYR A  74      -5.547 -19.531 -11.469  1.00 93.81           C  
ATOM    558  CE1 TYR A  74      -2.875 -18.812 -11.664  1.00 93.81           C  
ATOM    559  CE2 TYR A  74      -4.777 -20.016 -12.523  1.00 93.81           C  
ATOM    560  OH  TYR A  74      -2.680 -20.125 -13.656  1.00 93.81           O  
ATOM    561  CZ  TYR A  74      -3.445 -19.656 -12.609  1.00 93.81           C  
ATOM    562  N   SER A  75      -4.695 -19.500  -6.730  1.00 92.94           N  
ATOM    563  CA  SER A  75      -3.617 -20.125  -5.973  1.00 92.94           C  
ATOM    564  C   SER A  75      -3.494 -19.531  -4.578  1.00 92.94           C  
ATOM    565  CB  SER A  75      -2.289 -20.000  -6.719  1.00 92.94           C  
ATOM    566  O   SER A  75      -3.859 -18.375  -4.367  1.00 92.94           O  
ATOM    567  OG  SER A  75      -1.248 -20.656  -6.020  1.00 92.94           O  
ATOM    568  N   THR A  76      -3.111 -20.266  -3.668  1.00 94.06           N  
ATOM    569  CA  THR A  76      -2.803 -19.828  -2.312  1.00 94.06           C  
ATOM    570  C   THR A  76      -1.533 -20.500  -1.800  1.00 94.06           C  
ATOM    571  CB  THR A  76      -3.969 -20.125  -1.352  1.00 94.06           C  
ATOM    572  O   THR A  76      -1.356 -21.703  -1.963  1.00 94.06           O  
ATOM    573  CG2 THR A  76      -3.703 -19.531   0.030  1.00 94.06           C  
ATOM    574  OG1 THR A  76      -5.172 -19.547  -1.879  1.00 94.06           O  
ATOM    575  N   PHE A  77      -0.669 -19.719  -1.214  1.00 92.69           N  
ATOM    576  CA  PHE A  77       0.547 -20.312  -0.683  1.00 92.69           C  
ATOM    577  C   PHE A  77       1.114 -19.469   0.456  1.00 92.69           C  
ATOM    578  CB  PHE A  77       1.596 -20.484  -1.788  1.00 92.69           C  
ATOM    579  O   PHE A  77       0.768 -18.297   0.600  1.00 92.69           O  
ATOM    580  CG  PHE A  77       1.975 -19.188  -2.461  1.00 92.69           C  
ATOM    581  CD1 PHE A  77       1.224 -18.688  -3.520  1.00 92.69           C  
ATOM    582  CD2 PHE A  77       3.082 -18.469  -2.031  1.00 92.69           C  
ATOM    583  CE1 PHE A  77       1.571 -17.500  -4.145  1.00 92.69           C  
ATOM    584  CE2 PHE A  77       3.436 -17.266  -2.650  1.00 92.69           C  
ATOM    585  CZ  PHE A  77       2.680 -16.781  -3.707  1.00 92.69           C  
ATOM    586  N   GLN A  78       1.936 -20.156   1.230  1.00 92.06           N  
ATOM    587  CA  GLN A  78       2.629 -19.516   2.344  1.00 92.06           C  
ATOM    588  C   GLN A  78       4.004 -19.000   1.916  1.00 92.06           C  
ATOM    589  CB  GLN A  78       2.768 -20.484   3.518  1.00 92.06           C  
ATOM    590  O   GLN A  78       4.797 -19.750   1.339  1.00 92.06           O  
ATOM    591  CG  GLN A  78       3.279 -19.828   4.797  1.00 92.06           C  
ATOM    592  CD  GLN A  78       2.258 -18.906   5.434  1.00 92.06           C  
ATOM    593  NE2 GLN A  78       2.727 -17.781   5.984  1.00 92.06           N  
ATOM    594  OE1 GLN A  78       1.056 -19.188   5.430  1.00 92.06           O  
ATOM    595  N   SER A  79       4.230 -17.797   2.229  1.00 91.31           N  
ATOM    596  CA  SER A  79       5.484 -17.188   1.772  1.00 91.31           C  
ATOM    597  C   SER A  79       6.668 -17.703   2.588  1.00 91.31           C  
ATOM    598  CB  SER A  79       5.410 -15.672   1.857  1.00 91.31           C  
ATOM    599  O   SER A  79       7.793 -17.750   2.090  1.00 91.31           O  
ATOM    600  OG  SER A  79       6.680 -15.094   1.603  1.00 91.31           O  
ATOM    601  N   HIS A  80       6.465 -17.906   3.820  1.00 85.62           N  
ATOM    602  CA  HIS A  80       7.531 -18.359   4.703  1.00 85.62           C  
ATOM    603  C   HIS A  80       6.980 -19.203   5.852  1.00 85.62           C  
ATOM    604  CB  HIS A  80       8.312 -17.172   5.258  1.00 85.62           C  
ATOM    605  O   HIS A  80       5.773 -19.203   6.098  1.00 85.62           O  
ATOM    606  CG  HIS A  80       7.477 -16.219   6.055  1.00 85.62           C  
ATOM    607  CD2 HIS A  80       7.383 -16.016   7.391  1.00 85.62           C  
ATOM    608  ND1 HIS A  80       6.594 -15.328   5.473  1.00 85.62           N  
ATOM    609  CE1 HIS A  80       5.996 -14.625   6.418  1.00 85.62           C  
ATOM    610  NE2 HIS A  80       6.457 -15.031   7.594  1.00 85.62           N  
ATOM    611  N   GLU A  81       7.828 -19.953   6.352  1.00 74.88           N  
ATOM    612  CA  GLU A  81       7.453 -20.719   7.531  1.00 74.88           C  
ATOM    613  C   GLU A  81       7.559 -19.875   8.797  1.00 74.88           C  
ATOM    614  CB  GLU A  81       8.328 -21.969   7.652  1.00 74.88           C  
ATOM    615  O   GLU A  81       8.516 -19.125   8.969  1.00 74.88           O  
ATOM    616  CG  GLU A  81       8.133 -22.969   6.527  1.00 74.88           C  
ATOM    617  CD  GLU A  81       6.793 -23.688   6.586  1.00 74.88           C  
ATOM    618  OE1 GLU A  81       6.309 -24.156   5.531  1.00 74.88           O  
ATOM    619  OE2 GLU A  81       6.223 -23.781   7.699  1.00 74.88           O  
ATOM    620  N   PRO A  82       6.379 -19.875   9.461  1.00 64.56           N  
ATOM    621  CA  PRO A  82       6.469 -19.109  10.695  1.00 64.56           C  
ATOM    622  C   PRO A  82       7.668 -19.484  11.555  1.00 64.56           C  
ATOM    623  CB  PRO A  82       5.156 -19.438  11.414  1.00 64.56           C  
ATOM    624  O   PRO A  82       8.039 -20.672  11.609  1.00 64.56           O  
ATOM    625  CG  PRO A  82       4.336 -20.156  10.398  1.00 64.56           C  
ATOM    626  CD  PRO A  82       5.230 -20.547   9.250  1.00 64.56           C  
ATOM    627  N   GLU A  83       8.500 -18.531  11.750  1.00 62.31           N  
ATOM    628  CA  GLU A  83       9.617 -18.766  12.664  1.00 62.31           C  
ATOM    629  C   GLU A  83       9.164 -18.719  14.117  1.00 62.31           C  
ATOM    630  CB  GLU A  83      10.727 -17.734  12.430  1.00 62.31           C  
ATOM    631  O   GLU A  83       8.148 -18.094  14.438  1.00 62.31           O  
ATOM    632  CG  GLU A  83      11.570 -18.000  11.195  1.00 62.31           C  
ATOM    633  CD  GLU A  83      12.703 -17.000  11.008  1.00 62.31           C  
ATOM    634  OE1 GLU A  83      13.461 -17.125  10.023  1.00 62.31           O  
ATOM    635  OE2 GLU A  83      12.828 -16.094  11.859  1.00 62.31           O  
ATOM    636  N   PHE A  84       9.461 -19.641  14.805  1.00 57.38           N  
ATOM    637  CA  PHE A  84       9.148 -19.719  16.219  1.00 57.38           C  
ATOM    638  C   PHE A  84      10.156 -18.938  17.047  1.00 57.38           C  
ATOM    639  CB  PHE A  84       9.117 -21.188  16.688  1.00 57.38           C  
ATOM    640  O   PHE A  84      11.367 -19.047  16.844  1.00 57.38           O  
ATOM    641  CG  PHE A  84       8.336 -21.406  17.953  1.00 57.38           C  
ATOM    642  CD1 PHE A  84       8.984 -21.500  19.172  1.00 57.38           C  
ATOM    643  CD2 PHE A  84       6.953 -21.516  17.922  1.00 57.38           C  
ATOM    644  CE1 PHE A  84       8.266 -21.719  20.344  1.00 57.38           C  
ATOM    645  CE2 PHE A  84       6.223 -21.734  19.078  1.00 57.38           C  
ATOM    646  CZ  PHE A  84       6.883 -21.828  20.297  1.00 57.38           C  
ATOM    647  N   ASP A  85       9.648 -17.672  17.516  1.00 50.59           N  
ATOM    648  CA  ASP A  85      10.422 -16.969  18.531  1.00 50.59           C  
ATOM    649  C   ASP A  85      10.414 -17.719  19.859  1.00 50.59           C  
ATOM    650  CB  ASP A  85       9.883 -15.547  18.734  1.00 50.59           C  
ATOM    651  O   ASP A  85       9.430 -17.688  20.594  1.00 50.59           O  
ATOM    652  CG  ASP A  85      10.797 -14.680  19.578  1.00 50.59           C  
ATOM    653  OD1 ASP A  85      11.648 -15.219  20.312  1.00 50.59           O  
ATOM    654  OD2 ASP A  85      10.664 -13.438  19.516  1.00 50.59           O  
ATOM    655  N   TYR A  86      11.398 -18.562  20.000  1.00 55.03           N  
ATOM    656  CA  TYR A  86      11.484 -19.406  21.188  1.00 55.03           C  
ATOM    657  C   TYR A  86      11.438 -18.562  22.453  1.00 55.03           C  
ATOM    658  CB  TYR A  86      12.773 -20.234  21.156  1.00 55.03           C  
ATOM    659  O   TYR A  86      10.977 -19.031  23.500  1.00 55.03           O  
ATOM    660  CG  TYR A  86      12.820 -21.250  20.047  1.00 55.03           C  
ATOM    661  CD1 TYR A  86      12.172 -22.484  20.156  1.00 55.03           C  
ATOM    662  CD2 TYR A  86      13.508 -20.984  18.859  1.00 55.03           C  
ATOM    663  CE1 TYR A  86      12.211 -23.422  19.125  1.00 55.03           C  
ATOM    664  CE2 TYR A  86      13.555 -21.906  17.828  1.00 55.03           C  
ATOM    665  OH  TYR A  86      12.953 -24.047  16.953  1.00 55.03           O  
ATOM    666  CZ  TYR A  86      12.906 -23.125  17.969  1.00 55.03           C  
ATOM    667  N   LEU A  87      12.094 -17.281  22.297  1.00 48.78           N  
ATOM    668  CA  LEU A  87      12.133 -16.422  23.469  1.00 48.78           C  
ATOM    669  C   LEU A  87      10.727 -15.969  23.859  1.00 48.78           C  
ATOM    670  CB  LEU A  87      13.008 -15.188  23.203  1.00 48.78           C  
ATOM    671  O   LEU A  87      10.391 -15.930  25.047  1.00 48.78           O  
ATOM    672  CG  LEU A  87      14.516 -15.375  23.438  1.00 48.78           C  
ATOM    673  CD1 LEU A  87      15.297 -14.375  22.594  1.00 48.78           C  
ATOM    674  CD2 LEU A  87      14.852 -15.219  24.922  1.00 48.78           C  
ATOM    675  N   LYS A  88       9.969 -15.680  22.953  1.00 49.97           N  
ATOM    676  CA  LYS A  88       8.617 -15.203  23.234  1.00 49.97           C  
ATOM    677  C   LYS A  88       7.590 -16.312  23.016  1.00 49.97           C  
ATOM    678  CB  LYS A  88       8.281 -14.000  22.359  1.00 49.97           C  
ATOM    679  O   LYS A  88       6.410 -16.141  23.328  1.00 49.97           O  
ATOM    680  CG  LYS A  88       9.102 -12.758  22.672  1.00 49.97           C  
ATOM    681  CD  LYS A  88       8.664 -11.562  21.844  1.00 49.97           C  
ATOM    682  CE  LYS A  88       9.508 -10.328  22.141  1.00 49.97           C  
ATOM    683  NZ  LYS A  88       9.125  -9.180  21.266  1.00 49.97           N  
ATOM    684  N   SER A  89       8.125 -17.516  22.781  1.00 51.34           N  
ATOM    685  CA  SER A  89       7.289 -18.688  22.500  1.00 51.34           C  
ATOM    686  C   SER A  89       6.180 -18.328  21.516  1.00 51.34           C  
ATOM    687  CB  SER A  89       6.684 -19.234  23.797  1.00 51.34           C  
ATOM    688  O   SER A  89       5.016 -18.688  21.734  1.00 51.34           O  
ATOM    689  OG  SER A  89       7.695 -19.719  24.656  1.00 51.34           O  
ATOM    690  N   LEU A  90       6.465 -17.281  20.656  1.00 52.31           N  
ATOM    691  CA  LEU A  90       5.453 -16.859  19.703  1.00 52.31           C  
ATOM    692  C   LEU A  90       5.914 -17.125  18.281  1.00 52.31           C  
ATOM    693  CB  LEU A  90       5.129 -15.375  19.875  1.00 52.31           C  
ATOM    694  O   LEU A  90       7.113 -17.062  17.984  1.00 52.31           O  
ATOM    695  CG  LEU A  90       4.344 -14.992  21.141  1.00 52.31           C  
ATOM    696  CD1 LEU A  90       4.531 -13.516  21.453  1.00 52.31           C  
ATOM    697  CD2 LEU A  90       2.867 -15.328  20.969  1.00 52.31           C  
ATOM    698  N   GLU A  91       5.098 -17.750  17.531  1.00 56.66           N  
ATOM    699  CA  GLU A  91       5.324 -17.828  16.094  1.00 56.66           C  
ATOM    700  C   GLU A  91       5.355 -16.438  15.461  1.00 56.66           C  
ATOM    701  CB  GLU A  91       4.246 -18.688  15.430  1.00 56.66           C  
ATOM    702  O   GLU A  91       4.477 -15.609  15.719  1.00 56.66           O  
ATOM    703  CG  GLU A  91       4.488 -20.172  15.547  1.00 56.66           C  
ATOM    704  CD  GLU A  91       3.422 -21.016  14.859  1.00 56.66           C  
ATOM    705  OE1 GLU A  91       3.549 -22.266  14.836  1.00 56.66           O  
ATOM    706  OE2 GLU A  91       2.453 -20.422  14.336  1.00 56.66           O  
ATOM    707  N   ILE A  92       6.652 -15.922  15.172  1.00 55.44           N  
ATOM    708  CA  ILE A  92       6.781 -14.609  14.555  1.00 55.44           C  
ATOM    709  C   ILE A  92       6.301 -14.664  13.109  1.00 55.44           C  
ATOM    710  CB  ILE A  92       8.242 -14.094  14.617  1.00 55.44           C  
ATOM    711  O   ILE A  92       6.914 -15.328  12.273  1.00 55.44           O  
ATOM    712  CG1 ILE A  92       8.750 -14.094  16.062  1.00 55.44           C  
ATOM    713  CG2 ILE A  92       8.344 -12.703  14.000  1.00 55.44           C  
ATOM    714  CD1 ILE A  92      10.234 -13.820  16.203  1.00 55.44           C  
ATOM    715  N   GLU A  93       5.008 -14.523  12.938  1.00 63.09           N  
ATOM    716  CA  GLU A  93       4.488 -14.438  11.578  1.00 63.09           C  
ATOM    717  C   GLU A  93       4.895 -13.133  10.906  1.00 63.09           C  
ATOM    718  CB  GLU A  93       2.963 -14.578  11.578  1.00 63.09           C  
ATOM    719  O   GLU A  93       4.816 -12.062  11.523  1.00 63.09           O  
ATOM    720  CG  GLU A  93       2.475 -15.992  11.883  1.00 63.09           C  
ATOM    721  CD  GLU A  93       0.960 -16.125  11.836  1.00 63.09           C  
ATOM    722  OE1 GLU A  93       0.444 -17.250  12.008  1.00 63.09           O  
ATOM    723  OE2 GLU A  93       0.284 -15.094  11.625  1.00 63.09           O  
ATOM    724  N   GLU A  94       5.629 -13.258   9.727  1.00 79.31           N  
ATOM    725  CA  GLU A  94       6.008 -12.055   8.992  1.00 79.31           C  
ATOM    726  C   GLU A  94       4.945 -11.680   7.965  1.00 79.31           C  
ATOM    727  CB  GLU A  94       7.359 -12.250   8.305  1.00 79.31           C  
ATOM    728  O   GLU A  94       4.508 -12.516   7.176  1.00 79.31           O  
ATOM    729  CG  GLU A  94       8.555 -12.070   9.227  1.00 79.31           C  
ATOM    730  CD  GLU A  94       9.891 -12.125   8.508  1.00 79.31           C  
ATOM    731  OE1 GLU A  94      10.945 -11.977   9.164  1.00 79.31           O  
ATOM    732  OE2 GLU A  94       9.883 -12.312   7.270  1.00 79.31           O  
ATOM    733  N   LYS A  95       4.484 -10.562   8.047  1.00 91.12           N  
ATOM    734  CA  LYS A  95       3.461 -10.008   7.168  1.00 91.12           C  
ATOM    735  C   LYS A  95       3.998  -9.828   5.750  1.00 91.12           C  
ATOM    736  CB  LYS A  95       2.947  -8.672   7.703  1.00 91.12           C  
ATOM    737  O   LYS A  95       5.191  -9.586   5.559  1.00 91.12           O  
ATOM    738  CG  LYS A  95       2.037  -7.930   6.742  1.00 91.12           C  
ATOM    739  CD  LYS A  95       1.695  -6.539   7.262  1.00 91.12           C  
ATOM    740  CE  LYS A  95       0.952  -5.715   6.215  1.00 91.12           C  
ATOM    741  NZ  LYS A  95       0.698  -4.320   6.684  1.00 91.12           N  
ATOM    742  N   ILE A  96       3.121 -10.023   4.781  1.00 96.38           N  
ATOM    743  CA  ILE A  96       3.447  -9.609   3.420  1.00 96.38           C  
ATOM    744  C   ILE A  96       3.305  -8.094   3.295  1.00 96.38           C  
ATOM    745  CB  ILE A  96       2.553 -10.320   2.383  1.00 96.38           C  
ATOM    746  O   ILE A  96       2.201  -7.555   3.414  1.00 96.38           O  
ATOM    747  CG1 ILE A  96       2.646 -11.836   2.549  1.00 96.38           C  
ATOM    748  CG2 ILE A  96       2.936  -9.898   0.960  1.00 96.38           C  
ATOM    749  CD1 ILE A  96       4.043 -12.398   2.320  1.00 96.38           C  
ATOM    750  N   ASN A  97       4.371  -7.473   3.006  1.00 96.31           N  
ATOM    751  CA  ASN A  97       4.348  -6.012   2.982  1.00 96.31           C  
ATOM    752  C   ASN A  97       3.867  -5.484   1.635  1.00 96.31           C  
ATOM    753  CB  ASN A  97       5.730  -5.449   3.312  1.00 96.31           C  
ATOM    754  O   ASN A  97       3.090  -4.531   1.580  1.00 96.31           O  
ATOM    755  CG  ASN A  97       6.148  -5.723   4.746  1.00 96.31           C  
ATOM    756  ND2 ASN A  97       7.449  -5.719   4.996  1.00 96.31           N  
ATOM    757  OD1 ASN A  97       5.301  -5.934   5.621  1.00 96.31           O  
ATOM    758  N   LYS A  98       4.398  -6.066   0.549  1.00 98.00           N  
ATOM    759  CA  LYS A  98       4.066  -5.609  -0.797  1.00 98.00           C  
ATOM    760  C   LYS A  98       4.137  -6.754  -1.802  1.00 98.00           C  
ATOM    761  CB  LYS A  98       5.008  -4.480  -1.224  1.00 98.00           C  
ATOM    762  O   LYS A  98       4.867  -7.727  -1.594  1.00 98.00           O  
ATOM    763  CG  LYS A  98       4.832  -3.193  -0.432  1.00 98.00           C  
ATOM    764  CD  LYS A  98       3.547  -2.471  -0.820  1.00 98.00           C  
ATOM    765  CE  LYS A  98       3.422  -1.132  -0.106  1.00 98.00           C  
ATOM    766  NZ  LYS A  98       2.182  -0.404  -0.510  1.00 98.00           N  
ATOM    767  N   ILE A  99       3.365  -6.633  -2.834  1.00 98.50           N  
ATOM    768  CA  ILE A  99       3.387  -7.539  -3.979  1.00 98.50           C  
ATOM    769  C   ILE A  99       3.467  -6.734  -5.273  1.00 98.50           C  
ATOM    770  CB  ILE A  99       2.145  -8.461  -3.994  1.00 98.50           C  
ATOM    771  O   ILE A  99       2.811  -5.699  -5.410  1.00 98.50           O  
ATOM    772  CG1 ILE A  99       2.180  -9.430  -2.807  1.00 98.50           C  
ATOM    773  CG2 ILE A  99       2.051  -9.219  -5.320  1.00 98.50           C  
ATOM    774  CD1 ILE A  99       0.894 -10.219  -2.613  1.00 98.50           C  
ATOM    775  N   ARG A 100       4.309  -7.188  -6.172  1.00 98.44           N  
ATOM    776  CA  ARG A 100       4.398  -6.582  -7.500  1.00 98.44           C  
ATOM    777  C   ARG A 100       4.516  -7.652  -8.578  1.00 98.44           C  
ATOM    778  CB  ARG A 100       5.594  -5.629  -7.574  1.00 98.44           C  
ATOM    779  O   ARG A 100       5.312  -8.586  -8.461  1.00 98.44           O  
ATOM    780  CG  ARG A 100       5.438  -4.375  -6.727  1.00 98.44           C  
ATOM    781  CD  ARG A 100       4.359  -3.451  -7.281  1.00 98.44           C  
ATOM    782  NE  ARG A 100       4.250  -2.225  -6.500  1.00 98.44           N  
ATOM    783  NH1 ARG A 100       1.939  -2.199  -6.480  1.00 98.44           N  
ATOM    784  NH2 ARG A 100       3.117  -0.541  -5.422  1.00 98.44           N  
ATOM    785  CZ  ARG A 100       3.102  -1.658  -6.137  1.00 98.44           C  
ATOM    786  N   TRP A 101       3.795  -7.461  -9.664  1.00 98.31           N  
ATOM    787  CA  TRP A 101       3.791  -8.430 -10.750  1.00 98.31           C  
ATOM    788  C   TRP A 101       4.859  -8.094 -11.781  1.00 98.31           C  
ATOM    789  CB  TRP A 101       2.414  -8.484 -11.422  1.00 98.31           C  
ATOM    790  O   TRP A 101       5.121  -6.922 -12.055  1.00 98.31           O  
ATOM    791  CG  TRP A 101       1.328  -9.023 -10.539  1.00 98.31           C  
ATOM    792  CD1 TRP A 101       0.525  -8.312  -9.688  1.00 98.31           C  
ATOM    793  CD2 TRP A 101       0.929 -10.391 -10.422  1.00 98.31           C  
ATOM    794  CE2 TRP A 101      -0.123 -10.438  -9.477  1.00 98.31           C  
ATOM    795  CE3 TRP A 101       1.359 -11.586 -11.023  1.00 98.31           C  
ATOM    796  NE1 TRP A 101      -0.350  -9.164  -9.047  1.00 98.31           N  
ATOM    797  CH2 TRP A 101      -0.312 -12.789  -9.727  1.00 98.31           C  
ATOM    798  CZ2 TRP A 101      -0.752 -11.633  -9.125  1.00 98.31           C  
ATOM    799  CZ3 TRP A 101       0.732 -12.773 -10.664  1.00 98.31           C  
ATOM    800  N   LEU A 102       5.387  -9.125 -12.352  1.00 97.75           N  
ATOM    801  CA  LEU A 102       6.242  -9.023 -13.531  1.00 97.75           C  
ATOM    802  C   LEU A 102       5.488  -9.438 -14.789  1.00 97.75           C  
ATOM    803  CB  LEU A 102       7.496  -9.891 -13.359  1.00 97.75           C  
ATOM    804  O   LEU A 102       4.426 -10.055 -14.703  1.00 97.75           O  
ATOM    805  CG  LEU A 102       8.531  -9.391 -12.352  1.00 97.75           C  
ATOM    806  CD1 LEU A 102       8.945 -10.523 -11.414  1.00 97.75           C  
ATOM    807  CD2 LEU A 102       9.750  -8.812 -13.070  1.00 97.75           C  
ATOM    808  N   PRO A 103       6.047  -9.023 -15.898  1.00 94.88           N  
ATOM    809  CA  PRO A 103       5.398  -9.484 -17.141  1.00 94.88           C  
ATOM    810  C   PRO A 103       5.438 -11.000 -17.297  1.00 94.88           C  
ATOM    811  CB  PRO A 103       6.215  -8.797 -18.234  1.00 94.88           C  
ATOM    812  O   PRO A 103       6.406 -11.641 -16.875  1.00 94.88           O  
ATOM    813  CG  PRO A 103       6.840  -7.613 -17.562  1.00 94.88           C  
ATOM    814  CD  PRO A 103       7.105  -7.961 -16.141  1.00 94.88           C  
ATOM    815  N   GLN A 104       4.359 -11.438 -17.859  1.00 94.06           N  
ATOM    816  CA  GLN A 104       4.266 -12.875 -18.094  1.00 94.06           C  
ATOM    817  C   GLN A 104       5.324 -13.336 -19.094  1.00 94.06           C  
ATOM    818  CB  GLN A 104       2.871 -13.242 -18.609  1.00 94.06           C  
ATOM    819  O   GLN A 104       5.582 -12.656 -20.094  1.00 94.06           O  
ATOM    820  CG  GLN A 104       2.650 -14.742 -18.750  1.00 94.06           C  
ATOM    821  CD  GLN A 104       1.245 -15.086 -19.219  1.00 94.06           C  
ATOM    822  NE2 GLN A 104       0.926 -16.375 -19.250  1.00 94.06           N  
ATOM    823  OE1 GLN A 104       0.452 -14.195 -19.547  1.00 94.06           O  
ATOM    824  N   LYS A 105       5.984 -14.422 -18.766  1.00 89.88           N  
ATOM    825  CA  LYS A 105       6.930 -15.078 -19.672  1.00 89.88           C  
ATOM    826  C   LYS A 105       6.465 -16.484 -20.031  1.00 89.88           C  
ATOM    827  CB  LYS A 105       8.328 -15.125 -19.062  1.00 89.88           C  
ATOM    828  O   LYS A 105       6.402 -17.359 -19.172  1.00 89.88           O  
ATOM    829  CG  LYS A 105       8.977 -13.766 -18.891  1.00 89.88           C  
ATOM    830  CD  LYS A 105      10.391 -13.883 -18.328  1.00 89.88           C  
ATOM    831  CE  LYS A 105      11.016 -12.516 -18.094  1.00 89.88           C  
ATOM    832  NZ  LYS A 105      12.367 -12.625 -17.469  1.00 89.88           N  
ATOM    833  N   ASN A 106       6.180 -16.688 -21.281  1.00 87.56           N  
ATOM    834  CA  ASN A 106       5.613 -17.938 -21.766  1.00 87.56           C  
ATOM    835  C   ASN A 106       4.273 -18.234 -21.109  1.00 87.56           C  
ATOM    836  CB  ASN A 106       6.590 -19.094 -21.547  1.00 87.56           C  
ATOM    837  O   ASN A 106       3.326 -17.453 -21.219  1.00 87.56           O  
ATOM    838  CG  ASN A 106       7.922 -18.875 -22.234  1.00 87.56           C  
ATOM    839  ND2 ASN A 106       9.000 -19.297 -21.594  1.00 87.56           N  
ATOM    840  OD1 ASN A 106       7.980 -18.328 -23.344  1.00 87.56           O  
ATOM    841  N   ALA A 107       4.184 -19.297 -20.359  1.00 88.25           N  
ATOM    842  CA  ALA A 107       2.904 -19.656 -19.750  1.00 88.25           C  
ATOM    843  C   ALA A 107       2.912 -19.359 -18.250  1.00 88.25           C  
ATOM    844  CB  ALA A 107       2.584 -21.125 -20.000  1.00 88.25           C  
ATOM    845  O   ALA A 107       1.874 -19.453 -17.578  1.00 88.25           O  
ATOM    846  N   ALA A 108       3.980 -18.906 -17.719  1.00 93.31           N  
ATOM    847  CA  ALA A 108       4.109 -18.734 -16.281  1.00 93.31           C  
ATOM    848  C   ALA A 108       3.953 -17.266 -15.875  1.00 93.31           C  
ATOM    849  CB  ALA A 108       5.453 -19.281 -15.797  1.00 93.31           C  
ATOM    850  O   ALA A 108       4.301 -16.375 -16.641  1.00 93.31           O  
ATOM    851  N   GLN A 109       3.387 -17.078 -14.750  1.00 96.12           N  
ATOM    852  CA  GLN A 109       3.291 -15.766 -14.133  1.00 96.12           C  
ATOM    853  C   GLN A 109       4.363 -15.578 -13.062  1.00 96.12           C  
ATOM    854  CB  GLN A 109       1.903 -15.555 -13.523  1.00 96.12           C  
ATOM    855  O   GLN A 109       4.805 -16.547 -12.445  1.00 96.12           O  
ATOM    856  CG  GLN A 109       0.763 -15.727 -14.516  1.00 96.12           C  
ATOM    857  CD  GLN A 109       0.627 -14.555 -15.461  1.00 96.12           C  
ATOM    858  NE2 GLN A 109      -0.086 -14.758 -16.562  1.00 96.12           N  
ATOM    859  OE1 GLN A 109       1.157 -13.469 -15.203  1.00 96.12           O  
ATOM    860  N   PHE A 110       4.812 -14.344 -12.914  1.00 97.62           N  
ATOM    861  CA  PHE A 110       5.844 -14.047 -11.930  1.00 97.62           C  
ATOM    862  C   PHE A 110       5.430 -12.875 -11.047  1.00 97.62           C  
ATOM    863  CB  PHE A 110       7.176 -13.742 -12.617  1.00 97.62           C  
ATOM    864  O   PHE A 110       4.840 -11.906 -11.531  1.00 97.62           O  
ATOM    865  CG  PHE A 110       7.766 -14.922 -13.344  1.00 97.62           C  
ATOM    866  CD1 PHE A 110       8.703 -15.742 -12.734  1.00 97.62           C  
ATOM    867  CD2 PHE A 110       7.379 -15.203 -14.648  1.00 97.62           C  
ATOM    868  CE1 PHE A 110       9.250 -16.828 -13.406  1.00 97.62           C  
ATOM    869  CE2 PHE A 110       7.922 -16.297 -15.328  1.00 97.62           C  
ATOM    870  CZ  PHE A 110       8.859 -17.109 -14.711  1.00 97.62           C  
ATOM    871  N   LEU A 111       5.711 -12.961  -9.781  1.00 97.75           N  
ATOM    872  CA  LEU A 111       5.469 -11.828  -8.891  1.00 97.75           C  
ATOM    873  C   LEU A 111       6.539 -11.750  -7.809  1.00 97.75           C  
ATOM    874  CB  LEU A 111       4.086 -11.945  -8.250  1.00 97.75           C  
ATOM    875  O   LEU A 111       7.152 -12.758  -7.461  1.00 97.75           O  
ATOM    876  CG  LEU A 111       3.877 -13.109  -7.285  1.00 97.75           C  
ATOM    877  CD1 LEU A 111       4.375 -12.750  -5.891  1.00 97.75           C  
ATOM    878  CD2 LEU A 111       2.408 -13.516  -7.246  1.00 97.75           C  
ATOM    879  N   LEU A 112       6.832 -10.508  -7.387  1.00 98.38           N  
ATOM    880  CA  LEU A 112       7.684 -10.227  -6.234  1.00 98.38           C  
ATOM    881  C   LEU A 112       6.844 -10.016  -4.980  1.00 98.38           C  
ATOM    882  CB  LEU A 112       8.555  -8.992  -6.496  1.00 98.38           C  
ATOM    883  O   LEU A 112       5.793  -9.375  -5.031  1.00 98.38           O  
ATOM    884  CG  LEU A 112       9.719  -9.180  -7.465  1.00 98.38           C  
ATOM    885  CD1 LEU A 112      10.359  -7.832  -7.793  1.00 98.38           C  
ATOM    886  CD2 LEU A 112      10.750 -10.141  -6.883  1.00 98.38           C  
ATOM    887  N   SER A 113       7.242 -10.625  -3.914  1.00 97.88           N  
ATOM    888  CA  SER A 113       6.664 -10.367  -2.600  1.00 97.88           C  
ATOM    889  C   SER A 113       7.742 -10.023  -1.580  1.00 97.88           C  
ATOM    890  CB  SER A 113       5.859 -11.570  -2.117  1.00 97.88           C  
ATOM    891  O   SER A 113       8.898 -10.438  -1.726  1.00 97.88           O  
ATOM    892  OG  SER A 113       6.723 -12.633  -1.749  1.00 97.88           O  
ATOM    893  N   THR A 114       7.355  -9.211  -0.686  1.00 96.88           N  
ATOM    894  CA  THR A 114       8.297  -8.898   0.384  1.00 96.88           C  
ATOM    895  C   THR A 114       7.664  -9.141   1.751  1.00 96.88           C  
ATOM    896  CB  THR A 114       8.797  -7.445   0.291  1.00 96.88           C  
ATOM    897  O   THR A 114       6.469  -8.906   1.934  1.00 96.88           O  
ATOM    898  CG2 THR A 114       8.922  -7.000  -1.162  1.00 96.88           C  
ATOM    899  OG1 THR A 114       7.859  -6.590   0.959  1.00 96.88           O  
ATOM    900  N   ASN A 115       8.484  -9.680   2.631  1.00 93.06           N  
ATOM    901  CA  ASN A 115       8.211  -9.594   4.062  1.00 93.06           C  
ATOM    902  C   ASN A 115       8.992  -8.461   4.715  1.00 93.06           C  
ATOM    903  CB  ASN A 115       8.539 -10.922   4.750  1.00 93.06           C  
ATOM    904  O   ASN A 115       9.281  -7.445   4.070  1.00 93.06           O  
ATOM    905  CG  ASN A 115       9.961 -11.383   4.488  1.00 93.06           C  
ATOM    906  ND2 ASN A 115      10.234 -12.656   4.762  1.00 93.06           N  
ATOM    907  OD1 ASN A 115      10.805 -10.602   4.043  1.00 93.06           O  
ATOM    908  N   ASP A 116       9.305  -8.578   5.906  1.00 90.06           N  
ATOM    909  CA  ASP A 116       9.930  -7.461   6.605  1.00 90.06           C  
ATOM    910  C   ASP A 116      11.336  -7.199   6.070  1.00 90.06           C  
ATOM    911  CB  ASP A 116       9.977  -7.730   8.109  1.00 90.06           C  
ATOM    912  O   ASP A 116      11.727  -6.047   5.883  1.00 90.06           O  
ATOM    913  CG  ASP A 116       8.625  -7.582   8.789  1.00 90.06           C  
ATOM    914  OD1 ASP A 116       7.656  -7.160   8.125  1.00 90.06           O  
ATOM    915  OD2 ASP A 116       8.531  -7.883  10.000  1.00 90.06           O  
ATOM    916  N   LYS A 117      12.047  -8.305   5.715  1.00 89.94           N  
ATOM    917  CA  LYS A 117      13.438  -8.086   5.344  1.00 89.94           C  
ATOM    918  C   LYS A 117      13.820  -8.930   4.129  1.00 89.94           C  
ATOM    919  CB  LYS A 117      14.367  -8.406   6.516  1.00 89.94           C  
ATOM    920  O   LYS A 117      14.961  -8.875   3.664  1.00 89.94           O  
ATOM    921  CG  LYS A 117      14.188  -7.484   7.715  1.00 89.94           C  
ATOM    922  CD  LYS A 117      15.227  -7.758   8.789  1.00 89.94           C  
ATOM    923  CE  LYS A 117      15.055  -6.836   9.992  1.00 89.94           C  
ATOM    924  NZ  LYS A 117      16.047  -7.125  11.062  1.00 89.94           N  
ATOM    925  N   THR A 118      12.898  -9.766   3.707  1.00 92.50           N  
ATOM    926  CA  THR A 118      13.203 -10.695   2.621  1.00 92.50           C  
ATOM    927  C   THR A 118      12.273 -10.453   1.432  1.00 92.50           C  
ATOM    928  CB  THR A 118      13.078 -12.156   3.080  1.00 92.50           C  
ATOM    929  O   THR A 118      11.078 -10.219   1.607  1.00 92.50           O  
ATOM    930  CG2 THR A 118      13.469 -13.117   1.965  1.00 92.50           C  
ATOM    931  OG1 THR A 118      13.930 -12.375   4.207  1.00 92.50           O  
ATOM    932  N   ILE A 119      12.875 -10.555   0.278  1.00 96.50           N  
ATOM    933  CA  ILE A 119      12.125 -10.445  -0.968  1.00 96.50           C  
ATOM    934  C   ILE A 119      12.195 -11.766  -1.731  1.00 96.50           C  
ATOM    935  CB  ILE A 119      12.656  -9.289  -1.847  1.00 96.50           C  
ATOM    936  O   ILE A 119      13.242 -12.414  -1.775  1.00 96.50           O  
ATOM    937  CG1 ILE A 119      12.641  -7.973  -1.064  1.00 96.50           C  
ATOM    938  CG2 ILE A 119      11.844  -9.172  -3.137  1.00 96.50           C  
ATOM    939  CD1 ILE A 119      13.570  -6.906  -1.634  1.00 96.50           C  
ATOM    940  N   LYS A 120      11.094 -12.148  -2.283  1.00 97.38           N  
ATOM    941  CA  LYS A 120      11.062 -13.398  -3.035  1.00 97.38           C  
ATOM    942  C   LYS A 120      10.414 -13.203  -4.402  1.00 97.38           C  
ATOM    943  CB  LYS A 120      10.312 -14.477  -2.250  1.00 97.38           C  
ATOM    944  O   LYS A 120       9.406 -12.492  -4.523  1.00 97.38           O  
ATOM    945  CG  LYS A 120      11.023 -14.922  -0.980  1.00 97.38           C  
ATOM    946  CD  LYS A 120      10.227 -15.977  -0.232  1.00 97.38           C  
ATOM    947  CE  LYS A 120      10.875 -16.344   1.099  1.00 97.38           C  
ATOM    948  NZ  LYS A 120      10.031 -17.281   1.893  1.00 97.38           N  
ATOM    949  N   LEU A 121      11.055 -13.727  -5.340  1.00 97.94           N  
ATOM    950  CA  LEU A 121      10.469 -13.836  -6.672  1.00 97.94           C  
ATOM    951  C   LEU A 121       9.766 -15.180  -6.848  1.00 97.94           C  
ATOM    952  CB  LEU A 121      11.547 -13.664  -7.746  1.00 97.94           C  
ATOM    953  O   LEU A 121      10.398 -16.234  -6.770  1.00 97.94           O  
ATOM    954  CG  LEU A 121      11.078 -13.789  -9.195  1.00 97.94           C  
ATOM    955  CD1 LEU A 121      10.086 -12.680  -9.539  1.00 97.94           C  
ATOM    956  CD2 LEU A 121      12.266 -13.758 -10.148  1.00 97.94           C  
ATOM    957  N   TRP A 122       8.516 -15.133  -7.141  1.00 97.88           N  
ATOM    958  CA  TRP A 122       7.711 -16.344  -7.258  1.00 97.88           C  
ATOM    959  C   TRP A 122       7.363 -16.625  -8.719  1.00 97.88           C  
ATOM    960  CB  TRP A 122       6.426 -16.219  -6.430  1.00 97.88           C  
ATOM    961  O   TRP A 122       7.051 -15.703  -9.477  1.00 97.88           O  
ATOM    962  CG  TRP A 122       6.664 -16.000  -4.969  1.00 97.88           C  
ATOM    963  CD1 TRP A 122       6.840 -14.797  -4.332  1.00 97.88           C  
ATOM    964  CD2 TRP A 122       6.762 -17.000  -3.955  1.00 97.88           C  
ATOM    965  CE2 TRP A 122       6.996 -16.344  -2.729  1.00 97.88           C  
ATOM    966  CE3 TRP A 122       6.676 -18.406  -3.967  1.00 97.88           C  
ATOM    967  NE1 TRP A 122       7.035 -15.000  -2.986  1.00 97.88           N  
ATOM    968  CH2 TRP A 122       7.051 -18.406  -1.563  1.00 97.88           C  
ATOM    969  CZ2 TRP A 122       7.141 -17.031  -1.524  1.00 97.88           C  
ATOM    970  CZ3 TRP A 122       6.820 -19.094  -2.768  1.00 97.88           C  
ATOM    971  N   LYS A 123       7.391 -17.859  -9.078  1.00 96.81           N  
ATOM    972  CA  LYS A 123       6.855 -18.344 -10.344  1.00 96.81           C  
ATOM    973  C   LYS A 123       5.531 -19.078 -10.141  1.00 96.81           C  
ATOM    974  CB  LYS A 123       7.863 -19.266 -11.031  1.00 96.81           C  
ATOM    975  O   LYS A 123       5.449 -20.000  -9.336  1.00 96.81           O  
ATOM    976  CG  LYS A 123       7.422 -19.750 -12.406  1.00 96.81           C  
ATOM    977  CD  LYS A 123       8.438 -20.703 -13.016  1.00 96.81           C  
ATOM    978  CE  LYS A 123       7.984 -21.219 -14.375  1.00 96.81           C  
ATOM    979  NZ  LYS A 123       8.977 -22.156 -14.977  1.00 96.81           N  
ATOM    980  N   ILE A 124       4.578 -18.641 -10.781  1.00 95.50           N  
ATOM    981  CA  ILE A 124       3.268 -19.281 -10.742  1.00 95.50           C  
ATOM    982  C   ILE A 124       3.020 -20.031 -12.047  1.00 95.50           C  
ATOM    983  CB  ILE A 124       2.143 -18.250 -10.492  1.00 95.50           C  
ATOM    984  O   ILE A 124       2.898 -19.422 -13.109  1.00 95.50           O  
ATOM    985  CG1 ILE A 124       2.514 -17.312  -9.328  1.00 95.50           C  
ATOM    986  CG2 ILE A 124       0.811 -18.953 -10.227  1.00 95.50           C  
ATOM    987  CD1 ILE A 124       2.688 -18.031  -8.000  1.00 95.50           C  
ATOM    988  N   SER A 125       2.943 -21.297 -11.922  1.00 92.50           N  
ATOM    989  CA  SER A 125       2.816 -22.109 -13.125  1.00 92.50           C  
ATOM    990  C   SER A 125       1.666 -23.109 -13.000  1.00 92.50           C  
ATOM    991  CB  SER A 125       4.121 -22.859 -13.406  1.00 92.50           C  
ATOM    992  O   SER A 125       1.351 -23.562 -11.898  1.00 92.50           O  
ATOM    993  OG  SER A 125       4.477 -23.672 -12.305  1.00 92.50           O  
ATOM    994  N   GLU A 126       1.062 -23.375 -14.133  1.00 89.50           N  
ATOM    995  CA  GLU A 126      -0.000 -24.375 -14.219  1.00 89.50           C  
ATOM    996  C   GLU A 126       0.548 -25.734 -14.656  1.00 89.50           C  
ATOM    997  CB  GLU A 126      -1.097 -23.906 -15.180  1.00 89.50           C  
ATOM    998  O   GLU A 126       1.433 -25.797 -15.516  1.00 89.50           O  
ATOM    999  CG  GLU A 126      -1.797 -22.625 -14.742  1.00 89.50           C  
ATOM   1000  CD  GLU A 126      -2.871 -22.172 -15.719  1.00 89.50           C  
ATOM   1001  OE1 GLU A 126      -3.504 -21.125 -15.477  1.00 89.50           O  
ATOM   1002  OE2 GLU A 126      -3.086 -22.875 -16.734  1.00 89.50           O  
ATOM   1003  N   ARG A 127       0.087 -26.719 -13.930  1.00 83.62           N  
ATOM   1004  CA  ARG A 127       0.438 -28.078 -14.305  1.00 83.62           C  
ATOM   1005  C   ARG A 127      -0.811 -28.906 -14.578  1.00 83.62           C  
ATOM   1006  CB  ARG A 127       1.271 -28.734 -13.203  1.00 83.62           C  
ATOM   1007  O   ARG A 127      -1.694 -29.016 -13.727  1.00 83.62           O  
ATOM   1008  CG  ARG A 127       2.686 -28.188 -13.086  1.00 83.62           C  
ATOM   1009  CD  ARG A 127       3.520 -29.000 -12.094  1.00 83.62           C  
ATOM   1010  NE  ARG A 127       4.887 -28.484 -12.008  1.00 83.62           N  
ATOM   1011  NH1 ARG A 127       5.582 -30.031 -10.438  1.00 83.62           N  
ATOM   1012  NH2 ARG A 127       7.043 -28.453 -11.219  1.00 83.62           N  
ATOM   1013  CZ  ARG A 127       5.832 -28.984 -11.219  1.00 83.62           C  
ATOM   1014  N   ASP A 128      -0.900 -29.375 -15.805  1.00 78.25           N  
ATOM   1015  CA  ASP A 128      -2.068 -30.172 -16.172  1.00 78.25           C  
ATOM   1016  C   ASP A 128      -1.664 -31.578 -16.578  1.00 78.25           C  
ATOM   1017  CB  ASP A 128      -2.832 -29.484 -17.312  1.00 78.25           C  
ATOM   1018  O   ASP A 128      -2.477 -32.344 -17.125  1.00 78.25           O  
ATOM   1019  CG  ASP A 128      -1.990 -29.312 -18.562  1.00 78.25           C  
ATOM   1020  OD1 ASP A 128      -0.750 -29.438 -18.484  1.00 78.25           O  
ATOM   1021  OD2 ASP A 128      -2.572 -29.016 -19.641  1.00 78.25           O  
ATOM   1022  N   LYS A 129      -0.498 -31.922 -16.547  1.00 78.50           N  
ATOM   1023  CA  LYS A 129      -0.031 -33.250 -16.906  1.00 78.50           C  
ATOM   1024  C   LYS A 129       0.846 -33.844 -15.812  1.00 78.50           C  
ATOM   1025  CB  LYS A 129       0.739 -33.219 -18.234  1.00 78.50           C  
ATOM   1026  O   LYS A 129       1.510 -33.125 -15.078  1.00 78.50           O  
ATOM   1027  CG  LYS A 129      -0.099 -32.781 -19.422  1.00 78.50           C  
ATOM   1028  CD  LYS A 129       0.718 -32.781 -20.719  1.00 78.50           C  
ATOM   1029  CE  LYS A 129      -0.104 -32.281 -21.891  1.00 78.50           C  
ATOM   1030  NZ  LYS A 129       0.707 -32.219 -23.141  1.00 78.50           N  
ATOM   1031  N   ARG A 130       0.687 -35.031 -15.492  1.00 75.19           N  
ATOM   1032  CA  ARG A 130       1.532 -35.750 -14.547  1.00 75.19           C  
ATOM   1033  C   ARG A 130       2.156 -36.969 -15.195  1.00 75.19           C  
ATOM   1034  CB  ARG A 130       0.728 -36.156 -13.312  1.00 75.19           C  
ATOM   1035  O   ARG A 130       1.522 -37.625 -16.016  1.00 75.19           O  
ATOM   1036  CG  ARG A 130      -0.271 -37.281 -13.570  1.00 75.19           C  
ATOM   1037  CD  ARG A 130      -1.007 -37.656 -12.297  1.00 75.19           C  
ATOM   1038  NE  ARG A 130      -2.020 -38.688 -12.562  1.00 75.19           N  
ATOM   1039  NH1 ARG A 130      -2.854 -38.719 -10.414  1.00 75.19           N  
ATOM   1040  NH2 ARG A 130      -3.756 -40.094 -12.008  1.00 75.19           N  
ATOM   1041  CZ  ARG A 130      -2.875 -39.156 -11.664  1.00 75.19           C  
ATOM   1042  N   PRO A 131       3.504 -37.188 -14.891  1.00 74.81           N  
ATOM   1043  CA  PRO A 131       4.141 -38.406 -15.430  1.00 74.81           C  
ATOM   1044  C   PRO A 131       3.660 -39.688 -14.742  1.00 74.81           C  
ATOM   1045  CB  PRO A 131       5.629 -38.156 -15.148  1.00 74.81           C  
ATOM   1046  O   PRO A 131       3.547 -39.719 -13.516  1.00 74.81           O  
ATOM   1047  CG  PRO A 131       5.660 -37.062 -14.125  1.00 74.81           C  
ATOM   1048  CD  PRO A 131       4.309 -36.406 -14.086  1.00 74.81           C  
ATOM   1049  N   GLU A 132       3.047 -40.500 -15.469  1.00 72.88           N  
ATOM   1050  CA  GLU A 132       2.590 -41.812 -14.977  1.00 72.88           C  
ATOM   1051  C   GLU A 132       3.293 -42.938 -15.695  1.00 72.88           C  
ATOM   1052  CB  GLU A 132       1.072 -41.938 -15.133  1.00 72.88           C  
ATOM   1053  O   GLU A 132       3.752 -42.781 -16.828  1.00 72.88           O  
ATOM   1054  CG  GLU A 132       0.278 -41.281 -14.016  1.00 72.88           C  
ATOM   1055  CD  GLU A 132      -1.211 -41.562 -14.078  1.00 72.88           C  
ATOM   1056  OE1 GLU A 132      -1.965 -41.094 -13.203  1.00 72.88           O  
ATOM   1057  OE2 GLU A 132      -1.626 -42.312 -15.008  1.00 72.88           O  
ATOM   1058  N   GLY A 133       3.609 -44.000 -14.984  1.00 71.88           N  
ATOM   1059  CA  GLY A 133       4.082 -45.250 -15.602  1.00 71.88           C  
ATOM   1060  C   GLY A 133       5.562 -45.500 -15.375  1.00 71.88           C  
ATOM   1061  O   GLY A 133       6.246 -46.031 -16.250  1.00 71.88           O  
ATOM   1062  N   TYR A 134       6.078 -44.938 -14.250  1.00 70.38           N  
ATOM   1063  CA  TYR A 134       7.449 -45.312 -13.922  1.00 70.38           C  
ATOM   1064  C   TYR A 134       7.539 -46.781 -13.570  1.00 70.38           C  
ATOM   1065  CB  TYR A 134       7.973 -44.469 -12.758  1.00 70.38           C  
ATOM   1066  O   TYR A 134       6.625 -47.344 -12.953  1.00 70.38           O  
ATOM   1067  CG  TYR A 134       8.203 -43.000 -13.117  1.00 70.38           C  
ATOM   1068  CD1 TYR A 134       9.398 -42.594 -13.711  1.00 70.38           C  
ATOM   1069  CD2 TYR A 134       7.238 -42.031 -12.859  1.00 70.38           C  
ATOM   1070  CE1 TYR A 134       9.617 -41.281 -14.039  1.00 70.38           C  
ATOM   1071  CE2 TYR A 134       7.449 -40.719 -13.188  1.00 70.38           C  
ATOM   1072  OH  TYR A 134       8.852 -39.000 -14.102  1.00 70.38           O  
ATOM   1073  CZ  TYR A 134       8.641 -40.344 -13.773  1.00 70.38           C  
ATOM   1074  N   ASN A 135       8.289 -47.531 -14.258  1.00 70.50           N  
ATOM   1075  CA  ASN A 135       8.414 -48.969 -13.930  1.00 70.50           C  
ATOM   1076  C   ASN A 135       9.625 -49.219 -13.031  1.00 70.50           C  
ATOM   1077  CB  ASN A 135       8.508 -49.781 -15.203  1.00 70.50           C  
ATOM   1078  O   ASN A 135      10.047 -50.375 -12.875  1.00 70.50           O  
ATOM   1079  CG  ASN A 135       9.781 -49.531 -15.984  1.00 70.50           C  
ATOM   1080  ND2 ASN A 135      10.102 -50.438 -16.906  1.00 70.50           N  
ATOM   1081  OD1 ASN A 135      10.477 -48.562 -15.750  1.00 70.50           O  
ATOM   1082  N   LEU A 136      10.211 -48.031 -12.750  1.00 72.06           N  
ATOM   1083  CA  LEU A 136      11.391 -48.219 -11.914  1.00 72.06           C  
ATOM   1084  C   LEU A 136      11.016 -48.188 -10.430  1.00 72.06           C  
ATOM   1085  CB  LEU A 136      12.445 -47.156 -12.211  1.00 72.06           C  
ATOM   1086  O   LEU A 136      11.812 -48.562  -9.578  1.00 72.06           O  
ATOM   1087  CG  LEU A 136      13.055 -47.156 -13.617  1.00 72.06           C  
ATOM   1088  CD1 LEU A 136      13.758 -45.844 -13.914  1.00 72.06           C  
ATOM   1089  CD2 LEU A 136      14.023 -48.344 -13.750  1.00 72.06           C  
ATOM   1090  N   LYS A 137       9.844 -47.500 -10.109  1.00 69.62           N  
ATOM   1091  CA  LYS A 137       9.414 -47.438  -8.719  1.00 69.62           C  
ATOM   1092  C   LYS A 137       8.094 -48.156  -8.500  1.00 69.62           C  
ATOM   1093  CB  LYS A 137       9.281 -45.969  -8.281  1.00 69.62           C  
ATOM   1094  O   LYS A 137       7.285 -48.281  -9.422  1.00 69.62           O  
ATOM   1095  CG  LYS A 137      10.609 -45.250  -8.125  1.00 69.62           C  
ATOM   1096  CD  LYS A 137      10.414 -43.844  -7.609  1.00 69.62           C  
ATOM   1097  CE  LYS A 137      11.742 -43.094  -7.461  1.00 69.62           C  
ATOM   1098  NZ  LYS A 137      11.555 -41.719  -6.953  1.00 69.62           N  
ATOM   1099  N   GLU A 138       7.988 -48.906  -7.297  1.00 69.19           N  
ATOM   1100  CA  GLU A 138       6.723 -49.531  -6.918  1.00 69.19           C  
ATOM   1101  C   GLU A 138       5.660 -48.469  -6.617  1.00 69.19           C  
ATOM   1102  CB  GLU A 138       6.910 -50.438  -5.707  1.00 69.19           C  
ATOM   1103  O   GLU A 138       5.934 -47.250  -6.695  1.00 69.19           O  
ATOM   1104  CG  GLU A 138       7.762 -51.656  -5.992  1.00 69.19           C  
ATOM   1105  CD  GLU A 138       7.387 -52.875  -5.137  1.00 69.19           C  
ATOM   1106  OE1 GLU A 138       7.988 -53.938  -5.316  1.00 69.19           O  
ATOM   1107  OE2 GLU A 138       6.480 -52.719  -4.285  1.00 69.19           O  
ATOM   1108  N   GLU A 139       4.309 -48.906  -6.531  1.00 66.06           N  
ATOM   1109  CA  GLU A 139       3.166 -48.031  -6.285  1.00 66.06           C  
ATOM   1110  C   GLU A 139       3.398 -47.156  -5.059  1.00 66.06           C  
ATOM   1111  CB  GLU A 139       1.887 -48.844  -6.105  1.00 66.06           C  
ATOM   1112  O   GLU A 139       2.910 -46.031  -4.996  1.00 66.06           O  
ATOM   1113  CG  GLU A 139       1.125 -49.094  -7.402  1.00 66.06           C  
ATOM   1114  CD  GLU A 139      -0.208 -49.781  -7.191  1.00 66.06           C  
ATOM   1115  OE1 GLU A 139      -0.980 -49.938  -8.164  1.00 66.06           O  
ATOM   1116  OE2 GLU A 139      -0.483 -50.219  -6.043  1.00 66.06           O  
ATOM   1117  N   ASP A 140       4.203 -47.719  -4.215  1.00 63.22           N  
ATOM   1118  CA  ASP A 140       4.418 -47.031  -2.953  1.00 63.22           C  
ATOM   1119  C   ASP A 140       5.641 -46.094  -3.035  1.00 63.22           C  
ATOM   1120  CB  ASP A 140       4.582 -48.000  -1.803  1.00 63.22           C  
ATOM   1121  O   ASP A 140       6.023 -45.469  -2.043  1.00 63.22           O  
ATOM   1122  CG  ASP A 140       5.750 -48.969  -2.002  1.00 63.22           C  
ATOM   1123  OD1 ASP A 140       6.379 -48.938  -3.080  1.00 63.22           O  
ATOM   1124  OD2 ASP A 140       6.043 -49.750  -1.070  1.00 63.22           O  
ATOM   1125  N   GLY A 141       6.281 -45.844  -4.195  1.00 65.75           N  
ATOM   1126  CA  GLY A 141       7.414 -44.938  -4.383  1.00 65.75           C  
ATOM   1127  C   GLY A 141       8.758 -45.656  -4.250  1.00 65.75           C  
ATOM   1128  O   GLY A 141       9.805 -45.031  -4.480  1.00 65.75           O  
ATOM   1129  N   ARG A 142       8.781 -47.031  -3.865  1.00 73.62           N  
ATOM   1130  CA  ARG A 142      10.039 -47.750  -3.656  1.00 73.62           C  
ATOM   1131  C   ARG A 142      10.641 -48.219  -4.984  1.00 73.62           C  
ATOM   1132  CB  ARG A 142       9.828 -48.969  -2.736  1.00 73.62           C  
ATOM   1133  O   ARG A 142       9.914 -48.562  -5.910  1.00 73.62           O  
ATOM   1134  CG  ARG A 142       9.656 -48.594  -1.271  1.00 73.62           C  
ATOM   1135  CD  ARG A 142       9.477 -49.844  -0.399  1.00 73.62           C  
ATOM   1136  NE  ARG A 142       9.250 -49.469   0.999  1.00 73.62           N  
ATOM   1137  NH1 ARG A 142       8.875 -51.656   1.704  1.00 73.62           N  
ATOM   1138  NH2 ARG A 142       8.781 -49.906   3.203  1.00 73.62           N  
ATOM   1139  CZ  ARG A 142       8.969 -50.344   1.966  1.00 73.62           C  
ATOM   1140  N   TYR A 143      11.930 -48.031  -5.082  1.00 76.62           N  
ATOM   1141  CA  TYR A 143      12.641 -48.438  -6.289  1.00 76.62           C  
ATOM   1142  C   TYR A 143      12.555 -49.938  -6.488  1.00 76.62           C  
ATOM   1143  CB  TYR A 143      14.109 -48.000  -6.223  1.00 76.62           C  
ATOM   1144  O   TYR A 143      12.625 -50.719  -5.527  1.00 76.62           O  
ATOM   1145  CG  TYR A 143      14.312 -46.531  -6.457  1.00 76.62           C  
ATOM   1146  CD1 TYR A 143      14.352 -46.000  -7.746  1.00 76.62           C  
ATOM   1147  CD2 TYR A 143      14.477 -45.656  -5.387  1.00 76.62           C  
ATOM   1148  CE1 TYR A 143      14.539 -44.656  -7.969  1.00 76.62           C  
ATOM   1149  CE2 TYR A 143      14.672 -44.281  -5.598  1.00 76.62           C  
ATOM   1150  OH  TYR A 143      14.891 -42.438  -7.102  1.00 76.62           O  
ATOM   1151  CZ  TYR A 143      14.703 -43.812  -6.887  1.00 76.62           C  
ATOM   1152  N   ARG A 144      12.234 -50.375  -7.598  1.00 76.56           N  
ATOM   1153  CA  ARG A 144      12.219 -51.812  -7.938  1.00 76.56           C  
ATOM   1154  C   ARG A 144      13.633 -52.344  -8.125  1.00 76.56           C  
ATOM   1155  CB  ARG A 144      11.391 -52.031  -9.203  1.00 76.56           C  
ATOM   1156  O   ARG A 144      14.555 -51.594  -8.430  1.00 76.56           O  
ATOM   1157  CG  ARG A 144       9.906 -52.250  -8.945  1.00 76.56           C  
ATOM   1158  CD  ARG A 144       9.164 -52.625 -10.219  1.00 76.56           C  
ATOM   1159  NE  ARG A 144       7.730 -52.812  -9.969  1.00 76.56           N  
ATOM   1160  NH1 ARG A 144       7.207 -53.344 -12.156  1.00 76.56           N  
ATOM   1161  NH2 ARG A 144       5.562 -53.250 -10.562  1.00 76.56           N  
ATOM   1162  CZ  ARG A 144       6.836 -53.125 -10.898  1.00 76.56           C  
ATOM   1163  N   ASP A 145      13.906 -53.531  -7.727  1.00 78.25           N  
ATOM   1164  CA  ASP A 145      15.156 -54.219  -8.000  1.00 78.25           C  
ATOM   1165  C   ASP A 145      15.508 -54.156  -9.484  1.00 78.25           C  
ATOM   1166  CB  ASP A 145      15.078 -55.688  -7.543  1.00 78.25           C  
ATOM   1167  O   ASP A 145      14.711 -54.562 -10.336  1.00 78.25           O  
ATOM   1168  CG  ASP A 145      16.422 -56.406  -7.598  1.00 78.25           C  
ATOM   1169  OD1 ASP A 145      17.359 -55.906  -8.250  1.00 78.25           O  
ATOM   1170  OD2 ASP A 145      16.531 -57.500  -6.988  1.00 78.25           O  
ATOM   1171  N   PRO A 146      16.641 -53.438  -9.781  1.00 77.50           N  
ATOM   1172  CA  PRO A 146      17.047 -53.281 -11.180  1.00 77.50           C  
ATOM   1173  C   PRO A 146      17.062 -54.594 -11.938  1.00 77.50           C  
ATOM   1174  CB  PRO A 146      18.453 -52.688 -11.078  1.00 77.50           C  
ATOM   1175  O   PRO A 146      16.891 -54.625 -13.156  1.00 77.50           O  
ATOM   1176  CG  PRO A 146      18.656 -52.438  -9.617  1.00 77.50           C  
ATOM   1177  CD  PRO A 146      17.516 -53.062  -8.859  1.00 77.50           C  
ATOM   1178  N   THR A 147      17.375 -55.719 -11.266  1.00 80.50           N  
ATOM   1179  CA  THR A 147      17.453 -57.031 -11.914  1.00 80.50           C  
ATOM   1180  C   THR A 147      16.078 -57.469 -12.383  1.00 80.50           C  
ATOM   1181  CB  THR A 147      18.047 -58.094 -10.977  1.00 80.50           C  
ATOM   1182  O   THR A 147      15.953 -58.312 -13.281  1.00 80.50           O  
ATOM   1183  CG2 THR A 147      19.469 -57.688 -10.539  1.00 80.50           C  
ATOM   1184  OG1 THR A 147      17.219 -58.219  -9.820  1.00 80.50           O  
ATOM   1185  N   THR A 148      15.164 -56.875 -11.727  1.00 76.06           N  
ATOM   1186  CA  THR A 148      13.805 -57.312 -12.031  1.00 76.06           C  
ATOM   1187  C   THR A 148      13.203 -56.469 -13.148  1.00 76.06           C  
ATOM   1188  CB  THR A 148      12.906 -57.250 -10.781  1.00 76.06           C  
ATOM   1189  O   THR A 148      12.148 -56.812 -13.695  1.00 76.06           O  
ATOM   1190  CG2 THR A 148      13.438 -58.125  -9.656  1.00 76.06           C  
ATOM   1191  OG1 THR A 148      12.852 -55.875 -10.328  1.00 76.06           O  
ATOM   1192  N   VAL A 149      13.906 -55.344 -13.359  1.00 70.06           N  
ATOM   1193  CA  VAL A 149      13.398 -54.438 -14.398  1.00 70.06           C  
ATOM   1194  C   VAL A 149      13.828 -54.938 -15.773  1.00 70.06           C  
ATOM   1195  CB  VAL A 149      13.898 -53.000 -14.188  1.00 70.06           C  
ATOM   1196  O   VAL A 149      15.016 -54.969 -16.094  1.00 70.06           O  
ATOM   1197  CG1 VAL A 149      13.320 -52.062 -15.266  1.00 70.06           C  
ATOM   1198  CG2 VAL A 149      13.516 -52.500 -12.797  1.00 70.06           C  
ATOM   1199  N   THR A 150      13.008 -55.656 -16.484  1.00 78.00           N  
ATOM   1200  CA  THR A 150      13.312 -56.250 -17.781  1.00 78.00           C  
ATOM   1201  C   THR A 150      13.078 -55.250 -18.906  1.00 78.00           C  
ATOM   1202  CB  THR A 150      12.469 -57.500 -18.016  1.00 78.00           C  
ATOM   1203  O   THR A 150      13.688 -55.375 -19.984  1.00 78.00           O  
ATOM   1204  CG2 THR A 150      12.820 -58.594 -17.000  1.00 78.00           C  
ATOM   1205  OG1 THR A 150      11.078 -57.188 -17.875  1.00 78.00           O  
ATOM   1206  N   THR A 151      12.094 -54.281 -18.734  1.00 74.69           N  
ATOM   1207  CA  THR A 151      11.836 -53.250 -19.750  1.00 74.69           C  
ATOM   1208  C   THR A 151      11.766 -51.875 -19.141  1.00 74.69           C  
ATOM   1209  CB  THR A 151      10.523 -53.562 -20.516  1.00 74.69           C  
ATOM   1210  O   THR A 151      11.227 -51.688 -18.047  1.00 74.69           O  
ATOM   1211  CG2 THR A 151      10.617 -54.875 -21.281  1.00 74.69           C  
ATOM   1212  OG1 THR A 151       9.453 -53.656 -19.562  1.00 74.69           O  
ATOM   1213  N   LEU A 152      12.594 -50.875 -19.625  1.00 72.81           N  
ATOM   1214  CA  LEU A 152      12.500 -49.469 -19.188  1.00 72.81           C  
ATOM   1215  C   LEU A 152      11.312 -48.781 -19.844  1.00 72.81           C  
ATOM   1216  CB  LEU A 152      13.789 -48.719 -19.516  1.00 72.81           C  
ATOM   1217  O   LEU A 152      11.117 -48.875 -21.047  1.00 72.81           O  
ATOM   1218  CG  LEU A 152      14.836 -48.625 -18.406  1.00 72.81           C  
ATOM   1219  CD1 LEU A 152      16.234 -48.750 -18.984  1.00 72.81           C  
ATOM   1220  CD2 LEU A 152      14.680 -47.344 -17.625  1.00 72.81           C  
ATOM   1221  N   ARG A 153      10.359 -48.469 -18.969  1.00 72.88           N  
ATOM   1222  CA  ARG A 153       9.211 -47.750 -19.516  1.00 72.88           C  
ATOM   1223  C   ARG A 153       9.367 -46.250 -19.344  1.00 72.88           C  
ATOM   1224  CB  ARG A 153       7.918 -48.219 -18.844  1.00 72.88           C  
ATOM   1225  O   ARG A 153       9.781 -45.781 -18.281  1.00 72.88           O  
ATOM   1226  CG  ARG A 153       7.352 -49.500 -19.438  1.00 72.88           C  
ATOM   1227  CD  ARG A 153       5.977 -49.844 -18.859  1.00 72.88           C  
ATOM   1228  NE  ARG A 153       5.461 -51.094 -19.391  1.00 72.88           N  
ATOM   1229  NH1 ARG A 153       3.467 -51.000 -18.234  1.00 72.88           N  
ATOM   1230  NH2 ARG A 153       3.904 -52.781 -19.609  1.00 72.88           N  
ATOM   1231  CZ  ARG A 153       4.277 -51.625 -19.078  1.00 72.88           C  
ATOM   1232  N   VAL A 154       9.344 -45.438 -20.516  1.00 76.06           N  
ATOM   1233  CA  VAL A 154       9.344 -43.969 -20.484  1.00 76.06           C  
ATOM   1234  C   VAL A 154       8.000 -43.469 -19.938  1.00 76.06           C  
ATOM   1235  CB  VAL A 154       9.602 -43.375 -21.891  1.00 76.06           C  
ATOM   1236  O   VAL A 154       6.941 -43.844 -20.453  1.00 76.06           O  
ATOM   1237  CG1 VAL A 154       9.602 -41.844 -21.828  1.00 76.06           C  
ATOM   1238  CG2 VAL A 154      10.930 -43.906 -22.438  1.00 76.06           C  
ATOM   1239  N   PRO A 155       8.016 -42.781 -18.812  1.00 74.31           N  
ATOM   1240  CA  PRO A 155       6.746 -42.281 -18.281  1.00 74.31           C  
ATOM   1241  C   PRO A 155       5.949 -41.469 -19.297  1.00 74.31           C  
ATOM   1242  CB  PRO A 155       7.184 -41.406 -17.109  1.00 74.31           C  
ATOM   1243  O   PRO A 155       6.531 -40.875 -20.203  1.00 74.31           O  
ATOM   1244  CG  PRO A 155       8.672 -41.312 -17.234  1.00 74.31           C  
ATOM   1245  CD  PRO A 155       9.117 -42.219 -18.328  1.00 74.31           C  
ATOM   1246  N   VAL A 156       4.637 -41.875 -19.422  1.00 75.81           N  
ATOM   1247  CA  VAL A 156       3.748 -41.125 -20.297  1.00 75.81           C  
ATOM   1248  C   VAL A 156       3.014 -40.031 -19.516  1.00 75.81           C  
ATOM   1249  CB  VAL A 156       2.734 -42.062 -21.000  1.00 75.81           C  
ATOM   1250  O   VAL A 156       2.674 -40.250 -18.344  1.00 75.81           O  
ATOM   1251  CG1 VAL A 156       1.970 -41.312 -22.094  1.00 75.81           C  
ATOM   1252  CG2 VAL A 156       3.445 -43.281 -21.594  1.00 75.81           C  
ATOM   1253  N   PHE A 157       2.936 -38.812 -19.984  1.00 77.75           N  
ATOM   1254  CA  PHE A 157       2.227 -37.688 -19.359  1.00 77.75           C  
ATOM   1255  C   PHE A 157       0.718 -37.875 -19.500  1.00 77.75           C  
ATOM   1256  CB  PHE A 157       2.668 -36.344 -19.953  1.00 77.75           C  
ATOM   1257  O   PHE A 157       0.218 -38.062 -20.609  1.00 77.75           O  
ATOM   1258  CG  PHE A 157       3.979 -35.844 -19.406  1.00 77.75           C  
ATOM   1259  CD1 PHE A 157       4.035 -35.188 -18.188  1.00 77.75           C  
ATOM   1260  CD2 PHE A 157       5.152 -36.031 -20.125  1.00 77.75           C  
ATOM   1261  CE1 PHE A 157       5.250 -34.719 -17.688  1.00 77.75           C  
ATOM   1262  CE2 PHE A 157       6.367 -35.562 -19.625  1.00 77.75           C  
ATOM   1263  CZ  PHE A 157       6.414 -34.906 -18.406  1.00 77.75           C  
ATOM   1264  N   ARG A 158       0.057 -38.000 -18.359  1.00 78.00           N  
ATOM   1265  CA  ARG A 158      -1.399 -38.094 -18.375  1.00 78.00           C  
ATOM   1266  C   ARG A 158      -2.027 -36.781 -17.891  1.00 78.00           C  
ATOM   1267  CB  ARG A 158      -1.874 -39.250 -17.500  1.00 78.00           C  
ATOM   1268  O   ARG A 158      -1.475 -36.125 -17.016  1.00 78.00           O  
ATOM   1269  CG  ARG A 158      -1.604 -40.625 -18.109  1.00 78.00           C  
ATOM   1270  CD  ARG A 158      -2.707 -41.625 -17.781  1.00 78.00           C  
ATOM   1271  NE  ARG A 158      -2.422 -42.938 -18.328  1.00 78.00           N  
ATOM   1272  NH1 ARG A 158      -4.402 -43.906 -17.594  1.00 78.00           N  
ATOM   1273  NH2 ARG A 158      -2.875 -45.156 -18.750  1.00 78.00           N  
ATOM   1274  CZ  ARG A 158      -3.232 -44.000 -18.219  1.00 78.00           C  
ATOM   1275  N   PRO A 159      -3.094 -36.406 -18.609  1.00 77.00           N  
ATOM   1276  CA  PRO A 159      -3.797 -35.188 -18.188  1.00 77.00           C  
ATOM   1277  C   PRO A 159      -4.285 -35.281 -16.734  1.00 77.00           C  
ATOM   1278  CB  PRO A 159      -4.977 -35.125 -19.156  1.00 77.00           C  
ATOM   1279  O   PRO A 159      -4.676 -36.375 -16.281  1.00 77.00           O  
ATOM   1280  CG  PRO A 159      -4.664 -36.094 -20.219  1.00 77.00           C  
ATOM   1281  CD  PRO A 159      -3.592 -37.031 -19.719  1.00 77.00           C  
ATOM   1282  N   MET A 160      -4.008 -34.281 -15.961  1.00 74.81           N  
ATOM   1283  CA  MET A 160      -4.508 -34.188 -14.594  1.00 74.81           C  
ATOM   1284  C   MET A 160      -5.301 -32.906 -14.391  1.00 74.81           C  
ATOM   1285  CB  MET A 160      -3.352 -34.250 -13.586  1.00 74.81           C  
ATOM   1286  O   MET A 160      -5.355 -32.062 -15.281  1.00 74.81           O  
ATOM   1287  CG  MET A 160      -2.424 -33.031 -13.648  1.00 74.81           C  
ATOM   1288  SD  MET A 160      -1.140 -33.094 -12.336  1.00 74.81           S  
ATOM   1289  CE  MET A 160      -2.098 -32.469 -10.930  1.00 74.81           C  
ATOM   1290  N   ASP A 161      -6.035 -32.906 -13.289  1.00 78.31           N  
ATOM   1291  CA  ASP A 161      -6.738 -31.672 -12.938  1.00 78.31           C  
ATOM   1292  C   ASP A 161      -5.770 -30.484 -12.836  1.00 78.31           C  
ATOM   1293  CB  ASP A 161      -7.492 -31.844 -11.617  1.00 78.31           C  
ATOM   1294  O   ASP A 161      -4.617 -30.656 -12.430  1.00 78.31           O  
ATOM   1295  CG  ASP A 161      -8.648 -32.812 -11.719  1.00 78.31           C  
ATOM   1296  OD1 ASP A 161      -9.188 -33.000 -12.828  1.00 78.31           O  
ATOM   1297  OD2 ASP A 161      -9.031 -33.406 -10.680  1.00 78.31           O  
ATOM   1298  N   LEU A 162      -6.195 -29.359 -13.312  1.00 79.50           N  
ATOM   1299  CA  LEU A 162      -5.359 -28.172 -13.328  1.00 79.50           C  
ATOM   1300  C   LEU A 162      -4.879 -27.828 -11.922  1.00 79.50           C  
ATOM   1301  CB  LEU A 162      -6.129 -26.984 -13.914  1.00 79.50           C  
ATOM   1302  O   LEU A 162      -5.688 -27.688 -11.000  1.00 79.50           O  
ATOM   1303  CG  LEU A 162      -5.352 -25.672 -14.055  1.00 79.50           C  
ATOM   1304  CD1 LEU A 162      -4.324 -25.781 -15.180  1.00 79.50           C  
ATOM   1305  CD2 LEU A 162      -6.305 -24.516 -14.305  1.00 79.50           C  
ATOM   1306  N   MET A 163      -3.580 -27.922 -11.828  1.00 82.69           N  
ATOM   1307  CA  MET A 163      -2.969 -27.531 -10.562  1.00 82.69           C  
ATOM   1308  C   MET A 163      -2.100 -26.297 -10.742  1.00 82.69           C  
ATOM   1309  CB  MET A 163      -2.135 -28.672  -9.984  1.00 82.69           C  
ATOM   1310  O   MET A 163      -1.327 -26.203 -11.703  1.00 82.69           O  
ATOM   1311  CG  MET A 163      -1.616 -28.406  -8.586  1.00 82.69           C  
ATOM   1312  SD  MET A 163      -0.614 -29.797  -7.930  1.00 82.69           S  
ATOM   1313  CE  MET A 163      -0.439 -29.281  -6.199  1.00 82.69           C  
ATOM   1314  N   VAL A 164      -2.334 -25.344  -9.914  1.00 89.00           N  
ATOM   1315  CA  VAL A 164      -1.527 -24.141  -9.961  1.00 89.00           C  
ATOM   1316  C   VAL A 164      -0.504 -24.156  -8.820  1.00 89.00           C  
ATOM   1317  CB  VAL A 164      -2.404 -22.859  -9.867  1.00 89.00           C  
ATOM   1318  O   VAL A 164      -0.869 -24.281  -7.652  1.00 89.00           O  
ATOM   1319  CG1 VAL A 164      -1.547 -21.609  -9.977  1.00 89.00           C  
ATOM   1320  CG2 VAL A 164      -3.479 -22.875 -10.953  1.00 89.00           C  
ATOM   1321  N   GLU A 165       0.750 -24.062  -9.250  1.00 90.38           N  
ATOM   1322  CA  GLU A 165       1.833 -24.141  -8.273  1.00 90.38           C  
ATOM   1323  C   GLU A 165       2.605 -22.828  -8.203  1.00 90.38           C  
ATOM   1324  CB  GLU A 165       2.783 -25.297  -8.609  1.00 90.38           C  
ATOM   1325  O   GLU A 165       2.932 -22.234  -9.234  1.00 90.38           O  
ATOM   1326  CG  GLU A 165       3.881 -25.500  -7.574  1.00 90.38           C  
ATOM   1327  CD  GLU A 165       4.848 -26.609  -7.945  1.00 90.38           C  
ATOM   1328  OE1 GLU A 165       5.781 -26.891  -7.160  1.00 90.38           O  
ATOM   1329  OE2 GLU A 165       4.672 -27.203  -9.031  1.00 90.38           O  
ATOM   1330  N   ALA A 166       2.832 -22.422  -7.008  1.00 93.44           N  
ATOM   1331  CA  ALA A 166       3.703 -21.266  -6.758  1.00 93.44           C  
ATOM   1332  C   ALA A 166       5.043 -21.719  -6.184  1.00 93.44           C  
ATOM   1333  CB  ALA A 166       3.023 -20.281  -5.816  1.00 93.44           C  
ATOM   1334  O   ALA A 166       5.094 -22.375  -5.145  1.00 93.44           O  
ATOM   1335  N   SER A 167       6.141 -21.375  -6.871  1.00 94.31           N  
ATOM   1336  CA  SER A 167       7.473 -21.750  -6.406  1.00 94.31           C  
ATOM   1337  C   SER A 167       8.398 -20.531  -6.359  1.00 94.31           C  
ATOM   1338  CB  SER A 167       8.078 -22.828  -7.309  1.00 94.31           C  
ATOM   1339  O   SER A 167       8.398 -19.719  -7.273  1.00 94.31           O  
ATOM   1340  OG  SER A 167       8.156 -22.375  -8.648  1.00 94.31           O  
ATOM   1341  N   PRO A 168       9.164 -20.500  -5.297  1.00 94.50           N  
ATOM   1342  CA  PRO A 168      10.148 -19.406  -5.258  1.00 94.50           C  
ATOM   1343  C   PRO A 168      11.305 -19.625  -6.227  1.00 94.50           C  
ATOM   1344  CB  PRO A 168      10.633 -19.422  -3.809  1.00 94.50           C  
ATOM   1345  O   PRO A 168      12.016 -20.641  -6.133  1.00 94.50           O  
ATOM   1346  CG  PRO A 168      10.453 -20.844  -3.359  1.00 94.50           C  
ATOM   1347  CD  PRO A 168       9.297 -21.438  -4.105  1.00 94.50           C  
ATOM   1348  N   ARG A 169      11.508 -18.781  -7.055  1.00 95.31           N  
ATOM   1349  CA  ARG A 169      12.594 -18.859  -8.023  1.00 95.31           C  
ATOM   1350  C   ARG A 169      13.867 -18.203  -7.488  1.00 95.31           C  
ATOM   1351  CB  ARG A 169      12.188 -18.203  -9.344  1.00 95.31           C  
ATOM   1352  O   ARG A 169      14.969 -18.688  -7.730  1.00 95.31           O  
ATOM   1353  CG  ARG A 169      11.164 -19.000 -10.141  1.00 95.31           C  
ATOM   1354  CD  ARG A 169      11.492 -19.000 -11.633  1.00 95.31           C  
ATOM   1355  NE  ARG A 169      10.531 -19.797 -12.391  1.00 95.31           N  
ATOM   1356  NH1 ARG A 169      11.734 -19.750 -14.359  1.00 95.31           N  
ATOM   1357  NH2 ARG A 169       9.734 -20.859 -14.266  1.00 95.31           N  
ATOM   1358  CZ  ARG A 169      10.672 -20.141 -13.672  1.00 95.31           C  
ATOM   1359  N   ARG A 170      13.695 -17.062  -6.824  1.00 96.00           N  
ATOM   1360  CA  ARG A 170      14.797 -16.312  -6.230  1.00 96.00           C  
ATOM   1361  C   ARG A 170      14.422 -15.789  -4.844  1.00 96.00           C  
ATOM   1362  CB  ARG A 170      15.203 -15.141  -7.133  1.00 96.00           C  
ATOM   1363  O   ARG A 170      13.281 -15.398  -4.609  1.00 96.00           O  
ATOM   1364  CG  ARG A 170      15.664 -15.562  -8.523  1.00 96.00           C  
ATOM   1365  CD  ARG A 170      17.016 -16.266  -8.477  1.00 96.00           C  
ATOM   1366  NE  ARG A 170      17.516 -16.562  -9.812  1.00 96.00           N  
ATOM   1367  NH1 ARG A 170      16.625 -18.688  -9.883  1.00 96.00           N  
ATOM   1368  NH2 ARG A 170      17.812 -17.875 -11.672  1.00 96.00           N  
ATOM   1369  CZ  ARG A 170      17.312 -17.703 -10.453  1.00 96.00           C  
ATOM   1370  N   ILE A 171      15.438 -15.828  -3.980  1.00 95.12           N  
ATOM   1371  CA  ILE A 171      15.258 -15.305  -2.631  1.00 95.12           C  
ATOM   1372  C   ILE A 171      16.312 -14.242  -2.348  1.00 95.12           C  
ATOM   1373  CB  ILE A 171      15.336 -16.422  -1.573  1.00 95.12           C  
ATOM   1374  O   ILE A 171      17.516 -14.516  -2.420  1.00 95.12           O  
ATOM   1375  CG1 ILE A 171      14.281 -17.500  -1.860  1.00 95.12           C  
ATOM   1376  CG2 ILE A 171      15.164 -15.859  -0.163  1.00 95.12           C  
ATOM   1377  CD1 ILE A 171      14.391 -18.734  -0.972  1.00 95.12           C  
ATOM   1378  N   PHE A 172      15.898 -13.094  -2.152  1.00 94.25           N  
ATOM   1379  CA  PHE A 172      16.750 -11.977  -1.763  1.00 94.25           C  
ATOM   1380  C   PHE A 172      16.703 -11.750  -0.257  1.00 94.25           C  
ATOM   1381  CB  PHE A 172      16.344 -10.703  -2.502  1.00 94.25           C  
ATOM   1382  O   PHE A 172      15.914 -10.930   0.223  1.00 94.25           O  
ATOM   1383  CG  PHE A 172      16.219 -10.875  -3.990  1.00 94.25           C  
ATOM   1384  CD1 PHE A 172      17.250 -10.531  -4.844  1.00 94.25           C  
ATOM   1385  CD2 PHE A 172      15.039 -11.391  -4.531  1.00 94.25           C  
ATOM   1386  CE1 PHE A 172      17.125 -10.688  -6.223  1.00 94.25           C  
ATOM   1387  CE2 PHE A 172      14.906 -11.555  -5.910  1.00 94.25           C  
ATOM   1388  CZ  PHE A 172      15.953 -11.203  -6.750  1.00 94.25           C  
ATOM   1389  N   ALA A 173      17.562 -12.438   0.452  1.00 89.38           N  
ATOM   1390  CA  ALA A 173      17.516 -12.453   1.912  1.00 89.38           C  
ATOM   1391  C   ALA A 173      18.234 -11.242   2.492  1.00 89.38           C  
ATOM   1392  CB  ALA A 173      18.125 -13.742   2.453  1.00 89.38           C  
ATOM   1393  O   ALA A 173      19.094 -10.648   1.834  1.00 89.38           O  
ATOM   1394  N   ASN A 174      17.844 -10.836   3.688  1.00 88.75           N  
ATOM   1395  CA  ASN A 174      18.469  -9.719   4.398  1.00 88.75           C  
ATOM   1396  C   ASN A 174      18.594  -8.492   3.504  1.00 88.75           C  
ATOM   1397  CB  ASN A 174      19.828 -10.125   4.945  1.00 88.75           C  
ATOM   1398  O   ASN A 174      19.656  -7.871   3.441  1.00 88.75           O  
ATOM   1399  CG  ASN A 174      19.750 -11.266   5.938  1.00 88.75           C  
ATOM   1400  ND2 ASN A 174      20.688 -12.203   5.840  1.00 88.75           N  
ATOM   1401  OD1 ASN A 174      18.859 -11.312   6.781  1.00 88.75           O  
ATOM   1402  N   ALA A 175      17.578  -8.250   2.811  1.00 92.12           N  
ATOM   1403  CA  ALA A 175      17.594  -7.172   1.826  1.00 92.12           C  
ATOM   1404  C   ALA A 175      17.719  -5.812   2.504  1.00 92.12           C  
ATOM   1405  CB  ALA A 175      16.328  -7.211   0.973  1.00 92.12           C  
ATOM   1406  O   ALA A 175      18.328  -4.895   1.949  1.00 92.12           O  
ATOM   1407  N   HIS A 176      17.172  -5.660   3.684  1.00 93.06           N  
ATOM   1408  CA  HIS A 176      17.203  -4.410   4.430  1.00 93.06           C  
ATOM   1409  C   HIS A 176      17.375  -4.664   5.926  1.00 93.06           C  
ATOM   1410  CB  HIS A 176      15.938  -3.594   4.176  1.00 93.06           C  
ATOM   1411  O   HIS A 176      17.125  -5.773   6.402  1.00 93.06           O  
ATOM   1412  CG  HIS A 176      15.898  -2.951   2.826  1.00 93.06           C  
ATOM   1413  CD2 HIS A 176      15.492  -3.428   1.625  1.00 93.06           C  
ATOM   1414  ND1 HIS A 176      16.328  -1.658   2.605  1.00 93.06           N  
ATOM   1415  CE1 HIS A 176      16.172  -1.365   1.323  1.00 93.06           C  
ATOM   1416  NE2 HIS A 176      15.672  -2.422   0.707  1.00 93.06           N  
ATOM   1417  N   THR A 177      17.891  -3.660   6.598  1.00 87.19           N  
ATOM   1418  CA  THR A 177      17.984  -3.705   8.055  1.00 87.19           C  
ATOM   1419  C   THR A 177      16.641  -3.430   8.695  1.00 87.19           C  
ATOM   1420  CB  THR A 177      19.031  -2.691   8.570  1.00 87.19           C  
ATOM   1421  O   THR A 177      16.281  -4.059   9.695  1.00 87.19           O  
ATOM   1422  CG2 THR A 177      19.203  -2.811  10.078  1.00 87.19           C  
ATOM   1423  OG1 THR A 177      20.281  -2.932   7.934  1.00 87.19           O  
ATOM   1424  N   TYR A 178      15.953  -2.525   8.094  1.00 91.06           N  
ATOM   1425  CA  TYR A 178      14.633  -2.164   8.594  1.00 91.06           C  
ATOM   1426  C   TYR A 178      13.539  -2.701   7.676  1.00 91.06           C  
ATOM   1427  CB  TYR A 178      14.500  -0.643   8.719  1.00 91.06           C  
ATOM   1428  O   TYR A 178      13.828  -3.262   6.613  1.00 91.06           O  
ATOM   1429  CG  TYR A 178      15.539  -0.020   9.617  1.00 91.06           C  
ATOM   1430  CD1 TYR A 178      15.469  -0.155  11.008  1.00 91.06           C  
ATOM   1431  CD2 TYR A 178      16.594   0.706   9.086  1.00 91.06           C  
ATOM   1432  CE1 TYR A 178      16.422   0.419  11.836  1.00 91.06           C  
ATOM   1433  CE2 TYR A 178      17.562   1.284   9.906  1.00 91.06           C  
ATOM   1434  OH  TYR A 178      18.422   1.706  12.102  1.00 91.06           O  
ATOM   1435  CZ  TYR A 178      17.469   1.135  11.281  1.00 91.06           C  
ATOM   1436  N   HIS A 179      12.328  -2.615   8.117  1.00 93.12           N  
ATOM   1437  CA  HIS A 179      11.219  -3.225   7.395  1.00 93.12           C  
ATOM   1438  C   HIS A 179      11.070  -2.617   6.004  1.00 93.12           C  
ATOM   1439  CB  HIS A 179       9.914  -3.066   8.180  1.00 93.12           C  
ATOM   1440  O   HIS A 179      11.070  -1.393   5.855  1.00 93.12           O  
ATOM   1441  CG  HIS A 179       9.852  -3.910   9.414  1.00 93.12           C  
ATOM   1442  CD2 HIS A 179      10.781  -4.695  10.000  1.00 93.12           C  
ATOM   1443  ND1 HIS A 179       8.719  -4.008  10.188  1.00 93.12           N  
ATOM   1444  CE1 HIS A 179       8.961  -4.820  11.203  1.00 93.12           C  
ATOM   1445  NE2 HIS A 179      10.203  -5.254  11.117  1.00 93.12           N  
ATOM   1446  N   ILE A 180      10.922  -3.455   5.102  1.00 96.25           N  
ATOM   1447  CA  ILE A 180      10.719  -3.014   3.727  1.00 96.25           C  
ATOM   1448  C   ILE A 180       9.344  -2.367   3.586  1.00 96.25           C  
ATOM   1449  CB  ILE A 180      10.867  -4.184   2.729  1.00 96.25           C  
ATOM   1450  O   ILE A 180       8.336  -2.949   3.986  1.00 96.25           O  
ATOM   1451  CG1 ILE A 180      12.297  -4.746   2.771  1.00 96.25           C  
ATOM   1452  CG2 ILE A 180      10.500  -3.736   1.312  1.00 96.25           C  
ATOM   1453  CD1 ILE A 180      12.461  -6.070   2.039  1.00 96.25           C  
ATOM   1454  N   ASN A 181       9.336  -1.199   3.027  1.00 96.62           N  
ATOM   1455  CA  ASN A 181       8.055  -0.517   2.885  1.00 96.62           C  
ATOM   1456  C   ASN A 181       7.699  -0.293   1.417  1.00 96.62           C  
ATOM   1457  CB  ASN A 181       8.070   0.816   3.635  1.00 96.62           C  
ATOM   1458  O   ASN A 181       6.578   0.107   1.099  1.00 96.62           O  
ATOM   1459  CG  ASN A 181       9.141   1.760   3.131  1.00 96.62           C  
ATOM   1460  ND2 ASN A 181       9.797   2.463   4.051  1.00 96.62           N  
ATOM   1461  OD1 ASN A 181       9.383   1.856   1.924  1.00 96.62           O  
ATOM   1462  N   SER A 182       8.680  -0.574   0.530  1.00 98.06           N  
ATOM   1463  CA  SER A 182       8.406  -0.350  -0.886  1.00 98.06           C  
ATOM   1464  C   SER A 182       9.148  -1.354  -1.759  1.00 98.06           C  
ATOM   1465  CB  SER A 182       8.789   1.073  -1.288  1.00 98.06           C  
ATOM   1466  O   SER A 182      10.273  -1.750  -1.438  1.00 98.06           O  
ATOM   1467  OG  SER A 182       8.125   2.025  -0.478  1.00 98.06           O  
ATOM   1468  N   ILE A 183       8.539  -1.724  -2.793  1.00 98.62           N  
ATOM   1469  CA  ILE A 183       9.156  -2.479  -3.881  1.00 98.62           C  
ATOM   1470  C   ILE A 183       8.562  -2.031  -5.215  1.00 98.62           C  
ATOM   1471  CB  ILE A 183       8.961  -4.000  -3.691  1.00 98.62           C  
ATOM   1472  O   ILE A 183       7.359  -1.772  -5.316  1.00 98.62           O  
ATOM   1473  CG1 ILE A 183       9.898  -4.777  -4.625  1.00 98.62           C  
ATOM   1474  CG2 ILE A 183       7.500  -4.391  -3.932  1.00 98.62           C  
ATOM   1475  CD1 ILE A 183      10.016  -6.254  -4.289  1.00 98.62           C  
ATOM   1476  N   SER A 184       9.422  -1.847  -6.195  1.00 98.50           N  
ATOM   1477  CA  SER A 184       8.945  -1.358  -7.484  1.00 98.50           C  
ATOM   1478  C   SER A 184       9.773  -1.939  -8.633  1.00 98.50           C  
ATOM   1479  CB  SER A 184       9.000   0.170  -7.535  1.00 98.50           C  
ATOM   1480  O   SER A 184      11.000  -1.897  -8.602  1.00 98.50           O  
ATOM   1481  OG  SER A 184       8.422   0.655  -8.734  1.00 98.50           O  
ATOM   1482  N   ILE A 185       9.047  -2.396  -9.562  1.00 98.25           N  
ATOM   1483  CA  ILE A 185       9.703  -2.986 -10.719  1.00 98.25           C  
ATOM   1484  C   ILE A 185      10.039  -1.895 -11.734  1.00 98.25           C  
ATOM   1485  CB  ILE A 185       8.820  -4.074 -11.375  1.00 98.25           C  
ATOM   1486  O   ILE A 185       9.227  -1.006 -11.992  1.00 98.25           O  
ATOM   1487  CG1 ILE A 185       8.523  -5.195 -10.375  1.00 98.25           C  
ATOM   1488  CG2 ILE A 185       9.500  -4.625 -12.633  1.00 98.25           C  
ATOM   1489  CD1 ILE A 185       7.531  -6.230 -10.883  1.00 98.25           C  
ATOM   1490  N   ASN A 186      11.211  -1.984 -12.227  1.00 98.12           N  
ATOM   1491  CA  ASN A 186      11.672  -1.022 -13.219  1.00 98.12           C  
ATOM   1492  C   ASN A 186      11.023  -1.266 -14.578  1.00 98.12           C  
ATOM   1493  CB  ASN A 186      13.195  -1.067 -13.344  1.00 98.12           C  
ATOM   1494  O   ASN A 186      10.578  -2.377 -14.867  1.00 98.12           O  
ATOM   1495  CG  ASN A 186      13.766   0.198 -13.953  1.00 98.12           C  
ATOM   1496  ND2 ASN A 186      15.062   0.414 -13.758  1.00 98.12           N  
ATOM   1497  OD1 ASN A 186      13.055   0.976 -14.594  1.00 98.12           O  
ATOM   1498  N   SER A 187      11.000  -0.269 -15.398  1.00 96.62           N  
ATOM   1499  CA  SER A 187      10.391  -0.369 -16.719  1.00 96.62           C  
ATOM   1500  C   SER A 187      11.211  -1.279 -17.641  1.00 96.62           C  
ATOM   1501  CB  SER A 187      10.258   1.017 -17.359  1.00 96.62           C  
ATOM   1502  O   SER A 187      10.703  -1.757 -18.656  1.00 96.62           O  
ATOM   1503  OG  SER A 187      11.523   1.649 -17.453  1.00 96.62           O  
ATOM   1504  N   ASP A 188      12.453  -1.554 -17.344  1.00 95.44           N  
ATOM   1505  CA  ASP A 188      13.289  -2.461 -18.125  1.00 95.44           C  
ATOM   1506  C   ASP A 188      12.953  -3.918 -17.828  1.00 95.44           C  
ATOM   1507  CB  ASP A 188      14.773  -2.199 -17.859  1.00 95.44           C  
ATOM   1508  O   ASP A 188      13.367  -4.824 -18.547  1.00 95.44           O  
ATOM   1509  CG  ASP A 188      15.156  -2.447 -16.406  1.00 95.44           C  
ATOM   1510  OD1 ASP A 188      14.375  -3.082 -15.664  1.00 95.44           O  
ATOM   1511  OD2 ASP A 188      16.250  -2.000 -16.000  1.00 95.44           O  
ATOM   1512  N   TYR A 189      12.250  -4.207 -16.719  1.00 95.12           N  
ATOM   1513  CA  TYR A 189      11.797  -5.520 -16.266  1.00 95.12           C  
ATOM   1514  C   TYR A 189      12.984  -6.426 -15.953  1.00 95.12           C  
ATOM   1515  CB  TYR A 189      10.898  -6.172 -17.312  1.00 95.12           C  
ATOM   1516  O   TYR A 189      12.875  -7.652 -16.047  1.00 95.12           O  
ATOM   1517  CG  TYR A 189       9.664  -5.375 -17.641  1.00 95.12           C  
ATOM   1518  CD1 TYR A 189       8.695  -5.125 -16.672  1.00 95.12           C  
ATOM   1519  CD2 TYR A 189       9.453  -4.867 -18.922  1.00 95.12           C  
ATOM   1520  CE1 TYR A 189       7.551  -4.391 -16.953  1.00 95.12           C  
ATOM   1521  CE2 TYR A 189       8.305  -4.133 -19.219  1.00 95.12           C  
ATOM   1522  OH  TYR A 189       6.234  -3.174 -18.531  1.00 95.12           O  
ATOM   1523  CZ  TYR A 189       7.367  -3.900 -18.234  1.00 95.12           C  
ATOM   1524  N   GLU A 190      14.109  -5.801 -15.664  1.00 96.69           N  
ATOM   1525  CA  GLU A 190      15.312  -6.531 -15.273  1.00 96.69           C  
ATOM   1526  C   GLU A 190      15.734  -6.164 -13.852  1.00 96.69           C  
ATOM   1527  CB  GLU A 190      16.453  -6.254 -16.250  1.00 96.69           C  
ATOM   1528  O   GLU A 190      16.344  -6.980 -13.148  1.00 96.69           O  
ATOM   1529  CG  GLU A 190      16.203  -6.785 -17.656  1.00 96.69           C  
ATOM   1530  CD  GLU A 190      17.391  -6.613 -18.578  1.00 96.69           C  
ATOM   1531  OE1 GLU A 190      17.344  -7.094 -19.734  1.00 96.69           O  
ATOM   1532  OE2 GLU A 190      18.391  -5.988 -18.156  1.00 96.69           O  
ATOM   1533  N   THR A 191      15.461  -4.926 -13.508  1.00 97.75           N  
ATOM   1534  CA  THR A 191      15.852  -4.430 -12.195  1.00 97.75           C  
ATOM   1535  C   THR A 191      14.625  -3.980 -11.398  1.00 97.75           C  
ATOM   1536  CB  THR A 191      16.844  -3.260 -12.312  1.00 97.75           C  
ATOM   1537  O   THR A 191      13.539  -3.826 -11.961  1.00 97.75           O  
ATOM   1538  CG2 THR A 191      18.125  -3.699 -13.008  1.00 97.75           C  
ATOM   1539  OG1 THR A 191      16.234  -2.201 -13.062  1.00 97.75           O  
ATOM   1540  N   TYR A 192      14.789  -3.916 -10.094  1.00 98.44           N  
ATOM   1541  CA  TYR A 192      13.758  -3.389  -9.203  1.00 98.44           C  
ATOM   1542  C   TYR A 192      14.375  -2.697  -7.996  1.00 98.44           C  
ATOM   1543  CB  TYR A 192      12.820  -4.508  -8.742  1.00 98.44           C  
ATOM   1544  O   TYR A 192      15.562  -2.889  -7.707  1.00 98.44           O  
ATOM   1545  CG  TYR A 192      13.453  -5.469  -7.766  1.00 98.44           C  
ATOM   1546  CD1 TYR A 192      14.242  -6.523  -8.211  1.00 98.44           C  
ATOM   1547  CD2 TYR A 192      13.273  -5.320  -6.398  1.00 98.44           C  
ATOM   1548  CE1 TYR A 192      14.836  -7.414  -7.320  1.00 98.44           C  
ATOM   1549  CE2 TYR A 192      13.852  -6.199  -5.492  1.00 98.44           C  
ATOM   1550  OH  TYR A 192      15.211  -8.117  -5.070  1.00 98.44           O  
ATOM   1551  CZ  TYR A 192      14.633  -7.242  -5.961  1.00 98.44           C  
ATOM   1552  N   LEU A 193      13.602  -1.844  -7.391  1.00 98.31           N  
ATOM   1553  CA  LEU A 193      14.117  -1.197  -6.184  1.00 98.31           C  
ATOM   1554  C   LEU A 193      13.336  -1.647  -4.957  1.00 98.31           C  
ATOM   1555  CB  LEU A 193      14.039   0.326  -6.324  1.00 98.31           C  
ATOM   1556  O   LEU A 193      12.180  -2.070  -5.066  1.00 98.31           O  
ATOM   1557  CG  LEU A 193      12.633   0.934  -6.367  1.00 98.31           C  
ATOM   1558  CD1 LEU A 193      12.062   1.048  -4.957  1.00 98.31           C  
ATOM   1559  CD2 LEU A 193      12.664   2.297  -7.047  1.00 98.31           C  
ATOM   1560  N   SER A 194      13.961  -1.681  -3.865  1.00 98.31           N  
ATOM   1561  CA  SER A 194      13.359  -1.870  -2.551  1.00 98.31           C  
ATOM   1562  C   SER A 194      13.812  -0.790  -1.573  1.00 98.31           C  
ATOM   1563  CB  SER A 194      13.711  -3.250  -1.993  1.00 98.31           C  
ATOM   1564  O   SER A 194      14.938  -0.304  -1.654  1.00 98.31           O  
ATOM   1565  OG  SER A 194      15.109  -3.387  -1.825  1.00 98.31           O  
ATOM   1566  N   ALA A 195      12.875  -0.435  -0.712  1.00 98.19           N  
ATOM   1567  CA  ALA A 195      13.195   0.636   0.230  1.00 98.19           C  
ATOM   1568  C   ALA A 195      12.758   0.268   1.646  1.00 98.19           C  
ATOM   1569  CB  ALA A 195      12.531   1.940  -0.205  1.00 98.19           C  
ATOM   1570  O   ALA A 195      11.766  -0.437   1.832  1.00 98.19           O  
ATOM   1571  N   ASP A 196      13.578   0.641   2.588  1.00 96.44           N  
ATOM   1572  CA  ASP A 196      13.156   0.738   3.980  1.00 96.44           C  
ATOM   1573  C   ASP A 196      13.148   2.189   4.453  1.00 96.44           C  
ATOM   1574  CB  ASP A 196      14.062  -0.104   4.879  1.00 96.44           C  
ATOM   1575  O   ASP A 196      13.102   3.113   3.639  1.00 96.44           O  
ATOM   1576  CG  ASP A 196      15.484   0.424   4.945  1.00 96.44           C  
ATOM   1577  OD1 ASP A 196      15.703   1.627   4.684  1.00 96.44           O  
ATOM   1578  OD2 ASP A 196      16.406  -0.370   5.262  1.00 96.44           O  
ATOM   1579  N   ASP A 197      13.172   2.424   5.691  1.00 96.06           N  
ATOM   1580  CA  ASP A 197      13.000   3.764   6.242  1.00 96.06           C  
ATOM   1581  C   ASP A 197      14.234   4.625   5.977  1.00 96.06           C  
ATOM   1582  CB  ASP A 197      12.727   3.697   7.746  1.00 96.06           C  
ATOM   1583  O   ASP A 197      14.172   5.852   6.062  1.00 96.06           O  
ATOM   1584  CG  ASP A 197      11.312   3.248   8.062  1.00 96.06           C  
ATOM   1585  OD1 ASP A 197      10.547   2.914   7.133  1.00 96.06           O  
ATOM   1586  OD2 ASP A 197      10.953   3.230   9.266  1.00 96.06           O  
ATOM   1587  N   LEU A 198      15.312   3.947   5.613  1.00 95.56           N  
ATOM   1588  CA  LEU A 198      16.531   4.738   5.582  1.00 95.56           C  
ATOM   1589  C   LEU A 198      17.266   4.547   4.258  1.00 95.56           C  
ATOM   1590  CB  LEU A 198      17.453   4.348   6.746  1.00 95.56           C  
ATOM   1591  O   LEU A 198      18.141   5.355   3.904  1.00 95.56           O  
ATOM   1592  CG  LEU A 198      16.922   4.641   8.148  1.00 95.56           C  
ATOM   1593  CD1 LEU A 198      17.953   4.223   9.203  1.00 95.56           C  
ATOM   1594  CD2 LEU A 198      16.578   6.121   8.297  1.00 95.56           C  
ATOM   1595  N   ARG A 199      16.906   3.541   3.533  1.00 96.00           N  
ATOM   1596  CA  ARG A 199      17.703   3.236   2.350  1.00 96.00           C  
ATOM   1597  C   ARG A 199      16.828   2.750   1.206  1.00 96.00           C  
ATOM   1598  CB  ARG A 199      18.766   2.182   2.674  1.00 96.00           C  
ATOM   1599  O   ARG A 199      15.742   2.205   1.438  1.00 96.00           O  
ATOM   1600  CG  ARG A 199      19.828   2.656   3.658  1.00 96.00           C  
ATOM   1601  CD  ARG A 199      20.844   1.566   3.959  1.00 96.00           C  
ATOM   1602  NE  ARG A 199      21.859   2.023   4.906  1.00 96.00           N  
ATOM   1603  NH1 ARG A 199      23.000   0.015   4.969  1.00 96.00           N  
ATOM   1604  NH2 ARG A 199      23.719   1.791   6.227  1.00 96.00           N  
ATOM   1605  CZ  ARG A 199      22.859   1.275   5.363  1.00 96.00           C  
ATOM   1606  N   ILE A 200      17.344   2.961   0.029  1.00 97.50           N  
ATOM   1607  CA  ILE A 200      16.797   2.373  -1.188  1.00 97.50           C  
ATOM   1608  C   ILE A 200      17.875   1.570  -1.909  1.00 97.50           C  
ATOM   1609  CB  ILE A 200      16.219   3.457  -2.127  1.00 97.50           C  
ATOM   1610  O   ILE A 200      18.969   2.090  -2.191  1.00 97.50           O  
ATOM   1611  CG1 ILE A 200      15.188   4.309  -1.384  1.00 97.50           C  
ATOM   1612  CG2 ILE A 200      15.609   2.818  -3.377  1.00 97.50           C  
ATOM   1613  CD1 ILE A 200      14.586   5.426  -2.225  1.00 97.50           C  
ATOM   1614  N   ASN A 201      17.578   0.363  -2.195  1.00 96.94           N  
ATOM   1615  CA  ASN A 201      18.484  -0.526  -2.900  1.00 96.94           C  
ATOM   1616  C   ASN A 201      17.969  -0.869  -4.297  1.00 96.94           C  
ATOM   1617  CB  ASN A 201      18.719  -1.804  -2.094  1.00 96.94           C  
ATOM   1618  O   ASN A 201      16.766  -1.072  -4.488  1.00 96.94           O  
ATOM   1619  CG  ASN A 201      19.391  -1.537  -0.762  1.00 96.94           C  
ATOM   1620  ND2 ASN A 201      19.094  -2.369   0.230  1.00 96.94           N  
ATOM   1621  OD1 ASN A 201      20.172  -0.590  -0.625  1.00 96.94           O  
ATOM   1622  N   LEU A 202      18.891  -0.877  -5.203  1.00 96.88           N  
ATOM   1623  CA  LEU A 202      18.625  -1.342  -6.559  1.00 96.88           C  
ATOM   1624  C   LEU A 202      19.078  -2.785  -6.742  1.00 96.88           C  
ATOM   1625  CB  LEU A 202      19.328  -0.442  -7.582  1.00 96.88           C  
ATOM   1626  O   LEU A 202      20.234  -3.123  -6.434  1.00 96.88           O  
ATOM   1627  CG  LEU A 202      19.094  -0.778  -9.055  1.00 96.88           C  
ATOM   1628  CD1 LEU A 202      17.641  -0.504  -9.430  1.00 96.88           C  
ATOM   1629  CD2 LEU A 202      20.031   0.018  -9.945  1.00 96.88           C  
ATOM   1630  N   TRP A 203      18.203  -3.596  -7.242  1.00 97.69           N  
ATOM   1631  CA  TRP A 203      18.469  -5.023  -7.410  1.00 97.69           C  
ATOM   1632  C   TRP A 203      18.344  -5.426  -8.875  1.00 97.69           C  
ATOM   1633  CB  TRP A 203      17.484  -5.852  -6.566  1.00 97.69           C  
ATOM   1634  O   TRP A 203      17.641  -4.777  -9.656  1.00 97.69           O  
ATOM   1635  CG  TRP A 203      17.516  -5.520  -5.105  1.00 97.69           C  
ATOM   1636  CD1 TRP A 203      16.859  -4.500  -4.477  1.00 97.69           C  
ATOM   1637  CD2 TRP A 203      18.250  -6.215  -4.086  1.00 97.69           C  
ATOM   1638  CE2 TRP A 203      17.984  -5.559  -2.863  1.00 97.69           C  
ATOM   1639  CE3 TRP A 203      19.109  -7.324  -4.094  1.00 97.69           C  
ATOM   1640  NE1 TRP A 203      17.141  -4.520  -3.127  1.00 97.69           N  
ATOM   1641  CH2 TRP A 203      19.375  -7.070  -1.689  1.00 97.69           C  
ATOM   1642  CZ2 TRP A 203      18.547  -5.980  -1.656  1.00 97.69           C  
ATOM   1643  CZ3 TRP A 203      19.656  -7.742  -2.891  1.00 97.69           C  
ATOM   1644  N   HIS A 204      19.094  -6.473  -9.234  1.00 97.12           N  
ATOM   1645  CA  HIS A 204      18.844  -7.207 -10.469  1.00 97.12           C  
ATOM   1646  C   HIS A 204      18.047  -8.477 -10.203  1.00 97.12           C  
ATOM   1647  CB  HIS A 204      20.156  -7.551 -11.164  1.00 97.12           C  
ATOM   1648  O   HIS A 204      18.312  -9.195  -9.242  1.00 97.12           O  
ATOM   1649  CG  HIS A 204      19.984  -7.949 -12.602  1.00 97.12           C  
ATOM   1650  CD2 HIS A 204      20.281  -7.293 -13.742  1.00 97.12           C  
ATOM   1651  ND1 HIS A 204      19.453  -9.164 -12.977  1.00 97.12           N  
ATOM   1652  CE1 HIS A 204      19.438  -9.234 -14.297  1.00 97.12           C  
ATOM   1653  NE2 HIS A 204      19.922  -8.117 -14.789  1.00 97.12           N  
ATOM   1654  N   LEU A 205      17.125  -8.781 -11.008  1.00 97.06           N  
ATOM   1655  CA  LEU A 205      16.203  -9.883 -10.773  1.00 97.06           C  
ATOM   1656  C   LEU A 205      16.938 -11.219 -10.766  1.00 97.06           C  
ATOM   1657  CB  LEU A 205      15.109  -9.906 -11.852  1.00 97.06           C  
ATOM   1658  O   LEU A 205      16.484 -12.188 -10.156  1.00 97.06           O  
ATOM   1659  CG  LEU A 205      13.961  -8.906 -11.672  1.00 97.06           C  
ATOM   1660  CD1 LEU A 205      13.148  -8.797 -12.961  1.00 97.06           C  
ATOM   1661  CD2 LEU A 205      13.078  -9.305 -10.500  1.00 97.06           C  
ATOM   1662  N   GLU A 206      18.062 -11.305 -11.383  1.00 96.38           N  
ATOM   1663  CA  GLU A 206      18.797 -12.570 -11.523  1.00 96.38           C  
ATOM   1664  C   GLU A 206      19.953 -12.656 -10.523  1.00 96.38           C  
ATOM   1665  CB  GLU A 206      19.312 -12.734 -12.945  1.00 96.38           C  
ATOM   1666  O   GLU A 206      20.609 -13.688 -10.422  1.00 96.38           O  
ATOM   1667  CG  GLU A 206      18.219 -12.898 -13.992  1.00 96.38           C  
ATOM   1668  CD  GLU A 206      18.734 -13.305 -15.359  1.00 96.38           C  
ATOM   1669  OE1 GLU A 206      17.938 -13.742 -16.203  1.00 96.38           O  
ATOM   1670  OE2 GLU A 206      19.969 -13.188 -15.578  1.00 96.38           O  
ATOM   1671  N   ILE A 207      20.250 -11.625  -9.852  1.00 95.44           N  
ATOM   1672  CA  ILE A 207      21.375 -11.578  -8.914  1.00 95.44           C  
ATOM   1673  C   ILE A 207      20.844 -11.375  -7.496  1.00 95.44           C  
ATOM   1674  CB  ILE A 207      22.375 -10.453  -9.289  1.00 95.44           C  
ATOM   1675  O   ILE A 207      20.406 -10.281  -7.141  1.00 95.44           O  
ATOM   1676  CG1 ILE A 207      22.859 -10.633 -10.727  1.00 95.44           C  
ATOM   1677  CG2 ILE A 207      23.547 -10.438  -8.305  1.00 95.44           C  
ATOM   1678  CD1 ILE A 207      23.766  -9.516 -11.211  1.00 95.44           C  
ATOM   1679  N   THR A 208      21.000 -12.398  -6.637  1.00 94.31           N  
ATOM   1680  CA  THR A 208      20.312 -12.383  -5.348  1.00 94.31           C  
ATOM   1681  C   THR A 208      21.266 -11.953  -4.238  1.00 94.31           C  
ATOM   1682  CB  THR A 208      19.719 -13.758  -5.016  1.00 94.31           C  
ATOM   1683  O   THR A 208      20.844 -11.688  -3.111  1.00 94.31           O  
ATOM   1684  CG2 THR A 208      18.625 -14.141  -6.012  1.00 94.31           C  
ATOM   1685  OG1 THR A 208      20.750 -14.742  -5.055  1.00 94.31           O  
ATOM   1686  N   ASP A 209      22.547 -11.891  -4.480  1.00 91.56           N  
ATOM   1687  CA  ASP A 209      23.516 -11.680  -3.408  1.00 91.56           C  
ATOM   1688  C   ASP A 209      24.141 -10.289  -3.514  1.00 91.56           C  
ATOM   1689  CB  ASP A 209      24.594 -12.758  -3.438  1.00 91.56           C  
ATOM   1690  O   ASP A 209      25.141 -10.000  -2.836  1.00 91.56           O  
ATOM   1691  CG  ASP A 209      25.375 -12.781  -4.742  1.00 91.56           C  
ATOM   1692  OD1 ASP A 209      24.875 -12.266  -5.766  1.00 91.56           O  
ATOM   1693  OD2 ASP A 209      26.500 -13.312  -4.746  1.00 91.56           O  
ATOM   1694  N   ARG A 210      23.641  -9.484  -4.430  1.00 91.56           N  
ATOM   1695  CA  ARG A 210      24.203  -8.148  -4.613  1.00 91.56           C  
ATOM   1696  C   ARG A 210      23.109  -7.125  -4.879  1.00 91.56           C  
ATOM   1697  CB  ARG A 210      25.219  -8.148  -5.766  1.00 91.56           C  
ATOM   1698  O   ARG A 210      22.156  -7.402  -5.613  1.00 91.56           O  
ATOM   1699  CG  ARG A 210      26.453  -8.992  -5.504  1.00 91.56           C  
ATOM   1700  CD  ARG A 210      27.438  -8.930  -6.664  1.00 91.56           C  
ATOM   1701  NE  ARG A 210      28.531  -9.875  -6.492  1.00 91.56           N  
ATOM   1702  NH1 ARG A 210      29.703  -9.172  -8.359  1.00 91.56           N  
ATOM   1703  NH2 ARG A 210      30.531 -10.859  -7.055  1.00 91.56           N  
ATOM   1704  CZ  ARG A 210      29.594  -9.969  -7.301  1.00 91.56           C  
ATOM   1705  N   SER A 211      23.234  -6.027  -4.250  1.00 93.31           N  
ATOM   1706  CA  SER A 211      22.391  -4.863  -4.492  1.00 93.31           C  
ATOM   1707  C   SER A 211      23.203  -3.572  -4.453  1.00 93.31           C  
ATOM   1708  CB  SER A 211      21.266  -4.797  -3.461  1.00 93.31           C  
ATOM   1709  O   SER A 211      24.359  -3.572  -4.027  1.00 93.31           O  
ATOM   1710  OG  SER A 211      21.766  -4.500  -2.174  1.00 93.31           O  
ATOM   1711  N   PHE A 212      22.656  -2.500  -5.000  1.00 93.50           N  
ATOM   1712  CA  PHE A 212      23.281  -1.183  -4.969  1.00 93.50           C  
ATOM   1713  C   PHE A 212      22.453  -0.216  -4.121  1.00 93.50           C  
ATOM   1714  CB  PHE A 212      23.438  -0.629  -6.387  1.00 93.50           C  
ATOM   1715  O   PHE A 212      21.266   0.004  -4.395  1.00 93.50           O  
ATOM   1716  CG  PHE A 212      24.281  -1.496  -7.281  1.00 93.50           C  
ATOM   1717  CD1 PHE A 212      25.672  -1.375  -7.285  1.00 93.50           C  
ATOM   1718  CD2 PHE A 212      23.688  -2.434  -8.117  1.00 93.50           C  
ATOM   1719  CE1 PHE A 212      26.453  -2.176  -8.117  1.00 93.50           C  
ATOM   1720  CE2 PHE A 212      24.469  -3.238  -8.945  1.00 93.50           C  
ATOM   1721  CZ  PHE A 212      25.844  -3.107  -8.945  1.00 93.50           C  
ATOM   1722  N   ASN A 213      23.062   0.246  -3.090  1.00 93.56           N  
ATOM   1723  CA  ASN A 213      22.422   1.295  -2.303  1.00 93.56           C  
ATOM   1724  C   ASN A 213      22.406   2.623  -3.055  1.00 93.56           C  
ATOM   1725  CB  ASN A 213      23.141   1.463  -0.955  1.00 93.56           C  
ATOM   1726  O   ASN A 213      23.453   3.248  -3.256  1.00 93.56           O  
ATOM   1727  CG  ASN A 213      22.391   2.402  -0.022  1.00 93.56           C  
ATOM   1728  ND2 ASN A 213      21.297   1.925   0.553  1.00 93.56           N  
ATOM   1729  OD1 ASN A 213      22.812   3.547   0.179  1.00 93.56           O  
ATOM   1730  N   ILE A 214      21.281   3.139  -3.434  1.00 94.44           N  
ATOM   1731  CA  ILE A 214      21.219   4.312  -4.301  1.00 94.44           C  
ATOM   1732  C   ILE A 214      20.703   5.512  -3.508  1.00 94.44           C  
ATOM   1733  CB  ILE A 214      20.328   4.062  -5.531  1.00 94.44           C  
ATOM   1734  O   ILE A 214      20.844   6.656  -3.943  1.00 94.44           O  
ATOM   1735  CG1 ILE A 214      18.938   3.562  -5.098  1.00 94.44           C  
ATOM   1736  CG2 ILE A 214      20.984   3.066  -6.488  1.00 94.44           C  
ATOM   1737  CD1 ILE A 214      17.938   3.422  -6.238  1.00 94.44           C  
ATOM   1738  N   VAL A 215      20.078   5.305  -2.400  1.00 95.00           N  
ATOM   1739  CA  VAL A 215      19.703   6.363  -1.463  1.00 95.00           C  
ATOM   1740  C   VAL A 215      20.047   5.922  -0.037  1.00 95.00           C  
ATOM   1741  CB  VAL A 215      18.219   6.730  -1.575  1.00 95.00           C  
ATOM   1742  O   VAL A 215      19.719   4.801   0.363  1.00 95.00           O  
ATOM   1743  CG1 VAL A 215      17.828   7.777  -0.530  1.00 95.00           C  
ATOM   1744  CG2 VAL A 215      17.891   7.234  -2.980  1.00 95.00           C  
ATOM   1745  N   ASP A 216      20.688   6.707   0.724  1.00 93.75           N  
ATOM   1746  CA  ASP A 216      21.031   6.484   2.127  1.00 93.75           C  
ATOM   1747  C   ASP A 216      20.859   7.766   2.941  1.00 93.75           C  
ATOM   1748  CB  ASP A 216      22.453   5.953   2.258  1.00 93.75           C  
ATOM   1749  O   ASP A 216      21.672   8.688   2.826  1.00 93.75           O  
ATOM   1750  CG  ASP A 216      22.750   5.383   3.633  1.00 93.75           C  
ATOM   1751  OD1 ASP A 216      22.047   5.734   4.605  1.00 93.75           O  
ATOM   1752  OD2 ASP A 216      23.703   4.570   3.744  1.00 93.75           O  
ATOM   1753  N   ILE A 217      19.828   7.770   3.750  1.00 92.75           N  
ATOM   1754  CA  ILE A 217      19.594   8.992   4.512  1.00 92.75           C  
ATOM   1755  C   ILE A 217      19.844   8.734   5.996  1.00 92.75           C  
ATOM   1756  CB  ILE A 217      18.156   9.523   4.297  1.00 92.75           C  
ATOM   1757  O   ILE A 217      19.344   9.469   6.855  1.00 92.75           O  
ATOM   1758  CG1 ILE A 217      17.125   8.492   4.766  1.00 92.75           C  
ATOM   1759  CG2 ILE A 217      17.938   9.891   2.826  1.00 92.75           C  
ATOM   1760  CD1 ILE A 217      15.703   9.023   4.836  1.00 92.75           C  
ATOM   1761  N   LYS A 218      20.469   7.656   6.301  1.00 90.88           N  
ATOM   1762  CA  LYS A 218      20.844   7.348   7.676  1.00 90.88           C  
ATOM   1763  C   LYS A 218      21.781   8.414   8.242  1.00 90.88           C  
ATOM   1764  CB  LYS A 218      21.516   5.973   7.758  1.00 90.88           C  
ATOM   1765  O   LYS A 218      22.844   8.688   7.672  1.00 90.88           O  
ATOM   1766  CG  LYS A 218      21.844   5.531   9.172  1.00 90.88           C  
ATOM   1767  CD  LYS A 218      22.531   4.168   9.188  1.00 90.88           C  
ATOM   1768  CE  LYS A 218      22.953   3.766  10.602  1.00 90.88           C  
ATOM   1769  NZ  LYS A 218      23.656   2.455  10.609  1.00 90.88           N  
ATOM   1770  N   PRO A 219      21.453   8.930   9.391  1.00 89.50           N  
ATOM   1771  CA  PRO A 219      22.344   9.914  10.008  1.00 89.50           C  
ATOM   1772  C   PRO A 219      23.531   9.266  10.719  1.00 89.50           C  
ATOM   1773  CB  PRO A 219      21.438  10.633  11.008  1.00 89.50           C  
ATOM   1774  O   PRO A 219      23.531   8.055  10.938  1.00 89.50           O  
ATOM   1775  CG  PRO A 219      20.422   9.617  11.406  1.00 89.50           C  
ATOM   1776  CD  PRO A 219      20.172   8.711  10.234  1.00 89.50           C  
ATOM   1777  N   ALA A 220      24.484  10.109  11.023  1.00 89.94           N  
ATOM   1778  CA  ALA A 220      25.656   9.617  11.750  1.00 89.94           C  
ATOM   1779  C   ALA A 220      25.266   9.102  13.133  1.00 89.94           C  
ATOM   1780  CB  ALA A 220      26.703  10.719  11.875  1.00 89.94           C  
ATOM   1781  O   ALA A 220      25.734   8.047  13.562  1.00 89.94           O  
ATOM   1782  N   ASN A 221      24.406   9.859  13.688  1.00 87.44           N  
ATOM   1783  CA  ASN A 221      23.828   9.477  14.977  1.00 87.44           C  
ATOM   1784  C   ASN A 221      22.312   9.344  14.898  1.00 87.44           C  
ATOM   1785  CB  ASN A 221      24.219  10.492  16.062  1.00 87.44           C  
ATOM   1786  O   ASN A 221      21.625  10.273  14.469  1.00 87.44           O  
ATOM   1787  CG  ASN A 221      23.953   9.977  17.453  1.00 87.44           C  
ATOM   1788  ND2 ASN A 221      24.531  10.648  18.453  1.00 87.44           N  
ATOM   1789  OD1 ASN A 221      23.234   9.000  17.641  1.00 87.44           O  
ATOM   1790  N   MET A 222      21.844   8.219  15.203  1.00 86.12           N  
ATOM   1791  CA  MET A 222      20.422   7.926  15.117  1.00 86.12           C  
ATOM   1792  C   MET A 222      19.609   8.922  15.938  1.00 86.12           C  
ATOM   1793  CB  MET A 222      20.125   6.500  15.586  1.00 86.12           C  
ATOM   1794  O   MET A 222      18.406   9.086  15.711  1.00 86.12           O  
ATOM   1795  CG  MET A 222      20.562   5.430  14.602  1.00 86.12           C  
ATOM   1796  SD  MET A 222      19.797   5.641  12.945  1.00 86.12           S  
ATOM   1797  CE  MET A 222      18.094   5.129  13.312  1.00 86.12           C  
ATOM   1798  N   GLU A 223      20.297   9.477  16.922  1.00 83.25           N  
ATOM   1799  CA  GLU A 223      19.625  10.492  17.719  1.00 83.25           C  
ATOM   1800  C   GLU A 223      19.281  11.727  16.891  1.00 83.25           C  
ATOM   1801  CB  GLU A 223      20.484  10.891  18.922  1.00 83.25           C  
ATOM   1802  O   GLU A 223      18.422  12.516  17.266  1.00 83.25           O  
ATOM   1803  CG  GLU A 223      20.688   9.766  19.922  1.00 83.25           C  
ATOM   1804  CD  GLU A 223      21.516  10.188  21.141  1.00 83.25           C  
ATOM   1805  OE1 GLU A 223      21.688   9.367  22.062  1.00 83.25           O  
ATOM   1806  OE2 GLU A 223      21.984  11.344  21.156  1.00 83.25           O  
ATOM   1807  N   GLU A 224      20.000  11.820  15.773  1.00 87.31           N  
ATOM   1808  CA  GLU A 224      19.828  12.977  14.898  1.00 87.31           C  
ATOM   1809  C   GLU A 224      18.844  12.664  13.773  1.00 87.31           C  
ATOM   1810  CB  GLU A 224      21.156  13.422  14.312  1.00 87.31           C  
ATOM   1811  O   GLU A 224      18.750  13.406  12.797  1.00 87.31           O  
ATOM   1812  CG  GLU A 224      22.172  13.883  15.359  1.00 87.31           C  
ATOM   1813  CD  GLU A 224      23.531  14.242  14.773  1.00 87.31           C  
ATOM   1814  OE1 GLU A 224      24.453  14.578  15.547  1.00 87.31           O  
ATOM   1815  OE2 GLU A 224      23.656  14.180  13.531  1.00 87.31           O  
ATOM   1816  N   LEU A 225      18.141  11.539  13.883  1.00 89.31           N  
ATOM   1817  CA  LEU A 225      17.188  11.141  12.859  1.00 89.31           C  
ATOM   1818  C   LEU A 225      16.031  12.133  12.781  1.00 89.31           C  
ATOM   1819  CB  LEU A 225      16.656   9.734  13.141  1.00 89.31           C  
ATOM   1820  O   LEU A 225      15.328  12.352  13.773  1.00 89.31           O  
ATOM   1821  CG  LEU A 225      15.703   9.148  12.094  1.00 89.31           C  
ATOM   1822  CD1 LEU A 225      16.453   8.867  10.797  1.00 89.31           C  
ATOM   1823  CD2 LEU A 225      15.039   7.883  12.617  1.00 89.31           C  
ATOM   1824  N   THR A 226      15.797  12.781  11.578  1.00 88.62           N  
ATOM   1825  CA  THR A 226      14.750  13.773  11.438  1.00 88.62           C  
ATOM   1826  C   THR A 226      13.812  13.422  10.289  1.00 88.62           C  
ATOM   1827  CB  THR A 226      15.336  15.180  11.211  1.00 88.62           C  
ATOM   1828  O   THR A 226      12.719  13.984  10.172  1.00 88.62           O  
ATOM   1829  CG2 THR A 226      16.172  15.625  12.398  1.00 88.62           C  
ATOM   1830  OG1 THR A 226      16.156  15.164  10.039  1.00 88.62           O  
ATOM   1831  N   GLU A 227      14.242  12.477   9.570  1.00 92.50           N  
ATOM   1832  CA  GLU A 227      13.484  12.133   8.367  1.00 92.50           C  
ATOM   1833  C   GLU A 227      13.656  10.664   8.008  1.00 92.50           C  
ATOM   1834  CB  GLU A 227      13.906  13.016   7.191  1.00 92.50           C  
ATOM   1835  O   GLU A 227      14.727  10.094   8.203  1.00 92.50           O  
ATOM   1836  CG  GLU A 227      13.109  12.773   5.918  1.00 92.50           C  
ATOM   1837  CD  GLU A 227      13.539  13.664   4.766  1.00 92.50           C  
ATOM   1838  OE1 GLU A 227      12.852  13.672   3.715  1.00 92.50           O  
ATOM   1839  OE2 GLU A 227      14.562  14.367   4.910  1.00 92.50           O  
ATOM   1840  N   VAL A 228      12.594  10.078   7.527  1.00 95.56           N  
ATOM   1841  CA  VAL A 228      12.680   8.695   7.059  1.00 95.56           C  
ATOM   1842  C   VAL A 228      11.984   8.570   5.703  1.00 95.56           C  
ATOM   1843  CB  VAL A 228      12.055   7.715   8.070  1.00 95.56           C  
ATOM   1844  O   VAL A 228      11.164   9.414   5.336  1.00 95.56           O  
ATOM   1845  CG1 VAL A 228      12.797   7.766   9.406  1.00 95.56           C  
ATOM   1846  CG2 VAL A 228      10.570   8.031   8.273  1.00 95.56           C  
ATOM   1847  N   ILE A 229      12.375   7.555   4.949  1.00 96.94           N  
ATOM   1848  CA  ILE A 229      11.750   7.238   3.668  1.00 96.94           C  
ATOM   1849  C   ILE A 229      10.430   6.516   3.904  1.00 96.94           C  
ATOM   1850  CB  ILE A 229      12.680   6.383   2.779  1.00 96.94           C  
ATOM   1851  O   ILE A 229      10.383   5.520   4.629  1.00 96.94           O  
ATOM   1852  CG1 ILE A 229      14.000   7.121   2.514  1.00 96.94           C  
ATOM   1853  CG2 ILE A 229      11.984   6.016   1.466  1.00 96.94           C  
ATOM   1854  CD1 ILE A 229      15.086   6.250   1.896  1.00 96.94           C  
ATOM   1855  N   THR A 230       9.383   7.004   3.271  1.00 97.62           N  
ATOM   1856  CA  THR A 230       8.062   6.441   3.549  1.00 97.62           C  
ATOM   1857  C   THR A 230       7.566   5.621   2.363  1.00 97.62           C  
ATOM   1858  CB  THR A 230       7.043   7.543   3.883  1.00 97.62           C  
ATOM   1859  O   THR A 230       6.695   4.762   2.516  1.00 97.62           O  
ATOM   1860  CG2 THR A 230       7.375   8.219   5.211  1.00 97.62           C  
ATOM   1861  OG1 THR A 230       7.059   8.531   2.842  1.00 97.62           O  
ATOM   1862  N   ALA A 231       8.039   5.906   1.142  1.00 98.25           N  
ATOM   1863  CA  ALA A 231       7.652   5.168  -0.061  1.00 98.25           C  
ATOM   1864  C   ALA A 231       8.617   5.461  -1.209  1.00 98.25           C  
ATOM   1865  CB  ALA A 231       6.227   5.520  -0.468  1.00 98.25           C  
ATOM   1866  O   ALA A 231       9.289   6.492  -1.216  1.00 98.25           O  
ATOM   1867  N   ALA A 232       8.672   4.570  -2.154  1.00 98.44           N  
ATOM   1868  CA  ALA A 232       9.500   4.730  -3.342  1.00 98.44           C  
ATOM   1869  C   ALA A 232       8.906   3.988  -4.535  1.00 98.44           C  
ATOM   1870  CB  ALA A 232      10.922   4.230  -3.068  1.00 98.44           C  
ATOM   1871  O   ALA A 232       8.305   2.922  -4.375  1.00 98.44           O  
ATOM   1872  N   GLU A 233       9.117   4.590  -5.703  1.00 98.19           N  
ATOM   1873  CA  GLU A 233       8.531   4.016  -6.910  1.00 98.19           C  
ATOM   1874  C   GLU A 233       9.352   4.379  -8.148  1.00 98.19           C  
ATOM   1875  CB  GLU A 233       7.082   4.484  -7.086  1.00 98.19           C  
ATOM   1876  O   GLU A 233       9.820   5.508  -8.273  1.00 98.19           O  
ATOM   1877  CG  GLU A 233       6.316   3.732  -8.164  1.00 98.19           C  
ATOM   1878  CD  GLU A 233       4.812   3.945  -8.094  1.00 98.19           C  
ATOM   1879  OE1 GLU A 233       4.078   3.354  -8.914  1.00 98.19           O  
ATOM   1880  OE2 GLU A 233       4.367   4.707  -7.211  1.00 98.19           O  
ATOM   1881  N   PHE A 234       9.445   3.457  -9.062  1.00 98.12           N  
ATOM   1882  CA  PHE A 234      10.062   3.740 -10.359  1.00 98.12           C  
ATOM   1883  C   PHE A 234       9.078   4.441 -11.281  1.00 98.12           C  
ATOM   1884  CB  PHE A 234      10.562   2.447 -11.008  1.00 98.12           C  
ATOM   1885  O   PHE A 234       7.871   4.211 -11.203  1.00 98.12           O  
ATOM   1886  CG  PHE A 234      12.008   2.143 -10.719  1.00 98.12           C  
ATOM   1887  CD1 PHE A 234      13.008   3.037 -11.078  1.00 98.12           C  
ATOM   1888  CD2 PHE A 234      12.367   0.962 -10.078  1.00 98.12           C  
ATOM   1889  CE1 PHE A 234      14.352   2.758 -10.812  1.00 98.12           C  
ATOM   1890  CE2 PHE A 234      13.703   0.676  -9.805  1.00 98.12           C  
ATOM   1891  CZ  PHE A 234      14.695   1.574 -10.172  1.00 98.12           C  
ATOM   1892  N   HIS A 235       9.688   5.227 -12.094  1.00 97.69           N  
ATOM   1893  CA  HIS A 235       8.883   5.773 -13.180  1.00 97.69           C  
ATOM   1894  C   HIS A 235       8.422   4.672 -14.125  1.00 97.69           C  
ATOM   1895  CB  HIS A 235       9.680   6.828 -13.953  1.00 97.69           C  
ATOM   1896  O   HIS A 235       9.180   3.752 -14.438  1.00 97.69           O  
ATOM   1897  CG  HIS A 235       8.844   7.633 -14.898  1.00 97.69           C  
ATOM   1898  CD2 HIS A 235       8.281   8.859 -14.766  1.00 97.69           C  
ATOM   1899  ND1 HIS A 235       8.500   7.180 -16.156  1.00 97.69           N  
ATOM   1900  CE1 HIS A 235       7.758   8.094 -16.750  1.00 97.69           C  
ATOM   1901  NE2 HIS A 235       7.613   9.125 -15.938  1.00 97.69           N  
ATOM   1902  N   PRO A 236       7.234   4.777 -14.609  1.00 97.00           N  
ATOM   1903  CA  PRO A 236       6.680   3.672 -15.398  1.00 97.00           C  
ATOM   1904  C   PRO A 236       7.309   3.562 -16.781  1.00 97.00           C  
ATOM   1905  CB  PRO A 236       5.191   4.020 -15.492  1.00 97.00           C  
ATOM   1906  O   PRO A 236       7.270   2.492 -17.391  1.00 97.00           O  
ATOM   1907  CG  PRO A 236       5.129   5.496 -15.281  1.00 97.00           C  
ATOM   1908  CD  PRO A 236       6.219   5.887 -14.320  1.00 97.00           C  
ATOM   1909  N   ASN A 237       7.875   4.641 -17.359  1.00 96.38           N  
ATOM   1910  CA  ASN A 237       8.367   4.629 -18.734  1.00 96.38           C  
ATOM   1911  C   ASN A 237       9.867   4.922 -18.797  1.00 96.38           C  
ATOM   1912  CB  ASN A 237       7.594   5.637 -19.594  1.00 96.38           C  
ATOM   1913  O   ASN A 237      10.508   4.672 -19.812  1.00 96.38           O  
ATOM   1914  CG  ASN A 237       6.109   5.336 -19.641  1.00 96.38           C  
ATOM   1915  ND2 ASN A 237       5.293   6.379 -19.656  1.00 96.38           N  
ATOM   1916  OD1 ASN A 237       5.703   4.172 -19.688  1.00 96.38           O  
ATOM   1917  N   SER A 238      10.398   5.500 -17.797  1.00 95.81           N  
ATOM   1918  CA  SER A 238      11.812   5.840 -17.766  1.00 95.81           C  
ATOM   1919  C   SER A 238      12.562   4.988 -16.750  1.00 95.81           C  
ATOM   1920  CB  SER A 238      12.000   7.320 -17.438  1.00 95.81           C  
ATOM   1921  O   SER A 238      12.414   5.188 -15.539  1.00 95.81           O  
ATOM   1922  OG  SER A 238      11.391   8.133 -18.422  1.00 95.81           O  
ATOM   1923  N   CYS A 239      13.484   4.203 -17.188  1.00 95.88           N  
ATOM   1924  CA  CYS A 239      14.109   3.188 -16.344  1.00 95.88           C  
ATOM   1925  C   CYS A 239      15.195   3.801 -15.461  1.00 95.88           C  
ATOM   1926  CB  CYS A 239      14.703   2.068 -17.188  1.00 95.88           C  
ATOM   1927  O   CYS A 239      15.789   3.113 -14.625  1.00 95.88           O  
ATOM   1928  SG  CYS A 239      15.961   2.631 -18.359  1.00 95.88           S  
ATOM   1929  N   ASN A 240      15.469   5.086 -15.633  1.00 94.75           N  
ATOM   1930  CA  ASN A 240      16.516   5.734 -14.844  1.00 94.75           C  
ATOM   1931  C   ASN A 240      15.914   6.695 -13.812  1.00 94.75           C  
ATOM   1932  CB  ASN A 240      17.500   6.473 -15.750  1.00 94.75           C  
ATOM   1933  O   ASN A 240      16.656   7.355 -13.078  1.00 94.75           O  
ATOM   1934  CG  ASN A 240      16.828   7.531 -16.594  1.00 94.75           C  
ATOM   1935  ND2 ASN A 240      17.406   8.727 -16.625  1.00 94.75           N  
ATOM   1936  OD1 ASN A 240      15.789   7.281 -17.219  1.00 94.75           O  
ATOM   1937  N   THR A 241      14.602   6.770 -13.820  1.00 95.75           N  
ATOM   1938  CA  THR A 241      13.945   7.754 -12.977  1.00 95.75           C  
ATOM   1939  C   THR A 241      13.102   7.066 -11.898  1.00 95.75           C  
ATOM   1940  CB  THR A 241      13.055   8.703 -13.797  1.00 95.75           C  
ATOM   1941  O   THR A 241      12.391   6.109 -12.188  1.00 95.75           O  
ATOM   1942  CG2 THR A 241      12.438   9.781 -12.922  1.00 95.75           C  
ATOM   1943  OG1 THR A 241      13.844   9.320 -14.820  1.00 95.75           O  
ATOM   1944  N   PHE A 242      13.297   7.508 -10.688  1.00 97.31           N  
ATOM   1945  CA  PHE A 242      12.461   7.023  -9.594  1.00 97.31           C  
ATOM   1946  C   PHE A 242      12.172   8.141  -8.602  1.00 97.31           C  
ATOM   1947  CB  PHE A 242      13.141   5.848  -8.883  1.00 97.31           C  
ATOM   1948  O   PHE A 242      12.789   9.203  -8.656  1.00 97.31           O  
ATOM   1949  CG  PHE A 242      14.305   6.250  -8.023  1.00 97.31           C  
ATOM   1950  CD1 PHE A 242      15.562   6.457  -8.586  1.00 97.31           C  
ATOM   1951  CD2 PHE A 242      14.148   6.418  -6.656  1.00 97.31           C  
ATOM   1952  CE1 PHE A 242      16.641   6.832  -7.793  1.00 97.31           C  
ATOM   1953  CE2 PHE A 242      15.227   6.793  -5.855  1.00 97.31           C  
ATOM   1954  CZ  PHE A 242      16.469   6.996  -6.426  1.00 97.31           C  
ATOM   1955  N   VAL A 243      11.172   7.898  -7.809  1.00 97.75           N  
ATOM   1956  CA  VAL A 243      10.766   8.883  -6.812  1.00 97.75           C  
ATOM   1957  C   VAL A 243      10.727   8.234  -5.430  1.00 97.75           C  
ATOM   1958  CB  VAL A 243       9.391   9.500  -7.148  1.00 97.75           C  
ATOM   1959  O   VAL A 243      10.516   7.027  -5.309  1.00 97.75           O  
ATOM   1960  CG1 VAL A 243       8.281   8.461  -6.973  1.00 97.75           C  
ATOM   1961  CG2 VAL A 243       9.125  10.727  -6.277  1.00 97.75           C  
ATOM   1962  N   TYR A 244      10.992   9.000  -4.406  1.00 97.88           N  
ATOM   1963  CA  TYR A 244      10.719   8.547  -3.047  1.00 97.88           C  
ATOM   1964  C   TYR A 244      10.195   9.695  -2.188  1.00 97.88           C  
ATOM   1965  CB  TYR A 244      11.977   7.949  -2.412  1.00 97.88           C  
ATOM   1966  O   TYR A 244      10.477  10.859  -2.465  1.00 97.88           O  
ATOM   1967  CG  TYR A 244      13.047   8.969  -2.105  1.00 97.88           C  
ATOM   1968  CD1 TYR A 244      14.016   9.305  -3.049  1.00 97.88           C  
ATOM   1969  CD2 TYR A 244      13.086   9.609  -0.869  1.00 97.88           C  
ATOM   1970  CE1 TYR A 244      15.000  10.242  -2.770  1.00 97.88           C  
ATOM   1971  CE2 TYR A 244      14.070  10.547  -0.577  1.00 97.88           C  
ATOM   1972  OH  TYR A 244      15.992  11.789  -1.249  1.00 97.88           O  
ATOM   1973  CZ  TYR A 244      15.023  10.859  -1.532  1.00 97.88           C  
ATOM   1974  N   SER A 245       9.367   9.344  -1.267  1.00 97.62           N  
ATOM   1975  CA  SER A 245       8.766  10.305  -0.353  1.00 97.62           C  
ATOM   1976  C   SER A 245       9.336  10.172   1.054  1.00 97.62           C  
ATOM   1977  CB  SER A 245       7.246  10.117  -0.313  1.00 97.62           C  
ATOM   1978  O   SER A 245      10.047   9.211   1.350  1.00 97.62           O  
ATOM   1979  OG  SER A 245       6.906   8.820   0.129  1.00 97.62           O  
ATOM   1980  N   SER A 246       8.977  11.203   1.899  1.00 95.44           N  
ATOM   1981  CA  SER A 246       9.547  11.219   3.240  1.00 95.44           C  
ATOM   1982  C   SER A 246       8.492  11.539   4.289  1.00 95.44           C  
ATOM   1983  CB  SER A 246      10.688  12.242   3.326  1.00 95.44           C  
ATOM   1984  O   SER A 246       7.375  11.945   3.953  1.00 95.44           O  
ATOM   1985  OG  SER A 246      10.172  13.539   3.568  1.00 95.44           O  
ATOM   1986  N   SER A 247       8.922  11.375   5.504  1.00 94.31           N  
ATOM   1987  CA  SER A 247       8.070  11.664   6.652  1.00 94.31           C  
ATOM   1988  C   SER A 247       7.875  13.164   6.832  1.00 94.31           C  
ATOM   1989  CB  SER A 247       8.664  11.062   7.926  1.00 94.31           C  
ATOM   1990  O   SER A 247       6.988  13.602   7.570  1.00 94.31           O  
ATOM   1991  OG  SER A 247       9.953  11.594   8.172  1.00 94.31           O  
ATOM   1992  N   LYS A 248       8.617  13.992   6.137  1.00 92.12           N  
ATOM   1993  CA  LYS A 248       8.500  15.445   6.227  1.00 92.12           C  
ATOM   1994  C   LYS A 248       7.508  15.984   5.199  1.00 92.12           C  
ATOM   1995  CB  LYS A 248       9.867  16.109   6.031  1.00 92.12           C  
ATOM   1996  O   LYS A 248       7.270  17.188   5.133  1.00 92.12           O  
ATOM   1997  CG  LYS A 248      10.812  15.914   7.207  1.00 92.12           C  
ATOM   1998  CD  LYS A 248      12.086  16.750   7.035  1.00 92.12           C  
ATOM   1999  CE  LYS A 248      12.992  16.641   8.250  1.00 92.12           C  
ATOM   2000  NZ  LYS A 248      14.250  17.422   8.078  1.00 92.12           N  
ATOM   2001  N   GLY A 249       7.004  15.078   4.348  1.00 94.50           N  
ATOM   2002  CA  GLY A 249       6.047  15.500   3.334  1.00 94.50           C  
ATOM   2003  C   GLY A 249       6.707  15.945   2.041  1.00 94.50           C  
ATOM   2004  O   GLY A 249       6.078  16.609   1.217  1.00 94.50           O  
ATOM   2005  N   THR A 250       7.926  15.594   1.923  1.00 94.50           N  
ATOM   2006  CA  THR A 250       8.656  15.961   0.713  1.00 94.50           C  
ATOM   2007  C   THR A 250       8.766  14.766  -0.233  1.00 94.50           C  
ATOM   2008  CB  THR A 250      10.062  16.484   1.047  1.00 94.50           C  
ATOM   2009  O   THR A 250       8.633  13.617   0.191  1.00 94.50           O  
ATOM   2010  CG2 THR A 250       9.992  17.672   1.997  1.00 94.50           C  
ATOM   2011  OG1 THR A 250      10.820  15.438   1.662  1.00 94.50           O  
ATOM   2012  N   ILE A 251       8.969  15.117  -1.519  1.00 96.44           N  
ATOM   2013  CA  ILE A 251       9.148  14.125  -2.570  1.00 96.44           C  
ATOM   2014  C   ILE A 251      10.414  14.445  -3.365  1.00 96.44           C  
ATOM   2015  CB  ILE A 251       7.926  14.062  -3.512  1.00 96.44           C  
ATOM   2016  O   ILE A 251      10.641  15.594  -3.752  1.00 96.44           O  
ATOM   2017  CG1 ILE A 251       6.633  13.953  -2.697  1.00 96.44           C  
ATOM   2018  CG2 ILE A 251       8.055  12.891  -4.492  1.00 96.44           C  
ATOM   2019  CD1 ILE A 251       5.422  14.586  -3.375  1.00 96.44           C  
ATOM   2020  N   ARG A 252      11.148  13.477  -3.621  1.00 96.00           N  
ATOM   2021  CA  ARG A 252      12.367  13.656  -4.406  1.00 96.00           C  
ATOM   2022  C   ARG A 252      12.328  12.797  -5.668  1.00 96.00           C  
ATOM   2023  CB  ARG A 252      13.602  13.312  -3.572  1.00 96.00           C  
ATOM   2024  O   ARG A 252      12.195  11.578  -5.590  1.00 96.00           O  
ATOM   2025  CG  ARG A 252      13.898  14.320  -2.475  1.00 96.00           C  
ATOM   2026  CD  ARG A 252      15.125  13.922  -1.663  1.00 96.00           C  
ATOM   2027  NE  ARG A 252      15.453  14.922  -0.653  1.00 96.00           N  
ATOM   2028  NH1 ARG A 252      14.172  13.961   1.014  1.00 96.00           N  
ATOM   2029  NH2 ARG A 252      15.352  15.883   1.432  1.00 96.00           N  
ATOM   2030  CZ  ARG A 252      14.992  14.922   0.595  1.00 96.00           C  
ATOM   2031  N   LEU A 253      12.406  13.445  -6.707  1.00 95.88           N  
ATOM   2032  CA  LEU A 253      12.531  12.781  -7.996  1.00 95.88           C  
ATOM   2033  C   LEU A 253      13.992  12.633  -8.398  1.00 95.88           C  
ATOM   2034  CB  LEU A 253      11.773  13.555  -9.078  1.00 95.88           C  
ATOM   2035  O   LEU A 253      14.688  13.633  -8.617  1.00 95.88           O  
ATOM   2036  CG  LEU A 253      11.695  12.906 -10.453  1.00 95.88           C  
ATOM   2037  CD1 LEU A 253      10.781  11.680 -10.414  1.00 95.88           C  
ATOM   2038  CD2 LEU A 253      11.203  13.906 -11.500  1.00 95.88           C  
ATOM   2039  N   CYS A 254      14.359  11.445  -8.602  1.00 94.69           N  
ATOM   2040  CA  CYS A 254      15.781  11.172  -8.781  1.00 94.69           C  
ATOM   2041  C   CYS A 254      16.062  10.586 -10.164  1.00 94.69           C  
ATOM   2042  CB  CYS A 254      16.281  10.211  -7.703  1.00 94.69           C  
ATOM   2043  O   CYS A 254      15.203   9.906 -10.734  1.00 94.69           O  
ATOM   2044  SG  CYS A 254      16.016  10.805  -6.020  1.00 94.69           S  
ATOM   2045  N   ASP A 255      17.219  10.914 -10.672  1.00 91.94           N  
ATOM   2046  CA  ASP A 255      17.766  10.344 -11.891  1.00 91.94           C  
ATOM   2047  C   ASP A 255      19.031   9.539 -11.594  1.00 91.94           C  
ATOM   2048  CB  ASP A 255      18.078  11.445 -12.906  1.00 91.94           C  
ATOM   2049  O   ASP A 255      20.047  10.086 -11.148  1.00 91.94           O  
ATOM   2050  CG  ASP A 255      18.438  10.906 -14.281  1.00 91.94           C  
ATOM   2051  OD1 ASP A 255      18.875   9.734 -14.383  1.00 91.94           O  
ATOM   2052  OD2 ASP A 255      18.297  11.656 -15.273  1.00 91.94           O  
ATOM   2053  N   MET A 256      19.031   8.320 -11.828  1.00 88.88           N  
ATOM   2054  CA  MET A 256      20.109   7.406 -11.461  1.00 88.88           C  
ATOM   2055  C   MET A 256      21.344   7.664 -12.305  1.00 88.88           C  
ATOM   2056  CB  MET A 256      19.656   5.953 -11.625  1.00 88.88           C  
ATOM   2057  O   MET A 256      22.438   7.215 -11.953  1.00 88.88           O  
ATOM   2058  CG  MET A 256      18.609   5.516 -10.602  1.00 88.88           C  
ATOM   2059  SD  MET A 256      18.312   3.703 -10.633  1.00 88.88           S  
ATOM   2060  CE  MET A 256      17.609   3.520 -12.297  1.00 88.88           C  
ATOM   2061  N   ARG A 257      21.219   8.289 -13.391  1.00 84.38           N  
ATOM   2062  CA  ARG A 257      22.359   8.578 -14.258  1.00 84.38           C  
ATOM   2063  C   ARG A 257      23.172   9.750 -13.711  1.00 84.38           C  
ATOM   2064  CB  ARG A 257      21.891   8.883 -15.680  1.00 84.38           C  
ATOM   2065  O   ARG A 257      24.328   9.945 -14.109  1.00 84.38           O  
ATOM   2066  CG  ARG A 257      21.141   7.742 -16.344  1.00 84.38           C  
ATOM   2067  CD  ARG A 257      20.531   8.164 -17.672  1.00 84.38           C  
ATOM   2068  NE  ARG A 257      19.453   9.133 -17.484  1.00 84.38           N  
ATOM   2069  NH1 ARG A 257      18.984   9.344 -19.734  1.00 84.38           N  
ATOM   2070  NH2 ARG A 257      17.781  10.539 -18.203  1.00 84.38           N  
ATOM   2071  CZ  ARG A 257      18.734   9.672 -18.469  1.00 84.38           C  
ATOM   2072  N   ALA A 258      22.625  10.500 -12.875  1.00 78.50           N  
ATOM   2073  CA  ALA A 258      23.250  11.742 -12.430  1.00 78.50           C  
ATOM   2074  C   ALA A 258      24.312  11.461 -11.367  1.00 78.50           C  
ATOM   2075  CB  ALA A 258      22.203  12.703 -11.883  1.00 78.50           C  
ATOM   2076  O   ALA A 258      25.328  12.164 -11.289  1.00 78.50           O  
ATOM   2077  N   SER A 259      24.094  10.508 -10.445  1.00 75.06           N  
ATOM   2078  CA  SER A 259      25.031  10.180  -9.375  1.00 75.06           C  
ATOM   2079  C   SER A 259      24.828   8.758  -8.867  1.00 75.06           C  
ATOM   2080  CB  SER A 259      24.875  11.172  -8.219  1.00 75.06           C  
ATOM   2081  O   SER A 259      23.781   8.156  -9.117  1.00 75.06           O  
ATOM   2082  OG  SER A 259      25.859  10.938  -7.227  1.00 75.06           O  
ATOM   2083  N   ALA A 260      25.844   8.242  -8.227  1.00 69.81           N  
ATOM   2084  CA  ALA A 260      25.734   6.922  -7.621  1.00 69.81           C  
ATOM   2085  C   ALA A 260      24.688   6.914  -6.512  1.00 69.81           C  
ATOM   2086  CB  ALA A 260      27.078   6.465  -7.078  1.00 69.81           C  
ATOM   2087  O   ALA A 260      23.844   6.008  -6.445  1.00 69.81           O  
ATOM   2088  N   LEU A 261      24.859   8.023  -5.762  1.00 75.56           N  
ATOM   2089  CA  LEU A 261      23.812   8.258  -4.770  1.00 75.56           C  
ATOM   2090  C   LEU A 261      22.875   9.367  -5.230  1.00 75.56           C  
ATOM   2091  CB  LEU A 261      24.422   8.625  -3.418  1.00 75.56           C  
ATOM   2092  O   LEU A 261      23.297  10.500  -5.461  1.00 75.56           O  
ATOM   2093  CG  LEU A 261      25.094   7.484  -2.646  1.00 75.56           C  
ATOM   2094  CD1 LEU A 261      25.875   8.031  -1.452  1.00 75.56           C  
ATOM   2095  CD2 LEU A 261      24.047   6.465  -2.193  1.00 75.56           C  
ATOM   2096  N   CYS A 262      21.656   9.062  -5.465  1.00 79.06           N  
ATOM   2097  CA  CYS A 262      20.703   9.906  -6.168  1.00 79.06           C  
ATOM   2098  C   CYS A 262      20.047  10.906  -5.223  1.00 79.06           C  
ATOM   2099  CB  CYS A 262      19.625   9.055  -6.840  1.00 79.06           C  
ATOM   2100  O   CYS A 262      19.188  11.695  -5.633  1.00 79.06           O  
ATOM   2101  SG  CYS A 262      20.250   7.969  -8.141  1.00 79.06           S  
ATOM   2102  N   ASP A 263      20.469  10.930  -4.008  1.00 71.44           N  
ATOM   2103  CA  ASP A 263      19.828  11.820  -3.049  1.00 71.44           C  
ATOM   2104  C   ASP A 263      20.234  13.273  -3.277  1.00 71.44           C  
ATOM   2105  CB  ASP A 263      20.156  11.398  -1.616  1.00 71.44           C  
ATOM   2106  O   ASP A 263      19.469  14.195  -2.996  1.00 71.44           O  
ATOM   2107  CG  ASP A 263      21.641  11.242  -1.373  1.00 71.44           C  
ATOM   2108  OD1 ASP A 263      22.406  11.094  -2.350  1.00 71.44           O  
ATOM   2109  OD2 ASP A 263      22.062  11.273  -0.193  1.00 71.44           O  
ATOM   2110  N   ARG A 264      21.344  13.539  -3.910  1.00 72.56           N  
ATOM   2111  CA  ARG A 264      21.859  14.898  -4.062  1.00 72.56           C  
ATOM   2112  C   ARG A 264      21.359  15.531  -5.355  1.00 72.56           C  
ATOM   2113  CB  ARG A 264      23.391  14.891  -4.035  1.00 72.56           C  
ATOM   2114  O   ARG A 264      21.141  16.750  -5.414  1.00 72.56           O  
ATOM   2115  CG  ARG A 264      23.984  14.484  -2.699  1.00 72.56           C  
ATOM   2116  CD  ARG A 264      25.500  14.594  -2.697  1.00 72.56           C  
ATOM   2117  NE  ARG A 264      26.078  14.156  -1.424  1.00 72.56           N  
ATOM   2118  NH1 ARG A 264      28.266  14.453  -2.070  1.00 72.56           N  
ATOM   2119  NH2 ARG A 264      27.781  13.695   0.036  1.00 72.56           N  
ATOM   2120  CZ  ARG A 264      27.375  14.102  -1.156  1.00 72.56           C  
ATOM   2121  N   HIS A 265      21.234  14.750  -6.363  1.00 70.38           N  
ATOM   2122  CA  HIS A 265      20.797  15.266  -7.652  1.00 70.38           C  
ATOM   2123  C   HIS A 265      19.359  14.844  -7.957  1.00 70.38           C  
ATOM   2124  CB  HIS A 265      21.734  14.789  -8.766  1.00 70.38           C  
ATOM   2125  O   HIS A 265      19.141  13.883  -8.695  1.00 70.38           O  
ATOM   2126  CG  HIS A 265      23.141  15.297  -8.633  1.00 70.38           C  
ATOM   2127  CD2 HIS A 265      24.250  14.688  -8.180  1.00 70.38           C  
ATOM   2128  ND1 HIS A 265      23.500  16.578  -8.977  1.00 70.38           N  
ATOM   2129  CE1 HIS A 265      24.797  16.734  -8.742  1.00 70.38           C  
ATOM   2130  NE2 HIS A 265      25.281  15.602  -8.266  1.00 70.38           N  
ATOM   2131  N   SER A 266      18.500  15.484  -7.289  1.00 80.94           N  
ATOM   2132  CA  SER A 266      17.078  15.164  -7.445  1.00 80.94           C  
ATOM   2133  C   SER A 266      16.234  16.422  -7.492  1.00 80.94           C  
ATOM   2134  CB  SER A 266      16.609  14.266  -6.301  1.00 80.94           C  
ATOM   2135  O   SER A 266      16.672  17.500  -7.066  1.00 80.94           O  
ATOM   2136  OG  SER A 266      16.719  14.938  -5.055  1.00 80.94           O  
ATOM   2137  N   LYS A 267      15.195  16.312  -8.219  1.00 86.31           N  
ATOM   2138  CA  LYS A 267      14.172  17.359  -8.133  1.00 86.31           C  
ATOM   2139  C   LYS A 267      13.352  17.219  -6.859  1.00 86.31           C  
ATOM   2140  CB  LYS A 267      13.258  17.312  -9.359  1.00 86.31           C  
ATOM   2141  O   LYS A 267      12.875  16.125  -6.535  1.00 86.31           O  
ATOM   2142  CG  LYS A 267      13.938  17.719 -10.656  1.00 86.31           C  
ATOM   2143  CD  LYS A 267      12.953  17.750 -11.820  1.00 86.31           C  
ATOM   2144  CE  LYS A 267      13.641  18.141 -13.125  1.00 86.31           C  
ATOM   2145  NZ  LYS A 267      12.672  18.188 -14.266  1.00 86.31           N  
ATOM   2146  N   LEU A 268      13.227  18.328  -6.160  1.00 86.44           N  
ATOM   2147  CA  LEU A 268      12.516  18.328  -4.891  1.00 86.44           C  
ATOM   2148  C   LEU A 268      11.102  18.875  -5.062  1.00 86.44           C  
ATOM   2149  CB  LEU A 268      13.266  19.156  -3.846  1.00 86.44           C  
ATOM   2150  O   LEU A 268      10.914  19.953  -5.633  1.00 86.44           O  
ATOM   2151  CG  LEU A 268      12.641  19.219  -2.453  1.00 86.44           C  
ATOM   2152  CD1 LEU A 268      12.617  17.844  -1.811  1.00 86.44           C  
ATOM   2153  CD2 LEU A 268      13.398  20.219  -1.576  1.00 86.44           C  
ATOM   2154  N   PHE A 269      10.141  18.094  -4.688  1.00 86.50           N  
ATOM   2155  CA  PHE A 269       8.734  18.500  -4.691  1.00 86.50           C  
ATOM   2156  C   PHE A 269       8.242  18.750  -3.270  1.00 86.50           C  
ATOM   2157  CB  PHE A 269       7.871  17.438  -5.371  1.00 86.50           C  
ATOM   2158  O   PHE A 269       8.164  17.812  -2.465  1.00 86.50           O  
ATOM   2159  CG  PHE A 269       8.180  17.250  -6.832  1.00 86.50           C  
ATOM   2160  CD1 PHE A 269       7.328  17.766  -7.809  1.00 86.50           C  
ATOM   2161  CD2 PHE A 269       9.320  16.562  -7.230  1.00 86.50           C  
ATOM   2162  CE1 PHE A 269       7.613  17.594  -9.164  1.00 86.50           C  
ATOM   2163  CE2 PHE A 269       9.609  16.391  -8.586  1.00 86.50           C  
ATOM   2164  CZ  PHE A 269       8.750  16.891  -9.547  1.00 86.50           C  
ATOM   2165  N   GLU A 270       7.922  19.922  -2.900  1.00 87.75           N  
ATOM   2166  CA  GLU A 270       7.438  20.281  -1.571  1.00 87.75           C  
ATOM   2167  C   GLU A 270       6.621  21.578  -1.612  1.00 87.75           C  
ATOM   2168  CB  GLU A 270       8.609  20.438  -0.597  1.00 87.75           C  
ATOM   2169  O   GLU A 270       6.871  22.453  -2.443  1.00 87.75           O  
ATOM   2170  CG  GLU A 270       9.547  21.594  -0.935  1.00 87.75           C  
ATOM   2171  CD  GLU A 270      10.688  21.750   0.059  1.00 87.75           C  
ATOM   2172  OE1 GLU A 270      11.508  22.672  -0.098  1.00 87.75           O  
ATOM   2173  OE2 GLU A 270      10.766  20.922   1.002  1.00 87.75           O  
ATOM   2174  N   GLU A 271       5.594  21.578  -0.787  1.00 84.31           N  
ATOM   2175  CA  GLU A 271       4.805  22.797  -0.640  1.00 84.31           C  
ATOM   2176  C   GLU A 271       5.465  23.766   0.329  1.00 84.31           C  
ATOM   2177  CB  GLU A 271       3.387  22.469  -0.165  1.00 84.31           C  
ATOM   2178  O   GLU A 271       5.926  23.375   1.402  1.00 84.31           O  
ATOM   2179  CG  GLU A 271       2.494  21.875  -1.252  1.00 84.31           C  
ATOM   2180  CD  GLU A 271       1.070  21.625  -0.785  1.00 84.31           C  
ATOM   2181  OE1 GLU A 271       0.136  21.688  -1.615  1.00 84.31           O  
ATOM   2182  OE2 GLU A 271       0.889  21.344   0.422  1.00 84.31           O  
ATOM   2183  N   PRO A 272       5.516  24.922  -0.140  1.00 80.00           N  
ATOM   2184  CA  PRO A 272       6.051  25.906   0.814  1.00 80.00           C  
ATOM   2185  C   PRO A 272       5.215  26.000   2.088  1.00 80.00           C  
ATOM   2186  CB  PRO A 272       6.012  27.219   0.033  1.00 80.00           C  
ATOM   2187  O   PRO A 272       3.984  26.016   2.023  1.00 80.00           O  
ATOM   2188  CG  PRO A 272       5.617  26.828  -1.354  1.00 80.00           C  
ATOM   2189  CD  PRO A 272       5.137  25.406  -1.331  1.00 80.00           C  
ATOM   2190  N   GLU A 273       5.809  25.719   3.227  1.00 75.56           N  
ATOM   2191  CA  GLU A 273       5.078  25.781   4.488  1.00 75.56           C  
ATOM   2192  C   GLU A 273       5.383  27.062   5.246  1.00 75.56           C  
ATOM   2193  CB  GLU A 273       5.418  24.562   5.359  1.00 75.56           C  
ATOM   2194  O   GLU A 273       6.531  27.500   5.301  1.00 75.56           O  
ATOM   2195  CG  GLU A 273       4.195  23.828   5.883  1.00 75.56           C  
ATOM   2196  CD  GLU A 273       4.543  22.703   6.840  1.00 75.56           C  
ATOM   2197  OE1 GLU A 273       3.615  22.062   7.391  1.00 75.56           O  
ATOM   2198  OE2 GLU A 273       5.750  22.453   7.043  1.00 75.56           O  
ATOM   2199  N   ASP A 274       4.281  27.594   5.676  1.00 76.50           N  
ATOM   2200  CA  ASP A 274       4.449  28.719   6.602  1.00 76.50           C  
ATOM   2201  C   ASP A 274       4.977  28.234   7.953  1.00 76.50           C  
ATOM   2202  CB  ASP A 274       3.127  29.469   6.785  1.00 76.50           C  
ATOM   2203  O   ASP A 274       4.324  27.438   8.633  1.00 76.50           O  
ATOM   2204  CG  ASP A 274       3.287  30.781   7.516  1.00 76.50           C  
ATOM   2205  OD1 ASP A 274       4.332  31.000   8.172  1.00 76.50           O  
ATOM   2206  OD2 ASP A 274       2.361  31.625   7.441  1.00 76.50           O  
ATOM   2207  N   PRO A 275       6.164  28.609   8.258  1.00 76.69           N  
ATOM   2208  CA  PRO A 275       6.742  28.156   9.531  1.00 76.69           C  
ATOM   2209  C   PRO A 275       5.816  28.422  10.719  1.00 76.69           C  
ATOM   2210  CB  PRO A 275       8.023  28.984   9.641  1.00 76.69           C  
ATOM   2211  O   PRO A 275       5.883  27.719  11.727  1.00 76.69           O  
ATOM   2212  CG  PRO A 275       8.305  29.453   8.250  1.00 76.69           C  
ATOM   2213  CD  PRO A 275       7.023  29.422   7.469  1.00 76.69           C  
ATOM   2214  N   SER A 276       4.984  29.422  10.609  1.00 75.94           N  
ATOM   2215  CA  SER A 276       4.062  29.750  11.695  1.00 75.94           C  
ATOM   2216  C   SER A 276       2.998  28.672  11.859  1.00 75.94           C  
ATOM   2217  CB  SER A 276       3.396  31.109  11.430  1.00 75.94           C  
ATOM   2218  O   SER A 276       2.379  28.578  12.922  1.00 75.94           O  
ATOM   2219  OG  SER A 276       2.555  31.047  10.289  1.00 75.94           O  
ATOM   2220  N   ASN A 277       2.871  27.875  10.867  1.00 76.25           N  
ATOM   2221  CA  ASN A 277       1.845  26.828  10.898  1.00 76.25           C  
ATOM   2222  C   ASN A 277       2.414  25.500  11.359  1.00 76.25           C  
ATOM   2223  CB  ASN A 277       1.190  26.688   9.523  1.00 76.25           C  
ATOM   2224  O   ASN A 277       1.682  24.516  11.469  1.00 76.25           O  
ATOM   2225  CG  ASN A 277       0.263  27.844   9.188  1.00 76.25           C  
ATOM   2226  ND2 ASN A 277      -0.025  28.016   7.906  1.00 76.25           N  
ATOM   2227  OD1 ASN A 277      -0.190  28.562  10.078  1.00 76.25           O  
ATOM   2228  N   ARG A 278       3.654  25.484  11.648  1.00 81.44           N  
ATOM   2229  CA  ARG A 278       4.285  24.234  12.047  1.00 81.44           C  
ATOM   2230  C   ARG A 278       3.879  23.844  13.469  1.00 81.44           C  
ATOM   2231  CB  ARG A 278       5.809  24.344  11.945  1.00 81.44           C  
ATOM   2232  O   ARG A 278       3.848  24.688  14.359  1.00 81.44           O  
ATOM   2233  CG  ARG A 278       6.512  23.000  11.836  1.00 81.44           C  
ATOM   2234  CD  ARG A 278       8.000  23.156  11.570  1.00 81.44           C  
ATOM   2235  NE  ARG A 278       8.688  21.875  11.516  1.00 81.44           N  
ATOM   2236  NH1 ARG A 278      10.758  22.750  11.008  1.00 81.44           N  
ATOM   2237  NH2 ARG A 278      10.500  20.484  11.227  1.00 81.44           N  
ATOM   2238  CZ  ARG A 278       9.977  21.703  11.250  1.00 81.44           C  
ATOM   2239  N   SER A 279       3.350  22.766  13.602  1.00 82.69           N  
ATOM   2240  CA  SER A 279       2.938  22.219  14.891  1.00 82.69           C  
ATOM   2241  C   SER A 279       3.301  20.734  15.000  1.00 82.69           C  
ATOM   2242  CB  SER A 279       1.434  22.391  15.094  1.00 82.69           C  
ATOM   2243  O   SER A 279       3.777  20.141  14.039  1.00 82.69           O  
ATOM   2244  OG  SER A 279       0.705  21.453  14.320  1.00 82.69           O  
ATOM   2245  N   PHE A 280       3.111  20.188  16.250  1.00 84.62           N  
ATOM   2246  CA  PHE A 280       3.352  18.781  16.500  1.00 84.62           C  
ATOM   2247  C   PHE A 280       2.562  17.906  15.539  1.00 84.62           C  
ATOM   2248  CB  PHE A 280       2.980  18.422  17.953  1.00 84.62           C  
ATOM   2249  O   PHE A 280       3.123  17.016  14.898  1.00 84.62           O  
ATOM   2250  CG  PHE A 280       3.061  16.953  18.250  1.00 84.62           C  
ATOM   2251  CD1 PHE A 280       1.911  16.172  18.297  1.00 84.62           C  
ATOM   2252  CD2 PHE A 280       4.285  16.359  18.516  1.00 84.62           C  
ATOM   2253  CE1 PHE A 280       1.982  14.812  18.578  1.00 84.62           C  
ATOM   2254  CE2 PHE A 280       4.363  14.992  18.797  1.00 84.62           C  
ATOM   2255  CZ  PHE A 280       3.211  14.227  18.828  1.00 84.62           C  
ATOM   2256  N   PHE A 281       1.310  18.234  15.328  1.00 90.94           N  
ATOM   2257  CA  PHE A 281       0.458  17.422  14.469  1.00 90.94           C  
ATOM   2258  C   PHE A 281       0.762  17.672  13.000  1.00 90.94           C  
ATOM   2259  CB  PHE A 281      -1.021  17.688  14.758  1.00 90.94           C  
ATOM   2260  O   PHE A 281       0.645  16.766  12.164  1.00 90.94           O  
ATOM   2261  CG  PHE A 281      -1.530  17.031  16.016  1.00 90.94           C  
ATOM   2262  CD1 PHE A 281      -1.432  15.656  16.188  1.00 90.94           C  
ATOM   2263  CD2 PHE A 281      -2.107  17.797  17.016  1.00 90.94           C  
ATOM   2264  CE1 PHE A 281      -1.901  15.047  17.344  1.00 90.94           C  
ATOM   2265  CE2 PHE A 281      -2.580  17.188  18.188  1.00 90.94           C  
ATOM   2266  CZ  PHE A 281      -2.477  15.820  18.344  1.00 90.94           C  
ATOM   2267  N   SER A 282       1.142  18.859  12.664  1.00 89.25           N  
ATOM   2268  CA  SER A 282       1.462  19.156  11.266  1.00 89.25           C  
ATOM   2269  C   SER A 282       2.588  18.266  10.758  1.00 89.25           C  
ATOM   2270  CB  SER A 282       1.854  20.625  11.109  1.00 89.25           C  
ATOM   2271  O   SER A 282       2.566  17.828   9.602  1.00 89.25           O  
ATOM   2272  OG  SER A 282       3.125  20.875  11.688  1.00 89.25           O  
ATOM   2273  N   GLU A 283       3.475  17.953  11.609  1.00 87.62           N  
ATOM   2274  CA  GLU A 283       4.582  17.078  11.227  1.00 87.62           C  
ATOM   2275  C   GLU A 283       4.098  15.656  10.977  1.00 87.62           C  
ATOM   2276  CB  GLU A 283       5.668  17.094  12.305  1.00 87.62           C  
ATOM   2277  O   GLU A 283       4.523  15.008  10.023  1.00 87.62           O  
ATOM   2278  CG  GLU A 283       6.957  16.406  11.883  1.00 87.62           C  
ATOM   2279  CD  GLU A 283       8.039  16.453  12.945  1.00 87.62           C  
ATOM   2280  OE1 GLU A 283       9.055  15.727  12.812  1.00 87.62           O  
ATOM   2281  OE2 GLU A 283       7.879  17.219  13.914  1.00 87.62           O  
ATOM   2282  N   ILE A 284       3.236  15.242  11.758  1.00 91.88           N  
ATOM   2283  CA  ILE A 284       2.762  13.867  11.672  1.00 91.88           C  
ATOM   2284  C   ILE A 284       1.867  13.703  10.445  1.00 91.88           C  
ATOM   2285  CB  ILE A 284       1.997  13.453  12.953  1.00 91.88           C  
ATOM   2286  O   ILE A 284       2.045  12.766   9.664  1.00 91.88           O  
ATOM   2287  CG1 ILE A 284       2.922  13.523  14.172  1.00 91.88           C  
ATOM   2288  CG2 ILE A 284       1.399  12.055  12.797  1.00 91.88           C  
ATOM   2289  CD1 ILE A 284       2.227  13.227  15.492  1.00 91.88           C  
ATOM   2290  N   ILE A 285       0.959  14.617  10.234  1.00 94.62           N  
ATOM   2291  CA  ILE A 285      -0.044  14.461   9.188  1.00 94.62           C  
ATOM   2292  C   ILE A 285       0.576  14.773   7.828  1.00 94.62           C  
ATOM   2293  CB  ILE A 285      -1.272  15.359   9.438  1.00 94.62           C  
ATOM   2294  O   ILE A 285      -0.007  14.461   6.785  1.00 94.62           O  
ATOM   2295  CG1 ILE A 285      -0.852  16.828   9.484  1.00 94.62           C  
ATOM   2296  CG2 ILE A 285      -1.984  14.953  10.734  1.00 94.62           C  
ATOM   2297  CD1 ILE A 285      -2.014  17.812   9.641  1.00 94.62           C  
ATOM   2298  N   SER A 286       1.738  15.391   7.844  1.00 93.31           N  
ATOM   2299  CA  SER A 286       2.400  15.727   6.586  1.00 93.31           C  
ATOM   2300  C   SER A 286       3.105  14.516   5.988  1.00 93.31           C  
ATOM   2301  CB  SER A 286       3.408  16.859   6.801  1.00 93.31           C  
ATOM   2302  O   SER A 286       3.504  14.531   4.824  1.00 93.31           O  
ATOM   2303  OG  SER A 286       4.418  16.469   7.715  1.00 93.31           O  
ATOM   2304  N   SER A 287       3.309  13.523   6.812  1.00 95.19           N  
ATOM   2305  CA  SER A 287       4.004  12.328   6.344  1.00 95.19           C  
ATOM   2306  C   SER A 287       3.279  11.695   5.160  1.00 95.19           C  
ATOM   2307  CB  SER A 287       4.137  11.312   7.477  1.00 95.19           C  
ATOM   2308  O   SER A 287       2.070  11.469   5.219  1.00 95.19           O  
ATOM   2309  OG  SER A 287       4.766  10.125   7.016  1.00 95.19           O  
ATOM   2310  N   ILE A 288       4.035  11.422   4.105  1.00 97.81           N  
ATOM   2311  CA  ILE A 288       3.451  10.805   2.916  1.00 97.81           C  
ATOM   2312  C   ILE A 288       3.404   9.289   3.088  1.00 97.81           C  
ATOM   2313  CB  ILE A 288       4.242  11.180   1.643  1.00 97.81           C  
ATOM   2314  O   ILE A 288       4.434   8.648   3.312  1.00 97.81           O  
ATOM   2315  CG1 ILE A 288       4.203  12.695   1.410  1.00 97.81           C  
ATOM   2316  CG2 ILE A 288       3.697  10.422   0.427  1.00 97.81           C  
ATOM   2317  CD1 ILE A 288       5.117  13.172   0.292  1.00 97.81           C  
ATOM   2318  N   SER A 289       2.225   8.805   2.969  1.00 97.38           N  
ATOM   2319  CA  SER A 289       2.055   7.367   3.180  1.00 97.38           C  
ATOM   2320  C   SER A 289       2.217   6.594   1.875  1.00 97.38           C  
ATOM   2321  CB  SER A 289       0.684   7.074   3.789  1.00 97.38           C  
ATOM   2322  O   SER A 289       2.508   5.398   1.891  1.00 97.38           O  
ATOM   2323  OG  SER A 289      -0.354   7.504   2.924  1.00 97.38           O  
ATOM   2324  N   ASP A 290       1.948   7.258   0.692  1.00 98.31           N  
ATOM   2325  CA  ASP A 290       2.039   6.574  -0.594  1.00 98.31           C  
ATOM   2326  C   ASP A 290       2.344   7.559  -1.721  1.00 98.31           C  
ATOM   2327  CB  ASP A 290       0.741   5.820  -0.893  1.00 98.31           C  
ATOM   2328  O   ASP A 290       1.961   8.727  -1.650  1.00 98.31           O  
ATOM   2329  CG  ASP A 290       0.924   4.703  -1.906  1.00 98.31           C  
ATOM   2330  OD1 ASP A 290       2.080   4.352  -2.227  1.00 98.31           O  
ATOM   2331  OD2 ASP A 290      -0.098   4.172  -2.393  1.00 98.31           O  
ATOM   2332  N   VAL A 291       3.041   7.074  -2.682  1.00 98.38           N  
ATOM   2333  CA  VAL A 291       3.367   7.828  -3.887  1.00 98.38           C  
ATOM   2334  C   VAL A 291       3.223   6.930  -5.113  1.00 98.38           C  
ATOM   2335  CB  VAL A 291       4.797   8.414  -3.820  1.00 98.38           C  
ATOM   2336  O   VAL A 291       3.701   5.793  -5.121  1.00 98.38           O  
ATOM   2337  CG1 VAL A 291       5.832   7.297  -3.729  1.00 98.38           C  
ATOM   2338  CG2 VAL A 291       5.066   9.297  -5.035  1.00 98.38           C  
ATOM   2339  N   LYS A 292       2.500   7.434  -6.125  1.00 97.88           N  
ATOM   2340  CA  LYS A 292       2.264   6.668  -7.348  1.00 97.88           C  
ATOM   2341  C   LYS A 292       2.369   7.559  -8.586  1.00 97.88           C  
ATOM   2342  CB  LYS A 292       0.892   5.996  -7.301  1.00 97.88           C  
ATOM   2343  O   LYS A 292       1.834   8.672  -8.602  1.00 97.88           O  
ATOM   2344  CG  LYS A 292       0.762   4.926  -6.227  1.00 97.88           C  
ATOM   2345  CD  LYS A 292       1.492   3.648  -6.617  1.00 97.88           C  
ATOM   2346  CE  LYS A 292       1.273   2.543  -5.590  1.00 97.88           C  
ATOM   2347  NZ  LYS A 292       2.033   1.307  -5.941  1.00 97.88           N  
ATOM   2348  N   PHE A 293       3.080   7.035  -9.562  1.00 98.31           N  
ATOM   2349  CA  PHE A 293       3.051   7.707 -10.852  1.00 98.31           C  
ATOM   2350  C   PHE A 293       1.763   7.387 -11.602  1.00 98.31           C  
ATOM   2351  CB  PHE A 293       4.262   7.301 -11.695  1.00 98.31           C  
ATOM   2352  O   PHE A 293       1.192   6.305 -11.430  1.00 98.31           O  
ATOM   2353  CG  PHE A 293       5.555   7.918 -11.242  1.00 98.31           C  
ATOM   2354  CD1 PHE A 293       5.879   9.227 -11.594  1.00 98.31           C  
ATOM   2355  CD2 PHE A 293       6.453   7.195 -10.469  1.00 98.31           C  
ATOM   2356  CE1 PHE A 293       7.074   9.805 -11.172  1.00 98.31           C  
ATOM   2357  CE2 PHE A 293       7.648   7.766 -10.047  1.00 98.31           C  
ATOM   2358  CZ  PHE A 293       7.957   9.070 -10.398  1.00 98.31           C  
ATOM   2359  N   SER A 294       1.358   8.375 -12.367  1.00 98.12           N  
ATOM   2360  CA  SER A 294       0.294   8.055 -13.312  1.00 98.12           C  
ATOM   2361  C   SER A 294       0.774   7.070 -14.375  1.00 98.12           C  
ATOM   2362  CB  SER A 294      -0.230   9.328 -13.977  1.00 98.12           C  
ATOM   2363  O   SER A 294       1.979   6.898 -14.562  1.00 98.12           O  
ATOM   2364  OG  SER A 294       0.779   9.930 -14.766  1.00 98.12           O  
ATOM   2365  N   HIS A 295      -0.186   6.438 -15.023  1.00 96.62           N  
ATOM   2366  CA  HIS A 295       0.180   5.477 -16.062  1.00 96.62           C  
ATOM   2367  C   HIS A 295       0.915   6.156 -17.203  1.00 96.62           C  
ATOM   2368  CB  HIS A 295      -1.063   4.754 -16.578  1.00 96.62           C  
ATOM   2369  O   HIS A 295       1.835   5.578 -17.781  1.00 96.62           O  
ATOM   2370  CG  HIS A 295      -1.785   3.965 -15.539  1.00 96.62           C  
ATOM   2371  CD2 HIS A 295      -1.667   2.668 -15.164  1.00 96.62           C  
ATOM   2372  ND1 HIS A 295      -2.768   4.508 -14.742  1.00 96.62           N  
ATOM   2373  CE1 HIS A 295      -3.225   3.578 -13.914  1.00 96.62           C  
ATOM   2374  NE2 HIS A 295      -2.572   2.453 -14.156  1.00 96.62           N  
ATOM   2375  N   SER A 296       0.591   7.332 -17.500  1.00 95.19           N  
ATOM   2376  CA  SER A 296       1.238   8.094 -18.562  1.00 95.19           C  
ATOM   2377  C   SER A 296       2.656   8.500 -18.172  1.00 95.19           C  
ATOM   2378  CB  SER A 296       0.421   9.336 -18.906  1.00 95.19           C  
ATOM   2379  O   SER A 296       3.473   8.828 -19.031  1.00 95.19           O  
ATOM   2380  OG  SER A 296       0.454  10.273 -17.844  1.00 95.19           O  
ATOM   2381  N   GLY A 297       2.926   8.609 -16.891  1.00 96.94           N  
ATOM   2382  CA  GLY A 297       4.230   9.031 -16.406  1.00 96.94           C  
ATOM   2383  C   GLY A 297       4.359  10.531 -16.266  1.00 96.94           C  
ATOM   2384  O   GLY A 297       5.414  11.039 -15.875  1.00 96.94           O  
ATOM   2385  N   ARG A 298       3.297  11.188 -16.578  1.00 96.50           N  
ATOM   2386  CA  ARG A 298       3.354  12.648 -16.547  1.00 96.50           C  
ATOM   2387  C   ARG A 298       3.111  13.180 -15.148  1.00 96.50           C  
ATOM   2388  CB  ARG A 298       2.330  13.242 -17.516  1.00 96.50           C  
ATOM   2389  O   ARG A 298       3.732  14.164 -14.734  1.00 96.50           O  
ATOM   2390  CG  ARG A 298       2.260  14.766 -17.484  1.00 96.50           C  
ATOM   2391  CD  ARG A 298       1.319  15.305 -18.547  1.00 96.50           C  
ATOM   2392  NE  ARG A 298       1.187  16.766 -18.469  1.00 96.50           N  
ATOM   2393  NH1 ARG A 298      -0.242  16.953 -20.266  1.00 96.50           N  
ATOM   2394  NH2 ARG A 298       0.399  18.812 -19.109  1.00 96.50           N  
ATOM   2395  CZ  ARG A 298       0.448  17.500 -19.281  1.00 96.50           C  
ATOM   2396  N   TYR A 299       2.225  12.531 -14.445  1.00 97.94           N  
ATOM   2397  CA  TYR A 299       1.820  13.023 -13.133  1.00 97.94           C  
ATOM   2398  C   TYR A 299       2.242  12.055 -12.031  1.00 97.94           C  
ATOM   2399  CB  TYR A 299       0.305  13.242 -13.078  1.00 97.94           C  
ATOM   2400  O   TYR A 299       2.592  10.898 -12.312  1.00 97.94           O  
ATOM   2401  CG  TYR A 299      -0.202  14.219 -14.109  1.00 97.94           C  
ATOM   2402  CD1 TYR A 299      -0.073  15.594 -13.914  1.00 97.94           C  
ATOM   2403  CD2 TYR A 299      -0.811  13.773 -15.273  1.00 97.94           C  
ATOM   2404  CE1 TYR A 299      -0.541  16.500 -14.859  1.00 97.94           C  
ATOM   2405  CE2 TYR A 299      -1.281  14.672 -16.234  1.00 97.94           C  
ATOM   2406  OH  TYR A 299      -1.606  16.922 -16.953  1.00 97.94           O  
ATOM   2407  CZ  TYR A 299      -1.143  16.031 -16.016  1.00 97.94           C  
ATOM   2408  N   MET A 300       2.270  12.594 -10.820  1.00 97.50           N  
ATOM   2409  CA  MET A 300       2.492  11.805  -9.609  1.00 97.50           C  
ATOM   2410  C   MET A 300       1.471  12.156  -8.539  1.00 97.50           C  
ATOM   2411  CB  MET A 300       3.910  12.023  -9.078  1.00 97.50           C  
ATOM   2412  O   MET A 300       1.092  13.320  -8.391  1.00 97.50           O  
ATOM   2413  CG  MET A 300       4.203  11.273  -7.793  1.00 97.50           C  
ATOM   2414  SD  MET A 300       5.930  11.516  -7.219  1.00 97.50           S  
ATOM   2415  CE  MET A 300       5.941  13.312  -6.980  1.00 97.50           C  
ATOM   2416  N   MET A 301       1.009  11.164  -7.910  1.00 98.19           N  
ATOM   2417  CA  MET A 301       0.041  11.344  -6.832  1.00 98.19           C  
ATOM   2418  C   MET A 301       0.657  10.992  -5.480  1.00 98.19           C  
ATOM   2419  CB  MET A 301      -1.206  10.492  -7.074  1.00 98.19           C  
ATOM   2420  O   MET A 301       1.401  10.016  -5.371  1.00 98.19           O  
ATOM   2421  CG  MET A 301      -2.203  10.523  -5.930  1.00 98.19           C  
ATOM   2422  SD  MET A 301      -3.758   9.633  -6.324  1.00 98.19           S  
ATOM   2423  CE  MET A 301      -3.133   7.934  -6.426  1.00 98.19           C  
ATOM   2424  N   THR A 302       0.354  11.758  -4.469  1.00 98.31           N  
ATOM   2425  CA  THR A 302       0.799  11.477  -3.109  1.00 98.31           C  
ATOM   2426  C   THR A 302      -0.386  11.445  -2.148  1.00 98.31           C  
ATOM   2427  CB  THR A 302       1.822  12.523  -2.629  1.00 98.31           C  
ATOM   2428  O   THR A 302      -1.370  12.164  -2.344  1.00 98.31           O  
ATOM   2429  CG2 THR A 302       3.061  12.531  -3.518  1.00 98.31           C  
ATOM   2430  OG1 THR A 302       1.219  13.820  -2.662  1.00 98.31           O  
ATOM   2431  N   ARG A 303      -0.275  10.586  -1.178  1.00 98.44           N  
ATOM   2432  CA  ARG A 303      -1.273  10.484  -0.119  1.00 98.44           C  
ATOM   2433  C   ARG A 303      -0.661  10.797   1.243  1.00 98.44           C  
ATOM   2434  CB  ARG A 303      -1.906   9.094  -0.106  1.00 98.44           C  
ATOM   2435  O   ARG A 303       0.282  10.125   1.671  1.00 98.44           O  
ATOM   2436  CG  ARG A 303      -2.824   8.844   1.080  1.00 98.44           C  
ATOM   2437  CD  ARG A 303      -4.051   9.742   1.044  1.00 98.44           C  
ATOM   2438  NE  ARG A 303      -4.965   9.453   2.145  1.00 98.44           N  
ATOM   2439  NH1 ARG A 303      -6.633   8.586   0.805  1.00 98.44           N  
ATOM   2440  NH2 ARG A 303      -6.922   8.695   3.076  1.00 98.44           N  
ATOM   2441  CZ  ARG A 303      -6.172   8.914   2.006  1.00 98.44           C  
ATOM   2442  N   ASP A 304      -1.082  11.844   1.861  1.00 97.88           N  
ATOM   2443  CA  ASP A 304      -0.798  12.102   3.270  1.00 97.88           C  
ATOM   2444  C   ASP A 304      -2.023  11.820   4.137  1.00 97.88           C  
ATOM   2445  CB  ASP A 304      -0.336  13.547   3.471  1.00 97.88           C  
ATOM   2446  O   ASP A 304      -3.012  11.258   3.660  1.00 97.88           O  
ATOM   2447  CG  ASP A 304      -1.364  14.570   3.016  1.00 97.88           C  
ATOM   2448  OD1 ASP A 304      -2.570  14.383   3.289  1.00 97.88           O  
ATOM   2449  OD2 ASP A 304      -0.965  15.562   2.373  1.00 97.88           O  
ATOM   2450  N   TYR A 305      -1.962  12.164   5.395  1.00 97.81           N  
ATOM   2451  CA  TYR A 305      -3.029  11.734   6.289  1.00 97.81           C  
ATOM   2452  C   TYR A 305      -4.348  12.406   5.930  1.00 97.81           C  
ATOM   2453  CB  TYR A 305      -2.670  12.031   7.746  1.00 97.81           C  
ATOM   2454  O   TYR A 305      -5.414  11.789   6.023  1.00 97.81           O  
ATOM   2455  CG  TYR A 305      -3.613  11.414   8.750  1.00 97.81           C  
ATOM   2456  CD1 TYR A 305      -4.578  12.180   9.391  1.00 97.81           C  
ATOM   2457  CD2 TYR A 305      -3.543  10.055   9.047  1.00 97.81           C  
ATOM   2458  CE1 TYR A 305      -5.449  11.617  10.320  1.00 97.81           C  
ATOM   2459  CE2 TYR A 305      -4.406   9.477   9.969  1.00 97.81           C  
ATOM   2460  OH  TYR A 305      -6.215   9.695  11.516  1.00 97.81           O  
ATOM   2461  CZ  TYR A 305      -5.355  10.266  10.602  1.00 97.81           C  
ATOM   2462  N   LEU A 306      -4.262  13.656   5.398  1.00 97.50           N  
ATOM   2463  CA  LEU A 306      -5.488  14.438   5.230  1.00 97.50           C  
ATOM   2464  C   LEU A 306      -5.898  14.492   3.764  1.00 97.50           C  
ATOM   2465  CB  LEU A 306      -5.305  15.852   5.781  1.00 97.50           C  
ATOM   2466  O   LEU A 306      -7.074  14.703   3.451  1.00 97.50           O  
ATOM   2467  CG  LEU A 306      -5.141  15.977   7.297  1.00 97.50           C  
ATOM   2468  CD1 LEU A 306      -4.996  17.438   7.695  1.00 97.50           C  
ATOM   2469  CD2 LEU A 306      -6.316  15.328   8.016  1.00 97.50           C  
ATOM   2470  N   SER A 307      -4.926  14.305   2.836  1.00 97.88           N  
ATOM   2471  CA  SER A 307      -5.277  14.648   1.462  1.00 97.88           C  
ATOM   2472  C   SER A 307      -4.520  13.781   0.464  1.00 97.88           C  
ATOM   2473  CB  SER A 307      -4.992  16.125   1.187  1.00 97.88           C  
ATOM   2474  O   SER A 307      -3.584  13.070   0.837  1.00 97.88           O  
ATOM   2475  OG  SER A 307      -3.605  16.391   1.269  1.00 97.88           O  
ATOM   2476  N   VAL A 308      -5.043  13.820  -0.751  1.00 98.31           N  
ATOM   2477  CA  VAL A 308      -4.355  13.328  -1.939  1.00 98.31           C  
ATOM   2478  C   VAL A 308      -3.943  14.500  -2.824  1.00 98.31           C  
ATOM   2479  CB  VAL A 308      -5.238  12.344  -2.736  1.00 98.31           C  
ATOM   2480  O   VAL A 308      -4.758  15.375  -3.119  1.00 98.31           O  
ATOM   2481  CG1 VAL A 308      -4.574  11.977  -4.062  1.00 98.31           C  
ATOM   2482  CG2 VAL A 308      -5.516  11.086  -1.910  1.00 98.31           C  
ATOM   2483  N   LYS A 309      -2.738  14.508  -3.238  1.00 97.94           N  
ATOM   2484  CA  LYS A 309      -2.227  15.586  -4.078  1.00 97.94           C  
ATOM   2485  C   LYS A 309      -1.669  15.047  -5.391  1.00 97.94           C  
ATOM   2486  CB  LYS A 309      -1.148  16.375  -3.340  1.00 97.94           C  
ATOM   2487  O   LYS A 309      -1.015  14.000  -5.410  1.00 97.94           O  
ATOM   2488  CG  LYS A 309      -1.657  17.125  -2.111  1.00 97.94           C  
ATOM   2489  CD  LYS A 309      -0.516  17.766  -1.335  1.00 97.94           C  
ATOM   2490  CE  LYS A 309      -1.017  18.453  -0.074  1.00 97.94           C  
ATOM   2491  NZ  LYS A 309       0.109  18.984   0.753  1.00 97.94           N  
ATOM   2492  N   ILE A 310      -1.946  15.781  -6.441  1.00 98.31           N  
ATOM   2493  CA  ILE A 310      -1.429  15.430  -7.762  1.00 98.31           C  
ATOM   2494  C   ILE A 310      -0.382  16.453  -8.195  1.00 98.31           C  
ATOM   2495  CB  ILE A 310      -2.561  15.344  -8.805  1.00 98.31           C  
ATOM   2496  O   ILE A 310      -0.631  17.656  -8.156  1.00 98.31           O  
ATOM   2497  CG1 ILE A 310      -3.639  14.352  -8.352  1.00 98.31           C  
ATOM   2498  CG2 ILE A 310      -2.002  14.953 -10.180  1.00 98.31           C  
ATOM   2499  CD1 ILE A 310      -4.703  14.070  -9.406  1.00 98.31           C  
ATOM   2500  N   TRP A 311       0.699  15.938  -8.586  1.00 97.81           N  
ATOM   2501  CA  TRP A 311       1.812  16.766  -9.039  1.00 97.81           C  
ATOM   2502  C   TRP A 311       2.078  16.562 -10.523  1.00 97.81           C  
ATOM   2503  CB  TRP A 311       3.076  16.453  -8.234  1.00 97.81           C  
ATOM   2504  O   TRP A 311       1.968  15.445 -11.039  1.00 97.81           O  
ATOM   2505  CG  TRP A 311       2.895  16.547  -6.746  1.00 97.81           C  
ATOM   2506  CD1 TRP A 311       2.285  15.633  -5.930  1.00 97.81           C  
ATOM   2507  CD2 TRP A 311       3.322  17.625  -5.902  1.00 97.81           C  
ATOM   2508  CE2 TRP A 311       2.939  17.297  -4.582  1.00 97.81           C  
ATOM   2509  CE3 TRP A 311       3.994  18.828  -6.133  1.00 97.81           C  
ATOM   2510  NE1 TRP A 311       2.309  16.078  -4.629  1.00 97.81           N  
ATOM   2511  CH2 TRP A 311       3.863  19.312  -3.752  1.00 97.81           C  
ATOM   2512  CZ2 TRP A 311       3.205  18.125  -3.498  1.00 97.81           C  
ATOM   2513  CZ3 TRP A 311       4.258  19.656  -5.055  1.00 97.81           C  
ATOM   2514  N   ASP A 312       2.389  17.594 -11.133  1.00 97.31           N  
ATOM   2515  CA  ASP A 312       2.971  17.531 -12.477  1.00 97.31           C  
ATOM   2516  C   ASP A 312       4.496  17.469 -12.406  1.00 97.31           C  
ATOM   2517  CB  ASP A 312       2.525  18.734 -13.305  1.00 97.31           C  
ATOM   2518  O   ASP A 312       5.129  18.328 -11.781  1.00 97.31           O  
ATOM   2519  CG  ASP A 312       2.859  18.594 -14.781  1.00 97.31           C  
ATOM   2520  OD1 ASP A 312       3.885  17.969 -15.117  1.00 97.31           O  
ATOM   2521  OD2 ASP A 312       2.090  19.109 -15.617  1.00 97.31           O  
ATOM   2522  N   LEU A 313       5.090  16.547 -13.016  1.00 96.06           N  
ATOM   2523  CA  LEU A 313       6.535  16.359 -12.930  1.00 96.06           C  
ATOM   2524  C   LEU A 313       7.285  17.562 -13.484  1.00 96.06           C  
ATOM   2525  CB  LEU A 313       6.945  15.086 -13.680  1.00 96.06           C  
ATOM   2526  O   LEU A 313       8.469  17.750 -13.203  1.00 96.06           O  
ATOM   2527  CG  LEU A 313       6.441  13.766 -13.109  1.00 96.06           C  
ATOM   2528  CD1 LEU A 313       7.047  12.586 -13.867  1.00 96.06           C  
ATOM   2529  CD2 LEU A 313       6.762  13.664 -11.617  1.00 96.06           C  
ATOM   2530  N   ASN A 314       6.621  18.328 -14.242  1.00 93.38           N  
ATOM   2531  CA  ASN A 314       7.246  19.500 -14.828  1.00 93.38           C  
ATOM   2532  C   ASN A 314       6.984  20.750 -13.984  1.00 93.38           C  
ATOM   2533  CB  ASN A 314       6.750  19.719 -16.266  1.00 93.38           C  
ATOM   2534  O   ASN A 314       7.480  21.828 -14.305  1.00 93.38           O  
ATOM   2535  CG  ASN A 314       7.160  18.594 -17.188  1.00 93.38           C  
ATOM   2536  ND2 ASN A 314       6.227  18.141 -18.016  1.00 93.38           N  
ATOM   2537  OD1 ASN A 314       8.305  18.141 -17.172  1.00 93.38           O  
ATOM   2538  N   MET A 315       6.199  20.641 -12.938  1.00 91.31           N  
ATOM   2539  CA  MET A 315       5.883  21.750 -12.039  1.00 91.31           C  
ATOM   2540  C   MET A 315       6.102  21.359 -10.586  1.00 91.31           C  
ATOM   2541  CB  MET A 315       4.441  22.219 -12.242  1.00 91.31           C  
ATOM   2542  O   MET A 315       5.164  20.938  -9.906  1.00 91.31           O  
ATOM   2543  CG  MET A 315       4.164  22.766 -13.641  1.00 91.31           C  
ATOM   2544  SD  MET A 315       2.420  23.281 -13.852  1.00 91.31           S  
ATOM   2545  CE  MET A 315       2.357  24.688 -12.695  1.00 91.31           C  
ATOM   2546  N   GLU A 316       7.262  21.625 -10.000  1.00 87.62           N  
ATOM   2547  CA  GLU A 316       7.676  21.062  -8.719  1.00 87.62           C  
ATOM   2548  C   GLU A 316       7.266  21.953  -7.555  1.00 87.62           C  
ATOM   2549  CB  GLU A 316       9.188  20.828  -8.703  1.00 87.62           C  
ATOM   2550  O   GLU A 316       7.297  21.516  -6.398  1.00 87.62           O  
ATOM   2551  CG  GLU A 316      10.008  22.094  -8.922  1.00 87.62           C  
ATOM   2552  CD  GLU A 316      11.383  21.812  -9.508  1.00 87.62           C  
ATOM   2553  OE1 GLU A 316      12.297  22.641  -9.312  1.00 87.62           O  
ATOM   2554  OE2 GLU A 316      11.539  20.781 -10.180  1.00 87.62           O  
ATOM   2555  N   ASN A 317       6.789  23.078  -7.695  1.00 90.19           N  
ATOM   2556  CA  ASN A 317       6.645  24.062  -6.621  1.00 90.19           C  
ATOM   2557  C   ASN A 317       5.332  23.875  -5.863  1.00 90.19           C  
ATOM   2558  CB  ASN A 317       6.738  25.484  -7.180  1.00 90.19           C  
ATOM   2559  O   ASN A 317       5.191  24.344  -4.734  1.00 90.19           O  
ATOM   2560  CG  ASN A 317       8.133  25.828  -7.668  1.00 90.19           C  
ATOM   2561  ND2 ASN A 317       8.219  26.781  -8.578  1.00 90.19           N  
ATOM   2562  OD1 ASN A 317       9.125  25.234  -7.230  1.00 90.19           O  
ATOM   2563  N   ARG A 318       4.391  23.328  -6.645  1.00 93.31           N  
ATOM   2564  CA  ARG A 318       3.109  23.078  -5.984  1.00 93.31           C  
ATOM   2565  C   ARG A 318       2.348  21.953  -6.660  1.00 93.31           C  
ATOM   2566  CB  ARG A 318       2.262  24.359  -5.984  1.00 93.31           C  
ATOM   2567  O   ARG A 318       2.521  21.703  -7.855  1.00 93.31           O  
ATOM   2568  CG  ARG A 318       1.886  24.844  -7.375  1.00 93.31           C  
ATOM   2569  CD  ARG A 318       1.062  26.125  -7.316  1.00 93.31           C  
ATOM   2570  NE  ARG A 318       0.717  26.609  -8.656  1.00 93.31           N  
ATOM   2571  NH1 ARG A 318      -0.449  28.453  -7.910  1.00 93.31           N  
ATOM   2572  NH2 ARG A 318      -0.249  28.047 -10.156  1.00 93.31           N  
ATOM   2573  CZ  ARG A 318       0.007  27.703  -8.906  1.00 93.31           C  
ATOM   2574  N   PRO A 319       1.490  21.328  -5.910  1.00 96.38           N  
ATOM   2575  CA  PRO A 319       0.620  20.344  -6.566  1.00 96.38           C  
ATOM   2576  C   PRO A 319      -0.373  21.000  -7.527  1.00 96.38           C  
ATOM   2577  CB  PRO A 319      -0.110  19.688  -5.395  1.00 96.38           C  
ATOM   2578  O   PRO A 319      -0.868  22.094  -7.266  1.00 96.38           O  
ATOM   2579  CG  PRO A 319      -0.071  20.688  -4.297  1.00 96.38           C  
ATOM   2580  CD  PRO A 319       1.152  21.547  -4.477  1.00 96.38           C  
ATOM   2581  N   VAL A 320      -0.687  20.312  -8.586  1.00 97.00           N  
ATOM   2582  CA  VAL A 320      -1.624  20.859  -9.562  1.00 97.00           C  
ATOM   2583  C   VAL A 320      -3.057  20.578  -9.117  1.00 97.00           C  
ATOM   2584  CB  VAL A 320      -1.383  20.250 -10.969  1.00 97.00           C  
ATOM   2585  O   VAL A 320      -3.984  21.281  -9.516  1.00 97.00           O  
ATOM   2586  CG1 VAL A 320      -0.074  20.766 -11.562  1.00 97.00           C  
ATOM   2587  CG2 VAL A 320      -1.374  18.719 -10.891  1.00 97.00           C  
ATOM   2588  N   GLU A 321      -3.277  19.562  -8.320  1.00 97.44           N  
ATOM   2589  CA  GLU A 321      -4.570  19.234  -7.730  1.00 97.44           C  
ATOM   2590  C   GLU A 321      -4.410  18.797  -6.277  1.00 97.44           C  
ATOM   2591  CB  GLU A 321      -5.270  18.141  -8.539  1.00 97.44           C  
ATOM   2592  O   GLU A 321      -3.457  18.094  -5.938  1.00 97.44           O  
ATOM   2593  CG  GLU A 321      -5.430  18.484 -10.016  1.00 97.44           C  
ATOM   2594  CD  GLU A 321      -5.766  17.281 -10.875  1.00 97.44           C  
ATOM   2595  OE1 GLU A 321      -5.445  17.281 -12.086  1.00 97.44           O  
ATOM   2596  OE2 GLU A 321      -6.355  16.312 -10.336  1.00 97.44           O  
ATOM   2597  N   THR A 322      -5.348  19.156  -5.395  1.00 97.44           N  
ATOM   2598  CA  THR A 322      -5.395  18.719  -4.004  1.00 97.44           C  
ATOM   2599  C   THR A 322      -6.805  18.281  -3.625  1.00 97.44           C  
ATOM   2600  CB  THR A 322      -4.922  19.828  -3.049  1.00 97.44           C  
ATOM   2601  O   THR A 322      -7.762  19.047  -3.775  1.00 97.44           O  
ATOM   2602  CG2 THR A 322      -4.938  19.344  -1.601  1.00 97.44           C  
ATOM   2603  OG1 THR A 322      -3.590  20.219  -3.398  1.00 97.44           O  
ATOM   2604  N   TYR A 323      -6.965  17.078  -3.172  1.00 98.00           N  
ATOM   2605  CA  TYR A 323      -8.242  16.516  -2.740  1.00 98.00           C  
ATOM   2606  C   TYR A 323      -8.234  16.234  -1.242  1.00 98.00           C  
ATOM   2607  CB  TYR A 323      -8.555  15.234  -3.512  1.00 98.00           C  
ATOM   2608  O   TYR A 323      -7.434  15.438  -0.758  1.00 98.00           O  
ATOM   2609  CG  TYR A 323      -8.555  15.414  -5.012  1.00 98.00           C  
ATOM   2610  CD1 TYR A 323      -9.586  16.078  -5.660  1.00 98.00           C  
ATOM   2611  CD2 TYR A 323      -7.508  14.914  -5.781  1.00 98.00           C  
ATOM   2612  CE1 TYR A 323      -9.586  16.234  -7.039  1.00 98.00           C  
ATOM   2613  CE2 TYR A 323      -7.496  15.070  -7.164  1.00 98.00           C  
ATOM   2614  OH  TYR A 323      -8.531  15.891  -9.148  1.00 98.00           O  
ATOM   2615  CZ  TYR A 323      -8.539  15.734  -7.785  1.00 98.00           C  
ATOM   2616  N   GLN A 324      -9.164  16.781  -0.517  1.00 97.25           N  
ATOM   2617  CA  GLN A 324      -9.266  16.562   0.922  1.00 97.25           C  
ATOM   2618  C   GLN A 324      -9.961  15.242   1.229  1.00 97.25           C  
ATOM   2619  CB  GLN A 324     -10.008  17.719   1.595  1.00 97.25           C  
ATOM   2620  O   GLN A 324     -11.070  15.000   0.752  1.00 97.25           O  
ATOM   2621  CG  GLN A 324      -9.336  19.078   1.409  1.00 97.25           C  
ATOM   2622  CD  GLN A 324      -7.930  19.109   1.979  1.00 97.25           C  
ATOM   2623  NE2 GLN A 324      -7.027  19.797   1.285  1.00 97.25           N  
ATOM   2624  OE1 GLN A 324      -7.656  18.531   3.035  1.00 97.25           O  
ATOM   2625  N   VAL A 325      -9.383  14.438   2.035  1.00 97.81           N  
ATOM   2626  CA  VAL A 325      -9.938  13.125   2.350  1.00 97.81           C  
ATOM   2627  C   VAL A 325     -10.430  13.102   3.795  1.00 97.81           C  
ATOM   2628  CB  VAL A 325      -8.898  12.000   2.121  1.00 97.81           C  
ATOM   2629  O   VAL A 325     -11.547  12.672   4.070  1.00 97.81           O  
ATOM   2630  CG1 VAL A 325      -9.508  10.633   2.443  1.00 97.81           C  
ATOM   2631  CG2 VAL A 325      -8.391  12.031   0.682  1.00 97.81           C  
ATOM   2632  N   HIS A 326      -9.602  13.602   4.711  1.00 97.56           N  
ATOM   2633  CA  HIS A 326      -9.875  13.523   6.145  1.00 97.56           C  
ATOM   2634  C   HIS A 326      -9.984  14.914   6.762  1.00 97.56           C  
ATOM   2635  CB  HIS A 326      -8.789  12.711   6.852  1.00 97.56           C  
ATOM   2636  O   HIS A 326      -9.547  15.125   7.898  1.00 97.56           O  
ATOM   2637  CG  HIS A 326      -8.867  11.242   6.594  1.00 97.56           C  
ATOM   2638  CD2 HIS A 326      -9.859  10.484   6.070  1.00 97.56           C  
ATOM   2639  ND1 HIS A 326      -7.836  10.375   6.883  1.00 97.56           N  
ATOM   2640  CE1 HIS A 326      -8.188   9.148   6.551  1.00 97.56           C  
ATOM   2641  NE2 HIS A 326      -9.414   9.188   6.055  1.00 97.56           N  
ATOM   2642  N   GLU A 327     -10.500  15.859   6.051  1.00 95.38           N  
ATOM   2643  CA  GLU A 327     -10.609  17.219   6.582  1.00 95.38           C  
ATOM   2644  C   GLU A 327     -11.414  17.250   7.879  1.00 95.38           C  
ATOM   2645  CB  GLU A 327     -11.242  18.156   5.547  1.00 95.38           C  
ATOM   2646  O   GLU A 327     -11.055  17.953   8.820  1.00 95.38           O  
ATOM   2647  CG  GLU A 327     -11.336  19.594   6.004  1.00 95.38           C  
ATOM   2648  CD  GLU A 327      -9.984  20.250   6.246  1.00 95.38           C  
ATOM   2649  OE1 GLU A 327      -9.914  21.250   6.980  1.00 95.38           O  
ATOM   2650  OE2 GLU A 327      -8.984  19.734   5.695  1.00 95.38           O  
ATOM   2651  N   TYR A 328     -12.461  16.438   7.961  1.00 94.75           N  
ATOM   2652  CA  TYR A 328     -13.352  16.406   9.117  1.00 94.75           C  
ATOM   2653  C   TYR A 328     -12.648  15.820  10.336  1.00 94.75           C  
ATOM   2654  CB  TYR A 328     -14.609  15.594   8.805  1.00 94.75           C  
ATOM   2655  O   TYR A 328     -13.156  15.906  11.453  1.00 94.75           O  
ATOM   2656  CG  TYR A 328     -14.328  14.250   8.180  1.00 94.75           C  
ATOM   2657  CD1 TYR A 328     -14.414  14.062   6.805  1.00 94.75           C  
ATOM   2658  CD2 TYR A 328     -13.977  13.156   8.977  1.00 94.75           C  
ATOM   2659  CE1 TYR A 328     -14.156  12.820   6.230  1.00 94.75           C  
ATOM   2660  CE2 TYR A 328     -13.719  11.914   8.406  1.00 94.75           C  
ATOM   2661  OH  TYR A 328     -13.555  10.523   6.473  1.00 94.75           O  
ATOM   2662  CZ  TYR A 328     -13.812  11.758   7.039  1.00 94.75           C  
ATOM   2663  N   LEU A 329     -11.492  15.273  10.141  1.00 96.25           N  
ATOM   2664  CA  LEU A 329     -10.773  14.664  11.250  1.00 96.25           C  
ATOM   2665  C   LEU A 329      -9.781  15.656  11.859  1.00 96.25           C  
ATOM   2666  CB  LEU A 329     -10.031  13.406  10.797  1.00 96.25           C  
ATOM   2667  O   LEU A 329      -9.141  15.359  12.867  1.00 96.25           O  
ATOM   2668  CG  LEU A 329     -10.906  12.219  10.383  1.00 96.25           C  
ATOM   2669  CD1 LEU A 329     -10.031  11.031   9.984  1.00 96.25           C  
ATOM   2670  CD2 LEU A 329     -11.852  11.836  11.516  1.00 96.25           C  
ATOM   2671  N   ARG A 330      -9.625  16.828  11.320  1.00 94.44           N  
ATOM   2672  CA  ARG A 330      -8.664  17.812  11.805  1.00 94.44           C  
ATOM   2673  C   ARG A 330      -8.930  18.188  13.258  1.00 94.44           C  
ATOM   2674  CB  ARG A 330      -8.703  19.078  10.930  1.00 94.44           C  
ATOM   2675  O   ARG A 330      -8.000  18.484  14.008  1.00 94.44           O  
ATOM   2676  CG  ARG A 330      -7.867  18.969   9.664  1.00 94.44           C  
ATOM   2677  CD  ARG A 330      -7.809  20.297   8.922  1.00 94.44           C  
ATOM   2678  NE  ARG A 330      -7.059  20.188   7.676  1.00 94.44           N  
ATOM   2679  NH1 ARG A 330      -5.102  21.078   8.531  1.00 94.44           N  
ATOM   2680  NH2 ARG A 330      -5.203  20.406   6.340  1.00 94.44           N  
ATOM   2681  CZ  ARG A 330      -5.789  20.562   7.520  1.00 94.44           C  
ATOM   2682  N   SER A 331     -10.156  18.125  13.625  1.00 92.19           N  
ATOM   2683  CA  SER A 331     -10.531  18.500  14.984  1.00 92.19           C  
ATOM   2684  C   SER A 331     -10.469  17.297  15.922  1.00 92.19           C  
ATOM   2685  CB  SER A 331     -11.945  19.094  15.000  1.00 92.19           C  
ATOM   2686  O   SER A 331     -10.867  17.391  17.094  1.00 92.19           O  
ATOM   2687  OG  SER A 331     -12.891  18.156  14.500  1.00 92.19           O  
ATOM   2688  N   LYS A 332     -10.008  16.188  15.438  1.00 94.56           N  
ATOM   2689  CA  LYS A 332      -9.953  14.977  16.250  1.00 94.56           C  
ATOM   2690  C   LYS A 332      -8.531  14.438  16.312  1.00 94.56           C  
ATOM   2691  CB  LYS A 332     -10.898  13.914  15.680  1.00 94.56           C  
ATOM   2692  O   LYS A 332      -8.328  13.266  16.641  1.00 94.56           O  
ATOM   2693  CG  LYS A 332     -12.367  14.297  15.734  1.00 94.56           C  
ATOM   2694  CD  LYS A 332     -12.938  14.148  17.141  1.00 94.56           C  
ATOM   2695  CE  LYS A 332     -14.422  14.469  17.172  1.00 94.56           C  
ATOM   2696  NZ  LYS A 332     -14.961  14.414  18.562  1.00 94.56           N  
ATOM   2697  N   LEU A 333      -7.609  15.266  15.992  1.00 95.75           N  
ATOM   2698  CA  LEU A 333      -6.227  14.812  15.867  1.00 95.75           C  
ATOM   2699  C   LEU A 333      -5.699  14.297  17.203  1.00 95.75           C  
ATOM   2700  CB  LEU A 333      -5.332  15.938  15.352  1.00 95.75           C  
ATOM   2701  O   LEU A 333      -4.953  13.312  17.234  1.00 95.75           O  
ATOM   2702  CG  LEU A 333      -5.562  16.375  13.906  1.00 95.75           C  
ATOM   2703  CD1 LEU A 333      -4.637  17.547  13.547  1.00 95.75           C  
ATOM   2704  CD2 LEU A 333      -5.352  15.211  12.945  1.00 95.75           C  
ATOM   2705  N   CYS A 334      -6.090  14.953  18.312  1.00 94.38           N  
ATOM   2706  CA  CYS A 334      -5.648  14.500  19.625  1.00 94.38           C  
ATOM   2707  C   CYS A 334      -6.129  13.086  19.922  1.00 94.38           C  
ATOM   2708  CB  CYS A 334      -6.156  15.445  20.719  1.00 94.38           C  
ATOM   2709  O   CYS A 334      -5.336  12.219  20.297  1.00 94.38           O  
ATOM   2710  SG  CYS A 334      -5.559  15.047  22.375  1.00 94.38           S  
ATOM   2711  N   SER A 335      -7.355  12.875  19.734  1.00 94.50           N  
ATOM   2712  CA  SER A 335      -7.922  11.547  19.953  1.00 94.50           C  
ATOM   2713  C   SER A 335      -7.281  10.516  19.031  1.00 94.50           C  
ATOM   2714  CB  SER A 335      -9.438  11.570  19.750  1.00 94.50           C  
ATOM   2715  O   SER A 335      -6.984   9.398  19.453  1.00 94.50           O  
ATOM   2716  OG  SER A 335     -10.000  10.297  20.031  1.00 94.50           O  
ATOM   2717  N   LEU A 336      -7.051  10.859  17.781  1.00 96.19           N  
ATOM   2718  CA  LEU A 336      -6.445   9.961  16.797  1.00 96.19           C  
ATOM   2719  C   LEU A 336      -5.020   9.594  17.188  1.00 96.19           C  
ATOM   2720  CB  LEU A 336      -6.449  10.617  15.406  1.00 96.19           C  
ATOM   2721  O   LEU A 336      -4.578   8.469  16.969  1.00 96.19           O  
ATOM   2722  CG  LEU A 336      -7.809  10.758  14.727  1.00 96.19           C  
ATOM   2723  CD1 LEU A 336      -7.727  11.758  13.578  1.00 96.19           C  
ATOM   2724  CD2 LEU A 336      -8.305   9.398  14.227  1.00 96.19           C  
ATOM   2725  N   TYR A 337      -4.379  10.531  17.750  1.00 93.25           N  
ATOM   2726  CA  TYR A 337      -3.033  10.258  18.234  1.00 93.25           C  
ATOM   2727  C   TYR A 337      -3.059   9.266  19.391  1.00 93.25           C  
ATOM   2728  CB  TYR A 337      -2.352  11.562  18.688  1.00 93.25           C  
ATOM   2729  O   TYR A 337      -2.273   8.320  19.422  1.00 93.25           O  
ATOM   2730  CG  TYR A 337      -0.962  11.359  19.234  1.00 93.25           C  
ATOM   2731  CD1 TYR A 337      -0.745  11.273  20.609  1.00 93.25           C  
ATOM   2732  CD2 TYR A 337       0.135  11.242  18.391  1.00 93.25           C  
ATOM   2733  CE1 TYR A 337       0.533  11.086  21.125  1.00 93.25           C  
ATOM   2734  CE2 TYR A 337       1.418  11.062  18.906  1.00 93.25           C  
ATOM   2735  OH  TYR A 337       2.873  10.797  20.766  1.00 93.25           O  
ATOM   2736  CZ  TYR A 337       1.606  10.984  20.266  1.00 93.25           C  
ATOM   2737  N   GLU A 338      -4.000   9.398  20.281  1.00 92.31           N  
ATOM   2738  CA  GLU A 338      -4.105   8.555  21.469  1.00 92.31           C  
ATOM   2739  C   GLU A 338      -4.418   7.109  21.094  1.00 92.31           C  
ATOM   2740  CB  GLU A 338      -5.176   9.094  22.422  1.00 92.31           C  
ATOM   2741  O   GLU A 338      -3.963   6.176  21.750  1.00 92.31           O  
ATOM   2742  CG  GLU A 338      -4.773  10.375  23.125  1.00 92.31           C  
ATOM   2743  CD  GLU A 338      -5.867  10.930  24.031  1.00 92.31           C  
ATOM   2744  OE1 GLU A 338      -5.543  11.602  25.031  1.00 92.31           O  
ATOM   2745  OE2 GLU A 338      -7.059  10.688  23.734  1.00 92.31           O  
ATOM   2746  N   ASN A 339      -5.121   6.977  20.047  1.00 93.06           N  
ATOM   2747  CA  ASN A 339      -5.480   5.621  19.656  1.00 93.06           C  
ATOM   2748  C   ASN A 339      -4.586   5.102  18.547  1.00 93.06           C  
ATOM   2749  CB  ASN A 339      -6.949   5.555  19.234  1.00 93.06           C  
ATOM   2750  O   ASN A 339      -4.891   4.086  17.922  1.00 93.06           O  
ATOM   2751  CG  ASN A 339      -7.898   5.898  20.375  1.00 93.06           C  
ATOM   2752  ND2 ASN A 339      -9.141   6.227  20.031  1.00 93.06           N  
ATOM   2753  OD1 ASN A 339      -7.520   5.871  21.547  1.00 93.06           O  
ATOM   2754  N   ASP A 340      -3.541   5.824  18.141  1.00 93.25           N  
ATOM   2755  CA  ASP A 340      -2.508   5.457  17.188  1.00 93.25           C  
ATOM   2756  C   ASP A 340      -3.055   5.473  15.758  1.00 93.25           C  
ATOM   2757  CB  ASP A 340      -1.937   4.074  17.516  1.00 93.25           C  
ATOM   2758  O   ASP A 340      -2.357   5.090  14.812  1.00 93.25           O  
ATOM   2759  CG  ASP A 340      -1.012   4.086  18.719  1.00 93.25           C  
ATOM   2760  OD1 ASP A 340      -0.341   5.109  18.953  1.00 93.25           O  
ATOM   2761  OD2 ASP A 340      -0.951   3.057  19.422  1.00 93.25           O  
ATOM   2762  N   CYS A 341      -4.250   5.922  15.555  1.00 95.88           N  
ATOM   2763  CA  CYS A 341      -4.879   5.906  14.234  1.00 95.88           C  
ATOM   2764  C   CYS A 341      -4.250   6.949  13.320  1.00 95.88           C  
ATOM   2765  CB  CYS A 341      -6.383   6.152  14.359  1.00 95.88           C  
ATOM   2766  O   CYS A 341      -4.254   6.785  12.094  1.00 95.88           O  
ATOM   2767  SG  CYS A 341      -7.293   4.773  15.086  1.00 95.88           S  
ATOM   2768  N   ILE A 342      -3.691   8.008  13.953  1.00 96.06           N  
ATOM   2769  CA  ILE A 342      -3.109   9.094  13.164  1.00 96.06           C  
ATOM   2770  C   ILE A 342      -1.906   8.570  12.383  1.00 96.06           C  
ATOM   2771  CB  ILE A 342      -2.693  10.281  14.062  1.00 96.06           C  
ATOM   2772  O   ILE A 342      -1.420   9.234  11.469  1.00 96.06           O  
ATOM   2773  CG1 ILE A 342      -2.566  11.562  13.227  1.00 96.06           C  
ATOM   2774  CG2 ILE A 342      -1.385   9.977  14.797  1.00 96.06           C  
ATOM   2775  CD1 ILE A 342      -2.430  12.828  14.055  1.00 96.06           C  
ATOM   2776  N   PHE A 343      -1.380   7.352  12.680  1.00 94.38           N  
ATOM   2777  CA  PHE A 343      -0.198   6.789  12.039  1.00 94.38           C  
ATOM   2778  C   PHE A 343      -0.592   5.773  10.969  1.00 94.38           C  
ATOM   2779  CB  PHE A 343       0.717   6.133  13.070  1.00 94.38           C  
ATOM   2780  O   PHE A 343       0.271   5.129  10.375  1.00 94.38           O  
ATOM   2781  CG  PHE A 343       1.176   7.066  14.156  1.00 94.38           C  
ATOM   2782  CD1 PHE A 343       2.105   8.062  13.891  1.00 94.38           C  
ATOM   2783  CD2 PHE A 343       0.676   6.949  15.453  1.00 94.38           C  
ATOM   2784  CE1 PHE A 343       2.533   8.930  14.891  1.00 94.38           C  
ATOM   2785  CE2 PHE A 343       1.098   7.812  16.453  1.00 94.38           C  
ATOM   2786  CZ  PHE A 343       2.025   8.805  16.172  1.00 94.38           C  
ATOM   2787  N   ASP A 344      -1.899   5.598  10.789  1.00 96.25           N  
ATOM   2788  CA  ASP A 344      -2.361   4.684   9.742  1.00 96.25           C  
ATOM   2789  C   ASP A 344      -1.849   5.113   8.375  1.00 96.25           C  
ATOM   2790  CB  ASP A 344      -3.889   4.609   9.734  1.00 96.25           C  
ATOM   2791  O   ASP A 344      -1.845   6.305   8.047  1.00 96.25           O  
ATOM   2792  CG  ASP A 344      -4.449   3.762  10.867  1.00 96.25           C  
ATOM   2793  OD1 ASP A 344      -3.736   2.863  11.359  1.00 96.25           O  
ATOM   2794  OD2 ASP A 344      -5.613   3.994  11.258  1.00 96.25           O  
ATOM   2795  N   LYS A 345      -1.408   4.180   7.566  1.00 96.75           N  
ATOM   2796  CA  LYS A 345      -0.860   4.453   6.242  1.00 96.75           C  
ATOM   2797  C   LYS A 345      -1.866   4.102   5.148  1.00 96.75           C  
ATOM   2798  CB  LYS A 345       0.438   3.672   6.027  1.00 96.75           C  
ATOM   2799  O   LYS A 345      -1.968   2.945   4.738  1.00 96.75           O  
ATOM   2800  CG  LYS A 345       1.558   4.059   6.980  1.00 96.75           C  
ATOM   2801  CD  LYS A 345       2.836   3.283   6.688  1.00 96.75           C  
ATOM   2802  CE  LYS A 345       3.951   3.652   7.656  1.00 96.75           C  
ATOM   2803  NZ  LYS A 345       5.211   2.904   7.363  1.00 96.75           N  
ATOM   2804  N   PHE A 346      -2.520   5.059   4.621  1.00 98.12           N  
ATOM   2805  CA  PHE A 346      -3.504   4.855   3.564  1.00 98.12           C  
ATOM   2806  C   PHE A 346      -2.838   4.879   2.193  1.00 98.12           C  
ATOM   2807  CB  PHE A 346      -4.598   5.922   3.635  1.00 98.12           C  
ATOM   2808  O   PHE A 346      -2.068   5.793   1.887  1.00 98.12           O  
ATOM   2809  CG  PHE A 346      -5.410   5.879   4.902  1.00 98.12           C  
ATOM   2810  CD1 PHE A 346      -6.559   5.102   4.980  1.00 98.12           C  
ATOM   2811  CD2 PHE A 346      -5.020   6.613   6.012  1.00 98.12           C  
ATOM   2812  CE1 PHE A 346      -7.312   5.059   6.152  1.00 98.12           C  
ATOM   2813  CE2 PHE A 346      -5.766   6.574   7.188  1.00 98.12           C  
ATOM   2814  CZ  PHE A 346      -6.914   5.797   7.254  1.00 98.12           C  
ATOM   2815  N   GLU A 347      -3.141   3.959   1.415  1.00 98.19           N  
ATOM   2816  CA  GLU A 347      -2.654   3.936   0.039  1.00 98.19           C  
ATOM   2817  C   GLU A 347      -3.633   4.629  -0.904  1.00 98.19           C  
ATOM   2818  CB  GLU A 347      -2.410   2.496  -0.421  1.00 98.19           C  
ATOM   2819  O   GLU A 347      -4.750   4.969  -0.508  1.00 98.19           O  
ATOM   2820  CG  GLU A 347      -1.261   1.807   0.300  1.00 98.19           C  
ATOM   2821  CD  GLU A 347      -1.001   0.394  -0.198  1.00 98.19           C  
ATOM   2822  OE1 GLU A 347      -0.045  -0.254   0.285  1.00 98.19           O  
ATOM   2823  OE2 GLU A 347      -1.759  -0.068  -1.080  1.00 98.19           O  
ATOM   2824  N   CYS A 348      -3.182   4.945  -2.076  1.00 98.12           N  
ATOM   2825  CA  CYS A 348      -4.008   5.523  -3.133  1.00 98.12           C  
ATOM   2826  C   CYS A 348      -3.697   4.879  -4.480  1.00 98.12           C  
ATOM   2827  CB  CYS A 348      -3.791   7.031  -3.217  1.00 98.12           C  
ATOM   2828  O   CYS A 348      -2.666   4.223  -4.637  1.00 98.12           O  
ATOM   2829  SG  CYS A 348      -2.074   7.508  -3.510  1.00 98.12           S  
ATOM   2830  N   CYS A 349      -4.637   4.961  -5.438  1.00 98.00           N  
ATOM   2831  CA  CYS A 349      -4.402   4.344  -6.738  1.00 98.00           C  
ATOM   2832  C   CYS A 349      -5.098   5.121  -7.848  1.00 98.00           C  
ATOM   2833  CB  CYS A 349      -4.883   2.895  -6.734  1.00 98.00           C  
ATOM   2834  O   CYS A 349      -6.004   5.914  -7.578  1.00 98.00           O  
ATOM   2835  SG  CYS A 349      -6.648   2.715  -6.387  1.00 98.00           S  
ATOM   2836  N   TRP A 350      -4.637   4.969  -9.062  1.00 98.19           N  
ATOM   2837  CA  TRP A 350      -5.195   5.543 -10.281  1.00 98.19           C  
ATOM   2838  C   TRP A 350      -6.160   4.570 -10.945  1.00 98.19           C  
ATOM   2839  CB  TRP A 350      -4.078   5.926 -11.258  1.00 98.19           C  
ATOM   2840  O   TRP A 350      -5.969   3.354 -10.883  1.00 98.19           O  
ATOM   2841  CG  TRP A 350      -3.078   6.887 -10.688  1.00 98.19           C  
ATOM   2842  CD1 TRP A 350      -1.917   6.578 -10.031  1.00 98.19           C  
ATOM   2843  CD2 TRP A 350      -3.150   8.312 -10.719  1.00 98.19           C  
ATOM   2844  CE2 TRP A 350      -1.999   8.805 -10.070  1.00 98.19           C  
ATOM   2845  CE3 TRP A 350      -4.078   9.227 -11.242  1.00 98.19           C  
ATOM   2846  NE1 TRP A 350      -1.264   7.730  -9.656  1.00 98.19           N  
ATOM   2847  CH2 TRP A 350      -2.676  11.047 -10.438  1.00 98.19           C  
ATOM   2848  CZ2 TRP A 350      -1.752  10.172  -9.922  1.00 98.19           C  
ATOM   2849  CZ3 TRP A 350      -3.832  10.586 -11.094  1.00 98.19           C  
ATOM   2850  N   ASN A 351      -7.098   5.184 -11.602  1.00 97.56           N  
ATOM   2851  CA  ASN A 351      -7.797   4.312 -12.539  1.00 97.56           C  
ATOM   2852  C   ASN A 351      -6.996   4.117 -13.820  1.00 97.56           C  
ATOM   2853  CB  ASN A 351      -9.180   4.871 -12.859  1.00 97.56           C  
ATOM   2854  O   ASN A 351      -5.934   4.715 -13.992  1.00 97.56           O  
ATOM   2855  CG  ASN A 351      -9.141   6.008 -13.859  1.00 97.56           C  
ATOM   2856  ND2 ASN A 351     -10.227   6.191 -14.594  1.00 97.56           N  
ATOM   2857  OD1 ASN A 351      -8.133   6.719 -13.961  1.00 97.56           O  
ATOM   2858  N   GLY A 352      -7.504   3.316 -14.656  1.00 95.75           N  
ATOM   2859  CA  GLY A 352      -6.770   2.934 -15.852  1.00 95.75           C  
ATOM   2860  C   GLY A 352      -6.430   4.113 -16.750  1.00 95.75           C  
ATOM   2861  O   GLY A 352      -5.371   4.133 -17.375  1.00 95.75           O  
ATOM   2862  N   SER A 353      -7.242   5.133 -16.766  1.00 96.00           N  
ATOM   2863  CA  SER A 353      -7.070   6.266 -17.672  1.00 96.00           C  
ATOM   2864  C   SER A 353      -6.473   7.465 -16.938  1.00 96.00           C  
ATOM   2865  CB  SER A 353      -8.414   6.656 -18.297  1.00 96.00           C  
ATOM   2866  O   SER A 353      -6.410   8.562 -17.500  1.00 96.00           O  
ATOM   2867  OG  SER A 353      -9.344   7.031 -17.297  1.00 96.00           O  
ATOM   2868  N   ASP A 354      -6.141   7.355 -15.703  1.00 97.56           N  
ATOM   2869  CA  ASP A 354      -5.562   8.414 -14.883  1.00 97.56           C  
ATOM   2870  C   ASP A 354      -6.566   9.539 -14.641  1.00 97.56           C  
ATOM   2871  CB  ASP A 354      -4.297   8.969 -15.539  1.00 97.56           C  
ATOM   2872  O   ASP A 354      -6.184  10.664 -14.320  1.00 97.56           O  
ATOM   2873  CG  ASP A 354      -3.184   7.941 -15.641  1.00 97.56           C  
ATOM   2874  OD1 ASP A 354      -3.172   6.973 -14.859  1.00 97.56           O  
ATOM   2875  OD2 ASP A 354      -2.307   8.109 -16.516  1.00 97.56           O  
ATOM   2876  N   SER A 355      -7.820   9.305 -14.852  1.00 97.31           N  
ATOM   2877  CA  SER A 355      -8.828  10.359 -14.734  1.00 97.31           C  
ATOM   2878  C   SER A 355      -9.461  10.367 -13.352  1.00 97.31           C  
ATOM   2879  CB  SER A 355      -9.906  10.188 -15.805  1.00 97.31           C  
ATOM   2880  O   SER A 355     -10.125  11.336 -12.977  1.00 97.31           O  
ATOM   2881  OG  SER A 355     -10.609   8.977 -15.617  1.00 97.31           O  
ATOM   2882  N   VAL A 356      -9.367   9.281 -12.617  1.00 97.81           N  
ATOM   2883  CA  VAL A 356      -9.953   9.164 -11.281  1.00 97.81           C  
ATOM   2884  C   VAL A 356      -8.898   8.656 -10.305  1.00 97.81           C  
ATOM   2885  CB  VAL A 356     -11.180   8.234 -11.281  1.00 97.81           C  
ATOM   2886  O   VAL A 356      -8.109   7.770 -10.641  1.00 97.81           O  
ATOM   2887  CG1 VAL A 356     -11.797   8.156  -9.883  1.00 97.81           C  
ATOM   2888  CG2 VAL A 356     -12.219   8.711 -12.297  1.00 97.81           C  
ATOM   2889  N   VAL A 357      -8.906   9.195  -9.117  1.00 98.19           N  
ATOM   2890  CA  VAL A 357      -8.047   8.727  -8.039  1.00 98.19           C  
ATOM   2891  C   VAL A 357      -8.898   8.180  -6.895  1.00 98.19           C  
ATOM   2892  CB  VAL A 357      -7.129   9.859  -7.520  1.00 98.19           C  
ATOM   2893  O   VAL A 357      -9.977   8.711  -6.605  1.00 98.19           O  
ATOM   2894  CG1 VAL A 357      -6.277   9.367  -6.348  1.00 98.19           C  
ATOM   2895  CG2 VAL A 357      -6.242  10.383  -8.648  1.00 98.19           C  
ATOM   2896  N   MET A 358      -8.398   7.156  -6.254  1.00 98.56           N  
ATOM   2897  CA  MET A 358      -9.148   6.512  -5.184  1.00 98.56           C  
ATOM   2898  C   MET A 358      -8.266   6.273  -3.965  1.00 98.56           C  
ATOM   2899  CB  MET A 358      -9.742   5.184  -5.664  1.00 98.56           C  
ATOM   2900  O   MET A 358      -7.066   6.027  -4.102  1.00 98.56           O  
ATOM   2901  CG  MET A 358     -10.539   4.445  -4.598  1.00 98.56           C  
ATOM   2902  SD  MET A 358     -11.281   2.895  -5.230  1.00 98.56           S  
ATOM   2903  CE  MET A 358      -9.797   1.883  -5.441  1.00 98.56           C  
ATOM   2904  N   THR A 359      -8.836   6.336  -2.789  1.00 98.69           N  
ATOM   2905  CA  THR A 359      -8.133   6.047  -1.541  1.00 98.69           C  
ATOM   2906  C   THR A 359      -9.117   5.559  -0.476  1.00 98.69           C  
ATOM   2907  CB  THR A 359      -7.383   7.285  -1.022  1.00 98.69           C  
ATOM   2908  O   THR A 359     -10.320   5.762  -0.595  1.00 98.69           O  
ATOM   2909  CG2 THR A 359      -8.352   8.406  -0.656  1.00 98.69           C  
ATOM   2910  OG1 THR A 359      -6.625   6.926   0.139  1.00 98.69           O  
ATOM   2911  N   GLY A 360      -8.609   4.922   0.498  1.00 98.44           N  
ATOM   2912  CA  GLY A 360      -9.430   4.422   1.589  1.00 98.44           C  
ATOM   2913  C   GLY A 360      -9.531   5.395   2.750  1.00 98.44           C  
ATOM   2914  O   GLY A 360      -8.867   6.430   2.764  1.00 98.44           O  
ATOM   2915  N   SER A 361     -10.367   4.996   3.701  1.00 98.25           N  
ATOM   2916  CA  SER A 361     -10.602   5.781   4.910  1.00 98.25           C  
ATOM   2917  C   SER A 361     -11.164   4.914   6.031  1.00 98.25           C  
ATOM   2918  CB  SER A 361     -11.562   6.938   4.621  1.00 98.25           C  
ATOM   2919  O   SER A 361     -11.070   3.688   5.980  1.00 98.25           O  
ATOM   2920  OG  SER A 361     -11.625   7.828   5.719  1.00 98.25           O  
ATOM   2921  N   TYR A 362     -11.609   5.605   7.098  1.00 97.81           N  
ATOM   2922  CA  TYR A 362     -12.188   4.910   8.242  1.00 97.81           C  
ATOM   2923  C   TYR A 362     -13.648   4.566   7.992  1.00 97.81           C  
ATOM   2924  CB  TYR A 362     -12.055   5.762   9.508  1.00 97.81           C  
ATOM   2925  O   TYR A 362     -14.258   5.070   7.047  1.00 97.81           O  
ATOM   2926  CG  TYR A 362     -10.633   6.051   9.906  1.00 97.81           C  
ATOM   2927  CD1 TYR A 362      -9.812   5.043  10.414  1.00 97.81           C  
ATOM   2928  CD2 TYR A 362     -10.102   7.328   9.773  1.00 97.81           C  
ATOM   2929  CE1 TYR A 362      -8.492   5.305  10.781  1.00 97.81           C  
ATOM   2930  CE2 TYR A 362      -8.781   7.602  10.141  1.00 97.81           C  
ATOM   2931  OH  TYR A 362      -6.691   6.852  11.008  1.00 97.81           O  
ATOM   2932  CZ  TYR A 362      -7.992   6.586  10.641  1.00 97.81           C  
ATOM   2933  N   ASN A 363     -14.188   3.666   8.789  1.00 96.56           N  
ATOM   2934  CA  ASN A 363     -15.562   3.205   8.688  1.00 96.56           C  
ATOM   2935  C   ASN A 363     -15.789   2.404   7.406  1.00 96.56           C  
ATOM   2936  CB  ASN A 363     -16.531   4.387   8.750  1.00 96.56           C  
ATOM   2937  O   ASN A 363     -16.875   2.436   6.836  1.00 96.56           O  
ATOM   2938  CG  ASN A 363     -17.797   4.062   9.516  1.00 96.56           C  
ATOM   2939  ND2 ASN A 363     -18.953   4.367   8.922  1.00 96.56           N  
ATOM   2940  OD1 ASN A 363     -17.750   3.543  10.633  1.00 96.56           O  
ATOM   2941  N   ASN A 364     -14.703   1.840   6.855  1.00 97.19           N  
ATOM   2942  CA  ASN A 364     -14.719   1.081   5.609  1.00 97.19           C  
ATOM   2943  C   ASN A 364     -15.172   1.944   4.438  1.00 97.19           C  
ATOM   2944  CB  ASN A 364     -15.617  -0.148   5.746  1.00 97.19           C  
ATOM   2945  O   ASN A 364     -15.859   1.461   3.533  1.00 97.19           O  
ATOM   2946  CG  ASN A 364     -14.977  -1.259   6.551  1.00 97.19           C  
ATOM   2947  ND2 ASN A 364     -15.766  -2.262   6.918  1.00 97.19           N  
ATOM   2948  OD1 ASN A 364     -13.781  -1.215   6.844  1.00 97.19           O  
ATOM   2949  N   PHE A 365     -14.844   3.162   4.578  1.00 97.94           N  
ATOM   2950  CA  PHE A 365     -15.125   4.082   3.482  1.00 97.94           C  
ATOM   2951  C   PHE A 365     -13.977   4.109   2.486  1.00 97.94           C  
ATOM   2952  CB  PHE A 365     -15.398   5.492   4.016  1.00 97.94           C  
ATOM   2953  O   PHE A 365     -12.812   3.914   2.865  1.00 97.94           O  
ATOM   2954  CG  PHE A 365     -16.719   5.637   4.707  1.00 97.94           C  
ATOM   2955  CD1 PHE A 365     -17.703   4.668   4.559  1.00 97.94           C  
ATOM   2956  CD2 PHE A 365     -16.984   6.746   5.500  1.00 97.94           C  
ATOM   2957  CE1 PHE A 365     -18.938   4.801   5.195  1.00 97.94           C  
ATOM   2958  CE2 PHE A 365     -18.219   6.883   6.141  1.00 97.94           C  
ATOM   2959  CZ  PHE A 365     -19.188   5.910   5.984  1.00 97.94           C  
ATOM   2960  N   PHE A 366     -14.281   4.320   1.274  1.00 98.25           N  
ATOM   2961  CA  PHE A 366     -13.297   4.672   0.255  1.00 98.25           C  
ATOM   2962  C   PHE A 366     -13.820   5.793  -0.637  1.00 98.25           C  
ATOM   2963  CB  PHE A 366     -12.938   3.449  -0.594  1.00 98.25           C  
ATOM   2964  O   PHE A 366     -15.023   5.883  -0.887  1.00 98.25           O  
ATOM   2965  CG  PHE A 366     -14.109   2.854  -1.325  1.00 98.25           C  
ATOM   2966  CD1 PHE A 366     -14.984   1.990  -0.679  1.00 98.25           C  
ATOM   2967  CD2 PHE A 366     -14.344   3.160  -2.662  1.00 98.25           C  
ATOM   2968  CE1 PHE A 366     -16.078   1.437  -1.354  1.00 98.25           C  
ATOM   2969  CE2 PHE A 366     -15.422   2.611  -3.342  1.00 98.25           C  
ATOM   2970  CZ  PHE A 366     -16.281   1.749  -2.686  1.00 98.25           C  
ATOM   2971  N   ARG A 367     -12.969   6.582  -1.038  1.00 98.25           N  
ATOM   2972  CA  ARG A 367     -13.344   7.801  -1.749  1.00 98.25           C  
ATOM   2973  C   ARG A 367     -12.711   7.840  -3.137  1.00 98.25           C  
ATOM   2974  CB  ARG A 367     -12.930   9.039  -0.950  1.00 98.25           C  
ATOM   2975  O   ARG A 367     -11.602   7.340  -3.334  1.00 98.25           O  
ATOM   2976  CG  ARG A 367     -13.555   9.117   0.434  1.00 98.25           C  
ATOM   2977  CD  ARG A 367     -13.273  10.445   1.110  1.00 98.25           C  
ATOM   2978  NE  ARG A 367     -13.961  11.555   0.445  1.00 98.25           N  
ATOM   2979  NH1 ARG A 367     -13.242  13.172   1.930  1.00 98.25           N  
ATOM   2980  NH2 ARG A 367     -14.594  13.742   0.169  1.00 98.25           N  
ATOM   2981  CZ  ARG A 367     -13.930  12.820   0.849  1.00 98.25           C  
ATOM   2982  N   MET A 368     -13.414   8.430  -4.023  1.00 98.00           N  
ATOM   2983  CA  MET A 368     -12.953   8.609  -5.395  1.00 98.00           C  
ATOM   2984  C   MET A 368     -13.086  10.062  -5.824  1.00 98.00           C  
ATOM   2985  CB  MET A 368     -13.742   7.707  -6.352  1.00 98.00           C  
ATOM   2986  O   MET A 368     -14.070  10.727  -5.488  1.00 98.00           O  
ATOM   2987  CG  MET A 368     -13.586   6.223  -6.059  1.00 98.00           C  
ATOM   2988  SD  MET A 368     -14.656   5.180  -7.125  1.00 98.00           S  
ATOM   2989  CE  MET A 368     -14.961   3.785  -6.008  1.00 98.00           C  
ATOM   2990  N   PHE A 369     -12.125  10.477  -6.516  1.00 97.81           N  
ATOM   2991  CA  PHE A 369     -12.086  11.859  -6.996  1.00 97.81           C  
ATOM   2992  C   PHE A 369     -11.891  11.898  -8.508  1.00 97.81           C  
ATOM   2993  CB  PHE A 369     -10.961  12.641  -6.297  1.00 97.81           C  
ATOM   2994  O   PHE A 369     -10.906  11.367  -9.023  1.00 97.81           O  
ATOM   2995  CG  PHE A 369     -11.000  12.539  -4.797  1.00 97.81           C  
ATOM   2996  CD1 PHE A 369     -11.727  13.453  -4.043  1.00 97.81           C  
ATOM   2997  CD2 PHE A 369     -10.305  11.531  -4.141  1.00 97.81           C  
ATOM   2998  CE1 PHE A 369     -11.766  13.359  -2.654  1.00 97.81           C  
ATOM   2999  CE2 PHE A 369     -10.328  11.438  -2.750  1.00 97.81           C  
ATOM   3000  CZ  PHE A 369     -11.062  12.359  -2.010  1.00 97.81           C  
ATOM   3001  N   ASP A 370     -12.797  12.523  -9.180  1.00 97.19           N  
ATOM   3002  CA  ASP A 370     -12.680  12.727 -10.617  1.00 97.19           C  
ATOM   3003  C   ASP A 370     -11.844  13.961 -10.938  1.00 97.19           C  
ATOM   3004  CB  ASP A 370     -14.062  12.852 -11.258  1.00 97.19           C  
ATOM   3005  O   ASP A 370     -12.188  15.070 -10.523  1.00 97.19           O  
ATOM   3006  CG  ASP A 370     -14.023  12.844 -12.773  1.00 97.19           C  
ATOM   3007  OD1 ASP A 370     -13.375  13.734 -13.375  1.00 97.19           O  
ATOM   3008  OD2 ASP A 370     -14.641  11.945 -13.383  1.00 97.19           O  
ATOM   3009  N   ARG A 371     -10.859  13.844 -11.688  1.00 97.06           N  
ATOM   3010  CA  ARG A 371      -9.898  14.914 -11.930  1.00 97.06           C  
ATOM   3011  C   ARG A 371     -10.469  15.953 -12.898  1.00 97.06           C  
ATOM   3012  CB  ARG A 371      -8.586  14.352 -12.477  1.00 97.06           C  
ATOM   3013  O   ARG A 371     -10.078  17.125 -12.859  1.00 97.06           O  
ATOM   3014  CG  ARG A 371      -7.855  13.438 -11.508  1.00 97.06           C  
ATOM   3015  CD  ARG A 371      -6.562  12.898 -12.102  1.00 97.06           C  
ATOM   3016  NE  ARG A 371      -5.590  13.969 -12.328  1.00 97.06           N  
ATOM   3017  NH1 ARG A 371      -4.410  12.828 -13.953  1.00 97.06           N  
ATOM   3018  NH2 ARG A 371      -3.762  14.938 -13.328  1.00 97.06           N  
ATOM   3019  CZ  ARG A 371      -4.590  13.906 -13.203  1.00 97.06           C  
ATOM   3020  N   ASN A 372     -11.297  15.547 -13.734  1.00 94.56           N  
ATOM   3021  CA  ASN A 372     -11.867  16.438 -14.727  1.00 94.56           C  
ATOM   3022  C   ASN A 372     -13.008  17.266 -14.148  1.00 94.56           C  
ATOM   3023  CB  ASN A 372     -12.344  15.656 -15.953  1.00 94.56           C  
ATOM   3024  O   ASN A 372     -13.016  18.500 -14.266  1.00 94.56           O  
ATOM   3025  CG  ASN A 372     -11.211  14.961 -16.672  1.00 94.56           C  
ATOM   3026  ND2 ASN A 372     -11.461  13.750 -17.156  1.00 94.56           N  
ATOM   3027  OD1 ASN A 372     -10.117  15.516 -16.812  1.00 94.56           O  
ATOM   3028  N   THR A 373     -13.906  16.594 -13.398  1.00 93.50           N  
ATOM   3029  CA  THR A 373     -15.094  17.266 -12.891  1.00 93.50           C  
ATOM   3030  C   THR A 373     -14.859  17.781 -11.469  1.00 93.50           C  
ATOM   3031  CB  THR A 373     -16.312  16.328 -12.906  1.00 93.50           C  
ATOM   3032  O   THR A 373     -15.633  18.609 -10.969  1.00 93.50           O  
ATOM   3033  CG2 THR A 373     -16.562  15.766 -14.305  1.00 93.50           C  
ATOM   3034  OG1 THR A 373     -16.094  15.242 -12.000  1.00 93.50           O  
ATOM   3035  N   LYS A 374     -13.867  17.266 -10.773  1.00 91.88           N  
ATOM   3036  CA  LYS A 374     -13.523  17.609  -9.398  1.00 91.88           C  
ATOM   3037  C   LYS A 374     -14.602  17.141  -8.422  1.00 91.88           C  
ATOM   3038  CB  LYS A 374     -13.312  19.125  -9.250  1.00 91.88           C  
ATOM   3039  O   LYS A 374     -14.656  17.594  -7.281  1.00 91.88           O  
ATOM   3040  CG  LYS A 374     -12.195  19.672 -10.125  1.00 91.88           C  
ATOM   3041  CD  LYS A 374     -10.836  19.156  -9.680  1.00 91.88           C  
ATOM   3042  CE  LYS A 374      -9.711  19.781 -10.492  1.00 91.88           C  
ATOM   3043  NZ  LYS A 374      -8.383  19.172 -10.164  1.00 91.88           N  
ATOM   3044  N   ARG A 375     -15.414  16.312  -8.953  1.00 94.19           N  
ATOM   3045  CA  ARG A 375     -16.406  15.703  -8.070  1.00 94.19           C  
ATOM   3046  C   ARG A 375     -15.812  14.516  -7.316  1.00 94.19           C  
ATOM   3047  CB  ARG A 375     -17.625  15.250  -8.875  1.00 94.19           C  
ATOM   3048  O   ARG A 375     -14.883  13.867  -7.797  1.00 94.19           O  
ATOM   3049  CG  ARG A 375     -18.422  16.391  -9.477  1.00 94.19           C  
ATOM   3050  CD  ARG A 375     -19.641  15.898 -10.234  1.00 94.19           C  
ATOM   3051  NE  ARG A 375     -20.375  16.984 -10.867  1.00 94.19           N  
ATOM   3052  NH1 ARG A 375     -21.969  15.641 -11.859  1.00 94.19           N  
ATOM   3053  NH2 ARG A 375     -22.047  17.906 -12.156  1.00 94.19           N  
ATOM   3054  CZ  ARG A 375     -21.453  16.844 -11.625  1.00 94.19           C  
ATOM   3055  N   ASP A 376     -16.344  14.320  -6.152  1.00 95.56           N  
ATOM   3056  CA  ASP A 376     -15.891  13.188  -5.352  1.00 95.56           C  
ATOM   3057  C   ASP A 376     -17.078  12.367  -4.844  1.00 95.56           C  
ATOM   3058  CB  ASP A 376     -15.039  13.672  -4.172  1.00 95.56           C  
ATOM   3059  O   ASP A 376     -18.203  12.852  -4.816  1.00 95.56           O  
ATOM   3060  CG  ASP A 376     -15.836  14.484  -3.164  1.00 95.56           C  
ATOM   3061  OD1 ASP A 376     -16.766  15.219  -3.570  1.00 95.56           O  
ATOM   3062  OD2 ASP A 376     -15.531  14.391  -1.956  1.00 95.56           O  
ATOM   3063  N   ILE A 377     -16.828  11.172  -4.566  1.00 96.31           N  
ATOM   3064  CA  ILE A 377     -17.859  10.281  -4.020  1.00 96.31           C  
ATOM   3065  C   ILE A 377     -17.250   9.430  -2.910  1.00 96.31           C  
ATOM   3066  CB  ILE A 377     -18.469   9.383  -5.117  1.00 96.31           C  
ATOM   3067  O   ILE A 377     -16.078   9.039  -2.984  1.00 96.31           O  
ATOM   3068  CG1 ILE A 377     -19.688   8.633  -4.578  1.00 96.31           C  
ATOM   3069  CG2 ILE A 377     -17.422   8.406  -5.660  1.00 96.31           C  
ATOM   3070  CD1 ILE A 377     -20.516   7.957  -5.652  1.00 96.31           C  
ATOM   3071  N   THR A 378     -17.984   9.188  -1.856  1.00 97.38           N  
ATOM   3072  CA  THR A 378     -17.625   8.305  -0.755  1.00 97.38           C  
ATOM   3073  C   THR A 378     -18.547   7.090  -0.707  1.00 97.38           C  
ATOM   3074  CB  THR A 378     -17.672   9.047   0.594  1.00 97.38           C  
ATOM   3075  O   THR A 378     -19.766   7.230  -0.693  1.00 97.38           O  
ATOM   3076  CG2 THR A 378     -17.172   8.156   1.728  1.00 97.38           C  
ATOM   3077  OG1 THR A 378     -16.859  10.219   0.521  1.00 97.38           O  
ATOM   3078  N   LEU A 379     -17.953   6.004  -0.711  1.00 96.75           N  
ATOM   3079  CA  LEU A 379     -18.703   4.754  -0.662  1.00 96.75           C  
ATOM   3080  C   LEU A 379     -18.266   3.896   0.517  1.00 96.75           C  
ATOM   3081  CB  LEU A 379     -18.547   3.975  -1.969  1.00 96.75           C  
ATOM   3082  O   LEU A 379     -17.219   4.168   1.127  1.00 96.75           O  
ATOM   3083  CG  LEU A 379     -18.969   4.695  -3.248  1.00 96.75           C  
ATOM   3084  CD1 LEU A 379     -18.531   3.896  -4.473  1.00 96.75           C  
ATOM   3085  CD2 LEU A 379     -20.469   4.926  -3.254  1.00 96.75           C  
ATOM   3086  N   GLU A 380     -19.109   2.861   0.809  1.00 96.31           N  
ATOM   3087  CA  GLU A 380     -18.828   2.012   1.962  1.00 96.31           C  
ATOM   3088  C   GLU A 380     -18.766   0.541   1.561  1.00 96.31           C  
ATOM   3089  CB  GLU A 380     -19.891   2.211   3.051  1.00 96.31           C  
ATOM   3090  O   GLU A 380     -19.625   0.049   0.836  1.00 96.31           O  
ATOM   3091  CG  GLU A 380     -19.625   1.410   4.316  1.00 96.31           C  
ATOM   3092  CD  GLU A 380     -20.672   1.631   5.395  1.00 96.31           C  
ATOM   3093  OE1 GLU A 380     -20.609   0.965   6.453  1.00 96.31           O  
ATOM   3094  OE2 GLU A 380     -21.562   2.477   5.180  1.00 96.31           O  
ATOM   3095  N   ALA A 381     -17.734  -0.083   1.982  1.00 95.50           N  
ATOM   3096  CA  ALA A 381     -17.641  -1.533   1.832  1.00 95.50           C  
ATOM   3097  C   ALA A 381     -18.297  -2.246   3.020  1.00 95.50           C  
ATOM   3098  CB  ALA A 381     -16.188  -1.970   1.679  1.00 95.50           C  
ATOM   3099  O   ALA A 381     -17.719  -2.285   4.109  1.00 95.50           O  
ATOM   3100  N   SER A 382     -19.453  -2.756   2.789  1.00 89.62           N  
ATOM   3101  CA  SER A 382     -20.203  -3.445   3.842  1.00 89.62           C  
ATOM   3102  C   SER A 382     -21.016  -4.609   3.277  1.00 89.62           C  
ATOM   3103  CB  SER A 382     -21.125  -2.473   4.570  1.00 89.62           C  
ATOM   3104  O   SER A 382     -21.344  -4.625   2.090  1.00 89.62           O  
ATOM   3105  OG  SER A 382     -22.281  -2.203   3.791  1.00 89.62           O  
ATOM   3106  N   ARG A 383     -21.297  -5.539   4.109  1.00 85.75           N  
ATOM   3107  CA  ARG A 383     -22.031  -6.727   3.689  1.00 85.75           C  
ATOM   3108  C   ARG A 383     -23.531  -6.457   3.674  1.00 85.75           C  
ATOM   3109  CB  ARG A 383     -21.719  -7.906   4.613  1.00 85.75           C  
ATOM   3110  O   ARG A 383     -24.312  -7.254   3.143  1.00 85.75           O  
ATOM   3111  CG  ARG A 383     -20.328  -8.484   4.426  1.00 85.75           C  
ATOM   3112  CD  ARG A 383     -20.141  -9.766   5.219  1.00 85.75           C  
ATOM   3113  NE  ARG A 383     -18.812 -10.328   5.031  1.00 85.75           N  
ATOM   3114  NH1 ARG A 383     -19.531 -12.492   4.668  1.00 85.75           N  
ATOM   3115  NH2 ARG A 383     -17.297 -12.008   4.621  1.00 85.75           N  
ATOM   3116  CZ  ARG A 383     -18.547 -11.609   4.773  1.00 85.75           C  
ATOM   3117  N   GLU A 384     -24.047  -5.496   4.246  1.00 78.19           N  
ATOM   3118  CA  GLU A 384     -25.484  -5.223   4.273  1.00 78.19           C  
ATOM   3119  C   GLU A 384     -26.062  -5.199   2.861  1.00 78.19           C  
ATOM   3120  CB  GLU A 384     -25.766  -3.896   4.980  1.00 78.19           C  
ATOM   3121  O   GLU A 384     -27.141  -5.754   2.619  1.00 78.19           O  
ATOM   3122  CG  GLU A 384     -25.500  -3.928   6.477  1.00 78.19           C  
ATOM   3123  CD  GLU A 384     -25.844  -2.625   7.180  1.00 78.19           C  
ATOM   3124  OE1 GLU A 384     -25.719  -2.551   8.422  1.00 78.19           O  
ATOM   3125  OE2 GLU A 384     -26.250  -1.669   6.480  1.00 78.19           O  
ATOM   3126  N   ASN A 385     -25.422  -4.621   1.862  1.00 71.19           N  
ATOM   3127  CA  ASN A 385     -25.875  -4.566   0.475  1.00 71.19           C  
ATOM   3128  C   ASN A 385     -24.984  -5.398  -0.437  1.00 71.19           C  
ATOM   3129  CB  ASN A 385     -25.938  -3.119  -0.015  1.00 71.19           C  
ATOM   3130  O   ASN A 385     -24.438  -4.887  -1.419  1.00 71.19           O  
ATOM   3131  CG  ASN A 385     -27.047  -2.324   0.641  1.00 71.19           C  
ATOM   3132  ND2 ASN A 385     -26.859  -1.018   0.760  1.00 71.19           N  
ATOM   3133  OD1 ASN A 385     -28.078  -2.883   1.039  1.00 71.19           O  
ATOM   3134  N   ASN A 386     -25.062  -6.719  -0.061  1.00 75.69           N  
ATOM   3135  CA  ASN A 386     -24.094  -7.566  -0.755  1.00 75.69           C  
ATOM   3136  C   ASN A 386     -24.750  -8.336  -1.900  1.00 75.69           C  
ATOM   3137  CB  ASN A 386     -23.422  -8.539   0.224  1.00 75.69           C  
ATOM   3138  O   ASN A 386     -24.203  -9.336  -2.371  1.00 75.69           O  
ATOM   3139  CG  ASN A 386     -22.531  -7.832   1.223  1.00 75.69           C  
ATOM   3140  ND2 ASN A 386     -22.109  -8.555   2.258  1.00 75.69           N  
ATOM   3141  OD1 ASN A 386     -22.219  -6.652   1.064  1.00 75.69           O  
ATOM   3142  N   LYS A 387     -25.875  -7.902  -2.275  1.00 82.19           N  
ATOM   3143  CA  LYS A 387     -26.438  -8.531  -3.465  1.00 82.19           C  
ATOM   3144  C   LYS A 387     -25.719  -8.070  -4.727  1.00 82.19           C  
ATOM   3145  CB  LYS A 387     -27.938  -8.219  -3.576  1.00 82.19           C  
ATOM   3146  O   LYS A 387     -25.438  -6.883  -4.895  1.00 82.19           O  
ATOM   3147  CG  LYS A 387     -28.781  -8.836  -2.467  1.00 82.19           C  
ATOM   3148  CD  LYS A 387     -30.250  -8.562  -2.676  1.00 82.19           C  
ATOM   3149  CE  LYS A 387     -31.094  -9.125  -1.539  1.00 82.19           C  
ATOM   3150  NZ  LYS A 387     -32.531  -8.797  -1.704  1.00 82.19           N  
ATOM   3151  N   PRO A 388     -25.422  -9.055  -5.465  1.00 81.94           N  
ATOM   3152  CA  PRO A 388     -24.703  -8.688  -6.691  1.00 81.94           C  
ATOM   3153  C   PRO A 388     -25.484  -7.672  -7.535  1.00 81.94           C  
ATOM   3154  CB  PRO A 388     -24.562 -10.016  -7.434  1.00 81.94           C  
ATOM   3155  O   PRO A 388     -26.703  -7.734  -7.621  1.00 81.94           O  
ATOM   3156  CG  PRO A 388     -24.719 -11.062  -6.375  1.00 81.94           C  
ATOM   3157  CD  PRO A 388     -25.562 -10.500  -5.266  1.00 81.94           C  
ATOM   3158  N   ARG A 389     -24.859  -6.637  -7.992  1.00 84.88           N  
ATOM   3159  CA  ARG A 389     -25.359  -5.629  -8.922  1.00 84.88           C  
ATOM   3160  C   ARG A 389     -26.125  -4.539  -8.195  1.00 84.88           C  
ATOM   3161  CB  ARG A 389     -26.234  -6.273  -9.992  1.00 84.88           C  
ATOM   3162  O   ARG A 389     -26.750  -3.676  -8.828  1.00 84.88           O  
ATOM   3163  CG  ARG A 389     -25.500  -7.258 -10.891  1.00 84.88           C  
ATOM   3164  CD  ARG A 389     -26.391  -7.777 -12.008  1.00 84.88           C  
ATOM   3165  NE  ARG A 389     -25.672  -8.711 -12.875  1.00 84.88           N  
ATOM   3166  NH1 ARG A 389     -27.500  -9.172 -14.219  1.00 84.88           N  
ATOM   3167  NH2 ARG A 389     -25.484 -10.180 -14.625  1.00 84.88           N  
ATOM   3168  CZ  ARG A 389     -26.219  -9.352 -13.906  1.00 84.88           C  
ATOM   3169  N   THR A 390     -26.109  -4.656  -6.953  1.00 88.25           N  
ATOM   3170  CA  THR A 390     -26.719  -3.574  -6.188  1.00 88.25           C  
ATOM   3171  C   THR A 390     -25.844  -2.322  -6.234  1.00 88.25           C  
ATOM   3172  CB  THR A 390     -26.938  -3.988  -4.719  1.00 88.25           C  
ATOM   3173  O   THR A 390     -24.641  -2.387  -5.957  1.00 88.25           O  
ATOM   3174  CG2 THR A 390     -27.641  -2.879  -3.938  1.00 88.25           C  
ATOM   3175  OG1 THR A 390     -27.750  -5.168  -4.688  1.00 88.25           O  
ATOM   3176  N   VAL A 391     -26.484  -1.251  -6.555  1.00 92.31           N  
ATOM   3177  CA  VAL A 391     -25.766   0.012  -6.668  1.00 92.31           C  
ATOM   3178  C   VAL A 391     -25.438   0.545  -5.277  1.00 92.31           C  
ATOM   3179  CB  VAL A 391     -26.578   1.061  -7.465  1.00 92.31           C  
ATOM   3180  O   VAL A 391     -26.281   0.527  -4.383  1.00 92.31           O  
ATOM   3181  CG1 VAL A 391     -25.875   2.414  -7.449  1.00 92.31           C  
ATOM   3182  CG2 VAL A 391     -26.797   0.586  -8.898  1.00 92.31           C  
ATOM   3183  N   LEU A 392     -24.266   0.946  -5.098  1.00 93.62           N  
ATOM   3184  CA  LEU A 392     -23.828   1.494  -3.818  1.00 93.62           C  
ATOM   3185  C   LEU A 392     -24.359   2.910  -3.625  1.00 93.62           C  
ATOM   3186  CB  LEU A 392     -22.297   1.494  -3.727  1.00 93.62           C  
ATOM   3187  O   LEU A 392     -24.359   3.713  -4.562  1.00 93.62           O  
ATOM   3188  CG  LEU A 392     -21.609   0.132  -3.844  1.00 93.62           C  
ATOM   3189  CD1 LEU A 392     -20.094   0.297  -3.803  1.00 93.62           C  
ATOM   3190  CD2 LEU A 392     -22.078  -0.803  -2.734  1.00 93.62           C  
ATOM   3191  N   LYS A 393     -24.719   3.135  -2.438  1.00 92.31           N  
ATOM   3192  CA  LYS A 393     -25.188   4.473  -2.104  1.00 92.31           C  
ATOM   3193  C   LYS A 393     -24.062   5.340  -1.558  1.00 92.31           C  
ATOM   3194  CB  LYS A 393     -26.328   4.398  -1.089  1.00 92.31           C  
ATOM   3195  O   LYS A 393     -23.297   4.902  -0.694  1.00 92.31           O  
ATOM   3196  CG  LYS A 393     -27.578   3.691  -1.605  1.00 92.31           C  
ATOM   3197  CD  LYS A 393     -28.688   3.680  -0.563  1.00 92.31           C  
ATOM   3198  CE  LYS A 393     -29.922   2.926  -1.060  1.00 92.31           C  
ATOM   3199  NZ  LYS A 393     -30.984   2.857  -0.017  1.00 92.31           N  
ATOM   3200  N   PRO A 394     -24.000   6.547  -2.037  1.00 94.06           N  
ATOM   3201  CA  PRO A 394     -22.953   7.445  -1.523  1.00 94.06           C  
ATOM   3202  C   PRO A 394     -23.156   7.785  -0.048  1.00 94.06           C  
ATOM   3203  CB  PRO A 394     -23.109   8.695  -2.398  1.00 94.06           C  
ATOM   3204  O   PRO A 394     -24.297   7.840   0.433  1.00 94.06           O  
ATOM   3205  CG  PRO A 394     -23.812   8.211  -3.631  1.00 94.06           C  
ATOM   3206  CD  PRO A 394     -24.703   7.066  -3.256  1.00 94.06           C  
ATOM   3207  N   ARG A 395     -22.047   7.973   0.612  1.00 94.50           N  
ATOM   3208  CA  ARG A 395     -22.031   8.367   2.018  1.00 94.50           C  
ATOM   3209  C   ARG A 395     -21.406   9.750   2.189  1.00 94.50           C  
ATOM   3210  CB  ARG A 395     -21.266   7.340   2.852  1.00 94.50           C  
ATOM   3211  O   ARG A 395     -20.750  10.258   1.283  1.00 94.50           O  
ATOM   3212  CG  ARG A 395     -21.812   5.926   2.750  1.00 94.50           C  
ATOM   3213  CD  ARG A 395     -23.125   5.773   3.514  1.00 94.50           C  
ATOM   3214  NE  ARG A 395     -23.531   4.375   3.615  1.00 94.50           N  
ATOM   3215  NH1 ARG A 395     -25.594   4.824   4.559  1.00 94.50           N  
ATOM   3216  NH2 ARG A 395     -24.953   2.658   4.152  1.00 94.50           N  
ATOM   3217  CZ  ARG A 395     -24.688   3.955   4.109  1.00 94.50           C  
ATOM   3218  N   LYS A 396     -21.750  10.336   3.350  1.00 93.31           N  
ATOM   3219  CA  LYS A 396     -21.172  11.633   3.684  1.00 93.31           C  
ATOM   3220  C   LYS A 396     -20.891  11.742   5.180  1.00 93.31           C  
ATOM   3221  CB  LYS A 396     -22.109  12.766   3.244  1.00 93.31           C  
ATOM   3222  O   LYS A 396     -21.688  11.289   6.000  1.00 93.31           O  
ATOM   3223  CG  LYS A 396     -21.453  14.148   3.279  1.00 93.31           C  
ATOM   3224  CD  LYS A 396     -22.406  15.219   2.736  1.00 93.31           C  
ATOM   3225  CE  LYS A 396     -21.766  16.594   2.801  1.00 93.31           C  
ATOM   3226  NZ  LYS A 396     -22.688  17.656   2.293  1.00 93.31           N  
ATOM   3227  N   VAL A 397     -19.750  12.250   5.426  1.00 93.25           N  
ATOM   3228  CA  VAL A 397     -19.391  12.492   6.820  1.00 93.25           C  
ATOM   3229  C   VAL A 397     -19.641  13.953   7.176  1.00 93.25           C  
ATOM   3230  CB  VAL A 397     -17.922  12.117   7.102  1.00 93.25           C  
ATOM   3231  O   VAL A 397     -19.141  14.859   6.496  1.00 93.25           O  
ATOM   3232  CG1 VAL A 397     -17.578  12.328   8.578  1.00 93.25           C  
ATOM   3233  CG2 VAL A 397     -17.656  10.664   6.695  1.00 93.25           C  
ATOM   3234  N   CYS A 398     -20.422  14.172   8.305  1.00 88.12           N  
ATOM   3235  CA  CYS A 398     -20.734  15.531   8.727  1.00 88.12           C  
ATOM   3236  C   CYS A 398     -20.141  15.836  10.094  1.00 88.12           C  
ATOM   3237  CB  CYS A 398     -22.250  15.750   8.758  1.00 88.12           C  
ATOM   3238  O   CYS A 398     -19.969  14.930  10.914  1.00 88.12           O  
ATOM   3239  SG  CYS A 398     -23.047  15.508   7.156  1.00 88.12           S  
ATOM   3240  N   ALA A 399     -19.547  16.984  10.281  1.00 76.12           N  
ATOM   3241  CA  ALA A 399     -18.984  17.391  11.570  1.00 76.12           C  
ATOM   3242  C   ALA A 399     -20.078  17.516  12.633  1.00 76.12           C  
ATOM   3243  CB  ALA A 399     -18.234  18.703  11.430  1.00 76.12           C  
ATOM   3244  O   ALA A 399     -19.922  17.000  13.742  1.00 76.12           O  
ATOM   3245  N   SER A 400     -21.000  18.609  12.633  1.00 66.94           N  
ATOM   3246  CA  SER A 400     -22.016  18.938  13.633  1.00 66.94           C  
ATOM   3247  C   SER A 400     -23.375  19.156  12.992  1.00 66.94           C  
ATOM   3248  CB  SER A 400     -21.609  20.172  14.422  1.00 66.94           C  
ATOM   3249  O   SER A 400     -23.469  19.547  11.828  1.00 66.94           O  
ATOM   3250  OG  SER A 400     -22.656  20.609  15.266  1.00 66.94           O  
ATOM   3251  N   GLY A 401     -24.547  18.359  13.445  1.00 63.28           N  
ATOM   3252  CA  GLY A 401     -25.906  18.797  13.180  1.00 63.28           C  
ATOM   3253  C   GLY A 401     -26.859  17.641  12.930  1.00 63.28           C  
ATOM   3254  O   GLY A 401     -26.484  16.484  13.062  1.00 63.28           O  
ATOM   3255  N   LYS A 402     -28.078  17.953  12.492  1.00 62.09           N  
ATOM   3256  CA  LYS A 402     -29.219  17.078  12.203  1.00 62.09           C  
ATOM   3257  C   LYS A 402     -28.875  16.078  11.109  1.00 62.09           C  
ATOM   3258  CB  LYS A 402     -30.438  17.906  11.781  1.00 62.09           C  
ATOM   3259  O   LYS A 402     -28.375  16.453  10.047  1.00 62.09           O  
ATOM   3260  CG  LYS A 402     -31.344  18.297  12.938  1.00 62.09           C  
ATOM   3261  CD  LYS A 402     -32.625  19.000  12.445  1.00 62.09           C  
ATOM   3262  CE  LYS A 402     -33.500  19.422  13.609  1.00 62.09           C  
ATOM   3263  NZ  LYS A 402     -34.719  20.125  13.133  1.00 62.09           N  
ATOM   3264  N   ARG A 403     -28.734  14.789  11.406  1.00 67.75           N  
ATOM   3265  CA  ARG A 403     -28.297  13.633  10.617  1.00 67.75           C  
ATOM   3266  C   ARG A 403     -29.328  13.258   9.570  1.00 67.75           C  
ATOM   3267  CB  ARG A 403     -28.016  12.438  11.531  1.00 67.75           C  
ATOM   3268  O   ARG A 403     -30.500  13.078   9.883  1.00 67.75           O  
ATOM   3269  CG  ARG A 403     -26.625  12.430  12.141  1.00 67.75           C  
ATOM   3270  CD  ARG A 403     -26.391  11.195  13.000  1.00 67.75           C  
ATOM   3271  NE  ARG A 403     -25.625  11.508  14.195  1.00 67.75           N  
ATOM   3272  NH1 ARG A 403     -25.641   9.352  15.031  1.00 67.75           N  
ATOM   3273  NH2 ARG A 403     -24.578  11.023  16.188  1.00 67.75           N  
ATOM   3274  CZ  ARG A 403     -25.281  10.625  15.133  1.00 67.75           C  
ATOM   3275  N   LYS A 404     -28.938  13.578   8.391  1.00 74.25           N  
ATOM   3276  CA  LYS A 404     -29.734  12.945   7.352  1.00 74.25           C  
ATOM   3277  C   LYS A 404     -29.438  11.453   7.250  1.00 74.25           C  
ATOM   3278  CB  LYS A 404     -29.500  13.617   6.000  1.00 74.25           C  
ATOM   3279  O   LYS A 404     -28.453  10.977   7.820  1.00 74.25           O  
ATOM   3280  CG  LYS A 404     -30.000  15.055   5.930  1.00 74.25           C  
ATOM   3281  CD  LYS A 404     -29.812  15.641   4.539  1.00 74.25           C  
ATOM   3282  CE  LYS A 404     -30.281  17.094   4.473  1.00 74.25           C  
ATOM   3283  NZ  LYS A 404     -30.031  17.688   3.131  1.00 74.25           N  
ATOM   3284  N   LYS A 405     -30.281  10.641   6.609  1.00 73.75           N  
ATOM   3285  CA  LYS A 405     -30.219   9.188   6.555  1.00 73.75           C  
ATOM   3286  C   LYS A 405     -28.875   8.703   6.020  1.00 73.75           C  
ATOM   3287  CB  LYS A 405     -31.359   8.641   5.684  1.00 73.75           C  
ATOM   3288  O   LYS A 405     -28.297   7.758   6.551  1.00 73.75           O  
ATOM   3289  CG  LYS A 405     -31.672   7.172   5.930  1.00 73.75           C  
ATOM   3290  CD  LYS A 405     -32.844   6.699   5.070  1.00 73.75           C  
ATOM   3291  CE  LYS A 405     -33.094   5.207   5.234  1.00 73.75           C  
ATOM   3292  NZ  LYS A 405     -34.250   4.746   4.418  1.00 73.75           N  
ATOM   3293  N   ASP A 406     -28.219   9.391   5.082  1.00 80.38           N  
ATOM   3294  CA  ASP A 406     -26.984   8.930   4.438  1.00 80.38           C  
ATOM   3295  C   ASP A 406     -25.766   9.648   5.000  1.00 80.38           C  
ATOM   3296  CB  ASP A 406     -27.062   9.133   2.924  1.00 80.38           C  
ATOM   3297  O   ASP A 406     -24.672   9.547   4.445  1.00 80.38           O  
ATOM   3298  CG  ASP A 406     -28.219   8.367   2.279  1.00 80.38           C  
ATOM   3299  OD1 ASP A 406     -28.484   7.223   2.689  1.00 80.38           O  
ATOM   3300  OD2 ASP A 406     -28.844   8.922   1.354  1.00 80.38           O  
ATOM   3301  N   GLU A 407     -25.953  10.250   6.141  1.00 86.62           N  
ATOM   3302  CA  GLU A 407     -24.875  11.000   6.754  1.00 86.62           C  
ATOM   3303  C   GLU A 407     -24.438  10.367   8.070  1.00 86.62           C  
ATOM   3304  CB  GLU A 407     -25.281  12.461   6.980  1.00 86.62           C  
ATOM   3305  O   GLU A 407     -25.234   9.750   8.766  1.00 86.62           O  
ATOM   3306  CG  GLU A 407     -25.484  13.250   5.699  1.00 86.62           C  
ATOM   3307  CD  GLU A 407     -25.812  14.719   5.941  1.00 86.62           C  
ATOM   3308  OE1 GLU A 407     -25.938  15.477   4.957  1.00 86.62           O  
ATOM   3309  OE2 GLU A 407     -25.938  15.102   7.125  1.00 86.62           O  
ATOM   3310  N   ILE A 408     -23.203  10.359   8.250  1.00 89.75           N  
ATOM   3311  CA  ILE A 408     -22.656   9.859   9.500  1.00 89.75           C  
ATOM   3312  C   ILE A 408     -21.844  10.969  10.180  1.00 89.75           C  
ATOM   3313  CB  ILE A 408     -21.766   8.617   9.273  1.00 89.75           C  
ATOM   3314  O   ILE A 408     -21.125  11.711   9.516  1.00 89.75           O  
ATOM   3315  CG1 ILE A 408     -21.297   8.039  10.609  1.00 89.75           C  
ATOM   3316  CG2 ILE A 408     -20.562   8.969   8.383  1.00 89.75           C  
ATOM   3317  CD1 ILE A 408     -20.781   6.605  10.523  1.00 89.75           C  
ATOM   3318  N   SER A 409     -22.094  11.078  11.430  1.00 91.94           N  
ATOM   3319  CA  SER A 409     -21.344  12.070  12.195  1.00 91.94           C  
ATOM   3320  C   SER A 409     -19.891  11.648  12.391  1.00 91.94           C  
ATOM   3321  CB  SER A 409     -22.000  12.297  13.562  1.00 91.94           C  
ATOM   3322  O   SER A 409     -19.609  10.461  12.578  1.00 91.94           O  
ATOM   3323  OG  SER A 409     -21.172  13.102  14.391  1.00 91.94           O  
ATOM   3324  N   VAL A 410     -19.031  12.555  12.469  1.00 93.38           N  
ATOM   3325  CA  VAL A 410     -17.609  12.305  12.656  1.00 93.38           C  
ATOM   3326  C   VAL A 410     -17.391  11.578  13.977  1.00 93.38           C  
ATOM   3327  CB  VAL A 410     -16.797  13.617  12.625  1.00 93.38           C  
ATOM   3328  O   VAL A 410     -16.516  10.703  14.070  1.00 93.38           O  
ATOM   3329  CG1 VAL A 410     -15.320  13.344  12.914  1.00 93.38           C  
ATOM   3330  CG2 VAL A 410     -16.953  14.312  11.273  1.00 93.38           C  
ATOM   3331  N   ASP A 411     -18.203  11.828  14.945  1.00 91.62           N  
ATOM   3332  CA  ASP A 411     -18.062  11.234  16.266  1.00 91.62           C  
ATOM   3333  C   ASP A 411     -18.500   9.773  16.266  1.00 91.62           C  
ATOM   3334  CB  ASP A 411     -18.875  12.023  17.297  1.00 91.62           C  
ATOM   3335  O   ASP A 411     -18.172   9.023  17.188  1.00 91.62           O  
ATOM   3336  CG  ASP A 411     -18.344  13.438  17.516  1.00 91.62           C  
ATOM   3337  OD1 ASP A 411     -17.109  13.617  17.609  1.00 91.62           O  
ATOM   3338  OD2 ASP A 411     -19.172  14.367  17.594  1.00 91.62           O  
ATOM   3339  N   SER A 412     -19.203   9.438  15.266  1.00 93.38           N  
ATOM   3340  CA  SER A 412     -19.734   8.078  15.211  1.00 93.38           C  
ATOM   3341  C   SER A 412     -18.891   7.180  14.328  1.00 93.38           C  
ATOM   3342  CB  SER A 412     -21.188   8.094  14.703  1.00 93.38           C  
ATOM   3343  O   SER A 412     -19.234   6.016  14.109  1.00 93.38           O  
ATOM   3344  OG  SER A 412     -22.000   8.898  15.531  1.00 93.38           O  
ATOM   3345  N   LEU A 413     -17.812   7.695  13.820  1.00 95.25           N  
ATOM   3346  CA  LEU A 413     -16.938   6.914  12.945  1.00 95.25           C  
ATOM   3347  C   LEU A 413     -16.250   5.793  13.719  1.00 95.25           C  
ATOM   3348  CB  LEU A 413     -15.891   7.816  12.297  1.00 95.25           C  
ATOM   3349  O   LEU A 413     -15.828   5.988  14.859  1.00 95.25           O  
ATOM   3350  CG  LEU A 413     -16.391   8.750  11.195  1.00 95.25           C  
ATOM   3351  CD1 LEU A 413     -15.258   9.664  10.719  1.00 95.25           C  
ATOM   3352  CD2 LEU A 413     -16.953   7.953  10.031  1.00 95.25           C  
ATOM   3353  N   ASP A 414     -16.234   4.633  13.133  1.00 95.44           N  
ATOM   3354  CA  ASP A 414     -15.477   3.502  13.672  1.00 95.44           C  
ATOM   3355  C   ASP A 414     -14.070   3.443  13.086  1.00 95.44           C  
ATOM   3356  CB  ASP A 414     -16.219   2.189  13.406  1.00 95.44           C  
ATOM   3357  O   ASP A 414     -13.891   3.047  11.938  1.00 95.44           O  
ATOM   3358  CG  ASP A 414     -15.609   1.007  14.141  1.00 95.44           C  
ATOM   3359  OD1 ASP A 414     -14.453   1.108  14.609  1.00 95.44           O  
ATOM   3360  OD2 ASP A 414     -16.281  -0.037  14.242  1.00 95.44           O  
ATOM   3361  N   PHE A 415     -13.055   3.746  13.891  1.00 96.19           N  
ATOM   3362  CA  PHE A 415     -11.680   3.834  13.414  1.00 96.19           C  
ATOM   3363  C   PHE A 415     -11.055   2.451  13.320  1.00 96.19           C  
ATOM   3364  CB  PHE A 415     -10.852   4.723  14.352  1.00 96.19           C  
ATOM   3365  O   PHE A 415      -9.977   2.291  12.734  1.00 96.19           O  
ATOM   3366  CG  PHE A 415     -11.273   6.168  14.344  1.00 96.19           C  
ATOM   3367  CD1 PHE A 415     -11.102   6.953  13.211  1.00 96.19           C  
ATOM   3368  CD2 PHE A 415     -11.844   6.742  15.469  1.00 96.19           C  
ATOM   3369  CE1 PHE A 415     -11.484   8.289  13.203  1.00 96.19           C  
ATOM   3370  CE2 PHE A 415     -12.234   8.078  15.469  1.00 96.19           C  
ATOM   3371  CZ  PHE A 415     -12.055   8.852  14.336  1.00 96.19           C  
ATOM   3372  N   ASN A 416     -11.695   1.421  13.867  1.00 92.75           N  
ATOM   3373  CA  ASN A 416     -11.203   0.054  13.734  1.00 92.75           C  
ATOM   3374  C   ASN A 416     -11.539  -0.532  12.367  1.00 92.75           C  
ATOM   3375  CB  ASN A 416     -11.773  -0.832  14.844  1.00 92.75           C  
ATOM   3376  O   ASN A 416     -10.914  -1.507  11.938  1.00 92.75           O  
ATOM   3377  CG  ASN A 416     -11.273  -0.442  16.219  1.00 92.75           C  
ATOM   3378  ND2 ASN A 416     -12.172  -0.418  17.188  1.00 92.75           N  
ATOM   3379  OD1 ASN A 416     -10.086  -0.163  16.406  1.00 92.75           O  
ATOM   3380  N   LYS A 417     -12.531   0.033  11.805  1.00 94.94           N  
ATOM   3381  CA  LYS A 417     -12.875  -0.317  10.430  1.00 94.94           C  
ATOM   3382  C   LYS A 417     -12.211   0.638   9.438  1.00 94.94           C  
ATOM   3383  CB  LYS A 417     -14.391  -0.309  10.227  1.00 94.94           C  
ATOM   3384  O   LYS A 417     -12.609   1.799   9.328  1.00 94.94           O  
ATOM   3385  CG  LYS A 417     -15.125  -1.361  11.047  1.00 94.94           C  
ATOM   3386  CD  LYS A 417     -16.609  -1.371  10.734  1.00 94.94           C  
ATOM   3387  CE  LYS A 417     -17.359  -2.416  11.555  1.00 94.94           C  
ATOM   3388  NZ  LYS A 417     -18.828  -2.402  11.281  1.00 94.94           N  
ATOM   3389  N   LYS A 418     -11.297   0.163   8.805  1.00 97.06           N  
ATOM   3390  CA  LYS A 418     -10.539   1.053   7.938  1.00 97.06           C  
ATOM   3391  C   LYS A 418     -10.117   0.340   6.652  1.00 97.06           C  
ATOM   3392  CB  LYS A 418      -9.305   1.593   8.664  1.00 97.06           C  
ATOM   3393  O   LYS A 418      -9.930  -0.878   6.648  1.00 97.06           O  
ATOM   3394  CG  LYS A 418      -8.398   0.511   9.234  1.00 97.06           C  
ATOM   3395  CD  LYS A 418      -7.301   1.104  10.102  1.00 97.06           C  
ATOM   3396  CE  LYS A 418      -6.383   0.024  10.664  1.00 97.06           C  
ATOM   3397  NZ  LYS A 418      -5.352   0.593  11.578  1.00 97.06           N  
ATOM   3398  N   ILE A 419     -10.031   1.062   5.594  1.00 98.06           N  
ATOM   3399  CA  ILE A 419      -9.516   0.605   4.305  1.00 98.06           C  
ATOM   3400  C   ILE A 419      -8.156   1.243   4.031  1.00 98.06           C  
ATOM   3401  CB  ILE A 419     -10.508   0.930   3.160  1.00 98.06           C  
ATOM   3402  O   ILE A 419      -8.078   2.424   3.682  1.00 98.06           O  
ATOM   3403  CG1 ILE A 419     -11.836   0.197   3.377  1.00 98.06           C  
ATOM   3404  CG2 ILE A 419      -9.891   0.570   1.804  1.00 98.06           C  
ATOM   3405  CD1 ILE A 419     -12.906   0.542   2.350  1.00 98.06           C  
ATOM   3406  N   LEU A 420      -7.152   0.413   4.195  1.00 98.12           N  
ATOM   3407  CA  LEU A 420      -5.793   0.903   4.000  1.00 98.12           C  
ATOM   3408  C   LEU A 420      -5.281   0.553   2.605  1.00 98.12           C  
ATOM   3409  CB  LEU A 420      -4.855   0.318   5.059  1.00 98.12           C  
ATOM   3410  O   LEU A 420      -4.438   1.260   2.055  1.00 98.12           O  
ATOM   3411  CG  LEU A 420      -5.215   0.606   6.520  1.00 98.12           C  
ATOM   3412  CD1 LEU A 420      -4.191  -0.027   7.453  1.00 98.12           C  
ATOM   3413  CD2 LEU A 420      -5.309   2.109   6.758  1.00 98.12           C  
ATOM   3414  N   HIS A 421      -5.805  -0.508   2.016  1.00 98.12           N  
ATOM   3415  CA  HIS A 421      -5.301  -1.042   0.756  1.00 98.12           C  
ATOM   3416  C   HIS A 421      -6.406  -1.120  -0.291  1.00 98.12           C  
ATOM   3417  CB  HIS A 421      -4.684  -2.426   0.970  1.00 98.12           C  
ATOM   3418  O   HIS A 421      -7.457  -1.717  -0.047  1.00 98.12           O  
ATOM   3419  CG  HIS A 421      -3.740  -2.488   2.129  1.00 98.12           C  
ATOM   3420  CD2 HIS A 421      -3.891  -3.010   3.369  1.00 98.12           C  
ATOM   3421  ND1 HIS A 421      -2.467  -1.967   2.082  1.00 98.12           N  
ATOM   3422  CE1 HIS A 421      -1.871  -2.166   3.246  1.00 98.12           C  
ATOM   3423  NE2 HIS A 421      -2.715  -2.797   4.047  1.00 98.12           N  
ATOM   3424  N   THR A 422      -6.133  -0.523  -1.405  1.00 98.38           N  
ATOM   3425  CA  THR A 422      -7.062  -0.521  -2.531  1.00 98.38           C  
ATOM   3426  C   THR A 422      -6.312  -0.710  -3.848  1.00 98.38           C  
ATOM   3427  CB  THR A 422      -7.875   0.785  -2.584  1.00 98.38           C  
ATOM   3428  O   THR A 422      -5.117  -0.413  -3.938  1.00 98.38           O  
ATOM   3429  CG2 THR A 422      -8.664   0.992  -1.297  1.00 98.38           C  
ATOM   3430  OG1 THR A 422      -6.980   1.891  -2.768  1.00 98.38           O  
ATOM   3431  N   ALA A 423      -6.988  -1.218  -4.785  1.00 98.50           N  
ATOM   3432  CA  ALA A 423      -6.418  -1.397  -6.117  1.00 98.50           C  
ATOM   3433  C   ALA A 423      -7.473  -1.189  -7.199  1.00 98.50           C  
ATOM   3434  CB  ALA A 423      -5.793  -2.785  -6.246  1.00 98.50           C  
ATOM   3435  O   ALA A 423      -8.641  -1.548  -7.012  1.00 98.50           O  
ATOM   3436  N   TRP A 424      -7.027  -0.627  -8.289  1.00 98.50           N  
ATOM   3437  CA  TRP A 424      -7.891  -0.403  -9.438  1.00 98.50           C  
ATOM   3438  C   TRP A 424      -7.426  -1.223 -10.641  1.00 98.50           C  
ATOM   3439  CB  TRP A 424      -7.926   1.084  -9.805  1.00 98.50           C  
ATOM   3440  O   TRP A 424      -6.242  -1.203 -10.984  1.00 98.50           O  
ATOM   3441  CG  TRP A 424      -9.102   1.477 -10.648  1.00 98.50           C  
ATOM   3442  CD1 TRP A 424      -9.438   0.978 -11.875  1.00 98.50           C  
ATOM   3443  CD2 TRP A 424     -10.094   2.453 -10.328  1.00 98.50           C  
ATOM   3444  CE2 TRP A 424     -11.008   2.496 -11.406  1.00 98.50           C  
ATOM   3445  CE3 TRP A 424     -10.305   3.299  -9.227  1.00 98.50           C  
ATOM   3446  NE1 TRP A 424     -10.586   1.588 -12.336  1.00 98.50           N  
ATOM   3447  CH2 TRP A 424     -12.297   4.168 -10.336  1.00 98.50           C  
ATOM   3448  CZ2 TRP A 424     -12.109   3.352 -11.422  1.00 98.50           C  
ATOM   3449  CZ3 TRP A 424     -11.406   4.148  -9.242  1.00 98.50           C  
ATOM   3450  N   HIS A 425      -8.352  -1.910 -11.219  1.00 97.75           N  
ATOM   3451  CA  HIS A 425      -8.047  -2.664 -12.430  1.00 97.75           C  
ATOM   3452  C   HIS A 425      -7.434  -1.765 -13.500  1.00 97.75           C  
ATOM   3453  CB  HIS A 425      -9.312  -3.334 -12.969  1.00 97.75           C  
ATOM   3454  O   HIS A 425      -7.891  -0.638 -13.703  1.00 97.75           O  
ATOM   3455  CG  HIS A 425      -9.047  -4.328 -14.062  1.00 97.75           C  
ATOM   3456  CD2 HIS A 425      -9.164  -5.676 -14.078  1.00 97.75           C  
ATOM   3457  ND1 HIS A 425      -8.602  -3.959 -15.312  1.00 97.75           N  
ATOM   3458  CE1 HIS A 425      -8.453  -5.043 -16.047  1.00 97.75           C  
ATOM   3459  NE2 HIS A 425      -8.789  -6.098 -15.328  1.00 97.75           N  
ATOM   3460  N   PRO A 426      -6.465  -2.248 -14.195  1.00 96.31           N  
ATOM   3461  CA  PRO A 426      -5.723  -1.377 -15.109  1.00 96.31           C  
ATOM   3462  C   PRO A 426      -6.531  -0.990 -16.344  1.00 96.31           C  
ATOM   3463  CB  PRO A 426      -4.508  -2.227 -15.500  1.00 96.31           C  
ATOM   3464  O   PRO A 426      -6.293   0.067 -16.938  1.00 96.31           O  
ATOM   3465  CG  PRO A 426      -4.891  -3.627 -15.141  1.00 96.31           C  
ATOM   3466  CD  PRO A 426      -5.883  -3.574 -14.008  1.00 96.31           C  
ATOM   3467  N   LYS A 427      -7.496  -1.778 -16.750  1.00 94.31           N  
ATOM   3468  CA  LYS A 427      -8.164  -1.545 -18.031  1.00 94.31           C  
ATOM   3469  C   LYS A 427      -9.648  -1.280 -17.828  1.00 94.31           C  
ATOM   3470  CB  LYS A 427      -7.957  -2.736 -18.953  1.00 94.31           C  
ATOM   3471  O   LYS A 427     -10.297  -0.667 -18.688  1.00 94.31           O  
ATOM   3472  CG  LYS A 427      -6.508  -2.977 -19.359  1.00 94.31           C  
ATOM   3473  CD  LYS A 427      -6.375  -4.156 -20.312  1.00 94.31           C  
ATOM   3474  CE  LYS A 427      -4.922  -4.410 -20.688  1.00 94.31           C  
ATOM   3475  NZ  LYS A 427      -4.777  -5.613 -21.562  1.00 94.31           N  
ATOM   3476  N   GLU A 428     -10.148  -1.819 -16.703  1.00 94.38           N  
ATOM   3477  CA  GLU A 428     -11.594  -1.758 -16.500  1.00 94.38           C  
ATOM   3478  C   GLU A 428     -11.938  -1.049 -15.195  1.00 94.38           C  
ATOM   3479  CB  GLU A 428     -12.203  -3.164 -16.516  1.00 94.38           C  
ATOM   3480  O   GLU A 428     -11.055  -0.781 -14.383  1.00 94.38           O  
ATOM   3481  CG  GLU A 428     -11.961  -3.926 -17.812  1.00 94.38           C  
ATOM   3482  CD  GLU A 428     -12.672  -5.273 -17.859  1.00 94.38           C  
ATOM   3483  OE1 GLU A 428     -12.414  -6.059 -18.797  1.00 94.38           O  
ATOM   3484  OE2 GLU A 428     -13.477  -5.543 -16.938  1.00 94.38           O  
ATOM   3485  N   ASN A 429     -13.203  -0.763 -15.109  1.00 95.56           N  
ATOM   3486  CA  ASN A 429     -13.688  -0.183 -13.859  1.00 95.56           C  
ATOM   3487  C   ASN A 429     -14.086  -1.263 -12.859  1.00 95.56           C  
ATOM   3488  CB  ASN A 429     -14.875   0.753 -14.133  1.00 95.56           C  
ATOM   3489  O   ASN A 429     -15.266  -1.419 -12.547  1.00 95.56           O  
ATOM   3490  CG  ASN A 429     -14.445   2.068 -14.750  1.00 95.56           C  
ATOM   3491  ND2 ASN A 429     -15.344   2.680 -15.516  1.00 95.56           N  
ATOM   3492  OD1 ASN A 429     -13.320   2.529 -14.555  1.00 95.56           O  
ATOM   3493  N   ILE A 430     -13.156  -1.913 -12.398  1.00 96.88           N  
ATOM   3494  CA  ILE A 430     -13.219  -2.896 -11.320  1.00 96.88           C  
ATOM   3495  C   ILE A 430     -12.250  -2.510 -10.211  1.00 96.88           C  
ATOM   3496  CB  ILE A 430     -12.906  -4.320 -11.836  1.00 96.88           C  
ATOM   3497  O   ILE A 430     -11.086  -2.189 -10.477  1.00 96.88           O  
ATOM   3498  CG1 ILE A 430     -13.820  -4.672 -13.016  1.00 96.88           C  
ATOM   3499  CG2 ILE A 430     -13.047  -5.344 -10.711  1.00 96.88           C  
ATOM   3500  CD1 ILE A 430     -13.398  -5.926 -13.773  1.00 96.88           C  
ATOM   3501  N   ILE A 431     -12.742  -2.508  -9.031  1.00 98.12           N  
ATOM   3502  CA  ILE A 431     -11.875  -2.123  -7.930  1.00 98.12           C  
ATOM   3503  C   ILE A 431     -11.898  -3.205  -6.852  1.00 98.12           C  
ATOM   3504  CB  ILE A 431     -12.281  -0.760  -7.328  1.00 98.12           C  
ATOM   3505  O   ILE A 431     -12.906  -3.896  -6.680  1.00 98.12           O  
ATOM   3506  CG1 ILE A 431     -13.734  -0.809  -6.840  1.00 98.12           C  
ATOM   3507  CG2 ILE A 431     -12.094   0.361  -8.352  1.00 98.12           C  
ATOM   3508  CD1 ILE A 431     -14.180   0.444  -6.102  1.00 98.12           C  
ATOM   3509  N   ALA A 432     -10.789  -3.348  -6.219  1.00 98.50           N  
ATOM   3510  CA  ALA A 432     -10.641  -4.238  -5.070  1.00 98.50           C  
ATOM   3511  C   ALA A 432     -10.281  -3.455  -3.809  1.00 98.50           C  
ATOM   3512  CB  ALA A 432      -9.578  -5.297  -5.352  1.00 98.50           C  
ATOM   3513  O   ALA A 432      -9.352  -2.650  -3.814  1.00 98.50           O  
ATOM   3514  N   VAL A 433     -10.984  -3.725  -2.764  1.00 98.00           N  
ATOM   3515  CA  VAL A 433     -10.797  -3.012  -1.505  1.00 98.00           C  
ATOM   3516  C   VAL A 433     -10.656  -4.012  -0.359  1.00 98.00           C  
ATOM   3517  CB  VAL A 433     -11.969  -2.041  -1.225  1.00 98.00           C  
ATOM   3518  O   VAL A 433     -11.531  -4.859  -0.158  1.00 98.00           O  
ATOM   3519  CG1 VAL A 433     -11.758  -1.304   0.097  1.00 98.00           C  
ATOM   3520  CG2 VAL A 433     -12.125  -1.047  -2.375  1.00 98.00           C  
ATOM   3521  N   ALA A 434      -9.625  -3.891   0.397  1.00 97.50           N  
ATOM   3522  CA  ALA A 434      -9.383  -4.793   1.521  1.00 97.50           C  
ATOM   3523  C   ALA A 434      -9.922  -4.203   2.820  1.00 97.50           C  
ATOM   3524  CB  ALA A 434      -7.895  -5.090   1.654  1.00 97.50           C  
ATOM   3525  O   ALA A 434      -9.586  -3.072   3.184  1.00 97.50           O  
ATOM   3526  N   THR A 435     -10.789  -4.922   3.457  1.00 92.75           N  
ATOM   3527  CA  THR A 435     -11.281  -4.586   4.785  1.00 92.75           C  
ATOM   3528  C   THR A 435     -10.891  -5.660   5.797  1.00 92.75           C  
ATOM   3529  CB  THR A 435     -12.812  -4.418   4.785  1.00 92.75           C  
ATOM   3530  O   THR A 435     -11.484  -6.738   5.832  1.00 92.75           O  
ATOM   3531  CG2 THR A 435     -13.258  -3.445   3.699  1.00 92.75           C  
ATOM   3532  OG1 THR A 435     -13.430  -5.691   4.551  1.00 92.75           O  
ATOM   3533  N   THR A 436      -9.922  -5.355   6.656  1.00 89.81           N  
ATOM   3534  CA  THR A 436      -9.430  -6.297   7.656  1.00 89.81           C  
ATOM   3535  C   THR A 436      -9.125  -7.648   7.016  1.00 89.81           C  
ATOM   3536  CB  THR A 436     -10.453  -6.488   8.797  1.00 89.81           C  
ATOM   3537  O   THR A 436      -8.117  -7.797   6.316  1.00 89.81           O  
ATOM   3538  CG2 THR A 436      -9.820  -7.215   9.977  1.00 89.81           C  
ATOM   3539  OG1 THR A 436     -10.914  -5.203   9.227  1.00 89.81           O  
ATOM   3540  N   ASN A 437     -10.211  -8.641   7.070  1.00 91.38           N  
ATOM   3541  CA  ASN A 437      -9.945  -9.961   6.520  1.00 91.38           C  
ATOM   3542  C   ASN A 437     -10.836 -10.250   5.309  1.00 91.38           C  
ATOM   3543  CB  ASN A 437     -10.148 -11.039   7.590  1.00 91.38           C  
ATOM   3544  O   ASN A 437     -10.961 -11.406   4.891  1.00 91.38           O  
ATOM   3545  CG  ASN A 437     -11.562 -11.070   8.133  1.00 91.38           C  
ATOM   3546  ND2 ASN A 437     -12.031 -12.266   8.492  1.00 91.38           N  
ATOM   3547  OD1 ASN A 437     -12.227 -10.039   8.219  1.00 91.38           O  
ATOM   3548  N   ASN A 438     -11.445  -9.188   4.816  1.00 94.75           N  
ATOM   3549  CA  ASN A 438     -12.297  -9.359   3.648  1.00 94.75           C  
ATOM   3550  C   ASN A 438     -11.781  -8.562   2.455  1.00 94.75           C  
ATOM   3551  CB  ASN A 438     -13.742  -8.961   3.975  1.00 94.75           C  
ATOM   3552  O   ASN A 438     -11.219  -7.484   2.621  1.00 94.75           O  
ATOM   3553  CG  ASN A 438     -14.359  -9.828   5.051  1.00 94.75           C  
ATOM   3554  ND2 ASN A 438     -15.648  -9.633   5.301  1.00 94.75           N  
ATOM   3555  OD1 ASN A 438     -13.688 -10.664   5.656  1.00 94.75           O  
ATOM   3556  N   LEU A 439     -12.016  -9.133   1.322  1.00 96.81           N  
ATOM   3557  CA  LEU A 439     -11.703  -8.461   0.067  1.00 96.81           C  
ATOM   3558  C   LEU A 439     -12.977  -8.180  -0.725  1.00 96.81           C  
ATOM   3559  CB  LEU A 439     -10.742  -9.305  -0.775  1.00 96.81           C  
ATOM   3560  O   LEU A 439     -13.641  -9.109  -1.198  1.00 96.81           O  
ATOM   3561  CG  LEU A 439     -10.289  -8.688  -2.102  1.00 96.81           C  
ATOM   3562  CD1 LEU A 439      -9.367  -7.504  -1.851  1.00 96.81           C  
ATOM   3563  CD2 LEU A 439      -9.602  -9.742  -2.967  1.00 96.81           C  
ATOM   3564  N   TYR A 440     -13.281  -6.953  -0.861  1.00 96.38           N  
ATOM   3565  CA  TYR A 440     -14.453  -6.555  -1.632  1.00 96.38           C  
ATOM   3566  C   TYR A 440     -14.070  -6.191  -3.061  1.00 96.38           C  
ATOM   3567  CB  TYR A 440     -15.156  -5.371  -0.962  1.00 96.38           C  
ATOM   3568  O   TYR A 440     -13.047  -5.535  -3.287  1.00 96.38           O  
ATOM   3569  CG  TYR A 440     -15.852  -5.730   0.330  1.00 96.38           C  
ATOM   3570  CD1 TYR A 440     -17.219  -6.016   0.355  1.00 96.38           C  
ATOM   3571  CD2 TYR A 440     -15.148  -5.789   1.526  1.00 96.38           C  
ATOM   3572  CE1 TYR A 440     -17.859  -6.344   1.543  1.00 96.38           C  
ATOM   3573  CE2 TYR A 440     -15.781  -6.117   2.721  1.00 96.38           C  
ATOM   3574  OH  TYR A 440     -17.766  -6.719   3.898  1.00 96.38           O  
ATOM   3575  CZ  TYR A 440     -17.141  -6.391   2.719  1.00 96.38           C  
ATOM   3576  N   ILE A 441     -14.875  -6.586  -3.955  1.00 96.69           N  
ATOM   3577  CA  ILE A 441     -14.703  -6.219  -5.359  1.00 96.69           C  
ATOM   3578  C   ILE A 441     -15.961  -5.512  -5.859  1.00 96.69           C  
ATOM   3579  CB  ILE A 441     -14.406  -7.457  -6.230  1.00 96.69           C  
ATOM   3580  O   ILE A 441     -17.078  -5.980  -5.641  1.00 96.69           O  
ATOM   3581  CG1 ILE A 441     -13.133  -8.164  -5.738  1.00 96.69           C  
ATOM   3582  CG2 ILE A 441     -14.266  -7.059  -7.703  1.00 96.69           C  
ATOM   3583  CD1 ILE A 441     -12.828  -9.469  -6.461  1.00 96.69           C  
ATOM   3584  N   PHE A 442     -15.758  -4.418  -6.445  1.00 96.19           N  
ATOM   3585  CA  PHE A 442     -16.844  -3.625  -7.020  1.00 96.19           C  
ATOM   3586  C   PHE A 442     -16.594  -3.385  -8.508  1.00 96.19           C  
ATOM   3587  CB  PHE A 442     -16.984  -2.289  -6.289  1.00 96.19           C  
ATOM   3588  O   PHE A 442     -15.453  -3.400  -8.969  1.00 96.19           O  
ATOM   3589  CG  PHE A 442     -17.172  -2.428  -4.801  1.00 96.19           C  
ATOM   3590  CD1 PHE A 442     -18.438  -2.648  -4.270  1.00 96.19           C  
ATOM   3591  CD2 PHE A 442     -16.094  -2.338  -3.938  1.00 96.19           C  
ATOM   3592  CE1 PHE A 442     -18.609  -2.779  -2.893  1.00 96.19           C  
ATOM   3593  CE2 PHE A 442     -16.266  -2.467  -2.562  1.00 96.19           C  
ATOM   3594  CZ  PHE A 442     -17.531  -2.686  -2.043  1.00 96.19           C  
ATOM   3595  N   GLN A 443     -17.656  -3.150  -9.234  1.00 95.06           N  
ATOM   3596  CA  GLN A 443     -17.578  -2.838 -10.656  1.00 95.06           C  
ATOM   3597  C   GLN A 443     -18.594  -1.773 -11.055  1.00 95.06           C  
ATOM   3598  CB  GLN A 443     -17.781  -4.102 -11.492  1.00 95.06           C  
ATOM   3599  O   GLN A 443     -19.594  -1.581 -10.359  1.00 95.06           O  
ATOM   3600  CG  GLN A 443     -19.188  -4.660 -11.430  1.00 95.06           C  
ATOM   3601  CD  GLN A 443     -19.406  -5.836 -12.367  1.00 95.06           C  
ATOM   3602  NE2 GLN A 443     -20.562  -5.887 -13.000  1.00 95.06           N  
ATOM   3603  OE1 GLN A 443     -18.516  -6.688 -12.516  1.00 95.06           O  
ATOM   3604  N   ASP A 444     -18.281  -1.101 -12.125  1.00 92.69           N  
ATOM   3605  CA  ASP A 444     -19.234  -0.106 -12.602  1.00 92.69           C  
ATOM   3606  C   ASP A 444     -20.484  -0.774 -13.203  1.00 92.69           C  
ATOM   3607  CB  ASP A 444     -18.594   0.810 -13.641  1.00 92.69           C  
ATOM   3608  O   ASP A 444     -20.406  -1.911 -13.672  1.00 92.69           O  
ATOM   3609  CG  ASP A 444     -18.172   0.077 -14.906  1.00 92.69           C  
ATOM   3610  OD1 ASP A 444     -17.938  -1.147 -14.852  1.00 92.69           O  
ATOM   3611  OD2 ASP A 444     -18.094   0.730 -15.969  1.00 92.69           O  
ATOM   3612  N   LYS A 445     -21.547  -0.029 -13.109  1.00 86.12           N  
ATOM   3613  CA  LYS A 445     -22.781  -0.530 -13.711  1.00 86.12           C  
ATOM   3614  C   LYS A 445     -22.750  -0.383 -15.227  1.00 86.12           C  
ATOM   3615  CB  LYS A 445     -23.984   0.202 -13.133  1.00 86.12           C  
ATOM   3616  O   LYS A 445     -22.531   0.714 -15.742  1.00 86.12           O  
ATOM   3617  CG  LYS A 445     -25.328  -0.414 -13.516  1.00 86.12           C  
ATOM   3618  CD  LYS A 445     -26.484   0.337 -12.883  1.00 86.12           C  
ATOM   3619  CE  LYS A 445     -27.828  -0.248 -13.305  1.00 86.12           C  
ATOM   3620  NZ  LYS A 445     -28.984   0.493 -12.695  1.00 86.12           N  
ATOM   3621  N   VAL A 446     -22.578  -1.455 -15.930  1.00 72.81           N  
ATOM   3622  CA  VAL A 446     -22.656  -1.374 -17.391  1.00 72.81           C  
ATOM   3623  C   VAL A 446     -24.109  -1.446 -17.828  1.00 72.81           C  
ATOM   3624  CB  VAL A 446     -21.844  -2.496 -18.062  1.00 72.81           C  
ATOM   3625  O   VAL A 446     -24.906  -2.207 -17.266  1.00 72.81           O  
ATOM   3626  CG1 VAL A 446     -21.812  -2.303 -19.578  1.00 72.81           C  
ATOM   3627  CG2 VAL A 446     -20.422  -2.537 -17.500  1.00 72.81           C  
ATOM   3628  N   ASN A 447     -24.641  -0.403 -18.469  1.00 58.94           N  
ATOM   3629  CA  ASN A 447     -25.969  -0.473 -19.047  1.00 58.94           C  
ATOM   3630  C   ASN A 447     -26.062  -1.588 -20.094  1.00 58.94           C  
ATOM   3631  CB  ASN A 447     -26.359   0.870 -19.672  1.00 58.94           C  
ATOM   3632  O   ASN A 447     -25.078  -1.918 -20.750  1.00 58.94           O  
ATOM   3633  CG  ASN A 447     -26.719   1.912 -18.641  1.00 58.94           C  
ATOM   3634  ND2 ASN A 447     -26.719   3.178 -19.047  1.00 58.94           N  
ATOM   3635  OD1 ASN A 447     -27.016   1.582 -17.484  1.00 58.94           O  
TER    3636      ASN A 447                                                      
ATOM   3637  N   MET B   1      -1.439  72.000  35.719  1.00 28.16           N  
ATOM   3638  CA  MET B   1      -1.028  71.375  34.469  1.00 28.16           C  
ATOM   3639  C   MET B   1      -1.308  69.875  34.500  1.00 28.16           C  
ATOM   3640  CB  MET B   1       0.457  71.625  34.188  1.00 28.16           C  
ATOM   3641  O   MET B   1      -0.667  69.125  35.219  1.00 28.16           O  
ATOM   3642  CG  MET B   1       0.751  73.000  33.625  1.00 28.16           C  
ATOM   3643  SD  MET B   1       2.363  73.062  32.750  1.00 28.16           S  
ATOM   3644  CE  MET B   1       2.441  74.812  32.344  1.00 28.16           C  
ATOM   3645  N   SER B   2      -2.662  69.375  34.562  1.00 30.72           N  
ATOM   3646  CA  SER B   2      -3.297  68.062  34.750  1.00 30.72           C  
ATOM   3647  C   SER B   2      -2.893  67.062  33.656  1.00 30.72           C  
ATOM   3648  CB  SER B   2      -4.820  68.188  34.781  1.00 30.72           C  
ATOM   3649  O   SER B   2      -3.139  67.312  32.469  1.00 30.72           O  
ATOM   3650  OG  SER B   2      -5.258  68.688  36.031  1.00 30.72           O  
ATOM   3651  N   ALA B   3      -1.665  66.375  33.750  1.00 31.83           N  
ATOM   3652  CA  ALA B   3      -1.118  65.438  32.781  1.00 31.83           C  
ATOM   3653  C   ALA B   3      -2.143  64.375  32.406  1.00 31.83           C  
ATOM   3654  CB  ALA B   3       0.155  64.750  33.312  1.00 31.83           C  
ATOM   3655  O   ALA B   3      -2.729  63.719  33.312  1.00 31.83           O  
ATOM   3656  N   GLU B   4      -2.992  64.375  31.328  1.00 31.44           N  
ATOM   3657  CA  GLU B   4      -3.994  63.469  30.781  1.00 31.44           C  
ATOM   3658  C   GLU B   4      -3.426  62.062  30.594  1.00 31.44           C  
ATOM   3659  CB  GLU B   4      -4.527  64.000  29.453  1.00 31.44           C  
ATOM   3660  O   GLU B   4      -2.398  61.906  29.938  1.00 31.44           O  
ATOM   3661  CG  GLU B   4      -6.035  63.906  29.297  1.00 31.44           C  
ATOM   3662  CD  GLU B   4      -6.566  64.562  28.047  1.00 31.44           C  
ATOM   3663  OE1 GLU B   4      -7.773  64.438  27.734  1.00 31.44           O  
ATOM   3664  OE2 GLU B   4      -5.773  65.250  27.359  1.00 31.44           O  
ATOM   3665  N   VAL B   5      -3.471  61.156  31.641  1.00 36.31           N  
ATOM   3666  CA  VAL B   5      -3.033  59.750  31.625  1.00 36.31           C  
ATOM   3667  C   VAL B   5      -3.553  59.062  30.359  1.00 36.31           C  
ATOM   3668  CB  VAL B   5      -3.510  59.000  32.875  1.00 36.31           C  
ATOM   3669  O   VAL B   5      -4.750  59.125  30.078  1.00 36.31           O  
ATOM   3670  CG1 VAL B   5      -3.027  57.562  32.844  1.00 36.31           C  
ATOM   3671  CG2 VAL B   5      -3.020  59.719  34.156  1.00 36.31           C  
ATOM   3672  N   PRO B   6      -2.730  58.906  29.250  1.00 34.28           N  
ATOM   3673  CA  PRO B   6      -3.205  58.219  28.062  1.00 34.28           C  
ATOM   3674  C   PRO B   6      -4.066  57.000  28.375  1.00 34.28           C  
ATOM   3675  CB  PRO B   6      -1.911  57.812  27.359  1.00 34.28           C  
ATOM   3676  O   PRO B   6      -3.836  56.344  29.391  1.00 34.28           O  
ATOM   3677  CG  PRO B   6      -0.823  58.156  28.312  1.00 34.28           C  
ATOM   3678  CD  PRO B   6      -1.446  58.781  29.531  1.00 34.28           C  
ATOM   3679  N   GLU B   7      -5.352  56.938  28.094  1.00 35.25           N  
ATOM   3680  CA  GLU B   7      -6.348  55.875  28.203  1.00 35.25           C  
ATOM   3681  C   GLU B   7      -5.766  54.531  27.781  1.00 35.25           C  
ATOM   3682  CB  GLU B   7      -7.578  56.219  27.359  1.00 35.25           C  
ATOM   3683  O   GLU B   7      -5.117  54.438  26.734  1.00 35.25           O  
ATOM   3684  CG  GLU B   7      -8.898  55.906  28.031  1.00 35.25           C  
ATOM   3685  CD  GLU B   7     -10.109  56.344  27.234  1.00 35.25           C  
ATOM   3686  OE1 GLU B   7     -11.258  56.094  27.672  1.00 35.25           O  
ATOM   3687  OE2 GLU B   7      -9.914  56.969  26.172  1.00 35.25           O  
ATOM   3688  N   ALA B   8      -5.352  53.594  28.719  1.00 37.03           N  
ATOM   3689  CA  ALA B   8      -4.938  52.219  28.609  1.00 37.03           C  
ATOM   3690  C   ALA B   8      -5.707  51.500  27.484  1.00 37.03           C  
ATOM   3691  CB  ALA B   8      -5.137  51.469  29.922  1.00 37.03           C  
ATOM   3692  O   ALA B   8      -6.934  51.594  27.422  1.00 37.03           O  
ATOM   3693  N   ALA B   9      -5.168  51.562  26.219  1.00 40.56           N  
ATOM   3694  CA  ALA B   9      -5.746  50.719  25.172  1.00 40.56           C  
ATOM   3695  C   ALA B   9      -6.367  49.469  25.750  1.00 40.56           C  
ATOM   3696  CB  ALA B   9      -4.688  50.375  24.125  1.00 40.56           C  
ATOM   3697  O   ALA B   9      -5.789  48.844  26.641  1.00 40.56           O  
ATOM   3698  N   SER B  10      -7.707  49.312  25.953  1.00 39.09           N  
ATOM   3699  CA  SER B  10      -8.555  48.312  26.609  1.00 39.09           C  
ATOM   3700  C   SER B  10      -8.078  46.906  26.297  1.00 39.09           C  
ATOM   3701  CB  SER B  10     -10.008  48.469  26.156  1.00 39.09           C  
ATOM   3702  O   SER B  10      -7.449  46.656  25.266  1.00 39.09           O  
ATOM   3703  OG  SER B  10     -10.086  49.156  24.906  1.00 39.09           O  
ATOM   3704  N   ALA B  11      -7.875  46.062  27.328  1.00 42.81           N  
ATOM   3705  CA  ALA B  11      -7.691  44.625  27.406  1.00 42.81           C  
ATOM   3706  C   ALA B  11      -8.469  43.906  26.297  1.00 42.81           C  
ATOM   3707  CB  ALA B  11      -8.117  44.094  28.781  1.00 42.81           C  
ATOM   3708  O   ALA B  11      -8.102  42.781  25.891  1.00 42.81           O  
ATOM   3709  N   GLU B  12      -9.633  44.438  25.891  1.00 41.44           N  
ATOM   3710  CA  GLU B  12     -10.477  43.719  24.938  1.00 41.44           C  
ATOM   3711  C   GLU B  12      -9.805  43.625  23.562  1.00 41.44           C  
ATOM   3712  CB  GLU B  12     -11.844  44.406  24.812  1.00 41.44           C  
ATOM   3713  O   GLU B  12      -9.953  42.625  22.875  1.00 41.44           O  
ATOM   3714  CG  GLU B  12     -12.914  43.812  25.703  1.00 41.44           C  
ATOM   3715  CD  GLU B  12     -14.281  44.438  25.531  1.00 41.44           C  
ATOM   3716  OE1 GLU B  12     -15.281  43.906  26.031  1.00 41.44           O  
ATOM   3717  OE2 GLU B  12     -14.344  45.531  24.875  1.00 41.44           O  
ATOM   3718  N   GLU B  13      -9.148  44.750  23.062  1.00 40.06           N  
ATOM   3719  CA  GLU B  13      -8.516  44.625  21.750  1.00 40.06           C  
ATOM   3720  C   GLU B  13      -7.363  43.625  21.750  1.00 40.06           C  
ATOM   3721  CB  GLU B  13      -8.016  46.000  21.281  1.00 40.06           C  
ATOM   3722  O   GLU B  13      -7.086  43.000  20.750  1.00 40.06           O  
ATOM   3723  CG  GLU B  13      -8.180  46.250  19.797  1.00 40.06           C  
ATOM   3724  CD  GLU B  13      -7.766  47.656  19.375  1.00 40.06           C  
ATOM   3725  OE1 GLU B  13      -7.727  47.938  18.141  1.00 40.06           O  
ATOM   3726  OE2 GLU B  13      -7.477  48.469  20.266  1.00 40.06           O  
ATOM   3727  N   GLN B  14      -6.555  43.594  22.938  1.00 36.44           N  
ATOM   3728  CA  GLN B  14      -5.527  42.562  22.922  1.00 36.44           C  
ATOM   3729  C   GLN B  14      -6.156  41.156  22.906  1.00 36.44           C  
ATOM   3730  CB  GLN B  14      -4.598  42.688  24.125  1.00 36.44           C  
ATOM   3731  O   GLN B  14      -5.535  40.188  22.438  1.00 36.44           O  
ATOM   3732  CG  GLN B  14      -3.307  43.438  23.812  1.00 36.44           C  
ATOM   3733  CD  GLN B  14      -2.420  43.594  25.031  1.00 36.44           C  
ATOM   3734  NE2 GLN B  14      -1.179  44.031  24.812  1.00 36.44           N  
ATOM   3735  OE1 GLN B  14      -2.848  43.375  26.172  1.00 36.44           O  
ATOM   3736  N   LYS B  15      -7.254  40.938  23.625  1.00 37.56           N  
ATOM   3737  CA  LYS B  15      -7.875  39.625  23.516  1.00 37.56           C  
ATOM   3738  C   LYS B  15      -8.328  39.344  22.094  1.00 37.56           C  
ATOM   3739  CB  LYS B  15      -9.062  39.500  24.484  1.00 37.56           C  
ATOM   3740  O   LYS B  15      -8.312  38.188  21.641  1.00 37.56           O  
ATOM   3741  CG  LYS B  15      -9.078  38.219  25.297  1.00 37.56           C  
ATOM   3742  CD  LYS B  15     -10.250  38.188  26.266  1.00 37.56           C  
ATOM   3743  CE  LYS B  15     -10.305  36.875  27.047  1.00 37.56           C  
ATOM   3744  NZ  LYS B  15     -11.539  36.781  27.875  1.00 37.56           N  
ATOM   3745  N   GLU B  16      -8.930  40.281  21.359  1.00 37.75           N  
ATOM   3746  CA  GLU B  16      -9.344  40.031  19.984  1.00 37.75           C  
ATOM   3747  C   GLU B  16      -8.141  39.781  19.078  1.00 37.75           C  
ATOM   3748  CB  GLU B  16     -10.180  41.188  19.453  1.00 37.75           C  
ATOM   3749  O   GLU B  16      -8.227  39.000  18.125  1.00 37.75           O  
ATOM   3750  CG  GLU B  16     -11.680  40.969  19.531  1.00 37.75           C  
ATOM   3751  CD  GLU B  16     -12.492  42.094  18.891  1.00 37.75           C  
ATOM   3752  OE1 GLU B  16     -13.727  41.938  18.750  1.00 37.75           O  
ATOM   3753  OE2 GLU B  16     -11.891  43.125  18.531  1.00 37.75           O  
ATOM   3754  N   MET B  17      -7.051  40.656  19.188  1.00 38.28           N  
ATOM   3755  CA  MET B  17      -5.918  40.406  18.297  1.00 38.28           C  
ATOM   3756  C   MET B  17      -5.320  39.031  18.547  1.00 38.28           C  
ATOM   3757  CB  MET B  17      -4.848  41.500  18.469  1.00 38.28           C  
ATOM   3758  O   MET B  17      -4.730  38.438  17.656  1.00 38.28           O  
ATOM   3759  CG  MET B  17      -5.035  42.688  17.578  1.00 38.28           C  
ATOM   3760  SD  MET B  17      -3.480  43.625  17.328  1.00 38.28           S  
ATOM   3761  CE  MET B  17      -4.102  45.344  17.516  1.00 38.28           C  
ATOM   3762  N   GLU B  18      -4.965  38.625  19.875  1.00 38.69           N  
ATOM   3763  CA  GLU B  18      -4.359  37.312  20.016  1.00 38.69           C  
ATOM   3764  C   GLU B  18      -5.375  36.188  19.719  1.00 38.69           C  
ATOM   3765  CB  GLU B  18      -3.760  37.125  21.406  1.00 38.69           C  
ATOM   3766  O   GLU B  18      -5.160  35.031  20.094  1.00 38.69           O  
ATOM   3767  CG  GLU B  18      -2.391  37.750  21.578  1.00 38.69           C  
ATOM   3768  CD  GLU B  18      -1.804  37.562  22.969  1.00 38.69           C  
ATOM   3769  OE1 GLU B  18      -0.609  37.875  23.172  1.00 38.69           O  
ATOM   3770  OE2 GLU B  18      -2.545  37.094  23.859  1.00 38.69           O  
ATOM   3771  N   ASP B  19      -6.641  36.312  19.703  1.00 39.69           N  
ATOM   3772  CA  ASP B  19      -7.500  35.281  19.125  1.00 39.69           C  
ATOM   3773  C   ASP B  19      -6.914  34.781  17.812  1.00 39.69           C  
ATOM   3774  CB  ASP B  19      -8.906  35.844  18.875  1.00 39.69           C  
ATOM   3775  O   ASP B  19      -7.258  35.250  16.734  1.00 39.69           O  
ATOM   3776  CG  ASP B  19      -9.859  35.562  20.031  1.00 39.69           C  
ATOM   3777  OD1 ASP B  19      -9.562  34.656  20.859  1.00 39.69           O  
ATOM   3778  OD2 ASP B  19     -10.922  36.219  20.094  1.00 39.69           O  
ATOM   3779  N   LYS B  20      -5.617  34.750  17.516  1.00 43.12           N  
ATOM   3780  CA  LYS B  20      -4.957  34.062  16.422  1.00 43.12           C  
ATOM   3781  C   LYS B  20      -5.758  32.812  16.016  1.00 43.12           C  
ATOM   3782  CB  LYS B  20      -3.541  33.656  16.828  1.00 43.12           C  
ATOM   3783  O   LYS B  20      -6.129  32.000  16.859  1.00 43.12           O  
ATOM   3784  CG  LYS B  20      -2.459  34.594  16.344  1.00 43.12           C  
ATOM   3785  CD  LYS B  20      -1.071  34.125  16.766  1.00 43.12           C  
ATOM   3786  CE  LYS B  20       0.001  35.125  16.375  1.00 43.12           C  
ATOM   3787  NZ  LYS B  20       1.357  34.719  16.828  1.00 43.12           N  
ATOM   3788  N   VAL B  21      -6.715  32.875  15.078  1.00 49.84           N  
ATOM   3789  CA  VAL B  21      -7.383  31.766  14.414  1.00 49.84           C  
ATOM   3790  C   VAL B  21      -6.531  30.500  14.547  1.00 49.84           C  
ATOM   3791  CB  VAL B  21      -7.664  32.062  12.930  1.00 49.84           C  
ATOM   3792  O   VAL B  21      -5.488  30.375  13.898  1.00 49.84           O  
ATOM   3793  CG1 VAL B  21      -8.438  30.922  12.281  1.00 49.84           C  
ATOM   3794  CG2 VAL B  21      -8.430  33.375  12.789  1.00 49.84           C  
ATOM   3795  N   THR B  22      -6.211  30.031  15.781  1.00 62.62           N  
ATOM   3796  CA  THR B  22      -5.465  28.812  16.031  1.00 62.62           C  
ATOM   3797  C   THR B  22      -5.926  27.688  15.109  1.00 62.62           C  
ATOM   3798  CB  THR B  22      -5.609  28.359  17.500  1.00 62.62           C  
ATOM   3799  O   THR B  22      -7.129  27.469  14.945  1.00 62.62           O  
ATOM   3800  CG2 THR B  22      -4.742  29.203  18.422  1.00 62.62           C  
ATOM   3801  OG1 THR B  22      -6.980  28.484  17.906  1.00 62.62           O  
ATOM   3802  N   SER B  23      -5.176  27.422  14.055  1.00 81.62           N  
ATOM   3803  CA  SER B  23      -5.430  26.281  13.180  1.00 81.62           C  
ATOM   3804  C   SER B  23      -5.961  25.078  13.961  1.00 81.62           C  
ATOM   3805  CB  SER B  23      -4.160  25.891  12.430  1.00 81.62           C  
ATOM   3806  O   SER B  23      -5.668  24.938  15.148  1.00 81.62           O  
ATOM   3807  OG  SER B  23      -3.217  25.297  13.305  1.00 81.62           O  
ATOM   3808  N   PRO B  24      -7.090  24.516  13.555  1.00 86.81           N  
ATOM   3809  CA  PRO B  24      -7.598  23.328  14.242  1.00 86.81           C  
ATOM   3810  C   PRO B  24      -6.480  22.422  14.742  1.00 86.81           C  
ATOM   3811  CB  PRO B  24      -8.430  22.625  13.164  1.00 86.81           C  
ATOM   3812  O   PRO B  24      -6.602  21.828  15.820  1.00 86.81           O  
ATOM   3813  CG  PRO B  24      -8.750  23.703  12.172  1.00 86.81           C  
ATOM   3814  CD  PRO B  24      -7.691  24.766  12.258  1.00 86.81           C  
ATOM   3815  N   GLU B  25      -5.418  22.422  14.117  1.00 87.56           N  
ATOM   3816  CA  GLU B  25      -4.293  21.594  14.531  1.00 87.56           C  
ATOM   3817  C   GLU B  25      -3.674  22.094  15.828  1.00 87.56           C  
ATOM   3818  CB  GLU B  25      -3.232  21.531  13.422  1.00 87.56           C  
ATOM   3819  O   GLU B  25      -3.336  21.312  16.703  1.00 87.56           O  
ATOM   3820  CG  GLU B  25      -3.699  20.844  12.156  1.00 87.56           C  
ATOM   3821  CD  GLU B  25      -4.336  21.781  11.148  1.00 87.56           C  
ATOM   3822  OE1 GLU B  25      -4.699  21.328  10.039  1.00 87.56           O  
ATOM   3823  OE2 GLU B  25      -4.469  22.984  11.469  1.00 87.56           O  
ATOM   3824  N   LYS B  26      -3.576  23.422  15.906  1.00 87.62           N  
ATOM   3825  CA  LYS B  26      -2.984  24.000  17.109  1.00 87.62           C  
ATOM   3826  C   LYS B  26      -3.902  23.828  18.312  1.00 87.62           C  
ATOM   3827  CB  LYS B  26      -2.686  25.484  16.875  1.00 87.62           C  
ATOM   3828  O   LYS B  26      -3.432  23.625  19.422  1.00 87.62           O  
ATOM   3829  CG  LYS B  26      -1.469  25.750  16.000  1.00 87.62           C  
ATOM   3830  CD  LYS B  26      -1.129  27.234  15.953  1.00 87.62           C  
ATOM   3831  CE  LYS B  26       0.085  27.500  15.070  1.00 87.62           C  
ATOM   3832  NZ  LYS B  26       0.359  28.953  14.930  1.00 87.62           N  
ATOM   3833  N   ALA B  27      -5.152  23.984  18.031  1.00 90.44           N  
ATOM   3834  CA  ALA B  27      -6.113  23.750  19.109  1.00 90.44           C  
ATOM   3835  C   ALA B  27      -6.020  22.312  19.625  1.00 90.44           C  
ATOM   3836  CB  ALA B  27      -7.531  24.047  18.625  1.00 90.44           C  
ATOM   3837  O   ALA B  27      -6.039  22.078  20.844  1.00 90.44           O  
ATOM   3838  N   GLU B  28      -5.910  21.391  18.750  1.00 92.88           N  
ATOM   3839  CA  GLU B  28      -5.793  19.984  19.125  1.00 92.88           C  
ATOM   3840  C   GLU B  28      -4.453  19.703  19.797  1.00 92.88           C  
ATOM   3841  CB  GLU B  28      -5.961  19.078  17.891  1.00 92.88           C  
ATOM   3842  O   GLU B  28      -4.371  18.875  20.703  1.00 92.88           O  
ATOM   3843  CG  GLU B  28      -7.391  19.000  17.391  1.00 92.88           C  
ATOM   3844  CD  GLU B  28      -8.336  18.297  18.359  1.00 92.88           C  
ATOM   3845  OE1 GLU B  28      -9.266  18.953  18.875  1.00 92.88           O  
ATOM   3846  OE2 GLU B  28      -8.141  17.094  18.594  1.00 92.88           O  
ATOM   3847  N   GLU B  29      -3.455  20.359  19.406  1.00 89.25           N  
ATOM   3848  CA  GLU B  29      -2.150  20.219  20.031  1.00 89.25           C  
ATOM   3849  C   GLU B  29      -2.189  20.688  21.484  1.00 89.25           C  
ATOM   3850  CB  GLU B  29      -1.083  20.984  19.266  1.00 89.25           C  
ATOM   3851  O   GLU B  29      -1.570  20.078  22.359  1.00 89.25           O  
ATOM   3852  CG  GLU B  29       0.328  20.797  19.797  1.00 89.25           C  
ATOM   3853  CD  GLU B  29       1.396  21.406  18.906  1.00 89.25           C  
ATOM   3854  OE1 GLU B  29       2.602  21.281  19.219  1.00 89.25           O  
ATOM   3855  OE2 GLU B  29       1.026  22.031  17.875  1.00 89.25           O  
ATOM   3856  N   ALA B  30      -2.904  21.797  21.750  1.00 89.69           N  
ATOM   3857  CA  ALA B  30      -3.062  22.312  23.109  1.00 89.69           C  
ATOM   3858  C   ALA B  30      -3.756  21.281  24.000  1.00 89.69           C  
ATOM   3859  CB  ALA B  30      -3.848  23.609  23.094  1.00 89.69           C  
ATOM   3860  O   ALA B  30      -3.379  21.109  25.156  1.00 89.69           O  
ATOM   3861  N   LYS B  31      -4.746  20.609  23.422  1.00 91.75           N  
ATOM   3862  CA  LYS B  31      -5.414  19.547  24.172  1.00 91.75           C  
ATOM   3863  C   LYS B  31      -4.438  18.438  24.531  1.00 91.75           C  
ATOM   3864  CB  LYS B  31      -6.590  18.984  23.375  1.00 91.75           C  
ATOM   3865  O   LYS B  31      -4.449  17.922  25.656  1.00 91.75           O  
ATOM   3866  CG  LYS B  31      -7.730  19.984  23.172  1.00 91.75           C  
ATOM   3867  CD  LYS B  31      -8.867  19.359  22.375  1.00 91.75           C  
ATOM   3868  CE  LYS B  31      -9.922  20.391  22.000  1.00 91.75           C  
ATOM   3869  NZ  LYS B  31     -10.969  19.828  21.109  1.00 91.75           N  
ATOM   3870  N   LEU B  32      -3.623  18.062  23.578  1.00 90.50           N  
ATOM   3871  CA  LEU B  32      -2.656  16.984  23.797  1.00 90.50           C  
ATOM   3872  C   LEU B  32      -1.641  17.391  24.859  1.00 90.50           C  
ATOM   3873  CB  LEU B  32      -1.936  16.641  22.500  1.00 90.50           C  
ATOM   3874  O   LEU B  32      -1.319  16.594  25.750  1.00 90.50           O  
ATOM   3875  CG  LEU B  32      -1.000  15.438  22.531  1.00 90.50           C  
ATOM   3876  CD1 LEU B  32      -1.804  14.148  22.672  1.00 90.50           C  
ATOM   3877  CD2 LEU B  32      -0.118  15.398  21.297  1.00 90.50           C  
ATOM   3878  N   LYS B  33      -1.153  18.609  24.828  1.00 87.31           N  
ATOM   3879  CA  LYS B  33      -0.170  19.094  25.797  1.00 87.31           C  
ATOM   3880  C   LYS B  33      -0.767  19.172  27.188  1.00 87.31           C  
ATOM   3881  CB  LYS B  33       0.362  20.469  25.375  1.00 87.31           C  
ATOM   3882  O   LYS B  33      -0.071  18.938  28.188  1.00 87.31           O  
ATOM   3883  CG  LYS B  33       1.368  20.422  24.234  1.00 87.31           C  
ATOM   3884  CD  LYS B  33       1.900  21.797  23.906  1.00 87.31           C  
ATOM   3885  CE  LYS B  33       2.852  21.766  22.703  1.00 87.31           C  
ATOM   3886  NZ  LYS B  33       3.316  23.141  22.328  1.00 87.31           N  
ATOM   3887  N   ALA B  34      -1.967  19.469  27.234  1.00 90.00           N  
ATOM   3888  CA  ALA B  34      -2.652  19.531  28.531  1.00 90.00           C  
ATOM   3889  C   ALA B  34      -2.740  18.156  29.172  1.00 90.00           C  
ATOM   3890  CB  ALA B  34      -4.047  20.125  28.359  1.00 90.00           C  
ATOM   3891  O   ALA B  34      -2.562  18.000  30.375  1.00 90.00           O  
ATOM   3892  N   ARG B  35      -2.879  17.172  28.375  1.00 89.31           N  
ATOM   3893  CA  ARG B  35      -3.021  15.805  28.891  1.00 89.31           C  
ATOM   3894  C   ARG B  35      -1.659  15.156  29.094  1.00 89.31           C  
ATOM   3895  CB  ARG B  35      -3.867  14.969  27.922  1.00 89.31           C  
ATOM   3896  O   ARG B  35      -1.482  14.352  30.000  1.00 89.31           O  
ATOM   3897  CG  ARG B  35      -5.332  15.367  27.891  1.00 89.31           C  
ATOM   3898  CD  ARG B  35      -6.168  14.375  27.078  1.00 89.31           C  
ATOM   3899  NE  ARG B  35      -7.559  14.805  26.984  1.00 89.31           N  
ATOM   3900  NH1 ARG B  35      -8.242  12.977  25.750  1.00 89.31           N  
ATOM   3901  NH2 ARG B  35      -9.750  14.609  26.312  1.00 89.31           N  
ATOM   3902  CZ  ARG B  35      -8.516  14.133  26.344  1.00 89.31           C  
ATOM   3903  N   TYR B  36      -0.702  15.484  28.125  1.00 85.19           N  
ATOM   3904  CA  TYR B  36       0.648  14.938  28.203  1.00 85.19           C  
ATOM   3905  C   TYR B  36       1.689  16.047  28.188  1.00 85.19           C  
ATOM   3906  CB  TYR B  36       0.901  13.969  27.047  1.00 85.19           C  
ATOM   3907  O   TYR B  36       2.361  16.266  27.172  1.00 85.19           O  
ATOM   3908  CG  TYR B  36      -0.096  12.836  26.969  1.00 85.19           C  
ATOM   3909  CD1 TYR B  36       0.041  11.711  27.781  1.00 85.19           C  
ATOM   3910  CD2 TYR B  36      -1.176  12.891  26.094  1.00 85.19           C  
ATOM   3911  CE1 TYR B  36      -0.875  10.664  27.719  1.00 85.19           C  
ATOM   3912  CE2 TYR B  36      -2.098  11.852  26.031  1.00 85.19           C  
ATOM   3913  OH  TYR B  36      -2.848   9.711  26.766  1.00 85.19           O  
ATOM   3914  CZ  TYR B  36      -1.939  10.742  26.844  1.00 85.19           C  
ATOM   3915  N   PRO B  37       1.873  16.703  29.219  1.00 79.44           N  
ATOM   3916  CA  PRO B  37       2.771  17.859  29.281  1.00 79.44           C  
ATOM   3917  C   PRO B  37       4.215  17.500  28.938  1.00 79.44           C  
ATOM   3918  CB  PRO B  37       2.656  18.328  30.734  1.00 79.44           C  
ATOM   3919  O   PRO B  37       4.980  18.359  28.484  1.00 79.44           O  
ATOM   3920  CG  PRO B  37       1.527  17.531  31.297  1.00 79.44           C  
ATOM   3921  CD  PRO B  37       1.186  16.438  30.344  1.00 79.44           C  
ATOM   3922  N   HIS B  38       4.551  16.188  29.031  1.00 74.25           N  
ATOM   3923  CA  HIS B  38       5.930  15.789  28.766  1.00 74.25           C  
ATOM   3924  C   HIS B  38       6.117  15.359  27.312  1.00 74.25           C  
ATOM   3925  CB  HIS B  38       6.348  14.664  29.719  1.00 74.25           C  
ATOM   3926  O   HIS B  38       7.230  15.016  26.906  1.00 74.25           O  
ATOM   3927  CG  HIS B  38       6.297  15.039  31.156  1.00 74.25           C  
ATOM   3928  CD2 HIS B  38       5.551  14.555  32.188  1.00 74.25           C  
ATOM   3929  ND1 HIS B  38       7.082  16.031  31.688  1.00 74.25           N  
ATOM   3930  CE1 HIS B  38       6.824  16.141  33.000  1.00 74.25           C  
ATOM   3931  NE2 HIS B  38       5.898  15.258  33.312  1.00 74.25           N  
ATOM   3932  N   LEU B  39       4.961  15.367  26.516  1.00 64.81           N  
ATOM   3933  CA  LEU B  39       4.957  14.992  25.109  1.00 64.81           C  
ATOM   3934  C   LEU B  39       5.551  16.094  24.250  1.00 64.81           C  
ATOM   3935  CB  LEU B  39       3.531  14.680  24.641  1.00 64.81           C  
ATOM   3936  O   LEU B  39       5.141  17.250  24.344  1.00 64.81           O  
ATOM   3937  CG  LEU B  39       3.393  13.586  23.578  1.00 64.81           C  
ATOM   3938  CD1 LEU B  39       2.947  12.273  24.219  1.00 64.81           C  
ATOM   3939  CD2 LEU B  39       2.410  14.023  22.500  1.00 64.81           C  
ATOM   3940  N   GLY B  40       6.980  16.031  23.812  1.00 58.41           N  
ATOM   3941  CA  GLY B  40       7.652  16.891  22.859  1.00 58.41           C  
ATOM   3942  C   GLY B  40       8.852  17.625  23.438  1.00 58.41           C  
ATOM   3943  O   GLY B  40       9.352  18.578  22.859  1.00 58.41           O  
ATOM   3944  N   GLN B  41       9.008  17.594  24.797  1.00 55.19           N  
ATOM   3945  CA  GLN B  41      10.094  18.391  25.375  1.00 55.19           C  
ATOM   3946  C   GLN B  41      11.422  18.062  24.703  1.00 55.19           C  
ATOM   3947  CB  GLN B  41      10.188  18.172  26.875  1.00 55.19           C  
ATOM   3948  O   GLN B  41      12.383  18.828  24.812  1.00 55.19           O  
ATOM   3949  CG  GLN B  41       9.117  18.891  27.688  1.00 55.19           C  
ATOM   3950  CD  GLN B  41       9.664  19.531  28.938  1.00 55.19           C  
ATOM   3951  NE2 GLN B  41       8.844  20.344  29.594  1.00 55.19           N  
ATOM   3952  OE1 GLN B  41      10.812  19.297  29.328  1.00 55.19           O  
ATOM   3953  N   LYS B  42      11.711  16.781  24.359  1.00 53.22           N  
ATOM   3954  CA  LYS B  42      13.070  16.625  23.859  1.00 53.22           C  
ATOM   3955  C   LYS B  42      13.172  17.094  22.406  1.00 53.22           C  
ATOM   3956  CB  LYS B  42      13.523  15.172  23.969  1.00 53.22           C  
ATOM   3957  O   LYS B  42      12.383  16.672  21.562  1.00 53.22           O  
ATOM   3958  CG  LYS B  42      14.062  14.797  25.344  1.00 53.22           C  
ATOM   3959  CD  LYS B  42      14.680  13.406  25.344  1.00 53.22           C  
ATOM   3960  CE  LYS B  42      15.242  13.039  26.719  1.00 53.22           C  
ATOM   3961  NZ  LYS B  42      15.812  11.656  26.719  1.00 53.22           N  
ATOM   3962  N   PRO B  43      13.609  18.328  22.109  1.00 47.47           N  
ATOM   3963  CA  PRO B  43      13.766  18.891  20.766  1.00 47.47           C  
ATOM   3964  C   PRO B  43      14.070  17.828  19.719  1.00 47.47           C  
ATOM   3965  CB  PRO B  43      14.938  19.859  20.922  1.00 47.47           C  
ATOM   3966  O   PRO B  43      14.039  18.109  18.516  1.00 47.47           O  
ATOM   3967  CG  PRO B  43      15.461  19.609  22.297  1.00 47.47           C  
ATOM   3968  CD  PRO B  43      14.539  18.641  22.984  1.00 47.47           C  
ATOM   3969  N   GLY B  44      15.219  16.859  20.000  1.00 49.53           N  
ATOM   3970  CA  GLY B  44      15.938  16.156  18.969  1.00 49.53           C  
ATOM   3971  C   GLY B  44      15.031  15.398  18.016  1.00 49.53           C  
ATOM   3972  O   GLY B  44      13.812  15.625  18.000  1.00 49.53           O  
ATOM   3973  N   GLY B  45      15.648  14.195  17.234  1.00 55.06           N  
ATOM   3974  CA  GLY B  45      15.086  13.242  16.281  1.00 55.06           C  
ATOM   3975  C   GLY B  45      13.750  12.680  16.719  1.00 55.06           C  
ATOM   3976  O   GLY B  45      13.477  12.594  17.922  1.00 55.06           O  
ATOM   3977  N   SER B  46      12.547  12.969  16.016  1.00 68.19           N  
ATOM   3978  CA  SER B  46      11.180  12.648  16.406  1.00 68.19           C  
ATOM   3979  C   SER B  46      11.086  11.242  17.000  1.00 68.19           C  
ATOM   3980  CB  SER B  46      10.234  12.758  15.203  1.00 68.19           C  
ATOM   3981  O   SER B  46      11.555  10.273  16.406  1.00 68.19           O  
ATOM   3982  OG  SER B  46       8.945  12.266  15.523  1.00 68.19           O  
ATOM   3983  N   ASP B  47      11.172  11.070  18.453  1.00 75.25           N  
ATOM   3984  CA  ASP B  47      10.836   9.836  19.156  1.00 75.25           C  
ATOM   3985  C   ASP B  47       9.867   8.984  18.328  1.00 75.25           C  
ATOM   3986  CB  ASP B  47      10.234  10.141  20.531  1.00 75.25           C  
ATOM   3987  O   ASP B  47       9.969   7.758  18.312  1.00 75.25           O  
ATOM   3988  CG  ASP B  47      11.289  10.359  21.594  1.00 75.25           C  
ATOM   3989  OD1 ASP B  47      12.477  10.062  21.359  1.00 75.25           O  
ATOM   3990  OD2 ASP B  47      10.922  10.828  22.703  1.00 75.25           O  
ATOM   3991  N   PHE B  48       9.227   9.688  17.625  1.00 79.75           N  
ATOM   3992  CA  PHE B  48       8.242   8.977  16.812  1.00 79.75           C  
ATOM   3993  C   PHE B  48       8.922   8.203  15.688  1.00 79.75           C  
ATOM   3994  CB  PHE B  48       7.219   9.961  16.219  1.00 79.75           C  
ATOM   3995  O   PHE B  48       8.562   7.055  15.414  1.00 79.75           O  
ATOM   3996  CG  PHE B  48       6.250   9.328  15.266  1.00 79.75           C  
ATOM   3997  CD1 PHE B  48       6.379   9.523  13.891  1.00 79.75           C  
ATOM   3998  CD2 PHE B  48       5.211   8.531  15.734  1.00 79.75           C  
ATOM   3999  CE1 PHE B  48       5.484   8.938  13.000  1.00 79.75           C  
ATOM   4000  CE2 PHE B  48       4.312   7.945  14.844  1.00 79.75           C  
ATOM   4001  CZ  PHE B  48       4.449   8.148  13.484  1.00 79.75           C  
ATOM   4002  N   LEU B  49       9.898   8.750  15.070  1.00 85.94           N  
ATOM   4003  CA  LEU B  49      10.578   8.102  13.953  1.00 85.94           C  
ATOM   4004  C   LEU B  49      11.414   6.926  14.438  1.00 85.94           C  
ATOM   4005  CB  LEU B  49      11.469   9.109  13.219  1.00 85.94           C  
ATOM   4006  O   LEU B  49      11.453   5.879  13.781  1.00 85.94           O  
ATOM   4007  CG  LEU B  49      10.750  10.242  12.484  1.00 85.94           C  
ATOM   4008  CD1 LEU B  49      11.766  11.172  11.820  1.00 85.94           C  
ATOM   4009  CD2 LEU B  49       9.773   9.688  11.461  1.00 85.94           C  
ATOM   4010  N   ARG B  50      11.914   7.102  15.625  1.00 82.31           N  
ATOM   4011  CA  ARG B  50      12.703   6.004  16.172  1.00 82.31           C  
ATOM   4012  C   ARG B  50      11.820   4.812  16.531  1.00 82.31           C  
ATOM   4013  CB  ARG B  50      13.477   6.469  17.422  1.00 82.31           C  
ATOM   4014  O   ARG B  50      12.195   3.664  16.281  1.00 82.31           O  
ATOM   4015  CG  ARG B  50      14.656   7.371  17.109  1.00 82.31           C  
ATOM   4016  CD  ARG B  50      15.461   7.691  18.359  1.00 82.31           C  
ATOM   4017  NE  ARG B  50      14.852   8.758  19.141  1.00 82.31           N  
ATOM   4018  NH1 ARG B  50      16.594   8.945  20.641  1.00 82.31           N  
ATOM   4019  NH2 ARG B  50      14.750  10.289  20.844  1.00 82.31           N  
ATOM   4020  CZ  ARG B  50      15.398   9.328  20.203  1.00 82.31           C  
ATOM   4021  N   LYS B  51      10.727   5.109  17.031  1.00 80.31           N  
ATOM   4022  CA  LYS B  51       9.781   4.039  17.328  1.00 80.31           C  
ATOM   4023  C   LYS B  51       9.312   3.340  16.062  1.00 80.31           C  
ATOM   4024  CB  LYS B  51       8.586   4.590  18.109  1.00 80.31           C  
ATOM   4025  O   LYS B  51       9.148   2.117  16.047  1.00 80.31           O  
ATOM   4026  CG  LYS B  51       8.836   4.773  19.594  1.00 80.31           C  
ATOM   4027  CD  LYS B  51       7.586   5.234  20.328  1.00 80.31           C  
ATOM   4028  CE  LYS B  51       7.852   5.473  21.812  1.00 80.31           C  
ATOM   4029  NZ  LYS B  51       6.637   5.969  22.516  1.00 80.31           N  
ATOM   4030  N   ARG B  52       9.172   4.117  15.086  1.00 80.56           N  
ATOM   4031  CA  ARG B  52       8.766   3.557  13.805  1.00 80.56           C  
ATOM   4032  C   ARG B  52       9.820   2.592  13.273  1.00 80.56           C  
ATOM   4033  CB  ARG B  52       8.516   4.672  12.789  1.00 80.56           C  
ATOM   4034  O   ARG B  52       9.484   1.529  12.742  1.00 80.56           O  
ATOM   4035  CG  ARG B  52       8.125   4.168  11.406  1.00 80.56           C  
ATOM   4036  CD  ARG B  52       7.891   5.316  10.438  1.00 80.56           C  
ATOM   4037  NE  ARG B  52       7.609   4.832   9.086  1.00 80.56           N  
ATOM   4038  NH1 ARG B  52       5.641   6.016   8.852  1.00 80.56           N  
ATOM   4039  NH2 ARG B  52       6.387   4.676   7.148  1.00 80.56           N  
ATOM   4040  CZ  ARG B  52       6.547   5.176   8.367  1.00 80.56           C  
ATOM   4041  N   LEU B  53      10.977   2.982  13.477  1.00 79.94           N  
ATOM   4042  CA  LEU B  53      12.078   2.168  12.984  1.00 79.94           C  
ATOM   4043  C   LEU B  53      12.180   0.861  13.766  1.00 79.94           C  
ATOM   4044  CB  LEU B  53      13.398   2.939  13.078  1.00 79.94           C  
ATOM   4045  O   LEU B  53      12.508  -0.183  13.195  1.00 79.94           O  
ATOM   4046  CG  LEU B  53      13.578   4.094  12.094  1.00 79.94           C  
ATOM   4047  CD1 LEU B  53      14.883   4.836  12.383  1.00 79.94           C  
ATOM   4048  CD2 LEU B  53      13.562   3.580  10.656  1.00 79.94           C  
ATOM   4049  N   GLN B  54      11.664   0.844  15.062  1.00 74.44           N  
ATOM   4050  CA  GLN B  54      11.828  -0.304  15.945  1.00 74.44           C  
ATOM   4051  C   GLN B  54      10.609  -1.216  15.898  1.00 74.44           C  
ATOM   4052  CB  GLN B  54      12.086   0.156  17.375  1.00 74.44           C  
ATOM   4053  O   GLN B  54      10.641  -2.330  16.422  1.00 74.44           O  
ATOM   4054  CG  GLN B  54      13.445   0.818  17.578  1.00 74.44           C  
ATOM   4055  CD  GLN B  54      13.656   1.304  19.000  1.00 74.44           C  
ATOM   4056  NE2 GLN B  54      14.852   1.812  19.281  1.00 74.44           N  
ATOM   4057  OE1 GLN B  54      12.750   1.225  19.844  1.00 74.44           O  
ATOM   4058  N   LYS B  55       9.406  -0.727  15.508  1.00 65.56           N  
ATOM   4059  CA  LYS B  55       8.148  -1.468  15.547  1.00 65.56           C  
ATOM   4060  C   LYS B  55       8.328  -2.879  14.992  1.00 65.56           C  
ATOM   4061  CB  LYS B  55       7.070  -0.727  14.758  1.00 65.56           C  
ATOM   4062  O   LYS B  55       7.656  -3.812  15.430  1.00 65.56           O  
ATOM   4063  CG  LYS B  55       5.676  -0.842  15.359  1.00 65.56           C  
ATOM   4064  CD  LYS B  55       4.645  -0.088  14.531  1.00 65.56           C  
ATOM   4065  CE  LYS B  55       3.234  -0.292  15.070  1.00 65.56           C  
ATOM   4066  NZ  LYS B  55       2.215   0.411  14.234  1.00 65.56           N  
ATOM   4067  N   GLY B  56       9.289  -3.160  14.359  1.00 56.28           N  
ATOM   4068  CA  GLY B  56       9.398  -4.520  13.852  1.00 56.28           C  
ATOM   4069  C   GLY B  56      10.633  -5.242  14.352  1.00 56.28           C  
ATOM   4070  O   GLY B  56      10.969  -6.320  13.859  1.00 56.28           O  
ATOM   4071  N   GLN B  57      11.477  -4.551  15.102  1.00 46.72           N  
ATOM   4072  CA  GLN B  57      12.695  -5.227  15.523  1.00 46.72           C  
ATOM   4073  C   GLN B  57      12.422  -6.234  16.625  1.00 46.72           C  
ATOM   4074  CB  GLN B  57      13.742  -4.207  15.992  1.00 46.72           C  
ATOM   4075  O   GLN B  57      11.898  -5.879  17.688  1.00 46.72           O  
ATOM   4076  CG  GLN B  57      14.664  -3.717  14.883  1.00 46.72           C  
ATOM   4077  CD  GLN B  57      15.758  -2.797  15.391  1.00 46.72           C  
ATOM   4078  NE2 GLN B  57      16.766  -2.568  14.570  1.00 46.72           N  
ATOM   4079  OE1 GLN B  57      15.688  -2.293  16.516  1.00 46.72           O  
ATOM   4080  N   LYS B  58      11.922  -7.340  16.219  1.00 43.91           N  
ATOM   4081  CA  LYS B  58      11.883  -8.406  17.219  1.00 43.91           C  
ATOM   4082  C   LYS B  58      13.242  -8.602  17.875  1.00 43.91           C  
ATOM   4083  CB  LYS B  58      11.422  -9.719  16.578  1.00 43.91           C  
ATOM   4084  O   LYS B  58      14.242  -8.859  17.203  1.00 43.91           O  
ATOM   4085  CG  LYS B  58       9.922  -9.781  16.312  1.00 43.91           C  
ATOM   4086  CD  LYS B  58       9.508 -11.141  15.758  1.00 43.91           C  
ATOM   4087  CE  LYS B  58       8.023 -11.180  15.438  1.00 43.91           C  
ATOM   4088  NZ  LYS B  58       7.617 -12.500  14.867  1.00 43.91           N  
ATOM   4089  N   TYR B  59      13.609  -7.906  19.016  1.00 36.34           N  
ATOM   4090  CA  TYR B  59      14.836  -8.148  19.766  1.00 36.34           C  
ATOM   4091  C   TYR B  59      14.953  -9.609  20.172  1.00 36.34           C  
ATOM   4092  CB  TYR B  59      14.891  -7.258  21.016  1.00 36.34           C  
ATOM   4093  O   TYR B  59      14.008 -10.188  20.719  1.00 36.34           O  
ATOM   4094  CG  TYR B  59      15.164  -5.805  20.703  1.00 36.34           C  
ATOM   4095  CD1 TYR B  59      16.469  -5.340  20.562  1.00 36.34           C  
ATOM   4096  CD2 TYR B  59      14.125  -4.895  20.578  1.00 36.34           C  
ATOM   4097  CE1 TYR B  59      16.734  -4.004  20.281  1.00 36.34           C  
ATOM   4098  CE2 TYR B  59      14.367  -3.553  20.312  1.00 36.34           C  
ATOM   4099  OH  TYR B  59      15.930  -1.791  19.891  1.00 36.34           O  
ATOM   4100  CZ  TYR B  59      15.672  -3.117  20.156  1.00 36.34           C  
ATOM   4101  N   PHE B  60      15.664 -10.453  19.438  1.00 33.78           N  
ATOM   4102  CA  PHE B  60      16.078 -11.750  19.969  1.00 33.78           C  
ATOM   4103  C   PHE B  60      16.922 -11.578  21.219  1.00 33.78           C  
ATOM   4104  CB  PHE B  60      16.844 -12.547  18.906  1.00 33.78           C  
ATOM   4105  O   PHE B  60      17.922 -10.852  21.203  1.00 33.78           O  
ATOM   4106  CG  PHE B  60      15.969 -13.422  18.062  1.00 33.78           C  
ATOM   4107  CD1 PHE B  60      15.648 -14.711  18.453  1.00 33.78           C  
ATOM   4108  CD2 PHE B  60      15.461 -12.953  16.859  1.00 33.78           C  
ATOM   4109  CE1 PHE B  60      14.836 -15.523  17.672  1.00 33.78           C  
ATOM   4110  CE2 PHE B  60      14.648 -13.758  16.062  1.00 33.78           C  
ATOM   4111  CZ  PHE B  60      14.344 -15.047  16.469  1.00 33.78           C  
ATOM   4112  N   ASP B  61      16.453 -11.586  22.438  1.00 32.41           N  
ATOM   4113  CA  ASP B  61      17.281 -11.695  23.641  1.00 32.41           C  
ATOM   4114  C   ASP B  61      18.281 -12.836  23.516  1.00 32.41           C  
ATOM   4115  CB  ASP B  61      16.406 -11.891  24.875  1.00 32.41           C  
ATOM   4116  O   ASP B  61      17.984 -13.867  22.891  1.00 32.41           O  
ATOM   4117  CG  ASP B  61      16.984 -11.250  26.125  1.00 32.41           C  
ATOM   4118  OD1 ASP B  61      18.125 -10.758  26.078  1.00 32.41           O  
ATOM   4119  OD2 ASP B  61      16.281 -11.250  27.156  1.00 32.41           O  
ATOM   4120  N   SER B  62      19.562 -12.820  23.828  1.00 35.66           N  
ATOM   4121  CA  SER B  62      20.703 -13.719  23.953  1.00 35.66           C  
ATOM   4122  C   SER B  62      20.344 -14.961  24.766  1.00 35.66           C  
ATOM   4123  CB  SER B  62      21.891 -13.000  24.609  1.00 35.66           C  
ATOM   4124  O   SER B  62      20.984 -16.016  24.625  1.00 35.66           O  
ATOM   4125  OG  SER B  62      21.547 -12.555  25.906  1.00 35.66           O  
ATOM   4126  N   GLY B  63      19.672 -14.938  25.938  1.00 33.00           N  
ATOM   4127  CA  GLY B  63      19.422 -16.094  26.781  1.00 33.00           C  
ATOM   4128  C   GLY B  63      18.719 -17.234  26.078  1.00 33.00           C  
ATOM   4129  O   GLY B  63      18.875 -18.391  26.453  1.00 33.00           O  
ATOM   4130  N   ASP B  64      17.828 -16.984  25.188  1.00 34.38           N  
ATOM   4131  CA  ASP B  64      17.078 -18.016  24.469  1.00 34.38           C  
ATOM   4132  C   ASP B  64      17.969 -18.719  23.453  1.00 34.38           C  
ATOM   4133  CB  ASP B  64      15.859 -17.406  23.781  1.00 34.38           C  
ATOM   4134  O   ASP B  64      17.547 -19.719  22.859  1.00 34.38           O  
ATOM   4135  CG  ASP B  64      14.672 -17.250  24.719  1.00 34.38           C  
ATOM   4136  OD1 ASP B  64      14.656 -17.891  25.797  1.00 34.38           O  
ATOM   4137  OD2 ASP B  64      13.734 -16.500  24.375  1.00 34.38           O  
ATOM   4138  N   TYR B  65      19.078 -18.203  23.047  1.00 31.95           N  
ATOM   4139  CA  TYR B  65      20.141 -19.000  22.422  1.00 31.95           C  
ATOM   4140  C   TYR B  65      20.625 -20.094  23.344  1.00 31.95           C  
ATOM   4141  CB  TYR B  65      21.312 -18.109  22.000  1.00 31.95           C  
ATOM   4142  O   TYR B  65      20.797 -21.250  22.938  1.00 31.95           O  
ATOM   4143  CG  TYR B  65      22.250 -18.766  21.016  1.00 31.95           C  
ATOM   4144  CD1 TYR B  65      23.438 -19.359  21.453  1.00 31.95           C  
ATOM   4145  CD2 TYR B  65      21.953 -18.781  19.656  1.00 31.95           C  
ATOM   4146  CE1 TYR B  65      24.312 -19.953  20.547  1.00 31.95           C  
ATOM   4147  CE2 TYR B  65      22.828 -19.391  18.750  1.00 31.95           C  
ATOM   4148  OH  TYR B  65      24.859 -20.562  18.312  1.00 31.95           O  
ATOM   4149  CZ  TYR B  65      24.000 -19.969  19.203  1.00 31.95           C  
ATOM   4150  N   ASN B  66      20.875 -19.844  24.562  1.00 32.81           N  
ATOM   4151  CA  ASN B  66      21.359 -20.859  25.484  1.00 32.81           C  
ATOM   4152  C   ASN B  66      20.297 -21.922  25.766  1.00 32.81           C  
ATOM   4153  CB  ASN B  66      21.812 -20.219  26.797  1.00 32.81           C  
ATOM   4154  O   ASN B  66      20.609 -23.109  25.844  1.00 32.81           O  
ATOM   4155  CG  ASN B  66      23.281 -19.875  26.812  1.00 32.81           C  
ATOM   4156  ND2 ASN B  66      23.688 -18.984  27.703  1.00 32.81           N  
ATOM   4157  OD1 ASN B  66      24.062 -20.422  26.016  1.00 32.81           O  
ATOM   4158  N   MET B  67      19.078 -21.625  26.031  1.00 32.66           N  
ATOM   4159  CA  MET B  67      18.062 -22.625  26.344  1.00 32.66           C  
ATOM   4160  C   MET B  67      17.688 -23.422  25.109  1.00 32.66           C  
ATOM   4161  CB  MET B  67      16.812 -21.953  26.938  1.00 32.66           C  
ATOM   4162  O   MET B  67      17.312 -24.594  25.219  1.00 32.66           O  
ATOM   4163  CG  MET B  67      16.828 -21.828  28.453  1.00 32.66           C  
ATOM   4164  SD  MET B  67      15.164 -22.016  29.188  1.00 32.66           S  
ATOM   4165  CE  MET B  67      14.367 -20.500  28.609  1.00 32.66           C  
ATOM   4166  N   ALA B  68      17.672 -22.875  23.906  1.00 31.78           N  
ATOM   4167  CA  ALA B  68      17.484 -23.688  22.719  1.00 31.78           C  
ATOM   4168  C   ALA B  68      18.672 -24.625  22.500  1.00 31.78           C  
ATOM   4169  CB  ALA B  68      17.281 -22.797  21.484  1.00 31.78           C  
ATOM   4170  O   ALA B  68      18.516 -25.766  22.047  1.00 31.78           O  
ATOM   4171  N   LYS B  69      19.828 -24.172  22.922  1.00 35.19           N  
ATOM   4172  CA  LYS B  69      20.969 -25.062  22.984  1.00 35.19           C  
ATOM   4173  C   LYS B  69      20.750 -26.172  24.016  1.00 35.19           C  
ATOM   4174  CB  LYS B  69      22.250 -24.297  23.344  1.00 35.19           C  
ATOM   4175  O   LYS B  69      21.172 -27.312  23.797  1.00 35.19           O  
ATOM   4176  CG  LYS B  69      23.297 -24.281  22.234  1.00 35.19           C  
ATOM   4177  CD  LYS B  69      24.562 -23.562  22.672  1.00 35.19           C  
ATOM   4178  CE  LYS B  69      25.625 -23.594  21.562  1.00 35.19           C  
ATOM   4179  NZ  LYS B  69      26.859 -22.875  21.984  1.00 35.19           N  
ATOM   4180  N   ALA B  70      20.219 -25.766  25.188  1.00 34.41           N  
ATOM   4181  CA  ALA B  70      20.062 -26.797  26.219  1.00 34.41           C  
ATOM   4182  C   ALA B  70      19.000 -27.812  25.812  1.00 34.41           C  
ATOM   4183  CB  ALA B  70      19.688 -26.156  27.547  1.00 34.41           C  
ATOM   4184  O   ALA B  70      19.125 -29.000  26.094  1.00 34.41           O  
ATOM   4185  N   LYS B  71      17.797 -27.391  25.328  1.00 34.25           N  
ATOM   4186  CA  LYS B  71      16.797 -28.391  24.969  1.00 34.25           C  
ATOM   4187  C   LYS B  71      17.266 -29.219  23.766  1.00 34.25           C  
ATOM   4188  CB  LYS B  71      15.453 -27.734  24.672  1.00 34.25           C  
ATOM   4189  O   LYS B  71      16.578 -30.156  23.359  1.00 34.25           O  
ATOM   4190  CG  LYS B  71      14.555 -27.609  25.891  1.00 34.25           C  
ATOM   4191  CD  LYS B  71      13.180 -27.078  25.516  1.00 34.25           C  
ATOM   4192  CE  LYS B  71      12.273 -26.938  26.734  1.00 34.25           C  
ATOM   4193  NZ  LYS B  71      10.922 -26.422  26.375  1.00 34.25           N  
ATOM   4194  N   MET B  72      18.328 -28.719  22.953  1.00 30.78           N  
ATOM   4195  CA  MET B  72      18.953 -29.625  22.000  1.00 30.78           C  
ATOM   4196  C   MET B  72      19.797 -30.672  22.703  1.00 30.78           C  
ATOM   4197  CB  MET B  72      19.812 -28.844  21.000  1.00 30.78           C  
ATOM   4198  O   MET B  72      20.375 -31.547  22.047  1.00 30.78           O  
ATOM   4199  CG  MET B  72      19.000 -28.188  19.891  1.00 30.78           C  
ATOM   4200  SD  MET B  72      20.016 -27.828  18.391  1.00 30.78           S  
ATOM   4201  CE  MET B  72      18.750 -27.188  17.281  1.00 30.78           C  
ATOM   4202  N   LYS B  73      20.172 -30.500  23.922  1.00 30.91           N  
ATOM   4203  CA  LYS B  73      21.000 -31.547  24.531  1.00 30.91           C  
ATOM   4204  C   LYS B  73      20.219 -32.844  24.656  1.00 30.91           C  
ATOM   4205  CB  LYS B  73      21.516 -31.109  25.906  1.00 30.91           C  
ATOM   4206  O   LYS B  73      20.797 -33.938  24.703  1.00 30.91           O  
ATOM   4207  CG  LYS B  73      22.859 -30.406  25.859  1.00 30.91           C  
ATOM   4208  CD  LYS B  73      23.359 -30.078  27.266  1.00 30.91           C  
ATOM   4209  CE  LYS B  73      24.719 -29.391  27.219  1.00 30.91           C  
ATOM   4210  NZ  LYS B  73      25.188 -29.031  28.594  1.00 30.91           N  
ATOM   4211  N   ASN B  74      19.000 -32.875  25.234  1.00 27.38           N  
ATOM   4212  CA  ASN B  74      18.500 -34.219  25.578  1.00 27.38           C  
ATOM   4213  C   ASN B  74      18.156 -35.000  24.312  1.00 27.38           C  
ATOM   4214  CB  ASN B  74      17.281 -34.125  26.500  1.00 27.38           C  
ATOM   4215  O   ASN B  74      17.562 -36.094  24.406  1.00 27.38           O  
ATOM   4216  CG  ASN B  74      17.500 -34.844  27.812  1.00 27.38           C  
ATOM   4217  ND2 ASN B  74      16.531 -34.719  28.719  1.00 27.38           N  
ATOM   4218  OD1 ASN B  74      18.516 -35.500  28.016  1.00 27.38           O  
ATOM   4219  N   LYS B  75      17.734 -34.375  23.125  1.00 27.77           N  
ATOM   4220  CA  LYS B  75      17.469 -35.438  22.125  1.00 27.77           C  
ATOM   4221  C   LYS B  75      18.766 -36.094  21.672  1.00 27.77           C  
ATOM   4222  CB  LYS B  75      16.734 -34.844  20.922  1.00 27.77           C  
ATOM   4223  O   LYS B  75      19.750 -35.406  21.375  1.00 27.77           O  
ATOM   4224  CG  LYS B  75      15.328 -35.406  20.719  1.00 27.77           C  
ATOM   4225  CD  LYS B  75      14.625 -34.750  19.547  1.00 27.77           C  
ATOM   4226  CE  LYS B  75      13.211 -35.281  19.375  1.00 27.77           C  
ATOM   4227  NZ  LYS B  75      12.500 -34.594  18.250  1.00 27.77           N  
ATOM   4228  N   GLN B  76      19.078 -37.344  22.094  1.00 23.86           N  
ATOM   4229  CA  GLN B  76      20.188 -38.250  21.812  1.00 23.86           C  
ATOM   4230  C   GLN B  76      20.734 -38.031  20.406  1.00 23.86           C  
ATOM   4231  CB  GLN B  76      19.750 -39.719  21.984  1.00 23.86           C  
ATOM   4232  O   GLN B  76      19.984 -38.062  19.438  1.00 23.86           O  
ATOM   4233  CG  GLN B  76      19.719 -40.188  23.438  1.00 23.86           C  
ATOM   4234  CD  GLN B  76      19.562 -41.688  23.578  1.00 23.86           C  
ATOM   4235  NE2 GLN B  76      19.688 -42.188  24.797  1.00 23.86           N  
ATOM   4236  OE1 GLN B  76      19.328 -42.375  22.578  1.00 23.86           O  
ATOM   4237  N   LEU B  77      21.688 -37.188  20.281  1.00 25.75           N  
ATOM   4238  CA  LEU B  77      22.438 -37.062  19.031  1.00 25.75           C  
ATOM   4239  C   LEU B  77      22.797 -38.438  18.484  1.00 25.75           C  
ATOM   4240  CB  LEU B  77      23.703 -36.250  19.250  1.00 25.75           C  
ATOM   4241  O   LEU B  77      23.391 -39.250  19.203  1.00 25.75           O  
ATOM   4242  CG  LEU B  77      23.781 -34.906  18.516  1.00 25.75           C  
ATOM   4243  CD1 LEU B  77      23.500 -33.750  19.469  1.00 25.75           C  
ATOM   4244  CD2 LEU B  77      25.141 -34.719  17.844  1.00 25.75           C  
ATOM   4245  N   PRO B  78      21.984 -39.031  17.500  1.00 22.58           N  
ATOM   4246  CA  PRO B  78      22.438 -40.375  17.109  1.00 22.58           C  
ATOM   4247  C   PRO B  78      23.969 -40.469  17.047  1.00 22.58           C  
ATOM   4248  CB  PRO B  78      21.828 -40.562  15.719  1.00 22.58           C  
ATOM   4249  O   PRO B  78      24.641 -39.469  16.812  1.00 22.58           O  
ATOM   4250  CG  PRO B  78      21.219 -39.219  15.383  1.00 22.58           C  
ATOM   4251  CD  PRO B  78      21.453 -38.312  16.531  1.00 22.58           C  
ATOM   4252  N   THR B  79      24.578 -41.344  17.766  1.00 22.06           N  
ATOM   4253  CA  THR B  79      25.969 -41.781  17.797  1.00 22.06           C  
ATOM   4254  C   THR B  79      26.547 -41.844  16.391  1.00 22.06           C  
ATOM   4255  CB  THR B  79      26.109 -43.125  18.500  1.00 22.06           C  
ATOM   4256  O   THR B  79      25.906 -42.344  15.469  1.00 22.06           O  
ATOM   4257  CG2 THR B  79      26.391 -42.969  19.984  1.00 22.06           C  
ATOM   4258  OG1 THR B  79      24.891 -43.875  18.328  1.00 22.06           O  
ATOM   4259  N   ALA B  80      27.406 -40.875  16.016  1.00 22.83           N  
ATOM   4260  CA  ALA B  80      28.234 -40.906  14.820  1.00 22.83           C  
ATOM   4261  C   ALA B  80      28.828 -42.312  14.602  1.00 22.83           C  
ATOM   4262  CB  ALA B  80      29.359 -39.875  14.914  1.00 22.83           C  
ATOM   4263  O   ALA B  80      29.641 -42.750  15.391  1.00 22.83           O  
ATOM   4264  N   ALA B  81      27.891 -43.344  14.227  1.00 23.58           N  
ATOM   4265  CA  ALA B  81      28.562 -44.594  13.992  1.00 23.58           C  
ATOM   4266  C   ALA B  81      29.828 -44.406  13.156  1.00 23.58           C  
ATOM   4267  CB  ALA B  81      27.625 -45.594  13.297  1.00 23.58           C  
ATOM   4268  O   ALA B  81      29.953 -43.406  12.438  1.00 23.58           O  
ATOM   4269  N   PRO B  82      30.828 -45.312  13.258  1.00 22.58           N  
ATOM   4270  CA  PRO B  82      32.188 -45.406  12.711  1.00 22.58           C  
ATOM   4271  C   PRO B  82      32.250 -45.062  11.219  1.00 22.58           C  
ATOM   4272  CB  PRO B  82      32.562 -46.844  12.945  1.00 22.58           C  
ATOM   4273  O   PRO B  82      31.219 -45.125  10.531  1.00 22.58           O  
ATOM   4274  CG  PRO B  82      31.281 -47.531  13.297  1.00 22.58           C  
ATOM   4275  CD  PRO B  82      30.219 -46.500  13.461  1.00 22.58           C  
ATOM   4276  N   ASP B  83      33.344 -44.500  10.742  1.00 22.48           N  
ATOM   4277  CA  ASP B  83      33.875 -44.031   9.469  1.00 22.48           C  
ATOM   4278  C   ASP B  83      33.656 -45.031   8.359  1.00 22.48           C  
ATOM   4279  CB  ASP B  83      35.344 -43.688   9.594  1.00 22.48           C  
ATOM   4280  O   ASP B  83      34.344 -45.031   7.344  1.00 22.48           O  
ATOM   4281  CG  ASP B  83      35.656 -42.219   9.438  1.00 22.48           C  
ATOM   4282  OD1 ASP B  83      34.750 -41.438   9.055  1.00 22.48           O  
ATOM   4283  OD2 ASP B  83      36.812 -41.812   9.695  1.00 22.48           O  
ATOM   4284  N   LYS B  84      32.625 -46.094   8.484  1.00 24.62           N  
ATOM   4285  CA  LYS B  84      32.938 -47.094   7.457  1.00 24.62           C  
ATOM   4286  C   LYS B  84      32.969 -46.469   6.070  1.00 24.62           C  
ATOM   4287  CB  LYS B  84      31.891 -48.219   7.484  1.00 24.62           C  
ATOM   4288  O   LYS B  84      32.281 -45.469   5.805  1.00 24.62           O  
ATOM   4289  CG  LYS B  84      32.125 -49.250   8.578  1.00 24.62           C  
ATOM   4290  CD  LYS B  84      31.125 -50.406   8.484  1.00 24.62           C  
ATOM   4291  CE  LYS B  84      31.328 -51.406   9.594  1.00 24.62           C  
ATOM   4292  NZ  LYS B  84      30.359 -52.531   9.500  1.00 24.62           N  
ATOM   4293  N   THR B  85      33.906 -46.781   5.156  1.00 22.83           N  
ATOM   4294  CA  THR B  85      34.438 -46.500   3.838  1.00 22.83           C  
ATOM   4295  C   THR B  85      33.344 -46.375   2.803  1.00 22.83           C  
ATOM   4296  CB  THR B  85      35.469 -47.562   3.393  1.00 22.83           C  
ATOM   4297  O   THR B  85      33.594 -46.344   1.600  1.00 22.83           O  
ATOM   4298  CG2 THR B  85      36.844 -47.250   3.957  1.00 22.83           C  
ATOM   4299  OG1 THR B  85      35.031 -48.844   3.855  1.00 22.83           O  
ATOM   4300  N   GLU B  86      31.828 -46.469   3.287  1.00 23.66           N  
ATOM   4301  CA  GLU B  86      30.969 -46.969   2.221  1.00 23.66           C  
ATOM   4302  C   GLU B  86      30.859 -45.969   1.074  1.00 23.66           C  
ATOM   4303  CB  GLU B  86      29.578 -47.281   2.764  1.00 23.66           C  
ATOM   4304  O   GLU B  86      30.812 -44.750   1.302  1.00 23.66           O  
ATOM   4305  CG  GLU B  86      29.422 -48.719   3.266  1.00 23.66           C  
ATOM   4306  CD  GLU B  86      28.016 -49.062   3.709  1.00 23.66           C  
ATOM   4307  OE1 GLU B  86      27.734 -50.250   3.977  1.00 23.66           O  
ATOM   4308  OE2 GLU B  86      27.188 -48.125   3.789  1.00 23.66           O  
ATOM   4309  N   VAL B  87      31.078 -46.344  -0.141  1.00 24.83           N  
ATOM   4310  CA  VAL B  87      31.281 -45.750  -1.461  1.00 24.83           C  
ATOM   4311  C   VAL B  87      30.094 -44.875  -1.827  1.00 24.83           C  
ATOM   4312  CB  VAL B  87      31.484 -46.844  -2.539  1.00 24.83           C  
ATOM   4313  O   VAL B  87      28.938 -45.281  -1.705  1.00 24.83           O  
ATOM   4314  CG1 VAL B  87      31.594 -46.219  -3.928  1.00 24.83           C  
ATOM   4315  CG2 VAL B  87      32.719 -47.688  -2.229  1.00 24.83           C  
ATOM   4316  N   THR B  88      30.047 -43.531  -1.577  1.00 22.28           N  
ATOM   4317  CA  THR B  88      29.125 -42.406  -1.565  1.00 22.28           C  
ATOM   4318  C   THR B  88      28.297 -42.375  -2.840  1.00 22.28           C  
ATOM   4319  CB  THR B  88      29.891 -41.094  -1.415  1.00 22.28           C  
ATOM   4320  O   THR B  88      27.547 -41.438  -3.074  1.00 22.28           O  
ATOM   4321  CG2 THR B  88      29.438 -40.312  -0.172  1.00 22.28           C  
ATOM   4322  OG1 THR B  88      31.297 -41.344  -1.310  1.00 22.28           O  
ATOM   4323  N   GLY B  89      28.531 -43.094  -3.842  1.00 21.55           N  
ATOM   4324  CA  GLY B  89      28.156 -42.781  -5.215  1.00 21.55           C  
ATOM   4325  C   GLY B  89      26.672 -42.906  -5.473  1.00 21.55           C  
ATOM   4326  O   GLY B  89      26.094 -42.062  -6.180  1.00 21.55           O  
ATOM   4327  N   ASP B  90      26.016 -44.125  -5.242  1.00 23.86           N  
ATOM   4328  CA  ASP B  90      24.969 -44.688  -6.090  1.00 23.86           C  
ATOM   4329  C   ASP B  90      23.594 -44.188  -5.668  1.00 23.86           C  
ATOM   4330  CB  ASP B  90      25.000 -46.219  -6.051  1.00 23.86           C  
ATOM   4331  O   ASP B  90      22.578 -44.594  -6.230  1.00 23.86           O  
ATOM   4332  CG  ASP B  90      25.906 -46.812  -7.113  1.00 23.86           C  
ATOM   4333  OD1 ASP B  90      26.234 -46.125  -8.102  1.00 23.86           O  
ATOM   4334  OD2 ASP B  90      26.312 -48.000  -6.957  1.00 23.86           O  
ATOM   4335  N   HIS B  91      23.281 -43.812  -4.270  1.00 24.42           N  
ATOM   4336  CA  HIS B  91      21.859 -43.844  -3.996  1.00 24.42           C  
ATOM   4337  C   HIS B  91      21.172 -42.594  -4.520  1.00 24.42           C  
ATOM   4338  CB  HIS B  91      21.594 -44.000  -2.496  1.00 24.42           C  
ATOM   4339  O   HIS B  91      21.578 -41.469  -4.215  1.00 24.42           O  
ATOM   4340  CG  HIS B  91      21.125 -45.344  -2.104  1.00 24.42           C  
ATOM   4341  CD2 HIS B  91      21.766 -46.375  -1.515  1.00 24.42           C  
ATOM   4342  ND1 HIS B  91      19.828 -45.781  -2.318  1.00 24.42           N  
ATOM   4343  CE1 HIS B  91      19.688 -47.031  -1.875  1.00 24.42           C  
ATOM   4344  NE2 HIS B  91      20.859 -47.406  -1.383  1.00 24.42           N  
ATOM   4345  N   ILE B  92      20.500 -42.531  -5.742  1.00 27.22           N  
ATOM   4346  CA  ILE B  92      19.703 -41.469  -6.367  1.00 27.22           C  
ATOM   4347  C   ILE B  92      18.484 -41.156  -5.500  1.00 27.22           C  
ATOM   4348  CB  ILE B  92      19.266 -41.875  -7.789  1.00 27.22           C  
ATOM   4349  O   ILE B  92      17.656 -42.031  -5.246  1.00 27.22           O  
ATOM   4350  CG1 ILE B  92      20.484 -42.094  -8.688  1.00 27.22           C  
ATOM   4351  CG2 ILE B  92      18.328 -40.812  -8.383  1.00 27.22           C  
ATOM   4352  CD1 ILE B  92      20.156 -42.781 -10.008  1.00 27.22           C  
ATOM   4353  N   PRO B  93      18.453 -40.125  -4.578  1.00 26.41           N  
ATOM   4354  CA  PRO B  93      17.344 -39.875  -3.670  1.00 26.41           C  
ATOM   4355  C   PRO B  93      15.984 -39.875  -4.375  1.00 26.41           C  
ATOM   4356  CB  PRO B  93      17.641 -38.469  -3.131  1.00 26.41           C  
ATOM   4357  O   PRO B  93      15.875 -39.469  -5.527  1.00 26.41           O  
ATOM   4358  CG  PRO B  93      18.812 -38.000  -3.941  1.00 26.41           C  
ATOM   4359  CD  PRO B  93      19.219 -39.094  -4.875  1.00 26.41           C  
ATOM   4360  N   THR B  94      15.148 -40.906  -4.141  1.00 30.03           N  
ATOM   4361  CA  THR B  94      13.820 -40.969  -4.738  1.00 30.03           C  
ATOM   4362  C   THR B  94      12.898 -39.906  -4.168  1.00 30.03           C  
ATOM   4363  CB  THR B  94      13.195 -42.375  -4.520  1.00 30.03           C  
ATOM   4364  O   THR B  94      13.117 -39.438  -3.049  1.00 30.03           O  
ATOM   4365  CG2 THR B  94      13.492 -43.312  -5.695  1.00 30.03           C  
ATOM   4366  OG1 THR B  94      13.727 -42.938  -3.322  1.00 30.03           O  
ATOM   4367  N   PRO B  95      11.898 -39.219  -4.871  1.00 29.50           N  
ATOM   4368  CA  PRO B  95      10.961 -38.125  -4.531  1.00 29.50           C  
ATOM   4369  C   PRO B  95      10.281 -38.344  -3.182  1.00 29.50           C  
ATOM   4370  CB  PRO B  95       9.938 -38.188  -5.672  1.00 29.50           C  
ATOM   4371  O   PRO B  95       9.719 -37.406  -2.609  1.00 29.50           O  
ATOM   4372  CG  PRO B  95      10.469 -39.219  -6.613  1.00 29.50           C  
ATOM   4373  CD  PRO B  95      11.609 -39.938  -5.945  1.00 29.50           C  
ATOM   4374  N   GLN B  96      10.133 -39.469  -2.654  1.00 34.06           N  
ATOM   4375  CA  GLN B  96       9.383 -39.812  -1.447  1.00 34.06           C  
ATOM   4376  C   GLN B  96      10.000 -39.156  -0.217  1.00 34.06           C  
ATOM   4377  CB  GLN B  96       9.320 -41.344  -1.257  1.00 34.06           C  
ATOM   4378  O   GLN B  96       9.391 -39.125   0.852  1.00 34.06           O  
ATOM   4379  CG  GLN B  96       8.328 -42.031  -2.178  1.00 34.06           C  
ATOM   4380  CD  GLN B  96       8.391 -43.531  -2.072  1.00 34.06           C  
ATOM   4381  NE2 GLN B  96       7.527 -44.219  -2.820  1.00 34.06           N  
ATOM   4382  OE1 GLN B  96       9.203 -44.094  -1.326  1.00 34.06           O  
ATOM   4383  N   ASP B  97      11.305 -39.062  -0.115  1.00 32.78           N  
ATOM   4384  CA  ASP B  97      11.977 -38.625   1.108  1.00 32.78           C  
ATOM   4385  C   ASP B  97      11.750 -37.156   1.356  1.00 32.78           C  
ATOM   4386  CB  ASP B  97      13.477 -38.938   1.038  1.00 32.78           C  
ATOM   4387  O   ASP B  97      12.352 -36.562   2.266  1.00 32.78           O  
ATOM   4388  CG  ASP B  97      13.781 -40.406   1.115  1.00 32.78           C  
ATOM   4389  OD1 ASP B  97      12.984 -41.188   1.703  1.00 32.78           O  
ATOM   4390  OD2 ASP B  97      14.836 -40.844   0.586  1.00 32.78           O  
ATOM   4391  N   LEU B  98      11.305 -36.406   0.322  1.00 29.47           N  
ATOM   4392  CA  LEU B  98      11.102 -35.000   0.577  1.00 29.47           C  
ATOM   4393  C   LEU B  98      10.086 -34.781   1.697  1.00 29.47           C  
ATOM   4394  CB  LEU B  98      10.625 -34.281  -0.694  1.00 29.47           C  
ATOM   4395  O   LEU B  98       9.031 -35.406   1.712  1.00 29.47           O  
ATOM   4396  CG  LEU B  98      11.703 -33.938  -1.719  1.00 29.47           C  
ATOM   4397  CD1 LEU B  98      11.086 -33.750  -3.100  1.00 29.47           C  
ATOM   4398  CD2 LEU B  98      12.469 -32.688  -1.291  1.00 29.47           C  
ATOM   4399  N   PRO B  99      10.531 -34.500   2.973  1.00 33.41           N  
ATOM   4400  CA  PRO B  99       9.602 -34.281   4.086  1.00 33.41           C  
ATOM   4401  C   PRO B  99       8.312 -33.594   3.654  1.00 33.41           C  
ATOM   4402  CB  PRO B  99      10.406 -33.406   5.043  1.00 33.41           C  
ATOM   4403  O   PRO B  99       8.320 -32.812   2.719  1.00 33.41           O  
ATOM   4404  CG  PRO B  99      11.688 -33.125   4.328  1.00 33.41           C  
ATOM   4405  CD  PRO B  99      11.641 -33.812   2.990  1.00 33.41           C  
ATOM   4406  N   GLN B 100       7.203 -34.344   3.723  1.00 30.27           N  
ATOM   4407  CA  GLN B 100       5.867 -33.781   3.496  1.00 30.27           C  
ATOM   4408  C   GLN B 100       5.703 -32.438   4.176  1.00 30.27           C  
ATOM   4409  CB  GLN B 100       4.801 -34.750   3.996  1.00 30.27           C  
ATOM   4410  O   GLN B 100       6.160 -32.250   5.305  1.00 30.27           O  
ATOM   4411  CG  GLN B 100       4.414 -35.844   2.980  1.00 30.27           C  
ATOM   4412  CD  GLN B 100       3.174 -36.594   3.381  1.00 30.27           C  
ATOM   4413  NE2 GLN B 100       2.654 -37.406   2.463  1.00 30.27           N  
ATOM   4414  OE1 GLN B 100       2.684 -36.469   4.508  1.00 30.27           O  
ATOM   4415  N   ARG B 101       5.855 -31.359   3.479  1.00 33.31           N  
ATOM   4416  CA  ARG B 101       5.582 -30.016   3.994  1.00 33.31           C  
ATOM   4417  C   ARG B 101       4.383 -30.031   4.941  1.00 33.31           C  
ATOM   4418  CB  ARG B 101       5.328 -29.047   2.844  1.00 33.31           C  
ATOM   4419  O   ARG B 101       3.346 -30.625   4.629  1.00 33.31           O  
ATOM   4420  CG  ARG B 101       5.844 -27.641   3.107  1.00 33.31           C  
ATOM   4421  CD  ARG B 101       5.617 -26.719   1.912  1.00 33.31           C  
ATOM   4422  NE  ARG B 101       6.184 -25.391   2.135  1.00 33.31           N  
ATOM   4423  NH1 ARG B 101       4.785 -24.312   0.648  1.00 33.31           N  
ATOM   4424  NH2 ARG B 101       6.363 -23.125   1.808  1.00 33.31           N  
ATOM   4425  CZ  ARG B 101       5.777 -24.281   1.530  1.00 33.31           C  
ATOM   4426  N   LYS B 102       4.566 -30.172   6.297  1.00 35.03           N  
ATOM   4427  CA  LYS B 102       3.449 -30.047   7.227  1.00 35.03           C  
ATOM   4428  C   LYS B 102       2.406 -29.062   6.711  1.00 35.03           C  
ATOM   4429  CB  LYS B 102       3.943 -29.609   8.609  1.00 35.03           C  
ATOM   4430  O   LYS B 102       2.754 -27.984   6.223  1.00 35.03           O  
ATOM   4431  CG  LYS B 102       4.465 -30.750   9.469  1.00 35.03           C  
ATOM   4432  CD  LYS B 102       4.863 -30.266  10.859  1.00 35.03           C  
ATOM   4433  CE  LYS B 102       5.480 -31.391  11.680  1.00 35.03           C  
ATOM   4434  NZ  LYS B 102       5.914 -30.906  13.031  1.00 35.03           N  
ATOM   4435  N   PRO B 103       1.283 -29.500   6.258  1.00 35.88           N  
ATOM   4436  CA  PRO B 103       0.173 -28.656   5.828  1.00 35.88           C  
ATOM   4437  C   PRO B 103      -0.136 -27.531   6.824  1.00 35.88           C  
ATOM   4438  CB  PRO B 103      -1.001 -29.625   5.723  1.00 35.88           C  
ATOM   4439  O   PRO B 103      -1.184 -26.891   6.730  1.00 35.88           O  
ATOM   4440  CG  PRO B 103      -0.523 -30.875   6.398  1.00 35.88           C  
ATOM   4441  CD  PRO B 103       0.939 -30.719   6.699  1.00 35.88           C  
ATOM   4442  N   SER B 104       0.738 -27.219   7.793  1.00 36.69           N  
ATOM   4443  CA  SER B 104       0.176 -26.375   8.852  1.00 36.69           C  
ATOM   4444  C   SER B 104      -0.664 -25.250   8.266  1.00 36.69           C  
ATOM   4445  CB  SER B 104       1.289 -25.797   9.727  1.00 36.69           C  
ATOM   4446  O   SER B 104      -1.088 -24.344   8.992  1.00 36.69           O  
ATOM   4447  OG  SER B 104       2.145 -24.969   8.961  1.00 36.69           O  
ATOM   4448  N   LEU B 105      -0.378 -24.656   7.086  1.00 44.59           N  
ATOM   4449  CA  LEU B 105      -0.762 -23.281   6.816  1.00 44.59           C  
ATOM   4450  C   LEU B 105      -2.279 -23.141   6.766  1.00 44.59           C  
ATOM   4451  CB  LEU B 105      -0.148 -22.797   5.500  1.00 44.59           C  
ATOM   4452  O   LEU B 105      -2.949 -23.844   6.012  1.00 44.59           O  
ATOM   4453  CG  LEU B 105       1.292 -22.297   5.570  1.00 44.59           C  
ATOM   4454  CD1 LEU B 105       1.940 -22.344   4.191  1.00 44.59           C  
ATOM   4455  CD2 LEU B 105       1.333 -20.875   6.129  1.00 44.59           C  
ATOM   4456  N   VAL B 106      -2.861 -22.781   7.988  1.00 54.84           N  
ATOM   4457  CA  VAL B 106      -4.270 -22.391   8.000  1.00 54.84           C  
ATOM   4458  C   VAL B 106      -4.637 -21.734   6.672  1.00 54.84           C  
ATOM   4459  CB  VAL B 106      -4.582 -21.438   9.172  1.00 54.84           C  
ATOM   4460  O   VAL B 106      -3.924 -20.844   6.195  1.00 54.84           O  
ATOM   4461  CG1 VAL B 106      -6.039 -20.984   9.117  1.00 54.84           C  
ATOM   4462  CG2 VAL B 106      -4.285 -22.125  10.508  1.00 54.84           C  
ATOM   4463  N   ALA B 107      -5.469 -22.391   5.906  1.00 64.38           N  
ATOM   4464  CA  ALA B 107      -5.996 -21.891   4.641  1.00 64.38           C  
ATOM   4465  C   ALA B 107      -6.516 -20.453   4.797  1.00 64.38           C  
ATOM   4466  CB  ALA B 107      -7.105 -22.797   4.121  1.00 64.38           C  
ATOM   4467  O   ALA B 107      -7.094 -20.109   5.832  1.00 64.38           O  
ATOM   4468  N   SER B 108      -5.918 -19.641   4.078  1.00 73.81           N  
ATOM   4469  CA  SER B 108      -6.426 -18.266   4.094  1.00 73.81           C  
ATOM   4470  C   SER B 108      -7.949 -18.250   4.016  1.00 73.81           C  
ATOM   4471  CB  SER B 108      -5.840 -17.469   2.934  1.00 73.81           C  
ATOM   4472  O   SER B 108      -8.555 -19.016   3.256  1.00 73.81           O  
ATOM   4473  OG  SER B 108      -6.352 -16.141   2.926  1.00 73.81           O  
ATOM   4474  N   LYS B 109      -8.586 -17.625   4.926  1.00 78.69           N  
ATOM   4475  CA  LYS B 109     -10.039 -17.500   4.922  1.00 78.69           C  
ATOM   4476  C   LYS B 109     -10.523 -16.781   3.662  1.00 78.69           C  
ATOM   4477  CB  LYS B 109     -10.516 -16.734   6.164  1.00 78.69           C  
ATOM   4478  O   LYS B 109     -11.719 -16.766   3.367  1.00 78.69           O  
ATOM   4479  CG  LYS B 109     -10.297 -17.500   7.465  1.00 78.69           C  
ATOM   4480  CD  LYS B 109     -10.969 -16.797   8.641  1.00 78.69           C  
ATOM   4481  CE  LYS B 109     -10.773 -17.578   9.938  1.00 78.69           C  
ATOM   4482  NZ  LYS B 109     -11.391 -16.875  11.102  1.00 78.69           N  
ATOM   4483  N   LEU B 110      -9.531 -16.172   2.893  1.00 84.44           N  
ATOM   4484  CA  LEU B 110      -9.906 -15.531   1.636  1.00 84.44           C  
ATOM   4485  C   LEU B 110     -10.148 -16.578   0.548  1.00 84.44           C  
ATOM   4486  CB  LEU B 110      -8.812 -14.555   1.188  1.00 84.44           C  
ATOM   4487  O   LEU B 110     -10.836 -16.297  -0.438  1.00 84.44           O  
ATOM   4488  CG  LEU B 110      -8.711 -13.250   1.979  1.00 84.44           C  
ATOM   4489  CD1 LEU B 110      -7.504 -12.445   1.510  1.00 84.44           C  
ATOM   4490  CD2 LEU B 110      -9.992 -12.438   1.840  1.00 84.44           C  
ATOM   4491  N   ALA B 111      -9.531 -17.750   0.654  1.00 73.19           N  
ATOM   4492  CA  ALA B 111      -9.633 -18.797  -0.350  1.00 73.19           C  
ATOM   4493  C   ALA B 111     -10.906 -19.625  -0.158  1.00 73.19           C  
ATOM   4494  CB  ALA B 111      -8.406 -19.719  -0.292  1.00 73.19           C  
ATOM   4495  O   ALA B 111     -11.266 -20.438  -1.012  1.00 73.19           O  
ATOM   4496  N   GLY B 112     -11.648 -19.375   0.938  1.00 66.00           N  
ATOM   4497  CA  GLY B 112     -12.859 -20.141   1.199  1.00 66.00           C  
ATOM   4498  C   GLY B 112     -14.125 -19.391   0.832  1.00 66.00           C  
ATOM   4499  O   GLY B 112     -14.102 -18.172   0.646  1.00 66.00           O  
TER    4500      GLY B 112                                                      
ENDMDL                                                                          
END                                                                             
