# Supplementary material for: Substrate recognition principles for the PP2A-B55 protein phosphatase
Source: Sci Adv. 2024 Oct 2;10(40):eadp5491. doi: 10.1126/sciadv.adp5491 (PMC11446282; doi:10.1126/sciadv.adp5491)
Supplement: Supplementary file 3 — Data S1 [file sciadv.adp5491_data_s1.zip › Dataset 1/b55_Q12948-FOXC1_HUMAN_unrelaxed_rank_001_alphafold2_multimer_v3_model_3_seed_000.pdb]

MODEL     1                                                                     
ATOM      1  N   MET A   1      43.969  27.344   0.228  1.00 21.52           N  
ATOM      2  CA  MET A   1      42.812  27.266  -0.675  1.00 21.52           C  
ATOM      3  C   MET A   1      41.938  26.062  -0.353  1.00 21.52           C  
ATOM      4  CB  MET A   1      43.281  27.203  -2.131  1.00 21.52           C  
ATOM      5  O   MET A   1      42.312  24.922  -0.637  1.00 21.52           O  
ATOM      6  CG  MET A   1      43.562  28.562  -2.748  1.00 21.52           C  
ATOM      7  SD  MET A   1      43.812  28.484  -4.562  1.00 21.52           S  
ATOM      8  CE  MET A   1      44.844  29.953  -4.809  1.00 21.52           C  
ATOM      9  N   ALA A   2      41.406  25.969   0.886  1.00 25.00           N  
ATOM     10  CA  ALA A   2      40.656  25.000   1.663  1.00 25.00           C  
ATOM     11  C   ALA A   2      39.375  24.578   0.918  1.00 25.00           C  
ATOM     12  CB  ALA A   2      40.281  25.578   3.029  1.00 25.00           C  
ATOM     13  O   ALA A   2      38.594  25.422   0.506  1.00 25.00           O  
ATOM     14  N   GLY A   3      39.531  23.719  -0.145  1.00 27.00           N  
ATOM     15  CA  GLY A   3      38.500  23.203  -1.014  1.00 27.00           C  
ATOM     16  C   GLY A   3      37.219  22.891  -0.275  1.00 27.00           C  
ATOM     17  O   GLY A   3      37.188  22.094   0.673  1.00 27.00           O  
ATOM     18  N   ALA A   4      36.344  23.766   0.074  1.00 32.81           N  
ATOM     19  CA  ALA A   4      35.031  24.000   0.675  1.00 32.81           C  
ATOM     20  C   ALA A   4      34.000  23.031   0.115  1.00 32.81           C  
ATOM     21  CB  ALA A   4      34.594  25.438   0.446  1.00 32.81           C  
ATOM     22  O   ALA A   4      32.812  23.219   0.319  1.00 32.81           O  
ATOM     23  N   GLY A   5      34.250  22.344  -0.973  1.00 33.47           N  
ATOM     24  CA  GLY A   5      33.219  21.547  -1.623  1.00 33.47           C  
ATOM     25  C   GLY A   5      32.469  20.656  -0.660  1.00 33.47           C  
ATOM     26  O   GLY A   5      32.750  19.469  -0.528  1.00 33.47           O  
ATOM     27  N   GLY A   6      32.312  20.953   0.635  1.00 36.41           N  
ATOM     28  CA  GLY A   6      31.547  20.203   1.627  1.00 36.41           C  
ATOM     29  C   GLY A   6      30.250  19.641   1.091  1.00 36.41           C  
ATOM     30  O   GLY A   6      29.297  20.391   0.845  1.00 36.41           O  
ATOM     31  N   GLY A   7      30.188  18.828   0.115  1.00 41.53           N  
ATOM     32  CA  GLY A   7      28.984  18.172  -0.345  1.00 41.53           C  
ATOM     33  C   GLY A   7      27.922  18.031   0.737  1.00 41.53           C  
ATOM     34  O   GLY A   7      28.250  17.766   1.896  1.00 41.53           O  
ATOM     35  N   ASN A   8      26.906  18.938   0.894  1.00 49.75           N  
ATOM     36  CA  ASN A   8      25.766  19.031   1.809  1.00 49.75           C  
ATOM     37  C   ASN A   8      25.297  17.656   2.252  1.00 49.75           C  
ATOM     38  CB  ASN A   8      24.625  19.812   1.164  1.00 49.75           C  
ATOM     39  O   ASN A   8      24.453  17.047   1.594  1.00 49.75           O  
ATOM     40  CG  ASN A   8      24.094  20.922   2.055  1.00 49.75           C  
ATOM     41  ND2 ASN A   8      23.141  21.688   1.547  1.00 49.75           N  
ATOM     42  OD1 ASN A   8      24.547  21.094   3.191  1.00 49.75           O  
ATOM     43  N   ASP A   9      26.078  16.766   2.781  1.00 65.94           N  
ATOM     44  CA  ASP A   9      25.656  15.508   3.393  1.00 65.94           C  
ATOM     45  C   ASP A   9      24.672  15.758   4.527  1.00 65.94           C  
ATOM     46  CB  ASP A   9      26.875  14.727   3.912  1.00 65.94           C  
ATOM     47  O   ASP A   9      25.031  16.297   5.574  1.00 65.94           O  
ATOM     48  CG  ASP A   9      27.406  13.727   2.904  1.00 65.94           C  
ATOM     49  OD1 ASP A   9      26.703  13.414   1.920  1.00 65.94           O  
ATOM     50  OD2 ASP A   9      28.547  13.250   3.098  1.00 65.94           O  
ATOM     51  N   ILE A  10      23.391  15.797   4.230  1.00 81.56           N  
ATOM     52  CA  ILE A  10      22.344  15.922   5.234  1.00 81.56           C  
ATOM     53  C   ILE A  10      22.500  14.828   6.289  1.00 81.56           C  
ATOM     54  CB  ILE A  10      20.938  15.852   4.594  1.00 81.56           C  
ATOM     55  O   ILE A  10      22.594  13.648   5.957  1.00 81.56           O  
ATOM     56  CG1 ILE A  10      20.766  16.969   3.559  1.00 81.56           C  
ATOM     57  CG2 ILE A  10      19.859  15.922   5.668  1.00 81.56           C  
ATOM     58  CD1 ILE A  10      19.484  16.859   2.742  1.00 81.56           C  
ATOM     59  N   GLN A  11      22.812  15.320   7.500  1.00 91.38           N  
ATOM     60  CA  GLN A  11      22.828  14.406   8.641  1.00 91.38           C  
ATOM     61  C   GLN A  11      21.469  14.312   9.297  1.00 91.38           C  
ATOM     62  CB  GLN A  11      23.875  14.859   9.664  1.00 91.38           C  
ATOM     63  O   GLN A  11      20.828  15.336   9.570  1.00 91.38           O  
ATOM     64  CG  GLN A  11      25.312  14.773   9.156  1.00 91.38           C  
ATOM     65  CD  GLN A  11      26.328  15.156  10.219  1.00 91.38           C  
ATOM     66  NE2 GLN A  11      27.609  14.906   9.930  1.00 91.38           N  
ATOM     67  OE1 GLN A  11      25.984  15.672  11.281  1.00 91.38           O  
ATOM     68  N   TRP A  12      21.047  13.117   9.484  1.00 94.19           N  
ATOM     69  CA  TRP A  12      19.734  12.883  10.055  1.00 94.19           C  
ATOM     70  C   TRP A  12      19.828  12.570  11.547  1.00 94.19           C  
ATOM     71  CB  TRP A  12      19.031  11.727   9.328  1.00 94.19           C  
ATOM     72  O   TRP A  12      20.703  11.820  11.969  1.00 94.19           O  
ATOM     73  CG  TRP A  12      18.578  12.070   7.938  1.00 94.19           C  
ATOM     74  CD1 TRP A  12      19.266  11.859   6.773  1.00 94.19           C  
ATOM     75  CD2 TRP A  12      17.344  12.688   7.570  1.00 94.19           C  
ATOM     76  CE2 TRP A  12      17.344  12.820   6.164  1.00 94.19           C  
ATOM     77  CE3 TRP A  12      16.219  13.133   8.297  1.00 94.19           C  
ATOM     78  NE1 TRP A  12      18.516  12.312   5.703  1.00 94.19           N  
ATOM     79  CH2 TRP A  12      15.195  13.820   6.199  1.00 94.19           C  
ATOM     80  CZ2 TRP A  12      16.266  13.391   5.469  1.00 94.19           C  
ATOM     81  CZ3 TRP A  12      15.164  13.703   7.598  1.00 94.19           C  
ATOM     82  N   CYS A  13      18.875  13.133  12.352  1.00 93.31           N  
ATOM     83  CA  CYS A  13      18.828  12.945  13.797  1.00 93.31           C  
ATOM     84  C   CYS A  13      17.484  12.383  14.234  1.00 93.31           C  
ATOM     85  CB  CYS A  13      19.109  14.258  14.523  1.00 93.31           C  
ATOM     86  O   CYS A  13      16.453  12.695  13.641  1.00 93.31           O  
ATOM     87  SG  CYS A  13      20.750  14.945  14.172  1.00 93.31           S  
ATOM     88  N   PHE A  14      17.578  11.648  15.336  1.00 93.69           N  
ATOM     89  CA  PHE A  14      16.359  11.156  15.969  1.00 93.69           C  
ATOM     90  C   PHE A  14      15.594  12.297  16.625  1.00 93.69           C  
ATOM     91  CB  PHE A  14      16.688  10.086  17.016  1.00 93.69           C  
ATOM     92  O   PHE A  14      16.172  13.141  17.297  1.00 93.69           O  
ATOM     93  CG  PHE A  14      15.484   9.594  17.766  1.00 93.69           C  
ATOM     94  CD1 PHE A  14      15.195  10.102  19.031  1.00 93.69           C  
ATOM     95  CD2 PHE A  14      14.648   8.633  17.234  1.00 93.69           C  
ATOM     96  CE1 PHE A  14      14.086   9.648  19.750  1.00 93.69           C  
ATOM     97  CE2 PHE A  14      13.531   8.180  17.938  1.00 93.69           C  
ATOM     98  CZ  PHE A  14      13.258   8.688  19.188  1.00 93.69           C  
ATOM     99  N   SER A  15      14.312  12.352  16.375  1.00 91.94           N  
ATOM    100  CA  SER A  15      13.469  13.359  17.016  1.00 91.94           C  
ATOM    101  C   SER A  15      12.555  12.742  18.062  1.00 91.94           C  
ATOM    102  CB  SER A  15      12.625  14.094  15.969  1.00 91.94           C  
ATOM    103  O   SER A  15      12.672  13.039  19.250  1.00 91.94           O  
ATOM    104  OG  SER A  15      11.844  15.109  16.562  1.00 91.94           O  
ATOM    105  N   GLN A  16      11.641  11.828  17.594  1.00 92.12           N  
ATOM    106  CA  GLN A  16      10.648  11.234  18.484  1.00 92.12           C  
ATOM    107  C   GLN A  16      10.219   9.852  17.984  1.00 92.12           C  
ATOM    108  CB  GLN A  16       9.430  12.148  18.609  1.00 92.12           C  
ATOM    109  O   GLN A  16      10.398   9.531  16.812  1.00 92.12           O  
ATOM    110  CG  GLN A  16       9.734  13.500  19.234  1.00 92.12           C  
ATOM    111  CD  GLN A  16       8.523  14.406  19.297  1.00 92.12           C  
ATOM    112  NE2 GLN A  16       8.641  15.508  20.031  1.00 92.12           N  
ATOM    113  OE1 GLN A  16       7.480  14.117  18.703  1.00 92.12           O  
ATOM    114  N   VAL A  17       9.773   9.102  18.953  1.00 93.38           N  
ATOM    115  CA  VAL A  17       9.117   7.832  18.641  1.00 93.38           C  
ATOM    116  C   VAL A  17       7.781   7.758  19.375  1.00 93.38           C  
ATOM    117  CB  VAL A  17      10.008   6.625  19.031  1.00 93.38           C  
ATOM    118  O   VAL A  17       7.691   8.086  20.562  1.00 93.38           O  
ATOM    119  CG1 VAL A  17      10.289   6.617  20.531  1.00 93.38           C  
ATOM    120  CG2 VAL A  17       9.336   5.320  18.594  1.00 93.38           C  
ATOM    121  N   LYS A  18       6.797   7.484  18.609  1.00 92.19           N  
ATOM    122  CA  LYS A  18       5.453   7.320  19.141  1.00 92.19           C  
ATOM    123  C   LYS A  18       5.008   5.859  19.078  1.00 92.19           C  
ATOM    124  CB  LYS A  18       4.457   8.203  18.391  1.00 92.19           C  
ATOM    125  O   LYS A  18       5.418   5.121  18.188  1.00 92.19           O  
ATOM    126  CG  LYS A  18       4.848   9.672  18.344  1.00 92.19           C  
ATOM    127  CD  LYS A  18       4.668  10.344  19.703  1.00 92.19           C  
ATOM    128  CE  LYS A  18       4.938  11.836  19.625  1.00 92.19           C  
ATOM    129  NZ  LYS A  18       4.719  12.500  20.953  1.00 92.19           N  
ATOM    130  N   GLY A  19       4.195   5.426  20.031  1.00 86.94           N  
ATOM    131  CA  GLY A  19       3.697   4.062  20.094  1.00 86.94           C  
ATOM    132  C   GLY A  19       4.160   3.303  21.312  1.00 86.94           C  
ATOM    133  O   GLY A  19       5.000   3.791  22.078  1.00 86.94           O  
ATOM    134  N   ALA A  20       3.570   2.141  21.531  1.00 76.75           N  
ATOM    135  CA  ALA A  20       3.836   1.332  22.719  1.00 76.75           C  
ATOM    136  C   ALA A  20       5.234   0.724  22.656  1.00 76.75           C  
ATOM    137  CB  ALA A  20       2.787   0.232  22.859  1.00 76.75           C  
ATOM    138  O   ALA A  20       5.746   0.421  21.578  1.00 76.75           O  
ATOM    139  N   VAL A  21       5.902   0.706  23.781  1.00 67.38           N  
ATOM    140  CA  VAL A  21       7.266   0.198  23.906  1.00 67.38           C  
ATOM    141  C   VAL A  21       7.238  -1.320  24.062  1.00 67.38           C  
ATOM    142  CB  VAL A  21       8.000   0.847  25.094  1.00 67.38           C  
ATOM    143  O   VAL A  21       8.227  -2.000  23.766  1.00 67.38           O  
ATOM    144  CG1 VAL A  21       9.445   0.343  25.172  1.00 67.38           C  
ATOM    145  CG2 VAL A  21       7.973   2.369  24.984  1.00 67.38           C  
ATOM    146  N   ASP A  22       6.055  -1.852  24.234  1.00 63.34           N  
ATOM    147  CA  ASP A  22       5.996  -3.271  24.562  1.00 63.34           C  
ATOM    148  C   ASP A  22       6.234  -4.137  23.328  1.00 63.34           C  
ATOM    149  CB  ASP A  22       4.645  -3.617  25.203  1.00 63.34           C  
ATOM    150  O   ASP A  22       5.914  -3.732  22.203  1.00 63.34           O  
ATOM    151  CG  ASP A  22       4.605  -3.344  26.688  1.00 63.34           C  
ATOM    152  OD1 ASP A  22       5.680  -3.238  27.328  1.00 63.34           O  
ATOM    153  OD2 ASP A  22       3.490  -3.236  27.250  1.00 63.34           O  
ATOM    154  N   ASP A  23       7.023  -5.176  23.562  1.00 62.84           N  
ATOM    155  CA  ASP A  23       7.367  -6.121  22.516  1.00 62.84           C  
ATOM    156  C   ASP A  23       6.145  -6.922  22.078  1.00 62.84           C  
ATOM    157  CB  ASP A  23       8.477  -7.066  22.969  1.00 62.84           C  
ATOM    158  O   ASP A  23       6.086  -7.410  20.938  1.00 62.84           O  
ATOM    159  CG  ASP A  23       9.852  -6.414  22.984  1.00 62.84           C  
ATOM    160  OD1 ASP A  23      10.062  -5.434  22.234  1.00 62.84           O  
ATOM    161  OD2 ASP A  23      10.727  -6.891  23.734  1.00 62.84           O  
ATOM    162  N   ASP A  24       5.145  -7.062  22.953  1.00 73.12           N  
ATOM    163  CA  ASP A  24       3.957  -7.812  22.562  1.00 73.12           C  
ATOM    164  C   ASP A  24       2.977  -6.930  21.797  1.00 73.12           C  
ATOM    165  CB  ASP A  24       3.273  -8.414  23.781  1.00 73.12           C  
ATOM    166  O   ASP A  24       2.078  -6.328  22.391  1.00 73.12           O  
ATOM    167  CG  ASP A  24       3.992  -9.641  24.328  1.00 73.12           C  
ATOM    168  OD1 ASP A  24       4.754 -10.281  23.578  1.00 73.12           O  
ATOM    169  OD2 ASP A  24       3.793  -9.961  25.516  1.00 73.12           O  
ATOM    170  N   VAL A  25       3.209  -6.812  20.562  1.00 80.62           N  
ATOM    171  CA  VAL A  25       2.420  -5.941  19.703  1.00 80.62           C  
ATOM    172  C   VAL A  25       1.210  -6.703  19.156  1.00 80.62           C  
ATOM    173  CB  VAL A  25       3.262  -5.387  18.531  1.00 80.62           C  
ATOM    174  O   VAL A  25       1.354  -7.785  18.594  1.00 80.62           O  
ATOM    175  CG1 VAL A  25       2.420  -4.473  17.641  1.00 80.62           C  
ATOM    176  CG2 VAL A  25       4.484  -4.641  19.062  1.00 80.62           C  
ATOM    177  N   ALA A  26       0.023  -6.137  19.547  1.00 84.50           N  
ATOM    178  CA  ALA A  26      -1.194  -6.676  18.953  1.00 84.50           C  
ATOM    179  C   ALA A  26      -1.266  -6.340  17.453  1.00 84.50           C  
ATOM    180  CB  ALA A  26      -2.428  -6.137  19.672  1.00 84.50           C  
ATOM    181  O   ALA A  26      -0.843  -5.262  17.047  1.00 84.50           O  
ATOM    182  N   GLU A  27      -1.783  -7.246  16.703  1.00 86.31           N  
ATOM    183  CA  GLU A  27      -1.931  -7.066  15.258  1.00 86.31           C  
ATOM    184  C   GLU A  27      -2.727  -5.801  14.938  1.00 86.31           C  
ATOM    185  CB  GLU A  27      -2.605  -8.289  14.625  1.00 86.31           C  
ATOM    186  O   GLU A  27      -2.441  -5.113  13.961  1.00 86.31           O  
ATOM    187  CG  GLU A  27      -2.654  -8.242  13.109  1.00 86.31           C  
ATOM    188  CD  GLU A  27      -3.145  -9.547  12.492  1.00 86.31           C  
ATOM    189  OE1 GLU A  27      -3.213  -9.633  11.242  1.00 86.31           O  
ATOM    190  OE2 GLU A  27      -3.463 -10.477  13.258  1.00 86.31           O  
ATOM    191  N   ALA A  28      -3.648  -5.473  15.797  1.00 90.19           N  
ATOM    192  CA  ALA A  28      -4.520  -4.320  15.586  1.00 90.19           C  
ATOM    193  C   ALA A  28      -3.736  -3.014  15.695  1.00 90.19           C  
ATOM    194  CB  ALA A  28      -5.672  -4.332  16.578  1.00 90.19           C  
ATOM    195  O   ALA A  28      -4.141  -1.992  15.133  1.00 90.19           O  
ATOM    196  N   ASP A  29      -2.607  -3.080  16.359  1.00 92.81           N  
ATOM    197  CA  ASP A  29      -1.867  -1.852  16.641  1.00 92.81           C  
ATOM    198  C   ASP A  29      -0.798  -1.608  15.570  1.00 92.81           C  
ATOM    199  CB  ASP A  29      -1.228  -1.905  18.016  1.00 92.81           C  
ATOM    200  O   ASP A  29      -0.101  -0.592  15.609  1.00 92.81           O  
ATOM    201  CG  ASP A  29      -2.246  -1.850  19.141  1.00 92.81           C  
ATOM    202  OD1 ASP A  29      -3.330  -1.256  18.953  1.00 92.81           O  
ATOM    203  OD2 ASP A  29      -1.961  -2.402  20.234  1.00 92.81           O  
ATOM    204  N   ILE A  30      -0.682  -2.447  14.656  1.00 93.19           N  
ATOM    205  CA  ILE A  30       0.299  -2.281  13.586  1.00 93.19           C  
ATOM    206  C   ILE A  30      -0.119  -1.130  12.680  1.00 93.19           C  
ATOM    207  CB  ILE A  30       0.469  -3.580  12.773  1.00 93.19           C  
ATOM    208  O   ILE A  30      -1.242  -1.111  12.164  1.00 93.19           O  
ATOM    209  CG1 ILE A  30       1.017  -4.703  13.656  1.00 93.19           C  
ATOM    210  CG2 ILE A  30       1.381  -3.342  11.562  1.00 93.19           C  
ATOM    211  CD1 ILE A  30       1.079  -6.062  12.969  1.00 93.19           C  
ATOM    212  N   ILE A  31       0.778  -0.182  12.484  1.00 96.62           N  
ATOM    213  CA  ILE A  31       0.509   0.970  11.633  1.00 96.62           C  
ATOM    214  C   ILE A  31       0.470   0.530  10.172  1.00 96.62           C  
ATOM    215  CB  ILE A  31       1.564   2.080  11.828  1.00 96.62           C  
ATOM    216  O   ILE A  31       1.399  -0.120   9.688  1.00 96.62           O  
ATOM    217  CG1 ILE A  31       1.518   2.611  13.266  1.00 96.62           C  
ATOM    218  CG2 ILE A  31       1.354   3.213  10.820  1.00 96.62           C  
ATOM    219  CD1 ILE A  31       2.650   3.568  13.609  1.00 96.62           C  
ATOM    220  N   SER A  32      -0.603   0.915   9.516  1.00 96.56           N  
ATOM    221  CA  SER A  32      -0.800   0.442   8.148  1.00 96.56           C  
ATOM    222  C   SER A  32      -0.691   1.587   7.145  1.00 96.56           C  
ATOM    223  CB  SER A  32      -2.162  -0.241   8.008  1.00 96.56           C  
ATOM    224  O   SER A  32      -0.684   1.359   5.934  1.00 96.56           O  
ATOM    225  OG  SER A  32      -3.205   0.634   8.398  1.00 96.56           O  
ATOM    226  N   THR A  33      -0.612   2.805   7.590  1.00 97.94           N  
ATOM    227  CA  THR A  33      -0.442   3.947   6.699  1.00 97.94           C  
ATOM    228  C   THR A  33      -0.016   5.184   7.484  1.00 97.94           C  
ATOM    229  CB  THR A  33      -1.737   4.250   5.922  1.00 97.94           C  
ATOM    230  O   THR A  33      -0.304   5.301   8.680  1.00 97.94           O  
ATOM    231  CG2 THR A  33      -2.857   4.676   6.867  1.00 97.94           C  
ATOM    232  OG1 THR A  33      -1.491   5.305   4.984  1.00 97.94           O  
ATOM    233  N   VAL A  34       0.655   6.125   6.824  1.00 98.38           N  
ATOM    234  CA  VAL A  34       1.127   7.383   7.398  1.00 98.38           C  
ATOM    235  C   VAL A  34       1.094   8.477   6.336  1.00 98.38           C  
ATOM    236  CB  VAL A  34       2.553   7.246   7.977  1.00 98.38           C  
ATOM    237  O   VAL A  34       1.485   8.250   5.188  1.00 98.38           O  
ATOM    238  CG1 VAL A  34       3.049   8.586   8.516  1.00 98.38           C  
ATOM    239  CG2 VAL A  34       2.584   6.176   9.070  1.00 98.38           C  
ATOM    240  N   GLU A  35       0.692   9.703   6.746  1.00 97.88           N  
ATOM    241  CA  GLU A  35       0.596  10.789   5.773  1.00 97.88           C  
ATOM    242  C   GLU A  35       0.643  12.148   6.465  1.00 97.88           C  
ATOM    243  CB  GLU A  35      -0.688  10.656   4.949  1.00 97.88           C  
ATOM    244  O   GLU A  35      -0.047  12.367   7.461  1.00 97.88           O  
ATOM    245  CG  GLU A  35      -0.764  11.625   3.777  1.00 97.88           C  
ATOM    246  CD  GLU A  35      -1.820  11.242   2.752  1.00 97.88           C  
ATOM    247  OE1 GLU A  35      -1.950  11.945   1.724  1.00 97.88           O  
ATOM    248  OE2 GLU A  35      -2.525  10.234   2.982  1.00 97.88           O  
ATOM    249  N   PHE A  36       1.445  13.070   5.926  1.00 98.12           N  
ATOM    250  CA  PHE A  36       1.414  14.469   6.344  1.00 98.12           C  
ATOM    251  C   PHE A  36       0.312  15.227   5.613  1.00 98.12           C  
ATOM    252  CB  PHE A  36       2.770  15.141   6.090  1.00 98.12           C  
ATOM    253  O   PHE A  36      -0.014  14.914   4.469  1.00 98.12           O  
ATOM    254  CG  PHE A  36       3.828  14.766   7.094  1.00 98.12           C  
ATOM    255  CD1 PHE A  36       3.857  15.367   8.344  1.00 98.12           C  
ATOM    256  CD2 PHE A  36       4.793  13.820   6.785  1.00 98.12           C  
ATOM    257  CE1 PHE A  36       4.836  15.023   9.273  1.00 98.12           C  
ATOM    258  CE2 PHE A  36       5.773  13.469   7.711  1.00 98.12           C  
ATOM    259  CZ  PHE A  36       5.793  14.078   8.953  1.00 98.12           C  
ATOM    260  N   ASN A  37      -0.192  16.219   6.277  1.00 97.31           N  
ATOM    261  CA  ASN A  37      -1.085  17.109   5.543  1.00 97.31           C  
ATOM    262  C   ASN A  37      -0.307  18.094   4.676  1.00 97.31           C  
ATOM    263  CB  ASN A  37      -2.006  17.859   6.508  1.00 97.31           C  
ATOM    264  O   ASN A  37       0.923  18.047   4.629  1.00 97.31           O  
ATOM    265  CG  ASN A  37      -1.277  18.938   7.293  1.00 97.31           C  
ATOM    266  ND2 ASN A  37      -2.029  19.891   7.836  1.00 97.31           N  
ATOM    267  OD1 ASN A  37      -0.049  18.906   7.410  1.00 97.31           O  
ATOM    268  N   HIS A  38      -0.967  18.922   3.959  1.00 94.62           N  
ATOM    269  CA  HIS A  38      -0.369  19.781   2.949  1.00 94.62           C  
ATOM    270  C   HIS A  38       0.637  20.750   3.572  1.00 94.62           C  
ATOM    271  CB  HIS A  38      -1.452  20.562   2.203  1.00 94.62           C  
ATOM    272  O   HIS A  38       1.659  21.062   2.961  1.00 94.62           O  
ATOM    273  CG  HIS A  38      -2.344  19.703   1.366  1.00 94.62           C  
ATOM    274  CD2 HIS A  38      -2.328  19.438   0.039  1.00 94.62           C  
ATOM    275  ND1 HIS A  38      -3.408  19.016   1.890  1.00 94.62           N  
ATOM    276  CE1 HIS A  38      -4.012  18.344   0.918  1.00 94.62           C  
ATOM    277  NE2 HIS A  38      -3.375  18.594  -0.214  1.00 94.62           N  
ATOM    278  N   SER A  39       0.377  21.219   4.746  1.00 94.00           N  
ATOM    279  CA  SER A  39       1.271  22.156   5.418  1.00 94.00           C  
ATOM    280  C   SER A  39       2.373  21.422   6.176  1.00 94.00           C  
ATOM    281  CB  SER A  39       0.488  23.062   6.379  1.00 94.00           C  
ATOM    282  O   SER A  39       3.416  22.016   6.480  1.00 94.00           O  
ATOM    283  OG  SER A  39      -0.052  22.297   7.449  1.00 94.00           O  
ATOM    284  N   GLY A  40       2.109  20.156   6.512  1.00 96.06           N  
ATOM    285  CA  GLY A  40       3.043  19.375   7.312  1.00 96.06           C  
ATOM    286  C   GLY A  40       2.838  19.547   8.805  1.00 96.06           C  
ATOM    287  O   GLY A  40       3.555  18.953   9.609  1.00 96.06           O  
ATOM    288  N   GLU A  41       1.860  20.359   9.180  1.00 94.69           N  
ATOM    289  CA  GLU A  41       1.594  20.625  10.594  1.00 94.69           C  
ATOM    290  C   GLU A  41       0.899  19.438  11.250  1.00 94.69           C  
ATOM    291  CB  GLU A  41       0.745  21.875  10.758  1.00 94.69           C  
ATOM    292  O   GLU A  41       0.993  19.250  12.469  1.00 94.69           O  
ATOM    293  CG  GLU A  41       1.482  23.172  10.414  1.00 94.69           C  
ATOM    294  CD  GLU A  41       0.636  24.422  10.617  1.00 94.69           C  
ATOM    295  OE1 GLU A  41       1.153  25.531  10.414  1.00 94.69           O  
ATOM    296  OE2 GLU A  41      -0.554  24.266  10.977  1.00 94.69           O  
ATOM    297  N   LEU A  42       0.147  18.719  10.469  1.00 96.69           N  
ATOM    298  CA  LEU A  42      -0.549  17.531  10.961  1.00 96.69           C  
ATOM    299  C   LEU A  42       0.008  16.266  10.328  1.00 96.69           C  
ATOM    300  CB  LEU A  42      -2.051  17.641  10.688  1.00 96.69           C  
ATOM    301  O   LEU A  42       0.356  16.266   9.141  1.00 96.69           O  
ATOM    302  CG  LEU A  42      -2.775  18.828  11.336  1.00 96.69           C  
ATOM    303  CD1 LEU A  42      -4.219  18.891  10.844  1.00 96.69           C  
ATOM    304  CD2 LEU A  42      -2.727  18.719  12.852  1.00 96.69           C  
ATOM    305  N   LEU A  43       0.133  15.266  11.039  1.00 97.88           N  
ATOM    306  CA  LEU A  43       0.549  13.922  10.656  1.00 97.88           C  
ATOM    307  C   LEU A  43      -0.480  12.891  11.094  1.00 97.88           C  
ATOM    308  CB  LEU A  43       1.915  13.594  11.258  1.00 97.88           C  
ATOM    309  O   LEU A  43      -0.845  12.828  12.273  1.00 97.88           O  
ATOM    310  CG  LEU A  43       2.449  12.188  10.992  1.00 97.88           C  
ATOM    311  CD1 LEU A  43       2.736  12.000   9.508  1.00 97.88           C  
ATOM    312  CD2 LEU A  43       3.703  11.922  11.820  1.00 97.88           C  
ATOM    313  N   ALA A  44      -0.996  12.102  10.164  1.00 98.38           N  
ATOM    314  CA  ALA A  44      -2.010  11.102  10.484  1.00 98.38           C  
ATOM    315  C   ALA A  44      -1.475   9.688  10.266  1.00 98.38           C  
ATOM    316  CB  ALA A  44      -3.264  11.320   9.641  1.00 98.38           C  
ATOM    317  O   ALA A  44      -0.738   9.438   9.312  1.00 98.38           O  
ATOM    318  N   THR A  45      -1.822   8.797  11.102  1.00 98.31           N  
ATOM    319  CA  THR A  45      -1.547   7.371  10.953  1.00 98.31           C  
ATOM    320  C   THR A  45      -2.836   6.562  11.039  1.00 98.31           C  
ATOM    321  CB  THR A  45      -0.561   6.879  12.031  1.00 98.31           C  
ATOM    322  O   THR A  45      -3.795   6.969  11.695  1.00 98.31           O  
ATOM    323  CG2 THR A  45       0.732   7.688  12.008  1.00 98.31           C  
ATOM    324  OG1 THR A  45      -1.167   7.012  13.320  1.00 98.31           O  
ATOM    325  N   GLY A  46      -2.941   5.547  10.297  1.00 98.12           N  
ATOM    326  CA  GLY A  46      -3.947   4.504  10.406  1.00 98.12           C  
ATOM    327  C   GLY A  46      -3.367   3.152  10.781  1.00 98.12           C  
ATOM    328  O   GLY A  46      -2.229   2.840  10.430  1.00 98.12           O  
ATOM    329  N   ASP A  47      -4.176   2.381  11.469  1.00 96.88           N  
ATOM    330  CA  ASP A  47      -3.662   1.088  11.906  1.00 96.88           C  
ATOM    331  C   ASP A  47      -4.574  -0.049  11.453  1.00 96.88           C  
ATOM    332  CB  ASP A  47      -3.504   1.060  13.430  1.00 96.88           C  
ATOM    333  O   ASP A  47      -5.582   0.187  10.781  1.00 96.88           O  
ATOM    334  CG  ASP A  47      -4.816   1.270  14.164  1.00 96.88           C  
ATOM    335  OD1 ASP A  47      -5.887   0.948  13.609  1.00 96.88           O  
ATOM    336  OD2 ASP A  47      -4.777   1.763  15.312  1.00 96.88           O  
ATOM    337  N   LYS A  48      -4.164  -1.294  11.711  1.00 94.06           N  
ATOM    338  CA  LYS A  48      -4.895  -2.486  11.289  1.00 94.06           C  
ATOM    339  C   LYS A  48      -6.180  -2.654  12.094  1.00 94.06           C  
ATOM    340  CB  LYS A  48      -4.020  -3.732  11.438  1.00 94.06           C  
ATOM    341  O   LYS A  48      -7.082  -3.391  11.688  1.00 94.06           O  
ATOM    342  CG  LYS A  48      -2.926  -3.848  10.391  1.00 94.06           C  
ATOM    343  CD  LYS A  48      -2.264  -5.223  10.422  1.00 94.06           C  
ATOM    344  CE  LYS A  48      -1.239  -5.375   9.305  1.00 94.06           C  
ATOM    345  NZ  LYS A  48      -0.577  -6.711   9.336  1.00 94.06           N  
ATOM    346  N   GLY A  49      -6.266  -1.927  13.211  1.00 94.81           N  
ATOM    347  CA  GLY A  49      -7.469  -1.974  14.023  1.00 94.81           C  
ATOM    348  C   GLY A  49      -8.500  -0.941  13.617  1.00 94.81           C  
ATOM    349  O   GLY A  49      -9.562  -0.838  14.242  1.00 94.81           O  
ATOM    350  N   GLY A  50      -8.203  -0.158  12.648  1.00 96.88           N  
ATOM    351  CA  GLY A  50      -9.164   0.798  12.125  1.00 96.88           C  
ATOM    352  C   GLY A  50      -9.086   2.152  12.797  1.00 96.88           C  
ATOM    353  O   GLY A  50      -9.953   3.006  12.586  1.00 96.88           O  
ATOM    354  N   ARG A  51      -8.086   2.369  13.547  1.00 96.56           N  
ATOM    355  CA  ARG A  51      -7.926   3.619  14.289  1.00 96.56           C  
ATOM    356  C   ARG A  51      -7.078   4.613  13.500  1.00 96.56           C  
ATOM    357  CB  ARG A  51      -7.297   3.357  15.656  1.00 96.56           C  
ATOM    358  O   ARG A  51      -6.094   4.234  12.875  1.00 96.56           O  
ATOM    359  CG  ARG A  51      -8.133   2.461  16.562  1.00 96.56           C  
ATOM    360  CD  ARG A  51      -7.406   2.141  17.859  1.00 96.56           C  
ATOM    361  NE  ARG A  51      -6.148   1.439  17.625  1.00 96.56           N  
ATOM    362  NH1 ARG A  51      -5.340   1.721  19.766  1.00 96.56           N  
ATOM    363  NH2 ARG A  51      -4.090   0.604  18.203  1.00 96.56           N  
ATOM    364  CZ  ARG A  51      -5.195   1.257  18.531  1.00 96.56           C  
ATOM    365  N   VAL A  52      -7.477   5.824  13.586  1.00 97.75           N  
ATOM    366  CA  VAL A  52      -6.695   6.930  13.039  1.00 97.75           C  
ATOM    367  C   VAL A  52      -6.168   7.801  14.172  1.00 97.75           C  
ATOM    368  CB  VAL A  52      -7.531   7.781  12.055  1.00 97.75           C  
ATOM    369  O   VAL A  52      -6.922   8.203  15.062  1.00 97.75           O  
ATOM    370  CG1 VAL A  52      -6.762   9.031  11.633  1.00 97.75           C  
ATOM    371  CG2 VAL A  52      -7.922   6.953  10.836  1.00 97.75           C  
ATOM    372  N   VAL A  53      -4.977   8.047  14.148  1.00 97.06           N  
ATOM    373  CA  VAL A  53      -4.348   8.953  15.102  1.00 97.06           C  
ATOM    374  C   VAL A  53      -3.725  10.141  14.359  1.00 97.06           C  
ATOM    375  CB  VAL A  53      -3.275   8.234  15.945  1.00 97.06           C  
ATOM    376  O   VAL A  53      -2.926   9.953  13.445  1.00 97.06           O  
ATOM    377  CG1 VAL A  53      -2.701   9.172  17.016  1.00 97.06           C  
ATOM    378  CG2 VAL A  53      -3.863   6.984  16.594  1.00 97.06           C  
ATOM    379  N   ILE A  54      -4.039  11.297  14.805  1.00 97.19           N  
ATOM    380  CA  ILE A  54      -3.514  12.531  14.219  1.00 97.19           C  
ATOM    381  C   ILE A  54      -2.549  13.195  15.188  1.00 97.19           C  
ATOM    382  CB  ILE A  54      -4.652  13.500  13.836  1.00 97.19           C  
ATOM    383  O   ILE A  54      -2.867  13.359  16.375  1.00 97.19           O  
ATOM    384  CG1 ILE A  54      -5.617  12.836  12.844  1.00 97.19           C  
ATOM    385  CG2 ILE A  54      -4.082  14.797  13.250  1.00 97.19           C  
ATOM    386  CD1 ILE A  54      -6.852  13.664  12.531  1.00 97.19           C  
ATOM    387  N   PHE A  55      -1.456  13.555  14.695  1.00 96.62           N  
ATOM    388  CA  PHE A  55      -0.439  14.273  15.453  1.00 96.62           C  
ATOM    389  C   PHE A  55      -0.294  15.703  14.945  1.00 96.62           C  
ATOM    390  CB  PHE A  55       0.908  13.547  15.375  1.00 96.62           C  
ATOM    391  O   PHE A  55      -0.383  15.953  13.742  1.00 96.62           O  
ATOM    392  CG  PHE A  55       0.845  12.109  15.789  1.00 96.62           C  
ATOM    393  CD1 PHE A  55       1.097  11.734  17.109  1.00 96.62           C  
ATOM    394  CD2 PHE A  55       0.535  11.117  14.867  1.00 96.62           C  
ATOM    395  CE1 PHE A  55       1.039  10.398  17.500  1.00 96.62           C  
ATOM    396  CE2 PHE A  55       0.476   9.781  15.250  1.00 96.62           C  
ATOM    397  CZ  PHE A  55       0.729   9.422  16.562  1.00 96.62           C  
ATOM    398  N   GLN A  56      -0.029  16.641  15.852  1.00 94.69           N  
ATOM    399  CA  GLN A  56       0.193  18.047  15.500  1.00 94.69           C  
ATOM    400  C   GLN A  56       1.584  18.500  15.930  1.00 94.69           C  
ATOM    401  CB  GLN A  56      -0.874  18.938  16.141  1.00 94.69           C  
ATOM    402  O   GLN A  56       2.041  18.172  17.031  1.00 94.69           O  
ATOM    403  CG  GLN A  56      -0.775  20.391  15.742  1.00 94.69           C  
ATOM    404  CD  GLN A  56      -1.894  21.234  16.328  1.00 94.69           C  
ATOM    405  NE2 GLN A  56      -2.357  22.219  15.562  1.00 94.69           N  
ATOM    406  OE1 GLN A  56      -2.336  21.016  17.453  1.00 94.69           O  
ATOM    407  N   GLN A  57       2.121  19.234  15.086  1.00 93.81           N  
ATOM    408  CA  GLN A  57       3.439  19.797  15.359  1.00 93.81           C  
ATOM    409  C   GLN A  57       3.385  20.797  16.516  1.00 93.81           C  
ATOM    410  CB  GLN A  57       4.000  20.484  14.117  1.00 93.81           C  
ATOM    411  O   GLN A  57       2.473  21.625  16.594  1.00 93.81           O  
ATOM    412  CG  GLN A  57       5.480  20.828  14.219  1.00 93.81           C  
ATOM    413  CD  GLN A  57       6.043  21.391  12.922  1.00 93.81           C  
ATOM    414  NE2 GLN A  57       7.336  21.172  12.703  1.00 93.81           N  
ATOM    415  OE1 GLN A  57       5.324  22.016  12.133  1.00 93.81           O  
ATOM    416  N   GLU A  58       4.316  20.656  17.328  1.00 87.81           N  
ATOM    417  CA  GLU A  58       4.367  21.578  18.469  1.00 87.81           C  
ATOM    418  C   GLU A  58       4.672  23.000  18.016  1.00 87.81           C  
ATOM    419  CB  GLU A  58       5.418  21.109  19.484  1.00 87.81           C  
ATOM    420  O   GLU A  58       5.680  23.250  17.359  1.00 87.81           O  
ATOM    421  CG  GLU A  58       5.207  21.672  20.891  1.00 87.81           C  
ATOM    422  CD  GLU A  58       5.953  20.891  21.953  1.00 87.81           C  
ATOM    423  OE1 GLU A  58       5.719  21.141  23.156  1.00 87.81           O  
ATOM    424  OE2 GLU A  58       6.781  20.031  21.594  1.00 87.81           O  
ATOM    425  N   GLN A  59       3.822  23.984  18.250  1.00 74.44           N  
ATOM    426  CA  GLN A  59       3.912  25.359  17.766  1.00 74.44           C  
ATOM    427  C   GLN A  59       5.016  26.125  18.484  1.00 74.44           C  
ATOM    428  CB  GLN A  59       2.574  26.078  17.938  1.00 74.44           C  
ATOM    429  O   GLN A  59       5.684  26.969  17.891  1.00 74.44           O  
ATOM    430  CG  GLN A  59       1.499  25.609  16.969  1.00 74.44           C  
ATOM    431  CD  GLN A  59       0.285  26.531  16.953  1.00 74.44           C  
ATOM    432  NE2 GLN A  59      -0.658  26.250  16.062  1.00 74.44           N  
ATOM    433  OE1 GLN A  59       0.195  27.469  17.750  1.00 74.44           O  
ATOM    434  N   GLU A  60       5.109  25.984  19.797  1.00 66.88           N  
ATOM    435  CA  GLU A  60       6.113  26.734  20.547  1.00 66.88           C  
ATOM    436  C   GLU A  60       7.520  26.438  20.031  1.00 66.88           C  
ATOM    437  CB  GLU A  60       6.027  26.391  22.047  1.00 66.88           C  
ATOM    438  O   GLU A  60       8.406  27.297  20.109  1.00 66.88           O  
ATOM    439  CG  GLU A  60       4.789  26.953  22.734  1.00 66.88           C  
ATOM    440  CD  GLU A  60       4.742  26.656  24.219  1.00 66.88           C  
ATOM    441  OE1 GLU A  60       3.799  27.109  24.906  1.00 66.88           O  
ATOM    442  OE2 GLU A  60       5.656  25.953  24.703  1.00 66.88           O  
ATOM    443  N   ASN A  61       7.684  25.312  19.391  1.00 61.91           N  
ATOM    444  CA  ASN A  61       9.008  24.891  18.953  1.00 61.91           C  
ATOM    445  C   ASN A  61       9.234  25.172  17.484  1.00 61.91           C  
ATOM    446  CB  ASN A  61       9.211  23.406  19.250  1.00 61.91           C  
ATOM    447  O   ASN A  61      10.242  24.750  16.906  1.00 61.91           O  
ATOM    448  CG  ASN A  61       9.352  23.109  20.734  1.00 61.91           C  
ATOM    449  ND2 ASN A  61       9.211  21.844  21.094  1.00 61.91           N  
ATOM    450  OD1 ASN A  61       9.578  24.016  21.531  1.00 61.91           O  
ATOM    451  N   LYS A  62       8.234  25.766  16.859  1.00 62.59           N  
ATOM    452  CA  LYS A  62       8.375  26.016  15.438  1.00 62.59           C  
ATOM    453  C   LYS A  62       9.539  26.969  15.156  1.00 62.59           C  
ATOM    454  CB  LYS A  62       7.082  26.594  14.867  1.00 62.59           C  
ATOM    455  O   LYS A  62      10.164  26.891  14.102  1.00 62.59           O  
ATOM    456  CG  LYS A  62       6.027  25.547  14.539  1.00 62.59           C  
ATOM    457  CD  LYS A  62       4.801  26.172  13.883  1.00 62.59           C  
ATOM    458  CE  LYS A  62       3.727  25.141  13.602  1.00 62.59           C  
ATOM    459  NZ  LYS A  62       2.490  25.766  13.039  1.00 62.59           N  
ATOM    460  N   ILE A  63       9.789  27.797  16.188  1.00 63.34           N  
ATOM    461  CA  ILE A  63      10.828  28.797  15.977  1.00 63.34           C  
ATOM    462  C   ILE A  63      12.203  28.172  16.172  1.00 63.34           C  
ATOM    463  CB  ILE A  63      10.648  30.000  16.938  1.00 63.34           C  
ATOM    464  O   ILE A  63      13.156  28.531  15.477  1.00 63.34           O  
ATOM    465  CG1 ILE A  63       9.258  30.625  16.766  1.00 63.34           C  
ATOM    466  CG2 ILE A  63      11.742  31.047  16.688  1.00 63.34           C  
ATOM    467  CD1 ILE A  63       8.859  31.562  17.891  1.00 63.34           C  
ATOM    468  N   GLN A  64      12.250  27.172  17.031  1.00 66.38           N  
ATOM    469  CA  GLN A  64      13.539  26.516  17.250  1.00 66.38           C  
ATOM    470  C   GLN A  64      13.773  25.422  16.219  1.00 66.38           C  
ATOM    471  CB  GLN A  64      13.617  25.938  18.656  1.00 66.38           C  
ATOM    472  O   GLN A  64      13.062  24.406  16.203  1.00 66.38           O  
ATOM    473  CG  GLN A  64      13.641  27.000  19.750  1.00 66.38           C  
ATOM    474  CD  GLN A  64      13.719  26.406  21.156  1.00 66.38           C  
ATOM    475  NE2 GLN A  64      13.805  27.266  22.156  1.00 66.38           N  
ATOM    476  OE1 GLN A  64      13.703  25.188  21.312  1.00 66.38           O  
ATOM    477  N   SER A  65      14.578  25.688  15.305  1.00 66.88           N  
ATOM    478  CA  SER A  65      14.867  24.828  14.172  1.00 66.88           C  
ATOM    479  C   SER A  65      15.109  23.391  14.625  1.00 66.88           C  
ATOM    480  CB  SER A  65      16.094  25.328  13.406  1.00 66.88           C  
ATOM    481  O   SER A  65      14.789  22.438  13.898  1.00 66.88           O  
ATOM    482  OG  SER A  65      17.234  25.344  14.234  1.00 66.88           O  
ATOM    483  N   HIS A  66      15.555  23.250  15.969  1.00 66.94           N  
ATOM    484  CA  HIS A  66      15.953  21.906  16.391  1.00 66.94           C  
ATOM    485  C   HIS A  66      14.750  21.109  16.906  1.00 66.94           C  
ATOM    486  CB  HIS A  66      17.016  22.000  17.484  1.00 66.94           C  
ATOM    487  O   HIS A  66      14.836  19.891  17.062  1.00 66.94           O  
ATOM    488  CG  HIS A  66      16.609  22.781  18.672  1.00 66.94           C  
ATOM    489  CD2 HIS A  66      16.141  22.391  19.891  1.00 66.94           C  
ATOM    490  ND1 HIS A  66      16.641  24.156  18.719  1.00 66.94           N  
ATOM    491  CE1 HIS A  66      16.203  24.578  19.891  1.00 66.94           C  
ATOM    492  NE2 HIS A  66      15.898  23.516  20.625  1.00 66.94           N  
ATOM    493  N   SER A  67      13.641  21.797  17.062  1.00 74.81           N  
ATOM    494  CA  SER A  67      12.516  21.078  17.672  1.00 74.81           C  
ATOM    495  C   SER A  67      11.328  21.016  16.719  1.00 74.81           C  
ATOM    496  CB  SER A  67      12.094  21.734  18.984  1.00 74.81           C  
ATOM    497  O   SER A  67      10.203  20.719  17.125  1.00 74.81           O  
ATOM    498  OG  SER A  67      11.633  23.062  18.750  1.00 74.81           O  
ATOM    499  N   ARG A  68      11.547  21.266  15.523  1.00 80.38           N  
ATOM    500  CA  ARG A  68      10.461  21.297  14.547  1.00 80.38           C  
ATOM    501  C   ARG A  68       9.914  19.891  14.305  1.00 80.38           C  
ATOM    502  CB  ARG A  68      10.945  21.906  13.227  1.00 80.38           C  
ATOM    503  O   ARG A  68       8.773  19.734  13.859  1.00 80.38           O  
ATOM    504  CG  ARG A  68      11.148  23.406  13.289  1.00 80.38           C  
ATOM    505  CD  ARG A  68      11.578  23.969  11.938  1.00 80.38           C  
ATOM    506  NE  ARG A  68      11.875  25.406  12.023  1.00 80.38           N  
ATOM    507  NH1 ARG A  68      12.586  25.594   9.828  1.00 80.38           N  
ATOM    508  NH2 ARG A  68      12.578  27.422  11.203  1.00 80.38           N  
ATOM    509  CZ  ARG A  68      12.344  26.141  11.016  1.00 80.38           C  
ATOM    510  N   GLY A  69      10.680  18.906  14.633  1.00 87.81           N  
ATOM    511  CA  GLY A  69      10.281  17.531  14.383  1.00 87.81           C  
ATOM    512  C   GLY A  69       9.492  16.922  15.523  1.00 87.81           C  
ATOM    513  O   GLY A  69       9.305  15.703  15.570  1.00 87.81           O  
ATOM    514  N   GLU A  70       9.031  17.781  16.422  1.00 91.69           N  
ATOM    515  CA  GLU A  70       8.266  17.266  17.547  1.00 91.69           C  
ATOM    516  C   GLU A  70       6.766  17.359  17.281  1.00 91.69           C  
ATOM    517  CB  GLU A  70       8.625  18.016  18.828  1.00 91.69           C  
ATOM    518  O   GLU A  70       6.254  18.438  16.984  1.00 91.69           O  
ATOM    519  CG  GLU A  70      10.023  17.734  19.344  1.00 91.69           C  
ATOM    520  CD  GLU A  70      10.336  18.406  20.672  1.00 91.69           C  
ATOM    521  OE1 GLU A  70      11.492  18.312  21.141  1.00 91.69           O  
ATOM    522  OE2 GLU A  70       9.422  19.047  21.234  1.00 91.69           O  
ATOM    523  N   TYR A  71       6.062  16.266  17.375  1.00 94.94           N  
ATOM    524  CA  TYR A  71       4.625  16.172  17.156  1.00 94.94           C  
ATOM    525  C   TYR A  71       3.920  15.609  18.375  1.00 94.94           C  
ATOM    526  CB  TYR A  71       4.336  15.273  15.938  1.00 94.94           C  
ATOM    527  O   TYR A  71       4.422  14.688  19.031  1.00 94.94           O  
ATOM    528  CG  TYR A  71       4.605  15.945  14.609  1.00 94.94           C  
ATOM    529  CD1 TYR A  71       3.564  16.453  13.836  1.00 94.94           C  
ATOM    530  CD2 TYR A  71       5.906  16.078  14.133  1.00 94.94           C  
ATOM    531  CE1 TYR A  71       3.809  17.078  12.617  1.00 94.94           C  
ATOM    532  CE2 TYR A  71       6.160  16.688  12.914  1.00 94.94           C  
ATOM    533  OH  TYR A  71       5.359  17.797  10.953  1.00 94.94           O  
ATOM    534  CZ  TYR A  71       5.109  17.188  12.164  1.00 94.94           C  
ATOM    535  N   ASN A  72       2.807  16.141  18.703  1.00 93.38           N  
ATOM    536  CA  ASN A  72       1.970  15.656  19.797  1.00 93.38           C  
ATOM    537  C   ASN A  72       0.635  15.125  19.297  1.00 93.38           C  
ATOM    538  CB  ASN A  72       1.740  16.766  20.828  1.00 93.38           C  
ATOM    539  O   ASN A  72       0.168  15.516  18.219  1.00 93.38           O  
ATOM    540  CG  ASN A  72       3.020  17.203  21.516  1.00 93.38           C  
ATOM    541  ND2 ASN A  72       3.189  18.516  21.688  1.00 93.38           N  
ATOM    542  OD1 ASN A  72       3.850  16.375  21.891  1.00 93.38           O  
ATOM    543  N   VAL A  73       0.060  14.227  20.125  1.00 93.25           N  
ATOM    544  CA  VAL A  73      -1.227  13.656  19.734  1.00 93.25           C  
ATOM    545  C   VAL A  73      -2.285  14.758  19.688  1.00 93.25           C  
ATOM    546  CB  VAL A  73      -1.666  12.539  20.703  1.00 93.25           C  
ATOM    547  O   VAL A  73      -2.473  15.492  20.656  1.00 93.25           O  
ATOM    548  CG1 VAL A  73      -3.062  12.031  20.344  1.00 93.25           C  
ATOM    549  CG2 VAL A  73      -0.657  11.391  20.688  1.00 93.25           C  
ATOM    550  N   TYR A  74      -2.891  14.891  18.609  1.00 93.31           N  
ATOM    551  CA  TYR A  74      -3.900  15.914  18.359  1.00 93.31           C  
ATOM    552  C   TYR A  74      -5.305  15.336  18.484  1.00 93.31           C  
ATOM    553  CB  TYR A  74      -3.707  16.531  16.969  1.00 93.31           C  
ATOM    554  O   TYR A  74      -6.180  15.945  19.109  1.00 93.31           O  
ATOM    555  CG  TYR A  74      -4.664  17.656  16.656  1.00 93.31           C  
ATOM    556  CD1 TYR A  74      -5.598  17.547  15.633  1.00 93.31           C  
ATOM    557  CD2 TYR A  74      -4.641  18.828  17.406  1.00 93.31           C  
ATOM    558  CE1 TYR A  74      -6.480  18.578  15.344  1.00 93.31           C  
ATOM    559  CE2 TYR A  74      -5.516  19.875  17.125  1.00 93.31           C  
ATOM    560  OH  TYR A  74      -7.305  20.766  15.820  1.00 93.31           O  
ATOM    561  CZ  TYR A  74      -6.434  19.750  16.094  1.00 93.31           C  
ATOM    562  N   SER A  75      -5.559  14.164  17.906  1.00 92.94           N  
ATOM    563  CA  SER A  75      -6.852  13.477  17.938  1.00 92.94           C  
ATOM    564  C   SER A  75      -6.691  11.992  17.656  1.00 92.94           C  
ATOM    565  CB  SER A  75      -7.809  14.102  16.906  1.00 92.94           C  
ATOM    566  O   SER A  75      -5.805  11.586  16.891  1.00 92.94           O  
ATOM    567  OG  SER A  75      -9.070  13.461  16.953  1.00 92.94           O  
ATOM    568  N   THR A  76      -7.492  11.195  18.250  1.00 94.62           N  
ATOM    569  CA  THR A  76      -7.602   9.766  18.000  1.00 94.62           C  
ATOM    570  C   THR A  76      -9.062   9.344  17.891  1.00 94.62           C  
ATOM    571  CB  THR A  76      -6.918   8.953  19.125  1.00 94.62           C  
ATOM    572  O   THR A  76      -9.891   9.719  18.719  1.00 94.62           O  
ATOM    573  CG2 THR A  76      -6.895   7.465  18.781  1.00 94.62           C  
ATOM    574  OG1 THR A  76      -5.574   9.414  19.281  1.00 94.62           O  
ATOM    575  N   PHE A  77      -9.367   8.586  16.891  1.00 93.81           N  
ATOM    576  CA  PHE A  77     -10.734   8.125  16.734  1.00 93.81           C  
ATOM    577  C   PHE A  77     -10.781   6.836  15.914  1.00 93.81           C  
ATOM    578  CB  PHE A  77     -11.594   9.195  16.062  1.00 93.81           C  
ATOM    579  O   PHE A  77      -9.836   6.527  15.188  1.00 93.81           O  
ATOM    580  CG  PHE A  77     -11.117   9.586  14.688  1.00 93.81           C  
ATOM    581  CD1 PHE A  77     -10.141  10.562  14.523  1.00 93.81           C  
ATOM    582  CD2 PHE A  77     -11.648   8.977  13.555  1.00 93.81           C  
ATOM    583  CE1 PHE A  77      -9.695  10.922  13.258  1.00 93.81           C  
ATOM    584  CE2 PHE A  77     -11.211   9.336  12.281  1.00 93.81           C  
ATOM    585  CZ  PHE A  77     -10.234  10.305  12.141  1.00 93.81           C  
ATOM    586  N   GLN A  78     -11.859   6.137  16.109  1.00 96.00           N  
ATOM    587  CA  GLN A  78     -12.109   4.930  15.328  1.00 96.00           C  
ATOM    588  C   GLN A  78     -12.711   5.273  13.969  1.00 96.00           C  
ATOM    589  CB  GLN A  78     -13.039   3.980  16.078  1.00 96.00           C  
ATOM    590  O   GLN A  78     -13.828   5.789  13.891  1.00 96.00           O  
ATOM    591  CG  GLN A  78     -13.258   2.645  15.383  1.00 96.00           C  
ATOM    592  CD  GLN A  78     -12.000   1.789  15.352  1.00 96.00           C  
ATOM    593  NE2 GLN A  78     -11.750   1.146  14.219  1.00 96.00           N  
ATOM    594  OE1 GLN A  78     -11.266   1.708  16.344  1.00 96.00           O  
ATOM    595  N   SER A  79     -12.000   4.992  12.961  1.00 96.44           N  
ATOM    596  CA  SER A  79     -12.461   5.324  11.617  1.00 96.44           C  
ATOM    597  C   SER A  79     -13.320   4.203  11.039  1.00 96.44           C  
ATOM    598  CB  SER A  79     -11.273   5.602  10.695  1.00 96.44           C  
ATOM    599  O   SER A  79     -14.406   4.453  10.523  1.00 96.44           O  
ATOM    600  OG  SER A  79     -11.711   5.809   9.359  1.00 96.44           O  
ATOM    601  N   HIS A  80     -12.828   3.043  11.102  1.00 95.44           N  
ATOM    602  CA  HIS A  80     -13.508   1.886  10.523  1.00 95.44           C  
ATOM    603  C   HIS A  80     -13.688   0.779  11.555  1.00 95.44           C  
ATOM    604  CB  HIS A  80     -12.727   1.357   9.320  1.00 95.44           C  
ATOM    605  O   HIS A  80     -12.805   0.558  12.391  1.00 95.44           O  
ATOM    606  CG  HIS A  80     -12.680   2.312   8.164  1.00 95.44           C  
ATOM    607  CD2 HIS A  80     -11.805   3.299   7.867  1.00 95.44           C  
ATOM    608  ND1 HIS A  80     -13.625   2.312   7.164  1.00 95.44           N  
ATOM    609  CE1 HIS A  80     -13.328   3.262   6.289  1.00 95.44           C  
ATOM    610  NE2 HIS A  80     -12.227   3.873   6.691  1.00 95.44           N  
ATOM    611  N   GLU A  81     -14.789   0.177  11.531  1.00 93.19           N  
ATOM    612  CA  GLU A  81     -15.133  -0.997  12.328  1.00 93.19           C  
ATOM    613  C   GLU A  81     -15.375  -2.215  11.445  1.00 93.19           C  
ATOM    614  CB  GLU A  81     -16.359  -0.719  13.203  1.00 93.19           C  
ATOM    615  O   GLU A  81     -15.680  -2.078  10.258  1.00 93.19           O  
ATOM    616  CG  GLU A  81     -16.172   0.442  14.172  1.00 93.19           C  
ATOM    617  CD  GLU A  81     -16.031  -0.000  15.617  1.00 93.19           C  
ATOM    618  OE1 GLU A  81     -15.750   0.855  16.484  1.00 93.19           O  
ATOM    619  OE2 GLU A  81     -16.188  -1.212  15.883  1.00 93.19           O  
ATOM    620  N   PRO A  82     -15.109  -3.404  12.086  1.00 90.56           N  
ATOM    621  CA  PRO A  82     -15.445  -4.582  11.289  1.00 90.56           C  
ATOM    622  C   PRO A  82     -16.938  -4.648  10.930  1.00 90.56           C  
ATOM    623  CB  PRO A  82     -15.055  -5.750  12.195  1.00 90.56           C  
ATOM    624  O   PRO A  82     -17.781  -4.254  11.734  1.00 90.56           O  
ATOM    625  CG  PRO A  82     -14.164  -5.141  13.234  1.00 90.56           C  
ATOM    626  CD  PRO A  82     -14.516  -3.688  13.375  1.00 90.56           C  
ATOM    627  N   GLU A  83     -17.156  -5.016   9.750  1.00 87.88           N  
ATOM    628  CA  GLU A  83     -18.516  -5.148   9.250  1.00 87.88           C  
ATOM    629  C   GLU A  83     -18.719  -6.469   8.516  1.00 87.88           C  
ATOM    630  CB  GLU A  83     -18.875  -3.975   8.336  1.00 87.88           C  
ATOM    631  O   GLU A  83     -17.734  -7.090   8.078  1.00 87.88           O  
ATOM    632  CG  GLU A  83     -18.859  -2.623   9.031  1.00 87.88           C  
ATOM    633  CD  GLU A  83     -18.984  -1.451   8.070  1.00 87.88           C  
ATOM    634  OE1 GLU A  83     -18.875  -0.286   8.523  1.00 87.88           O  
ATOM    635  OE2 GLU A  83     -19.203  -1.699   6.867  1.00 87.88           O  
ATOM    636  N   PHE A  84     -19.969  -6.996   8.539  1.00 84.00           N  
ATOM    637  CA  PHE A  84     -20.312  -8.211   7.809  1.00 84.00           C  
ATOM    638  C   PHE A  84     -21.297  -7.910   6.680  1.00 84.00           C  
ATOM    639  CB  PHE A  84     -20.906  -9.258   8.750  1.00 84.00           C  
ATOM    640  O   PHE A  84     -22.344  -7.297   6.906  1.00 84.00           O  
ATOM    641  CG  PHE A  84     -21.047 -10.625   8.141  1.00 84.00           C  
ATOM    642  CD1 PHE A  84     -22.266 -11.047   7.613  1.00 84.00           C  
ATOM    643  CD2 PHE A  84     -19.953 -11.484   8.078  1.00 84.00           C  
ATOM    644  CE1 PHE A  84     -22.391 -12.312   7.043  1.00 84.00           C  
ATOM    645  CE2 PHE A  84     -20.078 -12.750   7.512  1.00 84.00           C  
ATOM    646  CZ  PHE A  84     -21.297 -13.164   6.996  1.00 84.00           C  
ATOM    647  N   ASP A  85     -20.906  -8.188   5.484  1.00 79.62           N  
ATOM    648  CA  ASP A  85     -21.797  -8.109   4.320  1.00 79.62           C  
ATOM    649  C   ASP A  85     -22.609  -9.391   4.172  1.00 79.62           C  
ATOM    650  CB  ASP A  85     -20.984  -7.855   3.049  1.00 79.62           C  
ATOM    651  O   ASP A  85     -22.125 -10.391   3.656  1.00 79.62           O  
ATOM    652  CG  ASP A  85     -21.844  -7.555   1.841  1.00 79.62           C  
ATOM    653  OD1 ASP A  85     -23.031  -7.945   1.830  1.00 79.62           O  
ATOM    654  OD2 ASP A  85     -21.344  -6.922   0.890  1.00 79.62           O  
ATOM    655  N   TYR A  86     -23.859  -9.383   4.473  1.00 80.06           N  
ATOM    656  CA  TYR A  86     -24.734 -10.547   4.516  1.00 80.06           C  
ATOM    657  C   TYR A  86     -25.062 -11.039   3.109  1.00 80.06           C  
ATOM    658  CB  TYR A  86     -26.031 -10.219   5.262  1.00 80.06           C  
ATOM    659  O   TYR A  86     -25.250 -12.242   2.896  1.00 80.06           O  
ATOM    660  CG  TYR A  86     -25.828  -9.891   6.719  1.00 80.06           C  
ATOM    661  CD1 TYR A  86     -25.641 -10.898   7.660  1.00 80.06           C  
ATOM    662  CD2 TYR A  86     -25.828  -8.570   7.160  1.00 80.06           C  
ATOM    663  CE1 TYR A  86     -25.453 -10.609   9.008  1.00 80.06           C  
ATOM    664  CE2 TYR A  86     -25.641  -8.266   8.508  1.00 80.06           C  
ATOM    665  OH  TYR A  86     -25.266  -8.984  10.750  1.00 80.06           O  
ATOM    666  CZ  TYR A  86     -25.453  -9.289   9.422  1.00 80.06           C  
ATOM    667  N   LEU A  87     -25.219 -10.109   2.201  1.00 77.69           N  
ATOM    668  CA  LEU A  87     -25.562 -10.492   0.834  1.00 77.69           C  
ATOM    669  C   LEU A  87     -24.422 -11.297   0.203  1.00 77.69           C  
ATOM    670  CB  LEU A  87     -25.844  -9.250  -0.012  1.00 77.69           C  
ATOM    671  O   LEU A  87     -24.672 -12.273  -0.505  1.00 77.69           O  
ATOM    672  CG  LEU A  87     -27.141  -8.492   0.318  1.00 77.69           C  
ATOM    673  CD1 LEU A  87     -27.188  -7.168  -0.437  1.00 77.69           C  
ATOM    674  CD2 LEU A  87     -28.359  -9.344  -0.013  1.00 77.69           C  
ATOM    675  N   LYS A  88     -23.203 -10.891   0.534  1.00 70.56           N  
ATOM    676  CA  LYS A  88     -22.047 -11.555  -0.073  1.00 70.56           C  
ATOM    677  C   LYS A  88     -21.391 -12.523   0.909  1.00 70.56           C  
ATOM    678  CB  LYS A  88     -21.031 -10.531  -0.562  1.00 70.56           C  
ATOM    679  O   LYS A  88     -20.453 -13.234   0.551  1.00 70.56           O  
ATOM    680  CG  LYS A  88     -21.531  -9.656  -1.705  1.00 70.56           C  
ATOM    681  CD  LYS A  88     -20.438  -8.711  -2.201  1.00 70.56           C  
ATOM    682  CE  LYS A  88     -20.953  -7.824  -3.332  1.00 70.56           C  
ATOM    683  NZ  LYS A  88     -19.922  -6.832  -3.762  1.00 70.56           N  
ATOM    684  N   SER A  89     -21.969 -12.609   2.201  1.00 73.88           N  
ATOM    685  CA  SER A  89     -21.422 -13.453   3.262  1.00 73.88           C  
ATOM    686  C   SER A  89     -19.922 -13.234   3.426  1.00 73.88           C  
ATOM    687  CB  SER A  89     -21.703 -14.930   2.973  1.00 73.88           C  
ATOM    688  O   SER A  89     -19.141 -14.195   3.459  1.00 73.88           O  
ATOM    689  OG  SER A  89     -23.094 -15.180   2.957  1.00 73.88           O  
ATOM    690  N   LEU A  90     -19.562 -11.859   3.473  1.00 76.94           N  
ATOM    691  CA  LEU A  90     -18.141 -11.492   3.549  1.00 76.94           C  
ATOM    692  C   LEU A  90     -17.891 -10.562   4.730  1.00 76.94           C  
ATOM    693  CB  LEU A  90     -17.703 -10.820   2.250  1.00 76.94           C  
ATOM    694  O   LEU A  90     -18.688  -9.656   5.000  1.00 76.94           O  
ATOM    695  CG  LEU A  90     -16.281 -11.148   1.770  1.00 76.94           C  
ATOM    696  CD1 LEU A  90     -16.328 -11.789   0.388  1.00 76.94           C  
ATOM    697  CD2 LEU A  90     -15.422  -9.891   1.750  1.00 76.94           C  
ATOM    698  N   GLU A  91     -16.797 -10.906   5.461  1.00 80.88           N  
ATOM    699  CA  GLU A  91     -16.344 -10.016   6.520  1.00 80.88           C  
ATOM    700  C   GLU A  91     -15.477  -8.891   5.957  1.00 80.88           C  
ATOM    701  CB  GLU A  91     -15.562 -10.797   7.582  1.00 80.88           C  
ATOM    702  O   GLU A  91     -14.609  -9.133   5.113  1.00 80.88           O  
ATOM    703  CG  GLU A  91     -15.273 -10.000   8.844  1.00 80.88           C  
ATOM    704  CD  GLU A  91     -14.664 -10.836   9.961  1.00 80.88           C  
ATOM    705  OE1 GLU A  91     -14.445 -10.305  11.070  1.00 80.88           O  
ATOM    706  OE2 GLU A  91     -14.398 -12.039   9.719  1.00 80.88           O  
ATOM    707  N   ILE A  92     -15.836  -7.707   6.320  1.00 81.56           N  
ATOM    708  CA  ILE A  92     -15.031  -6.547   5.941  1.00 81.56           C  
ATOM    709  C   ILE A  92     -14.180  -6.102   7.129  1.00 81.56           C  
ATOM    710  CB  ILE A  92     -15.922  -5.383   5.453  1.00 81.56           C  
ATOM    711  O   ILE A  92     -14.711  -5.645   8.141  1.00 81.56           O  
ATOM    712  CG1 ILE A  92     -16.797  -5.840   4.281  1.00 81.56           C  
ATOM    713  CG2 ILE A  92     -15.062  -4.180   5.055  1.00 81.56           C  
ATOM    714  CD1 ILE A  92     -17.891  -4.848   3.906  1.00 81.56           C  
ATOM    715  N   GLU A  93     -12.930  -6.160   6.949  1.00 86.25           N  
ATOM    716  CA  GLU A  93     -12.008  -5.840   8.031  1.00 86.25           C  
ATOM    717  C   GLU A  93     -11.914  -4.332   8.250  1.00 86.25           C  
ATOM    718  CB  GLU A  93     -10.617  -6.414   7.746  1.00 86.25           C  
ATOM    719  O   GLU A  93     -12.266  -3.549   7.359  1.00 86.25           O  
ATOM    720  CG  GLU A  93     -10.578  -7.934   7.703  1.00 86.25           C  
ATOM    721  CD  GLU A  93      -9.172  -8.492   7.527  1.00 86.25           C  
ATOM    722  OE1 GLU A  93      -9.000  -9.727   7.598  1.00 86.25           O  
ATOM    723  OE2 GLU A  93      -8.242  -7.684   7.312  1.00 86.25           O  
ATOM    724  N   GLU A  94     -11.461  -3.973   9.430  1.00 91.94           N  
ATOM    725  CA  GLU A  94     -11.398  -2.580   9.867  1.00 91.94           C  
ATOM    726  C   GLU A  94     -10.062  -1.940   9.477  1.00 91.94           C  
ATOM    727  CB  GLU A  94     -11.609  -2.479  11.375  1.00 91.94           C  
ATOM    728  O   GLU A  94      -9.898  -0.723   9.586  1.00 91.94           O  
ATOM    729  CG  GLU A  94     -10.523  -3.162  12.195  1.00 91.94           C  
ATOM    730  CD  GLU A  94     -10.898  -4.574  12.625  1.00 91.94           C  
ATOM    731  OE1 GLU A  94     -10.500  -4.996  13.734  1.00 91.94           O  
ATOM    732  OE2 GLU A  94     -11.594  -5.262  11.844  1.00 91.94           O  
ATOM    733  N   LYS A  95      -9.133  -2.717   8.977  1.00 93.12           N  
ATOM    734  CA  LYS A  95      -7.797  -2.221   8.672  1.00 93.12           C  
ATOM    735  C   LYS A  95      -7.859  -1.006   7.750  1.00 93.12           C  
ATOM    736  CB  LYS A  95      -6.949  -3.320   8.031  1.00 93.12           C  
ATOM    737  O   LYS A  95      -8.555  -1.025   6.734  1.00 93.12           O  
ATOM    738  CG  LYS A  95      -5.566  -2.861   7.590  1.00 93.12           C  
ATOM    739  CD  LYS A  95      -4.844  -3.941   6.797  1.00 93.12           C  
ATOM    740  CE  LYS A  95      -3.555  -3.418   6.184  1.00 93.12           C  
ATOM    741  NZ  LYS A  95      -2.893  -4.445   5.320  1.00 93.12           N  
ATOM    742  N   ILE A  96      -7.113   0.009   8.062  1.00 96.38           N  
ATOM    743  CA  ILE A  96      -7.031   1.196   7.215  1.00 96.38           C  
ATOM    744  C   ILE A  96      -5.949   1.002   6.156  1.00 96.38           C  
ATOM    745  CB  ILE A  96      -6.742   2.465   8.047  1.00 96.38           C  
ATOM    746  O   ILE A  96      -4.773   0.838   6.480  1.00 96.38           O  
ATOM    747  CG1 ILE A  96      -7.836   2.672   9.102  1.00 96.38           C  
ATOM    748  CG2 ILE A  96      -6.617   3.691   7.141  1.00 96.38           C  
ATOM    749  CD1 ILE A  96      -7.562   3.824  10.062  1.00 96.38           C  
ATOM    750  N   ASN A  97      -6.391   1.128   4.953  1.00 95.31           N  
ATOM    751  CA  ASN A  97      -5.465   0.904   3.850  1.00 95.31           C  
ATOM    752  C   ASN A  97      -4.719   2.182   3.475  1.00 95.31           C  
ATOM    753  CB  ASN A  97      -6.199   0.343   2.631  1.00 95.31           C  
ATOM    754  O   ASN A  97      -3.525   2.145   3.168  1.00 95.31           O  
ATOM    755  CG  ASN A  97      -6.777  -1.036   2.883  1.00 95.31           C  
ATOM    756  ND2 ASN A  97      -7.801  -1.399   2.117  1.00 95.31           N  
ATOM    757  OD1 ASN A  97      -6.312  -1.769   3.758  1.00 95.31           O  
ATOM    758  N   LYS A  98      -5.441   3.273   3.416  1.00 97.56           N  
ATOM    759  CA  LYS A  98      -4.867   4.547   2.984  1.00 97.56           C  
ATOM    760  C   LYS A  98      -5.570   5.723   3.656  1.00 97.56           C  
ATOM    761  CB  LYS A  98      -4.949   4.684   1.464  1.00 97.56           C  
ATOM    762  O   LYS A  98      -6.754   5.637   3.994  1.00 97.56           O  
ATOM    763  CG  LYS A  98      -4.039   3.730   0.705  1.00 97.56           C  
ATOM    764  CD  LYS A  98      -2.580   4.152   0.805  1.00 97.56           C  
ATOM    765  CE  LYS A  98      -1.685   3.285  -0.069  1.00 97.56           C  
ATOM    766  NZ  LYS A  98      -0.253   3.703   0.016  1.00 97.56           N  
ATOM    767  N   ILE A  99      -4.840   6.766   3.828  1.00 97.94           N  
ATOM    768  CA  ILE A  99      -5.340   8.047   4.312  1.00 97.94           C  
ATOM    769  C   ILE A  99      -4.859   9.172   3.395  1.00 97.94           C  
ATOM    770  CB  ILE A  99      -4.887   8.312   5.766  1.00 97.94           C  
ATOM    771  O   ILE A  99      -3.715   9.156   2.938  1.00 97.94           O  
ATOM    772  CG1 ILE A  99      -5.531   7.301   6.723  1.00 97.94           C  
ATOM    773  CG2 ILE A  99      -5.227   9.750   6.184  1.00 97.94           C  
ATOM    774  CD1 ILE A  99      -4.973   7.344   8.141  1.00 97.94           C  
ATOM    775  N   ARG A 100      -5.742  10.102   3.123  1.00 98.00           N  
ATOM    776  CA  ARG A 100      -5.391  11.273   2.320  1.00 98.00           C  
ATOM    777  C   ARG A 100      -6.020  12.539   2.893  1.00 98.00           C  
ATOM    778  CB  ARG A 100      -5.832  11.078   0.868  1.00 98.00           C  
ATOM    779  O   ARG A 100      -7.207  12.555   3.227  1.00 98.00           O  
ATOM    780  CG  ARG A 100      -5.043  10.016   0.122  1.00 98.00           C  
ATOM    781  CD  ARG A 100      -3.604  10.453  -0.127  1.00 98.00           C  
ATOM    782  NE  ARG A 100      -2.877   9.477  -0.934  1.00 98.00           N  
ATOM    783  NH1 ARG A 100      -0.982   9.484   0.386  1.00 98.00           N  
ATOM    784  NH2 ARG A 100      -1.082   8.148  -1.474  1.00 98.00           N  
ATOM    785  CZ  ARG A 100      -1.648   9.039  -0.672  1.00 98.00           C  
ATOM    786  N   TRP A 101      -5.262  13.594   2.916  1.00 97.62           N  
ATOM    787  CA  TRP A 101      -5.738  14.875   3.430  1.00 97.62           C  
ATOM    788  C   TRP A 101      -6.348  15.719   2.314  1.00 97.62           C  
ATOM    789  CB  TRP A 101      -4.594  15.648   4.098  1.00 97.62           C  
ATOM    790  O   TRP A 101      -5.863  15.695   1.179  1.00 97.62           O  
ATOM    791  CG  TRP A 101      -4.098  15.016   5.367  1.00 97.62           C  
ATOM    792  CD1 TRP A 101      -3.076  14.117   5.496  1.00 97.62           C  
ATOM    793  CD2 TRP A 101      -4.609  15.242   6.688  1.00 97.62           C  
ATOM    794  CE2 TRP A 101      -3.848  14.438   7.566  1.00 97.62           C  
ATOM    795  CE3 TRP A 101      -5.637  16.031   7.207  1.00 97.62           C  
ATOM    796  NE1 TRP A 101      -2.920  13.766   6.820  1.00 97.62           N  
ATOM    797  CH2 TRP A 101      -5.094  15.203   9.430  1.00 97.62           C  
ATOM    798  CZ2 TRP A 101      -4.082  14.414   8.945  1.00 97.62           C  
ATOM    799  CZ3 TRP A 101      -5.867  16.016   8.578  1.00 97.62           C  
ATOM    800  N   LEU A 102      -7.363  16.438   2.672  1.00 96.81           N  
ATOM    801  CA  LEU A 102      -7.906  17.500   1.846  1.00 96.81           C  
ATOM    802  C   LEU A 102      -7.465  18.859   2.363  1.00 96.81           C  
ATOM    803  CB  LEU A 102      -9.438  17.422   1.812  1.00 96.81           C  
ATOM    804  O   LEU A 102      -7.043  18.984   3.516  1.00 96.81           O  
ATOM    805  CG  LEU A 102     -10.039  16.344   0.923  1.00 96.81           C  
ATOM    806  CD1 LEU A 102     -10.289  15.070   1.733  1.00 96.81           C  
ATOM    807  CD2 LEU A 102     -11.336  16.828   0.278  1.00 96.81           C  
ATOM    808  N   PRO A 103      -7.488  19.812   1.474  1.00 93.50           N  
ATOM    809  CA  PRO A 103      -7.148  21.156   1.961  1.00 93.50           C  
ATOM    810  C   PRO A 103      -8.094  21.641   3.057  1.00 93.50           C  
ATOM    811  CB  PRO A 103      -7.270  22.031   0.708  1.00 93.50           C  
ATOM    812  O   PRO A 103      -9.281  21.312   3.039  1.00 93.50           O  
ATOM    813  CG  PRO A 103      -7.102  21.078  -0.435  1.00 93.50           C  
ATOM    814  CD  PRO A 103      -7.645  19.734  -0.026  1.00 93.50           C  
ATOM    815  N   GLN A 104      -7.480  22.375   3.867  1.00 92.88           N  
ATOM    816  CA  GLN A 104      -8.242  22.938   4.973  1.00 92.88           C  
ATOM    817  C   GLN A 104      -9.297  23.922   4.465  1.00 92.88           C  
ATOM    818  CB  GLN A 104      -7.316  23.641   5.973  1.00 92.88           C  
ATOM    819  O   GLN A 104      -9.031  24.703   3.547  1.00 92.88           O  
ATOM    820  CG  GLN A 104      -8.023  24.156   7.211  1.00 92.88           C  
ATOM    821  CD  GLN A 104      -7.078  24.797   8.203  1.00 92.88           C  
ATOM    822  NE2 GLN A 104      -7.617  25.266   9.328  1.00 92.88           N  
ATOM    823  OE1 GLN A 104      -5.867  24.891   7.965  1.00 92.88           O  
ATOM    824  N   LYS A 105     -10.500  23.781   4.965  1.00 88.88           N  
ATOM    825  CA  LYS A 105     -11.578  24.734   4.699  1.00 88.88           C  
ATOM    826  C   LYS A 105     -12.055  25.391   5.984  1.00 88.88           C  
ATOM    827  CB  LYS A 105     -12.750  24.031   4.004  1.00 88.88           C  
ATOM    828  O   LYS A 105     -12.562  24.734   6.883  1.00 88.88           O  
ATOM    829  CG  LYS A 105     -12.430  23.547   2.598  1.00 88.88           C  
ATOM    830  CD  LYS A 105     -13.648  22.891   1.946  1.00 88.88           C  
ATOM    831  CE  LYS A 105     -13.312  22.344   0.569  1.00 88.88           C  
ATOM    832  NZ  LYS A 105     -14.477  21.625  -0.036  1.00 88.88           N  
ATOM    833  N   ASN A 106     -11.844  26.719   6.004  1.00 85.31           N  
ATOM    834  CA  ASN A 106     -12.133  27.484   7.211  1.00 85.31           C  
ATOM    835  C   ASN A 106     -11.352  26.969   8.414  1.00 85.31           C  
ATOM    836  CB  ASN A 106     -13.633  27.484   7.508  1.00 85.31           C  
ATOM    837  O   ASN A 106     -10.117  26.891   8.375  1.00 85.31           O  
ATOM    838  CG  ASN A 106     -14.461  28.016   6.355  1.00 85.31           C  
ATOM    839  ND2 ASN A 106     -15.656  27.469   6.188  1.00 85.31           N  
ATOM    840  OD1 ASN A 106     -14.023  28.906   5.625  1.00 85.31           O  
ATOM    841  N   ALA A 107     -11.914  26.484   9.430  1.00 85.19           N  
ATOM    842  CA  ALA A 107     -11.195  26.047  10.617  1.00 85.19           C  
ATOM    843  C   ALA A 107     -11.203  24.531  10.734  1.00 85.19           C  
ATOM    844  CB  ALA A 107     -11.797  26.672  11.875  1.00 85.19           C  
ATOM    845  O   ALA A 107     -10.664  23.969  11.695  1.00 85.19           O  
ATOM    846  N   ALA A 108     -11.711  23.891   9.727  1.00 91.25           N  
ATOM    847  CA  ALA A 108     -11.844  22.438   9.820  1.00 91.25           C  
ATOM    848  C   ALA A 108     -10.875  21.734   8.867  1.00 91.25           C  
ATOM    849  CB  ALA A 108     -13.273  22.016   9.516  1.00 91.25           C  
ATOM    850  O   ALA A 108     -10.594  22.234   7.781  1.00 91.25           O  
ATOM    851  N   GLN A 109     -10.328  20.656   9.359  1.00 93.88           N  
ATOM    852  CA  GLN A 109      -9.508  19.766   8.547  1.00 93.88           C  
ATOM    853  C   GLN A 109     -10.328  18.578   8.031  1.00 93.88           C  
ATOM    854  CB  GLN A 109      -8.312  19.250   9.359  1.00 93.88           C  
ATOM    855  O   GLN A 109     -11.266  18.141   8.695  1.00 93.88           O  
ATOM    856  CG  GLN A 109      -7.441  20.359   9.930  1.00 93.88           C  
ATOM    857  CD  GLN A 109      -6.555  21.016   8.883  1.00 93.88           C  
ATOM    858  NE2 GLN A 109      -6.027  22.188   9.203  1.00 93.88           N  
ATOM    859  OE1 GLN A 109      -6.340  20.453   7.801  1.00 93.88           O  
ATOM    860  N   PHE A 110     -10.016  18.156   6.828  1.00 96.12           N  
ATOM    861  CA  PHE A 110     -10.727  17.031   6.230  1.00 96.12           C  
ATOM    862  C   PHE A 110      -9.750  15.914   5.852  1.00 96.12           C  
ATOM    863  CB  PHE A 110     -11.508  17.484   4.992  1.00 96.12           C  
ATOM    864  O   PHE A 110      -8.641  16.188   5.387  1.00 96.12           O  
ATOM    865  CG  PHE A 110     -12.625  18.438   5.301  1.00 96.12           C  
ATOM    866  CD1 PHE A 110     -13.914  17.969   5.527  1.00 96.12           C  
ATOM    867  CD2 PHE A 110     -12.391  19.812   5.363  1.00 96.12           C  
ATOM    868  CE1 PHE A 110     -14.953  18.859   5.812  1.00 96.12           C  
ATOM    869  CE2 PHE A 110     -13.422  20.703   5.648  1.00 96.12           C  
ATOM    870  CZ  PHE A 110     -14.703  20.219   5.871  1.00 96.12           C  
ATOM    871  N   LEU A 111     -10.164  14.703   6.039  1.00 96.56           N  
ATOM    872  CA  LEU A 111      -9.320  13.531   5.797  1.00 96.56           C  
ATOM    873  C   LEU A 111     -10.141  12.391   5.203  1.00 96.56           C  
ATOM    874  CB  LEU A 111      -8.648  13.078   7.094  1.00 96.56           C  
ATOM    875  O   LEU A 111     -11.234  12.094   5.680  1.00 96.56           O  
ATOM    876  CG  LEU A 111      -7.805  11.805   7.012  1.00 96.56           C  
ATOM    877  CD1 LEU A 111      -6.410  12.133   6.488  1.00 96.56           C  
ATOM    878  CD2 LEU A 111      -7.730  11.125   8.375  1.00 96.56           C  
ATOM    879  N   LEU A 112      -9.656  11.789   4.113  1.00 97.88           N  
ATOM    880  CA  LEU A 112     -10.234  10.570   3.559  1.00 97.88           C  
ATOM    881  C   LEU A 112      -9.539   9.336   4.113  1.00 97.88           C  
ATOM    882  CB  LEU A 112     -10.141  10.586   2.031  1.00 97.88           C  
ATOM    883  O   LEU A 112      -8.305   9.297   4.207  1.00 97.88           O  
ATOM    884  CG  LEU A 112     -11.164  11.453   1.296  1.00 97.88           C  
ATOM    885  CD1 LEU A 112     -10.828  11.523  -0.191  1.00 97.88           C  
ATOM    886  CD2 LEU A 112     -12.570  10.922   1.510  1.00 97.88           C  
ATOM    887  N   SER A 113     -10.250   8.367   4.539  1.00 97.94           N  
ATOM    888  CA  SER A 113      -9.742   7.066   4.965  1.00 97.94           C  
ATOM    889  C   SER A 113     -10.492   5.930   4.281  1.00 97.94           C  
ATOM    890  CB  SER A 113      -9.844   6.922   6.480  1.00 97.94           C  
ATOM    891  O   SER A 113     -11.672   6.074   3.941  1.00 97.94           O  
ATOM    892  OG  SER A 113     -11.195   6.828   6.891  1.00 97.94           O  
ATOM    893  N   THR A 114      -9.805   4.855   4.055  1.00 97.50           N  
ATOM    894  CA  THR A 114     -10.453   3.715   3.418  1.00 97.50           C  
ATOM    895  C   THR A 114     -10.008   2.408   4.066  1.00 97.50           C  
ATOM    896  CB  THR A 114     -10.148   3.670   1.908  1.00 97.50           C  
ATOM    897  O   THR A 114      -8.844   2.262   4.441  1.00 97.50           O  
ATOM    898  CG2 THR A 114      -8.648   3.625   1.649  1.00 97.50           C  
ATOM    899  OG1 THR A 114     -10.758   2.502   1.340  1.00 97.50           O  
ATOM    900  N   ASN A 115     -10.953   1.546   4.246  1.00 95.19           N  
ATOM    901  CA  ASN A 115     -10.625   0.140   4.461  1.00 95.19           C  
ATOM    902  C   ASN A 115     -10.781  -0.675   3.182  1.00 95.19           C  
ATOM    903  CB  ASN A 115     -11.500  -0.447   5.570  1.00 95.19           C  
ATOM    904  O   ASN A 115     -10.539  -0.167   2.086  1.00 95.19           O  
ATOM    905  CG  ASN A 115     -12.961  -0.529   5.180  1.00 95.19           C  
ATOM    906  ND2 ASN A 115     -13.812  -0.928   6.125  1.00 95.19           N  
ATOM    907  OD1 ASN A 115     -13.336  -0.237   4.039  1.00 95.19           O  
ATOM    908  N   ASP A 116     -11.164  -1.896   3.273  1.00 90.38           N  
ATOM    909  CA  ASP A 116     -11.188  -2.756   2.094  1.00 90.38           C  
ATOM    910  C   ASP A 116     -12.359  -2.408   1.179  1.00 90.38           C  
ATOM    911  CB  ASP A 116     -11.258  -4.227   2.502  1.00 90.38           C  
ATOM    912  O   ASP A 116     -12.289  -2.613  -0.035  1.00 90.38           O  
ATOM    913  CG  ASP A 116      -9.945  -4.758   3.051  1.00 90.38           C  
ATOM    914  OD1 ASP A 116      -8.906  -4.078   2.904  1.00 90.38           O  
ATOM    915  OD2 ASP A 116      -9.945  -5.863   3.633  1.00 90.38           O  
ATOM    916  N   LYS A 117     -13.422  -1.824   1.764  1.00 92.12           N  
ATOM    917  CA  LYS A 117     -14.625  -1.677   0.950  1.00 92.12           C  
ATOM    918  C   LYS A 117     -15.234  -0.287   1.114  1.00 92.12           C  
ATOM    919  CB  LYS A 117     -15.656  -2.746   1.316  1.00 92.12           C  
ATOM    920  O   LYS A 117     -16.031   0.147   0.285  1.00 92.12           O  
ATOM    921  CG  LYS A 117     -15.188  -4.172   1.049  1.00 92.12           C  
ATOM    922  CD  LYS A 117     -15.266  -4.516  -0.433  1.00 92.12           C  
ATOM    923  CE  LYS A 117     -14.945  -5.980  -0.685  1.00 92.12           C  
ATOM    924  NZ  LYS A 117     -15.039  -6.328  -2.135  1.00 92.12           N  
ATOM    925  N   THR A 118     -14.875   0.334   2.166  1.00 94.50           N  
ATOM    926  CA  THR A 118     -15.578   1.564   2.514  1.00 94.50           C  
ATOM    927  C   THR A 118     -14.602   2.736   2.604  1.00 94.50           C  
ATOM    928  CB  THR A 118     -16.328   1.419   3.846  1.00 94.50           C  
ATOM    929  O   THR A 118     -13.547   2.625   3.230  1.00 94.50           O  
ATOM    930  CG2 THR A 118     -17.141   2.674   4.160  1.00 94.50           C  
ATOM    931  OG1 THR A 118     -17.219   0.300   3.762  1.00 94.50           O  
ATOM    932  N   ILE A 119     -14.969   3.803   2.004  1.00 96.94           N  
ATOM    933  CA  ILE A 119     -14.227   5.055   2.080  1.00 96.94           C  
ATOM    934  C   ILE A 119     -15.008   6.066   2.920  1.00 96.94           C  
ATOM    935  CB  ILE A 119     -13.945   5.633   0.673  1.00 96.94           C  
ATOM    936  O   ILE A 119     -16.219   6.219   2.754  1.00 96.94           O  
ATOM    937  CG1 ILE A 119     -13.211   4.598  -0.189  1.00 96.94           C  
ATOM    938  CG2 ILE A 119     -13.148   6.934   0.772  1.00 96.94           C  
ATOM    939  CD1 ILE A 119     -13.297   4.867  -1.686  1.00 96.94           C  
ATOM    940  N   LYS A 120     -14.328   6.758   3.795  1.00 97.25           N  
ATOM    941  CA  LYS A 120     -14.977   7.738   4.660  1.00 97.25           C  
ATOM    942  C   LYS A 120     -14.250   9.078   4.613  1.00 97.25           C  
ATOM    943  CB  LYS A 120     -15.039   7.227   6.098  1.00 97.25           C  
ATOM    944  O   LYS A 120     -13.023   9.125   4.598  1.00 97.25           O  
ATOM    945  CG  LYS A 120     -15.922   5.996   6.281  1.00 97.25           C  
ATOM    946  CD  LYS A 120     -16.016   5.590   7.746  1.00 97.25           C  
ATOM    947  CE  LYS A 120     -16.844   4.328   7.926  1.00 97.25           C  
ATOM    948  NZ  LYS A 120     -16.906   3.908   9.359  1.00 97.25           N  
ATOM    949  N   LEU A 121     -15.023  10.070   4.488  1.00 97.31           N  
ATOM    950  CA  LEU A 121     -14.531  11.438   4.629  1.00 97.31           C  
ATOM    951  C   LEU A 121     -14.758  11.961   6.043  1.00 97.31           C  
ATOM    952  CB  LEU A 121     -15.219  12.359   3.619  1.00 97.31           C  
ATOM    953  O   LEU A 121     -15.898  12.062   6.496  1.00 97.31           O  
ATOM    954  CG  LEU A 121     -14.805  13.836   3.658  1.00 97.31           C  
ATOM    955  CD1 LEU A 121     -13.344  13.992   3.273  1.00 97.31           C  
ATOM    956  CD2 LEU A 121     -15.695  14.664   2.734  1.00 97.31           C  
ATOM    957  N   TRP A 122     -13.742  12.328   6.684  1.00 96.62           N  
ATOM    958  CA  TRP A 122     -13.797  12.797   8.062  1.00 96.62           C  
ATOM    959  C   TRP A 122     -13.555  14.297   8.141  1.00 96.62           C  
ATOM    960  CB  TRP A 122     -12.766  12.055   8.922  1.00 96.62           C  
ATOM    961  O   TRP A 122     -12.703  14.836   7.430  1.00 96.62           O  
ATOM    962  CG  TRP A 122     -13.047  10.594   9.086  1.00 96.62           C  
ATOM    963  CD1 TRP A 122     -12.641   9.578   8.258  1.00 96.62           C  
ATOM    964  CD2 TRP A 122     -13.797   9.977  10.133  1.00 96.62           C  
ATOM    965  CE2 TRP A 122     -13.805   8.586   9.883  1.00 96.62           C  
ATOM    966  CE3 TRP A 122     -14.461  10.469  11.266  1.00 96.62           C  
ATOM    967  NE1 TRP A 122     -13.094   8.375   8.734  1.00 96.62           N  
ATOM    968  CH2 TRP A 122     -15.094   8.188  11.828  1.00 96.62           C  
ATOM    969  CZ2 TRP A 122     -14.453   7.684  10.727  1.00 96.62           C  
ATOM    970  CZ3 TRP A 122     -15.102   9.562  12.102  1.00 96.62           C  
ATOM    971  N   LYS A 123     -14.297  14.953   8.938  1.00 95.38           N  
ATOM    972  CA  LYS A 123     -14.070  16.344   9.320  1.00 95.38           C  
ATOM    973  C   LYS A 123     -13.477  16.438  10.727  1.00 95.38           C  
ATOM    974  CB  LYS A 123     -15.375  17.141   9.250  1.00 95.38           C  
ATOM    975  O   LYS A 123     -14.039  15.898  11.680  1.00 95.38           O  
ATOM    976  CG  LYS A 123     -15.219  18.609   9.578  1.00 95.38           C  
ATOM    977  CD  LYS A 123     -16.562  19.328   9.555  1.00 95.38           C  
ATOM    978  CE  LYS A 123     -16.422  20.797   9.945  1.00 95.38           C  
ATOM    979  NZ  LYS A 123     -17.734  21.500   9.945  1.00 95.38           N  
ATOM    980  N   ILE A 124     -12.422  17.031  10.812  1.00 93.12           N  
ATOM    981  CA  ILE A 124     -11.750  17.250  12.086  1.00 93.12           C  
ATOM    982  C   ILE A 124     -11.867  18.719  12.477  1.00 93.12           C  
ATOM    983  CB  ILE A 124     -10.266  16.828  12.023  1.00 93.12           C  
ATOM    984  O   ILE A 124     -11.336  19.594  11.789  1.00 93.12           O  
ATOM    985  CG1 ILE A 124     -10.141  15.383  11.531  1.00 93.12           C  
ATOM    986  CG2 ILE A 124      -9.594  17.000  13.383  1.00 93.12           C  
ATOM    987  CD1 ILE A 124      -8.906  15.117  10.688  1.00 93.12           C  
ATOM    988  N   SER A 125     -12.570  18.969  13.539  1.00 90.94           N  
ATOM    989  CA  SER A 125     -12.812  20.344  13.961  1.00 90.94           C  
ATOM    990  C   SER A 125     -12.523  20.531  15.453  1.00 90.94           C  
ATOM    991  CB  SER A 125     -14.250  20.750  13.664  1.00 90.94           C  
ATOM    992  O   SER A 125     -12.648  19.578  16.234  1.00 90.94           O  
ATOM    993  OG  SER A 125     -15.164  19.938  14.367  1.00 90.94           O  
ATOM    994  N   GLU A 126     -12.055  21.703  15.695  1.00 86.81           N  
ATOM    995  CA  GLU A 126     -11.844  22.094  17.078  1.00 86.81           C  
ATOM    996  C   GLU A 126     -13.086  22.781  17.656  1.00 86.81           C  
ATOM    997  CB  GLU A 126     -10.633  23.016  17.203  1.00 86.81           C  
ATOM    998  O   GLU A 126     -13.734  23.578  16.984  1.00 86.81           O  
ATOM    999  CG  GLU A 126      -9.320  22.375  16.797  1.00 86.81           C  
ATOM   1000  CD  GLU A 126      -8.133  23.312  16.875  1.00 86.81           C  
ATOM   1001  OE1 GLU A 126      -6.996  22.891  16.562  1.00 86.81           O  
ATOM   1002  OE2 GLU A 126      -8.336  24.484  17.266  1.00 86.81           O  
ATOM   1003  N   ARG A 127     -13.414  22.281  18.766  1.00 80.31           N  
ATOM   1004  CA  ARG A 127     -14.508  22.922  19.484  1.00 80.31           C  
ATOM   1005  C   ARG A 127     -14.016  23.531  20.797  1.00 80.31           C  
ATOM   1006  CB  ARG A 127     -15.633  21.922  19.766  1.00 80.31           C  
ATOM   1007  O   ARG A 127     -13.453  22.828  21.641  1.00 80.31           O  
ATOM   1008  CG  ARG A 127     -16.422  21.516  18.516  1.00 80.31           C  
ATOM   1009  CD  ARG A 127     -17.656  20.703  18.859  1.00 80.31           C  
ATOM   1010  NE  ARG A 127     -18.391  20.312  17.672  1.00 80.31           N  
ATOM   1011  NH1 ARG A 127     -20.031  19.156  18.812  1.00 80.31           N  
ATOM   1012  NH2 ARG A 127     -20.109  19.297  16.531  1.00 80.31           N  
ATOM   1013  CZ  ARG A 127     -19.516  19.594  17.672  1.00 80.31           C  
ATOM   1014  N   ASP A 128     -14.102  24.828  20.828  1.00 76.12           N  
ATOM   1015  CA  ASP A 128     -13.672  25.500  22.047  1.00 76.12           C  
ATOM   1016  C   ASP A 128     -14.852  26.141  22.766  1.00 76.12           C  
ATOM   1017  CB  ASP A 128     -12.609  26.562  21.719  1.00 76.12           C  
ATOM   1018  O   ASP A 128     -14.664  26.906  23.719  1.00 76.12           O  
ATOM   1019  CG  ASP A 128     -13.086  27.578  20.703  1.00 76.12           C  
ATOM   1020  OD1 ASP A 128     -14.117  27.344  20.047  1.00 76.12           O  
ATOM   1021  OD2 ASP A 128     -12.414  28.625  20.562  1.00 76.12           O  
ATOM   1022  N   LYS A 129     -15.961  26.062  22.219  1.00 75.25           N  
ATOM   1023  CA  LYS A 129     -17.141  26.656  22.844  1.00 75.25           C  
ATOM   1024  C   LYS A 129     -18.266  25.641  22.969  1.00 75.25           C  
ATOM   1025  CB  LYS A 129     -17.625  27.875  22.047  1.00 75.25           C  
ATOM   1026  O   LYS A 129     -18.406  24.734  22.141  1.00 75.25           O  
ATOM   1027  CG  LYS A 129     -16.609  29.000  21.984  1.00 75.25           C  
ATOM   1028  CD  LYS A 129     -17.141  30.188  21.188  1.00 75.25           C  
ATOM   1029  CE  LYS A 129     -16.109  31.297  21.062  1.00 75.25           C  
ATOM   1030  NZ  LYS A 129     -16.609  32.438  20.234  1.00 75.25           N  
ATOM   1031  N   ARG A 130     -18.875  25.547  23.969  1.00 74.75           N  
ATOM   1032  CA  ARG A 130     -20.062  24.719  24.172  1.00 74.75           C  
ATOM   1033  C   ARG A 130     -21.281  25.578  24.469  1.00 74.75           C  
ATOM   1034  CB  ARG A 130     -19.828  23.719  25.312  1.00 74.75           C  
ATOM   1035  O   ARG A 130     -21.188  26.578  25.188  1.00 74.75           O  
ATOM   1036  CG  ARG A 130     -21.016  22.797  25.562  1.00 74.75           C  
ATOM   1037  CD  ARG A 130     -20.719  21.812  26.688  1.00 74.75           C  
ATOM   1038  NE  ARG A 130     -21.875  20.969  26.969  1.00 74.75           N  
ATOM   1039  NH1 ARG A 130     -20.859  19.797  28.688  1.00 74.75           N  
ATOM   1040  NH2 ARG A 130     -23.016  19.312  28.078  1.00 74.75           N  
ATOM   1041  CZ  ARG A 130     -21.922  20.031  27.906  1.00 74.75           C  
ATOM   1042  N   PRO A 131     -22.453  25.281  23.766  1.00 74.94           N  
ATOM   1043  CA  PRO A 131     -23.672  26.016  24.078  1.00 74.94           C  
ATOM   1044  C   PRO A 131     -24.234  25.656  25.453  1.00 74.94           C  
ATOM   1045  CB  PRO A 131     -24.641  25.594  22.969  1.00 74.94           C  
ATOM   1046  O   PRO A 131     -24.344  24.484  25.797  1.00 74.94           O  
ATOM   1047  CG  PRO A 131     -24.047  24.328  22.422  1.00 74.94           C  
ATOM   1048  CD  PRO A 131     -22.609  24.266  22.812  1.00 74.94           C  
ATOM   1049  N   GLU A 132     -24.250  26.547  26.219  1.00 74.69           N  
ATOM   1050  CA  GLU A 132     -24.859  26.406  27.547  1.00 74.69           C  
ATOM   1051  C   GLU A 132     -26.094  27.297  27.688  1.00 74.69           C  
ATOM   1052  CB  GLU A 132     -23.828  26.750  28.641  1.00 74.69           C  
ATOM   1053  O   GLU A 132     -26.219  28.297  26.984  1.00 74.69           O  
ATOM   1054  CG  GLU A 132     -22.922  25.594  29.016  1.00 74.69           C  
ATOM   1055  CD  GLU A 132     -22.031  25.891  30.203  1.00 74.69           C  
ATOM   1056  OE1 GLU A 132     -21.188  25.031  30.562  1.00 74.69           O  
ATOM   1057  OE2 GLU A 132     -22.156  27.000  30.766  1.00 74.69           O  
ATOM   1058  N   GLY A 133     -27.094  26.766  28.406  1.00 72.06           N  
ATOM   1059  CA  GLY A 133     -28.234  27.578  28.766  1.00 72.06           C  
ATOM   1060  C   GLY A 133     -29.500  27.203  28.016  1.00 72.06           C  
ATOM   1061  O   GLY A 133     -30.359  28.047  27.797  1.00 72.06           O  
ATOM   1062  N   TYR A 134     -29.406  25.953  27.469  1.00 70.12           N  
ATOM   1063  CA  TYR A 134     -30.672  25.531  26.875  1.00 70.12           C  
ATOM   1064  C   TYR A 134     -31.766  25.438  27.938  1.00 70.12           C  
ATOM   1065  CB  TYR A 134     -30.516  24.172  26.172  1.00 70.12           C  
ATOM   1066  O   TYR A 134     -31.500  24.984  29.062  1.00 70.12           O  
ATOM   1067  CG  TYR A 134     -29.781  24.266  24.859  1.00 70.12           C  
ATOM   1068  CD1 TYR A 134     -30.438  24.609  23.688  1.00 70.12           C  
ATOM   1069  CD2 TYR A 134     -28.422  24.000  24.781  1.00 70.12           C  
ATOM   1070  CE1 TYR A 134     -29.766  24.688  22.469  1.00 70.12           C  
ATOM   1071  CE2 TYR A 134     -27.734  24.078  23.578  1.00 70.12           C  
ATOM   1072  OH  TYR A 134     -27.734  24.500  21.234  1.00 70.12           O  
ATOM   1073  CZ  TYR A 134     -28.406  24.422  22.422  1.00 70.12           C  
ATOM   1074  N   ASN A 135     -32.844  26.141  27.766  1.00 71.94           N  
ATOM   1075  CA  ASN A 135     -33.938  26.016  28.734  1.00 71.94           C  
ATOM   1076  C   ASN A 135     -34.969  24.969  28.297  1.00 71.94           C  
ATOM   1077  CB  ASN A 135     -34.594  27.359  28.969  1.00 71.94           C  
ATOM   1078  O   ASN A 135     -36.094  24.953  28.797  1.00 71.94           O  
ATOM   1079  CG  ASN A 135     -35.250  27.906  27.703  1.00 71.94           C  
ATOM   1080  ND2 ASN A 135     -36.188  28.844  27.875  1.00 71.94           N  
ATOM   1081  OD1 ASN A 135     -34.938  27.484  26.594  1.00 71.94           O  
ATOM   1082  N   LEU A 136     -34.469  24.297  27.109  1.00 74.00           N  
ATOM   1083  CA  LEU A 136     -35.438  23.297  26.656  1.00 74.00           C  
ATOM   1084  C   LEU A 136     -35.219  21.969  27.375  1.00 74.00           C  
ATOM   1085  CB  LEU A 136     -35.312  23.094  25.141  1.00 74.00           C  
ATOM   1086  O   LEU A 136     -36.094  21.109  27.344  1.00 74.00           O  
ATOM   1087  CG  LEU A 136     -35.781  24.250  24.266  1.00 74.00           C  
ATOM   1088  CD1 LEU A 136     -35.094  24.203  22.906  1.00 74.00           C  
ATOM   1089  CD2 LEU A 136     -37.312  24.188  24.094  1.00 74.00           C  
ATOM   1090  N   LYS A 137     -34.031  21.734  27.828  1.00 69.19           N  
ATOM   1091  CA  LYS A 137     -33.750  20.453  28.484  1.00 69.19           C  
ATOM   1092  C   LYS A 137     -33.500  20.656  29.984  1.00 69.19           C  
ATOM   1093  CB  LYS A 137     -32.562  19.734  27.844  1.00 69.19           C  
ATOM   1094  O   LYS A 137     -33.000  21.688  30.391  1.00 69.19           O  
ATOM   1095  CG  LYS A 137     -32.875  19.109  26.484  1.00 69.19           C  
ATOM   1096  CD  LYS A 137     -31.688  18.375  25.922  1.00 69.19           C  
ATOM   1097  CE  LYS A 137     -31.984  17.766  24.562  1.00 69.19           C  
ATOM   1098  NZ  LYS A 137     -30.797  17.062  24.000  1.00 69.19           N  
ATOM   1099  N   GLU A 138     -34.125  19.703  30.797  1.00 69.31           N  
ATOM   1100  CA  GLU A 138     -33.812  19.688  32.219  1.00 69.31           C  
ATOM   1101  C   GLU A 138     -32.375  19.312  32.500  1.00 69.31           C  
ATOM   1102  CB  GLU A 138     -34.750  18.703  32.969  1.00 69.31           C  
ATOM   1103  O   GLU A 138     -31.609  19.031  31.562  1.00 69.31           O  
ATOM   1104  CG  GLU A 138     -36.188  19.203  33.062  1.00 69.31           C  
ATOM   1105  CD  GLU A 138     -37.000  18.484  34.156  1.00 69.31           C  
ATOM   1106  OE1 GLU A 138     -38.156  18.844  34.375  1.00 69.31           O  
ATOM   1107  OE2 GLU A 138     -36.406  17.562  34.781  1.00 69.31           O  
ATOM   1108  N   GLU A 139     -31.875  19.516  33.844  1.00 66.38           N  
ATOM   1109  CA  GLU A 139     -30.516  19.203  34.250  1.00 66.38           C  
ATOM   1110  C   GLU A 139     -30.125  17.781  33.875  1.00 66.38           C  
ATOM   1111  CB  GLU A 139     -30.328  19.422  35.750  1.00 66.38           C  
ATOM   1112  O   GLU A 139     -28.953  17.500  33.594  1.00 66.38           O  
ATOM   1113  CG  GLU A 139     -29.969  20.859  36.125  1.00 66.38           C  
ATOM   1114  CD  GLU A 139     -29.641  21.016  37.594  1.00 66.38           C  
ATOM   1115  OE1 GLU A 139     -29.203  22.125  38.000  1.00 66.38           O  
ATOM   1116  OE2 GLU A 139     -29.812  20.047  38.344  1.00 66.38           O  
ATOM   1117  N   ASP A 140     -31.125  16.953  33.844  1.00 64.44           N  
ATOM   1118  CA  ASP A 140     -30.859  15.547  33.594  1.00 64.44           C  
ATOM   1119  C   ASP A 140     -30.922  15.227  32.125  1.00 64.44           C  
ATOM   1120  CB  ASP A 140     -31.859  14.672  34.375  1.00 64.44           C  
ATOM   1121  O   ASP A 140     -30.844  14.055  31.719  1.00 64.44           O  
ATOM   1122  CG  ASP A 140     -33.188  15.344  34.594  1.00 64.44           C  
ATOM   1123  OD1 ASP A 140     -33.312  16.562  34.344  1.00 64.44           O  
ATOM   1124  OD2 ASP A 140     -34.156  14.648  35.000  1.00 64.44           O  
ATOM   1125  N   GLY A 141     -30.922  16.172  31.141  1.00 66.69           N  
ATOM   1126  CA  GLY A 141     -30.922  15.953  29.703  1.00 66.69           C  
ATOM   1127  C   GLY A 141     -32.312  15.789  29.125  1.00 66.69           C  
ATOM   1128  O   GLY A 141     -32.500  15.703  27.922  1.00 66.69           O  
ATOM   1129  N   ARG A 142     -33.406  15.672  30.000  1.00 74.06           N  
ATOM   1130  CA  ARG A 142     -34.781  15.453  29.531  1.00 74.06           C  
ATOM   1131  C   ARG A 142     -35.406  16.750  29.047  1.00 74.06           C  
ATOM   1132  CB  ARG A 142     -35.625  14.844  30.641  1.00 74.06           C  
ATOM   1133  O   ARG A 142     -35.125  17.828  29.578  1.00 74.06           O  
ATOM   1134  CG  ARG A 142     -35.500  13.336  30.766  1.00 74.06           C  
ATOM   1135  CD  ARG A 142     -36.406  12.766  31.844  1.00 74.06           C  
ATOM   1136  NE  ARG A 142     -36.219  11.336  32.000  1.00 74.06           N  
ATOM   1137  NH1 ARG A 142     -37.625  11.156  33.844  1.00 74.06           N  
ATOM   1138  NH2 ARG A 142     -36.562   9.297  33.031  1.00 74.06           N  
ATOM   1139  CZ  ARG A 142     -36.781  10.602  32.969  1.00 74.06           C  
ATOM   1140  N   TYR A 143     -36.062  16.578  27.906  1.00 77.12           N  
ATOM   1141  CA  TYR A 143     -36.750  17.734  27.328  1.00 77.12           C  
ATOM   1142  C   TYR A 143     -37.781  18.281  28.297  1.00 77.12           C  
ATOM   1143  CB  TYR A 143     -37.406  17.344  26.000  1.00 77.12           C  
ATOM   1144  O   TYR A 143     -38.500  17.500  28.938  1.00 77.12           O  
ATOM   1145  CG  TYR A 143     -36.438  17.344  24.828  1.00 77.12           C  
ATOM   1146  CD1 TYR A 143     -36.094  18.531  24.203  1.00 77.12           C  
ATOM   1147  CD2 TYR A 143     -35.906  16.156  24.359  1.00 77.12           C  
ATOM   1148  CE1 TYR A 143     -35.219  18.531  23.109  1.00 77.12           C  
ATOM   1149  CE2 TYR A 143     -35.031  16.141  23.266  1.00 77.12           C  
ATOM   1150  OH  TYR A 143     -33.844  17.328  21.594  1.00 77.12           O  
ATOM   1151  CZ  TYR A 143     -34.688  17.328  22.656  1.00 77.12           C  
ATOM   1152  N   ARG A 144     -37.781  19.453  28.531  1.00 75.62           N  
ATOM   1153  CA  ARG A 144     -38.781  20.094  29.375  1.00 75.62           C  
ATOM   1154  C   ARG A 144     -40.125  20.188  28.672  1.00 75.62           C  
ATOM   1155  CB  ARG A 144     -38.312  21.484  29.797  1.00 75.62           C  
ATOM   1156  O   ARG A 144     -40.188  20.188  27.438  1.00 75.62           O  
ATOM   1157  CG  ARG A 144     -37.531  21.500  31.094  1.00 75.62           C  
ATOM   1158  CD  ARG A 144     -37.219  22.922  31.547  1.00 75.62           C  
ATOM   1159  NE  ARG A 144     -36.406  22.938  32.781  1.00 75.62           N  
ATOM   1160  NH1 ARG A 144     -36.219  25.250  32.875  1.00 75.62           N  
ATOM   1161  NH2 ARG A 144     -35.250  23.938  34.469  1.00 75.62           N  
ATOM   1162  CZ  ARG A 144     -35.969  24.047  33.375  1.00 75.62           C  
ATOM   1163  N   ASP A 145     -41.281  19.969  29.375  1.00 75.62           N  
ATOM   1164  CA  ASP A 145     -42.625  20.156  28.859  1.00 75.62           C  
ATOM   1165  C   ASP A 145     -42.750  21.500  28.156  1.00 75.62           C  
ATOM   1166  CB  ASP A 145     -43.656  20.016  29.969  1.00 75.62           C  
ATOM   1167  O   ASP A 145     -42.469  22.547  28.750  1.00 75.62           O  
ATOM   1168  CG  ASP A 145     -45.062  19.750  29.453  1.00 75.62           C  
ATOM   1169  OD1 ASP A 145     -45.312  20.000  28.266  1.00 75.62           O  
ATOM   1170  OD2 ASP A 145     -45.906  19.297  30.250  1.00 75.62           O  
ATOM   1171  N   PRO A 146     -43.000  21.484  26.828  1.00 76.44           N  
ATOM   1172  CA  PRO A 146     -43.125  22.719  26.062  1.00 76.44           C  
ATOM   1173  C   PRO A 146     -44.062  23.734  26.719  1.00 76.44           C  
ATOM   1174  CB  PRO A 146     -43.688  22.234  24.719  1.00 76.44           C  
ATOM   1175  O   PRO A 146     -43.906  24.938  26.500  1.00 76.44           O  
ATOM   1176  CG  PRO A 146     -43.812  20.750  24.859  1.00 76.44           C  
ATOM   1177  CD  PRO A 146     -43.375  20.375  26.250  1.00 76.44           C  
ATOM   1178  N   THR A 147     -45.156  23.281  27.406  1.00 80.19           N  
ATOM   1179  CA  THR A 147     -46.125  24.172  28.016  1.00 80.19           C  
ATOM   1180  C   THR A 147     -45.469  24.953  29.156  1.00 80.19           C  
ATOM   1181  CB  THR A 147     -47.344  23.391  28.547  1.00 80.19           C  
ATOM   1182  O   THR A 147     -45.938  26.047  29.516  1.00 80.19           O  
ATOM   1183  CG2 THR A 147     -48.094  22.734  27.422  1.00 80.19           C  
ATOM   1184  OG1 THR A 147     -46.906  22.391  29.469  1.00 80.19           O  
ATOM   1185  N   THR A 148     -44.469  24.328  29.688  1.00 74.38           N  
ATOM   1186  CA  THR A 148     -43.844  24.969  30.844  1.00 74.38           C  
ATOM   1187  C   THR A 148     -42.750  25.938  30.391  1.00 74.38           C  
ATOM   1188  CB  THR A 148     -43.219  23.906  31.797  1.00 74.38           C  
ATOM   1189  O   THR A 148     -42.250  26.719  31.203  1.00 74.38           O  
ATOM   1190  CG2 THR A 148     -44.312  23.062  32.438  1.00 74.38           C  
ATOM   1191  OG1 THR A 148     -42.344  23.062  31.047  1.00 74.38           O  
ATOM   1192  N   VAL A 149     -42.375  25.766  29.078  1.00 71.38           N  
ATOM   1193  CA  VAL A 149     -41.344  26.656  28.562  1.00 71.38           C  
ATOM   1194  C   VAL A 149     -41.938  28.000  28.172  1.00 71.38           C  
ATOM   1195  CB  VAL A 149     -40.594  26.016  27.359  1.00 71.38           C  
ATOM   1196  O   VAL A 149     -42.719  28.078  27.234  1.00 71.38           O  
ATOM   1197  CG1 VAL A 149     -39.500  26.953  26.844  1.00 71.38           C  
ATOM   1198  CG2 VAL A 149     -40.031  24.656  27.719  1.00 71.38           C  
ATOM   1199  N   THR A 150     -41.938  28.969  29.047  1.00 78.75           N  
ATOM   1200  CA  THR A 150     -42.531  30.281  28.828  1.00 78.75           C  
ATOM   1201  C   THR A 150     -41.594  31.172  28.016  1.00 78.75           C  
ATOM   1202  CB  THR A 150     -42.875  30.984  30.156  1.00 78.75           C  
ATOM   1203  O   THR A 150     -42.062  32.031  27.266  1.00 78.75           O  
ATOM   1204  CG2 THR A 150     -43.969  30.219  30.906  1.00 78.75           C  
ATOM   1205  OG1 THR A 150     -41.719  31.031  30.969  1.00 78.75           O  
ATOM   1206  N   THR A 151     -40.250  31.062  28.234  1.00 74.38           N  
ATOM   1207  CA  THR A 151     -39.281  31.859  27.469  1.00 74.38           C  
ATOM   1208  C   THR A 151     -38.219  30.969  26.844  1.00 74.38           C  
ATOM   1209  CB  THR A 151     -38.625  32.938  28.359  1.00 74.38           C  
ATOM   1210  O   THR A 151     -37.750  30.016  27.469  1.00 74.38           O  
ATOM   1211  CG2 THR A 151     -39.594  34.062  28.688  1.00 74.38           C  
ATOM   1212  OG1 THR A 151     -38.156  32.312  29.578  1.00 74.38           O  
ATOM   1213  N   LEU A 152     -38.031  31.078  25.469  1.00 73.94           N  
ATOM   1214  CA  LEU A 152     -36.938  30.375  24.797  1.00 73.94           C  
ATOM   1215  C   LEU A 152     -35.594  31.094  25.016  1.00 73.94           C  
ATOM   1216  CB  LEU A 152     -37.219  30.250  23.297  1.00 73.94           C  
ATOM   1217  O   LEU A 152     -35.500  32.312  24.828  1.00 73.94           O  
ATOM   1218  CG  LEU A 152     -37.469  28.844  22.766  1.00 73.94           C  
ATOM   1219  CD1 LEU A 152     -38.844  28.750  22.094  1.00 73.94           C  
ATOM   1220  CD2 LEU A 152     -36.375  28.438  21.797  1.00 73.94           C  
ATOM   1221  N   ARG A 153     -34.719  30.422  25.766  1.00 73.38           N  
ATOM   1222  CA  ARG A 153     -33.406  31.016  25.969  1.00 73.38           C  
ATOM   1223  C   ARG A 153     -32.438  30.578  24.891  1.00 73.38           C  
ATOM   1224  CB  ARG A 153     -32.875  30.641  27.359  1.00 73.38           C  
ATOM   1225  O   ARG A 153     -32.406  29.406  24.516  1.00 73.38           O  
ATOM   1226  CG  ARG A 153     -33.344  31.547  28.469  1.00 73.38           C  
ATOM   1227  CD  ARG A 153     -32.656  31.203  29.797  1.00 73.38           C  
ATOM   1228  NE  ARG A 153     -33.156  32.031  30.891  1.00 73.38           N  
ATOM   1229  NH1 ARG A 153     -31.797  31.109  32.500  1.00 73.38           N  
ATOM   1230  NH2 ARG A 153     -33.250  32.781  33.062  1.00 73.38           N  
ATOM   1231  CZ  ARG A 153     -32.750  31.969  32.156  1.00 73.38           C  
ATOM   1232  N   VAL A 154     -31.891  31.688  24.141  1.00 75.88           N  
ATOM   1233  CA  VAL A 154     -30.828  31.422  23.172  1.00 75.88           C  
ATOM   1234  C   VAL A 154     -29.562  30.969  23.906  1.00 75.88           C  
ATOM   1235  CB  VAL A 154     -30.531  32.656  22.312  1.00 75.88           C  
ATOM   1236  O   VAL A 154     -29.047  31.672  24.766  1.00 75.88           O  
ATOM   1237  CG1 VAL A 154     -29.422  32.375  21.312  1.00 75.88           C  
ATOM   1238  CG2 VAL A 154     -31.797  33.156  21.594  1.00 75.88           C  
ATOM   1239  N   PRO A 155     -29.156  29.734  23.688  1.00 76.19           N  
ATOM   1240  CA  PRO A 155     -27.953  29.250  24.375  1.00 76.19           C  
ATOM   1241  C   PRO A 155     -26.734  30.125  24.109  1.00 76.19           C  
ATOM   1242  CB  PRO A 155     -27.750  27.844  23.797  1.00 76.19           C  
ATOM   1243  O   PRO A 155     -26.656  30.797  23.062  1.00 76.19           O  
ATOM   1244  CG  PRO A 155     -28.625  27.797  22.578  1.00 76.19           C  
ATOM   1245  CD  PRO A 155     -29.578  28.969  22.641  1.00 76.19           C  
ATOM   1246  N   VAL A 156     -25.969  30.500  25.203  1.00 76.81           N  
ATOM   1247  CA  VAL A 156     -24.734  31.266  25.078  1.00 76.81           C  
ATOM   1248  C   VAL A 156     -23.547  30.312  25.016  1.00 76.81           C  
ATOM   1249  CB  VAL A 156     -24.562  32.250  26.266  1.00 76.81           C  
ATOM   1250  O   VAL A 156     -23.531  29.266  25.688  1.00 76.81           O  
ATOM   1251  CG1 VAL A 156     -23.328  33.125  26.047  1.00 76.81           C  
ATOM   1252  CG2 VAL A 156     -25.812  33.094  26.438  1.00 76.81           C  
ATOM   1253  N   PHE A 157     -22.656  30.609  24.109  1.00 78.50           N  
ATOM   1254  CA  PHE A 157     -21.453  29.797  23.953  1.00 78.50           C  
ATOM   1255  C   PHE A 157     -20.438  30.109  25.031  1.00 78.50           C  
ATOM   1256  CB  PHE A 157     -20.828  30.000  22.562  1.00 78.50           C  
ATOM   1257  O   PHE A 157     -20.078  31.281  25.234  1.00 78.50           O  
ATOM   1258  CG  PHE A 157     -21.547  29.266  21.469  1.00 78.50           C  
ATOM   1259  CD1 PHE A 157     -21.297  27.922  21.234  1.00 78.50           C  
ATOM   1260  CD2 PHE A 157     -22.469  29.922  20.656  1.00 78.50           C  
ATOM   1261  CE1 PHE A 157     -21.953  27.234  20.219  1.00 78.50           C  
ATOM   1262  CE2 PHE A 157     -23.125  29.250  19.625  1.00 78.50           C  
ATOM   1263  CZ  PHE A 157     -22.859  27.906  19.406  1.00 78.50           C  
ATOM   1264  N   ARG A 158     -20.156  29.078  25.844  1.00 78.50           N  
ATOM   1265  CA  ARG A 158     -19.109  29.234  26.844  1.00 78.50           C  
ATOM   1266  C   ARG A 158     -17.828  28.516  26.406  1.00 78.50           C  
ATOM   1267  CB  ARG A 158     -19.562  28.672  28.203  1.00 78.50           C  
ATOM   1268  O   ARG A 158     -17.891  27.484  25.750  1.00 78.50           O  
ATOM   1269  CG  ARG A 158     -20.578  29.562  28.906  1.00 78.50           C  
ATOM   1270  CD  ARG A 158     -20.422  29.500  30.422  1.00 78.50           C  
ATOM   1271  NE  ARG A 158     -21.422  30.297  31.109  1.00 78.50           N  
ATOM   1272  NH1 ARG A 158     -20.562  29.969  33.219  1.00 78.50           N  
ATOM   1273  NH2 ARG A 158     -22.438  31.250  32.938  1.00 78.50           N  
ATOM   1274  CZ  ARG A 158     -21.469  30.500  32.406  1.00 78.50           C  
ATOM   1275  N   PRO A 159     -16.766  29.312  26.672  1.00 77.12           N  
ATOM   1276  CA  PRO A 159     -15.492  28.703  26.312  1.00 77.12           C  
ATOM   1277  C   PRO A 159     -15.258  27.375  27.031  1.00 77.12           C  
ATOM   1278  CB  PRO A 159     -14.461  29.750  26.766  1.00 77.12           C  
ATOM   1279  O   PRO A 159     -15.656  27.203  28.188  1.00 77.12           O  
ATOM   1280  CG  PRO A 159     -15.281  30.891  27.266  1.00 77.12           C  
ATOM   1281  CD  PRO A 159     -16.734  30.500  27.234  1.00 77.12           C  
ATOM   1282  N   MET A 160     -14.938  26.328  26.312  1.00 70.88           N  
ATOM   1283  CA  MET A 160     -14.578  25.016  26.859  1.00 70.88           C  
ATOM   1284  C   MET A 160     -13.172  24.625  26.438  1.00 70.88           C  
ATOM   1285  CB  MET A 160     -15.578  23.953  26.406  1.00 70.88           C  
ATOM   1286  O   MET A 160     -12.562  25.266  25.594  1.00 70.88           O  
ATOM   1287  CG  MET A 160     -15.508  23.641  24.922  1.00 70.88           C  
ATOM   1288  SD  MET A 160     -16.625  22.266  24.438  1.00 70.88           S  
ATOM   1289  CE  MET A 160     -15.672  20.844  25.047  1.00 70.88           C  
ATOM   1290  N   ASP A 161     -12.656  23.672  27.250  1.00 76.25           N  
ATOM   1291  CA  ASP A 161     -11.359  23.125  26.859  1.00 76.25           C  
ATOM   1292  C   ASP A 161     -11.391  22.641  25.422  1.00 76.25           C  
ATOM   1293  CB  ASP A 161     -10.961  21.984  27.797  1.00 76.25           C  
ATOM   1294  O   ASP A 161     -12.414  22.141  24.938  1.00 76.25           O  
ATOM   1295  CG  ASP A 161     -10.680  22.453  29.219  1.00 76.25           C  
ATOM   1296  OD1 ASP A 161     -10.328  23.641  29.406  1.00 76.25           O  
ATOM   1297  OD2 ASP A 161     -10.805  21.625  30.141  1.00 76.25           O  
ATOM   1298  N   LEU A 162     -10.352  22.938  24.750  1.00 74.88           N  
ATOM   1299  CA  LEU A 162     -10.242  22.594  23.344  1.00 74.88           C  
ATOM   1300  C   LEU A 162     -10.469  21.094  23.125  1.00 74.88           C  
ATOM   1301  CB  LEU A 162      -8.859  22.984  22.797  1.00 74.88           C  
ATOM   1302  O   LEU A 162      -9.797  20.266  23.750  1.00 74.88           O  
ATOM   1303  CG  LEU A 162      -8.688  22.922  21.281  1.00 74.88           C  
ATOM   1304  CD1 LEU A 162      -8.852  24.297  20.656  1.00 74.88           C  
ATOM   1305  CD2 LEU A 162      -7.328  22.328  20.922  1.00 74.88           C  
ATOM   1306  N   MET A 163     -11.625  20.859  22.484  1.00 79.81           N  
ATOM   1307  CA  MET A 163     -11.922  19.484  22.109  1.00 79.81           C  
ATOM   1308  C   MET A 163     -11.852  19.281  20.609  1.00 79.81           C  
ATOM   1309  CB  MET A 163     -13.312  19.078  22.625  1.00 79.81           C  
ATOM   1310  O   MET A 163     -12.391  20.094  19.844  1.00 79.81           O  
ATOM   1311  CG  MET A 163     -13.617  17.594  22.469  1.00 79.81           C  
ATOM   1312  SD  MET A 163     -15.297  17.156  23.062  1.00 79.81           S  
ATOM   1313  CE  MET A 163     -16.297  18.344  22.125  1.00 79.81           C  
ATOM   1314  N   VAL A 164     -11.039  18.375  20.266  1.00 82.44           N  
ATOM   1315  CA  VAL A 164     -10.938  18.062  18.844  1.00 82.44           C  
ATOM   1316  C   VAL A 164     -11.883  16.906  18.500  1.00 82.44           C  
ATOM   1317  CB  VAL A 164      -9.484  17.688  18.438  1.00 82.44           C  
ATOM   1318  O   VAL A 164     -11.805  15.836  19.094  1.00 82.44           O  
ATOM   1319  CG1 VAL A 164      -9.391  17.406  16.938  1.00 82.44           C  
ATOM   1320  CG2 VAL A 164      -8.523  18.812  18.844  1.00 82.44           C  
ATOM   1321  N   GLU A 165     -12.812  17.250  17.656  1.00 84.44           N  
ATOM   1322  CA  GLU A 165     -13.820  16.266  17.281  1.00 84.44           C  
ATOM   1323  C   GLU A 165     -13.625  15.812  15.836  1.00 84.44           C  
ATOM   1324  CB  GLU A 165     -15.227  16.828  17.469  1.00 84.44           C  
ATOM   1325  O   GLU A 165     -13.445  16.641  14.938  1.00 84.44           O  
ATOM   1326  CG  GLU A 165     -16.328  15.820  17.219  1.00 84.44           C  
ATOM   1327  CD  GLU A 165     -17.734  16.406  17.359  1.00 84.44           C  
ATOM   1328  OE1 GLU A 165     -18.719  15.672  17.156  1.00 84.44           O  
ATOM   1329  OE2 GLU A 165     -17.828  17.609  17.688  1.00 84.44           O  
ATOM   1330  N   ALA A 166     -13.609  14.523  15.711  1.00 86.56           N  
ATOM   1331  CA  ALA A 166     -13.617  13.914  14.383  1.00 86.56           C  
ATOM   1332  C   ALA A 166     -15.000  13.359  14.047  1.00 86.56           C  
ATOM   1333  CB  ALA A 166     -12.562  12.820  14.289  1.00 86.56           C  
ATOM   1334  O   ALA A 166     -15.508  12.477  14.750  1.00 86.56           O  
ATOM   1335  N   SER A 167     -15.680  13.883  13.023  1.00 89.88           N  
ATOM   1336  CA  SER A 167     -17.000  13.422  12.617  1.00 89.88           C  
ATOM   1337  C   SER A 167     -17.016  13.008  11.148  1.00 89.88           C  
ATOM   1338  CB  SER A 167     -18.047  14.516  12.859  1.00 89.88           C  
ATOM   1339  O   SER A 167     -16.484  13.711  10.297  1.00 89.88           O  
ATOM   1340  OG  SER A 167     -17.766  15.664  12.078  1.00 89.88           O  
ATOM   1341  N   PRO A 168     -17.625  11.844  11.016  1.00 87.38           N  
ATOM   1342  CA  PRO A 168     -17.781  11.453   9.609  1.00 87.38           C  
ATOM   1343  C   PRO A 168     -18.734  12.367   8.836  1.00 87.38           C  
ATOM   1344  CB  PRO A 168     -18.328  10.031   9.695  1.00 87.38           C  
ATOM   1345  O   PRO A 168     -19.875  12.570   9.258  1.00 87.38           O  
ATOM   1346  CG  PRO A 168     -19.047   9.977  11.000  1.00 87.38           C  
ATOM   1347  CD  PRO A 168     -18.391  10.938  11.945  1.00 87.38           C  
ATOM   1348  N   ARG A 169     -18.266  12.906   7.812  1.00 86.81           N  
ATOM   1349  CA  ARG A 169     -19.094  13.789   6.988  1.00 86.81           C  
ATOM   1350  C   ARG A 169     -19.766  13.023   5.855  1.00 86.81           C  
ATOM   1351  CB  ARG A 169     -18.234  14.930   6.422  1.00 86.81           C  
ATOM   1352  O   ARG A 169     -20.922  13.266   5.539  1.00 86.81           O  
ATOM   1353  CG  ARG A 169     -17.891  16.000   7.438  1.00 86.81           C  
ATOM   1354  CD  ARG A 169     -19.078  16.938   7.703  1.00 86.81           C  
ATOM   1355  NE  ARG A 169     -18.703  18.016   8.602  1.00 86.81           N  
ATOM   1356  NH1 ARG A 169     -20.797  19.000   8.602  1.00 86.81           N  
ATOM   1357  NH2 ARG A 169     -19.109  19.922   9.836  1.00 86.81           N  
ATOM   1358  CZ  ARG A 169     -19.547  18.984   9.016  1.00 86.81           C  
ATOM   1359  N   ARG A 170     -19.031  12.164   5.168  1.00 89.06           N  
ATOM   1360  CA  ARG A 170     -19.531  11.352   4.066  1.00 89.06           C  
ATOM   1361  C   ARG A 170     -19.016   9.922   4.164  1.00 89.06           C  
ATOM   1362  CB  ARG A 170     -19.141  11.961   2.721  1.00 89.06           C  
ATOM   1363  O   ARG A 170     -17.859   9.695   4.535  1.00 89.06           O  
ATOM   1364  CG  ARG A 170     -19.688  13.359   2.496  1.00 89.06           C  
ATOM   1365  CD  ARG A 170     -21.203  13.352   2.309  1.00 89.06           C  
ATOM   1366  NE  ARG A 170     -21.719  14.695   2.057  1.00 89.06           N  
ATOM   1367  NH1 ARG A 170     -22.328  15.094   4.246  1.00 89.06           N  
ATOM   1368  NH2 ARG A 170     -22.688  16.688   2.641  1.00 89.06           N  
ATOM   1369  CZ  ARG A 170     -22.250  15.492   2.982  1.00 89.06           C  
ATOM   1370  N   ILE A 171     -19.922   9.000   3.812  1.00 90.38           N  
ATOM   1371  CA  ILE A 171     -19.578   7.582   3.799  1.00 90.38           C  
ATOM   1372  C   ILE A 171     -19.859   6.996   2.418  1.00 90.38           C  
ATOM   1373  CB  ILE A 171     -20.359   6.801   4.883  1.00 90.38           C  
ATOM   1374  O   ILE A 171     -21.000   7.055   1.931  1.00 90.38           O  
ATOM   1375  CG1 ILE A 171     -20.062   7.379   6.270  1.00 90.38           C  
ATOM   1376  CG2 ILE A 171     -20.000   5.309   4.828  1.00 90.38           C  
ATOM   1377  CD1 ILE A 171     -20.938   6.809   7.379  1.00 90.38           C  
ATOM   1378  N   PHE A 172     -18.844   6.543   1.771  1.00 89.88           N  
ATOM   1379  CA  PHE A 172     -18.922   5.855   0.487  1.00 89.88           C  
ATOM   1380  C   PHE A 172     -18.844   4.344   0.676  1.00 89.88           C  
ATOM   1381  CB  PHE A 172     -17.797   6.324  -0.446  1.00 89.88           C  
ATOM   1382  O   PHE A 172     -17.766   3.754   0.558  1.00 89.88           O  
ATOM   1383  CG  PHE A 172     -17.719   7.820  -0.582  1.00 89.88           C  
ATOM   1384  CD1 PHE A 172     -18.344   8.477  -1.637  1.00 89.88           C  
ATOM   1385  CD2 PHE A 172     -17.016   8.578   0.346  1.00 89.88           C  
ATOM   1386  CE1 PHE A 172     -18.266   9.859  -1.766  1.00 89.88           C  
ATOM   1387  CE2 PHE A 172     -16.922   9.961   0.224  1.00 89.88           C  
ATOM   1388  CZ  PHE A 172     -17.547  10.602  -0.833  1.00 89.88           C  
ATOM   1389  N   ALA A 173     -19.969   3.707   0.920  1.00 87.69           N  
ATOM   1390  CA  ALA A 173     -20.047   2.291   1.273  1.00 87.69           C  
ATOM   1391  C   ALA A 173     -19.969   1.411   0.029  1.00 87.69           C  
ATOM   1392  CB  ALA A 173     -21.312   2.000   2.057  1.00 87.69           C  
ATOM   1393  O   ALA A 173     -20.359   1.834  -1.061  1.00 87.69           O  
ATOM   1394  N   ASN A 174     -19.391   0.184   0.229  1.00 85.25           N  
ATOM   1395  CA  ASN A 174     -19.297  -0.792  -0.850  1.00 85.25           C  
ATOM   1396  C   ASN A 174     -18.719  -0.166  -2.121  1.00 85.25           C  
ATOM   1397  CB  ASN A 174     -20.656  -1.425  -1.133  1.00 85.25           C  
ATOM   1398  O   ASN A 174     -19.281  -0.351  -3.207  1.00 85.25           O  
ATOM   1399  CG  ASN A 174     -21.156  -2.285   0.014  1.00 85.25           C  
ATOM   1400  ND2 ASN A 174     -22.453  -2.234   0.276  1.00 85.25           N  
ATOM   1401  OD1 ASN A 174     -20.375  -2.990   0.659  1.00 85.25           O  
ATOM   1402  N   ALA A 175     -17.719   0.605  -1.901  1.00 90.12           N  
ATOM   1403  CA  ALA A 175     -17.125   1.372  -3.002  1.00 90.12           C  
ATOM   1404  C   ALA A 175     -16.531   0.448  -4.055  1.00 90.12           C  
ATOM   1405  CB  ALA A 175     -16.078   2.338  -2.477  1.00 90.12           C  
ATOM   1406  O   ALA A 175     -16.578   0.747  -5.250  1.00 90.12           O  
ATOM   1407  N   HIS A 176     -15.977  -0.682  -3.639  1.00 91.56           N  
ATOM   1408  CA  HIS A 176     -15.352  -1.640  -4.539  1.00 91.56           C  
ATOM   1409  C   HIS A 176     -15.703  -3.072  -4.156  1.00 91.56           C  
ATOM   1410  CB  HIS A 176     -13.828  -1.456  -4.539  1.00 91.56           C  
ATOM   1411  O   HIS A 176     -16.125  -3.332  -3.029  1.00 91.56           O  
ATOM   1412  CG  HIS A 176     -13.367  -0.302  -5.367  1.00 91.56           C  
ATOM   1413  CD2 HIS A 176     -13.281   1.020  -5.086  1.00 91.56           C  
ATOM   1414  ND1 HIS A 176     -12.914  -0.448  -6.664  1.00 91.56           N  
ATOM   1415  CE1 HIS A 176     -12.578   0.737  -7.141  1.00 91.56           C  
ATOM   1416  NE2 HIS A 176     -12.789   1.645  -6.203  1.00 91.56           N  
ATOM   1417  N   THR A 177     -15.625  -3.895  -5.152  1.00 84.62           N  
ATOM   1418  CA  THR A 177     -15.812  -5.324  -4.930  1.00 84.62           C  
ATOM   1419  C   THR A 177     -14.570  -5.945  -4.305  1.00 84.62           C  
ATOM   1420  CB  THR A 177     -16.156  -6.055  -6.242  1.00 84.62           C  
ATOM   1421  O   THR A 177     -14.672  -6.828  -3.447  1.00 84.62           O  
ATOM   1422  CG2 THR A 177     -16.531  -7.504  -5.980  1.00 84.62           C  
ATOM   1423  OG1 THR A 177     -17.250  -5.391  -6.883  1.00 84.62           O  
ATOM   1424  N   TYR A 178     -13.500  -5.426  -4.750  1.00 85.56           N  
ATOM   1425  CA  TYR A 178     -12.227  -5.938  -4.262  1.00 85.56           C  
ATOM   1426  C   TYR A 178     -11.547  -4.922  -3.355  1.00 85.56           C  
ATOM   1427  CB  TYR A 178     -11.305  -6.301  -5.430  1.00 85.56           C  
ATOM   1428  O   TYR A 178     -12.055  -3.816  -3.154  1.00 85.56           O  
ATOM   1429  CG  TYR A 178     -11.906  -7.305  -6.387  1.00 85.56           C  
ATOM   1430  CD1 TYR A 178     -11.938  -8.656  -6.070  1.00 85.56           C  
ATOM   1431  CD2 TYR A 178     -12.430  -6.898  -7.605  1.00 85.56           C  
ATOM   1432  CE1 TYR A 178     -12.492  -9.586  -6.949  1.00 85.56           C  
ATOM   1433  CE2 TYR A 178     -12.984  -7.816  -8.492  1.00 85.56           C  
ATOM   1434  OH  TYR A 178     -13.547 -10.070  -9.031  1.00 85.56           O  
ATOM   1435  CZ  TYR A 178     -13.008  -9.156  -8.156  1.00 85.56           C  
ATOM   1436  N   HIS A 179     -10.469  -5.324  -2.744  1.00 88.25           N  
ATOM   1437  CA  HIS A 179      -9.789  -4.512  -1.743  1.00 88.25           C  
ATOM   1438  C   HIS A 179      -9.289  -3.201  -2.342  1.00 88.25           C  
ATOM   1439  CB  HIS A 179      -8.617  -5.285  -1.129  1.00 88.25           C  
ATOM   1440  O   HIS A 179      -8.648  -3.199  -3.395  1.00 88.25           O  
ATOM   1441  CG  HIS A 179      -7.426  -5.379  -2.025  1.00 88.25           C  
ATOM   1442  CD2 HIS A 179      -6.262  -4.691  -2.029  1.00 88.25           C  
ATOM   1443  ND1 HIS A 179      -7.352  -6.273  -3.074  1.00 88.25           N  
ATOM   1444  CE1 HIS A 179      -6.191  -6.129  -3.686  1.00 88.25           C  
ATOM   1445  NE2 HIS A 179      -5.508  -5.176  -3.072  1.00 88.25           N  
ATOM   1446  N   ILE A 180      -9.641  -2.166  -1.714  1.00 94.44           N  
ATOM   1447  CA  ILE A 180      -9.203  -0.852  -2.166  1.00 94.44           C  
ATOM   1448  C   ILE A 180      -7.727  -0.653  -1.819  1.00 94.44           C  
ATOM   1449  CB  ILE A 180     -10.055   0.275  -1.544  1.00 94.44           C  
ATOM   1450  O   ILE A 180      -7.352  -0.672  -0.645  1.00 94.44           O  
ATOM   1451  CG1 ILE A 180     -11.531   0.103  -1.928  1.00 94.44           C  
ATOM   1452  CG2 ILE A 180      -9.531   1.649  -1.975  1.00 94.44           C  
ATOM   1453  CD1 ILE A 180     -12.477   1.021  -1.170  1.00 94.44           C  
ATOM   1454  N   ASN A 181      -6.984  -0.414  -2.854  1.00 94.19           N  
ATOM   1455  CA  ASN A 181      -5.547  -0.309  -2.617  1.00 94.19           C  
ATOM   1456  C   ASN A 181      -5.051   1.122  -2.803  1.00 94.19           C  
ATOM   1457  CB  ASN A 181      -4.781  -1.260  -3.537  1.00 94.19           C  
ATOM   1458  O   ASN A 181      -3.922   1.445  -2.430  1.00 94.19           O  
ATOM   1459  CG  ASN A 181      -5.062  -1.007  -5.004  1.00 94.19           C  
ATOM   1460  ND2 ASN A 181      -5.055  -2.068  -5.805  1.00 94.19           N  
ATOM   1461  OD1 ASN A 181      -5.289   0.134  -5.418  1.00 94.19           O  
ATOM   1462  N   SER A 182      -5.902   1.949  -3.391  1.00 96.94           N  
ATOM   1463  CA  SER A 182      -5.453   3.316  -3.635  1.00 96.94           C  
ATOM   1464  C   SER A 182      -6.605   4.309  -3.504  1.00 96.94           C  
ATOM   1465  CB  SER A 182      -4.828   3.434  -5.027  1.00 96.94           C  
ATOM   1466  O   SER A 182      -7.746   3.992  -3.848  1.00 96.94           O  
ATOM   1467  OG  SER A 182      -3.723   2.553  -5.156  1.00 96.94           O  
ATOM   1468  N   ILE A 183      -6.320   5.430  -2.994  1.00 98.12           N  
ATOM   1469  CA  ILE A 183      -7.160   6.617  -3.029  1.00 98.12           C  
ATOM   1470  C   ILE A 183      -6.305   7.852  -3.316  1.00 98.12           C  
ATOM   1471  CB  ILE A 183      -7.938   6.805  -1.706  1.00 98.12           C  
ATOM   1472  O   ILE A 183      -5.188   7.965  -2.812  1.00 98.12           O  
ATOM   1473  CG1 ILE A 183      -6.965   6.910  -0.527  1.00 98.12           C  
ATOM   1474  CG2 ILE A 183      -8.930   5.652  -1.496  1.00 98.12           C  
ATOM   1475  CD1 ILE A 183      -7.625   7.309   0.786  1.00 98.12           C  
ATOM   1476  N   SER A 184      -6.812   8.695  -4.160  1.00 98.31           N  
ATOM   1477  CA  SER A 184      -6.070   9.891  -4.547  1.00 98.31           C  
ATOM   1478  C   SER A 184      -7.008  11.070  -4.785  1.00 98.31           C  
ATOM   1479  CB  SER A 184      -5.238   9.625  -5.801  1.00 98.31           C  
ATOM   1480  O   SER A 184      -8.008  10.938  -5.492  1.00 98.31           O  
ATOM   1481  OG  SER A 184      -4.453  10.758  -6.133  1.00 98.31           O  
ATOM   1482  N   ILE A 185      -6.621  12.125  -4.195  1.00 97.94           N  
ATOM   1483  CA  ILE A 185      -7.418  13.336  -4.344  1.00 97.94           C  
ATOM   1484  C   ILE A 185      -7.012  14.078  -5.617  1.00 97.94           C  
ATOM   1485  CB  ILE A 185      -7.270  14.266  -3.115  1.00 97.94           C  
ATOM   1486  O   ILE A 185      -5.820  14.211  -5.910  1.00 97.94           O  
ATOM   1487  CG1 ILE A 185      -7.730  13.547  -1.843  1.00 97.94           C  
ATOM   1488  CG2 ILE A 185      -8.055  15.562  -3.322  1.00 97.94           C  
ATOM   1489  CD1 ILE A 185      -7.512  14.344  -0.565  1.00 97.94           C  
ATOM   1490  N   ASN A 186      -8.023  14.562  -6.312  1.00 98.00           N  
ATOM   1491  CA  ASN A 186      -7.793  15.305  -7.543  1.00 98.00           C  
ATOM   1492  C   ASN A 186      -7.305  16.719  -7.258  1.00 98.00           C  
ATOM   1493  CB  ASN A 186      -9.062  15.344  -8.398  1.00 98.00           C  
ATOM   1494  O   ASN A 186      -7.527  17.250  -6.168  1.00 98.00           O  
ATOM   1495  CG  ASN A 186      -8.781  15.695  -9.844  1.00 98.00           C  
ATOM   1496  ND2 ASN A 186      -9.688  15.297 -10.734  1.00 98.00           N  
ATOM   1497  OD1 ASN A 186      -7.762  16.312 -10.164  1.00 98.00           O  
ATOM   1498  N   SER A 187      -6.672  17.266  -8.203  1.00 96.50           N  
ATOM   1499  CA  SER A 187      -6.160  18.641  -8.070  1.00 96.50           C  
ATOM   1500  C   SER A 187      -7.297  19.641  -8.000  1.00 96.50           C  
ATOM   1501  CB  SER A 187      -5.234  18.969  -9.242  1.00 96.50           C  
ATOM   1502  O   SER A 187      -7.102  20.781  -7.539  1.00 96.50           O  
ATOM   1503  OG  SER A 187      -5.914  18.844 -10.477  1.00 96.50           O  
ATOM   1504  N   ASP A 188      -8.469  19.328  -8.414  1.00 95.69           N  
ATOM   1505  CA  ASP A 188      -9.625  20.203  -8.336  1.00 95.69           C  
ATOM   1506  C   ASP A 188     -10.203  20.234  -6.922  1.00 95.69           C  
ATOM   1507  CB  ASP A 188     -10.703  19.766  -9.328  1.00 95.69           C  
ATOM   1508  O   ASP A 188     -10.992  21.125  -6.590  1.00 95.69           O  
ATOM   1509  CG  ASP A 188     -11.266  18.391  -9.031  1.00 95.69           C  
ATOM   1510  OD1 ASP A 188     -11.000  17.844  -7.938  1.00 95.69           O  
ATOM   1511  OD2 ASP A 188     -11.969  17.828  -9.898  1.00 95.69           O  
ATOM   1512  N   TYR A 189      -9.852  19.266  -6.094  1.00 95.00           N  
ATOM   1513  CA  TYR A 189     -10.281  19.125  -4.707  1.00 95.00           C  
ATOM   1514  C   TYR A 189     -11.789  18.922  -4.621  1.00 95.00           C  
ATOM   1515  CB  TYR A 189      -9.859  20.344  -3.889  1.00 95.00           C  
ATOM   1516  O   TYR A 189     -12.414  19.297  -3.619  1.00 95.00           O  
ATOM   1517  CG  TYR A 189      -8.375  20.578  -3.865  1.00 95.00           C  
ATOM   1518  CD1 TYR A 189      -7.508  19.641  -3.305  1.00 95.00           C  
ATOM   1519  CD2 TYR A 189      -7.824  21.734  -4.402  1.00 95.00           C  
ATOM   1520  CE1 TYR A 189      -6.133  19.844  -3.277  1.00 95.00           C  
ATOM   1521  CE2 TYR A 189      -6.449  21.953  -4.383  1.00 95.00           C  
ATOM   1522  OH  TYR A 189      -4.254  21.219  -3.799  1.00 95.00           O  
ATOM   1523  CZ  TYR A 189      -5.613  21.016  -3.820  1.00 95.00           C  
ATOM   1524  N   GLU A 190     -12.406  18.469  -5.684  1.00 95.69           N  
ATOM   1525  CA  GLU A 190     -13.836  18.156  -5.734  1.00 95.69           C  
ATOM   1526  C   GLU A 190     -14.055  16.672  -5.977  1.00 95.69           C  
ATOM   1527  CB  GLU A 190     -14.531  18.969  -6.820  1.00 95.69           C  
ATOM   1528  O   GLU A 190     -15.070  16.109  -5.559  1.00 95.69           O  
ATOM   1529  CG  GLU A 190     -14.555  20.469  -6.539  1.00 95.69           C  
ATOM   1530  CD  GLU A 190     -15.328  21.266  -7.578  1.00 95.69           C  
ATOM   1531  OE1 GLU A 190     -15.484  22.500  -7.410  1.00 95.69           O  
ATOM   1532  OE2 GLU A 190     -15.789  20.656  -8.570  1.00 95.69           O  
ATOM   1533  N   THR A 191     -13.133  16.078  -6.688  1.00 97.38           N  
ATOM   1534  CA  THR A 191     -13.242  14.664  -7.043  1.00 97.38           C  
ATOM   1535  C   THR A 191     -12.047  13.883  -6.508  1.00 97.38           C  
ATOM   1536  CB  THR A 191     -13.336  14.477  -8.570  1.00 97.38           C  
ATOM   1537  O   THR A 191     -11.016  14.461  -6.168  1.00 97.38           O  
ATOM   1538  CG2 THR A 191     -14.586  15.156  -9.125  1.00 97.38           C  
ATOM   1539  OG1 THR A 191     -12.180  15.039  -9.188  1.00 97.38           O  
ATOM   1540  N   TYR A 192     -12.172  12.625  -6.340  1.00 97.81           N  
ATOM   1541  CA  TYR A 192     -11.094  11.711  -5.965  1.00 97.81           C  
ATOM   1542  C   TYR A 192     -11.266  10.359  -6.641  1.00 97.81           C  
ATOM   1543  CB  TYR A 192     -11.047  11.531  -4.445  1.00 97.81           C  
ATOM   1544  O   TYR A 192     -12.352  10.031  -7.121  1.00 97.81           O  
ATOM   1545  CG  TYR A 192     -12.180  10.703  -3.895  1.00 97.81           C  
ATOM   1546  CD1 TYR A 192     -13.430  11.266  -3.645  1.00 97.81           C  
ATOM   1547  CD2 TYR A 192     -12.008   9.352  -3.623  1.00 97.81           C  
ATOM   1548  CE1 TYR A 192     -14.477  10.508  -3.137  1.00 97.81           C  
ATOM   1549  CE2 TYR A 192     -13.047   8.578  -3.115  1.00 97.81           C  
ATOM   1550  OH  TYR A 192     -15.305   8.406  -2.373  1.00 97.81           O  
ATOM   1551  CZ  TYR A 192     -14.273   9.164  -2.877  1.00 97.81           C  
ATOM   1552  N   LEU A 193     -10.219   9.641  -6.805  1.00 97.81           N  
ATOM   1553  CA  LEU A 193     -10.312   8.312  -7.402  1.00 97.81           C  
ATOM   1554  C   LEU A 193     -10.008   7.234  -6.367  1.00 97.81           C  
ATOM   1555  CB  LEU A 193      -9.352   8.188  -8.586  1.00 97.81           C  
ATOM   1556  O   LEU A 193      -9.281   7.480  -5.398  1.00 97.81           O  
ATOM   1557  CG  LEU A 193      -7.855   8.234  -8.258  1.00 97.81           C  
ATOM   1558  CD1 LEU A 193      -7.379   6.867  -7.781  1.00 97.81           C  
ATOM   1559  CD2 LEU A 193      -7.055   8.695  -9.469  1.00 97.81           C  
ATOM   1560  N   SER A 194     -10.586   6.121  -6.488  1.00 98.00           N  
ATOM   1561  CA  SER A 194     -10.297   4.895  -5.754  1.00 98.00           C  
ATOM   1562  C   SER A 194     -10.055   3.729  -6.703  1.00 98.00           C  
ATOM   1563  CB  SER A 194     -11.453   4.559  -4.805  1.00 98.00           C  
ATOM   1564  O   SER A 194     -10.680   3.641  -7.762  1.00 98.00           O  
ATOM   1565  OG  SER A 194     -12.641   4.305  -5.527  1.00 98.00           O  
ATOM   1566  N   ALA A 195      -9.102   2.900  -6.316  1.00 97.31           N  
ATOM   1567  CA  ALA A 195      -8.742   1.780  -7.184  1.00 97.31           C  
ATOM   1568  C   ALA A 195      -8.695   0.474  -6.395  1.00 97.31           C  
ATOM   1569  CB  ALA A 195      -7.398   2.039  -7.859  1.00 97.31           C  
ATOM   1570  O   ALA A 195      -8.266   0.453  -5.238  1.00 97.31           O  
ATOM   1571  N   ASP A 196      -9.211  -0.554  -6.973  1.00 95.31           N  
ATOM   1572  CA  ASP A 196      -8.961  -1.920  -6.523  1.00 95.31           C  
ATOM   1573  C   ASP A 196      -8.141  -2.695  -7.555  1.00 95.31           C  
ATOM   1574  CB  ASP A 196     -10.281  -2.645  -6.246  1.00 95.31           C  
ATOM   1575  O   ASP A 196      -7.492  -2.100  -8.414  1.00 95.31           O  
ATOM   1576  CG  ASP A 196     -11.125  -2.836  -7.492  1.00 95.31           C  
ATOM   1577  OD1 ASP A 196     -10.562  -2.898  -8.609  1.00 95.31           O  
ATOM   1578  OD2 ASP A 196     -12.367  -2.924  -7.359  1.00 95.31           O  
ATOM   1579  N   ASP A 197      -8.117  -3.936  -7.512  1.00 92.94           N  
ATOM   1580  CA  ASP A 197      -7.270  -4.758  -8.367  1.00 92.94           C  
ATOM   1581  C   ASP A 197      -7.734  -4.691  -9.820  1.00 92.94           C  
ATOM   1582  CB  ASP A 197      -7.262  -6.211  -7.887  1.00 92.94           C  
ATOM   1583  O   ASP A 197      -6.949  -4.941 -10.742  1.00 92.94           O  
ATOM   1584  CG  ASP A 197      -6.520  -6.395  -6.574  1.00 92.94           C  
ATOM   1585  OD1 ASP A 197      -5.969  -5.406  -6.043  1.00 92.94           O  
ATOM   1586  OD2 ASP A 197      -6.477  -7.539  -6.074  1.00 92.94           O  
ATOM   1587  N   LEU A 198      -8.984  -4.301 -10.000  1.00 94.31           N  
ATOM   1588  CA  LEU A 198      -9.531  -4.484 -11.344  1.00 94.31           C  
ATOM   1589  C   LEU A 198     -10.156  -3.191 -11.859  1.00 94.31           C  
ATOM   1590  CB  LEU A 198     -10.570  -5.605 -11.352  1.00 94.31           C  
ATOM   1591  O   LEU A 198     -10.383  -3.043 -13.062  1.00 94.31           O  
ATOM   1592  CG  LEU A 198     -10.070  -6.996 -10.945  1.00 94.31           C  
ATOM   1593  CD1 LEU A 198     -11.219  -8.000 -10.992  1.00 94.31           C  
ATOM   1594  CD2 LEU A 198      -8.930  -7.438 -11.859  1.00 94.31           C  
ATOM   1595  N   ARG A 199     -10.422  -2.281 -11.000  1.00 95.44           N  
ATOM   1596  CA  ARG A 199     -11.172  -1.108 -11.422  1.00 95.44           C  
ATOM   1597  C   ARG A 199     -10.641   0.157 -10.758  1.00 95.44           C  
ATOM   1598  CB  ARG A 199     -12.664  -1.279 -11.094  1.00 95.44           C  
ATOM   1599  O   ARG A 199     -10.062   0.098  -9.672  1.00 95.44           O  
ATOM   1600  CG  ARG A 199     -13.336  -2.398 -11.875  1.00 95.44           C  
ATOM   1601  CD  ARG A 199     -14.805  -2.545 -11.492  1.00 95.44           C  
ATOM   1602  NE  ARG A 199     -15.445  -3.629 -12.227  1.00 95.44           N  
ATOM   1603  NH1 ARG A 199     -17.547  -3.238 -11.367  1.00 95.44           N  
ATOM   1604  NH2 ARG A 199     -17.219  -4.938 -12.867  1.00 95.44           N  
ATOM   1605  CZ  ARG A 199     -16.734  -3.932 -12.156  1.00 95.44           C  
ATOM   1606  N   ILE A 200     -10.875   1.258 -11.438  1.00 97.12           N  
ATOM   1607  CA  ILE A 200     -10.688   2.600 -10.898  1.00 97.12           C  
ATOM   1608  C   ILE A 200     -11.992   3.387 -11.000  1.00 97.12           C  
ATOM   1609  CB  ILE A 200      -9.555   3.346 -11.633  1.00 97.12           C  
ATOM   1610  O   ILE A 200     -12.578   3.492 -12.078  1.00 97.12           O  
ATOM   1611  CG1 ILE A 200      -8.250   2.533 -11.578  1.00 97.12           C  
ATOM   1612  CG2 ILE A 200      -9.352   4.742 -11.039  1.00 97.12           C  
ATOM   1613  CD1 ILE A 200      -7.086   3.182 -12.305  1.00 97.12           C  
ATOM   1614  N   ASN A 201     -12.398   3.881  -9.914  1.00 96.88           N  
ATOM   1615  CA  ASN A 201     -13.625   4.676  -9.844  1.00 96.88           C  
ATOM   1616  C   ASN A 201     -13.320   6.141  -9.539  1.00 96.88           C  
ATOM   1617  CB  ASN A 201     -14.578   4.098  -8.797  1.00 96.88           C  
ATOM   1618  O   ASN A 201     -12.438   6.441  -8.742  1.00 96.88           O  
ATOM   1619  CG  ASN A 201     -15.070   2.709  -9.148  1.00 96.88           C  
ATOM   1620  ND2 ASN A 201     -15.406   1.922  -8.133  1.00 96.88           N  
ATOM   1621  OD1 ASN A 201     -15.141   2.346 -10.328  1.00 96.88           O  
ATOM   1622  N   LEU A 202     -14.039   6.957 -10.203  1.00 97.06           N  
ATOM   1623  CA  LEU A 202     -14.023   8.391  -9.938  1.00 97.06           C  
ATOM   1624  C   LEU A 202     -15.211   8.805  -9.078  1.00 97.06           C  
ATOM   1625  CB  LEU A 202     -14.023   9.180 -11.250  1.00 97.06           C  
ATOM   1626  O   LEU A 202     -16.359   8.477  -9.398  1.00 97.06           O  
ATOM   1627  CG  LEU A 202     -13.930  10.703 -11.125  1.00 97.06           C  
ATOM   1628  CD1 LEU A 202     -12.555  11.109 -10.617  1.00 97.06           C  
ATOM   1629  CD2 LEU A 202     -14.234  11.367 -12.461  1.00 97.06           C  
ATOM   1630  N   TRP A 203     -14.938   9.523  -8.023  1.00 97.12           N  
ATOM   1631  CA  TRP A 203     -15.961   9.953  -7.066  1.00 97.12           C  
ATOM   1632  C   TRP A 203     -16.016  11.477  -6.969  1.00 97.12           C  
ATOM   1633  CB  TRP A 203     -15.695   9.344  -5.688  1.00 97.12           C  
ATOM   1634  O   TRP A 203     -15.008  12.148  -7.223  1.00 97.12           O  
ATOM   1635  CG  TRP A 203     -15.609   7.852  -5.684  1.00 97.12           C  
ATOM   1636  CD1 TRP A 203     -14.531   7.086  -6.039  1.00 97.12           C  
ATOM   1637  CD2 TRP A 203     -16.641   6.938  -5.312  1.00 97.12           C  
ATOM   1638  CE2 TRP A 203     -16.125   5.633  -5.465  1.00 97.12           C  
ATOM   1639  CE3 TRP A 203     -17.969   7.098  -4.867  1.00 97.12           C  
ATOM   1640  NE1 TRP A 203     -14.844   5.750  -5.910  1.00 97.12           N  
ATOM   1641  CH2 TRP A 203     -18.172   4.676  -4.750  1.00 97.12           C  
ATOM   1642  CZ2 TRP A 203     -16.891   4.492  -5.188  1.00 97.12           C  
ATOM   1643  CZ3 TRP A 203     -18.719   5.961  -4.590  1.00 97.12           C  
ATOM   1644  N   HIS A 204     -17.203  11.977  -6.676  1.00 96.38           N  
ATOM   1645  CA  HIS A 204     -17.344  13.344  -6.191  1.00 96.38           C  
ATOM   1646  C   HIS A 204     -17.406  13.383  -4.668  1.00 96.38           C  
ATOM   1647  CB  HIS A 204     -18.594  14.000  -6.789  1.00 96.38           C  
ATOM   1648  O   HIS A 204     -18.109  12.578  -4.051  1.00 96.38           O  
ATOM   1649  CG  HIS A 204     -18.609  15.484  -6.652  1.00 96.38           C  
ATOM   1650  CD2 HIS A 204     -18.359  16.469  -7.555  1.00 96.38           C  
ATOM   1651  ND1 HIS A 204     -18.922  16.125  -5.469  1.00 96.38           N  
ATOM   1652  CE1 HIS A 204     -18.859  17.438  -5.648  1.00 96.38           C  
ATOM   1653  NE2 HIS A 204     -18.516  17.672  -6.902  1.00 96.38           N  
ATOM   1654  N   LEU A 205     -16.766  14.289  -4.086  1.00 95.44           N  
ATOM   1655  CA  LEU A 205     -16.641  14.344  -2.633  1.00 95.44           C  
ATOM   1656  C   LEU A 205     -18.000  14.555  -1.970  1.00 95.44           C  
ATOM   1657  CB  LEU A 205     -15.680  15.477  -2.227  1.00 95.44           C  
ATOM   1658  O   LEU A 205     -18.203  14.148  -0.822  1.00 95.44           O  
ATOM   1659  CG  LEU A 205     -14.188  15.180  -2.371  1.00 95.44           C  
ATOM   1660  CD1 LEU A 205     -13.383  16.469  -2.301  1.00 95.44           C  
ATOM   1661  CD2 LEU A 205     -13.727  14.203  -1.298  1.00 95.44           C  
ATOM   1662  N   GLU A 206     -18.969  15.109  -2.668  1.00 93.81           N  
ATOM   1663  CA  GLU A 206     -20.266  15.438  -2.078  1.00 93.81           C  
ATOM   1664  C   GLU A 206     -21.328  14.422  -2.473  1.00 93.81           C  
ATOM   1665  CB  GLU A 206     -20.703  16.844  -2.496  1.00 93.81           C  
ATOM   1666  O   GLU A 206     -22.469  14.484  -1.988  1.00 93.81           O  
ATOM   1667  CG  GLU A 206     -19.797  17.953  -1.973  1.00 93.81           C  
ATOM   1668  CD  GLU A 206     -19.906  18.156  -0.472  1.00 93.81           C  
ATOM   1669  OE1 GLU A 206     -19.016  18.812   0.121  1.00 93.81           O  
ATOM   1670  OE2 GLU A 206     -20.906  17.672   0.116  1.00 93.81           O  
ATOM   1671  N   ILE A 207     -21.047  13.562  -3.334  1.00 93.38           N  
ATOM   1672  CA  ILE A 207     -22.000  12.555  -3.816  1.00 93.38           C  
ATOM   1673  C   ILE A 207     -21.531  11.164  -3.379  1.00 93.38           C  
ATOM   1674  CB  ILE A 207     -22.141  12.609  -5.355  1.00 93.38           C  
ATOM   1675  O   ILE A 207     -20.531  10.648  -3.879  1.00 93.38           O  
ATOM   1676  CG1 ILE A 207     -22.578  14.016  -5.797  1.00 93.38           C  
ATOM   1677  CG2 ILE A 207     -23.141  11.547  -5.840  1.00 93.38           C  
ATOM   1678  CD1 ILE A 207     -22.578  14.211  -7.309  1.00 93.38           C  
ATOM   1679  N   THR A 208     -22.281  10.531  -2.518  1.00 92.88           N  
ATOM   1680  CA  THR A 208     -21.797   9.328  -1.858  1.00 92.88           C  
ATOM   1681  C   THR A 208     -22.391   8.078  -2.512  1.00 92.88           C  
ATOM   1682  CB  THR A 208     -22.141   9.336  -0.357  1.00 92.88           C  
ATOM   1683  O   THR A 208     -21.938   6.965  -2.258  1.00 92.88           O  
ATOM   1684  CG2 THR A 208     -21.438  10.477   0.361  1.00 92.88           C  
ATOM   1685  OG1 THR A 208     -23.562   9.484  -0.197  1.00 92.88           O  
ATOM   1686  N   ASP A 209     -23.391   8.195  -3.367  1.00 90.06           N  
ATOM   1687  CA  ASP A 209     -24.094   7.020  -3.857  1.00 90.06           C  
ATOM   1688  C   ASP A 209     -23.828   6.793  -5.344  1.00 90.06           C  
ATOM   1689  CB  ASP A 209     -25.609   7.164  -3.613  1.00 90.06           C  
ATOM   1690  O   ASP A 209     -24.500   5.992  -5.988  1.00 90.06           O  
ATOM   1691  CG  ASP A 209     -26.203   8.375  -4.301  1.00 90.06           C  
ATOM   1692  OD1 ASP A 209     -25.453   9.336  -4.613  1.00 90.06           O  
ATOM   1693  OD2 ASP A 209     -27.438   8.383  -4.531  1.00 90.06           O  
ATOM   1694  N   ARG A 210     -22.875   7.578  -5.883  1.00 91.69           N  
ATOM   1695  CA  ARG A 210     -22.578   7.449  -7.309  1.00 91.69           C  
ATOM   1696  C   ARG A 210     -21.078   7.594  -7.574  1.00 91.69           C  
ATOM   1697  CB  ARG A 210     -23.359   8.492  -8.117  1.00 91.69           C  
ATOM   1698  O   ARG A 210     -20.422   8.453  -6.984  1.00 91.69           O  
ATOM   1699  CG  ARG A 210     -24.859   8.305  -8.062  1.00 91.69           C  
ATOM   1700  CD  ARG A 210     -25.594   9.359  -8.898  1.00 91.69           C  
ATOM   1701  NE  ARG A 210     -27.031   9.180  -8.844  1.00 91.69           N  
ATOM   1702  NH1 ARG A 210     -27.500  10.906 -10.312  1.00 91.69           N  
ATOM   1703  NH2 ARG A 210     -29.203   9.672  -9.406  1.00 91.69           N  
ATOM   1704  CZ  ARG A 210     -27.906   9.914  -9.523  1.00 91.69           C  
ATOM   1705  N   SER A 211     -20.625   6.703  -8.430  1.00 94.12           N  
ATOM   1706  CA  SER A 211     -19.250   6.766  -8.914  1.00 94.12           C  
ATOM   1707  C   SER A 211     -19.172   6.430 -10.398  1.00 94.12           C  
ATOM   1708  CB  SER A 211     -18.359   5.812  -8.117  1.00 94.12           C  
ATOM   1709  O   SER A 211     -20.141   5.930 -10.977  1.00 94.12           O  
ATOM   1710  OG  SER A 211     -18.703   4.461  -8.383  1.00 94.12           O  
ATOM   1711  N   PHE A 212     -18.078   6.824 -11.000  1.00 93.88           N  
ATOM   1712  CA  PHE A 212     -17.828   6.512 -12.398  1.00 93.88           C  
ATOM   1713  C   PHE A 212     -16.656   5.559 -12.539  1.00 93.88           C  
ATOM   1714  CB  PHE A 212     -17.578   7.793 -13.195  1.00 93.88           C  
ATOM   1715  O   PHE A 212     -15.547   5.863 -12.086  1.00 93.88           O  
ATOM   1716  CG  PHE A 212     -18.734   8.758 -13.188  1.00 93.88           C  
ATOM   1717  CD1 PHE A 212     -19.781   8.617 -14.086  1.00 93.88           C  
ATOM   1718  CD2 PHE A 212     -18.766   9.812 -12.281  1.00 93.88           C  
ATOM   1719  CE1 PHE A 212     -20.844   9.508 -14.078  1.00 93.88           C  
ATOM   1720  CE2 PHE A 212     -19.828  10.703 -12.273  1.00 93.88           C  
ATOM   1721  CZ  PHE A 212     -20.875  10.555 -13.172  1.00 93.88           C  
ATOM   1722  N   ASN A 213     -16.969   4.406 -13.102  1.00 93.94           N  
ATOM   1723  CA  ASN A 213     -15.898   3.482 -13.438  1.00 93.94           C  
ATOM   1724  C   ASN A 213     -15.094   3.965 -14.648  1.00 93.94           C  
ATOM   1725  CB  ASN A 213     -16.453   2.080 -13.695  1.00 93.94           C  
ATOM   1726  O   ASN A 213     -15.594   3.943 -15.773  1.00 93.94           O  
ATOM   1727  CG  ASN A 213     -15.367   1.035 -13.836  1.00 93.94           C  
ATOM   1728  ND2 ASN A 213     -15.320   0.098 -12.898  1.00 93.94           N  
ATOM   1729  OD1 ASN A 213     -14.570   1.070 -14.781  1.00 93.94           O  
ATOM   1730  N   ILE A 214     -13.875   4.324 -14.453  1.00 95.25           N  
ATOM   1731  CA  ILE A 214     -13.133   4.957 -15.539  1.00 95.25           C  
ATOM   1732  C   ILE A 214     -12.078   3.986 -16.078  1.00 95.25           C  
ATOM   1733  CB  ILE A 214     -12.461   6.270 -15.070  1.00 95.25           C  
ATOM   1734  O   ILE A 214     -11.570   4.164 -17.188  1.00 95.25           O  
ATOM   1735  CG1 ILE A 214     -11.617   6.023 -13.820  1.00 95.25           C  
ATOM   1736  CG2 ILE A 214     -13.516   7.352 -14.820  1.00 95.25           C  
ATOM   1737  CD1 ILE A 214     -10.797   7.230 -13.375  1.00 95.25           C  
ATOM   1738  N   VAL A 215     -11.703   2.990 -15.344  1.00 95.81           N  
ATOM   1739  CA  VAL A 215     -10.844   1.901 -15.805  1.00 95.81           C  
ATOM   1740  C   VAL A 215     -11.438   0.561 -15.375  1.00 95.81           C  
ATOM   1741  CB  VAL A 215      -9.406   2.049 -15.273  1.00 95.81           C  
ATOM   1742  O   VAL A 215     -11.828   0.393 -14.211  1.00 95.81           O  
ATOM   1743  CG1 VAL A 215      -8.547   0.854 -15.688  1.00 95.81           C  
ATOM   1744  CG2 VAL A 215      -8.781   3.354 -15.766  1.00 95.81           C  
ATOM   1745  N   ASP A 216     -11.531  -0.365 -16.219  1.00 93.81           N  
ATOM   1746  CA  ASP A 216     -12.008  -1.723 -15.977  1.00 93.81           C  
ATOM   1747  C   ASP A 216     -11.188  -2.746 -16.750  1.00 93.81           C  
ATOM   1748  CB  ASP A 216     -13.492  -1.850 -16.344  1.00 93.81           C  
ATOM   1749  O   ASP A 216     -11.281  -2.834 -17.969  1.00 93.81           O  
ATOM   1750  CG  ASP A 216     -14.117  -3.141 -15.859  1.00 93.81           C  
ATOM   1751  OD1 ASP A 216     -13.375  -4.098 -15.539  1.00 93.81           O  
ATOM   1752  OD2 ASP A 216     -15.359  -3.205 -15.789  1.00 93.81           O  
ATOM   1753  N   ILE A 217     -10.414  -3.490 -15.977  1.00 92.56           N  
ATOM   1754  CA  ILE A 217      -9.562  -4.465 -16.656  1.00 92.56           C  
ATOM   1755  C   ILE A 217     -10.023  -5.879 -16.312  1.00 92.56           C  
ATOM   1756  CB  ILE A 217      -8.078  -4.273 -16.266  1.00 92.56           C  
ATOM   1757  O   ILE A 217      -9.281  -6.844 -16.516  1.00 92.56           O  
ATOM   1758  CG1 ILE A 217      -7.879  -4.496 -14.766  1.00 92.56           C  
ATOM   1759  CG2 ILE A 217      -7.582  -2.889 -16.688  1.00 92.56           C  
ATOM   1760  CD1 ILE A 217      -6.418  -4.566 -14.336  1.00 92.56           C  
ATOM   1761  N   LYS A 218     -11.164  -6.008 -15.742  1.00 89.50           N  
ATOM   1762  CA  LYS A 218     -11.734  -7.312 -15.422  1.00 89.50           C  
ATOM   1763  C   LYS A 218     -11.984  -8.125 -16.688  1.00 89.50           C  
ATOM   1764  CB  LYS A 218     -13.039  -7.148 -14.633  1.00 89.50           C  
ATOM   1765  O   LYS A 218     -12.719  -7.691 -17.578  1.00 89.50           O  
ATOM   1766  CG  LYS A 218     -13.656  -8.461 -14.180  1.00 89.50           C  
ATOM   1767  CD  LYS A 218     -14.961  -8.242 -13.438  1.00 89.50           C  
ATOM   1768  CE  LYS A 218     -15.633  -9.555 -13.078  1.00 89.50           C  
ATOM   1769  NZ  LYS A 218     -16.953  -9.344 -12.391  1.00 89.50           N  
ATOM   1770  N   PRO A 219     -11.484  -9.328 -16.766  1.00 87.69           N  
ATOM   1771  CA  PRO A 219     -11.781 -10.203 -17.891  1.00 87.69           C  
ATOM   1772  C   PRO A 219     -13.148 -10.883 -17.781  1.00 87.69           C  
ATOM   1773  CB  PRO A 219     -10.656 -11.242 -17.844  1.00 87.69           C  
ATOM   1774  O   PRO A 219     -13.789 -10.805 -16.734  1.00 87.69           O  
ATOM   1775  CG  PRO A 219     -10.281 -11.336 -16.406  1.00 87.69           C  
ATOM   1776  CD  PRO A 219     -10.539 -10.000 -15.758  1.00 87.69           C  
ATOM   1777  N   ALA A 220     -13.578 -11.469 -18.875  1.00 83.75           N  
ATOM   1778  CA  ALA A 220     -14.828 -12.211 -18.875  1.00 83.75           C  
ATOM   1779  C   ALA A 220     -14.766 -13.383 -17.891  1.00 83.75           C  
ATOM   1780  CB  ALA A 220     -15.164 -12.711 -20.281  1.00 83.75           C  
ATOM   1781  O   ALA A 220     -15.703 -13.625 -17.141  1.00 83.75           O  
ATOM   1782  N   ASN A 221     -13.586 -14.016 -17.969  1.00 79.94           N  
ATOM   1783  CA  ASN A 221     -13.289 -15.102 -17.031  1.00 79.94           C  
ATOM   1784  C   ASN A 221     -12.055 -14.797 -16.203  1.00 79.94           C  
ATOM   1785  CB  ASN A 221     -13.117 -16.422 -17.781  1.00 79.94           C  
ATOM   1786  O   ASN A 221     -11.000 -14.445 -16.750  1.00 79.94           O  
ATOM   1787  CG  ASN A 221     -14.344 -16.812 -18.578  1.00 79.94           C  
ATOM   1788  ND2 ASN A 221     -14.133 -17.234 -19.828  1.00 79.94           N  
ATOM   1789  OD1 ASN A 221     -15.477 -16.719 -18.094  1.00 79.94           O  
ATOM   1790  N   MET A 222     -12.172 -14.797 -14.891  1.00 83.38           N  
ATOM   1791  CA  MET A 222     -11.102 -14.445 -13.961  1.00 83.38           C  
ATOM   1792  C   MET A 222      -9.852 -15.273 -14.234  1.00 83.38           C  
ATOM   1793  CB  MET A 222     -11.555 -14.641 -12.516  1.00 83.38           C  
ATOM   1794  O   MET A 222      -8.734 -14.852 -13.914  1.00 83.38           O  
ATOM   1795  CG  MET A 222     -12.516 -13.570 -12.023  1.00 83.38           C  
ATOM   1796  SD  MET A 222     -11.789 -11.891 -12.094  1.00 83.38           S  
ATOM   1797  CE  MET A 222     -10.594 -12.000 -10.734  1.00 83.38           C  
ATOM   1798  N   GLU A 223     -10.016 -16.453 -14.805  1.00 80.19           N  
ATOM   1799  CA  GLU A 223      -8.875 -17.312 -15.141  1.00 80.19           C  
ATOM   1800  C   GLU A 223      -8.008 -16.672 -16.219  1.00 80.19           C  
ATOM   1801  CB  GLU A 223      -9.359 -18.688 -15.594  1.00 80.19           C  
ATOM   1802  O   GLU A 223      -6.848 -17.047 -16.391  1.00 80.19           O  
ATOM   1803  CG  GLU A 223     -10.273 -18.656 -16.812  1.00 80.19           C  
ATOM   1804  CD  GLU A 223     -11.414 -19.641 -16.734  1.00 80.19           C  
ATOM   1805  OE1 GLU A 223     -12.203 -19.750 -17.703  1.00 80.19           O  
ATOM   1806  OE2 GLU A 223     -11.531 -20.328 -15.688  1.00 80.19           O  
ATOM   1807  N   GLU A 224      -8.617 -15.734 -16.891  1.00 82.75           N  
ATOM   1808  CA  GLU A 224      -7.902 -15.055 -17.969  1.00 82.75           C  
ATOM   1809  C   GLU A 224      -7.203 -13.797 -17.453  1.00 82.75           C  
ATOM   1810  CB  GLU A 224      -8.859 -14.688 -19.109  1.00 82.75           C  
ATOM   1811  O   GLU A 224      -6.617 -13.039 -18.234  1.00 82.75           O  
ATOM   1812  CG  GLU A 224      -9.484 -15.898 -19.797  1.00 82.75           C  
ATOM   1813  CD  GLU A 224     -10.578 -15.523 -20.781  1.00 82.75           C  
ATOM   1814  OE1 GLU A 224     -11.219 -16.438 -21.344  1.00 82.75           O  
ATOM   1815  OE2 GLU A 224     -10.797 -14.312 -20.984  1.00 82.75           O  
ATOM   1816  N   LEU A 225      -7.344 -13.609 -16.125  1.00 87.38           N  
ATOM   1817  CA  LEU A 225      -6.699 -12.445 -15.523  1.00 87.38           C  
ATOM   1818  C   LEU A 225      -5.184 -12.539 -15.633  1.00 87.38           C  
ATOM   1819  CB  LEU A 225      -7.105 -12.312 -14.055  1.00 87.38           C  
ATOM   1820  O   LEU A 225      -4.586 -13.523 -15.195  1.00 87.38           O  
ATOM   1821  CG  LEU A 225      -6.605 -11.062 -13.320  1.00 87.38           C  
ATOM   1822  CD1 LEU A 225      -7.254  -9.812 -13.898  1.00 87.38           C  
ATOM   1823  CD2 LEU A 225      -6.883 -11.172 -11.828  1.00 87.38           C  
ATOM   1824  N   THR A 226      -4.566 -11.539 -16.297  1.00 83.31           N  
ATOM   1825  CA  THR A 226      -3.127 -11.586 -16.516  1.00 83.31           C  
ATOM   1826  C   THR A 226      -2.416 -10.531 -15.672  1.00 83.31           C  
ATOM   1827  CB  THR A 226      -2.789 -11.367 -18.000  1.00 83.31           C  
ATOM   1828  O   THR A 226      -1.227 -10.664 -15.375  1.00 83.31           O  
ATOM   1829  CG2 THR A 226      -3.383 -12.477 -18.875  1.00 83.31           C  
ATOM   1830  OG1 THR A 226      -3.322 -10.109 -18.438  1.00 83.31           O  
ATOM   1831  N   GLU A 227      -3.080  -9.477 -15.367  1.00 88.88           N  
ATOM   1832  CA  GLU A 227      -2.500  -8.398 -14.570  1.00 88.88           C  
ATOM   1833  C   GLU A 227      -3.557  -7.715 -13.711  1.00 88.88           C  
ATOM   1834  CB  GLU A 227      -1.817  -7.375 -15.484  1.00 88.88           C  
ATOM   1835  O   GLU A 227      -4.754  -7.816 -13.992  1.00 88.88           O  
ATOM   1836  CG  GLU A 227      -2.777  -6.633 -16.406  1.00 88.88           C  
ATOM   1837  CD  GLU A 227      -2.094  -5.574 -17.250  1.00 88.88           C  
ATOM   1838  OE1 GLU A 227      -2.549  -5.328 -18.391  1.00 88.88           O  
ATOM   1839  OE2 GLU A 227      -1.097  -4.988 -16.781  1.00 88.88           O  
ATOM   1840  N   VAL A 228      -3.150  -7.133 -12.680  1.00 93.31           N  
ATOM   1841  CA  VAL A 228      -4.039  -6.402 -11.781  1.00 93.31           C  
ATOM   1842  C   VAL A 228      -3.484  -5.004 -11.523  1.00 93.31           C  
ATOM   1843  CB  VAL A 228      -4.234  -7.148 -10.438  1.00 93.31           C  
ATOM   1844  O   VAL A 228      -2.291  -4.758 -11.719  1.00 93.31           O  
ATOM   1845  CG1 VAL A 228      -4.863  -8.523 -10.672  1.00 93.31           C  
ATOM   1846  CG2 VAL A 228      -2.900  -7.285  -9.711  1.00 93.31           C  
ATOM   1847  N   ILE A 229      -4.383  -4.098 -11.172  1.00 95.19           N  
ATOM   1848  CA  ILE A 229      -3.996  -2.742 -10.797  1.00 95.19           C  
ATOM   1849  C   ILE A 229      -3.375  -2.750  -9.398  1.00 95.19           C  
ATOM   1850  CB  ILE A 229      -5.203  -1.776 -10.836  1.00 95.19           C  
ATOM   1851  O   ILE A 229      -3.971  -3.270  -8.453  1.00 95.19           O  
ATOM   1852  CG1 ILE A 229      -5.797  -1.729 -12.250  1.00 95.19           C  
ATOM   1853  CG2 ILE A 229      -4.793  -0.377 -10.367  1.00 95.19           C  
ATOM   1854  CD1 ILE A 229      -7.160  -1.056 -12.320  1.00 95.19           C  
ATOM   1855  N   THR A 230      -2.172  -2.170  -9.297  1.00 96.38           N  
ATOM   1856  CA  THR A 230      -1.462  -2.246  -8.023  1.00 96.38           C  
ATOM   1857  C   THR A 230      -1.440  -0.885  -7.336  1.00 96.38           C  
ATOM   1858  CB  THR A 230      -0.019  -2.748  -8.219  1.00 96.38           C  
ATOM   1859  O   THR A 230      -1.287  -0.805  -6.113  1.00 96.38           O  
ATOM   1860  CG2 THR A 230      -0.000  -4.195  -8.703  1.00 96.38           C  
ATOM   1861  OG1 THR A 230       0.639  -1.925  -9.195  1.00 96.38           O  
ATOM   1862  N   ALA A 231      -1.520   0.187  -8.070  1.00 97.31           N  
ATOM   1863  CA  ALA A 231      -1.547   1.542  -7.523  1.00 97.31           C  
ATOM   1864  C   ALA A 231      -2.104   2.531  -8.539  1.00 97.31           C  
ATOM   1865  CB  ALA A 231      -0.148   1.968  -7.082  1.00 97.31           C  
ATOM   1866  O   ALA A 231      -2.020   2.303  -9.750  1.00 97.31           O  
ATOM   1867  N   ALA A 232      -2.654   3.613  -8.070  1.00 98.00           N  
ATOM   1868  CA  ALA A 232      -3.197   4.680  -8.906  1.00 98.00           C  
ATOM   1869  C   ALA A 232      -3.059   6.035  -8.227  1.00 98.00           C  
ATOM   1870  CB  ALA A 232      -4.660   4.402  -9.242  1.00 98.00           C  
ATOM   1871  O   ALA A 232      -3.213   6.145  -7.004  1.00 98.00           O  
ATOM   1872  N   GLU A 233      -2.814   7.062  -9.023  1.00 98.12           N  
ATOM   1873  CA  GLU A 233      -2.588   8.398  -8.492  1.00 98.12           C  
ATOM   1874  C   GLU A 233      -2.984   9.469  -9.508  1.00 98.12           C  
ATOM   1875  CB  GLU A 233      -1.123   8.578  -8.086  1.00 98.12           C  
ATOM   1876  O   GLU A 233      -2.699   9.344 -10.695  1.00 98.12           O  
ATOM   1877  CG  GLU A 233      -0.863   9.828  -7.254  1.00 98.12           C  
ATOM   1878  CD  GLU A 233       0.453   9.781  -6.492  1.00 98.12           C  
ATOM   1879  OE1 GLU A 233       0.728  10.703  -5.691  1.00 98.12           O  
ATOM   1880  OE2 GLU A 233       1.215   8.805  -6.695  1.00 98.12           O  
ATOM   1881  N   PHE A 234      -3.568  10.523  -9.031  1.00 98.06           N  
ATOM   1882  CA  PHE A 234      -3.854  11.680  -9.867  1.00 98.06           C  
ATOM   1883  C   PHE A 234      -2.596  12.516 -10.086  1.00 98.06           C  
ATOM   1884  CB  PHE A 234      -4.953  12.547  -9.242  1.00 98.06           C  
ATOM   1885  O   PHE A 234      -1.731  12.578  -9.211  1.00 98.06           O  
ATOM   1886  CG  PHE A 234      -6.344  12.180  -9.680  1.00 98.06           C  
ATOM   1887  CD1 PHE A 234      -6.695  12.227 -11.023  1.00 98.06           C  
ATOM   1888  CD2 PHE A 234      -7.297  11.781  -8.758  1.00 98.06           C  
ATOM   1889  CE1 PHE A 234      -7.980  11.883 -11.438  1.00 98.06           C  
ATOM   1890  CE2 PHE A 234      -8.586  11.438  -9.156  1.00 98.06           C  
ATOM   1891  CZ  PHE A 234      -8.922  11.492 -10.500  1.00 98.06           C  
ATOM   1892  N   HIS A 235      -2.602  13.133 -11.250  1.00 97.94           N  
ATOM   1893  CA  HIS A 235      -1.574  14.148 -11.469  1.00 97.94           C  
ATOM   1894  C   HIS A 235      -1.779  15.344 -10.547  1.00 97.94           C  
ATOM   1895  CB  HIS A 235      -1.571  14.594 -12.930  1.00 97.94           C  
ATOM   1896  O   HIS A 235      -2.912  15.781 -10.336  1.00 97.94           O  
ATOM   1897  CG  HIS A 235      -0.376  15.414 -13.305  1.00 97.94           C  
ATOM   1898  CD2 HIS A 235       0.786  15.062 -13.906  1.00 97.94           C  
ATOM   1899  ND1 HIS A 235      -0.293  16.766 -13.055  1.00 97.94           N  
ATOM   1900  CE1 HIS A 235       0.872  17.219 -13.492  1.00 97.94           C  
ATOM   1901  NE2 HIS A 235       1.545  16.203 -14.008  1.00 97.94           N  
ATOM   1902  N   PRO A 236      -0.737  15.898 -10.031  1.00 96.94           N  
ATOM   1903  CA  PRO A 236      -0.888  16.953  -9.023  1.00 96.94           C  
ATOM   1904  C   PRO A 236      -1.356  18.281  -9.609  1.00 96.94           C  
ATOM   1905  CB  PRO A 236       0.520  17.078  -8.438  1.00 96.94           C  
ATOM   1906  O   PRO A 236      -1.925  19.109  -8.898  1.00 96.94           O  
ATOM   1907  CG  PRO A 236       1.427  16.547  -9.500  1.00 96.94           C  
ATOM   1908  CD  PRO A 236       0.704  15.469 -10.250  1.00 96.94           C  
ATOM   1909  N   ASN A 237      -1.159  18.547 -10.898  1.00 96.12           N  
ATOM   1910  CA  ASN A 237      -1.466  19.844 -11.484  1.00 96.12           C  
ATOM   1911  C   ASN A 237      -2.508  19.719 -12.594  1.00 96.12           C  
ATOM   1912  CB  ASN A 237      -0.194  20.500 -12.023  1.00 96.12           C  
ATOM   1913  O   ASN A 237      -2.965  20.734 -13.133  1.00 96.12           O  
ATOM   1914  CG  ASN A 237       0.855  20.703 -10.945  1.00 96.12           C  
ATOM   1915  ND2 ASN A 237       2.121  20.547 -11.312  1.00 96.12           N  
ATOM   1916  OD1 ASN A 237       0.532  21.000  -9.789  1.00 96.12           O  
ATOM   1917  N   SER A 238      -2.818  18.547 -13.016  1.00 95.44           N  
ATOM   1918  CA  SER A 238      -3.791  18.297 -14.078  1.00 95.44           C  
ATOM   1919  C   SER A 238      -4.938  17.422 -13.586  1.00 95.44           C  
ATOM   1920  CB  SER A 238      -3.113  17.641 -15.281  1.00 95.44           C  
ATOM   1921  O   SER A 238      -4.758  16.219 -13.383  1.00 95.44           O  
ATOM   1922  OG  SER A 238      -2.092  18.484 -15.797  1.00 95.44           O  
ATOM   1923  N   CYS A 239      -6.055  17.938 -13.578  1.00 95.44           N  
ATOM   1924  CA  CYS A 239      -7.195  17.281 -12.938  1.00 95.44           C  
ATOM   1925  C   CYS A 239      -7.785  16.219 -13.852  1.00 95.44           C  
ATOM   1926  CB  CYS A 239      -8.266  18.312 -12.578  1.00 95.44           C  
ATOM   1927  O   CYS A 239      -8.703  15.492 -13.453  1.00 95.44           O  
ATOM   1928  SG  CYS A 239      -8.883  19.250 -13.984  1.00 95.44           S  
ATOM   1929  N   ASN A 240      -7.297  16.047 -15.078  1.00 95.38           N  
ATOM   1930  CA  ASN A 240      -7.848  15.078 -16.000  1.00 95.38           C  
ATOM   1931  C   ASN A 240      -6.867  13.938 -16.266  1.00 95.38           C  
ATOM   1932  CB  ASN A 240      -8.242  15.750 -17.328  1.00 95.38           C  
ATOM   1933  O   ASN A 240      -7.148  13.039 -17.078  1.00 95.38           O  
ATOM   1934  CG  ASN A 240      -9.305  16.812 -17.141  1.00 95.38           C  
ATOM   1935  ND2 ASN A 240      -9.258  17.859 -17.969  1.00 95.38           N  
ATOM   1936  OD1 ASN A 240     -10.164  16.703 -16.250  1.00 95.38           O  
ATOM   1937  N   THR A 241      -5.773  14.055 -15.625  1.00 96.38           N  
ATOM   1938  CA  THR A 241      -4.719  13.078 -15.883  1.00 96.38           C  
ATOM   1939  C   THR A 241      -4.426  12.258 -14.625  1.00 96.38           C  
ATOM   1940  CB  THR A 241      -3.428  13.766 -16.359  1.00 96.38           C  
ATOM   1941  O   THR A 241      -4.324  12.805 -13.531  1.00 96.38           O  
ATOM   1942  CG2 THR A 241      -2.367  12.742 -16.734  1.00 96.38           C  
ATOM   1943  OG1 THR A 241      -3.723  14.578 -17.500  1.00 96.38           O  
ATOM   1944  N   PHE A 242      -4.352  10.992 -14.797  1.00 97.38           N  
ATOM   1945  CA  PHE A 242      -3.969  10.102 -13.703  1.00 97.38           C  
ATOM   1946  C   PHE A 242      -3.148   8.922 -14.227  1.00 97.38           C  
ATOM   1947  CB  PHE A 242      -5.211   9.586 -12.969  1.00 97.38           C  
ATOM   1948  O   PHE A 242      -3.088   8.695 -15.438  1.00 97.38           O  
ATOM   1949  CG  PHE A 242      -6.027   8.602 -13.766  1.00 97.38           C  
ATOM   1950  CD1 PHE A 242      -6.969   9.047 -14.688  1.00 97.38           C  
ATOM   1951  CD2 PHE A 242      -5.848   7.234 -13.602  1.00 97.38           C  
ATOM   1952  CE1 PHE A 242      -7.727   8.141 -15.422  1.00 97.38           C  
ATOM   1953  CE2 PHE A 242      -6.598   6.324 -14.336  1.00 97.38           C  
ATOM   1954  CZ  PHE A 242      -7.539   6.777 -15.250  1.00 97.38           C  
ATOM   1955  N   VAL A 243      -2.475   8.289 -13.367  1.00 97.81           N  
ATOM   1956  CA  VAL A 243      -1.646   7.137 -13.719  1.00 97.81           C  
ATOM   1957  C   VAL A 243      -2.066   5.926 -12.891  1.00 97.81           C  
ATOM   1958  CB  VAL A 243      -0.144   7.434 -13.500  1.00 97.81           C  
ATOM   1959  O   VAL A 243      -2.562   6.074 -11.766  1.00 97.81           O  
ATOM   1960  CG1 VAL A 243       0.172   7.570 -12.016  1.00 97.81           C  
ATOM   1961  CG2 VAL A 243       0.711   6.340 -14.133  1.00 97.81           C  
ATOM   1962  N   TYR A 244      -1.932   4.766 -13.414  1.00 97.56           N  
ATOM   1963  CA  TYR A 244      -2.043   3.547 -12.625  1.00 97.56           C  
ATOM   1964  C   TYR A 244      -1.008   2.518 -13.055  1.00 97.56           C  
ATOM   1965  CB  TYR A 244      -3.451   2.953 -12.742  1.00 97.56           C  
ATOM   1966  O   TYR A 244      -0.573   2.516 -14.211  1.00 97.56           O  
ATOM   1967  CG  TYR A 244      -3.750   2.373 -14.102  1.00 97.56           C  
ATOM   1968  CD1 TYR A 244      -4.289   3.162 -15.117  1.00 97.56           C  
ATOM   1969  CD2 TYR A 244      -3.494   1.033 -14.375  1.00 97.56           C  
ATOM   1970  CE1 TYR A 244      -4.566   2.631 -16.375  1.00 97.56           C  
ATOM   1971  CE2 TYR A 244      -3.770   0.492 -15.633  1.00 97.56           C  
ATOM   1972  OH  TYR A 244      -4.578   0.766 -17.859  1.00 97.56           O  
ATOM   1973  CZ  TYR A 244      -4.305   1.297 -16.625  1.00 97.56           C  
ATOM   1974  N   SER A 245      -0.548   1.743 -12.141  1.00 97.00           N  
ATOM   1975  CA  SER A 245       0.454   0.708 -12.375  1.00 97.00           C  
ATOM   1976  C   SER A 245      -0.166  -0.684 -12.312  1.00 97.00           C  
ATOM   1977  CB  SER A 245       1.582   0.816 -11.344  1.00 97.00           C  
ATOM   1978  O   SER A 245      -1.312  -0.842 -11.883  1.00 97.00           O  
ATOM   1979  OG  SER A 245       1.078   0.671 -10.023  1.00 97.00           O  
ATOM   1980  N   SER A 246       0.635  -1.673 -12.750  1.00 93.94           N  
ATOM   1981  CA  SER A 246       0.136  -3.043 -12.805  1.00 93.94           C  
ATOM   1982  C   SER A 246       1.113  -4.016 -12.156  1.00 93.94           C  
ATOM   1983  CB  SER A 246      -0.123  -3.455 -14.258  1.00 93.94           C  
ATOM   1984  O   SER A 246       2.266  -3.666 -11.898  1.00 93.94           O  
ATOM   1985  OG  SER A 246       1.084  -3.836 -14.891  1.00 93.94           O  
ATOM   1986  N   SER A 247       0.617  -5.219 -11.969  1.00 92.81           N  
ATOM   1987  CA  SER A 247       1.407  -6.301 -11.391  1.00 92.81           C  
ATOM   1988  C   SER A 247       2.461  -6.801 -12.367  1.00 92.81           C  
ATOM   1989  CB  SER A 247       0.502  -7.461 -10.969  1.00 92.81           C  
ATOM   1990  O   SER A 247       3.387  -7.520 -11.984  1.00 92.81           O  
ATOM   1991  OG  SER A 247      -0.208  -7.977 -12.078  1.00 92.81           O  
ATOM   1992  N   LYS A 248       2.432  -6.359 -13.609  1.00 90.31           N  
ATOM   1993  CA  LYS A 248       3.414  -6.766 -14.609  1.00 90.31           C  
ATOM   1994  C   LYS A 248       4.547  -5.750 -14.711  1.00 90.31           C  
ATOM   1995  CB  LYS A 248       2.746  -6.934 -15.977  1.00 90.31           C  
ATOM   1996  O   LYS A 248       5.480  -5.926 -15.500  1.00 90.31           O  
ATOM   1997  CG  LYS A 248       1.938  -8.219 -16.109  1.00 90.31           C  
ATOM   1998  CD  LYS A 248       1.454  -8.422 -17.547  1.00 90.31           C  
ATOM   1999  CE  LYS A 248       0.726  -9.750 -17.703  1.00 90.31           C  
ATOM   2000  NZ  LYS A 248       0.227  -9.945 -19.094  1.00 90.31           N  
ATOM   2001  N   GLY A 249       4.406  -4.656 -13.984  1.00 93.69           N  
ATOM   2002  CA  GLY A 249       5.465  -3.658 -13.984  1.00 93.69           C  
ATOM   2003  C   GLY A 249       5.238  -2.545 -14.984  1.00 93.69           C  
ATOM   2004  O   GLY A 249       6.145  -1.756 -15.266  1.00 93.69           O  
ATOM   2005  N   THR A 250       4.070  -2.471 -15.500  1.00 94.44           N  
ATOM   2006  CA  THR A 250       3.740  -1.429 -16.469  1.00 94.44           C  
ATOM   2007  C   THR A 250       3.004  -0.277 -15.789  1.00 94.44           C  
ATOM   2008  CB  THR A 250       2.881  -1.986 -17.609  1.00 94.44           C  
ATOM   2009  O   THR A 250       2.342  -0.472 -14.766  1.00 94.44           O  
ATOM   2010  CG2 THR A 250       3.598  -3.123 -18.344  1.00 94.44           C  
ATOM   2011  OG1 THR A 250       1.644  -2.477 -17.094  1.00 94.44           O  
ATOM   2012  N   ILE A 251       3.182   0.891 -16.359  1.00 96.75           N  
ATOM   2013  CA  ILE A 251       2.518   2.105 -15.898  1.00 96.75           C  
ATOM   2014  C   ILE A 251       1.751   2.746 -17.047  1.00 96.75           C  
ATOM   2015  CB  ILE A 251       3.527   3.109 -15.297  1.00 96.75           C  
ATOM   2016  O   ILE A 251       2.305   2.953 -18.125  1.00 96.75           O  
ATOM   2017  CG1 ILE A 251       4.406   2.424 -14.250  1.00 96.75           C  
ATOM   2018  CG2 ILE A 251       2.799   4.320 -14.703  1.00 96.75           C  
ATOM   2019  CD1 ILE A 251       5.844   2.916 -14.227  1.00 96.75           C  
ATOM   2020  N   ARG A 252       0.572   3.061 -16.812  1.00 96.44           N  
ATOM   2021  CA  ARG A 252      -0.269   3.668 -17.844  1.00 96.44           C  
ATOM   2022  C   ARG A 252      -0.747   5.051 -17.406  1.00 96.44           C  
ATOM   2023  CB  ARG A 252      -1.470   2.771 -18.156  1.00 96.44           C  
ATOM   2024  O   ARG A 252      -1.328   5.203 -16.328  1.00 96.44           O  
ATOM   2025  CG  ARG A 252      -1.101   1.457 -18.812  1.00 96.44           C  
ATOM   2026  CD  ARG A 252      -2.312   0.550 -18.984  1.00 96.44           C  
ATOM   2027  NE  ARG A 252      -1.935  -0.764 -19.500  1.00 96.44           N  
ATOM   2028  NH1 ARG A 252      -1.923  -1.798 -17.438  1.00 96.44           N  
ATOM   2029  NH2 ARG A 252      -1.415  -2.994 -19.328  1.00 96.44           N  
ATOM   2030  CZ  ARG A 252      -1.758  -1.849 -18.750  1.00 96.44           C  
ATOM   2031  N   LEU A 253      -0.461   5.988 -18.203  1.00 96.56           N  
ATOM   2032  CA  LEU A 253      -0.970   7.348 -18.031  1.00 96.56           C  
ATOM   2033  C   LEU A 253      -2.264   7.543 -18.812  1.00 96.56           C  
ATOM   2034  CB  LEU A 253       0.075   8.367 -18.484  1.00 96.56           C  
ATOM   2035  O   LEU A 253      -2.318   7.254 -20.016  1.00 96.56           O  
ATOM   2036  CG  LEU A 253      -0.248   9.836 -18.203  1.00 96.56           C  
ATOM   2037  CD1 LEU A 253      -0.145  10.125 -16.703  1.00 96.56           C  
ATOM   2038  CD2 LEU A 253       0.681  10.750 -19.000  1.00 96.56           C  
ATOM   2039  N   CYS A 254      -3.240   8.023 -18.125  1.00 95.94           N  
ATOM   2040  CA  CYS A 254      -4.555   8.180 -18.750  1.00 95.94           C  
ATOM   2041  C   CYS A 254      -5.008   9.633 -18.703  1.00 95.94           C  
ATOM   2042  CB  CYS A 254      -5.582   7.301 -18.031  1.00 95.94           C  
ATOM   2043  O   CYS A 254      -4.672  10.375 -17.781  1.00 95.94           O  
ATOM   2044  SG  CYS A 254      -5.188   5.539 -18.078  1.00 95.94           S  
ATOM   2045  N   ASP A 255      -5.691  10.031 -19.719  1.00 93.69           N  
ATOM   2046  CA  ASP A 255      -6.363  11.320 -19.859  1.00 93.69           C  
ATOM   2047  C   ASP A 255      -7.875  11.141 -19.953  1.00 93.69           C  
ATOM   2048  CB  ASP A 255      -5.844  12.086 -21.078  1.00 93.69           C  
ATOM   2049  O   ASP A 255      -8.383  10.602 -20.938  1.00 93.69           O  
ATOM   2050  CG  ASP A 255      -6.297  13.531 -21.109  1.00 93.69           C  
ATOM   2051  OD1 ASP A 255      -7.336  13.859 -20.484  1.00 93.69           O  
ATOM   2052  OD2 ASP A 255      -5.617  14.352 -21.766  1.00 93.69           O  
ATOM   2053  N   MET A 256      -8.523  11.562 -19.000  1.00 92.00           N  
ATOM   2054  CA  MET A 256      -9.961  11.336 -18.875  1.00 92.00           C  
ATOM   2055  C   MET A 256     -10.719  12.086 -19.969  1.00 92.00           C  
ATOM   2056  CB  MET A 256     -10.469  11.773 -17.500  1.00 92.00           C  
ATOM   2057  O   MET A 256     -11.883  11.797 -20.234  1.00 92.00           O  
ATOM   2058  CG  MET A 256      -9.984  10.891 -16.359  1.00 92.00           C  
ATOM   2059  SD  MET A 256     -10.641  11.422 -14.734  1.00 92.00           S  
ATOM   2060  CE  MET A 256     -10.172  13.172 -14.758  1.00 92.00           C  
ATOM   2061  N   ARG A 257     -10.109  13.031 -20.594  1.00 89.19           N  
ATOM   2062  CA  ARG A 257     -10.742  13.773 -21.688  1.00 89.19           C  
ATOM   2063  C   ARG A 257     -10.734  12.961 -22.984  1.00 89.19           C  
ATOM   2064  CB  ARG A 257     -10.031  15.109 -21.906  1.00 89.19           C  
ATOM   2065  O   ARG A 257     -11.523  13.227 -23.891  1.00 89.19           O  
ATOM   2066  CG  ARG A 257     -10.062  16.031 -20.703  1.00 89.19           C  
ATOM   2067  CD  ARG A 257      -9.164  17.250 -20.891  1.00 89.19           C  
ATOM   2068  NE  ARG A 257      -7.758  16.875 -20.953  1.00 89.19           N  
ATOM   2069  NH1 ARG A 257      -6.992  19.031 -21.297  1.00 89.19           N  
ATOM   2070  NH2 ARG A 257      -5.508  17.281 -21.172  1.00 89.19           N  
ATOM   2071  CZ  ARG A 257      -6.754  17.734 -21.141  1.00 89.19           C  
ATOM   2072  N   ALA A 258      -9.867  12.055 -23.094  1.00 85.31           N  
ATOM   2073  CA  ALA A 258      -9.734  11.258 -24.312  1.00 85.31           C  
ATOM   2074  C   ALA A 258     -10.867  10.242 -24.422  1.00 85.31           C  
ATOM   2075  CB  ALA A 258      -8.383  10.547 -24.328  1.00 85.31           C  
ATOM   2076  O   ALA A 258     -11.391  10.008 -25.516  1.00 85.31           O  
ATOM   2077  N   SER A 259     -11.250   9.609 -23.312  1.00 79.69           N  
ATOM   2078  CA  SER A 259     -12.320   8.625 -23.281  1.00 79.69           C  
ATOM   2079  C   SER A 259     -12.938   8.523 -21.891  1.00 79.69           C  
ATOM   2080  CB  SER A 259     -11.812   7.250 -23.719  1.00 79.69           C  
ATOM   2081  O   SER A 259     -12.266   8.805 -20.891  1.00 79.69           O  
ATOM   2082  OG  SER A 259     -12.875   6.324 -23.828  1.00 79.69           O  
ATOM   2083  N   ALA A 260     -14.188   8.227 -21.938  1.00 76.31           N  
ATOM   2084  CA  ALA A 260     -14.867   8.039 -20.656  1.00 76.31           C  
ATOM   2085  C   ALA A 260     -14.289   6.844 -19.906  1.00 76.31           C  
ATOM   2086  CB  ALA A 260     -16.375   7.855 -20.875  1.00 76.31           C  
ATOM   2087  O   ALA A 260     -14.109   6.898 -18.688  1.00 76.31           O  
ATOM   2088  N   LEU A 261     -14.219   5.812 -20.656  1.00 82.19           N  
ATOM   2089  CA  LEU A 261     -13.500   4.648 -20.141  1.00 82.19           C  
ATOM   2090  C   LEU A 261     -12.070   4.609 -20.672  1.00 82.19           C  
ATOM   2091  CB  LEU A 261     -14.234   3.359 -20.531  1.00 82.19           C  
ATOM   2092  O   LEU A 261     -11.859   4.594 -21.891  1.00 82.19           O  
ATOM   2093  CG  LEU A 261     -15.008   2.662 -19.406  1.00 82.19           C  
ATOM   2094  CD1 LEU A 261     -16.438   2.379 -19.844  1.00 82.19           C  
ATOM   2095  CD2 LEU A 261     -14.305   1.375 -18.984  1.00 82.19           C  
ATOM   2096  N   CYS A 262     -11.195   4.789 -19.734  1.00 84.50           N  
ATOM   2097  CA  CYS A 262      -9.789   4.836 -20.109  1.00 84.50           C  
ATOM   2098  C   CYS A 262      -9.273   3.445 -20.469  1.00 84.50           C  
ATOM   2099  CB  CYS A 262      -8.945   5.438 -19.000  1.00 84.50           C  
ATOM   2100  O   CYS A 262      -8.359   2.936 -19.812  1.00 84.50           O  
ATOM   2101  SG  CYS A 262      -9.359   7.152 -18.609  1.00 84.50           S  
ATOM   2102  N   ASP A 263      -9.969   2.816 -21.406  1.00 74.06           N  
ATOM   2103  CA  ASP A 263      -9.570   1.510 -21.922  1.00 74.06           C  
ATOM   2104  C   ASP A 263      -8.203   1.581 -22.594  1.00 74.06           C  
ATOM   2105  CB  ASP A 263     -10.617   0.967 -22.891  1.00 74.06           C  
ATOM   2106  O   ASP A 263      -7.465   0.595 -22.625  1.00 74.06           O  
ATOM   2107  CG  ASP A 263     -11.070   2.000 -23.906  1.00 74.06           C  
ATOM   2108  OD1 ASP A 263     -10.844   3.211 -23.688  1.00 74.06           O  
ATOM   2109  OD2 ASP A 263     -11.664   1.602 -24.938  1.00 74.06           O  
ATOM   2110  N   ARG A 264      -7.996   2.775 -23.078  1.00 78.69           N  
ATOM   2111  CA  ARG A 264      -6.695   3.031 -23.688  1.00 78.69           C  
ATOM   2112  C   ARG A 264      -5.895   4.039 -22.859  1.00 78.69           C  
ATOM   2113  CB  ARG A 264      -6.859   3.537 -25.125  1.00 78.69           C  
ATOM   2114  O   ARG A 264      -6.465   4.965 -22.281  1.00 78.69           O  
ATOM   2115  CG  ARG A 264      -7.508   2.529 -26.062  1.00 78.69           C  
ATOM   2116  CD  ARG A 264      -7.594   3.059 -27.484  1.00 78.69           C  
ATOM   2117  NE  ARG A 264      -8.320   2.141 -28.359  1.00 78.69           N  
ATOM   2118  NH1 ARG A 264      -8.234   3.512 -30.203  1.00 78.69           N  
ATOM   2119  NH2 ARG A 264      -9.273   1.472 -30.328  1.00 78.69           N  
ATOM   2120  CZ  ARG A 264      -8.609   2.377 -29.625  1.00 78.69           C  
ATOM   2121  N   HIS A 265      -4.766   3.695 -22.812  1.00 78.94           N  
ATOM   2122  CA  HIS A 265      -3.875   4.625 -22.125  1.00 78.94           C  
ATOM   2123  C   HIS A 265      -3.355   5.695 -23.078  1.00 78.94           C  
ATOM   2124  CB  HIS A 265      -2.703   3.871 -21.500  1.00 78.94           C  
ATOM   2125  O   HIS A 265      -3.330   5.492 -24.297  1.00 78.94           O  
ATOM   2126  CG  HIS A 265      -1.938   3.025 -22.469  1.00 78.94           C  
ATOM   2127  CD2 HIS A 265      -0.813   3.281 -23.172  1.00 78.94           C  
ATOM   2128  ND1 HIS A 265      -2.322   1.746 -22.797  1.00 78.94           N  
ATOM   2129  CE1 HIS A 265      -1.464   1.249 -23.672  1.00 78.94           C  
ATOM   2130  NE2 HIS A 265      -0.538   2.162 -23.922  1.00 78.94           N  
ATOM   2131  N   SER A 266      -3.127   6.898 -22.469  1.00 80.69           N  
ATOM   2132  CA  SER A 266      -2.494   7.953 -23.250  1.00 80.69           C  
ATOM   2133  C   SER A 266      -1.010   7.668 -23.469  1.00 80.69           C  
ATOM   2134  CB  SER A 266      -2.668   9.305 -22.578  1.00 80.69           C  
ATOM   2135  O   SER A 266      -0.487   7.863 -24.562  1.00 80.69           O  
ATOM   2136  OG  SER A 266      -4.039   9.578 -22.328  1.00 80.69           O  
ATOM   2137  N   LYS A 267      -0.394   7.227 -22.406  1.00 85.88           N  
ATOM   2138  CA  LYS A 267       1.011   6.828 -22.438  1.00 85.88           C  
ATOM   2139  C   LYS A 267       1.239   5.535 -21.672  1.00 85.88           C  
ATOM   2140  CB  LYS A 267       1.898   7.941 -21.891  1.00 85.88           C  
ATOM   2141  O   LYS A 267       0.537   5.258 -20.688  1.00 85.88           O  
ATOM   2142  CG  LYS A 267       1.889   9.219 -22.719  1.00 85.88           C  
ATOM   2143  CD  LYS A 267       2.871  10.242 -22.172  1.00 85.88           C  
ATOM   2144  CE  LYS A 267       2.885  11.508 -23.016  1.00 85.88           C  
ATOM   2145  NZ  LYS A 267       3.875  12.508 -22.516  1.00 85.88           N  
ATOM   2146  N   LEU A 268       2.195   4.785 -22.203  1.00 89.00           N  
ATOM   2147  CA  LEU A 268       2.594   3.537 -21.562  1.00 89.00           C  
ATOM   2148  C   LEU A 268       4.074   3.566 -21.188  1.00 89.00           C  
ATOM   2149  CB  LEU A 268       2.312   2.348 -22.484  1.00 89.00           C  
ATOM   2150  O   LEU A 268       4.926   3.842 -22.047  1.00 89.00           O  
ATOM   2151  CG  LEU A 268       2.719   0.970 -21.969  1.00 89.00           C  
ATOM   2152  CD1 LEU A 268       1.845   0.577 -20.781  1.00 89.00           C  
ATOM   2153  CD2 LEU A 268       2.627  -0.074 -23.078  1.00 89.00           C  
ATOM   2154  N   PHE A 269       4.348   3.377 -19.969  1.00 89.69           N  
ATOM   2155  CA  PHE A 269       5.715   3.334 -19.469  1.00 89.69           C  
ATOM   2156  C   PHE A 269       6.117   1.906 -19.109  1.00 89.69           C  
ATOM   2157  CB  PHE A 269       5.863   4.238 -18.234  1.00 89.69           C  
ATOM   2158  O   PHE A 269       5.555   1.304 -18.203  1.00 89.69           O  
ATOM   2159  CG  PHE A 269       5.551   5.684 -18.500  1.00 89.69           C  
ATOM   2160  CD1 PHE A 269       6.566   6.598 -18.734  1.00 89.69           C  
ATOM   2161  CD2 PHE A 269       4.234   6.129 -18.516  1.00 89.69           C  
ATOM   2162  CE1 PHE A 269       6.277   7.938 -18.984  1.00 89.69           C  
ATOM   2163  CE2 PHE A 269       3.938   7.465 -18.766  1.00 89.69           C  
ATOM   2164  CZ  PHE A 269       4.961   8.367 -19.000  1.00 89.69           C  
ATOM   2165  N   GLU A 270       7.020   1.369 -19.797  1.00 88.81           N  
ATOM   2166  CA  GLU A 270       7.480  -0.001 -19.594  1.00 88.81           C  
ATOM   2167  C   GLU A 270       8.938  -0.161 -20.016  1.00 88.81           C  
ATOM   2168  CB  GLU A 270       6.598  -0.985 -20.359  1.00 88.81           C  
ATOM   2169  O   GLU A 270       9.375   0.447 -21.000  1.00 88.81           O  
ATOM   2170  CG  GLU A 270       6.965  -2.445 -20.141  1.00 88.81           C  
ATOM   2171  CD  GLU A 270       6.078  -3.410 -20.906  1.00 88.81           C  
ATOM   2172  OE1 GLU A 270       6.176  -4.637 -20.672  1.00 88.81           O  
ATOM   2173  OE2 GLU A 270       5.277  -2.938 -21.750  1.00 88.81           O  
ATOM   2174  N   GLU A 271       9.656  -0.813 -19.188  1.00 86.81           N  
ATOM   2175  CA  GLU A 271      11.023  -1.172 -19.547  1.00 86.81           C  
ATOM   2176  C   GLU A 271      11.078  -2.523 -20.250  1.00 86.81           C  
ATOM   2177  CB  GLU A 271      11.914  -1.195 -18.297  1.00 86.81           C  
ATOM   2178  O   GLU A 271      10.586  -3.525 -19.734  1.00 86.81           O  
ATOM   2179  CG  GLU A 271      13.406  -1.246 -18.609  1.00 86.81           C  
ATOM   2180  CD  GLU A 271      14.273  -1.117 -17.375  1.00 86.81           C  
ATOM   2181  OE1 GLU A 271      15.523  -1.088 -17.516  1.00 86.81           O  
ATOM   2182  OE2 GLU A 271      13.711  -1.045 -16.266  1.00 86.81           O  
ATOM   2183  N   PRO A 272      11.602  -2.500 -21.391  1.00 82.62           N  
ATOM   2184  CA  PRO A 272      11.703  -3.783 -22.078  1.00 82.62           C  
ATOM   2185  C   PRO A 272      12.531  -4.809 -21.312  1.00 82.62           C  
ATOM   2186  CB  PRO A 272      12.383  -3.412 -23.406  1.00 82.62           C  
ATOM   2187  O   PRO A 272      13.555  -4.457 -20.719  1.00 82.62           O  
ATOM   2188  CG  PRO A 272      12.414  -1.918 -23.406  1.00 82.62           C  
ATOM   2189  CD  PRO A 272      12.102  -1.429 -22.031  1.00 82.62           C  
ATOM   2190  N   GLU A 273      11.992  -5.945 -21.188  1.00 80.38           N  
ATOM   2191  CA  GLU A 273      12.695  -7.016 -20.484  1.00 80.38           C  
ATOM   2192  C   GLU A 273      13.430  -7.926 -21.469  1.00 80.38           C  
ATOM   2193  CB  GLU A 273      11.711  -7.836 -19.641  1.00 80.38           C  
ATOM   2194  O   GLU A 273      12.922  -8.227 -22.547  1.00 80.38           O  
ATOM   2195  CG  GLU A 273      12.383  -8.672 -18.562  1.00 80.38           C  
ATOM   2196  CD  GLU A 273      11.398  -9.477 -17.719  1.00 80.38           C  
ATOM   2197  OE1 GLU A 273      11.836 -10.234 -16.828  1.00 80.38           O  
ATOM   2198  OE2 GLU A 273      10.180  -9.336 -17.969  1.00 80.38           O  
ATOM   2199  N   ASP A 274      14.664  -8.203 -21.031  1.00 79.75           N  
ATOM   2200  CA  ASP A 274      15.414  -9.203 -21.781  1.00 79.75           C  
ATOM   2201  C   ASP A 274      14.852 -10.602 -21.531  1.00 79.75           C  
ATOM   2202  CB  ASP A 274      16.891  -9.156 -21.422  1.00 79.75           C  
ATOM   2203  O   ASP A 274      14.836 -11.078 -20.406  1.00 79.75           O  
ATOM   2204  CG  ASP A 274      17.766  -9.969 -22.359  1.00 79.75           C  
ATOM   2205  OD1 ASP A 274      17.234 -10.820 -23.094  1.00 79.75           O  
ATOM   2206  OD2 ASP A 274      19.000  -9.742 -22.359  1.00 79.75           O  
ATOM   2207  N   PRO A 275      14.383 -11.234 -22.578  1.00 83.19           N  
ATOM   2208  CA  PRO A 275      13.797 -12.562 -22.422  1.00 83.19           C  
ATOM   2209  C   PRO A 275      14.781 -13.578 -21.844  1.00 83.19           C  
ATOM   2210  CB  PRO A 275      13.406 -12.945 -23.844  1.00 83.19           C  
ATOM   2211  O   PRO A 275      14.367 -14.562 -21.219  1.00 83.19           O  
ATOM   2212  CG  PRO A 275      13.383 -11.648 -24.594  1.00 83.19           C  
ATOM   2213  CD  PRO A 275      14.266 -10.672 -23.875  1.00 83.19           C  
ATOM   2214  N   SER A 276      16.062 -13.328 -22.016  1.00 83.25           N  
ATOM   2215  CA  SER A 276      17.078 -14.242 -21.500  1.00 83.25           C  
ATOM   2216  C   SER A 276      17.172 -14.164 -19.969  1.00 83.25           C  
ATOM   2217  CB  SER A 276      18.438 -13.930 -22.109  1.00 83.25           C  
ATOM   2218  O   SER A 276      17.641 -15.102 -19.328  1.00 83.25           O  
ATOM   2219  OG  SER A 276      18.875 -12.633 -21.750  1.00 83.25           O  
ATOM   2220  N   ASN A 277      16.688 -13.109 -19.438  1.00 79.12           N  
ATOM   2221  CA  ASN A 277      16.766 -12.898 -18.000  1.00 79.12           C  
ATOM   2222  C   ASN A 277      15.453 -13.219 -17.297  1.00 79.12           C  
ATOM   2223  CB  ASN A 277      17.203 -11.461 -17.688  1.00 79.12           C  
ATOM   2224  O   ASN A 277      15.297 -12.953 -16.109  1.00 79.12           O  
ATOM   2225  CG  ASN A 277      18.641 -11.188 -18.062  1.00 79.12           C  
ATOM   2226  ND2 ASN A 277      18.984  -9.914 -18.219  1.00 79.12           N  
ATOM   2227  OD1 ASN A 277      19.438 -12.117 -18.234  1.00 79.12           O  
ATOM   2228  N   ARG A 278      14.570 -13.828 -18.062  1.00 83.56           N  
ATOM   2229  CA  ARG A 278      13.258 -14.102 -17.500  1.00 83.56           C  
ATOM   2230  C   ARG A 278      13.297 -15.344 -16.609  1.00 83.56           C  
ATOM   2231  CB  ARG A 278      12.211 -14.273 -18.594  1.00 83.56           C  
ATOM   2232  O   ARG A 278      13.891 -16.359 -16.984  1.00 83.56           O  
ATOM   2233  CG  ARG A 278      10.773 -14.148 -18.109  1.00 83.56           C  
ATOM   2234  CD  ARG A 278       9.789 -14.141 -19.281  1.00 83.56           C  
ATOM   2235  NE  ARG A 278       8.406 -14.047 -18.812  1.00 83.56           N  
ATOM   2236  NH1 ARG A 278       7.488 -13.867 -20.922  1.00 83.56           N  
ATOM   2237  NH2 ARG A 278       6.137 -13.852 -19.062  1.00 83.56           N  
ATOM   2238  CZ  ARG A 278       7.348 -13.922 -19.594  1.00 83.56           C  
ATOM   2239  N   SER A 279      12.852 -15.164 -15.422  1.00 83.19           N  
ATOM   2240  CA  SER A 279      12.766 -16.250 -14.445  1.00 83.19           C  
ATOM   2241  C   SER A 279      11.383 -16.312 -13.812  1.00 83.19           C  
ATOM   2242  CB  SER A 279      13.828 -16.078 -13.359  1.00 83.19           C  
ATOM   2243  O   SER A 279      10.523 -15.461 -14.086  1.00 83.19           O  
ATOM   2244  OG  SER A 279      13.453 -15.062 -12.445  1.00 83.19           O  
ATOM   2245  N   PHE A 280      11.188 -17.250 -13.016  1.00 82.75           N  
ATOM   2246  CA  PHE A 280       9.938 -17.438 -12.297  1.00 82.75           C  
ATOM   2247  C   PHE A 280       9.570 -16.188 -11.500  1.00 82.75           C  
ATOM   2248  CB  PHE A 280      10.031 -18.641 -11.352  1.00 82.75           C  
ATOM   2249  O   PHE A 280       8.398 -15.844 -11.391  1.00 82.75           O  
ATOM   2250  CG  PHE A 280       8.812 -18.844 -10.492  1.00 82.75           C  
ATOM   2251  CD1 PHE A 280       8.789 -18.375  -9.180  1.00 82.75           C  
ATOM   2252  CD2 PHE A 280       7.691 -19.484 -10.992  1.00 82.75           C  
ATOM   2253  CE1 PHE A 280       7.664 -18.562  -8.383  1.00 82.75           C  
ATOM   2254  CE2 PHE A 280       6.562 -19.672 -10.195  1.00 82.75           C  
ATOM   2255  CZ  PHE A 280       6.555 -19.203  -8.891  1.00 82.75           C  
ATOM   2256  N   PHE A 281      10.594 -15.461 -11.023  1.00 89.88           N  
ATOM   2257  CA  PHE A 281      10.352 -14.352 -10.117  1.00 89.88           C  
ATOM   2258  C   PHE A 281      10.250 -13.039 -10.883  1.00 89.88           C  
ATOM   2259  CB  PHE A 281      11.477 -14.258  -9.070  1.00 89.88           C  
ATOM   2260  O   PHE A 281       9.938 -11.992 -10.297  1.00 89.88           O  
ATOM   2261  CG  PHE A 281      11.547 -15.445  -8.156  1.00 89.88           C  
ATOM   2262  CD1 PHE A 281      10.562 -15.664  -7.195  1.00 89.88           C  
ATOM   2263  CD2 PHE A 281      12.602 -16.344  -8.250  1.00 89.88           C  
ATOM   2264  CE1 PHE A 281      10.625 -16.766  -6.344  1.00 89.88           C  
ATOM   2265  CE2 PHE A 281      12.672 -17.453  -7.398  1.00 89.88           C  
ATOM   2266  CZ  PHE A 281      11.688 -17.656  -6.449  1.00 89.88           C  
ATOM   2267  N   SER A 282      10.531 -13.047 -12.141  1.00 89.50           N  
ATOM   2268  CA  SER A 282      10.609 -11.812 -12.914  1.00 89.50           C  
ATOM   2269  C   SER A 282       9.328 -11.000 -12.781  1.00 89.50           C  
ATOM   2270  CB  SER A 282      10.883 -12.117 -14.383  1.00 89.50           C  
ATOM   2271  O   SER A 282       9.375  -9.797 -12.500  1.00 89.50           O  
ATOM   2272  OG  SER A 282      12.180 -12.672 -14.555  1.00 89.50           O  
ATOM   2273  N   GLU A 283       8.203 -11.609 -12.945  1.00 86.81           N  
ATOM   2274  CA  GLU A 283       6.934 -10.898 -12.852  1.00 86.81           C  
ATOM   2275  C   GLU A 283       6.645 -10.477 -11.414  1.00 86.81           C  
ATOM   2276  CB  GLU A 283       5.789 -11.766 -13.383  1.00 86.81           C  
ATOM   2277  O   GLU A 283       6.125  -9.383 -11.180  1.00 86.81           O  
ATOM   2278  CG  GLU A 283       4.473 -11.016 -13.539  1.00 86.81           C  
ATOM   2279  CD  GLU A 283       3.342 -11.891 -14.055  1.00 86.81           C  
ATOM   2280  OE1 GLU A 283       2.162 -11.492 -13.938  1.00 86.81           O  
ATOM   2281  OE2 GLU A 283       3.643 -12.984 -14.594  1.00 86.81           O  
ATOM   2282  N   ILE A 284       7.035 -11.273 -10.508  1.00 90.81           N  
ATOM   2283  CA  ILE A 284       6.766 -11.000  -9.102  1.00 90.81           C  
ATOM   2284  C   ILE A 284       7.570  -9.789  -8.641  1.00 90.81           C  
ATOM   2285  CB  ILE A 284       7.090 -12.227  -8.211  1.00 90.81           C  
ATOM   2286  O   ILE A 284       7.035  -8.891  -7.984  1.00 90.81           O  
ATOM   2287  CG1 ILE A 284       6.180 -13.406  -8.578  1.00 90.81           C  
ATOM   2288  CG2 ILE A 284       6.961 -11.875  -6.730  1.00 90.81           C  
ATOM   2289  CD1 ILE A 284       6.488 -14.688  -7.812  1.00 90.81           C  
ATOM   2290  N   ILE A 285       8.836  -9.734  -8.992  1.00 94.00           N  
ATOM   2291  CA  ILE A 285       9.703  -8.672  -8.500  1.00 94.00           C  
ATOM   2292  C   ILE A 285       9.461  -7.398  -9.312  1.00 94.00           C  
ATOM   2293  CB  ILE A 285      11.195  -9.078  -8.570  1.00 94.00           C  
ATOM   2294  O   ILE A 285       9.852  -6.305  -8.898  1.00 94.00           O  
ATOM   2295  CG1 ILE A 285      11.594  -9.406 -10.008  1.00 94.00           C  
ATOM   2296  CG2 ILE A 285      11.469 -10.258  -7.637  1.00 94.00           C  
ATOM   2297  CD1 ILE A 285      13.070  -9.719 -10.188  1.00 94.00           C  
ATOM   2298  N   SER A 286       8.844  -7.516 -10.484  1.00 93.56           N  
ATOM   2299  CA  SER A 286       8.578  -6.348 -11.320  1.00 93.56           C  
ATOM   2300  C   SER A 286       7.281  -5.664 -10.914  1.00 93.56           C  
ATOM   2301  CB  SER A 286       8.516  -6.746 -12.797  1.00 93.56           C  
ATOM   2302  O   SER A 286       6.996  -4.547 -11.359  1.00 93.56           O  
ATOM   2303  OG  SER A 286       7.488  -7.699 -13.016  1.00 93.56           O  
ATOM   2304  N   SER A 287       6.469  -6.352 -10.117  1.00 94.75           N  
ATOM   2305  CA  SER A 287       5.215  -5.766  -9.664  1.00 94.75           C  
ATOM   2306  C   SER A 287       5.449  -4.430  -8.969  1.00 94.75           C  
ATOM   2307  CB  SER A 287       4.484  -6.719  -8.719  1.00 94.75           C  
ATOM   2308  O   SER A 287       6.289  -4.332  -8.070  1.00 94.75           O  
ATOM   2309  OG  SER A 287       3.289  -6.133  -8.234  1.00 94.75           O  
ATOM   2310  N   ILE A 288       4.734  -3.430  -9.414  1.00 96.81           N  
ATOM   2311  CA  ILE A 288       4.895  -2.092  -8.852  1.00 96.81           C  
ATOM   2312  C   ILE A 288       4.055  -1.959  -7.586  1.00 96.81           C  
ATOM   2313  CB  ILE A 288       4.500  -1.002  -9.875  1.00 96.81           C  
ATOM   2314  O   ILE A 288       2.842  -2.186  -7.613  1.00 96.81           O  
ATOM   2315  CG1 ILE A 288       5.422  -1.058 -11.102  1.00 96.81           C  
ATOM   2316  CG2 ILE A 288       4.539   0.385  -9.227  1.00 96.81           C  
ATOM   2317  CD1 ILE A 288       4.984  -0.159 -12.250  1.00 96.81           C  
ATOM   2318  N   SER A 289       4.758  -1.600  -6.516  1.00 96.38           N  
ATOM   2319  CA  SER A 289       4.074  -1.499  -5.230  1.00 96.38           C  
ATOM   2320  C   SER A 289       3.533  -0.091  -5.000  1.00 96.38           C  
ATOM   2321  CB  SER A 289       5.016  -1.886  -4.090  1.00 96.38           C  
ATOM   2322  O   SER A 289       2.568   0.095  -4.258  1.00 96.38           O  
ATOM   2323  OG  SER A 289       6.137  -1.023  -4.051  1.00 96.38           O  
ATOM   2324  N   ASP A 290       4.184   0.898  -5.594  1.00 98.12           N  
ATOM   2325  CA  ASP A 290       3.770   2.281  -5.383  1.00 98.12           C  
ATOM   2326  C   ASP A 290       4.172   3.164  -6.559  1.00 98.12           C  
ATOM   2327  CB  ASP A 290       4.371   2.828  -4.086  1.00 98.12           C  
ATOM   2328  O   ASP A 290       5.188   2.916  -7.211  1.00 98.12           O  
ATOM   2329  CG  ASP A 290       3.627   4.039  -3.549  1.00 98.12           C  
ATOM   2330  OD1 ASP A 290       2.492   4.305  -4.000  1.00 98.12           O  
ATOM   2331  OD2 ASP A 290       4.180   4.730  -2.666  1.00 98.12           O  
ATOM   2332  N   VAL A 291       3.365   4.152  -6.801  1.00 98.38           N  
ATOM   2333  CA  VAL A 291       3.607   5.164  -7.824  1.00 98.38           C  
ATOM   2334  C   VAL A 291       3.295   6.551  -7.262  1.00 98.38           C  
ATOM   2335  CB  VAL A 291       2.766   4.902  -9.094  1.00 98.38           C  
ATOM   2336  O   VAL A 291       2.238   6.762  -6.660  1.00 98.38           O  
ATOM   2337  CG1 VAL A 291       2.941   6.035 -10.102  1.00 98.38           C  
ATOM   2338  CG2 VAL A 291       3.150   3.562  -9.719  1.00 98.38           C  
ATOM   2339  N   LYS A 292       4.223   7.492  -7.434  1.00 98.06           N  
ATOM   2340  CA  LYS A 292       4.066   8.852  -6.926  1.00 98.06           C  
ATOM   2341  C   LYS A 292       4.562   9.883  -7.941  1.00 98.06           C  
ATOM   2342  CB  LYS A 292       4.809   9.023  -5.602  1.00 98.06           C  
ATOM   2343  O   LYS A 292       5.676   9.758  -8.461  1.00 98.06           O  
ATOM   2344  CG  LYS A 292       4.250   8.180  -4.465  1.00 98.06           C  
ATOM   2345  CD  LYS A 292       2.953   8.773  -3.922  1.00 98.06           C  
ATOM   2346  CE  LYS A 292       2.459   8.008  -2.701  1.00 98.06           C  
ATOM   2347  NZ  LYS A 292       1.178   8.570  -2.178  1.00 98.06           N  
ATOM   2348  N   PHE A 293       3.736  10.844  -8.180  1.00 98.31           N  
ATOM   2349  CA  PHE A 293       4.191  11.977  -8.984  1.00 98.31           C  
ATOM   2350  C   PHE A 293       5.074  12.906  -8.164  1.00 98.31           C  
ATOM   2351  CB  PHE A 293       2.998  12.750  -9.555  1.00 98.31           C  
ATOM   2352  O   PHE A 293       4.906  13.016  -6.949  1.00 98.31           O  
ATOM   2353  CG  PHE A 293       2.299  12.047 -10.688  1.00 98.31           C  
ATOM   2354  CD1 PHE A 293       2.871  12.000 -11.953  1.00 98.31           C  
ATOM   2355  CD2 PHE A 293       1.068  11.438 -10.484  1.00 98.31           C  
ATOM   2356  CE1 PHE A 293       2.227  11.352 -13.000  1.00 98.31           C  
ATOM   2357  CE2 PHE A 293       0.418  10.789 -11.531  1.00 98.31           C  
ATOM   2358  CZ  PHE A 293       0.999  10.742 -12.789  1.00 98.31           C  
ATOM   2359  N   SER A 294       5.988  13.516  -8.875  1.00 98.00           N  
ATOM   2360  CA  SER A 294       6.719  14.602  -8.234  1.00 98.00           C  
ATOM   2361  C   SER A 294       5.820  15.805  -7.992  1.00 98.00           C  
ATOM   2362  CB  SER A 294       7.918  15.016  -9.094  1.00 98.00           C  
ATOM   2363  O   SER A 294       4.750  15.922  -8.594  1.00 98.00           O  
ATOM   2364  OG  SER A 294       7.488  15.586 -10.312  1.00 98.00           O  
ATOM   2365  N   HIS A 295       6.262  16.656  -7.102  1.00 96.44           N  
ATOM   2366  CA  HIS A 295       5.473  17.844  -6.809  1.00 96.44           C  
ATOM   2367  C   HIS A 295       5.375  18.766  -8.023  1.00 96.44           C  
ATOM   2368  CB  HIS A 295       6.078  18.609  -5.629  1.00 96.44           C  
ATOM   2369  O   HIS A 295       4.344  19.391  -8.250  1.00 96.44           O  
ATOM   2370  CG  HIS A 295       6.105  17.828  -4.355  1.00 96.44           C  
ATOM   2371  CD2 HIS A 295       5.211  17.734  -3.344  1.00 96.44           C  
ATOM   2372  ND1 HIS A 295       7.160  17.016  -4.008  1.00 96.44           N  
ATOM   2373  CE1 HIS A 295       6.910  16.453  -2.836  1.00 96.44           C  
ATOM   2374  NE2 HIS A 295       5.730  16.875  -2.412  1.00 96.44           N  
ATOM   2375  N   SER A 296       6.336  18.844  -8.828  1.00 95.12           N  
ATOM   2376  CA  SER A 296       6.344  19.641 -10.047  1.00 95.12           C  
ATOM   2377  C   SER A 296       5.398  19.062 -11.094  1.00 95.12           C  
ATOM   2378  CB  SER A 296       7.758  19.750 -10.617  1.00 95.12           C  
ATOM   2379  O   SER A 296       4.973  19.766 -12.016  1.00 95.12           O  
ATOM   2380  OG  SER A 296       8.195  18.484 -11.102  1.00 95.12           O  
ATOM   2381  N   GLY A 297       5.160  17.750 -11.047  1.00 97.00           N  
ATOM   2382  CA  GLY A 297       4.312  17.078 -12.031  1.00 97.00           C  
ATOM   2383  C   GLY A 297       5.074  16.609 -13.250  1.00 97.00           C  
ATOM   2384  O   GLY A 297       4.496  16.000 -14.156  1.00 97.00           O  
ATOM   2385  N   ARG A 298       6.328  16.875 -13.258  1.00 97.00           N  
ATOM   2386  CA  ARG A 298       7.133  16.516 -14.422  1.00 97.00           C  
ATOM   2387  C   ARG A 298       7.582  15.062 -14.344  1.00 97.00           C  
ATOM   2388  CB  ARG A 298       8.352  17.438 -14.539  1.00 97.00           C  
ATOM   2389  O   ARG A 298       7.645  14.375 -15.367  1.00 97.00           O  
ATOM   2390  CG  ARG A 298       9.281  17.078 -15.688  1.00 97.00           C  
ATOM   2391  CD  ARG A 298      10.422  18.078 -15.820  1.00 97.00           C  
ATOM   2392  NE  ARG A 298      11.328  17.719 -16.906  1.00 97.00           N  
ATOM   2393  NH1 ARG A 298      12.727  19.531 -16.609  1.00 97.00           N  
ATOM   2394  NH2 ARG A 298      13.164  18.000 -18.266  1.00 97.00           N  
ATOM   2395  CZ  ARG A 298      12.406  18.422 -17.266  1.00 97.00           C  
ATOM   2396  N   TYR A 299       7.891  14.617 -13.156  1.00 98.00           N  
ATOM   2397  CA  TYR A 299       8.469  13.289 -12.984  1.00 98.00           C  
ATOM   2398  C   TYR A 299       7.516  12.375 -12.234  1.00 98.00           C  
ATOM   2399  CB  TYR A 299       9.805  13.383 -12.234  1.00 98.00           C  
ATOM   2400  O   TYR A 299       6.586  12.844 -11.570  1.00 98.00           O  
ATOM   2401  CG  TYR A 299      10.836  14.234 -12.938  1.00 98.00           C  
ATOM   2402  CD1 TYR A 299      11.539  13.742 -14.039  1.00 98.00           C  
ATOM   2403  CD2 TYR A 299      11.109  15.523 -12.508  1.00 98.00           C  
ATOM   2404  CE1 TYR A 299      12.492  14.523 -14.688  1.00 98.00           C  
ATOM   2405  CE2 TYR A 299      12.062  16.312 -13.148  1.00 98.00           C  
ATOM   2406  OH  TYR A 299      13.688  16.578 -14.867  1.00 98.00           O  
ATOM   2407  CZ  TYR A 299      12.742  15.805 -14.234  1.00 98.00           C  
ATOM   2408  N   MET A 300       7.750  11.125 -12.383  1.00 97.94           N  
ATOM   2409  CA  MET A 300       7.023  10.070 -11.680  1.00 97.94           C  
ATOM   2410  C   MET A 300       7.980   9.023 -11.125  1.00 97.94           C  
ATOM   2411  CB  MET A 300       6.000   9.414 -12.609  1.00 97.94           C  
ATOM   2412  O   MET A 300       8.945   8.641 -11.797  1.00 97.94           O  
ATOM   2413  CG  MET A 300       5.262   8.242 -11.977  1.00 97.94           C  
ATOM   2414  SD  MET A 300       4.031   7.496 -13.109  1.00 97.94           S  
ATOM   2415  CE  MET A 300       5.137   6.832 -14.383  1.00 97.94           C  
ATOM   2416  N   MET A 301       7.750   8.656  -9.914  1.00 98.44           N  
ATOM   2417  CA  MET A 301       8.562   7.652  -9.234  1.00 98.44           C  
ATOM   2418  C   MET A 301       7.789   6.352  -9.055  1.00 98.44           C  
ATOM   2419  CB  MET A 301       9.039   8.172  -7.879  1.00 98.44           C  
ATOM   2420  O   MET A 301       6.609   6.371  -8.703  1.00 98.44           O  
ATOM   2421  CG  MET A 301       9.789   7.133  -7.055  1.00 98.44           C  
ATOM   2422  SD  MET A 301      10.492   7.832  -5.512  1.00 98.44           S  
ATOM   2423  CE  MET A 301       8.969   8.289  -4.641  1.00 98.44           C  
ATOM   2424  N   THR A 302       8.375   5.242  -9.352  1.00 98.38           N  
ATOM   2425  CA  THR A 302       7.781   3.926  -9.156  1.00 98.38           C  
ATOM   2426  C   THR A 302       8.672   3.062  -8.266  1.00 98.38           C  
ATOM   2427  CB  THR A 302       7.543   3.209 -10.492  1.00 98.38           C  
ATOM   2428  O   THR A 302       9.898   3.150  -8.328  1.00 98.38           O  
ATOM   2429  CG2 THR A 302       6.645   4.035 -11.406  1.00 98.38           C  
ATOM   2430  OG1 THR A 302       8.805   2.996 -11.148  1.00 98.38           O  
ATOM   2431  N   ARG A 303       8.031   2.230  -7.406  1.00 98.44           N  
ATOM   2432  CA  ARG A 303       8.727   1.295  -6.527  1.00 98.44           C  
ATOM   2433  C   ARG A 303       8.352  -0.146  -6.859  1.00 98.44           C  
ATOM   2434  CB  ARG A 303       8.406   1.596  -5.062  1.00 98.44           C  
ATOM   2435  O   ARG A 303       7.184  -0.528  -6.766  1.00 98.44           O  
ATOM   2436  CG  ARG A 303       8.938   0.557  -4.090  1.00 98.44           C  
ATOM   2437  CD  ARG A 303      10.461   0.513  -4.094  1.00 98.44           C  
ATOM   2438  NE  ARG A 303      10.977  -0.445  -3.117  1.00 98.44           N  
ATOM   2439  NH1 ARG A 303      10.234   0.727  -1.270  1.00 98.44           N  
ATOM   2440  NH2 ARG A 303      11.359  -1.252  -1.002  1.00 98.44           N  
ATOM   2441  CZ  ARG A 303      10.852  -0.321  -1.798  1.00 98.44           C  
ATOM   2442  N   ASP A 304       9.289  -0.873  -7.367  1.00 97.62           N  
ATOM   2443  CA  ASP A 304       9.141  -2.322  -7.457  1.00 97.62           C  
ATOM   2444  C   ASP A 304       9.898  -3.023  -6.336  1.00 97.62           C  
ATOM   2445  CB  ASP A 304       9.625  -2.826  -8.820  1.00 97.62           C  
ATOM   2446  O   ASP A 304      10.391  -2.375  -5.406  1.00 97.62           O  
ATOM   2447  CG  ASP A 304      11.070  -2.473  -9.102  1.00 97.62           C  
ATOM   2448  OD1 ASP A 304      11.914  -2.588  -8.180  1.00 97.62           O  
ATOM   2449  OD2 ASP A 304      11.375  -2.074 -10.242  1.00 97.62           O  
ATOM   2450  N   TYR A 305       9.969  -4.340  -6.367  1.00 97.44           N  
ATOM   2451  CA  TYR A 305      10.547  -5.043  -5.227  1.00 97.44           C  
ATOM   2452  C   TYR A 305      12.031  -4.734  -5.090  1.00 97.44           C  
ATOM   2453  CB  TYR A 305      10.336  -6.551  -5.363  1.00 97.44           C  
ATOM   2454  O   TYR A 305      12.547  -4.602  -3.975  1.00 97.44           O  
ATOM   2455  CG  TYR A 305      10.734  -7.336  -4.137  1.00 97.44           C  
ATOM   2456  CD1 TYR A 305      11.906  -8.078  -4.109  1.00 97.44           C  
ATOM   2457  CD2 TYR A 305       9.930  -7.332  -3.000  1.00 97.44           C  
ATOM   2458  CE1 TYR A 305      12.281  -8.805  -2.980  1.00 97.44           C  
ATOM   2459  CE2 TYR A 305      10.289  -8.055  -1.864  1.00 97.44           C  
ATOM   2460  OH  TYR A 305      11.820  -9.500  -0.745  1.00 97.44           O  
ATOM   2461  CZ  TYR A 305      11.461  -8.781  -1.865  1.00 97.44           C  
ATOM   2462  N   LEU A 306      12.727  -4.492  -6.211  1.00 97.56           N  
ATOM   2463  CA  LEU A 306      14.180  -4.406  -6.164  1.00 97.56           C  
ATOM   2464  C   LEU A 306      14.641  -2.955  -6.266  1.00 97.56           C  
ATOM   2465  CB  LEU A 306      14.805  -5.230  -7.293  1.00 97.56           C  
ATOM   2466  O   LEU A 306      15.742  -2.617  -5.816  1.00 97.56           O  
ATOM   2467  CG  LEU A 306      14.633  -6.750  -7.195  1.00 97.56           C  
ATOM   2468  CD1 LEU A 306      15.297  -7.434  -8.391  1.00 97.56           C  
ATOM   2469  CD2 LEU A 306      15.219  -7.270  -5.887  1.00 97.56           C  
ATOM   2470  N   SER A 307      13.812  -2.098  -6.844  1.00 97.88           N  
ATOM   2471  CA  SER A 307      14.375  -0.793  -7.188  1.00 97.88           C  
ATOM   2472  C   SER A 307      13.305   0.294  -7.145  1.00 97.88           C  
ATOM   2473  CB  SER A 307      15.016  -0.832  -8.578  1.00 97.88           C  
ATOM   2474  O   SER A 307      12.109  -0.004  -7.074  1.00 97.88           O  
ATOM   2475  OG  SER A 307      14.039  -1.090  -9.570  1.00 97.88           O  
ATOM   2476  N   VAL A 308      13.805   1.517  -7.098  1.00 98.44           N  
ATOM   2477  CA  VAL A 308      13.031   2.730  -7.332  1.00 98.44           C  
ATOM   2478  C   VAL A 308      13.438   3.348  -8.672  1.00 98.44           C  
ATOM   2479  CB  VAL A 308      13.219   3.756  -6.191  1.00 98.44           C  
ATOM   2480  O   VAL A 308      14.625   3.521  -8.945  1.00 98.44           O  
ATOM   2481  CG1 VAL A 308      12.570   5.090  -6.551  1.00 98.44           C  
ATOM   2482  CG2 VAL A 308      12.648   3.211  -4.887  1.00 98.44           C  
ATOM   2483  N   LYS A 309      12.477   3.664  -9.477  1.00 97.94           N  
ATOM   2484  CA  LYS A 309      12.727   4.238 -10.797  1.00 97.94           C  
ATOM   2485  C   LYS A 309      12.031   5.590 -10.945  1.00 97.94           C  
ATOM   2486  CB  LYS A 309      12.250   3.279 -11.891  1.00 97.94           C  
ATOM   2487  O   LYS A 309      10.898   5.770 -10.492  1.00 97.94           O  
ATOM   2488  CG  LYS A 309      13.000   1.956 -11.922  1.00 97.94           C  
ATOM   2489  CD  LYS A 309      12.406   1.003 -12.953  1.00 97.94           C  
ATOM   2490  CE  LYS A 309      13.102  -0.354 -12.922  1.00 97.94           C  
ATOM   2491  NZ  LYS A 309      12.406  -1.348 -13.797  1.00 97.94           N  
ATOM   2492  N   ILE A 310      12.734   6.523 -11.555  1.00 98.31           N  
ATOM   2493  CA  ILE A 310      12.180   7.840 -11.852  1.00 98.31           C  
ATOM   2494  C   ILE A 310      11.945   7.973 -13.352  1.00 98.31           C  
ATOM   2495  CB  ILE A 310      13.109   8.969 -11.344  1.00 98.31           C  
ATOM   2496  O   ILE A 310      12.852   7.730 -14.148  1.00 98.31           O  
ATOM   2497  CG1 ILE A 310      13.344   8.836  -9.836  1.00 98.31           C  
ATOM   2498  CG2 ILE A 310      12.523  10.344 -11.688  1.00 98.31           C  
ATOM   2499  CD1 ILE A 310      14.219   9.930  -9.250  1.00 98.31           C  
ATOM   2500  N   TRP A 311      10.758   8.344 -13.648  1.00 97.94           N  
ATOM   2501  CA  TRP A 311      10.352   8.523 -15.039  1.00 97.94           C  
ATOM   2502  C   TRP A 311      10.086  10.000 -15.336  1.00 97.94           C  
ATOM   2503  CB  TRP A 311       9.094   7.699 -15.344  1.00 97.94           C  
ATOM   2504  O   TRP A 311       9.562  10.727 -14.492  1.00 97.94           O  
ATOM   2505  CG  TRP A 311       9.250   6.234 -15.062  1.00 97.94           C  
ATOM   2506  CD1 TRP A 311       9.180   5.617 -13.844  1.00 97.94           C  
ATOM   2507  CD2 TRP A 311       9.508   5.203 -16.031  1.00 97.94           C  
ATOM   2508  CE2 TRP A 311       9.578   3.982 -15.312  1.00 97.94           C  
ATOM   2509  CE3 TRP A 311       9.680   5.191 -17.422  1.00 97.94           C  
ATOM   2510  NE1 TRP A 311       9.375   4.262 -13.992  1.00 97.94           N  
ATOM   2511  CH2 TRP A 311       9.977   2.779 -17.312  1.00 97.94           C  
ATOM   2512  CZ2 TRP A 311       9.812   2.762 -15.953  1.00 97.94           C  
ATOM   2513  CZ3 TRP A 311       9.914   3.977 -18.047  1.00 97.94           C  
ATOM   2514  N   ASP A 312      10.484  10.422 -16.453  1.00 97.50           N  
ATOM   2515  CA  ASP A 312      10.039  11.688 -17.031  1.00 97.50           C  
ATOM   2516  C   ASP A 312       8.773  11.492 -17.859  1.00 97.50           C  
ATOM   2517  CB  ASP A 312      11.148  12.297 -17.891  1.00 97.50           C  
ATOM   2518  O   ASP A 312       8.742  10.656 -18.766  1.00 97.50           O  
ATOM   2519  CG  ASP A 312      10.859  13.734 -18.297  1.00 97.50           C  
ATOM   2520  OD1 ASP A 312       9.672  14.102 -18.438  1.00 97.50           O  
ATOM   2521  OD2 ASP A 312      11.820  14.508 -18.453  1.00 97.50           O  
ATOM   2522  N   LEU A 313       7.762  12.219 -17.625  1.00 96.31           N  
ATOM   2523  CA  LEU A 313       6.477  12.047 -18.297  1.00 96.31           C  
ATOM   2524  C   LEU A 313       6.609  12.297 -19.797  1.00 96.31           C  
ATOM   2525  CB  LEU A 313       5.434  12.992 -17.703  1.00 96.31           C  
ATOM   2526  O   LEU A 313       5.762  11.859 -20.578  1.00 96.31           O  
ATOM   2527  CG  LEU A 313       4.984  12.695 -16.266  1.00 96.31           C  
ATOM   2528  CD1 LEU A 313       3.902  13.680 -15.844  1.00 96.31           C  
ATOM   2529  CD2 LEU A 313       4.488  11.258 -16.156  1.00 96.31           C  
ATOM   2530  N   ASN A 314       7.617  12.938 -20.172  1.00 94.44           N  
ATOM   2531  CA  ASN A 314       7.832  13.227 -21.594  1.00 94.44           C  
ATOM   2532  C   ASN A 314       8.727  12.180 -22.250  1.00 94.44           C  
ATOM   2533  CB  ASN A 314       8.438  14.625 -21.766  1.00 94.44           C  
ATOM   2534  O   ASN A 314       8.953  12.219 -23.453  1.00 94.44           O  
ATOM   2535  CG  ASN A 314       7.496  15.727 -21.312  1.00 94.44           C  
ATOM   2536  ND2 ASN A 314       8.055  16.766 -20.719  1.00 94.44           N  
ATOM   2537  OD1 ASN A 314       6.277  15.633 -21.484  1.00 94.44           O  
ATOM   2538  N   MET A 315       9.266  11.219 -21.469  1.00 92.88           N  
ATOM   2539  CA  MET A 315      10.109  10.141 -21.969  1.00 92.88           C  
ATOM   2540  C   MET A 315       9.609   8.789 -21.469  1.00 92.88           C  
ATOM   2541  CB  MET A 315      11.562  10.352 -21.547  1.00 92.88           C  
ATOM   2542  O   MET A 315      10.070   8.297 -20.438  1.00 92.88           O  
ATOM   2543  CG  MET A 315      12.211  11.578 -22.156  1.00 92.88           C  
ATOM   2544  SD  MET A 315      14.000  11.703 -21.766  1.00 92.88           S  
ATOM   2545  CE  MET A 315      13.914  12.508 -20.141  1.00 92.88           C  
ATOM   2546  N   GLU A 316       8.828   8.047 -22.250  1.00 90.06           N  
ATOM   2547  CA  GLU A 316       8.102   6.871 -21.781  1.00 90.06           C  
ATOM   2548  C   GLU A 316       8.906   5.598 -22.031  1.00 90.06           C  
ATOM   2549  CB  GLU A 316       6.734   6.773 -22.469  1.00 90.06           C  
ATOM   2550  O   GLU A 316       8.602   4.543 -21.469  1.00 90.06           O  
ATOM   2551  CG  GLU A 316       6.805   6.711 -23.984  1.00 90.06           C  
ATOM   2552  CD  GLU A 316       5.488   7.043 -24.656  1.00 90.06           C  
ATOM   2553  OE1 GLU A 316       5.281   6.633 -25.828  1.00 90.06           O  
ATOM   2554  OE2 GLU A 316       4.652   7.727 -24.016  1.00 90.06           O  
ATOM   2555  N   ASN A 317       9.945   5.582 -22.672  1.00 91.19           N  
ATOM   2556  CA  ASN A 317      10.602   4.371 -23.141  1.00 91.19           C  
ATOM   2557  C   ASN A 317      11.523   3.781 -22.078  1.00 91.19           C  
ATOM   2558  CB  ASN A 317      11.391   4.652 -24.422  1.00 91.19           C  
ATOM   2559  O   ASN A 317      11.805   2.582 -22.078  1.00 91.19           O  
ATOM   2560  CG  ASN A 317      10.492   5.004 -25.594  1.00 91.19           C  
ATOM   2561  ND2 ASN A 317      11.055   5.668 -26.594  1.00 91.19           N  
ATOM   2562  OD1 ASN A 317       9.297   4.684 -25.594  1.00 91.19           O  
ATOM   2563  N   ARG A 318      12.031   4.723 -21.281  1.00 93.88           N  
ATOM   2564  CA  ARG A 318      12.914   4.238 -20.219  1.00 93.88           C  
ATOM   2565  C   ARG A 318      12.898   5.176 -19.016  1.00 93.88           C  
ATOM   2566  CB  ARG A 318      14.344   4.074 -20.734  1.00 93.88           C  
ATOM   2567  O   ARG A 318      12.680   6.383 -19.172  1.00 93.88           O  
ATOM   2568  CG  ARG A 318      14.984   5.375 -21.188  1.00 93.88           C  
ATOM   2569  CD  ARG A 318      16.406   5.156 -21.703  1.00 93.88           C  
ATOM   2570  NE  ARG A 318      17.031   6.414 -22.094  1.00 93.88           N  
ATOM   2571  NH1 ARG A 318      19.078   5.469 -22.594  1.00 93.88           N  
ATOM   2572  NH2 ARG A 318      18.750   7.723 -22.859  1.00 93.88           N  
ATOM   2573  CZ  ARG A 318      18.281   6.531 -22.516  1.00 93.88           C  
ATOM   2574  N   PRO A 319      13.188   4.621 -17.891  1.00 96.62           N  
ATOM   2575  CA  PRO A 319      13.336   5.516 -16.734  1.00 96.62           C  
ATOM   2576  C   PRO A 319      14.562   6.418 -16.844  1.00 96.62           C  
ATOM   2577  CB  PRO A 319      13.469   4.555 -15.555  1.00 96.62           C  
ATOM   2578  O   PRO A 319      15.594   5.996 -17.375  1.00 96.62           O  
ATOM   2579  CG  PRO A 319      13.984   3.285 -16.141  1.00 96.62           C  
ATOM   2580  CD  PRO A 319      13.508   3.199 -17.578  1.00 96.62           C  
ATOM   2581  N   VAL A 320      14.469   7.609 -16.359  1.00 97.00           N  
ATOM   2582  CA  VAL A 320      15.578   8.555 -16.422  1.00 97.00           C  
ATOM   2583  C   VAL A 320      16.562   8.266 -15.289  1.00 97.00           C  
ATOM   2584  CB  VAL A 320      15.078  10.016 -16.312  1.00 97.00           C  
ATOM   2585  O   VAL A 320      17.766   8.562 -15.414  1.00 97.00           O  
ATOM   2586  CG1 VAL A 320      14.352  10.430 -17.594  1.00 97.00           C  
ATOM   2587  CG2 VAL A 320      14.180  10.195 -15.102  1.00 97.00           C  
ATOM   2588  N   GLU A 321      16.094   7.719 -14.180  1.00 97.38           N  
ATOM   2589  CA  GLU A 321      16.906   7.309 -13.039  1.00 97.38           C  
ATOM   2590  C   GLU A 321      16.453   5.969 -12.477  1.00 97.38           C  
ATOM   2591  CB  GLU A 321      16.891   8.375 -11.945  1.00 97.38           C  
ATOM   2592  O   GLU A 321      15.242   5.703 -12.414  1.00 97.38           O  
ATOM   2593  CG  GLU A 321      17.250   9.773 -12.438  1.00 97.38           C  
ATOM   2594  CD  GLU A 321      16.875  10.875 -11.461  1.00 97.38           C  
ATOM   2595  OE1 GLU A 321      16.625  12.016 -11.906  1.00 97.38           O  
ATOM   2596  OE2 GLU A 321      16.812  10.586 -10.250  1.00 97.38           O  
ATOM   2597  N   THR A 322      17.391   5.078 -12.078  1.00 97.25           N  
ATOM   2598  CA  THR A 322      17.094   3.807 -11.422  1.00 97.25           C  
ATOM   2599  C   THR A 322      17.953   3.629 -10.180  1.00 97.25           C  
ATOM   2600  CB  THR A 322      17.312   2.619 -12.383  1.00 97.25           C  
ATOM   2601  O   THR A 322      19.188   3.684 -10.258  1.00 97.25           O  
ATOM   2602  CG2 THR A 322      16.969   1.298 -11.711  1.00 97.25           C  
ATOM   2603  OG1 THR A 322      16.484   2.787 -13.539  1.00 97.25           O  
ATOM   2604  N   TYR A 323      17.344   3.426  -9.047  1.00 97.81           N  
ATOM   2605  CA  TYR A 323      18.031   3.227  -7.777  1.00 97.81           C  
ATOM   2606  C   TYR A 323      17.797   1.819  -7.246  1.00 97.81           C  
ATOM   2607  CB  TYR A 323      17.578   4.262  -6.750  1.00 97.81           C  
ATOM   2608  O   TYR A 323      16.641   1.420  -7.023  1.00 97.81           O  
ATOM   2609  CG  TYR A 323      17.750   5.691  -7.203  1.00 97.81           C  
ATOM   2610  CD1 TYR A 323      19.016   6.277  -7.246  1.00 97.81           C  
ATOM   2611  CD2 TYR A 323      16.656   6.457  -7.590  1.00 97.81           C  
ATOM   2612  CE1 TYR A 323      19.188   7.594  -7.664  1.00 97.81           C  
ATOM   2613  CE2 TYR A 323      16.812   7.773  -8.008  1.00 97.81           C  
ATOM   2614  OH  TYR A 323      18.234   9.633  -8.453  1.00 97.81           O  
ATOM   2615  CZ  TYR A 323      18.078   8.336  -8.039  1.00 97.81           C  
ATOM   2616  N   GLN A 324      18.828   1.082  -6.941  1.00 97.06           N  
ATOM   2617  CA  GLN A 324      18.719  -0.274  -6.418  1.00 97.06           C  
ATOM   2618  C   GLN A 324      18.484  -0.262  -4.910  1.00 97.06           C  
ATOM   2619  CB  GLN A 324      19.984  -1.080  -6.738  1.00 97.06           C  
ATOM   2620  O   GLN A 324      19.219   0.371  -4.160  1.00 97.06           O  
ATOM   2621  CG  GLN A 324      20.266  -1.216  -8.227  1.00 97.06           C  
ATOM   2622  CD  GLN A 324      19.141  -1.918  -8.977  1.00 97.06           C  
ATOM   2623  NE2 GLN A 324      18.953  -1.553 -10.242  1.00 97.06           N  
ATOM   2624  OE1 GLN A 324      18.453  -2.781  -8.422  1.00 97.06           O  
ATOM   2625  N   VAL A 325      17.516  -0.982  -4.469  1.00 97.81           N  
ATOM   2626  CA  VAL A 325      17.141  -1.004  -3.057  1.00 97.81           C  
ATOM   2627  C   VAL A 325      17.422  -2.387  -2.473  1.00 97.81           C  
ATOM   2628  CB  VAL A 325      15.664  -0.624  -2.850  1.00 97.81           C  
ATOM   2629  O   VAL A 325      18.094  -2.512  -1.444  1.00 97.81           O  
ATOM   2630  CG1 VAL A 325      15.297  -0.659  -1.366  1.00 97.81           C  
ATOM   2631  CG2 VAL A 325      15.375   0.756  -3.439  1.00 97.81           C  
ATOM   2632  N   HIS A 326      16.953  -3.463  -3.139  1.00 97.44           N  
ATOM   2633  CA  HIS A 326      17.016  -4.828  -2.633  1.00 97.44           C  
ATOM   2634  C   HIS A 326      17.875  -5.707  -3.539  1.00 97.44           C  
ATOM   2635  CB  HIS A 326      15.617  -5.422  -2.496  1.00 97.44           C  
ATOM   2636  O   HIS A 326      17.719  -6.930  -3.562  1.00 97.44           O  
ATOM   2637  CG  HIS A 326      14.844  -4.875  -1.339  1.00 97.44           C  
ATOM   2638  CD2 HIS A 326      15.250  -4.199  -0.238  1.00 97.44           C  
ATOM   2639  ND1 HIS A 326      13.477  -5.000  -1.233  1.00 97.44           N  
ATOM   2640  CE1 HIS A 326      13.078  -4.422  -0.113  1.00 97.44           C  
ATOM   2641  NE2 HIS A 326      14.133  -3.930   0.509  1.00 97.44           N  
ATOM   2642  N   GLU A 327      18.828  -5.164  -4.254  1.00 95.31           N  
ATOM   2643  CA  GLU A 327      19.641  -5.957  -5.164  1.00 95.31           C  
ATOM   2644  C   GLU A 327      20.359  -7.094  -4.430  1.00 95.31           C  
ATOM   2645  CB  GLU A 327      20.672  -5.074  -5.871  1.00 95.31           C  
ATOM   2646  O   GLU A 327      20.484  -8.203  -4.957  1.00 95.31           O  
ATOM   2647  CG  GLU A 327      21.469  -5.797  -6.949  1.00 95.31           C  
ATOM   2648  CD  GLU A 327      20.609  -6.309  -8.094  1.00 95.31           C  
ATOM   2649  OE1 GLU A 327      21.031  -7.273  -8.773  1.00 95.31           O  
ATOM   2650  OE2 GLU A 327      19.516  -5.738  -8.305  1.00 95.31           O  
ATOM   2651  N   TYR A 328      20.766  -6.840  -3.193  1.00 94.38           N  
ATOM   2652  CA  TYR A 328      21.500  -7.828  -2.408  1.00 94.38           C  
ATOM   2653  C   TYR A 328      20.594  -8.992  -2.020  1.00 94.38           C  
ATOM   2654  CB  TYR A 328      22.094  -7.188  -1.152  1.00 94.38           C  
ATOM   2655  O   TYR A 328      21.078 -10.031  -1.563  1.00 94.38           O  
ATOM   2656  CG  TYR A 328      21.094  -6.387  -0.348  1.00 94.38           C  
ATOM   2657  CD1 TYR A 328      21.031  -5.004  -0.470  1.00 94.38           C  
ATOM   2658  CD2 TYR A 328      20.234  -7.016   0.535  1.00 94.38           C  
ATOM   2659  CE1 TYR A 328      20.109  -4.262   0.270  1.00 94.38           C  
ATOM   2660  CE2 TYR A 328      19.312  -6.285   1.279  1.00 94.38           C  
ATOM   2661  OH  TYR A 328      18.344  -4.184   1.875  1.00 94.38           O  
ATOM   2662  CZ  TYR A 328      19.266  -4.910   1.141  1.00 94.38           C  
ATOM   2663  N   LEU A 329      19.312  -8.867  -2.242  1.00 96.38           N  
ATOM   2664  CA  LEU A 329      18.359  -9.922  -1.875  1.00 96.38           C  
ATOM   2665  C   LEU A 329      18.109 -10.859  -3.051  1.00 96.38           C  
ATOM   2666  CB  LEU A 329      17.047  -9.312  -1.398  1.00 96.38           C  
ATOM   2667  O   LEU A 329      17.359 -11.828  -2.928  1.00 96.38           O  
ATOM   2668  CG  LEU A 329      17.094  -8.539  -0.081  1.00 96.38           C  
ATOM   2669  CD1 LEU A 329      15.703  -7.988   0.260  1.00 96.38           C  
ATOM   2670  CD2 LEU A 329      17.609  -9.422   1.044  1.00 96.38           C  
ATOM   2671  N   ARG A 330      18.672 -10.641  -4.180  1.00 94.00           N  
ATOM   2672  CA  ARG A 330      18.438 -11.453  -5.367  1.00 94.00           C  
ATOM   2673  C   ARG A 330      18.734 -12.922  -5.086  1.00 94.00           C  
ATOM   2674  CB  ARG A 330      19.297 -10.961  -6.531  1.00 94.00           C  
ATOM   2675  O   ARG A 330      18.047 -13.812  -5.598  1.00 94.00           O  
ATOM   2676  CG  ARG A 330      18.703  -9.781  -7.281  1.00 94.00           C  
ATOM   2677  CD  ARG A 330      19.453  -9.500  -8.578  1.00 94.00           C  
ATOM   2678  NE  ARG A 330      18.891  -8.344  -9.281  1.00 94.00           N  
ATOM   2679  NH1 ARG A 330      18.219  -9.539 -11.141  1.00 94.00           N  
ATOM   2680  NH2 ARG A 330      17.859  -7.277 -11.031  1.00 94.00           N  
ATOM   2681  CZ  ARG A 330      18.328  -8.391 -10.484  1.00 94.00           C  
ATOM   2682  N   SER A 331      19.734 -13.156  -4.285  1.00 92.00           N  
ATOM   2683  CA  SER A 331      20.109 -14.531  -3.977  1.00 92.00           C  
ATOM   2684  C   SER A 331      19.156 -15.164  -2.973  1.00 92.00           C  
ATOM   2685  CB  SER A 331      21.547 -14.578  -3.430  1.00 92.00           C  
ATOM   2686  O   SER A 331      19.188 -16.375  -2.764  1.00 92.00           O  
ATOM   2687  OG  SER A 331      21.656 -13.797  -2.250  1.00 92.00           O  
ATOM   2688  N   LYS A 332      18.344 -14.375  -2.379  1.00 93.25           N  
ATOM   2689  CA  LYS A 332      17.453 -14.867  -1.331  1.00 93.25           C  
ATOM   2690  C   LYS A 332      16.016 -14.891  -1.807  1.00 93.25           C  
ATOM   2691  CB  LYS A 332      17.594 -14.008  -0.072  1.00 93.25           C  
ATOM   2692  O   LYS A 332      15.094 -15.047  -1.002  1.00 93.25           O  
ATOM   2693  CG  LYS A 332      18.969 -14.047   0.568  1.00 93.25           C  
ATOM   2694  CD  LYS A 332      19.219 -15.375   1.270  1.00 93.25           C  
ATOM   2695  CE  LYS A 332      20.562 -15.383   1.994  1.00 93.25           C  
ATOM   2696  NZ  LYS A 332      20.844 -16.703   2.617  1.00 93.25           N  
ATOM   2697  N   LEU A 333      15.781 -14.727  -3.076  1.00 94.44           N  
ATOM   2698  CA  LEU A 333      14.430 -14.602  -3.613  1.00 94.44           C  
ATOM   2699  C   LEU A 333      13.609 -15.852  -3.328  1.00 94.44           C  
ATOM   2700  CB  LEU A 333      14.477 -14.336  -5.121  1.00 94.44           C  
ATOM   2701  O   LEU A 333      12.422 -15.766  -3.016  1.00 94.44           O  
ATOM   2702  CG  LEU A 333      14.969 -12.953  -5.555  1.00 94.44           C  
ATOM   2703  CD1 LEU A 333      15.008 -12.859  -7.078  1.00 94.44           C  
ATOM   2704  CD2 LEU A 333      14.078 -11.867  -4.973  1.00 94.44           C  
ATOM   2705  N   CYS A 334      14.203 -17.000  -3.383  1.00 90.81           N  
ATOM   2706  CA  CYS A 334      13.492 -18.234  -3.119  1.00 90.81           C  
ATOM   2707  C   CYS A 334      12.992 -18.281  -1.683  1.00 90.81           C  
ATOM   2708  CB  CYS A 334      14.398 -19.438  -3.393  1.00 90.81           C  
ATOM   2709  O   CYS A 334      11.828 -18.625  -1.437  1.00 90.81           O  
ATOM   2710  SG  CYS A 334      14.750 -19.703  -5.145  1.00 90.81           S  
ATOM   2711  N   SER A 335      13.914 -17.969  -0.806  1.00 90.75           N  
ATOM   2712  CA  SER A 335      13.539 -17.953   0.604  1.00 90.75           C  
ATOM   2713  C   SER A 335      12.461 -16.906   0.878  1.00 90.75           C  
ATOM   2714  CB  SER A 335      14.758 -17.688   1.481  1.00 90.75           C  
ATOM   2715  O   SER A 335      11.531 -17.141   1.650  1.00 90.75           O  
ATOM   2716  OG  SER A 335      15.734 -18.688   1.307  1.00 90.75           O  
ATOM   2717  N   LEU A 336      12.562 -15.773   0.272  1.00 94.19           N  
ATOM   2718  CA  LEU A 336      11.594 -14.695   0.438  1.00 94.19           C  
ATOM   2719  C   LEU A 336      10.234 -15.102  -0.113  1.00 94.19           C  
ATOM   2720  CB  LEU A 336      12.078 -13.422  -0.259  1.00 94.19           C  
ATOM   2721  O   LEU A 336       9.195 -14.703   0.429  1.00 94.19           O  
ATOM   2722  CG  LEU A 336      13.289 -12.719   0.371  1.00 94.19           C  
ATOM   2723  CD1 LEU A 336      13.867 -11.695  -0.596  1.00 94.19           C  
ATOM   2724  CD2 LEU A 336      12.898 -12.062   1.688  1.00 94.19           C  
ATOM   2725  N   TYR A 337      10.258 -15.891  -1.144  1.00 91.00           N  
ATOM   2726  CA  TYR A 337       9.023 -16.391  -1.723  1.00 91.00           C  
ATOM   2727  C   TYR A 337       8.367 -17.406  -0.799  1.00 91.00           C  
ATOM   2728  CB  TYR A 337       9.289 -17.031  -3.092  1.00 91.00           C  
ATOM   2729  O   TYR A 337       7.152 -17.375  -0.577  1.00 91.00           O  
ATOM   2730  CG  TYR A 337       8.039 -17.516  -3.785  1.00 91.00           C  
ATOM   2731  CD1 TYR A 337       7.742 -18.875  -3.842  1.00 91.00           C  
ATOM   2732  CD2 TYR A 337       7.160 -16.625  -4.387  1.00 91.00           C  
ATOM   2733  CE1 TYR A 337       6.594 -19.344  -4.484  1.00 91.00           C  
ATOM   2734  CE2 TYR A 337       6.012 -17.078  -5.031  1.00 91.00           C  
ATOM   2735  OH  TYR A 337       4.602 -18.875  -5.707  1.00 91.00           O  
ATOM   2736  CZ  TYR A 337       5.738 -18.422  -5.070  1.00 91.00           C  
ATOM   2737  N   GLU A 338       9.094 -18.203  -0.129  1.00 84.06           N  
ATOM   2738  CA  GLU A 338       8.578 -19.234   0.762  1.00 84.06           C  
ATOM   2739  C   GLU A 338       7.949 -18.625   2.010  1.00 84.06           C  
ATOM   2740  CB  GLU A 338       9.695 -20.203   1.159  1.00 84.06           C  
ATOM   2741  O   GLU A 338       6.980 -19.172   2.549  1.00 84.06           O  
ATOM   2742  CG  GLU A 338      10.117 -21.156   0.043  1.00 84.06           C  
ATOM   2743  CD  GLU A 338      11.297 -22.031   0.414  1.00 84.06           C  
ATOM   2744  OE1 GLU A 338      11.695 -22.891  -0.401  1.00 84.06           O  
ATOM   2745  OE2 GLU A 338      11.836 -21.844   1.530  1.00 84.06           O  
ATOM   2746  N   ASN A 339       8.422 -17.469   2.328  1.00 86.31           N  
ATOM   2747  CA  ASN A 339       7.910 -16.828   3.535  1.00 86.31           C  
ATOM   2748  C   ASN A 339       6.934 -15.711   3.203  1.00 86.31           C  
ATOM   2749  CB  ASN A 339       9.062 -16.297   4.391  1.00 86.31           C  
ATOM   2750  O   ASN A 339       6.516 -14.961   4.090  1.00 86.31           O  
ATOM   2751  CG  ASN A 339       9.992 -17.406   4.859  1.00 86.31           C  
ATOM   2752  ND2 ASN A 339      11.266 -17.062   5.023  1.00 86.31           N  
ATOM   2753  OD1 ASN A 339       9.570 -18.547   5.074  1.00 86.31           O  
ATOM   2754  N   ASP A 340       6.676 -15.492   1.952  1.00 90.31           N  
ATOM   2755  CA  ASP A 340       5.715 -14.516   1.439  1.00 90.31           C  
ATOM   2756  C   ASP A 340       6.215 -13.094   1.651  1.00 90.31           C  
ATOM   2757  CB  ASP A 340       4.352 -14.703   2.109  1.00 90.31           C  
ATOM   2758  O   ASP A 340       5.445 -12.133   1.533  1.00 90.31           O  
ATOM   2759  CG  ASP A 340       3.553 -15.852   1.518  1.00 90.31           C  
ATOM   2760  OD1 ASP A 340       4.066 -16.562   0.624  1.00 90.31           O  
ATOM   2761  OD2 ASP A 340       2.395 -16.047   1.947  1.00 90.31           O  
ATOM   2762  N   CYS A 341       7.488 -12.891   1.992  1.00 93.00           N  
ATOM   2763  CA  CYS A 341       8.055 -11.562   2.193  1.00 93.00           C  
ATOM   2764  C   CYS A 341       8.203 -10.828   0.867  1.00 93.00           C  
ATOM   2765  CB  CYS A 341       9.406 -11.648   2.898  1.00 93.00           C  
ATOM   2766  O   CYS A 341       8.156  -9.594   0.824  1.00 93.00           O  
ATOM   2767  SG  CYS A 341       9.297 -12.203   4.613  1.00 93.00           S  
ATOM   2768  N   ILE A 342       8.336 -11.625  -0.197  1.00 94.38           N  
ATOM   2769  CA  ILE A 342       8.555 -11.039  -1.514  1.00 94.38           C  
ATOM   2770  C   ILE A 342       7.316 -10.250  -1.942  1.00 94.38           C  
ATOM   2771  CB  ILE A 342       8.898 -12.117  -2.564  1.00 94.38           C  
ATOM   2772  O   ILE A 342       7.375  -9.453  -2.881  1.00 94.38           O  
ATOM   2773  CG1 ILE A 342       9.578 -11.477  -3.783  1.00 94.38           C  
ATOM   2774  CG2 ILE A 342       7.637 -12.883  -2.979  1.00 94.38           C  
ATOM   2775  CD1 ILE A 342      10.195 -12.484  -4.742  1.00 94.38           C  
ATOM   2776  N   PHE A 343       6.168 -10.398  -1.269  1.00 93.44           N  
ATOM   2777  CA  PHE A 343       4.922  -9.727  -1.627  1.00 93.44           C  
ATOM   2778  C   PHE A 343       4.730  -8.461  -0.800  1.00 93.44           C  
ATOM   2779  CB  PHE A 343       3.730 -10.664  -1.432  1.00 93.44           C  
ATOM   2780  O   PHE A 343       3.723  -7.766  -0.948  1.00 93.44           O  
ATOM   2781  CG  PHE A 343       3.834 -11.953  -2.215  1.00 93.44           C  
ATOM   2782  CD1 PHE A 343       3.977 -11.930  -3.596  1.00 93.44           C  
ATOM   2783  CD2 PHE A 343       3.789 -13.180  -1.566  1.00 93.44           C  
ATOM   2784  CE1 PHE A 343       4.074 -13.109  -4.324  1.00 93.44           C  
ATOM   2785  CE2 PHE A 343       3.885 -14.367  -2.285  1.00 93.44           C  
ATOM   2786  CZ  PHE A 343       4.027 -14.328  -3.664  1.00 93.44           C  
ATOM   2787  N   ASP A 344       5.656  -8.180   0.078  1.00 94.50           N  
ATOM   2788  CA  ASP A 344       5.586  -6.945   0.855  1.00 94.50           C  
ATOM   2789  C   ASP A 344       5.535  -5.723  -0.060  1.00 94.50           C  
ATOM   2790  CB  ASP A 344       6.777  -6.840   1.807  1.00 94.50           C  
ATOM   2791  O   ASP A 344       6.293  -5.633  -1.028  1.00 94.50           O  
ATOM   2792  CG  ASP A 344       6.672  -7.777   2.996  1.00 94.50           C  
ATOM   2793  OD1 ASP A 344       5.543  -8.164   3.369  1.00 94.50           O  
ATOM   2794  OD2 ASP A 344       7.727  -8.133   3.568  1.00 94.50           O  
ATOM   2795  N   LYS A 345       4.688  -4.805   0.209  1.00 95.12           N  
ATOM   2796  CA  LYS A 345       4.496  -3.609  -0.609  1.00 95.12           C  
ATOM   2797  C   LYS A 345       5.188  -2.400   0.013  1.00 95.12           C  
ATOM   2798  CB  LYS A 345       3.006  -3.320  -0.797  1.00 95.12           C  
ATOM   2799  O   LYS A 345       4.625  -1.732   0.881  1.00 95.12           O  
ATOM   2800  CG  LYS A 345       2.270  -4.371  -1.616  1.00 95.12           C  
ATOM   2801  CD  LYS A 345       0.822  -3.971  -1.865  1.00 95.12           C  
ATOM   2802  CE  LYS A 345       0.092  -5.008  -2.707  1.00 95.12           C  
ATOM   2803  NZ  LYS A 345      -1.315  -4.598  -2.994  1.00 95.12           N  
ATOM   2804  N   PHE A 346       6.336  -2.082  -0.454  1.00 97.69           N  
ATOM   2805  CA  PHE A 346       7.098  -0.941   0.040  1.00 97.69           C  
ATOM   2806  C   PHE A 346       6.668   0.343  -0.659  1.00 97.69           C  
ATOM   2807  CB  PHE A 346       8.602  -1.171  -0.161  1.00 97.69           C  
ATOM   2808  O   PHE A 346       6.645   0.408  -1.890  1.00 97.69           O  
ATOM   2809  CG  PHE A 346       9.148  -2.334   0.622  1.00 97.69           C  
ATOM   2810  CD1 PHE A 346       9.594  -2.162   1.926  1.00 97.69           C  
ATOM   2811  CD2 PHE A 346       9.211  -3.600   0.055  1.00 97.69           C  
ATOM   2812  CE1 PHE A 346      10.102  -3.236   2.652  1.00 97.69           C  
ATOM   2813  CE2 PHE A 346       9.719  -4.680   0.775  1.00 97.69           C  
ATOM   2814  CZ  PHE A 346      10.164  -4.496   2.074  1.00 97.69           C  
ATOM   2815  N   GLU A 347       6.387   1.307   0.098  1.00 98.06           N  
ATOM   2816  CA  GLU A 347       6.027   2.611  -0.448  1.00 98.06           C  
ATOM   2817  C   GLU A 347       7.262   3.490  -0.637  1.00 98.06           C  
ATOM   2818  CB  GLU A 347       5.016   3.314   0.460  1.00 98.06           C  
ATOM   2819  O   GLU A 347       8.344   3.168  -0.140  1.00 98.06           O  
ATOM   2820  CG  GLU A 347       3.648   2.645   0.492  1.00 98.06           C  
ATOM   2821  CD  GLU A 347       2.645   3.369   1.375  1.00 98.06           C  
ATOM   2822  OE1 GLU A 347       1.471   2.939   1.438  1.00 98.06           O  
ATOM   2823  OE2 GLU A 347       3.037   4.375   2.008  1.00 98.06           O  
ATOM   2824  N   CYS A 348       7.113   4.523  -1.406  1.00 98.44           N  
ATOM   2825  CA  CYS A 348       8.156   5.516  -1.636  1.00 98.44           C  
ATOM   2826  C   CYS A 348       7.594   6.930  -1.562  1.00 98.44           C  
ATOM   2827  CB  CYS A 348       8.820   5.289  -2.994  1.00 98.44           C  
ATOM   2828  O   CYS A 348       6.383   7.125  -1.670  1.00 98.44           O  
ATOM   2829  SG  CYS A 348       7.668   5.344  -4.383  1.00 98.44           S  
ATOM   2830  N   CYS A 349       8.477   7.914  -1.308  1.00 98.12           N  
ATOM   2831  CA  CYS A 349       8.008   9.289  -1.209  1.00 98.12           C  
ATOM   2832  C   CYS A 349       9.094  10.273  -1.648  1.00 98.12           C  
ATOM   2833  CB  CYS A 349       7.574   9.609   0.221  1.00 98.12           C  
ATOM   2834  O   CYS A 349      10.273   9.922  -1.671  1.00 98.12           O  
ATOM   2835  SG  CYS A 349       8.898   9.445   1.439  1.00 98.12           S  
ATOM   2836  N   TRP A 350       8.672  11.438  -2.080  1.00 98.12           N  
ATOM   2837  CA  TRP A 350       9.516  12.570  -2.467  1.00 98.12           C  
ATOM   2838  C   TRP A 350       9.773  13.492  -1.279  1.00 98.12           C  
ATOM   2839  CB  TRP A 350       8.875  13.352  -3.613  1.00 98.12           C  
ATOM   2840  O   TRP A 350       8.914  13.641  -0.406  1.00 98.12           O  
ATOM   2841  CG  TRP A 350       8.625  12.539  -4.848  1.00 98.12           C  
ATOM   2842  CD1 TRP A 350       7.492  11.836  -5.156  1.00 98.12           C  
ATOM   2843  CD2 TRP A 350       9.531  12.336  -5.934  1.00 98.12           C  
ATOM   2844  CE2 TRP A 350       8.883  11.500  -6.871  1.00 98.12           C  
ATOM   2845  CE3 TRP A 350      10.836  12.781  -6.207  1.00 98.12           C  
ATOM   2846  NE1 TRP A 350       7.641  11.211  -6.371  1.00 98.12           N  
ATOM   2847  CH2 TRP A 350      10.766  11.547  -8.305  1.00 98.12           C  
ATOM   2848  CZ2 TRP A 350       9.492  11.102  -8.062  1.00 98.12           C  
ATOM   2849  CZ3 TRP A 350      11.438  12.383  -7.395  1.00 98.12           C  
ATOM   2850  N   ASN A 351      10.914  14.062  -1.328  1.00 97.25           N  
ATOM   2851  CA  ASN A 351      11.031  15.211  -0.431  1.00 97.25           C  
ATOM   2852  C   ASN A 351      10.336  16.438  -0.995  1.00 97.25           C  
ATOM   2853  CB  ASN A 351      12.508  15.516  -0.152  1.00 97.25           C  
ATOM   2854  O   ASN A 351       9.820  16.406  -2.113  1.00 97.25           O  
ATOM   2855  CG  ASN A 351      13.195  16.188  -1.321  1.00 97.25           C  
ATOM   2856  ND2 ASN A 351      14.289  16.891  -1.045  1.00 97.25           N  
ATOM   2857  OD1 ASN A 351      12.742  16.094  -2.465  1.00 97.25           O  
ATOM   2858  N   GLY A 352      10.320  17.516  -0.257  1.00 95.69           N  
ATOM   2859  CA  GLY A 352       9.586  18.703  -0.632  1.00 95.69           C  
ATOM   2860  C   GLY A 352      10.062  19.328  -1.935  1.00 95.69           C  
ATOM   2861  O   GLY A 352       9.258  19.844  -2.711  1.00 95.69           O  
ATOM   2862  N   SER A 353      11.328  19.203  -2.281  1.00 95.75           N  
ATOM   2863  CA  SER A 353      11.914  19.844  -3.455  1.00 95.75           C  
ATOM   2864  C   SER A 353      12.070  18.844  -4.602  1.00 95.75           C  
ATOM   2865  CB  SER A 353      13.273  20.453  -3.109  1.00 95.75           C  
ATOM   2866  O   SER A 353      12.625  19.188  -5.648  1.00 95.75           O  
ATOM   2867  OG  SER A 353      14.180  19.453  -2.672  1.00 95.75           O  
ATOM   2868  N   ASP A 354      11.680  17.609  -4.457  1.00 97.25           N  
ATOM   2869  CA  ASP A 354      11.797  16.547  -5.453  1.00 97.25           C  
ATOM   2870  C   ASP A 354      13.258  16.203  -5.711  1.00 97.25           C  
ATOM   2871  CB  ASP A 354      11.117  16.969  -6.758  1.00 97.25           C  
ATOM   2872  O   ASP A 354      13.594  15.625  -6.754  1.00 97.25           O  
ATOM   2873  CG  ASP A 354       9.617  17.141  -6.613  1.00 97.25           C  
ATOM   2874  OD1 ASP A 354       9.008  16.531  -5.711  1.00 97.25           O  
ATOM   2875  OD2 ASP A 354       9.031  17.922  -7.410  1.00 97.25           O  
ATOM   2876  N   SER A 355      14.156  16.562  -4.820  1.00 96.94           N  
ATOM   2877  CA  SER A 355      15.586  16.344  -5.027  1.00 96.94           C  
ATOM   2878  C   SER A 355      16.031  15.031  -4.391  1.00 96.94           C  
ATOM   2879  CB  SER A 355      16.406  17.500  -4.461  1.00 96.94           C  
ATOM   2880  O   SER A 355      17.109  14.508  -4.715  1.00 96.94           O  
ATOM   2881  OG  SER A 355      16.234  17.594  -3.057  1.00 96.94           O  
ATOM   2882  N   VAL A 356      15.289  14.516  -3.422  1.00 97.56           N  
ATOM   2883  CA  VAL A 356      15.625  13.273  -2.730  1.00 97.56           C  
ATOM   2884  C   VAL A 356      14.430  12.328  -2.740  1.00 97.56           C  
ATOM   2885  CB  VAL A 356      16.078  13.547  -1.277  1.00 97.56           C  
ATOM   2886  O   VAL A 356      13.289  12.758  -2.564  1.00 97.56           O  
ATOM   2887  CG1 VAL A 356      16.453  12.242  -0.578  1.00 97.56           C  
ATOM   2888  CG2 VAL A 356      17.250  14.523  -1.259  1.00 97.56           C  
ATOM   2889  N   VAL A 357      14.672  11.109  -2.961  1.00 98.06           N  
ATOM   2890  CA  VAL A 357      13.656  10.062  -2.893  1.00 98.06           C  
ATOM   2891  C   VAL A 357      13.953   9.125  -1.729  1.00 98.06           C  
ATOM   2892  CB  VAL A 357      13.562   9.266  -4.215  1.00 98.06           C  
ATOM   2893  O   VAL A 357      15.117   8.820  -1.450  1.00 98.06           O  
ATOM   2894  CG1 VAL A 357      12.562   8.125  -4.090  1.00 98.06           C  
ATOM   2895  CG2 VAL A 357      13.180  10.195  -5.367  1.00 98.06           C  
ATOM   2896  N   MET A 358      12.938   8.664  -1.068  1.00 98.50           N  
ATOM   2897  CA  MET A 358      13.094   7.797   0.096  1.00 98.50           C  
ATOM   2898  C   MET A 358      12.164   6.590   0.006  1.00 98.50           C  
ATOM   2899  CB  MET A 358      12.820   8.570   1.386  1.00 98.50           C  
ATOM   2900  O   MET A 358      11.062   6.688  -0.532  1.00 98.50           O  
ATOM   2901  CG  MET A 358      12.969   7.734   2.646  1.00 98.50           C  
ATOM   2902  SD  MET A 358      12.625   8.695   4.172  1.00 98.50           S  
ATOM   2903  CE  MET A 358      10.828   8.906   4.020  1.00 98.50           C  
ATOM   2904  N   THR A 359      12.547   5.422   0.533  1.00 98.69           N  
ATOM   2905  CA  THR A 359      11.750   4.199   0.589  1.00 98.69           C  
ATOM   2906  C   THR A 359      12.172   3.332   1.771  1.00 98.69           C  
ATOM   2907  CB  THR A 359      11.875   3.393  -0.716  1.00 98.69           C  
ATOM   2908  O   THR A 359      13.289   3.471   2.283  1.00 98.69           O  
ATOM   2909  CG2 THR A 359      13.312   2.914  -0.932  1.00 98.69           C  
ATOM   2910  OG1 THR A 359      11.008   2.254  -0.650  1.00 98.69           O  
ATOM   2911  N   GLY A 360      11.336   2.463   2.154  1.00 98.44           N  
ATOM   2912  CA  GLY A 360      11.625   1.540   3.238  1.00 98.44           C  
ATOM   2913  C   GLY A 360      12.211   0.224   2.764  1.00 98.44           C  
ATOM   2914  O   GLY A 360      12.242  -0.050   1.562  1.00 98.44           O  
ATOM   2915  N   SER A 361      12.672  -0.569   3.744  1.00 98.19           N  
ATOM   2916  CA  SER A 361      13.250  -1.886   3.496  1.00 98.19           C  
ATOM   2917  C   SER A 361      13.141  -2.777   4.727  1.00 98.19           C  
ATOM   2918  CB  SER A 361      14.711  -1.760   3.072  1.00 98.19           C  
ATOM   2919  O   SER A 361      12.453  -2.436   5.691  1.00 98.19           O  
ATOM   2920  OG  SER A 361      15.227  -3.014   2.662  1.00 98.19           O  
ATOM   2921  N   TYR A 362      13.750  -3.965   4.668  1.00 97.50           N  
ATOM   2922  CA  TYR A 362      13.758  -4.910   5.781  1.00 97.50           C  
ATOM   2923  C   TYR A 362      14.773  -4.488   6.844  1.00 97.50           C  
ATOM   2924  CB  TYR A 362      14.078  -6.320   5.285  1.00 97.50           C  
ATOM   2925  O   TYR A 362      15.641  -3.650   6.582  1.00 97.50           O  
ATOM   2926  CG  TYR A 362      13.047  -6.883   4.340  1.00 97.50           C  
ATOM   2927  CD1 TYR A 362      11.789  -7.266   4.801  1.00 97.50           C  
ATOM   2928  CD2 TYR A 362      13.320  -7.031   2.986  1.00 97.50           C  
ATOM   2929  CE1 TYR A 362      10.828  -7.785   3.936  1.00 97.50           C  
ATOM   2930  CE2 TYR A 362      12.375  -7.551   2.111  1.00 97.50           C  
ATOM   2931  OH  TYR A 362      10.188  -8.438   1.730  1.00 97.50           O  
ATOM   2932  CZ  TYR A 362      11.133  -7.922   2.594  1.00 97.50           C  
ATOM   2933  N   ASN A 363      14.680  -5.043   8.023  1.00 96.12           N  
ATOM   2934  CA  ASN A 363      15.539  -4.754   9.164  1.00 96.12           C  
ATOM   2935  C   ASN A 363      15.344  -3.324   9.664  1.00 96.12           C  
ATOM   2936  CB  ASN A 363      17.000  -4.996   8.812  1.00 96.12           C  
ATOM   2937  O   ASN A 363      16.281  -2.695  10.148  1.00 96.12           O  
ATOM   2938  CG  ASN A 363      17.844  -5.410  10.008  1.00 96.12           C  
ATOM   2939  ND2 ASN A 363      19.094  -4.984  10.031  1.00 96.12           N  
ATOM   2940  OD1 ASN A 363      17.359  -6.109  10.898  1.00 96.12           O  
ATOM   2941  N   ASN A 364      14.180  -2.764   9.344  1.00 96.75           N  
ATOM   2942  CA  ASN A 364      13.820  -1.397   9.711  1.00 96.75           C  
ATOM   2943  C   ASN A 364      14.758  -0.379   9.062  1.00 96.75           C  
ATOM   2944  CB  ASN A 364      13.828  -1.231  11.234  1.00 96.75           C  
ATOM   2945  O   ASN A 364      15.062   0.652   9.664  1.00 96.75           O  
ATOM   2946  CG  ASN A 364      12.617  -1.854  11.891  1.00 96.75           C  
ATOM   2947  ND2 ASN A 364      12.641  -1.950  13.219  1.00 96.75           N  
ATOM   2948  OD1 ASN A 364      11.656  -2.248  11.219  1.00 96.75           O  
ATOM   2949  N   PHE A 365      15.180  -0.728   7.934  1.00 97.62           N  
ATOM   2950  CA  PHE A 365      16.000   0.198   7.164  1.00 97.62           C  
ATOM   2951  C   PHE A 365      15.125   1.124   6.324  1.00 97.62           C  
ATOM   2952  CB  PHE A 365      16.969  -0.567   6.258  1.00 97.62           C  
ATOM   2953  O   PHE A 365      14.047   0.732   5.879  1.00 97.62           O  
ATOM   2954  CG  PHE A 365      18.062  -1.289   7.008  1.00 97.62           C  
ATOM   2955  CD1 PHE A 365      18.406  -0.907   8.297  1.00 97.62           C  
ATOM   2956  CD2 PHE A 365      18.734  -2.350   6.422  1.00 97.62           C  
ATOM   2957  CE1 PHE A 365      19.406  -1.573   9.000  1.00 97.62           C  
ATOM   2958  CE2 PHE A 365      19.734  -3.021   7.113  1.00 97.62           C  
ATOM   2959  CZ  PHE A 365      20.078  -2.631   8.398  1.00 97.62           C  
ATOM   2960  N   PHE A 366      15.531   2.262   6.137  1.00 98.00           N  
ATOM   2961  CA  PHE A 366      14.992   3.156   5.117  1.00 98.00           C  
ATOM   2962  C   PHE A 366      16.125   3.840   4.352  1.00 98.00           C  
ATOM   2963  CB  PHE A 366      14.078   4.207   5.750  1.00 98.00           C  
ATOM   2964  O   PHE A 366      17.172   4.152   4.926  1.00 98.00           O  
ATOM   2965  CG  PHE A 366      14.766   5.078   6.766  1.00 98.00           C  
ATOM   2966  CD1 PHE A 366      14.938   4.645   8.070  1.00 98.00           C  
ATOM   2967  CD2 PHE A 366      15.234   6.336   6.410  1.00 98.00           C  
ATOM   2968  CE1 PHE A 366      15.570   5.449   9.016  1.00 98.00           C  
ATOM   2969  CE2 PHE A 366      15.875   7.148   7.348  1.00 98.00           C  
ATOM   2970  CZ  PHE A 366      16.031   6.703   8.648  1.00 98.00           C  
ATOM   2971  N   ARG A 367      15.914   3.965   3.125  1.00 98.00           N  
ATOM   2972  CA  ARG A 367      16.969   4.422   2.219  1.00 98.00           C  
ATOM   2973  C   ARG A 367      16.562   5.723   1.533  1.00 98.00           C  
ATOM   2974  CB  ARG A 367      17.266   3.350   1.172  1.00 98.00           C  
ATOM   2975  O   ARG A 367      15.406   5.910   1.167  1.00 98.00           O  
ATOM   2976  CG  ARG A 367      17.734   2.023   1.762  1.00 98.00           C  
ATOM   2977  CD  ARG A 367      18.203   1.062   0.684  1.00 98.00           C  
ATOM   2978  NE  ARG A 367      19.453   1.511   0.077  1.00 98.00           N  
ATOM   2979  NH1 ARG A 367      19.688  -0.332  -1.297  1.00 98.00           N  
ATOM   2980  NH2 ARG A 367      21.266   1.340  -1.334  1.00 98.00           N  
ATOM   2981  CZ  ARG A 367      20.141   0.838  -0.850  1.00 98.00           C  
ATOM   2982  N   MET A 368      17.547   6.523   1.346  1.00 97.81           N  
ATOM   2983  CA  MET A 368      17.375   7.805   0.670  1.00 97.81           C  
ATOM   2984  C   MET A 368      18.375   7.949  -0.481  1.00 97.81           C  
ATOM   2985  CB  MET A 368      17.562   8.961   1.658  1.00 97.81           C  
ATOM   2986  O   MET A 368      19.531   7.539  -0.367  1.00 97.81           O  
ATOM   2987  CG  MET A 368      16.531   8.969   2.785  1.00 97.81           C  
ATOM   2988  SD  MET A 368      16.844  10.297   4.012  1.00 97.81           S  
ATOM   2989  CE  MET A 368      16.969   9.305   5.531  1.00 97.81           C  
ATOM   2990  N   PHE A 369      17.875   8.508  -1.532  1.00 97.50           N  
ATOM   2991  CA  PHE A 369      18.672   8.695  -2.734  1.00 97.50           C  
ATOM   2992  C   PHE A 369      18.625  10.148  -3.191  1.00 97.50           C  
ATOM   2993  CB  PHE A 369      18.188   7.777  -3.859  1.00 97.50           C  
ATOM   2994  O   PHE A 369      17.547  10.688  -3.445  1.00 97.50           O  
ATOM   2995  CG  PHE A 369      18.078   6.332  -3.457  1.00 97.50           C  
ATOM   2996  CD1 PHE A 369      19.172   5.477  -3.584  1.00 97.50           C  
ATOM   2997  CD2 PHE A 369      16.891   5.828  -2.951  1.00 97.50           C  
ATOM   2998  CE1 PHE A 369      19.078   4.137  -3.213  1.00 97.50           C  
ATOM   2999  CE2 PHE A 369      16.781   4.488  -2.578  1.00 97.50           C  
ATOM   3000  CZ  PHE A 369      17.875   3.646  -2.709  1.00 97.50           C  
ATOM   3001  N   ASP A 370      19.750  10.734  -3.270  1.00 96.75           N  
ATOM   3002  CA  ASP A 370      19.859  12.078  -3.816  1.00 96.75           C  
ATOM   3003  C   ASP A 370      19.906  12.055  -5.344  1.00 96.75           C  
ATOM   3004  CB  ASP A 370      21.109  12.781  -3.270  1.00 96.75           C  
ATOM   3005  O   ASP A 370      20.781  11.430  -5.934  1.00 96.75           O  
ATOM   3006  CG  ASP A 370      21.172  14.250  -3.629  1.00 96.75           C  
ATOM   3007  OD1 ASP A 370      21.156  14.594  -4.832  1.00 96.75           O  
ATOM   3008  OD2 ASP A 370      21.234  15.086  -2.699  1.00 96.75           O  
ATOM   3009  N   ARG A 371      19.078  12.734  -5.980  1.00 96.38           N  
ATOM   3010  CA  ARG A 371      18.922  12.664  -7.430  1.00 96.38           C  
ATOM   3011  C   ARG A 371      20.047  13.414  -8.133  1.00 96.38           C  
ATOM   3012  CB  ARG A 371      17.562  13.242  -7.852  1.00 96.38           C  
ATOM   3013  O   ARG A 371      20.422  13.062  -9.258  1.00 96.38           O  
ATOM   3014  CG  ARG A 371      16.375  12.438  -7.359  1.00 96.38           C  
ATOM   3015  CD  ARG A 371      15.055  13.062  -7.797  1.00 96.38           C  
ATOM   3016  NE  ARG A 371      14.906  13.047  -9.250  1.00 96.38           N  
ATOM   3017  NH1 ARG A 371      13.367  14.773  -9.312  1.00 96.38           N  
ATOM   3018  NH2 ARG A 371      14.055  13.766 -11.258  1.00 96.38           N  
ATOM   3019  CZ  ARG A 371      14.109  13.859  -9.938  1.00 96.38           C  
ATOM   3020  N   ASN A 372      20.578  14.422  -7.559  1.00 93.25           N  
ATOM   3021  CA  ASN A 372      21.625  15.234  -8.164  1.00 93.25           C  
ATOM   3022  C   ASN A 372      22.984  14.578  -8.023  1.00 93.25           C  
ATOM   3023  CB  ASN A 372      21.641  16.641  -7.559  1.00 93.25           C  
ATOM   3024  O   ASN A 372      23.719  14.422  -9.008  1.00 93.25           O  
ATOM   3025  CG  ASN A 372      20.344  17.391  -7.816  1.00 93.25           C  
ATOM   3026  ND2 ASN A 372      19.953  18.234  -6.859  1.00 93.25           N  
ATOM   3027  OD1 ASN A 372      19.719  17.234  -8.867  1.00 93.25           O  
ATOM   3028  N   THR A 373      23.328  14.094  -6.820  1.00 92.25           N  
ATOM   3029  CA  THR A 373      24.641  13.539  -6.555  1.00 92.25           C  
ATOM   3030  C   THR A 373      24.641  12.023  -6.777  1.00 92.25           C  
ATOM   3031  CB  THR A 373      25.094  13.844  -5.117  1.00 92.25           C  
ATOM   3032  O   THR A 373      25.703  11.414  -6.883  1.00 92.25           O  
ATOM   3033  CG2 THR A 373      25.094  15.352  -4.852  1.00 92.25           C  
ATOM   3034  OG1 THR A 373      24.219  13.203  -4.191  1.00 92.25           O  
ATOM   3035  N   LYS A 374      23.453  11.383  -6.809  1.00 90.56           N  
ATOM   3036  CA  LYS A 374      23.281   9.945  -6.965  1.00 90.56           C  
ATOM   3037  C   LYS A 374      23.844   9.188  -5.762  1.00 90.56           C  
ATOM   3038  CB  LYS A 374      23.969   9.453  -8.250  1.00 90.56           C  
ATOM   3039  O   LYS A 374      24.125   7.992  -5.844  1.00 90.56           O  
ATOM   3040  CG  LYS A 374      23.406  10.086  -9.516  1.00 90.56           C  
ATOM   3041  CD  LYS A 374      21.984   9.617  -9.797  1.00 90.56           C  
ATOM   3042  CE  LYS A 374      21.469  10.172 -11.117  1.00 90.56           C  
ATOM   3043  NZ  LYS A 374      20.016   9.852 -11.312  1.00 90.56           N  
ATOM   3044  N   ARG A 375      24.062   9.930  -4.738  1.00 93.38           N  
ATOM   3045  CA  ARG A 375      24.484   9.289  -3.494  1.00 93.38           C  
ATOM   3046  C   ARG A 375      23.281   8.719  -2.744  1.00 93.38           C  
ATOM   3047  CB  ARG A 375      25.234  10.281  -2.604  1.00 93.38           C  
ATOM   3048  O   ARG A 375      22.188   9.273  -2.814  1.00 93.38           O  
ATOM   3049  CG  ARG A 375      26.578  10.711  -3.158  1.00 93.38           C  
ATOM   3050  CD  ARG A 375      27.312  11.656  -2.213  1.00 93.38           C  
ATOM   3051  NE  ARG A 375      28.578  12.109  -2.773  1.00 93.38           N  
ATOM   3052  NH1 ARG A 375      29.125  13.461  -0.979  1.00 93.38           N  
ATOM   3053  NH2 ARG A 375      30.531  13.305  -2.773  1.00 93.38           N  
ATOM   3054  CZ  ARG A 375      29.406  12.953  -2.174  1.00 93.38           C  
ATOM   3055  N   ASP A 376      23.531   7.617  -2.125  1.00 94.88           N  
ATOM   3056  CA  ASP A 376      22.469   6.984  -1.343  1.00 94.88           C  
ATOM   3057  C   ASP A 376      22.922   6.758   0.100  1.00 94.88           C  
ATOM   3058  CB  ASP A 376      22.047   5.656  -1.979  1.00 94.88           C  
ATOM   3059  O   ASP A 376      24.109   6.672   0.378  1.00 94.88           O  
ATOM   3060  CG  ASP A 376      23.172   4.621  -1.976  1.00 94.88           C  
ATOM   3061  OD1 ASP A 376      24.359   5.004  -2.014  1.00 94.88           O  
ATOM   3062  OD2 ASP A 376      22.844   3.412  -1.937  1.00 94.88           O  
ATOM   3063  N   ILE A 377      22.016   6.781   0.982  1.00 95.69           N  
ATOM   3064  CA  ILE A 377      22.281   6.527   2.395  1.00 95.69           C  
ATOM   3065  C   ILE A 377      21.219   5.566   2.947  1.00 95.69           C  
ATOM   3066  CB  ILE A 377      22.281   7.836   3.213  1.00 95.69           C  
ATOM   3067  O   ILE A 377      20.047   5.637   2.572  1.00 95.69           O  
ATOM   3068  CG1 ILE A 377      22.750   7.566   4.648  1.00 95.69           C  
ATOM   3069  CG2 ILE A 377      20.906   8.492   3.199  1.00 95.69           C  
ATOM   3070  CD1 ILE A 377      23.094   8.820   5.438  1.00 95.69           C  
ATOM   3071  N   THR A 378      21.625   4.613   3.758  1.00 96.88           N  
ATOM   3072  CA  THR A 378      20.766   3.674   4.457  1.00 96.88           C  
ATOM   3073  C   THR A 378      20.812   3.912   5.965  1.00 96.88           C  
ATOM   3074  CB  THR A 378      21.156   2.217   4.152  1.00 96.88           C  
ATOM   3075  O   THR A 378      21.891   3.924   6.562  1.00 96.88           O  
ATOM   3076  CG2 THR A 378      20.156   1.240   4.773  1.00 96.88           C  
ATOM   3077  OG1 THR A 378      21.172   2.020   2.732  1.00 96.88           O  
ATOM   3078  N   LEU A 379      19.703   4.098   6.469  1.00 96.25           N  
ATOM   3079  CA  LEU A 379      19.578   4.324   7.906  1.00 96.25           C  
ATOM   3080  C   LEU A 379      18.656   3.297   8.547  1.00 96.25           C  
ATOM   3081  CB  LEU A 379      19.062   5.738   8.180  1.00 96.25           C  
ATOM   3082  O   LEU A 379      17.922   2.592   7.844  1.00 96.25           O  
ATOM   3083  CG  LEU A 379      19.875   6.891   7.602  1.00 96.25           C  
ATOM   3084  CD1 LEU A 379      19.125   8.211   7.754  1.00 96.25           C  
ATOM   3085  CD2 LEU A 379      21.250   6.965   8.273  1.00 96.25           C  
ATOM   3086  N   GLU A 380      18.719   3.217   9.898  1.00 95.62           N  
ATOM   3087  CA  GLU A 380      17.922   2.234  10.641  1.00 95.62           C  
ATOM   3088  C   GLU A 380      17.062   2.906  11.711  1.00 95.62           C  
ATOM   3089  CB  GLU A 380      18.844   1.191  11.289  1.00 95.62           C  
ATOM   3090  O   GLU A 380      17.547   3.750  12.461  1.00 95.62           O  
ATOM   3091  CG  GLU A 380      18.094   0.083  12.016  1.00 95.62           C  
ATOM   3092  CD  GLU A 380      19.016  -0.923  12.688  1.00 95.62           C  
ATOM   3093  OE1 GLU A 380      18.531  -1.796  13.438  1.00 95.62           O  
ATOM   3094  OE2 GLU A 380      20.250  -0.837  12.461  1.00 95.62           O  
ATOM   3095  N   ALA A 381      15.812   2.539  11.680  1.00 94.94           N  
ATOM   3096  CA  ALA A 381      14.922   2.969  12.750  1.00 94.94           C  
ATOM   3097  C   ALA A 381      14.922   1.971  13.906  1.00 94.94           C  
ATOM   3098  CB  ALA A 381      13.500   3.152  12.219  1.00 94.94           C  
ATOM   3099  O   ALA A 381      14.312   0.903  13.812  1.00 94.94           O  
ATOM   3100  N   SER A 382      15.672   2.305  14.906  1.00 87.69           N  
ATOM   3101  CA  SER A 382      15.781   1.437  16.078  1.00 87.69           C  
ATOM   3102  C   SER A 382      15.711   2.240  17.375  1.00 87.69           C  
ATOM   3103  CB  SER A 382      17.094   0.642  16.031  1.00 87.69           C  
ATOM   3104  O   SER A 382      15.984   3.441  17.375  1.00 87.69           O  
ATOM   3105  OG  SER A 382      18.188   1.463  16.391  1.00 87.69           O  
ATOM   3106  N   ARG A 383      15.406   1.538  18.375  1.00 79.94           N  
ATOM   3107  CA  ARG A 383      15.258   2.180  19.672  1.00 79.94           C  
ATOM   3108  C   ARG A 383      16.609   2.375  20.344  1.00 79.94           C  
ATOM   3109  CB  ARG A 383      14.336   1.354  20.578  1.00 79.94           C  
ATOM   3110  O   ARG A 383      16.734   3.139  21.312  1.00 79.94           O  
ATOM   3111  CG  ARG A 383      12.867   1.446  20.219  1.00 79.94           C  
ATOM   3112  CD  ARG A 383      11.984   0.727  21.219  1.00 79.94           C  
ATOM   3113  NE  ARG A 383      10.570   0.827  20.875  1.00 79.94           N  
ATOM   3114  NH1 ARG A 383       9.805  -0.063  22.859  1.00 79.94           N  
ATOM   3115  NH2 ARG A 383       8.320   0.585  21.250  1.00 79.94           N  
ATOM   3116  CZ  ARG A 383       9.570   0.449  21.656  1.00 79.94           C  
ATOM   3117  N   GLU A 384      17.609   1.725  20.000  1.00 75.81           N  
ATOM   3118  CA  GLU A 384      18.922   1.850  20.641  1.00 75.81           C  
ATOM   3119  C   GLU A 384      19.406   3.295  20.609  1.00 75.81           C  
ATOM   3120  CB  GLU A 384      19.938   0.938  19.953  1.00 75.81           C  
ATOM   3121  O   GLU A 384      20.047   3.752  21.562  1.00 75.81           O  
ATOM   3122  CG  GLU A 384      19.688  -0.546  20.156  1.00 75.81           C  
ATOM   3123  CD  GLU A 384      20.719  -1.438  19.500  1.00 75.81           C  
ATOM   3124  OE1 GLU A 384      20.641  -2.680  19.641  1.00 75.81           O  
ATOM   3125  OE2 GLU A 384      21.625  -0.892  18.828  1.00 75.81           O  
ATOM   3126  N   ASN A 385      19.109   4.070  19.641  1.00 68.12           N  
ATOM   3127  CA  ASN A 385      19.531   5.461  19.500  1.00 68.12           C  
ATOM   3128  C   ASN A 385      18.328   6.410  19.578  1.00 68.12           C  
ATOM   3129  CB  ASN A 385      20.281   5.668  18.188  1.00 68.12           C  
ATOM   3130  O   ASN A 385      18.141   7.250  18.688  1.00 68.12           O  
ATOM   3131  CG  ASN A 385      21.641   4.980  18.172  1.00 68.12           C  
ATOM   3132  ND2 ASN A 385      22.125   4.664  16.984  1.00 68.12           N  
ATOM   3133  OD1 ASN A 385      22.234   4.742  19.219  1.00 68.12           O  
ATOM   3134  N   ASN A 386      17.625   6.266  20.766  1.00 76.06           N  
ATOM   3135  CA  ASN A 386      16.375   7.023  20.828  1.00 76.06           C  
ATOM   3136  C   ASN A 386      16.562   8.328  21.609  1.00 76.06           C  
ATOM   3137  CB  ASN A 386      15.273   6.176  21.453  1.00 76.06           C  
ATOM   3138  O   ASN A 386      15.570   8.969  21.969  1.00 76.06           O  
ATOM   3139  CG  ASN A 386      14.805   5.059  20.547  1.00 76.06           C  
ATOM   3140  ND2 ASN A 386      13.961   4.180  21.062  1.00 76.06           N  
ATOM   3141  OD1 ASN A 386      15.203   4.988  19.375  1.00 76.06           O  
ATOM   3142  N   LYS A 387      17.766   8.688  21.859  1.00 83.31           N  
ATOM   3143  CA  LYS A 387      17.953  10.008  22.453  1.00 83.31           C  
ATOM   3144  C   LYS A 387      17.719  11.109  21.438  1.00 83.31           C  
ATOM   3145  CB  LYS A 387      19.344  10.133  23.062  1.00 83.31           C  
ATOM   3146  O   LYS A 387      18.203  11.023  20.297  1.00 83.31           O  
ATOM   3147  CG  LYS A 387      19.594   9.219  24.250  1.00 83.31           C  
ATOM   3148  CD  LYS A 387      20.984   9.414  24.844  1.00 83.31           C  
ATOM   3149  CE  LYS A 387      21.266   8.453  25.984  1.00 83.31           C  
ATOM   3150  NZ  LYS A 387      22.656   8.578  26.500  1.00 83.31           N  
ATOM   3151  N   PRO A 388      17.000  12.031  21.922  1.00 84.56           N  
ATOM   3152  CA  PRO A 388      16.734  13.117  20.984  1.00 84.56           C  
ATOM   3153  C   PRO A 388      18.000  13.781  20.453  1.00 84.56           C  
ATOM   3154  CB  PRO A 388      15.898  14.102  21.812  1.00 84.56           C  
ATOM   3155  O   PRO A 388      18.953  13.961  21.203  1.00 84.56           O  
ATOM   3156  CG  PRO A 388      15.328  13.273  22.922  1.00 84.56           C  
ATOM   3157  CD  PRO A 388      16.266  12.133  23.203  1.00 84.56           C  
ATOM   3158  N   ARG A 389      18.109  13.992  19.172  1.00 86.06           N  
ATOM   3159  CA  ARG A 389      19.156  14.727  18.453  1.00 86.06           C  
ATOM   3160  C   ARG A 389      20.391  13.859  18.234  1.00 86.06           C  
ATOM   3161  CB  ARG A 389      19.547  15.992  19.234  1.00 86.06           C  
ATOM   3162  O   ARG A 389      21.438  14.352  17.844  1.00 86.06           O  
ATOM   3163  CG  ARG A 389      18.422  17.016  19.359  1.00 86.06           C  
ATOM   3164  CD  ARG A 389      18.875  18.281  20.047  1.00 86.06           C  
ATOM   3165  NE  ARG A 389      17.812  19.266  20.141  1.00 86.06           N  
ATOM   3166  NH1 ARG A 389      19.047  20.812  21.312  1.00 86.06           N  
ATOM   3167  NH2 ARG A 389      16.875  21.266  20.781  1.00 86.06           N  
ATOM   3168  CZ  ARG A 389      17.906  20.438  20.750  1.00 86.06           C  
ATOM   3169  N   THR A 390      20.219  12.641  18.531  1.00 89.81           N  
ATOM   3170  CA  THR A 390      21.297  11.719  18.203  1.00 89.81           C  
ATOM   3171  C   THR A 390      21.391  11.500  16.703  1.00 89.81           C  
ATOM   3172  CB  THR A 390      21.109  10.367  18.922  1.00 89.81           C  
ATOM   3173  O   THR A 390      20.375  11.203  16.047  1.00 89.81           O  
ATOM   3174  CG2 THR A 390      22.312   9.445  18.672  1.00 89.81           C  
ATOM   3175  OG1 THR A 390      20.969  10.586  20.328  1.00 89.81           O  
ATOM   3176  N   VAL A 391      22.562  11.680  16.203  1.00 92.62           N  
ATOM   3177  CA  VAL A 391      22.781  11.516  14.766  1.00 92.62           C  
ATOM   3178  C   VAL A 391      22.750  10.031  14.398  1.00 92.62           C  
ATOM   3179  CB  VAL A 391      24.109  12.156  14.312  1.00 92.62           C  
ATOM   3180  O   VAL A 391      23.359   9.211  15.094  1.00 92.62           O  
ATOM   3181  CG1 VAL A 391      24.359  11.891  12.836  1.00 92.62           C  
ATOM   3182  CG2 VAL A 391      24.109  13.656  14.602  1.00 92.62           C  
ATOM   3183  N   LEU A 392      22.047   9.727  13.367  1.00 93.25           N  
ATOM   3184  CA  LEU A 392      21.969   8.344  12.906  1.00 93.25           C  
ATOM   3185  C   LEU A 392      23.219   7.941  12.133  1.00 93.25           C  
ATOM   3186  CB  LEU A 392      20.719   8.156  12.023  1.00 93.25           C  
ATOM   3187  O   LEU A 392      23.719   8.719  11.312  1.00 93.25           O  
ATOM   3188  CG  LEU A 392      19.375   8.406  12.695  1.00 93.25           C  
ATOM   3189  CD1 LEU A 392      18.250   8.266  11.680  1.00 93.25           C  
ATOM   3190  CD2 LEU A 392      19.172   7.445  13.867  1.00 93.25           C  
ATOM   3191  N   LYS A 393      23.609   6.770  12.383  1.00 91.19           N  
ATOM   3192  CA  LYS A 393      24.766   6.230  11.664  1.00 91.19           C  
ATOM   3193  C   LYS A 393      24.312   5.453  10.422  1.00 91.19           C  
ATOM   3194  CB  LYS A 393      25.594   5.328  12.570  1.00 91.19           C  
ATOM   3195  O   LYS A 393      23.438   4.590  10.508  1.00 91.19           O  
ATOM   3196  CG  LYS A 393      26.234   6.059  13.750  1.00 91.19           C  
ATOM   3197  CD  LYS A 393      27.062   5.113  14.609  1.00 91.19           C  
ATOM   3198  CE  LYS A 393      27.641   5.828  15.820  1.00 91.19           C  
ATOM   3199  NZ  LYS A 393      28.391   4.887  16.719  1.00 91.19           N  
ATOM   3200  N   PRO A 394      24.922   5.754   9.312  1.00 93.19           N  
ATOM   3201  CA  PRO A 394      24.578   5.012   8.094  1.00 93.19           C  
ATOM   3202  C   PRO A 394      24.922   3.525   8.195  1.00 93.19           C  
ATOM   3203  CB  PRO A 394      25.438   5.695   7.016  1.00 93.19           C  
ATOM   3204  O   PRO A 394      25.906   3.158   8.836  1.00 93.19           O  
ATOM   3205  CG  PRO A 394      25.734   7.051   7.570  1.00 93.19           C  
ATOM   3206  CD  PRO A 394      25.812   6.949   9.062  1.00 93.19           C  
ATOM   3207  N   ARG A 395      24.094   2.701   7.570  1.00 92.38           N  
ATOM   3208  CA  ARG A 395      24.266   1.254   7.520  1.00 92.38           C  
ATOM   3209  C   ARG A 395      24.609   0.791   6.105  1.00 92.38           C  
ATOM   3210  CB  ARG A 395      23.016   0.541   8.023  1.00 92.38           C  
ATOM   3211  O   ARG A 395      24.281   1.475   5.133  1.00 92.38           O  
ATOM   3212  CG  ARG A 395      22.609   0.939   9.430  1.00 92.38           C  
ATOM   3213  CD  ARG A 395      23.547   0.359  10.477  1.00 92.38           C  
ATOM   3214  NE  ARG A 395      23.062   0.625  11.836  1.00 92.38           N  
ATOM   3215  NH1 ARG A 395      24.938  -0.243  12.883  1.00 92.38           N  
ATOM   3216  NH2 ARG A 395      23.219   0.619  14.125  1.00 92.38           N  
ATOM   3217  CZ  ARG A 395      23.734   0.333  12.945  1.00 92.38           C  
ATOM   3218  N   LYS A 396      25.344  -0.342   6.035  1.00 91.50           N  
ATOM   3219  CA  LYS A 396      25.656  -0.965   4.754  1.00 91.50           C  
ATOM   3220  C   LYS A 396      25.438  -2.475   4.805  1.00 91.50           C  
ATOM   3221  CB  LYS A 396      27.109  -0.661   4.352  1.00 91.50           C  
ATOM   3222  O   LYS A 396      25.844  -3.135   5.762  1.00 91.50           O  
ATOM   3223  CG  LYS A 396      27.438  -1.013   2.910  1.00 91.50           C  
ATOM   3224  CD  LYS A 396      28.859  -0.601   2.545  1.00 91.50           C  
ATOM   3225  CE  LYS A 396      29.203  -1.001   1.118  1.00 91.50           C  
ATOM   3226  NZ  LYS A 396      30.609  -0.617   0.762  1.00 91.50           N  
ATOM   3227  N   VAL A 397      24.734  -2.918   3.785  1.00 91.00           N  
ATOM   3228  CA  VAL A 397      24.484  -4.352   3.686  1.00 91.00           C  
ATOM   3229  C   VAL A 397      25.484  -4.984   2.723  1.00 91.00           C  
ATOM   3230  CB  VAL A 397      23.047  -4.648   3.225  1.00 91.00           C  
ATOM   3231  O   VAL A 397      25.641  -4.531   1.586  1.00 91.00           O  
ATOM   3232  CG1 VAL A 397      22.797  -6.152   3.166  1.00 91.00           C  
ATOM   3233  CG2 VAL A 397      22.031  -3.971   4.156  1.00 91.00           C  
ATOM   3234  N   CYS A 398      26.172  -5.992   3.203  1.00 85.62           N  
ATOM   3235  CA  CYS A 398      27.156  -6.684   2.375  1.00 85.62           C  
ATOM   3236  C   CYS A 398      26.688  -8.086   2.023  1.00 85.62           C  
ATOM   3237  CB  CYS A 398      28.500  -6.754   3.092  1.00 85.62           C  
ATOM   3238  O   CYS A 398      26.031  -8.750   2.832  1.00 85.62           O  
ATOM   3239  SG  CYS A 398      28.391  -6.547   4.883  1.00 85.62           S  
ATOM   3240  N   ALA A 399      26.719  -8.367   0.762  1.00 75.94           N  
ATOM   3241  CA  ALA A 399      26.328  -9.703   0.327  1.00 75.94           C  
ATOM   3242  C   ALA A 399      27.281 -10.758   0.875  1.00 75.94           C  
ATOM   3243  CB  ALA A 399      26.281  -9.773  -1.196  1.00 75.94           C  
ATOM   3244  O   ALA A 399      26.844 -11.773   1.426  1.00 75.94           O  
ATOM   3245  N   SER A 400      28.500 -10.875   0.228  1.00 64.12           N  
ATOM   3246  CA  SER A 400      29.500 -11.914   0.484  1.00 64.12           C  
ATOM   3247  C   SER A 400      30.750 -11.336   1.124  1.00 64.12           C  
ATOM   3248  CB  SER A 400      29.859 -12.633  -0.812  1.00 64.12           C  
ATOM   3249  O   SER A 400      31.062 -10.156   0.934  1.00 64.12           O  
ATOM   3250  OG  SER A 400      30.812 -13.664  -0.565  1.00 64.12           O  
ATOM   3251  N   GLY A 401      31.266 -11.938   2.266  1.00 59.53           N  
ATOM   3252  CA  GLY A 401      32.688 -11.828   2.611  1.00 59.53           C  
ATOM   3253  C   GLY A 401      32.906 -11.352   4.031  1.00 59.53           C  
ATOM   3254  O   GLY A 401      31.969 -11.266   4.824  1.00 59.53           O  
ATOM   3255  N   LYS A 402      34.125 -10.891   4.270  1.00 59.97           N  
ATOM   3256  CA  LYS A 402      34.719 -10.406   5.508  1.00 59.97           C  
ATOM   3257  C   LYS A 402      34.000  -9.164   6.016  1.00 59.97           C  
ATOM   3258  CB  LYS A 402      36.219 -10.094   5.309  1.00 59.97           C  
ATOM   3259  O   LYS A 402      33.906  -8.164   5.305  1.00 59.97           O  
ATOM   3260  CG  LYS A 402      37.125 -11.289   5.504  1.00 59.97           C  
ATOM   3261  CD  LYS A 402      38.594 -10.898   5.391  1.00 59.97           C  
ATOM   3262  CE  LYS A 402      39.531 -12.109   5.527  1.00 59.97           C  
ATOM   3263  NZ  LYS A 402      40.938 -11.742   5.324  1.00 59.97           N  
ATOM   3264  N   ARG A 403      33.156  -9.359   6.941  1.00 63.28           N  
ATOM   3265  CA  ARG A 403      32.281  -8.375   7.590  1.00 63.28           C  
ATOM   3266  C   ARG A 403      33.094  -7.266   8.234  1.00 63.28           C  
ATOM   3267  CB  ARG A 403      31.391  -9.047   8.633  1.00 63.28           C  
ATOM   3268  O   ARG A 403      34.031  -7.539   9.000  1.00 63.28           O  
ATOM   3269  CG  ARG A 403      29.969  -9.281   8.172  1.00 63.28           C  
ATOM   3270  CD  ARG A 403      29.109  -9.898   9.266  1.00 63.28           C  
ATOM   3271  NE  ARG A 403      27.766 -10.195   8.797  1.00 63.28           N  
ATOM   3272  NH1 ARG A 403      27.094 -11.281  10.727  1.00 63.28           N  
ATOM   3273  NH2 ARG A 403      25.641 -11.062   8.977  1.00 63.28           N  
ATOM   3274  CZ  ARG A 403      26.844 -10.844   9.500  1.00 63.28           C  
ATOM   3275  N   LYS A 404      33.094  -6.219   7.551  1.00 67.94           N  
ATOM   3276  CA  LYS A 404      33.594  -5.090   8.328  1.00 67.94           C  
ATOM   3277  C   LYS A 404      32.625  -4.723   9.453  1.00 67.94           C  
ATOM   3278  CB  LYS A 404      33.844  -3.879   7.426  1.00 67.94           C  
ATOM   3279  O   LYS A 404      31.469  -5.133   9.445  1.00 67.94           O  
ATOM   3280  CG  LYS A 404      34.969  -4.055   6.441  1.00 67.94           C  
ATOM   3281  CD  LYS A 404      35.219  -2.793   5.621  1.00 67.94           C  
ATOM   3282  CE  LYS A 404      36.312  -2.984   4.602  1.00 67.94           C  
ATOM   3283  NZ  LYS A 404      36.500  -1.770   3.752  1.00 67.94           N  
ATOM   3284  N   LYS A 405      33.094  -4.121  10.555  1.00 64.81           N  
ATOM   3285  CA  LYS A 405      32.406  -3.852  11.812  1.00 64.81           C  
ATOM   3286  C   LYS A 405      31.016  -3.254  11.562  1.00 64.81           C  
ATOM   3287  CB  LYS A 405      33.219  -2.914  12.695  1.00 64.81           C  
ATOM   3288  O   LYS A 405      30.031  -3.641  12.211  1.00 64.81           O  
ATOM   3289  CG  LYS A 405      32.969  -3.080  14.188  1.00 64.81           C  
ATOM   3290  CD  LYS A 405      33.844  -2.150  15.008  1.00 64.81           C  
ATOM   3291  CE  LYS A 405      33.531  -2.260  16.500  1.00 64.81           C  
ATOM   3292  NZ  LYS A 405      34.406  -1.346  17.312  1.00 64.81           N  
ATOM   3293  N   ASP A 406      30.797  -2.393  10.555  1.00 70.94           N  
ATOM   3294  CA  ASP A 406      29.531  -1.681  10.414  1.00 70.94           C  
ATOM   3295  C   ASP A 406      28.719  -2.236   9.250  1.00 70.94           C  
ATOM   3296  CB  ASP A 406      29.781  -0.183  10.219  1.00 70.94           C  
ATOM   3297  O   ASP A 406      27.703  -1.645   8.859  1.00 70.94           O  
ATOM   3298  CG  ASP A 406      30.438   0.475  11.414  1.00 70.94           C  
ATOM   3299  OD1 ASP A 406      30.156   0.061  12.562  1.00 70.94           O  
ATOM   3300  OD2 ASP A 406      31.234   1.419  11.219  1.00 70.94           O  
ATOM   3301  N   GLU A 407      29.109  -3.402   8.812  1.00 82.31           N  
ATOM   3302  CA  GLU A 407      28.391  -4.008   7.695  1.00 82.31           C  
ATOM   3303  C   GLU A 407      27.500  -5.156   8.164  1.00 82.31           C  
ATOM   3304  CB  GLU A 407      29.375  -4.500   6.629  1.00 82.31           C  
ATOM   3305  O   GLU A 407      27.844  -5.855   9.125  1.00 82.31           O  
ATOM   3306  CG  GLU A 407      30.062  -3.383   5.867  1.00 82.31           C  
ATOM   3307  CD  GLU A 407      31.000  -3.889   4.781  1.00 82.31           C  
ATOM   3308  OE1 GLU A 407      31.578  -3.059   4.035  1.00 82.31           O  
ATOM   3309  OE2 GLU A 407      31.172  -5.125   4.676  1.00 82.31           O  
ATOM   3310  N   ILE A 408      26.344  -5.133   7.668  1.00 87.75           N  
ATOM   3311  CA  ILE A 408      25.375  -6.176   8.000  1.00 87.75           C  
ATOM   3312  C   ILE A 408      25.297  -7.188   6.859  1.00 87.75           C  
ATOM   3313  CB  ILE A 408      23.984  -5.578   8.281  1.00 87.75           C  
ATOM   3314  O   ILE A 408      25.172  -6.812   5.695  1.00 87.75           O  
ATOM   3315  CG1 ILE A 408      24.062  -4.547   9.414  1.00 87.75           C  
ATOM   3316  CG2 ILE A 408      22.984  -6.688   8.625  1.00 87.75           C  
ATOM   3317  CD1 ILE A 408      22.812  -3.686   9.555  1.00 87.75           C  
ATOM   3318  N   SER A 409      25.469  -8.383   7.250  1.00 90.56           N  
ATOM   3319  CA  SER A 409      25.375  -9.445   6.250  1.00 90.56           C  
ATOM   3320  C   SER A 409      23.938  -9.656   5.789  1.00 90.56           C  
ATOM   3321  CB  SER A 409      25.938 -10.750   6.812  1.00 90.56           C  
ATOM   3322  O   SER A 409      23.000  -9.578   6.590  1.00 90.56           O  
ATOM   3323  OG  SER A 409      25.719 -11.828   5.914  1.00 90.56           O  
ATOM   3324  N   VAL A 410      23.734  -9.984   4.602  1.00 92.75           N  
ATOM   3325  CA  VAL A 410      22.422 -10.234   4.016  1.00 92.75           C  
ATOM   3326  C   VAL A 410      21.734 -11.383   4.750  1.00 92.75           C  
ATOM   3327  CB  VAL A 410      22.516 -10.547   2.506  1.00 92.75           C  
ATOM   3328  O   VAL A 410      20.531 -11.367   4.953  1.00 92.75           O  
ATOM   3329  CG1 VAL A 410      21.141 -10.875   1.932  1.00 92.75           C  
ATOM   3330  CG2 VAL A 410      23.156  -9.367   1.759  1.00 92.75           C  
ATOM   3331  N   ASP A 411      22.547 -12.336   5.254  1.00 90.94           N  
ATOM   3332  CA  ASP A 411      22.016 -13.523   5.922  1.00 90.94           C  
ATOM   3333  C   ASP A 411      21.516 -13.188   7.324  1.00 90.94           C  
ATOM   3334  CB  ASP A 411      23.078 -14.617   5.988  1.00 90.94           C  
ATOM   3335  O   ASP A 411      20.750 -13.953   7.918  1.00 90.94           O  
ATOM   3336  CG  ASP A 411      23.484 -15.141   4.621  1.00 90.94           C  
ATOM   3337  OD1 ASP A 411      22.594 -15.344   3.764  1.00 90.94           O  
ATOM   3338  OD2 ASP A 411      24.688 -15.359   4.398  1.00 90.94           O  
ATOM   3339  N   SER A 412      21.922 -12.094   7.820  1.00 91.69           N  
ATOM   3340  CA  SER A 412      21.547 -11.719   9.180  1.00 91.69           C  
ATOM   3341  C   SER A 412      20.359 -10.773   9.195  1.00 91.69           C  
ATOM   3342  CB  SER A 412      22.734 -11.062   9.898  1.00 91.69           C  
ATOM   3343  O   SER A 412      19.922 -10.336  10.266  1.00 91.69           O  
ATOM   3344  OG  SER A 412      23.094  -9.844   9.273  1.00 91.69           O  
ATOM   3345  N   LEU A 413      19.812 -10.484   8.062  1.00 94.50           N  
ATOM   3346  CA  LEU A 413      18.688  -9.555   7.980  1.00 94.50           C  
ATOM   3347  C   LEU A 413      17.422 -10.164   8.578  1.00 94.50           C  
ATOM   3348  CB  LEU A 413      18.438  -9.156   6.527  1.00 94.50           C  
ATOM   3349  O   LEU A 413      17.156 -11.359   8.391  1.00 94.50           O  
ATOM   3350  CG  LEU A 413      19.500  -8.281   5.863  1.00 94.50           C  
ATOM   3351  CD1 LEU A 413      19.156  -8.055   4.395  1.00 94.50           C  
ATOM   3352  CD2 LEU A 413      19.641  -6.953   6.602  1.00 94.50           C  
ATOM   3353  N   ASP A 414      16.750  -9.383   9.344  1.00 94.25           N  
ATOM   3354  CA  ASP A 414      15.461  -9.766   9.891  1.00 94.25           C  
ATOM   3355  C   ASP A 414      14.320  -9.305   8.992  1.00 94.25           C  
ATOM   3356  CB  ASP A 414      15.281  -9.195  11.297  1.00 94.25           C  
ATOM   3357  O   ASP A 414      14.023  -8.109   8.922  1.00 94.25           O  
ATOM   3358  CG  ASP A 414      14.078  -9.766  12.023  1.00 94.25           C  
ATOM   3359  OD1 ASP A 414      13.211 -10.391  11.367  1.00 94.25           O  
ATOM   3360  OD2 ASP A 414      13.984  -9.594  13.258  1.00 94.25           O  
ATOM   3361  N   PHE A 415      13.570 -10.203   8.352  1.00 94.19           N  
ATOM   3362  CA  PHE A 415      12.539  -9.883   7.383  1.00 94.19           C  
ATOM   3363  C   PHE A 415      11.219  -9.570   8.078  1.00 94.19           C  
ATOM   3364  CB  PHE A 415      12.352 -11.031   6.391  1.00 94.19           C  
ATOM   3365  O   PHE A 415      10.266  -9.102   7.445  1.00 94.19           O  
ATOM   3366  CG  PHE A 415      13.570 -11.320   5.555  1.00 94.19           C  
ATOM   3367  CD1 PHE A 415      14.086 -10.352   4.703  1.00 94.19           C  
ATOM   3368  CD2 PHE A 415      14.203 -12.555   5.625  1.00 94.19           C  
ATOM   3369  CE1 PHE A 415      15.219 -10.609   3.930  1.00 94.19           C  
ATOM   3370  CE2 PHE A 415      15.336 -12.820   4.855  1.00 94.19           C  
ATOM   3371  CZ  PHE A 415      15.836 -11.844   4.008  1.00 94.19           C  
ATOM   3372  N   ASN A 416      11.141  -9.820   9.375  1.00 89.31           N  
ATOM   3373  CA  ASN A 416       9.945  -9.461  10.133  1.00 89.31           C  
ATOM   3374  C   ASN A 416       9.953  -7.984  10.523  1.00 89.31           C  
ATOM   3375  CB  ASN A 416       9.820 -10.336  11.383  1.00 89.31           C  
ATOM   3376  O   ASN A 416       8.906  -7.418  10.836  1.00 89.31           O  
ATOM   3377  CG  ASN A 416       9.570 -11.797  11.047  1.00 89.31           C  
ATOM   3378  ND2 ASN A 416      10.211 -12.688  11.781  1.00 89.31           N  
ATOM   3379  OD1 ASN A 416       8.797 -12.109  10.133  1.00 89.31           O  
ATOM   3380  N   LYS A 417      11.117  -7.438  10.578  1.00 93.81           N  
ATOM   3381  CA  LYS A 417      11.250  -5.996  10.773  1.00 93.81           C  
ATOM   3382  C   LYS A 417      11.336  -5.262   9.438  1.00 93.81           C  
ATOM   3383  CB  LYS A 417      12.492  -5.688  11.617  1.00 93.81           C  
ATOM   3384  O   LYS A 417      12.305  -5.418   8.695  1.00 93.81           O  
ATOM   3385  CG  LYS A 417      12.414  -6.219  13.047  1.00 93.81           C  
ATOM   3386  CD  LYS A 417      13.656  -5.840  13.844  1.00 93.81           C  
ATOM   3387  CE  LYS A 417      13.594  -6.391  15.266  1.00 93.81           C  
ATOM   3388  NZ  LYS A 417      14.828  -6.074  16.031  1.00 93.81           N  
ATOM   3389  N   LYS A 418      10.383  -4.559   9.234  1.00 96.50           N  
ATOM   3390  CA  LYS A 418      10.320  -3.922   7.918  1.00 96.50           C  
ATOM   3391  C   LYS A 418       9.656  -2.549   8.008  1.00 96.50           C  
ATOM   3392  CB  LYS A 418       9.555  -4.809   6.934  1.00 96.50           C  
ATOM   3393  O   LYS A 418       8.875  -2.289   8.922  1.00 96.50           O  
ATOM   3394  CG  LYS A 418       8.164  -5.207   7.406  1.00 96.50           C  
ATOM   3395  CD  LYS A 418       7.543  -6.254   6.488  1.00 96.50           C  
ATOM   3396  CE  LYS A 418       6.160  -6.672   6.973  1.00 96.50           C  
ATOM   3397  NZ  LYS A 418       5.574  -7.742   6.113  1.00 96.50           N  
ATOM   3398  N   ILE A 419       9.992  -1.648   7.152  1.00 97.94           N  
ATOM   3399  CA  ILE A 419       9.375  -0.340   6.965  1.00 97.94           C  
ATOM   3400  C   ILE A 419       8.656  -0.299   5.617  1.00 97.94           C  
ATOM   3401  CB  ILE A 419      10.422   0.795   7.047  1.00 97.94           C  
ATOM   3402  O   ILE A 419       9.297  -0.218   4.566  1.00 97.94           O  
ATOM   3403  CG1 ILE A 419      11.062   0.830   8.438  1.00 97.94           C  
ATOM   3404  CG2 ILE A 419       9.781   2.145   6.703  1.00 97.94           C  
ATOM   3405  CD1 ILE A 419      12.211   1.821   8.570  1.00 97.94           C  
ATOM   3406  N   LEU A 420       7.387  -0.385   5.727  1.00 97.69           N  
ATOM   3407  CA  LEU A 420       6.570  -0.385   4.520  1.00 97.69           C  
ATOM   3408  C   LEU A 420       6.043   1.015   4.219  1.00 97.69           C  
ATOM   3409  CB  LEU A 420       5.398  -1.363   4.660  1.00 97.69           C  
ATOM   3410  O   LEU A 420       5.844   1.372   3.057  1.00 97.69           O  
ATOM   3411  CG  LEU A 420       5.770  -2.830   4.891  1.00 97.69           C  
ATOM   3412  CD1 LEU A 420       4.508  -3.676   5.035  1.00 97.69           C  
ATOM   3413  CD2 LEU A 420       6.641  -3.350   3.756  1.00 97.69           C  
ATOM   3414  N   HIS A 421       5.848   1.838   5.254  1.00 98.00           N  
ATOM   3415  CA  HIS A 421       5.180   3.127   5.141  1.00 98.00           C  
ATOM   3416  C   HIS A 421       6.086   4.262   5.598  1.00 98.00           C  
ATOM   3417  CB  HIS A 421       3.883   3.131   5.953  1.00 98.00           C  
ATOM   3418  O   HIS A 421       6.566   4.258   6.734  1.00 98.00           O  
ATOM   3419  CG  HIS A 421       3.029   1.924   5.727  1.00 98.00           C  
ATOM   3420  CD2 HIS A 421       2.746   0.872   6.531  1.00 98.00           C  
ATOM   3421  ND1 HIS A 421       2.352   1.701   4.547  1.00 98.00           N  
ATOM   3422  CE1 HIS A 421       1.687   0.562   4.637  1.00 98.00           C  
ATOM   3423  NE2 HIS A 421       1.910   0.038   5.832  1.00 98.00           N  
ATOM   3424  N   THR A 422       6.262   5.207   4.711  1.00 98.25           N  
ATOM   3425  CA  THR A 422       7.102   6.375   4.965  1.00 98.25           C  
ATOM   3426  C   THR A 422       6.438   7.641   4.430  1.00 98.25           C  
ATOM   3427  CB  THR A 422       8.492   6.211   4.324  1.00 98.25           C  
ATOM   3428  O   THR A 422       5.656   7.586   3.480  1.00 98.25           O  
ATOM   3429  CG2 THR A 422       9.203   4.973   4.859  1.00 98.25           C  
ATOM   3430  OG1 THR A 422       8.352   6.090   2.904  1.00 98.25           O  
ATOM   3431  N   ALA A 423       6.730   8.688   5.031  1.00 98.38           N  
ATOM   3432  CA  ALA A 423       6.230   9.992   4.602  1.00 98.38           C  
ATOM   3433  C   ALA A 423       7.270  11.086   4.832  1.00 98.38           C  
ATOM   3434  CB  ALA A 423       4.934  10.328   5.332  1.00 98.38           C  
ATOM   3435  O   ALA A 423       8.000  11.055   5.824  1.00 98.38           O  
ATOM   3436  N   TRP A 424       7.340  12.000   3.928  1.00 98.31           N  
ATOM   3437  CA  TRP A 424       8.242  13.148   4.008  1.00 98.31           C  
ATOM   3438  C   TRP A 424       7.449  14.445   4.152  1.00 98.31           C  
ATOM   3439  CB  TRP A 424       9.141  13.219   2.771  1.00 98.31           C  
ATOM   3440  O   TRP A 424       6.500  14.688   3.402  1.00 98.31           O  
ATOM   3441  CG  TRP A 424      10.375  14.039   2.961  1.00 98.31           C  
ATOM   3442  CD1 TRP A 424      10.438  15.367   3.309  1.00 98.31           C  
ATOM   3443  CD2 TRP A 424      11.727  13.602   2.811  1.00 98.31           C  
ATOM   3444  CE2 TRP A 424      12.562  14.711   3.082  1.00 98.31           C  
ATOM   3445  CE3 TRP A 424      12.312  12.375   2.473  1.00 98.31           C  
ATOM   3446  NE1 TRP A 424      11.750  15.766   3.383  1.00 98.31           N  
ATOM   3447  CH2 TRP A 424      14.508  13.414   2.693  1.00 98.31           C  
ATOM   3448  CZ2 TRP A 424      13.953  14.625   3.027  1.00 98.31           C  
ATOM   3449  CZ3 TRP A 424      13.703  12.289   2.418  1.00 98.31           C  
ATOM   3450  N   HIS A 425       7.855  15.227   5.082  1.00 97.44           N  
ATOM   3451  CA  HIS A 425       7.242  16.531   5.270  1.00 97.44           C  
ATOM   3452  C   HIS A 425       7.312  17.359   3.994  1.00 97.44           C  
ATOM   3453  CB  HIS A 425       7.914  17.281   6.422  1.00 97.44           C  
ATOM   3454  O   HIS A 425       8.352  17.406   3.328  1.00 97.44           O  
ATOM   3455  CG  HIS A 425       7.184  18.516   6.844  1.00 97.44           C  
ATOM   3456  CD2 HIS A 425       6.457  18.781   7.953  1.00 97.44           C  
ATOM   3457  ND1 HIS A 425       7.152  19.656   6.070  1.00 97.44           N  
ATOM   3458  CE1 HIS A 425       6.434  20.578   6.691  1.00 97.44           C  
ATOM   3459  NE2 HIS A 425       6.004  20.078   7.836  1.00 97.44           N  
ATOM   3460  N   PRO A 426       6.305  18.094   3.670  1.00 95.88           N  
ATOM   3461  CA  PRO A 426       6.242  18.766   2.375  1.00 95.88           C  
ATOM   3462  C   PRO A 426       7.203  19.953   2.283  1.00 95.88           C  
ATOM   3463  CB  PRO A 426       4.789  19.234   2.295  1.00 95.88           C  
ATOM   3464  O   PRO A 426       7.633  20.328   1.187  1.00 95.88           O  
ATOM   3465  CG  PRO A 426       4.305  19.219   3.709  1.00 95.88           C  
ATOM   3466  CD  PRO A 426       5.059  18.172   4.461  1.00 95.88           C  
ATOM   3467  N   LYS A 427       7.613  20.547   3.396  1.00 93.50           N  
ATOM   3468  CA  LYS A 427       8.383  21.781   3.338  1.00 93.50           C  
ATOM   3469  C   LYS A 427       9.742  21.625   4.023  1.00 93.50           C  
ATOM   3470  CB  LYS A 427       7.609  22.938   3.980  1.00 93.50           C  
ATOM   3471  O   LYS A 427      10.703  22.297   3.674  1.00 93.50           O  
ATOM   3472  CG  LYS A 427       6.316  23.281   3.262  1.00 93.50           C  
ATOM   3473  CD  LYS A 427       5.582  24.422   3.953  1.00 93.50           C  
ATOM   3474  CE  LYS A 427       4.270  24.750   3.256  1.00 93.50           C  
ATOM   3475  NZ  LYS A 427       3.496  25.797   3.992  1.00 93.50           N  
ATOM   3476  N   GLU A 428       9.750  20.719   4.973  1.00 93.25           N  
ATOM   3477  CA  GLU A 428      10.953  20.578   5.793  1.00 93.25           C  
ATOM   3478  C   GLU A 428      11.531  19.172   5.684  1.00 93.25           C  
ATOM   3479  CB  GLU A 428      10.641  20.906   7.258  1.00 93.25           C  
ATOM   3480  O   GLU A 428      10.875  18.266   5.160  1.00 93.25           O  
ATOM   3481  CG  GLU A 428      10.164  22.328   7.477  1.00 93.25           C  
ATOM   3482  CD  GLU A 428       9.914  22.656   8.938  1.00 93.25           C  
ATOM   3483  OE1 GLU A 428       9.484  23.797   9.242  1.00 93.25           O  
ATOM   3484  OE2 GLU A 428      10.148  21.781   9.789  1.00 93.25           O  
ATOM   3485  N   ASN A 429      12.734  19.125   6.180  1.00 94.88           N  
ATOM   3486  CA  ASN A 429      13.375  17.812   6.227  1.00 94.88           C  
ATOM   3487  C   ASN A 429      13.023  17.078   7.516  1.00 94.88           C  
ATOM   3488  CB  ASN A 429      14.891  17.953   6.082  1.00 94.88           C  
ATOM   3489  O   ASN A 429      13.891  16.875   8.367  1.00 94.88           O  
ATOM   3490  CG  ASN A 429      15.312  18.297   4.664  1.00 94.88           C  
ATOM   3491  ND2 ASN A 429      16.484  18.906   4.527  1.00 94.88           N  
ATOM   3492  OD1 ASN A 429      14.594  18.016   3.705  1.00 94.88           O  
ATOM   3493  N   ILE A 430      11.844  16.734   7.602  1.00 96.44           N  
ATOM   3494  CA  ILE A 430      11.273  15.883   8.641  1.00 96.44           C  
ATOM   3495  C   ILE A 430      10.641  14.648   8.008  1.00 96.44           C  
ATOM   3496  CB  ILE A 430      10.227  16.641   9.484  1.00 96.44           C  
ATOM   3497  O   ILE A 430       9.875  14.750   7.051  1.00 96.44           O  
ATOM   3498  CG1 ILE A 430      10.844  17.922  10.086  1.00 96.44           C  
ATOM   3499  CG2 ILE A 430       9.656  15.742  10.578  1.00 96.44           C  
ATOM   3500  CD1 ILE A 430       9.828  18.906  10.641  1.00 96.44           C  
ATOM   3501  N   ILE A 431      10.992  13.531   8.516  1.00 97.88           N  
ATOM   3502  CA  ILE A 431      10.461  12.297   7.941  1.00 97.88           C  
ATOM   3503  C   ILE A 431       9.789  11.469   9.031  1.00 97.88           C  
ATOM   3504  CB  ILE A 431      11.570  11.477   7.242  1.00 97.88           C  
ATOM   3505  O   ILE A 431      10.203  11.500  10.188  1.00 97.88           O  
ATOM   3506  CG1 ILE A 431      12.680  11.125   8.242  1.00 97.88           C  
ATOM   3507  CG2 ILE A 431      12.133  12.234   6.039  1.00 97.88           C  
ATOM   3508  CD1 ILE A 431      13.711  10.148   7.691  1.00 97.88           C  
ATOM   3509  N   ALA A 432       8.734  10.781   8.641  1.00 98.31           N  
ATOM   3510  CA  ALA A 432       8.016   9.844   9.492  1.00 98.31           C  
ATOM   3511  C   ALA A 432       8.078   8.430   8.922  1.00 98.31           C  
ATOM   3512  CB  ALA A 432       6.562  10.273   9.664  1.00 98.31           C  
ATOM   3513  O   ALA A 432       7.766   8.211   7.750  1.00 98.31           O  
ATOM   3514  N   VAL A 433       8.469   7.457   9.727  1.00 98.00           N  
ATOM   3515  CA  VAL A 433       8.594   6.062   9.312  1.00 98.00           C  
ATOM   3516  C   VAL A 433       7.855   5.160  10.297  1.00 98.00           C  
ATOM   3517  CB  VAL A 433      10.070   5.637   9.195  1.00 98.00           C  
ATOM   3518  O   VAL A 433       8.086   5.234  11.508  1.00 98.00           O  
ATOM   3519  CG1 VAL A 433      10.180   4.188   8.719  1.00 98.00           C  
ATOM   3520  CG2 VAL A 433      10.820   6.570   8.250  1.00 98.00           C  
ATOM   3521  N   ALA A 434       7.031   4.293   9.781  1.00 97.56           N  
ATOM   3522  CA  ALA A 434       6.270   3.367  10.609  1.00 97.56           C  
ATOM   3523  C   ALA A 434       6.969   2.016  10.719  1.00 97.56           C  
ATOM   3524  CB  ALA A 434       4.859   3.191  10.055  1.00 97.56           C  
ATOM   3525  O   ALA A 434       7.363   1.435   9.703  1.00 97.56           O  
ATOM   3526  N   THR A 435       7.203   1.588  11.938  1.00 93.44           N  
ATOM   3527  CA  THR A 435       7.719   0.253  12.227  1.00 93.44           C  
ATOM   3528  C   THR A 435       6.742  -0.527  13.102  1.00 93.44           C  
ATOM   3529  CB  THR A 435       9.094   0.320  12.914  1.00 93.44           C  
ATOM   3530  O   THR A 435       6.656  -0.287  14.312  1.00 93.44           O  
ATOM   3531  CG2 THR A 435      10.078   1.160  12.102  1.00 93.44           C  
ATOM   3532  OG1 THR A 435       8.945   0.903  14.211  1.00 93.44           O  
ATOM   3533  N   THR A 436       6.086  -1.485  12.477  1.00 90.06           N  
ATOM   3534  CA  THR A 436       5.094  -2.277  13.195  1.00 90.06           C  
ATOM   3535  C   THR A 436       4.098  -1.372  13.914  1.00 90.06           C  
ATOM   3536  CB  THR A 436       5.762  -3.217  14.211  1.00 90.06           C  
ATOM   3537  O   THR A 436       3.229  -0.771  13.273  1.00 90.06           O  
ATOM   3538  CG2 THR A 436       6.480  -4.367  13.516  1.00 90.06           C  
ATOM   3539  OG1 THR A 436       6.715  -2.475  14.984  1.00 90.06           O  
ATOM   3540  N   ASN A 437       4.359  -1.132  15.305  1.00 90.94           N  
ATOM   3541  CA  ASN A 437       3.410  -0.307  16.047  1.00 90.94           C  
ATOM   3542  C   ASN A 437       4.039   1.012  16.484  1.00 90.94           C  
ATOM   3543  CB  ASN A 437       2.869  -1.069  17.266  1.00 90.94           C  
ATOM   3544  O   ASN A 437       3.457   1.742  17.297  1.00 90.94           O  
ATOM   3545  CG  ASN A 437       3.957  -1.447  18.250  1.00 90.94           C  
ATOM   3546  ND2 ASN A 437       3.588  -1.575  19.516  1.00 90.94           N  
ATOM   3547  OD1 ASN A 437       5.121  -1.621  17.875  1.00 90.94           O  
ATOM   3548  N   ASN A 438       5.199   1.269  15.969  1.00 94.12           N  
ATOM   3549  CA  ASN A 438       5.887   2.502  16.328  1.00 94.12           C  
ATOM   3550  C   ASN A 438       5.992   3.459  15.148  1.00 94.12           C  
ATOM   3551  CB  ASN A 438       7.273   2.195  16.891  1.00 94.12           C  
ATOM   3552  O   ASN A 438       6.156   3.027  14.008  1.00 94.12           O  
ATOM   3553  CG  ASN A 438       7.219   1.411  18.188  1.00 94.12           C  
ATOM   3554  ND2 ASN A 438       8.133   0.458  18.344  1.00 94.12           N  
ATOM   3555  OD1 ASN A 438       6.363   1.659  19.047  1.00 94.12           O  
ATOM   3556  N   LEU A 439       5.910   4.723  15.461  1.00 96.69           N  
ATOM   3557  CA  LEU A 439       6.129   5.797  14.500  1.00 96.69           C  
ATOM   3558  C   LEU A 439       7.383   6.594  14.852  1.00 96.69           C  
ATOM   3559  CB  LEU A 439       4.914   6.727  14.445  1.00 96.69           C  
ATOM   3560  O   LEU A 439       7.422   7.277  15.875  1.00 96.69           O  
ATOM   3561  CG  LEU A 439       4.984   7.871  13.438  1.00 96.69           C  
ATOM   3562  CD1 LEU A 439       4.859   7.336  12.016  1.00 96.69           C  
ATOM   3563  CD2 LEU A 439       3.896   8.898  13.719  1.00 96.69           C  
ATOM   3564  N   TYR A 440       8.336   6.480  14.047  1.00 96.31           N  
ATOM   3565  CA  TYR A 440       9.578   7.227  14.234  1.00 96.31           C  
ATOM   3566  C   TYR A 440       9.562   8.516  13.430  1.00 96.31           C  
ATOM   3567  CB  TYR A 440      10.781   6.375  13.836  1.00 96.31           C  
ATOM   3568  O   TYR A 440       9.141   8.531  12.273  1.00 96.31           O  
ATOM   3569  CG  TYR A 440      11.070   5.242  14.789  1.00 96.31           C  
ATOM   3570  CD1 TYR A 440      12.008   5.391  15.812  1.00 96.31           C  
ATOM   3571  CD2 TYR A 440      10.414   4.023  14.672  1.00 96.31           C  
ATOM   3572  CE1 TYR A 440      12.281   4.352  16.703  1.00 96.31           C  
ATOM   3573  CE2 TYR A 440      10.680   2.975  15.547  1.00 96.31           C  
ATOM   3574  OH  TYR A 440      11.875   2.115  17.422  1.00 96.31           O  
ATOM   3575  CZ  TYR A 440      11.609   3.148  16.547  1.00 96.31           C  
ATOM   3576  N   ILE A 441      10.047   9.531  14.031  1.00 96.56           N  
ATOM   3577  CA  ILE A 441      10.203  10.812  13.367  1.00 96.56           C  
ATOM   3578  C   ILE A 441      11.672  11.242  13.422  1.00 96.56           C  
ATOM   3579  CB  ILE A 441       9.305  11.898  14.000  1.00 96.56           C  
ATOM   3580  O   ILE A 441      12.297  11.211  14.484  1.00 96.56           O  
ATOM   3581  CG1 ILE A 441       7.832  11.477  13.930  1.00 96.56           C  
ATOM   3582  CG2 ILE A 441       9.523  13.250  13.312  1.00 96.56           C  
ATOM   3583  CD1 ILE A 441       6.887  12.414  14.664  1.00 96.56           C  
ATOM   3584  N   PHE A 442      12.164  11.578  12.289  1.00 95.88           N  
ATOM   3585  CA  PHE A 442      13.539  12.047  12.164  1.00 95.88           C  
ATOM   3586  C   PHE A 442      13.578  13.438  11.539  1.00 95.88           C  
ATOM   3587  CB  PHE A 442      14.359  11.070  11.312  1.00 95.88           C  
ATOM   3588  O   PHE A 442      12.688  13.805  10.773  1.00 95.88           O  
ATOM   3589  CG  PHE A 442      14.359   9.656  11.844  1.00 95.88           C  
ATOM   3590  CD1 PHE A 442      15.250   9.273  12.836  1.00 95.88           C  
ATOM   3591  CD2 PHE A 442      13.461   8.719  11.344  1.00 95.88           C  
ATOM   3592  CE1 PHE A 442      15.250   7.965  13.328  1.00 95.88           C  
ATOM   3593  CE2 PHE A 442      13.453   7.414  11.828  1.00 95.88           C  
ATOM   3594  CZ  PHE A 442      14.352   7.039  12.820  1.00 95.88           C  
ATOM   3595  N   GLN A 443      14.625  14.117  11.883  1.00 94.62           N  
ATOM   3596  CA  GLN A 443      14.828  15.461  11.352  1.00 94.62           C  
ATOM   3597  C   GLN A 443      16.297  15.695  10.992  1.00 94.62           C  
ATOM   3598  CB  GLN A 443      14.367  16.516  12.359  1.00 94.62           C  
ATOM   3599  O   GLN A 443      17.188  15.125  11.609  1.00 94.62           O  
ATOM   3600  CG  GLN A 443      14.539  17.953  11.883  1.00 94.62           C  
ATOM   3601  CD  GLN A 443      13.992  18.969  12.859  1.00 94.62           C  
ATOM   3602  NE2 GLN A 443      14.148  20.250  12.539  1.00 94.62           N  
ATOM   3603  OE1 GLN A 443      13.438  18.609  13.906  1.00 94.62           O  
ATOM   3604  N   ASP A 444      16.453  16.531   9.961  1.00 91.75           N  
ATOM   3605  CA  ASP A 444      17.828  16.859   9.594  1.00 91.75           C  
ATOM   3606  C   ASP A 444      18.500  17.734  10.664  1.00 91.75           C  
ATOM   3607  CB  ASP A 444      17.875  17.562   8.242  1.00 91.75           C  
ATOM   3608  O   ASP A 444      17.812  18.438  11.398  1.00 91.75           O  
ATOM   3609  CG  ASP A 444      17.250  18.953   8.273  1.00 91.75           C  
ATOM   3610  OD1 ASP A 444      16.359  19.203   9.117  1.00 91.75           O  
ATOM   3611  OD2 ASP A 444      17.641  19.797   7.441  1.00 91.75           O  
ATOM   3612  N   LYS A 445      19.828  17.500  10.781  1.00 82.31           N  
ATOM   3613  CA  LYS A 445      20.578  18.297  11.742  1.00 82.31           C  
ATOM   3614  C   LYS A 445      20.750  19.734  11.242  1.00 82.31           C  
ATOM   3615  CB  LYS A 445      21.953  17.672  12.016  1.00 82.31           C  
ATOM   3616  O   LYS A 445      21.281  19.953  10.148  1.00 82.31           O  
ATOM   3617  CG  LYS A 445      22.688  18.297  13.195  1.00 82.31           C  
ATOM   3618  CD  LYS A 445      24.016  17.594  13.438  1.00 82.31           C  
ATOM   3619  CE  LYS A 445      24.781  18.234  14.594  1.00 82.31           C  
ATOM   3620  NZ  LYS A 445      26.078  17.547  14.867  1.00 82.31           N  
ATOM   3621  N   VAL A 446      19.859  20.641  11.586  1.00 66.25           N  
ATOM   3622  CA  VAL A 446      20.062  22.031  11.203  1.00 66.25           C  
ATOM   3623  C   VAL A 446      21.328  22.562  11.875  1.00 66.25           C  
ATOM   3624  CB  VAL A 446      18.859  22.906  11.562  1.00 66.25           C  
ATOM   3625  O   VAL A 446      21.594  22.266  13.039  1.00 66.25           O  
ATOM   3626  CG1 VAL A 446      19.047  24.328  11.039  1.00 66.25           C  
ATOM   3627  CG2 VAL A 446      17.562  22.297  11.016  1.00 66.25           C  
ATOM   3628  N   ASN A 447      22.375  22.844  11.070  1.00 49.34           N  
ATOM   3629  CA  ASN A 447      23.469  23.609  11.664  1.00 49.34           C  
ATOM   3630  C   ASN A 447      22.984  24.875  12.344  1.00 49.34           C  
ATOM   3631  CB  ASN A 447      24.531  23.938  10.609  1.00 49.34           C  
ATOM   3632  O   ASN A 447      22.000  25.484  11.898  1.00 49.34           O  
ATOM   3633  CG  ASN A 447      25.453  22.781  10.312  1.00 49.34           C  
ATOM   3634  ND2 ASN A 447      26.219  22.891   9.234  1.00 49.34           N  
ATOM   3635  OD1 ASN A 447      25.484  21.781  11.047  1.00 49.34           O  
TER    3636      ASN A 447                                                      
ATOM   3637  N   MET B   1     -42.688  45.438 -20.141  1.00 20.77           N  
ATOM   3638  CA  MET B   1     -43.594  44.844 -21.125  1.00 20.77           C  
ATOM   3639  C   MET B   1     -42.906  43.656 -21.828  1.00 20.77           C  
ATOM   3640  CB  MET B   1     -44.031  45.906 -22.156  1.00 20.77           C  
ATOM   3641  O   MET B   1     -41.750  43.406 -21.594  1.00 20.77           O  
ATOM   3642  CG  MET B   1     -45.281  46.625 -21.781  1.00 20.77           C  
ATOM   3643  SD  MET B   1     -45.875  47.750 -23.125  1.00 20.77           S  
ATOM   3644  CE  MET B   1     -47.156  48.688 -22.234  1.00 20.77           C  
ATOM   3645  N   GLN B   2     -42.688  43.594 -23.203  1.00 18.50           N  
ATOM   3646  CA  GLN B   2     -43.156  42.531 -24.094  1.00 18.50           C  
ATOM   3647  C   GLN B   2     -42.094  41.438 -24.250  1.00 18.50           C  
ATOM   3648  CB  GLN B   2     -43.531  43.125 -25.469  1.00 18.50           C  
ATOM   3649  O   GLN B   2     -42.438  40.312 -24.609  1.00 18.50           O  
ATOM   3650  CG  GLN B   2     -45.000  43.500 -25.594  1.00 18.50           C  
ATOM   3651  CD  GLN B   2     -45.312  44.188 -26.906  1.00 18.50           C  
ATOM   3652  NE2 GLN B   2     -46.594  44.375 -27.203  1.00 18.50           N  
ATOM   3653  OE1 GLN B   2     -44.406  44.562 -27.656  1.00 18.50           O  
ATOM   3654  N   ALA B   3     -40.719  41.719 -24.219  1.00 18.33           N  
ATOM   3655  CA  ALA B   3     -39.969  41.250 -25.391  1.00 18.33           C  
ATOM   3656  C   ALA B   3     -39.719  39.750 -25.328  1.00 18.33           C  
ATOM   3657  CB  ALA B   3     -38.656  42.031 -25.484  1.00 18.33           C  
ATOM   3658  O   ALA B   3     -39.250  39.250 -24.312  1.00 18.33           O  
ATOM   3659  N   ARG B   4     -40.375  38.750 -26.156  1.00 20.25           N  
ATOM   3660  CA  ARG B   4     -40.844  37.375 -26.344  1.00 20.25           C  
ATOM   3661  C   ARG B   4     -39.656  36.438 -26.594  1.00 20.25           C  
ATOM   3662  CB  ARG B   4     -41.844  37.281 -27.500  1.00 20.25           C  
ATOM   3663  O   ARG B   4     -39.312  36.156 -27.734  1.00 20.25           O  
ATOM   3664  CG  ARG B   4     -43.281  37.594 -27.094  1.00 20.25           C  
ATOM   3665  CD  ARG B   4     -44.219  37.406 -28.266  1.00 20.25           C  
ATOM   3666  NE  ARG B   4     -45.625  37.594 -27.859  1.00 20.25           N  
ATOM   3667  NH1 ARG B   4     -46.500  37.406 -29.984  1.00 20.25           N  
ATOM   3668  NH2 ARG B   4     -47.875  37.781 -28.203  1.00 20.25           N  
ATOM   3669  CZ  ARG B   4     -46.656  37.594 -28.672  1.00 20.25           C  
ATOM   3670  N   TYR B   5     -38.438  36.406 -25.828  1.00 17.52           N  
ATOM   3671  CA  TYR B   5     -37.219  35.938 -26.438  1.00 17.52           C  
ATOM   3672  C   TYR B   5     -37.250  34.438 -26.656  1.00 17.52           C  
ATOM   3673  CB  TYR B   5     -36.000  36.312 -25.547  1.00 17.52           C  
ATOM   3674  O   TYR B   5     -37.469  33.656 -25.719  1.00 17.52           O  
ATOM   3675  CG  TYR B   5     -35.625  37.750 -25.641  1.00 17.52           C  
ATOM   3676  CD1 TYR B   5     -34.750  38.219 -26.625  1.00 17.52           C  
ATOM   3677  CD2 TYR B   5     -36.094  38.688 -24.719  1.00 17.52           C  
ATOM   3678  CE1 TYR B   5     -34.375  39.562 -26.703  1.00 17.52           C  
ATOM   3679  CE2 TYR B   5     -35.719  40.031 -24.797  1.00 17.52           C  
ATOM   3680  OH  TYR B   5     -34.500  41.781 -25.859  1.00 17.52           O  
ATOM   3681  CZ  TYR B   5     -34.875  40.438 -25.781  1.00 17.52           C  
ATOM   3682  N   SER B   6     -37.531  33.781 -27.828  1.00 17.95           N  
ATOM   3683  CA  SER B   6     -38.031  32.500 -28.281  1.00 17.95           C  
ATOM   3684  C   SER B   6     -36.969  31.406 -28.156  1.00 17.95           C  
ATOM   3685  CB  SER B   6     -38.500  32.594 -29.734  1.00 17.95           C  
ATOM   3686  O   SER B   6     -36.219  31.141 -29.109  1.00 17.95           O  
ATOM   3687  OG  SER B   6     -39.531  33.562 -29.859  1.00 17.95           O  
ATOM   3688  N   VAL B   7     -36.250  31.188 -27.000  1.00 17.12           N  
ATOM   3689  CA  VAL B   7     -34.969  30.469 -27.000  1.00 17.12           C  
ATOM   3690  C   VAL B   7     -35.219  28.969 -27.234  1.00 17.12           C  
ATOM   3691  CB  VAL B   7     -34.188  30.672 -25.672  1.00 17.12           C  
ATOM   3692  O   VAL B   7     -35.906  28.328 -26.438  1.00 17.12           O  
ATOM   3693  CG1 VAL B   7     -32.719  30.297 -25.844  1.00 17.12           C  
ATOM   3694  CG2 VAL B   7     -34.344  32.125 -25.203  1.00 17.12           C  
ATOM   3695  N   SER B   8     -35.062  28.344 -28.344  1.00 17.58           N  
ATOM   3696  CA  SER B   8     -35.562  27.188 -29.062  1.00 17.58           C  
ATOM   3697  C   SER B   8     -35.125  25.891 -28.391  1.00 17.58           C  
ATOM   3698  CB  SER B   8     -35.094  27.203 -30.516  1.00 17.58           C  
ATOM   3699  O   SER B   8     -34.219  25.875 -27.547  1.00 17.58           O  
ATOM   3700  OG  SER B   8     -34.812  28.531 -30.938  1.00 17.58           O  
ATOM   3701  N   SER B   9     -34.844  24.656 -29.109  1.00 17.17           N  
ATOM   3702  CA  SER B   9     -35.531  23.406 -29.312  1.00 17.17           C  
ATOM   3703  C   SER B   9     -34.844  22.250 -28.594  1.00 17.17           C  
ATOM   3704  CB  SER B   9     -35.656  23.078 -30.812  1.00 17.17           C  
ATOM   3705  O   SER B   9     -35.500  21.516 -27.844  1.00 17.17           O  
ATOM   3706  OG  SER B   9     -36.594  23.938 -31.438  1.00 17.17           O  
ATOM   3707  N   PRO B  10     -33.812  21.375 -29.125  1.00 17.52           N  
ATOM   3708  CA  PRO B  10     -34.094  20.031 -29.672  1.00 17.52           C  
ATOM   3709  C   PRO B  10     -33.625  18.906 -28.750  1.00 17.52           C  
ATOM   3710  CB  PRO B  10     -33.344  20.016 -30.984  1.00 17.52           C  
ATOM   3711  O   PRO B  10     -34.375  17.953 -28.516  1.00 17.52           O  
ATOM   3712  CG  PRO B  10     -32.406  21.203 -30.922  1.00 17.52           C  
ATOM   3713  CD  PRO B  10     -32.781  22.016 -29.719  1.00 17.52           C  
ATOM   3714  N   ASN B  11     -32.250  18.656 -28.469  1.00 16.92           N  
ATOM   3715  CA  ASN B  11     -31.578  17.391 -28.750  1.00 16.92           C  
ATOM   3716  C   ASN B  11     -31.766  16.406 -27.594  1.00 16.92           C  
ATOM   3717  CB  ASN B  11     -30.094  17.594 -29.031  1.00 16.92           C  
ATOM   3718  O   ASN B  11     -31.516  16.750 -26.438  1.00 16.92           O  
ATOM   3719  CG  ASN B  11     -29.844  18.047 -30.469  1.00 16.92           C  
ATOM   3720  ND2 ASN B  11     -28.594  18.422 -30.750  1.00 16.92           N  
ATOM   3721  OD1 ASN B  11     -30.750  18.047 -31.297  1.00 16.92           O  
ATOM   3722  N   SER B  12     -32.375  15.039 -27.672  1.00 17.44           N  
ATOM   3723  CA  SER B  12     -33.094  14.016 -26.922  1.00 17.44           C  
ATOM   3724  C   SER B  12     -32.125  13.086 -26.188  1.00 17.44           C  
ATOM   3725  CB  SER B  12     -34.000  13.195 -27.859  1.00 17.44           C  
ATOM   3726  O   SER B  12     -31.578  12.156 -26.781  1.00 17.44           O  
ATOM   3727  OG  SER B  12     -33.219  12.477 -28.797  1.00 17.44           O  
ATOM   3728  N   LEU B  13     -31.047  13.375 -25.453  1.00 16.98           N  
ATOM   3729  CA  LEU B  13     -30.031  12.422 -25.000  1.00 16.98           C  
ATOM   3730  C   LEU B  13     -30.672  11.352 -24.109  1.00 16.98           C  
ATOM   3731  CB  LEU B  13     -28.922  13.148 -24.234  1.00 16.98           C  
ATOM   3732  O   LEU B  13     -31.266  11.656 -23.078  1.00 16.98           O  
ATOM   3733  CG  LEU B  13     -27.844  13.805 -25.078  1.00 16.98           C  
ATOM   3734  CD1 LEU B  13     -27.219  14.977 -24.312  1.00 16.98           C  
ATOM   3735  CD2 LEU B  13     -26.766  12.789 -25.453  1.00 16.98           C  
ATOM   3736  N   GLY B  14     -30.938  10.039 -24.562  1.00 17.20           N  
ATOM   3737  CA  GLY B  14     -31.734   8.891 -24.141  1.00 17.20           C  
ATOM   3738  C   GLY B  14     -31.250   8.266 -22.859  1.00 17.20           C  
ATOM   3739  O   GLY B  14     -30.047   8.062 -22.672  1.00 17.20           O  
ATOM   3740  N   VAL B  15     -31.953   8.266 -21.703  1.00 19.41           N  
ATOM   3741  CA  VAL B  15     -31.828   7.824 -20.312  1.00 19.41           C  
ATOM   3742  C   VAL B  15     -32.000   6.309 -20.250  1.00 19.41           C  
ATOM   3743  CB  VAL B  15     -32.875   8.523 -19.406  1.00 19.41           C  
ATOM   3744  O   VAL B  15     -33.094   5.785 -20.562  1.00 19.41           O  
ATOM   3745  CG1 VAL B  15     -32.750   8.016 -17.969  1.00 19.41           C  
ATOM   3746  CG2 VAL B  15     -32.688  10.039 -19.453  1.00 19.41           C  
ATOM   3747  N   VAL B  16     -31.000   5.434 -20.531  1.00 18.72           N  
ATOM   3748  CA  VAL B  16     -31.172   3.990 -20.641  1.00 18.72           C  
ATOM   3749  C   VAL B  16     -31.797   3.443 -19.359  1.00 18.72           C  
ATOM   3750  CB  VAL B  16     -29.828   3.279 -20.906  1.00 18.72           C  
ATOM   3751  O   VAL B  16     -31.297   3.670 -18.266  1.00 18.72           O  
ATOM   3752  CG1 VAL B  16     -30.062   1.830 -21.328  1.00 18.72           C  
ATOM   3753  CG2 VAL B  16     -29.031   4.031 -21.984  1.00 18.72           C  
ATOM   3754  N   PRO B  17     -33.062   2.871 -19.266  1.00 18.11           N  
ATOM   3755  CA  PRO B  17     -33.906   2.395 -18.172  1.00 18.11           C  
ATOM   3756  C   PRO B  17     -33.344   1.137 -17.516  1.00 18.11           C  
ATOM   3757  CB  PRO B  17     -35.250   2.109 -18.844  1.00 18.11           C  
ATOM   3758  O   PRO B  17     -32.688   0.334 -18.156  1.00 18.11           O  
ATOM   3759  CG  PRO B  17     -34.969   2.232 -20.312  1.00 18.11           C  
ATOM   3760  CD  PRO B  17     -33.531   2.650 -20.500  1.00 18.11           C  
ATOM   3761  N   TYR B  18     -33.250   1.072 -16.188  1.00 19.16           N  
ATOM   3762  CA  TYR B  18     -32.812   0.051 -15.227  1.00 19.16           C  
ATOM   3763  C   TYR B  18     -33.750  -1.168 -15.305  1.00 19.16           C  
ATOM   3764  CB  TYR B  18     -32.844   0.614 -13.797  1.00 19.16           C  
ATOM   3765  O   TYR B  18     -34.938  -1.074 -15.039  1.00 19.16           O  
ATOM   3766  CG  TYR B  18     -31.500   0.561 -13.117  1.00 19.16           C  
ATOM   3767  CD1 TYR B  18     -31.141  -0.518 -12.305  1.00 19.16           C  
ATOM   3768  CD2 TYR B  18     -30.578   1.587 -13.273  1.00 19.16           C  
ATOM   3769  CE1 TYR B  18     -29.906  -0.571 -11.672  1.00 19.16           C  
ATOM   3770  CE2 TYR B  18     -29.328   1.545 -12.648  1.00 19.16           C  
ATOM   3771  OH  TYR B  18     -27.781   0.416 -11.219  1.00 19.16           O  
ATOM   3772  CZ  TYR B  18     -29.016   0.463 -11.852  1.00 19.16           C  
ATOM   3773  N   LEU B  19     -33.625  -2.186 -16.234  1.00 17.09           N  
ATOM   3774  CA  LEU B  19     -34.469  -3.348 -16.469  1.00 17.09           C  
ATOM   3775  C   LEU B  19     -34.625  -4.188 -15.211  1.00 17.09           C  
ATOM   3776  CB  LEU B  19     -33.906  -4.207 -17.609  1.00 17.09           C  
ATOM   3777  O   LEU B  19     -33.625  -4.504 -14.562  1.00 17.09           O  
ATOM   3778  CG  LEU B  19     -34.250  -3.750 -19.031  1.00 17.09           C  
ATOM   3779  CD1 LEU B  19     -33.188  -4.242 -20.000  1.00 17.09           C  
ATOM   3780  CD2 LEU B  19     -35.625  -4.250 -19.453  1.00 17.09           C  
ATOM   3781  N   GLY B  20     -35.875  -4.312 -14.578  1.00 19.08           N  
ATOM   3782  CA  GLY B  20     -36.531  -5.039 -13.500  1.00 19.08           C  
ATOM   3783  C   GLY B  20     -36.531  -6.539 -13.703  1.00 19.08           C  
ATOM   3784  O   GLY B  20     -37.562  -7.133 -14.047  1.00 19.08           O  
ATOM   3785  N   GLY B  21     -35.438  -7.215 -14.000  1.00 17.09           N  
ATOM   3786  CA  GLY B  21     -35.625  -8.602 -14.375  1.00 17.09           C  
ATOM   3787  C   GLY B  21     -36.406  -9.398 -13.336  1.00 17.09           C  
ATOM   3788  O   GLY B  21     -36.469  -9.000 -12.180  1.00 17.09           O  
ATOM   3789  N   GLU B  22     -37.312 -10.453 -13.711  1.00 17.69           N  
ATOM   3790  CA  GLU B  22     -38.344 -11.422 -13.297  1.00 17.69           C  
ATOM   3791  C   GLU B  22     -37.781 -12.391 -12.266  1.00 17.69           C  
ATOM   3792  CB  GLU B  22     -38.844 -12.195 -14.508  1.00 17.69           C  
ATOM   3793  O   GLU B  22     -36.688 -12.938 -12.445  1.00 17.69           O  
ATOM   3794  CG  GLU B  22     -39.969 -11.484 -15.250  1.00 17.69           C  
ATOM   3795  CD  GLU B  22     -40.562 -12.312 -16.391  1.00 17.69           C  
ATOM   3796  OE1 GLU B  22     -41.594 -11.898 -16.969  1.00 17.69           O  
ATOM   3797  OE2 GLU B  22     -40.000 -13.375 -16.688  1.00 17.69           O  
ATOM   3798  N   GLN B  23     -38.438 -12.391 -11.016  1.00 18.36           N  
ATOM   3799  CA  GLN B  23     -38.375 -13.070  -9.727  1.00 18.36           C  
ATOM   3800  C   GLN B  23     -38.750 -14.547  -9.867  1.00 18.36           C  
ATOM   3801  CB  GLN B  23     -39.312 -12.398  -8.727  1.00 18.36           C  
ATOM   3802  O   GLN B  23     -39.844 -14.961  -9.508  1.00 18.36           O  
ATOM   3803  CG  GLN B  23     -38.719 -11.180  -8.039  1.00 18.36           C  
ATOM   3804  CD  GLN B  23     -39.562 -10.672  -6.887  1.00 18.36           C  
ATOM   3805  NE2 GLN B  23     -39.031  -9.727  -6.121  1.00 18.36           N  
ATOM   3806  OE1 GLN B  23     -40.688 -11.117  -6.691  1.00 18.36           O  
ATOM   3807  N   SER B  24     -38.469 -15.312 -10.805  1.00 16.98           N  
ATOM   3808  CA  SER B  24     -39.250 -16.547 -10.891  1.00 16.98           C  
ATOM   3809  C   SER B  24     -39.094 -17.406  -9.648  1.00 16.98           C  
ATOM   3810  CB  SER B  24     -38.875 -17.344 -12.141  1.00 16.98           C  
ATOM   3811  O   SER B  24     -40.062 -17.812  -9.016  1.00 16.98           O  
ATOM   3812  OG  SER B  24     -39.906 -18.234 -12.508  1.00 16.98           O  
ATOM   3813  N   TYR B  25     -38.375 -18.656  -9.602  1.00 15.79           N  
ATOM   3814  CA  TYR B  25     -38.812 -20.047  -9.523  1.00 15.79           C  
ATOM   3815  C   TYR B  25     -38.594 -20.609  -8.125  1.00 15.79           C  
ATOM   3816  CB  TYR B  25     -38.062 -20.891 -10.555  1.00 15.79           C  
ATOM   3817  O   TYR B  25     -37.469 -21.000  -7.781  1.00 15.79           O  
ATOM   3818  CG  TYR B  25     -38.750 -20.969 -11.898  1.00 15.79           C  
ATOM   3819  CD1 TYR B  25     -39.719 -21.938 -12.156  1.00 15.79           C  
ATOM   3820  CD2 TYR B  25     -38.438 -20.062 -12.914  1.00 15.79           C  
ATOM   3821  CE1 TYR B  25     -40.344 -22.000 -13.391  1.00 15.79           C  
ATOM   3822  CE2 TYR B  25     -39.062 -20.125 -14.148  1.00 15.79           C  
ATOM   3823  OH  TYR B  25     -40.656 -21.172 -15.602  1.00 15.79           O  
ATOM   3824  CZ  TYR B  25     -40.031 -21.094 -14.383  1.00 15.79           C  
ATOM   3825  N   TYR B  26     -39.156 -20.031  -7.055  1.00 16.83           N  
ATOM   3826  CA  TYR B  26     -38.812 -20.672  -5.789  1.00 16.83           C  
ATOM   3827  C   TYR B  26     -39.438 -22.062  -5.695  1.00 16.83           C  
ATOM   3828  CB  TYR B  26     -39.281 -19.812  -4.609  1.00 16.83           C  
ATOM   3829  O   TYR B  26     -40.656 -22.188  -5.434  1.00 16.83           O  
ATOM   3830  CG  TYR B  26     -38.281 -18.750  -4.203  1.00 16.83           C  
ATOM   3831  CD1 TYR B  26     -37.250 -19.031  -3.311  1.00 16.83           C  
ATOM   3832  CD2 TYR B  26     -38.375 -17.453  -4.711  1.00 16.83           C  
ATOM   3833  CE1 TYR B  26     -36.344 -18.062  -2.934  1.00 16.83           C  
ATOM   3834  CE2 TYR B  26     -37.469 -16.469  -4.340  1.00 16.83           C  
ATOM   3835  OH  TYR B  26     -35.562 -15.812  -3.082  1.00 16.83           O  
ATOM   3836  CZ  TYR B  26     -36.438 -16.781  -3.453  1.00 16.83           C  
ATOM   3837  N   ARG B  27     -39.094 -23.016  -6.348  1.00 16.00           N  
ATOM   3838  CA  ARG B  27     -39.781 -24.312  -6.324  1.00 16.00           C  
ATOM   3839  C   ARG B  27     -39.781 -24.906  -4.922  1.00 16.00           C  
ATOM   3840  CB  ARG B  27     -39.125 -25.281  -7.305  1.00 16.00           C  
ATOM   3841  O   ARG B  27     -40.844 -25.281  -4.398  1.00 16.00           O  
ATOM   3842  CG  ARG B  27     -40.094 -26.188  -8.031  1.00 16.00           C  
ATOM   3843  CD  ARG B  27     -39.375 -27.078  -9.055  1.00 16.00           C  
ATOM   3844  NE  ARG B  27     -40.344 -27.938  -9.758  1.00 16.00           N  
ATOM   3845  NH1 ARG B  27     -38.750 -28.828 -11.203  1.00 16.00           N  
ATOM   3846  NH2 ARG B  27     -40.938 -29.500 -11.336  1.00 16.00           N  
ATOM   3847  CZ  ARG B  27     -40.000 -28.750 -10.766  1.00 16.00           C  
ATOM   3848  N   ALA B  28     -39.250 -26.281  -4.609  1.00 15.48           N  
ATOM   3849  CA  ALA B  28     -39.812 -27.609  -4.414  1.00 15.48           C  
ATOM   3850  C   ALA B  28     -39.625 -28.078  -2.980  1.00 15.48           C  
ATOM   3851  CB  ALA B  28     -39.219 -28.594  -5.398  1.00 15.48           C  
ATOM   3852  O   ALA B  28     -40.312 -28.984  -2.520  1.00 15.48           O  
ATOM   3853  N   ALA B  29     -38.656 -27.672  -2.172  1.00 14.77           N  
ATOM   3854  CA  ALA B  29     -38.156 -28.891  -1.524  1.00 14.77           C  
ATOM   3855  C   ALA B  29     -39.219 -29.500  -0.625  1.00 14.77           C  
ATOM   3856  CB  ALA B  29     -36.875 -28.578  -0.718  1.00 14.77           C  
ATOM   3857  O   ALA B  29     -40.094 -28.781  -0.101  1.00 14.77           O  
ATOM   3858  N   ALA B  30     -38.906 -30.781  -0.011  1.00 14.90           N  
ATOM   3859  CA  ALA B  30     -39.312 -32.156   0.329  1.00 14.90           C  
ATOM   3860  C   ALA B  30     -40.031 -32.188   1.674  1.00 14.90           C  
ATOM   3861  CB  ALA B  30     -38.094 -33.062   0.352  1.00 14.90           C  
ATOM   3862  O   ALA B  30     -39.938 -31.250   2.467  1.00 14.90           O  
ATOM   3863  N   ALA B  31     -39.906 -33.375   2.400  1.00 15.22           N  
ATOM   3864  CA  ALA B  31     -40.625 -34.594   2.834  1.00 15.22           C  
ATOM   3865  C   ALA B  31     -40.969 -34.500   4.320  1.00 15.22           C  
ATOM   3866  CB  ALA B  31     -39.812 -35.844   2.549  1.00 15.22           C  
ATOM   3867  O   ALA B  31     -40.500 -33.625   5.027  1.00 15.22           O  
ATOM   3868  N   ALA B  32     -40.500 -35.469   5.223  1.00 15.02           N  
ATOM   3869  CA  ALA B  32     -41.156 -36.625   5.859  1.00 15.02           C  
ATOM   3870  C   ALA B  32     -41.438 -36.344   7.332  1.00 15.02           C  
ATOM   3871  CB  ALA B  32     -40.281 -37.875   5.723  1.00 15.02           C  
ATOM   3872  O   ALA B  32     -42.562 -36.531   7.797  1.00 15.02           O  
ATOM   3873  N   ALA B  33     -40.625 -36.906   8.336  1.00 14.70           N  
ATOM   3874  CA  ALA B  33     -40.969 -38.000   9.219  1.00 14.70           C  
ATOM   3875  C   ALA B  33     -41.562 -37.500  10.523  1.00 14.70           C  
ATOM   3876  CB  ALA B  33     -39.781 -38.875   9.492  1.00 14.70           C  
ATOM   3877  O   ALA B  33     -41.406 -36.344  10.883  1.00 14.70           O  
ATOM   3878  N   GLY B  34     -41.406 -38.281  11.734  1.00 15.66           N  
ATOM   3879  CA  GLY B  34     -42.188 -39.062  12.656  1.00 15.66           C  
ATOM   3880  C   GLY B  34     -42.469 -38.375  13.977  1.00 15.66           C  
ATOM   3881  O   GLY B  34     -43.438 -37.656  14.125  1.00 15.66           O  
ATOM   3882  N   GLY B  35     -41.625 -38.688  15.070  1.00 14.98           N  
ATOM   3883  CA  GLY B  35     -42.094 -39.406  16.234  1.00 14.98           C  
ATOM   3884  C   GLY B  35     -42.625 -38.531  17.328  1.00 14.98           C  
ATOM   3885  O   GLY B  35     -42.500 -37.312  17.281  1.00 14.98           O  
ATOM   3886  N   GLY B  36     -42.469 -38.938  18.719  1.00 15.73           N  
ATOM   3887  CA  GLY B  36     -43.312 -39.406  19.797  1.00 15.73           C  
ATOM   3888  C   GLY B  36     -43.469 -38.406  20.922  1.00 15.73           C  
ATOM   3889  O   GLY B  36     -44.375 -37.594  20.891  1.00 15.73           O  
ATOM   3890  N   TYR B  37     -42.594 -38.500  22.062  1.00 14.58           N  
ATOM   3891  CA  TYR B  37     -43.062 -38.969  23.344  1.00 14.58           C  
ATOM   3892  C   TYR B  37     -43.469 -37.812  24.250  1.00 14.58           C  
ATOM   3893  CB  TYR B  37     -41.969 -39.812  24.031  1.00 14.58           C  
ATOM   3894  O   TYR B  37     -43.062 -36.688  24.031  1.00 14.58           O  
ATOM   3895  CG  TYR B  37     -41.938 -41.250  23.578  1.00 14.58           C  
ATOM   3896  CD1 TYR B  37     -42.750 -42.219  24.188  1.00 14.58           C  
ATOM   3897  CD2 TYR B  37     -41.125 -41.656  22.547  1.00 14.58           C  
ATOM   3898  CE1 TYR B  37     -42.719 -43.531  23.781  1.00 14.58           C  
ATOM   3899  CE2 TYR B  37     -41.094 -42.969  22.125  1.00 14.58           C  
ATOM   3900  OH  TYR B  37     -41.875 -45.219  22.328  1.00 14.58           O  
ATOM   3901  CZ  TYR B  37     -41.906 -43.906  22.734  1.00 14.58           C  
ATOM   3902  N   THR B  38     -43.375 -37.969  25.734  1.00 15.23           N  
ATOM   3903  CA  THR B  38     -44.281 -38.094  26.859  1.00 15.23           C  
ATOM   3904  C   THR B  38     -44.188 -36.875  27.781  1.00 15.23           C  
ATOM   3905  CB  THR B  38     -44.031 -39.375  27.656  1.00 15.23           C  
ATOM   3906  O   THR B  38     -45.188 -36.250  28.078  1.00 15.23           O  
ATOM   3907  CG2 THR B  38     -44.594 -40.625  26.938  1.00 15.23           C  
ATOM   3908  OG1 THR B  38     -42.625 -39.562  27.844  1.00 15.23           O  
ATOM   3909  N   ALA B  39     -43.250 -36.906  28.875  1.00 14.80           N  
ATOM   3910  CA  ALA B  39     -43.719 -37.125  30.234  1.00 14.80           C  
ATOM   3911  C   ALA B  39     -43.844 -35.781  30.984  1.00 14.80           C  
ATOM   3912  CB  ALA B  39     -42.781 -38.062  31.000  1.00 14.80           C  
ATOM   3913  O   ALA B  39     -43.312 -34.781  30.547  1.00 14.80           O  
ATOM   3914  N   MET B  40     -43.250 -35.656  32.344  1.00 15.50           N  
ATOM   3915  CA  MET B  40     -43.938 -35.656  33.625  1.00 15.50           C  
ATOM   3916  C   MET B  40     -43.844 -34.281  34.281  1.00 15.50           C  
ATOM   3917  CB  MET B  40     -43.344 -36.719  34.562  1.00 15.50           C  
ATOM   3918  O   MET B  40     -43.031 -33.438  33.875  1.00 15.50           O  
ATOM   3919  CG  MET B  40     -44.094 -38.031  34.500  1.00 15.50           C  
ATOM   3920  SD  MET B  40     -44.156 -38.875  36.156  1.00 15.50           S  
ATOM   3921  CE  MET B  40     -45.312 -37.781  37.000  1.00 15.50           C  
ATOM   3922  N   PRO B  41     -43.250 -34.125  35.625  1.00 16.28           N  
ATOM   3923  CA  PRO B  41     -44.000 -33.844  36.844  1.00 16.28           C  
ATOM   3924  C   PRO B  41     -43.781 -32.438  37.375  1.00 16.28           C  
ATOM   3925  CB  PRO B  41     -43.500 -34.906  37.844  1.00 16.28           C  
ATOM   3926  O   PRO B  41     -44.750 -31.688  37.562  1.00 16.28           O  
ATOM   3927  CG  PRO B  41     -42.250 -35.438  37.188  1.00 16.28           C  
ATOM   3928  CD  PRO B  41     -42.125 -34.875  35.812  1.00 16.28           C  
ATOM   3929  N   ALA B  42     -42.688 -32.125  38.344  1.00 15.81           N  
ATOM   3930  CA  ALA B  42     -42.906 -32.031  39.781  1.00 15.81           C  
ATOM   3931  C   ALA B  42     -42.875 -30.594  40.250  1.00 15.81           C  
ATOM   3932  CB  ALA B  42     -41.906 -32.875  40.562  1.00 15.81           C  
ATOM   3933  O   ALA B  42     -42.312 -29.734  39.562  1.00 15.81           O  
ATOM   3934  N   PRO B  43     -42.719 -30.312  41.656  1.00 17.31           N  
ATOM   3935  CA  PRO B  43     -43.469 -29.516  42.625  1.00 17.31           C  
ATOM   3936  C   PRO B  43     -42.750 -28.219  42.969  1.00 17.31           C  
ATOM   3937  CB  PRO B  43     -43.531 -30.453  43.844  1.00 17.31           C  
ATOM   3938  O   PRO B  43     -43.375 -27.156  43.000  1.00 17.31           O  
ATOM   3939  CG  PRO B  43     -42.531 -31.531  43.562  1.00 17.31           C  
ATOM   3940  CD  PRO B  43     -42.062 -31.375  42.125  1.00 17.31           C  
ATOM   3941  N   MET B  44     -41.438 -28.188  43.531  1.00 15.37           N  
ATOM   3942  CA  MET B  44     -41.250 -27.969  44.938  1.00 15.37           C  
ATOM   3943  C   MET B  44     -41.156 -26.484  45.250  1.00 15.37           C  
ATOM   3944  CB  MET B  44     -40.000 -28.703  45.438  1.00 15.37           C  
ATOM   3945  O   MET B  44     -40.875 -25.672  44.375  1.00 15.37           O  
ATOM   3946  CG  MET B  44     -40.188 -30.188  45.656  1.00 15.37           C  
ATOM   3947  SD  MET B  44     -40.000 -30.672  47.438  1.00 15.37           S  
ATOM   3948  CE  MET B  44     -39.344 -32.344  47.219  1.00 15.37           C  
ATOM   3949  N   SER B  45     -40.531 -26.109  46.500  1.00 16.56           N  
ATOM   3950  CA  SER B  45     -40.844 -25.469  47.781  1.00 16.56           C  
ATOM   3951  C   SER B  45     -40.250 -24.078  47.875  1.00 16.56           C  
ATOM   3952  CB  SER B  45     -40.375 -26.328  48.938  1.00 16.56           C  
ATOM   3953  O   SER B  45     -39.406 -23.688  47.062  1.00 16.56           O  
ATOM   3954  OG  SER B  45     -40.938 -25.891  50.156  1.00 16.56           O  
ATOM   3955  N   VAL B  46     -39.625 -23.688  49.094  1.00 16.98           N  
ATOM   3956  CA  VAL B  46     -39.875 -22.781  50.188  1.00 16.98           C  
ATOM   3957  C   VAL B  46     -38.875 -21.625  50.188  1.00 16.98           C  
ATOM   3958  CB  VAL B  46     -39.844 -23.516  51.562  1.00 16.98           C  
ATOM   3959  O   VAL B  46     -39.250 -20.469  50.438  1.00 16.98           O  
ATOM   3960  CG1 VAL B  46     -40.531 -22.688  52.656  1.00 16.98           C  
ATOM   3961  CG2 VAL B  46     -40.469 -24.891  51.438  1.00 16.98           C  
ATOM   3962  N   TYR B  47     -37.500 -21.734  49.906  1.00 15.91           N  
ATOM   3963  CA  TYR B  47     -36.688 -21.344  51.031  1.00 15.91           C  
ATOM   3964  C   TYR B  47     -36.531 -19.828  51.094  1.00 15.91           C  
ATOM   3965  CB  TYR B  47     -35.312 -22.016  50.969  1.00 15.91           C  
ATOM   3966  O   TYR B  47     -36.375 -19.172  50.062  1.00 15.91           O  
ATOM   3967  CG  TYR B  47     -35.312 -23.438  51.500  1.00 15.91           C  
ATOM   3968  CD1 TYR B  47     -35.125 -23.703  52.844  1.00 15.91           C  
ATOM   3969  CD2 TYR B  47     -35.469 -24.516  50.625  1.00 15.91           C  
ATOM   3970  CE1 TYR B  47     -35.125 -25.000  53.344  1.00 15.91           C  
ATOM   3971  CE2 TYR B  47     -35.469 -25.828  51.094  1.00 15.91           C  
ATOM   3972  OH  TYR B  47     -35.281 -27.344  52.938  1.00 15.91           O  
ATOM   3973  CZ  TYR B  47     -35.281 -26.062  52.469  1.00 15.91           C  
ATOM   3974  N   SER B  48     -36.375 -19.219  52.375  1.00 18.92           N  
ATOM   3975  CA  SER B  48     -36.625 -18.031  53.156  1.00 18.92           C  
ATOM   3976  C   SER B  48     -35.406 -17.078  53.125  1.00 18.92           C  
ATOM   3977  CB  SER B  48     -36.906 -18.406  54.625  1.00 18.92           C  
ATOM   3978  O   SER B  48     -35.500 -15.953  53.625  1.00 18.92           O  
ATOM   3979  OG  SER B  48     -38.094 -19.203  54.688  1.00 18.92           O  
ATOM   3980  N   HIS B  49     -34.219 -17.484  52.594  1.00 16.17           N  
ATOM   3981  CA  HIS B  49     -33.156 -17.109  53.562  1.00 16.17           C  
ATOM   3982  C   HIS B  49     -33.000 -15.602  53.625  1.00 16.17           C  
ATOM   3983  CB  HIS B  49     -31.828 -17.766  53.156  1.00 16.17           C  
ATOM   3984  O   HIS B  49     -33.219 -14.898  52.625  1.00 16.17           O  
ATOM   3985  CG  HIS B  49     -31.672 -19.156  53.719  1.00 16.17           C  
ATOM   3986  CD2 HIS B  49     -31.766 -20.359  53.094  1.00 16.17           C  
ATOM   3987  ND1 HIS B  49     -31.375 -19.406  55.031  1.00 16.17           N  
ATOM   3988  CE1 HIS B  49     -31.281 -20.703  55.219  1.00 16.17           C  
ATOM   3989  NE2 HIS B  49     -31.516 -21.312  54.062  1.00 16.17           N  
ATOM   3990  N   PRO B  50     -32.156 -15.156  54.656  1.00 18.34           N  
ATOM   3991  CA  PRO B  50     -32.062 -14.078  55.625  1.00 18.34           C  
ATOM   3992  C   PRO B  50     -31.328 -12.852  55.094  1.00 18.34           C  
ATOM   3993  CB  PRO B  50     -31.297 -14.719  56.781  1.00 18.34           C  
ATOM   3994  O   PRO B  50     -30.625 -12.945  54.094  1.00 18.34           O  
ATOM   3995  CG  PRO B  50     -30.781 -16.000  56.250  1.00 18.34           C  
ATOM   3996  CD  PRO B  50     -31.312 -16.172  54.844  1.00 18.34           C  
ATOM   3997  N   ALA B  51     -31.062 -11.812  56.000  1.00 19.56           N  
ATOM   3998  CA  ALA B  51     -30.984 -10.359  56.156  1.00 19.56           C  
ATOM   3999  C   ALA B  51     -29.562  -9.859  55.906  1.00 19.56           C  
ATOM   4000  CB  ALA B  51     -31.453  -9.938  57.531  1.00 19.56           C  
ATOM   4001  O   ALA B  51     -29.344  -8.656  55.781  1.00 19.56           O  
ATOM   4002  N   HIS B  52     -28.547 -10.836  55.719  1.00 16.88           N  
ATOM   4003  CA  HIS B  52     -27.391 -10.414  56.500  1.00 16.88           C  
ATOM   4004  C   HIS B  52     -26.812  -9.102  56.000  1.00 16.88           C  
ATOM   4005  CB  HIS B  52     -26.312 -11.492  56.531  1.00 16.88           C  
ATOM   4006  O   HIS B  52     -26.859  -8.836  54.781  1.00 16.88           O  
ATOM   4007  CG  HIS B  52     -26.453 -12.469  57.656  1.00 16.88           C  
ATOM   4008  CD2 HIS B  52     -26.938 -13.742  57.656  1.00 16.88           C  
ATOM   4009  ND1 HIS B  52     -26.094 -12.172  58.938  1.00 16.88           N  
ATOM   4010  CE1 HIS B  52     -26.328 -13.219  59.719  1.00 16.88           C  
ATOM   4011  NE2 HIS B  52     -26.844 -14.188  58.969  1.00 16.88           N  
ATOM   4012  N   ALA B  53     -26.062  -8.422  56.875  1.00 19.20           N  
ATOM   4013  CA  ALA B  53     -25.656  -7.117  57.375  1.00 19.20           C  
ATOM   4014  C   ALA B  53     -24.547  -6.512  56.531  1.00 19.20           C  
ATOM   4015  CB  ALA B  53     -25.188  -7.238  58.844  1.00 19.20           C  
ATOM   4016  O   ALA B  53     -24.641  -5.367  56.094  1.00 19.20           O  
ATOM   4017  N   GLU B  54     -23.250  -6.867  56.812  1.00 18.98           N  
ATOM   4018  CA  GLU B  54     -22.281  -5.922  57.375  1.00 18.98           C  
ATOM   4019  C   GLU B  54     -21.453  -5.266  56.281  1.00 18.98           C  
ATOM   4020  CB  GLU B  54     -21.375  -6.617  58.375  1.00 18.98           C  
ATOM   4021  O   GLU B  54     -21.406  -4.035  56.188  1.00 18.98           O  
ATOM   4022  CG  GLU B  54     -21.953  -6.676  59.812  1.00 18.98           C  
ATOM   4023  CD  GLU B  54     -20.953  -7.172  60.844  1.00 18.98           C  
ATOM   4024  OE1 GLU B  54     -21.219  -7.031  62.031  1.00 18.98           O  
ATOM   4025  OE2 GLU B  54     -19.891  -7.711  60.438  1.00 18.98           O  
ATOM   4026  N   GLN B  55     -20.062  -5.688  56.219  1.00 18.48           N  
ATOM   4027  CA  GLN B  55     -18.797  -4.996  56.500  1.00 18.48           C  
ATOM   4028  C   GLN B  55     -18.172  -4.496  55.188  1.00 18.48           C  
ATOM   4029  CB  GLN B  55     -17.812  -5.918  57.219  1.00 18.48           C  
ATOM   4030  O   GLN B  55     -18.234  -5.168  54.156  1.00 18.48           O  
ATOM   4031  CG  GLN B  55     -17.734  -5.660  58.719  1.00 18.48           C  
ATOM   4032  CD  GLN B  55     -16.797  -6.625  59.438  1.00 18.48           C  
ATOM   4033  NE2 GLN B  55     -16.594  -6.406  60.719  1.00 18.48           N  
ATOM   4034  OE1 GLN B  55     -16.266  -7.559  58.812  1.00 18.48           O  
ATOM   4035  N   TYR B  56     -17.625  -3.232  55.125  1.00 24.30           N  
ATOM   4036  CA  TYR B  56     -17.172  -2.264  54.125  1.00 24.30           C  
ATOM   4037  C   TYR B  56     -15.922  -2.760  53.438  1.00 24.30           C  
ATOM   4038  CB  TYR B  56     -16.906  -0.908  54.781  1.00 24.30           C  
ATOM   4039  O   TYR B  56     -14.805  -2.477  53.844  1.00 24.30           O  
ATOM   4040  CG  TYR B  56     -18.141  -0.075  55.000  1.00 24.30           C  
ATOM   4041  CD1 TYR B  56     -18.641   0.748  54.000  1.00 24.30           C  
ATOM   4042  CD2 TYR B  56     -18.828  -0.107  56.219  1.00 24.30           C  
ATOM   4043  CE1 TYR B  56     -19.781   1.519  54.188  1.00 24.30           C  
ATOM   4044  CE2 TYR B  56     -19.969   0.660  56.406  1.00 24.30           C  
ATOM   4045  OH  TYR B  56     -21.562   2.229  55.594  1.00 24.30           O  
ATOM   4046  CZ  TYR B  56     -20.438   1.468  55.375  1.00 24.30           C  
ATOM   4047  N   PRO B  57     -15.820  -4.113  52.906  1.00 18.77           N  
ATOM   4048  CA  PRO B  57     -14.445  -4.617  52.844  1.00 18.77           C  
ATOM   4049  C   PRO B  57     -13.516  -3.689  52.062  1.00 18.77           C  
ATOM   4050  CB  PRO B  57     -14.594  -5.965  52.125  1.00 18.77           C  
ATOM   4051  O   PRO B  57     -13.977  -2.887  51.250  1.00 18.77           O  
ATOM   4052  CG  PRO B  57     -15.969  -5.949  51.562  1.00 18.77           C  
ATOM   4053  CD  PRO B  57     -16.688  -4.723  52.062  1.00 18.77           C  
ATOM   4054  N   GLY B  58     -12.078  -3.928  52.250  1.00 19.86           N  
ATOM   4055  CA  GLY B  58     -10.750  -3.383  52.000  1.00 19.86           C  
ATOM   4056  C   GLY B  58     -10.484  -3.137  50.531  1.00 19.86           C  
ATOM   4057  O   GLY B  58     -11.203  -3.643  49.656  1.00 19.86           O  
ATOM   4058  N   GLY B  59      -9.391  -2.256  50.250  1.00 22.06           N  
ATOM   4059  CA  GLY B  59      -8.906  -1.445  49.156  1.00 22.06           C  
ATOM   4060  C   GLY B  59      -8.477  -2.268  47.938  1.00 22.06           C  
ATOM   4061  O   GLY B  59      -7.496  -3.014  48.031  1.00 22.06           O  
ATOM   4062  N   MET B  60      -9.328  -3.014  47.281  1.00 20.78           N  
ATOM   4063  CA  MET B  60      -8.859  -4.039  46.375  1.00 20.78           C  
ATOM   4064  C   MET B  60      -7.887  -3.449  45.344  1.00 20.78           C  
ATOM   4065  CB  MET B  60     -10.047  -4.688  45.625  1.00 20.78           C  
ATOM   4066  O   MET B  60      -8.250  -2.551  44.594  1.00 20.78           O  
ATOM   4067  CG  MET B  60     -10.609  -5.898  46.375  1.00 20.78           C  
ATOM   4068  SD  MET B  60     -11.641  -6.949  45.250  1.00 20.78           S  
ATOM   4069  CE  MET B  60     -12.070  -8.289  46.406  1.00 20.78           C  
ATOM   4070  N   ALA B  61      -6.578  -3.438  45.719  1.00 22.73           N  
ATOM   4071  CA  ALA B  61      -5.418  -3.131  44.875  1.00 22.73           C  
ATOM   4072  C   ALA B  61      -5.512  -3.838  43.531  1.00 22.73           C  
ATOM   4073  CB  ALA B  61      -4.129  -3.527  45.594  1.00 22.73           C  
ATOM   4074  O   ALA B  61      -5.629  -5.062  43.469  1.00 22.73           O  
ATOM   4075  N   ARG B  62      -6.191  -3.236  42.688  1.00 23.09           N  
ATOM   4076  CA  ARG B  62      -6.352  -3.883  41.375  1.00 23.09           C  
ATOM   4077  C   ARG B  62      -5.016  -4.391  40.844  1.00 23.09           C  
ATOM   4078  CB  ARG B  62      -6.980  -2.918  40.375  1.00 23.09           C  
ATOM   4079  O   ARG B  62      -4.113  -3.600  40.562  1.00 23.09           O  
ATOM   4080  CG  ARG B  62      -8.391  -3.297  39.969  1.00 23.09           C  
ATOM   4081  CD  ARG B  62      -9.016  -2.248  39.031  1.00 23.09           C  
ATOM   4082  NE  ARG B  62     -10.391  -2.580  38.688  1.00 23.09           N  
ATOM   4083  NH1 ARG B  62     -10.859  -0.540  37.719  1.00 23.09           N  
ATOM   4084  NH2 ARG B  62     -12.469  -2.164  37.812  1.00 23.09           N  
ATOM   4085  CZ  ARG B  62     -11.234  -1.761  38.062  1.00 23.09           C  
ATOM   4086  N   ALA B  63      -4.504  -5.492  41.469  1.00 21.09           N  
ATOM   4087  CA  ALA B  63      -3.256  -6.105  41.000  1.00 21.09           C  
ATOM   4088  C   ALA B  63      -3.215  -6.207  39.469  1.00 21.09           C  
ATOM   4089  CB  ALA B  63      -3.088  -7.488  41.625  1.00 21.09           C  
ATOM   4090  O   ALA B  63      -4.145  -6.727  38.875  1.00 21.09           O  
ATOM   4091  N   TYR B  64      -2.625  -5.191  38.875  1.00 22.94           N  
ATOM   4092  CA  TYR B  64      -2.293  -5.320  37.469  1.00 22.94           C  
ATOM   4093  C   TYR B  64      -1.740  -6.707  37.156  1.00 22.94           C  
ATOM   4094  CB  TYR B  64      -1.278  -4.250  37.062  1.00 22.94           C  
ATOM   4095  O   TYR B  64      -0.601  -7.020  37.531  1.00 22.94           O  
ATOM   4096  CG  TYR B  64      -1.898  -2.904  36.781  1.00 22.94           C  
ATOM   4097  CD1 TYR B  64      -2.406  -2.607  35.500  1.00 22.94           C  
ATOM   4098  CD2 TYR B  64      -1.977  -1.927  37.750  1.00 22.94           C  
ATOM   4099  CE1 TYR B  64      -2.977  -1.368  35.219  1.00 22.94           C  
ATOM   4100  CE2 TYR B  64      -2.545  -0.684  37.500  1.00 22.94           C  
ATOM   4101  OH  TYR B  64      -3.605   0.813  35.969  1.00 22.94           O  
ATOM   4102  CZ  TYR B  64      -3.041  -0.415  36.219  1.00 22.94           C  
ATOM   4103  N   GLY B  65      -2.529  -7.734  37.438  1.00 24.52           N  
ATOM   4104  CA  GLY B  65      -2.014  -9.078  37.219  1.00 24.52           C  
ATOM   4105  C   GLY B  65      -1.229  -9.203  35.938  1.00 24.52           C  
ATOM   4106  O   GLY B  65      -1.338  -8.352  35.031  1.00 24.52           O  
ATOM   4107  N   PRO B  66      -0.202  -9.961  36.000  1.00 26.72           N  
ATOM   4108  CA  PRO B  66       0.771 -10.117  34.906  1.00 26.72           C  
ATOM   4109  C   PRO B  66       0.113 -10.375  33.562  1.00 26.72           C  
ATOM   4110  CB  PRO B  66       1.608 -11.312  35.344  1.00 26.72           C  
ATOM   4111  O   PRO B  66      -0.840 -11.156  33.469  1.00 26.72           O  
ATOM   4112  CG  PRO B  66       0.828 -11.930  36.469  1.00 26.72           C  
ATOM   4113  CD  PRO B  66      -0.294 -11.008  36.844  1.00 26.72           C  
ATOM   4114  N   TYR B  67       0.062  -9.375  32.781  1.00 26.52           N  
ATOM   4115  CA  TYR B  67      -0.456  -9.586  31.453  1.00 26.52           C  
ATOM   4116  C   TYR B  67       0.113 -10.859  30.844  1.00 26.52           C  
ATOM   4117  CB  TYR B  67      -0.129  -8.391  30.547  1.00 26.52           C  
ATOM   4118  O   TYR B  67       1.329 -10.992  30.688  1.00 26.52           O  
ATOM   4119  CG  TYR B  67      -1.318  -7.508  30.250  1.00 26.52           C  
ATOM   4120  CD1 TYR B  67      -2.125  -7.742  29.141  1.00 26.52           C  
ATOM   4121  CD2 TYR B  67      -1.637  -6.438  31.094  1.00 26.52           C  
ATOM   4122  CE1 TYR B  67      -3.221  -6.930  28.875  1.00 26.52           C  
ATOM   4123  CE2 TYR B  67      -2.730  -5.621  30.812  1.00 26.52           C  
ATOM   4124  OH  TYR B  67      -4.598  -5.070  29.438  1.00 26.52           O  
ATOM   4125  CZ  TYR B  67      -3.516  -5.875  29.703  1.00 26.52           C  
ATOM   4126  N   THR B  68      -0.406 -12.047  31.219  1.00 29.52           N  
ATOM   4127  CA  THR B  68       0.045 -13.227  30.484  1.00 29.52           C  
ATOM   4128  C   THR B  68       0.130 -12.938  29.000  1.00 29.52           C  
ATOM   4129  CB  THR B  68      -0.890 -14.430  30.734  1.00 29.52           C  
ATOM   4130  O   THR B  68      -0.822 -12.430  28.406  1.00 29.52           O  
ATOM   4131  CG2 THR B  68      -0.416 -15.266  31.922  1.00 29.52           C  
ATOM   4132  OG1 THR B  68      -2.213 -13.945  31.000  1.00 29.52           O  
ATOM   4133  N   PRO B  69       1.328 -12.828  28.453  1.00 33.28           N  
ATOM   4134  CA  PRO B  69       1.460 -12.594  27.000  1.00 33.28           C  
ATOM   4135  C   PRO B  69       0.458 -13.398  26.188  1.00 33.28           C  
ATOM   4136  CB  PRO B  69       2.895 -13.031  26.703  1.00 33.28           C  
ATOM   4137  O   PRO B  69       0.355 -14.609  26.344  1.00 33.28           O  
ATOM   4138  CG  PRO B  69       3.385 -13.633  27.984  1.00 33.28           C  
ATOM   4139  CD  PRO B  69       2.301 -13.508  29.016  1.00 33.28           C  
ATOM   4140  N   GLN B  70      -0.690 -12.930  26.000  1.00 33.44           N  
ATOM   4141  CA  GLN B  70      -1.587 -13.711  25.172  1.00 33.44           C  
ATOM   4142  C   GLN B  70      -0.845 -14.305  23.969  1.00 33.44           C  
ATOM   4143  CB  GLN B  70      -2.760 -12.859  24.688  1.00 33.44           C  
ATOM   4144  O   GLN B  70      -0.012 -13.641  23.359  1.00 33.44           O  
ATOM   4145  CG  GLN B  70      -3.959 -12.875  25.625  1.00 33.44           C  
ATOM   4146  CD  GLN B  70      -5.184 -12.211  25.016  1.00 33.44           C  
ATOM   4147  NE2 GLN B  70      -6.312 -12.312  25.703  1.00 33.44           N  
ATOM   4148  OE1 GLN B  70      -5.113 -11.609  23.938  1.00 33.44           O  
ATOM   4149  N   PRO B  71      -0.641 -15.648  23.828  1.00 34.78           N  
ATOM   4150  CA  PRO B  71       0.037 -16.266  22.688  1.00 34.78           C  
ATOM   4151  C   PRO B  71      -0.224 -15.523  21.375  1.00 34.78           C  
ATOM   4152  CB  PRO B  71      -0.555 -17.672  22.641  1.00 34.78           C  
ATOM   4153  O   PRO B  71      -1.297 -14.945  21.188  1.00 34.78           O  
ATOM   4154  CG  PRO B  71      -1.628 -17.672  23.672  1.00 34.78           C  
ATOM   4155  CD  PRO B  71      -1.645 -16.328  24.344  1.00 34.78           C  
ATOM   4156  N   GLN B  72       0.739 -14.891  20.812  1.00 41.62           N  
ATOM   4157  CA  GLN B  72       0.523 -14.430  19.438  1.00 41.62           C  
ATOM   4158  C   GLN B  72      -0.428 -15.359  18.688  1.00 41.62           C  
ATOM   4159  CB  GLN B  72       1.853 -14.328  18.688  1.00 41.62           C  
ATOM   4160  O   GLN B  72      -0.232 -16.578  18.672  1.00 41.62           O  
ATOM   4161  CG  GLN B  72       2.543 -12.977  18.844  1.00 41.62           C  
ATOM   4162  CD  GLN B  72       3.725 -12.812  17.906  1.00 41.62           C  
ATOM   4163  NE2 GLN B  72       4.172 -11.570  17.734  1.00 41.62           N  
ATOM   4164  OE1 GLN B  72       4.230 -13.789  17.344  1.00 41.62           O  
ATOM   4165  N   PRO B  73      -1.688 -15.180  18.625  1.00 40.81           N  
ATOM   4166  CA  PRO B  73      -2.520 -16.219  18.031  1.00 40.81           C  
ATOM   4167  C   PRO B  73      -1.802 -16.984  16.922  1.00 40.81           C  
ATOM   4168  CB  PRO B  73      -3.719 -15.453  17.484  1.00 40.81           C  
ATOM   4169  O   PRO B  73      -1.109 -16.391  16.109  1.00 40.81           O  
ATOM   4170  CG  PRO B  73      -3.408 -14.016  17.750  1.00 40.81           C  
ATOM   4171  CD  PRO B  73      -2.064 -13.938  18.422  1.00 40.81           C  
ATOM   4172  N   LYS B  74      -1.278 -18.266  17.094  1.00 45.81           N  
ATOM   4173  CA  LYS B  74      -0.791 -19.297  16.188  1.00 45.81           C  
ATOM   4174  C   LYS B  74      -1.293 -19.062  14.766  1.00 45.81           C  
ATOM   4175  CB  LYS B  74      -1.220 -20.688  16.672  1.00 45.81           C  
ATOM   4176  O   LYS B  74      -0.617 -19.422  13.797  1.00 45.81           O  
ATOM   4177  CG  LYS B  74      -0.211 -21.359  17.594  1.00 45.81           C  
ATOM   4178  CD  LYS B  74      -0.665 -22.766  17.984  1.00 45.81           C  
ATOM   4179  CE  LYS B  74       0.338 -23.438  18.922  1.00 45.81           C  
ATOM   4180  NZ  LYS B  74      -0.142 -24.766  19.375  1.00 45.81           N  
ATOM   4181  N   ASP B  75      -2.535 -18.500  14.586  1.00 52.03           N  
ATOM   4182  CA  ASP B  75      -3.320 -18.469  13.359  1.00 52.03           C  
ATOM   4183  C   ASP B  75      -2.779 -17.438  12.375  1.00 52.03           C  
ATOM   4184  CB  ASP B  75      -4.793 -18.188  13.664  1.00 52.03           C  
ATOM   4185  O   ASP B  75      -3.197 -17.391  11.219  1.00 52.03           O  
ATOM   4186  CG  ASP B  75      -5.508 -19.391  14.273  1.00 52.03           C  
ATOM   4187  OD1 ASP B  75      -5.023 -20.531  14.133  1.00 52.03           O  
ATOM   4188  OD2 ASP B  75      -6.570 -19.172  14.906  1.00 52.03           O  
ATOM   4189  N   MET B  76      -1.705 -16.578  12.773  1.00 63.81           N  
ATOM   4190  CA  MET B  76      -1.226 -15.562  11.852  1.00 63.81           C  
ATOM   4191  C   MET B  76       0.127 -15.953  11.258  1.00 63.81           C  
ATOM   4192  CB  MET B  76      -1.120 -14.203  12.555  1.00 63.81           C  
ATOM   4193  O   MET B  76       0.799 -15.125  10.641  1.00 63.81           O  
ATOM   4194  CG  MET B  76      -2.453 -13.492  12.719  1.00 63.81           C  
ATOM   4195  SD  MET B  76      -2.535 -11.930  11.766  1.00 63.81           S  
ATOM   4196  CE  MET B  76      -1.694 -10.812  12.922  1.00 63.81           C  
ATOM   4197  N   VAL B  77       0.489 -17.312  11.508  1.00 75.06           N  
ATOM   4198  CA  VAL B  77       1.746 -17.750  10.914  1.00 75.06           C  
ATOM   4199  C   VAL B  77       1.473 -18.438   9.578  1.00 75.06           C  
ATOM   4200  CB  VAL B  77       2.512 -18.703  11.852  1.00 75.06           C  
ATOM   4201  O   VAL B  77       0.487 -19.172   9.438  1.00 75.06           O  
ATOM   4202  CG1 VAL B  77       3.826 -19.156  11.219  1.00 75.06           C  
ATOM   4203  CG2 VAL B  77       2.771 -18.047  13.203  1.00 75.06           C  
ATOM   4204  N   LYS B  78       2.281 -18.281   8.648  1.00 84.19           N  
ATOM   4205  CA  LYS B  78       2.131 -18.875   7.324  1.00 84.19           C  
ATOM   4206  C   LYS B  78       2.195 -20.406   7.398  1.00 84.19           C  
ATOM   4207  CB  LYS B  78       3.207 -18.359   6.375  1.00 84.19           C  
ATOM   4208  O   LYS B  78       3.145 -20.969   7.945  1.00 84.19           O  
ATOM   4209  CG  LYS B  78       3.066 -18.859   4.945  1.00 84.19           C  
ATOM   4210  CD  LYS B  78       4.172 -18.312   4.051  1.00 84.19           C  
ATOM   4211  CE  LYS B  78       4.086 -18.875   2.641  1.00 84.19           C  
ATOM   4212  NZ  LYS B  78       5.262 -18.484   1.812  1.00 84.19           N  
ATOM   4213  N   PRO B  79       1.224 -21.094   6.930  1.00 85.38           N  
ATOM   4214  CA  PRO B  79       1.267 -22.562   6.879  1.00 85.38           C  
ATOM   4215  C   PRO B  79       2.477 -23.094   6.113  1.00 85.38           C  
ATOM   4216  CB  PRO B  79      -0.036 -22.938   6.164  1.00 85.38           C  
ATOM   4217  O   PRO B  79       2.945 -22.453   5.172  1.00 85.38           O  
ATOM   4218  CG  PRO B  79      -0.396 -21.719   5.379  1.00 85.38           C  
ATOM   4219  CD  PRO B  79       0.229 -20.516   6.035  1.00 85.38           C  
ATOM   4220  N   PRO B  80       3.000 -24.234   6.531  1.00 84.69           N  
ATOM   4221  CA  PRO B  80       4.203 -24.797   5.910  1.00 84.69           C  
ATOM   4222  C   PRO B  80       3.908 -25.500   4.590  1.00 84.69           C  
ATOM   4223  CB  PRO B  80       4.711 -25.797   6.961  1.00 84.69           C  
ATOM   4224  O   PRO B  80       4.328 -26.656   4.391  1.00 84.69           O  
ATOM   4225  CG  PRO B  80       3.479 -26.297   7.629  1.00 84.69           C  
ATOM   4226  CD  PRO B  80       2.457 -25.203   7.660  1.00 84.69           C  
ATOM   4227  N   TYR B  81       3.137 -25.000   3.703  1.00 86.81           N  
ATOM   4228  CA  TYR B  81       2.783 -25.578   2.412  1.00 86.81           C  
ATOM   4229  C   TYR B  81       3.145 -24.641   1.272  1.00 86.81           C  
ATOM   4230  CB  TYR B  81       1.288 -25.922   2.363  1.00 86.81           C  
ATOM   4231  O   TYR B  81       3.002 -23.422   1.398  1.00 86.81           O  
ATOM   4232  CG  TYR B  81       0.831 -26.828   3.471  1.00 86.81           C  
ATOM   4233  CD1 TYR B  81       1.313 -28.141   3.568  1.00 86.81           C  
ATOM   4234  CD2 TYR B  81      -0.084 -26.391   4.426  1.00 86.81           C  
ATOM   4235  CE1 TYR B  81       0.895 -28.984   4.586  1.00 86.81           C  
ATOM   4236  CE2 TYR B  81      -0.511 -27.234   5.449  1.00 86.81           C  
ATOM   4237  OH  TYR B  81      -0.435 -29.359   6.531  1.00 86.81           O  
ATOM   4238  CZ  TYR B  81      -0.016 -28.531   5.520  1.00 86.81           C  
ATOM   4239  N   SER B  82       3.678 -25.234   0.284  1.00 87.50           N  
ATOM   4240  CA  SER B  82       3.893 -24.453  -0.929  1.00 87.50           C  
ATOM   4241  C   SER B  82       2.570 -24.109  -1.604  1.00 87.50           C  
ATOM   4242  CB  SER B  82       4.789 -25.219  -1.905  1.00 87.50           C  
ATOM   4243  O   SER B  82       1.538 -24.719  -1.307  1.00 87.50           O  
ATOM   4244  OG  SER B  82       4.098 -26.312  -2.477  1.00 87.50           O  
ATOM   4245  N   TYR B  83       2.578 -23.188  -2.463  1.00 91.38           N  
ATOM   4246  CA  TYR B  83       1.363 -22.812  -3.180  1.00 91.38           C  
ATOM   4247  C   TYR B  83       0.862 -23.969  -4.039  1.00 91.38           C  
ATOM   4248  CB  TYR B  83       1.612 -21.578  -4.055  1.00 91.38           C  
ATOM   4249  O   TYR B  83      -0.347 -24.156  -4.191  1.00 91.38           O  
ATOM   4250  CG  TYR B  83       1.730 -20.297  -3.271  1.00 91.38           C  
ATOM   4251  CD1 TYR B  83       0.687 -19.844  -2.463  1.00 91.38           C  
ATOM   4252  CD2 TYR B  83       2.885 -19.516  -3.340  1.00 91.38           C  
ATOM   4253  CE1 TYR B  83       0.791 -18.672  -1.741  1.00 91.38           C  
ATOM   4254  CE2 TYR B  83       3.000 -18.344  -2.623  1.00 91.38           C  
ATOM   4255  OH  TYR B  83       2.057 -16.750  -1.114  1.00 91.38           O  
ATOM   4256  CZ  TYR B  83       1.949 -17.922  -1.826  1.00 91.38           C  
ATOM   4257  N   ILE B  84       1.771 -24.750  -4.617  1.00 89.56           N  
ATOM   4258  CA  ILE B  84       1.378 -25.938  -5.383  1.00 89.56           C  
ATOM   4259  C   ILE B  84       0.644 -26.906  -4.477  1.00 89.56           C  
ATOM   4260  CB  ILE B  84       2.602 -26.609  -6.035  1.00 89.56           C  
ATOM   4261  O   ILE B  84      -0.372 -27.484  -4.867  1.00 89.56           O  
ATOM   4262  CG1 ILE B  84       3.254 -25.672  -7.059  1.00 89.56           C  
ATOM   4263  CG2 ILE B  84       2.197 -27.938  -6.684  1.00 89.56           C  
ATOM   4264  CD1 ILE B  84       4.574 -26.188  -7.613  1.00 89.56           C  
ATOM   4265  N   ALA B  85       1.172 -27.047  -3.279  1.00 90.19           N  
ATOM   4266  CA  ALA B  85       0.529 -27.938  -2.311  1.00 90.19           C  
ATOM   4267  C   ALA B  85      -0.855 -27.406  -1.931  1.00 90.19           C  
ATOM   4268  CB  ALA B  85       1.400 -28.078  -1.065  1.00 90.19           C  
ATOM   4269  O   ALA B  85      -1.808 -28.188  -1.827  1.00 90.19           O  
ATOM   4270  N   LEU B  86      -0.985 -26.125  -1.723  1.00 93.19           N  
ATOM   4271  CA  LEU B  86      -2.266 -25.531  -1.368  1.00 93.19           C  
ATOM   4272  C   LEU B  86      -3.289 -25.734  -2.479  1.00 93.19           C  
ATOM   4273  CB  LEU B  86      -2.096 -24.031  -1.086  1.00 93.19           C  
ATOM   4274  O   LEU B  86      -4.449 -26.062  -2.209  1.00 93.19           O  
ATOM   4275  CG  LEU B  86      -1.306 -23.672   0.171  1.00 93.19           C  
ATOM   4276  CD1 LEU B  86      -1.104 -22.156   0.247  1.00 93.19           C  
ATOM   4277  CD2 LEU B  86      -2.016 -24.172   1.419  1.00 93.19           C  
ATOM   4278  N   ILE B  87      -2.857 -25.531  -3.699  1.00 93.75           N  
ATOM   4279  CA  ILE B  87      -3.736 -25.750  -4.844  1.00 93.75           C  
ATOM   4280  C   ILE B  87      -4.164 -27.219  -4.898  1.00 93.75           C  
ATOM   4281  CB  ILE B  87      -3.053 -25.344  -6.168  1.00 93.75           C  
ATOM   4282  O   ILE B  87      -5.344 -27.516  -5.090  1.00 93.75           O  
ATOM   4283  CG1 ILE B  87      -2.771 -23.828  -6.176  1.00 93.75           C  
ATOM   4284  CG2 ILE B  87      -3.912 -25.750  -7.367  1.00 93.75           C  
ATOM   4285  CD1 ILE B  87      -1.812 -23.391  -7.273  1.00 93.75           C  
ATOM   4286  N   THR B  88      -3.211 -28.078  -4.750  1.00 92.62           N  
ATOM   4287  CA  THR B  88      -3.494 -29.516  -4.773  1.00 92.62           C  
ATOM   4288  C   THR B  88      -4.477 -29.891  -3.666  1.00 92.62           C  
ATOM   4289  CB  THR B  88      -2.205 -30.344  -4.621  1.00 92.62           C  
ATOM   4290  O   THR B  88      -5.414 -30.656  -3.895  1.00 92.62           O  
ATOM   4291  CG2 THR B  88      -2.500 -31.828  -4.691  1.00 92.62           C  
ATOM   4292  OG1 THR B  88      -1.296 -30.000  -5.676  1.00 92.62           O  
ATOM   4293  N   MET B  89      -4.238 -29.375  -2.482  1.00 93.12           N  
ATOM   4294  CA  MET B  89      -5.141 -29.625  -1.364  1.00 93.12           C  
ATOM   4295  C   MET B  89      -6.559 -29.172  -1.690  1.00 93.12           C  
ATOM   4296  CB  MET B  89      -4.645 -28.938  -0.096  1.00 93.12           C  
ATOM   4297  O   MET B  89      -7.523 -29.875  -1.388  1.00 93.12           O  
ATOM   4298  CG  MET B  89      -3.449 -29.609   0.550  1.00 93.12           C  
ATOM   4299  SD  MET B  89      -2.873 -28.734   2.059  1.00 93.12           S  
ATOM   4300  CE  MET B  89      -4.402 -28.750   3.033  1.00 93.12           C  
ATOM   4301  N   ALA B  90      -6.695 -28.016  -2.297  1.00 94.56           N  
ATOM   4302  CA  ALA B  90      -8.008 -27.484  -2.658  1.00 94.56           C  
ATOM   4303  C   ALA B  90      -8.703 -28.391  -3.678  1.00 94.56           C  
ATOM   4304  CB  ALA B  90      -7.867 -26.062  -3.209  1.00 94.56           C  
ATOM   4305  O   ALA B  90      -9.898 -28.672  -3.553  1.00 94.56           O  
ATOM   4306  N   ILE B  91      -7.980 -28.891  -4.676  1.00 94.06           N  
ATOM   4307  CA  ILE B  91      -8.531 -29.734  -5.727  1.00 94.06           C  
ATOM   4308  C   ILE B  91      -8.938 -31.078  -5.141  1.00 94.06           C  
ATOM   4309  CB  ILE B  91      -7.531 -29.922  -6.883  1.00 94.06           C  
ATOM   4310  O   ILE B  91     -10.023 -31.594  -5.426  1.00 94.06           O  
ATOM   4311  CG1 ILE B  91      -7.301 -28.609  -7.621  1.00 94.06           C  
ATOM   4312  CG2 ILE B  91      -8.023 -31.016  -7.848  1.00 94.06           C  
ATOM   4313  CD1 ILE B  91      -6.180 -28.656  -8.648  1.00 94.06           C  
ATOM   4314  N   GLN B  92      -8.125 -31.625  -4.293  1.00 91.75           N  
ATOM   4315  CA  GLN B  92      -8.375 -32.938  -3.723  1.00 91.75           C  
ATOM   4316  C   GLN B  92      -9.531 -32.906  -2.730  1.00 91.75           C  
ATOM   4317  CB  GLN B  92      -7.113 -33.500  -3.041  1.00 91.75           C  
ATOM   4318  O   GLN B  92     -10.250 -33.906  -2.564  1.00 91.75           O  
ATOM   4319  CG  GLN B  92      -6.031 -33.938  -4.012  1.00 91.75           C  
ATOM   4320  CD  GLN B  92      -4.785 -34.438  -3.309  1.00 91.75           C  
ATOM   4321  NE2 GLN B  92      -3.916 -35.125  -4.059  1.00 91.75           N  
ATOM   4322  OE1 GLN B  92      -4.609 -34.250  -2.105  1.00 91.75           O  
ATOM   4323  N   ASN B  93      -9.750 -31.828  -2.145  1.00 93.62           N  
ATOM   4324  CA  ASN B  93     -10.828 -31.703  -1.169  1.00 93.62           C  
ATOM   4325  C   ASN B  93     -12.164 -31.375  -1.841  1.00 93.62           C  
ATOM   4326  CB  ASN B  93     -10.492 -30.656  -0.118  1.00 93.62           C  
ATOM   4327  O   ASN B  93     -13.219 -31.469  -1.214  1.00 93.62           O  
ATOM   4328  CG  ASN B  93      -9.539 -31.172   0.945  1.00 93.62           C  
ATOM   4329  ND2 ASN B  93      -8.688 -30.281   1.455  1.00 93.62           N  
ATOM   4330  OD1 ASN B  93      -9.578 -32.344   1.305  1.00 93.62           O  
ATOM   4331  N   ALA B  94     -12.070 -31.031  -3.027  1.00 93.38           N  
ATOM   4332  CA  ALA B  94     -13.312 -30.797  -3.764  1.00 93.38           C  
ATOM   4333  C   ALA B  94     -13.992 -32.125  -4.105  1.00 93.38           C  
ATOM   4334  CB  ALA B  94     -13.039 -30.000  -5.035  1.00 93.38           C  
ATOM   4335  O   ALA B  94     -13.328 -33.094  -4.449  1.00 93.38           O  
ATOM   4336  N   PRO B  95     -15.227 -32.281  -3.998  1.00 91.38           N  
ATOM   4337  CA  PRO B  95     -15.953 -33.531  -4.211  1.00 91.38           C  
ATOM   4338  C   PRO B  95     -15.680 -34.125  -5.582  1.00 91.38           C  
ATOM   4339  CB  PRO B  95     -17.422 -33.094  -4.086  1.00 91.38           C  
ATOM   4340  O   PRO B  95     -15.484 -35.344  -5.688  1.00 91.38           O  
ATOM   4341  CG  PRO B  95     -17.375 -31.750  -3.469  1.00 91.38           C  
ATOM   4342  CD  PRO B  95     -15.969 -31.234  -3.541  1.00 91.38           C  
ATOM   4343  N   ASP B  96     -15.672 -33.375  -6.637  1.00 90.56           N  
ATOM   4344  CA  ASP B  96     -15.469 -33.906  -7.984  1.00 90.56           C  
ATOM   4345  C   ASP B  96     -14.008 -33.812  -8.398  1.00 90.56           C  
ATOM   4346  CB  ASP B  96     -16.359 -33.156  -8.984  1.00 90.56           C  
ATOM   4347  O   ASP B  96     -13.664 -34.000  -9.562  1.00 90.56           O  
ATOM   4348  CG  ASP B  96     -17.844 -33.312  -8.703  1.00 90.56           C  
ATOM   4349  OD1 ASP B  96     -18.250 -34.344  -8.148  1.00 90.56           O  
ATOM   4350  OD2 ASP B  96     -18.609 -32.375  -9.039  1.00 90.56           O  
ATOM   4351  N   LYS B  97     -13.117 -33.438  -7.430  1.00 91.94           N  
ATOM   4352  CA  LYS B  97     -11.688 -33.281  -7.688  1.00 91.94           C  
ATOM   4353  C   LYS B  97     -11.445 -32.250  -8.789  1.00 91.94           C  
ATOM   4354  CB  LYS B  97     -11.055 -34.625  -8.070  1.00 91.94           C  
ATOM   4355  O   LYS B  97     -10.508 -32.375  -9.570  1.00 91.94           O  
ATOM   4356  CG  LYS B  97     -11.195 -35.688  -7.008  1.00 91.94           C  
ATOM   4357  CD  LYS B  97     -10.461 -35.312  -5.727  1.00 91.94           C  
ATOM   4358  CE  LYS B  97     -10.539 -36.438  -4.688  1.00 91.94           C  
ATOM   4359  NZ  LYS B  97     -10.016 -35.969  -3.359  1.00 91.94           N  
ATOM   4360  N   LYS B  98     -12.336 -31.406  -8.984  1.00 92.88           N  
ATOM   4361  CA  LYS B  98     -12.211 -30.234  -9.844  1.00 92.88           C  
ATOM   4362  C   LYS B  98     -12.758 -28.984  -9.141  1.00 92.88           C  
ATOM   4363  CB  LYS B  98     -12.945 -30.453 -11.164  1.00 92.88           C  
ATOM   4364  O   LYS B  98     -13.742 -29.062  -8.414  1.00 92.88           O  
ATOM   4365  CG  LYS B  98     -14.438 -30.688 -11.016  1.00 92.88           C  
ATOM   4366  CD  LYS B  98     -15.102 -30.984 -12.352  1.00 92.88           C  
ATOM   4367  CE  LYS B  98     -16.594 -31.188 -12.211  1.00 92.88           C  
ATOM   4368  NZ  LYS B  98     -17.250 -31.484 -13.523  1.00 92.88           N  
ATOM   4369  N   ILE B  99     -12.156 -27.906  -9.227  1.00 94.19           N  
ATOM   4370  CA  ILE B  99     -12.516 -26.688  -8.508  1.00 94.19           C  
ATOM   4371  C   ILE B  99     -12.141 -25.469  -9.336  1.00 94.19           C  
ATOM   4372  CB  ILE B  99     -11.836 -26.625  -7.121  1.00 94.19           C  
ATOM   4373  O   ILE B  99     -11.203 -25.516 -10.141  1.00 94.19           O  
ATOM   4374  CG1 ILE B  99     -12.469 -25.531  -6.262  1.00 94.19           C  
ATOM   4375  CG2 ILE B  99     -10.328 -26.406  -7.273  1.00 94.19           C  
ATOM   4376  CD1 ILE B  99     -12.117 -25.625  -4.785  1.00 94.19           C  
ATOM   4377  N   THR B 100     -12.969 -24.422  -9.273  1.00 92.31           N  
ATOM   4378  CA  THR B 100     -12.695 -23.188  -9.984  1.00 92.31           C  
ATOM   4379  C   THR B 100     -11.609 -22.391  -9.273  1.00 92.31           C  
ATOM   4380  CB  THR B 100     -13.961 -22.328 -10.125  1.00 92.31           C  
ATOM   4381  O   THR B 100     -11.242 -22.703  -8.141  1.00 92.31           O  
ATOM   4382  CG2 THR B 100     -15.094 -23.109 -10.766  1.00 92.31           C  
ATOM   4383  OG1 THR B 100     -14.375 -21.891  -8.820  1.00 92.31           O  
ATOM   4384  N   LEU B 101     -11.078 -21.406  -9.938  1.00 92.31           N  
ATOM   4385  CA  LEU B 101     -10.078 -20.531  -9.352  1.00 92.31           C  
ATOM   4386  C   LEU B 101     -10.602 -19.891  -8.070  1.00 92.31           C  
ATOM   4387  CB  LEU B 101      -9.656 -19.453 -10.344  1.00 92.31           C  
ATOM   4388  O   LEU B 101      -9.922 -19.875  -7.047  1.00 92.31           O  
ATOM   4389  CG  LEU B 101      -8.664 -18.406  -9.828  1.00 92.31           C  
ATOM   4390  CD1 LEU B 101      -7.340 -19.062  -9.461  1.00 92.31           C  
ATOM   4391  CD2 LEU B 101      -8.461 -17.312 -10.875  1.00 92.31           C  
ATOM   4392  N   ASN B 102     -11.812 -19.344  -8.164  1.00 88.50           N  
ATOM   4393  CA  ASN B 102     -12.414 -18.750  -6.980  1.00 88.50           C  
ATOM   4394  C   ASN B 102     -12.586 -19.750  -5.852  1.00 88.50           C  
ATOM   4395  CB  ASN B 102     -13.766 -18.109  -7.332  1.00 88.50           C  
ATOM   4396  O   ASN B 102     -12.430 -19.406  -4.676  1.00 88.50           O  
ATOM   4397  CG  ASN B 102     -14.258 -17.156  -6.270  1.00 88.50           C  
ATOM   4398  ND2 ASN B 102     -15.570 -16.953  -6.215  1.00 88.50           N  
ATOM   4399  OD1 ASN B 102     -13.469 -16.609  -5.496  1.00 88.50           O  
ATOM   4400  N   GLY B 103     -12.906 -20.953  -6.242  1.00 91.62           N  
ATOM   4401  CA  GLY B 103     -13.000 -22.016  -5.254  1.00 91.62           C  
ATOM   4402  C   GLY B 103     -11.688 -22.281  -4.551  1.00 91.62           C  
ATOM   4403  O   GLY B 103     -11.664 -22.562  -3.348  1.00 91.62           O  
ATOM   4404  N   ILE B 104     -10.633 -22.219  -5.285  1.00 94.12           N  
ATOM   4405  CA  ILE B 104      -9.312 -22.422  -4.707  1.00 94.12           C  
ATOM   4406  C   ILE B 104      -9.016 -21.297  -3.709  1.00 94.12           C  
ATOM   4407  CB  ILE B 104      -8.219 -22.453  -5.801  1.00 94.12           C  
ATOM   4408  O   ILE B 104      -8.562 -21.562  -2.592  1.00 94.12           O  
ATOM   4409  CG1 ILE B 104      -8.398 -23.703  -6.688  1.00 94.12           C  
ATOM   4410  CG2 ILE B 104      -6.824 -22.438  -5.172  1.00 94.12           C  
ATOM   4411  CD1 ILE B 104      -7.508 -23.719  -7.922  1.00 94.12           C  
ATOM   4412  N   TYR B 105      -9.266 -20.031  -4.070  1.00 92.56           N  
ATOM   4413  CA  TYR B 105      -9.055 -18.906  -3.168  1.00 92.56           C  
ATOM   4414  C   TYR B 105      -9.836 -19.094  -1.872  1.00 92.56           C  
ATOM   4415  CB  TYR B 105      -9.469 -17.594  -3.840  1.00 92.56           C  
ATOM   4416  O   TYR B 105      -9.281 -18.953  -0.780  1.00 92.56           O  
ATOM   4417  CG  TYR B 105      -8.578 -17.203  -4.992  1.00 92.56           C  
ATOM   4418  CD1 TYR B 105      -7.305 -17.734  -5.133  1.00 92.56           C  
ATOM   4419  CD2 TYR B 105      -9.008 -16.266  -5.938  1.00 92.56           C  
ATOM   4420  CE1 TYR B 105      -6.477 -17.375  -6.191  1.00 92.56           C  
ATOM   4421  CE2 TYR B 105      -8.188 -15.898  -7.000  1.00 92.56           C  
ATOM   4422  OH  TYR B 105      -6.117 -16.094  -8.164  1.00 92.56           O  
ATOM   4423  CZ  TYR B 105      -6.930 -16.453  -7.117  1.00 92.56           C  
ATOM   4424  N   GLN B 106     -11.078 -19.453  -2.023  1.00 90.81           N  
ATOM   4425  CA  GLN B 106     -11.953 -19.609  -0.867  1.00 90.81           C  
ATOM   4426  C   GLN B 106     -11.477 -20.734   0.041  1.00 90.81           C  
ATOM   4427  CB  GLN B 106     -13.391 -19.859  -1.315  1.00 90.81           C  
ATOM   4428  O   GLN B 106     -11.477 -20.594   1.266  1.00 90.81           O  
ATOM   4429  CG  GLN B 106     -14.414 -19.750  -0.191  1.00 90.81           C  
ATOM   4430  CD  GLN B 106     -14.422 -18.391   0.474  1.00 90.81           C  
ATOM   4431  NE2 GLN B 106     -14.602 -18.375   1.790  1.00 90.81           N  
ATOM   4432  OE1 GLN B 106     -14.266 -17.359  -0.190  1.00 90.81           O  
ATOM   4433  N   PHE B 107     -11.125 -21.812  -0.589  1.00 93.62           N  
ATOM   4434  CA  PHE B 107     -10.609 -22.938   0.175  1.00 93.62           C  
ATOM   4435  C   PHE B 107      -9.406 -22.531   1.014  1.00 93.62           C  
ATOM   4436  CB  PHE B 107     -10.227 -24.094  -0.758  1.00 93.62           C  
ATOM   4437  O   PHE B 107      -9.336 -22.844   2.205  1.00 93.62           O  
ATOM   4438  CG  PHE B 107      -9.539 -25.234  -0.061  1.00 93.62           C  
ATOM   4439  CD1 PHE B 107      -8.156 -25.297   0.002  1.00 93.62           C  
ATOM   4440  CD2 PHE B 107     -10.281 -26.250   0.531  1.00 93.62           C  
ATOM   4441  CE1 PHE B 107      -7.512 -26.344   0.646  1.00 93.62           C  
ATOM   4442  CE2 PHE B 107      -9.648 -27.312   1.176  1.00 93.62           C  
ATOM   4443  CZ  PHE B 107      -8.266 -27.359   1.231  1.00 93.62           C  
ATOM   4444  N   ILE B 108      -8.500 -21.844   0.422  1.00 92.94           N  
ATOM   4445  CA  ILE B 108      -7.262 -21.453   1.087  1.00 92.94           C  
ATOM   4446  C   ILE B 108      -7.570 -20.453   2.203  1.00 92.94           C  
ATOM   4447  CB  ILE B 108      -6.254 -20.844   0.089  1.00 92.94           C  
ATOM   4448  O   ILE B 108      -7.055 -20.594   3.316  1.00 92.94           O  
ATOM   4449  CG1 ILE B 108      -5.738 -21.922  -0.875  1.00 92.94           C  
ATOM   4450  CG2 ILE B 108      -5.090 -20.188   0.833  1.00 92.94           C  
ATOM   4451  CD1 ILE B 108      -4.871 -21.375  -2.002  1.00 92.94           C  
ATOM   4452  N   MET B 109      -8.367 -19.469   1.967  1.00 89.81           N  
ATOM   4453  CA  MET B 109      -8.695 -18.453   2.965  1.00 89.81           C  
ATOM   4454  C   MET B 109      -9.477 -19.062   4.125  1.00 89.81           C  
ATOM   4455  CB  MET B 109      -9.508 -17.328   2.336  1.00 89.81           C  
ATOM   4456  O   MET B 109      -9.281 -18.688   5.281  1.00 89.81           O  
ATOM   4457  CG  MET B 109      -8.680 -16.391   1.467  1.00 89.81           C  
ATOM   4458  SD  MET B 109      -9.617 -14.914   0.919  1.00 89.81           S  
ATOM   4459  CE  MET B 109     -10.867 -15.703  -0.136  1.00 89.81           C  
ATOM   4460  N   ASP B 110     -10.328 -20.094   3.844  1.00 88.44           N  
ATOM   4461  CA  ASP B 110     -11.141 -20.734   4.879  1.00 88.44           C  
ATOM   4462  C   ASP B 110     -10.281 -21.625   5.770  1.00 88.44           C  
ATOM   4463  CB  ASP B 110     -12.266 -21.562   4.250  1.00 88.44           C  
ATOM   4464  O   ASP B 110     -10.453 -21.641   6.992  1.00 88.44           O  
ATOM   4465  CG  ASP B 110     -13.359 -20.688   3.643  1.00 88.44           C  
ATOM   4466  OD1 ASP B 110     -13.383 -19.469   3.896  1.00 88.44           O  
ATOM   4467  OD2 ASP B 110     -14.203 -21.250   2.904  1.00 88.44           O  
ATOM   4468  N   ARG B 111      -9.414 -22.250   5.188  1.00 90.75           N  
ATOM   4469  CA  ARG B 111      -8.633 -23.250   5.914  1.00 90.75           C  
ATOM   4470  C   ARG B 111      -7.426 -22.609   6.590  1.00 90.75           C  
ATOM   4471  CB  ARG B 111      -8.172 -24.359   4.973  1.00 90.75           C  
ATOM   4472  O   ARG B 111      -6.984 -23.062   7.648  1.00 90.75           O  
ATOM   4473  CG  ARG B 111      -7.543 -25.547   5.684  1.00 90.75           C  
ATOM   4474  CD  ARG B 111      -7.516 -26.781   4.797  1.00 90.75           C  
ATOM   4475  NE  ARG B 111      -6.906 -27.922   5.480  1.00 90.75           N  
ATOM   4476  NH1 ARG B 111      -7.988 -29.531   4.215  1.00 90.75           N  
ATOM   4477  NH2 ARG B 111      -6.535 -30.156   5.875  1.00 90.75           N  
ATOM   4478  CZ  ARG B 111      -7.145 -29.203   5.188  1.00 90.75           C  
ATOM   4479  N   PHE B 112      -6.883 -21.594   5.949  1.00 89.25           N  
ATOM   4480  CA  PHE B 112      -5.676 -20.953   6.461  1.00 89.25           C  
ATOM   4481  C   PHE B 112      -5.895 -19.453   6.645  1.00 89.25           C  
ATOM   4482  CB  PHE B 112      -4.496 -21.203   5.516  1.00 89.25           C  
ATOM   4483  O   PHE B 112      -5.664 -18.672   5.723  1.00 89.25           O  
ATOM   4484  CG  PHE B 112      -4.277 -22.656   5.188  1.00 89.25           C  
ATOM   4485  CD1 PHE B 112      -3.662 -23.500   6.102  1.00 89.25           C  
ATOM   4486  CD2 PHE B 112      -4.684 -23.172   3.965  1.00 89.25           C  
ATOM   4487  CE1 PHE B 112      -3.457 -24.844   5.797  1.00 89.25           C  
ATOM   4488  CE2 PHE B 112      -4.480 -24.516   3.654  1.00 89.25           C  
ATOM   4489  CZ  PHE B 112      -3.867 -25.344   4.574  1.00 89.25           C  
ATOM   4490  N   PRO B 113      -6.227 -19.016   7.824  1.00 84.75           N  
ATOM   4491  CA  PRO B 113      -6.543 -17.609   8.102  1.00 84.75           C  
ATOM   4492  C   PRO B 113      -5.406 -16.656   7.734  1.00 84.75           C  
ATOM   4493  CB  PRO B 113      -6.793 -17.609   9.617  1.00 84.75           C  
ATOM   4494  O   PRO B 113      -5.641 -15.477   7.488  1.00 84.75           O  
ATOM   4495  CG  PRO B 113      -7.238 -19.000   9.938  1.00 84.75           C  
ATOM   4496  CD  PRO B 113      -6.543 -19.938   9.008  1.00 84.75           C  
ATOM   4497  N   PHE B 114      -4.195 -17.156   7.629  1.00 85.25           N  
ATOM   4498  CA  PHE B 114      -3.041 -16.359   7.242  1.00 85.25           C  
ATOM   4499  C   PHE B 114      -3.287 -15.656   5.910  1.00 85.25           C  
ATOM   4500  CB  PHE B 114      -1.786 -17.234   7.152  1.00 85.25           C  
ATOM   4501  O   PHE B 114      -2.854 -14.523   5.711  1.00 85.25           O  
ATOM   4502  CG  PHE B 114      -0.580 -16.500   6.617  1.00 85.25           C  
ATOM   4503  CD1 PHE B 114      -0.238 -16.594   5.273  1.00 85.25           C  
ATOM   4504  CD2 PHE B 114       0.212 -15.734   7.457  1.00 85.25           C  
ATOM   4505  CE1 PHE B 114       0.878 -15.930   4.773  1.00 85.25           C  
ATOM   4506  CE2 PHE B 114       1.328 -15.062   6.965  1.00 85.25           C  
ATOM   4507  CZ  PHE B 114       1.660 -15.164   5.625  1.00 85.25           C  
ATOM   4508  N   TYR B 115      -3.965 -16.281   5.023  1.00 88.69           N  
ATOM   4509  CA  TYR B 115      -4.090 -15.789   3.654  1.00 88.69           C  
ATOM   4510  C   TYR B 115      -5.285 -14.852   3.514  1.00 88.69           C  
ATOM   4511  CB  TYR B 115      -4.227 -16.953   2.678  1.00 88.69           C  
ATOM   4512  O   TYR B 115      -5.645 -14.461   2.402  1.00 88.69           O  
ATOM   4513  CG  TYR B 115      -2.953 -17.750   2.498  1.00 88.69           C  
ATOM   4514  CD1 TYR B 115      -1.848 -17.188   1.859  1.00 88.69           C  
ATOM   4515  CD2 TYR B 115      -2.855 -19.062   2.963  1.00 88.69           C  
ATOM   4516  CE1 TYR B 115      -0.674 -17.922   1.689  1.00 88.69           C  
ATOM   4517  CE2 TYR B 115      -1.686 -19.797   2.799  1.00 88.69           C  
ATOM   4518  OH  TYR B 115       0.558 -19.938   1.996  1.00 88.69           O  
ATOM   4519  CZ  TYR B 115      -0.602 -19.219   2.162  1.00 88.69           C  
ATOM   4520  N   ARG B 116      -5.809 -14.391   4.598  1.00 80.44           N  
ATOM   4521  CA  ARG B 116      -6.914 -13.438   4.555  1.00 80.44           C  
ATOM   4522  C   ARG B 116      -6.402 -12.008   4.422  1.00 80.44           C  
ATOM   4523  CB  ARG B 116      -7.785 -13.562   5.809  1.00 80.44           C  
ATOM   4524  O   ARG B 116      -7.152 -11.109   4.039  1.00 80.44           O  
ATOM   4525  CG  ARG B 116      -8.594 -14.852   5.867  1.00 80.44           C  
ATOM   4526  CD  ARG B 116      -9.469 -14.914   7.113  1.00 80.44           C  
ATOM   4527  NE  ARG B 116     -10.180 -16.188   7.211  1.00 80.44           N  
ATOM   4528  NH1 ARG B 116     -11.062 -15.766   9.305  1.00 80.44           N  
ATOM   4529  NH2 ARG B 116     -11.523 -17.734   8.234  1.00 80.44           N  
ATOM   4530  CZ  ARG B 116     -10.922 -16.562   8.250  1.00 80.44           C  
ATOM   4531  N   ASP B 117      -5.055 -11.938   4.707  1.00 73.38           N  
ATOM   4532  CA  ASP B 117      -4.430 -10.625   4.551  1.00 73.38           C  
ATOM   4533  C   ASP B 117      -3.557 -10.578   3.299  1.00 73.38           C  
ATOM   4534  CB  ASP B 117      -3.592 -10.281   5.785  1.00 73.38           C  
ATOM   4535  O   ASP B 117      -3.127 -11.625   2.795  1.00 73.38           O  
ATOM   4536  CG  ASP B 117      -4.434 -10.078   7.031  1.00 73.38           C  
ATOM   4537  OD1 ASP B 117      -5.625  -9.719   6.910  1.00 73.38           O  
ATOM   4538  OD2 ASP B 117      -3.900 -10.266   8.148  1.00 73.38           O  
ATOM   4539  N   ASN B 118      -3.219  -9.461   2.783  1.00 67.19           N  
ATOM   4540  CA  ASN B 118      -2.371  -9.234   1.617  1.00 67.19           C  
ATOM   4541  C   ASN B 118      -2.717 -10.188   0.478  1.00 67.19           C  
ATOM   4542  CB  ASN B 118      -0.894  -9.367   1.992  1.00 67.19           C  
ATOM   4543  O   ASN B 118      -1.860 -10.945   0.016  1.00 67.19           O  
ATOM   4544  CG  ASN B 118       0.026  -8.695   0.987  1.00 67.19           C  
ATOM   4545  ND2 ASN B 118       1.328  -8.781   1.231  1.00 67.19           N  
ATOM   4546  OD1 ASN B 118      -0.431  -8.117   0.000  1.00 67.19           O  
ATOM   4547  N   LYS B 119      -3.904 -10.039   0.026  1.00 77.56           N  
ATOM   4548  CA  LYS B 119      -4.539 -10.992  -0.881  1.00 77.56           C  
ATOM   4549  C   LYS B 119      -3.945 -10.891  -2.283  1.00 77.56           C  
ATOM   4550  CB  LYS B 119      -6.051 -10.758  -0.935  1.00 77.56           C  
ATOM   4551  O   LYS B 119      -3.723 -11.906  -2.941  1.00 77.56           O  
ATOM   4552  CG  LYS B 119      -6.766 -11.031   0.379  1.00 77.56           C  
ATOM   4553  CD  LYS B 119      -8.273 -10.852   0.243  1.00 77.56           C  
ATOM   4554  CE  LYS B 119      -8.984 -11.039   1.577  1.00 77.56           C  
ATOM   4555  NZ  LYS B 119     -10.453 -10.836   1.455  1.00 77.56           N  
ATOM   4556  N   GLN B 120      -3.402  -9.828  -2.701  1.00 81.88           N  
ATOM   4557  CA  GLN B 120      -3.008  -9.648  -4.094  1.00 81.88           C  
ATOM   4558  C   GLN B 120      -1.769 -10.477  -4.426  1.00 81.88           C  
ATOM   4559  CB  GLN B 120      -2.746  -8.172  -4.395  1.00 81.88           C  
ATOM   4560  O   GLN B 120      -1.716 -11.141  -5.465  1.00 81.88           O  
ATOM   4561  CG  GLN B 120      -2.668  -7.852  -5.883  1.00 81.88           C  
ATOM   4562  CD  GLN B 120      -2.332  -6.398  -6.148  1.00 81.88           C  
ATOM   4563  NE2 GLN B 120      -2.301  -6.023  -7.426  1.00 81.88           N  
ATOM   4564  OE1 GLN B 120      -2.104  -5.617  -5.219  1.00 81.88           O  
ATOM   4565  N   GLY B 121      -0.920 -10.508  -3.551  1.00 85.25           N  
ATOM   4566  CA  GLY B 121       0.339 -11.188  -3.811  1.00 85.25           C  
ATOM   4567  C   GLY B 121       0.187 -12.695  -3.953  1.00 85.25           C  
ATOM   4568  O   GLY B 121       0.551 -13.266  -4.980  1.00 85.25           O  
ATOM   4569  N   TRP B 122      -0.362 -13.359  -2.984  1.00 88.25           N  
ATOM   4570  CA  TRP B 122      -0.443 -14.812  -3.023  1.00 88.25           C  
ATOM   4571  C   TRP B 122      -1.471 -15.273  -4.055  1.00 88.25           C  
ATOM   4572  CB  TRP B 122      -0.799 -15.375  -1.644  1.00 88.25           C  
ATOM   4573  O   TRP B 122      -1.311 -16.328  -4.672  1.00 88.25           O  
ATOM   4574  CG  TRP B 122      -2.201 -15.070  -1.207  1.00 88.25           C  
ATOM   4575  CD1 TRP B 122      -2.609 -14.039  -0.406  1.00 88.25           C  
ATOM   4576  CD2 TRP B 122      -3.379 -15.805  -1.545  1.00 88.25           C  
ATOM   4577  CE2 TRP B 122      -4.469 -15.164  -0.914  1.00 88.25           C  
ATOM   4578  CE3 TRP B 122      -3.621 -16.953  -2.320  1.00 88.25           C  
ATOM   4579  NE1 TRP B 122      -3.973 -14.094  -0.226  1.00 88.25           N  
ATOM   4580  CH2 TRP B 122      -5.988 -16.750  -1.801  1.00 88.25           C  
ATOM   4581  CZ2 TRP B 122      -5.781 -15.633  -1.036  1.00 88.25           C  
ATOM   4582  CZ3 TRP B 122      -4.926 -17.406  -2.441  1.00 88.25           C  
ATOM   4583  N   GLN B 123      -2.541 -14.477  -4.289  1.00 89.50           N  
ATOM   4584  CA  GLN B 123      -3.516 -14.852  -5.305  1.00 89.50           C  
ATOM   4585  C   GLN B 123      -2.898 -14.805  -6.699  1.00 89.50           C  
ATOM   4586  CB  GLN B 123      -4.738 -13.930  -5.246  1.00 89.50           C  
ATOM   4587  O   GLN B 123      -3.191 -15.656  -7.543  1.00 89.50           O  
ATOM   4588  CG  GLN B 123      -5.625 -14.164  -4.031  1.00 89.50           C  
ATOM   4589  CD  GLN B 123      -6.852 -13.273  -4.020  1.00 89.50           C  
ATOM   4590  NE2 GLN B 123      -7.875 -13.688  -3.271  1.00 89.50           N  
ATOM   4591  OE1 GLN B 123      -6.883 -12.227  -4.672  1.00 89.50           O  
ATOM   4592  N   ASN B 124      -2.133 -13.812  -6.867  1.00 85.44           N  
ATOM   4593  CA  ASN B 124      -1.380 -13.766  -8.117  1.00 85.44           C  
ATOM   4594  C   ASN B 124      -0.460 -14.977  -8.258  1.00 85.44           C  
ATOM   4595  CB  ASN B 124      -0.573 -12.469  -8.211  1.00 85.44           C  
ATOM   4596  O   ASN B 124      -0.354 -15.555  -9.344  1.00 85.44           O  
ATOM   4597  CG  ASN B 124       0.007 -12.242  -9.594  1.00 85.44           C  
ATOM   4598  ND2 ASN B 124       1.111 -11.516  -9.664  1.00 85.44           N  
ATOM   4599  OD1 ASN B 124      -0.535 -12.727 -10.594  1.00 85.44           O  
ATOM   4600  N   SER B 125       0.105 -15.359  -7.199  1.00 87.44           N  
ATOM   4601  CA  SER B 125       0.976 -16.531  -7.223  1.00 87.44           C  
ATOM   4602  C   SER B 125       0.187 -17.797  -7.520  1.00 87.44           C  
ATOM   4603  CB  SER B 125       1.714 -16.672  -5.891  1.00 87.44           C  
ATOM   4604  O   SER B 125       0.681 -18.688  -8.203  1.00 87.44           O  
ATOM   4605  OG  SER B 125       2.664 -15.633  -5.727  1.00 87.44           O  
ATOM   4606  N   ILE B 126      -0.993 -17.859  -7.008  1.00 91.38           N  
ATOM   4607  CA  ILE B 126      -1.848 -19.000  -7.285  1.00 91.38           C  
ATOM   4608  C   ILE B 126      -2.154 -19.078  -8.781  1.00 91.38           C  
ATOM   4609  CB  ILE B 126      -3.160 -18.938  -6.469  1.00 91.38           C  
ATOM   4610  O   ILE B 126      -2.014 -20.125  -9.398  1.00 91.38           O  
ATOM   4611  CG1 ILE B 126      -2.871 -19.125  -4.977  1.00 91.38           C  
ATOM   4612  CG2 ILE B 126      -4.156 -19.984  -6.969  1.00 91.38           C  
ATOM   4613  CD1 ILE B 126      -2.316 -20.500  -4.617  1.00 91.38           C  
ATOM   4614  N   ARG B 127      -2.539 -17.984  -9.336  1.00 86.38           N  
ATOM   4615  CA  ARG B 127      -2.824 -17.938 -10.766  1.00 86.38           C  
ATOM   4616  C   ARG B 127      -1.588 -18.312 -11.578  1.00 86.38           C  
ATOM   4617  CB  ARG B 127      -3.330 -16.562 -11.180  1.00 86.38           C  
ATOM   4618  O   ARG B 127      -1.681 -19.062 -12.555  1.00 86.38           O  
ATOM   4619  CG  ARG B 127      -4.707 -16.219 -10.633  1.00 86.38           C  
ATOM   4620  CD  ARG B 127      -5.242 -14.922 -11.219  1.00 86.38           C  
ATOM   4621  NE  ARG B 127      -4.449 -13.773 -10.789  1.00 86.38           N  
ATOM   4622  NH1 ARG B 127      -5.855 -13.195  -9.047  1.00 86.38           N  
ATOM   4623  NH2 ARG B 127      -3.971 -11.961  -9.453  1.00 86.38           N  
ATOM   4624  CZ  ARG B 127      -4.762 -12.977  -9.766  1.00 86.38           C  
ATOM   4625  N   HIS B 128      -0.522 -17.797 -11.164  1.00 84.56           N  
ATOM   4626  CA  HIS B 128       0.734 -18.078 -11.852  1.00 84.56           C  
ATOM   4627  C   HIS B 128       1.082 -19.562 -11.789  1.00 84.56           C  
ATOM   4628  CB  HIS B 128       1.868 -17.234 -11.250  1.00 84.56           C  
ATOM   4629  O   HIS B 128       1.453 -20.156 -12.797  1.00 84.56           O  
ATOM   4630  CG  HIS B 128       3.100 -17.203 -12.102  1.00 84.56           C  
ATOM   4631  CD2 HIS B 128       4.375 -17.578 -11.836  1.00 84.56           C  
ATOM   4632  ND1 HIS B 128       3.096 -16.734 -13.398  1.00 84.56           N  
ATOM   4633  CE1 HIS B 128       4.320 -16.828 -13.891  1.00 84.56           C  
ATOM   4634  NE2 HIS B 128       5.113 -17.328 -12.961  1.00 84.56           N  
ATOM   4635  N   ASN B 129       0.956 -20.156 -10.672  1.00 86.50           N  
ATOM   4636  CA  ASN B 129       1.258 -21.562 -10.508  1.00 86.50           C  
ATOM   4637  C   ASN B 129       0.302 -22.438 -11.312  1.00 86.50           C  
ATOM   4638  CB  ASN B 129       1.215 -21.953  -9.031  1.00 86.50           C  
ATOM   4639  O   ASN B 129       0.704 -23.469 -11.859  1.00 86.50           O  
ATOM   4640  CG  ASN B 129       2.512 -21.656  -8.305  1.00 86.50           C  
ATOM   4641  ND2 ASN B 129       2.512 -20.578  -7.520  1.00 86.50           N  
ATOM   4642  OD1 ASN B 129       3.504 -22.375  -8.453  1.00 86.50           O  
ATOM   4643  N   LEU B 130      -0.921 -22.078 -11.398  1.00 89.44           N  
ATOM   4644  CA  LEU B 130      -1.898 -22.828 -12.180  1.00 89.44           C  
ATOM   4645  C   LEU B 130      -1.535 -22.812 -13.664  1.00 89.44           C  
ATOM   4646  CB  LEU B 130      -3.301 -22.250 -11.984  1.00 89.44           C  
ATOM   4647  O   LEU B 130      -1.659 -23.828 -14.344  1.00 89.44           O  
ATOM   4648  CG  LEU B 130      -3.982 -22.562 -10.648  1.00 89.44           C  
ATOM   4649  CD1 LEU B 130      -5.277 -21.766 -10.516  1.00 89.44           C  
ATOM   4650  CD2 LEU B 130      -4.250 -24.062 -10.523  1.00 89.44           C  
ATOM   4651  N   SER B 131      -1.069 -21.703 -14.148  1.00 83.06           N  
ATOM   4652  CA  SER B 131      -0.745 -21.562 -15.562  1.00 83.06           C  
ATOM   4653  C   SER B 131       0.612 -22.172 -15.883  1.00 83.06           C  
ATOM   4654  CB  SER B 131      -0.753 -20.078 -15.961  1.00 83.06           C  
ATOM   4655  O   SER B 131       0.829 -22.672 -17.000  1.00 83.06           O  
ATOM   4656  OG  SER B 131       0.204 -19.359 -15.211  1.00 83.06           O  
ATOM   4657  N   LEU B 132       1.476 -22.250 -14.977  1.00 81.75           N  
ATOM   4658  CA  LEU B 132       2.855 -22.656 -15.234  1.00 81.75           C  
ATOM   4659  C   LEU B 132       3.043 -24.141 -15.016  1.00 81.75           C  
ATOM   4660  CB  LEU B 132       3.818 -21.859 -14.344  1.00 81.75           C  
ATOM   4661  O   LEU B 132       3.814 -24.797 -15.727  1.00 81.75           O  
ATOM   4662  CG  LEU B 132       4.074 -20.406 -14.734  1.00 81.75           C  
ATOM   4663  CD1 LEU B 132       4.930 -19.719 -13.680  1.00 81.75           C  
ATOM   4664  CD2 LEU B 132       4.738 -20.328 -16.109  1.00 81.75           C  
ATOM   4665  N   ASN B 133       2.449 -24.672 -13.977  1.00 84.19           N  
ATOM   4666  CA  ASN B 133       2.670 -26.062 -13.625  1.00 84.19           C  
ATOM   4667  C   ASN B 133       1.736 -27.000 -14.391  1.00 84.19           C  
ATOM   4668  CB  ASN B 133       2.498 -26.266 -12.117  1.00 84.19           C  
ATOM   4669  O   ASN B 133       0.514 -26.875 -14.289  1.00 84.19           O  
ATOM   4670  CG  ASN B 133       3.576 -25.578 -11.305  1.00 84.19           C  
ATOM   4671  ND2 ASN B 133       3.188 -24.547 -10.555  1.00 84.19           N  
ATOM   4672  OD1 ASN B 133       4.750 -25.953 -11.359  1.00 84.19           O  
ATOM   4673  N   GLU B 134       2.275 -27.938 -14.984  1.00 85.81           N  
ATOM   4674  CA  GLU B 134       1.539 -28.859 -15.852  1.00 85.81           C  
ATOM   4675  C   GLU B 134       0.705 -29.844 -15.039  1.00 85.81           C  
ATOM   4676  CB  GLU B 134       2.500 -29.609 -16.766  1.00 85.81           C  
ATOM   4677  O   GLU B 134      -0.192 -30.500 -15.578  1.00 85.81           O  
ATOM   4678  CG  GLU B 134       3.193 -28.734 -17.797  1.00 85.81           C  
ATOM   4679  CD  GLU B 134       4.133 -29.500 -18.719  1.00 85.81           C  
ATOM   4680  OE1 GLU B 134       4.727 -28.891 -19.625  1.00 85.81           O  
ATOM   4681  OE2 GLU B 134       4.281 -30.734 -18.516  1.00 85.81           O  
ATOM   4682  N   CYS B 135       0.995 -29.938 -13.805  1.00 89.38           N  
ATOM   4683  CA  CYS B 135       0.218 -30.859 -12.977  1.00 89.38           C  
ATOM   4684  C   CYS B 135      -1.215 -30.359 -12.812  1.00 89.38           C  
ATOM   4685  CB  CYS B 135       0.869 -31.031 -11.609  1.00 89.38           C  
ATOM   4686  O   CYS B 135      -2.102 -31.125 -12.438  1.00 89.38           O  
ATOM   4687  SG  CYS B 135       0.979 -29.484 -10.656  1.00 89.38           S  
ATOM   4688  N   PHE B 136      -1.416 -29.141 -13.141  1.00 91.31           N  
ATOM   4689  CA  PHE B 136      -2.766 -28.578 -13.086  1.00 91.31           C  
ATOM   4690  C   PHE B 136      -3.359 -28.469 -14.477  1.00 91.31           C  
ATOM   4691  CB  PHE B 136      -2.760 -27.219 -12.398  1.00 91.31           C  
ATOM   4692  O   PHE B 136      -2.768 -27.844 -15.359  1.00 91.31           O  
ATOM   4693  CG  PHE B 136      -2.170 -27.234 -11.016  1.00 91.31           C  
ATOM   4694  CD1 PHE B 136      -2.766 -27.969 -10.000  1.00 91.31           C  
ATOM   4695  CD2 PHE B 136      -1.021 -26.500 -10.727  1.00 91.31           C  
ATOM   4696  CE1 PHE B 136      -2.223 -27.984  -8.711  1.00 91.31           C  
ATOM   4697  CE2 PHE B 136      -0.471 -26.516  -9.445  1.00 91.31           C  
ATOM   4698  CZ  PHE B 136      -1.075 -27.250  -8.445  1.00 91.31           C  
ATOM   4699  N   VAL B 137      -4.512 -29.047 -14.609  1.00 92.19           N  
ATOM   4700  CA  VAL B 137      -5.152 -29.094 -15.922  1.00 92.19           C  
ATOM   4701  C   VAL B 137      -6.465 -28.312 -15.883  1.00 92.19           C  
ATOM   4702  CB  VAL B 137      -5.406 -30.547 -16.375  1.00 92.19           C  
ATOM   4703  O   VAL B 137      -7.285 -28.516 -14.984  1.00 92.19           O  
ATOM   4704  CG1 VAL B 137      -6.102 -30.562 -17.734  1.00 92.19           C  
ATOM   4705  CG2 VAL B 137      -4.094 -31.328 -16.438  1.00 92.19           C  
ATOM   4706  N   LYS B 138      -6.570 -27.453 -16.828  1.00 91.31           N  
ATOM   4707  CA  LYS B 138      -7.793 -26.656 -16.969  1.00 91.31           C  
ATOM   4708  C   LYS B 138      -8.891 -27.469 -17.656  1.00 91.31           C  
ATOM   4709  CB  LYS B 138      -7.512 -25.375 -17.750  1.00 91.31           C  
ATOM   4710  O   LYS B 138      -8.656 -28.062 -18.719  1.00 91.31           O  
ATOM   4711  CG  LYS B 138      -8.648 -24.359 -17.703  1.00 91.31           C  
ATOM   4712  CD  LYS B 138      -8.273 -23.062 -18.406  1.00 91.31           C  
ATOM   4713  CE  LYS B 138      -9.398 -22.047 -18.344  1.00 91.31           C  
ATOM   4714  NZ  LYS B 138      -9.031 -20.766 -19.016  1.00 91.31           N  
ATOM   4715  N   VAL B 139     -10.078 -27.516 -17.078  1.00 90.62           N  
ATOM   4716  CA  VAL B 139     -11.234 -28.234 -17.609  1.00 90.62           C  
ATOM   4717  C   VAL B 139     -12.375 -27.250 -17.891  1.00 90.62           C  
ATOM   4718  CB  VAL B 139     -11.711 -29.344 -16.656  1.00 90.62           C  
ATOM   4719  O   VAL B 139     -12.812 -26.531 -16.984  1.00 90.62           O  
ATOM   4720  CG1 VAL B 139     -12.867 -30.125 -17.266  1.00 90.62           C  
ATOM   4721  CG2 VAL B 139     -10.555 -30.281 -16.297  1.00 90.62           C  
ATOM   4722  N   PRO B 140     -12.828 -27.219 -19.109  1.00 86.38           N  
ATOM   4723  CA  PRO B 140     -13.938 -26.312 -19.422  1.00 86.38           C  
ATOM   4724  C   PRO B 140     -15.234 -26.672 -18.703  1.00 86.38           C  
ATOM   4725  CB  PRO B 140     -14.094 -26.453 -20.938  1.00 86.38           C  
ATOM   4726  O   PRO B 140     -15.445 -27.844 -18.375  1.00 86.38           O  
ATOM   4727  CG  PRO B 140     -12.922 -27.281 -21.359  1.00 86.38           C  
ATOM   4728  CD  PRO B 140     -12.305 -27.906 -20.141  1.00 86.38           C  
ATOM   4729  N   ARG B 141     -15.883 -25.656 -18.469  1.00 84.06           N  
ATOM   4730  CA  ARG B 141     -17.156 -25.875 -17.797  1.00 84.06           C  
ATOM   4731  C   ARG B 141     -18.188 -26.484 -18.750  1.00 84.06           C  
ATOM   4732  CB  ARG B 141     -17.688 -24.547 -17.234  1.00 84.06           C  
ATOM   4733  O   ARG B 141     -18.188 -26.172 -19.953  1.00 84.06           O  
ATOM   4734  CG  ARG B 141     -18.625 -24.719 -16.047  1.00 84.06           C  
ATOM   4735  CD  ARG B 141     -18.969 -23.391 -15.398  1.00 84.06           C  
ATOM   4736  NE  ARG B 141     -19.875 -23.547 -14.266  1.00 84.06           N  
ATOM   4737  NH1 ARG B 141     -19.703 -21.359 -13.547  1.00 84.06           N  
ATOM   4738  NH2 ARG B 141     -21.047 -22.844 -12.422  1.00 84.06           N  
ATOM   4739  CZ  ARG B 141     -20.203 -22.594 -13.414  1.00 84.06           C  
ATOM   4740  N   ASP B 142     -18.859 -27.500 -18.250  1.00 76.31           N  
ATOM   4741  CA  ASP B 142     -19.953 -28.094 -19.031  1.00 76.31           C  
ATOM   4742  C   ASP B 142     -21.062 -27.078 -19.250  1.00 76.31           C  
ATOM   4743  CB  ASP B 142     -20.500 -29.344 -18.328  1.00 76.31           C  
ATOM   4744  O   ASP B 142     -21.312 -26.219 -18.406  1.00 76.31           O  
ATOM   4745  CG  ASP B 142     -20.125 -30.625 -19.047  1.00 76.31           C  
ATOM   4746  OD1 ASP B 142     -19.734 -30.578 -20.234  1.00 76.31           O  
ATOM   4747  OD2 ASP B 142     -20.203 -31.703 -18.406  1.00 76.31           O  
ATOM   4748  N   ASP B 143     -21.547 -26.828 -20.406  1.00 71.69           N  
ATOM   4749  CA  ASP B 143     -22.609 -25.906 -20.797  1.00 71.69           C  
ATOM   4750  C   ASP B 143     -23.812 -26.047 -19.875  1.00 71.69           C  
ATOM   4751  CB  ASP B 143     -23.016 -26.156 -22.250  1.00 71.69           C  
ATOM   4752  O   ASP B 143     -24.578 -25.094 -19.703  1.00 71.69           O  
ATOM   4753  CG  ASP B 143     -21.953 -25.750 -23.250  1.00 71.69           C  
ATOM   4754  OD1 ASP B 143     -21.109 -24.891 -22.922  1.00 71.69           O  
ATOM   4755  OD2 ASP B 143     -21.953 -26.297 -24.375  1.00 71.69           O  
ATOM   4756  N   LYS B 144     -23.875 -27.172 -19.234  1.00 74.00           N  
ATOM   4757  CA  LYS B 144     -25.078 -27.406 -18.438  1.00 74.00           C  
ATOM   4758  C   LYS B 144     -24.922 -26.859 -17.031  1.00 74.00           C  
ATOM   4759  CB  LYS B 144     -25.391 -28.906 -18.391  1.00 74.00           C  
ATOM   4760  O   LYS B 144     -25.906 -26.750 -16.281  1.00 74.00           O  
ATOM   4761  CG  LYS B 144     -25.766 -29.516 -19.734  1.00 74.00           C  
ATOM   4762  CD  LYS B 144     -26.172 -30.969 -19.594  1.00 74.00           C  
ATOM   4763  CE  LYS B 144     -26.547 -31.578 -20.938  1.00 74.00           C  
ATOM   4764  NZ  LYS B 144     -26.891 -33.031 -20.812  1.00 74.00           N  
ATOM   4765  N   LYS B 145     -23.703 -26.484 -16.688  1.00 69.62           N  
ATOM   4766  CA  LYS B 145     -23.516 -25.953 -15.336  1.00 69.62           C  
ATOM   4767  C   LYS B 145     -23.375 -24.422 -15.367  1.00 69.62           C  
ATOM   4768  CB  LYS B 145     -22.281 -26.578 -14.680  1.00 69.62           C  
ATOM   4769  O   LYS B 145     -22.500 -23.891 -16.047  1.00 69.62           O  
ATOM   4770  CG  LYS B 145     -22.516 -27.984 -14.156  1.00 69.62           C  
ATOM   4771  CD  LYS B 145     -21.297 -28.516 -13.414  1.00 69.62           C  
ATOM   4772  CE  LYS B 145     -21.500 -29.938 -12.930  1.00 69.62           C  
ATOM   4773  NZ  LYS B 145     -20.281 -30.484 -12.266  1.00 69.62           N  
ATOM   4774  N   PRO B 146     -24.297 -23.812 -14.734  1.00 74.56           N  
ATOM   4775  CA  PRO B 146     -24.250 -22.344 -14.727  1.00 74.56           C  
ATOM   4776  C   PRO B 146     -23.047 -21.797 -13.977  1.00 74.56           C  
ATOM   4777  CB  PRO B 146     -25.562 -21.953 -14.023  1.00 74.56           C  
ATOM   4778  O   PRO B 146     -22.531 -22.453 -13.062  1.00 74.56           O  
ATOM   4779  CG  PRO B 146     -25.969 -23.172 -13.266  1.00 74.56           C  
ATOM   4780  CD  PRO B 146     -25.281 -24.375 -13.883  1.00 74.56           C  
ATOM   4781  N   GLY B 147     -22.391 -20.828 -14.445  1.00 73.00           N  
ATOM   4782  CA  GLY B 147     -21.297 -20.141 -13.773  1.00 73.00           C  
ATOM   4783  C   GLY B 147     -20.172 -19.750 -14.719  1.00 73.00           C  
ATOM   4784  O   GLY B 147     -20.203 -20.078 -15.906  1.00 73.00           O  
ATOM   4785  N   LYS B 148     -19.344 -18.875 -14.109  1.00 76.62           N  
ATOM   4786  CA  LYS B 148     -18.219 -18.375 -14.898  1.00 76.62           C  
ATOM   4787  C   LYS B 148     -16.906 -18.984 -14.422  1.00 76.62           C  
ATOM   4788  CB  LYS B 148     -18.156 -16.844 -14.828  1.00 76.62           C  
ATOM   4789  O   LYS B 148     -16.797 -19.406 -13.266  1.00 76.62           O  
ATOM   4790  CG  LYS B 148     -19.328 -16.141 -15.492  1.00 76.62           C  
ATOM   4791  CD  LYS B 148     -19.156 -14.625 -15.453  1.00 76.62           C  
ATOM   4792  CE  LYS B 148     -20.359 -13.914 -16.078  1.00 76.62           C  
ATOM   4793  NZ  LYS B 148     -20.203 -12.430 -16.047  1.00 76.62           N  
ATOM   4794  N   GLY B 149     -16.078 -19.359 -15.391  1.00 81.62           N  
ATOM   4795  CA  GLY B 149     -14.734 -19.812 -15.078  1.00 81.62           C  
ATOM   4796  C   GLY B 149     -14.531 -21.297 -15.305  1.00 81.62           C  
ATOM   4797  O   GLY B 149     -15.484 -22.078 -15.203  1.00 81.62           O  
ATOM   4798  N   SER B 150     -13.430 -21.734 -15.633  1.00 86.44           N  
ATOM   4799  CA  SER B 150     -13.070 -23.125 -15.859  1.00 86.44           C  
ATOM   4800  C   SER B 150     -12.742 -23.844 -14.555  1.00 86.44           C  
ATOM   4801  CB  SER B 150     -11.883 -23.219 -16.812  1.00 86.44           C  
ATOM   4802  O   SER B 150     -12.570 -23.188 -13.516  1.00 86.44           O  
ATOM   4803  OG  SER B 150     -10.758 -22.547 -16.297  1.00 86.44           O  
ATOM   4804  N   TYR B 151     -12.867 -25.109 -14.633  1.00 91.88           N  
ATOM   4805  CA  TYR B 151     -12.445 -25.938 -13.508  1.00 91.88           C  
ATOM   4806  C   TYR B 151     -10.984 -26.328 -13.633  1.00 91.88           C  
ATOM   4807  CB  TYR B 151     -13.320 -27.188 -13.406  1.00 91.88           C  
ATOM   4808  O   TYR B 151     -10.430 -26.328 -14.734  1.00 91.88           O  
ATOM   4809  CG  TYR B 151     -14.742 -26.906 -12.984  1.00 91.88           C  
ATOM   4810  CD1 TYR B 151     -15.062 -26.703 -11.648  1.00 91.88           C  
ATOM   4811  CD2 TYR B 151     -15.766 -26.844 -13.922  1.00 91.88           C  
ATOM   4812  CE1 TYR B 151     -16.375 -26.438 -11.250  1.00 91.88           C  
ATOM   4813  CE2 TYR B 151     -17.078 -26.594 -13.547  1.00 91.88           C  
ATOM   4814  OH  TYR B 151     -18.672 -26.125 -11.828  1.00 91.88           O  
ATOM   4815  CZ  TYR B 151     -17.375 -26.391 -12.211  1.00 91.88           C  
ATOM   4816  N   TRP B 152     -10.414 -26.516 -12.547  1.00 93.81           N  
ATOM   4817  CA  TRP B 152      -9.047 -27.016 -12.484  1.00 93.81           C  
ATOM   4818  C   TRP B 152      -8.992 -28.375 -11.781  1.00 93.81           C  
ATOM   4819  CB  TRP B 152      -8.133 -26.016 -11.758  1.00 93.81           C  
ATOM   4820  O   TRP B 152      -9.664 -28.578 -10.766  1.00 93.81           O  
ATOM   4821  CG  TRP B 152      -7.957 -24.719 -12.492  1.00 93.81           C  
ATOM   4822  CD1 TRP B 152      -8.734 -23.609 -12.383  1.00 93.81           C  
ATOM   4823  CD2 TRP B 152      -6.934 -24.406 -13.438  1.00 93.81           C  
ATOM   4824  CE2 TRP B 152      -7.156 -23.078 -13.867  1.00 93.81           C  
ATOM   4825  CE3 TRP B 152      -5.852 -25.125 -13.969  1.00 93.81           C  
ATOM   4826  NE1 TRP B 152      -8.258 -22.609 -13.211  1.00 93.81           N  
ATOM   4827  CH2 TRP B 152      -5.277 -23.172 -15.312  1.00 93.81           C  
ATOM   4828  CZ2 TRP B 152      -6.332 -22.453 -14.805  1.00 93.81           C  
ATOM   4829  CZ3 TRP B 152      -5.031 -24.500 -14.898  1.00 93.81           C  
ATOM   4830  N   THR B 153      -8.227 -29.281 -12.375  1.00 94.19           N  
ATOM   4831  CA  THR B 153      -8.023 -30.609 -11.820  1.00 94.19           C  
ATOM   4832  C   THR B 153      -6.551 -31.000 -11.867  1.00 94.19           C  
ATOM   4833  CB  THR B 153      -8.859 -31.672 -12.570  1.00 94.19           C  
ATOM   4834  O   THR B 153      -5.730 -30.281 -12.445  1.00 94.19           O  
ATOM   4835  CG2 THR B 153      -8.344 -31.859 -13.992  1.00 94.19           C  
ATOM   4836  OG1 THR B 153      -8.789 -32.906 -11.867  1.00 94.19           O  
ATOM   4837  N   LEU B 154      -6.219 -32.062 -11.188  1.00 92.62           N  
ATOM   4838  CA  LEU B 154      -4.859 -32.594 -11.203  1.00 92.62           C  
ATOM   4839  C   LEU B 154      -4.672 -33.594 -12.344  1.00 92.62           C  
ATOM   4840  CB  LEU B 154      -4.531 -33.250  -9.867  1.00 92.62           C  
ATOM   4841  O   LEU B 154      -5.566 -34.375 -12.633  1.00 92.62           O  
ATOM   4842  CG  LEU B 154      -4.141 -32.344  -8.719  1.00 92.62           C  
ATOM   4843  CD1 LEU B 154      -4.457 -33.000  -7.375  1.00 92.62           C  
ATOM   4844  CD2 LEU B 154      -2.660 -31.969  -8.805  1.00 92.62           C  
ATOM   4845  N   ASP B 155      -3.523 -33.438 -12.984  1.00 89.75           N  
ATOM   4846  CA  ASP B 155      -3.170 -34.469 -13.961  1.00 89.75           C  
ATOM   4847  C   ASP B 155      -3.111 -35.844 -13.305  1.00 89.75           C  
ATOM   4848  CB  ASP B 155      -1.830 -34.125 -14.625  1.00 89.75           C  
ATOM   4849  O   ASP B 155      -2.525 -36.000 -12.234  1.00 89.75           O  
ATOM   4850  CG  ASP B 155      -1.494 -35.062 -15.773  1.00 89.75           C  
ATOM   4851  OD1 ASP B 155      -1.247 -36.281 -15.523  1.00 89.75           O  
ATOM   4852  OD2 ASP B 155      -1.473 -34.594 -16.922  1.00 89.75           O  
ATOM   4853  N   PRO B 156      -3.744 -36.781 -13.891  1.00 82.81           N  
ATOM   4854  CA  PRO B 156      -3.803 -38.125 -13.305  1.00 82.81           C  
ATOM   4855  C   PRO B 156      -2.422 -38.688 -12.977  1.00 82.81           C  
ATOM   4856  CB  PRO B 156      -4.480 -38.969 -14.398  1.00 82.81           C  
ATOM   4857  O   PRO B 156      -2.270 -39.438 -12.000  1.00 82.81           O  
ATOM   4858  CG  PRO B 156      -5.164 -37.969 -15.273  1.00 82.81           C  
ATOM   4859  CD  PRO B 156      -4.480 -36.625 -15.102  1.00 82.81           C  
ATOM   4860  N   ASP B 157      -1.490 -38.250 -13.750  1.00 80.56           N  
ATOM   4861  CA  ASP B 157      -0.140 -38.750 -13.531  1.00 80.56           C  
ATOM   4862  C   ASP B 157       0.541 -38.031 -12.375  1.00 80.56           C  
ATOM   4863  CB  ASP B 157       0.698 -38.625 -14.805  1.00 80.56           C  
ATOM   4864  O   ASP B 157       1.609 -38.438 -11.914  1.00 80.56           O  
ATOM   4865  CG  ASP B 157       0.212 -39.531 -15.922  1.00 80.56           C  
ATOM   4866  OD1 ASP B 157      -0.423 -40.594 -15.633  1.00 80.56           O  
ATOM   4867  OD2 ASP B 157       0.470 -39.219 -17.094  1.00 80.56           O  
ATOM   4868  N   SER B 158      -0.108 -36.969 -11.883  1.00 77.94           N  
ATOM   4869  CA  SER B 158       0.510 -36.125 -10.852  1.00 77.94           C  
ATOM   4870  C   SER B 158      -0.188 -36.312  -9.508  1.00 77.94           C  
ATOM   4871  CB  SER B 158       0.483 -34.656 -11.266  1.00 77.94           C  
ATOM   4872  O   SER B 158       0.065 -35.562  -8.570  1.00 77.94           O  
ATOM   4873  OG  SER B 158       1.193 -34.469 -12.477  1.00 77.94           O  
ATOM   4874  N   TYR B 159      -1.100 -37.250  -9.336  1.00 75.38           N  
ATOM   4875  CA  TYR B 159      -1.870 -37.438  -8.109  1.00 75.38           C  
ATOM   4876  C   TYR B 159      -0.964 -37.844  -6.949  1.00 75.38           C  
ATOM   4877  CB  TYR B 159      -2.949 -38.500  -8.312  1.00 75.38           C  
ATOM   4878  O   TYR B 159      -1.203 -37.438  -5.805  1.00 75.38           O  
ATOM   4879  CG  TYR B 159      -4.324 -37.938  -8.578  1.00 75.38           C  
ATOM   4880  CD1 TYR B 159      -5.121 -37.469  -7.531  1.00 75.38           C  
ATOM   4881  CD2 TYR B 159      -4.828 -37.875  -9.875  1.00 75.38           C  
ATOM   4882  CE1 TYR B 159      -6.387 -36.969  -7.770  1.00 75.38           C  
ATOM   4883  CE2 TYR B 159      -6.094 -37.344 -10.125  1.00 75.38           C  
ATOM   4884  OH  TYR B 159      -8.117 -36.375  -9.305  1.00 75.38           O  
ATOM   4885  CZ  TYR B 159      -6.863 -36.875  -9.070  1.00 75.38           C  
ATOM   4886  N   ASN B 160       0.139 -38.500  -7.289  1.00 65.75           N  
ATOM   4887  CA  ASN B 160       0.993 -39.031  -6.230  1.00 65.75           C  
ATOM   4888  C   ASN B 160       2.148 -38.094  -5.918  1.00 65.75           C  
ATOM   4889  CB  ASN B 160       1.526 -40.406  -6.609  1.00 65.75           C  
ATOM   4890  O   ASN B 160       3.033 -38.406  -5.129  1.00 65.75           O  
ATOM   4891  CG  ASN B 160       0.430 -41.438  -6.719  1.00 65.75           C  
ATOM   4892  ND2 ASN B 160       0.733 -42.562  -7.367  1.00 65.75           N  
ATOM   4893  OD1 ASN B 160      -0.682 -41.250  -6.223  1.00 65.75           O  
ATOM   4894  N   MET B 161       2.188 -36.969  -6.719  1.00 68.12           N  
ATOM   4895  CA  MET B 161       3.328 -36.062  -6.586  1.00 68.12           C  
ATOM   4896  C   MET B 161       3.471 -35.562  -5.148  1.00 68.12           C  
ATOM   4897  CB  MET B 161       3.180 -34.875  -7.531  1.00 68.12           C  
ATOM   4898  O   MET B 161       4.582 -35.312  -4.688  1.00 68.12           O  
ATOM   4899  CG  MET B 161       4.398 -34.625  -8.406  1.00 68.12           C  
ATOM   4900  SD  MET B 161       4.238 -33.094  -9.430  1.00 68.12           S  
ATOM   4901  CE  MET B 161       4.461 -31.828  -8.156  1.00 68.12           C  
ATOM   4902  N   PHE B 162       2.336 -35.469  -4.469  1.00 63.44           N  
ATOM   4903  CA  PHE B 162       2.418 -34.906  -3.129  1.00 63.44           C  
ATOM   4904  C   PHE B 162       2.201 -35.969  -2.068  1.00 63.44           C  
ATOM   4905  CB  PHE B 162       1.389 -33.781  -2.959  1.00 63.44           C  
ATOM   4906  O   PHE B 162       1.940 -35.656  -0.905  1.00 63.44           O  
ATOM   4907  CG  PHE B 162       1.615 -32.625  -3.871  1.00 63.44           C  
ATOM   4908  CD1 PHE B 162       2.584 -31.656  -3.574  1.00 63.44           C  
ATOM   4909  CD2 PHE B 162       0.859 -32.469  -5.027  1.00 63.44           C  
ATOM   4910  CE1 PHE B 162       2.795 -30.578  -4.418  1.00 63.44           C  
ATOM   4911  CE2 PHE B 162       1.065 -31.375  -5.871  1.00 63.44           C  
ATOM   4912  CZ  PHE B 162       2.033 -30.438  -5.566  1.00 63.44           C  
ATOM   4913  N   GLU B 163       2.084 -37.219  -2.557  1.00 56.72           N  
ATOM   4914  CA  GLU B 163       1.897 -38.281  -1.580  1.00 56.72           C  
ATOM   4915  C   GLU B 163       3.012 -38.281  -0.536  1.00 56.72           C  
ATOM   4916  CB  GLU B 163       1.837 -39.656  -2.275  1.00 56.72           C  
ATOM   4917  O   GLU B 163       2.771 -38.562   0.636  1.00 56.72           O  
ATOM   4918  CG  GLU B 163       0.444 -40.031  -2.752  1.00 56.72           C  
ATOM   4919  CD  GLU B 163       0.392 -41.406  -3.408  1.00 56.72           C  
ATOM   4920  OE1 GLU B 163      -0.718 -41.875  -3.746  1.00 56.72           O  
ATOM   4921  OE2 GLU B 163       1.470 -42.000  -3.582  1.00 56.72           O  
ATOM   4922  N   ASN B 164       4.223 -38.031  -1.088  1.00 52.03           N  
ATOM   4923  CA  ASN B 164       5.227 -38.094  -0.033  1.00 52.03           C  
ATOM   4924  C   ASN B 164       5.336 -36.781   0.726  1.00 52.03           C  
ATOM   4925  CB  ASN B 164       6.586 -38.500  -0.612  1.00 52.03           C  
ATOM   4926  O   ASN B 164       6.293 -36.562   1.471  1.00 52.03           O  
ATOM   4927  CG  ASN B 164       6.656 -39.969  -0.996  1.00 52.03           C  
ATOM   4928  ND2 ASN B 164       7.688 -40.312  -1.749  1.00 52.03           N  
ATOM   4929  OD1 ASN B 164       5.793 -40.750  -0.618  1.00 52.03           O  
ATOM   4930  N   GLY B 165       4.320 -36.031   0.845  1.00 48.00           N  
ATOM   4931  CA  GLY B 165       4.176 -34.906   1.755  1.00 48.00           C  
ATOM   4932  C   GLY B 165       5.035 -33.719   1.372  1.00 48.00           C  
ATOM   4933  O   GLY B 165       5.172 -32.781   2.148  1.00 48.00           O  
ATOM   4934  N   SER B 166       6.133 -34.000   0.484  1.00 49.84           N  
ATOM   4935  CA  SER B 166       7.059 -32.875   0.426  1.00 49.84           C  
ATOM   4936  C   SER B 166       6.434 -31.688  -0.281  1.00 49.84           C  
ATOM   4937  CB  SER B 166       8.352 -33.281  -0.287  1.00 49.84           C
[truncated: 218,620 more chars]
