# Supplementary material for: Substrate recognition principles for the PP2A-B55 protein phosphatase
Source: Sci Adv. 2024 Oct 2;10(40):eadp5491. doi: 10.1126/sciadv.adp5491 (PMC11446282; doi:10.1126/sciadv.adp5491)
Supplement: Supplementary file 3 — Data S1 [file sciadv.adp5491_data_s1.zip › Dataset 1/b55_Q9H0K1-SIK2_HUMAN_relaxed_rank_001_v3_model_5_only_pep.pdb]

ATOM      1  N   MET A   1     -13.838 -18.492 -59.026  1.00 20.70           N  
ATOM      2  H   MET A   1     -13.178 -19.255 -59.077  1.00 20.70           H  
ATOM      3  H2  MET A   1     -14.422 -18.508 -59.850  1.00 20.70           H  
ATOM      4  H3  MET A   1     -13.323 -17.623 -58.996  1.00 20.70           H  
ATOM      5  CA  MET A   1     -14.660 -18.650 -57.808  1.00 20.70           C  
ATOM      6  HA  MET A   1     -15.354 -17.815 -57.706  1.00 20.70           H  
ATOM      7  C   MET A   1     -13.703 -18.629 -56.629  1.00 20.70           C  
ATOM      8  CB  MET A   1     -15.468 -19.957 -57.857  1.00 20.70           C  
ATOM      9  HB2 MET A   1     -14.796 -20.801 -58.009  1.00 20.70           H  
ATOM     10  HB3 MET A   1     -15.979 -20.092 -56.903  1.00 20.70           H  
ATOM     11  O   MET A   1     -13.017 -19.614 -56.401  1.00 20.70           O  
ATOM     12  CG  MET A   1     -16.519 -19.952 -58.974  1.00 20.70           C  
ATOM     13  HG2 MET A   1     -16.024 -19.804 -59.933  1.00 20.70           H  
ATOM     14  HG3 MET A   1     -17.220 -19.135 -58.810  1.00 20.70           H  
ATOM     15  SD  MET A   1     -17.443 -21.502 -59.058  1.00 20.70           S  
ATOM     16  CE  MET A   1     -18.311 -21.294 -60.637  1.00 20.70           C  
ATOM     17  HE1 MET A   1     -18.947 -20.410 -60.594  1.00 20.70           H  
ATOM     18  HE2 MET A   1     -18.932 -22.170 -60.824  1.00 20.70           H  
ATOM     19  HE3 MET A   1     -17.590 -21.189 -61.447  1.00 20.70           H  
ATOM     20  N   ALA A   2     -13.501 -17.460 -56.020  1.00 24.22           N  
ATOM     21  H   ALA A   2     -14.139 -16.688 -56.153  1.00 24.22           H  
ATOM     22  CA  ALA A   2     -12.412 -17.241 -55.069  1.00 24.22           C  
ATOM     23  HA  ALA A   2     -11.516 -17.757 -55.413  1.00 24.22           H  
ATOM     24  C   ALA A   2     -12.803 -17.815 -53.701  1.00 24.22           C  
ATOM     25  CB  ALA A   2     -12.106 -15.738 -55.030  1.00 24.22           C  
ATOM     26  HB1 ALA A   2     -12.982 -15.183 -54.695  1.00 24.22           H  
ATOM     27  HB2 ALA A   2     -11.292 -15.553 -54.329  1.00 24.22           H  
ATOM     28  HB3 ALA A   2     -11.806 -15.386 -56.017  1.00 24.22           H  
ATOM     29  O   ALA A   2     -13.737 -17.317 -53.079  1.00 24.22           O  
ATOM     30  N   GLY A   3     -12.146 -18.898 -53.274  1.00 24.56           N  
ATOM     31  H   GLY A   3     -11.406 -19.280 -53.845  1.00 24.56           H  
ATOM     32  CA  GLY A   3     -12.441 -19.567 -52.007  1.00 24.56           C  
ATOM     33  HA2 GLY A   3     -11.828 -20.464 -51.914  1.00 24.56           H  
ATOM     34  HA3 GLY A   3     -13.491 -19.859 -51.978  1.00 24.56           H  
ATOM     35  C   GLY A   3     -12.135 -18.653 -50.824  1.00 24.56           C  
ATOM     36  O   GLY A   3     -10.983 -18.539 -50.413  1.00 24.56           O  
ATOM     37  N   ALA A   4     -13.162 -17.988 -50.297  1.00 27.06           N  
ATOM     38  H   ALA A   4     -14.055 -18.055 -50.764  1.00 27.06           H  
ATOM     39  CA  ALA A   4     -13.089 -17.112 -49.134  1.00 27.06           C  
ATOM     40  HA  ALA A   4     -12.198 -16.489 -49.213  1.00 27.06           H  
ATOM     41  C   ALA A   4     -12.961 -17.948 -47.848  1.00 27.06           C  
ATOM     42  CB  ALA A   4     -14.321 -16.193 -49.147  1.00 27.06           C  
ATOM     43  HB1 ALA A   4     -14.339 -15.608 -50.067  1.00 27.06           H  
ATOM     44  HB2 ALA A   4     -14.277 -15.513 -48.296  1.00 27.06           H  
ATOM     45  HB3 ALA A   4     -15.233 -16.785 -49.076  1.00 27.06           H  
ATOM     46  O   ALA A   4     -13.897 -18.047 -47.062  1.00 27.06           O  
ATOM     47  N   GLY A   5     -11.827 -18.622 -47.655  1.00 29.83           N  
ATOM     48  H   GLY A   5     -11.115 -18.565 -48.368  1.00 29.83           H  
ATOM     49  CA  GLY A   5     -11.531 -19.357 -46.424  1.00 29.83           C  
ATOM     50  HA2 GLY A   5     -10.644 -19.974 -46.569  1.00 29.83           H  
ATOM     51  HA3 GLY A   5     -12.369 -20.003 -46.163  1.00 29.83           H  
ATOM     52  C   GLY A   5     -11.268 -18.392 -45.266  1.00 29.83           C  
ATOM     53  O   GLY A   5     -10.114 -18.152 -44.924  1.00 29.83           O  
ATOM     54  N   GLY A   6     -12.322 -17.789 -44.711  1.00 33.47           N  
ATOM     55  H   GLY A   6     -13.231 -17.982 -45.107  1.00 33.47           H  
ATOM     56  CA  GLY A   6     -12.250 -16.855 -43.586  1.00 33.47           C  
ATOM     57  HA2 GLY A   6     -11.489 -16.098 -43.777  1.00 33.47           H  
ATOM     58  HA3 GLY A   6     -13.212 -16.357 -43.462  1.00 33.47           H  
ATOM     59  C   GLY A   6     -11.915 -17.579 -42.286  1.00 33.47           C  
ATOM     60  O   GLY A   6     -12.814 -17.933 -41.533  1.00 33.47           O  
ATOM     61  N   GLY A   7     -10.633 -17.853 -42.038  1.00 38.38           N  
ATOM     62  H   GLY A   7      -9.947 -17.593 -42.732  1.00 38.38           H  
ATOM     63  CA  GLY A   7     -10.184 -18.364 -40.741  1.00 38.38           C  
ATOM     64  HA2 GLY A   7     -10.638 -19.339 -40.560  1.00 38.38           H  
ATOM     65  HA3 GLY A   7      -9.099 -18.468 -40.730  1.00 38.38           H  
ATOM     66  C   GLY A   7     -10.591 -17.399 -39.625  1.00 38.38           C  
ATOM     67  O   GLY A   7     -10.480 -16.188 -39.803  1.00 38.38           O  
ATOM     68  N   ASN A   8     -11.088 -17.936 -38.509  1.00 47.00           N  
ATOM     69  H   ASN A   8     -11.140 -18.943 -38.451  1.00 47.00           H  
ATOM     70  CA  ASN A   8     -11.608 -17.185 -37.362  1.00 47.00           C  
ATOM     71  HA  ASN A   8     -12.229 -16.377 -37.751  1.00 47.00           H  
ATOM     72  C   ASN A   8     -10.450 -16.513 -36.581  1.00 47.00           C  
ATOM     73  CB  ASN A   8     -12.495 -18.154 -36.524  1.00 47.00           C  
ATOM     74  HB2 ASN A   8     -11.985 -18.442 -35.605  1.00 47.00           H  
ATOM     75  HB3 ASN A   8     -12.670 -19.074 -37.081  1.00 47.00           H  
ATOM     76  O   ASN A   8     -10.167 -16.869 -35.442  1.00 47.00           O  
ATOM     77  CG  ASN A   8     -13.874 -17.625 -36.163  1.00 47.00           C  
ATOM     78  ND2 ASN A   8     -14.555 -18.280 -35.251  1.00 47.00           N  
ATOM     79 HD21 ASN A   8     -15.447 -17.877 -35.001  1.00 47.00           H  
ATOM     80 HD22 ASN A   8     -14.122 -19.026 -34.726  1.00 47.00           H  
ATOM     81  OD1 ASN A   8     -14.392 -16.674 -36.721  1.00 47.00           O  
ATOM     82  N   ASP A   9      -9.712 -15.598 -37.219  1.00 62.38           N  
ATOM     83  H   ASP A   9      -9.944 -15.390 -38.179  1.00 62.38           H  
ATOM     84  CA  ASP A   9      -8.618 -14.846 -36.596  1.00 62.38           C  
ATOM     85  HA  ASP A   9      -7.956 -15.539 -36.078  1.00 62.38           H  
ATOM     86  C   ASP A   9      -9.217 -13.890 -35.552  1.00 62.38           C  
ATOM     87  CB  ASP A   9      -7.780 -14.081 -37.649  1.00 62.38           C  
ATOM     88  HB2 ASP A   9      -7.254 -13.274 -37.138  1.00 62.38           H  
ATOM     89  HB3 ASP A   9      -8.452 -13.621 -38.374  1.00 62.38           H  
ATOM     90  O   ASP A   9      -9.753 -12.829 -35.885  1.00 62.38           O  
ATOM     91  CG  ASP A   9      -6.708 -14.905 -38.393  1.00 62.38           C  
ATOM     92  OD1 ASP A   9      -6.232 -15.946 -37.882  1.00 62.38           O  
ATOM     93  OD2 ASP A   9      -6.316 -14.486 -39.507  1.00 62.38           O  
ATOM     94  N   ILE A  10      -9.142 -14.285 -34.278  1.00 78.81           N  
ATOM     95  H   ILE A  10      -8.791 -15.214 -34.097  1.00 78.81           H  
ATOM     96  CA  ILE A  10      -9.596 -13.477 -33.144  1.00 78.81           C  
ATOM     97  HA  ILE A  10     -10.648 -13.236 -33.294  1.00 78.81           H  
ATOM     98  C   ILE A  10      -8.793 -12.172 -33.128  1.00 78.81           C  
ATOM     99  CB  ILE A  10      -9.470 -14.258 -31.812  1.00 78.81           C  
ATOM    100  HB  ILE A  10      -8.426 -14.536 -31.669  1.00 78.81           H  
ATOM    101  O   ILE A  10      -7.587 -12.158 -32.868  1.00 78.81           O  
ATOM    102  CG1 ILE A  10     -10.325 -15.549 -31.853  1.00 78.81           C  
ATOM    103 HG12 ILE A  10     -11.376 -15.286 -31.965  1.00 78.81           H  
ATOM    104 HG13 ILE A  10     -10.036 -16.147 -32.717  1.00 78.81           H  
ATOM    105  CG2 ILE A  10      -9.905 -13.372 -30.631  1.00 78.81           C  
ATOM    106 HG21 ILE A  10      -9.320 -12.454 -30.585  1.00 78.81           H  
ATOM    107 HG22 ILE A  10      -9.753 -13.890 -29.684  1.00 78.81           H  
ATOM    108 HG23 ILE A  10     -10.963 -13.125 -30.729  1.00 78.81           H  
ATOM    109  CD1 ILE A  10     -10.168 -16.450 -30.620  1.00 78.81           C  
ATOM    110 HD11 ILE A  10     -10.595 -15.973 -29.738  1.00 78.81           H  
ATOM    111 HD12 ILE A  10      -9.114 -16.666 -30.447  1.00 78.81           H  
ATOM    112 HD13 ILE A  10     -10.697 -17.388 -30.792  1.00 78.81           H  
ATOM    113  N   GLN A  11      -9.465 -11.057 -33.417  1.00 88.50           N  
ATOM    114  H   GLN A  11     -10.440 -11.140 -33.669  1.00 88.50           H  
ATOM    115  CA  GLN A  11      -8.868  -9.729 -33.327  1.00 88.50           C  
ATOM    116  HA  GLN A  11      -7.806  -9.797 -33.560  1.00 88.50           H  
ATOM    117  C   GLN A  11      -9.005  -9.204 -31.904  1.00 88.50           C  
ATOM    118  CB  GLN A  11      -9.505  -8.759 -34.329  1.00 88.50           C  
ATOM    119  HB2 GLN A  11     -10.589  -8.769 -34.220  1.00 88.50           H  
ATOM    120  HB3 GLN A  11      -9.143  -7.754 -34.112  1.00 88.50           H  
ATOM    121  O   GLN A  11     -10.100  -8.871 -31.460  1.00 88.50           O  
ATOM    122  CG  GLN A  11      -9.129  -9.113 -35.770  1.00 88.50           C  
ATOM    123  HG2 GLN A  11      -8.045  -9.207 -35.846  1.00 88.50           H  
ATOM    124  HG3 GLN A  11      -9.571 -10.075 -36.032  1.00 88.50           H  
ATOM    125  CD  GLN A  11      -9.588  -8.075 -36.790  1.00 88.50           C  
ATOM    126  NE2 GLN A  11      -9.312  -8.319 -38.052  1.00 88.50           N  
ATOM    127 HE21 GLN A  11      -8.901  -9.208 -38.298  1.00 88.50           H  
ATOM    128 HE22 GLN A  11      -9.674  -7.668 -38.735  1.00 88.50           H  
ATOM    129  OE1 GLN A  11     -10.171  -7.034 -36.503  1.00 88.50           O  
ATOM    130  N   TRP A  12      -7.882  -9.089 -31.206  1.00 91.56           N  
ATOM    131  H   TRP A  12      -7.024  -9.439 -31.606  1.00 91.56           H  
ATOM    132  CA  TRP A  12      -7.840  -8.555 -29.850  1.00 91.56           C  
ATOM    133  HA  TRP A  12      -8.711  -8.915 -29.302  1.00 91.56           H  
ATOM    134  C   TRP A  12      -7.882  -7.033 -29.841  1.00 91.56           C  
ATOM    135  CB  TRP A  12      -6.598  -9.087 -29.142  1.00 91.56           C  
ATOM    136  HB2 TRP A  12      -5.712  -8.883 -29.743  1.00 91.56           H  
ATOM    137  HB3 TRP A  12      -6.489  -8.572 -28.188  1.00 91.56           H  
ATOM    138  O   TRP A  12      -7.169  -6.376 -30.600  1.00 91.56           O  
ATOM    139  CG  TRP A  12      -6.703 -10.546 -28.867  1.00 91.56           C  
ATOM    140  CD1 TRP A  12      -6.260 -11.550 -29.659  1.00 91.56           C  
ATOM    141  HD1 TRP A  12      -5.740 -11.428 -30.597  1.00 91.56           H  
ATOM    142  CD2 TRP A  12      -7.408 -11.178 -27.760  1.00 91.56           C  
ATOM    143  CE2 TRP A  12      -7.353 -12.587 -27.951  1.00 91.56           C  
ATOM    144  CE3 TRP A  12      -8.118 -10.701 -26.638  1.00 91.56           C  
ATOM    145  HE3 TRP A  12      -8.208  -9.638 -26.472  1.00 91.56           H  
ATOM    146  NE1 TRP A  12      -6.631 -12.758 -29.110  1.00 91.56           N  
ATOM    147  HE1 TRP A  12      -6.397 -13.654 -29.512  1.00 91.56           H  
ATOM    148  CH2 TRP A  12      -8.650 -12.984 -25.952  1.00 91.56           C  
ATOM    149  HH2 TRP A  12      -9.137 -13.663 -25.268  1.00 91.56           H  
ATOM    150  CZ2 TRP A  12      -7.966 -13.481 -27.072  1.00 91.56           C  
ATOM    151  HZ2 TRP A  12      -7.932 -14.541 -27.276  1.00 91.56           H  
ATOM    152  CZ3 TRP A  12      -8.729 -11.596 -25.740  1.00 91.56           C  
ATOM    153  HZ3 TRP A  12      -9.281 -11.218 -24.893  1.00 91.56           H  
ATOM    154  N   CYS A  13      -8.691  -6.475 -28.949  1.00 90.19           N  
ATOM    155  H   CYS A  13      -9.267  -7.078 -28.379  1.00 90.19           H  
ATOM    156  CA  CYS A  13      -8.834  -5.046 -28.728  1.00 90.19           C  
ATOM    157  HA  CYS A  13      -8.179  -4.504 -29.409  1.00 90.19           H  
ATOM    158  C   CYS A  13      -8.448  -4.666 -27.300  1.00 90.19           C  
ATOM    159  CB  CYS A  13     -10.279  -4.627 -29.005  1.00 90.19           C  
ATOM    160  HB2 CYS A  13     -10.955  -5.206 -28.376  1.00 90.19           H  
ATOM    161  HB3 CYS A  13     -10.385  -3.571 -28.755  1.00 90.19           H  
ATOM    162  O   CYS A  13      -8.703  -5.407 -26.351  1.00 90.19           O  
ATOM    163  SG  CYS A  13     -10.695  -4.880 -30.747  1.00 90.19           S  
ATOM    164  HG  CYS A  13     -10.723  -6.214 -30.670  1.00 90.19           H  
ATOM    165  N   PHE A  14      -7.896  -3.465 -27.141  1.00 88.94           N  
ATOM    166  H   PHE A  14      -7.694  -2.910 -27.960  1.00 88.94           H  
ATOM    167  CA  PHE A  14      -7.756  -2.843 -25.828  1.00 88.94           C  
ATOM    168  HA  PHE A  14      -7.241  -3.518 -25.145  1.00 88.94           H  
ATOM    169  C   PHE A  14      -9.136  -2.558 -25.223  1.00 88.94           C  
ATOM    170  CB  PHE A  14      -6.906  -1.577 -25.960  1.00 88.94           C  
ATOM    171  HB2 PHE A  14      -7.369  -0.903 -26.681  1.00 88.94           H  
ATOM    172  HB3 PHE A  14      -5.922  -1.846 -26.345  1.00 88.94           H  
ATOM    173  O   PHE A  14      -9.943  -1.860 -25.843  1.00 88.94           O  
ATOM    174  CG  PHE A  14      -6.734  -0.853 -24.644  1.00 88.94           C  
ATOM    175  CD1 PHE A  14      -7.584   0.218 -24.320  1.00 88.94           C  
ATOM    176  HD1 PHE A  14      -8.347   0.529 -25.018  1.00 88.94           H  
ATOM    177  CD2 PHE A  14      -5.756  -1.272 -23.724  1.00 88.94           C  
ATOM    178  HD2 PHE A  14      -5.102  -2.098 -23.957  1.00 88.94           H  
ATOM    179  CE1 PHE A  14      -7.454   0.879 -23.089  1.00 88.94           C  
ATOM    180  HE1 PHE A  14      -8.111   1.700 -22.843  1.00 88.94           H  
ATOM    181  CE2 PHE A  14      -5.619  -0.603 -22.497  1.00 88.94           C  
ATOM    182  HE2 PHE A  14      -4.856  -0.904 -21.795  1.00 88.94           H  
ATOM    183  CZ  PHE A  14      -6.461   0.475 -22.184  1.00 88.94           C  
ATOM    184  HZ  PHE A  14      -6.342   0.998 -21.246  1.00 88.94           H  
ATOM    185  N   SER A  15      -9.399  -3.083 -24.023  1.00 86.75           N  
ATOM    186  H   SER A  15      -8.707  -3.665 -23.574  1.00 86.75           H  
ATOM    187  CA  SER A  15     -10.607  -2.761 -23.260  1.00 86.75           C  
ATOM    188  HA  SER A  15     -11.386  -2.407 -23.936  1.00 86.75           H  
ATOM    189  C   SER A  15     -10.311  -1.639 -22.271  1.00 86.75           C  
ATOM    190  CB  SER A  15     -11.160  -4.006 -22.555  1.00 86.75           C  
ATOM    191  HB2 SER A  15     -10.490  -4.325 -21.757  1.00 86.75           H  
ATOM    192  HB3 SER A  15     -11.254  -4.817 -23.277  1.00 86.75           H  
ATOM    193  O   SER A  15     -10.865  -0.551 -22.385  1.00 86.75           O  
ATOM    194  OG  SER A  15     -12.433  -3.745 -22.006  1.00 86.75           O  
ATOM    195  HG  SER A  15     -12.432  -2.976 -21.432  1.00 86.75           H  
ATOM    196  N   GLN A  16      -9.417  -1.898 -21.315  1.00 86.12           N  
ATOM    197  H   GLN A  16      -8.925  -2.780 -21.335  1.00 86.12           H  
ATOM    198  CA  GLN A  16      -9.138  -1.004 -20.192  1.00 86.12           C  
ATOM    199  HA  GLN A  16      -9.110   0.021 -20.560  1.00 86.12           H  
ATOM    200  C   GLN A  16      -7.772  -1.317 -19.569  1.00 86.12           C  
ATOM    201  CB  GLN A  16     -10.267  -1.107 -19.141  1.00 86.12           C  
ATOM    202  HB2 GLN A  16     -11.202  -0.774 -19.590  1.00 86.12           H  
ATOM    203  HB3 GLN A  16     -10.047  -0.450 -18.299  1.00 86.12           H  
ATOM    204  O   GLN A  16      -7.231  -2.413 -19.725  1.00 86.12           O  
ATOM    205  CG  GLN A  16     -10.444  -2.543 -18.635  1.00 86.12           C  
ATOM    206  HG2 GLN A  16      -9.555  -2.847 -18.083  1.00 86.12           H  
ATOM    207  HG3 GLN A  16     -10.568  -3.201 -19.495  1.00 86.12           H  
ATOM    208  CD  GLN A  16     -11.652  -2.767 -17.746  1.00 86.12           C  
ATOM    209  NE2 GLN A  16     -12.180  -3.966 -17.792  1.00 86.12           N  
ATOM    210 HE21 GLN A  16     -12.979  -4.185 -17.214  1.00 86.12           H  
ATOM    211 HE22 GLN A  16     -11.899  -4.630 -18.499  1.00 86.12           H  
ATOM    212  OE1 GLN A  16     -12.094  -1.918 -16.990  1.00 86.12           O  
ATOM    213  N   VAL A  17      -7.239  -0.352 -18.821  1.00 87.06           N  
ATOM    214  H   VAL A  17      -7.761   0.505 -18.702  1.00 87.06           H  
ATOM    215  CA  VAL A  17      -6.044  -0.505 -17.987  1.00 87.06           C  
ATOM    216  HA  VAL A  17      -5.810  -1.566 -17.910  1.00 87.06           H  
ATOM    217  C   VAL A  17      -6.356   0.008 -16.586  1.00 87.06           C  
ATOM    218  CB  VAL A  17      -4.817   0.185 -18.620  1.00 87.06           C  
ATOM    219  HB  VAL A  17      -4.694  -0.224 -19.623  1.00 87.06           H  
ATOM    220  O   VAL A  17      -6.954   1.074 -16.436  1.00 87.06           O  
ATOM    221  CG1 VAL A  17      -4.951   1.710 -18.753  1.00 87.06           C  
ATOM    222 HG11 VAL A  17      -4.924   2.179 -17.770  1.00 87.06           H  
ATOM    223 HG12 VAL A  17      -4.126   2.094 -19.353  1.00 87.06           H  
ATOM    224 HG13 VAL A  17      -5.892   1.971 -19.238  1.00 87.06           H  
ATOM    225  CG2 VAL A  17      -3.530  -0.125 -17.848  1.00 87.06           C  
ATOM    226 HG21 VAL A  17      -3.563   0.302 -16.846  1.00 87.06           H  
ATOM    227 HG22 VAL A  17      -3.401  -1.205 -17.771  1.00 87.06           H  
ATOM    228 HG23 VAL A  17      -2.673   0.286 -18.382  1.00 87.06           H  
ATOM    229  N   LYS A  18      -5.979  -0.753 -15.560  1.00 83.00           N  
ATOM    230  H   LYS A  18      -5.531  -1.635 -15.763  1.00 83.00           H  
ATOM    231  CA  LYS A  18      -6.096  -0.357 -14.151  1.00 83.00           C  
ATOM    232  HA  LYS A  18      -6.597   0.608 -14.079  1.00 83.00           H  
ATOM    233  C   LYS A  18      -4.693  -0.200 -13.568  1.00 83.00           C  
ATOM    234  CB  LYS A  18      -6.916  -1.394 -13.362  1.00 83.00           C  
ATOM    235  HB2 LYS A  18      -7.053  -1.030 -12.343  1.00 83.00           H  
ATOM    236  HB3 LYS A  18      -6.343  -2.319 -13.296  1.00 83.00           H  
ATOM    237  O   LYS A  18      -3.878  -1.100 -13.734  1.00 83.00           O  
ATOM    238  CG  LYS A  18      -8.293  -1.736 -13.953  1.00 83.00           C  
ATOM    239  HG2 LYS A  18      -8.734  -2.511 -13.326  1.00 83.00           H  
ATOM    240  HG3 LYS A  18      -8.169  -2.160 -14.949  1.00 83.00           H  
ATOM    241  CD  LYS A  18      -9.266  -0.546 -14.024  1.00 83.00           C  
ATOM    242  HD2 LYS A  18      -8.931   0.168 -14.777  1.00 83.00           H  
ATOM    243  HD3 LYS A  18      -9.333  -0.059 -13.051  1.00 83.00           H  
ATOM    244  CE  LYS A  18     -10.626  -1.123 -14.412  1.00 83.00           C  
ATOM    245  HE2 LYS A  18     -10.919  -1.823 -13.630  1.00 83.00           H  
ATOM    246  HE3 LYS A  18     -10.512  -1.711 -15.323  1.00 83.00           H  
ATOM    247  NZ  LYS A  18     -11.726  -0.140 -14.614  1.00 83.00           N  
ATOM    248  HZ1 LYS A  18     -11.859   0.494 -13.840  1.00 83.00           H  
ATOM    249  HZ2 LYS A  18     -11.640   0.356 -15.490  1.00 83.00           H  
ATOM    250  HZ3 LYS A  18     -12.579  -0.672 -14.708  1.00 83.00           H  
ATOM    251  N   GLY A  19      -4.418   0.924 -12.911  1.00 76.88           N  
ATOM    252  H   GLY A  19      -5.119   1.651 -12.884  1.00 76.88           H  
ATOM    253  CA  GLY A  19      -3.105   1.237 -12.333  1.00 76.88           C  
ATOM    254  HA2 GLY A  19      -2.332   0.600 -12.763  1.00 76.88           H  
ATOM    255  HA3 GLY A  19      -3.132   1.037 -11.262  1.00 76.88           H  
ATOM    256  C   GLY A  19      -2.688   2.694 -12.553  1.00 76.88           C  
ATOM    257  O   GLY A  19      -3.242   3.395 -13.409  1.00 76.88           O  
ATOM    258  N   ALA A  20      -1.721   3.162 -11.762  1.00 65.69           N  
ATOM    259  H   ALA A  20      -1.257   2.523 -11.131  1.00 65.69           H  
ATOM    260  CA  ALA A  20      -1.207   4.528 -11.842  1.00 65.69           C  
ATOM    261  HA  ALA A  20      -2.053   5.211 -11.774  1.00 65.69           H  
ATOM    262  C   ALA A  20      -0.498   4.787 -13.181  1.00 65.69           C  
ATOM    263  CB  ALA A  20      -0.291   4.802 -10.643  1.00 65.69           C  
ATOM    264  HB1 ALA A  20       0.051   5.836 -10.661  1.00 65.69           H  
ATOM    265  HB2 ALA A  20      -0.828   4.627  -9.711  1.00 65.69           H  
ATOM    266  HB3 ALA A  20       0.580   4.148 -10.682  1.00 65.69           H  
ATOM    267  O   ALA A  20       0.029   3.875 -13.815  1.00 65.69           O  
ATOM    268  N   VAL A  21      -0.540   6.038 -13.648  1.00 60.41           N  
ATOM    269  H   VAL A  21      -0.942   6.753 -13.058  1.00 60.41           H  
ATOM    270  CA  VAL A  21       0.170   6.464 -14.868  1.00 60.41           C  
ATOM    271  HA  VAL A  21       0.171   5.645 -15.587  1.00 60.41           H  
ATOM    272  C   VAL A  21       1.648   6.717 -14.597  1.00 60.41           C  
ATOM    273  CB  VAL A  21      -0.476   7.725 -15.493  1.00 60.41           C  
ATOM    274  HB  VAL A  21      -0.322   8.545 -14.791  1.00 60.41           H  
ATOM    275  O   VAL A  21       2.427   6.655 -15.541  1.00 60.41           O  
ATOM    276  CG1 VAL A  21       0.151   8.133 -16.837  1.00 60.41           C  
ATOM    277 HG11 VAL A  21       0.223   7.283 -17.515  1.00 60.41           H  
ATOM    278 HG12 VAL A  21       1.156   8.520 -16.665  1.00 60.41           H  
ATOM    279 HG13 VAL A  21      -0.426   8.936 -17.296  1.00 60.41           H  
ATOM    280  CG2 VAL A  21      -2.002   7.625 -15.721  1.00 60.41           C  
ATOM    281 HG21 VAL A  21      -2.253   7.363 -16.748  1.00 60.41           H  
ATOM    282 HG22 VAL A  21      -2.427   8.614 -15.547  1.00 60.41           H  
ATOM    283 HG23 VAL A  21      -2.480   6.941 -15.020  1.00 60.41           H  
ATOM    284  N   ASP A  22       2.009   6.990 -13.344  1.00 57.72           N  
ATOM    285  H   ASP A  22       1.325   6.994 -12.601  1.00 57.72           H  
ATOM    286  CA  ASP A  22       3.366   7.379 -12.987  1.00 57.72           C  
ATOM    287  HA  ASP A  22       3.647   8.216 -13.626  1.00 57.72           H  
ATOM    288  C   ASP A  22       4.377   6.267 -13.266  1.00 57.72           C  
ATOM    289  CB  ASP A  22       3.433   7.859 -11.527  1.00 57.72           C  
ATOM    290  HB2 ASP A  22       2.900   7.155 -10.887  1.00 57.72           H  
ATOM    291  HB3 ASP A  22       4.476   7.879 -11.212  1.00 57.72           H  
ATOM    292  O   ASP A  22       4.141   5.088 -12.989  1.00 57.72           O  
ATOM    293  CG  ASP A  22       2.867   9.273 -11.354  1.00 57.72           C  
ATOM    294  OD1 ASP A  22       3.045  10.096 -12.282  1.00 57.72           O  
ATOM    295  OD2 ASP A  22       2.203   9.513 -10.323  1.00 57.72           O  
ATOM    296  N   ASP A  23       5.513   6.692 -13.819  1.00 56.47           N  
ATOM    297  H   ASP A  23       5.592   7.670 -14.061  1.00 56.47           H  
ATOM    298  CA  ASP A  23       6.655   5.832 -14.119  1.00 56.47           C  
ATOM    299  HA  ASP A  23       6.297   4.922 -14.602  1.00 56.47           H  
ATOM    300  C   ASP A  23       7.399   5.400 -12.838  1.00 56.47           C  
ATOM    301  CB  ASP A  23       7.600   6.562 -15.093  1.00 56.47           C  
ATOM    302  HB2 ASP A  23       7.829   7.550 -14.693  1.00 56.47           H  
ATOM    303  HB3 ASP A  23       8.536   6.005 -15.146  1.00 56.47           H  
ATOM    304  O   ASP A  23       8.064   4.362 -12.842  1.00 56.47           O  
ATOM    305  CG  ASP A  23       7.065   6.696 -16.530  1.00 56.47           C  
ATOM    306  OD1 ASP A  23       6.428   5.740 -17.034  1.00 56.47           O  
ATOM    307  OD2 ASP A  23       7.361   7.736 -17.165  1.00 56.47           O  
ATOM    308  N   ASP A  24       7.253   6.141 -11.730  1.00 63.72           N  
ATOM    309  H   ASP A  24       6.672   6.966 -11.782  1.00 63.72           H  
ATOM    310  CA  ASP A  24       7.796   5.769 -10.416  1.00 63.72           C  
ATOM    311  HA  ASP A  24       8.756   5.278 -10.572  1.00 63.72           H  
ATOM    312  C   ASP A  24       6.904   4.715  -9.745  1.00 63.72           C  
ATOM    313  CB  ASP A  24       8.051   7.005  -9.529  1.00 63.72           C  
ATOM    314  HB2 ASP A  24       7.981   6.706  -8.483  1.00 63.72           H  
ATOM    315  HB3 ASP A  24       7.277   7.751  -9.711  1.00 63.72           H  
ATOM    316  O   ASP A  24       6.072   4.984  -8.876  1.00 63.72           O  
ATOM    317  CG  ASP A  24       9.442   7.635  -9.707  1.00 63.72           C  
ATOM    318  OD1 ASP A  24      10.354   6.963 -10.241  1.00 63.72           O  
ATOM    319  OD2 ASP A  24       9.606   8.791  -9.255  1.00 63.72           O  
ATOM    320  N   VAL A  25       7.081   3.473 -10.188  1.00 71.12           N  
ATOM    321  H   VAL A  25       7.714   3.359 -10.967  1.00 71.12           H  
ATOM    322  CA  VAL A  25       6.385   2.304  -9.652  1.00 71.12           C  
ATOM    323  HA  VAL A  25       5.353   2.590  -9.447  1.00 71.12           H  
ATOM    324  C   VAL A  25       7.029   1.861  -8.340  1.00 71.12           C  
ATOM    325  CB  VAL A  25       6.366   1.156 -10.677  1.00 71.12           C  
ATOM    326  HB  VAL A  25       7.383   0.830 -10.891  1.00 71.12           H  
ATOM    327  O   VAL A  25       8.161   1.375  -8.327  1.00 71.12           O  
ATOM    328  CG1 VAL A  25       5.583  -0.039 -10.119  1.00 71.12           C  
ATOM    329 HG11 VAL A  25       6.170  -0.530  -9.343  1.00 71.12           H  
ATOM    330 HG12 VAL A  25       5.377  -0.766 -10.904  1.00 71.12           H  
ATOM    331 HG13 VAL A  25       4.653   0.315  -9.675  1.00 71.12           H  
ATOM    332  CG2 VAL A  25       5.726   1.602 -11.999  1.00 71.12           C  
ATOM    333 HG21 VAL A  25       5.580   0.750 -12.663  1.00 71.12           H  
ATOM    334 HG22 VAL A  25       6.377   2.318 -12.501  1.00 71.12           H  
ATOM    335 HG23 VAL A  25       4.772   2.093 -11.810  1.00 71.12           H  
ATOM    336  N   ALA A  26       6.288   1.954  -7.235  1.00 74.44           N  
ATOM    337  H   ALA A  26       5.384   2.403  -7.283  1.00 74.44           H  
ATOM    338  CA  ALA A  26       6.694   1.336  -5.978  1.00 74.44           C  
ATOM    339  HA  ALA A  26       7.704   1.671  -5.742  1.00 74.44           H  
ATOM    340  C   ALA A  26       6.708  -0.196  -6.114  1.00 74.44           C  
ATOM    341  CB  ALA A  26       5.757   1.798  -4.857  1.00 74.44           C  
ATOM    342  HB1 ALA A  26       6.072   1.367  -3.907  1.00 74.44           H  
ATOM    343  HB2 ALA A  26       5.779   2.885  -4.780  1.00 74.44           H  
ATOM    344  HB3 ALA A  26       4.736   1.479  -5.069  1.00 74.44           H  
ATOM    345  O   ALA A  26       5.793  -0.785  -6.691  1.00 74.44           O  
ATOM    346  N   GLU A  27       7.720  -0.860  -5.546  1.00 82.69           N  
ATOM    347  H   GLU A  27       8.474  -0.338  -5.122  1.00 82.69           H  
ATOM    348  CA  GLU A  27       7.832  -2.323  -5.627  1.00 82.69           C  
ATOM    349  HA  GLU A  27       7.880  -2.595  -6.681  1.00 82.69           H  
ATOM    350  C   GLU A  27       6.599  -3.032  -5.047  1.00 82.69           C  
ATOM    351  CB  GLU A  27       9.134  -2.799  -4.955  1.00 82.69           C  
ATOM    352  HB2 GLU A  27       9.154  -2.479  -3.913  1.00 82.69           H  
ATOM    353  HB3 GLU A  27       9.975  -2.351  -5.484  1.00 82.69           H  
ATOM    354  O   GLU A  27       6.151  -4.023  -5.619  1.00 82.69           O  
ATOM    355  CG  GLU A  27       9.244  -4.332  -5.024  1.00 82.69           C  
ATOM    356  HG2 GLU A  27       8.958  -4.645  -6.028  1.00 82.69           H  
ATOM    357  HG3 GLU A  27       8.534  -4.772  -4.325  1.00 82.69           H  
ATOM    358  CD  GLU A  27      10.631  -4.915  -4.740  1.00 82.69           C  
ATOM    359  OE1 GLU A  27      10.796  -6.094  -5.157  1.00 82.69           O  
ATOM    360  OE2 GLU A  27      11.503  -4.203  -4.202  1.00 82.69           O  
ATOM    361  N   ALA A  28       6.013  -2.485  -3.979  1.00 83.75           N  
ATOM    362  H   ALA A  28       6.435  -1.660  -3.577  1.00 83.75           H  
ATOM    363  CA  ALA A  28       4.801  -2.998  -3.347  1.00 83.75           C  
ATOM    364  HA  ALA A  28       4.984  -4.019  -3.010  1.00 83.75           H  
ATOM    365  C   ALA A  28       3.583  -3.032  -4.292  1.00 83.75           C  
ATOM    366  CB  ALA A  28       4.524  -2.124  -2.118  1.00 83.75           C  
ATOM    367  HB1 ALA A  28       3.624  -2.474  -1.612  1.00 83.75           H  
ATOM    368  HB2 ALA A  28       4.371  -1.087  -2.419  1.00 83.75           H  
ATOM    369  HB3 ALA A  28       5.359  -2.184  -1.421  1.00 83.75           H  
ATOM    370  O   ALA A  28       2.751  -3.926  -4.188  1.00 83.75           O  
ATOM    371  N   ASP A  29       3.492  -2.112  -5.256  1.00 86.12           N  
ATOM    372  H   ASP A  29       4.236  -1.439  -5.370  1.00 86.12           H  
ATOM    373  CA  ASP A  29       2.368  -2.056  -6.198  1.00 86.12           C  
ATOM    374  HA  ASP A  29       1.461  -2.365  -5.678  1.00 86.12           H  
ATOM    375  C   ASP A  29       2.522  -3.019  -7.384  1.00 86.12           C  
ATOM    376  CB  ASP A  29       2.164  -0.613  -6.682  1.00 86.12           C  
ATOM    377  HB2 ASP A  29       3.118  -0.194  -7.002  1.00 86.12           H  
ATOM    378  HB3 ASP A  29       1.502  -0.617  -7.548  1.00 86.12           H  
ATOM    379  O   ASP A  29       1.622  -3.119  -8.220  1.00 86.12           O  
ATOM    380  CG  ASP A  29       1.512   0.284  -5.630  1.00 86.12           C  
ATOM    381  OD1 ASP A  29       0.428  -0.102  -5.118  1.00 86.12           O  
ATOM    382  OD2 ASP A  29       2.039   1.397  -5.425  1.00 86.12           O  
ATOM    383  N   ILE A  30       3.648  -3.735  -7.494  1.00 90.12           N  
ATOM    384  H   ILE A  30       4.343  -3.648  -6.767  1.00 90.12           H  
ATOM    385  CA  ILE A  30       3.849  -4.713  -8.564  1.00 90.12           C  
ATOM    386  HA  ILE A  30       3.584  -4.227  -9.504  1.00 90.12           H  
ATOM    387  C   ILE A  30       2.900  -5.895  -8.359  1.00 90.12           C  
ATOM    388  CB  ILE A  30       5.321  -5.162  -8.666  1.00 90.12           C  
ATOM    389  HB  ILE A  30       5.624  -5.552  -7.695  1.00 90.12           H  
ATOM    390  O   ILE A  30       2.984  -6.610  -7.359  1.00 90.12           O  
ATOM    391  CG1 ILE A  30       6.219  -3.956  -9.024  1.00 90.12           C  
ATOM    392 HG12 ILE A  30       6.067  -3.166  -8.289  1.00 90.12           H  
ATOM    393 HG13 ILE A  30       5.929  -3.561  -9.998  1.00 90.12           H  
ATOM    394  CG2 ILE A  30       5.479  -6.296  -9.703  1.00 90.12           C  
ATOM    395 HG21 ILE A  30       5.104  -5.971 -10.674  1.00 90.12           H  
ATOM    396 HG22 ILE A  30       6.522  -6.599  -9.794  1.00 90.12           H  
ATOM    397 HG23 ILE A  30       4.914  -7.174  -9.392  1.00 90.12           H  
ATOM    398  CD1 ILE A  30       7.720  -4.274  -9.043  1.00 90.12           C  
ATOM    399 HD11 ILE A  30       8.000  -4.791  -8.125  1.00 90.12           H  
ATOM    400 HD12 ILE A  30       7.970  -4.891  -9.906  1.00 90.12           H  
ATOM    401 HD13 ILE A  30       8.281  -3.342  -9.112  1.00 90.12           H  
ATOM    402  N   ILE A  31       2.048  -6.143  -9.352  1.00 93.69           N  
ATOM    403  H   ILE A  31       2.077  -5.530 -10.155  1.00 93.69           H  
ATOM    404  CA  ILE A  31       1.124  -7.273  -9.388  1.00 93.69           C  
ATOM    405  HA  ILE A  31       0.558  -7.282  -8.457  1.00 93.69           H  
ATOM    406  C   ILE A  31       1.930  -8.569  -9.488  1.00 93.69           C  
ATOM    407  CB  ILE A  31       0.125  -7.131 -10.555  1.00 93.69           C  
ATOM    408  HB  ILE A  31       0.701  -7.067 -11.479  1.00 93.69           H  
ATOM    409  O   ILE A  31       2.707  -8.772 -10.423  1.00 93.69           O  
ATOM    410  CG1 ILE A  31      -0.711  -5.837 -10.425  1.00 93.69           C  
ATOM    411 HG12 ILE A  31      -0.045  -4.985 -10.287  1.00 93.69           H  
ATOM    412 HG13 ILE A  31      -1.353  -5.904  -9.547  1.00 93.69           H  
ATOM    413  CG2 ILE A  31      -0.792  -8.369 -10.622  1.00 93.69           C  
ATOM    414 HG21 ILE A  31      -1.312  -8.497  -9.672  1.00 93.69           H  
ATOM    415 HG22 ILE A  31      -1.530  -8.259 -11.416  1.00 93.69           H  
ATOM    416 HG23 ILE A  31      -0.212  -9.267 -10.835  1.00 93.69           H  
ATOM    417  CD1 ILE A  31      -1.570  -5.533 -11.658  1.00 93.69           C  
ATOM    418 HD11 ILE A  31      -0.956  -5.575 -12.558  1.00 93.69           H  
ATOM    419 HD12 ILE A  31      -1.990  -4.532 -11.563  1.00 93.69           H  
ATOM    420 HD13 ILE A  31      -2.390  -6.247 -11.738  1.00 93.69           H  
ATOM    421  N   SER A  32       1.712  -9.457  -8.526  1.00 96.00           N  
ATOM    422  H   SER A  32       1.058  -9.213  -7.797  1.00 96.00           H  
ATOM    423  CA  SER A  32       2.424 -10.724  -8.357  1.00 96.00           C  
ATOM    424  HA  SER A  32       3.261 -10.771  -9.054  1.00 96.00           H  
ATOM    425  C   SER A  32       1.553 -11.952  -8.627  1.00 96.00           C  
ATOM    426  CB  SER A  32       2.983 -10.776  -6.938  1.00 96.00           C  
ATOM    427  HB2 SER A  32       3.704  -9.969  -6.806  1.00 96.00           H  
ATOM    428  HB3 SER A  32       3.482 -11.731  -6.771  1.00 96.00           H  
ATOM    429  O   SER A  32       2.056 -13.071  -8.610  1.00 96.00           O  
ATOM    430  OG  SER A  32       1.936 -10.613  -6.008  1.00 96.00           O  
ATOM    431  HG  SER A  32       1.922 -11.387  -5.440  1.00 96.00           H  
ATOM    432  N   THR A  33       0.247 -11.773  -8.848  1.00 97.06           N  
ATOM    433  H   THR A  33      -0.123 -10.840  -8.742  1.00 97.06           H  
ATOM    434  CA  THR A  33      -0.673 -12.844  -9.256  1.00 97.06           C  
ATOM    435  HA  THR A  33      -0.200 -13.415 -10.055  1.00 97.06           H  
ATOM    436  C   THR A  33      -1.983 -12.259  -9.788  1.00 97.06           C  
ATOM    437  CB  THR A  33      -0.935 -13.817  -8.087  1.00 97.06           C  
ATOM    438  HB  THR A  33       0.015 -14.249  -7.773  1.00 97.06           H  
ATOM    439  O   THR A  33      -2.414 -11.189  -9.355  1.00 97.06           O  
ATOM    440  CG2 THR A  33      -1.576 -13.164  -6.864  1.00 97.06           C  
ATOM    441 HG21 THR A  33      -1.697 -13.917  -6.086  1.00 97.06           H  
ATOM    442 HG22 THR A  33      -2.546 -12.735  -7.114  1.00 97.06           H  
ATOM    443 HG23 THR A  33      -0.919 -12.383  -6.482  1.00 97.06           H  
ATOM    444  OG1 THR A  33      -1.772 -14.888  -8.477  1.00 97.06           O  
ATOM    445  HG1 THR A  33      -2.641 -14.531  -8.675  1.00 97.06           H  
ATOM    446  N   VAL A  34      -2.648 -12.974 -10.699  1.00 97.69           N  
ATOM    447  H   VAL A  34      -2.252 -13.851 -11.005  1.00 97.69           H  
ATOM    448  CA  VAL A  34      -3.936 -12.587 -11.304  1.00 97.69           C  
ATOM    449  HA  VAL A  34      -4.455 -11.888 -10.649  1.00 97.69           H  
ATOM    450  C   VAL A  34      -4.808 -13.826 -11.484  1.00 97.69           C  
ATOM    451  CB  VAL A  34      -3.725 -11.913 -12.677  1.00 97.69           C  
ATOM    452  HB  VAL A  34      -3.269 -12.629 -13.360  1.00 97.69           H  
ATOM    453  O   VAL A  34      -4.308 -14.864 -11.912  1.00 97.69           O  
ATOM    454  CG1 VAL A  34      -5.048 -11.445 -13.295  1.00 97.69           C  
ATOM    455 HG11 VAL A  34      -5.686 -12.303 -13.509  1.00 97.69           H  
ATOM    456 HG12 VAL A  34      -5.568 -10.772 -12.613  1.00 97.69           H  
ATOM    457 HG13 VAL A  34      -4.856 -10.931 -14.237  1.00 97.69           H  
ATOM    458  CG2 VAL A  34      -2.800 -10.694 -12.596  1.00 97.69           C  
ATOM    459 HG21 VAL A  34      -1.786 -11.011 -12.351  1.00 97.69           H  
ATOM    460 HG22 VAL A  34      -2.776 -10.189 -13.561  1.00 97.69           H  
ATOM    461 HG23 VAL A  34      -3.149 -10.002 -11.830  1.00 97.69           H  
ATOM    462  N   GLU A  35      -6.104 -13.735 -11.187  1.00 97.31           N  
ATOM    463  H   GLU A  35      -6.461 -12.885 -10.774  1.00 97.31           H  
ATOM    464  CA  GLU A  35      -7.022 -14.861 -11.363  1.00 97.31           C  
ATOM    465  HA  GLU A  35      -6.726 -15.409 -12.257  1.00 97.31           H  
ATOM    466  C   GLU A  35      -8.494 -14.443 -11.517  1.00 97.31           C  
ATOM    467  CB  GLU A  35      -6.881 -15.796 -10.160  1.00 97.31           C  
ATOM    468  HB2 GLU A  35      -7.394 -15.346  -9.310  1.00 97.31           H  
ATOM    469  HB3 GLU A  35      -5.830 -15.930  -9.902  1.00 97.31           H  
ATOM    470  O   GLU A  35      -9.037 -13.696 -10.697  1.00 97.31           O  
ATOM    471  CG  GLU A  35      -7.465 -17.170 -10.493  1.00 97.31           C  
ATOM    472  HG2 GLU A  35      -8.472 -17.055 -10.893  1.00 97.31           H  
ATOM    473  HG3 GLU A  35      -6.847 -17.636 -11.261  1.00 97.31           H  
ATOM    474  CD  GLU A  35      -7.539 -18.066  -9.270  1.00 97.31           C  
ATOM    475  OE1 GLU A  35      -7.433 -19.301  -9.438  1.00 97.31           O  
ATOM    476  OE2 GLU A  35      -7.704 -17.527  -8.160  1.00 97.31           O  
ATOM    477  N   PHE A  36      -9.168 -14.991 -12.531  1.00 97.56           N  
ATOM    478  H   PHE A  36      -8.690 -15.650 -13.130  1.00 97.56           H  
ATOM    479  CA  PHE A  36     -10.626 -14.928 -12.654  1.00 97.56           C  
ATOM    480  HA  PHE A  36     -10.966 -13.938 -12.351  1.00 97.56           H  
ATOM    481  C   PHE A  36     -11.307 -15.955 -11.746  1.00 97.56           C  
ATOM    482  CB  PHE A  36     -11.056 -15.152 -14.109  1.00 97.56           C  
ATOM    483  HB2 PHE A  36     -12.131 -15.335 -14.129  1.00 97.56           H  
ATOM    484  HB3 PHE A  36     -10.572 -16.047 -14.499  1.00 97.56           H  
ATOM    485  O   PHE A  36     -10.813 -17.066 -11.557  1.00 97.56           O  
ATOM    486  CG  PHE A  36     -10.776 -13.974 -15.015  1.00 97.56           C  
ATOM    487  CD1 PHE A  36     -11.635 -12.860 -14.997  1.00 97.56           C  
ATOM    488  HD1 PHE A  36     -12.492 -12.840 -14.339  1.00 97.56           H  
ATOM    489  CD2 PHE A  36      -9.666 -13.987 -15.878  1.00 97.56           C  
ATOM    490  HD2 PHE A  36      -9.024 -14.855 -15.914  1.00 97.56           H  
ATOM    491  CE1 PHE A  36     -11.378 -11.765 -15.836  1.00 97.56           C  
ATOM    492  HE1 PHE A  36     -12.040 -10.911 -15.815  1.00 97.56           H  
ATOM    493  CE2 PHE A  36      -9.406 -12.885 -16.714  1.00 97.56           C  
ATOM    494  HE2 PHE A  36      -8.559 -12.899 -17.383  1.00 97.56           H  
ATOM    495  CZ  PHE A  36     -10.266 -11.773 -16.694  1.00 97.56           C  
ATOM    496  HZ  PHE A  36     -10.078 -10.929 -17.341  1.00 97.56           H  
ATOM    497  N   ASN A  37     -12.484 -15.622 -11.227  1.00 96.25           N  
ATOM    498  H   ASN A  37     -12.865 -14.710 -11.434  1.00 96.25           H  
ATOM    499  CA  ASN A  37     -13.335 -16.611 -10.583  1.00 96.25           C  
ATOM    500  HA  ASN A  37     -12.699 -17.233  -9.954  1.00 96.25           H  
ATOM    501  C   ASN A  37     -13.981 -17.549 -11.626  1.00 96.25           C  
ATOM    502  CB  ASN A  37     -14.344 -15.902  -9.660  1.00 96.25           C  
ATOM    503  HB2 ASN A  37     -13.831 -15.125  -9.093  1.00 96.25           H  
ATOM    504  HB3 ASN A  37     -14.734 -16.626  -8.945  1.00 96.25           H  
ATOM    505  O   ASN A  37     -13.916 -17.328 -12.833  1.00 96.25           O  
ATOM    506  CG  ASN A  37     -15.510 -15.271 -10.397  1.00 96.25           C  
ATOM    507  ND2 ASN A  37     -16.640 -15.125  -9.752  1.00 96.25           N  
ATOM    508 HD21 ASN A  37     -17.413 -14.775 -10.300  1.00 96.25           H  
ATOM    509 HD22 ASN A  37     -16.720 -15.339  -8.768  1.00 96.25           H  
ATOM    510  OD1 ASN A  37     -15.453 -14.951 -11.565  1.00 96.25           O  
ATOM    511  N   HIS A  38     -14.657 -18.596 -11.155  1.00 93.25           N  
ATOM    512  H   HIS A  38     -14.606 -18.780 -10.163  1.00 93.25           H  
ATOM    513  CA  HIS A  38     -15.265 -19.627 -12.006  1.00 93.25           C  
ATOM    514  HA  HIS A  38     -14.481 -20.114 -12.586  1.00 93.25           H  
ATOM    515  C   HIS A  38     -16.316 -19.099 -13.002  1.00 93.25           C  
ATOM    516  CB  HIS A  38     -15.932 -20.665 -11.095  1.00 93.25           C  
ATOM    517  HB2 HIS A  38     -16.707 -20.180 -10.501  1.00 93.25           H  
ATOM    518  HB3 HIS A  38     -16.417 -21.414 -11.720  1.00 93.25           H  
ATOM    519  O   HIS A  38     -16.502 -19.682 -14.071  1.00 93.25           O  
ATOM    520  CG  HIS A  38     -14.982 -21.376 -10.167  1.00 93.25           C  
ATOM    521  CD2 HIS A  38     -14.396 -22.590 -10.402  1.00 93.25           C  
ATOM    522  HD2 HIS A  38     -14.514 -23.194 -11.291  1.00 93.25           H  
ATOM    523  ND1 HIS A  38     -14.575 -20.963  -8.913  1.00 93.25           N  
ATOM    524  HD1 HIS A  38     -14.848 -20.130  -8.413  1.00 93.25           H  
ATOM    525  CE1 HIS A  38     -13.756 -21.908  -8.421  1.00 93.25           C  
ATOM    526  HE1 HIS A  38     -13.288 -21.886  -7.449  1.00 93.25           H  
ATOM    527  NE2 HIS A  38     -13.641 -22.928  -9.280  1.00 93.25           N  
ATOM    528  N   SER A  39     -17.048 -18.031 -12.657  1.00 93.06           N  
ATOM    529  H   SER A  39     -16.842 -17.548 -11.795  1.00 93.06           H  
ATOM    530  CA  SER A  39     -17.989 -17.392 -13.588  1.00 93.06           C  
ATOM    531  HA  SER A  39     -18.466 -18.169 -14.186  1.00 93.06           H  
ATOM    532  C   SER A  39     -17.287 -16.456 -14.565  1.00 93.06           C  
ATOM    533  CB  SER A  39     -19.102 -16.635 -12.847  1.00 93.06           C  
ATOM    534  HB2 SER A  39     -19.789 -16.216 -13.582  1.00 93.06           H  
ATOM    535  HB3 SER A  39     -19.652 -17.329 -12.212  1.00 93.06           H  
ATOM    536  O   SER A  39     -17.791 -16.278 -15.673  1.00 93.06           O  
ATOM    537  OG  SER A  39     -18.602 -15.588 -12.045  1.00 93.06           O  
ATOM    538  HG  SER A  39     -19.319 -14.972 -11.880  1.00 93.06           H  
ATOM    539  N   GLY A  40     -16.143 -15.913 -14.147  1.00 94.88           N  
ATOM    540  H   GLY A  40     -15.815 -16.148 -13.221  1.00 94.88           H  
ATOM    541  CA  GLY A  40     -15.389 -14.855 -14.791  1.00 94.88           C  
ATOM    542  HA2 GLY A  40     -14.341 -14.953 -14.511  1.00 94.88           H  
ATOM    543  HA3 GLY A  40     -15.471 -15.007 -15.867  1.00 94.88           H  
ATOM    544  C   GLY A  40     -15.843 -13.440 -14.409  1.00 94.88           C  
ATOM    545  O   GLY A  40     -15.088 -12.501 -14.603  1.00 94.88           O  
ATOM    546  N   GLU A  41     -16.997 -13.288 -13.752  1.00 93.62           N  
ATOM    547  H   GLU A  41     -17.569 -14.110 -13.623  1.00 93.62           H  
ATOM    548  CA  GLU A  41     -17.525 -11.998 -13.272  1.00 93.62           C  
ATOM    549  HA  GLU A  41     -17.702 -11.338 -14.122  1.00 93.62           H  
ATOM    550  C   GLU A  41     -16.595 -11.264 -12.294  1.00 93.62           C  
ATOM    551  CB  GLU A  41     -18.844 -12.235 -12.524  1.00 93.62           C  
ATOM    552  HB2 GLU A  41     -19.168 -11.296 -12.075  1.00 93.62           H  
ATOM    553  HB3 GLU A  41     -18.653 -12.945 -11.720  1.00 93.62           H  
ATOM    554  O   GLU A  41     -16.677 -10.041 -12.181  1.00 93.62           O  
ATOM    555  CG  GLU A  41     -19.985 -12.757 -13.410  1.00 93.62           C  
ATOM    556  HG2 GLU A  41     -19.650 -13.655 -13.930  1.00 93.62           H  
ATOM    557  HG3 GLU A  41     -20.227 -12.002 -14.158  1.00 93.62           H  
ATOM    558  CD  GLU A  41     -21.243 -13.112 -12.602  1.00 93.62           C  
ATOM    559  OE1 GLU A  41     -22.179 -13.673 -13.215  1.00 93.62           O  
ATOM    560  OE2 GLU A  41     -21.227 -12.954 -11.359  1.00 93.62           O  
ATOM    561  N   LEU A  42     -15.741 -11.991 -11.564  1.00 95.50           N  
ATOM    562  H   LEU A  42     -15.668 -12.976 -11.778  1.00 95.50           H  
ATOM    563  CA  LEU A  42     -14.757 -11.414 -10.650  1.00 95.50           C  
ATOM    564  HA  LEU A  42     -14.872 -10.330 -10.663  1.00 95.50           H  
ATOM    565  C   LEU A  42     -13.340 -11.719 -11.122  1.00 95.50           C  
ATOM    566  CB  LEU A  42     -14.960 -11.887  -9.199  1.00 95.50           C  
ATOM    567  HB2 LEU A  42     -14.198 -11.416  -8.579  1.00 95.50           H  
ATOM    568  HB3 LEU A  42     -14.791 -12.963  -9.159  1.00 95.50           H  
ATOM    569  O   LEU A  42     -13.008 -12.854 -11.460  1.00 95.50           O  
ATOM    570  CG  LEU A  42     -16.338 -11.575  -8.596  1.00 95.50           C  
ATOM    571  HG  LEU A  42     -17.123 -11.998  -9.223  1.00 95.50           H  
ATOM    572  CD1 LEU A  42     -16.446 -12.206  -7.210  1.00 95.50           C  
ATOM    573 HD11 LEU A  42     -16.295 -13.283  -7.281  1.00 95.50           H  
ATOM    574 HD12 LEU A  42     -17.445 -12.002  -6.824  1.00 95.50           H  
ATOM    575 HD13 LEU A  42     -15.698 -11.774  -6.545  1.00 95.50           H  
ATOM    576  CD2 LEU A  42     -16.573 -10.075  -8.436  1.00 95.50           C  
ATOM    577 HD21 LEU A  42     -16.603  -9.616  -9.425  1.00 95.50           H  
ATOM    578 HD22 LEU A  42     -17.531  -9.889  -7.950  1.00 95.50           H  
ATOM    579 HD23 LEU A  42     -15.773  -9.617  -7.855  1.00 95.50           H  
ATOM    580  N   LEU A  43     -12.482 -10.710 -11.048  1.00 96.12           N  
ATOM    581  H   LEU A  43     -12.850  -9.815 -10.757  1.00 96.12           H  
ATOM    582  CA  LEU A  43     -11.057 -10.787 -11.334  1.00 96.12           C  
ATOM    583  HA  LEU A  43     -10.767 -11.815 -11.551  1.00 96.12           H  
ATOM    584  C   LEU A  43     -10.299 -10.308 -10.102  1.00 96.12           C  
ATOM    585  CB  LEU A  43     -10.784  -9.917 -12.569  1.00 96.12           C  
ATOM    586  HB2 LEU A  43     -11.331 -10.340 -13.412  1.00 96.12           H  
ATOM    587  HB3 LEU A  43     -11.188  -8.921 -12.387  1.00 96.12           H  
ATOM    588  O   LEU A  43     -10.437  -9.156  -9.712  1.00 96.12           O  
ATOM    589  CG  LEU A  43      -9.303  -9.772 -12.953  1.00 96.12           C  
ATOM    590  HG  LEU A  43      -8.752  -9.298 -12.141  1.00 96.12           H  
ATOM    591  CD1 LEU A  43      -8.653 -11.116 -13.271  1.00 96.12           C  
ATOM    592 HD11 LEU A  43      -8.498 -11.676 -12.349  1.00 96.12           H  
ATOM    593 HD12 LEU A  43      -7.687 -10.953 -13.750  1.00 96.12           H  
ATOM    594 HD13 LEU A  43      -9.287 -11.691 -13.946  1.00 96.12           H  
ATOM    595  CD2 LEU A  43      -9.211  -8.869 -14.181  1.00 96.12           C  
ATOM    596 HD21 LEU A  43      -9.597  -7.880 -13.933  1.00 96.12           H  
ATOM    597 HD22 LEU A  43      -8.173  -8.779 -14.502  1.00 96.12           H  
ATOM    598 HD23 LEU A  43      -9.800  -9.289 -14.996  1.00 96.12           H  
ATOM    599  N   ALA A  44      -9.508 -11.171  -9.478  1.00 97.12           N  
ATOM    600  H   ALA A  44      -9.373 -12.086  -9.883  1.00 97.12           H  
ATOM    601  CA  ALA A  44      -8.648 -10.784  -8.369  1.00 97.12           C  
ATOM    602  HA  ALA A  44      -8.965  -9.816  -7.981  1.00 97.12           H  
ATOM    603  C   ALA A  44      -7.202 -10.624  -8.835  1.00 97.12           C  
ATOM    604  CB  ALA A  44      -8.793 -11.781  -7.217  1.00 97.12           C  
ATOM    605  HB1 ALA A  44      -9.777 -11.677  -6.759  1.00 97.12           H  
ATOM    606  HB2 ALA A  44      -8.665 -12.799  -7.582  1.00 97.12           H  
ATOM    607  HB3 ALA A  44      -8.051 -11.561  -6.450  1.00 97.12           H  
ATOM    608  O   ALA A  44      -6.712 -11.370  -9.684  1.00 97.12           O  
ATOM    609  N   THR A  45      -6.507  -9.672  -8.230  1.00 96.19           N  
ATOM    610  H   THR A  45      -6.999  -9.028  -7.627  1.00 96.19           H  
ATOM    611  CA  THR A  45      -5.062  -9.499  -8.339  1.00 96.19           C  
ATOM    612  HA  THR A  45      -4.633 -10.365  -8.842  1.00 96.19           H  
ATOM    613  C   THR A  45      -4.461  -9.418  -6.950  1.00 96.19           C  
ATOM    614  CB  THR A  45      -4.683  -8.250  -9.143  1.00 96.19           C  
ATOM    615  HB  THR A  45      -3.596  -8.183  -9.191  1.00 96.19           H  
ATOM    616  O   THR A  45      -5.047  -8.795  -6.067  1.00 96.19           O  
ATOM    617  CG2 THR A  45      -5.240  -8.305 -10.560  1.00 96.19           C  
ATOM    618 HG21 THR A  45      -4.734  -7.550 -11.160  1.00 96.19           H  
ATOM    619 HG22 THR A  45      -5.059  -9.292 -10.987  1.00 96.19           H  
ATOM    620 HG23 THR A  45      -6.314  -8.117 -10.554  1.00 96.19           H  
ATOM    621  OG1 THR A  45      -5.196  -7.077  -8.559  1.00 96.19           O  
ATOM    622  HG1 THR A  45      -4.981  -7.092  -7.623  1.00 96.19           H  
ATOM    623  N   GLY A  46      -3.293 -10.022  -6.769  1.00 95.44           N  
ATOM    624  H   GLY A  46      -2.851 -10.440  -7.575  1.00 95.44           H  
ATOM    625  CA  GLY A  46      -2.446  -9.810  -5.601  1.00 95.44           C  
ATOM    626  HA2 GLY A  46      -2.158 -10.766  -5.165  1.00 95.44           H  
ATOM    627  HA3 GLY A  46      -2.977  -9.231  -4.845  1.00 95.44           H  
ATOM    628  C   GLY A  46      -1.185  -9.057  -5.999  1.00 95.44           C  
ATOM    629  O   GLY A  46      -0.748  -9.168  -7.147  1.00 95.44           O  
ATOM    630  N   ASP A  47      -0.612  -8.305  -5.069  1.00 93.44           N  
ATOM    631  H   ASP A  47      -1.058  -8.188  -4.171  1.00 93.44           H  
ATOM    632  CA  ASP A  47       0.628  -7.565  -5.286  1.00 93.44           C  
ATOM    633  HA  ASP A  47       1.042  -7.853  -6.252  1.00 93.44           H  
ATOM    634  C   ASP A  47       1.732  -7.925  -4.279  1.00 93.44           C  
ATOM    635  CB  ASP A  47       0.325  -6.058  -5.394  1.00 93.44           C  
ATOM    636  HB2 ASP A  47       1.246  -5.521  -5.621  1.00 93.44           H  
ATOM    637  HB3 ASP A  47      -0.342  -5.911  -6.243  1.00 93.44           H  
ATOM    638  O   ASP A  47       1.552  -8.696  -3.325  1.00 93.44           O  
ATOM    639  CG  ASP A  47      -0.315  -5.431  -4.154  1.00 93.44           C  
ATOM    640  OD1 ASP A  47      -0.002  -5.882  -3.029  1.00 93.44           O  
ATOM    641  OD2 ASP A  47      -1.135  -4.497  -4.353  1.00 93.44           O  
ATOM    642  N   LYS A  48       2.928  -7.392  -4.542  1.00 91.69           N  
ATOM    643  H   LYS A  48       3.004  -6.805  -5.360  1.00 91.69           H  
ATOM    644  CA  LYS A  48       4.092  -7.539  -3.665  1.00 91.69           C  
ATOM    645  HA  LYS A  48       4.248  -8.595  -3.443  1.00 91.69           H  
ATOM    646  C   LYS A  48       3.915  -6.861  -2.308  1.00 91.69           C  
ATOM    647  CB  LYS A  48       5.332  -6.974  -4.350  1.00 91.69           C  
ATOM    648  HB2 LYS A  48       5.078  -5.992  -4.750  1.00 91.69           H  
ATOM    649  HB3 LYS A  48       6.102  -6.843  -3.591  1.00 91.69           H  
ATOM    650  O   LYS A  48       4.591  -7.257  -1.370  1.00 91.69           O  
ATOM    651  CG  LYS A  48       5.894  -7.857  -5.474  1.00 91.69           C  
ATOM    652  HG2 LYS A  48       5.237  -7.833  -6.343  1.00 91.69           H  
ATOM    653  HG3 LYS A  48       5.995  -8.883  -5.120  1.00 91.69           H  
ATOM    654  CD  LYS A  48       7.276  -7.301  -5.829  1.00 91.69           C  
ATOM    655  HD2 LYS A  48       7.872  -7.247  -4.918  1.00 91.69           H  
ATOM    656  HD3 LYS A  48       7.157  -6.285  -6.206  1.00 91.69           H  
ATOM    657  CE  LYS A  48       8.056  -8.121  -6.850  1.00 91.69           C  
ATOM    658  HE2 LYS A  48       8.166  -9.134  -6.464  1.00 91.69           H  
ATOM    659  HE3 LYS A  48       7.502  -8.150  -7.788  1.00 91.69           H  
ATOM    660  NZ  LYS A  48       9.392  -7.496  -7.032  1.00 91.69           N  
ATOM    661  HZ1 LYS A  48       9.833  -7.287  -6.148  1.00 91.69           H  
ATOM    662  HZ2 LYS A  48      10.038  -8.059  -7.567  1.00 91.69           H  
ATOM    663  HZ3 LYS A  48       9.313  -6.575  -7.440  1.00 91.69           H  
ATOM    664  N   GLY A  49       3.017  -5.888  -2.206  1.00 88.12           N  
ATOM    665  H   GLY A  49       2.516  -5.610  -3.038  1.00 88.12           H  
ATOM    666  CA  GLY A  49       2.654  -5.198  -0.976  1.00 88.12           C  
ATOM    667  HA2 GLY A  49       2.250  -4.219  -1.232  1.00 88.12           H  
ATOM    668  HA3 GLY A  49       3.536  -5.065  -0.351  1.00 88.12           H  
ATOM    669  C   GLY A  49       1.596  -5.922  -0.153  1.00 88.12           C  
ATOM    670  O   GLY A  49       1.069  -5.325   0.776  1.00 88.12           O  
ATOM    671  N   GLY A  50       1.238  -7.170  -0.478  1.00 91.56           N  
ATOM    672  H   GLY A  50       1.613  -7.567  -1.328  1.00 91.56           H  
ATOM    673  CA  GLY A  50       0.305  -7.965   0.324  1.00 91.56           C  
ATOM    674  HA2 GLY A  50       0.417  -9.017   0.061  1.00 91.56           H  
ATOM    675  HA3 GLY A  50       0.560  -7.851   1.378  1.00 91.56           H  
ATOM    676  C   GLY A  50      -1.166  -7.593   0.165  1.00 91.56           C  
ATOM    677  O   GLY A  50      -2.016  -8.115   0.898  1.00 91.56           O  
ATOM    678  N   ARG A  51      -1.502  -6.723  -0.787  1.00 90.62           N  
ATOM    679  H   ARG A  51      -0.775  -6.386  -1.401  1.00 90.62           H  
ATOM    680  CA  ARG A  51      -2.864  -6.263  -1.049  1.00 90.62           C  
ATOM    681  HA  ARG A  51      -3.452  -6.374  -0.138  1.00 90.62           H  
ATOM    682  C   ARG A  51      -3.516  -7.117  -2.128  1.00 90.62           C  
ATOM    683  CB  ARG A  51      -2.813  -4.766  -1.374  1.00 90.62           C  
ATOM    684  HB2 ARG A  51      -2.042  -4.607  -2.128  1.00 90.62           H  
ATOM    685  HB3 ARG A  51      -2.489  -4.232  -0.481  1.00 90.62           H  
ATOM    686  O   ARG A  51      -2.914  -7.492  -3.133  1.00 90.62           O  
ATOM    687  CG  ARG A  51      -4.136  -4.151  -1.860  1.00 90.62           C  
ATOM    688  HG2 ARG A  51      -4.851  -4.145  -1.036  1.00 90.62           H  
ATOM    689  HG3 ARG A  51      -4.551  -4.731  -2.685  1.00 90.62           H  
ATOM    690  CD  ARG A  51      -3.907  -2.717  -2.349  1.00 90.62           C  
ATOM    691  HD2 ARG A  51      -4.867  -2.239  -2.540  1.00 90.62           H  
ATOM    692  HD3 ARG A  51      -3.386  -2.160  -1.570  1.00 90.62           H  
ATOM    693  NE  ARG A  51      -3.113  -2.703  -3.585  1.00 90.62           N  
ATOM    694  HE  ARG A  51      -2.599  -3.545  -3.801  1.00 90.62           H  
ATOM    695  NH1 ARG A  51      -3.050  -0.437  -3.991  1.00 90.62           N  
ATOM    696 HH11 ARG A  51      -3.614  -0.274  -3.170  1.00 90.62           H  
ATOM    697 HH12 ARG A  51      -2.481   0.288  -4.405  1.00 90.62           H  
ATOM    698  NH2 ARG A  51      -1.750  -1.840  -5.135  1.00 90.62           N  
ATOM    699 HH21 ARG A  51      -1.372  -2.777  -5.139  1.00 90.62           H  
ATOM    700 HH22 ARG A  51      -1.063  -1.114  -5.281  1.00 90.62           H  
ATOM    701  CZ  ARG A  51      -2.665  -1.657  -4.242  1.00 90.62           C  
ATOM    702  N   VAL A  52      -4.797  -7.398  -1.915  1.00 93.81           N  
ATOM    703  H   VAL A  52      -5.222  -7.032  -1.075  1.00 93.81           H  
ATOM    704  CA  VAL A  52      -5.676  -7.987  -2.921  1.00 93.81           C  
ATOM    705  HA  VAL A  52      -5.070  -8.343  -3.755  1.00 93.81           H  
ATOM    706  C   VAL A  52      -6.614  -6.907  -3.434  1.00 93.81           C  
ATOM    707  CB  VAL A  52      -6.452  -9.193  -2.374  1.00 93.81           C  
ATOM    708  HB  VAL A  52      -7.000  -8.883  -1.484  1.00 93.81           H  
ATOM    709  O   VAL A  52      -7.272  -6.218  -2.653  1.00 93.81           O  
ATOM    710  CG1 VAL A  52      -7.444  -9.757  -3.398  1.00 93.81           C  
ATOM    711 HG11 VAL A  52      -8.200  -9.009  -3.634  1.00 93.81           H  
ATOM    712 HG12 VAL A  52      -7.951 -10.626  -2.977  1.00 93.81           H  
ATOM    713 HG13 VAL A  52      -6.922 -10.044  -4.311  1.00 93.81           H  
ATOM    714  CG2 VAL A  52      -5.505 -10.333  -1.998  1.00 93.81           C  
ATOM    715 HG21 VAL A  52      -4.806  -9.979  -1.240  1.00 93.81           H  
ATOM    716 HG22 VAL A  52      -4.950 -10.662  -2.877  1.00 93.81           H  
ATOM    717 HG23 VAL A  52      -6.069 -11.169  -1.584  1.00 93.81           H  
ATOM    718  N   VAL A  53      -6.703  -6.796  -4.755  1.00 92.50           N  
ATOM    719  H   VAL A  53      -6.134  -7.415  -5.314  1.00 92.50           H  
ATOM    720  CA  VAL A  53      -7.695  -5.970  -5.443  1.00 92.50           C  
ATOM    721  HA  VAL A  53      -8.303  -5.442  -4.709  1.00 92.50           H  
ATOM    722  C   VAL A  53      -8.600  -6.900  -6.232  1.00 92.50           C  
ATOM    723  CB  VAL A  53      -7.049  -4.910  -6.353  1.00 92.50           C  
ATOM    724  HB  VAL A  53      -6.551  -5.402  -7.189  1.00 92.50           H  
ATOM    725  O   VAL A  53      -8.136  -7.691  -7.049  1.00 92.50           O  
ATOM    726  CG1 VAL A  53      -8.121  -3.968  -6.914  1.00 92.50           C  
ATOM    727 HG11 VAL A  53      -8.814  -4.522  -7.548  1.00 92.50           H  
ATOM    728 HG12 VAL A  53      -8.681  -3.508  -6.100  1.00 92.50           H  
ATOM    729 HG13 VAL A  53      -7.652  -3.189  -7.514  1.00 92.50           H  
ATOM    730  CG2 VAL A  53      -6.006  -4.060  -5.615  1.00 92.50           C  
ATOM    731 HG21 VAL A  53      -5.200  -4.688  -5.235  1.00 92.50           H  
ATOM    732 HG22 VAL A  53      -6.479  -3.530  -4.789  1.00 92.50           H  
ATOM    733 HG23 VAL A  53      -5.569  -3.336  -6.303  1.00 92.50           H  
ATOM    734  N   ILE A  54      -9.896  -6.827  -5.968  1.00 93.19           N  
ATOM    735  H   ILE A  54     -10.200  -6.138  -5.294  1.00 93.19           H  
ATOM    736  CA  ILE A  54     -10.928  -7.555  -6.693  1.00 93.19           C  
ATOM    737  HA  ILE A  54     -10.462  -8.312  -7.324  1.00 93.19           H  
ATOM    738  C   ILE A  54     -11.640  -6.558  -7.586  1.00 93.19           C  
ATOM    739  CB  ILE A  54     -11.911  -8.274  -5.745  1.00 93.19           C  
ATOM    740  HB  ILE A  54     -12.430  -7.525  -5.147  1.00 93.19           H  
ATOM    741  O   ILE A  54     -12.074  -5.500  -7.131  1.00 93.19           O  
ATOM    742  CG1 ILE A  54     -11.158  -9.232  -4.796  1.00 93.19           C  
ATOM    743 HG12 ILE A  54     -10.753 -10.067  -5.367  1.00 93.19           H  
ATOM    744 HG13 ILE A  54     -10.326  -8.705  -4.329  1.00 93.19           H  
ATOM    745  CG2 ILE A  54     -12.948  -9.059  -6.579  1.00 93.19           C  
ATOM    746 HG21 ILE A  54     -13.529  -8.385  -7.209  1.00 93.19           H  
ATOM    747 HG22 ILE A  54     -13.654  -9.583  -5.936  1.00 93.19           H  
ATOM    748 HG23 ILE A  54     -12.444  -9.780  -7.221  1.00 93.19           H  
ATOM    749  CD1 ILE A  54     -12.016  -9.773  -3.649  1.00 93.19           C  
ATOM    750 HD11 ILE A  54     -12.884 -10.317  -4.023  1.00 93.19           H  
ATOM    751 HD12 ILE A  54     -11.413 -10.455  -3.049  1.00 93.19           H  
ATOM    752 HD13 ILE A  54     -12.356  -8.948  -3.024  1.00 93.19           H  
ATOM    753  N   PHE A  55     -11.806  -6.929  -8.843  1.00 91.75           N  
ATOM    754  H   PHE A  55     -11.399  -7.805  -9.138  1.00 91.75           H  
ATOM    755  CA  PHE A  55     -12.613  -6.225  -9.813  1.00 91.75           C  
ATOM    756  HA  PHE A  55     -12.934  -5.288  -9.359  1.00 91.75           H  
ATOM    757  C   PHE A  55     -13.850  -7.052 -10.155  1.00 91.75           C  
ATOM    758  CB  PHE A  55     -11.789  -5.898 -11.061  1.00 91.75           C  
ATOM    759  HB2 PHE A  55     -12.403  -5.242 -11.678  1.00 91.75           H  
ATOM    760  HB3 PHE A  55     -11.600  -6.814 -11.620  1.00 91.75           H  
ATOM    761  O   PHE A  55     -13.773  -8.277 -10.217  1.00 91.75           O  
ATOM    762  CG  PHE A  55     -10.467  -5.202 -10.805  1.00 91.75           C  
ATOM    763  CD1 PHE A  55     -10.391  -3.799 -10.863  1.00 91.75           C  
ATOM    764  HD1 PHE A  55     -11.276  -3.222 -11.087  1.00 91.75           H  
ATOM    765  CD2 PHE A  55      -9.311  -5.952 -10.512  1.00 91.75           C  
ATOM    766  HD2 PHE A  55      -9.358  -7.030 -10.461  1.00 91.75           H  
ATOM    767  CE1 PHE A  55      -9.166  -3.150 -10.627  1.00 91.75           C  
ATOM    768  HE1 PHE A  55      -9.105  -2.072 -10.667  1.00 91.75           H  
ATOM    769  CE2 PHE A  55      -8.092  -5.302 -10.258  1.00 91.75           C  
ATOM    770  HE2 PHE A  55      -7.216  -5.879 -10.001  1.00 91.75           H  
ATOM    771  CZ  PHE A  55      -8.017  -3.901 -10.324  1.00 91.75           C  
ATOM    772  HZ  PHE A  55      -7.078  -3.408 -10.125  1.00 91.75           H  
ATOM    773  N   GLN A  56     -14.970  -6.386 -10.404  1.00 91.00           N  
ATOM    774  H   GLN A  56     -14.949  -5.377 -10.351  1.00 91.00           H  
ATOM    775  CA  GLN A  56     -16.220  -6.995 -10.842  1.00 91.00           C  
ATOM    776  HA  GLN A  56     -16.085  -8.073 -10.929  1.00 91.00           H  
ATOM    777  C   GLN A  56     -16.598  -6.455 -12.214  1.00 91.00           C  
ATOM    778  CB  GLN A  56     -17.315  -6.735  -9.800  1.00 91.00           C  
ATOM    779  HB2 GLN A  56     -16.992  -7.157  -8.848  1.00 91.00           H  
ATOM    780  HB3 GLN A  56     -17.444  -5.659  -9.682  1.00 91.00           H  
ATOM    781  O   GLN A  56     -16.510  -5.251 -12.456  1.00 91.00           O  
ATOM    782  CG  GLN A  56     -18.668  -7.368 -10.155  1.00 91.00           C  
ATOM    783  HG2 GLN A  56     -18.543  -8.442 -10.297  1.00 91.00           H  
ATOM    784  HG3 GLN A  56     -19.048  -6.938 -11.082  1.00 91.00           H  
ATOM    785  CD  GLN A  56     -19.706  -7.109  -9.070  1.00 91.00           C  
ATOM    786  NE2 GLN A  56     -20.516  -8.082  -8.714  1.00 91.00           N  
ATOM    787 HE21 GLN A  56     -20.482  -8.982  -9.171  1.00 91.00           H  
ATOM    788 HE22 GLN A  56     -21.136  -7.870  -7.946  1.00 91.00           H  
ATOM    789  OE1 GLN A  56     -19.810  -6.025  -8.524  1.00 91.00           O  
ATOM    790  N   GLN A  57     -17.019  -7.349 -13.101  1.00 90.31           N  
ATOM    791  H   GLN A  57     -17.037  -8.323 -12.836  1.00 90.31           H  
ATOM    792  CA  GLN A  57     -17.558  -6.991 -14.403  1.00 90.31           C  
ATOM    793  HA  GLN A  57     -16.838  -6.348 -14.910  1.00 90.31           H  
ATOM    794  C   GLN A  57     -18.882  -6.238 -14.228  1.00 90.31           C  
ATOM    795  CB  GLN A  57     -17.732  -8.273 -15.225  1.00 90.31           C  
ATOM    796  HB2 GLN A  57     -18.582  -8.834 -14.837  1.00 90.31           H  
ATOM    797  HB3 GLN A  57     -16.841  -8.891 -15.108  1.00 90.31           H  
ATOM    798  O   GLN A  57     -19.779  -6.706 -13.523  1.00 90.31           O  
ATOM    799  CG  GLN A  57     -17.928  -8.005 -16.725  1.00 90.31           C  
ATOM    800  HG2 GLN A  57     -18.837  -7.424 -16.881  1.00 90.31           H  
ATOM    801  HG3 GLN A  57     -17.078  -7.433 -17.097  1.00 90.31           H  
ATOM    802  CD  GLN A  57     -18.036  -9.309 -17.516  1.00 90.31           C  
ATOM    803  NE2 GLN A  57     -17.842  -9.293 -18.819  1.00 90.31           N  
ATOM    804 HE21 GLN A  57     -17.938 -10.184 -19.284  1.00 90.31           H  
ATOM    805 HE22 GLN A  57     -17.681  -8.433 -19.323  1.00 90.31           H  
ATOM    806  OE1 GLN A  57     -18.298 -10.374 -16.989  1.00 90.31           O  
ATOM    807  N   GLU A  58     -19.026  -5.080 -14.867  1.00 82.56           N  
ATOM    808  H   GLU A  58     -18.268  -4.723 -15.430  1.00 82.56           H  
ATOM    809  CA  GLU A  58     -20.308  -4.381 -14.881  1.00 82.56           C  
ATOM    810  HA  GLU A  58     -20.620  -4.204 -13.851  1.00 82.56           H  
ATOM    811  C   GLU A  58     -21.375  -5.251 -15.556  1.00 82.56           C  
ATOM    812  CB  GLU A  58     -20.220  -3.027 -15.593  1.00 82.56           C  
ATOM    813  HB2 GLU A  58     -19.734  -3.153 -16.560  1.00 82.56           H  
ATOM    814  HB3 GLU A  58     -21.241  -2.684 -15.764  1.00 82.56           H  
ATOM    815  O   GLU A  58     -21.189  -5.747 -16.672  1.00 82.56           O  
ATOM    816  CG  GLU A  58     -19.491  -1.951 -14.778  1.00 82.56           C  
ATOM    817  HG2 GLU A  58     -18.427  -2.188 -14.752  1.00 82.56           H  
ATOM    818  HG3 GLU A  58     -19.869  -1.967 -13.756  1.00 82.56           H  
ATOM    819  CD  GLU A  58     -19.699  -0.542 -15.369  1.00 82.56           C  
ATOM    820  OE1 GLU A  58     -19.503   0.438 -14.613  1.00 82.56           O  
ATOM    821  OE2 GLU A  58     -20.098  -0.435 -16.548  1.00 82.56           O  
ATOM    822  N   GLN A  59     -22.516  -5.429 -14.884  1.00 69.81           N  
ATOM    823  H   GLN A  59     -22.616  -5.014 -13.969  1.00 69.81           H  
ATOM    824  CA  GLN A  59     -23.659  -6.104 -15.489  1.00 69.81           C  
ATOM    825  HA  GLN A  59     -23.320  -7.060 -15.888  1.00 69.81           H  
ATOM    826  C   GLN A  59     -24.190  -5.269 -16.657  1.00 69.81           C  
ATOM    827  CB  GLN A  59     -24.762  -6.371 -14.453  1.00 69.81           C  
ATOM    828  HB2 GLN A  59     -24.977  -5.456 -13.900  1.00 69.81           H  
ATOM    829  HB3 GLN A  59     -25.666  -6.673 -14.982  1.00 69.81           H  
ATOM    830  O   GLN A  59     -24.401  -4.061 -16.534  1.00 69.81           O  
ATOM    831  CG  GLN A  59     -24.376  -7.496 -13.480  1.00 69.81           C  
ATOM    832  HG2 GLN A  59     -23.492  -7.201 -12.914  1.00 69.81           H  
ATOM    833  HG3 GLN A  59     -24.125  -8.389 -14.052  1.00 69.81           H  
ATOM    834  CD  GLN A  59     -25.488  -7.849 -12.494  1.00 69.81           C  
ATOM    835  NE2 GLN A  59     -25.308  -8.889 -11.710  1.00 69.81           N  
ATOM    836 HE21 GLN A  59     -24.443  -9.409 -11.743  1.00 69.81           H  
ATOM    837 HE22 GLN A  59     -26.027  -9.067 -11.023  1.00 69.81           H  
ATOM    838  OE1 GLN A  59     -26.533  -7.223 -12.406  1.00 69.81           O  
ATOM    839  N   GLU A  60     -24.448  -5.923 -17.791  1.00 58.06           N  
ATOM    840  H   GLU A  60     -24.194  -6.898 -17.859  1.00 58.06           H  
ATOM    841  CA  GLU A  60     -25.035  -5.264 -18.953  1.00 58.06           C  
ATOM    842  HA  GLU A  60     -24.365  -4.473 -19.291  1.00 58.06           H  
ATOM    843  C   GLU A  60     -26.396  -4.644 -18.612  1.00 58.06           C  
ATOM    844  CB  GLU A  60     -25.254  -6.250 -20.105  1.00 58.06           C  
ATOM    845  HB2 GLU A  60     -25.839  -7.101 -19.758  1.00 58.06           H  
ATOM    846  HB3 GLU A  60     -25.837  -5.733 -20.868  1.00 58.06           H  
ATOM    847  O   GLU A  60     -27.414  -5.335 -18.502  1.00 58.06           O  
ATOM    848  CG  GLU A  60     -23.983  -6.767 -20.763  1.00 58.06           C  
ATOM    849  HG2 GLU A  60     -23.512  -7.516 -20.127  1.00 58.06           H  
ATOM    850  HG3 GLU A  60     -23.289  -5.941 -20.916  1.00 58.06           H  
ATOM    851  CD  GLU A  60     -24.377  -7.374 -22.106  1.00 58.06           C  
ATOM    852  OE1 GLU A  60     -24.144  -6.714 -23.134  1.00 58.06           O  
ATOM    853  OE2 GLU A  60     -24.904  -8.505 -22.199  1.00 58.06           O  
ATOM    854  N   ASN A  61     -26.467  -3.316 -18.549  1.00 49.56           N  
ATOM    855  H   ASN A  61     -25.607  -2.787 -18.533  1.00 49.56           H  
ATOM    856  CA  ASN A  61     -27.745  -2.641 -18.715  1.00 49.56           C  
ATOM    857  HA  ASN A  61     -28.473  -3.110 -18.053  1.00 49.56           H  
ATOM    858  C   ASN A  61     -28.221  -2.845 -20.164  1.00 49.56           C  
ATOM    859  CB  ASN A  61     -27.604  -1.155 -18.334  1.00 49.56           C  
ATOM    860  HB2 ASN A  61     -28.367  -0.571 -18.849  1.00 49.56           H  
ATOM    861  HB3 ASN A  61     -26.628  -0.783 -18.647  1.00 49.56           H  
ATOM    862  O   ASN A  61     -27.566  -2.390 -21.097  1.00 49.56           O  
ATOM    863  CG  ASN A  61     -27.800  -0.911 -16.847  1.00 49.56           C  
ATOM    864  ND2 ASN A  61     -27.170   0.097 -16.295  1.00 49.56           N  
ATOM    865 HD21 ASN A  61     -27.247   0.151 -15.289  1.00 49.56           H  
ATOM    866 HD22 ASN A  61     -26.420   0.561 -16.786  1.00 49.56           H  
ATOM    867  OD1 ASN A  61     -28.585  -1.566 -16.185  1.00 49.56           O  
ATOM    868  N   LYS A  62     -29.395  -3.474 -20.357  1.00 42.81           N  
ATOM    869  H   LYS A  62     -29.789  -3.893 -19.527  1.00 42.81           H  
ATOM    870  CA  LYS A  62     -29.978  -3.861 -21.669  1.00 42.81           C  
ATOM    871  HA  LYS A  62     -29.498  -4.779 -22.007  1.00 42.81           H  
ATOM    872  C   LYS A  62     -29.810  -2.863 -22.825  1.00 42.81           C  
ATOM    873  CB  LYS A  62     -31.498  -4.081 -21.526  1.00 42.81           C  
ATOM    874  HB2 LYS A  62     -31.919  -3.301 -20.892  1.00 42.81           H  
ATOM    875  HB3 LYS A  62     -31.956  -3.985 -22.510  1.00 42.81           H  
ATOM    876  O   LYS A  62     -29.778  -3.285 -23.975  1.00 42.81           O  
ATOM    877  CG  LYS A  62     -31.892  -5.459 -20.986  1.00 42.81           C  
ATOM    878  HG2 LYS A  62     -31.454  -6.231 -21.618  1.00 42.81           H  
ATOM    879  HG3 LYS A  62     -31.521  -5.574 -19.968  1.00 42.81           H  
ATOM    880  CD  LYS A  62     -33.423  -5.592 -21.003  1.00 42.81           C  
ATOM    881  HD2 LYS A  62     -33.787  -5.429 -22.018  1.00 42.81           H  
ATOM    882  HD3 LYS A  62     -33.850  -4.837 -20.343  1.00 42.81           H  
ATOM    883  CE  LYS A  62     -33.836  -6.988 -20.532  1.00 42.81           C  
ATOM    884  HE2 LYS A  62     -33.414  -7.724 -21.216  1.00 42.81           H  
ATOM    885  HE3 LYS A  62     -33.397  -7.164 -19.550  1.00 42.81           H  
ATOM    886  NZ  LYS A  62     -35.312  -7.126 -20.465  1.00 42.81           N  
ATOM    887  HZ1 LYS A  62     -35.693  -6.457 -19.811  1.00 42.81           H  
ATOM    888  HZ2 LYS A  62     -35.557  -8.054 -20.151  1.00 42.81           H  
ATOM    889  HZ3 LYS A  62     -35.722  -6.971 -21.375  1.00 42.81           H  
ATOM    890  N   ILE A  63     -29.857  -1.557 -22.556  1.00 41.03           N  
ATOM    891  H   ILE A  63     -29.805  -1.278 -21.587  1.00 41.03           H  
ATOM    892  CA  ILE A  63     -29.934  -0.535 -23.610  1.00 41.03           C  
ATOM    893  HA  ILE A  63     -30.558  -0.919 -24.417  1.00 41.03           H  
ATOM    894  C   ILE A  63     -28.561  -0.252 -24.231  1.00 41.03           C  
ATOM    895  CB  ILE A  63     -30.601   0.760 -23.087  1.00 41.03           C  
ATOM    896  HB  ILE A  63     -30.005   1.146 -22.261  1.00 41.03           H  
ATOM    897  O   ILE A  63     -28.450  -0.193 -25.454  1.00 41.03           O  
ATOM    898  CG1 ILE A  63     -32.031   0.471 -22.570  1.00 41.03           C  
ATOM    899 HG12 ILE A  63     -31.995  -0.329 -21.830  1.00 41.03           H  
ATOM    900 HG13 ILE A  63     -32.656   0.133 -23.397  1.00 41.03           H  
ATOM    901  CG2 ILE A  63     -30.642   1.830 -24.198  1.00 41.03           C  
ATOM    902 HG21 ILE A  63     -29.636   2.085 -24.529  1.00 41.03           H  
ATOM    903 HG22 ILE A  63     -31.213   1.463 -25.051  1.00 41.03           H  
ATOM    904 HG23 ILE A  63     -31.095   2.751 -23.829  1.00 41.03           H  
ATOM    905  CD1 ILE A  63     -32.707   1.669 -21.890  1.00 41.03           C  
ATOM    906 HD11 ILE A  63     -33.636   1.340 -21.425  1.00 41.03           H  
ATOM    907 HD12 ILE A  63     -32.945   2.443 -22.620  1.00 41.03           H  
ATOM    908 HD13 ILE A  63     -32.053   2.079 -21.120  1.00 41.03           H  
ATOM    909  N   GLN A  64     -27.521  -0.030 -23.424  1.00 42.69           N  
ATOM    910  H   GLN A  64     -27.595  -0.258 -22.443  1.00 42.69           H  
ATOM    911  CA  GLN A  64     -26.202   0.332 -23.946  1.00 42.69           C  
ATOM    912  HA  GLN A  64     -26.313   0.785 -24.932  1.00 42.69           H  
ATOM    913  C   GLN A  64     -25.365  -0.934 -24.146  1.00 42.69           C  
ATOM    914  CB  GLN A  64     -25.514   1.385 -23.059  1.00 42.69           C  
ATOM    915  HB2 GLN A  64     -24.469   1.453 -23.359  1.00 42.69           H  
ATOM    916  HB3 GLN A  64     -25.551   1.071 -22.015  1.00 42.69           H  
ATOM    917  O   GLN A  64     -24.602  -1.331 -23.279  1.00 42.69           O  
ATOM    918  CG  GLN A  64     -26.145   2.782 -23.210  1.00 42.69           C  
ATOM    919  HG2 GLN A  64     -27.168   2.760 -22.834  1.00 42.69           H  
ATOM    920  HG3 GLN A  64     -26.173   3.049 -24.266  1.00 42.69           H  
ATOM    921  CD  GLN A  64     -25.375   3.872 -22.464  1.00 42.69           C  
ATOM    922  NE2 GLN A  64     -25.750   5.125 -22.604  1.00 42.69           N  
ATOM    923 HE21 GLN A  64     -26.546   5.379 -23.172  1.00 42.69           H  
ATOM    924 HE22 GLN A  64     -25.207   5.785 -22.067  1.00 42.69           H  
ATOM    925  OE1 GLN A  64     -24.421   3.640 -21.751  1.00 42.69           O  
ATOM    926  N   SER A  65     -25.463  -1.529 -25.337  1.00 43.12           N  
ATOM    927  H   SER A  65     -26.142  -1.157 -25.986  1.00 43.12           H  
ATOM    928  CA  SER A  65     -24.698  -2.716 -25.779  1.00 43.12           C  
ATOM    929  HA  SER A  65     -24.994  -3.576 -25.179  1.00 43.12           H  
ATOM    930  C   SER A  65     -23.169  -2.593 -25.693  1.00 43.12           C  
ATOM    931  CB  SER A  65     -25.038  -2.980 -27.250  1.00 43.12           C  
ATOM    932  HB2 SER A  65     -24.515  -3.874 -27.588  1.00 43.12           H  
ATOM    933  HB3 SER A  65     -26.110  -3.151 -27.343  1.00 43.12           H  
ATOM    934  O   SER A  65     -22.437  -3.539 -25.975  1.00 43.12           O  
ATOM    935  OG  SER A  65     -24.662  -1.871 -28.060  1.00 43.12           O  
ATOM    936  HG  SER A  65     -24.896  -2.078 -28.967  1.00 43.12           H  
ATOM    937  N   HIS A  66     -22.660  -1.395 -25.419  1.00 44.66           N  
ATOM    938  H   HIS A  66     -23.305  -0.690 -25.092  1.00 44.66           H  
ATOM    939  CA  HIS A  66     -21.269  -1.037 -25.611  1.00 44.66           C  
ATOM    940  HA  HIS A  66     -20.857  -1.692 -26.378  1.00 44.66           H  
ATOM    941  C   HIS A  66     -20.375  -1.264 -24.389  1.00 44.66           C  
ATOM    942  CB  HIS A  66     -21.236   0.419 -26.109  1.00 44.66           C  
ATOM    943  HB2 HIS A  66     -21.984   0.998 -25.567  1.00 44.66           H  
ATOM    944  HB3 HIS A  66     -20.278   0.878 -25.865  1.00 44.66           H  
ATOM    945  O   HIS A  66     -19.162  -1.346 -24.578  1.00 44.66           O  
ATOM    946  CG  HIS A  66     -21.485   0.566 -27.595  1.00 44.66           C  
ATOM    947  CD2 HIS A  66     -21.953   1.690 -28.217  1.00 44.66           C  
ATOM    948  HD2 HIS A  66     -22.209   2.622 -27.735  1.00 44.66           H  
ATOM    949  ND1 HIS A  66     -21.296  -0.389 -28.579  1.00 44.66           N  
ATOM    950  HD1 HIS A  66     -21.208  -1.384 -28.425  1.00 44.66           H  
ATOM    951  CE1 HIS A  66     -21.652   0.151 -29.757  1.00 44.66           C  
ATOM    952  HE1 HIS A  66     -21.701  -0.380 -30.696  1.00 44.66           H  
ATOM    953  NE2 HIS A  66     -22.028   1.424 -29.587  1.00 44.66           N  
ATOM    954  N   SER A  67     -20.925  -1.372 -23.182  1.00 48.91           N  
ATOM    955  H   SER A  67     -21.927  -1.339 -23.065  1.00 48.91           H  
ATOM    956  CA  SER A  67     -20.129  -1.538 -21.958  1.00 48.91           C  
ATOM    957  HA  SER A  67     -19.135  -1.125 -22.131  1.00 48.91           H  
ATOM    958  C   SER A  67     -19.897  -3.005 -21.568  1.00 48.91           C  
ATOM    959  CB  SER A  67     -20.723  -0.719 -20.808  1.00 48.91           C  
ATOM    960  HB2 SER A  67     -20.057  -0.761 -19.946  1.00 48.91           H  
ATOM    961  HB3 SER A  67     -20.824   0.322 -21.112  1.00 48.91           H  
ATOM    962  O   SER A  67     -19.592  -3.291 -20.413  1.00 48.91           O  
ATOM    963  OG  SER A  67     -21.987  -1.232 -20.449  1.00 48.91           O  
ATOM    964  HG  SER A  67     -21.911  -1.473 -19.522  1.00 48.91           H  
ATOM    965  N   ARG A  68     -20.014  -3.967 -22.503  1.00 55.81           N  
ATOM    966  H   ARG A  68     -20.261  -3.700 -23.445  1.00 55.81           H  
ATOM    967  CA  ARG A  68     -19.614  -5.359 -22.226  1.00 55.81           C  
ATOM    968  HA  ARG A  68     -20.196  -5.729 -21.382  1.00 55.81           H  
ATOM    969  C   ARG A  68     -18.145  -5.404 -21.818  1.00 55.81           C  
ATOM    970  CB  ARG A  68     -19.811  -6.294 -23.434  1.00 55.81           C  
ATOM    971  HB2 ARG A  68     -19.572  -5.772 -24.361  1.00 55.81           H  
ATOM    972  HB3 ARG A  68     -19.130  -7.139 -23.334  1.00 55.81           H  
ATOM    973  O   ARG A  68     -17.292  -5.021 -22.609  1.00 55.81           O  
ATOM    974  CG  ARG A  68     -21.224  -6.853 -23.491  1.00 55.81           C  
ATOM    975  HG2 ARG A  68     -21.500  -7.205 -22.497  1.00 55.81           H  
ATOM    976  HG3 ARG A  68     -21.889  -6.044 -23.793  1.00 55.81           H  
ATOM    977  CD  ARG A  68     -21.361  -8.027 -24.474  1.00 55.81           C  
ATOM    978  HD2 ARG A  68     -20.626  -8.792 -24.222  1.00 55.81           H  
ATOM    979  HD3 ARG A  68     -21.190  -7.674 -25.491  1.00 55.81           H  
ATOM    980  NE  ARG A  68     -22.709  -8.583 -24.354  1.00 55.81           N  
ATOM    981  HE  ARG A  68     -23.302  -8.084 -23.705  1.00 55.81           H  
ATOM    982  NH1 ARG A  68     -22.835 -10.069 -26.072  1.00 55.81           N  
ATOM    983 HH11 ARG A  68     -23.377 -10.711 -26.634  1.00 55.81           H  
ATOM    984 HH12 ARG A  68     -21.852  -9.908 -26.238  1.00 55.81           H  
ATOM    985  NH2 ARG A  68     -24.570  -9.773 -24.651  1.00 55.81           N  
ATOM    986 HH21 ARG A  68     -24.849  -9.339 -23.783  1.00 55.81           H  
ATOM    987 HH22 ARG A  68     -25.095 -10.546 -25.036  1.00 55.81           H  
ATOM    988  CZ  ARG A  68     -23.363  -9.481 -25.037  1.00 55.81           C  
ATOM    989  N   GLY A  69     -17.866  -5.941 -20.633  1.00 63.47           N  
ATOM    990  H   GLY A  69     -18.630  -6.113 -19.995  1.00 63.47           H  
ATOM    991  CA  GLY A  69     -16.504  -6.303 -20.233  1.00 63.47           C  
ATOM    992  HA2 GLY A  69     -15.925  -6.568 -21.117  1.00 63.47           H  
ATOM    993  HA3 GLY A  69     -16.537  -7.179 -19.585  1.00 63.47           H  
ATOM    994  C   GLY A  69     -15.721  -5.235 -19.480  1.00 63.47           C  
ATOM    995  O   GLY A  69     -14.534  -5.446 -19.237  1.00 63.47           O  
ATOM    996  N   GLU A  70     -16.335  -4.118 -19.078  1.00 80.44           N  
ATOM    997  H   GLU A  70     -17.314  -3.968 -19.275  1.00 80.44           H  
ATOM    998  CA  GLU A  70     -15.657  -3.202 -18.162  1.00 80.44           C  
ATOM    999  HA  GLU A  70     -14.618  -3.161 -18.489  1.00 80.44           H  
ATOM   1000  C   GLU A  70     -15.661  -3.788 -16.742  1.00 80.44           C  
ATOM   1001  CB  GLU A  70     -16.192  -1.765 -18.278  1.00 80.44           C  
ATOM   1002  HB2 GLU A  70     -16.523  -1.602 -19.304  1.00 80.44           H  
ATOM   1003  HB3 GLU A  70     -17.034  -1.616 -17.602  1.00 80.44           H  
ATOM   1004  O   GLU A  70     -16.653  -4.349 -16.286  1.00 80.44           O  
ATOM   1005  CG  GLU A  70     -15.059  -0.769 -17.971  1.00 80.44           C  
ATOM   1006  HG2 GLU A  70     -14.174  -1.075 -18.529  1.00 80.44           H  
ATOM   1007  HG3 GLU A  70     -14.818  -0.830 -16.910  1.00 80.44           H  
ATOM   1008  CD  GLU A  70     -15.350   0.691 -18.351  1.00 80.44           C  
ATOM   1009  OE1 GLU A  70     -14.373   1.479 -18.307  1.00 80.44           O  
ATOM   1010  OE2 GLU A  70     -16.490   1.008 -18.750  1.00 80.44           O  
ATOM   1011  N   TYR A  71     -14.514  -3.729 -16.066  1.00 87.44           N  
ATOM   1012  H   TYR A  71     -13.827  -3.059 -16.382  1.00 87.44           H  
ATOM   1013  CA  TYR A  71     -14.292  -4.338 -14.755  1.00 87.44           C  
ATOM   1014  HA  TYR A  71     -15.190  -4.855 -14.418  1.00 87.44           H  
ATOM   1015  C   TYR A  71     -13.993  -3.202 -13.800  1.00 87.44           C  
ATOM   1016  CB  TYR A  71     -13.123  -5.343 -14.757  1.00 87.44           C  
ATOM   1017  HB2 TYR A  71     -12.742  -5.427 -13.739  1.00 87.44           H  
ATOM   1018  HB3 TYR A  71     -12.297  -4.953 -15.351  1.00 87.44           H  
ATOM   1019  O   TYR A  71     -13.010  -2.494 -13.989  1.00 87.44           O  
ATOM   1020  CG  TYR A  71     -13.463  -6.744 -15.212  1.00 87.44           C  
ATOM   1021  CD1 TYR A  71     -13.722  -7.763 -14.270  1.00 87.44           C  
ATOM   1022  HD1 TYR A  71     -13.685  -7.558 -13.211  1.00 87.44           H  
ATOM   1023  CD2 TYR A  71     -13.522  -7.028 -16.586  1.00 87.44           C  
ATOM   1024  HD2 TYR A  71     -13.323  -6.253 -17.311  1.00 87.44           H  
ATOM   1025  CE1 TYR A  71     -14.059  -9.056 -14.715  1.00 87.44           C  
ATOM   1026  HE1 TYR A  71     -14.290  -9.847 -14.017  1.00 87.44           H  
ATOM   1027  CE2 TYR A  71     -13.888  -8.304 -17.034  1.00 87.44           C  
ATOM   1028  HE2 TYR A  71     -13.980  -8.503 -18.091  1.00 87.44           H  
ATOM   1029  OH  TYR A  71     -14.542 -10.534 -16.538  1.00 87.44           O  
ATOM   1030  HH  TYR A  71     -14.863 -10.551 -17.443  1.00 87.44           H  
ATOM   1031  CZ  TYR A  71     -14.165  -9.316 -16.098  1.00 87.44           C  
ATOM   1032  N   ASN A  72     -14.797  -3.018 -12.767  1.00 84.56           N  
ATOM   1033  H   ASN A  72     -15.571  -3.653 -12.639  1.00 84.56           H  
ATOM   1034  CA  ASN A  72     -14.594  -1.958 -11.788  1.00 84.56           C  
ATOM   1035  HA  ASN A  72     -13.834  -1.262 -12.143  1.00 84.56           H  
ATOM   1036  C   ASN A  72     -14.076  -2.512 -10.478  1.00 84.56           C  
ATOM   1037  CB  ASN A  72     -15.892  -1.180 -11.620  1.00 84.56           C  
ATOM   1038  HB2 ASN A  72     -15.828  -0.512 -10.762  1.00 84.56           H  
ATOM   1039  HB3 ASN A  72     -16.714  -1.876 -11.451  1.00 84.56           H  
ATOM   1040  O   ASN A  72     -14.302  -3.674 -10.166  1.00 84.56           O  
ATOM   1041  CG  ASN A  72     -16.168  -0.337 -12.842  1.00 84.56           C  
ATOM   1042  ND2 ASN A  72     -17.425  -0.124 -13.091  1.00 84.56           N  
ATOM   1043 HD21 ASN A  72     -18.160  -0.556 -12.550  1.00 84.56           H  
ATOM   1044 HD22 ASN A  72     -17.730   0.380 -13.912  1.00 84.56           H  
ATOM   1045  OD1 ASN A  72     -15.263   0.142 -13.515  1.00 84.56           O  
ATOM   1046  N   VAL A  73     -13.371  -1.678  -9.713  1.00 85.38           N  
ATOM   1047  H   VAL A  73     -13.304  -0.707  -9.981  1.00 85.38           H  
ATOM   1048  CA  VAL A  73     -12.896  -2.067  -8.382  1.00 85.38           C  
ATOM   1049  HA  VAL A  73     -12.271  -2.955  -8.475  1.00 85.38           H  
ATOM   1050  C   VAL A  73     -14.109  -2.412  -7.525  1.00 85.38           C  
ATOM   1051  CB  VAL A  73     -12.060  -0.960  -7.719  1.00 85.38           C  
ATOM   1052  HB  VAL A  73     -12.656  -0.050  -7.639  1.00 85.38           H  
ATOM   1053  O   VAL A  73     -14.978  -1.576  -7.298  1.00 85.38           O  
ATOM   1054  CG1 VAL A  73     -11.598  -1.378  -6.317  1.00 85.38           C  
ATOM   1055 HG11 VAL A  73     -10.951  -0.610  -5.894  1.00 85.38           H  
ATOM   1056 HG12 VAL A  73     -11.051  -2.320  -6.361  1.00 85.38           H  
ATOM   1057 HG13 VAL A  73     -12.455  -1.495  -5.653  1.00 85.38           H  
ATOM   1058  CG2 VAL A  73     -10.807  -0.648  -8.548  1.00 85.38           C  
ATOM   1059 HG21 VAL A  73     -10.172  -1.533  -8.590  1.00 85.38           H  
ATOM   1060 HG22 VAL A  73     -11.079  -0.340  -9.557  1.00 85.38           H  
ATOM   1061 HG23 VAL A  73     -10.252   0.162  -8.076  1.00 85.38           H  
ATOM   1062  N   TYR A  74     -14.150  -3.656  -7.077  1.00 86.56           N  
ATOM   1063  H   TYR A  74     -13.387  -4.269  -7.327  1.00 86.56           H  
ATOM   1064  CA  TYR A  74     -15.219  -4.223  -6.270  1.00 86.56           C  
ATOM   1065  HA  TYR A  74     -16.126  -3.629  -6.374  1.00 86.56           H  
ATOM   1066  C   TYR A  74     -14.834  -4.241  -4.793  1.00 86.56           C  
ATOM   1067  CB  TYR A  74     -15.485  -5.629  -6.808  1.00 86.56           C  
ATOM   1068  HB2 TYR A  74     -15.796  -5.527  -7.848  1.00 86.56           H  
ATOM   1069  HB3 TYR A  74     -14.560  -6.204  -6.797  1.00 86.56           H  
ATOM   1070  O   TYR A  74     -15.631  -3.899  -3.927  1.00 86.56           O  
ATOM   1071  CG  TYR A  74     -16.548  -6.395  -6.059  1.00 86.56           C  
ATOM   1072  CD1 TYR A  74     -16.197  -7.545  -5.328  1.00 86.56           C  
ATOM   1073  HD1 TYR A  74     -15.167  -7.868  -5.293  1.00 86.56           H  
ATOM   1074  CD2 TYR A  74     -17.886  -5.966  -6.106  1.00 86.56           C  
ATOM   1075  HD2 TYR A  74     -18.166  -5.098  -6.685  1.00 86.56           H  
ATOM   1076  CE1 TYR A  74     -17.188  -8.274  -4.651  1.00 86.56           C  
ATOM   1077  HE1 TYR A  74     -16.927  -9.164  -4.098  1.00 86.56           H  
ATOM   1078  CE2 TYR A  74     -18.879  -6.679  -5.409  1.00 86.56           C  
ATOM   1079  HE2 TYR A  74     -19.913  -6.371  -5.439  1.00 86.56           H  
ATOM   1080  OH  TYR A  74     -19.448  -8.518  -3.975  1.00 86.56           O  
ATOM   1081  HH  TYR A  74     -19.111  -9.343  -3.618  1.00 86.56           H  
ATOM   1082  CZ  TYR A  74     -18.524  -7.826  -4.675  1.00 86.56           C  
ATOM   1083  N   SER A  75     -13.586  -4.602  -4.492  1.00 87.12           N  
ATOM   1084  H   SER A  75     -12.957  -4.847  -5.243  1.00 87.12           H  
ATOM   1085  CA  SER A  75     -13.045  -4.546  -3.137  1.00 87.12           C  
ATOM   1086  HA  SER A  75     -13.424  -3.654  -2.639  1.00 87.12           H  
ATOM   1087  C   SER A  75     -11.528  -4.486  -3.178  1.00 87.12           C  
ATOM   1088  CB  SER A  75     -13.484  -5.780  -2.347  1.00 87.12           C  
ATOM   1089  HB2 SER A  75     -12.962  -6.657  -2.729  1.00 87.12           H  
ATOM   1090  HB3 SER A  75     -14.556  -5.928  -2.481  1.00 87.12           H  
ATOM   1091  O   SER A  75     -10.904  -5.100  -4.038  1.00 87.12           O  
ATOM   1092  OG  SER A  75     -13.213  -5.630  -0.966  1.00 87.12           O  
ATOM   1093  HG  SER A  75     -13.911  -5.105  -0.569  1.00 87.12           H  
ATOM   1094  N   THR A  76     -10.940  -3.793  -2.214  1.00 88.19           N  
ATOM   1095  H   THR A  76     -11.516  -3.365  -1.503  1.00 88.19           H  
ATOM   1096  CA  THR A  76      -9.495  -3.739  -2.018  1.00 88.19           C  
ATOM   1097  HA  THR A  76      -9.014  -4.547  -2.569  1.00 88.19           H  
ATOM   1098  C   THR A  76      -9.214  -3.910  -0.538  1.00 88.19           C  
ATOM   1099  CB  THR A  76      -8.921  -2.408  -2.514  1.00 88.19           C  
ATOM   1100  HB  THR A  76      -9.385  -1.583  -1.973  1.00 88.19           H  
ATOM   1101  O   THR A  76      -9.814  -3.213   0.280  1.00 88.19           O  
ATOM   1102  CG2 THR A  76      -7.411  -2.343  -2.323  1.00 88.19           C  
ATOM   1103 HG21 THR A  76      -6.960  -3.281  -2.649  1.00 88.19           H  
ATOM   1104 HG22 THR A  76      -7.180  -2.191  -1.269  1.00 88.19           H  
ATOM   1105 HG23 THR A  76      -6.999  -1.511  -2.894  1.00 88.19           H  
ATOM   1106  OG1 THR A  76      -9.171  -2.240  -3.888  1.00 88.19           O  
ATOM   1107  HG1 THR A  76      -8.804  -1.393  -4.152  1.00 88.19           H  
ATOM   1108  N   PHE A  77      -8.317  -4.822  -0.179  1.00 86.31           N  
ATOM   1109  H   PHE A  77      -7.860  -5.378  -0.888  1.00 86.31           H  
ATOM   1110  CA  PHE A  77      -7.973  -5.078   1.217  1.00 86.31           C  
ATOM   1111  HA  PHE A  77      -8.046  -4.144   1.773  1.00 86.31           H  
ATOM   1112  C   PHE A  77      -6.539  -5.581   1.362  1.00 86.31           C  
ATOM   1113  CB  PHE A  77      -8.973  -6.071   1.832  1.00 86.31           C  
ATOM   1114  HB2 PHE A  77      -9.973  -5.641   1.781  1.00 86.31           H  
ATOM   1115  HB3 PHE A  77      -8.737  -6.197   2.889  1.00 86.31           H  
ATOM   1116  O   PHE A  77      -5.981  -6.199   0.453  1.00 86.31           O  
ATOM   1117  CG  PHE A  77      -8.998  -7.436   1.171  1.00 86.31           C  
ATOM   1118  CD1 PHE A  77      -9.789  -7.651   0.026  1.00 86.31           C  
ATOM   1119  HD1 PHE A  77     -10.374  -6.843  -0.388  1.00 86.31           H  
ATOM   1120  CD2 PHE A  77      -8.229  -8.492   1.695  1.00 86.31           C  
ATOM   1121  HD2 PHE A  77      -7.611  -8.337   2.566  1.00 86.31           H  
ATOM   1122  CE1 PHE A  77      -9.825  -8.919  -0.579  1.00 86.31           C  
ATOM   1123  HE1 PHE A  77     -10.424  -9.071  -1.464  1.00 86.31           H  
ATOM   1124  CE2 PHE A  77      -8.251  -9.753   1.076  1.00 86.31           C  
ATOM   1125  HE2 PHE A  77      -7.631 -10.549   1.461  1.00 86.31           H  
ATOM   1126  CZ  PHE A  77      -9.062  -9.974  -0.050  1.00 86.31           C  
ATOM   1127  HZ  PHE A  77      -9.070 -10.944  -0.525  1.00 86.31           H  
ATOM   1128  N   GLN A  78      -5.960  -5.337   2.536  1.00 87.19           N  
ATOM   1129  H   GLN A  78      -6.472  -4.834   3.247  1.00 87.19           H  
ATOM   1130  CA  GLN A  78      -4.681  -5.913   2.925  1.00 87.19           C  
ATOM   1131  HA  GLN A  78      -3.999  -5.854   2.076  1.00 87.19           H  
ATOM   1132  C   GLN A  78      -4.893  -7.381   3.298  1.00 87.19           C  
ATOM   1133  CB  GLN A  78      -4.092  -5.110   4.097  1.00 87.19           C  
ATOM   1134  HB2 GLN A  78      -4.201  -4.043   3.905  1.00 87.19           H  
ATOM   1135  HB3 GLN A  78      -4.635  -5.340   5.014  1.00 87.19           H  
ATOM   1136  O   GLN A  78      -5.627  -7.688   4.238  1.00 87.19           O  
ATOM   1137  CG  GLN A  78      -2.604  -5.428   4.299  1.00 87.19           C  
ATOM   1138  HG2 GLN A  78      -2.251  -4.917   5.195  1.00 87.19           H  
ATOM   1139  HG3 GLN A  78      -2.471  -6.499   4.449  1.00 87.19           H  
ATOM   1140  CD  GLN A  78      -1.754  -4.963   3.121  1.00 87.19           C  
ATOM   1141  NE2 GLN A  78      -0.627  -5.569   2.893  1.00 87.19           N  
ATOM   1142 HE21 GLN A  78      -0.306  -6.339   3.463  1.00 87.19           H  
ATOM   1143 HE22 GLN A  78      -0.055  -5.246   2.126  1.00 87.19           H  
ATOM   1144  OE1 GLN A  78      -2.117  -4.074   2.368  1.00 87.19           O  
ATOM   1145  N   SER A  79      -4.287  -8.296   2.547  1.00 92.56           N  
ATOM   1146  H   SER A  79      -3.654  -7.991   1.822  1.00 92.56           H  
ATOM   1147  CA  SER A  79      -4.385  -9.729   2.823  1.00 92.56           C  
ATOM   1148  HA  SER A  79      -5.347  -9.921   3.297  1.00 92.56           H  
ATOM   1149  C   SER A  79      -3.273 -10.190   3.766  1.00 92.56           C  
ATOM   1150  CB  SER A  79      -4.361 -10.506   1.510  1.00 92.56           C  
ATOM   1151  HB2 SER A  79      -3.470 -10.247   0.937  1.00 92.56           H  
ATOM   1152  HB3 SER A  79      -5.249 -10.243   0.935  1.00 92.56           H  
ATOM   1153  O   SER A  79      -3.486 -10.898   4.758  1.00 92.56           O  
ATOM   1154  OG  SER A  79      -4.361 -11.894   1.760  1.00 92.56           O  
ATOM   1155  HG  SER A  79      -3.440 -12.155   1.838  1.00 92.56           H  
ATOM   1156  N   HIS A  80      -2.053  -9.774   3.472  1.00 90.81           N  
ATOM   1157  H   HIS A  80      -1.920  -9.153   2.686  1.00 90.81           H  
ATOM   1158  CA  HIS A  80      -0.863 -10.188   4.195  1.00 90.81           C  
ATOM   1159  HA  HIS A  80      -1.123 -10.750   5.092  1.00 90.81           H  
ATOM   1160  C   HIS A  80      -0.126  -8.951   4.656  1.00 90.81           C  
ATOM   1161  CB  HIS A  80      -0.039 -11.103   3.293  1.00 90.81           C  
ATOM   1162  HB2 HIS A  80       0.937 -11.279   3.745  1.00 90.81           H  
ATOM   1163  HB3 HIS A  80       0.107 -10.608   2.333  1.00 90.81           H  
ATOM   1164  O   HIS A  80      -0.055  -7.978   3.927  1.00 90.81           O  
ATOM   1165  CG  HIS A  80      -0.722 -12.427   3.056  1.00 90.81           C  
ATOM   1166  CD2 HIS A  80      -0.472 -13.577   3.742  1.00 90.81           C  
ATOM   1167  HD2 HIS A  80       0.272 -13.699   4.515  1.00 90.81           H  
ATOM   1168  ND1 HIS A  80      -1.709 -12.686   2.099  1.00 90.81           N  
ATOM   1169  CE1 HIS A  80      -1.991 -13.990   2.206  1.00 90.81           C  
ATOM   1170  HE1 HIS A  80      -2.676 -14.525   1.564  1.00 90.81           H  
ATOM   1171  NE2 HIS A  80      -1.270 -14.549   3.188  1.00 90.81           N  
ATOM   1172  HE2 HIS A  80      -1.202 -15.538   3.385  1.00 90.81           H  
ATOM   1173  N   GLU A  81       0.370  -8.971   5.879  1.00 84.31           N  
ATOM   1174  H   GLU A  81       0.424  -9.842   6.387  1.00 84.31           H  
ATOM   1175  CA  GLU A  81       1.226  -7.919   6.417  1.00 84.31           C  
ATOM   1176  HA  GLU A  81       1.352  -7.117   5.690  1.00 84.31           H  
ATOM   1177  C   GLU A  81       2.599  -8.544   6.673  1.00 84.31           C  
ATOM   1178  CB  GLU A  81       0.608  -7.327   7.696  1.00 84.31           C  
ATOM   1179  HB2 GLU A  81       1.335  -6.668   8.170  1.00 84.31           H  
ATOM   1180  HB3 GLU A  81       0.368  -8.135   8.387  1.00 84.31           H  
ATOM   1181  O   GLU A  81       2.670  -9.774   6.820  1.00 84.31           O  
ATOM   1182  CG  GLU A  81      -0.663  -6.517   7.383  1.00 84.31           C  
ATOM   1183  HG2 GLU A  81      -1.397  -7.177   6.921  1.00 84.31           H  
ATOM   1184  HG3 GLU A  81      -0.406  -5.744   6.658  1.00 84.31           H  
ATOM   1185  CD  GLU A  81      -1.307  -5.852   8.613  1.00 84.31           C  
ATOM   1186  OE1 GLU A  81      -2.358  -5.197   8.414  1.00 84.31           O  
ATOM   1187  OE2 GLU A  81      -0.802  -6.025   9.744  1.00 84.31           O  
ATOM   1188  N   PRO A  82       3.674  -7.743   6.702  1.00 80.62           N  
ATOM   1189  CA  PRO A  82       4.970  -8.259   7.092  1.00 80.62           C  
ATOM   1190  HA  PRO A  82       5.230  -9.084   6.429  1.00 80.62           H  
ATOM   1191  C   PRO A  82       4.900  -8.770   8.534  1.00 80.62           C  
ATOM   1192  CB  PRO A  82       5.986  -7.135   6.884  1.00 80.62           C  
ATOM   1193  HB2 PRO A  82       6.635  -7.012   7.751  1.00 80.62           H  
ATOM   1194  HB3 PRO A  82       6.596  -7.359   6.009  1.00 80.62           H  
ATOM   1195  O   PRO A  82       4.435  -8.084   9.446  1.00 80.62           O  
ATOM   1196  CG  PRO A  82       5.162  -5.871   6.633  1.00 80.62           C  
ATOM   1197  HG2 PRO A  82       5.166  -5.258   7.534  1.00 80.62           H  
ATOM   1198  HG3 PRO A  82       5.563  -5.299   5.796  1.00 80.62           H  
ATOM   1199  CD  PRO A  82       3.734  -6.332   6.352  1.00 80.62           C  
ATOM   1200  HD2 PRO A  82       3.510  -6.193   5.294  1.00 80.62           H  
ATOM   1201  HD3 PRO A  82       3.038  -5.748   6.954  1.00 80.62           H  
ATOM   1202  N   GLU A  83       5.350 -10.003   8.739  1.00 74.38           N  
ATOM   1203  H   GLU A  83       5.742 -10.490   7.946  1.00 74.38           H  
ATOM   1204  CA  GLU A  83       5.335 -10.681  10.036  1.00 74.38           C  
ATOM   1205  HA  GLU A  83       5.004  -9.988  10.810  1.00 74.38           H  
ATOM   1206  C   GLU A  83       6.764 -11.118  10.382  1.00 74.38           C  
ATOM   1207  CB  GLU A  83       4.353 -11.876  10.016  1.00 74.38           C  
ATOM   1208  HB2 GLU A  83       4.547 -12.495  10.892  1.00 74.38           H  
ATOM   1209  HB3 GLU A  83       4.553 -12.477   9.129  1.00 74.38           H  
ATOM   1210  O   GLU A  83       7.484 -11.634   9.532  1.00 74.38           O  
ATOM   1211  CG  GLU A  83       2.857 -11.479  10.033  1.00 74.38           C  
ATOM   1212  HG2 GLU A  83       2.680 -10.729   9.263  1.00 74.38           H  
ATOM   1213  HG3 GLU A  83       2.638 -11.020  10.997  1.00 74.38           H  
ATOM   1214  CD  GLU A  83       1.880 -12.662   9.805  1.00 74.38           C  
ATOM   1215  OE1 GLU A  83       0.677 -12.418   9.512  1.00 74.38           O  
ATOM   1216  OE2 GLU A  83       2.300 -13.839   9.920  1.00 74.38           O  
ATOM   1217  N   PHE A  84       7.200 -10.948  11.632  1.00 65.88           N  
ATOM   1218  H   PHE A  84       6.589 -10.521  12.313  1.00 65.88           H  
ATOM   1219  CA  PHE A  84       8.512 -11.433  12.070  1.00 65.88           C  
ATOM   1220  HA  PHE A  84       9.138 -11.615  11.197  1.00 65.88           H  
ATOM   1221  C   PHE A  84       8.369 -12.767  12.812  1.00 65.88           C  
ATOM   1222  CB  PHE A  84       9.229 -10.353  12.889  1.00 65.88           C  
ATOM   1223  HB2 PHE A  84       9.145  -9.402  12.362  1.00 65.88           H  
ATOM   1224  HB3 PHE A  84       8.736 -10.239  13.854  1.00 65.88           H  
ATOM   1225  O   PHE A  84       7.807 -12.827  13.908  1.00 65.88           O  
ATOM   1226  CG  PHE A  84      10.703 -10.645  13.097  1.00 65.88           C  
ATOM   1227  CD1 PHE A  84      11.138 -11.305  14.260  1.00 65.88           C  
ATOM   1228  HD1 PHE A  84      10.408 -11.618  14.992  1.00 65.88           H  
ATOM   1229  CD2 PHE A  84      11.641 -10.278  12.114  1.00 65.88           C  
ATOM   1230  HD2 PHE A  84      11.313  -9.784  11.211  1.00 65.88           H  
ATOM   1231  CE1 PHE A  84      12.506 -11.573  14.455  1.00 65.88           C  
ATOM   1232  HE1 PHE A  84      12.838 -12.081  15.349  1.00 65.88           H  
ATOM   1233  CE2 PHE A  84      13.006 -10.559  12.300  1.00 65.88           C  
ATOM   1234  HE2 PHE A  84      13.716 -10.282  11.535  1.00 65.88           H  
ATOM   1235  CZ  PHE A  84      13.440 -11.198  13.474  1.00 65.88           C  
ATOM   1236  HZ  PHE A  84      14.490 -11.413  13.611  1.00 65.88           H  
ATOM   1237  N   ASP A  85       8.896 -13.849  12.238  1.00 58.09           N  
ATOM   1238  H   ASP A  85       9.371 -13.737  11.353  1.00 58.09           H  
ATOM   1239  CA  ASP A  85       9.009 -15.144  12.910  1.00 58.09           C  
ATOM   1240  HA  ASP A  85       8.094 -15.329  13.472  1.00 58.09           H  
ATOM   1241  C   ASP A  85      10.177 -15.090  13.901  1.00 58.09           C  
ATOM   1242  CB  ASP A  85       9.153 -16.289  11.886  1.00 58.09           C  
ATOM   1243  HB2 ASP A  85       8.305 -16.246  11.203  1.00 58.09           H  
ATOM   1244  HB3 ASP A  85      10.061 -16.142  11.301  1.00 58.09           H  
ATOM   1245  O   ASP A  85      11.328 -15.346  13.551  1.00 58.09           O  
ATOM   1246  CG  ASP A  85       9.196 -17.695  12.518  1.00 58.09           C  
ATOM   1247  OD1 ASP A  85       9.417 -17.807  13.749  1.00 58.09           O  
ATOM   1248  OD2 ASP A  85       9.049 -18.689  11.762  1.00 58.09           O  
ATOM   1249  N   TYR A  86       9.877 -14.772  15.161  1.00 60.38           N  
ATOM   1250  H   TYR A  86       8.944 -14.426  15.335  1.00 60.38           H  
ATOM   1251  CA  TYR A  86      10.868 -14.699  16.239  1.00 60.38           C  
ATOM   1252  HA  TYR A  86      11.623 -13.962  15.968  1.00 60.38           H  
ATOM   1253  C   TYR A  86      11.601 -16.021  16.514  1.00 60.38           C  
ATOM   1254  CB  TYR A  86      10.182 -14.253  17.537  1.00 60.38           C  
ATOM   1255  HB2 TYR A  86       9.430 -14.992  17.812  1.00 60.38           H  
ATOM   1256  HB3 TYR A  86      10.925 -14.237  18.335  1.00 60.38           H  
ATOM   1257  O   TYR A  86      12.709 -15.988  17.042  1.00 60.38           O  
ATOM   1258  CG  TYR A  86       9.533 -12.887  17.477  1.00 60.38           C  
ATOM   1259  CD1 TYR A  86      10.321 -11.729  17.630  1.00 60.38           C  
ATOM   1260  HD1 TYR A  86      11.387 -11.818  17.781  1.00 60.38           H  
ATOM   1261  CD2 TYR A  86       8.147 -12.773  17.260  1.00 60.38           C  
ATOM   1262  HD2 TYR A  86       7.541 -13.656  17.115  1.00 60.38           H  
ATOM   1263  CE1 TYR A  86       9.726 -10.455  17.546  1.00 60.38           C  
ATOM   1264  HE1 TYR A  86      10.333  -9.566  17.634  1.00 60.38           H  
ATOM   1265  CE2 TYR A  86       7.547 -11.503  17.193  1.00 60.38           C  
ATOM   1266  HE2 TYR A  86       6.490 -11.403  16.996  1.00 60.38           H  
ATOM   1267  OH  TYR A  86       7.750  -9.120  17.251  1.00 60.38           O  
ATOM   1268  HH  TYR A  86       8.397  -8.412  17.216  1.00 60.38           H  
ATOM   1269  CZ  TYR A  86       8.335 -10.343  17.329  1.00 60.38           C  
ATOM   1270  N   LEU A  87      11.009 -17.181  16.197  1.00 59.16           N  
ATOM   1271  H   LEU A  87      10.174 -17.160  15.629  1.00 59.16           H  
ATOM   1272  CA  LEU A  87      11.656 -18.479  16.432  1.00 59.16           C  
ATOM   1273  HA  LEU A  87      12.140 -18.472  17.409  1.00 59.16           H  
ATOM   1274  C   LEU A  87      12.753 -18.741  15.405  1.00 59.16           C  
ATOM   1275  CB  LEU A  87      10.621 -19.616  16.371  1.00 59.16           C  
ATOM   1276  HB2 LEU A  87      11.149 -20.568  16.319  1.00 59.16           H  
ATOM   1277  HB3 LEU A  87      10.047 -19.518  15.450  1.00 59.16           H  
ATOM   1278  O   LEU A  87      13.777 -19.340  15.732  1.00 59.16           O  
ATOM   1279  CG  LEU A  87       9.656 -19.665  17.563  1.00 59.16           C  
ATOM   1280  HG  LEU A  87       9.224 -18.679  17.735  1.00 59.16           H  
ATOM   1281  CD1 LEU A  87       8.521 -20.645  17.258  1.00 59.16           C  
ATOM   1282 HD11 LEU A  87       7.821 -20.669  18.093  1.00 59.16           H  
ATOM   1283 HD12 LEU A  87       7.989 -20.311  16.368  1.00 59.16           H  
ATOM   1284 HD13 LEU A  87       8.922 -21.644  17.085  1.00 59.16           H  
ATOM   1285  CD2 LEU A  87      10.361 -20.140  18.837  1.00 59.16           C  
ATOM   1286 HD21 LEU A  87      11.130 -19.423  19.124  1.00 59.16           H  
ATOM   1287 HD22 LEU A  87      10.820 -21.116  18.673  1.00 59.16           H  
ATOM   1288 HD23 LEU A  87       9.638 -20.210  19.650  1.00 59.16           H  
ATOM   1289  N   LYS A  88      12.529 -18.308  14.163  1.00 57.88           N  
ATOM   1290  H   LYS A  88      11.639 -17.871  13.974  1.00 57.88           H  
ATOM   1291  CA  LYS A  88      13.501 -18.451  13.074  1.00 57.88           C  
ATOM   1292  HA  LYS A  88      14.253 -19.185  13.362  1.00 57.88           H  
ATOM   1293  C   LYS A  88      14.296 -17.173  12.805  1.00 57.88           C  
ATOM   1294  CB  LYS A  88      12.798 -18.975  11.819  1.00 57.88           C  
ATOM   1295  HB2 LYS A  88      13.544 -19.074  11.031  1.00 57.88           H  
ATOM   1296  HB3 LYS A  88      12.039 -18.259  11.504  1.00 57.88           H  
ATOM   1297  O   LYS A  88      15.202 -17.208  11.978  1.00 57.88           O  
ATOM   1298  CG  LYS A  88      12.156 -20.349  12.054  1.00 57.88           C  
ATOM   1299  HG2 LYS A  88      11.390 -20.270  12.825  1.00 57.88           H  
ATOM   1300  HG3 LYS A  88      12.918 -21.058  12.379  1.00 57.88           H  
ATOM   1301  CD  LYS A  88      11.506 -20.852  10.766  1.00 57.88           C  
ATOM   1302  HD2 LYS A  88      10.797 -20.098  10.424  1.00 57.88           H  
ATOM   1303  HD3 LYS A  88      12.267 -21.002  10.000  1.00 57.88           H  
ATOM   1304  CE  LYS A  88      10.768 -22.160  11.050  1.00 57.88           C  
ATOM   1305  HE2 LYS A  88      10.179 -22.014  11.956  1.00 57.88           H  
ATOM   1306  HE3 LYS A  88      11.496 -22.950  11.233  1.00 57.88           H  
ATOM   1307  NZ  LYS A  88       9.866 -22.501   9.927  1.00 57.88           N  
ATOM   1308  HZ1 LYS A  88      10.383 -22.598   9.065  1.00 57.88           H  
ATOM   1309  HZ2 LYS A  88       9.346 -23.345  10.121  1.00 57.88           H  
ATOM   1310  HZ3 LYS A  88       9.200 -21.749   9.821  1.00 57.88           H  
ATOM   1311  N   SER A  89      13.975 -16.079  13.497  1.00 62.00           N  
ATOM   1312  H   SER A  89      13.179 -16.144  14.116  1.00 62.00           H  
ATOM   1313  CA  SER A  89      14.498 -14.730  13.256  1.00 62.00           C  
ATOM   1314  HA  SER A  89      13.866 -14.036  13.811  1.00 62.00           H  
ATOM   1315  C   SER A  89      14.393 -14.320  11.783  1.00 62.00           C  
ATOM   1316  CB  SER A  89      15.921 -14.592  13.805  1.00 62.00           C  
ATOM   1317  HB2 SER A  89      16.576 -15.295  13.290  1.00 62.00           H  
ATOM   1318  HB3 SER A  89      16.282 -13.579  13.628  1.00 62.00           H  
ATOM   1319  O   SER A  89      15.330 -13.754  11.223  1.00 62.00           O  
ATOM   1320  OG  SER A  89      15.940 -14.852  15.197  1.00 62.00           O  
ATOM   1321  HG  SER A  89      16.841 -15.060  15.454  1.00 62.00           H  
ATOM   1322  N   LEU A  90      13.272 -14.671  11.144  1.00 66.62           N  
ATOM   1323  H   LEU A  90      12.511 -15.029  11.702  1.00 66.62           H  
ATOM   1324  CA  LEU A  90      13.013 -14.428   9.725  1.00 66.62           C  
ATOM   1325  HA  LEU A  90      13.884 -13.956   9.269  1.00 66.62           H  
ATOM   1326  C   LEU A  90      11.846 -13.460   9.568  1.00 66.62           C  
ATOM   1327  CB  LEU A  90      12.726 -15.754   8.993  1.00 66.62           C  
ATOM   1328  HB2 LEU A  90      12.184 -15.539   8.072  1.00 66.62           H  
ATOM   1329  HB3 LEU A  90      12.069 -16.354   9.622  1.00 66.62           H  
ATOM   1330  O   LEU A  90      10.779 -13.667  10.141  1.00 66.62           O  
ATOM   1331  CG  LEU A  90      13.984 -16.565   8.633  1.00 66.62           C  
ATOM   1332  HG  LEU A  90      14.644 -16.627   9.499  1.00 66.62           H  
ATOM   1333  CD1 LEU A  90      13.591 -17.986   8.220  1.00 66.62           C  
ATOM   1334 HD11 LEU A  90      14.492 -18.588   8.096  1.00 66.62           H  
ATOM   1335 HD12 LEU A  90      13.039 -17.953   7.281  1.00 66.62           H  
ATOM   1336 HD13 LEU A  90      12.957 -18.432   8.986  1.00 66.62           H  
ATOM   1337  CD2 LEU A  90      14.748 -15.950   7.457  1.00 66.62           C  
ATOM   1338 HD21 LEU A  90      15.125 -14.967   7.737  1.00 66.62           H  
ATOM   1339 HD22 LEU A  90      14.093 -15.844   6.592  1.00 66.62           H  
ATOM   1340 HD23 LEU A  90      15.599 -16.580   7.198  1.00 66.62           H  
ATOM   1341  N   GLU A  91      12.046 -12.436   8.749  1.00 70.62           N  
ATOM   1342  H   GLU A  91      12.938 -12.335   8.287  1.00 70.62           H  
ATOM   1343  CA  GLU A  91      10.965 -11.581   8.274  1.00 70.62           C  
ATOM   1344  HA  GLU A  91      10.264 -11.402   9.089  1.00 70.62           H  
ATOM   1345  C   GLU A  91      10.221 -12.310   7.148  1.00 70.62           C  
ATOM   1346  CB  GLU A  91      11.558 -10.230   7.862  1.00 70.62           C  
ATOM   1347  HB2 GLU A  91      12.148 -10.352   6.953  1.00 70.62           H  
ATOM   1348  HB3 GLU A  91      12.224  -9.910   8.663  1.00 70.62           H  
ATOM   1349  O   GLU A  91      10.828 -12.814   6.200  1.00 70.62           O  
ATOM   1350  CG  GLU A  91      10.504  -9.134   7.658  1.00 70.62           C  
ATOM   1351  HG2 GLU A  91       9.938  -9.347   6.752  1.00 70.62           H  
ATOM   1352  HG3 GLU A  91       9.817  -9.157   8.504  1.00 70.62           H  
ATOM   1353  CD  GLU A  91      11.144  -7.735   7.566  1.00 70.62           C  
ATOM   1354  OE1 GLU A  91      10.416  -6.750   7.814  1.00 70.62           O  
ATOM   1355  OE2 GLU A  91      12.373  -7.653   7.321  1.00 70.62           O  
ATOM   1356  N   ILE A  92       8.908 -12.441   7.303  1.00 75.00           N  
ATOM   1357  H   ILE A  92       8.476 -12.000   8.102  1.00 75.00           H  
ATOM   1358  CA  ILE A  92       8.002 -13.019   6.319  1.00 75.00           C  
ATOM   1359  HA  ILE A  92       8.554 -13.684   5.655  1.00 75.00           H  
ATOM   1360  C   ILE A  92       7.451 -11.855   5.506  1.00 75.00           C  
ATOM   1361  CB  ILE A  92       6.875 -13.826   7.004  1.00 75.00           C  
ATOM   1362  HB  ILE A  92       6.298 -13.150   7.635  1.00 75.00           H  
ATOM   1363  O   ILE A  92       6.683 -11.050   6.031  1.00 75.00           O  
ATOM   1364  CG1 ILE A  92       7.451 -14.949   7.899  1.00 75.00           C  
ATOM   1365 HG12 ILE A  92       8.134 -14.513   8.628  1.00 75.00           H  
ATOM   1366 HG13 ILE A  92       8.022 -15.644   7.284  1.00 75.00           H  
ATOM   1367  CG2 ILE A  92       5.930 -14.404   5.932  1.00 75.00           C  
ATOM   1368 HG21 ILE A  92       6.459 -15.127   5.311  1.00 75.00           H  
ATOM   1369 HG22 ILE A  92       5.565 -13.600   5.293  1.00 75.00           H  
ATOM   1370 HG23 ILE A  92       5.062 -14.864   6.404  1.00 75.00           H  
ATOM   1371  CD1 ILE A  92       6.391 -15.722   8.697  1.00 75.00           C  
ATOM   1372 HD11 ILE A  92       5.713 -16.258   8.032  1.00 75.00           H  
ATOM   1373 HD12 ILE A  92       5.819 -15.029   9.314  1.00 75.00           H  
ATOM   1374 HD13 ILE A  92       6.884 -16.449   9.342  1.00 75.00           H  
ATOM   1375  N   GLU A  93       7.829 -11.793   4.231  1.00 80.19           N  
ATOM   1376  H   GLU A  93       8.495 -12.465   3.877  1.00 80.19           H  
ATOM   1377  CA  GLU A  93       7.354 -10.759   3.313  1.00 80.19           C  
ATOM   1378  HA  GLU A  93       7.567  -9.785   3.753  1.00 80.19           H  
ATOM   1379  C   GLU A  93       5.826 -10.847   3.126  1.00 80.19           C  
ATOM   1380  CB  GLU A  93       8.103 -10.842   1.959  1.00 80.19           C  
ATOM   1381  HB2 GLU A  93       7.930 -11.823   1.517  1.00 80.19           H  
ATOM   1382  HB3 GLU A  93       7.678 -10.091   1.292  1.00 80.19           H  
ATOM   1383  O   GLU A  93       5.221 -11.930   3.107  1.00 80.19           O  
ATOM   1384  CG  GLU A  93       9.629 -10.593   2.066  1.00 80.19           C  
ATOM   1385  HG2 GLU A  93       9.783  -9.638   2.570  1.00 80.19           H  
ATOM   1386  HG3 GLU A  93      10.064 -11.370   2.694  1.00 80.19           H  
ATOM   1387  CD  GLU A  93      10.398 -10.565   0.717  1.00 80.19           C  
ATOM   1388  OE1 GLU A  93      11.650 -10.390   0.737  1.00 80.19           O  
ATOM   1389  OE2 GLU A  93       9.782 -10.727  -0.363  1.00 80.19           O  
ATOM   1390  N   GLU A  94       5.179  -9.695   2.958  1.00 86.12           N  
ATOM   1391  H   GLU A  94       5.659  -8.824   3.135  1.00 86.12           H  
ATOM   1392  CA  GLU A  94       3.743  -9.618   2.694  1.00 86.12           C  
ATOM   1393  HA  GLU A  94       3.241 -10.310   3.371  1.00 86.12           H  
ATOM   1394  C   GLU A  94       3.347 -10.038   1.272  1.00 86.12           C  
ATOM   1395  CB  GLU A  94       3.203  -8.221   3.017  1.00 86.12           C  
ATOM   1396  HB2 GLU A  94       3.306  -8.040   4.086  1.00 86.12           H  
ATOM   1397  HB3 GLU A  94       2.133  -8.247   2.807  1.00 86.12           H  
ATOM   1398  O   GLU A  94       2.174 -10.317   1.027  1.00 86.12           O  
ATOM   1399  CG  GLU A  94       3.795  -7.043   2.228  1.00 86.12           C  
ATOM   1400  HG2 GLU A  94       4.125  -7.375   1.244  1.00 86.12           H  
ATOM   1401  HG3 GLU A  94       2.987  -6.325   2.088  1.00 86.12           H  
ATOM   1402  CD  GLU A  94       4.928  -6.313   2.954  1.00 86.12           C  
ATOM   1403  OE1 GLU A  94       4.981  -5.068   2.839  1.00 86.12           O  
ATOM   1404  OE2 GLU A  94       5.722  -7.010   3.622  1.00 86.12           O  
ATOM   1405  N   LYS A  95       4.305 -10.122   0.341  1.00 91.12           N  
ATOM   1406  H   LYS A  95       5.237  -9.866   0.634  1.00 91.12           H  
ATOM   1407  CA  LYS A  95       4.074 -10.430  -1.075  1.00 91.12           C  
ATOM   1408  HA  LYS A  95       3.605  -9.558  -1.531  1.00 91.12           H  
ATOM   1409  C   LYS A  95       3.127 -11.609  -1.269  1.00 91.12           C  
ATOM   1410  CB  LYS A  95       5.424 -10.695  -1.757  1.00 91.12           C  
ATOM   1411  HB2 LYS A  95       5.990  -9.764  -1.794  1.00 91.12           H  
ATOM   1412  HB3 LYS A  95       5.986 -11.410  -1.156  1.00 91.12           H  
ATOM   1413  O   LYS A  95       3.400 -12.727  -0.837  1.00 91.12           O  
ATOM   1414  CG  LYS A  95       5.269 -11.266  -3.177  1.00 91.12           C  
ATOM   1415  HG2 LYS A  95       4.755 -12.227  -3.133  1.00 91.12           H  
ATOM   1416  HG3 LYS A  95       4.685 -10.594  -3.806  1.00 91.12           H  
ATOM   1417  CD  LYS A  95       6.633 -11.507  -3.810  1.00 91.12           C  
ATOM   1418  HD2 LYS A  95       7.145 -10.556  -3.959  1.00 91.12           H  
ATOM   1419  HD3 LYS A  95       7.231 -12.114  -3.130  1.00 91.12           H  
ATOM   1420  CE  LYS A  95       6.425 -12.220  -5.149  1.00 91.12           C  
ATOM   1421  HE2 LYS A  95       5.354 -12.322  -5.328  1.00 91.12           H  
ATOM   1422  HE3 LYS A  95       6.851 -11.614  -5.949  1.00 91.12           H  
ATOM   1423  NZ  LYS A  95       7.044 -13.560  -5.108  1.00 91.12           N  
ATOM   1424  HZ1 LYS A  95       6.555 -14.113  -4.419  1.00 91.12           H  
ATOM   1425  HZ2 LYS A  95       8.006 -13.508  -4.806  1.00 91.12           H  
ATOM   1426  HZ3 LYS A  95       6.961 -14.042  -5.992  1.00 91.12           H  
ATOM   1427  N   ILE A  96       2.065 -11.393  -2.041  1.00 95.44           N  
ATOM   1428  H   ILE A  96       1.892 -10.457  -2.380  1.00 95.44           H  
ATOM   1429  CA  ILE A  96       1.138 -12.465  -2.402  1.00 95.44           C  
ATOM   1430  HA  ILE A  96       0.998 -13.101  -1.529  1.00 95.44           H  
ATOM   1431  C   ILE A  96       1.759 -13.302  -3.518  1.00 95.44           C  
ATOM   1432  CB  ILE A  96      -0.241 -11.906  -2.793  1.00 95.44           C  
ATOM   1433  HB  ILE A  96      -0.143 -11.318  -3.705  1.00 95.44           H  
ATOM   1434  O   ILE A  96       2.003 -12.806  -4.615  1.00 95.44           O  
ATOM   1435  CG1 ILE A  96      -0.754 -10.979  -1.672  1.00 95.44           C  
ATOM   1436 HG12 ILE A  96      -0.658 -11.473  -0.705  1.00 95.44           H  
ATOM   1437 HG13 ILE A  96      -0.136 -10.081  -1.669  1.00 95.44           H  
ATOM   1438  CG2 ILE A  96      -1.210 -13.071  -3.064  1.00 95.44           C  
ATOM   1439 HG21 ILE A  96      -0.822 -13.720  -3.850  1.00 95.44           H  
ATOM   1440 HG22 ILE A  96      -2.169 -12.678  -3.403  1.00 95.44           H  
ATOM   1441 HG23 ILE A  96      -1.356 -13.653  -2.154  1.00 95.44           H  
ATOM   1442  CD1 ILE A  96      -2.195 -10.515  -1.841  1.00 95.44           C  
ATOM   1443 HD11 ILE A  96      -2.414  -9.739  -1.108  1.00 95.44           H  
ATOM   1444 HD12 ILE A  96      -2.873 -11.352  -1.671  1.00 95.44           H  
ATOM   1445 HD13 ILE A  96      -2.342 -10.108  -2.842  1.00 95.44           H  
ATOM   1446  N   ASN A  97       1.988 -14.588  -3.273  1.00 95.38           N  
ATOM   1447  H   ASN A  97       1.772 -14.942  -2.352  1.00 95.38           H  
ATOM   1448  CA  ASN A  97       2.533 -15.491  -4.286  1.00 95.38           C  
ATOM   1449  HA  ASN A  97       3.208 -14.940  -4.940  1.00 95.38           H  
ATOM   1450  C   ASN A  97       1.446 -16.062  -5.193  1.00 95.38           C  
ATOM   1451  CB  ASN A  97       3.328 -16.605  -3.590  1.00 95.38           C  
ATOM   1452  HB2 ASN A  97       3.539 -17.404  -4.301  1.00 95.38           H  
ATOM   1453  HB3 ASN A  97       2.744 -17.024  -2.771  1.00 95.38           H  
ATOM   1454  O   ASN A  97       1.667 -16.225  -6.390  1.00 95.38           O  
ATOM   1455  CG  ASN A  97       4.660 -16.119  -3.053  1.00 95.38           C  
ATOM   1456  ND2 ASN A  97       5.206 -16.844  -2.115  1.00 95.38           N  
ATOM   1457 HD21 ASN A  97       6.033 -16.480  -1.664  1.00 95.38           H  
ATOM   1458 HD22 ASN A  97       4.807 -17.734  -1.855  1.00 95.38           H  
ATOM   1459  OD1 ASN A  97       5.238 -15.140  -3.520  1.00 95.38           O  
ATOM   1460  N   LYS A  98       0.281 -16.393  -4.627  1.00 97.12           N  
ATOM   1461  H   LYS A  98       0.170 -16.201  -3.642  1.00 97.12           H  
ATOM   1462  CA  LYS A  98      -0.845 -16.984  -5.355  1.00 97.12           C  
ATOM   1463  HA  LYS A  98      -0.870 -16.571  -6.363  1.00 97.12           H  
ATOM   1464  C   LYS A  98      -2.170 -16.638  -4.684  1.00 97.12           C  
ATOM   1465  CB  LYS A  98      -0.692 -18.517  -5.423  1.00 97.12           C  
ATOM   1466  HB2 LYS A  98      -1.626 -18.951  -5.781  1.00 97.12           H  
ATOM   1467  HB3 LYS A  98      -0.522 -18.862  -4.404  1.00 97.12           H  
ATOM   1468  O   LYS A  98      -2.255 -16.491  -3.462  1.00 97.12           O  
ATOM   1469  CG  LYS A  98       0.449 -19.086  -6.282  1.00 97.12           C  
ATOM   1470  HG2 LYS A  98       1.405 -18.722  -5.906  1.00 97.12           H  
ATOM   1471  HG3 LYS A  98       0.451 -20.168  -6.151  1.00 97.12           H  
ATOM   1472  CD  LYS A  98       0.329 -18.791  -7.788  1.00 97.12           C  
ATOM   1473  HD2 LYS A  98       0.253 -17.718  -7.962  1.00 97.12           H  
ATOM   1474  HD3 LYS A  98      -0.557 -19.284  -8.187  1.00 97.12           H  
ATOM   1475  CE  LYS A  98       1.594 -19.322  -8.475  1.00 97.12           C  
ATOM   1476  HE2 LYS A  98       1.742 -20.366  -8.202  1.00 97.12           H  
ATOM   1477  HE3 LYS A  98       2.444 -18.766  -8.079  1.00 97.12           H  
ATOM   1478  NZ  LYS A  98       1.562 -19.179  -9.950  1.00 97.12           N  
ATOM   1479  HZ1 LYS A  98       1.496 -18.215 -10.241  1.00 97.12           H  
ATOM   1480  HZ2 LYS A  98       0.809 -19.681 -10.399  1.00 97.12           H  
ATOM   1481  HZ3 LYS A  98       2.428 -19.491 -10.366  1.00 97.12           H  
ATOM   1482  N   ILE A  99      -3.209 -16.604  -5.506  1.00 97.75           N  
ATOM   1483  H   ILE A  99      -3.034 -16.750  -6.490  1.00 97.75           H  
ATOM   1484  CA  ILE A  99      -4.616 -16.533  -5.112  1.00 97.75           C  
ATOM   1485  HA  ILE A  99      -4.680 -16.725  -4.041  1.00 97.75           H  
ATOM   1486  C   ILE A  99      -5.392 -17.648  -5.822  1.00 97.75           C  
ATOM   1487  CB  ILE A  99      -5.207 -15.134  -5.384  1.00 97.75           C  
ATOM   1488  HB  ILE A  99      -6.274 -15.180  -5.163  1.00 97.75           H  
ATOM   1489  O   ILE A  99      -4.985 -18.063  -6.910  1.00 97.75           O  
ATOM   1490  CG1 ILE A  99      -5.037 -14.735  -6.867  1.00 97.75           C  
ATOM   1491 HG12 ILE A  99      -3.985 -14.777  -7.150  1.00 97.75           H  
ATOM   1492 HG13 ILE A  99      -5.580 -15.451  -7.483  1.00 97.75           H  
ATOM   1493  CG2 ILE A  99      -4.588 -14.109  -4.420  1.00 97.75           C  
ATOM   1494 HG21 ILE A  99      -5.128 -13.163  -4.472  1.00 97.75           H  
ATOM   1495 HG22 ILE A  99      -4.648 -14.476  -3.396  1.00 97.75           H  
ATOM   1496 HG23 ILE A  99      -3.544 -13.939  -4.682  1.00 97.75           H  
ATOM   1497  CD1 ILE A  99      -5.550 -13.340  -7.208  1.00 97.75           C  
ATOM   1498 HD11 ILE A  99      -5.503 -13.202  -8.288  1.00 97.75           H  
ATOM   1499 HD12 ILE A  99      -6.583 -13.258  -6.868  1.00 97.75           H  
ATOM   1500 HD13 ILE A  99      -4.944 -12.572  -6.727  1.00 97.75           H  
ATOM   1501  N   ARG A 100      -6.431 -18.174  -5.162  1.00 97.56           N  
ATOM   1502  H   ARG A 100      -6.642 -17.775  -4.258  1.00 97.56           H  
ATOM   1503  CA  ARG A 100      -7.351 -19.202  -5.679  1.00 97.56           C  
ATOM   1504  HA  ARG A 100      -7.377 -19.154  -6.767  1.00 97.56           H  
ATOM   1505  C   ARG A 100      -8.786 -18.939  -5.237  1.00 97.56           C  
ATOM   1506  CB  ARG A 100      -6.888 -20.628  -5.333  1.00 97.56           C  
ATOM   1507  HB2 ARG A 100      -7.684 -21.316  -5.617  1.00 97.56           H  
ATOM   1508  HB3 ARG A 100      -6.733 -20.709  -4.257  1.00 97.56           H  
ATOM   1509  O   ARG A 100      -9.080 -18.966  -4.041  1.00 97.56           O  
ATOM   1510  CG  ARG A 100      -5.615 -21.100  -6.057  1.00 97.56           C  
ATOM   1511  HG2 ARG A 100      -5.381 -22.110  -5.721  1.00 97.56           H  
ATOM   1512  HG3 ARG A 100      -4.788 -20.442  -5.789  1.00 97.56           H  
ATOM   1513  CD  ARG A 100      -5.774 -21.106  -7.581  1.00 97.56           C  
ATOM   1514  HD2 ARG A 100      -6.047 -20.086  -7.851  1.00 97.56           H  
ATOM   1515  HD3 ARG A 100      -6.576 -21.781  -7.879  1.00 97.56           H  
ATOM   1516  NE  ARG A 100      -4.524 -21.434  -8.288  1.00 97.56           N  
ATOM   1517  HE  ARG A 100      -3.917 -22.107  -7.843  1.00 97.56           H  
ATOM   1518  NH1 ARG A 100      -4.789 -19.873  -9.975  1.00 97.56           N  
ATOM   1519 HH11 ARG A 100      -5.739 -19.719  -9.666  1.00 97.56           H  
ATOM   1520 HH12 ARG A 100      -4.436 -19.282 -10.713  1.00 97.56           H  
ATOM   1521  NH2 ARG A 100      -2.876 -20.987  -9.798  1.00 97.56           N  
ATOM   1522 HH21 ARG A 100      -2.496 -20.298 -10.430  1.00 97.56           H  
ATOM   1523 HH22 ARG A 100      -2.286 -21.621  -9.278  1.00 97.56           H  
ATOM   1524  CZ  ARG A 100      -4.082 -20.769  -9.346  1.00 97.56           C  
ATOM   1525  N   TRP A 101      -9.699 -18.729  -6.177  1.00 97.06           N  
ATOM   1526  H   TRP A 101      -9.370 -18.601  -7.124  1.00 97.06           H  
ATOM   1527  CA  TRP A 101     -11.135 -18.643  -5.886  1.00 97.06           C  
ATOM   1528  HA  TRP A 101     -11.289 -17.967  -5.045  1.00 97.06           H  
ATOM   1529  C   TRP A 101     -11.723 -20.002  -5.517  1.00 97.06           C  
ATOM   1530  CB  TRP A 101     -11.887 -18.079  -7.088  1.00 97.06           C  
ATOM   1531  HB2 TRP A 101     -11.633 -18.657  -7.977  1.00 97.06           H  
ATOM   1532  HB3 TRP A 101     -12.957 -18.192  -6.916  1.00 97.06           H  
ATOM   1533  O   TRP A 101     -11.546 -20.975  -6.241  1.00 97.06           O  
ATOM   1534  CG  TRP A 101     -11.623 -16.636  -7.346  1.00 97.06           C  
ATOM   1535  CD1 TRP A 101     -10.773 -16.141  -8.270  1.00 97.06           C  
ATOM   1536  HD1 TRP A 101     -10.163 -16.734  -8.936  1.00 97.06           H  
ATOM   1537  CD2 TRP A 101     -12.191 -15.484  -6.660  1.00 97.06           C  
ATOM   1538  CE2 TRP A 101     -11.689 -14.303  -7.285  1.00 97.06           C  
ATOM   1539  CE3 TRP A 101     -13.080 -15.323  -5.574  1.00 97.06           C  
ATOM   1540  HE3 TRP A 101     -13.464 -16.201  -5.075  1.00 97.06           H  
ATOM   1541  NE1 TRP A 101     -10.822 -14.762  -8.255  1.00 97.06           N  
ATOM   1542  HE1 TRP A 101     -10.279 -14.197  -8.892  1.00 97.06           H  
ATOM   1543  CH2 TRP A 101     -12.983 -12.896  -5.804  1.00 97.06           C  
ATOM   1544  HH2 TRP A 101     -13.313 -11.915  -5.495  1.00 97.06           H  
ATOM   1545  CZ2 TRP A 101     -12.104 -13.025  -6.890  1.00 97.06           C  
ATOM   1546  HZ2 TRP A 101     -11.765 -12.155  -7.432  1.00 97.06           H  
ATOM   1547  CZ3 TRP A 101     -13.458 -14.040  -5.140  1.00 97.06           C  
ATOM   1548  HZ3 TRP A 101     -14.132 -13.930  -4.303  1.00 97.06           H  
ATOM   1549  N   LEU A 102     -12.506 -20.066  -4.442  1.00 95.50           N  
ATOM   1550  H   LEU A 102     -12.669 -19.217  -3.919  1.00 95.50           H  
ATOM   1551  CA  LEU A 102     -13.375 -21.213  -4.185  1.00 95.50           C  
ATOM   1552  HA  LEU A 102     -12.877 -22.122  -4.523  1.00 95.50           H  
ATOM   1553  C   LEU A 102     -14.676 -21.075  -4.986  1.00 95.50           C  
ATOM   1554  CB  LEU A 102     -13.676 -21.346  -2.689  1.00 95.50           C  
ATOM   1555  HB2 LEU A 102     -13.845 -20.347  -2.289  1.00 95.50           H  
ATOM   1556  HB3 LEU A 102     -14.601 -21.912  -2.576  1.00 95.50           H  
ATOM   1557  O   LEU A 102     -15.104 -19.957  -5.288  1.00 95.50           O  
ATOM   1558  CG  LEU A 102     -12.586 -22.045  -1.867  1.00 95.50           C  
ATOM   1559  HG  LEU A 102     -12.231 -22.932  -2.392  1.00 95.50           H  
ATOM   1560  CD1 LEU A 102     -11.412 -21.122  -1.554  1.00 95.50           C  
ATOM   1561 HD11 LEU A 102     -10.895 -20.846  -2.473  1.00 95.50           H  
ATOM   1562 HD12 LEU A 102     -10.710 -21.654  -0.913  1.00 95.50           H  
ATOM   1563 HD13 LEU A 102     -11.758 -20.212  -1.063  1.00 95.50           H  
ATOM   1564  CD2 LEU A 102     -13.190 -22.490  -0.538  1.00 95.50           C  
ATOM   1565 HD21 LEU A 102     -12.402 -22.919   0.082  1.00 95.50           H  
ATOM   1566 HD22 LEU A 102     -13.631 -21.637  -0.021  1.00 95.50           H  
ATOM   1567 HD23 LEU A 102     -13.950 -23.250  -0.718  1.00 95.50           H  
ATOM   1568  N   PRO A 103     -15.351 -22.189  -5.306  1.00 89.69           N  
ATOM   1569  CA  PRO A 103     -16.682 -22.120  -5.887  1.00 89.69           C  
ATOM   1570  HA  PRO A 103     -16.648 -21.557  -6.820  1.00 89.69           H  
ATOM   1571  C   PRO A 103     -17.662 -21.451  -4.924  1.00 89.69           C  
ATOM   1572  CB  PRO A 103     -17.091 -23.556  -6.183  1.00 89.69           C  
ATOM   1573  HB2 PRO A 103     -18.167 -23.712  -6.111  1.00 89.69           H  
ATOM   1574  HB3 PRO A 103     -16.723 -23.849  -7.167  1.00 89.69           H  
ATOM   1575  O   PRO A 103     -17.644 -21.652  -3.703  1.00 89.69           O  
ATOM   1576  CG  PRO A 103     -16.332 -24.315  -5.108  1.00 89.69           C  
ATOM   1577  HG2 PRO A 103     -16.238 -25.358  -5.410  1.00 89.69           H  
ATOM   1578  HG3 PRO A 103     -16.855 -24.242  -4.155  1.00 89.69           H  
ATOM   1579  CD  PRO A 103     -14.998 -23.574  -5.033  1.00 89.69           C  
ATOM   1580  HD2 PRO A 103     -14.551 -23.708  -4.048  1.00 89.69           H  
ATOM   1581  HD3 PRO A 103     -14.326 -23.938  -5.809  1.00 89.69           H  
ATOM   1582  N   GLN A 104     -18.563 -20.669  -5.502  1.00 87.19           N  
ATOM   1583  H   GLN A 104     -18.532 -20.543  -6.504  1.00 87.19           H  
ATOM   1584  CA  GLN A 104     -19.583 -19.957  -4.760  1.00 87.19           C  
ATOM   1585  HA  GLN A 104     -19.114 -19.477  -3.900  1.00 87.19           H  
ATOM   1586  C   GLN A 104     -20.659 -20.933  -4.266  1.00 87.19           C  
ATOM   1587  CB  GLN A 104     -20.138 -18.858  -5.667  1.00 87.19           C  
ATOM   1588  HB2 GLN A 104     -20.664 -19.301  -6.513  1.00 87.19           H  
ATOM   1589  HB3 GLN A 104     -19.311 -18.259  -6.046  1.00 87.19           H  
ATOM   1590  O   GLN A 104     -21.480 -21.413  -5.043  1.00 87.19           O  
ATOM   1591  CG  GLN A 104     -21.088 -17.948  -4.888  1.00 87.19           C  
ATOM   1592  HG2 GLN A 104     -20.569 -17.547  -4.018  1.00 87.19           H  
ATOM   1593  HG3 GLN A 104     -21.948 -18.529  -4.556  1.00 87.19           H  
ATOM   1594  CD  GLN A 104     -21.602 -16.783  -5.718  1.00 87.19           C  
ATOM   1595  NE2 GLN A 104     -22.308 -15.864  -5.102  1.00 87.19           N  
ATOM   1596 HE21 GLN A 104     -22.621 -15.082  -5.659  1.00 87.19           H  
ATOM   1597 HE22 GLN A 104     -22.485 -15.955  -4.112  1.00 87.19           H  
ATOM   1598  OE1 GLN A 104     -21.361 -16.666  -6.908  1.00 87.19           O  
ATOM   1599  N   LYS A 105     -20.662 -21.224  -2.960  1.00 78.50           N  
ATOM   1600  H   LYS A 105     -19.862 -20.919  -2.423  1.00 78.50           H  
ATOM   1601  CA  LYS A 105     -21.708 -22.044  -2.316  1.00 78.50           C  
ATOM   1602  HA  LYS A 105     -22.140 -22.709  -3.063  1.00 78.50           H  
ATOM   1603  C   LYS A 105     -22.890 -21.197  -1.817  1.00 78.50           C  
ATOM   1604  CB  LYS A 105     -21.099 -22.932  -1.205  1.00 78.50           C  
ATOM   1605  HB2 LYS A 105     -21.910 -23.480  -0.725  1.00 78.50           H  
ATOM   1606  HB3 LYS A 105     -20.626 -22.299  -0.454  1.00 78.50           H  
ATOM   1607  O   LYS A 105     -24.025 -21.656  -1.834  1.00 78.50           O  
ATOM   1608  CG  LYS A 105     -20.068 -23.954  -1.738  1.00 78.50           C  
ATOM   1609  HG2 LYS A 105     -20.530 -24.533  -2.538  1.00 78.50           H  
ATOM   1610  HG3 LYS A 105     -19.222 -23.412  -2.160  1.00 78.50           H  
ATOM   1611  CD  LYS A 105     -19.531 -24.937  -0.669  1.00 78.50           C  
ATOM   1612  HD2 LYS A 105     -19.112 -24.366   0.160  1.00 78.50           H  
ATOM   1613  HD3 LYS A 105     -20.354 -25.549  -0.301  1.00 78.50           H  
ATOM   1614  CE  LYS A 105     -18.433 -25.848  -1.269  1.00 78.50           C  
ATOM   1615  HE2 LYS A 105     -18.850 -26.383  -2.123  1.00 78.50           H  
ATOM   1616  HE3 LYS A 105     -17.640 -25.208  -1.657  1.00 78.50           H  
ATOM   1617  NZ  LYS A 105     -17.834 -26.834  -0.315  1.00 78.50           N  
ATOM   1618  HZ1 LYS A 105     -17.524 -26.410   0.547  1.00 78.50           H  
ATOM   1619  HZ2 LYS A 105     -18.456 -27.602  -0.107  1.00 78.50           H  
ATOM   1620  HZ3 LYS A 105     -17.002 -27.255  -0.705  1.00 78.50           H  
ATOM   1621  N   ASN A 106     -22.625 -19.955  -1.395  1.00 81.50           N  
ATOM   1622  H   ASN A 106     -21.702 -19.592  -1.590  1.00 81.50           H  
ATOM   1623  CA  ASN A 106     -23.601 -19.040  -0.789  1.00 81.50           C  
ATOM   1624  HA  ASN A 106     -24.609 -19.421  -0.953  1.00 81.50           H  
ATOM   1625  C   ASN A 106     -23.508 -17.647  -1.448  1.00 81.50           C  
ATOM   1626  CB  ASN A 106     -23.334 -18.955   0.736  1.00 81.50           C  
ATOM   1627  HB2 ASN A 106     -24.048 -18.266   1.185  1.00 81.50           H  
ATOM   1628  HB3 ASN A 106     -22.331 -18.557   0.891  1.00 81.50           H  
ATOM   1629  O   ASN A 106     -22.726 -17.435  -2.367  1.00 81.50           O  
ATOM   1630  CG  ASN A 106     -23.443 -20.262   1.513  1.00 81.50           C  
ATOM   1631  ND2 ASN A 106     -23.211 -20.227   2.802  1.00 81.50           N  
ATOM   1632 HD21 ASN A 106     -23.048 -19.355   3.284  1.00 81.50           H  
ATOM   1633 HD22 ASN A 106     -23.352 -21.112   3.268  1.00 81.50           H  
ATOM   1634  OD1 ASN A 106     -23.726 -21.331   1.023  1.00 81.50           O  
ATOM   1635  N   ALA A 107     -24.237 -16.654  -0.930  1.00 82.62           N  
ATOM   1636  H   ALA A 107     -24.941 -16.867  -0.238  1.00 82.62           H  
ATOM   1637  CA  ALA A 107     -24.119 -15.264  -1.390  1.00 82.62           C  
ATOM   1638  HA  ALA A 107     -24.359 -15.222  -2.453  1.00 82.62           H  
ATOM   1639  C   ALA A 107     -22.704 -14.665  -1.223  1.00 82.62           C  
ATOM   1640  CB  ALA A 107     -25.153 -14.428  -0.629  1.00 82.62           C  
ATOM   1641  HB1 ALA A 107     -24.941 -14.438   0.440  1.00 82.62           H  
ATOM   1642  HB2 ALA A 107     -26.155 -14.817  -0.810  1.00 82.62           H  
ATOM   1643  HB3 ALA A 107     -25.116 -13.399  -0.986  1.00 82.62           H  
ATOM   1644  O   ALA A 107     -22.342 -13.735  -1.929  1.00 82.62           O  
ATOM   1645  N   ALA A 108     -21.896 -15.196  -0.300  1.00 89.19           N  
ATOM   1646  H   ALA A 108     -22.197 -16.046   0.156  1.00 89.19           H  
ATOM   1647  CA  ALA A 108     -20.518 -14.757  -0.109  1.00 89.19           C  
ATOM   1648  HA  ALA A 108     -20.448 -13.698  -0.357  1.00 89.19           H  
ATOM   1649  C   ALA A 108     -19.551 -15.513  -1.029  1.00 89.19           C  
ATOM   1650  CB  ALA A 108     -20.134 -14.912   1.365  1.00 89.19           C  
ATOM   1651  HB1 ALA A 108     -19.127 -14.519   1.504  1.00 89.19           H  
ATOM   1652  HB2 ALA A 108     -20.152 -15.967   1.642  1.00 89.19           H  
ATOM   1653  HB3 ALA A 108     -20.831 -14.345   1.981  1.00 89.19           H  
ATOM   1654  O   ALA A 108     -19.663 -16.731  -1.190  1.00 89.19           O  
ATOM   1655  N   GLN A 109     -18.562 -14.789  -1.541  1.00 92.25           N  
ATOM   1656  H   GLN A 109     -18.503 -13.815  -1.282  1.00 92.25           H  
ATOM   1657  CA  GLN A 109     -17.440 -15.348  -2.286  1.00 92.25           C  
ATOM   1658  HA  GLN A 109     -17.761 -16.256  -2.797  1.00 92.25           H  
ATOM   1659  C   GLN A 109     -16.307 -15.717  -1.325  1.00 92.25           C  
ATOM   1660  CB  GLN A 109     -16.963 -14.345  -3.343  1.00 92.25           C  
ATOM   1661  HB2 GLN A 109     -16.114 -14.773  -3.877  1.00 92.25           H  
ATOM   1662  HB3 GLN A 109     -16.625 -13.440  -2.841  1.00 92.25           H  
ATOM   1663  O   GLN A 109     -16.165 -15.121  -0.251  1.00 92.25           O  
ATOM   1664  CG  GLN A 109     -18.035 -13.941  -4.366  1.00 92.25           C  
ATOM   1665  HG2 GLN A 109     -17.663 -13.074  -4.911  1.00 92.25           H  
ATOM   1666  HG3 GLN A 109     -18.948 -13.629  -3.859  1.00 92.25           H  
ATOM   1667  CD  GLN A 109     -18.373 -15.033  -5.375  1.00 92.25           C  
ATOM   1668  NE2 GLN A 109     -19.308 -14.772  -6.257  1.00 92.25           N  
ATOM   1669 HE21 GLN A 109     -19.653 -15.526  -6.834  1.00 92.25           H  
ATOM   1670 HE22 GLN A 109     -19.753 -13.866  -6.297  1.00 92.25           H  
ATOM   1671  OE1 GLN A 109     -17.821 -16.123  -5.375  1.00 92.25           O  
ATOM   1672  N   PHE A 110     -15.489 -16.694  -1.707  1.00 95.19           N  
ATOM   1673  H   PHE A 110     -15.607 -17.104  -2.622  1.00 95.19           H  
ATOM   1674  CA  PHE A 110     -14.352 -17.142  -0.908  1.00 95.19           C  
ATOM   1675  HA  PHE A 110     -14.184 -16.426  -0.104  1.00 95.19           H  
ATOM   1676  C   PHE A 110     -13.081 -17.177  -1.753  1.00 95.19           C  
ATOM   1677  CB  PHE A 110     -14.659 -18.501  -0.270  1.00 95.19           C  
ATOM   1678  HB2 PHE A 110     -13.745 -18.901   0.170  1.00 95.19           H  
ATOM   1679  HB3 PHE A 110     -14.994 -19.182  -1.052  1.00 95.19           H  
ATOM   1680  O   PHE A 110     -13.091 -17.700  -2.865  1.00 95.19           O  
ATOM   1681  CG  PHE A 110     -15.735 -18.466   0.789  1.00 95.19           C  
ATOM   1682  CD1 PHE A 110     -15.435 -18.021   2.087  1.00 95.19           C  
ATOM   1683  HD1 PHE A 110     -14.431 -17.704   2.325  1.00 95.19           H  
ATOM   1684  CD2 PHE A 110     -17.053 -18.826   0.455  1.00 95.19           C  
ATOM   1685  HD2 PHE A 110     -17.285 -19.140  -0.552  1.00 95.19           H  
ATOM   1686  CE1 PHE A 110     -16.468 -17.907   3.031  1.00 95.19           C  
ATOM   1687  HE1 PHE A 110     -16.256 -17.471   3.996  1.00 95.19           H  
ATOM   1688  CE2 PHE A 110     -18.077 -18.734   1.410  1.00 95.19           C  
ATOM   1689  HE2 PHE A 110     -19.090 -18.980   1.126  1.00 95.19           H  
ATOM   1690  CZ  PHE A 110     -17.787 -18.263   2.699  1.00 95.19           C  
ATOM   1691  HZ  PHE A 110     -18.584 -18.145   3.419  1.00 95.19           H  
ATOM   1692  N   LEU A 111     -11.992 -16.640  -1.207  1.00 96.50           N  
ATOM   1693  H   LEU A 111     -12.064 -16.251  -0.278  1.00 96.50           H  
ATOM   1694  CA  LEU A 111     -10.705 -16.514  -1.887  1.00 96.50           C  
ATOM   1695  HA  LEU A 111     -10.705 -17.111  -2.798  1.00 96.50           H  
ATOM   1696  C   LEU A 111      -9.593 -17.032  -0.971  1.00 96.50           C  
ATOM   1697  CB  LEU A 111     -10.503 -15.033  -2.264  1.00 96.50           C  
ATOM   1698  HB2 LEU A 111     -10.477 -14.447  -1.345  1.00 96.50           H  
ATOM   1699  HB3 LEU A 111     -11.359 -14.695  -2.848  1.00 96.50           H  
ATOM   1700  O   LEU A 111      -9.421 -16.534   0.141  1.00 96.50           O  
ATOM   1701  CG  LEU A 111      -9.219 -14.743  -3.064  1.00 96.50           C  
ATOM   1702  HG  LEU A 111      -8.367 -15.234  -2.595  1.00 96.50           H  
ATOM   1703  CD1 LEU A 111      -9.356 -15.222  -4.506  1.00 96.50           C  
ATOM   1704 HD11 LEU A 111      -8.463 -14.971  -5.079  1.00 96.50           H  
ATOM   1705 HD12 LEU A 111     -10.208 -14.731  -4.976  1.00 96.50           H  
ATOM   1706 HD13 LEU A 111      -9.495 -16.303  -4.540  1.00 96.50           H  
ATOM   1707  CD2 LEU A 111      -8.951 -13.241  -3.089  1.00 96.50           C  
ATOM   1708 HD21 LEU A 111      -9.786 -12.716  -3.552  1.00 96.50           H  
ATOM   1709 HD22 LEU A 111      -8.804 -12.876  -2.072  1.00 96.50           H  
ATOM   1710 HD23 LEU A 111      -8.045 -13.043  -3.663  1.00 96.50           H  
ATOM   1711  N   LEU A 112      -8.838 -18.027  -1.425  1.00 97.56           N  
ATOM   1712  H   LEU A 112      -9.020 -18.375  -2.355  1.00 97.56           H  
ATOM   1713  CA  LEU A 112      -7.567 -18.407  -0.819  1.00 97.56           C  
ATOM   1714  HA  LEU A 112      -7.634 -18.281   0.262  1.00 97.56           H  
ATOM   1715  C   LEU A 112      -6.467 -17.481  -1.325  1.00 97.56           C  
ATOM   1716  CB  LEU A 112      -7.229 -19.872  -1.134  1.00 97.56           C  
ATOM   1717  HB2 LEU A 112      -7.510 -20.079  -2.167  1.00 97.56           H  
ATOM   1718  HB3 LEU A 112      -6.153 -20.023  -1.050  1.00 97.56           H  
ATOM   1719  O   LEU A 112      -6.409 -17.149  -2.504  1.00 97.56           O  
ATOM   1720  CG  LEU A 112      -7.926 -20.869  -0.202  1.00 97.56           C  
ATOM   1721  HG  LEU A 112      -8.973 -20.584  -0.100  1.00 97.56           H  
ATOM   1722  CD1 LEU A 112      -7.849 -22.271  -0.801  1.00 97.56           C  
ATOM   1723 HD11 LEU A 112      -8.331 -22.990  -0.138  1.00 97.56           H  
ATOM   1724 HD12 LEU A 112      -8.355 -22.279  -1.766  1.00 97.56           H  
ATOM   1725 HD13 LEU A 112      -6.808 -22.564  -0.938  1.00 97.56           H  
ATOM   1726  CD2 LEU A 112      -7.289 -20.913   1.189  1.00 97.56           C  
ATOM   1727 HD21 LEU A 112      -7.813 -21.640   1.810  1.00 97.56           H  
ATOM   1728 HD22 LEU A 112      -7.341 -19.935   1.668  1.00 97.56           H  
ATOM   1729 HD23 LEU A 112      -6.245 -21.217   1.105  1.00 97.56           H  
ATOM   1730  N   SER A 113      -5.576 -17.101  -0.425  1.00 97.62           N  
ATOM   1731  H   SER A 113      -5.688 -17.432   0.522  1.00 97.62           H  
ATOM   1732  CA  SER A 113      -4.404 -16.275  -0.703  1.00 97.62           C  
ATOM   1733  HA  SER A 113      -4.148 -16.331  -1.761  1.00 97.62           H  
ATOM   1734  C   SER A 113      -3.230 -16.801   0.111  1.00 97.62           C  
ATOM   1735  CB  SER A 113      -4.698 -14.816  -0.348  1.00 97.62           C  
ATOM   1736  HB2 SER A 113      -5.532 -14.455  -0.950  1.00 97.62           H  
ATOM   1737  HB3 SER A 113      -3.824 -14.195  -0.545  1.00 97.62           H  
ATOM   1738  O   SER A 113      -3.422 -17.311   1.217  1.00 97.62           O  
ATOM   1739  OG  SER A 113      -5.040 -14.746   1.023  1.00 97.62           O  
ATOM   1740  HG  SER A 113      -5.606 -15.495   1.227  1.00 97.62           H  
ATOM   1741  N   THR A 114      -2.017 -16.676  -0.410  1.00 97.00           N  
ATOM   1742  H   THR A 114      -1.912 -16.295  -1.340  1.00 97.00           H  
ATOM   1743  CA  THR A 114      -0.801 -17.053   0.314  1.00 97.00           C  
ATOM   1744  HA  THR A 114      -1.000 -17.026   1.386  1.00 97.00           H  
ATOM   1745  C   THR A 114       0.311 -16.062   0.034  1.00 97.00           C  
ATOM   1746  CB  THR A 114      -0.373 -18.488  -0.025  1.00 97.00           C  
ATOM   1747  HB  THR A 114      -1.227 -19.136   0.172  1.00 97.00           H  
ATOM   1748  O   THR A 114       0.499 -15.658  -1.115  1.00 97.00           O  
ATOM   1749  CG2 THR A 114       0.048 -18.713  -1.475  1.00 97.00           C  
ATOM   1750 HG21 THR A 114      -0.739 -18.366  -2.145  1.00 97.00           H  
ATOM   1751 HG22 THR A 114       0.975 -18.181  -1.690  1.00 97.00           H  
ATOM   1752 HG23 THR A 114       0.212 -19.777  -1.642  1.00 97.00           H  
ATOM   1753  OG1 THR A 114       0.677 -18.905   0.813  1.00 97.00           O  
ATOM   1754  HG1 THR A 114       1.486 -18.437   0.593  1.00 97.00           H  
ATOM   1755  N   ASN A 115       1.065 -15.719   1.073  1.00 94.06           N  
ATOM   1756  H   ASN A 115       0.841 -16.093   1.984  1.00 94.06           H  
ATOM   1757  CA  ASN A 115       2.408 -15.177   0.913  1.00 94.06           C  
ATOM   1758  HA  ASN A 115       2.495 -14.723  -0.074  1.00 94.06           H  
ATOM   1759  C   ASN A 115       3.426 -16.329   0.935  1.00 94.06           C  
ATOM   1760  CB  ASN A 115       2.643 -14.061   1.953  1.00 94.06           C  
ATOM   1761  HB2 ASN A 115       3.566 -13.537   1.705  1.00 94.06           H  
ATOM   1762  HB3 ASN A 115       1.845 -13.322   1.876  1.00 94.06           H  
ATOM   1763  O   ASN A 115       3.080 -17.473   0.619  1.00 94.06           O  
ATOM   1764  CG  ASN A 115       2.743 -14.526   3.392  1.00 94.06           C  
ATOM   1765  ND2 ASN A 115       3.069 -13.637   4.293  1.00 94.06           N  
ATOM   1766 HD21 ASN A 115       3.223 -13.929   5.247  1.00 94.06           H  
ATOM   1767 HD22 ASN A 115       3.488 -12.773   3.979  1.00 94.06           H  
ATOM   1768  OD1 ASN A 115       2.536 -15.684   3.721  1.00 94.06           O  
ATOM   1769  N   ASP A 116       4.667 -16.052   1.327  1.00 89.88           N  
ATOM   1770  H   ASP A 116       4.921 -15.087   1.483  1.00 89.88           H  
ATOM   1771  CA  ASP A 116       5.723 -17.060   1.416  1.00 89.88           C  
ATOM   1772  HA  ASP A 116       5.813 -17.561   0.452  1.00 89.88           H  
ATOM   1773  C   ASP A 116       5.453 -18.165   2.452  1.00 89.88           C  
ATOM   1774  CB  ASP A 116       7.053 -16.355   1.723  1.00 89.88           C  
ATOM   1775  HB2 ASP A 116       7.790 -17.107   2.005  1.00 89.88           H  
ATOM   1776  HB3 ASP A 116       6.920 -15.686   2.573  1.00 89.88           H  
ATOM   1777  O   ASP A 116       6.041 -19.243   2.339  1.00 89.88           O  
ATOM   1778  CG  ASP A 116       7.620 -15.579   0.529  1.00 89.88           C  
ATOM   1779  OD1 ASP A 116       7.338 -15.972  -0.629  1.00 89.88           O  
ATOM   1780  OD2 ASP A 116       8.432 -14.670   0.766  1.00 89.88           O  
ATOM   1781  N   LYS A 117       4.590 -17.933   3.455  1.00 89.62           N  
ATOM   1782  H   LYS A 117       4.111 -17.044   3.449  1.00 89.62           H  
ATOM   1783  CA  LYS A 117       4.442 -18.821   4.628  1.00 89.62           C  
ATOM   1784  HA  LYS A 117       4.828 -19.812   4.391  1.00 89.62           H  
ATOM   1785  C   LYS A 117       3.019 -19.089   5.090  1.00 89.62           C  
ATOM   1786  CB  LYS A 117       5.206 -18.196   5.809  1.00 89.62           C  
ATOM   1787  HB2 LYS A 117       4.992 -18.773   6.709  1.00 89.62           H  
ATOM   1788  HB3 LYS A 117       4.823 -17.189   5.977  1.00 89.62           H  
ATOM   1789  O   LYS A 117       2.726 -20.187   5.565  1.00 89.62           O  
ATOM   1790  CG  LYS A 117       6.725 -18.117   5.629  1.00 89.62           C  
ATOM   1791  HG2 LYS A 117       7.164 -17.664   6.518  1.00 89.62           H  
ATOM   1792  HG3 LYS A 117       6.969 -17.498   4.766  1.00 89.62           H  
ATOM   1793  CD  LYS A 117       7.310 -19.511   5.450  1.00 89.62           C  
ATOM   1794  HD2 LYS A 117       6.847 -19.999   4.592  1.00 89.62           H  
ATOM   1795  HD3 LYS A 117       7.115 -20.115   6.336  1.00 89.62           H  
ATOM   1796  CE  LYS A 117       8.799 -19.439   5.186  1.00 89.62           C  
ATOM   1797  HE2 LYS A 117       8.996 -18.694   4.415  1.00 89.62           H  
ATOM   1798  HE3 LYS A 117       9.325 -19.157   6.098  1.00 89.62           H  
ATOM   1799  NZ  LYS A 117       9.176 -20.774   4.720  1.00 89.62           N  
ATOM   1800  HZ1 LYS A 117      10.175 -20.902   4.648  1.00 89.62           H  
ATOM   1801  HZ2 LYS A 117       8.757 -20.945   3.817  1.00 89.62           H  
ATOM   1802  HZ3 LYS A 117       8.783 -21.481   5.324  1.00 89.62           H  
ATOM   1803  N   THR A 118       2.157 -18.093   4.989  1.00 92.94           N  
ATOM   1804  H   THR A 118       2.477 -17.233   4.567  1.00 92.94           H  
ATOM   1805  CA  THR A 118       0.859 -18.058   5.648  1.00 92.94           C  
ATOM   1806  HA  THR A 118       0.750 -18.940   6.280  1.00 92.94           H  
ATOM   1807  C   THR A 118      -0.241 -18.071   4.601  1.00 92.94           C  
ATOM   1808  CB  THR A 118       0.751 -16.834   6.571  1.00 92.94           C  
ATOM   1809  HB  THR A 118       0.816 -15.918   5.983  1.00 92.94           H  
ATOM   1810  O   THR A 118      -0.376 -17.157   3.786  1.00 92.94           O  
ATOM   1811  CG2 THR A 118      -0.556 -16.845   7.366  1.00 92.94           C  
ATOM   1812 HG21 THR A 118      -0.566 -15.998   8.052  1.00 92.94           H  
ATOM   1813 HG22 THR A 118      -1.409 -16.765   6.693  1.00 92.94           H  
ATOM   1814 HG23 THR A 118      -0.632 -17.768   7.941  1.00 92.94           H  
ATOM   1815  OG1 THR A 118       1.804 -16.863   7.510  1.00 92.94           O  
ATOM   1816  HG1 THR A 118       1.807 -16.043   8.009  1.00 92.94           H  
ATOM   1817  N   ILE A 119      -1.082 -19.099   4.662  1.00 96.06           N  
ATOM   1818  H   ILE A 119      -0.930 -19.799   5.374  1.00 96.06           H  
ATOM   1819  CA  ILE A 119      -2.257 -19.231   3.802  1.00 96.06           C  
ATOM   1820  HA  ILE A 119      -2.095 -18.643   2.899  1.00 96.06           H  
ATOM   1821  C   ILE A 119      -3.457 -18.649   4.551  1.00 96.06           C  
ATOM   1822  CB  ILE A 119      -2.464 -20.695   3.357  1.00 96.06           C  
ATOM   1823  HB  ILE A 119      -2.715 -21.291   4.234  1.00 96.06           H  
ATOM   1824  O   ILE A 119      -3.674 -18.945   5.729  1.00 96.06           O  
ATOM   1825  CG1 ILE A 119      -1.170 -21.280   2.743  1.00 96.06           C  
ATOM   1826 HG12 ILE A 119      -0.339 -21.151   3.437  1.00 96.06           H  
ATOM   1827 HG13 ILE A 119      -0.928 -20.749   1.822  1.00 96.06           H  
ATOM   1828  CG2 ILE A 119      -3.639 -20.786   2.367  1.00 96.06           C  
ATOM   1829 HG21 ILE A 119      -3.814 -21.823   2.081  1.00 96.06           H  
ATOM   1830 HG22 ILE A 119      -3.422 -20.201   1.473  1.00 96.06           H  
ATOM   1831 HG23 ILE A 119      -4.556 -20.418   2.827  1.00 96.06           H  
ATOM   1832  CD1 ILE A 119      -1.244 -22.776   2.443  1.00 96.06           C  
ATOM   1833 HD11 ILE A 119      -0.241 -23.150   2.241  1.00 96.06           H  
ATOM   1834 HD12 ILE A 119      -1.861 -22.938   1.559  1.00 96.06           H  
ATOM   1835 HD13 ILE A 119      -1.656 -23.315   3.296  1.00 96.06           H  
ATOM   1836  N   LYS A 120      -4.255 -17.821   3.878  1.00 97.00           N  
ATOM   1837  H   LYS A 120      -4.011 -17.615   2.920  1.00 97.00           H  
ATOM   1838  CA  LYS A 120      -5.464 -17.202   4.432  1.00 97.00           C  
ATOM   1839  HA  LYS A 120      -5.700 -17.671   5.388  1.00 97.00           H  
ATOM   1840  C   LYS A 120      -6.650 -17.440   3.505  1.00 97.00           C  
ATOM   1841  CB  LYS A 120      -5.241 -15.700   4.693  1.00 97.00           C  
ATOM   1842  HB2 LYS A 120      -6.172 -15.268   5.061  1.00 97.00           H  
ATOM   1843  HB3 LYS A 120      -4.986 -15.207   3.755  1.00 97.00           H  
ATOM   1844  O   LYS A 120      -6.545 -17.259   2.292  1.00 97.00           O  
ATOM   1845  CG  LYS A 120      -4.128 -15.419   5.720  1.00 97.00           C  
ATOM   1846  HG2 LYS A 120      -4.347 -15.952   6.645  1.00 97.00           H  
ATOM   1847  HG3 LYS A 120      -3.179 -15.780   5.324  1.00 97.00           H  
ATOM   1848  CD  LYS A 120      -3.993 -13.915   6.014  1.00 97.00           C  
ATOM   1849  HD2 LYS A 120      -4.908 -13.549   6.481  1.00 97.00           H  
ATOM   1850  HD3 LYS A 120      -3.850 -13.397   5.066  1.00 97.00           H  
ATOM   1851  CE  LYS A 120      -2.787 -13.625   6.927  1.00 97.00           C  
ATOM   1852  HE2 LYS A 120      -2.905 -14.153   7.874  1.00 97.00           H  
ATOM   1853  HE3 LYS A 120      -1.896 -14.020   6.440  1.00 97.00           H  
ATOM   1854  NZ  LYS A 120      -2.589 -12.172   7.176  1.00 97.00           N  
ATOM   1855  HZ1 LYS A 120      -1.694 -12.002   7.612  1.00 97.00           H  
ATOM   1856  HZ2 LYS A 120      -2.637 -11.655   6.309  1.00 97.00           H  
ATOM   1857  HZ3 LYS A 120      -3.297 -11.786   7.785  1.00 97.00           H  
ATOM   1858  N   LEU A 121      -7.784 -17.823   4.088  1.00 97.12           N  
ATOM   1859  H   LEU A 121      -7.773 -17.892   5.096  1.00 97.12           H  
ATOM   1860  CA  LEU A 121      -9.077 -17.901   3.411  1.00 97.12           C  
ATOM   1861  HA  LEU A 121      -8.919 -17.935   2.333  1.00 97.12           H  
ATOM   1862  C   LEU A 121      -9.892 -16.658   3.753  1.00 97.12           C  
ATOM   1863  CB  LEU A 121      -9.823 -19.173   3.838  1.00 97.12           C  
ATOM   1864  HB2 LEU A 121      -9.206 -20.044   3.617  1.00 97.12           H  
ATOM   1865  HB3 LEU A 121      -9.981 -19.107   4.914  1.00 97.12           H  
ATOM   1866  O   LEU A 121     -10.302 -16.468   4.901  1.00 97.12           O  
ATOM   1867  CG  LEU A 121     -11.199 -19.370   3.181  1.00 97.12           C  
ATOM   1868  HG  LEU A 121     -11.805 -18.472   3.298  1.00 97.12           H  
ATOM   1869  CD1 LEU A 121     -11.076 -19.702   1.701  1.00 97.12           C  
ATOM   1870 HD11 LEU A 121     -10.474 -20.602   1.575  1.00 97.12           H  
ATOM   1871 HD12 LEU A 121     -10.616 -18.876   1.159  1.00 97.12           H  
ATOM   1872 HD13 LEU A 121     -12.065 -19.887   1.282  1.00 97.12           H  
ATOM   1873  CD2 LEU A 121     -11.934 -20.524   3.867  1.00 97.12           C  
ATOM   1874 HD21 LEU A 121     -11.350 -21.440   3.778  1.00 97.12           H  
ATOM   1875 HD22 LEU A 121     -12.076 -20.297   4.923  1.00 97.12           H  
ATOM   1876 HD23 LEU A 121     -12.904 -20.677   3.394  1.00 97.12           H  
ATOM   1877  N   TRP A 122     -10.188 -15.863   2.740  1.00 96.25           N  
ATOM   1878  H   TRP A 122      -9.808 -16.086   1.831  1.00 96.25           H  
ATOM   1879  CA  TRP A 122     -11.003 -14.664   2.830  1.00 96.25           C  
ATOM   1880  HA  TRP A 122     -10.973 -14.283   3.851  1.00 96.25           H  
ATOM   1881  C   TRP A 122     -12.447 -14.965   2.472  1.00 96.25           C  
ATOM   1882  CB  TRP A 122     -10.406 -13.589   1.927  1.00 96.25           C  
ATOM   1883  HB2 TRP A 122     -10.327 -13.963   0.906  1.00 96.25           H  
ATOM   1884  HB3 TRP A 122     -11.061 -12.718   1.919  1.00 96.25           H  
ATOM   1885  O   TRP A 122     -12.730 -15.731   1.551  1.00 96.25           O  
ATOM   1886  CG  TRP A 122      -9.063 -13.169   2.409  1.00 96.25           C  
ATOM   1887  CD1 TRP A 122      -7.880 -13.712   2.047  1.00 96.25           C  
ATOM   1888  HD1 TRP A 122      -7.754 -14.485   1.304  1.00 96.25           H  
ATOM   1889  CD2 TRP A 122      -8.756 -12.141   3.390  1.00 96.25           C  
ATOM   1890  CE2 TRP A 122      -7.361 -12.193   3.660  1.00 96.25           C  
ATOM   1891  CE3 TRP A 122      -9.513 -11.154   4.058  1.00 96.25           C  
ATOM   1892  HE3 TRP A 122     -10.562 -11.044   3.825  1.00 96.25           H  
ATOM   1893  NE1 TRP A 122      -6.864 -13.111   2.761  1.00 96.25           N  
ATOM   1894  HE1 TRP A 122      -5.892 -13.178   2.493  1.00 96.25           H  
ATOM   1895  CH2 TRP A 122      -7.529 -10.365   5.237  1.00 96.25           C  
ATOM   1896  HH2 TRP A 122      -7.053  -9.659   5.902  1.00 96.25           H  
ATOM   1897  CZ2 TRP A 122      -6.771 -11.372   4.621  1.00 96.25           C  
ATOM   1898  HZ2 TRP A 122      -5.717 -11.468   4.835  1.00 96.25           H  
ATOM   1899  CZ3 TRP A 122      -8.897 -10.248   4.941  1.00 96.25           C  
ATOM   1900  HZ3 TRP A 122      -9.468  -9.439   5.372  1.00 96.25           H  
ATOM   1901  N   LYS A 123     -13.367 -14.342   3.202  1.00 94.50           N  
ATOM   1902  H   LYS A 123     -13.038 -13.741   3.944  1.00 94.50           H  
ATOM   1903  CA  LYS A 123     -14.780 -14.249   2.851  1.00 94.50           C  
ATOM   1904  HA  LYS A 123     -15.018 -14.950   2.051  1.00 94.50           H  
ATOM   1905  C   LYS A 123     -15.044 -12.837   2.357  1.00 94.50           C  
ATOM   1906  CB  LYS A 123     -15.627 -14.573   4.084  1.00 94.50           C  
ATOM   1907  HB2 LYS A 123     -15.404 -13.850   4.869  1.00 94.50           H  
ATOM   1908  HB3 LYS A 123     -15.357 -15.561   4.454  1.00 94.50           H  
ATOM   1909  O   LYS A 123     -14.889 -11.893   3.128  1.00 94.50           O  
ATOM   1910  CG  LYS A 123     -17.124 -14.524   3.752  1.00 94.50           C  
ATOM   1911  HG2 LYS A 123     -17.378 -13.547   3.340  1.00 94.50           H  
ATOM   1912  HG3 LYS A 123     -17.361 -15.286   3.009  1.00 94.50           H  
ATOM   1913  CD  LYS A 123     -17.959 -14.743   5.013  1.00 94.50           C  
ATOM   1914  HD2 LYS A 123     -17.673 -13.992   5.750  1.00 94.50           H  
ATOM   1915  HD3 LYS A 123     -17.771 -15.738   5.417  1.00 94.50           H  
ATOM   1916  CE  LYS A 123     -19.438 -14.580   4.659  1.00 94.50           C  
ATOM   1917  HE2 LYS A 123     -19.543 -13.658   4.087  1.00 94.50           H  
ATOM   1918  HE3 LYS A 123     -19.744 -15.406   4.017  1.00 94.50           H  
ATOM   1919  NZ  LYS A 123     -20.283 -14.503   5.874  1.00 94.50           N  
ATOM   1920  HZ1 LYS A 123     -20.206 -15.341   6.432  1.00 94.50           H  
ATOM   1921  HZ2 LYS A 123     -19.988 -13.714   6.431  1.00 94.50           H  
ATOM   1922  HZ3 LYS A 123     -21.249 -14.350   5.621  1.00 94.50           H  
ATOM   1923  N   ILE A 124     -15.492 -12.716   1.118  1.00 91.44           N  
ATOM   1924  H   ILE A 124     -15.622 -13.552   0.567  1.00 91.44           H  
ATOM   1925  CA  ILE A 124     -15.923 -11.450   0.532  1.00 91.44           C  
ATOM   1926  HA  ILE A 124     -15.564 -10.621   1.141  1.00 91.44           H  
ATOM   1927  C   ILE A 124     -17.447 -11.436   0.550  1.00 91.44           C  
ATOM   1928  CB  ILE A 124     -15.325 -11.275  -0.873  1.00 91.44           C  
ATOM   1929  HB  ILE A 124     -15.724 -12.066  -1.508  1.00 91.44           H  
ATOM   1930  O   ILE A 124     -18.099 -12.325  -0.007  1.00 91.44           O  
ATOM   1931  CG1 ILE A 124     -13.779 -11.372  -0.855  1.00 91.44           C  
ATOM   1932 HG12 ILE A 124     -13.403 -11.532   0.155  1.00 91.44           H  
ATOM   1933 HG13 ILE A 124     -13.337 -10.437  -1.201  1.00 91.44           H  
ATOM   1934  CG2 ILE A 124     -15.751  -9.931  -1.478  1.00 91.44           C  
ATOM   1935 HG21 ILE A 124     -16.834  -9.879  -1.587  1.00 91.44           H  
ATOM   1936 HG22 ILE A 124     -15.413  -9.113  -0.841  1.00 91.44           H  
ATOM   1937 HG23 ILE A 124     -15.299  -9.812  -2.463  1.00 91.44           H  
ATOM   1938  CD1 ILE A 124     -13.274 -12.507  -1.750  1.00 91.44           C  
ATOM   1939 HD11 ILE A 124     -13.592 -12.328  -2.777  1.00 91.44           H  
ATOM   1940 HD12 ILE A 124     -13.668 -13.463  -1.404  1.00 91.44           H  
ATOM   1941 HD13 ILE A 124     -12.185 -12.536  -1.715  1.00 91.44           H  
ATOM   1942  N   SER A 125     -18.020 -10.465   1.250  1.00 89.75           N  
ATOM   1943  H   SER A 125     -17.429  -9.768   1.681  1.00 89.75           H  
ATOM   1944  CA  SER A 125     -19.466 -10.331   1.401  1.00 89.75           C  
ATOM   1945  HA  SER A 125     -19.964 -10.916   0.629  1.00 89.75           H  
ATOM   1946  C   SER A 125     -19.909  -8.893   1.227  1.00 89.75           C  
ATOM   1947  CB  SER A 125     -19.940 -10.854   2.760  1.00 89.75           C  
ATOM   1948  HB2 SER A 125     -19.792 -11.933   2.788  1.00 89.75           H  
ATOM   1949  HB3 SER A 125     -21.005 -10.648   2.864  1.00 89.75           H  
ATOM   1950  O   SER A 125     -19.309  -7.985   1.795  1.00 89.75           O  
ATOM   1951  OG  SER A 125     -19.245 -10.267   3.846  1.00 89.75           O  
ATOM   1952  HG  SER A 125     -18.893  -9.429   3.540  1.00 89.75           H  
ATOM   1953  N   GLU A 126     -21.004  -8.718   0.506  1.00 83.19           N  
ATOM   1954  H   GLU A 126     -21.425  -9.497   0.019  1.00 83.19           H  
ATOM   1955  CA  GLU A 126     -21.695  -7.443   0.392  1.00 83.19           C  
ATOM   1956  HA  GLU A 126     -20.968  -6.644   0.252  1.00 83.19           H  
ATOM   1957  C   GLU A 126     -22.499  -7.160   1.666  1.00 83.19           C  
ATOM   1958  CB  GLU A 126     -22.615  -7.467  -0.833  1.00 83.19           C  
ATOM   1959  HB2 GLU A 126     -23.341  -8.270  -0.703  1.00 83.19           H  
ATOM   1960  HB3 GLU A 126     -23.149  -6.518  -0.879  1.00 83.19           H  
ATOM   1961  O   GLU A 126     -23.138  -8.049   2.242  1.00 83.19           O  
ATOM   1962  CG  GLU A 126     -21.841  -7.681  -2.146  1.00 83.19           C  
ATOM   1963  HG2 GLU A 126     -21.286  -8.616  -2.073  1.00 83.19           H  
ATOM   1964  HG3 GLU A 126     -21.132  -6.862  -2.262  1.00 83.19           H  
ATOM   1965  CD  GLU A 126     -22.751  -7.755  -3.383  1.00 83.19           C  
ATOM   1966  OE1 GLU A 126     -22.216  -7.777  -4.511  1.00 83.19           O  
ATOM   1967  OE2 GLU A 126     -23.985  -7.836  -3.190  1.00 83.19           O  
ATOM   1968  N   ARG A 127     -22.465  -5.905   2.109  1.00 78.25           N  
ATOM   1969  H   ARG A 127     -21.828  -5.264   1.658  1.00 78.25           H  
ATOM   1970  CA  ARG A 127     -23.353  -5.349   3.125  1.00 78.25           C  
ATOM   1971  HA  ARG A 127     -24.134  -6.073   3.357  1.00 78.25           H  
ATOM   1972  C   ARG A 127     -24.029  -4.115   2.550  1.00 78.25           C  
ATOM   1973  CB  ARG A 127     -22.582  -5.021   4.411  1.00 78.25           C  
ATOM   1974  HB2 ARG A 127     -23.246  -4.460   5.069  1.00 78.25           H  
ATOM   1975  HB3 ARG A 127     -21.724  -4.391   4.175  1.00 78.25           H  
ATOM   1976  O   ARG A 127     -23.397  -3.093   2.323  1.00 78.25           O  
ATOM   1977  CG  ARG A 127     -22.110  -6.284   5.143  1.00 78.25           C  
ATOM   1978  HG2 ARG A 127     -21.317  -6.762   4.567  1.00 78.25           H  
ATOM   1979  HG3 ARG A 127     -22.944  -6.977   5.251  1.00 78.25           H  
ATOM   1980  CD  ARG A 127     -21.585  -5.903   6.530  1.00 78.25           C  
ATOM   1981  HD2 ARG A 127     -20.782  -5.178   6.393  1.00 78.25           H  
ATOM   1982  HD3 ARG A 127     -22.389  -5.437   7.100  1.00 78.25           H  
ATOM   1983  NE  ARG A 127     -21.068  -7.075   7.265  1.00 78.25           N  
ATOM   1984  HE  ARG A 127     -21.175  -7.969   6.807  1.00 78.25           H  
ATOM   1985  NH1 ARG A 127     -19.892  -5.885   8.830  1.00 78.25           N  
ATOM   1986 HH11 ARG A 127     -20.426  -5.090   8.508  1.00 78.25           H  
ATOM   1987 HH12 ARG A 127     -18.896  -5.714   8.808  1.00 78.25           H  
ATOM   1988  NH2 ARG A 127     -19.386  -8.009   8.492  1.00 78.25           N  
ATOM   1989 HH21 ARG A 127     -18.465  -7.728   8.797  1.00 78.25           H  
ATOM   1990 HH22 ARG A 127     -19.383  -8.791   7.854  1.00 78.25           H  
ATOM   1991  CZ  ARG A 127     -20.152  -6.996   8.213  1.00 78.25           C  
ATOM   1992  N   ASP A 128     -25.331  -4.232   2.352  1.00 74.12           N  
ATOM   1993  H   ASP A 128     -25.768  -5.131   2.497  1.00 74.12           H  
ATOM   1994  CA  ASP A 128     -26.238  -3.189   1.870  1.00 74.12           C  
ATOM   1995  HA  ASP A 128     -25.672  -2.396   1.383  1.00 74.12           H  
ATOM   1996  C   ASP A 128     -27.048  -2.559   3.011  1.00 74.12           C  
ATOM   1997  CB  ASP A 128     -27.182  -3.831   0.837  1.00 74.12           C  
ATOM   1998  HB2 ASP A 128     -27.762  -3.042   0.358  1.00 74.12           H  
ATOM   1999  HB3 ASP A 128     -26.589  -4.320   0.064  1.00 74.12           H  
ATOM   2000  O   ASP A 128     -27.911  -1.716   2.784  1.00 74.12           O  
ATOM   2001  CG  ASP A 128     -28.153  -4.861   1.453  1.00 74.12           C  
ATOM   2002  OD1 ASP A 128     -27.795  -5.513   2.468  1.00 74.12           O  
ATOM   2003  OD2 ASP A 128     -29.301  -4.988   0.969  1.00 74.12           O  
ATOM   2004  N   LYS A 129     -26.831  -3.003   4.255  1.00 72.69           N  
ATOM   2005  H   LYS A 129     -26.124  -3.715   4.365  1.00 72.69           H  
ATOM   2006  CA  LYS A 129     -27.626  -2.608   5.417  1.00 72.69           C  
ATOM   2007  HA  LYS A 129     -28.166  -1.694   5.169  1.00 72.69           H  
ATOM   2008  C   LYS A 129     -26.748  -2.310   6.620  1.00 72.69           C  
ATOM   2009  CB  LYS A 129     -28.645  -3.706   5.735  1.00 72.69           C  
ATOM   2010  HB2 LYS A 129     -28.131  -4.667   5.767  1.00 72.69           H  
ATOM   2011  HB3 LYS A 129     -29.080  -3.511   6.716  1.00 72.69           H  
ATOM   2012  O   LYS A 129     -25.946  -3.146   7.039  1.00 72.69           O  
ATOM   2013  CG  LYS A 129     -29.780  -3.748   4.707  1.00 72.69           C  
ATOM   2014  HG2 LYS A 129     -29.359  -3.752   3.702  1.00 72.69           H  
ATOM   2015  HG3 LYS A 129     -30.401  -2.858   4.813  1.00 72.69           H  
ATOM   2016  CD  LYS A 129     -30.635  -5.003   4.871  1.00 72.69           C  
ATOM   2017  HD2 LYS A 129     -31.244  -4.933   5.772  1.00 72.69           H  
ATOM   2018  HD3 LYS A 129     -29.978  -5.871   4.924  1.00 72.69           H  
ATOM   2019  CE  LYS A 129     -31.505  -5.110   3.619  1.00 72.69           C  
ATOM   2020  HE2 LYS A 129     -30.853  -4.993   2.754  1.00 72.69           H  
ATOM   2021  HE3 LYS A 129     -32.220  -4.288   3.603  1.00 72.69           H  
ATOM   2022  NZ  LYS A 129     -32.182  -6.419   3.537  1.00 72.69           N  
ATOM   2023  HZ1 LYS A 129     -32.697  -6.464   2.669  1.00 72.69           H  
ATOM   2024  HZ2 LYS A 129     -32.790  -6.573   4.328  1.00 72.69           H  
ATOM   2025  HZ3 LYS A 129     -31.467  -7.131   3.488  1.00 72.69           H  
ATOM   2026  N   ARG A 130     -26.982  -1.159   7.248  1.00 70.25           N  
ATOM   2027  H   ARG A 130     -27.672  -0.543   6.842  1.00 70.25           H  
ATOM   2028  CA  ARG A 130     -26.372  -0.768   8.521  1.00 70.25           C  
ATOM   2029  HA  ARG A 130     -25.580  -1.482   8.748  1.00 70.25           H  
ATOM   2030  C   ARG A 130     -27.417  -0.771   9.635  1.00 70.25           C  
ATOM   2031  CB  ARG A 130     -25.726   0.614   8.378  1.00 70.25           C  
ATOM   2032  HB2 ARG A 130     -26.500   1.367   8.230  1.00 70.25           H  
ATOM   2033  HB3 ARG A 130     -25.075   0.620   7.503  1.00 70.25           H  
ATOM   2034  O   ARG A 130     -28.496  -0.217   9.442  1.00 70.25           O  
ATOM   2035  CG  ARG A 130     -24.891   0.967   9.612  1.00 70.25           C  
ATOM   2036  HG2 ARG A 130     -24.150   0.187   9.790  1.00 70.25           H  
ATOM   2037  HG3 ARG A 130     -25.542   1.059  10.482  1.00 70.25           H  
ATOM   2038  CD  ARG A 130     -24.168   2.293   9.396  1.00 70.25           C  
ATOM   2039  HD2 ARG A 130     -23.475   2.186   8.562  1.00 70.25           H  
ATOM   2040  HD3 ARG A 130     -24.905   3.056   9.146  1.00 70.25           H  
ATOM   2041  NE  ARG A 130     -23.439   2.699  10.611  1.00 70.25           N  
ATOM   2042  HE  ARG A 130     -23.615   2.164  11.449  1.00 70.25           H  
ATOM   2043  NH1 ARG A 130     -22.483   4.584   9.719  1.00 70.25           N  
ATOM   2044 HH11 ARG A 130     -21.979   5.452   9.834  1.00 70.25           H  
ATOM   2045 HH12 ARG A 130     -22.946   4.392   8.842  1.00 70.25           H  
ATOM   2046  NH2 ARG A 130     -22.186   4.118  11.879  1.00 70.25           N  
ATOM   2047 HH21 ARG A 130     -22.436   3.599  12.709  1.00 70.25           H  
ATOM   2048 HH22 ARG A 130     -21.745   5.022  11.972  1.00 70.25           H  
ATOM   2049  CZ  ARG A 130     -22.703   3.790  10.728  1.00 70.25           C  
ATOM   2050  N   PRO A 131     -27.128  -1.349  10.811  1.00 70.62           N  
ATOM   2051  CA  PRO A 131     -27.984  -1.173  11.975  1.00 70.62           C  
ATOM   2052  HA  PRO A 131     -29.026  -1.357  11.716  1.00 70.62           H  
ATOM   2053  C   PRO A 131     -27.842   0.262  12.504  1.00 70.62           C  
ATOM   2054  CB  PRO A 131     -27.523  -2.238  12.971  1.00 70.62           C  
ATOM   2055  HB2 PRO A 131     -27.663  -1.924  14.005  1.00 70.62           H  
ATOM   2056  HB3 PRO A 131     -28.068  -3.163  12.781  1.00 70.62           H  
ATOM   2057  O   PRO A 131     -26.754   0.682  12.900  1.00 70.62           O  
ATOM   2058  CG  PRO A 131     -26.047  -2.443  12.626  1.00 70.62           C  
ATOM   2059  HG2 PRO A 131     -25.442  -1.706  13.154  1.00 70.62           H  
ATOM   2060  HG3 PRO A 131     -25.714  -3.453  12.863  1.00 70.62           H  
ATOM   2061  CD  PRO A 131     -25.966  -2.162  11.129  1.00 70.62           C  
ATOM   2062  HD2 PRO A 131     -26.010  -3.096  10.570  1.00 70.62           H  
ATOM   2063  HD3 PRO A 131     -25.036  -1.638  10.904  1.00 70.62           H  
ATOM   2064  N   GLU A 132     -28.944   1.003  12.520  1.00 68.50           N  
ATOM   2065  H   GLU A 132     -29.793   0.608  12.142  1.00 68.50           H  
ATOM   2066  CA  GLU A 132     -29.068   2.331  13.129  1.00 68.50           C  
ATOM   2067  HA  GLU A 132     -28.103   2.652  13.522  1.00 68.50           H  
ATOM   2068  C   GLU A 132     -30.049   2.291  14.307  1.00 68.50           C  
ATOM   2069  CB  GLU A 132     -29.523   3.367  12.091  1.00 68.50           C  
ATOM   2070  HB2 GLU A 132     -30.379   2.972  11.543  1.00 68.50           H  
ATOM   2071  HB3 GLU A 132     -29.836   4.271  12.613  1.00 68.50           H  
ATOM   2072  O   GLU A 132     -30.823   1.346  14.464  1.00 68.50           O  
ATOM   2073  CG  GLU A 132     -28.402   3.754  11.121  1.00 68.50           C  
ATOM   2074  HG2 GLU A 132     -28.104   2.874  10.552  1.00 68.50           H  
ATOM   2075  HG3 GLU A 132     -27.540   4.082  11.703  1.00 68.50           H  
ATOM   2076  CD  GLU A 132     -28.809   4.872  10.147  1.00 68.50           C  
ATOM   2077  OE1 GLU A 132     -27.888   5.365   9.466  1.00 68.50           O  
ATOM   2078  OE2 GLU A 132     -30.021   5.192  10.038  1.00 68.50           O  
ATOM   2079  N   GLY A 133     -30.033   3.324  15.153  1.00 65.94           N  
ATOM   2080  H   GLY A 133     -29.461   4.125  14.924  1.00 65.94           H  
ATOM   2081  CA  GLY A 133     -30.945   3.415  16.298  1.00 65.94           C  
ATOM   2082  HA2 GLY A 133     -31.936   3.070  16.004  1.00 65.94           H  
ATOM   2083  HA3 GLY A 133     -31.019   4.461  16.597  1.00 65.94           H  
ATOM   2084  C   GLY A 133     -30.497   2.610  17.517  1.00 65.94           C  
ATOM   2085  O   GLY A 133     -31.329   2.054  18.233  1.00 65.94           O  
ATOM   2086  N   TYR A 134     -29.187   2.547  17.769  1.00 66.25           N  
ATOM   2087  H   TYR A 134     -28.553   3.046  17.160  1.00 66.25           H  
ATOM   2088  CA  TYR A 134     -28.683   2.037  19.040  1.00 66.25           C  
ATOM   2089  HA  TYR A 134     -29.095   1.039  19.187  1.00 66.25           H  
ATOM   2090  C   TYR A 134     -29.162   2.915  20.203  1.00 66.25           C  
ATOM   2091  CB  TYR A 134     -27.153   1.925  19.017  1.00 66.25           C  
ATOM   2092  HB2 TYR A 134     -26.796   1.764  20.034  1.00 66.25           H  
ATOM   2093  HB3 TYR A 134     -26.728   2.866  18.669  1.00 66.25           H  
ATOM   2094  O   TYR A 134     -29.240   4.136  20.109  1.00 66.25           O  
ATOM   2095  CG  TYR A 134     -26.647   0.783  18.158  1.00 66.25           C  
ATOM   2096  CD1 TYR A 134     -26.665  -0.533  18.661  1.00 66.25           C  
ATOM   2097  HD1 TYR A 134     -27.029  -0.730  19.659  1.00 66.25           H  
ATOM   2098  CD2 TYR A 134     -26.181   1.031  16.853  1.00 66.25           C  
ATOM   2099  HD2 TYR A 134     -26.181   2.036  16.458  1.00 66.25           H  
ATOM   2100  CE1 TYR A 134     -26.212  -1.600  17.863  1.00 66.25           C  
ATOM   2101  HE1 TYR A 134     -26.220  -2.614  18.233  1.00 66.25           H  
ATOM   2102  CE2 TYR A 134     -25.729  -0.034  16.051  1.00 66.25           C  
ATOM   2103  HE2 TYR A 134     -25.390   0.160  15.044  1.00 66.25           H  
ATOM   2104  OH  TYR A 134     -25.294  -2.385  15.802  1.00 66.25           O  
ATOM   2105  HH  TYR A 134     -25.003  -2.087  14.937  1.00 66.25           H  
ATOM   2106  CZ  TYR A 134     -25.741  -1.351  16.558  1.00 66.25           C  
ATOM   2107  N   ASN A 135     -29.467   2.282  21.335  1.00 70.12           N  
ATOM   2108  H   ASN A 135     -29.511   1.273  21.320  1.00 70.12           H  
ATOM   2109  CA  ASN A 135     -29.935   2.997  22.526  1.00 70.12           C  
ATOM   2110  HA  ASN A 135     -30.666   3.751  22.231  1.00 70.12           H  
ATOM   2111  C   ASN A 135     -28.808   3.740  23.242  1.00 70.12           C  
ATOM   2112  CB  ASN A 135     -30.612   1.986  23.458  1.00 70.12           C  
ATOM   2113  HB2 ASN A 135     -30.888   2.485  24.387  1.00 70.12           H  
ATOM   2114  HB3 ASN A 135     -29.939   1.161  23.692  1.00 70.12           H  
ATOM   2115  O   ASN A 135     -28.987   4.857  23.712  1.00 70.12           O  
ATOM   2116  CG  ASN A 135     -31.872   1.482  22.804  1.00 70.12           C  
ATOM   2117  ND2 ASN A 135     -31.992   0.198  22.572  1.00 70.12           N  
ATOM   2118 HD21 ASN A 135     -31.302  -0.467  22.890  1.00 70.12           H  
ATOM   2119 HD22 ASN A 135     -32.694  -0.052  21.891  1.00 70.12           H  
ATOM   2120  OD1 ASN A 135     -32.725   2.260  22.429  1.00 70.12           O  
ATOM   2121  N   LEU A 136     -27.640   3.101  23.307  1.00 63.56           N  
ATOM   2122  H   LEU A 136     -27.582   2.187  22.879  1.00 63.56           H  
ATOM   2123  CA  LEU A 136     -26.475   3.593  24.040  1.00 63.56           C  
ATOM   2124  HA  LEU A 136     -26.797   4.283  24.819  1.00 63.56           H  
ATOM   2125  C   LEU A 136     -25.499   4.376  23.167  1.00 63.56           C  
ATOM   2126  CB  LEU A 136     -25.757   2.399  24.687  1.00 63.56           C  
ATOM   2127  HB2 LEU A 136     -25.525   1.671  23.909  1.00 63.56           H  
ATOM   2128  HB3 LEU A 136     -24.812   2.738  25.111  1.00 63.56           H  
ATOM   2129  O   LEU A 136     -24.524   4.898  23.691  1.00 63.56           O  
ATOM   2130  CG  LEU A 136     -26.556   1.713  25.805  1.00 63.56           C  
ATOM   2131  HG  LEU A 136     -27.549   1.444  25.443  1.00 63.56           H  
ATOM   2132  CD1 LEU A 136     -25.833   0.429  26.208  1.00 63.56           C  
ATOM   2133 HD11 LEU A 136     -26.397  -0.077  26.991  1.00 63.56           H  
ATOM   2134 HD12 LEU A 136     -25.747  -0.240  25.352  1.00 63.56           H  
ATOM   2135 HD13 LEU A 136     -24.838   0.664  26.586  1.00 63.56           H  
ATOM   2136  CD2 LEU A 136     -26.694   2.609  27.035  1.00 63.56           C  
ATOM   2137 HD21 LEU A 136     -27.188   2.064  27.839  1.00 63.56           H  
ATOM   2138 HD22 LEU A 136     -27.294   3.488  26.802  1.00 63.56           H  
ATOM   2139 HD23 LEU A 136     -25.709   2.933  27.372  1.00 63.56           H  
ATOM   2140  N   LYS A 137     -25.715   4.442  21.854  1.00 61.59           N  
ATOM   2141  H   LYS A 137     -26.589   4.087  21.492  1.00 61.59           H  
ATOM   2142  CA  LYS A 137     -24.895   5.235  20.941  1.00 61.59           C  
ATOM   2143  HA  LYS A 137     -24.288   5.936  21.514  1.00 61.59           H  
ATOM   2144  C   LYS A 137     -25.798   6.066  20.052  1.00 61.59           C  
ATOM   2145  CB  LYS A 137     -23.956   4.358  20.100  1.00 61.59           C  
ATOM   2146  HB2 LYS A 137     -23.641   4.936  19.231  1.00 61.59           H  
ATOM   2147  HB3 LYS A 137     -24.490   3.477  19.745  1.00 61.59           H  
ATOM   2148  O   LYS A 137     -26.737   5.533  19.471  1.00 61.59           O  
ATOM   2149  CG  LYS A 137     -22.699   3.945  20.873  1.00 61.59           C  
ATOM   2150  HG2 LYS A 137     -22.978   3.316  21.719  1.00 61.59           H  
ATOM   2151  HG3 LYS A 137     -22.198   4.838  21.246  1.00 61.59           H  
ATOM   2152  CD  LYS A 137     -21.742   3.177  19.953  1.00 61.59           C  
ATOM   2153  HD2 LYS A 137     -22.224   2.261  19.614  1.00 61.59           H  
ATOM   2154  HD3 LYS A 137     -21.498   3.800  19.093  1.00 61.59           H  
ATOM   2155  CE  LYS A 137     -20.463   2.848  20.723  1.00 61.59           C  
ATOM   2156  HE2 LYS A 137     -20.735   2.273  21.608  1.00 61.59           H  
ATOM   2157  HE3 LYS A 137     -20.019   3.784  21.062  1.00 61.59           H  
ATOM   2158  NZ  LYS A 137     -19.493   2.086  19.903  1.00 61.59           N  
ATOM   2159  HZ1 LYS A 137     -19.910   1.235  19.555  1.00 61.59           H  
ATOM   2160  HZ2 LYS A 137     -19.185   2.649  19.122  1.00 61.59           H  
ATOM   2161  HZ3 LYS A 137     -18.689   1.845  20.465  1.00 61.59           H  
ATOM   2162  N   GLU A 138     -25.496   7.350  19.946  1.00 57.66           N  
ATOM   2163  H   GLU A 138     -24.692   7.699  20.449  1.00 57.66           H  
ATOM   2164  CA  GLU A 138     -26.058   8.206  18.907  1.00 57.66           C  
ATOM   2165  HA  GLU A 138     -27.145   8.132  18.945  1.00 57.66           H  
ATOM   2166  C   GLU A 138     -25.631   7.714  17.521  1.00 57.66           C  
ATOM   2167  CB  GLU A 138     -25.673   9.679  19.138  1.00 57.66           C  
ATOM   2168  HB2 GLU A 138     -24.594   9.809  19.047  1.00 57.66           H  
ATOM   2169  HB3 GLU A 138     -26.172  10.286  18.383  1.00 57.66           H  
ATOM   2170  O   GLU A 138     -24.697   6.915  17.391  1.00 57.66           O  
ATOM   2171  CG  GLU A 138     -26.139  10.119  20.527  1.00 57.66           C  
ATOM   2172  HG2 GLU A 138     -25.369   9.869  21.256  1.00 57.66           H  
ATOM   2173  HG3 GLU A 138     -27.029   9.535  20.764  1.00 57.66           H  
ATOM   2174  CD  GLU A 138     -26.492  11.602  20.638  1.00 57.66           C  
ATOM   2175  OE1 GLU A 138     -27.660  11.853  21.042  1.00 57.66           O  
ATOM   2176  OE2 GLU A 138     -25.606  12.439  20.380  1.00 57.66           O  
ATOM   2177  N   GLU A 139     -26.321   8.183  16.481  1.00 53.62           N  
ATOM   2178  H   GLU A 139     -26.998   8.918  16.626  1.00 53.62           H  
ATOM   2179  CA  GLU A 139     -25.984   7.864  15.083  1.00 53.62           C  
ATOM   2180  HA  GLU A 139     -26.054   6.787  14.929  1.00 53.62           H  
ATOM   2181  C   GLU A 139     -24.532   8.263  14.758  1.00 53.62           C  
ATOM   2182  CB  GLU A 139     -26.990   8.559  14.146  1.00 53.62           C  
ATOM   2183  HB2 GLU A 139     -27.029   9.623  14.380  1.00 53.62           H  
ATOM   2184  HB3 GLU A 139     -26.647   8.437  13.118  1.00 53.62           H  
ATOM   2185  O   GLU A 139     -23.813   7.550  14.060  1.00 53.62           O  
ATOM   2186  CG  GLU A 139     -28.398   7.940  14.268  1.00 53.62           C  
ATOM   2187  HG2 GLU A 139     -28.752   8.068  15.291  1.00 53.62           H  
ATOM   2188  HG3 GLU A 139     -28.318   6.869  14.083  1.00 53.62           H  
ATOM   2189  CD  GLU A 139     -29.452   8.535  13.312  1.00 53.62           C  
ATOM   2190  OE1 GLU A 139     -30.550   7.929  13.237  1.00 53.62           O  
ATOM   2191  OE2 GLU A 139     -29.213   9.614  12.731  1.00 53.62           O  
ATOM   2192  N   ASP A 140     -24.071   9.330  15.405  1.00 47.88           N  
ATOM   2193  H   ASP A 140     -24.781   9.923  15.810  1.00 47.88           H  
ATOM   2194  CA  ASP A 140     -22.734   9.917  15.420  1.00 47.88           C  
ATOM   2195  HA  ASP A 140     -22.426  10.115  14.393  1.00 47.88           H  
ATOM   2196  C   ASP A 140     -21.673   9.023  16.103  1.00 47.88           C  
ATOM   2197  CB  ASP A 140     -22.786  11.248  16.205  1.00 47.88           C  
ATOM   2198  HB2 ASP A 140     -22.739  11.008  17.267  1.00 47.88           H  
ATOM   2199  HB3 ASP A 140     -21.882  11.811  15.970  1.00 47.88           H  
ATOM   2200  O   ASP A 140     -20.499   9.381  16.184  1.00 47.88           O  
ATOM   2201  CG  ASP A 140     -24.008  12.172  16.032  1.00 47.88           C  
ATOM   2202  OD1 ASP A 140     -25.150  11.670  15.910  1.00 47.88           O  
ATOM   2203  OD2 ASP A 140     -23.777  13.394  16.141  1.00 47.88           O  
ATOM   2204  N   GLY A 141     -22.076   7.892  16.692  1.00 53.19           N  
ATOM   2205  H   GLY A 141     -23.054   7.658  16.603  1.00 53.19           H  
ATOM   2206  CA  GLY A 141     -21.217   6.975  17.446  1.00 53.19           C  
ATOM   2207  HA2 GLY A 141     -21.707   6.002  17.479  1.00 53.19           H  
ATOM   2208  HA3 GLY A 141     -20.269   6.871  16.917  1.00 53.19           H  
ATOM   2209  C   GLY A 141     -20.909   7.398  18.888  1.00 53.19           C  
ATOM   2210  O   GLY A 141     -20.345   6.596  19.640  1.00 53.19           O  
ATOM   2211  N   ARG A 142     -21.291   8.613  19.304  1.00 56.88           N  
ATOM   2212  H   ARG A 142     -21.764   9.201  18.632  1.00 56.88           H  
ATOM   2213  CA  ARG A 142     -21.144   9.084  20.691  1.00 56.88           C  
ATOM   2214  HA  ARG A 142     -20.107   8.950  20.997  1.00 56.88           H  
ATOM   2215  C   ARG A 142     -22.008   8.256  21.627  1.00 56.88           C  
ATOM   2216  CB  ARG A 142     -21.523  10.565  20.819  1.00 56.88           C  
ATOM   2217  HB2 ARG A 142     -22.489  10.741  20.346  1.00 56.88           H  
ATOM   2218  HB3 ARG A 142     -21.608  10.820  21.875  1.00 56.88           H  
ATOM   2219  O   ARG A 142     -23.160   7.975  21.317  1.00 56.88           O  
ATOM   2220  CG  ARG A 142     -20.458  11.462  20.185  1.00 56.88           C  
ATOM   2221  HG2 ARG A 142     -20.384  11.244  19.119  1.00 56.88           H  
ATOM   2222  HG3 ARG A 142     -19.494  11.274  20.658  1.00 56.88           H  
ATOM   2223  CD  ARG A 142     -20.840  12.928  20.373  1.00 56.88           C  
ATOM   2224  HD2 ARG A 142     -21.809  13.093  19.904  1.00 56.88           H  
ATOM   2225  HD3 ARG A 142     -20.924  13.144  21.439  1.00 56.88           H  
ATOM   2226  NE  ARG A 142     -19.834  13.814  19.762  1.00 56.88           N  
ATOM   2227  HE  ARG A 142     -19.029  13.371  19.343  1.00 56.88           H  
ATOM   2228  NH1 ARG A 142     -21.002  15.765  20.042  1.00 56.88           N  
ATOM   2229 HH11 ARG A 142     -21.135  16.744  19.832  1.00 56.88           H  
ATOM   2230 HH12 ARG A 142     -21.784  15.222  20.380  1.00 56.88           H  
ATOM   2231  NH2 ARG A 142     -19.020  15.800  19.009  1.00 56.88           N  
ATOM   2232 HH21 ARG A 142     -18.230  15.320  18.602  1.00 56.88           H  
ATOM   2233 HH22 ARG A 142     -19.148  16.790  18.851  1.00 56.88           H  
ATOM   2234  CZ  ARG A 142     -19.955  15.119  19.610  1.00 56.88           C  
ATOM   2235  N   TYR A 143     -21.467   7.877  22.780  1.00 60.81           N  
ATOM   2236  H   TYR A 143     -20.532   8.177  23.017  1.00 60.81           H  
ATOM   2237  CA  TYR A 143     -22.262   7.179  23.782  1.00 60.81           C  
ATOM   2238  HA  TYR A 143     -22.762   6.351  23.279  1.00 60.81           H  
ATOM   2239  C   TYR A 143     -23.335   8.112  24.346  1.00 60.81           C  
ATOM   2240  CB  TYR A 143     -21.381   6.581  24.880  1.00 60.81           C  
ATOM   2241  HB2 TYR A 143     -22.015   6.319  25.727  1.00 60.81           H  
ATOM   2242  HB3 TYR A 143     -20.669   7.329  25.229  1.00 60.81           H  
ATOM   2243  O   TYR A 143     -23.030   9.217  24.790  1.00 60.81           O  
ATOM   2244  CG  TYR A 143     -20.650   5.326  24.442  1.00 60.81           C  
ATOM   2245  CD1 TYR A 143     -21.315   4.085  24.483  1.00 60.81           C  
ATOM   2246  HD1 TYR A 143     -22.337   4.039  24.827  1.00 60.81           H  
ATOM   2247  CD2 TYR A 143     -19.315   5.394  24.000  1.00 60.81           C  
ATOM   2248  HD2 TYR A 143     -18.805   6.346  23.977  1.00 60.81           H  
ATOM   2249  CE1 TYR A 143     -20.645   2.910  24.091  1.00 60.81           C  
ATOM   2250  HE1 TYR A 143     -21.145   1.954  24.140  1.00 60.81           H  
ATOM   2251  CE2 TYR A 143     -18.636   4.222  23.618  1.00 60.81           C  
ATOM   2252  HE2 TYR A 143     -17.607   4.281  23.296  1.00 60.81           H  
ATOM   2253  OH  TYR A 143     -18.656   1.851  23.265  1.00 60.81           O  
ATOM   2254  HH  TYR A 143     -17.704   1.976  23.286  1.00 60.81           H  
ATOM   2255  CZ  TYR A 143     -19.300   2.978  23.670  1.00 60.81           C  
ATOM   2256  N   ARG A 144     -24.586   7.653  24.328  1.00 61.69           N  
ATOM   2257  H   ARG A 144     -24.720   6.704  24.009  1.00 61.69           H  
ATOM   2258  CA  ARG A 144     -25.685   8.294  25.044  1.00 61.69           C  
ATOM   2259  HA  ARG A 144     -25.565   9.375  24.967  1.00 61.69           H  
ATOM   2260  C   ARG A 144     -25.594   7.948  26.515  1.00 61.69           C  
ATOM   2261  CB  ARG A 144     -27.047   7.875  24.464  1.00 61.69           C  
ATOM   2262  HB2 ARG A 144     -26.936   6.997  23.828  1.00 61.69           H  
ATOM   2263  HB3 ARG A 144     -27.746   7.633  25.265  1.00 61.69           H  
ATOM   2264  O   ARG A 144     -25.277   6.811  26.867  1.00 61.69           O  
ATOM   2265  CG  ARG A 144     -27.615   9.040  23.660  1.00 61.69           C  
ATOM   2266  HG2 ARG A 144     -27.835   9.871  24.330  1.00 61.69           H  
ATOM   2267  HG3 ARG A 144     -26.853   9.363  22.951  1.00 61.69           H  
ATOM   2268  CD  ARG A 144     -28.889   8.650  22.914  1.00 61.69           C  
ATOM   2269  HD2 ARG A 144     -29.687   8.475  23.636  1.00 61.69           H  
ATOM   2270  HD3 ARG A 144     -28.701   7.734  22.354  1.00 61.69           H  
ATOM   2271  NE  ARG A 144     -29.260   9.728  21.990  1.00 61.69           N  
ATOM   2272  HE  ARG A 144     -28.663  10.543  21.972  1.00 61.69           H  
ATOM   2273  NH1 ARG A 144     -30.926   8.668  20.834  1.00 61.69           N  
ATOM   2274 HH11 ARG A 144     -31.492   8.615  19.999  1.00 61.69           H  
ATOM   2275 HH12 ARG A 144     -30.842   7.896  21.480  1.00 61.69           H  
ATOM   2276  NH2 ARG A 144     -30.107  10.663  20.154  1.00 61.69           N  
ATOM   2277 HH21 ARG A 144     -29.371  11.341  20.289  1.00 61.69           H  
ATOM   2278 HH22 ARG A 144     -30.648  10.673  19.300  1.00 61.69           H  
ATOM   2279  CZ  ARG A 144     -30.115   9.678  21.000  1.00 61.69           C  
ATOM   2280  N   ASP A 145     -25.924   8.918  27.358  1.00 62.03           N  
ATOM   2281  H   ASP A 145     -26.185   9.824  26.997  1.00 62.03           H  
ATOM   2282  CA  ASP A 145     -26.122   8.657  28.776  1.00 62.03           C  
ATOM   2283  HA  ASP A 145     -25.188   8.271  29.185  1.00 62.03           H  
ATOM   2284  C   ASP A 145     -27.264   7.629  28.932  1.00 62.03           C  
ATOM   2285  CB  ASP A 145     -26.412   9.971  29.509  1.00 62.03           C  
ATOM   2286  HB2 ASP A 145     -27.362  10.378  29.165  1.00 62.03           H  
ATOM   2287  HB3 ASP A 145     -25.628  10.685  29.256  1.00 62.03           H  
ATOM   2288  O   ASP A 145     -28.389   7.908  28.495  1.00 62.03           O  
ATOM   2289  CG  ASP A 145     -26.446   9.801  31.032  1.00 62.03           C  
ATOM   2290  OD1 ASP A 145     -26.822   8.702  31.512  1.00 62.03           O  
ATOM   2291  OD2 ASP A 145     -26.130  10.784  31.724  1.00 62.03           O  
ATOM   2292  N   PRO A 146     -27.015   6.448  29.529  1.00 67.25           N  
ATOM   2293  CA  PRO A 146     -28.024   5.406  29.698  1.00 67.25           C  
ATOM   2294  HA  PRO A 146     -28.298   5.012  28.719  1.00 67.25           H  
ATOM   2295  C   PRO A 146     -29.280   5.899  30.421  1.00 67.25           C  
ATOM   2296  CB  PRO A 146     -27.351   4.307  30.528  1.00 67.25           C  
ATOM   2297  HB2 PRO A 146     -27.590   4.430  31.584  1.00 67.25           H  
ATOM   2298  HB3 PRO A 146     -27.648   3.313  30.192  1.00 67.25           H  
ATOM   2299  O   PRO A 146     -30.373   5.409  30.155  1.00 67.25           O  
ATOM   2300  CG  PRO A 146     -25.856   4.538  30.336  1.00 67.25           C  
ATOM   2301  HG2 PRO A 146     -25.281   4.226  31.207  1.00 67.25           H  
ATOM   2302  HG3 PRO A 146     -25.515   4.008  29.446  1.00 67.25           H  
ATOM   2303  CD  PRO A 146     -25.743   6.035  30.097  1.00 67.25           C  
ATOM   2304  HD2 PRO A 146     -25.580   6.547  31.046  1.00 67.25           H  
ATOM   2305  HD3 PRO A 146     -24.913   6.225  29.417  1.00 67.25           H  
ATOM   2306  N   THR A 147     -29.143   6.881  31.315  1.00 67.56           N  
ATOM   2307  H   THR A 147     -28.236   7.310  31.434  1.00 67.56           H  
ATOM   2308  CA  THR A 147     -30.266   7.424  32.095  1.00 67.56           C  
ATOM   2309  HA  THR A 147     -30.820   6.596  32.536  1.00 67.56           H  
ATOM   2310  C   THR A 147     -31.256   8.214  31.241  1.00 67.56           C  
ATOM   2311  CB  THR A 147     -29.764   8.320  33.232  1.00 67.56           C  
ATOM   2312  HB  THR A 147     -30.629   8.665  33.798  1.00 67.56           H  
ATOM   2313  O   THR A 147     -32.426   8.337  31.598  1.00 67.56           O  
ATOM   2314  CG2 THR A 147     -28.831   7.587  34.193  1.00 67.56           C  
ATOM   2315 HG21 THR A 147     -27.910   7.297  33.686  1.00 67.56           H  
ATOM   2316 HG22 THR A 147     -28.580   8.251  35.020  1.00 67.56           H  
ATOM   2317 HG23 THR A 147     -29.328   6.700  34.587  1.00 67.56           H  
ATOM   2318  OG1 THR A 147     -29.094   9.446  32.723  1.00 67.56           O  
ATOM   2319  HG1 THR A 147     -28.207   9.204  32.446  1.00 67.56           H  
ATOM   2320  N   THR A 148     -30.814   8.704  30.081  1.00 62.91           N  
ATOM   2321  H   THR A 148     -29.838   8.566  29.859  1.00 62.91           H  
ATOM   2322  CA  THR A 148     -31.663   9.416  29.114  1.00 62.91           C  
ATOM   2323  HA  THR A 148     -32.426   9.964  29.668  1.00 62.91           H  
ATOM   2324  C   THR A 148     -32.410   8.475  28.171  1.00 62.91           C  
ATOM   2325  CB  THR A 148     -30.865  10.450  28.311  1.00 62.91           C  
ATOM   2326  HB  THR A 148     -31.560  10.989  27.668  1.00 62.91           H  
ATOM   2327  O   THR A 148     -33.295   8.904  27.426  1.00 62.91           O  
ATOM   2328  CG2 THR A 148     -30.190  11.478  29.220  1.00 62.91           C  
ATOM   2329 HG21 THR A 148     -29.650  12.202  28.610  1.00 62.91           H  
ATOM   2330 HG22 THR A 148     -29.490  10.997  29.903  1.00 62.91           H  
ATOM   2331 HG23 THR A 148     -30.946  12.000  29.806  1.00 62.91           H  
ATOM   2332  OG1 THR A 148     -29.893   9.855  27.476  1.00 62.91           O  
ATOM   2333  HG1 THR A 148     -29.363   9.230  27.976  1.00 62.91           H  
ATOM   2334  N   VAL A 149     -32.096   7.177  28.209  1.00 60.62           N  
ATOM   2335  H   VAL A 149     -31.408   6.867  28.880  1.00 60.62           H  
ATOM   2336  CA  VAL A 149     -32.770   6.158  27.406  1.00 60.62           C  
ATOM   2337  HA  VAL A 149     -32.972   6.575  26.419  1.00 60.62           H  
ATOM   2338  C   VAL A 149     -34.110   5.818  28.059  1.00 60.62           C  
ATOM   2339  CB  VAL A 149     -31.882   4.917  27.205  1.00 60.62           C  
ATOM   2340  HB  VAL A 149     -31.714   4.424  28.163  1.00 60.62           H  
ATOM   2341  O   VAL A 149     -34.236   4.877  28.835  1.00 60.62           O  
ATOM   2342  CG1 VAL A 149     -32.556   3.915  26.256  1.00 60.62           C  
ATOM   2343 HG11 VAL A 149     -33.550   3.650  26.617  1.00 60.62           H  
ATOM   2344 HG12 VAL A 149     -32.639   4.332  25.253  1.00 60.62           H  
ATOM   2345 HG13 VAL A 149     -31.965   3.000  26.236  1.00 60.62           H  
ATOM   2346  CG2 VAL A 149     -30.520   5.286  26.598  1.00 60.62           C  
ATOM   2347 HG21 VAL A 149     -29.932   4.384  26.431  1.00 60.62           H  
ATOM   2348 HG22 VAL A 149     -30.658   5.809  25.652  1.00 60.62           H  
ATOM   2349 HG23 VAL A 149     -29.965   5.932  27.278  1.00 60.62           H  
ATOM   2350  N   THR A 150     -35.141   6.595  27.734  1.00 68.75           N  
ATOM   2351  H   THR A 150     -34.950   7.439  27.214  1.00 68.75           H  
ATOM   2352  CA  THR A 150     -36.509   6.366  28.232  1.00 68.75           C  
ATOM   2353  HA  THR A 150     -36.466   6.081  29.283  1.00 68.75           H  
ATOM   2354  C   THR A 150     -37.237   5.247  27.492  1.00 68.75           C  
ATOM   2355  CB  THR A 150     -37.349   7.640  28.110  1.00 68.75           C  
ATOM   2356  HB  THR A 150     -38.371   7.428  28.422  1.00 68.75           H  
ATOM   2357  O   THR A 150     -38.130   4.611  28.044  1.00 68.75           O  
ATOM   2358  CG2 THR A 150     -36.799   8.769  28.980  1.00 68.75           C  
ATOM   2359 HG21 THR A 150     -36.723   8.428  30.013  1.00 68.75           H  
ATOM   2360 HG22 THR A 150     -35.811   9.073  28.637  1.00 68.75           H  
ATOM   2361 HG23 THR A 150     -37.473   9.625  28.944  1.00 68.75           H  
ATOM   2362  OG1 THR A 150     -37.354   8.094  26.771  1.00 68.75           O  
ATOM   2363  HG1 THR A 150     -37.509   9.041  26.806  1.00 68.75           H  
ATOM   2364  N   THR A 151     -36.877   5.002  26.233  1.00 68.69           N  
ATOM   2365  H   THR A 151     -36.113   5.539  25.848  1.00 68.69           H  
ATOM   2366  CA  THR A 151     -37.477   3.962  25.393  1.00 68.69           C  
ATOM   2367  HA  THR A 151     -38.022   3.263  26.028  1.00 68.69           H  
ATOM   2368  C   THR A 151     -36.383   3.169  24.694  1.00 68.69           C  
ATOM   2369  CB  THR A 151     -38.481   4.538  24.376  1.00 68.69           C  
ATOM   2370  HB  THR A 151     -38.633   3.813  23.576  1.00 68.69           H  
ATOM   2371  O   THR A 151     -35.556   3.730  23.978  1.00 68.69           O  
ATOM   2372  CG2 THR A 151     -39.834   4.820  25.027  1.00 68.69           C  
ATOM   2373 HG21 THR A 151     -40.525   5.208  24.279  1.00 68.69           H  
ATOM   2374 HG22 THR A 151     -40.244   3.897  25.439  1.00 68.69           H  
ATOM   2375 HG23 THR A 151     -39.725   5.549  25.829  1.00 68.69           H  
ATOM   2376  OG1 THR A 151     -38.043   5.759  23.817  1.00 68.69           O  
ATOM   2377  HG1 THR A 151     -37.904   6.356  24.556  1.00 68.69           H  
ATOM   2378  N   LEU A 152     -36.389   1.849  24.899  1.00 68.69           N  
ATOM   2379  H   LEU A 152     -37.083   1.460  25.522  1.00 68.69           H  
ATOM   2380  CA  LEU A 152     -35.550   0.917  24.150  1.00 68.69           C  
ATOM   2381  HA  LEU A 152     -34.518   1.267  24.158  1.00 68.69           H  
ATOM   2382  C   LEU A 152     -36.039   0.882  22.699  1.00 68.69           C  
ATOM   2383  CB  LEU A 152     -35.619  -0.481  24.800  1.00 68.69           C  
ATOM   2384  HB2 LEU A 152     -36.645  -0.658  25.125  1.00 68.69           H  
ATOM   2385  HB3 LEU A 152     -35.393  -1.238  24.049  1.00 68.69           H  
ATOM   2386  O   LEU A 152     -37.104   0.348  22.396  1.00 68.69           O  
ATOM   2387  CG  LEU A 152     -34.657  -0.667  25.989  1.00 68.69           C  
ATOM   2388  HG  LEU A 152     -34.584   0.263  26.553  1.00 68.69           H  
ATOM   2389  CD1 LEU A 152     -35.172  -1.753  26.930  1.00 68.69           C  
ATOM   2390 HD11 LEU A 152     -36.150  -1.470  27.319  1.00 68.69           H  
ATOM   2391 HD12 LEU A 152     -35.255  -2.702  26.400  1.00 68.69           H  
ATOM   2392 HD13 LEU A 152     -34.489  -1.867  27.772  1.00 68.69           H  
ATOM   2393  CD2 LEU A 152     -33.262  -1.085  25.520  1.00 68.69           C  
ATOM   2394 HD21 LEU A 152     -32.816  -0.258  24.967  1.00 68.69           H  
ATOM   2395 HD22 LEU A 152     -32.632  -1.291  26.385  1.00 68.69           H  
ATOM   2396 HD23 LEU A 152     -33.317  -1.975  24.893  1.00 68.69           H  
ATOM   2397  N   ARG A 153     -35.254   1.450  21.792  1.00 68.56           N  
ATOM   2398  H   ARG A 153     -34.427   1.927  22.122  1.00 68.56           H  
ATOM   2399  CA  ARG A 153     -35.411   1.284  20.351  1.00 68.56           C  
ATOM   2400  HA  ARG A 153     -36.470   1.167  20.121  1.00 68.56           H  
ATOM   2401  C   ARG A 153     -34.705   0.004  19.930  1.00 68.56           C  
ATOM   2402  CB  ARG A 153     -34.887   2.524  19.615  1.00 68.56           C  
ATOM   2403  HB2 ARG A 153     -33.856   2.722  19.907  1.00 68.56           H  
ATOM   2404  HB3 ARG A 153     -34.911   2.333  18.542  1.00 68.56           H  
ATOM   2405  O   ARG A 153     -33.542  -0.220  20.266  1.00 68.56           O  
ATOM   2406  CG  ARG A 153     -35.768   3.742  19.930  1.00 68.56           C  
ATOM   2407  HG2 ARG A 153     -35.708   3.974  20.994  1.00 68.56           H  
ATOM   2408  HG3 ARG A 153     -36.803   3.508  19.680  1.00 68.56           H  
ATOM   2409  CD  ARG A 153     -35.326   4.968  19.131  1.00 68.56           C  
ATOM   2410  HD2 ARG A 153     -35.356   4.722  18.069  1.00 68.56           H  
ATOM   2411  HD3 ARG A 153     -34.301   5.213  19.409  1.00 68.56           H  
ATOM   2412  NE  ARG A 153     -36.209   6.118  19.403  1.00 68.56           N  
ATOM   2413  HE  ARG A 153     -36.878   6.001  20.150  1.00 68.56           H  
ATOM   2414  NH1 ARG A 153     -35.284   7.570  17.884  1.00 68.56           N  
ATOM   2415 HH11 ARG A 153     -35.269   8.467  17.420  1.00 68.56           H  
ATOM   2416 HH12 ARG A 153     -34.637   6.847  17.601  1.00 68.56           H  
ATOM   2417  NH2 ARG A 153     -37.020   8.227  19.128  1.00 68.56           N  
ATOM   2418 HH21 ARG A 153     -37.710   8.048  19.844  1.00 68.56           H  
ATOM   2419 HH22 ARG A 153     -36.979   9.132  18.682  1.00 68.56           H  
ATOM   2420  CZ  ARG A 153     -36.167   7.295  18.805  1.00 68.56           C  
ATOM   2421  N   VAL A 154     -35.425  -0.857  19.217  1.00 74.25           N  
ATOM   2422  H   VAL A 154     -36.378  -0.615  18.985  1.00 74.25           H  
ATOM   2423  CA  VAL A 154     -34.802  -1.974  18.506  1.00 74.25           C  
ATOM   2424  HA  VAL A 154     -34.129  -2.493  19.189  1.00 74.25           H  
ATOM   2425  C   VAL A 154     -34.023  -1.363  17.341  1.00 74.25           C  
ATOM   2426  CB  VAL A 154     -35.838  -2.998  18.011  1.00 74.25           C  
ATOM   2427  HB  VAL A 154     -36.546  -2.510  17.341  1.00 74.25           H  
ATOM   2428  O   VAL A 154     -34.635  -0.631  16.559  1.00 74.25           O  
ATOM   2429  CG1 VAL A 154     -35.163  -4.156  17.264  1.00 74.25           C  
ATOM   2430 HG11 VAL A 154     -34.677  -3.789  16.360  1.00 74.25           H  
ATOM   2431 HG12 VAL A 154     -35.912  -4.889  16.966  1.00 74.25           H  
ATOM   2432 HG13 VAL A 154     -34.422  -4.639  17.902  1.00 74.25           H  
ATOM   2433  CG2 VAL A 154     -36.613  -3.592  19.194  1.00 74.25           C  
ATOM   2434 HG21 VAL A 154     -35.926  -4.066  19.895  1.00 74.25           H  
ATOM   2435 HG22 VAL A 154     -37.323  -4.335  18.833  1.00 74.25           H  
ATOM   2436 HG23 VAL A 154     -37.172  -2.812  19.713  1.00 74.25           H  
ATOM   2437  N   PRO A 155     -32.708  -1.616  17.219  1.00 70.12           N  
ATOM   2438  CA  PRO A 155     -31.938  -1.114  16.093  1.00 70.12           C  
ATOM   2439  HA  PRO A 155     -31.942  -0.025  16.139  1.00 70.12           H  
ATOM   2440  C   PRO A 155     -32.565  -1.595  14.785  1.00 70.12           C  
ATOM   2441  CB  PRO A 155     -30.509  -1.634  16.274  1.00 70.12           C  
ATOM   2442  HB2 PRO A 155     -29.770  -0.891  15.977  1.00 70.12           H  
ATOM   2443  HB3 PRO A 155     -30.366  -2.556  15.710  1.00 70.12           H  
ATOM   2444  O   PRO A 155     -32.871  -2.780  14.638  1.00 70.12           O  
ATOM   2445  CG  PRO A 155     -30.429  -1.944  17.767  1.00 70.12           C  
ATOM   2446  HG2 PRO A 155     -30.169  -1.035  18.310  1.00 70.12           H  
ATOM   2447  HG3 PRO A 155     -29.710  -2.736  17.979  1.00 70.12           H  
ATOM   2448  CD  PRO A 155     -31.853  -2.358  18.127  1.00 70.12           C  
ATOM   2449  HD2 PRO A 155     -31.984  -3.426  17.955  1.00 70.12           H  
ATOM   2450  HD3 PRO A 155     -32.050  -2.108  19.169  1.00 70.12           H  
ATOM   2451  N   VAL A 156     -32.774  -0.682  13.844  1.00 73.62           N  
ATOM   2452  H   VAL A 156     -32.385   0.238  13.987  1.00 73.62           H  
ATOM   2453  CA  VAL A 156     -33.380  -0.994  12.548  1.00 73.62           C  
ATOM   2454  HA  VAL A 156     -33.799  -1.999  12.592  1.00 73.62           H  
ATOM   2455  C   VAL A 156     -32.277  -0.983  11.507  1.00 73.62           C  
ATOM   2456  CB  VAL A 156     -34.532  -0.039  12.173  1.00 73.62           C  
ATOM   2457  HB  VAL A 156     -34.119   0.889  11.775  1.00 73.62           H  
ATOM   2458  O   VAL A 156     -31.433  -0.088  11.492  1.00 73.62           O  
ATOM   2459  CG1 VAL A 156     -35.424  -0.688  11.104  1.00 73.62           C  
ATOM   2460 HG11 VAL A 156     -36.231  -0.007  10.835  1.00 73.62           H  
ATOM   2461 HG12 VAL A 156     -35.852  -1.617  11.481  1.00 73.62           H  
ATOM   2462 HG13 VAL A 156     -34.843  -0.893  10.205  1.00 73.62           H  
ATOM   2463  CG2 VAL A 156     -35.431   0.317  13.365  1.00 73.62           C  
ATOM   2464 HG21 VAL A 156     -34.868   0.890  14.101  1.00 73.62           H  
ATOM   2465 HG22 VAL A 156     -35.802  -0.593  13.838  1.00 73.62           H  
ATOM   2466 HG23 VAL A 156     -36.274   0.923  13.033  1.00 73.62           H  
ATOM   2467  N   PHE A 157     -32.267  -1.980  10.629  1.00 73.19           N  
ATOM   2468  H   PHE A 157     -32.981  -2.693  10.678  1.00 73.19           H  
ATOM   2469  CA  PHE A 157     -31.358  -1.974   9.493  1.00 73.19           C  
ATOM   2470  HA  PHE A 157     -30.365  -1.681   9.834  1.00 73.19           H  
ATOM   2471  C   PHE A 157     -31.829  -0.947   8.468  1.00 73.19           C  
ATOM   2472  CB  PHE A 157     -31.247  -3.375   8.896  1.00 73.19           C  
ATOM   2473  HB2 PHE A 157     -32.239  -3.822   8.821  1.00 73.19           H  
ATOM   2474  HB3 PHE A 157     -30.864  -3.288   7.879  1.00 73.19           H  
ATOM   2475  O   PHE A 157     -32.902  -1.100   7.881  1.00 73.19           O  
ATOM   2476  CG  PHE A 157     -30.327  -4.282   9.686  1.00 73.19           C  
ATOM   2477  CD1 PHE A 157     -28.932  -4.206   9.511  1.00 73.19           C  
ATOM   2478  HD1 PHE A 157     -28.504  -3.492   8.822  1.00 73.19           H  
ATOM   2479  CD2 PHE A 157     -30.863  -5.196  10.612  1.00 73.19           C  
ATOM   2480  HD2 PHE A 157     -31.931  -5.249  10.767  1.00 73.19           H  
ATOM   2481  CE1 PHE A 157     -28.081  -5.066  10.226  1.00 73.19           C  
ATOM   2482  HE1 PHE A 157     -27.015  -5.030  10.060  1.00 73.19           H  
ATOM   2483  CE2 PHE A 157     -30.010  -6.040  11.343  1.00 73.19           C  
ATOM   2484  HE2 PHE A 157     -30.424  -6.739  12.055  1.00 73.19           H  
ATOM   2485  CZ  PHE A 157     -28.620  -5.981  11.145  1.00 73.19           C  
ATOM   2486  HZ  PHE A 157     -27.966  -6.640  11.697  1.00 73.19           H  
ATOM   2487  N   ARG A 158     -31.023   0.088   8.250  1.00 72.81           N  
ATOM   2488  H   ARG A 158     -30.163   0.149   8.777  1.00 72.81           H  
ATOM   2489  CA  ARG A 158     -31.203   1.029   7.152  1.00 72.81           C  
ATOM   2490  HA  ARG A 158     -32.255   1.024   6.866  1.00 72.81           H  
ATOM   2491  C   ARG A 158     -30.378   0.597   5.947  1.00 72.81           C  
ATOM   2492  CB  ARG A 158     -30.840   2.448   7.593  1.00 72.81           C  
ATOM   2493  HB2 ARG A 158     -30.738   3.064   6.700  1.00 72.81           H  
ATOM   2494  HB3 ARG A 158     -29.879   2.453   8.108  1.00 72.81           H  
ATOM   2495  O   ARG A 158     -29.252   0.137   6.145  1.00 72.81           O  
ATOM   2496  CG  ARG A 158     -31.930   3.024   8.510  1.00 72.81           C  
ATOM   2497  HG2 ARG A 158     -32.831   2.411   8.479  1.00 72.81           H  
ATOM   2498  HG3 ARG A 158     -31.566   3.051   9.538  1.00 72.81           H  
ATOM   2499  CD  ARG A 158     -32.285   4.433   8.040  1.00 72.81           C  
ATOM   2500  HD2 ARG A 158     -31.374   5.031   8.009  1.00 72.81           H  
ATOM   2501  HD3 ARG A 158     -32.660   4.373   7.018  1.00 72.81           H  
ATOM   2502  NE  ARG A 158     -33.324   5.055   8.883  1.00 72.81           N  
ATOM   2503  HE  ARG A 158     -34.201   4.562   8.970  1.00 72.81           H  
ATOM   2504  NH1 ARG A 158     -32.118   6.916   9.457  1.00 72.81           N  
ATOM   2505 HH11 ARG A 158     -31.279   6.358   9.390  1.00 72.81           H  
ATOM   2506 HH12 ARG A 158     -31.987   7.743  10.021  1.00 72.81           H  
ATOM   2507  NH2 ARG A 158     -34.262   6.785  10.028  1.00 72.81           N  
ATOM   2508 HH21 ARG A 158     -35.151   6.305  10.047  1.00 72.81           H  
ATOM   2509 HH22 ARG A 158     -34.121   7.681  10.472  1.00 72.81           H  
ATOM   2510  CZ  ARG A 158     -33.228   6.245   9.446  1.00 72.81           C  
ATOM   2511  N   PRO A 159     -30.919   0.728   4.723  1.00 71.00           N  
ATOM   2512  CA  PRO A 159     -30.118   0.596   3.518  1.00 71.00           C  
ATOM   2513  HA  PRO A 159     -29.789  -0.438   3.426  1.00 71.00           H  
ATOM   2514  C   PRO A 159     -28.923   1.545   3.606  1.00 71.00           C  
ATOM   2515  CB  PRO A 159     -31.029   0.954   2.339  1.00 71.00           C  
ATOM   2516  HB2 PRO A 159     -30.874   0.278   1.498  1.00 71.00           H  
ATOM   2517  HB3 PRO A 159     -30.859   1.984   2.027  1.00 71.00           H  
ATOM   2518  O   PRO A 159     -29.088   2.707   3.975  1.00 71.00           O  
ATOM   2519  CG  PRO A 159     -32.439   0.832   2.909  1.00 71.00           C  
ATOM   2520  HG2 PRO A 159     -32.781  -0.198   2.808  1.00 71.00           H  
ATOM   2521  HG3 PRO A 159     -33.134   1.515   2.420  1.00 71.00           H  
ATOM   2522  CD  PRO A 159     -32.263   1.164   4.386  1.00 71.00           C  
ATOM   2523  HD2 PRO A 159     -32.344   2.241   4.536  1.00 71.00           H  
ATOM   2524  HD3 PRO A 159     -33.019   0.635   4.967  1.00 71.00           H  
ATOM   2525  N   MET A 160     -27.741   1.040   3.299  1.00 64.12           N  
ATOM   2526  H   MET A 160     -27.711   0.098   2.936  1.00 64.12           H  
ATOM   2527  CA  MET A 160     -26.527   1.826   3.135  1.00 64.12           C  
ATOM   2528  HA  MET A 160     -26.768   2.886   3.205  1.00 64.12           H  
ATOM   2529  C   MET A 160     -25.974   1.587   1.735  1.00 64.12           C  
ATOM   2530  CB  MET A 160     -25.501   1.503   4.237  1.00 64.12           C  
ATOM   2531  HB2 MET A 160     -24.661   2.189   4.124  1.00 64.12           H  
ATOM   2532  HB3 MET A 160     -25.956   1.689   5.210  1.00 64.12           H  
ATOM   2533  O   MET A 160     -26.345   0.614   1.075  1.00 64.12           O  
ATOM   2534  CG  MET A 160     -24.974   0.060   4.203  1.00 64.12           C  
ATOM   2535  HG2 MET A 160     -25.817  -0.602   4.399  1.00 64.12           H  
ATOM   2536  HG3 MET A 160     -24.593  -0.168   3.208  1.00 64.12           H  
ATOM   2537  SD  MET A 160     -23.665  -0.327   5.403  1.00 64.12           S  
ATOM   2538  CE  MET A 160     -22.340   0.736   4.764  1.00 64.12           C  
ATOM   2539  HE1 MET A 160     -21.399   0.485   5.254  1.00 64.12           H  
ATOM   2540  HE2 MET A 160     -22.575   1.785   4.946  1.00 64.12           H  
ATOM   2541  HE3 MET A 160     -22.234   0.580   3.691  1.00 64.12           H  
ATOM   2542  N   ASP A 161     -25.074   2.462   1.303  1.00 66.31           N  
ATOM   2543  H   ASP A 161     -24.852   3.284   1.845  1.00 66.31           H  
ATOM   2544  CA  ASP A 161     -24.313   2.232   0.080  1.00 66.31           C  
ATOM   2545  HA  ASP A 161     -25.006   2.220  -0.761  1.00 66.31           H  
ATOM   2546  C   ASP A 161     -23.611   0.871   0.154  1.00 66.31           C  
ATOM   2547  CB  ASP A 161     -23.310   3.370  -0.141  1.00 66.31           C  
ATOM   2548  HB2 ASP A 161     -22.738   3.164  -1.045  1.00 66.31           H  
ATOM   2549  HB3 ASP A 161     -22.618   3.404   0.701  1.00 66.31           H  
ATOM   2550  O   ASP A 161     -23.114   0.479   1.215  1.00 66.31           O  
ATOM   2551  CG  ASP A 161     -24.001   4.728  -0.298  1.00 66.31           C  
ATOM   2552  OD1 ASP A 161     -25.094   4.765  -0.905  1.00 66.31           O  
ATOM   2553  OD2 ASP A 161     -23.443   5.717   0.227  1.00 66.31           O  
ATOM   2554  N   LEU A 162     -23.616   0.141  -0.967  1.00 70.25           N  
ATOM   2555  H   LEU A 162     -24.027   0.545  -1.797  1.00 70.25           H  
ATOM   2556  CA  LEU A 162     -23.079  -1.214  -1.054  1.00 70.25           C  
ATOM   2557  HA  LEU A 162     -23.677  -1.864  -0.415  1.00 70.25           H  
ATOM   2558  C   LEU A 162     -21.628  -1.226  -0.564  1.00 70.25           C  
ATOM   2559  CB  LEU A 162     -23.169  -1.709  -2.510  1.00 70.25           C  
ATOM   2560  HB2 LEU A 162     -24.175  -1.544  -2.894  1.00 70.25           H  
ATOM   2561  HB3 LEU A 162     -22.489  -1.109  -3.115  1.00 70.25           H  
ATOM   2562  O   LEU A 162     -20.732  -0.697  -1.220  1.00 70.25           O  
ATOM   2563  CG  LEU A 162     -22.801  -3.202  -2.662  1.00 70.25           C  
ATOM   2564  HG  LEU A 162     -22.066  -3.490  -1.910  1.00 70.25           H  
ATOM   2565  CD1 LEU A 162     -24.045  -4.074  -2.489  1.00 70.25           C  
ATOM   2566 HD11 LEU A 162     -24.453  -3.952  -1.486  1.00 70.25           H  
ATOM   2567 HD12 LEU A 162     -23.785  -5.121  -2.643  1.00 70.25           H  
ATOM   2568 HD13 LEU A 162     -24.801  -3.804  -3.227  1.00 70.25           H  
ATOM   2569  CD2 LEU A 162     -22.192  -3.477  -4.034  1.00 70.25           C  
ATOM   2570 HD21 LEU A 162     -22.893  -3.200  -4.822  1.00 70.25           H  
ATOM   2571 HD22 LEU A 162     -21.958  -4.537  -4.129  1.00 70.25           H  
ATOM   2572 HD23 LEU A 162     -21.270  -2.907  -4.151  1.00 70.25           H  
ATOM   2573  N   MET A 163     -21.397  -1.854   0.585  1.00 73.06           N  
ATOM   2574  H   MET A 163     -22.187  -2.179   1.124  1.00 73.06           H  
ATOM   2575  CA  MET A 163     -20.066  -2.004   1.147  1.00 73.06           C  
ATOM   2576  HA  MET A 163     -19.371  -1.366   0.601  1.00 73.06           H  
ATOM   2577  C   MET A 163     -19.619  -3.449   0.983  1.00 73.06           C  
ATOM   2578  CB  MET A 163     -20.058  -1.535   2.603  1.00 73.06           C  
ATOM   2579  HB2 MET A 163     -20.588  -2.253   3.229  1.00 73.06           H  
ATOM   2580  HB3 MET A 163     -20.567  -0.573   2.667  1.00 73.06           H  
ATOM   2581  O   MET A 163     -20.203  -4.367   1.562  1.00 73.06           O  
ATOM   2582  CG  MET A 163     -18.623  -1.344   3.105  1.00 73.06           C  
ATOM   2583  HG2 MET A 163     -18.156  -0.562   2.506  1.00 73.06           H  
ATOM   2584  HG3 MET A 163     -18.058  -2.264   2.958  1.00 73.06           H  
ATOM   2585  SD  MET A 163     -18.505  -0.864   4.850  1.00 73.06           S  
ATOM   2586  CE  MET A 163     -18.738  -2.489   5.619  1.00 73.06           C  
ATOM   2587  HE1 MET A 163     -18.681  -2.392   6.703  1.00 73.06           H  
ATOM   2588  HE2 MET A 163     -19.710  -2.895   5.339  1.00 73.06           H  
ATOM   2589  HE3 MET A 163     -17.954  -3.168   5.283  1.00 73.06           H  
ATOM   2590  N   VAL A 164     -18.570  -3.660   0.197  1.00 77.50           N  
ATOM   2591  H   VAL A 164     -18.163  -2.881  -0.300  1.00 77.50           H  
ATOM   2592  CA  VAL A 164     -17.979  -4.984   0.014  1.00 77.50           C  
ATOM   2593  HA  VAL A 164     -18.747  -5.743   0.161  1.00 77.50           H  
ATOM   2594  C   VAL A 164     -16.895  -5.185   1.063  1.00 77.50           C  
ATOM   2595  CB  VAL A 164     -17.435  -5.170  -1.406  1.00 77.50           C  
ATOM   2596  HB  VAL A 164     -16.579  -4.511  -1.554  1.00 77.50           H  
ATOM   2597  O   VAL A 164     -15.828  -4.577   1.007  1.00 77.50           O  
ATOM   2598  CG1 VAL A 164     -16.991  -6.625  -1.584  1.00 77.50           C  
ATOM   2599 HG11 VAL A 164     -17.838  -7.297  -1.447  1.00 77.50           H  
ATOM   2600 HG12 VAL A 164     -16.198  -6.870  -0.877  1.00 77.50           H  
ATOM   2601 HG13 VAL A 164     -16.601  -6.745  -2.595  1.00 77.50           H  
ATOM   2602  CG2 VAL A 164     -18.495  -4.850  -2.464  1.00 77.50           C  
ATOM   2603 HG21 VAL A 164     -18.065  -4.995  -3.455  1.00 77.50           H  
ATOM   2604 HG22 VAL A 164     -19.363  -5.500  -2.353  1.00 77.50           H  
ATOM   2605 HG23 VAL A 164     -18.809  -3.808  -2.400  1.00 77.50           H  
ATOM   2606  N   GLU A 165     -17.170  -6.053   2.031  1.00 79.50           N  
ATOM   2607  H   GLU A 165     -18.055  -6.540   2.001  1.00 79.50           H  
ATOM   2608  CA  GLU A 165     -16.251  -6.363   3.120  1.00 79.50           C  
ATOM   2609  HA  GLU A 165     -15.500  -5.575   3.187  1.00 79.50           H  
ATOM   2610  C   GLU A 165     -15.537  -7.686   2.849  1.00 79.50           C  
ATOM   2611  CB  GLU A 165     -17.013  -6.368   4.452  1.00 79.50           C  
ATOM   2612  HB2 GLU A 165     -17.730  -7.189   4.455  1.00 79.50           H  
ATOM   2613  HB3 GLU A 165     -17.568  -5.432   4.515  1.00 79.50           H  
ATOM   2614  O   GLU A 165     -16.169  -8.740   2.713  1.00 79.50           O  
ATOM   2615  CG  GLU A 165     -16.100  -6.488   5.688  1.00 79.50           C  
ATOM   2616  HG2 GLU A 165     -15.367  -5.681   5.671  1.00 79.50           H  
ATOM   2617  HG3 GLU A 165     -15.569  -7.439   5.649  1.00 79.50           H  
ATOM   2618  CD  GLU A 165     -16.917  -6.406   6.990  1.00 79.50           C  
ATOM   2619  OE1 GLU A 165     -16.654  -7.137   7.972  1.00 79.50           O  
ATOM   2620  OE2 GLU A 165     -17.926  -5.672   7.028  1.00 79.50           O  
ATOM   2621  N   ALA A 166     -14.208  -7.629   2.816  1.00 84.31           N  
ATOM   2622  H   ALA A 166     -13.756  -6.730   2.901  1.00 84.31           H  
ATOM   2623  CA  ALA A 166     -13.354  -8.800   2.880  1.00 84.31           C  
ATOM   2624  HA  ALA A 166     -13.894  -9.668   2.502  1.00 84.31           H  
ATOM   2625  C   ALA A 166     -12.961  -9.053   4.339  1.00 84.31           C  
ATOM   2626  CB  ALA A 166     -12.146  -8.581   1.973  1.00 84.31           C  
ATOM   2627  HB1 ALA A 166     -12.477  -8.406   0.950  1.00 84.31           H  
ATOM   2628  HB2 ALA A 166     -11.581  -7.716   2.320  1.00 84.31           H  
ATOM   2629  HB3 ALA A 166     -11.498  -9.457   1.994  1.00 84.31           H  
ATOM   2630  O   ALA A 166     -12.386  -8.194   5.002  1.00 84.31           O  
ATOM   2631  N   SER A 167     -13.277 -10.242   4.846  1.00 89.44           N  
ATOM   2632  H   SER A 167     -13.730 -10.907   4.235  1.00 89.44           H  
ATOM   2633  CA  SER A 167     -12.954 -10.653   6.214  1.00 89.44           C  
ATOM   2634  HA  SER A 167     -12.352  -9.870   6.676  1.00 89.44           H  
ATOM   2635  C   SER A 167     -12.140 -11.947   6.204  1.00 89.44           C  
ATOM   2636  CB  SER A 167     -14.224 -10.783   7.065  1.00 89.44           C  
ATOM   2637  HB2 SER A 167     -14.679  -9.798   7.168  1.00 89.44           H  
ATOM   2638  HB3 SER A 167     -13.961 -11.149   8.058  1.00 89.44           H  
ATOM   2639  O   SER A 167     -12.482 -12.877   5.461  1.00 89.44           O  
ATOM   2640  OG  SER A 167     -15.161 -11.663   6.463  1.00 89.44           O  
ATOM   2641  HG  SER A 167     -15.274 -11.352   5.562  1.00 89.44           H  
ATOM   2642  N   PRO A 168     -11.075 -12.055   7.018  1.00 86.25           N  
ATOM   2643  CA  PRO A 168     -10.318 -13.290   7.116  1.00 86.25           C  
ATOM   2644  HA  PRO A 168     -10.054 -13.656   6.124  1.00 86.25           H  
ATOM   2645  C   PRO A 168     -11.184 -14.324   7.839  1.00 86.25           C  
ATOM   2646  CB  PRO A 168      -9.038 -12.927   7.869  1.00 86.25           C  
ATOM   2647  HB2 PRO A 168      -8.652 -13.761   8.456  1.00 86.25           H  
ATOM   2648  HB3 PRO A 168      -8.286 -12.589   7.156  1.00 86.25           H  
ATOM   2649  O   PRO A 168     -11.523 -14.180   9.012  1.00 86.25           O  
ATOM   2650  CG  PRO A 168      -9.459 -11.753   8.754  1.00 86.25           C  
ATOM   2651  HG2 PRO A 168      -8.622 -11.085   8.958  1.00 86.25           H  
ATOM   2652  HG3 PRO A 168      -9.882 -12.127   9.686  1.00 86.25           H  
ATOM   2653  CD  PRO A 168     -10.549 -11.054   7.941  1.00 86.25           C  
ATOM   2654  HD2 PRO A 168     -11.327 -10.682   8.607  1.00 86.25           H  
ATOM   2655  HD3 PRO A 168     -10.112 -10.227   7.381  1.00 86.25           H  
ATOM   2656  N   ARG A 169     -11.578 -15.383   7.131  1.00 83.62           N  
ATOM   2657  H   ARG A 169     -11.254 -15.456   6.177  1.00 83.62           H  
ATOM   2658  CA  ARG A 169     -12.374 -16.474   7.705  1.00 83.62           C  
ATOM   2659  HA  ARG A 169     -13.004 -16.061   8.493  1.00 83.62           H  
ATOM   2660  C   ARG A 169     -11.488 -17.516   8.369  1.00 83.62           C  
ATOM   2661  CB  ARG A 169     -13.273 -17.080   6.620  1.00 83.62           C  
ATOM   2662  HB2 ARG A 169     -12.660 -17.494   5.819  1.00 83.62           H  
ATOM   2663  HB3 ARG A 169     -13.895 -16.287   6.206  1.00 83.62           H  
ATOM   2664  O   ARG A 169     -11.882 -18.075   9.395  1.00 83.62           O  
ATOM   2665  CG  ARG A 169     -14.173 -18.185   7.195  1.00 83.62           C  
ATOM   2666  HG2 ARG A 169     -14.711 -17.801   8.062  1.00 83.62           H  
ATOM   2667  HG3 ARG A 169     -13.565 -19.035   7.505  1.00 83.62           H  
ATOM   2668  CD  ARG A 169     -15.182 -18.666   6.154  1.00 83.62           C  
ATOM   2669  HD2 ARG A 169     -14.648 -18.939   5.244  1.00 83.62           H  
ATOM   2670  HD3 ARG A 169     -15.859 -17.835   5.956  1.00 83.62           H  
ATOM   2671  NE  ARG A 169     -15.968 -19.816   6.642  1.00 83.62           N  
ATOM   2672  HE  ARG A 169     -15.834 -20.080   7.608  1.00 83.62           H  
ATOM   2673  NH1 ARG A 169     -17.002 -20.398   4.664  1.00 83.62           N  
ATOM   2674 HH11 ARG A 169     -17.549 -21.069   4.144  1.00 83.62           H  
ATOM   2675 HH12 ARG A 169     -16.475 -19.708   4.148  1.00 83.62           H  
ATOM   2676  NH2 ARG A 169     -17.395 -21.588   6.490  1.00 83.62           N  
ATOM   2677 HH21 ARG A 169     -17.179 -21.875   7.434  1.00 83.62           H  
ATOM   2678 HH22 ARG A 169     -17.907 -22.251   5.925  1.00 83.62           H  
ATOM   2679  CZ  ARG A 169     -16.780 -20.584   5.932  1.00 83.62           C  
ATOM   2680  N   ARG A 170     -10.338 -17.824   7.767  1.00 86.19           N  
ATOM   2681  H   ARG A 170     -10.097 -17.311   6.931  1.00 86.19           H  
ATOM   2682  CA  ARG A 170      -9.352 -18.780   8.288  1.00 86.19           C  
ATOM   2683  HA  ARG A 170      -9.459 -18.854   9.370  1.00 86.19           H  
ATOM   2684  C   ARG A 170      -7.942 -18.276   8.021  1.00 86.19           C  
ATOM   2685  CB  ARG A 170      -9.523 -20.180   7.662  1.00 86.19           C  
ATOM   2686  HB2 ARG A 170      -9.322 -20.129   6.592  1.00 86.19           H  
ATOM   2687  HB3 ARG A 170      -8.748 -20.831   8.066  1.00 86.19           H  
ATOM   2688  O   ARG A 170      -7.673 -17.738   6.951  1.00 86.19           O  
ATOM   2689  CG  ARG A 170     -10.885 -20.859   7.875  1.00 86.19           C  
ATOM   2690  HG2 ARG A 170     -11.678 -20.222   7.483  1.00 86.19           H  
ATOM   2691  HG3 ARG A 170     -10.895 -21.793   7.313  1.00 86.19           H  
ATOM   2692  CD  ARG A 170     -11.138 -21.177   9.353  1.00 86.19           C  
ATOM   2693  HD2 ARG A 170     -10.999 -20.286   9.965  1.00 86.19           H  
ATOM   2694  HD3 ARG A 170     -10.395 -21.904   9.679  1.00 86.19           H  
ATOM   2695  NE  ARG A 170     -12.464 -21.775   9.581  1.00 86.19           N  
ATOM   2696  HE  ARG A 170     -12.539 -22.751   9.335  1.00 86.19           H  
ATOM   2697  NH1 ARG A 170     -13.452 -20.005  10.677  1.00 86.19           N  
ATOM   2698 HH11 ARG A 170     -12.701 -19.401  10.375  1.00 86.19           H  
ATOM   2699 HH12 ARG A 170     -14.129 -19.656  11.340  1.00 86.19           H  
ATOM   2700  NH2 ARG A 170     -14.470 -21.990  10.613  1.00 86.19           N  
ATOM   2701 HH21 ARG A 170     -14.429 -22.981  10.422  1.00 86.19           H  
ATOM   2702 HH22 ARG A 170     -15.151 -21.651  11.278  1.00 86.19           H  
ATOM   2703  CZ  ARG A 170     -13.447 -21.251  10.287  1.00 86.19           C  
ATOM   2704  N   ILE A 171      -7.064 -18.507   8.987  1.00 92.00           N  
ATOM   2705  H   ILE A 171      -7.375 -18.987   9.820  1.00 92.00           H  
ATOM   2706  CA  ILE A 171      -5.618 -18.346   8.866  1.00 92.00           C  
ATOM   2707  HA  ILE A 171      -5.347 -18.066   7.848  1.00 92.00           H  
ATOM   2708  C   ILE A 171      -5.049 -19.725   9.166  1.00 92.00           C  
ATOM   2709  CB  ILE A 171      -5.087 -17.268   9.837  1.00 92.00           C  
ATOM   2710  HB  ILE A 171      -5.289 -17.589  10.859  1.00 92.00           H  
ATOM   2711  O   ILE A 171      -5.287 -20.263  10.248  1.00 92.00           O  
ATOM   2712  CG1 ILE A 171      -5.803 -15.916   9.603  1.00 92.00           C  
ATOM   2713 HG12 ILE A 171      -6.880 -16.051   9.706  1.00 92.00           H  
ATOM   2714 HG13 ILE A 171      -5.605 -15.567   8.589  1.00 92.00           H  
ATOM   2715  CG2 ILE A 171      -3.563 -17.135   9.665  1.00 92.00           C  
ATOM   2716 HG21 ILE A 171      -3.067 -18.089   9.845  1.00 92.00           H  
ATOM   2717 HG22 ILE A 171      -3.318 -16.801   8.656  1.00 92.00           H  
ATOM   2718 HG23 ILE A 171      -3.154 -16.426  10.385  1.00 92.00           H  
ATOM   2719  CD1 ILE A 171      -5.406 -14.815  10.593  1.00 92.00           C  
ATOM   2720 HD11 ILE A 171      -6.046 -13.947  10.439  1.00 92.00           H  
ATOM   2721 HD12 ILE A 171      -5.530 -15.171  11.616  1.00 92.00           H  
ATOM   2722 HD13 ILE A 171      -4.372 -14.512  10.433  1.00 92.00           H  
ATOM   2723  N   PHE A 172      -4.396 -20.329   8.184  1.00 93.44           N  
ATOM   2724  H   PHE A 172      -4.170 -19.813   7.346  1.00 93.44           H  
ATOM   2725  CA  PHE A 172      -3.825 -21.661   8.325  1.00 93.44           C  
ATOM   2726  HA  PHE A 172      -4.459 -22.256   8.981  1.00 93.44           H  
ATOM   2727  C   PHE A 172      -2.449 -21.569   8.977  1.00 93.44           C  
ATOM   2728  CB  PHE A 172      -3.786 -22.364   6.967  1.00 93.44           C  
ATOM   2729  HB2 PHE A 172      -3.198 -21.757   6.278  1.00 93.44           H  
ATOM   2730  HB3 PHE A 172      -3.273 -23.319   7.079  1.00 93.44           H  
ATOM   2731  O   PHE A 172      -1.725 -20.587   8.804  1.00 93.44           O  
ATOM   2732  CG  PHE A 172      -5.164 -22.618   6.383  1.00 93.44           C  
ATOM   2733  CD1 PHE A 172      -5.809 -23.847   6.609  1.00 93.44           C  
ATOM   2734  HD1 PHE A 172      -5.301 -24.631   7.151  1.00 93.44           H  
ATOM   2735  CD2 PHE A 172      -5.810 -21.632   5.613  1.00 93.44           C  
ATOM   2736  HD2 PHE A 172      -5.313 -20.696   5.405  1.00 93.44           H  
ATOM   2737  CE1 PHE A 172      -7.100 -24.077   6.103  1.00 93.44           C  
ATOM   2738  HE1 PHE A 172      -7.579 -25.028   6.279  1.00 93.44           H  
ATOM   2739  CE2 PHE A 172      -7.091 -21.867   5.089  1.00 93.44           C  
ATOM   2740  HE2 PHE A 172      -7.557 -21.115   4.469  1.00 93.44           H  
ATOM   2741  CZ  PHE A 172      -7.745 -23.085   5.344  1.00 93.44           C  
ATOM   2742  HZ  PHE A 172      -8.728 -23.272   4.939  1.00 93.44           H  
ATOM   2743  N   ALA A 173      -2.098 -22.598   9.741  1.00 91.19           N  
ATOM   2744  H   ALA A 173      -2.737 -23.373   9.839  1.00 91.19           H  
ATOM   2745  CA  ALA A 173      -0.810 -22.693  10.399  1.00 91.19           C  
ATOM   2746  HA  ALA A 173      -0.677 -21.804  11.017  1.00 91.19           H  
ATOM   2747  C   ALA A 173       0.331 -22.737   9.375  1.00 91.19           C  
ATOM   2748  CB  ALA A 173      -0.813 -23.924  11.312  1.00 91.19           C  
ATOM   2749  HB1 ALA A 173       0.149 -24.012  11.817  1.00 91.19           H  
ATOM   2750  HB2 ALA A 173      -1.598 -23.824  12.060  1.00 91.19           H  
ATOM   2751  HB3 ALA A 173      -0.988 -24.824  10.722  1.00 91.19           H  
ATOM   2752  O   ALA A 173       0.205 -23.294   8.283  1.00 91.19           O  
ATOM   2753  N   ASN A 174       1.481 -22.189   9.754  1.00 88.06           N  
ATOM   2754  H   ASN A 174       1.540 -21.734  10.654  1.00 88.06           H  
ATOM   2755  CA  ASN A 174       2.679 -22.265   8.934  1.00 88.06           C  
ATOM   2756  HA  ASN A 174       2.421 -22.013   7.906  1.00 88.06           H  
ATOM   2757  C   ASN A 174       3.242 -23.697   8.961  1.00 88.06           C  
ATOM   2758  CB  ASN A 174       3.672 -21.211   9.439  1.00 88.06           C  
ATOM   2759  HB2 ASN A 174       3.969 -21.437  10.463  1.00 88.06           H  
ATOM   2760  HB3 ASN A 174       3.188 -20.234   9.422  1.00 88.06           H  
ATOM   2761  O   ASN A 174       3.827 -24.126   9.955  1.00 88.06           O  
ATOM   2762  CG  ASN A 174       4.921 -21.121   8.586  1.00 88.06           C  
ATOM   2763  ND2 ASN A 174       5.737 -20.125   8.840  1.00 88.06           N  
ATOM   2764 HD21 ASN A 174       6.517 -19.989   8.214  1.00 88.06           H  
ATOM   2765 HD22 ASN A 174       5.490 -19.429   9.530  1.00 88.06           H  
ATOM   2766  OD1 ASN A 174       5.197 -21.933   7.713  1.00 88.06           O  
ATOM   2767  N   ALA A 175       3.067 -24.429   7.860  1.00 90.88           N  
ATOM   2768  H   ALA A 175       2.489 -24.039   7.130  1.00 90.88           H  
ATOM   2769  CA  ALA A 175       3.603 -25.782   7.684  1.00 90.88           C  
ATOM   2770  HA  ALA A 175       4.036 -26.115   8.627  1.00 90.88           H  
ATOM   2771  C   ALA A 175       4.738 -25.861   6.644  1.00 90.88           C  
ATOM   2772  CB  ALA A 175       2.452 -26.738   7.358  1.00 90.88           C  
ATOM   2773  HB1 ALA A 175       2.805 -27.768   7.417  1.00 90.88           H  
ATOM   2774  HB2 ALA A 175       1.640 -26.605   8.072  1.00 90.88           H  
ATOM   2775  HB3 ALA A 175       2.105 -26.551   6.342  1.00 90.88           H  
ATOM   2776  O   ALA A 175       5.161 -26.962   6.285  1.00 90.88           O  
ATOM   2777  N   HIS A 176       5.230 -24.719   6.147  1.00 90.69           N  
ATOM   2778  H   HIS A 176       4.918 -23.842   6.539  1.00 90.69           H  
ATOM   2779  CA  HIS A 176       6.201 -24.660   5.052  1.00 90.69           C  
ATOM   2780  HA  HIS A 176       6.412 -25.673   4.711  1.00 90.69           H  
ATOM   2781  C   HIS A 176       7.548 -24.075   5.491  1.00 90.69           C  
ATOM   2782  CB  HIS A 176       5.590 -23.937   3.848  1.00 90.69           C  
ATOM   2783  HB2 HIS A 176       5.080 -23.028   4.168  1.00 90.69           H  
ATOM   2784  HB3 HIS A 176       6.386 -23.654   3.159  1.00 90.69           H  
ATOM   2785  O   HIS A 176       7.661 -22.977   6.047  1.00 90.69           O  
ATOM   2786  CG  HIS A 176       4.641 -24.837   3.101  1.00 90.69           C  
ATOM   2787  CD2 HIS A 176       3.275 -24.811   3.118  1.00 90.69           C  
ATOM   2788  HD2 HIS A 176       2.659 -24.113   3.666  1.00 90.69           H  
ATOM   2789  ND1 HIS A 176       5.018 -25.885   2.296  1.00 90.69           N  
ATOM   2790  HD1 HIS A 176       5.973 -26.135   2.084  1.00 90.69           H  
ATOM   2791  CE1 HIS A 176       3.915 -26.457   1.796  1.00 90.69           C  
ATOM   2792  HE1 HIS A 176       3.906 -27.286   1.104  1.00 90.69           H  
ATOM   2793  NE2 HIS A 176       2.823 -25.859   2.305  1.00 90.69           N  
ATOM   2794  N   THR A 177       8.624 -24.817   5.213  1.00 86.62           N  
ATOM   2795  H   THR A 177       8.488 -25.622   4.618  1.00 86.62           H  
ATOM   2796  CA  THR A 177       9.993 -24.361   5.517  1.00 86.62           C  
ATOM   2797  HA  THR A 177       9.979 -23.789   6.445  1.00 86.62           H  
ATOM   2798  C   THR A 177      10.516 -23.439   4.428  1.00 86.62           C  
ATOM   2799  CB  THR A 177      10.975 -25.519   5.718  1.00 86.62           C  
ATOM   2800  HB  THR A 177      11.068 -26.094   4.796  1.00 86.62           H  
ATOM   2801  O   THR A 177      11.219 -22.480   4.745  1.00 86.62           O  
ATOM   2802  CG2 THR A 177      12.359 -25.040   6.161  1.00 86.62           C  
ATOM   2803 HG21 THR A 177      12.973 -25.899   6.431  1.00 86.62           H  
ATOM   2804 HG22 THR A 177      12.276 -24.372   7.018  1.00 86.62           H  
ATOM   2805 HG23 THR A 177      12.855 -24.520   5.341  1.00 86.62           H  
ATOM   2806  OG1 THR A 177      10.495 -26.362   6.740  1.00 86.62           O  
ATOM   2807  HG1 THR A 177       9.793 -26.895   6.359  1.00 86.62           H  
ATOM   2808  N   TYR A 178      10.090 -23.651   3.185  1.00 89.50           N  
ATOM   2809  H   TYR A 178       9.450 -24.412   3.003  1.00 89.50           H  
ATOM   2810  CA  TYR A 178      10.445 -22.820   2.036  1.00 89.50           C  
ATOM   2811  HA  TYR A 178      11.236 -22.125   2.316  1.00 89.50           H  
ATOM   2812  C   TYR A 178       9.258 -21.962   1.604  1.00 89.50           C  
ATOM   2813  CB  TYR A 178      11.028 -23.717   0.940  1.00 89.50           C  
ATOM   2814  HB2 TYR A 178      11.283 -23.121   0.064  1.00 89.50           H  
ATOM   2815  HB3 TYR A 178      10.299 -24.469   0.638  1.00 89.50           H  
ATOM   2816  O   TYR A 178       8.251 -21.909   2.314  1.00 89.50           O  
ATOM   2817  CG  TYR A 178      12.275 -24.410   1.434  1.00 89.50           C  
ATOM   2818  CD1 TYR A 178      13.495 -23.709   1.460  1.00 89.50           C  
ATOM   2819  HD1 TYR A 178      13.549 -22.710   1.054  1.00 89.50           H  
ATOM   2820  CD2 TYR A 178      12.191 -25.711   1.965  1.00 89.50           C  
ATOM   2821  HD2 TYR A 178      11.251 -26.243   1.943  1.00 89.50           H  
ATOM   2822  CE1 TYR A 178      14.648 -24.317   1.989  1.00 89.50           C  
ATOM   2823  HE1 TYR A 178      15.587 -23.784   1.982  1.00 89.50           H  
ATOM   2824  CE2 TYR A 178      13.335 -26.305   2.525  1.00 89.50           C  
ATOM   2825  HE2 TYR A 178      13.285 -27.289   2.968  1.00 89.50           H  
ATOM   2826  OH  TYR A 178      15.680 -26.234   2.997  1.00 89.50           O  
ATOM   2827  HH  TYR A 178      16.453 -25.678   2.876  1.00 89.50           H  
ATOM   2828  CZ  TYR A 178      14.569 -25.626   2.508  1.00 89.50           C  
ATOM   2829  N   HIS A 179       9.425 -21.186   0.540  1.00 92.00           N  
ATOM   2830  H   HIS A 179      10.234 -21.309  -0.052  1.00 92.00           H  
ATOM   2831  CA  HIS A 179       8.399 -20.255   0.089  1.00 92.00           C  
ATOM   2832  HA  HIS A 179       7.967 -19.742   0.949  1.00 92.00           H  
ATOM   2833  C   HIS A 179       7.294 -21.040  -0.612  1.00 92.00           C  
ATOM   2834  CB  HIS A 179       9.011 -19.190  -0.825  1.00 92.00           C  
ATOM   2835  HB2 HIS A 179       8.198 -18.608  -1.260  1.00 92.00           H  
ATOM   2836  HB3 HIS A 179       9.542 -19.677  -1.643  1.00 92.00           H  
ATOM   2837  O   HIS A 179       7.578 -21.882  -1.465  1.00 92.00           O  
ATOM   2838  CG  HIS A 179       9.951 -18.225  -0.139  1.00 92.00           C  
ATOM   2839  CD2 HIS A 179      10.667 -18.409   1.014  1.00 92.00           C  
ATOM   2840  HD2 HIS A 179      10.695 -19.302   1.621  1.00 92.00           H  
ATOM   2841  ND1 HIS A 179      10.194 -16.936  -0.548  1.00 92.00           N  
ATOM   2842  HD1 HIS A 179       9.531 -16.374  -1.063  1.00 92.00           H  
ATOM   2843  CE1 HIS A 179      11.039 -16.373   0.330  1.00 92.00           C  
ATOM   2844  HE1 HIS A 179      11.269 -15.318   0.355  1.00 92.00           H  
ATOM   2845  NE2 HIS A 179      11.366 -17.242   1.300  1.00 92.00           N  
ATOM   2846  N   ILE A 180       6.040 -20.776  -0.254  1.00 94.94           N  
ATOM   2847  H   ILE A 180       5.873 -20.126   0.501  1.00 94.94           H  
ATOM   2848  CA  ILE A 180       4.899 -21.411  -0.914  1.00 94.94           C  
ATOM   2849  HA  ILE A 180       5.074 -22.487  -0.930  1.00 94.94           H  
ATOM   2850  C   ILE A 180       4.835 -20.907  -2.357  1.00 94.94           C  
ATOM   2851  CB  ILE A 180       3.587 -21.161  -0.145  1.00 94.94           C  
ATOM   2852  HB  ILE A 180       3.436 -20.085  -0.052  1.00 94.94           H  
ATOM   2853  O   ILE A 180       4.578 -19.726  -2.602  1.00 94.94           O  
ATOM   2854  CG1 ILE A 180       3.683 -21.783   1.265  1.00 94.94           C  
ATOM   2855 HG12 ILE A 180       3.678 -22.869   1.173  1.00 94.94           H  
ATOM   2856 HG13 ILE A 180       4.620 -21.495   1.742  1.00 94.94           H  
ATOM   2857  CG2 ILE A 180       2.394 -21.768  -0.914  1.00 94.94           C  
ATOM   2858 HG21 ILE A 180       2.292 -21.302  -1.894  1.00 94.94           H  
ATOM   2859 HG22 ILE A 180       2.535 -22.841  -1.041  1.00 94.94           H  
ATOM   2860 HG23 ILE A 180       1.465 -21.588  -0.372  1.00 94.94           H  
ATOM   2861  CD1 ILE A 180       2.558 -21.348   2.208  1.00 94.94           C  
ATOM   2862 HD11 ILE A 180       2.546 -20.261   2.291  1.00 94.94           H  
ATOM   2863 HD12 ILE A 180       1.594 -21.700   1.841  1.00 94.94           H  
ATOM   2864 HD13 ILE A 180       2.733 -21.771   3.197  1.00 94.94           H  
ATOM   2865  N   ASN A 181       5.060 -21.809  -3.309  1.00 94.94           N  
ATOM   2866  H   ASN A 181       5.246 -22.758  -3.018  1.00 94.94           H  
ATOM   2867  CA  ASN A 181       5.054 -21.506  -4.740  1.00 94.94           C  
ATOM   2868  HA  ASN A 181       5.209 -20.435  -4.869  1.00 94.94           H  
ATOM   2869  C   ASN A 181       3.697 -21.815  -5.396  1.00 94.94           C  
ATOM   2870  CB  ASN A 181       6.251 -22.217  -5.402  1.00 94.94           C  
ATOM   2871  HB2 ASN A 181       7.168 -21.854  -4.936  1.00 94.94           H  
ATOM   2872  HB3 ASN A 181       6.284 -21.955  -6.459  1.00 94.94           H  
ATOM   2873  O   ASN A 181       3.350 -21.215  -6.415  1.00 94.94           O  
ATOM   2874  CG  ASN A 181       6.231 -23.737  -5.311  1.00 94.94           C  
ATOM   2875  ND2 ASN A 181       7.364 -24.351  -5.057  1.00 94.94           N  
ATOM   2876 HD21 ASN A 181       7.384 -25.361  -5.048  1.00 94.94           H  
ATOM   2877 HD22 ASN A 181       8.234 -23.860  -4.909  1.00 94.94           H  
ATOM   2878  OD1 ASN A 181       5.199 -24.376  -5.475  1.00 94.94           O  
ATOM   2879  N   SER A 182       2.907 -22.708  -4.791  1.00 96.75           N  
ATOM   2880  H   SER A 182       3.271 -23.181  -3.976  1.00 96.75           H  
ATOM   2881  CA  SER A 182       1.643 -23.177  -5.355  1.00 96.75           C  
ATOM   2882  HA  SER A 182       1.279 -22.444  -6.076  1.00 96.75           H  
ATOM   2883  C   SER A 182       0.580 -23.374  -4.291  1.00 96.75           C  
ATOM   2884  CB  SER A 182       1.818 -24.502  -6.099  1.00 96.75           C  
ATOM   2885  HB2 SER A 182       2.044 -25.299  -5.390  1.00 96.75           H  
ATOM   2886  HB3 SER A 182       0.889 -24.751  -6.612  1.00 96.75           H  
ATOM   2887  O   SER A 182       0.839 -23.918  -3.219  1.00 96.75           O  
ATOM   2888  OG  SER A 182       2.854 -24.403  -7.044  1.00 96.75           O  
ATOM   2889  HG  SER A 182       3.683 -24.346  -6.564  1.00 96.75           H  
ATOM   2890  N   ILE A 183      -0.645 -23.004  -4.652  1.00 97.88           N  
ATOM   2891  H   ILE A 183      -0.754 -22.571  -5.558  1.00 97.88           H  
ATOM   2892  CA  ILE A 183      -1.877 -23.444  -4.004  1.00 97.88           C  
ATOM   2893  HA  ILE A 183      -1.650 -24.331  -3.413  1.00 97.88           H  
ATOM   2894  C   ILE A 183      -2.866 -23.863  -5.091  1.00 97.88           C  
ATOM   2895  CB  ILE A 183      -2.477 -22.381  -3.055  1.00 97.88           C  
ATOM   2896  HB  ILE A 183      -3.480 -22.708  -2.780  1.00 97.88           H  
ATOM   2897  O   ILE A 183      -2.975 -23.213  -6.139  1.00 97.88           O  
ATOM   2898  CG1 ILE A 183      -2.577 -20.996  -3.724  1.00 97.88           C  
ATOM   2899 HG12 ILE A 183      -2.943 -21.102  -4.745  1.00 97.88           H  
ATOM   2900 HG13 ILE A 183      -1.571 -20.579  -3.771  1.00 97.88           H  
ATOM   2901  CG2 ILE A 183      -1.642 -22.297  -1.766  1.00 97.88           C  
ATOM   2902 HG21 ILE A 183      -2.098 -21.611  -1.053  1.00 97.88           H  
ATOM   2903 HG22 ILE A 183      -0.628 -21.963  -1.987  1.00 97.88           H  
ATOM   2904 HG23 ILE A 183      -1.590 -23.284  -1.306  1.00 97.88           H  
ATOM   2905  CD1 ILE A 183      -3.489 -20.000  -2.999  1.00 97.88           C  
ATOM   2906 HD11 ILE A 183      -4.492 -20.416  -2.909  1.00 97.88           H  
ATOM   2907 HD12 ILE A 183      -3.543 -19.076  -3.575  1.00 97.88           H  
ATOM   2908 HD13 ILE A 183      -3.098 -19.771  -2.008  1.00 97.88           H  
ATOM   2909  N   SER A 184      -3.581 -24.955  -4.852  1.00 98.00           N  
ATOM   2910  H   SER A 184      -3.430 -25.456  -3.988  1.00 98.00           H  
ATOM   2911  CA  SER A 184      -4.573 -25.482  -5.788  1.00 98.00           C  
ATOM   2912  HA  SER A 184      -4.958 -24.666  -6.400  1.00 98.00           H  
ATOM   2913  C   SER A 184      -5.738 -26.084  -5.017  1.00 98.00           C  
ATOM   2914  CB  SER A 184      -3.923 -26.501  -6.728  1.00 98.00           C  
ATOM   2915  HB2 SER A 184      -3.565 -27.355  -6.153  1.00 98.00           H  
ATOM   2916  HB3 SER A 184      -3.074 -26.042  -7.234  1.00 98.00           H  
ATOM   2917  O   SER A 184      -5.540 -26.827  -4.055  1.00 98.00           O  
ATOM   2918  OG  SER A 184      -4.851 -26.957  -7.689  1.00 98.00           O  
ATOM   2919  HG  SER A 184      -4.854 -26.376  -8.453  1.00 98.00           H  
ATOM   2920  N   ILE A 185      -6.952 -25.713  -5.413  1.00 97.38           N  
ATOM   2921  H   ILE A 185      -7.038 -25.206  -6.282  1.00 97.38           H  
ATOM   2922  CA  ILE A 185      -8.189 -26.190  -4.798  1.00 97.38           C  
ATOM   2923  HA  ILE A 185      -8.023 -26.368  -3.736  1.00 97.38           H  
ATOM   2924  C   ILE A 185      -8.553 -27.515  -5.444  1.00 97.38           C  
ATOM   2925  CB  ILE A 185      -9.309 -25.142  -4.939  1.00 97.38           C  
ATOM   2926  HB  ILE A 185      -9.403 -24.876  -5.992  1.00 97.38           H  
ATOM   2927  O   ILE A 185      -8.473 -27.663  -6.663  1.00 97.38           O  
ATOM   2928  CG1 ILE A 185      -8.922 -23.887  -4.129  1.00 97.38           C  
ATOM   2929 HG12 ILE A 185      -7.882 -23.618  -4.314  1.00 97.38           H  
ATOM   2930 HG13 ILE A 185      -9.034 -24.096  -3.065  1.00 97.38           H  
ATOM   2931  CG2 ILE A 185     -10.665 -25.686  -4.449  1.00 97.38           C  
ATOM   2932 HG21 ILE A 185     -10.579 -26.073  -3.434  1.00 97.38           H  
ATOM   2933 HG22 ILE A 185     -11.432 -24.913  -4.483  1.00 97.38           H  
ATOM   2934 HG23 ILE A 185     -10.997 -26.485  -5.111  1.00 97.38           H  
ATOM   2935  CD1 ILE A 185      -9.765 -22.674  -4.504  1.00 97.38           C  
ATOM   2936 HD11 ILE A 185      -9.686 -22.508  -5.578  1.00 97.38           H  
ATOM   2937 HD12 ILE A 185     -10.809 -22.830  -4.231  1.00 97.38           H  
ATOM   2938 HD13 ILE A 185      -9.391 -21.796  -3.977  1.00 97.38           H  
ATOM   2939  N   ASN A 186      -8.949 -28.475  -4.620  1.00 97.56           N  
ATOM   2940  H   ASN A 186      -9.055 -28.295  -3.632  1.00 97.56           H  
ATOM   2941  CA  ASN A 186      -9.362 -29.769  -5.111  1.00 97.56           C  
ATOM   2942  HA  ASN A 186      -8.681 -30.060  -5.910  1.00 97.56           H  
ATOM   2943  C   ASN A 186     -10.780 -29.704  -5.707  1.00 97.56           C  
ATOM   2944  CB  ASN A 186      -9.197 -30.770  -3.962  1.00 97.56           C  
ATOM   2945  HB2 ASN A 186      -8.253 -30.585  -3.448  1.00 97.56           H  
ATOM   2946  HB3 ASN A 186      -9.997 -30.632  -3.235  1.00 97.56           H  
ATOM   2947  O   ASN A 186     -11.615 -28.888  -5.313  1.00 97.56           O  
ATOM   2948  CG  ASN A 186      -9.174 -32.204  -4.429  1.00 97.56           C  
ATOM   2949  ND2 ASN A 186      -8.872 -33.129  -3.559  1.00 97.56           N  
ATOM   2950 HD21 ASN A 186      -8.853 -32.883  -2.580  1.00 97.56           H  
ATOM   2951 HD22 ASN A 186      -8.780 -34.080  -3.886  1.00 97.56           H  
ATOM   2952  OD1 ASN A 186      -9.411 -32.500  -5.588  1.00 97.56           O  
ATOM   2953  N   SER A 187     -11.067 -30.604  -6.642  1.00 95.25           N  
ATOM   2954  H   SER A 187     -10.346 -31.284  -6.840  1.00 95.25           H  
ATOM   2955  CA  SER A 187     -12.383 -30.774  -7.272  1.00 95.25           C  
ATOM   2956  HA  SER A 187     -12.695 -29.811  -7.675  1.00 95.25           H  
ATOM   2957  C   SER A 187     -13.489 -31.221  -6.302  1.00 95.25           C  
ATOM   2958  CB  SER A 187     -12.264 -31.753  -8.444  1.00 95.25           C  
ATOM   2959  HB2 SER A 187     -11.586 -31.325  -9.183  1.00 95.25           H  
ATOM   2960  HB3 SER A 187     -13.242 -31.894  -8.904  1.00 95.25           H  
ATOM   2961  O   SER A 187     -14.666 -31.114  -6.635  1.00 95.25           O  
ATOM   2962  OG  SER A 187     -11.743 -33.005  -8.033  1.00 95.25           O  
ATOM   2963  HG  SER A 187     -10.821 -32.873  -7.801  1.00 95.25           H  
ATOM   2964  N   ASP A 188     -13.137 -31.680  -5.095  1.00 93.50           N  
ATOM   2965  H   ASP A 188     -12.153 -31.721  -4.871  1.00 93.50           H  
ATOM   2966  CA  ASP A 188     -14.093 -31.938  -4.007  1.00 93.50           C  
ATOM   2967  HA  ASP A 188     -14.961 -32.443  -4.432  1.00 93.50           H  
ATOM   2968  C   ASP A 188     -14.629 -30.650  -3.345  1.00 93.50           C  
ATOM   2969  CB  ASP A 188     -13.466 -32.902  -2.975  1.00 93.50           C  
ATOM   2970  HB2 ASP A 188     -14.232 -33.170  -2.248  1.00 93.50           H  
ATOM   2971  HB3 ASP A 188     -13.174 -33.816  -3.493  1.00 93.50           H  
ATOM   2972  O   ASP A 188     -15.690 -30.660  -2.721  1.00 93.50           O  
ATOM   2973  CG  ASP A 188     -12.248 -32.357  -2.209  1.00 93.50           C  
ATOM   2974  OD1 ASP A 188     -12.056 -31.126  -2.142  1.00 93.50           O  
ATOM   2975  OD2 ASP A 188     -11.452 -33.161  -1.683  1.00 93.50           O  
ATOM   2976  N   TYR A 189     -13.925 -29.523  -3.506  1.00 91.69           N  
ATOM   2977  H   TYR A 189     -13.072 -29.590  -4.044  1.00 91.69           H  
ATOM   2978  CA  TYR A 189     -14.215 -28.239  -2.866  1.00 91.69           C  
ATOM   2979  HA  TYR A 189     -13.370 -27.592  -3.105  1.00 91.69           H  
ATOM   2980  C   TYR A 189     -14.286 -28.281  -1.328  1.00 91.69           C  
ATOM   2981  CB  TYR A 189     -15.463 -27.622  -3.497  1.00 91.69           C  
ATOM   2982  HB2 TYR A 189     -16.343 -28.124  -3.095  1.00 91.69           H  
ATOM   2983  HB3 TYR A 189     -15.518 -26.574  -3.203  1.00 91.69           H  
ATOM   2984  O   TYR A 189     -15.011 -27.486  -0.706  1.00 91.69           O  
ATOM   2985  CG  TYR A 189     -15.503 -27.695  -5.008  1.00 91.69           C  
ATOM   2986  CD1 TYR A 189     -14.493 -27.072  -5.770  1.00 91.69           C  
ATOM   2987  HD1 TYR A 189     -13.637 -26.629  -5.283  1.00 91.69           H  
ATOM   2988  CD2 TYR A 189     -16.580 -28.335  -5.649  1.00 91.69           C  
ATOM   2989  HD2 TYR A 189     -17.316 -28.873  -5.070  1.00 91.69           H  
ATOM   2990  CE1 TYR A 189     -14.602 -27.018  -7.171  1.00 91.69           C  
ATOM   2991  HE1 TYR A 189     -13.836 -26.530  -7.755  1.00 91.69           H  
ATOM   2992  CE2 TYR A 189     -16.681 -28.298  -7.051  1.00 91.69           C  
ATOM   2993  HE2 TYR A 189     -17.490 -28.802  -7.561  1.00 91.69           H  
ATOM   2994  OH  TYR A 189     -15.823 -27.566  -9.162  1.00 91.69           O  
ATOM   2995  HH  TYR A 189     -15.044 -27.179  -9.568  1.00 91.69           H  
ATOM   2996  CZ  TYR A 189     -15.702 -27.627  -7.812  1.00 91.69           C  
ATOM   2997  N   GLU A 190     -13.536 -29.203  -0.729  1.00 94.62           N  
ATOM   2998  H   GLU A 190     -13.059 -29.850  -1.339  1.00 94.62           H  
ATOM   2999  CA  GLU A 190     -13.348 -29.412   0.712  1.00 94.62           C  
ATOM   3000  HA  GLU A 190     -13.841 -28.623   1.280  1.00 94.62           H  
ATOM   3001  C   GLU A 190     -11.863 -29.388   1.085  1.00 94.62           C  
ATOM   3002  CB  GLU A 190     -13.960 -30.754   1.137  1.00 94.62           C  
ATOM   3003  HB2 GLU A 190     -13.692 -30.936   2.178  1.00 94.62           H  
ATOM   3004  HB3 GLU A 190     -13.553 -31.556   0.523  1.00 94.62           H  
ATOM   3005  O   GLU A 190     -11.498 -28.904   2.161  1.00 94.62           O  
ATOM   3006  CG  GLU A 190     -15.489 -30.729   1.020  1.00 94.62           C  
ATOM   3007  HG2 GLU A 190     -15.770 -30.621  -0.027  1.00 94.62           H  
ATOM   3008  HG3 GLU A 190     -15.859 -29.850   1.548  1.00 94.62           H  
ATOM   3009  CD  GLU A 190     -16.181 -31.974   1.595  1.00 94.62           C  
ATOM   3010  OE1 GLU A 190     -17.431 -31.910   1.685  1.00 94.62           O  
ATOM   3011  OE2 GLU A 190     -15.491 -32.955   1.953  1.00 94.62           O  
ATOM   3012  N   THR A 191     -11.000 -29.844   0.176  1.00 97.06           N  
ATOM   3013  H   THR A 191     -11.362 -30.236  -0.682  1.00 97.06           H  
ATOM   3014  CA  THR A 191      -9.553 -29.880   0.358  1.00 97.06           C  
ATOM   3015  HA  THR A 191      -9.332 -29.486   1.349  1.00 97.06           H  
ATOM   3016  C   THR A 191      -8.815 -28.974  -0.626  1.00 97.06           C  
ATOM   3017  CB  THR A 191      -9.007 -31.318   0.332  1.00 97.06           C  
ATOM   3018  HB  THR A 191      -7.939 -31.270   0.540  1.00 97.06           H  
ATOM   3019  O   THR A 191      -9.333 -28.538  -1.657  1.00 97.06           O  
ATOM   3020  CG2 THR A 191      -9.644 -32.213   1.394  1.00 97.06           C  
ATOM   3021 HG21 THR A 191      -9.157 -33.188   1.380  1.00 97.06           H  
ATOM   3022 HG22 THR A 191     -10.706 -32.346   1.188  1.00 97.06           H  
ATOM   3023 HG23 THR A 191      -9.515 -31.762   2.378  1.00 97.06           H  
ATOM   3024  OG1 THR A 191      -9.171 -31.938  -0.921  1.00 97.06           O  
ATOM   3025  HG1 THR A 191     -10.078 -32.237  -1.016  1.00 97.06           H  
ATOM   3026  N   TYR A 192      -7.579 -28.634  -0.281  1.00 97.75           N  
ATOM   3027  H   TYR A 192      -7.206 -28.991   0.587  1.00 97.75           H  
ATOM   3028  CA  TYR A 192      -6.658 -27.923  -1.161  1.00 97.75           C  
ATOM   3029  HA  TYR A 192      -6.881 -28.193  -2.193  1.00 97.75           H  
ATOM   3030  C   TYR A 192      -5.226 -28.369  -0.863  1.00 97.75           C  
ATOM   3031  CB  TYR A 192      -6.841 -26.401  -1.016  1.00 97.75           C  
ATOM   3032  HB2 TYR A 192      -7.901 -26.159  -1.086  1.00 97.75           H  
ATOM   3033  HB3 TYR A 192      -6.354 -25.907  -1.856  1.00 97.75           H  
ATOM   3034  O   TYR A 192      -4.940 -28.877   0.223  1.00 97.75           O  
ATOM   3035  CG  TYR A 192      -6.278 -25.806   0.256  1.00 97.75           C  
ATOM   3036  CD1 TYR A 192      -7.069 -25.730   1.417  1.00 97.75           C  
ATOM   3037  HD1 TYR A 192      -8.079 -26.113   1.403  1.00 97.75           H  
ATOM   3038  CD2 TYR A 192      -4.948 -25.347   0.276  1.00 97.75           C  
ATOM   3039  HD2 TYR A 192      -4.340 -25.412  -0.614  1.00 97.75           H  
ATOM   3040  CE1 TYR A 192      -6.532 -25.178   2.597  1.00 97.75           C  
ATOM   3041  HE1 TYR A 192      -7.115 -25.133   3.504  1.00 97.75           H  
ATOM   3042  CE2 TYR A 192      -4.392 -24.846   1.464  1.00 97.75           C  
ATOM   3043  HE2 TYR A 192      -3.352 -24.557   1.492  1.00 97.75           H  
ATOM   3044  OH  TYR A 192      -4.636 -24.304   3.777  1.00 97.75           O  
ATOM   3045  HH  TYR A 192      -3.681 -24.228   3.717  1.00 97.75           H  
ATOM   3046  CZ  TYR A 192      -5.186 -24.753   2.624  1.00 97.75           C  
ATOM   3047  N   LEU A 193      -4.323 -28.186  -1.821  1.00 97.69           N  
ATOM   3048  H   LEU A 193      -4.619 -27.741  -2.678  1.00 97.69           H  
ATOM   3049  CA  LEU A 193      -2.900 -28.448  -1.634  1.00 97.69           C  
ATOM   3050  HA  LEU A 193      -2.774 -28.933  -0.667  1.00 97.69           H  
ATOM   3051  C   LEU A 193      -2.128 -27.138  -1.558  1.00 97.69           C  
ATOM   3052  CB  LEU A 193      -2.361 -29.453  -2.674  1.00 97.69           C  
ATOM   3053  HB2 LEU A 193      -2.993 -30.339  -2.620  1.00 97.69           H  
ATOM   3054  HB3 LEU A 193      -1.362 -29.766  -2.368  1.00 97.69           H  
ATOM   3055  O   LEU A 193      -2.512 -26.141  -2.177  1.00 97.69           O  
ATOM   3056  CG  LEU A 193      -2.300 -28.975  -4.140  1.00 97.69           C  
ATOM   3057  HG  LEU A 193      -3.214 -28.428  -4.370  1.00 97.69           H  
ATOM   3058  CD1 LEU A 193      -1.076 -28.103  -4.462  1.00 97.69           C  
ATOM   3059 HD11 LEU A 193      -0.161 -28.613  -4.159  1.00 97.69           H  
ATOM   3060 HD12 LEU A 193      -1.031 -27.913  -5.534  1.00 97.69           H  
ATOM   3061 HD13 LEU A 193      -1.130 -27.134  -3.965  1.00 97.69           H  
ATOM   3062  CD2 LEU A 193      -2.199 -30.173  -5.086  1.00 97.69           C  
ATOM   3063 HD21 LEU A 193      -3.022 -30.868  -4.916  1.00 97.69           H  
ATOM   3064 HD22 LEU A 193      -1.262 -30.705  -4.924  1.00 97.69           H  
ATOM   3065 HD23 LEU A 193      -2.248 -29.838  -6.122  1.00 97.69           H  
ATOM   3066  N   SER A 194      -1.019 -27.164  -0.834  1.00 98.12           N  
ATOM   3067  H   SER A 194      -0.813 -27.998  -0.303  1.00 98.12           H  
ATOM   3068  CA  SER A 194       0.018 -26.141  -0.896  1.00 98.12           C  
ATOM   3069  HA  SER A 194      -0.175 -25.503  -1.757  1.00 98.12           H  
ATOM   3070  C   SER A 194       1.377 -26.794  -1.094  1.00 98.12           C  
ATOM   3071  CB  SER A 194      -0.006 -25.252   0.344  1.00 98.12           C  
ATOM   3072  HB2 SER A 194      -0.996 -24.803   0.424  1.00 98.12           H  
ATOM   3073  HB3 SER A 194       0.732 -24.456   0.238  1.00 98.12           H  
ATOM   3074  O   SER A 194       1.666 -27.828  -0.487  1.00 98.12           O  
ATOM   3075  OG  SER A 194       0.258 -25.990   1.517  1.00 98.12           O  
ATOM   3076  HG  SER A 194       1.206 -25.969   1.668  1.00 98.12           H  
ATOM   3077  N   ALA A 195       2.208 -26.195  -1.940  1.00 97.50           N  
ATOM   3078  H   ALA A 195       1.920 -25.335  -2.385  1.00 97.50           H  
ATOM   3079  CA  ALA A 195       3.549 -26.684  -2.225  1.00 97.50           C  
ATOM   3080  HA  ALA A 195       3.759 -27.530  -1.571  1.00 97.50           H  
ATOM   3081  C   ALA A 195       4.601 -25.612  -1.940  1.00 97.50           C  
ATOM   3082  CB  ALA A 195       3.628 -27.202  -3.664  1.00 97.50           C  
ATOM   3083  HB1 ALA A 195       4.587 -27.698  -3.812  1.00 97.50           H  
ATOM   3084  HB2 ALA A 195       2.821 -27.909  -3.855  1.00 97.50           H  
ATOM   3085  HB3 ALA A 195       3.568 -26.368  -4.363  1.00 97.50           H  
ATOM   3086  O   ALA A 195       4.404 -24.438  -2.263  1.00 97.50           O  
ATOM   3087  N   ASP A 196       5.713 -26.039  -1.351  1.00 95.38           N  
ATOM   3088  H   ASP A 196       5.798 -27.034  -1.199  1.00 95.38           H  
ATOM   3089  CA  ASP A 196       6.973 -25.299  -1.358  1.00 95.38           C  
ATOM   3090  HA  ASP A 196       6.824 -24.346  -1.866  1.00 95.38           H  
ATOM   3091  C   ASP A 196       8.013 -26.056  -2.197  1.00 95.38           C  
ATOM   3092  CB  ASP A 196       7.422 -24.965   0.081  1.00 95.38           C  
ATOM   3093  HB2 ASP A 196       8.209 -24.214   0.015  1.00 95.38           H  
ATOM   3094  HB3 ASP A 196       6.590 -24.479   0.591  1.00 95.38           H  
ATOM   3095  O   ASP A 196       7.681 -27.008  -2.904  1.00 95.38           O  
ATOM   3096  CG  ASP A 196       7.940 -26.125   0.954  1.00 95.38           C  
ATOM   3097  OD1 ASP A 196       8.326 -27.188   0.427  1.00 95.38           O  
ATOM   3098  OD2 ASP A 196       7.967 -25.943   2.200  1.00 95.38           O  
ATOM   3099  N   ASP A 197       9.272 -25.634  -2.130  1.00 94.81           N  
ATOM   3100  H   ASP A 197       9.461 -24.777  -1.630  1.00 94.81           H  
ATOM   3101  CA  ASP A 197      10.356 -26.213  -2.923  1.00 94.81           C  
ATOM   3102  HA  ASP A 197      10.084 -26.144  -3.976  1.00 94.81           H  
ATOM   3103  C   ASP A 197      10.621 -27.708  -2.630  1.00 94.81           C  
ATOM   3104  CB  ASP A 197      11.623 -25.364  -2.704  1.00 94.81           C  
ATOM   3105  HB2 ASP A 197      11.867 -25.364  -1.641  1.00 94.81           H  
ATOM   3106  HB3 ASP A 197      12.456 -25.826  -3.232  1.00 94.81           H  
ATOM   3107  O   ASP A 197      11.219 -28.384  -3.463  1.00 94.81           O  
ATOM   3108  CG  ASP A 197      11.497 -23.910  -3.198  1.00 94.81           C  
ATOM   3109  OD1 ASP A 197      10.692 -23.647  -4.118  1.00 94.81           O  
ATOM   3110  OD2 ASP A 197      12.212 -23.039  -2.643  1.00 94.81           O  
ATOM   3111  N   LEU A 198      10.194 -28.259  -1.484  1.00 95.81           N  
ATOM   3112  H   LEU A 198       9.625 -27.694  -0.871  1.00 95.81           H  
ATOM   3113  CA  LEU A 198      10.484 -29.653  -1.100  1.00 95.81           C  
ATOM   3114  HA  LEU A 198      10.936 -30.177  -1.942  1.00 95.81           H  
ATOM   3115  C   LEU A 198       9.256 -30.484  -0.724  1.00 95.81           C  
ATOM   3116  CB  LEU A 198      11.477 -29.678   0.074  1.00 95.81           C  
ATOM   3117  HB2 LEU A 198      11.639 -30.718   0.357  1.00 95.81           H  
ATOM   3118  HB3 LEU A 198      11.016 -29.169   0.920  1.00 95.81           H  
ATOM   3119  O   LEU A 198       9.357 -31.711  -0.652  1.00 95.81           O  
ATOM   3120  CG  LEU A 198      12.848 -29.041  -0.195  1.00 95.81           C  
ATOM   3121  HG  LEU A 198      12.730 -27.969  -0.351  1.00 95.81           H  
ATOM   3122  CD1 LEU A 198      13.744 -29.272   1.024  1.00 95.81           C  
ATOM   3123 HD11 LEU A 198      14.577 -28.570   0.999  1.00 95.81           H  
ATOM   3124 HD12 LEU A 198      13.167 -29.137   1.939  1.00 95.81           H  
ATOM   3125 HD13 LEU A 198      14.131 -30.290   1.012  1.00 95.81           H  
ATOM   3126  CD2 LEU A 198      13.590 -29.659  -1.378  1.00 95.81           C  
ATOM   3127 HD21 LEU A 198      13.055 -29.476  -2.310  1.00 95.81           H  
ATOM   3128 HD22 LEU A 198      14.572 -29.194  -1.461  1.00 95.81           H  
ATOM   3129 HD23 LEU A 198      13.697 -30.736  -1.246  1.00 95.81           H  
ATOM   3130  N   ARG A 199       8.117 -29.852  -0.434  1.00 95.62           N  
ATOM   3131  H   ARG A 199       8.109 -28.843  -0.473  1.00 95.62           H  
ATOM   3132  CA  ARG A 199       6.964 -30.523   0.165  1.00 95.62           C  
ATOM   3133  HA  ARG A 199       7.059 -31.595  -0.009  1.00 95.62           H  
ATOM   3134  C   ARG A 199       5.646 -30.093  -0.440  1.00 95.62           C  
ATOM   3135  CB  ARG A 199       6.957 -30.257   1.673  1.00 95.62           C  
ATOM   3136  HB2 ARG A 199       7.063 -29.187   1.856  1.00 95.62           H  
ATOM   3137  HB3 ARG A 199       6.004 -30.580   2.093  1.00 95.62           H  
ATOM   3138  O   ARG A 199       5.444 -28.919  -0.737  1.00 95.62           O  
ATOM   3139  CG  ARG A 199       8.093 -31.018   2.359  1.00 95.62           C  
ATOM   3140  HG2 ARG A 199       7.958 -32.086   2.190  1.00 95.62           H  
ATOM   3141  HG3 ARG A 199       9.059 -30.712   1.956  1.00 95.62           H  
ATOM   3142  CD  ARG A 199       8.091 -30.739   3.853  1.00 95.62           C  
ATOM   3143  HD2 ARG A 199       8.298 -29.682   4.017  1.00 95.62           H  
ATOM   3144  HD3 ARG A 199       7.107 -30.986   4.253  1.00 95.62           H  
ATOM   3145  NE  ARG A 199       9.111 -31.567   4.501  1.00 95.62           N  
ATOM   3146  HE  ARG A 199       9.583 -32.238   3.913  1.00 95.62           H  
ATOM   3147  NH1 ARG A 199       8.605 -31.026   6.669  1.00 95.62           N  
ATOM   3148 HH11 ARG A 199       8.675 -31.232   7.656  1.00 95.62           H  
ATOM   3149 HH12 ARG A 199       7.901 -30.395   6.312  1.00 95.62           H  
ATOM   3150  NH2 ARG A 199      10.086 -32.649   6.206  1.00 95.62           N  
ATOM   3151 HH21 ARG A 199      10.231 -33.359   5.502  1.00 95.62           H  
ATOM   3152 HH22 ARG A 199      10.041 -32.973   7.162  1.00 95.62           H  
ATOM   3153  CZ  ARG A 199       9.271 -31.730   5.792  1.00 95.62           C  
ATOM   3154  N   ILE A 200       4.713 -31.040  -0.495  1.00 97.06           N  
ATOM   3155  H   ILE A 200       4.978 -31.972  -0.210  1.00 97.06           H  
ATOM   3156  CA  ILE A 200       3.301 -30.788  -0.796  1.00 97.06           C  
ATOM   3157  HA  ILE A 200       3.162 -29.714  -0.924  1.00 97.06           H  
ATOM   3158  C   ILE A 200       2.470 -31.231   0.401  1.00 97.06           C  
ATOM   3159  CB  ILE A 200       2.837 -31.458  -2.106  1.00 97.06           C  
ATOM   3160  HB  ILE A 200       2.834 -32.539  -1.970  1.00 97.06           H  
ATOM   3161  O   ILE A 200       2.576 -32.370   0.859  1.00 97.06           O  
ATOM   3162  CG1 ILE A 200       3.814 -31.101  -3.245  1.00 97.06           C  
ATOM   3163 HG12 ILE A 200       3.894 -30.017  -3.334  1.00 97.06           H  
ATOM   3164 HG13 ILE A 200       4.796 -31.495  -2.982  1.00 97.06           H  
ATOM   3165  CG2 ILE A 200       1.401 -31.015  -2.445  1.00 97.06           C  
ATOM   3166 HG21 ILE A 200       1.041 -31.544  -3.327  1.00 97.06           H  
ATOM   3167 HG22 ILE A 200       1.377 -29.942  -2.633  1.00 97.06           H  
ATOM   3168 HG23 ILE A 200       0.722 -31.249  -1.625  1.00 97.06           H  
ATOM   3169  CD1 ILE A 200       3.477 -31.685  -4.615  1.00 97.06           C  
ATOM   3170 HD11 ILE A 200       3.368 -32.766  -4.528  1.00 97.06           H  
ATOM   3171 HD12 ILE A 200       4.296 -31.466  -5.299  1.00 97.06           H  
ATOM   3172 HD13 ILE A 200       2.561 -31.246  -5.010  1.00 97.06           H  
ATOM   3173  N   ASN A 201       1.645 -30.320   0.901  1.00 96.94           N  
ATOM   3174  H   ASN A 201       1.592 -29.424   0.437  1.00 96.94           H  
ATOM   3175  CA  ASN A 201       0.749 -30.545   2.021  1.00 96.94           C  
ATOM   3176  HA  ASN A 201       0.927 -31.535   2.439  1.00 96.94           H  
ATOM   3177  C   ASN A 201      -0.704 -30.479   1.539  1.00 96.94           C  
ATOM   3178  CB  ASN A 201       1.042 -29.504   3.111  1.00 96.94           C  
ATOM   3179  HB2 ASN A 201       0.939 -28.509   2.679  1.00 96.94           H  
ATOM   3180  HB3 ASN A 201       0.305 -29.603   3.908  1.00 96.94           H  
ATOM   3181  O   ASN A 201      -1.087 -29.537   0.849  1.00 96.94           O  
ATOM   3182  CG  ASN A 201       2.420 -29.636   3.743  1.00 96.94           C  
ATOM   3183  ND2 ASN A 201       3.010 -28.525   4.122  1.00 96.94           N  
ATOM   3184 HD21 ASN A 201       3.911 -28.593   4.574  1.00 96.94           H  
ATOM   3185 HD22 ASN A 201       2.645 -27.632   3.824  1.00 96.94           H  
ATOM   3186  OD1 ASN A 201       2.980 -30.711   3.916  1.00 96.94           O  
ATOM   3187  N   LEU A 202      -1.509 -31.461   1.932  1.00 97.06           N  
ATOM   3188  H   LEU A 202      -1.100 -32.206   2.478  1.00 97.06           H  
ATOM   3189  CA  LEU A 202      -2.956 -31.491   1.767  1.00 97.06           C  
ATOM   3190  HA  LEU A 202      -3.227 -30.890   0.899  1.00 97.06           H  
ATOM   3191  C   LEU A 202      -3.626 -30.902   3.009  1.00 97.06           C  
ATOM   3192  CB  LEU A 202      -3.397 -32.944   1.532  1.00 97.06           C  
ATOM   3193  HB2 LEU A 202      -3.132 -33.526   2.415  1.00 97.06           H  
ATOM   3194  HB3 LEU A 202      -2.838 -33.355   0.691  1.00 97.06           H  
ATOM   3195  O   LEU A 202      -3.324 -31.289   4.140  1.00 97.06           O  
ATOM   3196  CG  LEU A 202      -4.903 -33.120   1.266  1.00 97.06           C  
ATOM   3197  HG  LEU A 202      -5.487 -32.609   2.032  1.00 97.06           H  
ATOM   3198  CD1 LEU A 202      -5.275 -32.573  -0.107  1.00 97.06           C  
ATOM   3199 HD11 LEU A 202      -5.127 -31.494  -0.145  1.00 97.06           H  
ATOM   3200 HD12 LEU A 202      -6.321 -32.787  -0.324  1.00 97.06           H  
ATOM   3201 HD13 LEU A 202      -4.647 -33.059  -0.855  1.00 97.06           H  
ATOM   3202  CD2 LEU A 202      -5.264 -34.603   1.299  1.00 97.06           C  
ATOM   3203 HD21 LEU A 202      -6.330 -34.726   1.110  1.00 97.06           H  
ATOM   3204 HD22 LEU A 202      -4.702 -35.143   0.537  1.00 97.06           H  
ATOM   3205 HD23 LEU A 202      -5.031 -35.019   2.280  1.00 97.06           H  
ATOM   3206  N   TRP A 203      -4.575 -30.007   2.793  1.00 97.44           N  
ATOM   3207  H   TRP A 203      -4.770 -29.736   1.840  1.00 97.44           H  
ATOM   3208  CA  TRP A 203      -5.320 -29.316   3.834  1.00 97.44           C  
ATOM   3209  HA  TRP A 203      -5.016 -29.662   4.822  1.00 97.44           H  
ATOM   3210  C   TRP A 203      -6.812 -29.547   3.664  1.00 97.44           C  
ATOM   3211  CB  TRP A 203      -5.037 -27.825   3.727  1.00 97.44           C  
ATOM   3212  HB2 TRP A 203      -5.646 -27.288   4.454  1.00 97.44           H  
ATOM   3213  HB3 TRP A 203      -5.340 -27.513   2.728  1.00 97.44           H  
ATOM   3214  O   TRP A 203      -7.303 -29.686   2.546  1.00 97.44           O  
ATOM   3215  CG  TRP A 203      -3.617 -27.426   3.918  1.00 97.44           C  
ATOM   3216  CD1 TRP A 203      -2.677 -27.415   2.950  1.00 97.44           C  
ATOM   3217  HD1 TRP A 203      -2.844 -27.702   1.922  1.00 97.44           H  
ATOM   3218  CD2 TRP A 203      -2.966 -26.946   5.128  1.00 97.44           C  
ATOM   3219  CE2 TRP A 203      -1.607 -26.656   4.810  1.00 97.44           C  
ATOM   3220  CE3 TRP A 203      -3.383 -26.736   6.462  1.00 97.44           C  
ATOM   3221  HE3 TRP A 203      -4.403 -26.956   6.739  1.00 97.44           H  
ATOM   3222  NE1 TRP A 203      -1.494 -26.948   3.471  1.00 97.44           N  
ATOM   3223  HE1 TRP A 203      -0.695 -26.752   2.884  1.00 97.44           H  
ATOM   3224  CH2 TRP A 203      -1.143 -25.992   7.086  1.00 97.44           C  
ATOM   3225  HH2 TRP A 203      -0.466 -25.611   7.837  1.00 97.44           H  
ATOM   3226  CZ2 TRP A 203      -0.708 -26.164   5.761  1.00 97.44           C  
ATOM   3227  HZ2 TRP A 203       0.291 -25.887   5.458  1.00 97.44           H  
ATOM   3228  CZ3 TRP A 203      -2.475 -26.275   7.435  1.00 97.44           C  
ATOM   3229  HZ3 TRP A 203      -2.807 -26.126   8.451  1.00 97.44           H  
ATOM   3230  N   HIS A 204      -7.543 -29.504   4.774  1.00 96.62           N  
ATOM   3231  H   HIS A 204      -7.072 -29.314   5.648  1.00 96.62           H  
ATOM   3232  CA  HIS A 204      -8.995 -29.385   4.760  1.00 96.62           C  
ATOM   3233  HA  HIS A 204      -9.384 -29.667   3.782  1.00 96.62           H  
ATOM   3234  C   HIS A 204      -9.376 -27.927   5.029  1.00 96.62           C  
ATOM   3235  CB  HIS A 204      -9.589 -30.345   5.793  1.00 96.62           C  
ATOM   3236  HB2 HIS A 204      -9.186 -31.344   5.622  1.00 96.62           H  
ATOM   3237  HB3 HIS A 204      -9.301 -30.029   6.795  1.00 96.62           H  
ATOM   3238  O   HIS A 204      -8.858 -27.316   5.961  1.00 96.62           O  
ATOM   3239  CG  HIS A 204     -11.087 -30.423   5.706  1.00 96.62           C  
ATOM   3240  CD2 HIS A 204     -11.807 -31.236   4.873  1.00 96.62           C  
ATOM   3241  HD2 HIS A 204     -11.410 -31.935   4.151  1.00 96.62           H  
ATOM   3242  ND1 HIS A 204     -11.991 -29.687   6.441  1.00 96.62           N  
ATOM   3243  HD1 HIS A 204     -11.783 -29.122   7.252  1.00 96.62           H  
ATOM   3244  CE1 HIS A 204     -13.227 -30.050   6.059  1.00 96.62           C  
ATOM   3245  HE1 HIS A 204     -14.151 -29.697   6.494  1.00 96.62           H  
ATOM   3246  NE2 HIS A 204     -13.158 -30.993   5.115  1.00 96.62           N  
ATOM   3247  N   LEU A 205     -10.310 -27.365   4.262  1.00 95.06           N  
ATOM   3248  H   LEU A 205     -10.728 -27.930   3.536  1.00 95.06           H  
ATOM   3249  CA  LEU A 205     -10.683 -25.945   4.338  1.00 95.06           C  
ATOM   3250  HA  LEU A 205      -9.800 -25.342   4.127  1.00 95.06           H  
ATOM   3251  C   LEU A 205     -11.194 -25.498   5.719  1.00 95.06           C  
ATOM   3252  CB  LEU A 205     -11.762 -25.680   3.276  1.00 95.06           C  
ATOM   3253  HB2 LEU A 205     -12.507 -26.474   3.336  1.00 95.06           H  
ATOM   3254  HB3 LEU A 205     -12.267 -24.741   3.503  1.00 95.06           H  
ATOM   3255  O   LEU A 205     -11.151 -24.311   6.047  1.00 95.06           O  
ATOM   3256  CG  LEU A 205     -11.218 -25.599   1.840  1.00 95.06           C  
ATOM   3257  HG  LEU A 205     -10.558 -26.441   1.633  1.00 95.06           H  
ATOM   3258  CD1 LEU A 205     -12.391 -25.641   0.863  1.00 95.06           C  
ATOM   3259 HD11 LEU A 205     -13.111 -24.856   1.094  1.00 95.06           H  
ATOM   3260 HD12 LEU A 205     -12.028 -25.538  -0.160  1.00 95.06           H  
ATOM   3261 HD13 LEU A 205     -12.888 -26.608   0.946  1.00 95.06           H  
ATOM   3262  CD2 LEU A 205     -10.445 -24.295   1.616  1.00 95.06           C  
ATOM   3263 HD21 LEU A 205     -10.158 -24.228   0.567  1.00 95.06           H  
ATOM   3264 HD22 LEU A 205     -11.059 -23.435   1.884  1.00 95.06           H  
ATOM   3265 HD23 LEU A 205      -9.536 -24.287   2.218  1.00 95.06           H  
ATOM   3266  N   GLU A 206     -11.692 -26.434   6.527  1.00 94.31           N  
ATOM   3267  H   GLU A 206     -11.762 -27.369   6.152  1.00 94.31           H  
ATOM   3268  CA  GLU A 206     -12.190 -26.154   7.878  1.00 94.31           C  
ATOM   3269  HA  GLU A 206     -12.440 -25.095   7.938  1.00 94.31           H  
ATOM   3270  C   GLU A 206     -11.168 -26.395   8.998  1.00 94.31           C  
ATOM   3271  CB  GLU A 206     -13.487 -26.924   8.152  1.00 94.31           C  
ATOM   3272  HB2 GLU A 206     -13.864 -26.601   9.122  1.00 94.31           H  
ATOM   3273  HB3 GLU A 206     -13.280 -27.993   8.201  1.00 94.31           H  
ATOM   3274  O   GLU A 206     -11.411 -25.951  10.120  1.00 94.31           O  
ATOM   3275  CG  GLU A 206     -14.565 -26.647   7.091  1.00 94.31           C  
ATOM   3276  HG2 GLU A 206     -14.333 -27.203   6.183  1.00 94.31           H  
ATOM   3277  HG3 GLU A 206     -14.544 -25.584   6.851  1.00 94.31           H  
ATOM   3278  CD  GLU A 206     -15.971 -27.014   7.581  1.00 94.31           C  
ATOM   3279  OE1 GLU A 206     -16.907 -26.281   7.180  1.00 94.31           O  
ATOM   3280  OE2 GLU A 206     -16.082 -27.940   8.412  1.00 94.31           O  
ATOM   3281  N   ILE A 207     -10.038 -27.054   8.714  1.00 95.06           N  
ATOM   3282  H   ILE A 207      -9.808 -27.230   7.747  1.00 95.06           H  
ATOM   3283  CA  ILE A 207      -9.019 -27.417   9.710  1.00 95.06           C  
ATOM   3284  HA  ILE A 207      -9.388 -27.181  10.708  1.00 95.06           H  
ATOM   3285  C   ILE A 207      -7.770 -26.576   9.459  1.00 95.06           C  
ATOM   3286  CB  ILE A 207      -8.709 -28.931   9.687  1.00 95.06           C  
ATOM   3287  HB  ILE A 207      -8.286 -29.185   8.715  1.00 95.06           H  
ATOM   3288  O   ILE A 207      -7.066 -26.761   8.471  1.00 95.06           O  
ATOM   3289  CG1 ILE A 207      -9.993 -29.767   9.899  1.00 95.06           C  
ATOM   3290 HG12 ILE A 207     -10.420 -29.536  10.875  1.00 95.06           H  
ATOM   3291 HG13 ILE A 207     -10.728 -29.498   9.141  1.00 95.06           H  
ATOM   3292  CG2 ILE A 207      -7.662 -29.260  10.768  1.00 95.06           C  
ATOM   3293 HG21 ILE A 207      -8.032 -28.988  11.757  1.00 95.06           H  
ATOM   3294 HG22 ILE A 207      -7.423 -30.323  10.752  1.00 95.06           H  
ATOM   3295 HG23 ILE A 207      -6.735 -28.719  10.579  1.00 95.06           H  
ATOM   3296  CD1 ILE A 207      -9.787 -31.284   9.793  1.00 95.06           C  
ATOM   3297 HD11 ILE A 207      -9.217 -31.655  10.645  1.00 95.06           H  
ATOM   3298 HD12 ILE A 207     -10.758 -31.778   9.787  1.00 95.06           H  
ATOM   3299 HD13 ILE A 207      -9.264 -31.526   8.867  1.00 95.06           H  
ATOM   3300  N   THR A 208      -7.496 -25.632  10.355  1.00 94.81           N  
ATOM   3301  H   THR A 208      -8.109 -25.513  11.149  1.00 94.81           H  
ATOM   3302  CA  THR A 208      -6.427 -24.640  10.162  1.00 94.81           C  
ATOM   3303  HA  THR A 208      -6.243 -24.521   9.094  1.00 94.81           H  
ATOM   3304  C   THR A 208      -5.094 -25.025  10.778  1.00 94.81           C  
ATOM   3305  CB  THR A 208      -6.846 -23.277  10.710  1.00 94.81           C  
ATOM   3306  HB  THR A 208      -5.986 -22.607  10.729  1.00 94.81           H  
ATOM   3307  O   THR A 208      -4.069 -24.493  10.374  1.00 94.81           O  
ATOM   3308  CG2 THR A 208      -7.924 -22.675   9.824  1.00 94.81           C  
ATOM   3309 HG21 THR A 208      -8.792 -23.334   9.800  1.00 94.81           H  
ATOM   3310 HG22 THR A 208      -8.193 -21.696  10.222  1.00 94.81           H  
ATOM   3311 HG23 THR A 208      -7.526 -22.564   8.816  1.00 94.81           H  
ATOM   3312  OG1 THR A 208      -7.386 -23.385  12.010  1.00 94.81           O  
ATOM   3313  HG1 THR A 208      -6.656 -23.530  12.616  1.00 94.81           H  
ATOM   3314  N   ASP A 209      -5.090 -25.914  11.764  1.00 92.31           N  
ATOM   3315  H   ASP A 209      -5.957 -26.353  12.042  1.00 92.31           H  
ATOM   3316  CA  ASP A 209      -3.925 -26.281  12.573  1.00 92.31           C  
ATOM   3317  HA  ASP A 209      -3.168 -25.502  12.481  1.00 92.31           H  
ATOM   3318  C   ASP A 209      -3.260 -27.592  12.126  1.00 92.31           C  
ATOM   3319  CB  ASP A 209      -4.352 -26.340  14.055  1.00 92.31           C  
ATOM   3320  HB2 ASP A 209      -3.462 -26.467  14.671  1.00 92.31           H  
ATOM   3321  HB3 ASP A 209      -4.809 -25.389  14.330  1.00 92.31           H  
ATOM   3322  O   ASP A 209      -2.272 -28.013  12.726  1.00 92.31           O  
ATOM   3323  CG  ASP A 209      -5.345 -27.476  14.357  1.00 92.31           C  
ATOM   3324  OD1 ASP A 209      -6.283 -27.661  13.546  1.00 92.31           O  
ATOM   3325  OD2 ASP A 209      -5.174 -28.185  15.378  1.00 92.31           O  
ATOM   3326  N   ARG A 210      -3.797 -28.263  11.096  1.00 92.62           N  
ATOM   3327  H   ARG A 210      -4.591 -27.853  10.626  1.00 92.62           H  
ATOM   3328  CA  ARG A 210      -3.318 -29.574  10.637  1.00 92.62           C  
ATOM   3329  HA  ARG A 210      -2.280 -29.689  10.950  1.00 92.62           H  
ATOM   3330  C   ARG A 210      -3.357 -29.694   9.124  1.00 92.62           C  
ATOM   3331  CB  ARG A 210      -4.140 -30.718  11.250  1.00 92.62           C  
ATOM   3332  HB2 ARG A 210      -5.160 -30.665  10.869  1.00 92.62           H  
ATOM   3333  HB3 ARG A 210      -3.708 -31.668  10.936  1.00 92.62           H  
ATOM   3334  O   ARG A 210      -4.334 -29.318   8.482  1.00 92.62           O  
ATOM   3335  CG  ARG A 210      -4.170 -30.669  12.778  1.00 92.62           C  
ATOM   3336  HG2 ARG A 210      -4.621 -29.730  13.097  1.00 92.62           H  
ATOM   3337  HG3 ARG A 210      -3.155 -30.731  13.173  1.00 92.62           H  
ATOM   3338  CD  ARG A 210      -5.016 -31.799  13.346  1.00 92.62           C  
ATOM   3339  HD2 ARG A 210      -5.985 -31.797  12.847  1.00 92.62           H  
ATOM   3340  HD3 ARG A 210      -4.510 -32.746  13.159  1.00 92.62           H  
ATOM   3341  NE  ARG A 210      -5.214 -31.585  14.784  1.00 92.62           N  
ATOM   3342  HE  ARG A 210      -5.044 -30.644  15.109  1.00 92.62           H  
ATOM   3343  NH1 ARG A 210      -6.115 -33.637  15.268  1.00 92.62           N  
ATOM   3344 HH11 ARG A 210      -6.078 -33.852  14.282  1.00 92.62           H  
ATOM   3345 HH12 ARG A 210      -6.495 -34.291  15.936  1.00 92.62           H  
ATOM   3346  NH2 ARG A 210      -5.771 -32.143  16.903  1.00 92.62           N  
ATOM   3347 HH21 ARG A 210      -5.501 -31.206  17.162  1.00 92.62           H  
ATOM   3348 HH22 ARG A 210      -6.157 -32.783  17.583  1.00 92.62           H  
ATOM   3349  CZ  ARG A 210      -5.696 -32.457  15.643  1.00 92.62           C  
ATOM   3350  N   SER A 211      -2.320 -30.322   8.596  1.00 94.12           N  
ATOM   3351  H   SER A 211      -1.564 -30.612   9.200  1.00 94.12           H  
ATOM   3352  CA  SER A 211      -2.201 -30.728   7.203  1.00 94.12           C  
ATOM   3353  HA  SER A 211      -3.191 -30.777   6.749  1.00 94.12           H  
ATOM   3354  C   SER A 211      -1.572 -32.112   7.118  1.00 94.12           C  
ATOM   3355  CB  SER A 211      -1.376 -29.700   6.432  1.00 94.12           C  
ATOM   3356  HB2 SER A 211      -1.356 -29.962   5.374  1.00 94.12           H  
ATOM   3357  HB3 SER A 211      -1.871 -28.736   6.546  1.00 94.12           H  
ATOM   3358  O   SER A 211      -0.971 -32.600   8.079  1.00 94.12           O  
ATOM   3359  OG  SER A 211      -0.058 -29.580   6.929  1.00 94.12           O  
ATOM   3360  HG  SER A 211       0.254 -28.702   6.697  1.00 94.12           H  
ATOM   3361  N   PHE A 212      -1.719 -32.751   5.966  1.00 93.94           N  
ATOM   3362  H   PHE A 212      -2.240 -32.297   5.229  1.00 93.94           H  
ATOM   3363  CA  PHE A 212      -1.070 -34.015   5.654  1.00 93.94           C  
ATOM   3364  HA  PHE A 212      -0.624 -34.442   6.552  1.00 93.94           H  
ATOM   3365  C   PHE A 212       0.034 -33.756   4.646  1.00 93.94           C  
ATOM   3366  CB  PHE A 212      -2.097 -35.015   5.120  1.00 93.94           C  
ATOM   3367  HB2 PHE A 212      -2.575 -34.608   4.229  1.00 93.94           H  
ATOM   3368  HB3 PHE A 212      -1.578 -35.927   4.823  1.00 93.94           H  
ATOM   3369  O   PHE A 212      -0.238 -33.323   3.531  1.00 93.94           O  
ATOM   3370  CG  PHE A 212      -3.160 -35.368   6.134  1.00 93.94           C  
ATOM   3371  CD1 PHE A 212      -2.904 -36.364   7.093  1.00 93.94           C  
ATOM   3372  HD1 PHE A 212      -1.956 -36.882   7.092  1.00 93.94           H  
ATOM   3373  CD2 PHE A 212      -4.392 -34.687   6.137  1.00 93.94           C  
ATOM   3374  HD2 PHE A 212      -4.585 -33.916   5.406  1.00 93.94           H  
ATOM   3375  CE1 PHE A 212      -3.882 -36.690   8.048  1.00 93.94           C  
ATOM   3376  HE1 PHE A 212      -3.686 -37.461   8.777  1.00 93.94           H  
ATOM   3377  CE2 PHE A 212      -5.370 -35.013   7.093  1.00 93.94           C  
ATOM   3378  HE2 PHE A 212      -6.319 -34.496   7.088  1.00 93.94           H  
ATOM   3379  CZ  PHE A 212      -5.116 -36.016   8.045  1.00 93.94           C  
ATOM   3380  HZ  PHE A 212      -5.873 -36.272   8.772  1.00 93.94           H  
ATOM   3381  N   ASN A 213       1.279 -34.027   5.018  1.00 93.62           N  
ATOM   3382  H   ASN A 213       1.459 -34.401   5.939  1.00 93.62           H  
ATOM   3383  CA  ASN A 213       2.349 -34.046   4.037  1.00 93.62           C  
ATOM   3384  HA  ASN A 213       2.290 -33.144   3.428  1.00 93.62           H  
ATOM   3385  C   ASN A 213       2.147 -35.260   3.116  1.00 93.62           C  
ATOM   3386  CB  ASN A 213       3.694 -34.049   4.763  1.00 93.62           C  
ATOM   3387  HB2 ASN A 213       3.813 -34.971   5.332  1.00 93.62           H  
ATOM   3388  HB3 ASN A 213       3.761 -33.190   5.432  1.00 93.62           H  
ATOM   3389  O   ASN A 213       2.116 -36.388   3.599  1.00 93.62           O  
ATOM   3390  CG  ASN A 213       4.796 -33.967   3.740  1.00 93.62           C  
ATOM   3391  ND2 ASN A 213       5.101 -32.792   3.255  1.00 93.62           N  
ATOM   3392 HD21 ASN A 213       5.653 -32.853   2.411  1.00 93.62           H  
ATOM   3393 HD22 ASN A 213       4.489 -32.012   3.451  1.00 93.62           H  
ATOM   3394  OD1 ASN A 213       5.323 -34.963   3.301  1.00 93.62           O  
ATOM   3395  N   ILE A 214       1.948 -35.010   1.822  1.00 94.62           N  
ATOM   3396  H   ILE A 214       1.965 -34.046   1.520  1.00 94.62           H  
ATOM   3397  CA  ILE A 214       1.679 -36.042   0.809  1.00 94.62           C  
ATOM   3398  HA  ILE A 214       1.550 -37.004   1.305  1.00 94.62           H  
ATOM   3399  C   ILE A 214       2.851 -36.231  -0.152  1.00 94.62           C  
ATOM   3400  CB  ILE A 214       0.373 -35.753   0.034  1.00 94.62           C  
ATOM   3401  HB  ILE A 214       0.280 -36.516  -0.739  1.00 94.62           H  
ATOM   3402  O   ILE A 214       2.911 -37.243  -0.837  1.00 94.62           O  
ATOM   3403  CG1 ILE A 214       0.392 -34.369  -0.656  1.00 94.62           C  
ATOM   3404 HG12 ILE A 214       0.336 -33.581   0.095  1.00 94.62           H  
ATOM   3405 HG13 ILE A 214       1.324 -34.255  -1.209  1.00 94.62           H  
ATOM   3406  CG2 ILE A 214      -0.840 -35.905   0.968  1.00 94.62           C  
ATOM   3407 HG21 ILE A 214      -0.851 -35.108   1.711  1.00 94.62           H  
ATOM   3408 HG22 ILE A 214      -0.788 -36.867   1.477  1.00 94.62           H  
ATOM   3409 HG23 ILE A 214      -1.765 -35.876   0.392  1.00 94.62           H  
ATOM   3410  CD1 ILE A 214      -0.756 -34.171  -1.650  1.00 94.62           C  
ATOM   3411 HD11 ILE A 214      -0.769 -34.995  -2.364  1.00 94.62           H  
ATOM   3412 HD12 ILE A 214      -1.715 -34.138  -1.131  1.00 94.62           H  
ATOM   3413 HD13 ILE A 214      -0.619 -33.235  -2.190  1.00 94.62           H  
ATOM   3414  N   VAL A 215       3.783 -35.281  -0.214  1.00 95.12           N  
ATOM   3415  H   VAL A 215       3.675 -34.479   0.391  1.00 95.12           H  
ATOM   3416  CA  VAL A 215       5.058 -35.407  -0.929  1.00 95.12           C  
ATOM   3417  HA  VAL A 215       5.306 -36.461  -1.054  1.00 95.12           H  
ATOM   3418  C   VAL A 215       6.132 -34.759  -0.061  1.00 95.12           C  
ATOM   3419  CB  VAL A 215       5.003 -34.745  -2.326  1.00 95.12           C  
ATOM   3420  HB  VAL A 215       4.727 -33.697  -2.204  1.00 95.12           H  
ATOM   3421  O   VAL A 215       5.961 -33.613   0.369  1.00 95.12           O  
ATOM   3422  CG1 VAL A 215       6.350 -34.788  -3.054  1.00 95.12           C  
ATOM   3423 HG11 VAL A 215       6.687 -35.819  -3.159  1.00 95.12           H  
ATOM   3424 HG12 VAL A 215       7.092 -34.217  -2.495  1.00 95.12           H  
ATOM   3425 HG13 VAL A 215       6.254 -34.338  -4.043  1.00 95.12           H  
ATOM   3426  CG2 VAL A 215       3.979 -35.417  -3.247  1.00 95.12           C  
ATOM   3427 HG21 VAL A 215       2.978 -35.316  -2.828  1.00 95.12           H  
ATOM   3428 HG22 VAL A 215       4.233 -36.472  -3.354  1.00 95.12           H  
ATOM   3429 HG23 VAL A 215       3.995 -34.954  -4.234  1.00 95.12           H  
ATOM   3430  N   ASP A 216       7.238 -35.468   0.158  1.00 92.94           N  
ATOM   3431  H   ASP A 216       7.272 -36.428  -0.152  1.00 92.94           H  
ATOM   3432  CA  ASP A 216       8.471 -34.934   0.740  1.00 92.94           C  
ATOM   3433  HA  ASP A 216       8.443 -33.845   0.694  1.00 92.94           H  
ATOM   3434  C   ASP A 216       9.653 -35.416  -0.103  1.00 92.94           C  
ATOM   3435  CB  ASP A 216       8.621 -35.347   2.222  1.00 92.94           C  
ATOM   3436  HB2 ASP A 216       8.885 -36.402   2.296  1.00 92.94           H  
ATOM   3437  HB3 ASP A 216       7.661 -35.212   2.720  1.00 92.94           H  
ATOM   3438  O   ASP A 216      10.009 -36.592  -0.080  1.00 92.94           O  
ATOM   3439  CG  ASP A 216       9.649 -34.500   2.990  1.00 92.94           C  
ATOM   3440  OD1 ASP A 216      10.362 -33.682   2.369  1.00 92.94           O  
ATOM   3441  OD2 ASP A 216       9.669 -34.512   4.247  1.00 92.94           O  
ATOM   3442  N   ILE A 217      10.250 -34.513  -0.880  1.00 92.31           N  
ATOM   3443  H   ILE A 217       9.912 -33.561  -0.852  1.00 92.31           H  
ATOM   3444  CA  ILE A 217      11.448 -34.814  -1.678  1.00 92.31           C  
ATOM   3445  HA  ILE A 217      11.543 -35.897  -1.761  1.00 92.31           H  
ATOM   3446  C   ILE A 217      12.734 -34.361  -0.979  1.00 92.31           C  
ATOM   3447  CB  ILE A 217      11.338 -34.279  -3.119  1.00 92.31           C  
ATOM   3448  HB  ILE A 217      12.241 -34.585  -3.647  1.00 92.31           H  
ATOM   3449  O   ILE A 217      13.801 -34.342  -1.596  1.00 92.31           O  
ATOM   3450  CG1 ILE A 217      11.250 -32.741  -3.160  1.00 92.31           C  
ATOM   3451 HG12 ILE A 217      10.232 -32.426  -2.933  1.00 92.31           H  
ATOM   3452 HG13 ILE A 217      11.919 -32.306  -2.418  1.00 92.31           H  
ATOM   3453  CG2 ILE A 217      10.145 -34.924  -3.846  1.00 92.31           C  
ATOM   3454 HG21 ILE A 217      10.168 -34.669  -4.906  1.00 92.31           H  
ATOM   3455 HG22 ILE A 217      10.193 -36.008  -3.741  1.00 92.31           H  
ATOM   3456 HG23 ILE A 217       9.208 -34.570  -3.414  1.00 92.31           H  
ATOM   3457  CD1 ILE A 217      11.645 -32.170  -4.521  1.00 92.31           C  
ATOM   3458 HD11 ILE A 217      11.567 -31.084  -4.478  1.00 92.31           H  
ATOM   3459 HD12 ILE A 217      12.676 -32.442  -4.750  1.00 92.31           H  
ATOM   3460 HD13 ILE A 217      10.989 -32.546  -5.306  1.00 92.31           H  
ATOM   3461  N   LYS A 218      12.652 -33.962   0.297  1.00 90.94           N  
ATOM   3462  H   LYS A 218      11.761 -34.015   0.770  1.00 90.94           H  
ATOM   3463  CA  LYS A 218      13.820 -33.539   1.063  1.00 90.94           C  
ATOM   3464  HA  LYS A 218      14.291 -32.732   0.501  1.00 90.94           H  
ATOM   3465  C   LYS A 218      14.801 -34.715   1.223  1.00 90.94           C  
ATOM   3466  CB  LYS A 218      13.371 -32.988   2.419  1.00 90.94           C  
ATOM   3467  HB2 LYS A 218      12.888 -33.783   2.986  1.00 90.94           H  
ATOM   3468  HB3 LYS A 218      12.657 -32.180   2.262  1.00 90.94           H  
ATOM   3469  O   LYS A 218      14.435 -35.737   1.805  1.00 90.94           O  
ATOM   3470  CG  LYS A 218      14.570 -32.461   3.210  1.00 90.94           C  
ATOM   3471  HG2 LYS A 218      15.283 -33.272   3.361  1.00 90.94           H  
ATOM   3472  HG3 LYS A 218      15.059 -31.662   2.653  1.00 90.94           H  
ATOM   3473  CD  LYS A 218      14.148 -31.948   4.582  1.00 90.94           C  
ATOM   3474  HD2 LYS A 218      13.491 -31.086   4.465  1.00 90.94           H  
ATOM   3475  HD3 LYS A 218      13.627 -32.743   5.115  1.00 90.94           H  
ATOM   3476  CE  LYS A 218      15.427 -31.561   5.323  1.00 90.94           C  
ATOM   3477  HE2 LYS A 218      15.914 -30.752   4.777  1.00 90.94           H  
ATOM   3478  HE3 LYS A 218      16.102 -32.417   5.306  1.00 90.94           H  
ATOM   3479  NZ  LYS A 218      15.142 -31.160   6.718  1.00 90.94           N  
ATOM   3480  HZ1 LYS A 218      16.006 -30.926   7.186  1.00 90.94           H  
ATOM   3481  HZ2 LYS A 218      14.706 -31.929   7.205  1.00 90.94           H  
ATOM   3482  HZ3 LYS A 218      14.529 -30.358   6.728  1.00 90.94           H  
ATOM   3483  N   PRO A 219      16.062 -34.574   0.782  1.00 89.38           N  
ATOM   3484  CA  PRO A 219      17.082 -35.596   0.995  1.00 89.38           C  
ATOM   3485  HA  PRO A 219      16.705 -36.572   0.689  1.00 89.38           H  
ATOM   3486  C   PRO A 219      17.511 -35.668   2.469  1.00 89.38           C  
ATOM   3487  CB  PRO A 219      18.239 -35.189   0.082  1.00 89.38           C  
ATOM   3488  HB2 PRO A 219      19.202 -35.539   0.454  1.00 89.38           H  
ATOM   3489  HB3 PRO A 219      18.063 -35.558  -0.928  1.00 89.38           H  
ATOM   3490  O   PRO A 219      17.296 -34.737   3.251  1.00 89.38           O  
ATOM   3491  CG  PRO A 219      18.135 -33.665   0.098  1.00 89.38           C  
ATOM   3492  HG2 PRO A 219      18.546 -33.275   1.029  1.00 89.38           H  
ATOM   3493  HG3 PRO A 219      18.627 -33.211  -0.761  1.00 89.38           H  
ATOM   3494  CD  PRO A 219      16.633 -33.424   0.093  1.00 89.38           C  
ATOM   3495  HD2 PRO A 219      16.411 -32.490   0.608  1.00 89.38           H  
ATOM   3496  HD3 PRO A 219      16.263 -33.396  -0.932  1.00 89.38           H  
ATOM   3497  N   ALA A 220      18.181 -36.762   2.843  1.00 89.38           N  
ATOM   3498  H   ALA A 220      18.369 -37.477   2.156  1.00 89.38           H  
ATOM   3499  CA  ALA A 220      18.736 -36.926   4.189  1.00 89.38           C  
ATOM   3500  HA  ALA A 220      17.930 -36.836   4.917  1.00 89.38           H  
ATOM   3501  C   ALA A 220      19.779 -35.842   4.511  1.00 89.38           C  
ATOM   3502  CB  ALA A 220      19.342 -38.330   4.294  1.00 89.38           C  
ATOM   3503  HB1 ALA A 220      18.574 -39.081   4.109  1.00 89.38           H  
ATOM   3504  HB2 ALA A 220      19.749 -38.478   5.294  1.00 89.38           H  
ATOM   3505  HB3 ALA A 220      20.144 -38.450   3.564  1.00 89.38           H  
ATOM   3506  O   ALA A 220      19.793 -35.298   5.617  1.00 89.38           O  
ATOM   3507  N   ASN A 221      20.604 -35.490   3.524  1.00 88.12           N  
ATOM   3508  H   ASN A 221      20.549 -35.992   2.649  1.00 88.12           H  
ATOM   3509  CA  ASN A 221      21.518 -34.361   3.576  1.00 88.12           C  
ATOM   3510  HA  ASN A 221      21.421 -33.854   4.536  1.00 88.12           H  
ATOM   3511  C   ASN A 221      21.150 -33.361   2.472  1.00 88.12           C  
ATOM   3512  CB  ASN A 221      22.956 -34.899   3.468  1.00 88.12           C  
ATOM   3513  HB2 ASN A 221      23.099 -35.368   2.495  1.00 88.12           H  
ATOM   3514  HB3 ASN A 221      23.116 -35.656   4.236  1.00 88.12           H  
ATOM   3515  O   ASN A 221      21.043 -33.736   1.309  1.00 88.12           O  
ATOM   3516  CG  ASN A 221      24.007 -33.820   3.648  1.00 88.12           C  
ATOM   3517  ND2 ASN A 221      25.263 -34.190   3.578  1.00 88.12           N  
ATOM   3518 HD21 ASN A 221      25.964 -33.472   3.460  1.00 88.12           H  
ATOM   3519 HD22 ASN A 221      25.496 -35.136   3.311  1.00 88.12           H  
ATOM   3520  OD1 ASN A 221      23.693 -32.652   3.834  1.00 88.12           O  
ATOM   3521  N   MET A 222      20.973 -32.083   2.815  1.00 87.25           N  
ATOM   3522  H   MET A 222      21.198 -31.817   3.763  1.00 87.25           H  
ATOM   3523  CA  MET A 222      20.647 -31.027   1.842  1.00 87.25           C  
ATOM   3524  HA  MET A 222      19.741 -31.308   1.305  1.00 87.25           H  
ATOM   3525  C   MET A 222      21.732 -30.843   0.773  1.00 87.25           C  
ATOM   3526  CB  MET A 222      20.403 -29.699   2.572  1.00 87.25           C  
ATOM   3527  HB2 MET A 222      20.444 -28.879   1.855  1.00 87.25           H  
ATOM   3528  HB3 MET A 222      21.197 -29.536   3.301  1.00 87.25           H  
ATOM   3529  O   MET A 222      21.436 -30.338  -0.306  1.00 87.25           O  
ATOM   3530  CG  MET A 222      19.045 -29.660   3.283  1.00 87.25           C  
ATOM   3531  HG2 MET A 222      18.982 -28.725   3.839  1.00 87.25           H  
ATOM   3532  HG3 MET A 222      19.010 -30.478   4.003  1.00 87.25           H  
ATOM   3533  SD  MET A 222      17.576 -29.779   2.217  1.00 87.25           S  
ATOM   3534  CE  MET A 222      17.781 -28.289   1.203  1.00 87.25           C  
ATOM   3535  HE1 MET A 222      17.929 -27.420   1.843  1.00 87.25           H  
ATOM   3536  HE2 MET A 222      18.639 -28.405   0.542  1.00 87.25           H  
ATOM   3537  HE3 MET A 222      16.883 -28.141   0.602  1.00 87.25           H  
ATOM   3538  N   GLU A 223      22.962 -31.291   1.034  1.00 84.81           N  
ATOM   3539  H   GLU A 223      23.164 -31.661   1.952  1.00 84.81           H  
ATOM   3540  CA  GLU A 223      24.035 -31.349   0.033  1.00 84.81           C  
ATOM   3541  HA  GLU A 223      24.179 -30.361  -0.404  1.00 84.81           H  
ATOM   3542  C   GLU A 223      23.721 -32.319  -1.122  1.00 84.81           C  
ATOM   3543  CB  GLU A 223      25.338 -31.778   0.721  1.00 84.81           C  
ATOM   3544  HB2 GLU A 223      26.120 -31.874  -0.032  1.00 84.81           H  
ATOM   3545  HB3 GLU A 223      25.175 -32.757   1.173  1.00 84.81           H  
ATOM   3546  O   GLU A 223      24.231 -32.153  -2.228  1.00 84.81           O  
ATOM   3547  CG  GLU A 223      25.812 -30.776   1.790  1.00 84.81           C  
ATOM   3548  HG2 GLU A 223      25.013 -30.601   2.511  1.00 84.81           H  
ATOM   3549  HG3 GLU A 223      26.029 -29.828   1.298  1.00 84.81           H  
ATOM   3550  CD  GLU A 223      27.056 -31.255   2.555  1.00 84.81           C  
ATOM   3551  OE1 GLU A 223      27.715 -30.396   3.181  1.00 84.81           O  
ATOM   3552  OE2 GLU A 223      27.324 -32.480   2.555  1.00 84.81           O  
ATOM   3553  N   GLU A 224      22.846 -33.304  -0.893  1.00 89.00           N  
ATOM   3554  H   GLU A 224      22.441 -33.377   0.029  1.00 89.00           H  
ATOM   3555  CA  GLU A 224      22.376 -34.274  -1.890  1.00 89.00           C  
ATOM   3556  HA  GLU A 224      23.154 -34.412  -2.641  1.00 89.00           H  
ATOM   3557  C   GLU A 224      21.119 -33.789  -2.633  1.00 89.00           C  
ATOM   3558  CB  GLU A 224      22.109 -35.636  -1.227  1.00 89.00           C  
ATOM   3559  HB2 GLU A 224      21.782 -36.342  -1.991  1.00 89.00           H  
ATOM   3560  HB3 GLU A 224      21.299 -35.516  -0.508  1.00 89.00           H  
ATOM   3561  O   GLU A 224      20.517 -34.541  -3.405  1.00 89.00           O  
ATOM   3562  CG  GLU A 224      23.333 -36.240  -0.521  1.00 89.00           C  
ATOM   3563  HG2 GLU A 224      23.738 -35.517   0.187  1.00 89.00           H  
ATOM   3564  HG3 GLU A 224      24.099 -36.442  -1.269  1.00 89.00           H  
ATOM   3565  CD  GLU A 224      23.007 -37.533   0.245  1.00 89.00           C  
ATOM   3566  OE1 GLU A 224      23.965 -38.122   0.794  1.00 89.00           O  
ATOM   3567  OE2 GLU A 224      21.814 -37.916   0.324  1.00 89.00           O  
ATOM   3568  N   LEU A 225      20.683 -32.542  -2.419  1.00 90.00           N  
ATOM   3569  H   LEU A 225      21.211 -31.944  -1.798  1.00 90.00           H  
ATOM   3570  CA  LEU A 225      19.511 -31.998  -3.095  1.00 90.00           C  
ATOM   3571  HA  LEU A 225      18.685 -32.686  -2.916  1.00 90.00           H  
ATOM   3572  C   LEU A 225      19.755 -31.928  -4.605  1.00 90.00           C  
ATOM   3573  CB  LEU A 225      19.147 -30.628  -2.501  1.00 90.00           C  
ATOM   3574  HB2 LEU A 225      19.040 -30.718  -1.420  1.00 90.00           H  
ATOM   3575  HB3 LEU A 225      19.966 -29.937  -2.703  1.00 90.00           H  
ATOM   3576  O   LEU A 225      20.628 -31.207  -5.087  1.00 90.00           O  
ATOM   3577  CG  LEU A 225      17.846 -30.050  -3.083  1.00 90.00           C  
ATOM   3578  HG  LEU A 225      17.877 -30.085  -4.172  1.00 90.00           H  
ATOM   3579  CD1 LEU A 225      16.627 -30.833  -2.597  1.00 90.00           C  
ATOM   3580 HD11 LEU A 225      16.563 -30.799  -1.509  1.00 90.00           H  
ATOM   3581 HD12 LEU A 225      16.665 -31.869  -2.931  1.00 90.00           H  
ATOM   3582 HD13 LEU A 225      15.728 -30.389  -3.024  1.00 90.00           H  
ATOM   3583  CD2 LEU A 225      17.690 -28.592  -2.662  1.00 90.00           C  
ATOM   3584 HD21 LEU A 225      18.532 -28.007  -3.033  1.00 90.00           H  
ATOM   3585 HD22 LEU A 225      16.769 -28.186  -3.081  1.00 90.00           H  
ATOM   3586 HD23 LEU A 225      17.655 -28.523  -1.575  1.00 90.00           H  
ATOM   3587  N   THR A 226      18.950 -32.666  -5.373  1.00 88.31           N  
ATOM   3588  H   THR A 226      18.302 -33.286  -4.909  1.00 88.31           H  
ATOM   3589  CA  THR A 226      19.070 -32.695  -6.838  1.00 88.31           C  
ATOM   3590  HA  THR A 226      19.962 -32.136  -7.120  1.00 88.31           H  
ATOM   3591  C   THR A 226      17.919 -32.013  -7.563  1.00 88.31           C  
ATOM   3592  CB  THR A 226      19.259 -34.111  -7.398  1.00 88.31           C  
ATOM   3593  HB  THR A 226      19.502 -34.009  -8.455  1.00 88.31           H  
ATOM   3594  O   THR A 226      18.030 -31.725  -8.747  1.00 88.31           O  
ATOM   3595  CG2 THR A 226      20.386 -34.902  -6.750  1.00 88.31           C  
ATOM   3596 HG21 THR A 226      21.281 -34.285  -6.673  1.00 88.31           H  
ATOM   3597 HG22 THR A 226      20.096 -35.230  -5.752  1.00 88.31           H  
ATOM   3598 HG23 THR A 226      20.610 -35.783  -7.353  1.00 88.31           H  
ATOM   3599  OG1 THR A 226      18.081 -34.879  -7.306  1.00 88.31           O  
ATOM   3600  HG1 THR A 226      18.008 -35.177  -6.396  1.00 88.31           H  
ATOM   3601  N   GLU A 227      16.794 -31.761  -6.928  1.00 91.88           N  
ATOM   3602  H   GLU A 227      16.695 -31.961  -5.942  1.00 91.88           H  
ATOM   3603  CA  GLU A 227      15.678 -31.073  -7.565  1.00 91.88           C  
ATOM   3604  HA  GLU A 227      16.059 -30.246  -8.165  1.00 91.88           H  
ATOM   3605  C   GLU A 227      14.781 -30.477  -6.502  1.00 91.88           C  
ATOM   3606  CB  GLU A 227      14.893 -32.007  -8.499  1.00 91.88           C  
ATOM   3607  HB2 GLU A 227      14.094 -31.435  -8.969  1.00 91.88           H  
ATOM   3608  HB3 GLU A 227      15.559 -32.343  -9.294  1.00 91.88           H  
ATOM   3609  O   GLU A 227      14.823 -30.887  -5.346  1.00 91.88           O  
ATOM   3610  CG  GLU A 227      14.289 -33.246  -7.830  1.00 91.88           C  
ATOM   3611  HG2 GLU A 227      15.048 -33.755  -7.235  1.00 91.88           H  
ATOM   3612  HG3 GLU A 227      13.470 -32.950  -7.175  1.00 91.88           H  
ATOM   3613  CD  GLU A 227      13.774 -34.196  -8.908  1.00 91.88           C  
ATOM   3614  OE1 GLU A 227      14.388 -35.263  -9.133  1.00 91.88           O  
ATOM   3615  OE2 GLU A 227      12.797 -33.859  -9.611  1.00 91.88           O  
ATOM   3616  N   VAL A 228      13.981 -29.511  -6.922  1.00 95.62           N  
ATOM   3617  H   VAL A 228      13.978 -29.270  -7.902  1.00 95.62           H  
ATOM   3618  CA  VAL A 228      12.951 -28.886  -6.103  1.00 95.62           C  
ATOM   3619  HA  VAL A 228      12.821 -29.449  -5.179  1.00 95.62           H  
ATOM   3620  C   VAL A 228      11.633 -28.933  -6.859  1.00 95.62           C  
ATOM   3621  CB  VAL A 228      13.325 -27.450  -5.710  1.00 95.62           C  
ATOM   3622  HB  VAL A 228      12.480 -27.002  -5.188  1.00 95.62           H  
ATOM   3623  O   VAL A 228      11.628 -29.017  -8.090  1.00 95.62           O  
ATOM   3624  CG1 VAL A 228      14.537 -27.432  -4.770  1.00 95.62           C  
ATOM   3625 HG11 VAL A 228      14.309 -28.023  -3.883  1.00 95.62           H  
ATOM   3626 HG12 VAL A 228      15.413 -27.851  -5.265  1.00 95.62           H  
ATOM   3627 HG13 VAL A 228      14.747 -26.406  -4.466  1.00 95.62           H  
ATOM   3628  CG2 VAL A 228      13.630 -26.563  -6.914  1.00 95.62           C  
ATOM   3629 HG21 VAL A 228      13.744 -25.543  -6.545  1.00 95.62           H  
ATOM   3630 HG22 VAL A 228      14.549 -26.876  -7.409  1.00 95.62           H  
ATOM   3631 HG23 VAL A 228      12.795 -26.572  -7.615  1.00 95.62           H  
ATOM   3632  N   ILE A 229      10.526 -28.891  -6.129  1.00 96.19           N  
ATOM   3633  H   ILE A 229      10.630 -28.772  -5.131  1.00 96.19           H  
ATOM   3634  CA  ILE A 229       9.182 -28.754  -6.682  1.00 96.19           C  
ATOM   3635  HA  ILE A 229       9.085 -29.404  -7.552  1.00 96.19           H  
ATOM   3636  C   ILE A 229       9.000 -27.304  -7.115  1.00 96.19           C  
ATOM   3637  CB  ILE A 229       8.123 -29.161  -5.641  1.00 96.19           C  
ATOM   3638  HB  ILE A 229       8.287 -28.561  -4.746  1.00 96.19           H  
ATOM   3639  O   ILE A 229       9.196 -26.390  -6.319  1.00 96.19           O  
ATOM   3640  CG1 ILE A 229       8.273 -30.650  -5.262  1.00 96.19           C  
ATOM   3641 HG12 ILE A 229       9.327 -30.907  -5.155  1.00 96.19           H  
ATOM   3642 HG13 ILE A 229       7.855 -31.277  -6.050  1.00 96.19           H  
ATOM   3643  CG2 ILE A 229       6.702 -28.880  -6.172  1.00 96.19           C  
ATOM   3644 HG21 ILE A 229       5.949 -29.244  -5.473  1.00 96.19           H  
ATOM   3645 HG22 ILE A 229       6.560 -29.359  -7.140  1.00 96.19           H  
ATOM   3646 HG23 ILE A 229       6.546 -27.806  -6.277  1.00 96.19           H  
ATOM   3647  CD1 ILE A 229       7.599 -30.987  -3.934  1.00 96.19           C  
ATOM   3648 HD11 ILE A 229       6.531 -30.779  -4.001  1.00 96.19           H  
ATOM   3649 HD12 ILE A 229       7.751 -32.040  -3.701  1.00 96.19           H  
ATOM   3650 HD13 ILE A 229       8.033 -30.372  -3.145  1.00 96.19           H  
ATOM   3651  N   THR A 230       8.619 -27.088  -8.370  1.00 96.88           N  
ATOM   3652  H   THR A 230       8.493 -27.879  -8.984  1.00 96.88           H  
ATOM   3653  CA  THR A 230       8.491 -25.733  -8.928  1.00 96.88           C  
ATOM   3654  HA  THR A 230       8.980 -25.018  -8.265  1.00 96.88           H  
ATOM   3655  C   THR A 230       7.047 -25.267  -9.055  1.00 96.88           C  
ATOM   3656  CB  THR A 230       9.196 -25.629 -10.278  1.00 96.88           C  
ATOM   3657  HB  THR A 230       9.040 -24.622 -10.664  1.00 96.88           H  
ATOM   3658  O   THR A 230       6.782 -24.073  -8.913  1.00 96.88           O  
ATOM   3659  CG2 THR A 230      10.696 -25.865 -10.149  1.00 96.88           C  
ATOM   3660 HG21 THR A 230      11.163 -25.749 -11.128  1.00 96.88           H  
ATOM   3661 HG22 THR A 230      10.892 -26.864  -9.761  1.00 96.88           H  
ATOM   3662 HG23 THR A 230      11.122 -25.129  -9.467  1.00 96.88           H  
ATOM   3663  OG1 THR A 230       8.686 -26.564 -11.206  1.00 96.88           O  
ATOM   3664  HG1 THR A 230       8.740 -26.071 -12.028  1.00 96.88           H  
ATOM   3665  N   ALA A 231       6.120 -26.200  -9.287  1.00 97.12           N  
ATOM   3666  H   ALA A 231       6.422 -27.155  -9.422  1.00 97.12           H  
ATOM   3667  CA  ALA A 231       4.686 -25.957  -9.320  1.00 97.12           C  
ATOM   3668  HA  ALA A 231       4.463 -25.202  -8.565  1.00 97.12           H  
ATOM   3669  C   ALA A 231       3.901 -27.239  -8.985  1.00 97.12           C  
ATOM   3670  CB  ALA A 231       4.293 -25.390 -10.691  1.00 97.12           C  
ATOM   3671  HB1 ALA A 231       4.869 -24.488 -10.900  1.00 97.12           H  
ATOM   3672  HB2 ALA A 231       4.488 -26.122 -11.474  1.00 97.12           H  
ATOM   3673  HB3 ALA A 231       3.235 -25.131 -10.693  1.00 97.12           H  
ATOM   3674  O   ALA A 231       4.399 -28.351  -9.183  1.00 97.12           O  
ATOM   3675  N   ALA A 232       2.667 -27.093  -8.496  1.00 97.75           N  
ATOM   3676  H   ALA A 232       2.332 -26.157  -8.319  1.00 97.75           H  
ATOM   3677  CA  ALA A 232       1.752 -28.204  -8.239  1.00 97.75           C  
ATOM   3678  HA  ALA A 232       1.993 -29.011  -8.931  1.00 97.75           H  
ATOM   3679  C   ALA A 232       0.286 -27.813  -8.482  1.00 97.75           C  
ATOM   3680  CB  ALA A 232       1.956 -28.714  -6.807  1.00 97.75           C  
ATOM   3681  HB1 ALA A 232       1.309 -29.573  -6.630  1.00 97.75           H  
ATOM   3682  HB2 ALA A 232       1.709 -27.924  -6.097  1.00 97.75           H  
ATOM   3683  HB3 ALA A 232       2.993 -29.017  -6.666  1.00 97.75           H  
ATOM   3684  O   ALA A 232      -0.134 -26.703  -8.146  1.00 97.75           O  
ATOM   3685  N   GLU A 233      -0.507 -28.740  -9.022  1.00 97.69           N  
ATOM   3686  H   GLU A 233      -0.113 -29.642  -9.251  1.00 97.69           H  
ATOM   3687  CA  GLU A 233      -1.919 -28.507  -9.337  1.00 97.69           C  
ATOM   3688  HA  GLU A 233      -2.310 -27.792  -8.613  1.00 97.69           H  
ATOM   3689  C   GLU A 233      -2.764 -29.784  -9.223  1.00 97.69           C  
ATOM   3690  CB  GLU A 233      -2.035 -27.876 -10.736  1.00 97.69           C  
ATOM   3691  HB2 GLU A 233      -1.271 -27.107 -10.845  1.00 97.69           H  
ATOM   3692  HB3 GLU A 233      -1.876 -28.637 -11.500  1.00 97.69           H  
ATOM   3693  O   GLU A 233      -2.321 -30.873  -9.592  1.00 97.69           O  
ATOM   3694  CG  GLU A 233      -3.405 -27.211 -10.922  1.00 97.69           C  
ATOM   3695  HG2 GLU A 233      -4.186 -27.972 -10.927  1.00 97.69           H  
ATOM   3696  HG3 GLU A 233      -3.588 -26.548 -10.077  1.00 97.69           H  
ATOM   3697  CD  GLU A 233      -3.479 -26.405 -12.215  1.00 97.69           C  
ATOM   3698  OE1 GLU A 233      -3.820 -25.197 -12.146  1.00 97.69           O  
ATOM   3699  OE2 GLU A 233      -3.207 -26.993 -13.277  1.00 97.69           O  
ATOM   3700  N   PHE A 234      -3.994 -29.662  -8.720  1.00 97.69           N  
ATOM   3701  H   PHE A 234      -4.327 -28.749  -8.444  1.00 97.69           H  
ATOM   3702  CA  PHE A 234      -4.975 -30.746  -8.736  1.00 97.69           C  
ATOM   3703  HA  PHE A 234      -4.478 -31.667  -8.433  1.00 97.69           H  
ATOM   3704  C   PHE A 234      -5.546 -30.986 -10.132  1.00 97.69           C  
ATOM   3705  CB  PHE A 234      -6.114 -30.462  -7.747  1.00 97.69           C  
ATOM   3706  HB2 PHE A 234      -7.023 -30.949  -8.099  1.00 97.69           H  
ATOM   3707  HB3 PHE A 234      -6.322 -29.392  -7.714  1.00 97.69           H  
ATOM   3708  O   PHE A 234      -5.739 -30.060 -10.917  1.00 97.69           O  
ATOM   3709  CG  PHE A 234      -5.843 -30.994  -6.362  1.00 97.69           C  
ATOM   3710  CD1 PHE A 234      -5.736 -32.383  -6.170  1.00 97.69           C  
ATOM   3711  HD1 PHE A 234      -5.867 -33.057  -7.004  1.00 97.69           H  
ATOM   3712  CD2 PHE A 234      -5.735 -30.124  -5.265  1.00 97.69           C  
ATOM   3713  HD2 PHE A 234      -5.847 -29.060  -5.406  1.00 97.69           H  
ATOM   3714  CE1 PHE A 234      -5.473 -32.904  -4.897  1.00 97.69           C  
ATOM   3715  HE1 PHE A 234      -5.384 -33.972  -4.757  1.00 97.69           H  
ATOM   3716  CE2 PHE A 234      -5.519 -30.653  -3.982  1.00 97.69           C  
ATOM   3717  HE2 PHE A 234      -5.486 -29.999  -3.124  1.00 97.69           H  
ATOM   3718  CZ  PHE A 234      -5.368 -32.037  -3.802  1.00 97.69           C  
ATOM   3719  HZ  PHE A 234      -5.204 -32.442  -2.815  1.00 97.69           H  
ATOM   3720  N   HIS A 235      -5.895 -32.239 -10.418  1.00 97.12           N  
ATOM   3721  H   HIS A 235      -5.767 -32.960  -9.722  1.00 97.12           H  
ATOM   3722  CA  HIS A 235      -6.674 -32.565 -11.601  1.00 97.12           C  
ATOM   3723  HA  HIS A 235      -6.169 -32.119 -12.458  1.00 97.12           H  
ATOM   3724  C   HIS A 235      -8.097 -31.986 -11.468  1.00 97.12           C  
ATOM   3725  CB  HIS A 235      -6.698 -34.083 -11.791  1.00 97.12           C  
ATOM   3726  HB2 HIS A 235      -5.673 -34.454 -11.801  1.00 97.12           H  
ATOM   3727  HB3 HIS A 235      -7.218 -34.542 -10.950  1.00 97.12           H  
ATOM   3728  O   HIS A 235      -8.749 -32.207 -10.442  1.00 97.12           O  
ATOM   3729  CG  HIS A 235      -7.366 -34.491 -13.074  1.00 97.12           C  
ATOM   3730  CD2 HIS A 235      -6.761 -34.620 -14.293  1.00 97.12           C  
ATOM   3731  HD2 HIS A 235      -5.716 -34.450 -14.509  1.00 97.12           H  
ATOM   3732  ND1 HIS A 235      -8.700 -34.785 -13.249  1.00 97.12           N  
ATOM   3733  HD1 HIS A 235      -9.359 -34.993 -12.513  1.00 97.12           H  
ATOM   3734  CE1 HIS A 235      -8.892 -35.087 -14.539  1.00 97.12           C  
ATOM   3735  HE1 HIS A 235      -9.816 -35.447 -14.968  1.00 97.12           H  
ATOM   3736  NE2 HIS A 235      -7.740 -35.007 -15.207  1.00 97.12           N  
ATOM   3737  N   PRO A 236      -8.638 -31.315 -12.501  1.00 95.56           N  
ATOM   3738  CA  PRO A 236      -9.887 -30.556 -12.389  1.00 95.56           C  
ATOM   3739  HA  PRO A 236      -9.803 -29.839 -11.572  1.00 95.56           H  
ATOM   3740  C   PRO A 236     -11.127 -31.421 -12.123  1.00 95.56           C  
ATOM   3741  CB  PRO A 236     -10.011 -29.790 -13.712  1.00 95.56           C  
ATOM   3742  HB2 PRO A 236     -11.044 -29.696 -14.044  1.00 95.56           H  
ATOM   3743  HB3 PRO A 236      -9.563 -28.803 -13.599  1.00 95.56           H  
ATOM   3744  O   PRO A 236     -12.097 -30.934 -11.554  1.00 95.56           O  
ATOM   3745  CG  PRO A 236      -9.178 -30.612 -14.693  1.00 95.56           C  
ATOM   3746  HG2 PRO A 236      -8.803 -29.995 -15.510  1.00 95.56           H  
ATOM   3747  HG3 PRO A 236      -9.765 -31.449 -15.070  1.00 95.56           H  
ATOM   3748  CD  PRO A 236      -8.044 -31.122 -13.814  1.00 95.56           C  
ATOM   3749  HD2 PRO A 236      -7.637 -32.044 -14.228  1.00 95.56           H  
ATOM   3750  HD3 PRO A 236      -7.265 -30.363 -13.739  1.00 95.56           H  
ATOM   3751  N   ASN A 237     -11.093 -32.703 -12.506  1.00 95.00           N  
ATOM   3752  H   ASN A 237     -10.261 -33.006 -12.993  1.00 95.00           H  
ATOM   3753  CA  ASN A 237     -12.238 -33.620 -12.401  1.00 95.00           C  
ATOM   3754  HA  ASN A 237     -13.094 -33.084 -11.990  1.00 95.00           H  
ATOM   3755  C   ASN A 237     -11.998 -34.822 -11.468  1.00 95.00           C  
ATOM   3756  CB  ASN A 237     -12.612 -34.092 -13.822  1.00 95.00           C  
ATOM   3757  HB2 ASN A 237     -13.478 -34.751 -13.762  1.00 95.00           H  
ATOM   3758  HB3 ASN A 237     -11.785 -34.658 -14.250  1.00 95.00           H  
ATOM   3759  O   ASN A 237     -12.913 -35.611 -11.248  1.00 95.00           O  
ATOM   3760  CG  ASN A 237     -12.979 -32.947 -14.752  1.00 95.00           C  
ATOM   3761  ND2 ASN A 237     -12.583 -32.984 -16.004  1.00 95.00           N  
ATOM   3762 HD21 ASN A 237     -12.034 -33.737 -16.392  1.00 95.00           H  
ATOM   3763 HD22 ASN A 237     -12.778 -32.145 -16.532  1.00 95.00           H  
ATOM   3764  OD1 ASN A 237     -13.629 -31.995 -14.374  1.00 95.00           O  
ATOM   3765  N   SER A 238     -10.772 -35.007 -10.966  1.00 94.88           N  
ATOM   3766  H   SER A 238     -10.149 -34.212 -10.942  1.00 94.88           H  
ATOM   3767  CA  SER A 238     -10.376 -36.223 -10.236  1.00 94.88           C  
ATOM   3768  HA  SER A 238     -11.254 -36.832 -10.020  1.00 94.88           H  
ATOM   3769  C   SER A 238      -9.742 -35.835  -8.914  1.00 94.88           C  
ATOM   3770  CB  SER A 238      -9.399 -37.104 -11.029  1.00 94.88           C  
ATOM   3771  HB2 SER A 238      -9.180 -38.001 -10.450  1.00 94.88           H  
ATOM   3772  HB3 SER A 238      -8.465 -36.566 -11.190  1.00 94.88           H  
ATOM   3773  O   SER A 238      -8.557 -35.514  -8.863  1.00 94.88           O  
ATOM   3774  OG  SER A 238      -9.938 -37.478 -12.282  1.00 94.88           O  
ATOM   3775  HG  SER A 238      -9.273 -37.987 -12.751  1.00 94.88           H  
ATOM   3776  N   CYS A 239     -10.521 -35.890  -7.837  1.00 94.19           N  
ATOM   3777  H   CYS A 239     -11.497 -36.125  -7.947  1.00 94.19           H  
ATOM   3778  CA  CYS A 239     -10.108 -35.346  -6.544  1.00 94.19           C  
ATOM   3779  HA  CYS A 239      -9.733 -34.345  -6.756  1.00 94.19           H  
ATOM   3780  C   CYS A 239      -8.947 -36.080  -5.864  1.00 94.19           C  
ATOM   3781  CB  CYS A 239     -11.330 -35.252  -5.620  1.00 94.19           C  
ATOM   3782  HB2 CYS A 239     -11.027 -34.809  -4.671  1.00 94.19           H  
ATOM   3783  HB3 CYS A 239     -12.087 -34.607  -6.066  1.00 94.19           H  
ATOM   3784  O   CYS A 239      -8.366 -35.603  -4.894  1.00 94.19           O  
ATOM   3785  SG  CYS A 239     -12.026 -36.906  -5.329  1.00 94.19           S  
ATOM   3786  HG  CYS A 239     -12.912 -36.515  -4.409  1.00 94.19           H  
ATOM   3787  N   ASN A 240      -8.596 -37.254  -6.374  1.00 93.94           N  
ATOM   3788  H   ASN A 240      -9.139 -37.602  -7.151  1.00 93.94           H  
ATOM   3789  CA  ASN A 240      -7.499 -38.079  -5.897  1.00 93.94           C  
ATOM   3790  HA  ASN A 240      -7.297 -37.847  -4.851  1.00 93.94           H  
ATOM   3791  C   ASN A 240      -6.195 -37.874  -6.683  1.00 93.94           C  
ATOM   3792  CB  ASN A 240      -7.968 -39.530  -5.987  1.00 93.94           C  
ATOM   3793  HB2 ASN A 240      -8.899 -39.666  -5.437  1.00 93.94           H  
ATOM   3794  HB3 ASN A 240      -7.190 -40.154  -5.547  1.00 93.94           H  
ATOM   3795  O   ASN A 240      -5.189 -38.494  -6.342  1.00 93.94           O  
ATOM   3796  CG  ASN A 240      -8.172 -39.923  -7.435  1.00 93.94           C  
ATOM   3797  ND2 ASN A 240      -7.292 -40.706  -7.984  1.00 93.94           N  
ATOM   3798 HD21 ASN A 240      -6.503 -41.039  -7.448  1.00 93.94           H  
ATOM   3799 HD22 ASN A 240      -7.297 -40.745  -8.993  1.00 93.94           H  
ATOM   3800  OD1 ASN A 240      -9.075 -39.476  -8.119  1.00 93.94           O  
ATOM   3801  N   THR A 241      -6.214 -37.084  -7.758  1.00 95.50           N  
ATOM   3802  H   THR A 241      -7.048 -36.551  -7.964  1.00 95.50           H  
ATOM   3803  CA  THR A 241      -5.090 -36.960  -8.685  1.00 95.50           C  
ATOM   3804  HA  THR A 241      -4.275 -37.593  -8.335  1.00 95.50           H  
ATOM   3805  C   THR A 241      -4.579 -35.533  -8.712  1.00 95.50           C  
ATOM   3806  CB  THR A 241      -5.464 -37.441 -10.093  1.00 95.50           C  
ATOM   3807  HB  THR A 241      -6.264 -36.818 -10.494  1.00 95.50           H  
ATOM   3808  O   THR A 241      -5.343 -34.590  -8.889  1.00 95.50           O  
ATOM   3809  CG2 THR A 241      -4.279 -37.422 -11.055  1.00 95.50           C  
ATOM   3810 HG21 THR A 241      -3.950 -36.394 -11.209  1.00 95.50           H  
ATOM   3811 HG22 THR A 241      -3.453 -38.008 -10.651  1.00 95.50           H  
ATOM   3812 HG23 THR A 241      -4.583 -37.835 -12.016  1.00 95.50           H  
ATOM   3813  OG1 THR A 241      -5.902 -38.782 -10.045  1.00 95.50           O  
ATOM   3814  HG1 THR A 241      -5.222 -39.264  -9.569  1.00 95.50           H  
ATOM   3815  N   PHE A 242      -3.270 -35.377  -8.586  1.00 96.94           N  
ATOM   3816  H   PHE A 242      -2.686 -36.194  -8.471  1.00 96.94           H  
ATOM   3817  CA  PHE A 242      -2.594 -34.096  -8.737  1.00 96.94           C  
ATOM   3818  HA  PHE A 242      -3.212 -33.424  -9.333  1.00 96.94           H  
ATOM   3819  C   PHE A 242      -1.291 -34.295  -9.498  1.00 96.94           C  
ATOM   3820  CB  PHE A 242      -2.374 -33.444  -7.364  1.00 96.94           C  
ATOM   3821  HB2 PHE A 242      -2.074 -32.406  -7.508  1.00 96.94           H  
ATOM   3822  HB3 PHE A 242      -3.320 -33.427  -6.822  1.00 96.94           H  
ATOM   3823  O   PHE A 242      -0.813 -35.419  -9.676  1.00 96.94           O  
ATOM   3824  CG  PHE A 242      -1.333 -34.125  -6.504  1.00 96.94           C  
ATOM   3825  CD1 PHE A 242      -1.688 -35.236  -5.716  1.00 96.94           C  
ATOM   3826  HD1 PHE A 242      -2.707 -35.591  -5.707  1.00 96.94           H  
ATOM   3827  CD2 PHE A 242      -0.005 -33.659  -6.506  1.00 96.94           C  
ATOM   3828  HD2 PHE A 242       0.273 -32.808  -7.110  1.00 96.94           H  
ATOM   3829  CE1 PHE A 242      -0.714 -35.882  -4.937  1.00 96.94           C  
ATOM   3830  HE1 PHE A 242      -0.978 -36.737  -4.333  1.00 96.94           H  
ATOM   3831  CE2 PHE A 242       0.966 -34.311  -5.729  1.00 96.94           C  
ATOM   3832  HE2 PHE A 242       1.991 -33.970  -5.748  1.00 96.94           H  
ATOM   3833  CZ  PHE A 242       0.611 -35.418  -4.941  1.00 96.94           C  
ATOM   3834  HZ  PHE A 242       1.359 -35.928  -4.351  1.00 96.94           H  
ATOM   3835  N   VAL A 243      -0.722 -33.194  -9.958  1.00 97.19           N  
ATOM   3836  H   VAL A 243      -1.164 -32.306  -9.771  1.00 97.19           H  
ATOM   3837  CA  VAL A 243       0.570 -33.171 -10.622  1.00 97.19           C  
ATOM   3838  HA  VAL A 243       1.018 -34.162 -10.547  1.00 97.19           H  
ATOM   3839  C   VAL A 243       1.499 -32.204  -9.915  1.00 97.19           C  
ATOM   3840  CB  VAL A 243       0.387 -32.844 -12.108  1.00 97.19           C  
ATOM   3841  HB  VAL A 243      -0.451 -33.433 -12.481  1.00 97.19           H  
ATOM   3842  O   VAL A 243       1.051 -31.204  -9.352  1.00 97.19           O  
ATOM   3843  CG1 VAL A 243       0.105 -31.365 -12.397  1.00 97.19           C  
ATOM   3844 HG11 VAL A 243      -0.702 -31.002 -11.761  1.00 97.19           H  
ATOM   3845 HG12 VAL A 243       0.992 -30.760 -12.207  1.00 97.19           H  
ATOM   3846 HG13 VAL A 243      -0.189 -31.244 -13.439  1.00 97.19           H  
ATOM   3847  CG2 VAL A 243       1.608 -33.292 -12.887  1.00 97.19           C  
ATOM   3848 HG21 VAL A 243       2.483 -32.724 -12.570  1.00 97.19           H  
ATOM   3849 HG22 VAL A 243       1.430 -33.127 -13.949  1.00 97.19           H  
ATOM   3850 HG23 VAL A 243       1.774 -34.359 -12.739  1.00 97.19           H  
ATOM   3851  N   TYR A 244       2.793 -32.485  -9.964  1.00 97.00           N  
ATOM   3852  H   TYR A 244       3.092 -33.360 -10.369  1.00 97.00           H  
ATOM   3853  CA  TYR A 244       3.815 -31.511  -9.621  1.00 97.00           C  
ATOM   3854  HA  TYR A 244       3.376 -30.516  -9.695  1.00 97.00           H  
ATOM   3855  C   TYR A 244       4.973 -31.554 -10.612  1.00 97.00           C  
ATOM   3856  CB  TYR A 244       4.267 -31.705  -8.176  1.00 97.00           C  
ATOM   3857  HB2 TYR A 244       3.385 -31.722  -7.536  1.00 97.00           H  
ATOM   3858  HB3 TYR A 244       4.853 -30.834  -7.881  1.00 97.00           H  
ATOM   3859  O   TYR A 244       5.317 -32.609 -11.154  1.00 97.00           O  
ATOM   3860  CG  TYR A 244       5.089 -32.952  -7.921  1.00 97.00           C  
ATOM   3861  CD1 TYR A 244       4.453 -34.178  -7.649  1.00 97.00           C  
ATOM   3862  HD1 TYR A 244       3.376 -34.252  -7.682  1.00 97.00           H  
ATOM   3863  CD2 TYR A 244       6.495 -32.870  -7.911  1.00 97.00           C  
ATOM   3864  HD2 TYR A 244       6.974 -31.928  -8.133  1.00 97.00           H  
ATOM   3865  CE1 TYR A 244       5.224 -35.305  -7.314  1.00 97.00           C  
ATOM   3866  HE1 TYR A 244       4.756 -36.243  -7.057  1.00 97.00           H  
ATOM   3867  CE2 TYR A 244       7.267 -33.992  -7.557  1.00 97.00           C  
ATOM   3868  HE2 TYR A 244       8.341 -33.904  -7.481  1.00 97.00           H  
ATOM   3869  OH  TYR A 244       7.348 -36.294  -6.862  1.00 97.00           O  
ATOM   3870  HH  TYR A 244       8.232 -36.056  -6.571  1.00 97.00           H  
ATOM   3871  CZ  TYR A 244       6.624 -35.209  -7.242  1.00 97.00           C  
ATOM   3872  N   SER A 245       5.564 -30.393 -10.860  1.00 96.81           N  
ATOM   3873  H   SER A 245       5.236 -29.573 -10.370  1.00 96.81           H  
ATOM   3874  CA  SER A 245       6.734 -30.225 -11.714  1.00 96.81           C  
ATOM   3875  HA  SER A 245       6.871 -31.123 -12.316  1.00 96.81           H  
ATOM   3876  C   SER A 245       8.001 -30.029 -10.891  1.00 96.81           C  
ATOM   3877  CB  SER A 245       6.519 -29.068 -12.684  1.00 96.81           C  
ATOM   3878  HB2 SER A 245       7.380 -28.994 -13.349  1.00 96.81           H  
ATOM   3879  HB3 SER A 245       5.633 -29.270 -13.286  1.00 96.81           H  
ATOM   3880  O   SER A 245       7.953 -29.714  -9.700  1.00 96.81           O  
ATOM   3881  OG  SER A 245       6.338 -27.852 -11.992  1.00 96.81           O  
ATOM   3882  HG  SER A 245       7.184 -27.486 -11.726  1.00 96.81           H  
ATOM   3883  N   SER A 246       9.147 -30.221 -11.536  1.00 93.50           N  
ATOM   3884  H   SER A 246       9.109 -30.519 -12.501  1.00 93.50           H  
ATOM   3885  CA  SER A 246      10.464 -30.131 -10.913  1.00 93.50           C  
ATOM   3886  HA  SER A 246      10.339 -29.691  -9.923  1.00 93.50           H  
ATOM   3887  C   SER A 246      11.409 -29.210 -11.676  1.00 93.50           C  
ATOM   3888  CB  SER A 246      11.017 -31.550 -10.718  1.00 93.50           C  
ATOM   3889  HB2 SER A 246      10.413 -32.254 -11.291  1.00 93.50           H  
ATOM   3890  HB3 SER A 246      10.908 -31.809  -9.665  1.00 93.50           H  
ATOM   3891  O   SER A 246      11.269 -29.002 -12.884  1.00 93.50           O  
ATOM   3892  OG  SER A 246      12.370 -31.739 -11.092  1.00 93.50           O  
ATOM   3893  HG  SER A 246      12.631 -32.533 -10.620  1.00 93.50           H  
ATOM   3894  N   SER A 247      12.435 -28.720 -10.978  1.00 93.62           N  
ATOM   3895  H   SER A 247      12.456 -28.892  -9.983  1.00 93.62           H  
ATOM   3896  CA  SER A 247      13.497 -27.897 -11.565  1.00 93.62           C  
ATOM   3897  HA  SER A 247      13.018 -27.065 -12.081  1.00 93.62           H  
ATOM   3898  C   SER A 247      14.354 -28.618 -12.612  1.00 93.62           C  
ATOM   3899  CB  SER A 247      14.382 -27.310 -10.467  1.00 93.62           C  
ATOM   3900  HB2 SER A 247      15.136 -26.669 -10.925  1.00 93.62           H  
ATOM   3901  HB3 SER A 247      13.764 -26.694  -9.813  1.00 93.62           H  
ATOM   3902  O   SER A 247      15.096 -27.973 -13.344  1.00 93.62           O  
ATOM   3903  OG  SER A 247      15.024 -28.322  -9.701  1.00 93.62           O  
ATOM   3904  HG  SER A 247      15.640 -27.865  -9.124  1.00 93.62           H  
ATOM   3905  N   LYS A 248      14.242 -29.949 -12.734  1.00 90.06           N  
ATOM   3906  H   LYS A 248      13.612 -30.417 -12.099  1.00 90.06           H  
ATOM   3907  CA  LYS A 248      14.859 -30.728 -13.824  1.00 90.06           C  
ATOM   3908  HA  LYS A 248      15.801 -30.259 -14.110  1.00 90.06           H  
ATOM   3909  C   LYS A 248      14.026 -30.755 -15.112  1.00 90.06           C  
ATOM   3910  CB  LYS A 248      15.141 -32.163 -13.360  1.00 90.06           C  
ATOM   3911  HB2 LYS A 248      15.438 -32.764 -14.220  1.00 90.06           H  
ATOM   3912  HB3 LYS A 248      14.221 -32.590 -12.961  1.00 90.06           H  
ATOM   3913  O   LYS A 248      14.453 -31.374 -16.077  1.00 90.06           O  
ATOM   3914  CG  LYS A 248      16.259 -32.271 -12.317  1.00 90.06           C  
ATOM   3915  HG2 LYS A 248      16.000 -31.677 -11.440  1.00 90.06           H  
ATOM   3916  HG3 LYS A 248      17.196 -31.905 -12.736  1.00 90.06           H  
ATOM   3917  CD  LYS A 248      16.397 -33.750 -11.930  1.00 90.06           C  
ATOM   3918  HD2 LYS A 248      16.709 -34.334 -12.796  1.00 90.06           H  
ATOM   3919  HD3 LYS A 248      15.417 -34.105 -11.611  1.00 90.06           H  
ATOM   3920  CE  LYS A 248      17.389 -33.946 -10.788  1.00 90.06           C  
ATOM   3921  HE2 LYS A 248      18.409 -33.942 -11.175  1.00 90.06           H  
ATOM   3922  HE3 LYS A 248      17.255 -33.100 -10.115  1.00 90.06           H  
ATOM   3923  NZ  LYS A 248      17.093 -35.187 -10.032  1.00 90.06           N  
ATOM   3924  HZ1 LYS A 248      17.582 -35.222  -9.149  1.00 90.06           H  
ATOM   3925  HZ2 LYS A 248      17.264 -36.022 -10.574  1.00 90.06           H  
ATOM   3926  HZ3 LYS A 248      16.117 -35.209  -9.771  1.00 90.06           H  
ATOM   3927  N   GLY A 249      12.833 -30.159 -15.124  1.00 92.12           N  
ATOM   3928  H   GLY A 249      12.537 -29.631 -14.316  1.00 92.12           H  
ATOM   3929  CA  GLY A 249      11.919 -30.234 -16.270  1.00 92.12           C  
ATOM   3930  HA2 GLY A 249      12.481 -30.144 -17.199  1.00 92.12           H  
ATOM   3931  HA3 GLY A 249      11.231 -29.391 -16.205  1.00 92.12           H  
ATOM   3932  C   GLY A 249      11.082 -31.511 -16.334  1.00 92.12           C  
ATOM   3933  O   GLY A 249      10.509 -31.825 -17.374  1.00 92.12           O  
ATOM   3934  N   THR A 250      10.999 -32.246 -15.223  1.00 93.38           N  
ATOM   3935  H   THR A 250      11.423 -31.871 -14.386  1.00 93.38           H  
ATOM   3936  CA  THR A 250      10.162 -33.448 -15.107  1.00 93.38           C  
ATOM   3937  HA  THR A 250       9.953 -33.828 -16.107  1.00 93.38           H  
ATOM   3938  C   THR A 250       8.824 -33.120 -14.464  1.00 93.38           C  
ATOM   3939  CB  THR A 250      10.846 -34.587 -14.340  1.00 93.38           C  
ATOM   3940  HB  THR A 250      10.194 -35.459 -14.380  1.00 93.38           H  
ATOM   3941  O   THR A 250       8.714 -32.181 -13.668  1.00 93.38           O  
ATOM   3942  CG2 THR A 250      12.191 -34.964 -14.950  1.00 93.38           C  
ATOM   3943 HG21 THR A 250      12.060 -35.163 -16.013  1.00 93.38           H  
ATOM   3944 HG22 THR A 250      12.916 -34.159 -14.834  1.00 93.38           H  
ATOM   3945 HG23 THR A 250      12.572 -35.869 -14.477  1.00 93.38           H  
ATOM   3946  OG1 THR A 250      11.067 -34.256 -12.985  1.00 93.38           O  
ATOM   3947  HG1 THR A 250      11.741 -33.573 -12.961  1.00 93.38           H  
ATOM   3948  N   ILE A 251       7.804 -33.908 -14.797  1.00 96.12           N  
ATOM   3949  H   ILE A 251       7.944 -34.602 -15.517  1.00 96.12           H  
ATOM   3950  CA  ILE A 251       6.454 -33.748 -14.265  1.00 96.12           C  
ATOM   3951  HA  ILE A 251       6.472 -33.041 -13.435  1.00 96.12           H  
ATOM   3952  C   ILE A 251       5.973 -35.094 -13.742  1.00 96.12           C  
ATOM   3953  CB  ILE A 251       5.496 -33.206 -15.337  1.00 96.12           C  
ATOM   3954  HB  ILE A 251       5.293 -34.029 -16.022  1.00 96.12           H  
ATOM   3955  O   ILE A 251       6.065 -36.114 -14.424  1.00 96.12           O  
ATOM   3956  CG1 ILE A 251       6.017 -32.007 -16.155  1.00 96.12           C  
ATOM   3957 HG12 ILE A 251       5.631 -31.080 -15.732  1.00 96.12           H  
ATOM   3958 HG13 ILE A 251       7.105 -31.949 -16.134  1.00 96.12           H  
ATOM   3959  CG2 ILE A 251       4.167 -32.840 -14.690  1.00 96.12           C  
ATOM   3960 HG21 ILE A 251       3.662 -33.759 -14.394  1.00 96.12           H  
ATOM   3961 HG22 ILE A 251       3.539 -32.300 -15.398  1.00 96.12           H  
ATOM   3962 HG23 ILE A 251       4.336 -32.196 -13.826  1.00 96.12           H  
ATOM   3963  CD1 ILE A 251       5.624 -32.124 -17.632  1.00 96.12           C  
ATOM   3964 HD11 ILE A 251       4.541 -32.077 -17.742  1.00 96.12           H  
ATOM   3965 HD12 ILE A 251       5.994 -33.064 -18.042  1.00 96.12           H  
ATOM   3966 HD13 ILE A 251       6.088 -31.318 -18.201  1.00 96.12           H  
ATOM   3967  N   ARG A 252       5.448 -35.109 -12.523  1.00 95.56           N  
ATOM   3968  H   ARG A 252       5.375 -34.232 -12.027  1.00 95.56           H  
ATOM   3969  CA  ARG A 252       5.025 -36.323 -11.830  1.00 95.56           C  
ATOM   3970  HA  ARG A 252       5.169 -37.196 -12.467  1.00 95.56           H  
ATOM   3971  C   ARG A 252       3.546 -36.232 -11.509  1.00 95.56           C  
ATOM   3972  CB  ARG A 252       5.888 -36.489 -10.580  1.00 95.56           C  
ATOM   3973  HB2 ARG A 252       5.416 -37.201  -9.902  1.00 95.56           H  
ATOM   3974  HB3 ARG A 252       5.947 -35.530 -10.065  1.00 95.56           H  
ATOM   3975  O   ARG A 252       3.122 -35.341 -10.778  1.00 95.56           O  
ATOM   3976  CG  ARG A 252       7.301 -36.966 -10.953  1.00 95.56           C  
ATOM   3977  HG2 ARG A 252       7.747 -36.272 -11.665  1.00 95.56           H  
ATOM   3978  HG3 ARG A 252       7.248 -37.958 -11.403  1.00 95.56           H  
ATOM   3979  CD  ARG A 252       8.173 -37.011  -9.702  1.00 95.56           C  
ATOM   3980  HD2 ARG A 252       7.821 -37.804  -9.042  1.00 95.56           H  
ATOM   3981  HD3 ARG A 252       8.039 -36.056  -9.194  1.00 95.56           H  
ATOM   3982  NE  ARG A 252       9.607 -37.195 -10.001  1.00 95.56           N  
ATOM   3983  HE  ARG A 252       9.886 -38.063 -10.434  1.00 95.56           H  
ATOM   3984  NH1 ARG A 252      10.341 -35.094  -9.377  1.00 95.56           N  
ATOM   3985 HH11 ARG A 252       9.396 -34.737  -9.377  1.00 95.56           H  
ATOM   3986 HH12 ARG A 252      11.134 -34.469  -9.380  1.00 95.56           H  
ATOM   3987  NH2 ARG A 252      11.815 -36.606  -9.999  1.00 95.56           N  
ATOM   3988 HH21 ARG A 252      12.090 -37.492 -10.399  1.00 95.56           H  
ATOM   3989 HH22 ARG A 252      12.512 -35.891  -9.846  1.00 95.56           H  
ATOM   3990  CZ  ARG A 252      10.568 -36.305  -9.790  1.00 95.56           C  
ATOM   3991  N   LEU A 253       2.768 -37.154 -12.068  1.00 95.50           N  
ATOM   3992  H   LEU A 253       3.217 -37.870 -12.620  1.00 95.50           H  
ATOM   3993  CA  LEU A 253       1.357 -37.321 -11.733  1.00 95.50           C  
ATOM   3994  HA  LEU A 253       0.937 -36.361 -11.435  1.00 95.50           H  
ATOM   3995  C   LEU A 253       1.247 -38.300 -10.571  1.00 95.50           C  
ATOM   3996  CB  LEU A 253       0.598 -37.847 -12.953  1.00 95.50           C  
ATOM   3997  HB2 LEU A 253       0.880 -37.256 -13.825  1.00 95.50           H  
ATOM   3998  HB3 LEU A 253       0.913 -38.880 -13.099  1.00 95.50           H  
ATOM   3999  O   LEU A 253       1.800 -39.399 -10.638  1.00 95.50           O  
ATOM   4000  CG  LEU A 253      -0.933 -37.825 -12.815  1.00 95.50           C  
ATOM   4001  HG  LEU A 253      -1.229 -38.173 -11.825  1.00 95.50           H  
ATOM   4002  CD1 LEU A 253      -1.477 -36.418 -13.049  1.00 95.50           C  
ATOM   4003 HD11 LEU A 253      -2.567 -36.433 -13.070  1.00 95.50           H  
ATOM   4004 HD12 LEU A 253      -1.152 -35.760 -12.244  1.00 95.50           H  
ATOM   4005 HD13 LEU A 253      -1.117 -36.023 -13.999  1.00 95.50           H  
ATOM   4006  CD2 LEU A 253      -1.555 -38.756 -13.854  1.00 95.50           C  
ATOM   4007 HD21 LEU A 253      -2.641 -38.717 -13.776  1.00 95.50           H  
ATOM   4008 HD22 LEU A 253      -1.229 -39.778 -13.657  1.00 95.50           H  
ATOM   4009 HD23 LEU A 253      -1.253 -38.447 -14.854  1.00 95.50           H  
ATOM   4010  N   CYS A 254       0.499 -37.931  -9.546  1.00 94.81           N  
ATOM   4011  H   CYS A 254       0.064 -37.020  -9.570  1.00 94.81           H  
ATOM   4012  CA  CYS A 254       0.310 -38.716  -8.338  1.00 94.81           C  
ATOM   4013  HA  CYS A 254       0.862 -39.654  -8.404  1.00 94.81           H  
ATOM   4014  C   CYS A 254      -1.166 -39.058  -8.147  1.00 94.81           C  
ATOM   4015  CB  CYS A 254       0.868 -37.912  -7.165  1.00 94.81           C  
ATOM   4016  HB2 CYS A 254       0.449 -36.906  -7.195  1.00 94.81           H  
ATOM   4017  HB3 CYS A 254       0.595 -38.379  -6.219  1.00 94.81           H  
ATOM   4018  O   CYS A 254      -2.043 -38.224  -8.361  1.00 94.81           O  
ATOM   4019  SG  CYS A 254       2.671 -37.822  -7.312  1.00 94.81           S  
ATOM   4020  HG  CYS A 254       2.959 -38.997  -6.745  1.00 94.81           H  
ATOM   4021  N   ASP A 255      -1.430 -40.289  -7.716  1.00 92.44           N  
ATOM   4022  H   ASP A 255      -0.665 -40.944  -7.633  1.00 92.44           H  
ATOM   4023  CA  ASP A 255      -2.738 -40.755  -7.267  1.00 92.44           C  
ATOM   4024  HA  ASP A 255      -3.485 -39.981  -7.446  1.00 92.44           H  
ATOM   4025  C   ASP A 255      -2.680 -41.029  -5.762  1.00 92.44           C  
ATOM   4026  CB  ASP A 255      -3.153 -41.998  -8.073  1.00 92.44           C  
ATOM   4027  HB2 ASP A 255      -2.473 -42.821  -7.855  1.00 92.44           H  
ATOM   4028  HB3 ASP A 255      -3.072 -41.764  -9.134  1.00 92.44           H  
ATOM   4029  O   ASP A 255      -2.072 -42.006  -5.321  1.00 92.44           O  
ATOM   4030  CG  ASP A 255      -4.590 -42.453  -7.792  1.00 92.44           C  
ATOM   4031  OD1 ASP A 255      -5.201 -42.063  -6.770  1.00 92.44           O  
ATOM   4032  OD2 ASP A 255      -5.173 -43.165  -8.636  1.00 92.44           O  
ATOM   4033  N   MET A 256      -3.347 -40.188  -4.973  1.00 89.75           N  
ATOM   4034  H   MET A 256      -3.856 -39.435  -5.412  1.00 89.75           H  
ATOM   4035  CA  MET A 256      -3.381 -40.284  -3.508  1.00 89.75           C  
ATOM   4036  HA  MET A 256      -2.360 -40.272  -3.128  1.00 89.75           H  
ATOM   4037  C   MET A 256      -4.031 -41.581  -3.001  1.00 89.75           C  
ATOM   4038  CB  MET A 256      -4.135 -39.076  -2.932  1.00 89.75           C  
ATOM   4039  HB2 MET A 256      -4.198 -39.185  -1.849  1.00 89.75           H  
ATOM   4040  HB3 MET A 256      -5.147 -39.058  -3.336  1.00 89.75           H  
ATOM   4041  O   MET A 256      -3.887 -41.931  -1.833  1.00 89.75           O  
ATOM   4042  CG  MET A 256      -3.438 -37.745  -3.233  1.00 89.75           C  
ATOM   4043  HG2 MET A 256      -3.430 -37.576  -4.310  1.00 89.75           H  
ATOM   4044  HG3 MET A 256      -2.405 -37.822  -2.893  1.00 89.75           H  
ATOM   4045  SD  MET A 256      -4.175 -36.294  -2.427  1.00 89.75           S  
ATOM   4046  CE  MET A 256      -5.810 -36.250  -3.204  1.00 89.75           C  
ATOM   4047  HE1 MET A 256      -5.702 -36.238  -4.288  1.00 89.75           H  
ATOM   4048  HE2 MET A 256      -6.391 -37.119  -2.895  1.00 89.75           H  
ATOM   4049  HE3 MET A 256      -6.336 -35.349  -2.889  1.00 89.75           H  
ATOM   4050  N   ARG A 257      -4.746 -42.326  -3.858  1.00 86.19           N  
ATOM   4051  H   ARG A 257      -4.820 -42.010  -4.814  1.00 86.19           H  
ATOM   4052  CA  ARG A 257      -5.282 -43.654  -3.508  1.00 86.19           C  
ATOM   4053  HA  ARG A 257      -5.675 -43.630  -2.491  1.00 86.19           H  
ATOM   4054  C   ARG A 257      -4.206 -44.735  -3.527  1.00 86.19           C  
ATOM   4055  CB  ARG A 257      -6.395 -44.064  -4.478  1.00 86.19           C  
ATOM   4056  HB2 ARG A 257      -6.784 -45.038  -4.180  1.00 86.19           H  
ATOM   4057  HB3 ARG A 257      -5.955 -44.172  -5.469  1.00 86.19           H  
ATOM   4058  O   ARG A 257      -4.388 -45.770  -2.895  1.00 86.19           O  
ATOM   4059  CG  ARG A 257      -7.561 -43.068  -4.516  1.00 86.19           C  
ATOM   4060  HG2 ARG A 257      -7.176 -42.060  -4.673  1.00 86.19           H  
ATOM   4061  HG3 ARG A 257      -8.081 -43.087  -3.558  1.00 86.19           H  
ATOM   4062  CD  ARG A 257      -8.553 -43.393  -5.636  1.00 86.19           C  
ATOM   4063  HD2 ARG A 257      -9.347 -42.647  -5.613  1.00 86.19           H  
ATOM   4064  HD3 ARG A 257      -8.985 -44.375  -5.445  1.00 86.19           H  
ATOM   4065  NE  ARG A 257      -7.908 -43.387  -6.962  1.00 86.19           N  
ATOM   4066  HE  ARG A 257      -6.920 -43.176  -6.996  1.00 86.19           H  
ATOM   4067  NH1 ARG A 257      -9.787 -43.678  -8.239  1.00 86.19           N  
ATOM   4068 HH11 ARG A 257     -10.337 -43.620  -7.394  1.00 86.19           H  
ATOM   4069 HH12 ARG A 257     -10.222 -43.678  -9.150  1.00 86.19           H  
ATOM   4070  NH2 ARG A 257      -7.795 -43.496  -9.226  1.00 86.19           N  
ATOM   4071 HH21 ARG A 257      -8.209 -43.580 -10.143  1.00 86.19           H  
ATOM   4072 HH22 ARG A 257      -6.796 -43.391  -9.122  1.00 86.19           H  
ATOM   4073  CZ  ARG A 257      -8.497 -43.520  -8.133  1.00 86.19           C  
ATOM   4074  N   ALA A 258      -3.124 -44.530  -4.281  1.00 79.38           N  
ATOM   4075  H   ALA A 258      -3.012 -43.636  -4.736  1.00 79.38           H  
ATOM   4076  CA  ALA A 258      -2.050 -45.509  -4.406  1.00 79.38           C  
ATOM   4077  HA  ALA A 258      -2.485 -46.506  -4.477  1.00 79.38           H  
ATOM   4078  C   ALA A 258      -1.125 -45.503  -3.181  1.00 79.38           C  
ATOM   4079  CB  ALA A 258      -1.279 -45.229  -5.702  1.00 79.38           C  
ATOM   4080  HB1 ALA A 258      -1.964 -45.230  -6.550  1.00 79.38           H  
ATOM   4081  HB2 ALA A 258      -0.783 -44.260  -5.643  1.00 79.38           H  
ATOM   4082  HB3 ALA A 258      -0.525 -46.002  -5.850  1.00 79.38           H  
ATOM   4083  O   ALA A 258      -0.641 -46.556  -2.773  1.00 79.38           O  
ATOM   4084  N   SER A 259      -0.884 -44.329  -2.592  1.00 74.62           N  
ATOM   4085  H   SER A 259      -1.305 -43.494  -2.974  1.00 74.62           H  
ATOM   4086  CA  SER A 259      -0.094 -44.173  -1.373  1.00 74.62           C  
ATOM   4087  HA  SER A 259      -0.297 -45.010  -0.704  1.00 74.62           H  
ATOM   4088  C   SER A 259      -0.450 -42.870  -0.663  1.00 74.62           C  
ATOM   4089  CB  SER A 259       1.398 -44.168  -1.711  1.00 74.62           C  
ATOM   4090  HB2 SER A 259       1.626 -43.299  -2.327  1.00 74.62           H  
ATOM   4091  HB3 SER A 259       1.652 -45.072  -2.264  1.00 74.62           H  
ATOM   4092  O   SER A 259      -0.721 -41.862  -1.312  1.00 74.62           O  
ATOM   4093  OG  SER A 259       2.160 -44.125  -0.521  1.00 74.62           O  
ATOM   4094  HG  SER A 259       2.845 -43.466  -0.657  1.00 74.62           H  
ATOM   4095  N   ALA A 260      -0.396 -42.887   0.670  1.00 72.19           N  
ATOM   4096  H   ALA A 260      -0.124 -43.746   1.126  1.00 72.19           H  
ATOM   4097  CA  ALA A 260      -0.560 -41.683   1.482  1.00 72.19           C  
ATOM   4098  HA  ALA A 260      -1.483 -41.181   1.192  1.00 72.19           H  
ATOM   4099  C   ALA A 260       0.594 -40.693   1.259  1.00 72.19           C  
ATOM   4100  CB  ALA A 260      -0.661 -42.103   2.954  1.00 72.19           C  
ATOM   4101  HB1 ALA A 260      -0.800 -41.215   3.571  1.00 72.19           H  
ATOM   4102  HB2 ALA A 260      -1.516 -42.765   3.091  1.00 72.19           H  
ATOM   4103  HB3 ALA A 260       0.250 -42.613   3.266  1.00 72.19           H  
ATOM   4104  O   ALA A 260       0.362 -39.498   1.099  1.00 72.19           O  
ATOM   4105  N   LEU A 261       1.826 -41.212   1.208  1.00 77.88           N  
ATOM   4106  H   LEU A 261       1.925 -42.212   1.312  1.00 77.88           H  
ATOM   4107  CA  LEU A 261       3.007 -40.470   0.781  1.00 77.88           C  
ATOM   4108  HA  LEU A 261       2.791 -39.403   0.835  1.00 77.88           H  
ATOM   4109  C   LEU A 261       3.270 -40.826  -0.684  1.00 77.88           C  
ATOM   4110  CB  LEU A 261       4.198 -40.777   1.719  1.00 77.88           C  
ATOM   4111  HB2 LEU A 261       4.806 -41.567   1.278  1.00 77.88           H  
ATOM   4112  HB3 LEU A 261       3.834 -41.143   2.679  1.00 77.88           H  
ATOM   4113  O   LEU A 261       3.600 -41.967  -1.018  1.00 77.88           O  
ATOM   4114  CG  LEU A 261       5.094 -39.549   1.985  1.00 77.88           C  
ATOM   4115  HG  LEU A 261       5.287 -39.024   1.050  1.00 77.88           H  
ATOM   4116  CD1 LEU A 261       4.428 -38.590   2.969  1.00 77.88           C  
ATOM   4117 HD11 LEU A 261       5.074 -37.727   3.134  1.00 77.88           H  
ATOM   4118 HD12 LEU A 261       4.225 -39.082   3.920  1.00 77.88           H  
ATOM   4119 HD13 LEU A 261       3.489 -38.229   2.549  1.00 77.88           H  
ATOM   4120  CD2 LEU A 261       6.413 -39.931   2.653  1.00 77.88           C  
ATOM   4121 HD21 LEU A 261       6.879 -40.769   2.136  1.00 77.88           H  
ATOM   4122 HD22 LEU A 261       7.096 -39.082   2.611  1.00 77.88           H  
ATOM   4123 HD23 LEU A 261       6.253 -40.228   3.689  1.00 77.88           H  
ATOM   4124  N   CYS A 262       3.064 -39.869  -1.578  1.00 78.12           N  
ATOM   4125  H   CYS A 262       2.830 -38.952  -1.225  1.00 78.12           H  
ATOM   4126  CA  CYS A 262       3.248 -39.989  -3.019  1.00 78.12           C  
ATOM   4127  HA  CYS A 262       2.872 -40.962  -3.336  1.00 78.12           H  
ATOM   4128  C   CYS A 262       4.738 -39.961  -3.415  1.00 78.12           C  
ATOM   4129  CB  CYS A 262       2.404 -38.916  -3.721  1.00 78.12           C  
ATOM   4130  HB2 CYS A 262       2.628 -37.939  -3.293  1.00 78.12           H  
ATOM   4131  HB3 CYS A 262       2.659 -38.898  -4.780  1.00 78.12           H  
ATOM   4132  O   CYS A 262       5.118 -39.331  -4.399  1.00 78.12           O  
ATOM   4133  SG  CYS A 262       0.629 -39.263  -3.545  1.00 78.12           S  
ATOM   4134  HG  CYS A 262       0.613 -39.392  -2.215  1.00 78.12           H  
ATOM   4135  N   ASP A 263       5.577 -40.694  -2.676  1.00 70.38           N  
ATOM   4136  H   ASP A 263       5.223 -41.079  -1.812  1.00 70.38           H  
ATOM   4137  CA  ASP A 263       7.013 -40.891  -2.942  1.00 70.38           C  
ATOM   4138  HA  ASP A 263       7.538 -39.939  -2.869  1.00 70.38           H  
ATOM   4139  C   ASP A 263       7.249 -41.502  -4.322  1.00 70.38           C  
ATOM   4140  CB  ASP A 263       7.597 -41.888  -1.927  1.00 70.38           C  
ATOM   4141  HB2 ASP A 263       7.136 -42.863  -2.087  1.00 70.38           H  
ATOM   4142  HB3 ASP A 263       8.667 -41.988  -2.109  1.00 70.38           H  
ATOM   4143  O   ASP A 263       8.287 -41.319  -4.960  1.00 70.38           O  
ATOM   4144  CG  ASP A 263       7.390 -41.490  -0.475  1.00 70.38           C  
ATOM   4145  OD1 ASP A 263       7.086 -40.303  -0.246  1.00 70.38           O  
ATOM   4146  OD2 ASP A 263       7.493 -42.406   0.371  1.00 70.38           O  
ATOM   4147  N   ARG A 264       6.257 -42.269  -4.779  1.00 76.56           N  
ATOM   4148  H   ARG A 264       5.431 -42.309  -4.199  1.00 76.56           H  
ATOM   4149  CA  ARG A 264       6.179 -42.792  -6.130  1.00 76.56           C  
ATOM   4150  HA  ARG A 264       7.123 -42.596  -6.639  1.00 76.56           H  
ATOM   4151  C   ARG A 264       5.092 -42.046  -6.875  1.00 76.56           C  
ATOM   4152  CB  ARG A 264       5.949 -44.302  -6.120  1.00 76.56           C  
ATOM   4153  HB2 ARG A 264       5.028 -44.529  -5.583  1.00 76.56           H  
ATOM   4154  HB3 ARG A 264       5.850 -44.648  -7.149  1.00 76.56           H  
ATOM   4155  O   ARG A 264       3.934 -42.011  -6.464  1.00 76.56           O  
ATOM   4156  CG  ARG A 264       7.130 -45.016  -5.453  1.00 76.56           C  
ATOM   4157  HG2 ARG A 264       8.058 -44.730  -5.949  1.00 76.56           H  
ATOM   4158  HG3 ARG A 264       7.185 -44.734  -4.402  1.00 76.56           H  
ATOM   4159  CD  ARG A 264       6.946 -46.526  -5.555  1.00 76.56           C  
ATOM   4160  HD2 ARG A 264       5.984 -46.790  -5.116  1.00 76.56           H  
ATOM   4161  HD3 ARG A 264       6.948 -46.809  -6.608  1.00 76.56           H  
ATOM   4162  NE  ARG A 264       8.022 -47.231  -4.841  1.00 76.56           N  
ATOM   4163  HE  ARG A 264       8.685 -46.649  -4.349  1.00 76.56           H  
ATOM   4164  NH1 ARG A 264       7.332 -49.360  -5.328  1.00 76.56           N  
ATOM   4165 HH11 ARG A 264       7.437 -50.360  -5.238  1.00 76.56           H  
ATOM   4166 HH12 ARG A 264       6.564 -48.963  -5.852  1.00 76.56           H  
ATOM   4167  NH2 ARG A 264       9.143 -49.046  -4.055  1.00 76.56           N  
ATOM   4168 HH21 ARG A 264       9.779 -48.427  -3.573  1.00 76.56           H  
ATOM   4169 HH22 ARG A 264       9.246 -50.047  -3.969  1.00 76.56           H  
ATOM   4170  CZ  ARG A 264       8.161 -48.538  -4.746  1.00 76.56           C  
ATOM   4171  N   HIS A 265       5.485 -41.503  -8.012  1.00 77.94           N  
ATOM   4172  H   HIS A 265       6.447 -41.625  -8.296  1.00 77.94           H  
ATOM   4173  CA  HIS A 265       4.555 -41.007  -9.002  1.00 77.94           C  
ATOM   4174  HA  HIS A 265       3.821 -40.366  -8.513  1.00 77.94           H  
ATOM   4175  C   HIS A 265       3.811 -42.182  -9.644  1.00 77.94           C  
ATOM   4176  CB  HIS A 265       5.332 -40.158 -10.009  1.00 77.94           C  
ATOM   4177  HB2 HIS A 265       4.660 -39.823 -10.799  1.00 77.94           H  
ATOM   4178  HB3 HIS A 265       5.697 -39.280  -9.476  1.00 77.94           H  
ATOM   4179  O   HIS A 265       4.353 -43.275  -9.808  1.00 77.94           O  
ATOM   4180  CG  HIS A 265       6.525 -40.859 -10.611  1.00 77.94           C  
ATOM   4181  CD2 HIS A 265       6.523 -41.741 -11.658  1.00 77.94           C  
ATOM   4182  HD2 HIS A 265       5.660 -42.054 -12.227  1.00 77.94           H  
ATOM   4183  ND1 HIS A 265       7.818 -40.793 -10.137  1.00 77.94           N  
ATOM   4184  HD1 HIS A 265       8.136 -40.247  -9.349  1.00 77.94           H  
ATOM   4185  CE1 HIS A 265       8.578 -41.605 -10.891  1.00 77.94           C  
ATOM   4186  HE1 HIS A 265       9.638 -41.769 -10.764  1.00 77.94           H  
ATOM   4187  NE2 HIS A 265       7.830 -42.210 -11.821  1.00 77.94           N  
ATOM   4188  N   SER A 266       2.563 -41.946 -10.026  1.00 78.88           N  
ATOM   4189  H   SER A 266       2.181 -41.025  -9.868  1.00 78.88           H  
ATOM   4190  CA  SER A 266       1.791 -42.856 -10.868  1.00 78.88           C  
ATOM   4191  HA  SER A 266       1.929 -43.880 -10.522  1.00 78.88           H  
ATOM   4192  C   SER A 266       2.253 -42.788 -12.321  1.00 78.88           C  
ATOM   4193  CB  SER A 266       0.305 -42.501 -10.790  1.00 78.88           C  
ATOM   4194  HB2 SER A 266      -0.273 -43.238 -11.347  1.00 78.88           H  
ATOM   4195  HB3 SER A 266       0.138 -41.517 -11.229  1.00 78.88           H  
ATOM   4196  O   SER A 266       2.232 -43.806 -13.005  1.00 78.88           O  
ATOM   4197  OG  SER A 266      -0.122 -42.482  -9.442  1.00 78.88           O  
ATOM   4198  HG  SER A 266       0.098 -43.323  -9.036  1.00 78.88           H  
ATOM   4199  N   LYS A 267       2.662 -41.598 -12.782  1.00 86.69           N  
ATOM   4200  H   LYS A 267       2.640 -40.816 -12.143  1.00 86.69           H  
ATOM   4201  CA  LYS A 267       3.188 -41.348 -14.131  1.00 86.69           C  
ATOM   4202  HA  LYS A 267       3.602 -42.268 -14.543  1.00 86.69           H  
ATOM   4203  C   LYS A 267       4.303 -40.310 -14.095  1.00 86.69           C  
ATOM   4204  CB  LYS A 267       2.074 -40.868 -15.069  1.00 86.69           C  
ATOM   4205  HB2 LYS A 267       2.518 -40.669 -16.044  1.00 86.69           H  
ATOM   4206  HB3 LYS A 267       1.669 -39.920 -14.716  1.00 86.69           H  
ATOM   4207  O   LYS A 267       4.238 -39.377 -13.290  1.00 86.69           O  
ATOM   4208  CG  LYS A 267       0.936 -41.884 -15.228  1.00 86.69           C  
ATOM   4209  HG2 LYS A 267       0.447 -42.063 -14.271  1.00 86.69           H  
ATOM   4210  HG3 LYS A 267       1.354 -42.822 -15.594  1.00 86.69           H  
ATOM   4211  CD  LYS A 267      -0.114 -41.357 -16.209  1.00 86.69           C  
ATOM   4212  HD2 LYS A 267      -0.713 -40.578 -15.737  1.00 86.69           H  
ATOM   4213  HD3 LYS A 267       0.391 -40.904 -17.062  1.00 86.69           H  
ATOM   4214  CE  LYS A 267      -1.029 -42.496 -16.660  1.00 86.69           C  
ATOM   4215  HE2 LYS A 267      -2.007 -42.390 -16.191  1.00 86.69           H  
ATOM   4216  HE3 LYS A 267      -0.581 -43.439 -16.347  1.00 86.69           H  
ATOM   4217  NZ  LYS A 267      -1.126 -42.479 -18.129  1.00 86.69           N  
ATOM   4218  HZ1 LYS A 267      -1.433 -41.579 -18.468  1.00 86.69           H  
ATOM   4219  HZ2 LYS A 267      -1.696 -43.228 -18.496  1.00 86.69           H  
ATOM   4220  HZ3 LYS A 267      -0.179 -42.598 -18.461  1.00 86.69           H  
ATOM   4221  N   LEU A 268       5.290 -40.458 -14.974  1.00 90.50           N  
ATOM   4222  H   LEU A 268       5.210 -41.200 -15.654  1.00 90.50           H  
ATOM   4223  CA  LEU A 268       6.403 -39.523 -15.141  1.00 90.50           C  
ATOM   4224  HA  LEU A 268       6.274 -38.670 -14.475  1.00 90.50           H  
ATOM   4225  C   LEU A 268       6.409 -39.020 -16.579  1.00 90.50           C  
ATOM   4226  CB  LEU A 268       7.729 -40.221 -14.795  1.00 90.50           C  
ATOM   4227  HB2 LEU A 268       7.678 -40.562 -13.761  1.00 90.50           H  
ATOM   4228  HB3 LEU A 268       7.832 -41.096 -15.435  1.00 90.50           H  
ATOM   4229  O   LEU A 268       6.556 -39.806 -17.508  1.00 90.50           O  
ATOM   4230  CG  LEU A 268       8.990 -39.348 -14.951  1.00 90.50           C  
ATOM   4231  HG  LEU A 268       9.024 -38.909 -15.948  1.00 90.50           H  
ATOM   4232  CD1 LEU A 268       9.041 -38.230 -13.906  1.00 90.50           C  
ATOM   4233 HD11 LEU A 268       8.224 -37.528 -14.075  1.00 90.50           H  
ATOM   4234 HD12 LEU A 268       8.971 -38.656 -12.905  1.00 90.50           H  
ATOM   4235 HD13 LEU A 268       9.983 -37.692 -14.010  1.00 90.50           H  
ATOM   4236  CD2 LEU A 268      10.234 -40.215 -14.761  1.00 90.50           C  
ATOM   4237 HD21 LEU A 268      11.127 -39.608 -14.908  1.00 90.50           H  
ATOM   4238 HD22 LEU A 268      10.241 -40.663 -13.768  1.00 90.50           H  
ATOM   4239 HD23 LEU A 268      10.242 -41.002 -15.516  1.00 90.50           H  
ATOM   4240  N   PHE A 269       6.282 -37.711 -16.748  1.00 91.62           N  
ATOM   4241  H   PHE A 269       6.208 -37.121 -15.932  1.00 91.62           H  
ATOM   4242  CA  PHE A 269       6.402 -37.055 -18.039  1.00 91.62           C  
ATOM   4243  HA  PHE A 269       6.368 -37.798 -18.836  1.00 91.62           H  
ATOM   4244  C   PHE A 269       7.761 -36.365 -18.078  1.00 91.62           C  
ATOM   4245  CB  PHE A 269       5.244 -36.082 -18.276  1.00 91.62           C  
ATOM   4246  HB2 PHE A 269       5.352 -35.670 -19.279  1.00 91.62           H  
ATOM   4247  HB3 PHE A 269       5.347 -35.242 -17.589  1.00 91.62           H  
ATOM   4248  O   PHE A 269       8.033 -35.435 -17.313  1.00 91.62           O  
ATOM   4249  CG  PHE A 269       3.848 -36.653 -18.120  1.00 91.62           C  
ATOM   4250  CD1 PHE A 269       3.068 -36.892 -19.262  1.00 91.62           C  
ATOM   4251  HD1 PHE A 269       3.468 -36.671 -20.240  1.00 91.62           H  
ATOM   4252  CD2 PHE A 269       3.314 -36.931 -16.846  1.00 91.62           C  
ATOM   4253  HD2 PHE A 269       3.895 -36.727 -15.958  1.00 91.62           H  
ATOM   4254  CE1 PHE A 269       1.785 -37.452 -19.147  1.00 91.62           C  
ATOM   4255  HE1 PHE A 269       1.207 -37.655 -20.037  1.00 91.62           H  
ATOM   4256  CE2 PHE A 269       2.034 -37.498 -16.730  1.00 91.62           C  
ATOM   4257  HE2 PHE A 269       1.642 -37.742 -15.754  1.00 91.62           H  
ATOM   4258  CZ  PHE A 269       1.269 -37.764 -17.878  1.00 91.62           C  
ATOM   4259  HZ  PHE A 269       0.291 -38.212 -17.786  1.00 91.62           H  
ATOM   4260  N   GLU A 270       8.626 -36.860 -18.949  1.00 89.19           N  
ATOM   4261  H   GLU A 270       8.340 -37.635 -19.530  1.00 89.19           H  
ATOM   4262  CA  GLU A 270       9.972 -36.351 -19.164  1.00 89.19           C  
ATOM   4263  HA  GLU A 270      10.017 -35.299 -18.880  1.00 89.19           H  
ATOM   4264  C   GLU A 270      10.269 -36.469 -20.654  1.00 89.19           C  
ATOM   4265  CB  GLU A 270      10.972 -37.128 -18.292  1.00 89.19           C  
ATOM   4266  HB2 GLU A 270      10.677 -37.003 -17.250  1.00 89.19           H  
ATOM   4267  HB3 GLU A 270      10.921 -38.188 -18.541  1.00 89.19           H  
ATOM   4268  O   GLU A 270      10.065 -37.519 -21.265  1.00 89.19           O  
ATOM   4269  CG  GLU A 270      12.422 -36.638 -18.455  1.00 89.19           C  
ATOM   4270  HG2 GLU A 270      12.434 -35.553 -18.350  1.00 89.19           H  
ATOM   4271  HG3 GLU A 270      12.765 -36.881 -19.461  1.00 89.19           H  
ATOM   4272  CD  GLU A 270      13.391 -37.260 -17.429  1.00 89.19           C  
ATOM   4273  OE1 GLU A 270      14.529 -36.748 -17.314  1.00 89.19           O  
ATOM   4274  OE2 GLU A 270      13.003 -38.231 -16.737  1.00 89.19           O  
ATOM   4275  N   GLU A 271      10.708 -35.370 -21.260  1.00 82.88           N  
ATOM   4276  H   GLU A 271      10.953 -34.566 -20.701  1.00 82.88           H  
ATOM   4277  CA  GLU A 271      11.155 -35.399 -22.644  1.00 82.88           C  
ATOM   4278  HA  GLU A 271      10.519 -36.095 -23.191  1.00 82.88           H  
ATOM   4279  C   GLU A 271      12.610 -35.878 -22.660  1.00 82.88           C  
ATOM   4280  CB  GLU A 271      10.976 -34.019 -23.287  1.00 82.88           C  
ATOM   4281  HB2 GLU A 271       9.939 -33.712 -23.154  1.00 82.88           H  
ATOM   4282  HB3 GLU A 271      11.618 -33.297 -22.782  1.00 82.88           H  
ATOM   4283  O   GLU A 271      13.449 -35.256 -22.004  1.00 82.88           O  
ATOM   4284  CG  GLU A 271      11.289 -34.029 -24.792  1.00 82.88           C  
ATOM   4285  HG2 GLU A 271      10.700 -34.816 -25.262  1.00 82.88           H  
ATOM   4286  HG3 GLU A 271      12.345 -34.257 -24.939  1.00 82.88           H  
ATOM   4287  CD  GLU A 271      10.961 -32.685 -25.465  1.00 82.88           C  
ATOM   4288  OE1 GLU A 271      10.840 -32.664 -26.711  1.00 82.88           O  
ATOM   4289  OE2 GLU A 271      10.786 -31.669 -24.746  1.00 82.88           O  
ATOM   4290  N   PRO A 272      12.937 -36.965 -23.380  1.00 78.94           N  
ATOM   4291  CA  PRO A 272      14.308 -37.444 -23.453  1.00 78.94           C  
ATOM   4292  HA  PRO A 272      14.666 -37.667 -22.448  1.00 78.94           H  
ATOM   4293  C   PRO A 272      15.197 -36.361 -24.070  1.00 78.94           C  
ATOM   4294  CB  PRO A 272      14.256 -38.743 -24.263  1.00 78.94           C  
ATOM   4295  HB2 PRO A 272      14.196 -39.587 -23.576  1.00 78.94           H  
ATOM   4296  HB3 PRO A 272      15.118 -38.853 -24.920  1.00 78.94           H  
ATOM   4297  O   PRO A 272      15.042 -35.990 -25.234  1.00 78.94           O  
ATOM   4298  CG  PRO A 272      12.951 -38.646 -25.052  1.00 78.94           C  
ATOM   4299  HG2 PRO A 272      13.136 -38.121 -25.989  1.00 78.94           H  
ATOM   4300  HG3 PRO A 272      12.517 -39.628 -25.244  1.00 78.94           H  
ATOM   4301  CD  PRO A 272      12.045 -37.794 -24.171  1.00 78.94           C  
ATOM   4302  HD2 PRO A 272      11.460 -38.431 -23.508  1.00 78.94           H  
ATOM   4303  HD3 PRO A 272      11.386 -37.194 -24.799  1.00 78.94           H  
ATOM   4304  N   GLU A 273      16.116 -35.835 -23.264  1.00 73.00           N  
ATOM   4305  H   GLU A 273      16.101 -36.100 -22.289  1.00 73.00           H  
ATOM   4306  CA  GLU A 273      16.992 -34.739 -23.661  1.00 73.00           C  
ATOM   4307  HA  GLU A 273      16.382 -33.997 -24.177  1.00 73.00           H  
ATOM   4308  C   GLU A 273      18.068 -35.254 -24.625  1.00 73.00           C  
ATOM   4309  CB  GLU A 273      17.595 -34.076 -22.405  1.00 73.00           C  
ATOM   4310  HB2 GLU A 273      16.849 -34.064 -21.610  1.00 73.00           H  
ATOM   4311  HB3 GLU A 273      18.443 -34.671 -22.066  1.00 73.00           H  
ATOM   4312  O   GLU A 273      18.812 -36.184 -24.301  1.00 73.00           O  
ATOM   4313  CG  GLU A 273      18.029 -32.623 -22.659  1.00 73.00           C  
ATOM   4314  HG2 GLU A 273      17.140 -32.024 -22.859  1.00 73.00           H  
ATOM   4315  HG3 GLU A 273      18.651 -32.600 -23.554  1.00 73.00           H  
ATOM   4316  CD  GLU A 273      18.834 -31.994 -21.500  1.00 73.00           C  
ATOM   4317  OE1 GLU A 273      18.912 -30.742 -21.466  1.00 73.00           O  
ATOM   4318  OE2 GLU A 273      19.508 -32.739 -20.735  1.00 73.00           O  
ATOM   4319  N   ASP A 274      18.174 -34.643 -25.806  1.00 70.06           N  
ATOM   4320  H   ASP A 274      17.505 -33.927 -26.053  1.00 70.06           H  
ATOM   4321  CA  ASP A 274      19.274 -34.936 -26.724  1.00 70.06           C  
ATOM   4322  HA  ASP A 274      19.311 -36.016 -26.863  1.00 70.06           H  
ATOM   4323  C   ASP A 274      20.595 -34.425 -26.112  1.00 70.06           C  
ATOM   4324  CB  ASP A 274      19.013 -34.328 -28.110  1.00 70.06           C  
ATOM   4325  HB2 ASP A 274      17.992 -34.567 -28.406  1.00 70.06           H  
ATOM   4326  HB3 ASP A 274      19.104 -33.243 -28.059  1.00 70.06           H  
ATOM   4327  O   ASP A 274      20.733 -33.213 -25.895  1.00 70.06           O  
ATOM   4328  CG  ASP A 274      19.970 -34.872 -29.182  1.00 70.06           C  
ATOM   4329  OD1 ASP A 274      21.075 -35.339 -28.814  1.00 70.06           O  
ATOM   4330  OD2 ASP A 274      19.568 -34.818 -30.365  1.00 70.06           O  
ATOM   4331  N   PRO A 275      21.588 -35.297 -25.841  1.00 71.94           N  
ATOM   4332  CA  PRO A 275      22.863 -34.888 -25.263  1.00 71.94           C  
ATOM   4333  HA  PRO A 275      22.681 -34.504 -24.259  1.00 71.94           H  
ATOM   4334  C   PRO A 275      23.585 -33.818 -26.087  1.00 71.94           C  
ATOM   4335  CB  PRO A 275      23.713 -36.161 -25.184  1.00 71.94           C  
ATOM   4336  HB2 PRO A 275      24.334 -36.254 -26.075  1.00 71.94           H  
ATOM   4337  HB3 PRO A 275      24.332 -36.175 -24.287  1.00 71.94           H  
ATOM   4338  O   PRO A 275      24.340 -33.033 -25.513  1.00 71.94           O  
ATOM   4339  CG  PRO A 275      22.688 -37.291 -25.179  1.00 71.94           C  
ATOM   4340  HG2 PRO A 275      22.324 -37.450 -24.164  1.00 71.94           H  
ATOM   4341  HG3 PRO A 275      23.095 -38.214 -25.592  1.00 71.94           H  
ATOM   4342  CD  PRO A 275      21.560 -36.739 -26.037  1.00 71.94           C  
ATOM   4343  HD2 PRO A 275      21.750 -36.973 -27.084  1.00 71.94           H  
ATOM   4344  HD3 PRO A 275      20.615 -37.181 -25.719  1.00 71.94           H  
ATOM   4345  N   SER A 276      23.357 -33.749 -27.407  1.00 71.12           N  
ATOM   4346  H   SER A 276      22.681 -34.370 -27.828  1.00 71.12           H  
ATOM   4347  CA  SER A 276      23.973 -32.724 -28.259  1.00 71.12           C  
ATOM   4348  HA  SER A 276      25.043 -32.701 -28.051  1.00 71.12           H  
ATOM   4349  C   SER A 276      23.430 -31.320 -28.001  1.00 71.12           C  
ATOM   4350  CB  SER A 276      23.789 -33.069 -29.739  1.00 71.12           C  
ATOM   4351  HB2 SER A 276      24.089 -34.103 -29.907  1.00 71.12           H  
ATOM   4352  HB3 SER A 276      24.428 -32.420 -30.338  1.00 71.12           H  
ATOM   4353  O   SER A 276      24.101 -30.336 -28.302  1.00 71.12           O  
ATOM   4354  OG  SER A 276      22.451 -32.902 -30.160  1.00 71.12           O  
ATOM   4355  HG  SER A 276      22.194 -31.977 -30.147  1.00 71.12           H  
ATOM   4356  N   ASN A 277      22.222 -31.216 -27.444  1.00 68.19           N  
ATOM   4357  H   ASN A 277      21.741 -32.068 -27.190  1.00 68.19           H  
ATOM   4358  CA  ASN A 277      21.570 -29.948 -27.132  1.00 68.19           C  
ATOM   4359  HA  ASN A 277      21.982 -29.172 -27.777  1.00 68.19           H  
ATOM   4360  C   ASN A 277      21.851 -29.478 -25.700  1.00 68.19           C  
ATOM   4361  CB  ASN A 277      20.069 -30.072 -27.435  1.00 68.19           C  
ATOM   4362  HB2 ASN A 277      19.670 -30.950 -26.928  1.00 68.19           H  
ATOM   4363  HB3 ASN A 277      19.545 -29.197 -27.052  1.00 68.19           H  
ATOM   4364  O   ASN A 277      21.354 -28.422 -25.299  1.00 68.19           O  
ATOM   4365  CG  ASN A 277      19.780 -30.163 -28.922  1.00 68.19           C  
ATOM   4366  ND2 ASN A 277      18.636 -30.687 -29.288  1.00 68.19           N  
ATOM   4367 HD21 ASN A 277      18.068 -31.160 -28.600  1.00 68.19           H  
ATOM   4368 HD22 ASN A 277      18.549 -30.899 -30.272  1.00 68.19           H  
ATOM   4369  OD1 ASN A 277      20.549 -29.745 -29.773  1.00 68.19           O  
ATOM   4370  N   ARG A 278      22.662 -30.220 -24.929  1.00 75.62           N  
ATOM   4371  H   ARG A 278      23.049 -31.071 -25.312  1.00 75.62           H  
ATOM   4372  CA  ARG A 278      23.068 -29.797 -23.589  1.00 75.62           C  
ATOM   4373  HA  ARG A 278      22.166 -29.503 -23.053  1.00 75.62           H  
ATOM   4374  C   ARG A 278      23.962 -28.572 -23.662  1.00 75.62           C  
ATOM   4375  CB  ARG A 278      23.725 -30.927 -22.796  1.00 75.62           C  
ATOM   4376  HB2 ARG A 278      24.376 -31.522 -23.436  1.00 75.62           H  
ATOM   4377  HB3 ARG A 278      24.327 -30.492 -21.999  1.00 75.62           H  
ATOM   4378  O   ARG A 278      25.137 -28.634 -24.015  1.00 75.62           O  
ATOM   4379  CG  ARG A 278      22.638 -31.792 -22.158  1.00 75.62           C  
ATOM   4380  HG2 ARG A 278      22.052 -32.286 -22.932  1.00 75.62           H  
ATOM   4381  HG3 ARG A 278      21.977 -31.162 -21.563  1.00 75.62           H  
ATOM   4382  CD  ARG A 278      23.271 -32.836 -21.248  1.00 75.62           C  
ATOM   4383  HD2 ARG A 278      23.818 -33.550 -21.863  1.00 75.62           H  
ATOM   4384  HD3 ARG A 278      23.956 -32.344 -20.557  1.00 75.62           H  
ATOM   4385  NE  ARG A 278      22.220 -33.513 -20.488  1.00 75.62           N  
ATOM   4386  HE  ARG A 278      21.281 -33.160 -20.601  1.00 75.62           H  
ATOM   4387  NH1 ARG A 278      23.492 -35.140 -19.485  1.00 75.62           N  
ATOM   4388 HH11 ARG A 278      23.532 -35.955 -18.889  1.00 75.62           H  
ATOM   4389 HH12 ARG A 278      24.302 -34.784 -19.972  1.00 75.62           H  
ATOM   4390  NH2 ARG A 278      21.265 -35.012 -19.140  1.00 75.62           N  
ATOM   4391 HH21 ARG A 278      21.246 -35.837 -18.558  1.00 75.62           H  
ATOM   4392 HH22 ARG A 278      20.406 -34.537 -19.376  1.00 75.62           H  
ATOM   4393  CZ  ARG A 278      22.341 -34.557 -19.704  1.00 75.62           C  
ATOM   4394  N   SER A 279      23.385 -27.448 -23.271  1.00 77.00           N  
ATOM   4395  H   SER A 279      22.420 -27.513 -22.980  1.00 77.00           H  
ATOM   4396  CA  SER A 279      24.087 -26.197 -23.057  1.00 77.00           C  
ATOM   4397  HA  SER A 279      25.004 -26.202 -23.647  1.00 77.00           H  
ATOM   4398  C   SER A 279      24.474 -26.046 -21.587  1.00 77.00           C  
ATOM   4399  CB  SER A 279      23.227 -25.028 -23.546  1.00 77.00           C  
ATOM   4400  HB2 SER A 279      22.770 -25.276 -24.505  1.00 77.00           H  
ATOM   4401  HB3 SER A 279      23.859 -24.151 -23.683  1.00 77.00           H  
ATOM   4402  O   SER A 279      23.988 -26.751 -20.698  1.00 77.00           O  
ATOM   4403  OG  SER A 279      22.228 -24.712 -22.596  1.00 77.00           O  
ATOM   4404  HG  SER A 279      21.594 -25.433 -22.568  1.00 77.00           H  
ATOM   4405  N   PHE A 280      25.320 -25.057 -21.312  1.00 81.12           N  
ATOM   4406  H   PHE A 280      25.700 -24.516 -22.075  1.00 81.12           H  
ATOM   4407  CA  PHE A 280      25.679 -24.679 -19.948  1.00 81.12           C  
ATOM   4408  HA  PHE A 280      26.210 -25.508 -19.479  1.00 81.12           H  
ATOM   4409  C   PHE A 280      24.445 -24.368 -19.076  1.00 81.12           C  
ATOM   4410  CB  PHE A 280      26.628 -23.482 -20.056  1.00 81.12           C  
ATOM   4411  HB2 PHE A 280      26.108 -22.660 -20.547  1.00 81.12           H  
ATOM   4412  HB3 PHE A 280      27.474 -23.757 -20.685  1.00 81.12           H  
ATOM   4413  O   PHE A 280      24.405 -24.761 -17.910  1.00 81.12           O  
ATOM   4414  CG  PHE A 280      27.172 -23.005 -18.730  1.00 81.12           C  
ATOM   4415  CD1 PHE A 280      26.745 -21.777 -18.200  1.00 81.12           C  
ATOM   4416  HD1 PHE A 280      26.015 -21.181 -18.728  1.00 81.12           H  
ATOM   4417  CD2 PHE A 280      28.117 -23.780 -18.031  1.00 81.12           C  
ATOM   4418  HD2 PHE A 280      28.451 -24.724 -18.438  1.00 81.12           H  
ATOM   4419  CE1 PHE A 280      27.275 -21.313 -16.986  1.00 81.12           C  
ATOM   4420  HE1 PHE A 280      26.952 -20.361 -16.592  1.00 81.12           H  
ATOM   4421  CE2 PHE A 280      28.619 -23.333 -16.796  1.00 81.12           C  
ATOM   4422  HE2 PHE A 280      29.327 -23.934 -16.247  1.00 81.12           H  
ATOM   4423  CZ  PHE A 280      28.194 -22.101 -16.271  1.00 81.12           C  
ATOM   4424  HZ  PHE A 280      28.566 -21.762 -15.315  1.00 81.12           H  
ATOM   4425  N   PHE A 281      23.411 -23.758 -19.667  1.00 89.81           N  
ATOM   4426  H   PHE A 281      23.479 -23.549 -20.653  1.00 89.81           H  
ATOM   4427  CA  PHE A 281      22.187 -23.330 -18.985  1.00 89.81           C  
ATOM   4428  HA  PHE A 281      22.403 -23.211 -17.923  1.00 89.81           H  
ATOM   4429  C   PHE A 281      21.027 -24.331 -19.070  1.00 89.81           C  
ATOM   4430  CB  PHE A 281      21.762 -21.954 -19.522  1.00 89.81           C  
ATOM   4431  HB2 PHE A 281      20.850 -21.638 -19.016  1.00 89.81           H  
ATOM   4432  HB3 PHE A 281      21.530 -22.044 -20.583  1.00 89.81           H  
ATOM   4433  O   PHE A 281      19.946 -24.001 -18.592  1.00 89.81           O  
ATOM   4434  CG  PHE A 281      22.795 -20.867 -19.315  1.00 89.81           C  
ATOM   4435  CD1 PHE A 281      23.026 -20.361 -18.023  1.00 89.81           C  
ATOM   4436  HD1 PHE A 281      22.457 -20.734 -17.184  1.00 89.81           H  
ATOM   4437  CD2 PHE A 281      23.521 -20.357 -20.407  1.00 89.81           C  
ATOM   4438  HD2 PHE A 281      23.339 -20.732 -21.403  1.00 89.81           H  
ATOM   4439  CE1 PHE A 281      23.979 -19.349 -17.820  1.00 89.81           C  
ATOM   4440  HE1 PHE A 281      24.140 -18.953 -16.828  1.00 89.81           H  
ATOM   4441  CE2 PHE A 281      24.469 -19.340 -20.204  1.00 89.81           C  
ATOM   4442  HE2 PHE A 281      25.016 -18.939 -21.045  1.00 89.81           H  
ATOM   4443  CZ  PHE A 281      24.696 -18.832 -18.912  1.00 89.81           C  
ATOM   4444  HZ  PHE A 281      25.412 -18.039 -18.756  1.00 89.81           H  
ATOM   4445  N   SER A 282      21.221 -25.531 -19.645  1.00 87.88           N  
ATOM   4446  H   SER A 282      22.131 -25.743 -20.028  1.00 87.88           H  
ATOM   4447  CA  SER A 282      20.129 -26.489 -19.916  1.00 87.88           C  
ATOM   4448  HA  SER A 282      19.500 -26.087 -20.710  1.00 87.88           H  
ATOM   4449  C   SER A 282      19.214 -26.740 -18.719  1.00 87.88           C  
ATOM   4450  CB  SER A 282      20.666 -27.828 -20.418  1.00 87.88           C  
ATOM   4451  HB2 SER A 282      21.568 -28.106 -19.872  1.00 87.88           H  
ATOM   4452  HB3 SER A 282      19.912 -28.601 -20.273  1.00 87.88           H  
ATOM   4453  O   SER A 282      18.006 -26.677 -18.873  1.00 87.88           O  
ATOM   4454  OG  SER A 282      20.937 -27.725 -21.800  1.00 87.88           O  
ATOM   4455  HG  SER A 282      20.320 -28.337 -22.208  1.00 87.88           H  
ATOM   4456  N   GLU A 283      19.778 -26.923 -17.524  1.00 84.69           N  
ATOM   4457  H   GLU A 283      20.786 -26.907 -17.459  1.00 84.69           H  
ATOM   4458  CA  GLU A 283      18.996 -27.198 -16.309  1.00 84.69           C  
ATOM   4459  HA  GLU A 283      18.316 -28.029 -16.496  1.00 84.69           H  
ATOM   4460  C   GLU A 283      18.130 -26.019 -15.846  1.00 84.69           C  
ATOM   4461  CB  GLU A 283      19.950 -27.593 -15.178  1.00 84.69           C  
ATOM   4462  HB2 GLU A 283      19.399 -27.613 -14.238  1.00 84.69           H  
ATOM   4463  HB3 GLU A 283      20.746 -26.852 -15.100  1.00 84.69           H  
ATOM   4464  O   GLU A 283      17.095 -26.230 -15.227  1.00 84.69           O  
ATOM   4465  CG  GLU A 283      20.557 -28.981 -15.414  1.00 84.69           C  
ATOM   4466  HG2 GLU A 283      19.768 -29.732 -15.366  1.00 84.69           H  
ATOM   4467  HG3 GLU A 283      21.002 -29.014 -16.409  1.00 84.69           H  
ATOM   4468  CD  GLU A 283      21.635 -29.304 -14.383  1.00 84.69           C  
ATOM   4469  OE1 GLU A 283      22.677 -29.851 -14.812  1.00 84.69           O  
ATOM   4470  OE2 GLU A 283      21.471 -28.935 -13.202  1.00 84.69           O  
ATOM   4471  N   ILE A 284      18.535 -24.780 -16.135  1.00 90.56           N  
ATOM   4472  H   ILE A 284      19.328 -24.663 -16.750  1.00 90.56           H  
ATOM   4473  CA  ILE A 284      17.748 -23.592 -15.778  1.00 90.56           C  
ATOM   4474  HA  ILE A 284      17.289 -23.736 -14.800  1.00 90.56           H  
ATOM   4475  C   ILE A 284      16.625 -23.410 -16.785  1.00 90.56           C  
ATOM   4476  CB  ILE A 284      18.625 -22.329 -15.722  1.00 90.56           C  
ATOM   4477  HB  ILE A 284      19.081 -22.172 -16.700  1.00 90.56           H  
ATOM   4478  O   ILE A 284      15.471 -23.252 -16.406  1.00 90.56           O  
ATOM   4479  CG1 ILE A 284      19.733 -22.502 -14.673  1.00 90.56           C  
ATOM   4480 HG12 ILE A 284      20.250 -23.452 -14.811  1.00 90.56           H  
ATOM   4481 HG13 ILE A 284      19.284 -22.505 -13.680  1.00 90.56           H  
ATOM   4482  CG2 ILE A 284      17.772 -21.094 -15.368  1.00 90.56           C  
ATOM   4483 HG21 ILE A 284      17.024 -20.899 -16.136  1.00 90.56           H  
ATOM   4484 HG22 ILE A 284      17.255 -21.253 -14.422  1.00 90.56           H  
ATOM   4485 HG23 ILE A 284      18.384 -20.197 -15.272  1.00 90.56           H  
ATOM   4486  CD1 ILE A 284      20.776 -21.394 -14.762  1.00 90.56           C  
ATOM   4487 HD11 ILE A 284      21.726 -21.864 -15.017  1.00 90.56           H  
ATOM   4488 HD12 ILE A 284      20.544 -20.670 -15.543  1.00 90.56           H  
ATOM   4489 HD13 ILE A 284      20.838 -20.878 -13.804  1.00 90.56           H  
ATOM   4490  N   ILE A 285      16.953 -23.481 -18.079  1.00 92.38           N  
ATOM   4491  H   ILE A 285      17.915 -23.661 -18.327  1.00 92.38           H  
ATOM   4492  CA  ILE A 285      15.961 -23.290 -19.141  1.00 92.38           C  
ATOM   4493  HA  ILE A 285      15.394 -22.394 -18.887  1.00 92.38           H  
ATOM   4494  C   ILE A 285      14.938 -24.429 -19.196  1.00 92.38           C  
ATOM   4495  CB  ILE A 285      16.617 -23.054 -20.517  1.00 92.38           C  
ATOM   4496  HB  ILE A 285      15.817 -22.886 -21.238  1.00 92.38           H  
ATOM   4497  O   ILE A 285      13.837 -24.206 -19.690  1.00 92.38           O  
ATOM   4498  CG1 ILE A 285      17.416 -24.290 -20.977  1.00 92.38           C  
ATOM   4499 HG12 ILE A 285      18.193 -24.480 -20.236  1.00 92.38           H  
ATOM   4500 HG13 ILE A 285      16.756 -25.157 -21.012  1.00 92.38           H  
ATOM   4501  CG2 ILE A 285      17.483 -21.780 -20.477  1.00 92.38           C  
ATOM   4502 HG21 ILE A 285      18.370 -21.942 -19.866  1.00 92.38           H  
ATOM   4503 HG22 ILE A 285      17.782 -21.496 -21.486  1.00 92.38           H  
ATOM   4504 HG23 ILE A 285      16.906 -20.960 -20.049  1.00 92.38           H  
ATOM   4505  CD1 ILE A 285      18.092 -24.180 -22.346  1.00 92.38           C  
ATOM   4506 HD11 ILE A 285      18.584 -25.124 -22.582  1.00 92.38           H  
ATOM   4507 HD12 ILE A 285      18.841 -23.388 -22.342  1.00 92.38           H  
ATOM   4508 HD13 ILE A 285      17.341 -23.981 -23.109  1.00 92.38           H  
ATOM   4509  N   SER A 286      15.287 -25.621 -18.695  1.00 91.56           N  
ATOM   4510  H   SER A 286      16.240 -25.765 -18.392  1.00 91.56           H  
ATOM   4511  CA  SER A 286      14.373 -26.756 -18.544  1.00 91.56           C  
ATOM   4512  HA  SER A 286      13.703 -26.782 -19.403  1.00 91.56           H  
ATOM   4513  C   SER A 286      13.498 -26.673 -17.296  1.00 91.56           C  
ATOM   4514  CB  SER A 286      15.149 -28.081 -18.508  1.00 91.56           C  
ATOM   4515  HB2 SER A 286      14.440 -28.909 -18.485  1.00 91.56           H  
ATOM   4516  HB3 SER A 286      15.752 -28.172 -19.410  1.00 91.56           H  
ATOM   4517  O   SER A 286      12.553 -27.450 -17.194  1.00 91.56           O  
ATOM   4518  OG  SER A 286      15.993 -28.170 -17.371  1.00 91.56           O  
ATOM   4519  HG  SER A 286      15.511 -27.926 -16.578  1.00 91.56           H  
ATOM   4520  N   SER A 287      13.811 -25.796 -16.331  1.00 94.25           N  
ATOM   4521  H   SER A 287      14.562 -25.136 -16.477  1.00 94.25           H  
ATOM   4522  CA  SER A 287      12.990 -25.649 -15.126  1.00 94.25           C  
ATOM   4523  HA  SER A 287      12.948 -26.616 -14.625  1.00 94.25           H  
ATOM   4524  C   SER A 287      11.575 -25.238 -15.524  1.00 94.25           C  
ATOM   4525  CB  SER A 287      13.573 -24.633 -14.134  1.00 94.25           C  
ATOM   4526  HB2 SER A 287      14.631 -24.840 -13.977  1.00 94.25           H  
ATOM   4527  HB3 SER A 287      13.453 -23.621 -14.522  1.00 94.25           H  
ATOM   4528  O   SER A 287      11.379 -24.273 -16.268  1.00 94.25           O  
ATOM   4529  OG  SER A 287      12.872 -24.779 -12.909  1.00 94.25           O  
ATOM   4530  HG  SER A 287      12.966 -24.019 -12.330  1.00 94.25           H  
ATOM   4531  N   ILE A 288      10.581 -25.990 -15.054  1.00 96.44           N  
ATOM   4532  H   ILE A 288      10.805 -26.748 -14.424  1.00 96.44           H  
ATOM   4533  CA  ILE A 288       9.176 -25.701 -15.344  1.00 96.44           C  
ATOM   4534  HA  ILE A 288       9.094 -25.328 -16.365  1.00 96.44           H  
ATOM   4535  C   ILE A 288       8.716 -24.602 -14.396  1.00 96.44           C  
ATOM   4536  CB  ILE A 288       8.320 -26.976 -15.236  1.00 96.44           C  
ATOM   4537  HB  ILE A 288       8.551 -27.453 -14.284  1.00 96.44           H  
ATOM   4538  O   ILE A 288       8.705 -24.803 -13.183  1.00 96.44           O  
ATOM   4539  CG1 ILE A 288       8.676 -27.938 -16.388  1.00 96.44           C  
ATOM   4540 HG12 ILE A 288       8.215 -27.585 -17.311  1.00 96.44           H  
ATOM   4541 HG13 ILE A 288       9.754 -27.943 -16.552  1.00 96.44           H  
ATOM   4542  CG2 ILE A 288       6.814 -26.648 -15.285  1.00 96.44           C  
ATOM   4543 HG21 ILE A 288       6.523 -26.060 -14.415  1.00 96.44           H  
ATOM   4544 HG22 ILE A 288       6.211 -27.556 -15.270  1.00 96.44           H  
ATOM   4545 HG23 ILE A 288       6.582 -26.084 -16.188  1.00 96.44           H  
ATOM   4546  CD1 ILE A 288       8.228 -29.376 -16.122  1.00 96.44           C  
ATOM   4547 HD11 ILE A 288       8.726 -29.762 -15.232  1.00 96.44           H  
ATOM   4548 HD12 ILE A 288       8.492 -29.997 -16.978  1.00 96.44           H  
ATOM   4549 HD13 ILE A 288       7.148 -29.411 -15.984  1.00 96.44           H  
ATOM   4550  N   SER A 289       8.314 -23.460 -14.940  1.00 95.94           N  
ATOM   4551  H   SER A 289       8.300 -23.381 -15.947  1.00 95.94           H  
ATOM   4552  CA  SER A 289       7.810 -22.326 -14.167  1.00 95.94           C  
ATOM   4553  HA  SER A 289       8.371 -22.258 -13.235  1.00 95.94           H  
ATOM   4554  C   SER A 289       6.336 -22.463 -13.795  1.00 95.94           C  
ATOM   4555  CB  SER A 289       8.038 -21.028 -14.944  1.00 95.94           C  
ATOM   4556  HB2 SER A 289       7.621 -20.193 -14.382  1.00 95.94           H  
ATOM   4557  HB3 SER A 289       9.112 -20.874 -15.057  1.00 95.94           H  
ATOM   4558  O   SER A 289       5.923 -21.909 -12.779  1.00 95.94           O  
ATOM   4559  OG  SER A 289       7.447 -21.066 -16.228  1.00 95.94           O  
ATOM   4560  HG  SER A 289       6.650 -20.532 -16.227  1.00 95.94           H  
ATOM   4561  N   ASP A 290       5.545 -23.174 -14.604  1.00 97.19           N  
ATOM   4562  H   ASP A 290       5.954 -23.587 -15.430  1.00 97.19           H  
ATOM   4563  CA  ASP A 290       4.109 -23.348 -14.383  1.00 97.19           C  
ATOM   4564  HA  ASP A 290       3.933 -23.414 -13.309  1.00 97.19           H  
ATOM   4565  C   ASP A 290       3.582 -24.636 -15.030  1.00 97.19           C  
ATOM   4566  CB  ASP A 290       3.368 -22.110 -14.918  1.00 97.19           C  
ATOM   4567  HB2 ASP A 290       3.894 -21.214 -14.588  1.00 97.19           H  
ATOM   4568  HB3 ASP A 290       3.395 -22.124 -16.008  1.00 97.19           H  
ATOM   4569  O   ASP A 290       4.074 -25.081 -16.075  1.00 97.19           O  
ATOM   4570  CG  ASP A 290       1.917 -21.981 -14.446  1.00 97.19           C  
ATOM   4571  OD1 ASP A 290       1.551 -22.565 -13.398  1.00 97.19           O  
ATOM   4572  OD2 ASP A 290       1.174 -21.255 -15.144  1.00 97.19           O  
ATOM   4573  N   VAL A 291       2.556 -25.218 -14.411  1.00 98.00           N  
ATOM   4574  H   VAL A 291       2.133 -24.709 -13.648  1.00 98.00           H  
ATOM   4575  CA  VAL A 291       1.848 -26.412 -14.883  1.00 98.00           C  
ATOM   4576  HA  VAL A 291       2.094 -26.550 -15.936  1.00 98.00           H  
ATOM   4577  C   VAL A 291       0.348 -26.174 -14.784  1.00 98.00           C  
ATOM   4578  CB  VAL A 291       2.295 -27.690 -14.143  1.00 98.00           C  
ATOM   4579  HB  VAL A 291       3.374 -27.780 -14.267  1.00 98.00           H  
ATOM   4580  O   VAL A 291      -0.147 -25.715 -13.754  1.00 98.00           O  
ATOM   4581  CG1 VAL A 291       1.990 -27.696 -12.639  1.00 98.00           C  
ATOM   4582 HG11 VAL A 291       0.917 -27.777 -12.465  1.00 98.00           H  
ATOM   4583 HG12 VAL A 291       2.344 -26.770 -12.186  1.00 98.00           H  
ATOM   4584 HG13 VAL A 291       2.495 -28.536 -12.163  1.00 98.00           H  
ATOM   4585  CG2 VAL A 291       1.653 -28.941 -14.757  1.00 98.00           C  
ATOM   4586 HG21 VAL A 291       1.794 -28.947 -15.838  1.00 98.00           H  
ATOM   4587 HG22 VAL A 291       2.118 -29.832 -14.337  1.00 98.00           H  
ATOM   4588 HG23 VAL A 291       0.585 -28.965 -14.542  1.00 98.00           H  
ATOM   4589  N   LYS A 292      -0.364 -26.458 -15.880  1.00 97.44           N  
ATOM   4590  H   LYS A 292       0.140 -26.800 -16.686  1.00 97.44           H  
ATOM   4591  CA  LYS A 292      -1.798 -26.208 -16.006  1.00 97.44           C  
ATOM   4592  HA  LYS A 292      -2.199 -26.118 -14.996  1.00 97.44           H  
ATOM   4593  C   LYS A 292      -2.547 -27.359 -16.646  1.00 97.44           C  
ATOM   4594  CB  LYS A 292      -2.059 -24.885 -16.747  1.00 97.44           C  
ATOM   4595  HB2 LYS A 292      -3.121 -24.811 -16.981  1.00 97.44           H  
ATOM   4596  HB3 LYS A 292      -1.503 -24.894 -17.685  1.00 97.44           H  
ATOM   4597  O   LYS A 292      -2.344 -27.639 -17.829  1.00 97.44           O  
ATOM   4598  CG  LYS A 292      -1.657 -23.638 -15.944  1.00 97.44           C  
ATOM   4599  HG2 LYS A 292      -1.720 -22.771 -16.602  1.00 97.44           H  
ATOM   4600  HG3 LYS A 292      -0.627 -23.728 -15.598  1.00 97.44           H  
ATOM   4601  CD  LYS A 292      -2.605 -23.423 -14.765  1.00 97.44           C  
ATOM   4602  HD2 LYS A 292      -2.811 -24.379 -14.285  1.00 97.44           H  
ATOM   4603  HD3 LYS A 292      -3.552 -23.024 -15.128  1.00 97.44           H  
ATOM   4604  CE  LYS A 292      -2.019 -22.508 -13.703  1.00 97.44           C  
ATOM   4605  HE2 LYS A 292      -1.001 -22.836 -13.493  1.00 97.44           H  
ATOM   4606  HE3 LYS A 292      -1.979 -21.483 -14.070  1.00 97.44           H  
ATOM   4607  NZ  LYS A 292      -2.871 -22.660 -12.504  1.00 97.44           N  
ATOM   4608  HZ1 LYS A 292      -3.802 -22.306 -12.670  1.00 97.44           H  
ATOM   4609  HZ2 LYS A 292      -2.443 -22.268 -11.678  1.00 97.44           H  
ATOM   4610  HZ3 LYS A 292      -3.011 -23.648 -12.348  1.00 97.44           H  
ATOM   4611  N   PHE A 293      -3.484 -27.971 -15.935  1.00 97.81           N  
ATOM   4612  H   PHE A 293      -3.598 -27.703 -14.968  1.00 97.81           H  
ATOM   4613  CA  PHE A 293      -4.456 -28.859 -16.572  1.00 97.81           C  
ATOM   4614  HA  PHE A 293      -3.914 -29.576 -17.189  1.00 97.81           H  
ATOM   4615  C   PHE A 293      -5.399 -28.080 -17.495  1.00 97.81           C  
ATOM   4616  CB  PHE A 293      -5.243 -29.658 -15.537  1.00 97.81           C  
ATOM   4617  HB2 PHE A 293      -6.097 -30.122 -16.028  1.00 97.81           H  
ATOM   4618  HB3 PHE A 293      -5.631 -28.977 -14.780  1.00 97.81           H  
ATOM   4619  O   PHE A 293      -5.805 -26.958 -17.206  1.00 97.81           O  
ATOM   4620  CG  PHE A 293      -4.434 -30.755 -14.882  1.00 97.81           C  
ATOM   4621  CD1 PHE A 293      -4.178 -31.954 -15.576  1.00 97.81           C  
ATOM   4622  HD1 PHE A 293      -4.544 -32.089 -16.583  1.00 97.81           H  
ATOM   4623  CD2 PHE A 293      -3.956 -30.588 -13.572  1.00 97.81           C  
ATOM   4624  HD2 PHE A 293      -4.137 -29.666 -13.041  1.00 97.81           H  
ATOM   4625  CE1 PHE A 293      -3.465 -32.989 -14.944  1.00 97.81           C  
ATOM   4626  HE1 PHE A 293      -3.288 -33.923 -15.455  1.00 97.81           H  
ATOM   4627  CE2 PHE A 293      -3.261 -31.631 -12.940  1.00 97.81           C  
ATOM   4628  HE2 PHE A 293      -2.927 -31.506 -11.921  1.00 97.81           H  
ATOM   4629  CZ  PHE A 293      -3.021 -32.833 -13.623  1.00 97.81           C  
ATOM   4630  HZ  PHE A 293      -2.510 -33.645 -13.126  1.00 97.81           H  
ATOM   4631  N   SER A 294      -5.747 -28.703 -18.617  1.00 97.31           N  
ATOM   4632  H   SER A 294      -5.326 -29.603 -18.794  1.00 97.31           H  
ATOM   4633  CA  SER A 294      -6.870 -28.277 -19.459  1.00 97.31           C  
ATOM   4634  HA  SER A 294      -6.754 -27.222 -19.710  1.00 97.31           H  
ATOM   4635  C   SER A 294      -8.197 -28.448 -18.713  1.00 97.31           C  
ATOM   4636  CB  SER A 294      -6.865 -29.086 -20.757  1.00 97.31           C  
ATOM   4637  HB2 SER A 294      -7.664 -28.746 -21.416  1.00 97.31           H  
ATOM   4638  HB3 SER A 294      -5.916 -28.919 -21.268  1.00 97.31           H  
ATOM   4639  O   SER A 294      -8.307 -29.331 -17.860  1.00 97.31           O  
ATOM   4640  OG  SER A 294      -7.027 -30.474 -20.503  1.00 97.31           O  
ATOM   4641  HG  SER A 294      -6.369 -30.703 -19.842  1.00 97.31           H  
ATOM   4642  N   HIS A 295      -9.227 -27.675 -19.056  1.00 94.88           N  
ATOM   4643  H   HIS A 295      -9.118 -27.027 -19.823  1.00 94.88           H  
ATOM   4644  CA  HIS A 295     -10.544 -27.752 -18.410  1.00 94.88           C  
ATOM   4645  HA  HIS A 295     -10.424 -27.565 -17.343  1.00 94.88           H  
ATOM   4646  C   HIS A 295     -11.191 -29.136 -18.573  1.00 94.88           C  
ATOM   4647  CB  HIS A 295     -11.463 -26.674 -18.999  1.00 94.88           C  
ATOM   4648  HB2 HIS A 295     -12.438 -26.740 -18.515  1.00 94.88           H  
ATOM   4649  HB3 HIS A 295     -11.605 -26.865 -20.062  1.00 94.88           H  
ATOM   4650  O   HIS A 295     -11.853 -29.641 -17.667  1.00 94.88           O  
ATOM   4651  CG  HIS A 295     -10.942 -25.269 -18.833  1.00 94.88           C  
ATOM   4652  CD2 HIS A 295     -11.192 -24.412 -17.797  1.00 94.88           C  
ATOM   4653  HD2 HIS A 295     -11.802 -24.624 -16.931  1.00 94.88           H  
ATOM   4654  ND1 HIS A 295     -10.129 -24.603 -19.717  1.00 94.88           N  
ATOM   4655  HD1 HIS A 295      -9.733 -24.996 -20.559  1.00 94.88           H  
ATOM   4656  CE1 HIS A 295      -9.898 -23.374 -19.233  1.00 94.88           C  
ATOM   4657  HE1 HIS A 295      -9.290 -22.622 -19.714  1.00 94.88           H  
ATOM   4658  NE2 HIS A 295     -10.526 -23.210 -18.058  1.00 94.88           N  
ATOM   4659  N   SER A 296     -10.953 -29.798 -19.707  1.00 93.38           N  
ATOM   4660  H   SER A 296     -10.488 -29.291 -20.446  1.00 93.38           H  
ATOM   4661  CA  SER A 296     -11.379 -31.187 -19.927  1.00 93.38           C  
ATOM   4662  HA  SER A 296     -12.447 -31.254 -19.720  1.00 93.38           H  
ATOM   4663  C   SER A 296     -10.680 -32.216 -19.021  1.00 93.38           C  
ATOM   4664  CB  SER A 296     -11.156 -31.564 -21.394  1.00 93.38           C  
ATOM   4665  HB2 SER A 296     -11.710 -30.874 -22.031  1.00 93.38           H  
ATOM   4666  HB3 SER A 296     -11.532 -32.573 -21.564  1.00 93.38           H  
ATOM   4667  O   SER A 296     -11.150 -33.348 -18.901  1.00 93.38           O  
ATOM   4668  OG  SER A 296      -9.782 -31.513 -21.734  1.00 93.38           O  
ATOM   4669  HG  SER A 296      -9.539 -30.585 -21.765  1.00 93.38           H  
ATOM   4670  N   GLY A 297      -9.540 -31.865 -18.417  1.00 95.38           N  
ATOM   4671  H   GLY A 297      -9.249 -30.900 -18.475  1.00 95.38           H  
ATOM   4672  CA  GLY A 297      -8.673 -32.777 -17.667  1.00 95.38           C  
ATOM   4673  HA2 GLY A 297      -9.277 -33.360 -16.973  1.00 95.38           H  
ATOM   4674  HA3 GLY A 297      -7.960 -32.189 -17.089  1.00 95.38           H  
ATOM   4675  C   GLY A 297      -7.878 -33.753 -18.541  1.00 95.38           C  
ATOM   4676  O   GLY A 297      -7.059 -34.507 -18.037  1.00 95.38           O  
ATOM   4677  N   ARG A 298      -8.063 -33.759 -19.866  1.00 95.69           N  
ATOM   4678  H   ARG A 298      -8.726 -33.105 -20.257  1.00 95.69           H  
ATOM   4679  CA  ARG A 298      -7.350 -34.699 -20.748  1.00 95.69           C  
ATOM   4680  HA  ARG A 298      -7.325 -35.678 -20.269  1.00 95.69           H  
ATOM   4681  C   ARG A 298      -5.892 -34.309 -20.974  1.00 95.69           C  
ATOM   4682  CB  ARG A 298      -8.110 -34.805 -22.072  1.00 95.69           C  
ATOM   4683  HB2 ARG A 298      -9.101 -35.217 -21.882  1.00 95.69           H  
ATOM   4684  HB3 ARG A 298      -8.217 -33.816 -22.516  1.00 95.69           H  
ATOM   4685  O   ARG A 298      -5.023 -35.176 -21.087  1.00 95.69           O  
ATOM   4686  CG  ARG A 298      -7.350 -35.713 -23.042  1.00 95.69           C  
ATOM   4687  HG2 ARG A 298      -6.403 -35.249 -23.315  1.00 95.69           H  
ATOM   4688  HG3 ARG A 298      -7.152 -36.675 -22.569  1.00 95.69           H  
ATOM   4689  CD  ARG A 298      -8.134 -35.935 -24.321  1.00 95.69           C  
ATOM   4690  HD2 ARG A 298      -8.402 -34.968 -24.747  1.00 95.69           H  
ATOM   4691  HD3 ARG A 298      -9.039 -36.499 -24.095  1.00 95.69           H  
ATOM   4692  NE  ARG A 298      -7.289 -36.677 -25.259  1.00 95.69           N  
ATOM   4693  HE  ARG A 298      -6.345 -36.886 -24.967  1.00 95.69           H  
ATOM   4694  NH1 ARG A 298      -8.747 -36.747 -27.026  1.00 95.69           N  
ATOM   4695 HH11 ARG A 298      -8.925 -36.960 -27.997  1.00 95.69           H  
ATOM   4696 HH12 ARG A 298      -9.407 -36.218 -26.473  1.00 95.69           H  
ATOM   4697  NH2 ARG A 298      -6.667 -37.624 -27.174  1.00 95.69           N  
ATOM   4698 HH21 ARG A 298      -6.819 -37.934 -28.123  1.00 95.69           H  
ATOM   4699 HH22 ARG A 298      -5.773 -37.734 -26.717  1.00 95.69           H  
ATOM   4700  CZ  ARG A 298      -7.586 -37.014 -26.488  1.00 95.69           C  
ATOM   4701  N   TYR A 299      -5.657 -33.013 -21.123  1.00 97.25           N  
ATOM   4702  H   TYR A 299      -6.431 -32.376 -21.003  1.00 97.25           H  
ATOM   4703  CA  TYR A 299      -4.352 -32.451 -21.432  1.00 97.25           C  
ATOM   4704  HA  TYR A 299      -3.663 -33.267 -21.650  1.00 97.25           H  
ATOM   4705  C   TYR A 299      -3.789 -31.687 -20.244  1.00 97.25           C  
ATOM   4706  CB  TYR A 299      -4.428 -31.557 -22.677  1.00 97.25           C  
ATOM   4707  HB2 TYR A 299      -3.432 -31.172 -22.893  1.00 97.25           H  
ATOM   4708  HB3 TYR A 299      -5.064 -30.697 -22.469  1.00 97.25           H  
ATOM   4709  O   TYR A 299      -4.525 -31.176 -19.396  1.00 97.25           O  
ATOM   4710  CG  TYR A 299      -4.942 -32.267 -23.910  1.00 97.25           C  
ATOM   4711  CD1 TYR A 299      -4.089 -33.129 -24.623  1.00 97.25           C  
ATOM   4712  HD1 TYR A 299      -3.071 -33.269 -24.290  1.00 97.25           H  
ATOM   4713  CD2 TYR A 299      -6.275 -32.085 -24.328  1.00 97.25           C  
ATOM   4714  HD2 TYR A 299      -6.933 -31.444 -23.761  1.00 97.25           H  
ATOM   4715  CE1 TYR A 299      -4.564 -33.817 -25.753  1.00 97.25           C  
ATOM   4716  HE1 TYR A 299      -3.909 -34.493 -26.283  1.00 97.25           H  
ATOM   4717  CE2 TYR A 299      -6.751 -32.760 -25.468  1.00 97.25           C  
ATOM   4718  HE2 TYR A 299      -7.769 -32.620 -25.799  1.00 97.25           H  
ATOM   4719  OH  TYR A 299      -6.344 -34.281 -27.282  1.00 97.25           O  
ATOM   4720  HH  TYR A 299      -5.630 -34.782 -27.684  1.00 97.25           H  
ATOM   4721  CZ  TYR A 299      -5.896 -33.630 -26.179  1.00 97.25           C  
ATOM   4722  N   MET A 300      -2.472 -31.563 -20.244  1.00 97.25           N  
ATOM   4723  H   MET A 300      -1.954 -32.027 -20.976  1.00 97.25           H  
ATOM   4724  CA  MET A 300      -1.711 -30.747 -19.316  1.00 97.25           C  
ATOM   4725  HA  MET A 300      -2.372 -30.084 -18.759  1.00 97.25           H  
ATOM   4726  C   MET A 300      -0.729 -29.901 -20.112  1.00 97.25           C  
ATOM   4727  CB  MET A 300      -1.004 -31.675 -18.333  1.00 97.25           C  
ATOM   4728  HB2 MET A 300      -1.751 -32.208 -17.745  1.00 97.25           H  
ATOM   4729  HB3 MET A 300      -0.430 -32.404 -18.904  1.00 97.25           H  
ATOM   4730  O   MET A 300      -0.128 -30.370 -21.072  1.00 97.25           O  
ATOM   4731  CG  MET A 300      -0.069 -30.934 -17.377  1.00 97.25           C  
ATOM   4732  HG2 MET A 300       0.668 -30.360 -17.939  1.00 97.25           H  
ATOM   4733  HG3 MET A 300      -0.654 -30.245 -16.767  1.00 97.25           H  
ATOM   4734  SD  MET A 300       0.824 -32.056 -16.285  1.00 97.25           S  
ATOM   4735  CE  MET A 300       1.821 -32.998 -17.475  1.00 97.25           C  
ATOM   4736  HE1 MET A 300       1.181 -33.651 -18.067  1.00 97.25           H  
ATOM   4737  HE2 MET A 300       2.541 -33.622 -16.945  1.00 97.25           H  
ATOM   4738  HE3 MET A 300       2.351 -32.312 -18.136  1.00 97.25           H  
ATOM   4739  N   MET A 301      -0.566 -28.654 -19.713  1.00 97.81           N  
ATOM   4740  H   MET A 301      -1.089 -28.331 -18.911  1.00 97.81           H  
ATOM   4741  CA  MET A 301       0.384 -27.721 -20.282  1.00 97.81           C  
ATOM   4742  HA  MET A 301       0.833 -28.152 -21.177  1.00 97.81           H  
ATOM   4743  C   MET A 301       1.486 -27.441 -19.271  1.00 97.81           C  
ATOM   4744  CB  MET A 301      -0.366 -26.458 -20.697  1.00 97.81           C  
ATOM   4745  HB2 MET A 301      -0.957 -26.687 -21.583  1.00 97.81           H  
ATOM   4746  HB3 MET A 301      -1.022 -26.141 -19.887  1.00 97.81           H  
ATOM   4747  O   MET A 301       1.214 -27.309 -18.081  1.00 97.81           O  
ATOM   4748  CG  MET A 301       0.566 -25.313 -21.055  1.00 97.81           C  
ATOM   4749  HG2 MET A 301       1.272 -25.676 -21.802  1.00 97.81           H  
ATOM   4750  HG3 MET A 301       1.116 -24.993 -20.171  1.00 97.81           H  
ATOM   4751  SD  MET A 301      -0.300 -23.889 -21.727  1.00 97.81           S  
ATOM   4752  CE  MET A 301      -1.414 -23.424 -20.383  1.00 97.81           C  
ATOM   4753  HE1 MET A 301      -1.795 -22.421 -20.573  1.00 97.81           H  
ATOM   4754  HE2 MET A 301      -2.252 -24.120 -20.350  1.00 97.81           H  
ATOM   4755  HE3 MET A 301      -0.895 -23.444 -19.424  1.00 97.81           H  
ATOM   4756  N   THR A 302       2.716 -27.311 -19.750  1.00 97.81           N  
ATOM   4757  H   THR A 302       2.872 -27.491 -20.731  1.00 97.81           H  
ATOM   4758  CA  THR A 302       3.857 -26.857 -18.956  1.00 97.81           C  
ATOM   4759  HA  THR A 302       3.507 -26.494 -17.989  1.00 97.81           H  
ATOM   4760  C   THR A 302       4.560 -25.706 -19.642  1.00 97.81           C  
ATOM   4761  CB  THR A 302       4.862 -27.983 -18.698  1.00 97.81           C  
ATOM   4762  HB  THR A 302       5.731 -27.566 -18.189  1.00 97.81           H  
ATOM   4763  O   THR A 302       4.777 -25.760 -20.855  1.00 97.81           O  
ATOM   4764  CG2 THR A 302       4.235 -29.038 -17.800  1.00 97.81           C  
ATOM   4765 HG21 THR A 302       3.666 -28.553 -17.007  1.00 97.81           H  
ATOM   4766 HG22 THR A 302       5.042 -29.592 -17.321  1.00 97.81           H  
ATOM   4767 HG23 THR A 302       3.586 -29.704 -18.368  1.00 97.81           H  
ATOM   4768  OG1 THR A 302       5.274 -28.597 -19.905  1.00 97.81           O  
ATOM   4769  HG1 THR A 302       5.632 -27.893 -20.449  1.00 97.81           H  
ATOM   4770  N   ARG A 303       4.961 -24.699 -18.866  1.00 98.00           N  
ATOM   4771  H   ARG A 303       4.734 -24.736 -17.883  1.00 98.00           H  
ATOM   4772  CA  ARG A 303       5.825 -23.608 -19.317  1.00 98.00           C  
ATOM   4773  HA  ARG A 303       5.895 -23.626 -20.404  1.00 98.00           H  
ATOM   4774  C   ARG A 303       7.229 -23.828 -18.765  1.00 98.00           C  
ATOM   4775  CB  ARG A 303       5.209 -22.266 -18.875  1.00 98.00           C  
ATOM   4776  HB2 ARG A 303       5.090 -22.275 -17.792  1.00 98.00           H  
ATOM   4777  HB3 ARG A 303       4.219 -22.167 -19.320  1.00 98.00           H  
ATOM   4778  O   ARG A 303       7.400 -23.922 -17.556  1.00 98.00           O  
ATOM   4779  CG  ARG A 303       6.044 -21.031 -19.248  1.00 98.00           C  
ATOM   4780  HG2 ARG A 303       7.044 -21.132 -18.826  1.00 98.00           H  
ATOM   4781  HG3 ARG A 303       5.575 -20.149 -18.811  1.00 98.00           H  
ATOM   4782  CD  ARG A 303       6.149 -20.788 -20.754  1.00 98.00           C  
ATOM   4783  HD2 ARG A 303       6.329 -21.737 -21.258  1.00 98.00           H  
ATOM   4784  HD3 ARG A 303       5.205 -20.380 -21.115  1.00 98.00           H  
ATOM   4785  NE  ARG A 303       7.275 -19.900 -21.073  1.00 98.00           N  
ATOM   4786  HE  ARG A 303       8.182 -20.312 -20.907  1.00 98.00           H  
ATOM   4787  NH1 ARG A 303       6.164 -17.995 -21.694  1.00 98.00           N  
ATOM   4788 HH11 ARG A 303       5.293 -18.398 -21.379  1.00 98.00           H  
ATOM   4789 HH12 ARG A 303       6.180 -16.994 -21.824  1.00 98.00           H  
ATOM   4790  NH2 ARG A 303       8.365 -18.021 -21.739  1.00 98.00           N  
ATOM   4791 HH21 ARG A 303       8.360 -17.038 -21.968  1.00 98.00           H  
ATOM   4792 HH22 ARG A 303       9.252 -18.488 -21.617  1.00 98.00           H  
ATOM   4793  CZ  ARG A 303       7.258 -18.656 -21.497  1.00 98.00           C  
ATOM   4794  N   ASP A 304       8.210 -23.910 -19.652  1.00 96.19           N  
ATOM   4795  H   ASP A 304       7.980 -23.805 -20.630  1.00 96.19           H  
ATOM   4796  CA  ASP A 304       9.628 -23.768 -19.313  1.00 96.19           C  
ATOM   4797  HA  ASP A 304       9.742 -23.756 -18.230  1.00 96.19           H  
ATOM   4798  C   ASP A 304      10.131 -22.398 -19.804  1.00 96.19           C  
ATOM   4799  CB  ASP A 304      10.419 -24.993 -19.817  1.00 96.19           C  
ATOM   4800  HB2 ASP A 304      11.442 -24.923 -19.445  1.00 96.19           H  
ATOM   4801  HB3 ASP A 304       9.985 -25.882 -19.362  1.00 96.19           H  
ATOM   4802  O   ASP A 304       9.350 -21.589 -20.323  1.00 96.19           O  
ATOM   4803  CG  ASP A 304      10.460 -25.190 -21.339  1.00 96.19           C  
ATOM   4804  OD1 ASP A 304      10.666 -24.206 -22.083  1.00 96.19           O  
ATOM   4805  OD2 ASP A 304      10.308 -26.342 -21.807  1.00 96.19           O  
ATOM   4806  N   TYR A 305      11.415 -22.080 -19.628  1.00 96.25           N  
ATOM   4807  H   TYR A 305      12.042 -22.755 -19.213  1.00 96.25           H  
ATOM   4808  CA  TYR A 305      11.913 -20.754 -20.009  1.00 96.25           C  
ATOM   4809  HA  TYR A 305      11.346 -20.004 -19.458  1.00 96.25           H  
ATOM   4810  C   TYR A 305      11.710 -20.483 -21.511  1.00 96.25           C  
ATOM   4811  CB  TYR A 305      13.389 -20.623 -19.613  1.00 96.25           C  
ATOM   4812  HB2 TYR A 305      13.507 -20.944 -18.578  1.00 96.25           H  
ATOM   4813  HB3 TYR A 305      13.982 -21.287 -20.241  1.00 96.25           H  
ATOM   4814  O   TYR A 305      11.256 -19.405 -21.903  1.00 96.25           O  
ATOM   4815  CG  TYR A 305      13.919 -19.207 -19.730  1.00 96.25           C  
ATOM   4816  CD1 TYR A 305      14.706 -18.823 -20.835  1.00 96.25           C  
ATOM   4817  HD1 TYR A 305      14.952 -19.548 -21.596  1.00 96.25           H  
ATOM   4818  CD2 TYR A 305      13.601 -18.267 -18.732  1.00 96.25           C  
ATOM   4819  HD2 TYR A 305      13.021 -18.561 -17.870  1.00 96.25           H  
ATOM   4820  CE1 TYR A 305      15.162 -17.493 -20.946  1.00 96.25           C  
ATOM   4821  HE1 TYR A 305      15.759 -17.180 -21.790  1.00 96.25           H  
ATOM   4822  CE2 TYR A 305      14.042 -16.938 -18.846  1.00 96.25           C  
ATOM   4823  HE2 TYR A 305      13.793 -16.226 -18.073  1.00 96.25           H  
ATOM   4824  OH  TYR A 305      15.236 -15.261 -20.054  1.00 96.25           O  
ATOM   4825  HH  TYR A 305      14.825 -14.728 -19.369  1.00 96.25           H  
ATOM   4826  CZ  TYR A 305      14.820 -16.549 -19.952  1.00 96.25           C  
ATOM   4827  N   LEU A 306      11.974 -21.482 -22.362  1.00 96.06           N  
ATOM   4828  H   LEU A 306      12.115 -22.403 -21.974  1.00 96.06           H  
ATOM   4829  CA  LEU A 306      11.992 -21.319 -23.817  1.00 96.06           C  
ATOM   4830  HA  LEU A 306      12.212 -20.275 -24.042  1.00 96.06           H  
ATOM   4831  C   LEU A 306      10.659 -21.604 -24.505  1.00 96.06           C  
ATOM   4832  CB  LEU A 306      13.114 -22.174 -24.426  1.00 96.06           C  
ATOM   4833  HB2 LEU A 306      12.968 -23.209 -24.116  1.00 96.06           H  
ATOM   4834  HB3 LEU A 306      13.021 -22.137 -25.511  1.00 96.06           H  
ATOM   4835  O   LEU A 306      10.414 -21.061 -25.586  1.00 96.06           O  
ATOM   4836  CG  LEU A 306      14.538 -21.730 -24.048  1.00 96.06           C  
ATOM   4837  HG  LEU A 306      14.680 -21.819 -22.971  1.00 96.06           H  
ATOM   4838  CD1 LEU A 306      15.538 -22.641 -24.757  1.00 96.06           C  
ATOM   4839 HD11 LEU A 306      15.400 -22.574 -25.836  1.00 96.06           H  
ATOM   4840 HD12 LEU A 306      16.555 -22.344 -24.500  1.00 96.06           H  
ATOM   4841 HD13 LEU A 306      15.373 -23.670 -24.439  1.00 96.06           H  
ATOM   4842  CD2 LEU A 306      14.863 -20.293 -24.472  1.00 96.06           C  
ATOM   4843 HD21 LEU A 306      14.251 -19.588 -23.910  1.00 96.06           H  
ATOM   4844 HD22 LEU A 306      15.908 -20.071 -24.256  1.00 96.06           H  
ATOM   4845 HD23 LEU A 306      14.678 -20.168 -25.539  1.00 96.06           H  
ATOM   4846  N   SER A 307       9.807 -22.442 -23.928  1.00 96.88           N  
ATOM   4847  H   SER A 307      10.068 -22.849 -23.041  1.00 96.88           H  
ATOM   4848  CA  SER A 307       8.704 -23.079 -24.634  1.00 96.88           C  
ATOM   4849  HA  SER A 307       8.354 -22.394 -25.406  1.00 96.88           H  
ATOM   4850  C   SER A 307       7.504 -23.393 -23.744  1.00 96.88           C  
ATOM   4851  CB  SER A 307       9.215 -24.346 -25.336  1.00 96.88           C  
ATOM   4852  HB2 SER A 307      10.133 -24.110 -25.875  1.00 96.88           H  
ATOM   4853  HB3 SER A 307       8.475 -24.669 -26.068  1.00 96.88           H  
ATOM   4854  O   SER A 307       7.576 -23.438 -22.517  1.00 96.88           O  
ATOM   4855  OG  SER A 307       9.460 -25.426 -24.457  1.00 96.88           O  
ATOM   4856  HG  SER A 307       9.883 -25.125 -23.650  1.00 96.88           H  
ATOM   4857  N   VAL A 308       6.370 -23.615 -24.403  1.00 98.00           N  
ATOM   4858  H   VAL A 308       6.395 -23.546 -25.410  1.00 98.00           H  
ATOM   4859  CA  VAL A 308       5.178 -24.208 -23.804  1.00 98.00           C  
ATOM   4860  HA  VAL A 308       5.345 -24.351 -22.737  1.00 98.00           H  
ATOM   4861  C   VAL A 308       4.951 -25.573 -24.436  1.00 98.00           C  
ATOM   4862  CB  VAL A 308       3.951 -23.304 -23.968  1.00 98.00           C  
ATOM   4863  HB  VAL A 308       3.791 -23.072 -25.021  1.00 98.00           H  
ATOM   4864  O   VAL A 308       4.920 -25.694 -25.661  1.00 98.00           O  
ATOM   4865  CG1 VAL A 308       2.715 -23.998 -23.410  1.00 98.00           C  
ATOM   4866 HG11 VAL A 308       1.922 -23.261 -23.283  1.00 98.00           H  
ATOM   4867 HG12 VAL A 308       2.944 -24.414 -22.429  1.00 98.00           H  
ATOM   4868 HG13 VAL A 308       2.372 -24.786 -24.081  1.00 98.00           H  
ATOM   4869  CG2 VAL A 308       4.107 -21.997 -23.189  1.00 98.00           C  
ATOM   4870 HG21 VAL A 308       5.032 -21.498 -23.478  1.00 98.00           H  
ATOM   4871 HG22 VAL A 308       4.131 -22.214 -22.121  1.00 98.00           H  
ATOM   4872 HG23 VAL A 308       3.264 -21.340 -23.400  1.00 98.00           H  
ATOM   4873  N   LYS A 309       4.771 -26.599 -23.610  1.00 97.25           N  
ATOM   4874  H   LYS A 309       4.777 -26.406 -22.619  1.00 97.25           H  
ATOM   4875  CA  LYS A 309       4.551 -27.981 -24.045  1.00 97.25           C  
ATOM   4876  HA  LYS A 309       4.575 -28.038 -25.134  1.00 97.25           H  
ATOM   4877  C   LYS A 309       3.181 -28.449 -23.592  1.00 97.25           C  
ATOM   4878  CB  LYS A 309       5.657 -28.893 -23.502  1.00 97.25           C  
ATOM   4879  HB2 LYS A 309       5.441 -29.923 -23.785  1.00 97.25           H  
ATOM   4880  HB3 LYS A 309       5.663 -28.833 -22.413  1.00 97.25           H  
ATOM   4881  O   LYS A 309       2.790 -28.189 -22.458  1.00 97.25           O  
ATOM   4882  CG  LYS A 309       7.044 -28.512 -24.035  1.00 97.25           C  
ATOM   4883  HG2 LYS A 309       7.066 -28.666 -25.114  1.00 97.25           H  
ATOM   4884  HG3 LYS A 309       7.242 -27.461 -23.821  1.00 97.25           H  
ATOM   4885  CD  LYS A 309       8.142 -29.354 -23.380  1.00 97.25           C  
ATOM   4886  HD2 LYS A 309       8.072 -30.388 -23.715  1.00 97.25           H  
ATOM   4887  HD3 LYS A 309       8.029 -29.316 -22.296  1.00 97.25           H  
ATOM   4888  CE  LYS A 309       9.502 -28.766 -23.756  1.00 97.25           C  
ATOM   4889  HE2 LYS A 309       9.614 -28.778 -24.840  1.00 97.25           H  
ATOM   4890  HE3 LYS A 309       9.534 -27.729 -23.422  1.00 97.25           H  
ATOM   4891  NZ  LYS A 309      10.608 -29.519 -23.130  1.00 97.25           N  
ATOM   4892  HZ1 LYS A 309      11.477 -29.020 -23.256  1.00 97.25           H  
ATOM   4893  HZ2 LYS A 309      10.698 -30.421 -23.576  1.00 97.25           H  
ATOM   4894  HZ3 LYS A 309      10.453 -29.626 -22.138  1.00 97.25           H  
ATOM   4895  N   ILE A 310       2.466 -29.146 -24.465  1.00 97.94           N  
ATOM   4896  H   ILE A 310       2.878 -29.327 -25.369  1.00 97.94           H  
ATOM   4897  CA  ILE A 310       1.191 -29.788 -24.149  1.00 97.94           C  
ATOM   4898  HA  ILE A 310       0.891 -29.493 -23.144  1.00 97.94           H  
ATOM   4899  C   ILE A 310       1.398 -31.293 -24.148  1.00 97.94           C  
ATOM   4900  CB  ILE A 310       0.059 -29.351 -25.098  1.00 97.94           C  
ATOM   4901  HB  ILE A 310       0.304 -29.684 -26.107  1.00 97.94           H  
ATOM   4902  O   ILE A 310       1.946 -31.863 -25.089  1.00 97.94           O  
ATOM   4903  CG1 ILE A 310      -0.050 -27.808 -25.085  1.00 97.94           C  
ATOM   4904 HG12 ILE A 310      -0.149 -27.455 -24.058  1.00 97.94           H  
ATOM   4905 HG13 ILE A 310       0.863 -27.385 -25.503  1.00 97.94           H  
ATOM   4906  CG2 ILE A 310      -1.258 -30.040 -24.693  1.00 97.94           C  
ATOM   4907 HG21 ILE A 310      -2.077 -29.707 -25.330  1.00 97.94           H  
ATOM   4908 HG22 ILE A 310      -1.176 -31.120 -24.809  1.00 97.94           H  
ATOM   4909 HG23 ILE A 310      -1.484 -29.812 -23.651  1.00 97.94           H  
ATOM   4910  CD1 ILE A 310      -1.215 -27.255 -25.899  1.00 97.94           C  
ATOM   4911 HD11 ILE A 310      -1.267 -27.785 -26.850  1.00 97.94           H  
ATOM   4912 HD12 ILE A 310      -1.065 -26.192 -26.085  1.00 97.94           H  
ATOM   4913 HD13 ILE A 310      -2.149 -27.390 -25.354  1.00 97.94           H  
ATOM   4914  N   TRP A 311       0.916 -31.929 -23.095  1.00 97.38           N  
ATOM   4915  H   TRP A 311       0.483 -31.365 -22.378  1.00 97.38           H  
ATOM   4916  CA  TRP A 311       0.991 -33.352 -22.823  1.00 97.38           C  
ATOM   4917  HA  TRP A 311       1.590 -33.851 -23.584  1.00 97.38           H  
ATOM   4918  C   TRP A 311      -0.425 -33.929 -22.837  1.00 97.38           C  
ATOM   4919  CB  TRP A 311       1.677 -33.544 -21.465  1.00 97.38           C  
ATOM   4920  HB2 TRP A 311       1.772 -34.612 -21.271  1.00 97.38           H  
ATOM   4921  HB3 TRP A 311       1.039 -33.128 -20.686  1.00 97.38           H  
ATOM   4922  O   TRP A 311      -1.354 -33.315 -22.310  1.00 97.38           O  
ATOM   4923  CG  TRP A 311       3.035 -32.915 -21.344  1.00 97.38           C  
ATOM   4924  CD1 TRP A 311       3.290 -31.630 -20.997  1.00 97.38           C  
ATOM   4925  HD1 TRP A 311       2.538 -30.890 -20.764  1.00 97.38           H  
ATOM   4926  CD2 TRP A 311       4.340 -33.538 -21.540  1.00 97.38           C  
ATOM   4927  CE2 TRP A 311       5.350 -32.568 -21.261  1.00 97.38           C  
ATOM   4928  CE3 TRP A 311       4.766 -34.836 -21.903  1.00 97.38           C  
ATOM   4929  HE3 TRP A 311       4.033 -35.594 -22.136  1.00 97.38           H  
ATOM   4930  NE1 TRP A 311       4.653 -31.417 -20.948  1.00 97.38           N  
ATOM   4931  HE1 TRP A 311       5.058 -30.553 -20.617  1.00 97.38           H  
ATOM   4932  CH2 TRP A 311       7.105 -34.194 -21.626  1.00 97.38           C  
ATOM   4933  HH2 TRP A 311       8.151 -34.465 -21.625  1.00 97.38           H  
ATOM   4934  CZ2 TRP A 311       6.716 -32.882 -21.308  1.00 97.38           C  
ATOM   4935  HZ2 TRP A 311       7.456 -32.136 -21.056  1.00 97.38           H  
ATOM   4936  CZ3 TRP A 311       6.135 -35.165 -21.925  1.00 97.38           C  
ATOM   4937  HZ3 TRP A 311       6.444 -36.176 -22.144  1.00 97.38           H  
ATOM   4938  N   ASP A 312      -0.606 -35.105 -23.436  1.00 96.31           N
[truncated: 220,978 more chars]
