# Supplementary material for: Substrate recognition principles for the PP2A-B55 protein phosphatase
Source: Sci Adv. 2024 Oct 2;10(40):eadp5491. doi: 10.1126/sciadv.adp5491 (PMC11446282; doi:10.1126/sciadv.adp5491)
Supplement: Supplementary file 3 — Data S1 [file sciadv.adp5491_data_s1.zip › Dataset 1/holoenzyme_cdca4_relaxed_rank_001_alphafold2_multimer_v3_model_1_seed_000.pdb]

ATOM      1  N   MET A   1      25.239  19.836 -41.321  1.00 51.07           N  
ATOM      2  H   MET A   1      25.113  20.188 -42.259  1.00 51.07           H  
ATOM      3  H2  MET A   1      25.251  20.631 -40.698  1.00 51.07           H  
ATOM      4  H3  MET A   1      26.114  19.339 -41.246  1.00 51.07           H  
ATOM      5  CA  MET A   1      24.101  18.968 -40.942  1.00 51.07           C  
ATOM      6  HA  MET A   1      23.986  18.161 -41.664  1.00 51.07           H  
ATOM      7  C   MET A   1      22.841  19.806 -40.972  1.00 51.07           C  
ATOM      8  CB  MET A   1      24.292  18.364 -39.545  1.00 51.07           C  
ATOM      9  HB2 MET A   1      24.789  19.082 -38.892  1.00 51.07           H  
ATOM     10  HB3 MET A   1      23.321  18.126 -39.112  1.00 51.07           H  
ATOM     11  O   MET A   1      22.945  21.005 -40.749  1.00 51.07           O  
ATOM     12  CG  MET A   1      25.100  17.068 -39.611  1.00 51.07           C  
ATOM     13  HG2 MET A   1      24.531  16.317 -40.157  1.00 51.07           H  
ATOM     14  HG3 MET A   1      26.034  17.254 -40.141  1.00 51.07           H  
ATOM     15  SD  MET A   1      25.503  16.419 -37.977  1.00 51.07           S  
ATOM     16  CE  MET A   1      26.487  14.968 -38.436  1.00 51.07           C  
ATOM     17  HE1 MET A   1      27.354  15.276 -39.019  1.00 51.07           H  
ATOM     18  HE2 MET A   1      25.876  14.278 -39.018  1.00 51.07           H  
ATOM     19  HE3 MET A   1      26.825  14.464 -37.531  1.00 51.07           H  
ATOM     20  N   SER A   2      21.690  19.212 -41.291  1.00 72.12           N  
ATOM     21  H   SER A   2      21.648  18.209 -41.402  1.00 72.12           H  
ATOM     22  CA  SER A   2      20.416  19.934 -41.214  1.00 72.12           C  
ATOM     23  HA  SER A   2      20.436  20.789 -41.889  1.00 72.12           H  
ATOM     24  C   SER A   2      20.215  20.434 -39.783  1.00 72.12           C  
ATOM     25  CB  SER A   2      19.264  19.013 -41.629  1.00 72.12           C  
ATOM     26  HB2 SER A   2      19.392  18.716 -42.669  1.00 72.12           H  
ATOM     27  HB3 SER A   2      19.255  18.125 -40.997  1.00 72.12           H  
ATOM     28  O   SER A   2      20.339  19.643 -38.852  1.00 72.12           O  
ATOM     29  OG  SER A   2      18.045  19.700 -41.482  1.00 72.12           O  
ATOM     30  HG  SER A   2      17.331  19.171 -41.844  1.00 72.12           H  
ATOM     31  N   LEU A   3      19.952  21.732 -39.611  1.00 86.27           N  
ATOM     32  H   LEU A   3      19.909  22.337 -40.419  1.00 86.27           H  
ATOM     33  CA  LEU A   3      19.624  22.315 -38.305  1.00 86.27           C  
ATOM     34  HA  LEU A   3      20.271  21.884 -37.541  1.00 86.27           H  
ATOM     35  C   LEU A   3      18.191  21.983 -37.882  1.00 86.27           C  
ATOM     36  CB  LEU A   3      19.833  23.840 -38.346  1.00 86.27           C  
ATOM     37  HB2 LEU A   3      19.432  24.271 -37.428  1.00 86.27           H  
ATOM     38  HB3 LEU A   3      19.254  24.251 -39.173  1.00 86.27           H  
ATOM     39  O   LEU A   3      17.857  22.109 -36.711  1.00 86.27           O  
ATOM     40  CG  LEU A   3      21.298  24.292 -38.483  1.00 86.27           C  
ATOM     41  HG  LEU A   3      21.725  23.867 -39.391  1.00 86.27           H  
ATOM     42  CD1 LEU A   3      21.344  25.815 -38.597  1.00 86.27           C  
ATOM     43 HD11 LEU A   3      20.758  26.139 -39.457  1.00 86.27           H  
ATOM     44 HD12 LEU A   3      20.931  26.273 -37.698  1.00 86.27           H  
ATOM     45 HD13 LEU A   3      22.371  26.154 -38.734  1.00 86.27           H  
ATOM     46  CD2 LEU A   3      22.158  23.871 -37.288  1.00 86.27           C  
ATOM     47 HD21 LEU A   3      21.720  24.243 -36.362  1.00 86.27           H  
ATOM     48 HD22 LEU A   3      23.161  24.285 -37.392  1.00 86.27           H  
ATOM     49 HD23 LEU A   3      22.239  22.785 -37.238  1.00 86.27           H  
ATOM     50  N   TYR A   4      17.359  21.516 -38.815  1.00 86.40           N  
ATOM     51  H   TYR A   4      17.707  21.400 -39.756  1.00 86.40           H  
ATOM     52  CA  TYR A   4      15.948  21.240 -38.576  1.00 86.40           C  
ATOM     53  HA  TYR A   4      15.466  22.183 -38.317  1.00 86.40           H  
ATOM     54  C   TYR A   4      15.679  20.279 -37.403  1.00 86.40           C  
ATOM     55  CB  TYR A   4      15.308  20.742 -39.875  1.00 86.40           C  
ATOM     56  HB2 TYR A   4      15.772  19.812 -40.202  1.00 86.40           H  
ATOM     57  HB3 TYR A   4      15.470  21.485 -40.656  1.00 86.40           H  
ATOM     58  O   TYR A   4      14.867  20.631 -36.554  1.00 86.40           O  
ATOM     59  CG  TYR A   4      13.827  20.507 -39.738  1.00 86.40           C  
ATOM     60  CD1 TYR A   4      13.325  19.205 -39.543  1.00 86.40           C  
ATOM     61  HD1 TYR A   4      13.994  18.359 -39.485  1.00 86.40           H  
ATOM     62  CD2 TYR A   4      12.955  21.608 -39.769  1.00 86.40           C  
ATOM     63  HD2 TYR A   4      13.344  22.608 -39.897  1.00 86.40           H  
ATOM     64  CE1 TYR A   4      11.939  19.006 -39.406  1.00 86.40           C  
ATOM     65  HE1 TYR A   4      11.531  18.019 -39.247  1.00 86.40           H  
ATOM     66  CE2 TYR A   4      11.570  21.409 -39.637  1.00 86.40           C  
ATOM     67  HE2 TYR A   4      10.892  22.249 -39.671  1.00 86.40           H  
ATOM     68  OH  TYR A   4       9.724  19.909 -39.340  1.00 86.40           O  
ATOM     69  HH  TYR A   4       9.230  20.732 -39.315  1.00 86.40           H  
ATOM     70  CZ  TYR A   4      11.061  20.107 -39.457  1.00 86.40           C  
ATOM     71  N   PRO A   5      16.368  19.127 -37.260  1.00 87.74           N  
ATOM     72  CA  PRO A   5      16.128  18.221 -36.135  1.00 87.74           C  
ATOM     73  HA  PRO A   5      15.084  17.909 -36.142  1.00 87.74           H  
ATOM     74  C   PRO A   5      16.442  18.868 -34.781  1.00 87.74           C  
ATOM     75  CB  PRO A   5      17.034  17.005 -36.374  1.00 87.74           C  
ATOM     76  HB2 PRO A   5      17.944  17.088 -35.780  1.00 87.74           H  
ATOM     77  HB3 PRO A   5      16.518  16.074 -36.138  1.00 87.74           H  
ATOM     78  O   PRO A   5      15.794  18.569 -33.786  1.00 87.74           O  
ATOM     79  CG  PRO A   5      17.397  17.085 -37.854  1.00 87.74           C  
ATOM     80  HG2 PRO A   5      16.612  16.623 -38.453  1.00 87.74           H  
ATOM     81  HG3 PRO A   5      18.365  16.628 -38.061  1.00 87.74           H  
ATOM     82  CD  PRO A   5      17.415  18.584 -38.102  1.00 87.74           C  
ATOM     83  HD2 PRO A   5      18.365  18.989 -37.754  1.00 87.74           H  
ATOM     84  HD3 PRO A   5      17.269  18.790 -39.163  1.00 87.74           H  
ATOM     85  N   ILE A   6      17.425  19.773 -34.747  1.00 91.17           N  
ATOM     86  H   ILE A   6      17.869  20.040 -35.613  1.00 91.17           H  
ATOM     87  CA  ILE A   6      17.777  20.516 -33.535  1.00 91.17           C  
ATOM     88  HA  ILE A   6      17.733  19.840 -32.682  1.00 91.17           H  
ATOM     89  C   ILE A   6      16.762  21.631 -33.273  1.00 91.17           C  
ATOM     90  CB  ILE A   6      19.208  21.080 -33.632  1.00 91.17           C  
ATOM     91  HB  ILE A   6      19.225  21.841 -34.413  1.00 91.17           H  
ATOM     92  O   ILE A   6      16.408  21.876 -32.128  1.00 91.17           O  
ATOM     93  CG1 ILE A   6      20.272  20.024 -34.009  1.00 91.17           C  
ATOM     94 HG12 ILE A   6      21.232  20.528 -34.123  1.00 91.17           H  
ATOM     95 HG13 ILE A   6      20.028  19.591 -34.979  1.00 91.17           H  
ATOM     96  CG2 ILE A   6      19.574  21.764 -32.306  1.00 91.17           C  
ATOM     97 HG21 ILE A   6      18.955  22.648 -32.151  1.00 91.17           H  
ATOM     98 HG22 ILE A   6      19.416  21.088 -31.465  1.00 91.17           H  
ATOM     99 HG23 ILE A   6      20.617  22.081 -32.319  1.00 91.17           H  
ATOM    100  CD1 ILE A   6      20.444  18.888 -32.995  1.00 91.17           C  
ATOM    101 HD11 ILE A   6      21.199  18.195 -33.367  1.00 91.17           H  
ATOM    102 HD12 ILE A   6      20.776  19.282 -32.035  1.00 91.17           H  
ATOM    103 HD13 ILE A   6      19.507  18.347 -32.865  1.00 91.17           H  
ATOM    104  N   ALA A   7      16.256  22.283 -34.322  1.00 92.01           N  
ATOM    105  H   ALA A   7      16.599  22.061 -35.246  1.00 92.01           H  
ATOM    106  CA  ALA A   7      15.199  23.282 -34.201  1.00 92.01           C  
ATOM    107  HA  ALA A   7      15.523  24.055 -33.504  1.00 92.01           H  
ATOM    108  C   ALA A   7      13.904  22.677 -33.636  1.00 92.01           C  
ATOM    109  CB  ALA A   7      14.977  23.924 -35.573  1.00 92.01           C  
ATOM    110  HB1 ALA A   7      14.213  24.697 -35.489  1.00 92.01           H  
ATOM    111  HB2 ALA A   7      14.636  23.179 -36.291  1.00 92.01           H  
ATOM    112  HB3 ALA A   7      15.906  24.374 -35.923  1.00 92.01           H  
ATOM    113  O   ALA A   7      13.268  23.306 -32.798  1.00 92.01           O  
ATOM    114  N   VAL A   8      13.554  21.448 -34.041  1.00 90.44           N  
ATOM    115  H   VAL A   8      14.098  21.011 -34.772  1.00 90.44           H  
ATOM    116  CA  VAL A   8      12.434  20.692 -33.453  1.00 90.44           C  
ATOM    117  HA  VAL A   8      11.518  21.276 -33.549  1.00 90.44           H  
ATOM    118  C   VAL A   8      12.661  20.484 -31.958  1.00 90.44           C  
ATOM    119  CB  VAL A   8      12.224  19.336 -34.157  1.00 90.44           C  
ATOM    120  HB  VAL A   8      13.166  18.787 -34.168  1.00 90.44           H  
ATOM    121  O   VAL A   8      11.801  20.843 -31.165  1.00 90.44           O  
ATOM    122  CG1 VAL A   8      11.172  18.473 -33.451  1.00 90.44           C  
ATOM    123 HG11 VAL A   8      10.967  17.569 -34.023  1.00 90.44           H  
ATOM    124 HG12 VAL A   8      10.245  19.030 -33.319  1.00 90.44           H  
ATOM    125 HG13 VAL A   8      11.524  18.161 -32.467  1.00 90.44           H  
ATOM    126  CG2 VAL A   8      11.756  19.509 -35.608  1.00 90.44           C  
ATOM    127 HG21 VAL A   8      11.691  18.534 -36.089  1.00 90.44           H  
ATOM    128 HG22 VAL A   8      12.457  20.125 -36.171  1.00 90.44           H  
ATOM    129 HG23 VAL A   8      10.770  19.974 -35.624  1.00 90.44           H  
ATOM    130  N   LEU A   9      13.839  19.981 -31.576  1.00 90.84           N  
ATOM    131  H   LEU A   9      14.497  19.693 -32.287  1.00 90.84           H  
ATOM    132  CA  LEU A   9      14.190  19.761 -30.172  1.00 90.84           C  
ATOM    133  HA  LEU A   9      13.486  19.045 -29.746  1.00 90.84           H  
ATOM    134  C   LEU A   9      14.061  21.040 -29.338  1.00 90.84           C  
ATOM    135  CB  LEU A   9      15.626  19.208 -30.105  1.00 90.84           C  
ATOM    136  HB2 LEU A   9      16.225  19.657 -30.896  1.00 90.84           H  
ATOM    137  HB3 LEU A   9      16.077  19.498 -29.156  1.00 90.84           H  
ATOM    138  O   LEU A   9      13.418  21.039 -28.293  1.00 90.84           O  
ATOM    139  CG  LEU A   9      15.689  17.682 -30.217  1.00 90.84           C  
ATOM    140  HG  LEU A   9      15.040  17.338 -31.022  1.00 90.84           H  
ATOM    141  CD1 LEU A   9      17.119  17.227 -30.526  1.00 90.84           C  
ATOM    142 HD11 LEU A   9      17.429  17.646 -31.483  1.00 90.84           H  
ATOM    143 HD12 LEU A   9      17.151  16.139 -30.583  1.00 90.84           H  
ATOM    144 HD13 LEU A   9      17.790  17.570 -29.739  1.00 90.84           H  
ATOM    145  CD2 LEU A   9      15.255  17.046 -28.902  1.00 90.84           C  
ATOM    146 HD21 LEU A   9      15.302  15.960 -28.977  1.00 90.84           H  
ATOM    147 HD22 LEU A   9      14.219  17.308 -28.690  1.00 90.84           H  
ATOM    148 HD23 LEU A   9      15.876  17.403 -28.080  1.00 90.84           H  
ATOM    149  N   ILE A  10      14.627  22.152 -29.803  1.00 91.87           N  
ATOM    150  H   ILE A  10      15.128  22.114 -30.679  1.00 91.87           H  
ATOM    151  CA  ILE A  10      14.562  23.412 -29.055  1.00 91.87           C  
ATOM    152  HA  ILE A  10      14.929  23.228 -28.045  1.00 91.87           H  
ATOM    153  C   ILE A  10      13.114  23.900 -28.907  1.00 91.87           C  
ATOM    154  CB  ILE A  10      15.465  24.474 -29.707  1.00 91.87           C  
ATOM    155  HB  ILE A  10      15.173  24.595 -30.751  1.00 91.87           H  
ATOM    156  O   ILE A  10      12.735  24.374 -27.838  1.00 91.87           O  
ATOM    157  CG1 ILE A  10      16.952  24.060 -29.637  1.00 91.87           C  
ATOM    158 HG12 ILE A  10      17.281  24.083 -28.599  1.00 91.87           H  
ATOM    159 HG13 ILE A  10      17.071  23.037 -29.994  1.00 91.87           H  
ATOM    160  CG2 ILE A  10      15.276  25.811 -28.976  1.00 91.87           C  
ATOM    161 HG21 ILE A  10      14.297  26.228 -29.211  1.00 91.87           H  
ATOM    162 HG22 ILE A  10      16.033  26.533 -29.283  1.00 91.87           H  
ATOM    163 HG23 ILE A  10      15.354  25.662 -27.899  1.00 91.87           H  
ATOM    164  CD1 ILE A  10      17.876  24.955 -30.475  1.00 91.87           C  
ATOM    165 HD11 ILE A  10      17.455  25.084 -31.472  1.00 91.87           H  
ATOM    166 HD12 ILE A  10      18.858  24.489 -30.556  1.00 91.87           H  
ATOM    167 HD13 ILE A  10      18.001  25.931 -30.006  1.00 91.87           H  
ATOM    168  N   ASP A  11      12.292  23.761 -29.946  1.00 91.52           N  
ATOM    169  H   ASP A  11      12.645  23.367 -30.806  1.00 91.52           H  
ATOM    170  CA  ASP A  11      10.885  24.163 -29.893  1.00 91.52           C  
ATOM    171  HA  ASP A  11      10.820  25.169 -29.479  1.00 91.52           H  
ATOM    172  C   ASP A  11      10.048  23.257 -28.975  1.00 91.52           C  
ATOM    173  CB  ASP A  11      10.316  24.186 -31.319  1.00 91.52           C  
ATOM    174  HB2 ASP A  11       9.228  24.204 -31.255  1.00 91.52           H  
ATOM    175  HB3 ASP A  11      10.599  23.276 -31.849  1.00 91.52           H  
ATOM    176  O   ASP A  11       9.113  23.733 -28.328  1.00 91.52           O  
ATOM    177  CG  ASP A  11      10.755  25.412 -32.127  1.00 91.52           C  
ATOM    178  OD1 ASP A  11      11.623  26.200 -31.684  1.00 91.52           O  
ATOM    179  OD2 ASP A  11      10.152  25.657 -33.193  1.00 91.52           O  
ATOM    180  N   GLU A  12      10.396  21.972 -28.870  1.00 90.76           N  
ATOM    181  H   GLU A  12      11.144  21.629 -29.456  1.00 90.76           H  
ATOM    182  CA  GLU A  12       9.741  21.014 -27.973  1.00 90.76           C  
ATOM    183  HA  GLU A  12       8.665  21.073 -28.136  1.00 90.76           H  
ATOM    184  C   GLU A  12       9.955  21.325 -26.489  1.00 90.76           C  
ATOM    185  CB  GLU A  12      10.188  19.578 -28.285  1.00 90.76           C  
ATOM    186  HB2 GLU A  12       9.963  18.940 -27.430  1.00 90.76           H  
ATOM    187  HB3 GLU A  12      11.265  19.560 -28.456  1.00 90.76           H  
ATOM    188  O   GLU A  12       9.112  20.946 -25.685  1.00 90.76           O  
ATOM    189  CG  GLU A  12       9.448  19.006 -29.501  1.00 90.76           C  
ATOM    190  HG2 GLU A  12       9.572  19.678 -30.350  1.00 90.76           H  
ATOM    191  HG3 GLU A  12       8.384  18.973 -29.267  1.00 90.76           H  
ATOM    192  CD  GLU A  12       9.921  17.598 -29.904  1.00 90.76           C  
ATOM    193  OE1 GLU A  12       9.249  17.015 -30.785  1.00 90.76           O  
ATOM    194  OE2 GLU A  12      10.962  17.119 -29.393  1.00 90.76           O  
ATOM    195  N   LEU A  13      10.986  22.094 -26.114  1.00 89.30           N  
ATOM    196  H   LEU A  13      11.639  22.395 -26.823  1.00 89.30           H  
ATOM    197  CA  LEU A  13      11.161  22.583 -24.734  1.00 89.30           C  
ATOM    198  HA  LEU A  13      11.179  21.729 -24.056  1.00 89.30           H  
ATOM    199  C   LEU A  13      10.002  23.483 -24.269  1.00 89.30           C  
ATOM    200  CB  LEU A  13      12.486  23.359 -24.617  1.00 89.30           C  
ATOM    201  HB2 LEU A  13      12.457  24.196 -25.314  1.00 89.30           H  
ATOM    202  HB3 LEU A  13      12.555  23.780 -23.613  1.00 89.30           H  
ATOM    203  O   LEU A  13       9.831  23.704 -23.076  1.00 89.30           O  
ATOM    204  CG  LEU A  13      13.752  22.525 -24.876  1.00 89.30           C  
ATOM    205  HG  LEU A  13      13.653  21.988 -25.819  1.00 89.30           H  
ATOM    206  CD1 LEU A  13      14.973  23.441 -24.983  1.00 89.30           C  
ATOM    207 HD11 LEU A  13      15.854  22.843 -25.218  1.00 89.30           H  
ATOM    208 HD12 LEU A  13      14.811  24.171 -25.776  1.00 89.30           H  
ATOM    209 HD13 LEU A  13      15.133  23.963 -24.039  1.00 89.30           H  
ATOM    210  CD2 LEU A  13      14.007  21.520 -23.753  1.00 89.30           C  
ATOM    211 HD21 LEU A  13      14.115  22.041 -22.801  1.00 89.30           H  
ATOM    212 HD22 LEU A  13      13.177  20.818 -23.679  1.00 89.30           H  
ATOM    213 HD23 LEU A  13      14.912  20.951 -23.966  1.00 89.30           H  
ATOM    214  N   ARG A  14       9.206  24.016 -25.205  1.00 87.13           N  
ATOM    215  H   ARG A  14       9.413  23.780 -26.165  1.00 87.13           H  
ATOM    216  CA  ARG A  14       8.019  24.844 -24.941  1.00 87.13           C  
ATOM    217  HA  ARG A  14       7.961  25.067 -23.875  1.00 87.13           H  
ATOM    218  C   ARG A  14       6.707  24.138 -25.283  1.00 87.13           C  
ATOM    219  CB  ARG A  14       8.114  26.155 -25.729  1.00 87.13           C  
ATOM    220  HB2 ARG A  14       8.189  25.924 -26.791  1.00 87.13           H  
ATOM    221  HB3 ARG A  14       7.195  26.718 -25.564  1.00 87.13           H  
ATOM    222  O   ARG A  14       5.691  24.811 -25.447  1.00 87.13           O  
ATOM    223  CG  ARG A  14       9.284  27.052 -25.334  1.00 87.13           C  
ATOM    224  HG2 ARG A  14      10.226  26.540 -25.534  1.00 87.13           H  
ATOM    225  HG3 ARG A  14       9.228  27.267 -24.267  1.00 87.13           H  
ATOM    226  CD  ARG A  14       9.241  28.350 -26.158  1.00 87.13           C  
ATOM    227  HD2 ARG A  14       9.409  28.084 -27.202  1.00 87.13           H  
ATOM    228  HD3 ARG A  14      10.059  28.992 -25.832  1.00 87.13           H  
ATOM    229  NE  ARG A  14       7.975  29.116 -26.031  1.00 87.13           N  
ATOM    230  HE  ARG A  14       7.395  28.941 -25.223  1.00 87.13           H  
ATOM    231  NH1 ARG A  14       8.138  30.291 -27.987  1.00 87.13           N  
ATOM    232 HH11 ARG A  14       7.719  30.960 -28.617  1.00 87.13           H  
ATOM    233 HH12 ARG A  14       8.907  29.706 -28.281  1.00 87.13           H  
ATOM    234  NH2 ARG A  14       6.389  30.647 -26.715  1.00 87.13           N  
ATOM    235 HH21 ARG A  14       6.026  30.714 -25.774  1.00 87.13           H  
ATOM    236 HH22 ARG A  14       6.044  31.280 -27.422  1.00 87.13           H  
ATOM    237  CZ  ARG A  14       7.500  29.997 -26.900  1.00 87.13           C  
ATOM    238  N   ASN A  15       6.721  22.830 -25.522  1.00 86.09           N  
ATOM    239  H   ASN A  15       7.561  22.300 -25.343  1.00 86.09           H  
ATOM    240  CA  ASN A  15       5.496  22.119 -25.874  1.00 86.09           C  
ATOM    241  HA  ASN A  15       4.990  22.682 -26.658  1.00 86.09           H  
ATOM    242  C   ASN A  15       4.548  22.061 -24.668  1.00 86.09           C  
ATOM    243  CB  ASN A  15       5.849  20.731 -26.418  1.00 86.09           C  
ATOM    244  HB2 ASN A  15       6.811  20.768 -26.931  1.00 86.09           H  
ATOM    245  HB3 ASN A  15       5.928  20.014 -25.601  1.00 86.09           H  
ATOM    246  O   ASN A  15       5.022  22.009 -23.539  1.00 86.09           O  
ATOM    247  CG  ASN A  15       4.798  20.261 -27.396  1.00 86.09           C  
ATOM    248  ND2 ASN A  15       5.186  19.926 -28.603  1.00 86.09           N  
ATOM    249 HD21 ASN A  15       6.171  19.790 -28.776  1.00 86.09           H  
ATOM    250 HD22 ASN A  15       4.474  19.450 -29.140  1.00 86.09           H  
ATOM    251  OD1 ASN A  15       3.611  20.255 -27.132  1.00 86.09           O  
ATOM    252  N   GLU A  16       3.234  22.056 -24.885  1.00 83.48           N  
ATOM    253  H   GLU A  16       2.889  22.023 -25.834  1.00 83.48           H  
ATOM    254  CA  GLU A  16       2.262  21.838 -23.802  1.00 83.48           C  
ATOM    255  HA  GLU A  16       2.509  22.472 -22.950  1.00 83.48           H  
ATOM    256  C   GLU A  16       2.305  20.390 -23.304  1.00 83.48           C  
ATOM    257  CB  GLU A  16       0.845  22.194 -24.270  1.00 83.48           C  
ATOM    258  HB2 GLU A  16       0.135  21.841 -23.523  1.00 83.48           H  
ATOM    259  HB3 GLU A  16       0.639  21.691 -25.215  1.00 83.48           H  
ATOM    260  O   GLU A  16       2.168  20.144 -22.107  1.00 83.48           O  
ATOM    261  CG  GLU A  16       0.666  23.711 -24.431  1.00 83.48           C  
ATOM    262  HG2 GLU A  16       1.344  24.065 -25.208  1.00 83.48           H  
ATOM    263  HG3 GLU A  16       0.947  24.196 -23.496  1.00 83.48           H  
ATOM    264  CD  GLU A  16      -0.769  24.122 -24.801  1.00 83.48           C  
ATOM    265  OE1 GLU A  16      -1.023  25.348 -24.785  1.00 83.48           O  
ATOM    266  OE2 GLU A  16      -1.573  23.238 -25.170  1.00 83.48           O  
ATOM    267  N   ASP A  17       2.591  19.444 -24.202  1.00 86.74           N  
ATOM    268  H   ASP A  17       2.725  19.714 -25.166  1.00 86.74           H  
ATOM    269  CA  ASP A  17       2.764  18.038 -23.855  1.00 86.74           C  
ATOM    270  HA  ASP A  17       1.930  17.730 -23.225  1.00 86.74           H  
ATOM    271  C   ASP A  17       4.069  17.825 -23.071  1.00 86.74           C  
ATOM    272  CB  ASP A  17       2.705  17.198 -25.137  1.00 86.74           C  
ATOM    273  HB2 ASP A  17       1.779  17.424 -25.665  1.00 86.74           H  
ATOM    274  HB3 ASP A  17       3.541  17.492 -25.772  1.00 86.74           H  
ATOM    275  O   ASP A  17       5.178  17.976 -23.605  1.00 86.74           O  
ATOM    276  CG  ASP A  17       2.774  15.685 -24.901  1.00 86.74           C  
ATOM    277  OD1 ASP A  17       2.966  15.263 -23.738  1.00 86.74           O  
ATOM    278  OD2 ASP A  17       2.702  14.957 -25.914  1.00 86.74           O  
ATOM    279  N   VAL A  18       3.917  17.437 -21.801  1.00 87.53           N  
ATOM    280  H   VAL A  18       2.970  17.328 -21.467  1.00 87.53           H  
ATOM    281  CA  VAL A  18       5.005  17.066 -20.884  1.00 87.53           C  
ATOM    282  HA  VAL A  18       5.603  17.946 -20.649  1.00 87.53           H  
ATOM    283  C   VAL A  18       5.933  16.037 -21.519  1.00 87.53           C  
ATOM    284  CB  VAL A  18       4.416  16.500 -19.573  1.00 87.53           C  
ATOM    285  HB  VAL A  18       3.622  15.796 -19.824  1.00 87.53           H  
ATOM    286  O   VAL A  18       7.148  16.152 -21.378  1.00 87.53           O  
ATOM    287  CG1 VAL A  18       5.436  15.766 -18.692  1.00 87.53           C  
ATOM    288 HG11 VAL A  18       5.764  14.841 -19.167  1.00 87.53           H  
ATOM    289 HG12 VAL A  18       6.299  16.403 -18.499  1.00 87.53           H  
ATOM    290 HG13 VAL A  18       4.978  15.496 -17.740  1.00 87.53           H  
ATOM    291  CG2 VAL A  18       3.814  17.625 -18.728  1.00 87.53           C  
ATOM    292 HG21 VAL A  18       3.187  17.189 -17.951  1.00 87.53           H  
ATOM    293 HG22 VAL A  18       3.194  18.283 -19.337  1.00 87.53           H  
ATOM    294 HG23 VAL A  18       4.612  18.190 -18.245  1.00 87.53           H  
ATOM    295  N   GLN A  19       5.411  15.074 -22.281  1.00 86.57           N  
ATOM    296  H   GLN A  19       4.421  15.079 -22.479  1.00 86.57           H  
ATOM    297  CA  GLN A  19       6.222  13.984 -22.813  1.00 86.57           C  
ATOM    298  HA  GLN A  19       6.905  13.691 -22.016  1.00 86.57           H  
ATOM    299  C   GLN A  19       7.120  14.417 -23.971  1.00 86.57           C  
ATOM    300  CB  GLN A  19       5.295  12.811 -23.182  1.00 86.57           C  
ATOM    301  HB2 GLN A  19       4.952  12.928 -24.210  1.00 86.57           H  
ATOM    302  HB3 GLN A  19       4.416  12.826 -22.537  1.00 86.57           H  
ATOM    303  O   GLN A  19       8.226  13.888 -24.141  1.00 86.57           O  
ATOM    304  CG  GLN A  19       5.967  11.440 -23.012  1.00 86.57           C  
ATOM    305  HG2 GLN A  19       6.856  11.391 -23.640  1.00 86.57           H  
ATOM    306  HG3 GLN A  19       5.270  10.672 -23.346  1.00 86.57           H  
ATOM    307  CD  GLN A  19       6.366  11.134 -21.565  1.00 86.57           C  
ATOM    308  NE2 GLN A  19       6.802   9.936 -21.258  1.00 86.57           N  
ATOM    309 HE21 GLN A  19       6.692   9.168 -21.905  1.00 86.57           H  
ATOM    310 HE22 GLN A  19       6.910   9.816 -20.261  1.00 86.57           H  
ATOM    311  OE1 GLN A  19       6.327  11.950 -20.669  1.00 86.57           O  
ATOM    312  N   LEU A  20       6.690  15.424 -24.733  1.00 89.12           N  
ATOM    313  H   LEU A  20       5.790  15.824 -24.509  1.00 89.12           H  
ATOM    314  CA  LEU A  20       7.531  16.082 -25.731  1.00 89.12           C  
ATOM    315  HA  LEU A  20       8.071  15.318 -26.290  1.00 89.12           H  
ATOM    316  C   LEU A  20       8.612  16.935 -25.056  1.00 89.12           C  
ATOM    317  CB  LEU A  20       6.652  16.881 -26.713  1.00 89.12           C  
ATOM    318  HB2 LEU A  20       7.289  17.533 -27.311  1.00 89.12           H  
ATOM    319  HB3 LEU A  20       5.969  17.509 -26.141  1.00 89.12           H  
ATOM    320  O   LEU A  20       9.780  16.836 -25.446  1.00 89.12           O  
ATOM    321  CG  LEU A  20       5.838  15.978 -27.664  1.00 89.12           C  
ATOM    322  HG  LEU A  20       5.300  15.228 -27.084  1.00 89.12           H  
ATOM    323  CD1 LEU A  20       4.823  16.774 -28.482  1.00 89.12           C  
ATOM    324 HD11 LEU A  20       4.216  17.395 -27.823  1.00 89.12           H  
ATOM    325 HD12 LEU A  20       5.338  17.381 -29.226  1.00 89.12           H  
ATOM    326 HD13 LEU A  20       4.153  16.075 -28.983  1.00 89.12           H  
ATOM    327  CD2 LEU A  20       6.738  15.272 -28.686  1.00 89.12           C  
ATOM    328 HD21 LEU A  20       7.405  14.574 -28.182  1.00 89.12           H  
ATOM    329 HD22 LEU A  20       6.121  14.708 -29.385  1.00 89.12           H  
ATOM    330 HD23 LEU A  20       7.334  15.999 -29.236  1.00 89.12           H  
ATOM    331  N   ARG A  21       8.275  17.679 -23.989  1.00 91.57           N  
ATOM    332  H   ARG A  21       7.307  17.699 -23.701  1.00 91.57           H  
ATOM    333  CA  ARG A  21       9.280  18.407 -23.188  1.00 91.57           C  
ATOM    334  HA  ARG A  21       9.823  19.084 -23.847  1.00 91.57           H  
ATOM    335  C   ARG A  21      10.321  17.450 -22.602  1.00 91.57           C  
ATOM    336  CB  ARG A  21       8.635  19.247 -22.065  1.00 91.57           C  
ATOM    337  HB2 ARG A  21       8.069  18.606 -21.389  1.00 91.57           H  
ATOM    338  HB3 ARG A  21       9.441  19.701 -21.490  1.00 91.57           H  
ATOM    339  O   ARG A  21      11.521  17.661 -22.786  1.00 91.57           O  
ATOM    340  CG  ARG A  21       7.718  20.371 -22.574  1.00 91.57           C  
ATOM    341  HG2 ARG A  21       6.753  19.957 -22.867  1.00 91.57           H  
ATOM    342  HG3 ARG A  21       8.177  20.833 -23.449  1.00 91.57           H  
ATOM    343  CD  ARG A  21       7.519  21.491 -21.540  1.00 91.57           C  
ATOM    344  HD2 ARG A  21       8.496  21.892 -21.272  1.00 91.57           H  
ATOM    345  HD3 ARG A  21       6.955  22.305 -21.995  1.00 91.57           H  
ATOM    346  NE  ARG A  21       6.848  21.056 -20.303  1.00 91.57           N  
ATOM    347  HE  ARG A  21       7.423  21.046 -19.473  1.00 91.57           H  
ATOM    348  NH1 ARG A  21       4.654  21.091 -20.999  1.00 91.57           N  
ATOM    349 HH11 ARG A  21       3.695  20.805 -20.864  1.00 91.57           H  
ATOM    350 HH12 ARG A  21       4.953  21.355 -21.927  1.00 91.57           H  
ATOM    351  NH2 ARG A  21       5.139  20.604 -18.899  1.00 91.57           N  
ATOM    352 HH21 ARG A  21       5.835  20.593 -18.167  1.00 91.57           H  
ATOM    353 HH22 ARG A  21       4.158  20.519 -18.672  1.00 91.57           H  
ATOM    354  CZ  ARG A  21       5.555  20.916 -20.082  1.00 91.57           C  
ATOM    355  N   LEU A  22       9.877  16.352 -21.988  1.00 91.09           N  
ATOM    356  H   LEU A  22       8.879  16.277 -21.852  1.00 91.09           H  
ATOM    357  CA  LEU A  22      10.725  15.332 -21.368  1.00 91.09           C  
ATOM    358  HA  LEU A  22      11.315  15.811 -20.587  1.00 91.09           H  
ATOM    359  C   LEU A  22      11.688  14.693 -22.380  1.00 91.09           C  
ATOM    360  CB  LEU A  22       9.818  14.256 -20.734  1.00 91.09           C  
ATOM    361  HB2 LEU A  22       8.952  14.726 -20.269  1.00 91.09           H  
ATOM    362  HB3 LEU A  22       9.443  13.601 -21.520  1.00 91.09           H  
ATOM    363  O   LEU A  22      12.876  14.526 -22.098  1.00 91.09           O  
ATOM    364  CG  LEU A  22      10.540  13.424 -19.660  1.00 91.09           C  
ATOM    365  HG  LEU A  22      11.583  13.283 -19.942  1.00 91.09           H  
ATOM    366  CD1 LEU A  22      10.480  14.134 -18.317  1.00 91.09           C  
ATOM    367 HD11 LEU A  22      10.936  15.120 -18.411  1.00 91.09           H  
ATOM    368 HD12 LEU A  22      11.021  13.564 -17.562  1.00 91.09           H  
ATOM    369 HD13 LEU A  22       9.446  14.247 -17.990  1.00 91.09           H  
ATOM    370  CD2 LEU A  22       9.917  12.040 -19.502  1.00 91.09           C  
ATOM    371 HD21 LEU A  22      10.424  11.490 -18.710  1.00 91.09           H  
ATOM    372 HD22 LEU A  22       8.872  12.153 -19.211  1.00 91.09           H  
ATOM    373 HD23 LEU A  22       9.956  11.496 -20.445  1.00 91.09           H  
ATOM    374  N   ASN A  23      11.203  14.359 -23.581  1.00 91.19           N  
ATOM    375  H   ASN A  23      10.217  14.493 -23.753  1.00 91.19           H  
ATOM    376  CA  ASN A  23      12.046  13.820 -24.652  1.00 91.19           C  
ATOM    377  HA  ASN A  23      12.586  12.955 -24.266  1.00 91.19           H  
ATOM    378  C   ASN A  23      13.114  14.811 -25.116  1.00 91.19           C  
ATOM    379  CB  ASN A  23      11.162  13.408 -25.841  1.00 91.19           C  
ATOM    380  HB2 ASN A  23      11.680  13.620 -26.776  1.00 91.19           H  
ATOM    381  HB3 ASN A  23      10.245  13.997 -25.849  1.00 91.19           H  
ATOM    382  O   ASN A  23      14.243  14.404 -25.412  1.00 91.19           O  
ATOM    383  CG  ASN A  23      10.834  11.930 -25.852  1.00 91.19           C  
ATOM    384  ND2 ASN A  23       9.735  11.563 -26.463  1.00 91.19           N  
ATOM    385 HD21 ASN A  23       9.072  12.276 -26.730  1.00 91.19           H  
ATOM    386 HD22 ASN A  23       9.470  10.592 -26.378  1.00 91.19           H  
ATOM    387  OD1 ASN A  23      11.580  11.082 -25.382  1.00 91.19           O  
ATOM    388  N   SER A  24      12.772  16.097 -25.170  1.00 92.33           N  
ATOM    389  H   SER A  24      11.821  16.366 -24.962  1.00 92.33           H  
ATOM    390  CA  SER A  24      13.729  17.131 -25.537  1.00 92.33           C  
ATOM    391  HA  SER A  24      14.263  16.782 -26.421  1.00 92.33           H  
ATOM    392  C   SER A  24      14.784  17.355 -24.449  1.00 92.33           C  
ATOM    393  CB  SER A  24      13.001  18.415 -25.916  1.00 92.33           C  
ATOM    394  HB2 SER A  24      12.189  18.187 -26.607  1.00 92.33           H  
ATOM    395  HB3 SER A  24      12.603  18.916 -25.034  1.00 92.33           H  
ATOM    396  O   SER A  24      15.979  17.387 -24.758  1.00 92.33           O  
ATOM    397  OG  SER A  24      13.961  19.211 -26.563  1.00 92.33           O  
ATOM    398  HG  SER A  24      13.522  19.902 -27.065  1.00 92.33           H  
ATOM    399  N   ILE A  25      14.385  17.360 -23.169  1.00 94.38           N  
ATOM    400  H   ILE A  25      13.393  17.355 -22.977  1.00 94.38           H  
ATOM    401  CA  ILE A  25      15.320  17.390 -22.032  1.00 94.38           C  
ATOM    402  HA  ILE A  25      15.948  18.274 -22.141  1.00 94.38           H  
ATOM    403  C   ILE A  25      16.272  16.191 -22.066  1.00 94.38           C  
ATOM    404  CB  ILE A  25      14.574  17.492 -20.681  1.00 94.38           C  
ATOM    405  HB  ILE A  25      13.802  16.724 -20.656  1.00 94.38           H  
ATOM    406  O   ILE A  25      17.479  16.365 -21.940  1.00 94.38           O  
ATOM    407  CG1 ILE A  25      13.877  18.856 -20.474  1.00 94.38           C  
ATOM    408 HG12 ILE A  25      13.376  18.822 -19.506  1.00 94.38           H  
ATOM    409 HG13 ILE A  25      13.111  18.994 -21.236  1.00 94.38           H  
ATOM    410  CG2 ILE A  25      15.511  17.226 -19.488  1.00 94.38           C  
ATOM    411 HG21 ILE A  25      14.984  17.435 -18.557  1.00 94.38           H  
ATOM    412 HG22 ILE A  25      15.823  16.182 -19.466  1.00 94.38           H  
ATOM    413 HG23 ILE A  25      16.398  17.858 -19.540  1.00 94.38           H  
ATOM    414  CD1 ILE A  25      14.769  20.102 -20.456  1.00 94.38           C  
ATOM    415 HD11 ILE A  25      14.171  20.963 -20.158  1.00 94.38           H  
ATOM    416 HD12 ILE A  25      15.158  20.289 -21.458  1.00 94.38           H  
ATOM    417 HD13 ILE A  25      15.588  19.987 -19.746  1.00 94.38           H  
ATOM    418  N   LYS A  26      15.795  14.975 -22.352  1.00 93.03           N  
ATOM    419  H   LYS A  26      14.794  14.864 -22.420  1.00 93.03           H  
ATOM    420  CA  LYS A  26      16.676  13.796 -22.491  1.00 93.03           C  
ATOM    421  HA  LYS A  26      17.282  13.716 -21.589  1.00 93.03           H  
ATOM    422  C   LYS A  26      17.690  13.907 -23.642  1.00 93.03           C  
ATOM    423  CB  LYS A  26      15.824  12.524 -22.620  1.00 93.03           C  
ATOM    424  HB2 LYS A  26      15.064  12.667 -23.387  1.00 93.03           H  
ATOM    425  HB3 LYS A  26      16.465  11.694 -22.917  1.00 93.03           H  
ATOM    426  O   LYS A  26      18.643  13.132 -23.692  1.00 93.03           O  
ATOM    427  CG  LYS A  26      15.160  12.162 -21.283  1.00 93.03           C  
ATOM    428  HG2 LYS A  26      14.538  12.989 -20.943  1.00 93.03           H  
ATOM    429  HG3 LYS A  26      15.935  11.991 -20.536  1.00 93.03           H  
ATOM    430  CD  LYS A  26      14.294  10.901 -21.402  1.00 93.03           C  
ATOM    431  HD2 LYS A  26      14.921  10.052 -21.676  1.00 93.03           H  
ATOM    432  HD3 LYS A  26      13.532  11.059 -22.165  1.00 93.03           H  
ATOM    433  CE  LYS A  26      13.626  10.646 -20.044  1.00 93.03           C  
ATOM    434  HE2 LYS A  26      14.401  10.525 -19.288  1.00 93.03           H  
ATOM    435  HE3 LYS A  26      13.053  11.533 -19.774  1.00 93.03           H  
ATOM    436  NZ  LYS A  26      12.730   9.464 -20.056  1.00 93.03           N  
ATOM    437  HZ1 LYS A  26      12.311   9.355 -19.144  1.00 93.03           H  
ATOM    438  HZ2 LYS A  26      13.240   8.620 -20.275  1.00 93.03           H  
ATOM    439  HZ3 LYS A  26      11.975   9.599 -20.713  1.00 93.03           H  
ATOM    440  N   LYS A  27      17.516  14.862 -24.564  1.00 95.26           N  
ATOM    441  H   LYS A  27      16.710  15.460 -24.454  1.00 95.26           H  
ATOM    442  CA  LYS A  27      18.430  15.152 -25.682  1.00 95.26           C  
ATOM    443  HA  LYS A  27      19.251  14.437 -25.648  1.00 95.26           H  
ATOM    444  C   LYS A  27      19.113  16.522 -25.574  1.00 95.26           C  
ATOM    445  CB  LYS A  27      17.694  14.957 -27.015  1.00 95.26           C  
ATOM    446  HB2 LYS A  27      18.337  15.281 -27.834  1.00 95.26           H  
ATOM    447  HB3 LYS A  27      16.791  15.568 -27.013  1.00 95.26           H  
ATOM    448  O   LYS A  27      19.682  16.992 -26.564  1.00 95.26           O  
ATOM    449  CG  LYS A  27      17.320  13.488 -27.245  1.00 95.26           C  
ATOM    450  HG2 LYS A  27      16.552  13.189 -26.531  1.00 95.26           H  
ATOM    451  HG3 LYS A  27      18.200  12.861 -27.102  1.00 95.26           H  
ATOM    452  CD  LYS A  27      16.795  13.293 -28.668  1.00 95.26           C  
ATOM    453  HD2 LYS A  27      15.927  13.938 -28.806  1.00 95.26           H  
ATOM    454  HD3 LYS A  27      17.571  13.562 -29.386  1.00 95.26           H  
ATOM    455  CE  LYS A  27      16.359  11.845 -28.875  1.00 95.26           C  
ATOM    456  HE2 LYS A  27      15.671  11.585 -28.070  1.00 95.26           H  
ATOM    457  HE3 LYS A  27      17.230  11.195 -28.795  1.00 95.26           H  
ATOM    458  NZ  LYS A  27      15.685  11.684 -30.184  1.00 95.26           N  
ATOM    459  HZ1 LYS A  27      16.311  11.920 -30.941  1.00 95.26           H  
ATOM    460  HZ2 LYS A  27      14.885  12.299 -30.219  1.00 95.26           H  
ATOM    461  HZ3 LYS A  27      15.350  10.737 -30.291  1.00 95.26           H  
ATOM    462  N   LEU A  28      19.149  17.128 -24.383  1.00 95.65           N  
ATOM    463  H   LEU A  28      18.623  16.718 -23.624  1.00 95.65           H  
ATOM    464  CA  LEU A  28      19.780  18.433 -24.141  1.00 95.65           C  
ATOM    465  HA  LEU A  28      19.224  19.184 -24.703  1.00 95.65           H  
ATOM    466  C   LEU A  28      21.242  18.489 -24.601  1.00 95.65           C  
ATOM    467  CB  LEU A  28      19.719  18.759 -22.637  1.00 95.65           C  
ATOM    468  HB2 LEU A  28      19.005  18.114 -22.125  1.00 95.65           H  
ATOM    469  HB3 LEU A  28      20.686  18.554 -22.179  1.00 95.65           H  
ATOM    470  O   LEU A  28      21.684  19.485 -25.172  1.00 95.65           O  
ATOM    471  CG  LEU A  28      19.310  20.206 -22.343  1.00 95.65           C  
ATOM    472  HG  LEU A  28      19.866  20.894 -22.981  1.00 95.65           H  
ATOM    473  CD1 LEU A  28      17.811  20.396 -22.555  1.00 95.65           C  
ATOM    474 HD11 LEU A  28      17.286  19.847 -21.772  1.00 95.65           H  
ATOM    475 HD12 LEU A  28      17.553  21.452 -22.476  1.00 95.65           H  
ATOM    476 HD13 LEU A  28      17.495  20.024 -23.530  1.00 95.65           H  
ATOM    477  CD2 LEU A  28      19.609  20.509 -20.878  1.00 95.65           C  
ATOM    478 HD21 LEU A  28      19.063  21.399 -20.567  1.00 95.65           H  
ATOM    479 HD22 LEU A  28      19.273  19.687 -20.247  1.00 95.65           H  
ATOM    480 HD23 LEU A  28      20.678  20.660 -20.724  1.00 95.65           H  
ATOM    481  N   SER A  29      21.985  17.396 -24.415  1.00 96.24           N  
ATOM    482  H   SER A  29      21.577  16.629 -23.900  1.00 96.24           H  
ATOM    483  CA  SER A  29      23.373  17.256 -24.874  1.00 96.24           C  
ATOM    484  HA  SER A  29      23.975  18.025 -24.389  1.00 96.24           H  
ATOM    485  C   SER A  29      23.528  17.438 -26.389  1.00 96.24           C  
ATOM    486  CB  SER A  29      23.903  15.884 -24.445  1.00 96.24           C  
ATOM    487  HB2 SER A  29      24.897  15.725 -24.862  1.00 96.24           H  
ATOM    488  HB3 SER A  29      23.972  15.860 -23.357  1.00 96.24           H  
ATOM    489  O   SER A  29      24.505  18.027 -26.855  1.00 96.24           O  
ATOM    490  OG  SER A  29      23.026  14.854 -24.874  1.00 96.24           O  
ATOM    491  HG  SER A  29      22.855  14.291 -24.115  1.00 96.24           H  
ATOM    492  N   THR A  30      22.532  17.008 -27.170  1.00 95.96           N  
ATOM    493  H   THR A  30      21.706  16.657 -26.706  1.00 95.96           H  
ATOM    494  CA  THR A  30      22.509  17.180 -28.631  1.00 95.96           C  
ATOM    495  HA  THR A  30      23.475  16.874 -29.034  1.00 95.96           H  
ATOM    496  C   THR A  30      22.288  18.648 -29.006  1.00 95.96           C  
ATOM    497  CB  THR A  30      21.416  16.307 -29.274  1.00 95.96           C  
ATOM    498  HB  THR A  30      20.435  16.733 -29.062  1.00 95.96           H  
ATOM    499  O   THR A  30      22.912  19.150 -29.943  1.00 95.96           O  
ATOM    500  CG2 THR A  30      21.600  16.181 -30.784  1.00 95.96           C  
ATOM    501 HG21 THR A  30      22.542  15.676 -31.000  1.00 95.96           H  
ATOM    502 HG22 THR A  30      21.613  17.172 -31.239  1.00 95.96           H  
ATOM    503 HG23 THR A  30      20.774  15.607 -31.202  1.00 95.96           H  
ATOM    504  OG1 THR A  30      21.461  14.986 -28.782  1.00 95.96           O  
ATOM    505  HG1 THR A  30      21.509  15.030 -27.825  1.00 95.96           H  
ATOM    506  N   ILE A  31      21.442  19.356 -28.250  1.00 95.61           N  
ATOM    507  H   ILE A  31      20.994  18.891 -27.473  1.00 95.61           H  
ATOM    508  CA  ILE A  31      21.195  20.794 -28.421  1.00 95.61           C  
ATOM    509  HA  ILE A  31      20.951  20.985 -29.466  1.00 95.61           H  
ATOM    510  C   ILE A  31      22.466  21.591 -28.096  1.00 95.61           C  
ATOM    511  CB  ILE A  31      19.996  21.250 -27.552  1.00 95.61           C  
ATOM    512  HB  ILE A  31      20.225  21.049 -26.506  1.00 95.61           H  
ATOM    513  O   ILE A  31      22.892  22.420 -28.901  1.00 95.61           O  
ATOM    514  CG1 ILE A  31      18.707  20.473 -27.915  1.00 95.61           C  
ATOM    515 HG12 ILE A  31      18.422  20.688 -28.946  1.00 95.61           H  
ATOM    516 HG13 ILE A  31      18.894  19.403 -27.832  1.00 95.61           H  
ATOM    517  CG2 ILE A  31      19.785  22.768 -27.692  1.00 95.61           C  
ATOM    518 HG21 ILE A  31      20.663  23.312 -27.344  1.00 95.61           H  
ATOM    519 HG22 ILE A  31      18.948  23.093 -27.074  1.00 95.61           H  
ATOM    520 HG23 ILE A  31      19.590  23.023 -28.733  1.00 95.61           H  
ATOM    521  CD1 ILE A  31      17.523  20.789 -26.990  1.00 95.61           C  
ATOM    522 HD11 ILE A  31      17.850  20.796 -25.950  1.00 95.61           H  
ATOM    523 HD12 ILE A  31      16.753  20.025 -27.097  1.00 95.61           H  
ATOM    524 HD13 ILE A  31      17.090  21.757 -27.243  1.00 95.61           H  
ATOM    525  N   ALA A  32      23.111  21.307 -26.961  1.00 97.24           N  
ATOM    526  H   ALA A  32      22.699  20.634 -26.331  1.00 97.24           H  
ATOM    527  CA  ALA A  32      24.336  21.985 -26.533  1.00 97.24           C  
ATOM    528  HA  ALA A  32      24.138  23.055 -26.456  1.00 97.24           H  
ATOM    529  C   ALA A  32      25.490  21.801 -27.538  1.00 97.24           C  
ATOM    530  CB  ALA A  32      24.705  21.468 -25.140  1.00 97.24           C  
ATOM    531  HB1 ALA A  32      23.887  21.660 -24.445  1.00 97.24           H  
ATOM    532  HB2 ALA A  32      25.595  21.988 -24.786  1.00 97.24           H  
ATOM    533  HB3 ALA A  32      24.900  20.396 -25.173  1.00 97.24           H  
ATOM    534  O   ALA A  32      26.143  22.772 -27.924  1.00 97.24           O  
ATOM    535  N   LEU A  33      25.691  20.577 -28.050  1.00 96.48           N  
ATOM    536  H   LEU A  33      25.150  19.810 -27.678  1.00 96.48           H  
ATOM    537  CA  LEU A  33      26.670  20.299 -29.112  1.00 96.48           C  
ATOM    538  HA  LEU A  33      27.660  20.584 -28.757  1.00 96.48           H  
ATOM    539  C   LEU A  33      26.408  21.114 -30.384  1.00 96.48           C  
ATOM    540  CB  LEU A  33      26.644  18.796 -29.453  1.00 96.48           C  
ATOM    541  HB2 LEU A  33      26.900  18.653 -30.503  1.00 96.48           H  
ATOM    542  HB3 LEU A  33      25.630  18.419 -29.317  1.00 96.48           H  
ATOM    543  O   LEU A  33      27.349  21.604 -31.006  1.00 96.48           O  
ATOM    544  CG  LEU A  33      27.623  17.969 -28.608  1.00 96.48           C  
ATOM    545  HG  LEU A  33      27.566  18.296 -27.569  1.00 96.48           H  
ATOM    546  CD1 LEU A  33      27.258  16.487 -28.670  1.00 96.48           C  
ATOM    547 HD11 LEU A  33      26.255  16.346 -28.268  1.00 96.48           H  
ATOM    548 HD12 LEU A  33      27.292  16.130 -29.699  1.00 96.48           H  
ATOM    549 HD13 LEU A  33      27.954  15.913 -28.058  1.00 96.48           H  
ATOM    550  CD2 LEU A  33      29.063  18.128 -29.109  1.00 96.48           C  
ATOM    551 HD21 LEU A  33      29.144  17.783 -30.140  1.00 96.48           H  
ATOM    552 HD22 LEU A  33      29.731  17.542 -28.478  1.00 96.48           H  
ATOM    553 HD23 LEU A  33      29.366  19.173 -29.052  1.00 96.48           H  
ATOM    554  N   ALA A  34      25.141  21.264 -30.774  1.00 95.31           N  
ATOM    555  H   ALA A  34      24.411  20.831 -30.227  1.00 95.31           H  
ATOM    556  CA  ALA A  34      24.762  22.022 -31.962  1.00 95.31           C  
ATOM    557  HA  ALA A  34      25.419  21.737 -32.784  1.00 95.31           H  
ATOM    558  C   ALA A  34      24.901  23.545 -31.779  1.00 95.31           C  
ATOM    559  CB  ALA A  34      23.332  21.627 -32.326  1.00 95.31           C  
ATOM    560  HB1 ALA A  34      23.016  22.170 -33.217  1.00 95.31           H  
ATOM    561  HB2 ALA A  34      22.669  21.871 -31.496  1.00 95.31           H  
ATOM    562  HB3 ALA A  34      23.281  20.555 -32.516  1.00 95.31           H  
ATOM    563  O   ALA A  34      25.183  24.252 -32.748  1.00 95.31           O  
ATOM    564  N   LEU A  35      24.712  24.057 -30.559  1.00 96.00           N  
ATOM    565  H   LEU A  35      24.416  23.428 -29.826  1.00 96.00           H  
ATOM    566  CA  LEU A  35      24.917  25.468 -30.216  1.00 96.00           C  
ATOM    567  HA  LEU A  35      24.519  26.095 -31.014  1.00 96.00           H  
ATOM    568  C   LEU A  35      26.403  25.831 -30.077  1.00 96.00           C  
ATOM    569  CB  LEU A  35      24.174  25.768 -28.900  1.00 96.00           C  
ATOM    570  HB2 LEU A  35      24.431  24.996 -28.175  1.00 96.00           H  
ATOM    571  HB3 LEU A  35      24.530  26.715 -28.494  1.00 96.00           H  
ATOM    572  O   LEU A  35      26.792  26.953 -30.408  1.00 96.00           O  
ATOM    573  CG  LEU A  35      22.643  25.851 -29.024  1.00 96.00           C  
ATOM    574  HG  LEU A  35      22.257  24.948 -29.497  1.00 96.00           H  
ATOM    575  CD1 LEU A  35      22.039  25.971 -27.627  1.00 96.00           C  
ATOM    576 HD11 LEU A  35      22.360  26.897 -27.151  1.00 96.00           H  
ATOM    577 HD12 LEU A  35      20.951  25.955 -27.691  1.00 96.00           H  
ATOM    578 HD13 LEU A  35      22.362  25.127 -27.017  1.00 96.00           H  
ATOM    579  CD2 LEU A  35      22.193  27.068 -29.840  1.00 96.00           C  
ATOM    580 HD21 LEU A  35      22.528  26.971 -30.872  1.00 96.00           H  
ATOM    581 HD22 LEU A  35      22.594  27.979 -29.396  1.00 96.00           H  
ATOM    582 HD23 LEU A  35      21.104  27.121 -29.832  1.00 96.00           H  
ATOM    583  N   GLY A  36      27.218  24.892 -29.595  1.00 96.48           N  
ATOM    584  H   GLY A  36      26.794  24.025 -29.298  1.00 96.48           H  
ATOM    585  CA  GLY A  36      28.603  25.121 -29.201  1.00 96.48           C  
ATOM    586  HA2 GLY A  36      29.139  24.174 -29.267  1.00 96.48           H  
ATOM    587  HA3 GLY A  36      29.072  25.829 -29.883  1.00 96.48           H  
ATOM    588  C   GLY A  36      28.731  25.655 -27.770  1.00 96.48           C  
ATOM    589  O   GLY A  36      27.768  26.128 -27.161  1.00 96.48           O  
ATOM    590  N   VAL A  37      29.949  25.584 -27.226  1.00 97.92           N  
ATOM    591  H   VAL A  37      30.687  25.162 -27.771  1.00 97.92           H  
ATOM    592  CA  VAL A  37      30.231  25.851 -25.801  1.00 97.92           C  
ATOM    593  HA  VAL A  37      29.601  25.192 -25.203  1.00 97.92           H  
ATOM    594  C   VAL A  37      29.886  27.279 -25.366  1.00 97.92           C  
ATOM    595  CB  VAL A  37      31.698  25.523 -25.450  1.00 97.92           C  
ATOM    596  HB  VAL A  37      31.857  25.747 -24.395  1.00 97.92           H  
ATOM    597  O   VAL A  37      29.353  27.482 -24.280  1.00 97.92           O  
ATOM    598  CG1 VAL A  37      31.996  24.034 -25.665  1.00 97.92           C  
ATOM    599 HG11 VAL A  37      31.314  23.431 -25.066  1.00 97.92           H  
ATOM    600 HG12 VAL A  37      33.014  23.807 -25.348  1.00 97.92           H  
ATOM    601 HG13 VAL A  37      31.886  23.757 -26.713  1.00 97.92           H  
ATOM    602  CG2 VAL A  37      32.726  26.324 -26.267  1.00 97.92           C  
ATOM    603 HG21 VAL A  37      32.637  27.389 -26.050  1.00 97.92           H  
ATOM    604 HG22 VAL A  37      33.732  26.016 -25.983  1.00 97.92           H  
ATOM    605 HG23 VAL A  37      32.597  26.155 -27.336  1.00 97.92           H  
ATOM    606  N   GLU A  38      30.133  28.277 -26.219  1.00 97.77           N  
ATOM    607  H   GLU A  38      30.572  28.063 -27.103  1.00 97.77           H  
ATOM    608  CA  GLU A  38      29.857  29.682 -25.895  1.00 97.77           C  
ATOM    609  HA  GLU A  38      30.286  29.910 -24.920  1.00 97.77           H  
ATOM    610  C   GLU A  38      28.360  29.953 -25.765  1.00 97.77           C  
ATOM    611  CB  GLU A  38      30.486  30.611 -26.945  1.00 97.77           C  
ATOM    612  HB2 GLU A  38      30.679  30.047 -27.858  1.00 97.77           H  
ATOM    613  HB3 GLU A  38      29.798  31.422 -27.184  1.00 97.77           H  
ATOM    614  O   GLU A  38      27.921  30.432 -24.722  1.00 97.77           O  
ATOM    615  CG  GLU A  38      31.783  31.229 -26.410  1.00 97.77           C  
ATOM    616  HG2 GLU A  38      32.449  30.427 -26.091  1.00 97.77           H  
ATOM    617  HG3 GLU A  38      31.543  31.831 -25.534  1.00 97.77           H  
ATOM    618  CD  GLU A  38      32.506  32.093 -27.454  1.00 97.77           C  
ATOM    619  OE1 GLU A  38      33.233  33.011 -27.019  1.00 97.77           O  
ATOM    620  OE2 GLU A  38      32.359  31.804 -28.663  1.00 97.77           O  
ATOM    621  N   ARG A  39      27.573  29.579 -26.780  1.00 96.53           N  
ATOM    622  H   ARG A  39      28.004  29.136 -27.580  1.00 96.53           H  
ATOM    623  CA  ARG A  39      26.116  29.773 -26.777  1.00 96.53           C  
ATOM    624  HA  ARG A  39      25.890  30.799 -26.488  1.00 96.53           H  
ATOM    625  C   ARG A  39      25.416  28.891 -25.751  1.00 96.53           C  
ATOM    626  CB  ARG A  39      25.542  29.523 -28.171  1.00 96.53           C  
ATOM    627  HB2 ARG A  39      24.455  29.581 -28.104  1.00 96.53           H  
ATOM    628  HB3 ARG A  39      25.819  28.520 -28.498  1.00 96.53           H  
ATOM    629  O   ARG A  39      24.394  29.286 -25.200  1.00 96.53           O  
ATOM    630  CG  ARG A  39      26.046  30.541 -29.203  1.00 96.53           C  
ATOM    631  HG2 ARG A  39      27.113  30.393 -29.366  1.00 96.53           H  
ATOM    632  HG3 ARG A  39      25.884  31.554 -28.834  1.00 96.53           H  
ATOM    633  CD  ARG A  39      25.315  30.361 -30.535  1.00 96.53           C  
ATOM    634  HD2 ARG A  39      25.802  30.984 -31.285  1.00 96.53           H  
ATOM    635  HD3 ARG A  39      25.393  29.317 -30.838  1.00 96.53           H  
ATOM    636  NE  ARG A  39      23.906  30.767 -30.413  1.00 96.53           N  
ATOM    637  HE  ARG A  39      23.683  31.436 -29.690  1.00 96.53           H  
ATOM    638  NH1 ARG A  39      23.000  29.590 -32.170  1.00 96.53           N  
ATOM    639 HH11 ARG A  39      23.902  29.176 -32.356  1.00 96.53           H  
ATOM    640 HH12 ARG A  39      22.145  29.320 -32.636  1.00 96.53           H  
ATOM    641  NH2 ARG A  39      21.695  30.804 -30.865  1.00 96.53           N  
ATOM    642 HH21 ARG A  39      21.563  31.280 -29.984  1.00 96.53           H  
ATOM    643 HH22 ARG A  39      20.899  30.533 -31.424  1.00 96.53           H  
ATOM    644  CZ  ARG A  39      22.885  30.387 -31.147  1.00 96.53           C  
ATOM    645  N   THR A  40      25.977  27.723 -25.443  1.00 97.87           N  
ATOM    646  H   THR A  40      26.782  27.415 -25.969  1.00 97.87           H  
ATOM    647  CA  THR A  40      25.491  26.897 -24.332  1.00 97.87           C  
ATOM    648  HA  THR A  40      24.441  26.663 -24.508  1.00 97.87           H  
ATOM    649  C   THR A  40      25.579  27.669 -23.016  1.00 97.87           C  
ATOM    650  CB  THR A  40      26.253  25.569 -24.255  1.00 97.87           C  
ATOM    651  HB  THR A  40      27.324  25.755 -24.168  1.00 97.87           H  
ATOM    652  O   THR A  40      24.588  27.756 -22.296  1.00 97.87           O  
ATOM    653  CG2 THR A  40      25.804  24.691 -23.090  1.00 97.87           C  
ATOM    654 HG21 THR A  40      26.018  25.178 -22.139  1.00 97.87           H  
ATOM    655 HG22 THR A  40      26.343  23.744 -23.124  1.00 97.87           H  
ATOM    656 HG23 THR A  40      24.733  24.500 -23.160  1.00 97.87           H  
ATOM    657  OG1 THR A  40      25.995  24.851 -25.438  1.00 97.87           O  
ATOM    658  HG1 THR A  40      26.601  25.167 -26.112  1.00 97.87           H  
ATOM    659  N   ARG A  41      26.722  28.309 -22.732  1.00 98.02           N  
ATOM    660  H   ARG A  41      27.496  28.230 -23.375  1.00 98.02           H  
ATOM    661  CA  ARG A  41      26.889  29.129 -21.523  1.00 98.02           C  
ATOM    662  HA  ARG A  41      26.548  28.558 -20.659  1.00 98.02           H  
ATOM    663  C   ARG A  41      26.039  30.399 -21.529  1.00 98.02           C  
ATOM    664  CB  ARG A  41      28.363  29.498 -21.324  1.00 98.02           C  
ATOM    665  HB2 ARG A  41      28.741  29.961 -22.235  1.00 98.02           H  
ATOM    666  HB3 ARG A  41      28.428  30.229 -20.518  1.00 98.02           H  
ATOM    667  O   ARG A  41      25.499  30.753 -20.488  1.00 98.02           O  
ATOM    668  CG  ARG A  41      29.236  28.295 -20.944  1.00 98.02           C  
ATOM    669  HG2 ARG A  41      28.829  27.832 -20.045  1.00 98.02           H  
ATOM    670  HG3 ARG A  41      29.239  27.552 -21.742  1.00 98.02           H  
ATOM    671  CD  ARG A  41      30.671  28.741 -20.650  1.00 98.02           C  
ATOM    672  HD2 ARG A  41      30.651  29.459 -19.831  1.00 98.02           H  
ATOM    673  HD3 ARG A  41      31.229  27.873 -20.299  1.00 98.02           H  
ATOM    674  NE  ARG A  41      31.333  29.369 -21.817  1.00 98.02           N  
ATOM    675  HE  ARG A  41      30.859  30.163 -22.223  1.00 98.02           H  
ATOM    676  NH1 ARG A  41      33.213  28.061 -21.905  1.00 98.02           N  
ATOM    677 HH11 ARG A  41      34.223  28.052 -21.903  1.00 98.02           H  
ATOM    678 HH12 ARG A  41      32.726  27.345 -21.386  1.00 98.02           H  
ATOM    679  NH2 ARG A  41      33.157  29.919 -23.083  1.00 98.02           N  
ATOM    680 HH21 ARG A  41      32.720  30.779 -23.382  1.00 98.02           H  
ATOM    681 HH22 ARG A  41      34.104  29.711 -23.363  1.00 98.02           H  
ATOM    682  CZ  ARG A  41      32.554  29.115 -22.256  1.00 98.02           C  
ATOM    683  N   SER A  42      25.947  31.097 -22.662  1.00 97.22           N  
ATOM    684  H   SER A  42      26.459  30.779 -23.472  1.00 97.22           H  
ATOM    685  CA  SER A  42      25.332  32.432 -22.721  1.00 97.22           C  
ATOM    686  HA  SER A  42      25.443  32.904 -21.745  1.00 97.22           H  
ATOM    687  C   SER A  42      23.836  32.448 -23.028  1.00 97.22           C  
ATOM    688  CB  SER A  42      26.075  33.316 -23.727  1.00 97.22           C  
ATOM    689  HB2 SER A  42      25.658  34.323 -23.694  1.00 97.22           H  
ATOM    690  HB3 SER A  42      27.127  33.367 -23.444  1.00 97.22           H  
ATOM    691  O   SER A  42      23.190  33.455 -22.752  1.00 97.22           O  
ATOM    692  OG  SER A  42      25.976  32.814 -25.046  1.00 97.22           O  
ATOM    693  HG  SER A  42      25.419  33.402 -25.561  1.00 97.22           H  
ATOM    694  N   GLU A  43      23.282  31.385 -23.613  1.00 96.04           N  
ATOM    695  H   GLU A  43      23.884  30.621 -23.885  1.00 96.04           H  
ATOM    696  CA  GLU A  43      21.870  31.323 -24.018  1.00 96.04           C  
ATOM    697  HA  GLU A  43      21.344  32.214 -23.674  1.00 96.04           H  
ATOM    698  C   GLU A  43      21.143  30.132 -23.389  1.00 96.04           C  
ATOM    699  CB  GLU A  43      21.739  31.268 -25.551  1.00 96.04           C  
ATOM    700  HB2 GLU A  43      20.677  31.214 -25.791  1.00 96.04           H  
ATOM    701  HB3 GLU A  43      22.207  30.357 -25.925  1.00 96.04           H  
ATOM    702  O   GLU A  43      20.092  30.317 -22.780  1.00 96.04           O  
ATOM    703  CG  GLU A  43      22.336  32.474 -26.295  1.00 96.04           C  
ATOM    704  HG2 GLU A  43      23.380  32.600 -26.005  1.00 96.04           H  
ATOM    705  HG3 GLU A  43      21.793  33.375 -26.009  1.00 96.04           H  
ATOM    706  CD  GLU A  43      22.268  32.297 -27.820  1.00 96.04           C  
ATOM    707  OE1 GLU A  43      23.207  32.721 -28.531  1.00 96.04           O  
ATOM    708  OE2 GLU A  43      21.305  31.692 -28.348  1.00 96.04           O  
ATOM    709  N   LEU A  44      21.703  28.918 -23.490  1.00 95.62           N  
ATOM    710  H   LEU A  44      22.594  28.831 -23.956  1.00 95.62           H  
ATOM    711  CA  LEU A  44      21.015  27.712 -23.017  1.00 95.62           C  
ATOM    712  HA  LEU A  44      19.985  27.768 -23.372  1.00 95.62           H  
ATOM    713  C   LEU A  44      20.933  27.649 -21.486  1.00 95.62           C  
ATOM    714  CB  LEU A  44      21.658  26.452 -23.626  1.00 95.62           C  
ATOM    715  HB2 LEU A  44      22.674  26.361 -23.242  1.00 95.62           H  
ATOM    716  HB3 LEU A  44      21.705  26.567 -24.709  1.00 95.62           H  
ATOM    717  O   LEU A  44      19.844  27.474 -20.951  1.00 95.62           O  
ATOM    718  CG  LEU A  44      20.914  25.144 -23.293  1.00 95.62           C  
ATOM    719  HG  LEU A  44      20.878  25.023 -22.211  1.00 95.62           H  
ATOM    720  CD1 LEU A  44      19.489  25.114 -23.849  1.00 95.62           C  
ATOM    721 HD11 LEU A  44      19.037  24.142 -23.652  1.00 95.62           H  
ATOM    722 HD12 LEU A  44      18.878  25.866 -23.349  1.00 95.62           H  
ATOM    723 HD13 LEU A  44      19.495  25.302 -24.923  1.00 95.62           H  
ATOM    724  CD2 LEU A  44      21.666  23.947 -23.878  1.00 95.62           C  
ATOM    725 HD21 LEU A  44      21.137  23.027 -23.631  1.00 95.62           H  
ATOM    726 HD22 LEU A  44      22.664  23.893 -23.442  1.00 95.62           H  
ATOM    727 HD23 LEU A  44      21.742  24.039 -24.962  1.00 95.62           H  
ATOM    728  N   LEU A  45      22.050  27.812 -20.770  1.00 97.08           N  
ATOM    729  H   LEU A  45      22.923  27.957 -21.256  1.00 97.08           H  
ATOM    730  CA  LEU A  45      22.046  27.738 -19.301  1.00 97.08           C  
ATOM    731  HA  LEU A  45      21.608  26.781 -19.018  1.00 97.08           H  
ATOM    732  C   LEU A  45      21.140  28.792 -18.637  1.00 97.08           C  
ATOM    733  CB  LEU A  45      23.474  27.796 -18.731  1.00 97.08           C  
ATOM    734  HB2 LEU A  45      23.407  27.870 -17.646  1.00 97.08           H  
ATOM    735  HB3 LEU A  45      23.976  28.695 -19.091  1.00 97.08           H  
ATOM    736  O   LEU A  45      20.406  28.418 -17.721  1.00 97.08           O  
ATOM    737  CG  LEU A  45      24.362  26.593 -19.072  1.00 97.08           C  
ATOM    738  HG  LEU A  45      24.459  26.502 -20.153  1.00 97.08           H  
ATOM    739  CD1 LEU A  45      25.753  26.822 -18.486  1.00 97.08           C  
ATOM    740 HD11 LEU A  45      26.080  27.848 -18.657  1.00 97.08           H  
ATOM    741 HD12 LEU A  45      26.458  26.134 -18.951  1.00 97.08           H  
ATOM    742 HD13 LEU A  45      25.725  26.636 -17.412  1.00 97.08           H  
ATOM    743  CD2 LEU A  45      23.825  25.271 -18.523  1.00 97.08           C  
ATOM    744 HD21 LEU A  45      22.881  25.016 -19.005  1.00 97.08           H  
ATOM    745 HD22 LEU A  45      24.533  24.471 -18.738  1.00 97.08           H  
ATOM    746 HD23 LEU A  45      23.673  25.342 -17.446  1.00 97.08           H  
ATOM    747  N   PRO A  46      21.110  30.065 -19.082  1.00 95.23           N  
ATOM    748  CA  PRO A  46      20.150  31.039 -18.567  1.00 95.23           C  
ATOM    749  HA  PRO A  46      20.337  31.187 -17.503  1.00 95.23           H  
ATOM    750  C   PRO A  46      18.697  30.599 -18.750  1.00 95.23           C  
ATOM    751  CB  PRO A  46      20.438  32.342 -19.314  1.00 95.23           C  
ATOM    752  HB2 PRO A  46      19.867  32.386 -20.242  1.00 95.23           H  
ATOM    753  HB3 PRO A  46      20.229  33.214 -18.695  1.00 95.23           H  
ATOM    754  O   PRO A  46      17.925  30.659 -17.800  1.00 95.23           O  
ATOM    755  CG  PRO A  46      21.921  32.222 -19.644  1.00 95.23           C  
ATOM    756  HG2 PRO A  46      22.194  32.840 -20.499  1.00 95.23           H  
ATOM    757  HG3 PRO A  46      22.515  32.489 -18.770  1.00 95.23           H  
ATOM    758  CD  PRO A  46      22.082  30.736 -19.935  1.00 95.23           C  
ATOM    759  HD2 PRO A  46      21.859  30.538 -20.984  1.00 95.23           H  
ATOM    760  HD3 PRO A  46      23.106  30.441 -19.706  1.00 95.23           H  
ATOM    761  N   PHE A  47      18.340  30.081 -19.931  1.00 93.27           N  
ATOM    762  H   PHE A  47      19.020  30.022 -20.675  1.00 93.27           H  
ATOM    763  CA  PHE A  47      16.996  29.556 -20.177  1.00 93.27           C  
ATOM    764  HA  PHE A  47      16.269  30.348 -20.000  1.00 93.27           H  
ATOM    765  C   PHE A  47      16.646  28.415 -19.210  1.00 93.27           C  
ATOM    766  CB  PHE A  47      16.887  29.110 -21.643  1.00 93.27           C  
ATOM    767  HB2 PHE A  47      17.731  28.469 -21.899  1.00 93.27           H  
ATOM    768  HB3 PHE A  47      16.940  29.989 -22.286  1.00 93.27           H  
ATOM    769  O   PHE A  47      15.593  28.440 -18.577  1.00 93.27           O  
ATOM    770  CG  PHE A  47      15.606  28.360 -21.938  1.00 93.27           C  
ATOM    771  CD1 PHE A  47      15.606  26.955 -22.018  1.00 93.27           C  
ATOM    772  HD1 PHE A  47      16.526  26.403 -21.898  1.00 93.27           H  
ATOM    773  CD2 PHE A  47      14.395  29.066 -22.037  1.00 93.27           C  
ATOM    774  HD2 PHE A  47      14.390  30.142 -21.943  1.00 93.27           H  
ATOM    775  CE1 PHE A  47      14.395  26.262 -22.195  1.00 93.27           C  
ATOM    776  HE1 PHE A  47      14.383  25.182 -22.196  1.00 93.27           H  
ATOM    777  CE2 PHE A  47      13.187  28.373 -22.220  1.00 93.27           C  
ATOM    778  HE2 PHE A  47      12.255  28.917 -22.257  1.00 93.27           H  
ATOM    779  CZ  PHE A  47      13.186  26.970 -22.296  1.00 93.27           C  
ATOM    780  HZ  PHE A  47      12.255  26.430 -22.388  1.00 93.27           H  
ATOM    781  N   LEU A  48      17.554  27.450 -19.040  1.00 93.93           N  
ATOM    782  H   LEU A  48      18.405  27.494 -19.583  1.00 93.93           H  
ATOM    783  CA  LEU A  48      17.345  26.312 -18.140  1.00 93.93           C  
ATOM    784  HA  LEU A  48      16.400  25.830 -18.390  1.00 93.93           H  
ATOM    785  C   LEU A  48      17.234  26.735 -16.669  1.00 93.93           C  
ATOM    786  CB  LEU A  48      18.486  25.301 -18.321  1.00 93.93           C  
ATOM    787  HB2 LEU A  48      18.357  24.500 -17.593  1.00 93.93           H  
ATOM    788  HB3 LEU A  48      19.428  25.803 -18.098  1.00 93.93           H  
ATOM    789  O   LEU A  48      16.501  26.106 -15.916  1.00 93.93           O  
ATOM    790  CG  LEU A  48      18.567  24.678 -19.725  1.00 93.93           C  
ATOM    791  HG  LEU A  48      18.623  25.461 -20.481  1.00 93.93           H  
ATOM    792  CD1 LEU A  48      19.847  23.851 -19.817  1.00 93.93           C  
ATOM    793 HD11 LEU A  48      19.940  23.434 -20.820  1.00 93.93           H  
ATOM    794 HD12 LEU A  48      20.706  24.493 -19.626  1.00 93.93           H  
ATOM    795 HD13 LEU A  48      19.828  23.047 -19.080  1.00 93.93           H  
ATOM    796  CD2 LEU A  48      17.354  23.819 -20.076  1.00 93.93           C  
ATOM    797 HD21 LEU A  48      16.455  24.435 -20.107  1.00 93.93           H  
ATOM    798 HD22 LEU A  48      17.213  23.039 -19.328  1.00 93.93           H  
ATOM    799 HD23 LEU A  48      17.492  23.366 -21.058  1.00 93.93           H  
ATOM    800  N   THR A  49      17.915  27.810 -16.265  1.00 93.22           N  
ATOM    801  H   THR A  49      18.479  28.297 -16.947  1.00 93.22           H  
ATOM    802  CA  THR A  49      17.853  28.335 -14.888  1.00 93.22           C  
ATOM    803  HA  THR A  49      18.049  27.521 -14.191  1.00 93.22           H  
ATOM    804  C   THR A  49      16.464  28.883 -14.550  1.00 93.22           C  
ATOM    805  CB  THR A  49      18.912  29.428 -14.669  1.00 93.22           C  
ATOM    806  HB  THR A  49      18.664  30.299 -15.276  1.00 93.22           H  
ATOM    807  O   THR A  49      15.997  28.720 -13.428  1.00 93.22           O  
ATOM    808  CG2 THR A  49      19.027  29.859 -13.206  1.00 93.22           C  
ATOM    809 HG21 THR A  49      18.113  30.362 -12.888  1.00 93.22           H  
ATOM    810 HG22 THR A  49      19.859  30.553 -13.092  1.00 93.22           H  
ATOM    811 HG23 THR A  49      19.191  28.989 -12.571  1.00 93.22           H  
ATOM    812  OG1 THR A  49      20.196  28.968 -15.044  1.00 93.22           O  
ATOM    813  HG1 THR A  49      20.171  28.755 -15.980  1.00 93.22           H  
ATOM    814  N   ASP A  50      15.776  29.482 -15.523  1.00 87.16           N  
ATOM    815  H   ASP A  50      16.219  29.611 -16.422  1.00 87.16           H  
ATOM    816  CA  ASP A  50      14.412  29.998 -15.351  1.00 87.16           C  
ATOM    817  HA  ASP A  50      14.299  30.362 -14.330  1.00 87.16           H  
ATOM    818  C   ASP A  50      13.317  28.923 -15.550  1.00 87.16           C  
ATOM    819  CB  ASP A  50      14.199  31.187 -16.303  1.00 87.16           C  
ATOM    820  HB2 ASP A  50      13.128  31.360 -16.407  1.00 87.16           H  
ATOM    821  HB3 ASP A  50      14.590  30.925 -17.286  1.00 87.16           H  
ATOM    822  O   ASP A  50      12.141  29.187 -15.293  1.00 87.16           O  
ATOM    823  CG  ASP A  50      14.810  32.518 -15.846  1.00 87.16           C  
ATOM    824  OD1 ASP A  50      14.623  32.892 -14.662  1.00 87.16           O  
ATOM    825  OD2 ASP A  50      15.314  33.255 -16.724  1.00 87.16           O  
ATOM    826  N   THR A  51      13.669  27.698 -15.970  1.00 78.58           N  
ATOM    827  H   THR A  51      14.656  27.500 -16.051  1.00 78.58           H  
ATOM    828  CA  THR A  51      12.716  26.595 -16.239  1.00 78.58           C  
ATOM    829  HA  THR A  51      11.795  27.042 -16.613  1.00 78.58           H  
ATOM    830  C   THR A  51      12.326  25.835 -14.957  1.00 78.58           C  
ATOM    831  CB  THR A  51      13.226  25.639 -17.342  1.00 78.58           C  
ATOM    832  HB  THR A  51      14.002  24.991 -16.934  1.00 78.58           H  
ATOM    833  O   THR A  51      12.256  24.615 -14.939  1.00 78.58           O  
ATOM    834  CG2 THR A  51      12.117  24.790 -17.977  1.00 78.58           C  
ATOM    835 HG21 THR A  51      12.533  24.201 -18.794  1.00 78.58           H  
ATOM    836 HG22 THR A  51      11.686  24.096 -17.256  1.00 78.58           H  
ATOM    837 HG23 THR A  51      11.328  25.431 -18.368  1.00 78.58           H  
ATOM    838  OG1 THR A  51      13.763  26.350 -18.437  1.00 78.58           O  
ATOM    839  HG1 THR A  51      14.321  27.063 -18.117  1.00 78.58           H  
ATOM    840  N   ILE A  52      12.094  26.543 -13.850  1.00 71.31           N  
ATOM    841  H   ILE A  52      12.174  27.548 -13.920  1.00 71.31           H  
ATOM    842  CA  ILE A  52      11.797  25.948 -12.529  1.00 71.31           C  
ATOM    843  HA  ILE A  52      12.335  25.003 -12.449  1.00 71.31           H  
ATOM    844  C   ILE A  52      10.322  25.578 -12.314  1.00 71.31           C  
ATOM    845  CB  ILE A  52      12.286  26.867 -11.387  1.00 71.31           C  
ATOM    846  HB  ILE A  52      11.795  26.553 -10.466  1.00 71.31           H  
ATOM    847  O   ILE A  52      10.008  24.850 -11.380  1.00 71.31           O  
ATOM    848  CG1 ILE A  52      11.929  28.351 -11.641  1.00 71.31           C  
ATOM    849 HG12 ILE A  52      12.517  28.741 -12.472  1.00 71.31           H  
ATOM    850 HG13 ILE A  52      10.874  28.406 -11.907  1.00 71.31           H  
ATOM    851  CG2 ILE A  52      13.791  26.667 -11.175  1.00 71.31           C  
ATOM    852 HG21 ILE A  52      14.093  27.191 -10.268  1.00 71.31           H  
ATOM    853 HG22 ILE A  52      14.013  25.607 -11.048  1.00 71.31           H  
ATOM    854 HG23 ILE A  52      14.351  27.052 -12.027  1.00 71.31           H  
ATOM    855  CD1 ILE A  52      12.149  29.270 -10.437  1.00 71.31           C  
ATOM    856 HD11 ILE A  52      13.209  29.327 -10.190  1.00 71.31           H  
ATOM    857 HD12 ILE A  52      11.591  28.897  -9.579  1.00 71.31           H  
ATOM    858 HD13 ILE A  52      11.794  30.272 -10.681  1.00 71.31           H  
ATOM    859  N   TYR A  53       9.419  26.070 -13.162  1.00 75.93           N  
ATOM    860  H   TYR A  53       9.754  26.649 -13.919  1.00 75.93           H  
ATOM    861  CA  TYR A  53       7.967  25.897 -13.014  1.00 75.93           C  
ATOM    862  HA  TYR A  53       7.748  25.693 -11.966  1.00 75.93           H  
ATOM    863  C   TYR A  53       7.402  24.705 -13.807  1.00 75.93           C  
ATOM    864  CB  TYR A  53       7.253  27.206 -13.388  1.00 75.93           C  
ATOM    865  HB2 TYR A  53       6.187  27.094 -13.189  1.00 75.93           H  
ATOM    866  HB3 TYR A  53       7.366  27.373 -14.459  1.00 75.93           H  
ATOM    867  O   TYR A  53       6.208  24.682 -14.095  1.00 75.93           O  
ATOM    868  CG  TYR A  53       7.737  28.432 -12.643  1.00 75.93           C  
ATOM    869  CD1 TYR A  53       7.249  28.705 -11.350  1.00 75.93           C  
ATOM    870  HD1 TYR A  53       6.524  28.048 -10.894  1.00 75.93           H  
ATOM    871  CD2 TYR A  53       8.659  29.308 -13.248  1.00 75.93           C  
ATOM    872  HD2 TYR A  53       9.043  29.098 -14.236  1.00 75.93           H  
ATOM    873  CE1 TYR A  53       7.679  29.854 -10.660  1.00 75.93           C  
ATOM    874  HE1 TYR A  53       7.274  30.074  -9.684  1.00 75.93           H  
ATOM    875  CE2 TYR A  53       9.103  30.448 -12.554  1.00 75.93           C  
ATOM    876  HE2 TYR A  53       9.823  31.118 -13.002  1.00 75.93           H  
ATOM    877  OH  TYR A  53       9.042  31.835 -10.608  1.00 75.93           O  
ATOM    878  HH  TYR A  53       8.515  31.992  -9.821  1.00 75.93           H  
ATOM    879  CZ  TYR A  53       8.614  30.724 -11.261  1.00 75.93           C  
ATOM    880  N   ASP A  54       8.251  23.771 -14.238  1.00 79.53           N  
ATOM    881  H   ASP A  54       9.198  23.783 -13.888  1.00 79.53           H  
ATOM    882  CA  ASP A  54       7.826  22.596 -15.008  1.00 79.53           C  
ATOM    883  HA  ASP A  54       6.937  22.865 -15.578  1.00 79.53           H  
ATOM    884  C   ASP A  54       7.415  21.429 -14.086  1.00 79.53           C  
ATOM    885  CB  ASP A  54       8.922  22.217 -16.028  1.00 79.53           C  
ATOM    886  HB2 ASP A  54       9.502  23.108 -16.270  1.00 79.53           H  
ATOM    887  HB3 ASP A  54       9.603  21.491 -15.584  1.00 79.53           H  
ATOM    888  O   ASP A  54       7.513  21.509 -12.859  1.00 79.53           O  
ATOM    889  CG  ASP A  54       8.354  21.661 -17.345  1.00 79.53           C  
ATOM    890  OD1 ASP A  54       7.318  20.958 -17.340  1.00 79.53           O  
ATOM    891  OD2 ASP A  54       8.916  21.949 -18.423  1.00 79.53           O  
ATOM    892  N   GLU A  55       6.945  20.337 -14.683  1.00 86.70           N  
ATOM    893  H   GLU A  55       6.914  20.331 -15.693  1.00 86.70           H  
ATOM    894  CA  GLU A  55       6.623  19.103 -13.974  1.00 86.70           C  
ATOM    895  HA  GLU A  55       5.971  19.363 -13.140  1.00 86.70           H  
ATOM    896  C   GLU A  55       7.862  18.446 -13.365  1.00 86.70           C  
ATOM    897  CB  GLU A  55       5.904  18.107 -14.899  1.00 86.70           C  
ATOM    898  HB2 GLU A  55       5.943  17.110 -14.458  1.00 86.70           H  
ATOM    899  HB3 GLU A  55       6.427  18.061 -15.854  1.00 86.70           H  
ATOM    900  O   GLU A  55       8.967  18.511 -13.912  1.00 86.70           O  
ATOM    901  CG  GLU A  55       4.432  18.460 -15.150  1.00 86.70           C  
ATOM    902  HG2 GLU A  55       4.021  17.712 -15.828  1.00 86.70           H  
ATOM    903  HG3 GLU A  55       4.383  19.427 -15.650  1.00 86.70           H  
ATOM    904  CD  GLU A  55       3.569  18.485 -13.874  1.00 86.70           C  
ATOM    905  OE1 GLU A  55       2.443  19.014 -13.962  1.00 86.70           O  
ATOM    906  OE2 GLU A  55       4.040  18.038 -12.796  1.00 86.70           O  
ATOM    907  N   ASP A  56       7.663  17.744 -12.248  1.00 91.74           N  
ATOM    908  H   ASP A  56       6.723  17.672 -11.886  1.00 91.74           H  
ATOM    909  CA  ASP A  56       8.766  17.184 -11.459  1.00 91.74           C  
ATOM    910  HA  ASP A  56       9.433  17.997 -11.173  1.00 91.74           H  
ATOM    911  C   ASP A  56       9.597  16.173 -12.265  1.00 91.74           C  
ATOM    912  CB  ASP A  56       8.224  16.538 -10.174  1.00 91.74           C  
ATOM    913  HB2 ASP A  56       9.059  16.083  -9.640  1.00 91.74           H  
ATOM    914  HB3 ASP A  56       7.524  15.747 -10.441  1.00 91.74           H  
ATOM    915  O   ASP A  56      10.817  16.127 -12.124  1.00 91.74           O  
ATOM    916  CG  ASP A  56       7.536  17.537  -9.236  1.00 91.74           C  
ATOM    917  OD1 ASP A  56       7.982  18.701  -9.128  1.00 91.74           O  
ATOM    918  OD2 ASP A  56       6.492  17.199  -8.641  1.00 91.74           O  
ATOM    919  N   GLU A  57       8.975  15.415 -13.175  1.00 91.72           N  
ATOM    920  H   GLU A  57       7.971  15.491 -13.248  1.00 91.72           H  
ATOM    921  CA  GLU A  57       9.686  14.497 -14.076  1.00 91.72           C  
ATOM    922  HA  GLU A  57      10.282  13.805 -13.482  1.00 91.72           H  
ATOM    923  C   GLU A  57      10.643  15.232 -15.028  1.00 91.72           C  
ATOM    924  CB  GLU A  57       8.688  13.690 -14.919  1.00 91.72           C  
ATOM    925  HB2 GLU A  57       9.268  13.081 -15.613  1.00 91.72           H  
ATOM    926  HB3 GLU A  57       8.066  14.375 -15.494  1.00 91.72           H  
ATOM    927  O   GLU A  57      11.745  14.752 -15.315  1.00 91.72           O  
ATOM    928  CG  GLU A  57       7.792  12.757 -14.091  1.00 91.72           C  
ATOM    929  HG2 GLU A  57       8.428  12.155 -13.443  1.00 91.72           H  
ATOM    930  HG3 GLU A  57       7.137  13.360 -13.462  1.00 91.72           H  
ATOM    931  CD  GLU A  57       6.939  11.820 -14.967  1.00 91.72           C  
ATOM    932  OE1 GLU A  57       6.240  10.968 -14.378  1.00 91.72           O  
ATOM    933  OE2 GLU A  57       7.039  11.906 -16.214  1.00 91.72           O  
ATOM    934  N   VAL A  58      10.244  16.417 -15.501  1.00 93.48           N  
ATOM    935  H   VAL A  58       9.392  16.808 -15.125  1.00 93.48           H  
ATOM    936  CA  VAL A  58      11.056  17.264 -16.383  1.00 93.48           C  
ATOM    937  HA  VAL A  58      11.503  16.645 -17.161  1.00 93.48           H  
ATOM    938  C   VAL A  58      12.218  17.868 -15.605  1.00 93.48           C  
ATOM    939  CB  VAL A  58      10.199  18.352 -17.065  1.00 93.48           C  
ATOM    940  HB  VAL A  58       9.815  19.045 -16.315  1.00 93.48           H  
ATOM    941  O   VAL A  58      13.360  17.814 -16.071  1.00 93.48           O  
ATOM    942  CG1 VAL A  58      11.030  19.139 -18.080  1.00 93.48           C  
ATOM    943 HG11 VAL A  58      11.364  18.461 -18.865  1.00 93.48           H  
ATOM    944 HG12 VAL A  58      10.415  19.918 -18.532  1.00 93.48           H  
ATOM    945 HG13 VAL A  58      11.881  19.619 -17.596  1.00 93.48           H  
ATOM    946  CG2 VAL A  58       9.018  17.752 -17.843  1.00 93.48           C  
ATOM    947 HG21 VAL A  58       9.370  17.057 -18.606  1.00 93.48           H  
ATOM    948 HG22 VAL A  58       8.448  18.552 -18.315  1.00 93.48           H  
ATOM    949 HG23 VAL A  58       8.350  17.226 -17.161  1.00 93.48           H  
ATOM    950  N   LEU A  59      11.956  18.371 -14.396  1.00 95.98           N  
ATOM    951  H   LEU A  59      10.996  18.370 -14.082  1.00 95.98           H  
ATOM    952  CA  LEU A  59      12.985  18.914 -13.509  1.00 95.98           C  
ATOM    953  HA  LEU A  59      13.554  19.670 -14.051  1.00 95.98           H  
ATOM    954  C   LEU A  59      13.988  17.839 -13.066  1.00 95.98           C  
ATOM    955  CB  LEU A  59      12.319  19.571 -12.291  1.00 95.98           C  
ATOM    956  HB2 LEU A  59      11.761  18.811 -11.744  1.00 95.98           H  
ATOM    957  HB3 LEU A  59      13.110  19.943 -11.638  1.00 95.98           H  
ATOM    958  O   LEU A  59      15.193  18.096 -13.039  1.00 95.98           O  
ATOM    959  CG  LEU A  59      11.369  20.742 -12.601  1.00 95.98           C  
ATOM    960  HG  LEU A  59      10.528  20.390 -13.198  1.00 95.98           H  
ATOM    961  CD1 LEU A  59      10.832  21.313 -11.291  1.00 95.98           C  
ATOM    962 HD11 LEU A  59      10.095  22.085 -11.507  1.00 95.98           H  
ATOM    963 HD12 LEU A  59      10.331  20.527 -10.726  1.00 95.98           H  
ATOM    964 HD13 LEU A  59      11.641  21.740 -10.698  1.00 95.98           H  
ATOM    965  CD2 LEU A  59      12.063  21.870 -13.362  1.00 95.98           C  
ATOM    966 HD21 LEU A  59      12.354  21.536 -14.357  1.00 95.98           H  
ATOM    967 HD22 LEU A  59      11.359  22.694 -13.480  1.00 95.98           H  
ATOM    968 HD23 LEU A  59      12.936  22.223 -12.812  1.00 95.98           H  
ATOM    969  N   LEU A  60      13.518  16.620 -12.786  1.00 96.47           N  
ATOM    970  H   LEU A  60      12.517  16.493 -12.767  1.00 96.47           H  
ATOM    971  CA  LEU A  60      14.359  15.470 -12.453  1.00 96.47           C  
ATOM    972  HA  LEU A  60      14.970  15.734 -11.590  1.00 96.47           H  
ATOM    973  C   LEU A  60      15.302  15.115 -13.612  1.00 96.47           C  
ATOM    974  CB  LEU A  60      13.442  14.284 -12.091  1.00 96.47           C  
ATOM    975  HB2 LEU A  60      12.784  14.577 -11.272  1.00 96.47           H  
ATOM    976  HB3 LEU A  60      12.813  14.056 -12.952  1.00 96.47           H  
ATOM    977  O   LEU A  60      16.510  14.967 -13.412  1.00 96.47           O  
ATOM    978  CG  LEU A  60      14.192  13.006 -11.680  1.00 96.47           C  
ATOM    979  HG  LEU A  60      14.934  12.752 -12.436  1.00 96.47           H  
ATOM    980  CD1 LEU A  60      14.892  13.191 -10.337  1.00 96.47           C  
ATOM    981 HD11 LEU A  60      14.169  13.465  -9.569  1.00 96.47           H  
ATOM    982 HD12 LEU A  60      15.394  12.269 -10.045  1.00 96.47           H  
ATOM    983 HD13 LEU A  60      15.631  13.988 -10.418  1.00 96.47           H  
ATOM    984  CD2 LEU A  60      13.223  11.832 -11.563  1.00 96.47           C  
ATOM    985 HD21 LEU A  60      12.482  12.038 -10.790  1.00 96.47           H  
ATOM    986 HD22 LEU A  60      13.770  10.925 -11.304  1.00 96.47           H  
ATOM    987 HD23 LEU A  60      12.711  11.680 -12.513  1.00 96.47           H  
ATOM    988  N   ALA A  61      14.767  15.025 -14.834  1.00 96.27           N  
ATOM    989  H   ALA A  61      13.768  15.142 -14.932  1.00 96.27           H  
ATOM    990  CA  ALA A  61      15.562  14.751 -16.028  1.00 96.27           C  
ATOM    991  HA  ALA A  61      16.140  13.842 -15.858  1.00 96.27           H  
ATOM    992  C   ALA A  61      16.564  15.882 -16.332  1.00 96.27           C  
ATOM    993  CB  ALA A  61      14.602  14.509 -17.199  1.00 96.27           C  
ATOM    994  HB1 ALA A  61      13.929  13.686 -16.955  1.00 96.27           H  
ATOM    995  HB2 ALA A  61      14.007  15.403 -17.385  1.00 96.27           H  
ATOM    996  HB3 ALA A  61      15.170  14.254 -18.094  1.00 96.27           H  
ATOM    997  O   ALA A  61      17.679  15.619 -16.789  1.00 96.27           O  
ATOM    998  N   LEU A  62      16.194  17.138 -16.058  1.00 96.79           N  
ATOM    999  H   LEU A  62      15.252  17.301 -15.734  1.00 96.79           H  
ATOM   1000  CA  LEU A  62      17.084  18.288 -16.208  1.00 96.79           C  
ATOM   1001  HA  LEU A  62      17.516  18.250 -17.208  1.00 96.79           H  
ATOM   1002  C   LEU A  62      18.244  18.232 -15.207  1.00 96.79           C  
ATOM   1003  CB  LEU A  62      16.267  19.586 -16.073  1.00 96.79           C  
ATOM   1004  HB2 LEU A  62      15.514  19.611 -16.861  1.00 96.79           H  
ATOM   1005  HB3 LEU A  62      15.746  19.577 -15.116  1.00 96.79           H  
ATOM   1006  O   LEU A  62      19.396  18.406 -15.612  1.00 96.79           O  
ATOM   1007  CG  LEU A  62      17.114  20.869 -16.144  1.00 96.79           C  
ATOM   1008  HG  LEU A  62      17.838  20.871 -15.329  1.00 96.79           H  
ATOM   1009  CD1 LEU A  62      17.880  20.992 -17.463  1.00 96.79           C  
ATOM   1010 HD11 LEU A  62      18.618  20.195 -17.544  1.00 96.79           H  
ATOM   1011 HD12 LEU A  62      18.405  21.947 -17.484  1.00 96.79           H  
ATOM   1012 HD13 LEU A  62      17.183  20.932 -18.299  1.00 96.79           H  
ATOM   1013  CD2 LEU A  62      16.220  22.097 -15.986  1.00 96.79           C  
ATOM   1014 HD21 LEU A  62      16.822  23.005 -15.962  1.00 96.79           H  
ATOM   1015 HD22 LEU A  62      15.665  22.030 -15.050  1.00 96.79           H  
ATOM   1016 HD23 LEU A  62      15.506  22.157 -16.808  1.00 96.79           H  
ATOM   1017  N   ALA A  63      17.958  17.950 -13.931  1.00 98.08           N  
ATOM   1018  H   ALA A  63      16.990  17.835 -13.666  1.00 98.08           H  
ATOM   1019  CA  ALA A  63      18.978  17.784 -12.900  1.00 98.08           C  
ATOM   1020  HA  ALA A  63      19.514  18.725 -12.778  1.00 98.08           H  
ATOM   1021  C   ALA A  63      20.002  16.718 -13.314  1.00 98.08           C  
ATOM   1022  CB  ALA A  63      18.298  17.427 -11.570  1.00 98.08           C  
ATOM   1023  HB1 ALA A  63      19.053  17.350 -10.788  1.00 98.08           H  
ATOM   1024  HB2 ALA A  63      17.574  18.193 -11.292  1.00 98.08           H  
ATOM   1025  HB3 ALA A  63      17.777  16.474 -11.656  1.00 98.08           H  
ATOM   1026  O   ALA A  63      21.203  16.980 -13.300  1.00 98.08           O  
ATOM   1027  N   GLU A  64      19.523  15.563 -13.783  1.00 97.57           N  
ATOM   1028  H   GLU A  64      18.523  15.423 -13.770  1.00 97.57           H  
ATOM   1029  CA  GLU A  64      20.373  14.463 -14.241  1.00 97.57           C  
ATOM   1030  HA  GLU A  64      21.053  14.198 -13.431  1.00 97.57           H  
ATOM   1031  C   GLU A  64      21.246  14.836 -15.453  1.00 97.57           C  
ATOM   1032  CB  GLU A  64      19.469  13.257 -14.537  1.00 97.57           C  
ATOM   1033  HB2 GLU A  64      18.834  13.476 -15.396  1.00 97.57           H  
ATOM   1034  HB3 GLU A  64      18.830  13.082 -13.672  1.00 97.57           H  
ATOM   1035  O   GLU A  64      22.436  14.516 -15.485  1.00 97.57           O  
ATOM   1036  CG  GLU A  64      20.279  11.985 -14.805  1.00 97.57           C  
ATOM   1037  HG2 GLU A  64      20.799  12.083 -15.758  1.00 97.57           H  
ATOM   1038  HG3 GLU A  64      21.029  11.876 -14.022  1.00 97.57           H  
ATOM   1039  CD  GLU A  64      19.386  10.741 -14.840  1.00 97.57           C  
ATOM   1040  OE1 GLU A  64      19.701   9.802 -14.068  1.00 97.57           O  
ATOM   1041  OE2 GLU A  64      18.410  10.738 -15.624  1.00 97.57           O  
ATOM   1042  N   GLN A  65      20.701  15.557 -16.441  1.00 96.95           N  
ATOM   1043  H   GLN A  65      19.722  15.798 -16.376  1.00 96.95           H  
ATOM   1044  CA  GLN A  65      21.480  16.006 -17.601  1.00 96.95           C  
ATOM   1045  HA  GLN A  65      21.969  15.140 -18.047  1.00 96.95           H  
ATOM   1046  C   GLN A  65      22.593  16.981 -17.212  1.00 96.95           C  
ATOM   1047  CB  GLN A  65      20.565  16.662 -18.646  1.00 96.95           C  
ATOM   1048  HB2 GLN A  65      21.166  17.266 -19.326  1.00 96.95           H  
ATOM   1049  HB3 GLN A  65      19.860  17.327 -18.147  1.00 96.95           H  
ATOM   1050  O   GLN A  65      23.728  16.827 -17.675  1.00 96.95           O  
ATOM   1051  CG  GLN A  65      19.791  15.634 -19.473  1.00 96.95           C  
ATOM   1052  HG2 GLN A  65      19.072  16.170 -20.092  1.00 96.95           H  
ATOM   1053  HG3 GLN A  65      19.230  14.980 -18.805  1.00 96.95           H  
ATOM   1054  CD  GLN A  65      20.684  14.795 -20.386  1.00 96.95           C  
ATOM   1055  NE2 GLN A  65      20.560  13.487 -20.333  1.00 96.95           N  
ATOM   1056 HE21 GLN A  65      19.956  13.075 -19.636  1.00 96.95           H  
ATOM   1057 HE22 GLN A  65      21.194  12.940 -20.898  1.00 96.95           H  
ATOM   1058  OE1 GLN A  65      21.496  15.284 -21.165  1.00 96.95           O  
ATOM   1059  N   LEU A  66      22.299  17.963 -16.354  1.00 98.00           N  
ATOM   1060  H   LEU A  66      21.365  17.998 -15.972  1.00 98.00           H  
ATOM   1061  CA  LEU A  66      23.258  18.997 -15.954  1.00 98.00           C  
ATOM   1062  HA  LEU A  66      23.629  19.491 -16.853  1.00 98.00           H  
ATOM   1063  C   LEU A  66      24.493  18.418 -15.246  1.00 98.00           C  
ATOM   1064  CB  LEU A  66      22.548  20.032 -15.067  1.00 98.00           C  
ATOM   1065  HB2 LEU A  66      22.014  19.496 -14.283  1.00 98.00           H  
ATOM   1066  HB3 LEU A  66      23.297  20.663 -14.588  1.00 98.00           H  
ATOM   1067  O   LEU A  66      25.586  18.962 -15.405  1.00 98.00           O  
ATOM   1068  CG  LEU A  66      21.553  20.940 -15.815  1.00 98.00           C  
ATOM   1069  HG  LEU A  66      20.856  20.335 -16.395  1.00 98.00           H  
ATOM   1070  CD1 LEU A  66      20.763  21.758 -14.796  1.00 98.00           C  
ATOM   1071 HD11 LEU A  66      20.030  22.380 -15.310  1.00 98.00           H  
ATOM   1072 HD12 LEU A  66      21.434  22.383 -14.205  1.00 98.00           H  
ATOM   1073 HD13 LEU A  66      20.227  21.080 -14.133  1.00 98.00           H  
ATOM   1074  CD2 LEU A  66      22.249  21.912 -16.773  1.00 98.00           C  
ATOM   1075 HD21 LEU A  66      22.982  22.509 -16.230  1.00 98.00           H  
ATOM   1076 HD22 LEU A  66      21.506  22.574 -17.219  1.00 98.00           H  
ATOM   1077 HD23 LEU A  66      22.743  21.361 -17.574  1.00 98.00           H  
ATOM   1078  N   GLY A  67      24.365  17.277 -14.559  1.00 98.51           N  
ATOM   1079  H   GLY A  67      23.440  16.892 -14.432  1.00 98.51           H  
ATOM   1080  CA  GLY A  67      25.500  16.553 -13.972  1.00 98.51           C  
ATOM   1081  HA2 GLY A  67      26.011  17.204 -13.263  1.00 98.51           H  
ATOM   1082  HA3 GLY A  67      25.112  15.691 -13.430  1.00 98.51           H  
ATOM   1083  C   GLY A  67      26.535  16.044 -14.989  1.00 98.51           C  
ATOM   1084  O   GLY A  67      27.663  15.738 -14.614  1.00 98.51           O  
ATOM   1085  N   THR A  68      26.190  15.987 -16.280  1.00 97.80           N  
ATOM   1086  H   THR A  68      25.244  16.253 -16.514  1.00 97.80           H  
ATOM   1087  CA  THR A  68      27.067  15.497 -17.365  1.00 97.80           C  
ATOM   1088  HA  THR A  68      27.974  15.088 -16.919  1.00 97.80           H  
ATOM   1089  C   THR A  68      27.538  16.599 -18.321  1.00 97.80           C  
ATOM   1090  CB  THR A  68      26.408  14.350 -18.145  1.00 97.80           C  
ATOM   1091  HB  THR A  68      27.140  13.945 -18.843  1.00 97.80           H  
ATOM   1092  O   THR A  68      28.202  16.332 -19.324  1.00 97.80           O  
ATOM   1093  CG2 THR A  68      25.950  13.209 -17.236  1.00 97.80           C  
ATOM   1094 HG21 THR A  68      25.130  13.535 -16.595  1.00 97.80           H  
ATOM   1095 HG22 THR A  68      25.603  12.377 -17.849  1.00 97.80           H  
ATOM   1096 HG23 THR A  68      26.780  12.874 -16.615  1.00 97.80           H  
ATOM   1097  OG1 THR A  68      25.295  14.800 -18.885  1.00 97.80           O  
ATOM   1098  HG1 THR A  68      24.705  15.282 -18.301  1.00 97.80           H  
ATOM   1099  N   PHE A  69      27.214  17.860 -18.026  1.00 97.99           N  
ATOM   1100  H   PHE A  69      26.695  18.033 -17.177  1.00 97.99           H  
ATOM   1101  CA  PHE A  69      27.401  18.970 -18.959  1.00 97.99           C  
ATOM   1102  HA  PHE A  69      27.267  18.577 -19.966  1.00 97.99           H  
ATOM   1103  C   PHE A  69      28.806  19.589 -18.971  1.00 97.99           C  
ATOM   1104  CB  PHE A  69      26.308  20.027 -18.732  1.00 97.99           C  
ATOM   1105  HB2 PHE A  69      26.787  21.006 -18.754  1.00 97.99           H  
ATOM   1106  HB3 PHE A  69      25.864  19.917 -17.743  1.00 97.99           H  
ATOM   1107  O   PHE A  69      29.044  20.486 -19.783  1.00 97.99           O  
ATOM   1108  CG  PHE A  69      25.200  20.048 -19.766  1.00 97.99           C  
ATOM   1109  CD1 PHE A  69      24.853  21.262 -20.388  1.00 97.99           C  
ATOM   1110  HD1 PHE A  69      25.359  22.176 -20.115  1.00 97.99           H  
ATOM   1111  CD2 PHE A  69      24.514  18.868 -20.110  1.00 97.99           C  
ATOM   1112  HD2 PHE A  69      24.767  17.933 -19.632  1.00 97.99           H  
ATOM   1113  CE1 PHE A  69      23.844  21.292 -21.365  1.00 97.99           C  
ATOM   1114  HE1 PHE A  69      23.575  22.226 -21.835  1.00 97.99           H  
ATOM   1115  CE2 PHE A  69      23.505  18.896 -21.088  1.00 97.99           C  
ATOM   1116  HE2 PHE A  69      22.982  17.985 -21.338  1.00 97.99           H  
ATOM   1117  CZ  PHE A  69      23.180  20.107 -21.725  1.00 97.99           C  
ATOM   1118  HZ  PHE A  69      22.410  20.135 -22.481  1.00 97.99           H  
ATOM   1119  N   THR A  70      29.756  19.146 -18.136  1.00 98.52           N  
ATOM   1120  H   THR A  70      29.520  18.446 -17.448  1.00 98.52           H  
ATOM   1121  CA  THR A  70      31.052  19.838 -17.983  1.00 98.52           C  
ATOM   1122  HA  THR A  70      30.848  20.821 -17.559  1.00 98.52           H  
ATOM   1123  C   THR A  70      31.782  20.041 -19.313  1.00 98.52           C  
ATOM   1124  CB  THR A  70      32.008  19.106 -17.028  1.00 98.52           C  
ATOM   1125  HB  THR A  70      32.409  18.220 -17.520  1.00 98.52           H  
ATOM   1126  O   THR A  70      32.211  21.147 -19.637  1.00 98.52           O  
ATOM   1127  CG2 THR A  70      33.160  20.044 -16.655  1.00 98.52           C  
ATOM   1128 HG21 THR A  70      32.859  21.089 -16.722  1.00 98.52           H  
ATOM   1129 HG22 THR A  70      34.001  19.867 -17.325  1.00 98.52           H  
ATOM   1130 HG23 THR A  70      33.483  19.856 -15.631  1.00 98.52           H  
ATOM   1131  OG1 THR A  70      31.356  18.682 -15.859  1.00 98.52           O  
ATOM   1132  HG1 THR A  70      31.885  17.952 -15.528  1.00 98.52           H  
ATOM   1133  N   THR A  71      31.869  19.006 -20.151  1.00 98.02           N  
ATOM   1134  H   THR A  71      31.435  18.134 -19.885  1.00 98.02           H  
ATOM   1135  CA  THR A  71      32.492  19.115 -21.484  1.00 98.02           C  
ATOM   1136  HA  THR A  71      33.461  19.603 -21.376  1.00 98.02           H  
ATOM   1137  C   THR A  71      31.684  19.986 -22.450  1.00 98.02           C  
ATOM   1138  CB  THR A  71      32.725  17.733 -22.113  1.00 98.02           C  
ATOM   1139  HB  THR A  71      32.823  17.845 -23.193  1.00 98.02           H  
ATOM   1140  O   THR A  71      32.270  20.684 -23.277  1.00 98.02           O  
ATOM   1141  CG2 THR A  71      34.000  17.081 -21.588  1.00 98.02           C  
ATOM   1142 HG21 THR A  71      33.952  16.974 -20.504  1.00 98.02           H  
ATOM   1143 HG22 THR A  71      34.125  16.099 -22.044  1.00 98.02           H  
ATOM   1144 HG23 THR A  71      34.860  17.700 -21.846  1.00 98.02           H  
ATOM   1145  OG1 THR A  71      31.656  16.857 -21.840  1.00 98.02           O  
ATOM   1146  HG1 THR A  71      31.903  16.286 -21.108  1.00 98.02           H  
ATOM   1147  N   LEU A  72      30.357  20.013 -22.315  1.00 98.34           N  
ATOM   1148  H   LEU A  72      29.954  19.495 -21.547  1.00 98.34           H  
ATOM   1149  CA  LEU A  72      29.439  20.785 -23.160  1.00 98.34           C  
ATOM   1150  HA  LEU A  72      29.736  20.667 -24.202  1.00 98.34           H  
ATOM   1151  C   LEU A  72      29.482  22.294 -22.872  1.00 98.34           C  
ATOM   1152  CB  LEU A  72      28.012  20.233 -22.982  1.00 98.34           C  
ATOM   1153  HB2 LEU A  72      27.323  20.852 -23.556  1.00 98.34           H  
ATOM   1154  HB3 LEU A  72      27.723  20.323 -21.935  1.00 98.34           H  
ATOM   1155  O   LEU A  72      29.150  23.091 -23.747  1.00 98.34           O  
ATOM   1156  CG  LEU A  72      27.841  18.767 -23.421  1.00 98.34           C  
ATOM   1157  HG  LEU A  72      28.604  18.140 -22.960  1.00 98.34           H  
ATOM   1158  CD1 LEU A  72      26.476  18.246 -22.987  1.00 98.34           C  
ATOM   1159 HD11 LEU A  72      25.690  18.921 -23.326  1.00 98.34           H  
ATOM   1160 HD12 LEU A  72      26.440  18.185 -21.899  1.00 98.34           H  
ATOM   1161 HD13 LEU A  72      26.314  17.243 -23.380  1.00 98.34           H  
ATOM   1162  CD2 LEU A  72      27.930  18.625 -24.940  1.00 98.34           C  
ATOM   1163 HD21 LEU A  72      27.762  17.584 -25.216  1.00 98.34           H  
ATOM   1164 HD22 LEU A  72      27.174  19.251 -25.415  1.00 98.34           H  
ATOM   1165 HD23 LEU A  72      28.921  18.917 -25.286  1.00 98.34           H  
ATOM   1166  N   VAL A  73      29.944  22.697 -21.684  1.00 98.56           N  
ATOM   1167  H   VAL A  73      30.097  21.992 -20.977  1.00 98.56           H  
ATOM   1168  CA  VAL A  73      30.150  24.110 -21.319  1.00 98.56           C  
ATOM   1169  HA  VAL A  73      29.533  24.720 -21.979  1.00 98.56           H  
ATOM   1170  C   VAL A  73      31.579  24.603 -21.543  1.00 98.56           C  
ATOM   1171  CB  VAL A  73      29.671  24.420 -19.889  1.00 98.56           C  
ATOM   1172  HB  VAL A  73      29.798  25.488 -19.708  1.00 98.56           H  
ATOM   1173  O   VAL A  73      31.874  25.758 -21.250  1.00 98.56           O  
ATOM   1174  CG1 VAL A  73      28.181  24.115 -19.752  1.00 98.56           C  
ATOM   1175 HG11 VAL A  73      27.857  24.426 -18.759  1.00 98.56           H  
ATOM   1176 HG12 VAL A  73      27.617  24.668 -20.503  1.00 98.56           H  
ATOM   1177 HG13 VAL A  73      27.992  23.048 -19.869  1.00 98.56           H  
ATOM   1178  CG2 VAL A  73      30.434  23.666 -18.798  1.00 98.56           C  
ATOM   1179 HG21 VAL A  73      30.123  24.030 -17.819  1.00 98.56           H  
ATOM   1180 HG22 VAL A  73      31.508  23.825 -18.896  1.00 98.56           H  
ATOM   1181 HG23 VAL A  73      30.214  22.601 -18.856  1.00 98.56           H  
ATOM   1182  N   GLY A  74      32.474  23.774 -22.088  1.00 98.16           N  
ATOM   1183  H   GLY A  74      32.167  22.844 -22.335  1.00 98.16           H  
ATOM   1184  CA  GLY A  74      33.876  24.137 -22.342  1.00 98.16           C  
ATOM   1185  HA2 GLY A  74      34.005  25.219 -22.304  1.00 98.16           H  
ATOM   1186  HA3 GLY A  74      34.138  23.804 -23.346  1.00 98.16           H  
ATOM   1187  C   GLY A  74      34.890  23.510 -21.385  1.00 98.16           C  
ATOM   1188  O   GLY A  74      36.052  23.905 -21.399  1.00 98.16           O  
ATOM   1189  N   GLY A  75      34.479  22.523 -20.590  1.00 98.21           N  
ATOM   1190  H   GLY A  75      33.493  22.312 -20.540  1.00 98.21           H  
ATOM   1191  CA  GLY A  75      35.351  21.755 -19.708  1.00 98.21           C  
ATOM   1192  HA2 GLY A  75      34.960  20.740 -19.626  1.00 98.21           H  
ATOM   1193  HA3 GLY A  75      36.346  21.701 -20.148  1.00 98.21           H  
ATOM   1194  C   GLY A  75      35.469  22.329 -18.291  1.00 98.21           C  
ATOM   1195  O   GLY A  75      34.743  23.261 -17.932  1.00 98.21           O  
ATOM   1196  N   PRO A  76      36.404  21.783 -17.491  1.00 98.41           N  
ATOM   1197  CA  PRO A  76      36.600  22.138 -16.082  1.00 98.41           C  
ATOM   1198  HA  PRO A  76      35.764  21.755 -15.497  1.00 98.41           H  
ATOM   1199  C   PRO A  76      36.750  23.639 -15.820  1.00 98.41           C  
ATOM   1200  CB  PRO A  76      37.878  21.398 -15.676  1.00 98.41           C  
ATOM   1201  HB2 PRO A  76      38.757  21.987 -15.938  1.00 98.41           H  
ATOM   1202  HB3 PRO A  76      37.894  21.156 -14.613  1.00 98.41           H  
ATOM   1203  O   PRO A  76      36.289  24.144 -14.806  1.00 98.41           O  
ATOM   1204  CG  PRO A  76      37.839  20.141 -16.535  1.00 98.41           C  
ATOM   1205  HG2 PRO A  76      38.830  19.707 -16.668  1.00 98.41           H  
ATOM   1206  HG3 PRO A  76      37.157  19.417 -16.091  1.00 98.41           H  
ATOM   1207  CD  PRO A  76      37.262  20.659 -17.848  1.00 98.41           C  
ATOM   1208  HD2 PRO A  76      36.700  19.862 -18.334  1.00 98.41           H  
ATOM   1209  HD3 PRO A  76      38.068  21.006 -18.494  1.00 98.41           H  
ATOM   1210  N   GLU A  77      37.333  24.376 -16.765  1.00 98.11           N  
ATOM   1211  H   GLU A  77      37.666  23.913 -17.598  1.00 98.11           H  
ATOM   1212  CA  GLU A  77      37.542  25.826 -16.662  1.00 98.11           C  
ATOM   1213  HA  GLU A  77      38.106  26.034 -15.753  1.00 98.11           H  
ATOM   1214  C   GLU A  77      36.220  26.621 -16.566  1.00 98.11           C  
ATOM   1215  CB  GLU A  77      38.387  26.234 -17.881  1.00 98.11           C  
ATOM   1216  HB2 GLU A  77      37.738  26.312 -18.753  1.00 98.11           H  
ATOM   1217  HB3 GLU A  77      39.116  25.448 -18.079  1.00 98.11           H  
ATOM   1218  O   GLU A  77      36.190  27.735 -16.049  1.00 98.11           O  
ATOM   1219  CG  GLU A  77      39.174  27.534 -17.685  1.00 98.11           C  
ATOM   1220  HG2 GLU A  77      39.787  27.437 -16.789  1.00 98.11           H  
ATOM   1221  HG3 GLU A  77      38.474  28.356 -17.534  1.00 98.11           H  
ATOM   1222  CD  GLU A  77      40.072  27.857 -18.893  1.00 98.11           C  
ATOM   1223  OE1 GLU A  77      41.189  28.379 -18.671  1.00 98.11           O  
ATOM   1224  OE2 GLU A  77      39.641  27.600 -20.044  1.00 98.11           O  
ATOM   1225  N   TYR A  78      35.103  26.036 -17.014  1.00 98.42           N  
ATOM   1226  H   TYR A  78      35.179  25.098 -17.381  1.00 98.42           H  
ATOM   1227  CA  TYR A  78      33.781  26.670 -17.039  1.00 98.42           C  
ATOM   1228  HA  TYR A  78      33.838  27.637 -16.539  1.00 98.42           H  
ATOM   1229  C   TYR A  78      32.705  25.874 -16.296  1.00 98.42           C  
ATOM   1230  CB  TYR A  78      33.376  26.925 -18.488  1.00 98.42           C  
ATOM   1231  HB2 TYR A  78      33.325  25.971 -19.012  1.00 98.42           H  
ATOM   1232  HB3 TYR A  78      32.379  27.367 -18.500  1.00 98.42           H  
ATOM   1233  O   TYR A  78      31.523  26.201 -16.395  1.00 98.42           O  
ATOM   1234  CG  TYR A  78      34.316  27.856 -19.219  1.00 98.42           C  
ATOM   1235  CD1 TYR A  78      34.118  29.250 -19.157  1.00 98.42           C  
ATOM   1236  HD1 TYR A  78      33.322  29.654 -18.550  1.00 98.42           H  
ATOM   1237  CD2 TYR A  78      35.380  27.323 -19.973  1.00 98.42           C  
ATOM   1238  HD2 TYR A  78      35.558  26.258 -19.983  1.00 98.42           H  
ATOM   1239  CE1 TYR A  78      34.974  30.111 -19.871  1.00 98.42           C  
ATOM   1240  HE1 TYR A  78      34.848  31.182 -19.814  1.00 98.42           H  
ATOM   1241  CE2 TYR A  78      36.255  28.183 -20.659  1.00 98.42           C  
ATOM   1242  HE2 TYR A  78      37.119  27.778 -21.165  1.00 98.42           H  
ATOM   1243  OH  TYR A  78      36.899  30.400 -21.274  1.00 98.42           O  
ATOM   1244  HH  TYR A  78      37.721  29.939 -21.460  1.00 98.42           H  
ATOM   1245  CZ  TYR A  78      36.053  29.578 -20.607  1.00 98.42           C  
ATOM   1246  N   VAL A  79      33.082  24.848 -15.530  1.00 98.67           N  
ATOM   1247  H   VAL A  79      34.066  24.625 -15.473  1.00 98.67           H  
ATOM   1248  CA  VAL A  79      32.122  23.989 -14.815  1.00 98.67           C  
ATOM   1249  HA  VAL A  79      31.460  23.540 -15.555  1.00 98.67           H  
ATOM   1250  C   VAL A  79      31.234  24.780 -13.842  1.00 98.67           C  
ATOM   1251  CB  VAL A  79      32.872  22.846 -14.111  1.00 98.67           C  
ATOM   1252  HB  VAL A  79      33.541  22.383 -14.836  1.00 98.67           H  
ATOM   1253  O   VAL A  79      30.061  24.457 -13.669  1.00 98.67           O  
ATOM   1254  CG1 VAL A  79      33.725  23.337 -12.941  1.00 98.67           C  
ATOM   1255 HG11 VAL A  79      34.431  24.101 -13.266  1.00 98.67           H  
ATOM   1256 HG12 VAL A  79      34.283  22.498 -12.525  1.00 98.67           H  
ATOM   1257 HG13 VAL A  79      33.093  23.776 -12.169  1.00 98.67           H  
ATOM   1258  CG2 VAL A  79      31.902  21.769 -13.624  1.00 98.67           C  
ATOM   1259 HG21 VAL A  79      31.209  22.176 -12.887  1.00 98.67           H  
ATOM   1260 HG22 VAL A  79      32.461  20.952 -13.167  1.00 98.67           H  
ATOM   1261 HG23 VAL A  79      31.337  21.368 -14.466  1.00 98.67           H  
ATOM   1262  N   HIS A  80      31.745  25.888 -13.293  1.00 98.59           N  
ATOM   1263  H   HIS A  80      32.711  26.108 -13.488  1.00 98.59           H  
ATOM   1264  CA  HIS A  80      31.001  26.781 -12.402  1.00 98.59           C  
ATOM   1265  HA  HIS A  80      30.661  26.193 -11.549  1.00 98.59           H  
ATOM   1266  C   HIS A  80      29.755  27.403 -13.065  1.00 98.59           C  
ATOM   1267  CB  HIS A  80      31.947  27.870 -11.875  1.00 98.59           C  
ATOM   1268  HB2 HIS A  80      32.786  27.398 -11.363  1.00 98.59           H  
ATOM   1269  HB3 HIS A  80      31.409  28.471 -11.142  1.00 98.59           H  
ATOM   1270  O   HIS A  80      28.836  27.827 -12.366  1.00 98.59           O  
ATOM   1271  CG  HIS A  80      32.477  28.788 -12.950  1.00 98.59           C  
ATOM   1272  CD2 HIS A  80      31.834  29.876 -13.478  1.00 98.59           C  
ATOM   1273  HD2 HIS A  80      30.859  30.238 -13.186  1.00 98.59           H  
ATOM   1274  ND1 HIS A  80      33.683  28.675 -13.607  1.00 98.59           N  
ATOM   1275  HD1 HIS A  80      34.455  28.067 -13.373  1.00 98.59           H  
ATOM   1276  CE1 HIS A  80      33.759  29.665 -14.510  1.00 98.59           C  
ATOM   1277  HE1 HIS A  80      34.610  29.845 -15.150  1.00 98.59           H  
ATOM   1278  NE2 HIS A  80      32.642  30.412 -14.486  1.00 98.59           N  
ATOM   1279  N   CYS A  81      29.684  27.431 -14.403  1.00 98.41           N  
ATOM   1280  H   CYS A  81      30.445  27.031 -14.933  1.00 98.41           H  
ATOM   1281  CA  CYS A  81      28.508  27.894 -15.145  1.00 98.41           C  
ATOM   1282  HA  CYS A  81      28.241  28.895 -14.805  1.00 98.41           H  
ATOM   1283  C   CYS A  81      27.273  27.002 -14.919  1.00 98.41           C  
ATOM   1284  CB  CYS A  81      28.851  27.953 -16.642  1.00 98.41           C  
ATOM   1285  HB2 CYS A  81      29.183  26.969 -16.976  1.00 98.41           H  
ATOM   1286  HB3 CYS A  81      27.953  28.221 -17.199  1.00 98.41           H  
ATOM   1287  O   CYS A  81      26.156  27.455 -15.146  1.00 98.41           O  
ATOM   1288  SG  CYS A  81      30.142  29.186 -16.992  1.00 98.41           S  
ATOM   1289  HG  CYS A  81      30.982  28.871 -16.001  1.00 98.41           H  
ATOM   1290  N   LEU A  82      27.457  25.755 -14.468  1.00 98.68           N  
ATOM   1291  H   LEU A  82      28.401  25.440 -14.295  1.00 98.68           H  
ATOM   1292  CA  LEU A  82      26.374  24.807 -14.177  1.00 98.68           C  
ATOM   1293  HA  LEU A  82      25.558  24.962 -14.882  1.00 98.68           H  
ATOM   1294  C   LEU A  82      25.759  24.997 -12.787  1.00 98.68           C  
ATOM   1295  CB  LEU A  82      26.915  23.373 -14.327  1.00 98.68           C  
ATOM   1296  HB2 LEU A  82      26.124  22.667 -14.072  1.00 98.68           H  
ATOM   1297  HB3 LEU A  82      27.722  23.231 -13.608  1.00 98.68           H  
ATOM   1298  O   LEU A  82      24.697  24.442 -12.512  1.00 98.68           O  
ATOM   1299  CG  LEU A  82      27.435  23.039 -15.733  1.00 98.68           C  
ATOM   1300  HG  LEU A  82      28.183  23.771 -16.038  1.00 98.68           H  
ATOM   1301  CD1 LEU A  82      28.097  21.663 -15.747  1.00 98.68           C  
ATOM   1302 HD11 LEU A  82      28.491  21.454 -16.741  1.00 98.68           H  
ATOM   1303 HD12 LEU A  82      28.918  21.643 -15.030  1.00 98.68           H  
ATOM   1304 HD13 LEU A  82      27.373  20.895 -15.474  1.00 98.68           H  
ATOM   1305  CD2 LEU A  82      26.291  23.055 -16.746  1.00 98.68           C  
ATOM   1306 HD21 LEU A  82      26.681  22.833 -17.739  1.00 98.68           H  
ATOM   1307 HD22 LEU A  82      25.832  24.043 -16.781  1.00 98.68           H  
ATOM   1308 HD23 LEU A  82      25.541  22.312 -16.473  1.00 98.68           H  
ATOM   1309  N   LEU A  83      26.404  25.775 -11.913  1.00 98.72           N  
ATOM   1310  H   LEU A  83      27.248  26.244 -12.210  1.00 98.72           H  
ATOM   1311  CA  LEU A  83      25.949  25.960 -10.538  1.00 98.72           C  
ATOM   1312  HA  LEU A  83      25.768  24.972 -10.113  1.00 98.72           H  
ATOM   1313  C   LEU A  83      24.596  26.682 -10.436  1.00 98.72           C  
ATOM   1314  CB  LEU A  83      27.033  26.648  -9.692  1.00 98.72           C  
ATOM   1315  HB2 LEU A  83      26.629  26.824  -8.695  1.00 98.72           H  
ATOM   1316  HB3 LEU A  83      27.260  27.624 -10.120  1.00 98.72           H  
ATOM   1317  O   LEU A  83      23.768  26.182  -9.688  1.00 98.72           O  
ATOM   1318  CG  LEU A  83      28.348  25.864  -9.559  1.00 98.72           C  
ATOM   1319  HG  LEU A  83      28.772  25.717 -10.552  1.00 98.72           H  
ATOM   1320  CD1 LEU A  83      29.323  26.697  -8.729  1.00 98.72           C  
ATOM   1321 HD11 LEU A  83      30.282  26.183  -8.664  1.00 98.72           H  
ATOM   1322 HD12 LEU A  83      28.924  26.857  -7.727  1.00 98.72           H  
ATOM   1323 HD13 LEU A  83      29.463  27.656  -9.227  1.00 98.72           H  
ATOM   1324  CD2 LEU A  83      28.203  24.492  -8.901  1.00 98.72           C  
ATOM   1325 HD21 LEU A  83      27.864  24.589  -7.870  1.00 98.72           H  
ATOM   1326 HD22 LEU A  83      29.169  23.988  -8.917  1.00 98.72           H  
ATOM   1327 HD23 LEU A  83      27.497  23.878  -9.460  1.00 98.72           H  
ATOM   1328  N   PRO A  84      24.304  27.778 -11.169  1.00 97.68           N  
ATOM   1329  CA  PRO A  84      23.021  28.473 -11.035  1.00 97.68           C  
ATOM   1330  HA  PRO A  84      22.950  28.821 -10.005  1.00 97.68           H  
ATOM   1331  C   PRO A  84      21.772  27.611 -11.307  1.00 97.68           C  
ATOM   1332  CB  PRO A  84      23.102  29.707 -11.942  1.00 97.68           C  
ATOM   1333  HB2 PRO A  84      22.592  30.560 -11.494  1.00 97.68           H  
ATOM   1334  HB3 PRO A  84      22.684  29.502 -12.927  1.00 97.68           H  
ATOM   1335  O   PRO A  84      20.895  27.588 -10.442  1.00 97.68           O  
ATOM   1336  CG  PRO A  84      24.604  29.956 -12.066  1.00 97.68           C  
ATOM   1337  HG2 PRO A  84      24.854  30.474 -12.992  1.00 97.68           H  
ATOM   1338  HG3 PRO A  84      24.953  30.518 -11.201  1.00 97.68           H  
ATOM   1339  CD  PRO A  84      25.191  28.549 -12.031  1.00 97.68           C  
ATOM   1340  HD2 PRO A  84      26.216  28.586 -11.664  1.00 97.68           H  
ATOM   1341  HD3 PRO A  84      25.168  28.127 -13.036  1.00 97.68           H  
ATOM   1342  N   PRO A  85      21.656  26.862 -12.428  1.00 97.28           N  
ATOM   1343  CA  PRO A  85      20.474  26.028 -12.651  1.00 97.28           C  
ATOM   1344  HA  PRO A  85      19.572  26.631 -12.547  1.00 97.28           H  
ATOM   1345  C   PRO A  85      20.380  24.878 -11.640  1.00 97.28           C  
ATOM   1346  CB  PRO A  85      20.574  25.539 -14.099  1.00 97.28           C  
ATOM   1347  HB2 PRO A  85      20.034  26.226 -14.751  1.00 97.28           H  
ATOM   1348  HB3 PRO A  85      20.178  24.531 -14.219  1.00 97.28           H  
ATOM   1349  O   PRO A  85      19.290  24.578 -11.160  1.00 97.28           O  
ATOM   1350  CG  PRO A  85      22.065  25.614 -14.419  1.00 97.28           C  
ATOM   1351  HG2 PRO A  85      22.241  25.771 -15.483  1.00 97.28           H  
ATOM   1352  HG3 PRO A  85      22.557  24.704 -14.078  1.00 97.28           H  
ATOM   1353  CD  PRO A  85      22.539  26.803 -13.588  1.00 97.28           C  
ATOM   1354  HD2 PRO A  85      22.434  27.714 -14.177  1.00 97.28           H  
ATOM   1355  HD3 PRO A  85      23.581  26.649 -13.310  1.00 97.28           H  
ATOM   1356  N   LEU A  86      21.509  24.272 -11.253  1.00 98.54           N  
ATOM   1357  H   LEU A  86      22.390  24.577 -11.642  1.00 98.54           H  
ATOM   1358  CA  LEU A  86      21.523  23.221 -10.231  1.00 98.54           C  
ATOM   1359  HA  LEU A  86      20.758  22.484 -10.474  1.00 98.54           H  
ATOM   1360  C   LEU A  86      21.171  23.743  -8.830  1.00 98.54           C  
ATOM   1361  CB  LEU A  86      22.896  22.536 -10.214  1.00 98.54           C  
ATOM   1362  HB2 LEU A  86      22.977  21.985  -9.277  1.00 98.54           H  
ATOM   1363  HB3 LEU A  86      23.671  23.303 -10.217  1.00 98.54           H  
ATOM   1364  O   LEU A  86      20.488  23.049  -8.084  1.00 98.54           O  
ATOM   1365  CG  LEU A  86      23.142  21.545 -11.364  1.00 98.54           C  
ATOM   1366  HG  LEU A  86      22.958  22.034 -12.320  1.00 98.54           H  
ATOM   1367  CD1 LEU A  86      24.597  21.078 -11.330  1.00 98.54           C  
ATOM   1368 HD11 LEU A  86      24.787  20.413 -12.173  1.00 98.54           H  
ATOM   1369 HD12 LEU A  86      24.799  20.548 -10.399  1.00 98.54           H  
ATOM   1370 HD13 LEU A  86      25.253  21.944 -11.413  1.00 98.54           H  
ATOM   1371  CD2 LEU A  86      22.250  20.305 -11.245  1.00 98.54           C  
ATOM   1372 HD21 LEU A  86      22.340  19.870 -10.250  1.00 98.54           H  
ATOM   1373 HD22 LEU A  86      21.208  20.569 -11.425  1.00 98.54           H  
ATOM   1374 HD23 LEU A  86      22.541  19.560 -11.985  1.00 98.54           H  
ATOM   1375  N   GLU A  87      21.596  24.956  -8.471  1.00 97.80           N  
ATOM   1376  H   GLU A  87      22.190  25.468  -9.108  1.00 97.80           H  
ATOM   1377  CA  GLU A  87      21.210  25.616  -7.220  1.00 97.80           C  
ATOM   1378  HA  GLU A  87      21.489  24.981  -6.379  1.00 97.80           H  
ATOM   1379  C   GLU A  87      19.702  25.822  -7.171  1.00 97.80           C  
ATOM   1380  CB  GLU A  87      21.928  26.969  -7.090  1.00 97.80           C  
ATOM   1381  HB2 GLU A  87      21.531  27.673  -7.822  1.00 97.80           H  
ATOM   1382  HB3 GLU A  87      22.983  26.816  -7.319  1.00 97.80           H  
ATOM   1383  O   GLU A  87      19.075  25.491  -6.171  1.00 97.80           O  
ATOM   1384  CG  GLU A  87      21.808  27.581  -5.683  1.00 97.80           C  
ATOM   1385  HG2 GLU A  87      22.122  26.835  -4.953  1.00 97.80           H  
ATOM   1386  HG3 GLU A  87      20.765  27.831  -5.490  1.00 97.80           H  
ATOM   1387  CD  GLU A  87      22.677  28.838  -5.498  1.00 97.80           C  
ATOM   1388  OE1 GLU A  87      22.514  29.566  -4.493  1.00 97.80           O  
ATOM   1389  OE2 GLU A  87      23.603  29.093  -6.303  1.00 97.80           O  
ATOM   1390  N   SER A  88      19.112  26.291  -8.274  1.00 95.86           N  
ATOM   1391  H   SER A  88      19.693  26.556  -9.057  1.00 95.86           H  
ATOM   1392  CA  SER A  88      17.666  26.475  -8.373  1.00 95.86           C  
ATOM   1393  HA  SER A  88      17.361  27.133  -7.560  1.00 95.86           H  
ATOM   1394  C   SER A  88      16.924  25.146  -8.196  1.00 95.86           C  
ATOM   1395  CB  SER A  88      17.316  27.150  -9.704  1.00 95.86           C  
ATOM   1396  HB2 SER A  88      16.943  26.422 -10.424  1.00 95.86           H  
ATOM   1397  HB3 SER A  88      18.203  27.626 -10.120  1.00 95.86           H  
ATOM   1398  O   SER A  88      16.006  25.065  -7.379  1.00 95.86           O  
ATOM   1399  OG  SER A  88      16.354  28.156  -9.471  1.00 95.86           O  
ATOM   1400  HG  SER A  88      15.501  27.741  -9.319  1.00 95.86           H  
ATOM   1401  N   LEU A  89      17.377  24.079  -8.868  1.00 96.99           N  
ATOM   1402  H   LEU A  89      18.140  24.214  -9.516  1.00 96.99           H  
ATOM   1403  CA  LEU A  89      16.817  22.727  -8.730  1.00 96.99           C  
ATOM   1404  HA  LEU A  89      15.749  22.774  -8.942  1.00 96.99           H  
ATOM   1405  C   LEU A  89      16.968  22.158  -7.305  1.00 96.99           C  
ATOM   1406  CB  LEU A  89      17.460  21.797  -9.771  1.00 96.99           C  
ATOM   1407  HB2 LEU A  89      17.156  20.772  -9.560  1.00 96.99           H  
ATOM   1408  HB3 LEU A  89      18.543  21.858  -9.665  1.00 96.99           H  
ATOM   1409  O   LEU A  89      16.091  21.444  -6.825  1.00 96.99           O  
ATOM   1410  CG  LEU A  89      17.064  22.121 -11.223  1.00 96.99           C  
ATOM   1411  HG  LEU A  89      17.156  23.191 -11.408  1.00 96.99           H  
ATOM   1412  CD1 LEU A  89      17.993  21.387 -12.186  1.00 96.99           C  
ATOM   1413 HD11 LEU A  89      17.867  20.310 -12.070  1.00 96.99           H  
ATOM   1414 HD12 LEU A  89      17.742  21.675 -13.206  1.00 96.99           H  
ATOM   1415 HD13 LEU A  89      19.026  21.669 -11.985  1.00 96.99           H  
ATOM   1416  CD2 LEU A  89      15.628  21.702 -11.539  1.00 96.99           C  
ATOM   1417 HD21 LEU A  89      14.923  22.253 -10.916  1.00 96.99           H  
ATOM   1418 HD22 LEU A  89      15.402  21.923 -12.583  1.00 96.99           H  
ATOM   1419 HD23 LEU A  89      15.501  20.633 -11.368  1.00 96.99           H  
ATOM   1420  N   ALA A  90      18.028  22.528  -6.582  1.00 97.77           N  
ATOM   1421  H   ALA A  90      18.740  23.089  -7.029  1.00 97.77           H  
ATOM   1422  CA  ALA A  90      18.250  22.120  -5.195  1.00 97.77           C  
ATOM   1423  HA  ALA A  90      18.039  21.054  -5.121  1.00 97.77           H  
ATOM   1424  C   ALA A  90      17.324  22.821  -4.175  1.00 97.77           C  
ATOM   1425  CB  ALA A  90      19.733  22.322  -4.860  1.00 97.77           C  
ATOM   1426  HB1 ALA A  90      19.939  21.936  -3.861  1.00 97.77           H  
ATOM   1427  HB2 ALA A  90      19.984  23.382  -4.890  1.00 97.77           H  
ATOM   1428  HB3 ALA A  90      20.350  21.783  -5.579  1.00 97.77           H  
ATOM   1429  O   ALA A  90      17.340  22.459  -2.998  1.00 97.77           O  
ATOM   1430  N   THR A  91      16.510  23.797  -4.596  1.00 95.05           N  
ATOM   1431  H   THR A  91      16.582  24.080  -5.562  1.00 95.05           H  
ATOM   1432  CA  THR A  91      15.532  24.496  -3.730  1.00 95.05           C  
ATOM   1433  HA  THR A  91      15.742  24.249  -2.689  1.00 95.05           H  
ATOM   1434  C   THR A  91      14.077  24.081  -3.966  1.00 95.05           C  
ATOM   1435  CB  THR A  91      15.653  26.022  -3.845  1.00 95.05           C  
ATOM   1436  HB  THR A  91      14.977  26.468  -3.115  1.00 95.05           H  
ATOM   1437  O   THR A  91      13.189  24.488  -3.210  1.00 95.05           O  
ATOM   1438  CG2 THR A  91      17.059  26.526  -3.531  1.00 95.05           C  
ATOM   1439 HG21 THR A  91      17.743  26.274  -4.341  1.00 95.05           H  
ATOM   1440 HG22 THR A  91      17.420  26.069  -2.610  1.00 95.05           H  
ATOM   1441 HG23 THR A  91      17.035  27.610  -3.414  1.00 95.05           H  
ATOM   1442  OG1 THR A  91      15.287  26.491  -5.125  1.00 95.05           O  
ATOM   1443  HG1 THR A  91      15.698  25.954  -5.806  1.00 95.05           H  
ATOM   1444  N   VAL A  92      13.828  23.264  -4.995  1.00 93.01           N  
ATOM   1445  H   VAL A  92      14.612  22.925  -5.536  1.00 93.01           H  
ATOM   1446  CA  VAL A  92      12.485  22.841  -5.421  1.00 93.01           C  
ATOM   1447  HA  VAL A  92      11.899  23.740  -5.614  1.00 93.01           H  
ATOM   1448  C   VAL A  92      11.792  22.060  -4.300  1.00 93.01           C  
ATOM   1449  CB  VAL A  92      12.542  22.031  -6.737  1.00 93.01           C  
ATOM   1450  HB  VAL A  92      13.044  21.081  -6.552  1.00 93.01           H  
ATOM   1451  O   VAL A  92      12.426  21.429  -3.462  1.00 93.01           O  
ATOM   1452  CG1 VAL A  92      11.151  21.764  -7.327  1.00 93.01           C  
ATOM   1453 HG11 VAL A  92      11.247  21.288  -8.303  1.00 93.01           H  
ATOM   1454 HG12 VAL A  92      10.594  21.071  -6.697  1.00 93.01           H  
ATOM   1455 HG13 VAL A  92      10.590  22.691  -7.443  1.00 93.01           H  
ATOM   1456  CG2 VAL A  92      13.302  22.785  -7.832  1.00 93.01           C  
ATOM   1457 HG21 VAL A  92      12.737  23.663  -8.145  1.00 93.01           H  
ATOM   1458 HG22 VAL A  92      13.450  22.130  -8.691  1.00 93.01           H  
ATOM   1459 HG23 VAL A  92      14.273  23.119  -7.468  1.00 93.01           H  
ATOM   1460  N   GLU A  93      10.470  22.112  -4.246  1.00 90.93           N  
ATOM   1461  H   GLU A  93       9.986  22.630  -4.966  1.00 90.93           H  
ATOM   1462  CA  GLU A  93       9.656  21.411  -3.240  1.00 90.93           C  
ATOM   1463  HA  GLU A  93       9.977  21.715  -2.244  1.00 90.93           H  
ATOM   1464  C   GLU A  93       9.736  19.881  -3.290  1.00 90.93           C  
ATOM   1465  CB  GLU A  93       8.185  21.800  -3.407  1.00 90.93           C  
ATOM   1466  HB2 GLU A  93       8.033  22.754  -2.903  1.00 90.93           H  
ATOM   1467  HB3 GLU A  93       7.566  21.078  -2.874  1.00 90.93           H  
ATOM   1468  O   GLU A  93       9.635  19.242  -2.238  1.00 90.93           O  
ATOM   1469  CG  GLU A  93       7.735  21.848  -4.889  1.00 90.93           C  
ATOM   1470  HG2 GLU A  93       8.473  21.381  -5.542  1.00 90.93           H  
ATOM   1471  HG3 GLU A  93       6.847  21.232  -5.032  1.00 90.93           H  
ATOM   1472  CD  GLU A  93       7.457  23.268  -5.382  1.00 90.93           C  
ATOM   1473  OE1 GLU A  93       7.657  23.545  -6.575  1.00 90.93           O  
ATOM   1474  OE2 GLU A  93       7.015  24.109  -4.593  1.00 90.93           O  
ATOM   1475  N   GLU A  94       9.919  19.300  -4.474  1.00 91.94           N  
ATOM   1476  H   GLU A  94       9.991  19.874  -5.302  1.00 91.94           H  
ATOM   1477  CA  GLU A  94       9.911  17.852  -4.657  1.00 91.94           C  
ATOM   1478  HA  GLU A  94       9.159  17.438  -3.985  1.00 91.94           H  
ATOM   1479  C   GLU A  94      11.269  17.249  -4.282  1.00 91.94           C  
ATOM   1480  CB  GLU A  94       9.485  17.508  -6.091  1.00 91.94           C  
ATOM   1481  HB2 GLU A  94      10.264  17.823  -6.785  1.00 91.94           H  
ATOM   1482  HB3 GLU A  94       8.572  18.049  -6.338  1.00 91.94           H  
ATOM   1483  O   GLU A  94      12.313  17.615  -4.832  1.00 91.94           O  
ATOM   1484  CG  GLU A  94       9.238  16.002  -6.259  1.00 91.94           C  
ATOM   1485  HG2 GLU A  94      10.164  15.487  -6.002  1.00 91.94           H  
ATOM   1486  HG3 GLU A  94       9.022  15.792  -7.306  1.00 91.94           H  
ATOM   1487  CD  GLU A  94       8.099  15.442  -5.387  1.00 91.94           C  
ATOM   1488  OE1 GLU A  94       8.127  14.219  -5.119  1.00 91.94           O  
ATOM   1489  OE2 GLU A  94       7.211  16.209  -4.952  1.00 91.94           O  
ATOM   1490  N   THR A  95      11.263  16.315  -3.330  1.00 94.38           N  
ATOM   1491  H   THR A  95      10.386  16.038  -2.913  1.00 94.38           H  
ATOM   1492  CA  THR A  95      12.492  15.769  -2.738  1.00 94.38           C  
ATOM   1493  HA  THR A  95      13.103  16.600  -2.383  1.00 94.38           H  
ATOM   1494  C   THR A  95      13.345  15.028  -3.762  1.00 94.38           C  
ATOM   1495  CB  THR A  95      12.149  14.891  -1.526  1.00 94.38           C  
ATOM   1496  HB  THR A  95      11.552  14.038  -1.850  1.00 94.38           H  
ATOM   1497  O   THR A  95      14.545  15.283  -3.837  1.00 94.38           O  
ATOM   1498  CG2 THR A  95      13.387  14.394  -0.785  1.00 94.38           C  
ATOM   1499 HG21 THR A  95      13.935  13.686  -1.407  1.00 94.38           H  
ATOM   1500 HG22 THR A  95      13.079  13.875   0.123  1.00 94.38           H  
ATOM   1501 HG23 THR A  95      14.046  15.223  -0.529  1.00 94.38           H  
ATOM   1502  OG1 THR A  95      11.393  15.679  -0.624  1.00 94.38           O  
ATOM   1503  HG1 THR A  95      10.585  15.177  -0.499  1.00 94.38           H  
ATOM   1504  N   VAL A  96      12.735  14.224  -4.642  1.00 95.35           N  
ATOM   1505  H   VAL A  96      11.743  14.062  -4.540  1.00 95.35           H  
ATOM   1506  CA  VAL A  96      13.480  13.472  -5.669  1.00 95.35           C  
ATOM   1507  HA  VAL A  96      14.234  12.886  -5.143  1.00 95.35           H  
ATOM   1508  C   VAL A  96      14.237  14.391  -6.639  1.00 95.35           C  
ATOM   1509  CB  VAL A  96      12.548  12.484  -6.406  1.00 95.35           C  
ATOM   1510  HB  VAL A  96      11.863  12.060  -5.673  1.00 95.35           H  
ATOM   1511  O   VAL A  96      15.334  14.059  -7.089  1.00 95.35           O  
ATOM   1512  CG1 VAL A  96      11.704  13.110  -7.526  1.00 95.35           C  
ATOM   1513 HG11 VAL A  96      11.099  13.922  -7.123  1.00 95.35           H  
ATOM   1514 HG12 VAL A  96      12.327  13.491  -8.335  1.00 95.35           H  
ATOM   1515 HG13 VAL A  96      11.025  12.360  -7.932  1.00 95.35           H  
ATOM   1516  CG2 VAL A  96      13.344  11.317  -6.993  1.00 95.35           C  
ATOM   1517 HG21 VAL A  96      13.899  10.817  -6.199  1.00 95.35           H  
ATOM   1518 HG22 VAL A  96      12.662  10.598  -7.448  1.00 95.35           H  
ATOM   1519 HG23 VAL A  96      14.044  11.677  -7.747  1.00 95.35           H  
ATOM   1520  N   VAL A  97      13.690  15.579  -6.925  1.00 96.45           N  
ATOM   1521  H   VAL A  97      12.819  15.819  -6.472  1.00 96.45           H  
ATOM   1522  CA  VAL A  97      14.335  16.588  -7.777  1.00 96.45           C  
ATOM   1523  HA  VAL A  97      14.723  16.100  -8.671  1.00 96.45           H  
ATOM   1524  C   VAL A  97      15.523  17.215  -7.049  1.00 96.45           C  
ATOM   1525  CB  VAL A  97      13.329  17.670  -8.221  1.00 96.45           C  
ATOM   1526  HB  VAL A  97      12.898  18.145  -7.339  1.00 96.45           H  
ATOM   1527  O   VAL A  97      16.615  17.295  -7.620  1.00 96.45           O  
ATOM   1528  CG1 VAL A  97      13.998  18.762  -9.066  1.00 96.45           C  
ATOM   1529 HG11 VAL A  97      14.457  18.324  -9.953  1.00 96.45           H  
ATOM   1530 HG12 VAL A  97      13.246  19.492  -9.366  1.00 96.45           H  
ATOM   1531 HG13 VAL A  97      14.755  19.288  -8.485  1.00 96.45           H  
ATOM   1532  CG2 VAL A  97      12.190  17.062  -9.049  1.00 96.45           C  
ATOM   1533 HG21 VAL A  97      12.586  16.590  -9.949  1.00 96.45           H  
ATOM   1534 HG22 VAL A  97      11.485  17.841  -9.338  1.00 96.45           H  
ATOM   1535 HG23 VAL A  97      11.645  16.320  -8.467  1.00 96.45           H  
ATOM   1536  N   ARG A  98      15.343  17.611  -5.779  1.00 97.24           N  
ATOM   1537  H   ARG A  98      14.433  17.477  -5.363  1.00 97.24           H  
ATOM   1538  CA  ARG A  98      16.435  18.161  -4.959  1.00 97.24           C  
ATOM   1539  HA  ARG A  98      16.841  19.043  -5.455  1.00 97.24           H  
ATOM   1540  C   ARG A  98      17.583  17.171  -4.815  1.00 97.24           C  
ATOM   1541  CB  ARG A  98      15.958  18.539  -3.554  1.00 97.24           C  
ATOM   1542  HB2 ARG A  98      15.494  17.676  -3.078  1.00 97.24           H  
ATOM   1543  HB3 ARG A  98      16.839  18.808  -2.971  1.00 97.24           H  
ATOM   1544  O   ARG A  98      18.736  17.549  -5.009  1.00 97.24           O  
ATOM   1545  CG  ARG A  98      14.985  19.719  -3.528  1.00 97.24           C  
ATOM   1546  HG2 ARG A  98      13.999  19.386  -3.850  1.00 97.24           H  
ATOM   1547  HG3 ARG A  98      15.333  20.496  -4.209  1.00 97.24           H  
ATOM   1548  CD  ARG A  98      14.919  20.312  -2.109  1.00 97.24           C  
ATOM   1549  HD2 ARG A  98      14.278  21.193  -2.112  1.00 97.24           H  
ATOM   1550  HD3 ARG A  98      15.913  20.664  -1.832  1.00 97.24           H  
ATOM   1551  NE  ARG A  98      14.474  19.343  -1.086  1.00 97.24           N  
ATOM   1552  HE  ARG A  98      15.206  18.882  -0.566  1.00 97.24           H  
ATOM   1553  NH1 ARG A  98      12.235  19.486  -1.471  1.00 97.24           N  
ATOM   1554 HH11 ARG A  98      12.429  20.152  -2.205  1.00 97.24           H  
ATOM   1555 HH12 ARG A  98      11.309  19.084  -1.427  1.00 97.24           H  
ATOM   1556  NH2 ARG A  98      13.001  17.972  -0.028  1.00 97.24           N  
ATOM   1557 HH21 ARG A  98      12.145  17.444  -0.119  1.00 97.24           H  
ATOM   1558 HH22 ARG A  98      13.772  17.479   0.400  1.00 97.24           H  
ATOM   1559  CZ  ARG A  98      13.238  18.943  -0.859  1.00 97.24           C  
ATOM   1560  N   ASP A  99      17.276  15.910  -4.536  1.00 98.12           N  
ATOM   1561  H   ASP A  99      16.315  15.684  -4.324  1.00 98.12           H  
ATOM   1562  CA  ASP A  99      18.282  14.868  -4.351  1.00 98.12           C  
ATOM   1563  HA  ASP A  99      18.986  15.184  -3.582  1.00 98.12           H  
ATOM   1564  C   ASP A  99      19.088  14.637  -5.631  1.00 98.12           C  
ATOM   1565  CB  ASP A  99      17.607  13.572  -3.887  1.00 98.12           C  
ATOM   1566  HB2 ASP A  99      18.329  12.759  -3.967  1.00 98.12           H  
ATOM   1567  HB3 ASP A  99      16.769  13.343  -4.545  1.00 98.12           H  
ATOM   1568  O   ASP A  99      20.317  14.540  -5.581  1.00 98.12           O  
ATOM   1569  CG  ASP A  99      17.127  13.628  -2.433  1.00 98.12           C  
ATOM   1570  OD1 ASP A  99      17.565  14.541  -1.693  1.00 98.12           O  
ATOM   1571  OD2 ASP A  99      16.370  12.708  -2.063  1.00 98.12           O  
ATOM   1572  N   LYS A 100      18.434  14.651  -6.799  1.00 97.94           N  
ATOM   1573  H   LYS A 100      17.426  14.710  -6.780  1.00 97.94           H  
ATOM   1574  CA  LYS A 100      19.124  14.537  -8.091  1.00 97.94           C  
ATOM   1575  HA  LYS A 100      19.814  13.698  -8.007  1.00 97.94           H  
ATOM   1576  C   LYS A 100      19.980  15.762  -8.415  1.00 97.94           C  
ATOM   1577  CB  LYS A 100      18.081  14.267  -9.186  1.00 97.94           C  
ATOM   1578  HB2 LYS A 100      17.313  13.604  -8.788  1.00 97.94           H  
ATOM   1579  HB3 LYS A 100      17.599  15.204  -9.463  1.00 97.94           H  
ATOM   1580  O   LYS A 100      21.066  15.630  -8.991  1.00 97.94           O  
ATOM   1581  CG  LYS A 100      18.674  13.605 -10.439  1.00 97.94           C  
ATOM   1582  HG2 LYS A 100      19.549  14.160 -10.777  1.00 97.94           H  
ATOM   1583  HG3 LYS A 100      17.928  13.620 -11.234  1.00 97.94           H  
ATOM   1584  CD  LYS A 100      19.053  12.147 -10.145  1.00 97.94           C  
ATOM   1585  HD2 LYS A 100      19.768  12.111  -9.324  1.00 97.94           H  
ATOM   1586  HD3 LYS A 100      18.162  11.591  -9.851  1.00 97.94           H  
ATOM   1587  CE  LYS A 100      19.685  11.488 -11.366  1.00 97.94           C  
ATOM   1588  HE2 LYS A 100      18.928  11.354 -12.139  1.00 97.94           H  
ATOM   1589  HE3 LYS A 100      20.460  12.147 -11.757  1.00 97.94           H  
ATOM   1590  NZ  LYS A 100      20.286  10.186 -11.012  1.00 97.94           N  
ATOM   1591  HZ1 LYS A 100      21.002  10.323 -10.314  1.00 97.94           H  
ATOM   1592  HZ2 LYS A 100      20.660   9.757 -11.846  1.00 97.94           H  
ATOM   1593  HZ3 LYS A 100      19.592   9.570 -10.613  1.00 97.94           H  
ATOM   1594  N   ALA A 101      19.532  16.952  -8.015  1.00 98.63           N  
ATOM   1595  H   ALA A 101      18.617  17.002  -7.592  1.00 98.63           H  
ATOM   1596  CA  ALA A 101      20.324  18.173  -8.123  1.00 98.63           C  
ATOM   1597  HA  ALA A 101      20.674  18.269  -9.151  1.00 98.63           H  
ATOM   1598  C   ALA A 101      21.565  18.114  -7.216  1.00 98.63           C  
ATOM   1599  CB  ALA A 101      19.434  19.379  -7.811  1.00 98.63           C  
ATOM   1600  HB1 ALA A 101      19.123  19.368  -6.766  1.00 98.63           H  
ATOM   1601  HB2 ALA A 101      18.545  19.346  -8.441  1.00 98.63           H  
ATOM   1602  HB3 ALA A 101      19.980  20.301  -8.007  1.00 98.63           H  
ATOM   1603  O   ALA A 101      22.665  18.438  -7.663  1.00 98.63           O  
ATOM   1604  N   VAL A 102      21.422  17.630  -5.977  1.00 98.85           N  
ATOM   1605  H   VAL A 102      20.488  17.401  -5.667  1.00 98.85           H  
ATOM   1606  CA  VAL A 102      22.534  17.412  -5.040  1.00 98.85           C  
ATOM   1607  HA  VAL A 102      23.097  18.341  -4.950  1.00 98.85           H  
ATOM   1608  C   VAL A 102      23.506  16.355  -5.570  1.00 98.85           C  
ATOM   1609  CB  VAL A 102      22.002  17.048  -3.637  1.00 98.85           C  
ATOM   1610  HB  VAL A 102      21.258  16.257  -3.727  1.00 98.85           H  
ATOM   1611  O   VAL A 102      24.715  16.580  -5.534  1.00 98.85           O  
ATOM   1612  CG1 VAL A 102      23.103  16.562  -2.682  1.00 98.85           C  
ATOM   1613 HG11 VAL A 102      23.895  17.307  -2.608  1.00 98.85           H  
ATOM   1614 HG12 VAL A 102      23.512  15.615  -3.033  1.00 98.85           H  
ATOM   1615 HG13 VAL A 102      22.669  16.396  -1.696  1.00 98.85           H  
ATOM   1616  CG2 VAL A 102      21.349  18.271  -2.980  1.00 98.85           C  
ATOM   1617 HG21 VAL A 102      20.888  17.976  -2.038  1.00 98.85           H  
ATOM   1618 HG22 VAL A 102      20.565  18.676  -3.621  1.00 98.85           H  
ATOM   1619 HG23 VAL A 102      22.091  19.047  -2.793  1.00 98.85           H  
ATOM   1620  N   GLU A 103      23.018  15.238  -6.112  1.00 98.75           N  
ATOM   1621  H   GLU A 103      22.023  15.076  -6.064  1.00 98.75           H  
ATOM   1622  CA  GLU A 103      23.853  14.206  -6.744  1.00 98.75           C  
ATOM   1623  HA  GLU A 103      24.541  13.806  -5.999  1.00 98.75           H  
ATOM   1624  C   GLU A 103      24.698  14.798  -7.886  1.00 98.75           C  
ATOM   1625  CB  GLU A 103      22.959  13.052  -7.241  1.00 98.75           C  
ATOM   1626  HB2 GLU A 103      22.347  13.402  -8.072  1.00 98.75           H  
ATOM   1627  HB3 GLU A 103      22.302  12.735  -6.431  1.00 98.75           H  
ATOM   1628  O   GLU A 103      25.914  14.594  -7.951  1.00 98.75           O  
ATOM   1629  CG  GLU A 103      23.795  11.841  -7.686  1.00 98.75           C  
ATOM   1630  HG2 GLU A 103      24.496  12.161  -8.457  1.00 98.75           H  
ATOM   1631  HG3 GLU A 103      24.378  11.498  -6.832  1.00 98.75           H  
ATOM   1632  CD  GLU A 103      22.972  10.667  -8.252  1.00 98.75           C  
ATOM   1633  OE1 GLU A 103      23.491   9.532  -8.190  1.00 98.75           O  
ATOM   1634  OE2 GLU A 103      21.881  10.883  -8.835  1.00 98.75           O  
ATOM   1635  N   SER A 104      24.076  15.621  -8.729  1.00 98.83           N  
ATOM   1636  H   SER A 104      23.078  15.735  -8.624  1.00 98.83           H  
ATOM   1637  CA  SER A 104      24.741  16.283  -9.854  1.00 98.83           C  
ATOM   1638  HA  SER A 104      25.292  15.533 -10.422  1.00 98.83           H  
ATOM   1639  C   SER A 104      25.746  17.344  -9.401  1.00 98.83           C  
ATOM   1640  CB  SER A 104      23.688  16.885 -10.780  1.00 98.83           C  
ATOM   1641  HB2 SER A 104      23.067  17.597 -10.237  1.00 98.83           H  
ATOM   1642  HB3 SER A 104      24.177  17.393 -11.612  1.00 98.83           H  
ATOM   1643  O   SER A 104      26.865  17.382  -9.915  1.00 98.83           O  
ATOM   1644  OG  SER A 104      22.891  15.830 -11.271  1.00 98.83           O  
ATOM   1645  HG  SER A 104      22.198  15.655 -10.630  1.00 98.83           H  
ATOM   1646  N   LEU A 105      25.408  18.155  -8.390  1.00 98.90           N  
ATOM   1647  H   LEU A 105      24.470  18.084  -8.022  1.00 98.90           H  
ATOM   1648  CA  LEU A 105      26.333  19.107  -7.762  1.00 98.90           C  
ATOM   1649  HA  LEU A 105      26.692  19.804  -8.519  1.00 98.90           H  
ATOM   1650  C   LEU A 105      27.562  18.396  -7.187  1.00 98.90           C  
ATOM   1651  CB  LEU A 105      25.614  19.886  -6.644  1.00 98.90           C  
ATOM   1652  HB2 LEU A 105      26.359  20.320  -5.978  1.00 98.90           H  
ATOM   1653  HB3 LEU A 105      25.020  19.182  -6.060  1.00 98.90           H  
ATOM   1654  O   LEU A 105      28.689  18.861  -7.370  1.00 98.90           O  
ATOM   1655  CG  LEU A 105      24.703  21.019  -7.140  1.00 98.90           C  
ATOM   1656  HG  LEU A 105      24.051  20.638  -7.926  1.00 98.90           H  
ATOM   1657  CD1 LEU A 105      23.840  21.540  -5.992  1.00 98.90           C  
ATOM   1658 HD11 LEU A 105      24.469  21.936  -5.195  1.00 98.90           H  
ATOM   1659 HD12 LEU A 105      23.222  20.730  -5.603  1.00 98.90           H  
ATOM   1660 HD13 LEU A 105      23.176  22.323  -6.357  1.00 98.90           H  
ATOM   1661  CD2 LEU A 105      25.518  22.198  -7.685  1.00 98.90           C  
ATOM   1662 HD21 LEU A 105      26.221  22.551  -6.931  1.00 98.90           H  
ATOM   1663 HD22 LEU A 105      24.847  23.015  -7.949  1.00 98.90           H  
ATOM   1664 HD23 LEU A 105      26.060  21.898  -8.583  1.00 98.90           H  
ATOM   1665  N   ARG A 106      27.367  17.250  -6.524  1.00 98.82           N  
ATOM   1666  H   ARG A 106      26.415  16.931  -6.408  1.00 98.82           H  
ATOM   1667  CA  ARG A 106      28.463  16.427  -5.998  1.00 98.82           C  
ATOM   1668  HA  ARG A 106      29.095  17.044  -5.360  1.00 98.82           H  
ATOM   1669  C   ARG A 106      29.358  15.914  -7.121  1.00 98.82           C  
ATOM   1670  CB  ARG A 106      27.902  15.263  -5.174  1.00 98.82           C  
ATOM   1671  HB2 ARG A 106      28.706  14.558  -4.964  1.00 98.82           H  
ATOM   1672  HB3 ARG A 106      27.146  14.741  -5.761  1.00 98.82           H  
ATOM   1673  O   ARG A 106      30.574  16.062  -7.010  1.00 98.82           O  
ATOM   1674  CG  ARG A 106      27.287  15.724  -3.845  1.00 98.82           C  
ATOM   1675  HG2 ARG A 106      28.072  16.047  -3.161  1.00 98.82           H  
ATOM   1676  HG3 ARG A 106      26.622  16.572  -4.009  1.00 98.82           H  
ATOM   1677  CD  ARG A 106      26.482  14.583  -3.218  1.00 98.82           C  
ATOM   1678  HD2 ARG A 106      25.924  14.968  -2.365  1.00 98.82           H  
ATOM   1679  HD3 ARG A 106      25.750  14.227  -3.942  1.00 98.82           H  
ATOM   1680  NE  ARG A 106      27.356  13.467  -2.803  1.00 98.82           N  
ATOM   1681  HE  ARG A 106      27.472  12.711  -3.462  1.00 98.82           H  
ATOM   1682  NH1 ARG A 106      27.835  14.236  -0.692  1.00 98.82           N  
ATOM   1683 HH11 ARG A 106      27.273  15.066  -0.814  1.00 98.82           H  
ATOM   1684 HH12 ARG A 106      28.182  13.987   0.223  1.00 98.82           H  
ATOM   1685  NH2 ARG A 106      28.649  12.307  -1.313  1.00 98.82           N  
ATOM   1686 HH21 ARG A 106      28.915  12.257  -0.340  1.00 98.82           H  
ATOM   1687 HH22 ARG A 106      28.721  11.510  -1.929  1.00 98.82           H  
ATOM   1688  CZ  ARG A 106      27.941  13.347  -1.626  1.00 98.82           C  
ATOM   1689  N   ALA A 107      28.785  15.393  -8.206  1.00 98.68           N  
ATOM   1690  H   ALA A 107      27.779  15.300  -8.220  1.00 98.68           H  
ATOM   1691  CA  ALA A 107      29.543  14.885  -9.348  1.00 98.68           C  
ATOM   1692  HA  ALA A 107      30.195  14.082  -9.002  1.00 98.68           H  
ATOM   1693  C   ALA A 107      30.445  15.966  -9.971  1.00 98.68           C  
ATOM   1694  CB  ALA A 107      28.562  14.294 -10.370  1.00 98.68           C  
ATOM   1695  HB1 ALA A 107      27.963  13.514  -9.901  1.00 98.68           H  
ATOM   1696  HB2 ALA A 107      29.115  13.864 -11.204  1.00 98.68           H  
ATOM   1697  HB3 ALA A 107      27.897  15.067 -10.753  1.00 98.68           H  
ATOM   1698  O   ALA A 107      31.657  15.770 -10.092  1.00 98.68           O  
ATOM   1699  N   ILE A 108      29.891  17.144 -10.281  1.00 98.65           N  
ATOM   1700  H   ILE A 108      28.892  17.251 -10.176  1.00 98.65           H  
ATOM   1701  CA  ILE A 108      30.659  18.223 -10.922  1.00 98.65           C  
ATOM   1702  HA  ILE A 108      31.287  17.765 -11.686  1.00 98.65           H  
ATOM   1703  C   ILE A 108      31.619  18.938  -9.959  1.00 98.65           C  
ATOM   1704  CB  ILE A 108      29.744  19.227 -11.653  1.00 98.65           C  
ATOM   1705  HB  ILE A 108      30.397  19.900 -12.209  1.00 98.65           H  
ATOM   1706  O   ILE A 108      32.560  19.597 -10.406  1.00 98.65           O  
ATOM   1707  CG1 ILE A 108      28.919  20.089 -10.672  1.00 98.65           C  
ATOM   1708 HG12 ILE A 108      28.199  19.458 -10.150  1.00 98.65           H  
ATOM   1709 HG13 ILE A 108      29.574  20.537  -9.926  1.00 98.65           H  
ATOM   1710  CG2 ILE A 108      28.866  18.497 -12.687  1.00 98.65           C  
ATOM   1711 HG21 ILE A 108      29.482  17.845 -13.307  1.00 98.65           H  
ATOM   1712 HG22 ILE A 108      28.375  19.214 -13.346  1.00 98.65           H  
ATOM   1713 HG23 ILE A 108      28.103  17.895 -12.194  1.00 98.65           H  
ATOM   1714  CD1 ILE A 108      28.166  21.235 -11.349  1.00 98.65           C  
ATOM   1715 HD11 ILE A 108      27.436  20.847 -12.059  1.00 98.65           H  
ATOM   1716 HD12 ILE A 108      27.639  21.814 -10.590  1.00 98.65           H  
ATOM   1717 HD13 ILE A 108      28.868  21.886 -11.870  1.00 98.65           H  
ATOM   1718  N   SER A 109      31.434  18.813  -8.638  1.00 98.73           N  
ATOM   1719  H   SER A 109      30.608  18.329  -8.315  1.00 98.73           H  
ATOM   1720  CA  SER A 109      32.347  19.400  -7.641  1.00 98.73           C  
ATOM   1721  HA  SER A 109      32.336  20.484  -7.758  1.00 98.73           H  
ATOM   1722  C   SER A 109      33.791  18.917  -7.830  1.00 98.73           C  
ATOM   1723  CB  SER A 109      31.887  19.079  -6.214  1.00 98.73           C  
ATOM   1724  HB2 SER A 109      30.811  19.227  -6.120  1.00 98.73           H  
ATOM   1725  HB3 SER A 109      32.382  19.764  -5.525  1.00 98.73           H  
ATOM   1726  O   SER A 109      34.742  19.673  -7.626  1.00 98.73           O  
ATOM   1727  OG  SER A 109      32.223  17.756  -5.844  1.00 98.73           O  
ATOM   1728  HG  SER A 109      31.639  17.140  -6.292  1.00 98.73           H  
ATOM   1729  N   HIS A 110      33.969  17.674  -8.285  1.00 98.31           N  
ATOM   1730  H   HIS A 110      33.154  17.097  -8.436  1.00 98.31           H  
ATOM   1731  CA  HIS A 110      35.282  17.087  -8.523  1.00 98.31           C  
ATOM   1732  HA  HIS A 110      35.901  17.273  -7.645  1.00 98.31           H  
ATOM   1733  C   HIS A 110      36.006  17.718  -9.718  1.00 98.31           C  
ATOM   1734  CB  HIS A 110      35.117  15.573  -8.688  1.00 98.31           C  
ATOM   1735  HB2 HIS A 110      34.477  15.377  -9.548  1.00 98.31           H  
ATOM   1736  HB3 HIS A 110      36.092  15.129  -8.886  1.00 98.31           H  
ATOM   1737  O   HIS A 110      37.240  17.752  -9.720  1.00 98.31           O  
ATOM   1738  CG  HIS A 110      34.526  14.901  -7.471  1.00 98.31           C  
ATOM   1739  CD2 HIS A 110      33.561  13.929  -7.466  1.00 98.31           C  
ATOM   1740  HD2 HIS A 110      33.083  13.505  -8.336  1.00 98.31           H  
ATOM   1741  ND1 HIS A 110      34.822  15.180  -6.153  1.00 98.31           N  
ATOM   1742  HD1 HIS A 110      35.322  15.988  -5.811  1.00 98.31           H  
ATOM   1743  CE1 HIS A 110      34.067  14.384  -5.379  1.00 98.31           C  
ATOM   1744  HE1 HIS A 110      34.027  14.421  -4.301  1.00 98.31           H  
ATOM   1745  NE2 HIS A 110      33.297  13.592  -6.134  1.00 98.31           N  
ATOM   1746  N   GLU A 111      35.261  18.274 -10.675  1.00 98.34           N  
ATOM   1747  H   GLU A 111      34.256  18.231 -10.591  1.00 98.34           H  
ATOM   1748  CA  GLU A 111      35.801  18.964 -11.849  1.00 98.34           C  
ATOM   1749  HA  GLU A 111      36.731  18.481 -12.148  1.00 98.34           H  
ATOM   1750  C   GLU A 111      36.159  20.434 -11.590  1.00 98.34           C  
ATOM   1751  CB  GLU A 111      34.824  18.844 -13.026  1.00 98.34           C  
ATOM   1752  HB2 GLU A 111      33.849  19.245 -12.748  1.00 98.34           H  
ATOM   1753  HB3 GLU A 111      35.220  19.445 -13.845  1.00 98.34           H  
ATOM   1754  O   GLU A 111      36.903  21.025 -12.367  1.00 98.34           O  
ATOM   1755  CG  GLU A 111      34.662  17.385 -13.484  1.00 98.34           C  
ATOM   1756  HG2 GLU A 111      35.604  16.856 -13.337  1.00 98.34           H  
ATOM   1757  HG3 GLU A 111      33.908  16.900 -12.864  1.00 98.34           H  
ATOM   1758  CD  GLU A 111      34.292  17.285 -14.969  1.00 98.34           C  
ATOM   1759  OE1 GLU A 111      33.275  16.640 -15.295  1.00 98.34           O  
ATOM   1760  OE2 GLU A 111      35.020  17.868 -15.803  1.00 98.34           O  
ATOM   1761  N   HIS A 112      35.706  21.032 -10.485  1.00 98.66           N  
ATOM   1762  H   HIS A 112      35.148  20.497  -9.835  1.00 98.66           H  
ATOM   1763  CA  HIS A 112      36.136  22.379 -10.105  1.00 98.66           C  
ATOM   1764  HA  HIS A 112      36.031  23.044 -10.962  1.00 98.66           H  
ATOM   1765  C   HIS A 112      37.611  22.361  -9.697  1.00 98.66           C  
ATOM   1766  CB  HIS A 112      35.260  22.913  -8.966  1.00 98.66           C  
ATOM   1767  HB2 HIS A 112      35.221  22.176  -8.164  1.00 98.66           H  
ATOM   1768  HB3 HIS A 112      35.718  23.816  -8.562  1.00 98.66           H  
ATOM   1769  O   HIS A 112      38.053  21.451  -8.990  1.00 98.66           O  
ATOM   1770  CG  HIS A 112      33.852  23.246  -9.384  1.00 98.66           C  
ATOM   1771  CD2 HIS A 112      33.285  24.493  -9.397  1.00 98.66           C  
ATOM   1772  HD2 HIS A 112      33.770  25.414  -9.109  1.00 98.66           H  
ATOM   1773  ND1 HIS A 112      32.888  22.362  -9.817  1.00 98.66           N  
ATOM   1774  HD1 HIS A 112      33.002  21.374  -9.996  1.00 98.66           H  
ATOM   1775  CE1 HIS A 112      31.771  23.056 -10.079  1.00 98.66           C  
ATOM   1776  HE1 HIS A 112      30.854  22.634 -10.464  1.00 98.66           H  
ATOM   1777  NE2 HIS A 112      31.966  24.363  -9.840  1.00 98.66           N  
ATOM   1778  N   SER A 113      38.394  23.377 -10.074  1.00 98.18           N  
ATOM   1779  H   SER A 113      38.014  24.113 -10.651  1.00 98.18           H  
ATOM   1780  CA  SER A 113      39.717  23.564  -9.470  1.00 98.18           C  
ATOM   1781  HA  SER A 113      40.250  22.616  -9.551  1.00 98.18           H  
ATOM   1782  C   SER A 113      39.573  23.928  -7.979  1.00 98.18           C  
ATOM   1783  CB  SER A 113      40.529  24.609 -10.242  1.00 98.18           C  
ATOM   1784  HB2 SER A 113      40.412  24.453 -11.315  1.00 98.18           H  
ATOM   1785  HB3 SER A 113      41.583  24.493  -9.990  1.00 98.18           H  
ATOM   1786  O   SER A 113      38.516  24.400  -7.565  1.00 98.18           O  
ATOM   1787  OG  SER A 113      40.131  25.917  -9.904  1.00 98.18           O  
ATOM   1788  HG  SER A 113      39.472  26.186 -10.548  1.00 98.18           H  
ATOM   1789  N   PRO A 114      40.603  23.745  -7.128  1.00 98.34           N  
ATOM   1790  CA  PRO A 114      40.555  24.228  -5.742  1.00 98.34           C  
ATOM   1791  HA  PRO A 114      39.808  23.660  -5.187  1.00 98.34           H  
ATOM   1792  C   PRO A 114      40.218  25.723  -5.632  1.00 98.34           C  
ATOM   1793  CB  PRO A 114      41.945  23.936  -5.170  1.00 98.34           C  
ATOM   1794  HB2 PRO A 114      42.611  24.780  -5.344  1.00 98.34           H  
ATOM   1795  HB3 PRO A 114      41.905  23.705  -4.106  1.00 98.34           H  
ATOM   1796  O   PRO A 114      39.502  26.130  -4.724  1.00 98.34           O  
ATOM   1797  CG  PRO A 114      42.421  22.744  -5.998  1.00 98.34           C  
ATOM   1798  HG2 PRO A 114      41.975  21.827  -5.614  1.00 98.34           H  
ATOM   1799  HG3 PRO A 114      43.508  22.669  -6.011  1.00 98.34           H  
ATOM   1800  CD  PRO A 114      41.857  23.057  -7.384  1.00 98.34           C  
ATOM   1801  HD2 PRO A 114      42.535  23.725  -7.914  1.00 98.34           H  
ATOM   1802  HD3 PRO A 114      41.712  22.138  -7.953  1.00 98.34           H  
ATOM   1803  N   SER A 115      40.686  26.524  -6.596  1.00 98.31           N  
ATOM   1804  H   SER A 115      41.185  26.111  -7.370  1.00 98.31           H  
ATOM   1805  CA  SER A 115      40.361  27.949  -6.678  1.00 98.31           C  
ATOM   1806  HA  SER A 115      40.572  28.419  -5.718  1.00 98.31           H  
ATOM   1807  C   SER A 115      38.880  28.171  -6.994  1.00 98.31           C  
ATOM   1808  CB  SER A 115      41.239  28.608  -7.746  1.00 98.31           C  
ATOM   1809  HB2 SER A 115      42.282  28.354  -7.557  1.00 98.31           H  
ATOM   1810  HB3 SER A 115      40.960  28.243  -8.734  1.00 98.31           H  
ATOM   1811  O   SER A 115      38.239  28.999  -6.356  1.00 98.31           O  
ATOM   1812  OG  SER A 115      41.108  30.012  -7.706  1.00 98.31           O  
ATOM   1813  HG  SER A 115      40.212  30.242  -7.965  1.00 98.31           H  
ATOM   1814  N   ASP A 116      38.313  27.409  -7.933  1.00 98.42           N  
ATOM   1815  H   ASP A 116      38.886  26.759  -8.453  1.00 98.42           H  
ATOM   1816  CA  ASP A 116      36.896  27.528  -8.310  1.00 98.42           C  
ATOM   1817  HA  ASP A 116      36.656  28.583  -8.443  1.00 98.42           H  
ATOM   1818  C   ASP A 116      35.961  26.967  -7.235  1.00 98.42           C  
ATOM   1819  CB  ASP A 116      36.624  26.816  -9.640  1.00 98.42           C  
ATOM   1820  HB2 ASP A 116      35.579  26.956  -9.915  1.00 98.42           H  
ATOM   1821  HB3 ASP A 116      36.799  25.748  -9.513  1.00 98.42           H  
ATOM   1822  O   ASP A 116      34.843  27.454  -7.063  1.00 98.42           O  
ATOM   1823  CG  ASP A 116      37.503  27.348 -10.764  1.00 98.42           C  
ATOM   1824  OD1 ASP A 116      37.661  28.581 -10.855  1.00 98.42           O  
ATOM   1825  OD2 ASP A 116      38.110  26.487 -11.440  1.00 98.42           O  
ATOM   1826  N   LEU A 117      36.420  25.971  -6.471  1.00 98.65           N  
ATOM   1827  H   LEU A 117      37.322  25.579  -6.700  1.00 98.65           H  
ATOM   1828  CA  LEU A 117      35.719  25.490  -5.284  1.00 98.65           C  
ATOM   1829  HA  LEU A 117      34.728  25.147  -5.584  1.00 98.65           H  
ATOM   1830  C   LEU A 117      35.517  26.634  -4.289  1.00 98.65           C  
ATOM   1831  CB  LEU A 117      36.491  24.332  -4.623  1.00 98.65           C  
ATOM   1832  HB2 LEU A 117      36.307  24.353  -3.548  1.00 98.65           H  
ATOM   1833  HB3 LEU A 117      37.560  24.489  -4.767  1.00 98.65           H  
ATOM   1834  O   LEU A 117      34.392  26.867  -3.857  1.00 98.65           O  
ATOM   1835  CG  LEU A 117      36.113  22.934  -5.135  1.00 98.65           C  
ATOM   1836  HG  LEU A 117      36.189  22.911  -6.222  1.00 98.65           H  
ATOM   1837  CD1 LEU A 117      37.080  21.895  -4.568  1.00 98.65           C  
ATOM   1838 HD11 LEU A 117      38.097  22.143  -4.873  1.00 98.65           H  
ATOM   1839 HD12 LEU A 117      36.823  20.911  -4.960  1.00 98.65           H  
ATOM   1840 HD13 LEU A 117      37.014  21.886  -3.480  1.00 98.65           H  
ATOM   1841  CD2 LEU A 117      34.698  22.539  -4.706  1.00 98.65           C  
ATOM   1842 HD21 LEU A 117      34.547  21.467  -4.839  1.00 98.65           H  
ATOM   1843 HD22 LEU A 117      33.977  23.043  -5.348  1.00 98.65           H  
ATOM   1844 HD23 LEU A 117      34.524  22.815  -3.666  1.00 98.65           H  
ATOM   1845  N   GLU A 118      36.573  27.373  -3.951  1.00 98.59           N  
ATOM   1846  H   GLU A 118      37.478  27.148  -4.340  1.00 98.59           H  
ATOM   1847  CA  GLU A 118      36.467  28.503  -3.020  1.00 98.59           C  
ATOM   1848  HA  GLU A 118      35.893  28.189  -2.148  1.00 98.59           H  
ATOM   1849  C   GLU A 118      35.722  29.704  -3.618  1.00 98.59           C  
ATOM   1850  CB  GLU A 118      37.856  28.937  -2.539  1.00 98.59           C  
ATOM   1851  HB2 GLU A 118      38.485  29.185  -3.394  1.00 98.59           H  
ATOM   1852  HB3 GLU A 118      37.730  29.828  -1.925  1.00 98.59           H  
ATOM   1853  O   GLU A 118      34.989  30.385  -2.901  1.00 98.59           O  
ATOM   1854  CG  GLU A 118      38.536  27.852  -1.694  1.00 98.59           C  
ATOM   1855  HG2 GLU A 118      38.796  27.007  -2.332  1.00 98.59           H  
ATOM   1856  HG3 GLU A 118      37.825  27.496  -0.948  1.00 98.59           H  
ATOM   1857  CD  GLU A 118      39.796  28.345  -0.972  1.00 98.59           C  
ATOM   1858  OE1 GLU A 118      40.356  27.538  -0.198  1.00 98.59           O  
ATOM   1859  OE2 GLU A 118      40.188  29.523  -1.093  1.00 98.59           O  
ATOM   1860  N   ALA A 119      35.876  29.956  -4.921  1.00 98.61           N  
ATOM   1861  H   ALA A 119      36.541  29.400  -5.440  1.00 98.61           H  
ATOM   1862  CA  ALA A 119      35.293  31.118  -5.590  1.00 98.61           C  
ATOM   1863  HA  ALA A 119      35.359  31.973  -4.917  1.00 98.61           H  
ATOM   1864  C   ALA A 119      33.809  30.955  -5.961  1.00 98.61           C  
ATOM   1865  CB  ALA A 119      36.135  31.431  -6.831  1.00 98.61           C  
ATOM   1866  HB1 ALA A 119      36.081  30.604  -7.538  1.00 98.61           H  
ATOM   1867  HB2 ALA A 119      35.754  32.329  -7.317  1.00 98.61           H  
ATOM   1868  HB3 ALA A 119      37.175  31.593  -6.545  1.00 98.61           H  
ATOM   1869  O   ALA A 119      33.085  31.952  -6.012  1.00 98.61           O  
ATOM   1870  N   HIS A 120      33.343  29.729  -6.225  1.00 98.74           N  
ATOM   1871  H   HIS A 120      34.006  28.967  -6.228  1.00 98.74           H  
ATOM   1872  CA  HIS A 120      32.006  29.479  -6.775  1.00 98.74           C  
ATOM   1873  HA  HIS A 120      31.416  30.394  -6.722  1.00 98.74           H  
ATOM   1874  C   HIS A 120      31.211  28.423  -6.000  1.00 98.74           C  
ATOM   1875  CB  HIS A 120      32.130  29.101  -8.259  1.00 98.74           C  
ATOM   1876  HB2 HIS A 120      31.126  28.963  -8.660  1.00 98.74           H  
ATOM   1877  HB3 HIS A 120      32.667  28.159  -8.362  1.00 98.74           H  
ATOM   1878  O   HIS A 120      30.075  28.690  -5.602  1.00 98.74           O  
ATOM   1879  CG  HIS A 120      32.805  30.154  -9.097  1.00 98.74           C  
ATOM   1880  CD2 HIS A 120      33.983  30.036  -9.788  1.00 98.74           C  
ATOM   1881  HD2 HIS A 120      34.612  29.160  -9.839  1.00 98.74           H  
ATOM   1882  ND1 HIS A 120      32.342  31.433  -9.299  1.00 98.74           N  
ATOM   1883  HD1 HIS A 120      31.522  31.842  -8.876  1.00 98.74           H  
ATOM   1884  CE1 HIS A 120      33.215  32.071 -10.094  1.00 98.74           C  
ATOM   1885  HE1 HIS A 120      33.127  33.096 -10.422  1.00 98.74           H  
ATOM   1886  NE2 HIS A 120      34.233  31.262 -10.412  1.00 98.74           N  
ATOM   1887  N   PHE A 121      31.803  27.254  -5.735  1.00 98.85           N  
ATOM   1888  H   PHE A 121      32.751  27.110  -6.051  1.00 98.85           H  
ATOM   1889  CA  PHE A 121      31.081  26.129  -5.128  1.00 98.85           C  
ATOM   1890  HA  PHE A 121      30.124  26.017  -5.638  1.00 98.85           H  
ATOM   1891  C   PHE A 121      30.781  26.352  -3.639  1.00 98.85           C  
ATOM   1892  CB  PHE A 121      31.880  24.841  -5.336  1.00 98.85           C  
ATOM   1893  HB2 PHE A 121      32.272  24.825  -6.353  1.00 98.85           H  
ATOM   1894  HB3 PHE A 121      32.727  24.837  -4.650  1.00 98.85           H  
ATOM   1895  O   PHE A 121      29.646  26.208  -3.196  1.00 98.85           O  
ATOM   1896  CG  PHE A 121      31.067  23.581  -5.119  1.00 98.85           C  
ATOM   1897  CD1 PHE A 121      30.921  23.029  -3.831  1.00 98.85           C  
ATOM   1898  HD1 PHE A 121      31.391  23.499  -2.979  1.00 98.85           H  
ATOM   1899  CD2 PHE A 121      30.437  22.968  -6.217  1.00 98.85           C  
ATOM   1900  HD2 PHE A 121      30.552  23.384  -7.207  1.00 98.85           H  
ATOM   1901  CE1 PHE A 121      30.144  21.871  -3.643  1.00 98.85           C  
ATOM   1902  HE1 PHE A 121      30.024  21.452  -2.655  1.00 98.85           H  
ATOM   1903  CE2 PHE A 121      29.650  21.820  -6.028  1.00 98.85           C  
ATOM   1904  HE2 PHE A 121      29.156  21.359  -6.870  1.00 98.85           H  
ATOM   1905  CZ  PHE A 121      29.505  21.271  -4.742  1.00 98.85           C  
ATOM   1906  HZ  PHE A 121      28.900  20.387  -4.602  1.00 98.85           H  
ATOM   1907  N   VAL A 122      31.776  26.762  -2.852  1.00 98.86           N  
ATOM   1908  H   VAL A 122      32.692  26.872  -3.263  1.00 98.86           H  
ATOM   1909  CA  VAL A 122      31.604  27.060  -1.423  1.00 98.86           C  
ATOM   1910  HA  VAL A 122      31.169  26.180  -0.948  1.00 98.86           H  
ATOM   1911  C   VAL A 122      30.599  28.200  -1.202  1.00 98.86           C  
ATOM   1912  CB  VAL A 122      32.964  27.326  -0.754  1.00 98.86           C  
ATOM   1913  HB  VAL A 122      33.547  28.023  -1.356  1.00 98.86           H  
ATOM   1914  O   VAL A 122      29.746  28.062  -0.324  1.00 98.86           O  
ATOM   1915  CG1 VAL A 122      32.811  27.922   0.650  1.00 98.86           C  
ATOM   1916 HG11 VAL A 122      32.217  27.260   1.280  1.00 98.86           H  
ATOM   1917 HG12 VAL A 122      33.799  28.061   1.089  1.00 98.86           H  
ATOM   1918 HG13 VAL A 122      32.338  28.903   0.592  1.00 98.86           H  
ATOM   1919  CG2 VAL A 122      33.764  26.023  -0.648  1.00 98.86           C  
ATOM   1920 HG21 VAL A 122      33.895  25.577  -1.634  1.00 98.86           H  
ATOM   1921 HG22 VAL A 122      34.751  26.233  -0.235  1.00 98.86           H  
ATOM   1922 HG23 VAL A 122      33.244  25.313  -0.006  1.00 98.86           H  
ATOM   1923  N   PRO A 123      30.615  29.302  -1.980  1.00 98.83           N  
ATOM   1924  CA  PRO A 123      29.547  30.297  -1.935  1.00 98.83           C  
ATOM   1925  HA  PRO A 123      29.556  30.763  -0.949  1.00 98.83           H  
ATOM   1926  C   PRO A 123      28.143  29.736  -2.186  1.00 98.83           C  
ATOM   1927  CB  PRO A 123      29.929  31.346  -2.980  1.00 98.83           C  
ATOM   1928  HB2 PRO A 123      29.588  31.038  -3.968  1.00 98.83           H  
ATOM   1929  HB3 PRO A 123      29.540  32.332  -2.725  1.00 98.83           H  
ATOM   1930  O   PRO A 123      27.217  30.162  -1.502  1.00 98.83           O  
ATOM   1931  CG  PRO A 123      31.452  31.309  -2.936  1.00 98.83           C  
ATOM   1932  HG2 PRO A 123      31.810  31.872  -2.074  1.00 98.83           H  
ATOM   1933  HG3 PRO A 123      31.892  31.696  -3.854  1.00 98.83           H  
ATOM   1934  CD  PRO A 123      31.746  29.826  -2.738  1.00 98.83           C  
ATOM   1935  HD2 PRO A 123      32.680  29.726  -2.186  1.00 98.83           H  
ATOM   1936  HD3 PRO A 123      31.824  29.327  -3.704  1.00 98.83           H  
ATOM   1937  N   LEU A 124      27.975  28.776  -3.106  1.00 98.76           N  
ATOM   1938  H   LEU A 124      28.774  28.450  -3.631  1.00 98.76           H  
ATOM   1939  CA  LEU A 124      26.696  28.084  -3.318  1.00 98.76           C  
ATOM   1940  HA  LEU A 124      25.912  28.824  -3.476  1.00 98.76           H  
ATOM   1941  C   LEU A 124      26.276  27.287  -2.075  1.00 98.76           C  
ATOM   1942  CB  LEU A 124      26.788  27.232  -4.600  1.00 98.76           C  
ATOM   1943  HB2 LEU A 124      26.848  27.927  -5.438  1.00 98.76           H  
ATOM   1944  HB3 LEU A 124      27.709  26.649  -4.613  1.00 98.76           H  
ATOM   1945  O   LEU A 124      25.145  27.428  -1.617  1.00 98.76           O  
ATOM   1946  CG  LEU A 124      25.598  26.276  -4.831  1.00 98.76           C  
ATOM   1947  HG  LEU A 124      24.691  26.685  -4.385  1.00 98.76           H  
ATOM   1948  CD1 LEU A 124      25.377  26.101  -6.326  1.00 98.76           C  
ATOM   1949 HD11 LEU A 124      25.160  27.064  -6.786  1.00 98.76           H  
ATOM   1950 HD12 LEU A 124      24.534  25.432  -6.499  1.00 98.76           H  
ATOM   1951 HD13 LEU A 124      26.267  25.667  -6.783  1.00 98.76           H  
ATOM   1952  CD2 LEU A 124      25.864  24.865  -4.288  1.00 98.76           C  
ATOM   1953 HD21 LEU A 124      26.769  24.449  -4.729  1.00 98.76           H  
ATOM   1954 HD22 LEU A 124      25.964  24.881  -3.202  1.00 98.76           H  
ATOM   1955 HD23 LEU A 124      25.019  24.221  -4.532  1.00 98.76           H  
ATOM   1956  N   VAL A 125      27.196  26.530  -1.462  1.00 98.88           N  
ATOM   1957  H   VAL A 125      28.099  26.429  -1.903  1.00 98.88           H  
ATOM   1958  CA  VAL A 125      26.906  25.779  -0.224  1.00 98.88           C  
ATOM   1959  HA  VAL A 125      26.072  25.104  -0.415  1.00 98.88           H  
ATOM   1960  C   VAL A 125      26.461  26.723   0.897  1.00 98.88           C  
ATOM   1961  CB  VAL A 125      28.115  24.928   0.221  1.00 98.88           C  
ATOM   1962  HB  VAL A 125      28.978  25.574   0.378  1.00 98.88           H  
ATOM   1963  O   VAL A 125      25.495  26.433   1.598  1.00 98.88           O  
ATOM   1964  CG1 VAL A 125      27.837  24.167   1.526  1.00 98.88           C  
ATOM   1965 HG11 VAL A 125      26.946  23.549   1.419  1.00 98.88           H  
ATOM   1966 HG12 VAL A 125      28.682  23.524   1.773  1.00 98.88           H  
ATOM   1967 HG13 VAL A 125      27.690  24.861   2.353  1.00 98.88           H  
ATOM   1968  CG2 VAL A 125      28.472  23.885  -0.845  1.00 98.88           C  
ATOM   1969 HG21 VAL A 125      29.291  23.254  -0.499  1.00 98.88           H  
ATOM   1970 HG22 VAL A 125      28.781  24.368  -1.772  1.00 98.88           H  
ATOM   1971 HG23 VAL A 125      27.602  23.264  -1.055  1.00 98.88           H  
ATOM   1972  N   LYS A 126      27.112  27.885   1.038  1.00 98.70           N  
ATOM   1973  H   LYS A 126      27.896  28.056   0.423  1.00 98.70           H  
ATOM   1974  CA  LYS A 126      26.736  28.906   2.030  1.00 98.70           C  
ATOM   1975  HA  LYS A 126      26.669  28.438   3.013  1.00 98.70           H  
ATOM   1976  C   LYS A 126      25.353  29.508   1.765  1.00 98.70           C  
ATOM   1977  CB  LYS A 126      27.789  30.019   2.083  1.00 98.70           C  
ATOM   1978  HB2 LYS A 126      27.405  30.826   2.707  1.00 98.70           H  
ATOM   1979  HB3 LYS A 126      27.946  30.411   1.079  1.00 98.70           H  
ATOM   1980  O   LYS A 126      24.614  29.722   2.721  1.00 98.70           O  
ATOM   1981  CG  LYS A 126      29.128  29.553   2.672  1.00 98.70           C  
ATOM   1982  HG2 LYS A 126      29.528  28.720   2.095  1.00 98.70           H  
ATOM   1983  HG3 LYS A 126      28.978  29.217   3.698  1.00 98.70           H  
ATOM   1984  CD  LYS A 126      30.122  30.718   2.644  1.00 98.70           C  
ATOM   1985  HD2 LYS A 126      29.727  31.542   3.238  1.00 98.70           H  
ATOM   1986  HD3 LYS A 126      30.242  31.048   1.612  1.00 98.70           H  
ATOM   1987  CE  LYS A 126      31.481  30.291   3.197  1.00 98.70           C  
ATOM   1988  HE2 LYS A 126      31.367  29.995   4.240  1.00 98.70           H  
ATOM   1989  HE3 LYS A 126      31.828  29.418   2.644  1.00 98.70           H  
ATOM   1990  NZ  LYS A 126      32.475  31.385   3.084  1.00 98.70           N  
ATOM   1991  HZ1 LYS A 126      33.371  31.066   3.424  1.00 98.70           H  
ATOM   1992  HZ2 LYS A 126      32.270  32.165   3.692  1.00 98.70           H  
ATOM   1993  HZ3 LYS A 126      32.615  31.694   2.133  1.00 98.70           H  
ATOM   1994  N   ARG A 127      24.996  29.772   0.500  1.00 98.57           N  
ATOM   1995  H   ARG A 127      25.652  29.555  -0.236  1.00 98.57           H  
ATOM   1996  CA  ARG A 127      23.664  30.288   0.130  1.00 98.57           C  
ATOM   1997  HA  ARG A 127      23.426  31.162   0.736  1.00 98.57           H  
ATOM   1998  C   ARG A 127      22.562  29.282   0.440  1.00 98.57           C  
ATOM   1999  CB  ARG A 127      23.601  30.672  -1.354  1.00 98.57           C  
ATOM   2000  HB2 ARG A 127      22.554  30.788  -1.633  1.00 98.57           H  
ATOM   2001  HB3 ARG A 127      24.020  29.871  -1.964  1.00 98.57           H  
ATOM   2002  O   ARG A 127      21.577  29.659   1.061  1.00 98.57           O  
ATOM   2003  CG  ARG A 127      24.318  31.996  -1.651  1.00 98.57           C  
ATOM   2004  HG2 ARG A 127      25.395  31.882  -1.525  1.00 98.57           H  
ATOM   2005  HG3 ARG A 127      23.968  32.753  -0.949  1.00 98.57           H  
ATOM   2006  CD  ARG A 127      24.007  32.485  -3.072  1.00 98.57           C  
ATOM   2007  HD2 ARG A 127      24.482  33.452  -3.236  1.00 98.57           H  
ATOM   2008  HD3 ARG A 127      22.930  32.631  -3.155  1.00 98.57           H  
ATOM   2009  NE  ARG A 127      24.418  31.523  -4.109  1.00 98.57           N  
ATOM   2010  HE  ARG A 127      23.730  30.829  -4.362  1.00 98.57           H  
ATOM   2011  NH1 ARG A 127      26.568  32.229  -4.456  1.00 98.57           N  
ATOM   2012 HH11 ARG A 127      27.435  32.135  -4.967  1.00 98.57           H  
ATOM   2013 HH12 ARG A 127      26.444  32.863  -3.680  1.00 98.57           H  
ATOM   2014  NH2 ARG A 127      25.746  30.570  -5.681  1.00 98.57           N  
ATOM   2015 HH21 ARG A 127      24.951  29.998  -5.928  1.00 98.57           H  
ATOM   2016 HH22 ARG A 127      26.620  30.433  -6.170  1.00 98.57           H  
ATOM   2017  CZ  ARG A 127      25.568  31.443  -4.742  1.00 98.57           C  
ATOM   2018  N   LEU A 128      22.755  28.013   0.081  1.00 98.57           N  
ATOM   2019  H   LEU A 128      23.571  27.787  -0.470  1.00 98.57           H  
ATOM   2020  CA  LEU A 128      21.792  26.956   0.390  1.00 98.57           C  
ATOM   2021  HA  LEU A 128      20.809  27.265   0.034  1.00 98.57           H  
ATOM   2022  C   LEU A 128      21.650  26.748   1.907  1.00 98.57           C  
ATOM   2023  CB  LEU A 128      22.203  25.661  -0.334  1.00 98.57           C  
ATOM   2024  HB2 LEU A 128      21.590  24.845   0.048  1.00 98.57           H  
ATOM   2025  HB3 LEU A 128      23.243  25.440  -0.095  1.00 98.57           H  
ATOM   2026  O   LEU A 128      20.534  26.733   2.419  1.00 98.57           O  
ATOM   2027  CG  LEU A 128      22.031  25.679  -1.864  1.00 98.57           C  
ATOM   2028  HG  LEU A 128      22.601  26.503  -2.291  1.00 98.57           H  
ATOM   2029  CD1 LEU A 128      22.568  24.365  -2.434  1.00 98.57           C  
ATOM   2030 HD11 LEU A 128      22.474  24.374  -3.520  1.00 98.57           H  
ATOM   2031 HD12 LEU A 128      22.002  23.522  -2.035  1.00 98.57           H  
ATOM   2032 HD13 LEU A 128      23.621  24.257  -2.173  1.00 98.57           H  
ATOM   2033  CD2 LEU A 128      20.564  25.813  -2.280  1.00 98.57           C  
ATOM   2034 HD21 LEU A 128      20.474  25.711  -3.361  1.00 98.57           H  
ATOM   2035 HD22 LEU A 128      20.179  26.796  -2.010  1.00 98.57           H  
ATOM   2036 HD23 LEU A 128      19.962  25.039  -1.804  1.00 98.57           H  
ATOM   2037  N   ALA A 129      22.767  26.673   2.641  1.00 98.76           N  
ATOM   2038  H   ALA A 129      23.657  26.677   2.164  1.00 98.76           H  
ATOM   2039  CA  ALA A 129      22.767  26.477   4.095  1.00 98.76           C  
ATOM   2040  HA  ALA A 129      22.173  25.593   4.328  1.00 98.76           H  
ATOM   2041  C   ALA A 129      22.152  27.655   4.872  1.00 98.76           C  
ATOM   2042  CB  ALA A 129      24.209  26.235   4.555  1.00 98.76           C  
ATOM   2043  HB1 ALA A 129      24.824  27.102   4.313  1.00 98.76           H  
ATOM   2044  HB2 ALA A 129      24.619  25.356   4.056  1.00 98.76           H  
ATOM   2045  HB3 ALA A 129      24.223  26.068   5.632  1.00 98.76           H  
ATOM   2046  O   ALA A 129      21.644  27.464   5.972  1.00 98.76           O  
ATOM   2047  N   GLY A 130      22.214  28.865   4.312  1.00 97.80           N  
ATOM   2048  H   GLY A 130      22.689  28.954   3.425  1.00 97.80           H  
ATOM   2049  CA  GLY A 130      21.599  30.072   4.865  1.00 97.80           C  
ATOM   2050  HA2 GLY A 130      22.274  30.913   4.707  1.00 97.80           H  
ATOM   2051  HA3 GLY A 130      21.444  29.952   5.937  1.00 97.80           H  
ATOM   2052  C   GLY A 130      20.250  30.434   4.241  1.00 97.80           C  
ATOM   2053  O   GLY A 130      19.791  31.551   4.453  1.00 97.80           O  
ATOM   2054  N   GLY A 131      19.648  29.550   3.440  1.00 96.24           N  
ATOM   2055  H   GLY A 131      20.082  28.652   3.281  1.00 96.24           H  
ATOM   2056  CA  GLY A 131      18.386  29.832   2.762  1.00 96.24           C  
ATOM   2057  HA2 GLY A 131      18.173  29.039   2.046  1.00 96.24           H  
ATOM   2058  HA3 GLY A 131      18.480  30.771   2.217  1.00 96.24           H  
ATOM   2059  C   GLY A 131      17.207  29.936   3.733  1.00 96.24           C  
ATOM   2060  O   GLY A 131      17.131  29.191   4.714  1.00 96.24           O  
ATOM   2061  N   ASP A 132      16.260  30.825   3.422  1.00 92.76           N  
ATOM   2062  H   ASP A 132      16.443  31.494   2.688  1.00 92.76           H  
ATOM   2063  CA  ASP A 132      15.044  31.036   4.226  1.00 92.76           C  
ATOM   2064  HA  ASP A 132      15.323  31.380   5.222  1.00 92.76           H  
ATOM   2065  C   ASP A 132      14.233  29.739   4.372  1.00 92.76           C  
ATOM   2066  CB  ASP A 132      14.172  32.114   3.554  1.00 92.76           C  
ATOM   2067  HB2 ASP A 132      13.252  32.225   4.128  1.00 92.76           H  
ATOM   2068  HB3 ASP A 132      13.902  31.780   2.552  1.00 92.76           H  
ATOM   2069  O   ASP A 132      13.745  29.386   5.449  1.00 92.76           O  
ATOM   2070  CG  ASP A 132      14.851  33.486   3.467  1.00 92.76           C  
ATOM   2071  OD1 ASP A 132      15.555  33.856   4.431  1.00 92.76           O  
ATOM   2072  OD2 ASP A 132      14.677  34.148   2.421  1.00 92.76           O  
ATOM   2073  N   TRP A 133      14.161  28.980   3.281  1.00 91.52           N  
ATOM   2074  H   TRP A 133      14.607  29.327   2.444  1.00 91.52           H  
ATOM   2075  CA  TRP A 133      13.440  27.721   3.197  1.00 91.52           C  
ATOM   2076  HA  TRP A 133      12.561  27.788   3.838  1.00 91.52           H  
ATOM   2077  C   TRP A 133      14.276  26.536   3.668  1.00 91.52           C  
ATOM   2078  CB  TRP A 133      12.958  27.536   1.762  1.00 91.52           C  
ATOM   2079  HB2 TRP A 133      13.816  27.538   1.090  1.00 91.52           H  
ATOM   2080  HB3 TRP A 133      12.485  26.558   1.676  1.00 91.52           H  
ATOM   2081  O   TRP A 133      15.453  26.396   3.327  1.00 91.52           O  
ATOM   2082  CG  TRP A 133      11.990  28.594   1.337  1.00 91.52           C  
ATOM   2083  CD1 TRP A 133      12.199  29.508   0.362  1.00 91.52           C  
ATOM   2084  HD1 TRP A 133      13.088  29.565  -0.249  1.00 91.52           H  
ATOM   2085  CD2 TRP A 133      10.686  28.914   1.914  1.00 91.52           C  
ATOM   2086  CE2 TRP A 133      10.170  30.062   1.240  1.00 91.52           C  
ATOM   2087  CE3 TRP A 133       9.883  28.345   2.925  1.00 91.52           C  
ATOM   2088  HE3 TRP A 133      10.212  27.450   3.432  1.00 91.52           H  
ATOM   2089  NE1 TRP A 133      11.121  30.367   0.292  1.00 91.52           N  
ATOM   2090  HE1 TRP A 133      11.079  31.164  -0.326  1.00 91.52           H  
ATOM   2091  CH2 TRP A 133       8.228  30.119   2.662  1.00 91.52           C  
ATOM   2092  HH2 TRP A 133       7.340  30.622   3.013  1.00 91.52           H  
ATOM   2093  CZ2 TRP A 133       8.954  30.657   1.591  1.00 91.52           C  
ATOM   2094  HZ2 TRP A 133       8.602  31.539   1.077  1.00 91.52           H  
ATOM   2095  CZ3 TRP A 133       8.676  28.954   3.307  1.00 91.52           C  
ATOM   2096  HZ3 TRP A 133       8.116  28.546   4.135  1.00 91.52           H  
ATOM   2097  N   PHE A 134      13.640  25.629   4.410  1.00 93.14           N  
ATOM   2098  H   PHE A 134      12.666  25.774   4.632  1.00 93.14           H  
ATOM   2099  CA  PHE A 134      14.307  24.431   4.916  1.00 93.14           C  
ATOM   2100  HA  PHE A 134      15.208  24.742   5.446  1.00 93.14           H  
ATOM   2101  C   PHE A 134      14.749  23.484   3.787  1.00 93.14           C  
ATOM   2102  CB  PHE A 134      13.392  23.722   5.922  1.00 93.14           C  
ATOM   2103  HB2 PHE A 134      14.009  23.077   6.547  1.00 93.14           H  
ATOM   2104  HB3 PHE A 134      12.935  24.455   6.586  1.00 93.14           H  
ATOM   2105  O   PHE A 134      15.698  22.723   3.969  1.00 93.14           O  
ATOM   2106  CG  PHE A 134      12.319  22.854   5.296  1.00 93.14           C  
ATOM   2107  CD1 PHE A 134      11.017  23.351   5.113  1.00 93.14           C  
ATOM   2108  HD1 PHE A 134      10.761  24.353   5.424  1.00 93.14           H  
ATOM   2109  CD2 PHE A 134      12.627  21.534   4.906  1.00 93.14           C  
ATOM   2110  HD2 PHE A 134      13.622  21.140   5.055  1.00 93.14           H  
ATOM   2111  CE1 PHE A 134      10.026  22.525   4.556  1.00 93.14           C  
ATOM   2112  HE1 PHE A 134       9.014  22.893   4.471  1.00 93.14           H  
ATOM   2113  CE2 PHE A 134      11.645  20.723   4.317  1.00 93.14           C  
ATOM   2114  HE2 PHE A 134      11.884  19.713   4.019  1.00 93.14           H  
ATOM   2115  CZ  PHE A 134      10.342  21.218   4.146  1.00 93.14           C  
ATOM   2116  HZ  PHE A 134       9.578  20.579   3.726  1.00 93.14           H  
ATOM   2117  N   THR A 135      14.100  23.532   2.616  1.00 94.25           N  
ATOM   2118  H   THR A 135      13.332  24.179   2.507  1.00 94.25           H  
ATOM   2119  CA  THR A 135      14.470  22.742   1.429  1.00 94.25           C  
ATOM   2120  HA  THR A 135      14.446  21.680   1.675  1.00 94.25           H  
ATOM   2121  C   THR A 135      15.883  23.075   0.949  1.00 94.25           C  
ATOM   2122  CB  THR A 135      13.482  22.974   0.278  1.00 94.25           C  
ATOM   2123  HB  THR A 135      13.863  22.481  -0.616  1.00 94.25           H  
ATOM   2124  O   THR A 135      16.678  22.179   0.678  1.00 94.25           O  
ATOM   2125  CG2 THR A 135      12.096  22.415   0.596  1.00 94.25           C  
ATOM   2126 HG21 THR A 135      11.449  22.542  -0.272  1.00 94.25           H  
ATOM   2127 HG22 THR A 135      11.661  22.939   1.447  1.00 94.25           H  
ATOM   2128 HG23 THR A 135      12.171  21.352   0.829  1.00 94.25           H  
ATOM   2129  OG1 THR A 135      13.353  24.350   0.010  1.00 94.25           O  
ATOM   2130  HG1 THR A 135      12.983  24.441  -0.871  1.00 94.25           H  
ATOM   2131  N   SER A 136      16.249  24.358   0.941  1.00 97.00           N  
ATOM   2132  H   SER A 136      15.541  25.062   1.092  1.00 97.00           H  
ATOM   2133  CA  SER A 136      17.610  24.804   0.627  1.00 97.00           C  
ATOM   2134  HA  SER A 136      17.890  24.430  -0.358  1.00 97.00           H  
ATOM   2135  C   SER A 136      18.617  24.275   1.650  1.00 97.00           C  
ATOM   2136  CB  SER A 136      17.671  26.335   0.610  1.00 97.00           C  
ATOM   2137  HB2 SER A 136      18.647  26.649   0.240  1.00 97.00           H  
ATOM   2138  HB3 SER A 136      17.536  26.720   1.621  1.00 97.00           H  
ATOM   2139  O   SER A 136      19.676  23.756   1.289  1.00 97.00           O  
ATOM   2140  OG  SER A 136      16.656  26.863  -0.223  1.00 97.00           O  
ATOM   2141  HG  SER A 136      16.785  27.810  -0.313  1.00 97.00           H  
ATOM   2142  N   ARG A 137      18.270  24.367   2.939  1.00 98.04           N  
ATOM   2143  H   ARG A 137      17.378  24.789   3.153  1.00 98.04           H  
ATOM   2144  CA  ARG A 137      19.157  23.979   4.044  1.00 98.04           C  
ATOM   2145  HA  ARG A 137      20.141  24.411   3.861  1.00 98.04           H  
ATOM   2146  C   ARG A 137      19.378  22.467   4.114  1.00 98.04           C  
ATOM   2147  CB  ARG A 137      18.626  24.551   5.367  1.00 98.04           C  
ATOM   2148  HB2 ARG A 137      19.303  24.258   6.169  1.00 98.04           H  
ATOM   2149  HB3 ARG A 137      17.640  24.136   5.578  1.00 98.04           H  
ATOM   2150  O   ARG A 137      20.506  22.033   4.327  1.00 98.04           O  
ATOM   2151  CG  ARG A 137      18.525  26.085   5.329  1.00 98.04           C  
ATOM   2152  HG2 ARG A 137      17.642  26.380   4.763  1.00 98.04           H  
ATOM   2153  HG3 ARG A 137      19.401  26.489   4.821  1.00 98.04           H  
ATOM   2154  CD  ARG A 137      18.467  26.717   6.723  1.00 98.04           C  
ATOM   2155  HD2 ARG A 137      18.422  27.801   6.618  1.00 98.04           H  
ATOM   2156  HD3 ARG A 137      19.392  26.481   7.249  1.00 98.04           H  
ATOM   2157  NE  ARG A 137      17.337  26.242   7.532  1.00 98.04           N  
ATOM   2158  HE  ARG A 137      17.591  25.708   8.351  1.00 98.04           H  
ATOM   2159  NH1 ARG A 137      15.691  27.601   6.699  1.00 98.04           N  
ATOM   2160 HH11 ARG A 137      16.349  28.002   6.045  1.00 98.04           H  
ATOM   2161 HH12 ARG A 137      14.768  28.009   6.721  1.00 98.04           H  
ATOM   2162  NH2 ARG A 137      15.272  26.211   8.426  1.00 98.04           N  
ATOM   2163 HH21 ARG A 137      15.647  25.621   9.155  1.00 98.04           H  
ATOM   2164 HH22 ARG A 137      14.336  26.580   8.512  1.00 98.04           H  
ATOM   2165  CZ  ARG A 137      16.100  26.688   7.541  1.00 98.04           C  
ATOM   2166  N   THR A 138      18.340  21.674   3.851  1.00 97.49           N  
ATOM   2167  H   THR A 138      17.451  22.119   3.671  1.00 97.49           H  
ATOM   2168  CA  THR A 138      18.429  20.206   3.734  1.00 97.49           C  
ATOM   2169  HA  THR A 138      18.913  19.817   4.630  1.00 97.49           H  
ATOM   2170  C   THR A 138      19.314  19.787   2.558  1.00 97.49           C  
ATOM   2171  CB  THR A 138      17.047  19.534   3.620  1.00 97.49           C  
ATOM   2172  HB  THR A 138      17.171  18.528   3.219  1.00 97.49           H  
ATOM   2173  O   THR A 138      20.221  18.976   2.748  1.00 97.49           O  
ATOM   2174  CG2 THR A 138      16.321  19.431   4.956  1.00 97.49           C  
ATOM   2175 HG21 THR A 138      16.911  18.844   5.659  1.00 97.49           H  
ATOM   2176 HG22 THR A 138      15.362  18.933   4.812  1.00 97.49           H  
ATOM   2177 HG23 THR A 138      16.151  20.423   5.376  1.00 97.49           H  
ATOM   2178  OG1 THR A 138      16.174  20.260   2.795  1.00 97.49           O  
ATOM   2179  HG1 THR A 138      15.951  21.074   3.252  1.00 97.49           H  
ATOM   2180  N   SER A 139      19.154  20.398   1.377  1.00 98.67           N  
ATOM   2181  H   SER A 139      18.341  20.979   1.230  1.00 98.67           H  
ATOM   2182  CA  SER A 139      20.043  20.152   0.229  1.00 98.67           C  
ATOM   2183  HA  SER A 139      19.991  19.097  -0.041  1.00 98.67           H  
ATOM   2184  C   SER A 139      21.505  20.492   0.532  1.00 98.67           C  
ATOM   2185  CB  SER A 139      19.592  20.978  -0.976  1.00 98.67           C  
ATOM   2186  HB2 SER A 139      20.322  20.876  -1.779  1.00 98.67           H  
ATOM   2187  HB3 SER A 139      19.513  22.029  -0.696  1.00 98.67           H  
ATOM   2188  O   SER A 139      22.415  19.759   0.136  1.00 98.67           O  
ATOM   2189  OG  SER A 139      18.346  20.514  -1.430  1.00 98.67           O  
ATOM   2190  HG  SER A 139      17.932  21.220  -1.932  1.00 98.67           H  
ATOM   2191  N   ALA A 140      21.754  21.577   1.275  1.00 98.89           N  
ATOM   2192  H   ALA A 140      20.976  22.156   1.556  1.00 98.89           H  
ATOM   2193  CA  ALA A 140      23.107  21.989   1.642  1.00 98.89           C  
ATOM   2194  HA  ALA A 140      23.663  22.177   0.724  1.00 98.89           H  
ATOM   2195  C   ALA A 140      23.860  20.910   2.434  1.00 98.89           C  
ATOM   2196  CB  ALA A 140      23.044  23.289   2.445  1.00 98.89           C  
ATOM   2197  HB1 ALA A 140      22.369  23.994   1.960  1.00 98.89           H  
ATOM   2198  HB2 ALA A 140      22.679  23.095   3.454  1.00 98.89           H  
ATOM   2199  HB3 ALA A 140      24.042  23.723   2.502  1.00 98.89           H  
ATOM   2200  O   ALA A 140      25.056  20.717   2.202  1.00 98.89           O  
ATOM   2201  N   CYS A 141      23.178  20.178   3.328  1.00 98.84           N  
ATOM   2202  H   CYS A 141      22.199  20.382   3.471  1.00 98.84           H  
ATOM   2203  CA  CYS A 141      23.773  19.104   4.133  1.00 98.84           C  
ATOM   2204  HA  CYS A 141      24.493  19.535   4.828  1.00 98.84           H  
ATOM   2205  C   CYS A 141      24.522  18.075   3.270  1.00 98.84           C  
ATOM   2206  CB  CYS A 141      22.670  18.396   4.939  1.00 98.84           C  
ATOM   2207  HB2 CYS A 141      23.095  17.559   5.492  1.00 98.84           H  
ATOM   2208  HB3 CYS A 141      21.916  18.000   4.259  1.00 98.84           H  
ATOM   2209  O   CYS A 141      25.574  17.578   3.674  1.00 98.84           O  
ATOM   2210  SG  CYS A 141      21.869  19.526   6.112  1.00 98.84           S  
ATOM   2211  HG  CYS A 141      22.894  19.684   6.954  1.00 98.84           H  
ATOM   2212  N   GLY A 142      24.026  17.795   2.059  1.00 98.85           N  
ATOM   2213  H   GLY A 142      23.189  18.280   1.768  1.00 98.85           H  
ATOM   2214  CA  GLY A 142      24.618  16.839   1.124  1.00 98.85           C  
ATOM   2215  HA2 GLY A 142      24.886  15.932   1.666  1.00 98.85           H  
ATOM   2216  HA3 GLY A 142      23.864  16.584   0.379  1.00 98.85           H  
ATOM   2217  C   GLY A 142      25.864  17.327   0.375  1.00 98.85           C  
ATOM   2218  O   GLY A 142      26.421  16.556  -0.405  1.00 98.85           O  
ATOM   2219  N   LEU A 143      26.321  18.570   0.568  1.00 98.90           N  
ATOM   2220  H   LEU A 143      25.792  19.173   1.181  1.00 98.90           H  
ATOM   2221  CA  LEU A 143      27.370  19.182  -0.266  1.00 98.90           C  
ATOM   2222  HA  LEU A 143      27.624  18.507  -1.084  1.00 98.90           H  
ATOM   2223  C   LEU A 143      28.700  19.444   0.456  1.00 98.90           C  
ATOM   2224  CB  LEU A 143      26.817  20.474  -0.890  1.00 98.90           C  
ATOM   2225  HB2 LEU A 143      26.570  21.166  -0.085  1.00 98.90           H  
ATOM   2226  HB3 LEU A 143      27.603  20.927  -1.494  1.00 98.90           H  
ATOM   2227  O   LEU A 143      29.702  19.734  -0.196  1.00 98.90           O  
ATOM   2228  CG  LEU A 143      25.574  20.288  -1.781  1.00 98.90           C  
ATOM   2229  HG  LEU A 143      24.767  19.841  -1.201  1.00 98.90           H  
ATOM   2230  CD1 LEU A 143      25.108  21.653  -2.280  1.00 98.90           C  
ATOM   2231 HD11 LEU A 143      25.864  22.103  -2.923  1.00 98.90           H  
ATOM   2232 HD12 LEU A 143      24.178  21.534  -2.837  1.00 98.90           H  
ATOM   2233 HD13 LEU A 143      24.913  22.306  -1.430  1.00 98.90           H  
ATOM   2234  CD2 LEU A 143      25.863  19.404  -2.995  1.00 98.90           C  
ATOM   2235 HD21 LEU A 143      26.087  18.389  -2.667  1.00 98.90           H  
ATOM   2236 HD22 LEU A 143      26.702  19.804  -3.565  1.00 98.90           H  
ATOM   2237 HD23 LEU A 143      24.978  19.364  -3.630  1.00 98.90           H  
ATOM   2238  N   PHE A 144      28.752  19.330   1.784  1.00 98.86           N  
ATOM   2239  H   PHE A 144      27.899  19.101   2.274  1.00 98.86           H  
ATOM   2240  CA  PHE A 144      29.947  19.695   2.557  1.00 98.86           C  
ATOM   2241  HA  PHE A 144      30.261  20.696   2.262  1.00 98.86           H  
ATOM   2242  C   PHE A 144      31.138  18.763   2.307  1.00 98.86           C  
ATOM   2243  CB  PHE A 144      29.600  19.719   4.051  1.00 98.86           C  
ATOM   2244  HB2 PHE A 144      30.529  19.751   4.619  1.00 98.86           H  
ATOM   2245  HB3 PHE A 144      29.081  18.802   4.327  1.00 98.86           H  
ATOM   2246  O   PHE A 144      32.267  19.223   2.120  1.00 98.86           O  
ATOM   2247  CG  PHE A 144      28.767  20.913   4.460  1.00 98.86           C  
ATOM   2248  CD1 PHE A 144      29.389  22.040   5.028  1.00 98.86           C  
ATOM   2249  HD1 PHE A 144      30.456  22.046   5.192  1.00 98.86           H  
ATOM   2250  CD2 PHE A 144      27.375  20.906   4.273  1.00 98.86           C  
ATOM   2251  HD2 PHE A 144      26.885  20.038   3.856  1.00 98.86           H  
ATOM   2252  CE1 PHE A 144      28.621  23.158   5.396  1.00 98.86           C  
ATOM   2253  HE1 PHE A 144      29.102  24.021   5.832  1.00 98.86           H  
ATOM   2254  CE2 PHE A 144      26.609  22.023   4.645  1.00 98.86           C  
ATOM   2255  HE2 PHE A 144      25.539  22.014   4.497  1.00 98.86           H  
ATOM   2256  CZ  PHE A 144      27.230  23.150   5.205  1.00 98.86           C  
ATOM   2257  HZ  PHE A 144      26.632  24.004   5.488  1.00 98.86           H  
ATOM   2258  N   SER A 145      30.896  17.451   2.294  1.00 98.77           N  
ATOM   2259  H   SER A 145      29.940  17.134   2.367  1.00 98.77           H  
ATOM   2260  CA  SER A 145      31.942  16.421   2.240  1.00 98.77           C  
ATOM   2261  HA  SER A 145      32.629  16.589   3.069  1.00 98.77           H  
ATOM   2262  C   SER A 145      32.753  16.438   0.940  1.00 98.77           C  
ATOM   2263  CB  SER A 145      31.301  15.042   2.408  1.00 98.77           C  
ATOM   2264  HB2 SER A 145      32.059  14.262   2.334  1.00 98.77           H  
ATOM   2265  HB3 SER A 145      30.807  14.978   3.378  1.00 98.77           H  
ATOM   2266  O   SER A 145      33.936  16.101   0.949  1.00 98.77           O  
ATOM   2267  OG  SER A 145      30.351  14.906   1.376  1.00 98.77           O  
ATOM   2268  HG  SER A 145      29.862  14.086   1.481  1.00 98.77           H  
ATOM   2269  N   VAL A 146      32.146  16.861  -0.171  1.00 98.68           N  
ATOM   2270  H   VAL A 146      31.162  17.083  -0.109  1.00 98.68           H  
ATOM   2271  CA  VAL A 146      32.781  16.825  -1.495  1.00 98.68           C  
ATOM   2272  HA  VAL A 146      33.397  15.928  -1.546  1.00 98.68           H  
ATOM   2273  C   VAL A 146      33.736  17.996  -1.736  1.00 98.68           C  
ATOM   2274  CB  VAL A 146      31.738  16.706  -2.620  1.00 98.68           C  
ATOM   2275  HB  VAL A 146      32.284  16.694  -3.564  1.00 98.68           H  
ATOM   2276  O   VAL A 146      34.747  17.828  -2.420  1.00 98.68           O  
ATOM   2277  CG1 VAL A 146      30.976  15.380  -2.519  1.00 98.68           C  
ATOM   2278 HG11 VAL A 146      30.355  15.358  -1.623  1.00 98.68           H  
ATOM   2279 HG12 VAL A 146      30.347  15.259  -3.401  1.00 98.68           H  
ATOM   2280 HG13 VAL A 146      31.681  14.550  -2.485  1.00 98.68           H  
ATOM   2281  CG2 VAL A 146      30.720  17.853  -2.648  1.00 98.68           C  
ATOM   2282 HG21 VAL A 146      30.103  17.767  -3.542  1.00 98.68           H  
ATOM   2283 HG22 VAL A 146      31.224  18.819  -2.682  1.00 98.68           H  
ATOM   2284 HG23 VAL A 146      30.071  17.804  -1.774  1.00 98.68           H  
ATOM   2285  N   CYS A 147      33.478  19.164  -1.136  1.00 98.34           N  
ATOM   2286  H   CYS A 147      32.622  19.257  -0.608  1.00 98.34           H  
ATOM   2287  CA  CYS A 147      34.353  20.333  -1.261  1.00 98.34           C  
ATOM   2288  HA  CYS A 147      34.928  20.241  -2.183  1.00 98.34           H  
ATOM   2289  C   CYS A 147      35.389  20.444  -0.132  1.00 98.34           C  
ATOM   2290  CB  CYS A 147      33.502  21.603  -1.405  1.00 98.34           C  
ATOM   2291  HB2 CYS A 147      34.164  22.466  -1.477  1.00 98.34           H  
ATOM   2292  HB3 CYS A 147      32.919  21.535  -2.323  1.00 98.34           H  
ATOM   2293  O   CYS A 147      36.496  20.932  -0.366  1.00 98.34           O  
ATOM   2294  SG  CYS A 147      32.362  21.861  -0.015  1.00 98.34           S  
ATOM   2295  HG  CYS A 147      33.222  21.668   0.989  1.00 98.34           H  
ATOM   2296  N   TYR A 148      35.071  19.965   1.077  1.00 98.82           N  
ATOM   2297  H   TYR A 148      34.160  19.547   1.200  1.00 98.82           H  
ATOM   2298  CA  TYR A 148      35.905  20.137   2.273  1.00 98.82           C  
ATOM   2299  HA  TYR A 148      35.896  21.197   2.526  1.00 98.82           H  
ATOM   2300  C   TYR A 148      37.386  19.735   2.122  1.00 98.82           C  
ATOM   2301  CB  TYR A 148      35.276  19.378   3.447  1.00 98.82           C  
ATOM   2302  HB2 TYR A 148      35.304  18.301   3.282  1.00 98.82           H  
ATOM   2303  HB3 TYR A 148      34.228  19.669   3.524  1.00 98.82           H  
ATOM   2304  O   TYR A 148      38.249  20.516   2.532  1.00 98.82           O  
ATOM   2305  CG  TYR A 148      35.931  19.688   4.768  1.00 98.82           C  
ATOM   2306  CD1 TYR A 148      37.017  18.929   5.256  1.00 98.82           C  
ATOM   2307  HD1 TYR A 148      37.383  18.077   4.703  1.00 98.82           H  
ATOM   2308  CD2 TYR A 148      35.435  20.774   5.503  1.00 98.82           C  
ATOM   2309  HD2 TYR A 148      34.600  21.347   5.127  1.00 98.82           H  
ATOM   2310  CE1 TYR A 148      37.612  19.270   6.487  1.00 98.82           C  
ATOM   2311  HE1 TYR A 148      38.443  18.704   6.882  1.00 98.82           H  
ATOM   2312  CE2 TYR A 148      36.009  21.100   6.733  1.00 98.82           C  
ATOM   2313  HE2 TYR A 148      35.606  21.933   7.289  1.00 98.82           H  
ATOM   2314  OH  TYR A 148      37.605  20.725   8.421  1.00 98.82           O  
ATOM   2315  HH  TYR A 148      37.081  21.469   8.726  1.00 98.82           H  
ATOM   2316  CZ  TYR A 148      37.092  20.351   7.228  1.00 98.82           C  
ATOM   2317  N   PRO A 149      37.746  18.576   1.529  1.00 98.70           N  
ATOM   2318  CA  PRO A 149      39.138  18.118   1.521  1.00 98.70           C  
ATOM   2319  HA  PRO A 149      39.492  18.047   2.549  1.00 98.70           H  
ATOM   2320  C   PRO A 149      40.080  19.021   0.722  1.00 98.70           C  
ATOM   2321  CB  PRO A 149      39.118  16.718   0.893  1.00 98.70           C  
ATOM   2322  HB2 PRO A 149      39.798  16.041   1.410  1.00 98.70           H  
ATOM   2323  HB3 PRO A 149      39.377  16.770  -0.165  1.00 98.70           H  
ATOM   2324  O   PRO A 149      41.283  19.035   0.979  1.00 98.70           O  
ATOM   2325  CG  PRO A 149      37.673  16.257   1.020  1.00 98.70           C  
ATOM   2326  HG2 PRO A 149      37.543  15.784   1.994  1.00 98.70           H  
ATOM   2327  HG3 PRO A 149      37.389  15.571   0.222  1.00 98.70           H  
ATOM   2328  CD  PRO A 149      36.878  17.553   0.959  1.00 98.70           C  
ATOM   2329  HD2 PRO A 149      36.658  17.798  -0.080  1.00 98.70           H  
ATOM   2330  HD3 PRO A 149      35.948  17.432   1.515  1.00 98.70           H  
ATOM   2331  N   ARG A 150      39.543  19.736  -0.275  1.00 98.55           N  
ATOM   2332  H   ARG A 150      38.536  19.743  -0.348  1.00 98.55           H  
ATOM   2333  CA  ARG A 150      40.313  20.407  -1.332  1.00 98.55           C  
ATOM   2334  HA  ARG A 150      41.346  20.059  -1.298  1.00 98.55           H  
ATOM   2335  C   ARG A 150      40.415  21.923  -1.170  1.00 98.55           C  
ATOM   2336  CB  ARG A 150      39.715  20.032  -2.695  1.00 98.55           C  
ATOM   2337  HB2 ARG A 150      38.640  20.211  -2.678  1.00 98.55           H  
ATOM   2338  HB3 ARG A 150      40.154  20.677  -3.456  1.00 98.55           H  
ATOM   2339  O   ARG A 150      41.075  22.558  -1.987  1.00 98.55           O  
ATOM   2340  CG  ARG A 150      39.984  18.563  -3.070  1.00 98.55           C  
ATOM   2341  HG2 ARG A 150      39.567  17.907  -2.306  1.00 98.55           H  
ATOM   2342  HG3 ARG A 150      41.060  18.394  -3.121  1.00 98.55           H  
ATOM   2343  CD  ARG A 150      39.349  18.195  -4.417  1.00 98.55           C  
ATOM   2344  HD2 ARG A 150      38.266  18.276  -4.324  1.00 98.55           H  
ATOM   2345  HD3 ARG A 150      39.602  17.162  -4.655  1.00 98.55           H  
ATOM   2346  NE  ARG A 150      39.817  19.087  -5.493  1.00 98.55           N  
ATOM   2347  HE  ARG A 150      40.449  19.825  -5.218  1.00 98.55           H  
ATOM   2348  NH1 ARG A 150      38.599  18.217  -7.244  1.00 98.55           N  
ATOM   2349 HH11 ARG A 150      38.270  18.292  -8.196  1.00 98.55           H  
ATOM   2350 HH12 ARG A 150      38.258  17.465  -6.663  1.00 98.55           H  
ATOM   2351  NH2 ARG A 150      39.779  20.086  -7.503  1.00 98.55           N  
ATOM   2352 HH21 ARG A 150      40.243  20.885  -7.094  1.00 98.55           H  
ATOM   2353 HH22 ARG A 150      39.212  20.262  -8.321  1.00 98.55           H  
ATOM   2354  CZ  ARG A 150      39.394  19.115  -6.742  1.00 98.55           C  
ATOM   2355  N   VAL A 151      39.783  22.488  -0.146  1.00 98.71           N  
ATOM   2356  H   VAL A 151      39.280  21.886   0.491  1.00 98.71           H  
ATOM   2357  CA  VAL A 151      39.814  23.926   0.157  1.00 98.71           C  
ATOM   2358  HA  VAL A 151      40.170  24.465  -0.720  1.00 98.71           H  
ATOM   2359  C   VAL A 151      40.810  24.243   1.277  1.00 98.71           C  
ATOM   2360  CB  VAL A 151      38.400  24.470   0.443  1.00 98.71           C  
ATOM   2361  HB  VAL A 151      38.477  25.536   0.657  1.00 98.71           H  
ATOM   2362  O   VAL A 151      41.286  23.363   1.999  1.00 98.71           O  
ATOM   2363  CG1 VAL A 151      37.495  24.313  -0.785  1.00 98.71           C  
ATOM   2364 HG11 VAL A 151      37.347  23.261  -1.027  1.00 98.71           H  
ATOM   2365 HG12 VAL A 151      36.526  24.772  -0.589  1.00 98.71           H  
ATOM   2366 HG13 VAL A 151      37.951  24.814  -1.639  1.00 98.71           H  
ATOM   2367  CG2 VAL A 151      37.728  23.791   1.639  1.00 98.71           C  
ATOM   2368 HG21 VAL A 151      38.317  23.963   2.540  1.00 98.71           H  
ATOM   2369 HG22 VAL A 151      36.731  24.208   1.784  1.00 98.71           H  
ATOM   2370 HG23 VAL A 151      37.624  22.721   1.458  1.00 98.71           H  
ATOM   2371  N   SER A 152      41.154  25.518   1.411  1.00 98.40           N  
ATOM   2372  H   SER A 152      40.742  26.184   0.773  1.00 98.40           H  
ATOM   2373  CA  SER A 152      42.079  26.051   2.407  1.00 98.40           C  
ATOM   2374  HA  SER A 152      43.018  25.505   2.320  1.00 98.40           H  
ATOM   2375  C   SER A 152      41.563  25.884   3.837  1.00 98.40           C  
ATOM   2376  CB  SER A 152      42.359  27.533   2.121  1.00 98.40           C  
ATOM   2377  HB2 SER A 152      43.102  27.904   2.827  1.00 98.40           H  
ATOM   2378  HB3 SER A 152      42.754  27.641   1.112  1.00 98.40           H  
ATOM   2379  O   SER A 152      40.361  25.811   4.092  1.00 98.40           O  
ATOM   2380  OG  SER A 152      41.182  28.299   2.244  1.00 98.40           O  
ATOM   2381  HG  SER A 152      40.765  28.246   1.380  1.00 98.40           H  
ATOM   2382  N   SER A 153      42.476  25.884   4.813  1.00 98.22           N  
ATOM   2383  H   SER A 153      43.454  25.847   4.566  1.00 98.22           H  
ATOM   2384  CA  SER A 153      42.117  25.733   6.233  1.00 98.22           C  
ATOM   2385  HA  SER A 153      41.624  24.769   6.361  1.00 98.22           H  
ATOM   2386  C   SER A 153      41.161  26.810   6.751  1.00 98.22           C  
ATOM   2387  CB  SER A 153      43.364  25.737   7.117  1.00 98.22           C  
ATOM   2388  HB2 SER A 153      43.057  25.686   8.161  1.00 98.22           H  
ATOM   2389  HB3 SER A 153      43.935  26.652   6.959  1.00 98.22           H  
ATOM   2390  O   SER A 153      40.375  26.535   7.655  1.00 98.22           O  
ATOM   2391  OG  SER A 153      44.160  24.611   6.818  1.00 98.22           O  
ATOM   2392  HG  SER A 153      44.716  24.407   7.573  1.00 98.22           H  
ATOM   2393  N   ALA A 154      41.207  28.020   6.186  1.00 98.32           N  
ATOM   2394  H   ALA A 154      41.818  28.165   5.395  1.00 98.32           H  
ATOM   2395  CA  ALA A 154      40.271  29.086   6.535  1.00 98.32           C  
ATOM   2396  HA  ALA A 154      40.250  29.208   7.618  1.00 98.32           H  
ATOM   2397  C   ALA A 154      38.846  28.731   6.085  1.00 98.32           C  
ATOM   2398  CB  ALA A 154      40.762  30.394   5.905  1.00 98.32           C  
ATOM   2399  HB1 ALA A 154      41.747  30.649   6.294  1.00 98.32           H  
ATOM   2400  HB2 ALA A 154      40.067  31.197   6.149  1.00 98.32           H  
ATOM   2401  HB3 ALA A 154      40.815  30.295   4.820  1.00 98.32           H  
ATOM   2402  O   ALA A 154      37.910  28.785   6.881  1.00 98.32           O  
ATOM   2403  N   VAL A 155      38.700  28.276   4.839  1.00 98.62           N  
ATOM   2404  H   VAL A 155      39.506  28.225   4.233  1.00 98.62           H  
ATOM   2405  CA  VAL A 155      37.408  27.857   4.285  1.00 98.62           C  
ATOM   2406  HA  VAL A 155      36.673  28.636   4.483  1.00 98.62           H  
ATOM   2407  C   VAL A 155      36.902  26.582   4.964  1.00 98.62           C  
ATOM   2408  CB  VAL A 155      37.522  27.688   2.762  1.00 98.62           C  
ATOM   2409  HB  VAL A 155      38.304  26.967   2.527  1.00 98.62           H  
ATOM   2410  O   VAL A 155      35.713  26.471   5.252  1.00 98.62           O  
ATOM   2411  CG1 VAL A 155      36.198  27.207   2.174  1.00 98.62           C  
ATOM   2412 HG11 VAL A 155      36.257  27.226   1.086  1.00 98.62           H  
ATOM   2413 HG12 VAL A 155      35.975  26.190   2.499  1.00 98.62           H  
ATOM   2414 HG13 VAL A 155      35.402  27.868   2.518  1.00 98.62           H  
ATOM   2415  CG2 VAL A 155      37.852  29.031   2.099  1.00 98.62           C  
ATOM   2416 HG21 VAL A 155      37.956  28.901   1.022  1.00 98.62           H  
ATOM   2417 HG22 VAL A 155      37.057  29.752   2.291  1.00 98.62           H  
ATOM   2418 HG23 VAL A 155      38.791  29.435   2.478  1.00 98.62           H  
ATOM   2419  N   LYS A 156      37.793  25.649   5.323  1.00 98.68           N  
ATOM   2420  H   LYS A 156      38.743  25.759   4.998  1.00 98.68           H  
ATOM   2421  CA  LYS A 156      37.446  24.484   6.152  1.00 98.68           C  
ATOM   2422  HA  LYS A 156      36.705  23.880   5.629  1.00 98.68           H  
ATOM   2423  C   LYS A 156      36.811  24.897   7.480  1.00 98.68           C  
ATOM   2424  CB  LYS A 156      38.686  23.624   6.424  1.00 98.68           C  
ATOM   2425  HB2 LYS A 156      39.507  24.258   6.758  1.00 98.68           H  
ATOM   2426  HB3 LYS A 156      38.453  22.932   7.233  1.00 98.68           H  
ATOM   2427  O   LYS A 156      35.802  24.315   7.869  1.00 98.68           O  
ATOM   2428  CG  LYS A 156      39.127  22.805   5.208  1.00 98.68           C  
ATOM   2429  HG2 LYS A 156      38.297  22.183   4.874  1.00 98.68           H  
ATOM   2430  HG3 LYS A 156      39.430  23.469   4.398  1.00 98.68           H  
ATOM   2431  CD  LYS A 156      40.313  21.917   5.585  1.00 98.68           C  
ATOM   2432  HD2 LYS A 156      41.178  22.539   5.815  1.00 98.68           H  
ATOM   2433  HD3 LYS A 156      40.052  21.324   6.461  1.00 98.68           H  
ATOM   2434  CE  LYS A 156      40.654  20.978   4.431  1.00 98.68           C  
ATOM   2435  HE2 LYS A 156      40.942  21.561   3.556  1.00 98.68           H  
ATOM   2436  HE3 LYS A 156      39.756  20.413   4.181  1.00 98.68           H  
ATOM   2437  NZ  LYS A 156      41.727  20.046   4.834  1.00 98.68           N  
ATOM   2438  HZ1 LYS A 156      41.825  19.295   4.166  1.00 98.68           H  
ATOM   2439  HZ2 LYS A 156      42.603  20.534   4.953  1.00 98.68           H  
ATOM   2440  HZ3 LYS A 156      41.507  19.651   5.737  1.00 98.68           H  
ATOM   2441  N   ALA A 157      37.371  25.893   8.169  1.00 98.59           N  
ATOM   2442  H   ALA A 157      38.191  26.347   7.793  1.00 98.59           H  
ATOM   2443  CA  ALA A 157      36.817  26.377   9.433  1.00 98.59           C  
ATOM   2444  HA  ALA A 157      36.709  25.532  10.113  1.00 98.59           H  
ATOM   2445  C   ALA A 157      35.416  26.989   9.253  1.00 98.59           C  
ATOM   2446  CB  ALA A 157      37.802  27.369  10.061  1.00 98.59           C  
ATOM   2447  HB1 ALA A 157      38.777  26.897  10.183  1.00 98.59           H  
ATOM   2448  HB2 ALA A 157      37.430  27.677  11.038  1.00 98.59           H  
ATOM   2449  HB3 ALA A 157      37.905  28.251   9.428  1.00 98.59           H  
ATOM   2450  O   ALA A 157      34.523  26.716  10.054  1.00 98.59           O  
ATOM   2451  N   GLU A 158      35.192  27.749   8.175  1.00 98.47           N  
ATOM   2452  H   GLU A 158      35.961  27.974   7.560  1.00 98.47           H  
ATOM   2453  CA  GLU A 158      33.853  28.248   7.843  1.00 98.47           C  
ATOM   2454  HA  GLU A 158      33.457  28.807   8.691  1.00 98.47           H  
ATOM   2455  C   GLU A 158      32.876  27.101   7.568  1.00 98.47           C  
ATOM   2456  CB  GLU A 158      33.894  29.171   6.623  1.00 98.47           C  
ATOM   2457  HB2 GLU A 158      34.403  28.656   5.809  1.00 98.47           H  
ATOM   2458  HB3 GLU A 158      32.869  29.370   6.309  1.00 98.47           H  
ATOM   2459  O   GLU A 158      31.791  27.081   8.140  1.00 98.47           O  
ATOM   2460  CG  GLU A 158      34.574  30.520   6.892  1.00 98.47           C  
ATOM   2461  HG2 GLU A 158      35.611  30.357   7.187  1.00 98.47           H  
ATOM   2462  HG3 GLU A 158      34.055  31.018   7.711  1.00 98.47           H  
ATOM   2463  CD  GLU A 158      34.532  31.396   5.635  1.00 98.47           C  
ATOM   2464  OE1 GLU A 158      34.316  32.619   5.743  1.00 98.47           O  
ATOM   2465  OE2 GLU A 158      34.592  30.836   4.517  1.00 98.47           O  
ATOM   2466  N   LEU A 159      33.257  26.117   6.747  1.00 98.80           N  
ATOM   2467  H   LEU A 159      34.160  26.188   6.300  1.00 98.80           H  
ATOM   2468  CA  LEU A 159      32.394  24.979   6.420  1.00 98.80           C  
ATOM   2469  HA  LEU A 159      31.476  25.356   5.968  1.00 98.80           H  
ATOM   2470  C   LEU A 159      31.958  24.207   7.673  1.00 98.80           C  
ATOM   2471  CB  LEU A 159      33.106  24.047   5.424  1.00 98.80           C  
ATOM   2472  HB2 LEU A 159      32.570  23.097   5.395  1.00 98.80           H  
ATOM   2473  HB3 LEU A 159      34.110  23.844   5.796  1.00 98.80           H  
ATOM   2474  O   LEU A 159      30.776  23.888   7.798  1.00 98.80           O  
ATOM   2475  CG  LEU A 159      33.203  24.581   3.982  1.00 98.80           C  
ATOM   2476  HG  LEU A 159      33.694  25.554   3.976  1.00 98.80           H  
ATOM   2477  CD1 LEU A 159      34.038  23.607   3.148  1.00 98.80           C  
ATOM   2478 HD11 LEU A 159      34.142  23.991   2.133  1.00 98.80           H  
ATOM   2479 HD12 LEU A 159      35.032  23.507   3.585  1.00 98.80           H  
ATOM   2480 HD13 LEU A 159      33.553  22.632   3.113  1.00 98.80           H  
ATOM   2481  CD2 LEU A 159      31.834  24.727   3.312  1.00 98.80           C  
ATOM   2482 HD21 LEU A 159      31.962  25.013   2.268  1.00 98.80           H  
ATOM   2483 HD22 LEU A 159      31.247  25.501   3.807  1.00 98.80           H  
ATOM   2484 HD23 LEU A 159      31.291  23.783   3.350  1.00 98.80           H  
ATOM   2485  N   ARG A 160      32.862  23.960   8.634  1.00 98.83           N  
ATOM   2486  H   ARG A 160      33.814  24.266   8.493  1.00 98.83           H  
ATOM   2487  CA  ARG A 160      32.476  23.308   9.899  1.00 98.83           C  
ATOM   2488  HA  ARG A 160      31.936  22.389   9.669  1.00 98.83           H  
ATOM   2489  C   ARG A 160      31.500  24.157  10.716  1.00 98.83           C  
ATOM   2490  CB  ARG A 160      33.689  22.951  10.765  1.00 98.83           C  
ATOM   2491  HB2 ARG A 160      34.222  23.860  11.043  1.00 98.83           H  
ATOM   2492  HB3 ARG A 160      33.294  22.484  11.668  1.00 98.83           H  
ATOM   2493  O   ARG A 160      30.592  23.605  11.331  1.00 98.83           O  
ATOM   2494  CG  ARG A 160      34.656  21.952  10.116  1.00 98.83           C  
ATOM   2495  HG2 ARG A 160      35.189  22.453   9.308  1.00 98.83           H  
ATOM   2496  HG3 ARG A 160      34.092  21.115   9.705  1.00 98.83           H  
ATOM   2497  CD  ARG A 160      35.689  21.401  11.106  1.00 98.83           C  
ATOM   2498  HD2 ARG A 160      35.154  20.847  11.878  1.00 98.83           H  
ATOM   2499  HD3 ARG A 160      36.352  20.695  10.605  1.00 98.83           H  
ATOM   2500  NE  ARG A 160      36.452  22.470  11.757  1.00 98.83           N  
ATOM   2501  HE  ARG A 160      36.039  22.818  12.611  1.00 98.83           H  
ATOM   2502  NH1 ARG A 160      38.369  22.627  10.469  1.00 98.83           N  
ATOM   2503 HH11 ARG A 160      39.275  23.058  10.353  1.00 98.83           H  
ATOM   2504 HH12 ARG A 160      38.243  21.694  10.105  1.00 98.83           H  
ATOM   2505  NH2 ARG A 160      38.066  23.903  12.288  1.00 98.83           N  
ATOM   2506 HH21 ARG A 160      37.546  23.941  13.153  1.00 98.83           H  
ATOM   2507 HH22 ARG A 160      39.038  24.178  12.287  1.00 98.83           H  
ATOM   2508  CZ  ARG A 160      37.624  22.992  11.478  1.00 98.83           C  
ATOM   2509  N   GLN A 161      31.639  25.484  10.692  1.00 98.63           N  
ATOM   2510  H   GLN A 161      32.403  25.882  10.164  1.00 98.63           H  
ATOM   2511  CA  GLN A 161      30.708  26.381  11.376  1.00 98.63           C  
ATOM   2512  HA  GLN A 161      30.590  26.016  12.396  1.00 98.63           H  
ATOM   2513  C   GLN A 161      29.314  26.369  10.732  1.00 98.63           C  
ATOM   2514  CB  GLN A 161      31.302  27.798  11.435  1.00 98.63           C  
ATOM   2515  HB2 GLN A 161      32.311  27.746  11.845  1.00 98.63           H  
ATOM   2516  HB3 GLN A 161      31.367  28.212  10.428  1.00 98.63           H  
ATOM   2517  O   GLN A 161      28.324  26.281  11.453  1.00 98.63           O  
ATOM   2518  CG  GLN A 161      30.465  28.750  12.301  1.00 98.63           C  
ATOM   2519  HG2 GLN A 161      29.468  28.853  11.872  1.00 98.63           H  
ATOM   2520  HG3 GLN A 161      30.929  29.736  12.291  1.00 98.63           H  
ATOM   2521  CD  GLN A 161      30.354  28.294  13.754  1.00 98.63           C  
ATOM   2522  NE2 GLN A 161      29.158  28.212  14.299  1.00 98.63           N  
ATOM   2523 HE21 GLN A 161      28.321  28.270  13.737  1.00 98.63           H  
ATOM   2524 HE22 GLN A 161      29.081  27.945  15.270  1.00 98.63           H  
ATOM   2525  OE1 GLN A 161      31.337  27.994  14.424  1.00 98.63           O  
ATOM   2526  N   TYR A 162      29.222  26.408   9.398  1.00 98.75           N  
ATOM   2527  H   TYR A 162      30.072  26.487   8.857  1.00 98.75           H  
ATOM   2528  CA  TYR A 162      27.939  26.288   8.693  1.00 98.75           C  
ATOM   2529  HA  TYR A 162      27.255  27.048   9.070  1.00 98.75           H  
ATOM   2530  C   TYR A 162      27.273  24.931   8.964  1.00 98.75           C  
ATOM   2531  CB  TYR A 162      28.125  26.519   7.184  1.00 98.75           C  
ATOM   2532  HB2 TYR A 162      29.070  26.081   6.862  1.00 98.75           H  
ATOM   2533  HB3 TYR A 162      27.331  25.994   6.654  1.00 98.75           H  
ATOM   2534  O   TYR A 162      26.080  24.891   9.251  1.00 98.75           O  
ATOM   2535  CG  TYR A 162      28.074  27.974   6.753  1.00 98.75           C  
ATOM   2536  CD1 TYR A 162      26.864  28.535   6.301  1.00 98.75           C  
ATOM   2537  HD1 TYR A 162      25.965  27.937   6.273  1.00 98.75           H  
ATOM   2538  CD2 TYR A 162      29.233  28.771   6.791  1.00 98.75           C  
ATOM   2539  HD2 TYR A 162      30.164  28.345   7.135  1.00 98.75           H  
ATOM   2540  CE1 TYR A 162      26.820  29.879   5.880  1.00 98.75           C  
ATOM   2541  HE1 TYR A 162      25.896  30.307   5.519  1.00 98.75           H  
ATOM   2542  CE2 TYR A 162      29.193  30.121   6.403  1.00 98.75           C  
ATOM   2543  HE2 TYR A 162      30.085  30.727   6.464  1.00 98.75           H  
ATOM   2544  OH  TYR A 162      27.945  31.977   5.553  1.00 98.75           O  
ATOM   2545  HH  TYR A 162      28.748  32.448   5.788  1.00 98.75           H  
ATOM   2546  CZ  TYR A 162      27.981  30.676   5.941  1.00 98.75           C  
ATOM   2547  N   PHE A 163      28.034  23.831   8.955  1.00 98.85           N  
ATOM   2548  H   PHE A 163      29.002  23.900   8.673  1.00 98.85           H  
ATOM   2549  CA  PHE A 163      27.489  22.504   9.261  1.00 98.85           C  
ATOM   2550  HA  PHE A 163      26.635  22.325   8.608  1.00 98.85           H  
ATOM   2551  C   PHE A 163      26.984  22.398  10.708  1.00 98.85           C  
ATOM   2552  CB  PHE A 163      28.545  21.434   8.966  1.00 98.85           C  
ATOM   2553  HB2 PHE A 163      29.024  21.657   8.012  1.00 98.85           H  
ATOM   2554  HB3 PHE A 163      29.317  21.455   9.735  1.00 98.85           H  
ATOM   2555  O   PHE A 163      25.921  21.831  10.958  1.00 98.85           O  
ATOM   2556  CG  PHE A 163      27.948  20.045   8.878  1.00 98.85           C  
ATOM   2557  CD1 PHE A 163      27.873  19.218  10.013  1.00 98.85           C  
ATOM   2558  HD1 PHE A 163      28.248  19.560  10.966  1.00 98.85           H  
ATOM   2559  CD2 PHE A 163      27.409  19.599   7.658  1.00 98.85           C  
ATOM   2560  HD2 PHE A 163      27.441  20.245   6.793  1.00 98.85           H  
ATOM   2561  CE1 PHE A 163      27.263  17.955   9.918  1.00 98.85           C  
ATOM   2562  HE1 PHE A 163      27.160  17.341  10.800  1.00 98.85           H  
ATOM   2563  CE2 PHE A 163      26.814  18.330   7.559  1.00 98.85           C  
ATOM   2564  HE2 PHE A 163      26.399  17.994   6.620  1.00 98.85           H  
ATOM   2565  CZ  PHE A 163      26.738  17.507   8.694  1.00 98.85           C  
ATOM   2566  HZ  PHE A 163      26.253  16.544   8.635  1.00 98.85           H  
ATOM   2567  N   ARG A 164      27.702  23.004  11.665  1.00 98.71           N  
ATOM   2568  H   ARG A 164      28.588  23.414  11.407  1.00 98.71           H  
ATOM   2569  CA  ARG A 164      27.276  23.063  13.071  1.00 98.71           C  
ATOM   2570  HA  ARG A 164      27.115  22.043  13.418  1.00 98.71           H  
ATOM   2571  C   ARG A 164      25.940  23.787  13.229  1.00 98.71           C  
ATOM   2572  CB  ARG A 164      28.371  23.727  13.916  1.00 98.71           C  
ATOM   2573  HB2 ARG A 164      28.351  24.806  13.763  1.00 98.71           H  
ATOM   2574  HB3 ARG A 164      29.340  23.349  13.589  1.00 98.71           H  
ATOM   2575  O   ARG A 164      25.108  23.324  13.997  1.00 98.71           O  
ATOM   2576  CG  ARG A 164      28.204  23.407  15.410  1.00 98.71           C  
ATOM   2577  HG2 ARG A 164      28.311  22.333  15.562  1.00 98.71           H  
ATOM   2578  HG3 ARG A 164      27.206  23.699  15.737  1.00 98.71           H  
ATOM   2579  CD  ARG A 164      29.228  24.142  16.284  1.00 98.71           C  
ATOM   2580  HD2 ARG A 164      29.100  23.812  17.315  1.00 98.71           H  
ATOM   2581  HD3 ARG A 164      28.989  25.204  16.232  1.00 98.71           H  
ATOM   2582  NE  ARG A 164      30.630  23.904  15.863  1.00 98.71           N  
ATOM   2583  HE  ARG A 164      30.846  23.009  15.448  1.00 98.71           H  
ATOM   2584  NH1 ARG A 164      31.442  25.972  16.387  1.00 98.71           N  
ATOM   2585 HH11 ARG A 164      31.914  26.745  15.940  1.00 98.71           H  
ATOM   2586 HH12 ARG A 164      30.571  26.148  16.866  1.00 98.71           H  
ATOM   2587  NH2 ARG A 164      32.752  24.565  15.289  1.00 98.71           N  
ATOM   2588 HH21 ARG A 164      33.483  25.261  15.322  1.00 98.71           H  
ATOM   2589 HH22 ARG A 164      32.967  23.719  14.780  1.00 98.71           H  
ATOM   2590  CZ  ARG A 164      31.603  24.797  15.853  1.00 98.71           C  
ATOM   2591  N   ASN A 165      25.730  24.873  12.481  1.00 98.67           N  
ATOM   2592  H   ASN A 165      26.483  25.205  11.894  1.00 98.67           H  
ATOM   2593  CA  ASN A 165      24.468  25.611  12.495  1.00 98.67           C  
ATOM   2594  HA  ASN A 165      24.222  25.870  13.525  1.00 98.67           H  
ATOM   2595  C   ASN A 165      23.303  24.759  11.960  1.00 98.67           C  
ATOM   2596  CB  ASN A 165      24.604  26.906  11.679  1.00 98.67           C  
ATOM   2597  HB2 ASN A 165      24.849  26.657  10.647  1.00 98.67           H  
ATOM   2598  HB3 ASN A 165      23.632  27.400  11.671  1.00 98.67           H  
ATOM   2599  O   ASN A 165      22.225  24.802  12.538  1.00 98.67           O  
ATOM   2600  CG  ASN A 165      25.618  27.917  12.191  1.00 98.67           C  
ATOM   2601  ND2 ASN A 165      25.827  28.964  11.426  1.00 98.67           N  
ATOM   2602 HD21 ASN A 165      25.282  29.068  10.581  1.00 98.67           H  
ATOM   2603 HD22 ASN A 165      26.429  29.687  11.791  1.00 98.67           H  
ATOM   2604  OD1 ASN A 165      26.233  27.826  13.246  1.00 98.67           O  
ATOM   2605  N   LEU A 166      23.526  23.953  10.912  1.00 98.72           N  
ATOM   2606  H   LEU A 166      24.429  23.985  10.461  1.00 98.72           H  
ATOM   2607  CA  LEU A 166      22.511  23.028  10.379  1.00 98.72           C  
ATOM   2608  HA  LEU A 166      21.591  23.582  10.195  1.00 98.72           H  
ATOM   2609  C   LEU A 166      22.153  21.918  11.385  1.00 98.72           C  
ATOM   2610  CB  LEU A 166      23.004  22.415   9.051  1.00 98.72           C  
ATOM   2611  HB2 LEU A 166      22.291  21.653   8.736  1.00 98.72           H  
ATOM   2612  HB3 LEU A 166      23.956  21.915   9.233  1.00 98.72           H  
ATOM   2613  O   LEU A 166      20.992  21.543  11.506  1.00 98.72           O  
ATOM   2614  CG  LEU A 166      23.177  23.419   7.896  1.00 98.72           C  
ATOM   2615  HG  LEU A 166      23.762  24.274   8.234  1.00 98.72           H  
ATOM   2616  CD1 LEU A 166      23.923  22.765   6.731  1.00 98.72           C  
ATOM   2617 HD11 LEU A 166      23.330  21.947   6.323  1.00 98.72           H  
ATOM   2618 HD12 LEU A 166      24.886  22.386   7.073  1.00 98.72           H  
ATOM   2619 HD13 LEU A 166      24.084  23.505   5.947  1.00 98.72           H  
ATOM   2620  CD2 LEU A 166      21.840  23.924   7.361  1.00 98.72           C  
ATOM   2621 HD21 LEU A 166      21.281  24.427   8.151  1.00 98.72           H  
ATOM   2622 HD22 LEU A 166      21.252  23.088   6.982  1.00 98.72           H  
ATOM   2623 HD23 LEU A 166      22.005  24.640   6.556  1.00 98.72           H  
ATOM   2624  N   CYS A 167      23.128  21.422  12.157  1.00 98.68           N  
ATOM   2625  H   CYS A 167      24.074  21.741  12.002  1.00 98.68           H  
ATOM   2626  CA  CYS A 167      22.876  20.450  13.232  1.00 98.68           C  
ATOM   2627  HA  CYS A 167      22.329  19.599  12.825  1.00 98.68           H  
ATOM   2628  C   CYS A 167      22.017  21.028  14.372  1.00 98.68           C  
ATOM   2629  CB  CYS A 167      24.210  19.954  13.808  1.00 98.68           C  
ATOM   2630  HB2 CYS A 167      24.001  19.268  14.629  1.00 98.68           H  
ATOM   2631  HB3 CYS A 167      24.776  20.799  14.200  1.00 98.68           H  
ATOM   2632  O   CYS A 167      21.405  20.274  15.121  1.00 98.68           O  
ATOM   2633  SG  CYS A 167      25.199  19.078  12.564  1.00 98.68           S  
ATOM   2634  HG  CYS A 167      25.346  20.097  11.713  1.00 98.68           H  
ATOM   2635  N   SER A 168      21.989  22.353  14.517  1.00 98.36           N  
ATOM   2636  H   SER A 168      22.528  22.913  13.871  1.00 98.36           H  
ATOM   2637  CA  SER A 168      21.211  23.084  15.520  1.00 98.36           C  
ATOM   2638  HA  SER A 168      20.701  22.369  16.166  1.00 98.36           H  
ATOM   2639  C   SER A 168      20.107  23.942  14.894  1.00 98.36           C  
ATOM   2640  CB  SER A 168      22.151  23.912  16.406  1.00 98.36           C  
ATOM   2641  HB2 SER A 168      21.578  24.382  17.205  1.00 98.36           H  
ATOM   2642  HB3 SER A 168      22.895  23.252  16.853  1.00 98.36           H  
ATOM   2643  O   SER A 168      19.774  24.987  15.445  1.00 98.36           O  
ATOM   2644  OG  SER A 168      22.807  24.912  15.648  1.00 98.36           O  
ATOM   2645  HG  SER A 168      22.118  25.357  15.150  1.00 98.36           H  
ATOM   2646  N   ASP A 169      19.598  23.555  13.722  1.00 97.27           N  
ATOM   2647  H   ASP A 169      19.951  22.719  13.279  1.00 97.27           H  
ATOM   2648  CA  ASP A 169      18.519  24.276  13.048  1.00 97.27           C  
ATOM   2649  HA  ASP A 169      18.806  25.324  12.963  1.00 97.27           H  
ATOM   2650  C   ASP A 169      17.209  24.187  13.841  1.00 97.27           C  
ATOM   2651  CB  ASP A 169      18.324  23.712  11.636  1.00 97.27           C  
ATOM   2652  HB2 ASP A 169      19.304  23.551  11.188  1.00 97.27           H  
ATOM   2653  HB3 ASP A 169      17.822  22.747  11.705  1.00 97.27           H  
ATOM   2654  O   ASP A 169      16.892  23.156  14.445  1.00 97.27           O  
ATOM   2655  CG  ASP A 169      17.537  24.654  10.720  1.00 97.27           C  
ATOM   2656  OD1 ASP A 169      16.283  24.641  10.698  1.00 97.27           O  
ATOM   2657  OD2 ASP A 169      18.186  25.384   9.947  1.00 97.27           O  
ATOM   2658  N   ASP A 170      16.411  25.250  13.789  1.00 92.83           N  
ATOM   2659  H   ASP A 170      16.741  26.092  13.339  1.00 92.83           H  
ATOM   2660  CA  ASP A 170      15.109  25.295  14.453  1.00 92.83           C  
ATOM   2661  HA  ASP A 170      15.245  25.101  15.517  1.00 92.83           H  
ATOM   2662  C   ASP A 170      14.149  24.230  13.891  1.00 92.83           C  
ATOM   2663  CB  ASP A 170      14.502  26.697  14.285  1.00 92.83           C  
ATOM   2664  HB2 ASP A 170      14.355  26.890  13.223  1.00 92.83           H  
ATOM   2665  HB3 ASP A 170      13.523  26.712  14.764  1.00 92.83           H  
ATOM   2666  O   ASP A 170      13.305  23.697  14.615  1.00 92.83           O  
ATOM   2667  CG  ASP A 170      15.347  27.829  14.888  1.00 92.83           C  
ATOM   2668  OD1 ASP A 170      16.090  27.577  15.863  1.00 92.83           O  
ATOM   2669  OD2 ASP A 170      15.229  28.963  14.371  1.00 92.83           O  
ATOM   2670  N   THR A 171      14.293  23.875  12.609  1.00 90.72           N  
ATOM   2671  H   THR A 171      15.062  24.275  12.091  1.00 90.72           H  
ATOM   2672  CA  THR A 171      13.438  22.883  11.951  1.00 90.72           C  
ATOM   2673  HA  THR A 171      12.478  22.920  12.466  1.00 90.72           H  
ATOM   2674  C   THR A 171      13.998  21.459  12.060  1.00 90.72           C  
ATOM   2675  CB  THR A 171      13.127  23.224  10.490  1.00 90.72           C  
ATOM   2676  HB  THR A 171      12.518  22.414  10.089  1.00 90.72           H  
ATOM   2677  O   THR A 171      15.139  21.203  11.658  1.00 90.72           O  
ATOM   2678  CG2 THR A 171      12.323  24.513  10.346  1.00 90.72           C  
ATOM   2679 HG21 THR A 171      12.898  25.358  10.724  1.00 90.72           H  
ATOM   2680 HG22 THR A 171      11.393  24.430  10.909  1.00 90.72           H  
ATOM   2681 HG23 THR A 171      12.085  24.676   9.295  1.00 90.72           H  
ATOM   2682  OG1 THR A 171      14.269  23.344   9.680  1.00 90.72           O  
ATOM   2683  HG1 THR A 171      14.969  23.769  10.180  1.00 90.72           H  
ATOM   2684  N   PRO A 172      13.197  20.478  12.522  1.00 91.51           N  
ATOM   2685  CA  PRO A 172      13.664  19.103  12.681  1.00 91.51           C  
ATOM   2686  HA  PRO A 172      14.551  19.099  13.315  1.00 91.51           H  
ATOM   2687  C   PRO A 172      14.045  18.437  11.351  1.00 91.51           C  
ATOM   2688  CB  PRO A 172      12.539  18.369  13.416  1.00 91.51           C  
ATOM   2689  HB2 PRO A 172      12.746  18.403  14.485  1.00 91.51           H  
ATOM   2690  HB3 PRO A 172      12.433  17.335  13.086  1.00 91.51           H  
ATOM   2691  O   PRO A 172      14.935  17.593  11.341  1.00 91.51           O  
ATOM   2692  CG  PRO A 172      11.286  19.193  13.123  1.00 91.51           C  
ATOM   2693  HG2 PRO A 172      10.550  19.111  13.923  1.00 91.51           H  
ATOM   2694  HG3 PRO A 172      10.854  18.875  12.174  1.00 91.51           H  
ATOM   2695  CD  PRO A 172      11.825  20.613  12.991  1.00 91.51           C  
ATOM   2696  HD2 PRO A 172      11.209  21.170  12.284  1.00 91.51           H  
ATOM   2697  HD3 PRO A 172      11.820  21.102  13.965  1.00 91.51           H  
ATOM   2698  N   MET A 173      13.462  18.848  10.219  1.00 91.50           N  
ATOM   2699  H   MET A 173      12.698  19.505  10.282  1.00 91.50           H  
ATOM   2700  CA  MET A 173      13.818  18.328   8.889  1.00 91.50           C  
ATOM   2701  HA  MET A 173      13.674  17.248   8.888  1.00 91.50           H  
ATOM   2702  C   MET A 173      15.286  18.605   8.543  1.00 91.50           C  
ATOM   2703  CB  MET A 173      12.929  18.937   7.790  1.00 91.50           C  
ATOM   2704  HB2 MET A 173      13.197  19.982   7.632  1.00 91.50           H  
ATOM   2705  HB3 MET A 173      13.129  18.400   6.864  1.00 91.50           H  
ATOM   2706  O   MET A 173      15.986  17.732   8.033  1.00 91.50           O  
ATOM   2707  CG  MET A 173      11.429  18.839   8.080  1.00 91.50           C  
ATOM   2708  HG2 MET A 173      10.886  18.936   7.140  1.00 91.50           H  
ATOM   2709  HG3 MET A 173      11.211  17.850   8.483  1.00 91.50           H  
ATOM   2710  SD  MET A 173      10.795  20.097   9.229  1.00 91.50           S  
ATOM   2711  CE  MET A 173      10.833  21.552   8.152  1.00 91.50           C  
ATOM   2712  HE1 MET A 173      10.299  21.336   7.227  1.00 91.50           H  
ATOM   2713  HE2 MET A 173      11.865  21.816   7.919  1.00 91.50           H  
ATOM   2714  HE3 MET A 173      10.355  22.390   8.659  1.00 91.50           H  
ATOM   2715  N   VAL A 174      15.778  19.807   8.862  1.00 96.43           N  
ATOM   2716  H   VAL A 174      15.184  20.469   9.342  1.00 96.43           H  
ATOM   2717  CA  VAL A 174      17.183  20.170   8.633  1.00 96.43           C  
ATOM   2718  HA  VAL A 174      17.472  19.857   7.629  1.00 96.43           H  
ATOM   2719  C   VAL A 174      18.087  19.420   9.604  1.00 96.43           C  
ATOM   2720  CB  VAL A 174      17.394  21.688   8.728  1.00 96.43           C  
ATOM   2721  HB  VAL A 174      17.060  22.028   9.708  1.00 96.43           H  
ATOM   2722  O   VAL A 174      19.116  18.897   9.181  1.00 96.43           O  
ATOM   2723  CG1 VAL A 174      18.862  22.077   8.519  1.00 96.43           C  
ATOM   2724 HG11 VAL A 174      19.474  21.685   9.331  1.00 96.43           H  
ATOM   2725 HG12 VAL A 174      18.960  23.163   8.521  1.00 96.43           H  
ATOM   2726 HG13 VAL A 174      19.227  21.681   7.572  1.00 96.43           H  
ATOM   2727  CG2 VAL A 174      16.581  22.413   7.654  1.00 96.43           C  
ATOM   2728 HG21 VAL A 174      15.534  22.119   7.729  1.00 96.43           H  
ATOM   2729 HG22 VAL A 174      16.648  23.489   7.815  1.00 96.43           H  
ATOM   2730 HG23 VAL A 174      16.957  22.163   6.662  1.00 96.43           H  
ATOM   2731  N   ARG A 175      17.680  19.274  10.874  1.00 97.15           N  
ATOM   2732  H   ARG A 175      16.831  19.739  11.164  1.00 97.15           H  
ATOM   2733  CA  ARG A 175      18.437  18.476  11.853  1.00 97.15           C  
ATOM   2734  HA  ARG A 175      19.460  18.851  11.875  1.00 97.15           H  
ATOM   2735  C   ARG A 175      18.540  17.003  11.446  1.00 97.15           C  
ATOM   2736  CB  ARG A 175      17.855  18.622  13.267  1.00 97.15           C  
ATOM   2737  HB2 ARG A 175      16.838  18.232  13.295  1.00 97.15           H  
ATOM   2738  HB3 ARG A 175      18.466  18.024  13.943  1.00 97.15           H  
ATOM   2739  O   ARG A 175      19.625  16.433  11.549  1.00 97.15           O  
ATOM   2740  CG  ARG A 175      17.861  20.079  13.760  1.00 97.15           C  
ATOM   2741  HG2 ARG A 175      18.792  20.558  13.458  1.00 97.15           H  
ATOM   2742  HG3 ARG A 175      17.032  20.624  13.309  1.00 97.15           H  
ATOM   2743  CD  ARG A 175      17.761  20.171  15.287  1.00 97.15           C  
ATOM   2744  HD2 ARG A 175      17.806  21.216  15.593  1.00 97.15           H  
ATOM   2745  HD3 ARG A 175      18.636  19.681  15.715  1.00 97.15           H  
ATOM   2746  NE  ARG A 175      16.557  19.528  15.843  1.00 97.15           N  
ATOM   2747  HE  ARG A 175      16.739  18.668  16.340  1.00 97.15           H  
ATOM   2748  NH1 ARG A 175      15.098  21.297  15.777  1.00 97.15           N  
ATOM   2749 HH11 ARG A 175      15.777  21.848  15.271  1.00 97.15           H  
ATOM   2750 HH12 ARG A 175      14.220  21.721  16.038  1.00 97.15           H  
ATOM   2751  NH2 ARG A 175      14.557  19.416  16.891  1.00 97.15           N  
ATOM   2752 HH21 ARG A 175      13.822  19.902  17.386  1.00 97.15           H  
ATOM   2753 HH22 ARG A 175      14.860  18.526  17.259  1.00 97.15           H  
ATOM   2754  CZ  ARG A 175      15.404  20.086  16.156  1.00 97.15           C  
ATOM   2755  N   ARG A 176      17.469  16.403  10.904  1.00 95.96           N  
ATOM   2756  H   ARG A 176      16.603  16.921  10.889  1.00 95.96           H  
ATOM   2757  CA  ARG A 176      17.490  15.042  10.331  1.00 95.96           C  
ATOM   2758  HA  ARG A 176      17.879  14.351  11.079  1.00 95.96           H  
ATOM   2759  C   ARG A 176      18.452  14.940   9.150  1.00 95.96           C  
ATOM   2760  CB  ARG A 176      16.079  14.575   9.916  1.00 95.96           C  
ATOM   2761  HB2 ARG A 176      15.578  15.344   9.328  1.00 95.96           H  
ATOM   2762  HB3 ARG A 176      16.188  13.691   9.287  1.00 95.96           H  
ATOM   2763  O   ARG A 176      19.321  14.067   9.144  1.00 95.96           O  
ATOM   2764  CG  ARG A 176      15.206  14.190  11.120  1.00 95.96           C  
ATOM   2765  HG2 ARG A 176      14.814  15.086  11.601  1.00 95.96           H  
ATOM   2766  HG3 ARG A 176      15.824  13.660  11.846  1.00 95.96           H  
ATOM   2767  CD  ARG A 176      14.045  13.259  10.754  1.00 95.96           C  
ATOM   2768  HD2 ARG A 176      13.566  12.941  11.680  1.00 95.96           H  
ATOM   2769  HD3 ARG A 176      14.444  12.365  10.275  1.00 95.96           H  
ATOM   2770  NE  ARG A 176      13.041  13.870   9.873  1.00 95.96           N  
ATOM   2771  HE  ARG A 176      12.952  13.480   8.945  1.00 95.96           H  
ATOM   2772  NH1 ARG A 176      11.741  14.974  11.435  1.00 95.96           N  
ATOM   2773 HH11 ARG A 176      10.880  15.483  11.573  1.00 95.96           H  
ATOM   2774 HH12 ARG A 176      12.195  14.471  12.184  1.00 95.96           H  
ATOM   2775  NH2 ARG A 176      11.274  15.058   9.253  1.00 95.96           N  
ATOM   2776 HH21 ARG A 176      10.451  15.613   9.438  1.00 95.96           H  
ATOM   2777 HH22 ARG A 176      11.218  14.405   8.485  1.00 95.96           H  
ATOM   2778  CZ  ARG A 176      12.033  14.643  10.208  1.00 95.96           C  
ATOM   2779  N   ALA A 177      18.374  15.865   8.192  1.00 97.80           N  
ATOM   2780  H   ALA A 177      17.626  16.542   8.227  1.00 97.80           H  
ATOM   2781  CA  ALA A 177      19.300  15.885   7.059  1.00 97.80           C  
ATOM   2782  HA  ALA A 177      19.218  14.934   6.532  1.00 97.80           H  
ATOM   2783  C   ALA A 177      20.763  16.042   7.511  1.00 97.80           C  
ATOM   2784  CB  ALA A 177      18.886  16.994   6.090  1.00 97.80           C  
ATOM   2785  HB1 ALA A 177      17.876  16.794   5.732  1.00 97.80           H  
ATOM   2786  HB2 ALA A 177      18.918  17.961   6.592  1.00 97.80           H  
ATOM   2787  HB3 ALA A 177      19.563  17.010   5.237  1.00 97.80           H  
ATOM   2788  O   ALA A 177      21.636  15.312   7.038  1.00 97.80           O  
ATOM   2789  N   ALA A 178      21.039  16.920   8.479  1.00 98.73           N  
ATOM   2790  H   ALA A 178      20.295  17.514   8.817  1.00 98.73           H  
ATOM   2791  CA  ALA A 178      22.372  17.095   9.047  1.00 98.73           C  
ATOM   2792  HA  ALA A 178      23.066  17.308   8.235  1.00 98.73           H  
ATOM   2793  C   ALA A 178      22.871  15.821   9.752  1.00 98.73           C  
ATOM   2794  CB  ALA A 178      22.352  18.305   9.987  1.00 98.73           C  
ATOM   2795  HB1 ALA A 178      21.692  18.114  10.833  1.00 98.73           H  
ATOM   2796  HB2 ALA A 178      23.360  18.497  10.354  1.00 98.73           H  
ATOM   2797  HB3 ALA A 178      21.993  19.185   9.453  1.00 98.73           H  
ATOM   2798  O   ALA A 178      23.998  15.392   9.497  1.00 98.73           O  
ATOM   2799  N   ALA A 179      22.030  15.169  10.564  1.00 98.52           N  
ATOM   2800  H   ALA A 179      21.124  15.574  10.749  1.00 98.52           H  
ATOM   2801  CA  ALA A 179      22.357  13.905  11.225  1.00 98.52           C  
ATOM   2802  HA  ALA A 179      23.240  14.057  11.845  1.00 98.52           H  
ATOM   2803  C   ALA A 179      22.703  12.801  10.211  1.00 98.52           C  
ATOM   2804  CB  ALA A 179      21.191  13.497  12.135  1.00 98.52           C  
ATOM   2805  HB1 ALA A 179      20.293  13.317  11.544  1.00 98.52           H  
ATOM   2806  HB2 ALA A 179      20.985  14.286  12.857  1.00 98.52           H  
ATOM   2807  HB3 ALA A 179      21.447  12.585  12.674  1.00 98.52           H  
ATOM   2808  O   ALA A 179      23.750  12.164  10.336  1.00 98.52           O  
ATOM   2809  N   SER A 180      21.903  12.656   9.148  1.00 97.91           N  
ATOM   2810  H   SER A 180      21.044  13.187   9.130  1.00 97.91           H  
ATOM   2811  CA  SER A 180      22.133  11.663   8.085  1.00 97.91           C  
ATOM   2812  HA  SER A 180      22.169  10.676   8.546  1.00 97.91           H  
ATOM   2813  C   SER A 180      23.457  11.863   7.326  1.00 97.91           C  
ATOM   2814  CB  SER A 180      20.956  11.674   7.102  1.00 97.91           C  
ATOM   2815  HB2 SER A 180      20.015  11.689   7.653  1.00 97.91           H  
ATOM   2816  HB3 SER A 180      20.987  10.762   6.508  1.00 97.91           H  
ATOM   2817  O   SER A 180      24.023  10.917   6.778  1.00 97.91           O  
ATOM   2818  OG  SER A 180      21.020  12.787   6.226  1.00 97.91           O  
ATOM   2819  HG  SER A 180      21.061  13.603   6.730  1.00 97.91           H  
ATOM   2820  N   LYS A 181      23.991  13.094   7.301  1.00 98.63           N  
ATOM   2821  H   LYS A 181      23.460  13.833   7.739  1.00 98.63           H  
ATOM   2822  CA  LYS A 181      25.266  13.437   6.647  1.00 98.63           C  
ATOM   2823  HA  LYS A 181      25.583  12.593   6.033  1.00 98.63           H  
ATOM   2824  C   LYS A 181      26.432  13.603   7.616  1.00 98.63           C  
ATOM   2825  CB  LYS A 181      25.073  14.655   5.722  1.00 98.63           C  
ATOM   2826  HB2 LYS A 181      26.028  14.907   5.261  1.00 98.63           H  
ATOM   2827  HB3 LYS A 181      24.756  15.510   6.320  1.00 98.63           H  
ATOM   2828  O   LYS A 181      27.568  13.756   7.166  1.00 98.63           O  
ATOM   2829  CG  LYS A 181      24.041  14.428   4.600  1.00 98.63           C  
ATOM   2830  HG2 LYS A 181      24.006  15.316   3.970  1.00 98.63           H  
ATOM   2831  HG3 LYS A 181      23.053  14.294   5.040  1.00 98.63           H  
ATOM   2832  CD  LYS A 181      24.365  13.208   3.727  1.00 98.63           C  
ATOM   2833  HD2 LYS A 181      24.395  12.315   4.352  1.00 98.63           H  
ATOM   2834  HD3 LYS A 181      25.337  13.345   3.253  1.00 98.63           H  
ATOM   2835  CE  LYS A 181      23.291  12.984   2.664  1.00 98.63           C  
ATOM   2836  HE2 LYS A 181      23.364  13.764   1.906  1.00 98.63           H  
ATOM   2837  HE3 LYS A 181      22.313  13.060   3.138  1.00 98.63           H  
ATOM   2838  NZ  LYS A 181      23.451  11.639   2.065  1.00 98.63           N  
ATOM   2839  HZ1 LYS A 181      22.781  11.493   1.323  1.00 98.63           H  
ATOM   2840  HZ2 LYS A 181      23.288  10.937   2.773  1.00 98.63           H  
ATOM   2841  HZ3 LYS A 181      24.394  11.519   1.723  1.00 98.63           H  
ATOM   2842  N   LEU A 182      26.203  13.498   8.926  1.00 98.74           N  
ATOM   2843  H   LEU A 182      25.248  13.381   9.232  1.00 98.74           H  
ATOM   2844  CA  LEU A 182      27.238  13.684   9.944  1.00 98.74           C  
ATOM   2845  HA  LEU A 182      27.663  14.679   9.812  1.00 98.74           H  
ATOM   2846  C   LEU A 182      28.374  12.665   9.792  1.00 98.74           C  
ATOM   2847  CB  LEU A 182      26.580  13.598  11.333  1.00 98.74           C  
ATOM   2848  HB2 LEU A 182      25.753  14.306  11.378  1.00 98.74           H  
ATOM   2849  HB3 LEU A 182      26.167  12.598  11.462  1.00 98.74           H  
ATOM   2850  O   LEU A 182      29.546  13.042   9.771  1.00 98.74           O  
ATOM   2851  CG  LEU A 182      27.540  13.888  12.500  1.00 98.74           C  
ATOM   2852  HG  LEU A 182      28.418  13.245  12.434  1.00 98.74           H  
ATOM   2853  CD1 LEU A 182      27.994  15.349  12.525  1.00 98.74           C  
ATOM   2854 HD11 LEU A 182      27.124  16.000  12.603  1.00 98.74           H  
ATOM   2855 HD12 LEU A 182      28.561  15.584  11.624  1.00 98.74           H  
ATOM   2856 HD13 LEU A 182      28.635  15.523  13.390  1.00 98.74           H  
ATOM   2857  CD2 LEU A 182      26.840  13.601  13.823  1.00 98.74           C  
ATOM   2858 HD21 LEU A 182      27.490  13.889  14.649  1.00 98.74           H  
ATOM   2859 HD22 LEU A 182      26.611  12.538  13.902  1.00 98.74           H  
ATOM   2860 HD23 LEU A 182      25.910  14.167  13.881  1.00 98.74           H  
ATOM   2861  N   GLY A 183      28.036  11.383   9.624  1.00 98.60           N  
ATOM   2862  H   GLY A 183      27.056  11.144   9.659  1.00 98.60           H  
ATOM   2863  CA  GLY A 183      29.023  10.312   9.451  1.00 98.60           C  
ATOM   2864  HA2 GLY A 183      28.498   9.357   9.476  1.00 98.60           H  
ATOM   2865  HA3 GLY A 183      29.735  10.340  10.275  1.00 98.60           H  
ATOM   2866  C   GLY A 183      29.797  10.396   8.130  1.00 98.60           C  
ATOM   2867  O   GLY A 183      30.952   9.974   8.056  1.00 98.60           O  
ATOM   2868  N   GLU A 184      29.181  10.946   7.083  1.00 98.05           N  
ATOM   2869  H   GLU A 184      28.243  11.297   7.213  1.00 98.05           H  
ATOM   2870  CA  GLU A 184      29.839  11.217   5.802  1.00 98.05           C  
ATOM   2871  HA  GLU A 184      30.411  10.341   5.496  1.00 98.05           H  
ATOM   2872  C   GLU A 184      30.817  12.391   5.925  1.00 98.05           C  
ATOM   2873  CB  GLU A 184      28.767  11.499   4.737  1.00 98.05           C  
ATOM   2874  HB2 GLU A 184      28.052  10.678   4.723  1.00 98.05           H  
ATOM   2875  HB3 GLU A 184      28.238  12.419   4.988  1.00 98.05           H  
ATOM   2876  O   GLU A 184      31.952  12.311   5.452  1.00 98.05           O  
ATOM   2877  CG  GLU A 184      29.389  11.643   3.346  1.00 98.05           C  
ATOM   2878  HG2 GLU A 184      30.210  12.358   3.387  1.00 98.05           H  
ATOM   2879  HG3 GLU A 184      29.801  10.681   3.043  1.00 98.05           H  
ATOM   2880  CD  GLU A 184      28.393  12.124   2.291  1.00 98.05           C  
ATOM   2881  OE1 GLU A 184      28.858  12.871   1.400  1.00 98.05           O  
ATOM   2882  OE2 GLU A 184      27.204  11.745   2.296  1.00 98.05           O  
ATOM   2883  N   PHE A 185      30.403  13.467   6.596  1.00 98.78           N  
ATOM   2884  H   PHE A 185      29.455  13.492   6.942  1.00 98.78           H  
ATOM   2885  CA  PHE A 185      31.244  14.638   6.799  1.00 98.78           C  
ATOM   2886  HA  PHE A 185      31.656  14.918   5.829  1.00 98.78           H  
ATOM   2887  C   PHE A 185      32.432  14.327   7.716  1.00 98.78           C  
ATOM   2888  CB  PHE A 185      30.377  15.792   7.321  1.00 98.78           C  
ATOM   2889  HB2 PHE A 185      29.514  15.905   6.665  1.00 98.78           H  
ATOM   2890  HB3 PHE A 185      30.001  15.530   8.310  1.00 98.78           H  
ATOM   2891  O   PHE A 185      33.564  14.676   7.393  1.00 98.78           O  
ATOM   2892  CG  PHE A 185      31.079  17.137   7.385  1.00 98.78           C  
ATOM   2893  CD1 PHE A 185      30.960  17.941   8.534  1.00 98.78           C  
ATOM   2894  HD1 PHE A 185      30.378  17.596   9.376  1.00 98.78           H  
ATOM   2895  CD2 PHE A 185      31.813  17.611   6.280  1.00 98.78           C  
ATOM   2896  HD2 PHE A 185      31.903  17.014   5.385  1.00 98.78           H  
ATOM   2897  CE1 PHE A 185      31.565  19.210   8.576  1.00 98.78           C  
ATOM   2898  HE1 PHE A 185      31.449  19.826   9.455  1.00 98.78           H  
ATOM   2899  CE2 PHE A 185      32.425  18.875   6.325  1.00 98.78           C  
ATOM   2900  HE2 PHE A 185      32.986  19.229   5.473  1.00 98.78           H  
ATOM   2901  CZ  PHE A 185      32.289  19.683   7.467  1.00 98.78           C  
ATOM   2902  HZ  PHE A 185      32.742  20.663   7.494  1.00 98.78           H  
ATOM   2903  N   ALA A 186      32.217  13.576   8.800  1.00 98.81           N  
ATOM   2904  H   ALA A 186      31.267  13.324   9.030  1.00 98.81           H  
ATOM   2905  CA  ALA A 186      33.281  13.167   9.716  1.00 98.81           C  
ATOM   2906  HA  ALA A 186      33.701  14.060  10.179  1.00 98.81           H  
ATOM   2907  C   ALA A 186      34.432  12.428   9.008  1.00 98.81           C  
ATOM   2908  CB  ALA A 186      32.660  12.296  10.812  1.00 98.81           C  
ATOM   2909  HB1 ALA A 186      33.415  12.051  11.559  1.00 98.81           H  
ATOM   2910  HB2 ALA A 186      32.268  11.374  10.383  1.00 98.81           H  
ATOM   2911  HB3 ALA A 186      31.844  12.836  11.293  1.00 98.81           H  
ATOM   2912  O   ALA A 186      35.594  12.666   9.332  1.00 98.81           O  
ATOM   2913  N   LYS A 187      34.134  11.592   7.998  1.00 98.48           N  
ATOM   2914  H   LYS A 187      33.159  11.475   7.761  1.00 98.48           H  
ATOM   2915  CA  LYS A 187      35.144  10.832   7.235  1.00 98.48           C  
ATOM   2916  HA  LYS A 187      35.756  10.263   7.934  1.00 98.48           H  
ATOM   2917  C   LYS A 187      36.144  11.707   6.477  1.00 98.48           C  
ATOM   2918  CB  LYS A 187      34.454   9.864   6.253  1.00 98.48           C  
ATOM   2919  HB2 LYS A 187      35.143   9.623   5.443  1.00 98.48           H  
ATOM   2920  HB3 LYS A 187      33.577  10.340   5.815  1.00 98.48           H  
ATOM   2921  O   LYS A 187      37.225  11.223   6.151  1.00 98.48           O  
ATOM   2922  CG  LYS A 187      34.054   8.546   6.926  1.00 98.48           C  
ATOM   2923  HG2 LYS A 187      34.956   8.048   7.282  1.00 98.48           H  
ATOM   2924  HG3 LYS A 187      33.409   8.755   7.779  1.00 98.48           H  
ATOM   2925  CD  LYS A 187      33.324   7.596   5.967  1.00 98.48           C  
ATOM   2926  HD2 LYS A 187      32.373   8.046   5.680  1.00 98.48           H  
ATOM   2927  HD3 LYS A 187      33.932   7.427   5.079  1.00 98.48           H  
ATOM   2928  CE  LYS A 187      33.084   6.266   6.699  1.00 98.48           C  
ATOM   2929  HE2 LYS A 187      32.629   6.484   7.665  1.00 98.48           H  
ATOM   2930  HE3 LYS A 187      34.048   5.798   6.901  1.00 98.48           H  
ATOM   2931  NZ  LYS A 187      32.207   5.333   5.949  1.00 98.48           N  
ATOM   2932  HZ1 LYS A 187      31.281   5.724   5.850  1.00 98.48           H  
ATOM   2933  HZ2 LYS A 187      32.101   4.478   6.476  1.00 98.48           H  
ATOM   2934  HZ3 LYS A 187      32.586   5.111   5.039  1.00 98.48           H  
ATOM   2935  N   VAL A 188      35.798  12.960   6.174  1.00 98.58           N  
ATOM   2936  H   VAL A 188      34.899  13.297   6.485  1.00 98.58           H  
ATOM   2937  CA  VAL A 188      36.677  13.885   5.439  1.00 98.58           C  
ATOM   2938  HA  VAL A 188      37.510  13.318   5.024  1.00 98.58           H  
ATOM   2939  C   VAL A 188      37.333  14.949   6.321  1.00 98.58           C  
ATOM   2940  CB  VAL A 188      35.957  14.526   4.245  1.00 98.58           C  
ATOM   2941  HB  VAL A 188      36.683  15.175   3.755  1.00 98.58           H  
ATOM   2942  O   VAL A 188      38.126  15.751   5.821  1.00 98.58           O  
ATOM   2943  CG1 VAL A 188      35.499  13.479   3.222  1.00 98.58           C  
ATOM   2944 HG11 VAL A 188      35.096  13.979   2.342  1.00 98.58           H  
ATOM   2945 HG12 VAL A 188      34.725  12.843   3.651  1.00 98.58           H  
ATOM   2946 HG13 VAL A 188      36.346  12.862   2.923  1.00 98.58           H  
ATOM   2947  CG2 VAL A 188      34.764  15.405   4.614  1.00 98.58           C  
ATOM   2948 HG21 VAL A 188      35.014  16.068   5.443  1.00 98.58           H  
ATOM   2949 HG22 VAL A 188      34.516  16.017   3.747  1.00 98.58           H  
ATOM   2950 HG23 VAL A 188      33.908  14.786   4.881  1.00 98.58           H  
ATOM   2951  N   LEU A 189      37.015  14.972   7.616  1.00 98.61           N  
ATOM   2952  H   LEU A 189      36.414  14.245   7.978  1.00 98.61           H  
ATOM   2953  CA  LEU A 189      37.620  15.886   8.579  1.00 98.61           C  
ATOM   2954  HA  LEU A 189      37.819  16.835   8.080  1.00 98.61           H  
ATOM   2955  C   LEU A 189      38.971  15.364   9.070  1.00 98.61           C  
ATOM   2956  CB  LEU A 189      36.659  16.151   9.754  1.00 98.61           C  
ATOM   2957  HB2 LEU A 189      35.996  15.298   9.898  1.00 98.61           H  
ATOM   2958  HB3 LEU A 189      37.246  16.263  10.665  1.00 98.61           H  
ATOM   2959  O   LEU A 189      39.237  14.165   9.119  1.00 98.61           O  
ATOM   2960  CG  LEU A 189      35.835  17.436   9.584  1.00 98.61           C  
ATOM   2961  HG  LEU A 189      36.511  18.274   9.411  1.00 98.61           H  
ATOM   2962  CD1 LEU A 189      34.828  17.375   8.445  1.00 98.61           C  
ATOM   2963 HD11 LEU A 189      34.413  18.371   8.286  1.00 98.61           H  
ATOM   2964 HD12 LEU A 189      34.018  16.692   8.700  1.00 98.61           H  
ATOM   2965 HD13 LEU A 189      35.307  17.056   7.520  1.00 98.61           H  
ATOM   2966  CD2 LEU A 189      35.048  17.710  10.861  1.00 98.61           C  
ATOM   2967 HD21 LEU A 189      34.356  18.539  10.715  1.00 98.61           H  
ATOM   2968 HD22 LEU A 189      34.481  16.814  11.112  1.00 98.61           H  
ATOM   2969 HD23 LEU A 189      35.728  17.939  11.682  1.00 98.61           H  
ATOM   2970  N   GLU A 190      39.826  16.288   9.498  1.00 97.97           N  
ATOM   2971  H   GLU A 190      39.585  17.265   9.410  1.00 97.97           H  
ATOM   2972  CA  GLU A 190      41.014  15.943  10.270  1.00 97.97           C  
ATOM   2973  HA  GLU A 190      41.564  15.175   9.726  1.00 97.97           H  
ATOM   2974  C   GLU A 190      40.601  15.369  11.634  1.00 97.97           C  
ATOM   2975  CB  GLU A 190      41.930  17.165  10.455  1.00 97.97           C  
ATOM   2976  HB2 GLU A 190      42.840  16.815  10.942  1.00 97.97           H  
ATOM   2977  HB3 GLU A 190      41.462  17.881  11.131  1.00 97.97           H  
ATOM   2978  O   GLU A 190      39.668  15.872  12.263  1.00 97.97           O  
ATOM   2979  CG  GLU A 190      42.341  17.871   9.147  1.00 97.97           C  
ATOM   2980  HG2 GLU A 190      42.614  17.118   8.408  1.00 97.97           H  
ATOM   2981  HG3 GLU A 190      43.236  18.457   9.357  1.00 97.97           H  
ATOM   2982  CD  GLU A 190      41.288  18.825   8.551  1.00 97.97           C  
ATOM   2983  OE1 GLU A 190      41.553  19.369   7.450  1.00 97.97           O  
ATOM   2984  OE2 GLU A 190      40.232  19.048   9.189  1.00 97.97           O  
ATOM   2985  N   LEU A 191      41.321  14.354  12.121  1.00 97.95           N  
ATOM   2986  H   LEU A 191      42.051  13.965  11.541  1.00 97.95           H  
ATOM   2987  CA  LEU A 191      40.970  13.621  13.345  1.00 97.95           C  
ATOM   2988  HA  LEU A 191      40.028  13.104  13.163  1.00 97.95           H  
ATOM   2989  C   LEU A 191      40.766  14.542  14.562  1.00 97.95           C  
ATOM   2990  CB  LEU A 191      42.079  12.587  13.616  1.00 97.95           C  
ATOM   2991  HB2 LEU A 191      42.979  13.121  13.922  1.00 97.95           H  
ATOM   2992  HB3 LEU A 191      42.305  12.048  12.696  1.00 97.95           H  
ATOM   2993  O   LEU A 191      39.839  14.345  15.345  1.00 97.95           O  
ATOM   2994  CG  LEU A 191      41.711  11.560  14.701  1.00 97.95           C  
ATOM   2995  HG  LEU A 191      41.328  12.075  15.582  1.00 97.95           H  
ATOM   2996  CD1 LEU A 191      40.657  10.573  14.207  1.00 97.95           C  
ATOM   2997 HD11 LEU A 191      39.717  11.085  13.997  1.00 97.95           H  
ATOM   2998 HD12 LEU A 191      40.464   9.822  14.972  1.00 97.95           H  
ATOM   2999 HD13 LEU A 191      40.997  10.064  13.305  1.00 97.95           H  
ATOM   3000  CD2 LEU A 191      42.952  10.772  15.122  1.00 97.95           C  
ATOM   3001 HD21 LEU A 191      43.356  10.234  14.264  1.00 97.95           H  
ATOM   3002 HD22 LEU A 191      42.685  10.052  15.895  1.00 97.95           H  
ATOM   3003 HD23 LEU A 191      43.708  11.454  15.512  1.00 97.95           H  
ATOM   3004  N   ASP A 192      41.579  15.591  14.690  1.00 98.01           N  
ATOM   3005  H   ASP A 192      42.361  15.676  14.057  1.00 98.01           H  
ATOM   3006  CA  ASP A 192      41.448  16.576  15.769  1.00 98.01           C  
ATOM   3007  HA  ASP A 192      41.479  16.060  16.728  1.00 98.01           H  
ATOM   3008  C   ASP A 192      40.115  17.340  15.699  1.00 98.01           C  
ATOM   3009  CB  ASP A 192      42.624  17.564  15.711  1.00 98.01           C  
ATOM   3010  HB2 ASP A 192      42.456  18.345  16.453  1.00 98.01           H  
ATOM   3011  HB3 ASP A 192      42.644  18.034  14.728  1.00 98.01           H  
ATOM   3012  O   ASP A 192      39.500  17.614  16.731  1.00 98.01           O  
ATOM   3013  CG  ASP A 192      43.987  16.923  15.999  1.00 98.01           C  
ATOM   3014  OD1 ASP A 192      44.018  15.860  16.659  1.00 98.01           O  
ATOM   3015  OD2 ASP A 192      44.991  17.510  15.539  1.00 98.01           O  
ATOM   3016  N   ASN A 193      39.623  17.638  14.491  1.00 98.27           N  
ATOM   3017  H   ASN A 193      40.104  17.268  13.684  1.00 98.27           H  
ATOM   3018  CA  ASN A 193      38.318  18.269  14.278  1.00 98.27           C  
ATOM   3019  HA  ASN A 193      38.178  19.060  15.015  1.00 98.27           H  
ATOM   3020  C   ASN A 193      37.168  17.271  14.480  1.00 98.27           C  
ATOM   3021  CB  ASN A 193      38.270  18.922  12.886  1.00 98.27           C  
ATOM   3022  HB2 ASN A 193      37.274  19.338  12.731  1.00 98.27           H  
ATOM   3023  HB3 ASN A 193      38.456  18.174  12.116  1.00 98.27           H  
ATOM   3024  O   ASN A 193      36.088  17.672  14.911  1.00 98.27           O  
ATOM   3025  CG  ASN A 193      39.253  20.066  12.739  1.00 98.27           C  
ATOM   3026  ND2 ASN A 193      39.838  20.261  11.584  1.00 98.27           N  
ATOM   3027 HD21 ASN A 193      40.624  20.894  11.608  1.00 98.27           H  
ATOM   3028 HD22 ASN A 193      39.743  19.618  10.811  1.00 98.27           H  
ATOM   3029  OD1 ASN A 193      39.513  20.843  13.639  1.00 98.27           O  
ATOM   3030  N   VAL A 194      37.389  15.972  14.246  1.00 98.58           N  
ATOM   3031  H   VAL A 194      38.274  15.695  13.845  1.00 98.58           H  
ATOM   3032  CA  VAL A 194      36.415  14.935  14.624  1.00 98.58           C  
ATOM   3033  HA  VAL A 194      35.457  15.204  14.179  1.00 98.58           H  
ATOM   3034  C   VAL A 194      36.230  14.929  16.144  1.00 98.58           C  
ATOM   3035  CB  VAL A 194      36.792  13.535  14.092  1.00 98.58           C  
ATOM   3036  HB  VAL A 194      37.762  13.236  14.489  1.00 98.58           H  
ATOM   3037  O   VAL A 194      35.112  15.090  16.630  1.00 98.58           O  
ATOM   3038  CG1 VAL A 194      35.765  12.475  14.512  1.00 98.58           C  
ATOM   3039 HG11 VAL A 194      35.734  12.375  15.596  1.00 98.58           H  
ATOM   3040 HG12 VAL A 194      34.773  12.744  14.147  1.00 98.58           H  
ATOM   3041 HG13 VAL A 194      36.044  11.507  14.095  1.00 98.58           H  
ATOM   3042  CG2 VAL A 194      36.868  13.530  12.561  1.00 98.58           C  
ATOM   3043 HG21 VAL A 194      37.647  14.208  12.212  1.00 98.58           H  
ATOM   3044 HG22 VAL A 194      35.912  13.831  12.131  1.00 98.58           H  
ATOM   3045 HG23 VAL A 194      37.112  12.529  12.203  1.00 98.58           H  
ATOM   3046  N   LYS A 195      37.326  14.837  16.908  1.00 98.13           N  
ATOM   3047  H   LYS A 195      38.217  14.724  16.446  1.00 98.13           H  
ATOM   3048  CA  LYS A 195      37.272  14.811  18.379  1.00 98.13           C  
ATOM   3049  HA  LYS A 195      36.601  14.012  18.696  1.00 98.13           H  
ATOM   3050  C   LYS A 195      36.705  16.101  18.979  1.00 98.13           C  
ATOM   3051  CB  LYS A 195      38.668  14.538  18.958  1.00 98.13           C  
ATOM   3052  HB2 LYS A 195      39.352  15.319  18.624  1.00 98.13           H  
ATOM   3053  HB3 LYS A 195      38.605  14.581  20.045  1.00 98.13           H  
ATOM   3054  O   LYS A 195      35.966  16.040  19.956  1.00 98.13           O  
ATOM   3055  CG  LYS A 195      39.233  13.168  18.559  1.00 98.13           C  
ATOM   3056  HG2 LYS A 195      39.367  13.123  17.478  1.00 98.13           H  
ATOM   3057  HG3 LYS A 195      38.537  12.384  18.857  1.00 98.13           H  
ATOM   3058  CD  LYS A 195      40.581  12.930  19.249  1.00 98.13           C  
ATOM   3059  HD2 LYS A 195      40.397  12.673  20.292  1.00 98.13           H  
ATOM   3060  HD3 LYS A 195      41.186  13.836  19.203  1.00 98.13           H  
ATOM   3061  CE  LYS A 195      41.344  11.798  18.562  1.00 98.13           C  
ATOM   3062  HE2 LYS A 195      41.676  12.146  17.584  1.00 98.13           H  
ATOM   3063  HE3 LYS A 195      40.671  10.952  18.424  1.00 98.13           H  
ATOM   3064  NZ  LYS A 195      42.499  11.359  19.378  1.00 98.13           N  
ATOM   3065  HZ1 LYS A 195      42.121  10.799  20.128  1.00 98.13           H  
ATOM   3066  HZ2 LYS A 195      43.072  10.699  18.872  1.00 98.13           H  
ATOM   3067  HZ3 LYS A 195      43.038  12.125  19.755  1.00 98.13           H  
ATOM   3068  N   SER A 196      37.059  17.260  18.419  1.00 97.97           N  
ATOM   3069  H   SER A 196      37.701  17.234  17.640  1.00 97.97           H  
ATOM   3070  CA  SER A 196      36.708  18.565  19.002  1.00 97.97           C  
ATOM   3071  HA  SER A 196      36.588  18.440  20.078  1.00 97.97           H  
ATOM   3072  C   SER A 196      35.394  19.167  18.503  1.00 97.97           C  
ATOM   3073  CB  SER A 196      37.845  19.569  18.804  1.00 97.97           C  
ATOM   3074  HB2 SER A 196      38.742  19.201  19.302  1.00 97.97           H  
ATOM   3075  HB3 SER A 196      37.560  20.519  19.256  1.00 97.97           H  
ATOM   3076  O   SER A 196      34.758  19.898  19.258  1.00 97.97           O  
ATOM   3077  OG  SER A 196      38.124  19.773  17.437  1.00 97.97           O  
ATOM   3078  HG  SER A 196      38.697  19.060  17.148  1.00 97.97           H  
ATOM   3079  N   GLU A 197      34.970  18.883  17.267  1.00 98.20           N  
ATOM   3080  H   GLU A 197      35.558  18.318  16.671  1.00 98.20           H  
ATOM   3081  CA  GLU A 197      33.783  19.507  16.671  1.00 98.20           C  
ATOM   3082  HA  GLU A 197      33.329  20.180  17.398  1.00 98.20           H  
ATOM   3083  C   GLU A 197      32.678  18.503  16.312  1.00 98.20           C  
ATOM   3084  CB  GLU A 197      34.158  20.370  15.453  1.00 98.20           C  
ATOM   3085  HB2 GLU A 197      33.226  20.806  15.090  1.00 98.20           H  
ATOM   3086  HB3 GLU A 197      34.564  19.745  14.657  1.00 98.20           H  
ATOM   3087  O   GLU A 197      31.512  18.799  16.571  1.00 98.20           O  
ATOM   3088  CG  GLU A 197      35.150  21.514  15.761  1.00 98.20           C  
ATOM   3089  HG2 GLU A 197      36.136  21.090  15.949  1.00 98.20           H  
ATOM   3090  HG3 GLU A 197      34.818  22.033  16.660  1.00 98.20           H  
ATOM   3091  CD  GLU A 197      35.243  22.540  14.618  1.00 98.20           C  
ATOM   3092  OE1 GLU A 197      36.280  23.222  14.427  1.00 98.20           O  
ATOM   3093  OE2 GLU A 197      34.243  22.714  13.889  1.00 98.20           O  
ATOM   3094  N   ILE A 198      33.002  17.317  15.781  1.00 98.60           N  
ATOM   3095  H   ILE A 198      33.977  17.104  15.624  1.00 98.60           H  
ATOM   3096  CA  ILE A 198      31.981  16.308  15.427  1.00 98.60           C  
ATOM   3097  HA  ILE A 198      31.160  16.816  14.921  1.00 98.60           H  
ATOM   3098  C   ILE A 198      31.366  15.669  16.671  1.00 98.60           C  
ATOM   3099  CB  ILE A 198      32.537  15.231  14.467  1.00 98.60           C  
ATOM   3100  HB  ILE A 198      33.447  14.826  14.907  1.00 98.60           H  
ATOM   3101  O   ILE A 198      30.148  15.540  16.726  1.00 98.60           O  
ATOM   3102  CG1 ILE A 198      32.917  15.823  13.094  1.00 98.60           C  
ATOM   3103 HG12 ILE A 198      33.469  15.066  12.538  1.00 98.60           H  
ATOM   3104 HG13 ILE A 198      33.590  16.666  13.253  1.00 98.60           H  
ATOM   3105  CG2 ILE A 198      31.598  14.024  14.296  1.00 98.60           C  
ATOM   3106 HG21 ILE A 198      31.516  13.470  15.231  1.00 98.60           H  
ATOM   3107 HG22 ILE A 198      30.602  14.348  13.993  1.00 98.60           H  
ATOM   3108 HG23 ILE A 198      32.001  13.343  13.546  1.00 98.60           H  
ATOM   3109  CD1 ILE A 198      31.742  16.294  12.221  1.00 98.60           C  
ATOM   3110 HD11 ILE A 198      32.128  16.721  11.296  1.00 98.60           H  
ATOM   3111 HD12 ILE A 198      31.100  15.452  11.963  1.00 98.60           H  
ATOM   3112 HD13 ILE A 198      31.159  17.057  12.736  1.00 98.60           H  
ATOM   3113  N   ILE A 199      32.166  15.298  17.677  1.00 98.64           N  
ATOM   3114  H   ILE A 199      33.165  15.393  17.555  1.00 98.64           H  
ATOM   3115  CA  ILE A 199      31.652  14.652  18.899  1.00 98.64           C  
ATOM   3116  HA  ILE A 199      31.112  13.757  18.588  1.00 98.64           H  
ATOM   3117  C   ILE A 199      30.587  15.502  19.620  1.00 98.64           C  
ATOM   3118  CB  ILE A 199      32.812  14.203  19.822  1.00 98.64           C  
ATOM   3119  HB  ILE A 199      33.489  15.044  19.973  1.00 98.64           H  
ATOM   3120  O   ILE A 199      29.535  14.955  19.955  1.00 98.64           O  
ATOM   3121  CG1 ILE A 199      33.656  13.084  19.178  1.00 98.64           C  
ATOM   3122 HG12 ILE A 199      34.047  13.431  18.221  1.00 98.64           H  
ATOM   3123 HG13 ILE A 199      34.514  12.882  19.819  1.00 98.64           H  
ATOM   3124  CG2 ILE A 199      32.312  13.768  21.210  1.00 98.64           C  
ATOM   3125 HG21 ILE A 199      33.131  13.338  21.786  1.00 98.64           H  
ATOM   3126 HG22 ILE A 199      31.924  14.623  21.764  1.00 98.64           H  
ATOM   3127 HG23 ILE A 199      31.522  13.021  21.119  1.00 98.64           H  
ATOM   3128  CD1 ILE A 199      32.911  11.767  18.933  1.00 98.64           C  
ATOM   3129 HD11 ILE A 199      32.575  11.330  19.873  1.00 98.64           H  
ATOM   3130 HD12 ILE A 199      32.054  11.921  18.277  1.00 98.64           H  
ATOM   3131 HD13 ILE A 199      33.581  11.061  18.441  1.00 98.64           H  
ATOM   3132  N   PRO A 200      30.763  16.827  19.798  1.00 98.36           N  
ATOM   3133  CA  PRO A 200      29.696  17.681  20.319  1.00 98.36           C  
ATOM   3134  HA  PRO A 200      29.424  17.327  21.314  1.00 98.36           H  
ATOM   3135  C   PRO A 200      28.431  17.705  19.449  1.00 98.36           C  
ATOM   3136  CB  PRO A 200      30.309  19.078  20.437  1.00 98.36           C  
ATOM   3137  HB2 PRO A 200      29.895  19.628  21.282  1.00 98.36           H  
ATOM   3138  HB3 PRO A 200      30.162  19.637  19.512  1.00 98.36           H  
ATOM   3139  O   PRO A 200      27.328  17.628  19.985  1.00 98.36           O  
ATOM   3140  CG  PRO A 200      31.797  18.801  20.617  1.00 98.36           C  
ATOM   3141  HG2 PRO A 200      32.403  19.644  20.285  1.00 98.36           H  
ATOM   3142  HG3 PRO A 200      32.003  18.566  21.661  1.00 98.36           H  
ATOM   3143  CD  PRO A 200      32.022  17.561  19.761  1.00 98.36           C  
ATOM   3144  HD2 PRO A 200      32.255  17.854  18.737  1.00 98.36           H  
ATOM   3145  HD3 PRO A 200      32.849  16.991  20.183  1.00 98.36           H  
ATOM   3146  N   MET A 201      28.565  17.785  18.117  1.00 98.62           N  
ATOM   3147  H   MET A 201      29.492  17.791  17.717  1.00 98.62           H  
ATOM   3148  CA  MET A 201      27.406  17.749  17.208  1.00 98.62           C  
ATOM   3149  HA  MET A 201      26.701  18.530  17.496  1.00 98.62           H  
ATOM   3150  C   MET A 201      26.660  16.413  17.316  1.00 98.62           C  
ATOM   3151  CB  MET A 201      27.835  17.990  15.750  1.00 98.62           C  
ATOM   3152  HB2 MET A 201      26.968  17.855  15.103  1.00 98.62           H  
ATOM   3153  HB3 MET A 201      28.590  17.259  15.461  1.00 98.62           H  
ATOM   3154  O   MET A 201      25.437  16.397  17.423  1.00 98.62           O  
ATOM   3155  CG  MET A 201      28.390  19.397  15.515  1.00 98.62           C  
ATOM   3156  HG2 MET A 201      27.623  20.122  15.788  1.00 98.62           H  
ATOM   3157  HG3 MET A 201      29.249  19.553  16.167  1.00 98.62           H  
ATOM   3158  SD  MET A 201      28.884  19.708  13.793  1.00 98.62           S  
ATOM   3159  CE  MET A 201      30.436  20.608  14.019  1.00 98.62           C  
ATOM   3160  HE1 MET A 201      30.328  21.334  14.825  1.00 98.62           H  
ATOM   3161  HE2 MET A 201      30.701  21.115  13.092  1.00 98.62           H  
ATOM   3162  HE3 MET A 201      31.223  19.898  14.274  1.00 98.62           H  
ATOM   3163  N   PHE A 202      27.406  15.308  17.359  1.00 98.21           N  
ATOM   3164  H   PHE A 202      28.406  15.412  17.264  1.00 98.21           H  
ATOM   3165  CA  PHE A 202      26.889  13.954  17.540  1.00 98.21           C  
ATOM   3166  HA  PHE A 202      26.191  13.725  16.735  1.00 98.21           H  
ATOM   3167  C   PHE A 202      26.116  13.805  18.853  1.00 98.21           C  
ATOM   3168  CB  PHE A 202      28.069  12.970  17.471  1.00 98.21           C  
ATOM   3169  HB2 PHE A 202      28.417  12.900  16.440  1.00 98.21           H  
ATOM   3170  HB3 PHE A 202      28.896  13.368  18.059  1.00 98.21           H  
ATOM   3171  O   PHE A 202      24.980  13.341  18.839  1.00 98.21           O  
ATOM   3172  CG  PHE A 202      27.759  11.576  17.977  1.00 98.21           C  
ATOM   3173  CD1 PHE A 202      28.496  11.035  19.050  1.00 98.21           C  
ATOM   3174  HD1 PHE A 202      29.303  11.597  19.496  1.00 98.21           H  
ATOM   3175  CD2 PHE A 202      26.705  10.836  17.410  1.00 98.21           C  
ATOM   3176  HD2 PHE A 202      26.118  11.245  16.601  1.00 98.21           H  
ATOM   3177  CE1 PHE A 202      28.184   9.758  19.548  1.00 98.21           C  
ATOM   3178  HE1 PHE A 202      28.754   9.343  20.366  1.00 98.21           H  
ATOM   3179  CE2 PHE A 202      26.380   9.573  17.929  1.00 98.21           C  
ATOM   3180  HE2 PHE A 202      25.541   9.023  17.528  1.00 98.21           H  
ATOM   3181  CZ  PHE A 202      27.120   9.029  18.990  1.00 98.21           C  
ATOM   3182  HZ  PHE A 202      26.854   8.062  19.391  1.00 98.21           H  
ATOM   3183  N   SER A 203      26.693  14.237  19.977  1.00 98.52           N  
ATOM   3184  H   SER A 203      27.634  14.603  19.926  1.00 98.52           H  
ATOM   3185  CA  SER A 203      26.043  14.138  21.288  1.00 98.52           C  
ATOM   3186  HA  SER A 203      25.775  13.096  21.463  1.00 98.52           H  
ATOM   3187  C   SER A 203      24.755  14.964  21.368  1.00 98.52           C  
ATOM   3188  CB  SER A 203      27.025  14.571  22.377  1.00 98.52           C  
ATOM   3189  HB2 SER A 203      27.906  13.931  22.336  1.00 98.52           H  
ATOM   3190  HB3 SER A 203      27.333  15.601  22.202  1.00 98.52           H  
ATOM   3191  O   SER A 203      23.773  14.497  21.944  1.00 98.52           O  
ATOM   3192  OG  SER A 203      26.444  14.472  23.662  1.00 98.52           O  
ATOM   3193  HG  SER A 203      25.626  13.971  23.609  1.00 98.52           H  
ATOM   3194  N   ASN A 204      24.732  16.157  20.765  1.00 98.45           N  
ATOM   3195  H   ASN A 204      25.580  16.507  20.343  1.00 98.45           H  
ATOM   3196  CA  ASN A 204      23.537  17.000  20.738  1.00 98.45           C  
ATOM   3197  HA  ASN A 204      23.142  17.095  21.750  1.00 98.45           H  
ATOM   3198  C   ASN A 204      22.420  16.375  19.890  1.00 98.45           C  
ATOM   3199  CB  ASN A 204      23.911  18.398  20.225  1.00 98.45           C  
ATOM   3200  HB2 ASN A 204      24.470  18.307  19.294  1.00 98.45           H  
ATOM   3201  HB3 ASN A 204      22.993  18.947  20.016  1.00 98.45           H  
ATOM   3202  O   ASN A 204      21.286  16.300  20.346  1.00 98.45           O  
ATOM   3203  CG  ASN A 204      24.716  19.224  21.213  1.00 98.45           C  
ATOM   3204  ND2 ASN A 204      25.199  20.366  20.781  1.00 98.45           N  
ATOM   3205 HD21 ASN A 204      25.010  20.659  19.833  1.00 98.45           H  
ATOM   3206 HD22 ASN A 204      25.705  20.909  21.466  1.00 98.45           H  
ATOM   3207  OD1 ASN A 204      24.908  18.908  22.375  1.00 98.45           O  
ATOM   3208  N   LEU A 205      22.735  15.866  18.694  1.00 98.41           N  
ATOM   3209  H   LEU A 205      23.686  15.949  18.363  1.00 98.41           H  
ATOM   3210  CA  LEU A 205      21.749  15.200  17.831  1.00 98.41           C  
ATOM   3211  HA  LEU A 205      20.882  15.848  17.712  1.00 98.41           H  
ATOM   3212  C   LEU A 205      21.229  13.892  18.449  1.00 98.41           C  
ATOM   3213  CB  LEU A 205      22.385  14.941  16.455  1.00 98.41           C  
ATOM   3214  HB2 LEU A 205      21.743  14.264  15.891  1.00 98.41           H  
ATOM   3215  HB3 LEU A 205      23.340  14.439  16.606  1.00 98.41           H  
ATOM   3216  O   LEU A 205      20.043  13.588  18.360  1.00 98.41           O  
ATOM   3217  CG  LEU A 205      22.604  16.217  15.618  1.00 98.41           C  
ATOM   3218  HG  LEU A 205      23.081  16.987  16.223  1.00 98.41           H  
ATOM   3219  CD1 LEU A 205      23.527  15.893  14.444  1.00 98.41           C  
ATOM   3220 HD11 LEU A 205      23.123  15.055  13.877  1.00 98.41           H  
ATOM   3221 HD12 LEU A 205      24.513  15.639  14.835  1.00 98.41           H  
ATOM   3222 HD13 LEU A 205      23.619  16.762  13.793  1.00 98.41           H  
ATOM   3223  CD2 LEU A 205      21.294  16.777  15.063  1.00 98.41           C  
ATOM   3224 HD21 LEU A 205      21.493  17.650  14.441  1.00 98.41           H  
ATOM   3225 HD22 LEU A 205      20.782  16.024  14.464  1.00 98.41           H  
ATOM   3226 HD23 LEU A 205      20.641  17.088  15.878  1.00 98.41           H  
ATOM   3227  N   ALA A 206      22.087  13.140  19.142  1.00 98.52           N  
ATOM   3228  H   ALA A 206      23.063  13.400  19.149  1.00 98.52           H  
ATOM   3229  CA  ALA A 206      21.694  11.932  19.868  1.00 98.52           C  
ATOM   3230  HA  ALA A 206      21.101  11.299  19.207  1.00 98.52           H  
ATOM   3231  C   ALA A 206      20.834  12.211  21.115  1.00 98.52           C  
ATOM   3232  CB  ALA A 206      22.964  11.178  20.249  1.00 98.52           C  
ATOM   3233  HB1 ALA A 206      23.552  10.951  19.360  1.00 98.52           H  
ATOM   3234  HB2 ALA A 206      23.557  11.793  20.927  1.00 98.52           H  
ATOM   3235  HB3 ALA A 206      22.695  10.245  20.744  1.00 98.52           H  
ATOM   3236  O   ALA A 206      20.274  11.283  21.689  1.00 98.52           O  
ATOM   3237  N   SER A 207      20.720  13.472  21.537  1.00 97.86           N  
ATOM   3238  H   SER A 207      21.190  14.195  21.011  1.00 97.86           H  
ATOM   3239  CA  SER A 207      19.863  13.916  22.641  1.00 97.86           C  
ATOM   3240  HA  SER A 207      19.304  13.056  23.010  1.00 97.86           H  
ATOM   3241  C   SER A 207      18.790  14.917  22.193  1.00 97.86           C  
ATOM   3242  CB  SER A 207      20.712  14.415  23.817  1.00 97.86           C  
ATOM   3243  HB2 SER A 207      20.058  14.795  24.602  1.00 97.86           H  
ATOM   3244  HB3 SER A 207      21.273  13.572  24.222  1.00 97.86           H  
ATOM   3245  O   SER A 207      18.207  15.610  23.027  1.00 97.86           O  
ATOM   3246  OG  SER A 207      21.630  15.423  23.441  1.00 97.86           O  
ATOM   3247  HG  SER A 207      22.282  15.036  22.853  1.00 97.86           H  
ATOM   3248  N   ASP A 208      18.496  14.959  20.886  1.00 96.11           N  
ATOM   3249  H   ASP A 208      19.038  14.397  20.246  1.00 96.11           H  
ATOM   3250  CA  ASP A 208      17.451  15.804  20.310  1.00 96.11           C  
ATOM   3251  HA  ASP A 208      17.709  16.842  20.523  1.00 96.11           H  
ATOM   3252  C   ASP A 208      16.075  15.506  20.921  1.00 96.11           C  
ATOM   3253  CB  ASP A 208      17.405  15.627  18.785  1.00 96.11           C  
ATOM   3254  HB2 ASP A 208      18.425  15.594  18.403  1.00 96.11           H  
ATOM   3255  HB3 ASP A 208      16.920  14.681  18.545  1.00 96.11           H  
ATOM   3256  O   ASP A 208      15.754  14.377  21.303  1.00 96.11           O  
ATOM   3257  CG  ASP A 208      16.684  16.787  18.090  1.00 96.11           C  
ATOM   3258  OD1 ASP A 208      15.435  16.819  18.000  1.00 96.11           O  
ATOM   3259  OD2 ASP A 208      17.388  17.709  17.641  1.00 96.11           O  
ATOM   3260  N   GLU A 209      15.227  16.525  20.983  1.00 92.46           N  
ATOM   3261  H   GLU A 209      15.508  17.400  20.565  1.00 92.46           H  
ATOM   3262  CA  GLU A 209      13.838  16.399  21.426  1.00 92.46           C  
ATOM   3263  HA  GLU A 209      13.833  15.991  22.437  1.00 92.46           H  
ATOM   3264  C   GLU A 209      13.027  15.421  20.556  1.00 92.46           C  
ATOM   3265  CB  GLU A 209      13.189  17.795  21.475  1.00 92.46           C  
ATOM   3266  HB2 GLU A 209      13.578  18.326  22.345  1.00 92.46           H  
ATOM   3267  HB3 GLU A 209      12.113  17.676  21.600  1.00 92.46           H  
ATOM   3268  O   GLU A 209      12.219  14.653  21.091  1.00 92.46           O  
ATOM   3269  CG  GLU A 209      13.477  18.635  20.218  1.00 92.46           C  
ATOM   3270  HG2 GLU A 209      14.539  18.880  20.181  1.00 92.46           H  
ATOM   3271  HG3 GLU A 209      13.241  18.036  19.339  1.00 92.46           H  
ATOM   3272  CD  GLU A 209      12.692  19.941  20.128  1.00 92.46           C  
ATOM   3273  OE1 GLU A 209      12.617  20.440  18.976  1.00 92.46           O  
ATOM   3274  OE2 GLU A 209      12.188  20.415  21.173  1.00 92.46           O  
ATOM   3275  N   GLN A 210      13.285  15.382  19.245  1.00 90.70           N  
ATOM   3276  H   GLN A 210      14.024  15.966  18.881  1.00 90.70           H  
ATOM   3277  CA  GLN A 210      12.609  14.493  18.305  1.00 90.70           C  
ATOM   3278  HA  GLN A 210      11.612  14.275  18.688  1.00 90.70           H  
ATOM   3279  C   GLN A 210      13.370  13.169  18.182  1.00 90.70           C  
ATOM   3280  CB  GLN A 210      12.437  15.167  16.933  1.00 90.70           C  
ATOM   3281  HB2 GLN A 210      11.829  14.516  16.305  1.00 90.70           H  
ATOM   3282  HB3 GLN A 210      13.418  15.257  16.466  1.00 90.70           H  
ATOM   3283  O   GLN A 210      14.552  13.124  17.838  1.00 90.70           O  
ATOM   3284  CG  GLN A 210      11.799  16.570  16.949  1.00 90.70           C  
ATOM   3285  HG2 GLN A 210      11.713  16.907  15.916  1.00 90.70           H  
ATOM   3286  HG3 GLN A 210      12.473  17.264  17.451  1.00 90.70           H  
ATOM   3287  CD  GLN A 210      10.405  16.679  17.574  1.00 90.70           C  
ATOM   3288  NE2 GLN A 210       9.965  17.879  17.889  1.00 90.70           N  
ATOM   3289 HE21 GLN A 210      10.581  18.677  17.842  1.00 90.70           H  
ATOM   3290 HE22 GLN A 210       9.033  17.980  18.264  1.00 90.70           H  
ATOM   3291  OE1 GLN A 210       9.673  15.720  17.757  1.00 90.70           O  
ATOM   3292  N   ASP A 211      12.684  12.052  18.412  1.00 92.74           N  
ATOM   3293  H   ASP A 211      11.677  12.100  18.486  1.00 92.74           H  
ATOM   3294  CA  ASP A 211      13.275  10.718  18.264  1.00 92.74           C  
ATOM   3295  HA  ASP A 211      14.208  10.695  18.828  1.00 92.74           H  
ATOM   3296  C   ASP A 211      13.638  10.387  16.807  1.00 92.74           C  
ATOM   3297  CB  ASP A 211      12.338   9.673  18.878  1.00 92.74           C  
ATOM   3298  HB2 ASP A 211      12.146   9.939  19.918  1.00 92.74           H  
ATOM   3299  HB3 ASP A 211      12.853   8.712  18.869  1.00 92.74           H  
ATOM   3300  O   ASP A 211      14.624   9.693  16.570  1.00 92.74           O  
ATOM   3301  CG  ASP A 211      10.989   9.524  18.175  1.00 92.74           C  
ATOM   3302  OD1 ASP A 211      10.547  10.488  17.514  1.00 92.74           O  
ATOM   3303  OD2 ASP A 211      10.389   8.449  18.385  1.00 92.74           O  
ATOM   3304  N   SER A 212      12.922  10.977  15.844  1.00 91.72           N  
ATOM   3305  H   SER A 212      12.054  11.408  16.129  1.00 91.72           H  
ATOM   3306  CA  SER A 212      13.259  10.936  14.414  1.00 91.72           C  
ATOM   3307  HA  SER A 212      13.294   9.891  14.106  1.00 91.72           H  
ATOM   3308  C   SER A 212      14.632  11.538  14.077  1.00 91.72           C  
ATOM   3309  CB  SER A 212      12.155  11.616  13.593  1.00 91.72           C  
ATOM   3310  HB2 SER A 212      12.357  11.462  12.533  1.00 91.72           H  
ATOM   3311  HB3 SER A 212      11.202  11.139  13.820  1.00 91.72           H  
ATOM   3312  O   SER A 212      15.219  11.186  13.058  1.00 91.72           O  
ATOM   3313  OG  SER A 212      12.055  13.009  13.868  1.00 91.72           O  
ATOM   3314  HG  SER A 212      11.271  13.127  14.410  1.00 91.72           H  
ATOM   3315  N   VAL A 213      15.179  12.416  14.928  1.00 94.68           N  
ATOM   3316  H   VAL A 213      14.649  12.670  15.750  1.00 94.68           H  
ATOM   3317  CA  VAL A 213      16.565  12.903  14.821  1.00 94.68           C  
ATOM   3318  HA  VAL A 213      16.878  12.884  13.777  1.00 94.68           H  
ATOM   3319  C   VAL A 213      17.515  11.979  15.586  1.00 94.68           C  
ATOM   3320  CB  VAL A 213      16.685  14.357  15.321  1.00 94.68           C  
ATOM   3321  HB  VAL A 213      16.349  14.397  16.357  1.00 94.68           H  
ATOM   3322  O   VAL A 213      18.560  11.600  15.053  1.00 94.68           O  
ATOM   3323  CG1 VAL A 213      18.131  14.869  15.254  1.00 94.68           C  
ATOM   3324 HG11 VAL A 213      18.765  14.303  15.936  1.00 94.68           H  
ATOM   3325 HG12 VAL A 213      18.517  14.777  14.239  1.00 94.68           H  
ATOM   3326 HG13 VAL A 213      18.166  15.914  15.561  1.00 94.68           H  
ATOM   3327  CG2 VAL A 213      15.823  15.328  14.505  1.00 94.68           C  
ATOM   3328 HG21 VAL A 213      15.835  16.307  14.984  1.00 94.68           H  
ATOM   3329 HG22 VAL A 213      14.790  14.983  14.461  1.00 94.68           H  
ATOM   3330 HG23 VAL A 213      16.221  15.425  13.495  1.00 94.68           H  
ATOM   3331  N   ARG A 214      17.143  11.567  16.809  1.00 96.30           N  
ATOM   3332  H   ARG A 214      16.272  11.917  17.179  1.00 96.30           H  
ATOM   3333  CA  ARG A 214      17.990  10.708  17.658  1.00 96.30           C  
ATOM   3334  HA  ARG A 214      18.942  11.216  17.816  1.00 96.30           H  
ATOM   3335  C   ARG A 214      18.336   9.373  16.996  1.00 96.30           C  
ATOM   3336  CB  ARG A 214      17.343  10.453  19.030  1.00 96.30           C  
ATOM   3337  HB2 ARG A 214      16.381   9.959  18.898  1.00 96.30           H  
ATOM   3338  HB3 ARG A 214      17.996   9.778  19.583  1.00 96.30           H  
ATOM   3339  O   ARG A 214      19.473   8.923  17.114  1.00 96.30           O  
ATOM   3340  CG  ARG A 214      17.156  11.732  19.861  1.00 96.30           C  
ATOM   3341  HG2 ARG A 214      16.277  12.275  19.513  1.00 96.30           H  
ATOM   3342  HG3 ARG A 214      18.027  12.372  19.724  1.00 96.30           H  
ATOM   3343  CD  ARG A 214      17.029  11.436  21.365  1.00 96.30           C  
ATOM   3344  HD2 ARG A 214      17.936  10.928  21.693  1.00 96.30           H  
ATOM   3345  HD3 ARG A 214      16.969  12.372  21.921  1.00 96.30           H  
ATOM   3346  NE  ARG A 214      15.902  10.563  21.715  1.00 96.30           N  
ATOM   3347  HE  ARG A 214      16.157   9.648  22.058  1.00 96.30           H  
ATOM   3348  NH1 ARG A 214      14.191  12.077  21.525  1.00 96.30           N  
ATOM   3349 HH11 ARG A 214      13.215  12.330  21.454  1.00 96.30           H  
ATOM   3350 HH12 ARG A 214      14.872  12.801  21.343  1.00 96.30           H  
ATOM   3351  NH2 ARG A 214      13.773   9.930  22.052  1.00 96.30           N  
ATOM   3352 HH21 ARG A 214      14.151   9.017  22.263  1.00 96.30           H  
ATOM   3353 HH22 ARG A 214      12.786  10.075  21.899  1.00 96.30           H  
ATOM   3354  CZ  ARG A 214      14.626  10.868  21.760  1.00 96.30           C  
ATOM   3355  N   LEU A 215      17.399   8.761  16.269  1.00 95.97           N  
ATOM   3356  H   LEU A 215      16.475   9.166  16.237  1.00 95.97           H  
ATOM   3357  CA  LEU A 215      17.630   7.473  15.602  1.00 95.97           C  
ATOM   3358  HA  LEU A 215      18.032   6.787  16.347  1.00 95.97           H  
ATOM   3359  C   LEU A 215      18.699   7.575  14.498  1.00 95.97           C  
ATOM   3360  CB  LEU A 215      16.276   6.885  15.146  1.00 95.97           C  
ATOM   3361  HB2 LEU A 215      15.583   6.985  15.981  1.00 95.97           H  
ATOM   3362  HB3 LEU A 215      16.389   5.814  14.982  1.00 95.97           H  
ATOM   3363  O   LEU A 215      19.534   6.682  14.366  1.00 95.97           O  
ATOM   3364  CG  LEU A 215      15.628   7.509  13.892  1.00 95.97           C  
ATOM   3365  HG  LEU A 215      15.810   8.584  13.889  1.00 95.97           H  
ATOM   3366  CD1 LEU A 215      16.131   6.901  12.579  1.00 95.97           C  
ATOM   3367 HD11 LEU A 215      15.670   7.416  11.736  1.00 95.97           H  
ATOM   3368 HD12 LEU A 215      15.844   5.851  12.518  1.00 95.97           H  
ATOM   3369 HD13 LEU A 215      17.214   6.967  12.471  1.00 95.97           H  
ATOM   3370  CD2 LEU A 215      14.117   7.273  13.927  1.00 95.97           C  
ATOM   3371 HD21 LEU A 215      13.912   6.203  13.898  1.00 95.97           H  
ATOM   3372 HD22 LEU A 215      13.686   7.701  14.832  1.00 95.97           H  
ATOM   3373 HD23 LEU A 215      13.656   7.731  13.051  1.00 95.97           H  
ATOM   3374  N   LEU A 216      18.762   8.703  13.779  1.00 96.54           N  
ATOM   3375  H   LEU A 216      18.074   9.422  13.955  1.00 96.54           H  
ATOM   3376  CA  LEU A 216      19.770   8.945  12.737  1.00 96.54           C  
ATOM   3377  HA  LEU A 216      19.824   8.073  12.085  1.00 96.54           H  
ATOM   3378  C   LEU A 216      21.173   9.142  13.325  1.00 96.54           C  
ATOM   3379  CB  LEU A 216      19.362  10.174  11.906  1.00 96.54           C  
ATOM   3380  HB2 LEU A 216      19.232  11.020  12.581  1.00 96.54           H  
ATOM   3381  HB3 LEU A 216      20.176  10.418  11.223  1.00 96.54           H  
ATOM   3382  O   LEU A 216      22.178   8.835  12.680  1.00 96.54           O  
ATOM   3383  CG  LEU A 216      18.076   9.992  11.080  1.00 96.54           C  
ATOM   3384  HG  LEU A 216      17.264   9.660  11.727  1.00 96.54           H  
ATOM   3385  CD1 LEU A 216      17.686  11.334  10.468  1.00 96.54           C  
ATOM   3386 HD11 LEU A 216      18.472  11.684   9.799  1.00 96.54           H  
ATOM   3387 HD12 LEU A 216      17.520  12.054  11.269  1.00 96.54           H  
ATOM   3388 HD13 LEU A 216      16.758  11.215   9.908  1.00 96.54           H  
ATOM   3389  CD2 LEU A 216      18.263   8.986   9.944  1.00 96.54           C  
ATOM   3390 HD21 LEU A 216      17.349   8.927   9.353  1.00 96.54           H  
ATOM   3391 HD22 LEU A 216      19.091   9.279   9.298  1.00 96.54           H  
ATOM   3392 HD23 LEU A 216      18.455   7.991  10.346  1.00 96.54           H  
ATOM   3393  N   ALA A 217      21.266   9.607  14.574  1.00 97.52           N  
ATOM   3394  H   ALA A 217      20.418   9.840  15.071  1.00 97.52           H  
ATOM   3395  CA  ALA A 217      22.545   9.709  15.267  1.00 97.52           C  
ATOM   3396  HA  ALA A 217      23.231  10.261  14.624  1.00 97.52           H  
ATOM   3397  C   ALA A 217      23.177   8.327  15.526  1.00 97.52           C  
ATOM   3398  CB  ALA A 217      22.360  10.514  16.557  1.00 97.52           C  
ATOM   3399  HB1 ALA A 217      23.337  10.743  16.982  1.00 97.52           H  
ATOM   3400  HB2 ALA A 217      21.788   9.935  17.282  1.00 97.52           H  
ATOM   3401  HB3 ALA A 217      21.837  11.447  16.345  1.00 97.52           H  
ATOM   3402  O   ALA A 217      24.402   8.225  15.574  1.00 97.52           O  
ATOM   3403  N   VAL A 218      22.381   7.254  15.633  1.00 97.66           N  
ATOM   3404  H   VAL A 218      21.383   7.381  15.549  1.00 97.66           H  
ATOM   3405  CA  VAL A 218      22.896   5.882  15.804  1.00 97.66           C  
ATOM   3406  HA  VAL A 218      23.579   5.869  16.654  1.00 97.66           H  
ATOM   3407  C   VAL A 218      23.688   5.435  14.576  1.00 97.66           C  
ATOM   3408  CB  VAL A 218      21.760   4.880  16.089  1.00 97.66           C  
ATOM   3409  HB  VAL A 218      21.085   4.842  15.234  1.00 97.66           H  
ATOM   3410  O   VAL A 218      24.766   4.859  14.709  1.00 97.66           O  
ATOM   3411  CG1 VAL A 218      22.310   3.468  16.319  1.00 97.66           C  
ATOM   3412 HG11 VAL A 218      23.041   3.470  17.127  1.00 97.66           H  
ATOM   3413 HG12 VAL A 218      21.486   2.803  16.578  1.00 97.66           H  
ATOM   3414 HG13 VAL A 218      22.769   3.082  15.409  1.00 97.66           H  
ATOM   3415  CG2 VAL A 218      20.961   5.281  17.337  1.00 97.66           C  
ATOM   3416 HG21 VAL A 218      20.177   4.546  17.523  1.00 97.66           H  
ATOM   3417 HG22 VAL A 218      21.618   5.337  18.204  1.00 97.66           H  
ATOM   3418 HG23 VAL A 218      20.480   6.248  17.185  1.00 97.66           H  
ATOM   3419  N   GLU A 219      23.215   5.756  13.374  1.00 95.60           N  
ATOM   3420  H   GLU A 219      22.331   6.239  13.301  1.00 95.60           H  
ATOM   3421  CA  GLU A 219      23.939   5.425  12.145  1.00 95.60           C  
ATOM   3422  HA  GLU A 219      24.227   4.374  12.192  1.00 95.60           H  
ATOM   3423  C   GLU A 219      25.235   6.244  12.025  1.00 95.60           C  
ATOM   3424  CB  GLU A 219      22.991   5.607  10.954  1.00 95.60           C  
ATOM   3425  HB2 GLU A 219      22.847   6.668  10.752  1.00 95.60           H  
ATOM   3426  HB3 GLU A 219      22.028   5.165  11.212  1.00 95.60           H  
ATOM   3427  O   GLU A 219      26.302   5.706  11.723  1.00 95.60           O  
ATOM   3428  CG  GLU A 219      23.522   4.893   9.707  1.00 95.60           C  
ATOM   3429  HG2 GLU A 219      24.379   5.442   9.317  1.00 95.60           H  
ATOM   3430  HG3 GLU A 219      23.861   3.897   9.991  1.00 95.60           H  
ATOM   3431  CD  GLU A 219      22.449   4.766   8.619  1.00 95.60           C  
ATOM   3432  OE1 GLU A 219      22.364   3.653   8.037  1.00 95.60           O  
ATOM   3433  OE2 GLU A 219      21.742   5.768   8.386  1.00 95.60           O  
ATOM   3434  N   ALA A 220      25.196   7.530  12.396  1.00 97.95           N  
ATOM   3435  H   ALA A 220      24.300   7.935  12.627  1.00 97.95           H  
ATOM   3436  CA  ALA A 220      26.405   8.348  12.490  1.00 97.95           C  
ATOM   3437  HA  ALA A 220      26.900   8.324  11.520  1.00 97.95           H  
ATOM   3438  C   ALA A 220      27.413   7.811  13.529  1.00 97.95           C  
ATOM   3439  CB  ALA A 220      26.002   9.796  12.788  1.00 97.95           C  
ATOM   3440  HB1 ALA A 220      26.892  10.426  12.780  1.00 97.95           H  
ATOM   3441  HB2 ALA A 220      25.527   9.858  13.767  1.00 97.95           H  
ATOM   3442  HB3 ALA A 220      25.303  10.149  12.030  1.00 97.95           H  
ATOM   3443  O   ALA A 220      28.624   7.938  13.325  1.00 97.95           O  
ATOM   3444  N   CYS A 221      26.939   7.183  14.613  1.00 97.97           N  
ATOM   3445  H   CYS A 221      25.937   7.137  14.728  1.00 97.97           H  
ATOM   3446  CA  CYS A 221      27.778   6.590  15.657  1.00 97.97           C  
ATOM   3447  HA  CYS A 221      28.396   7.376  16.090  1.00 97.97           H  
ATOM   3448  C   CYS A 221      28.720   5.515  15.096  1.00 97.97           C  
ATOM   3449  CB  CYS A 221      26.874   6.015  16.759  1.00 97.97           C  
ATOM   3450  HB2 CYS A 221      26.135   6.758  17.058  1.00 97.97           H  
ATOM   3451  HB3 CYS A 221      26.350   5.134  16.387  1.00 97.97           H  
ATOM   3452  O   CYS A 221      29.910   5.528  15.415  1.00 97.97           O  
ATOM   3453  SG  CYS A 221      27.851   5.510  18.199  1.00 97.97           S  
ATOM   3454  HG  CYS A 221      28.393   6.705  18.449  1.00 97.97           H  
ATOM   3455  N   VAL A 222      28.226   4.647  14.202  1.00 98.12           N  
ATOM   3456  H   VAL A 222      27.248   4.720  13.960  1.00 98.12           H  
ATOM   3457  CA  VAL A 222      29.036   3.612  13.532  1.00 98.12           C  
ATOM   3458  HA  VAL A 222      29.453   2.944  14.286  1.00 98.12           H  
ATOM   3459  C   VAL A 222      30.205   4.251  12.780  1.00 98.12           C  
ATOM   3460  CB  VAL A 222      28.174   2.780  12.559  1.00 98.12           C  
ATOM   3461  HB  VAL A 222      27.717   3.446  11.827  1.00 98.12           H  
ATOM   3462  O   VAL A 222      31.361   3.864  12.968  1.00 98.12           O  
ATOM   3463  CG1 VAL A 222      29.010   1.741  11.801  1.00 98.12           C  
ATOM   3464 HG11 VAL A 222      28.356   1.194  11.122  1.00 98.12           H  
ATOM   3465 HG12 VAL A 222      29.478   1.047  12.500  1.00 98.12           H  
ATOM   3466 HG13 VAL A 222      29.771   2.229  11.192  1.00 98.12           H  
ATOM   3467  CG2 VAL A 222      27.061   2.026  13.294  1.00 98.12           C  
ATOM   3468 HG21 VAL A 222      27.495   1.318  13.999  1.00 98.12           H  
ATOM   3469 HG22 VAL A 222      26.408   2.721  13.822  1.00 98.12           H  
ATOM   3470 HG23 VAL A 222      26.457   1.480  12.569  1.00 98.12           H  
ATOM   3471  N   ASN A 223      29.924   5.270  11.964  1.00 97.91           N  
ATOM   3472  H   ASN A 223      28.952   5.503  11.819  1.00 97.91           H  
ATOM   3473  CA  ASN A 223      30.944   5.964  11.180  1.00 97.91           C  
ATOM   3474  HA  ASN A 223      31.485   5.229  10.584  1.00 97.91           H  
ATOM   3475  C   ASN A 223      31.975   6.673  12.066  1.00 97.91           C  
ATOM   3476  CB  ASN A 223      30.275   6.985  10.246  1.00 97.91           C  
ATOM   3477  HB2 ASN A 223      29.587   7.608  10.819  1.00 97.91           H  
ATOM   3478  HB3 ASN A 223      31.047   7.630   9.827  1.00 97.91           H  
ATOM   3479  O   ASN A 223      33.164   6.637  11.760  1.00 97.91           O  
ATOM   3480  CG  ASN A 223      29.503   6.345   9.111  1.00 97.91           C  
ATOM   3481  ND2 ASN A 223      29.708   6.782   7.889  1.00 97.91           N  
ATOM   3482 HD21 ASN A 223      30.174   7.673   7.789  1.00 97.91           H  
ATOM   3483 HD22 ASN A 223      28.966   6.480   7.274  1.00 97.91           H  
ATOM   3484  OD1 ASN A 223      28.692   5.467   9.279  1.00 97.91           O  
ATOM   3485  N   ILE A 224      31.534   7.325  13.145  1.00 98.59           N  
ATOM   3486  H   ILE A 224      30.542   7.319  13.333  1.00 98.59           H  
ATOM   3487  CA  ILE A 224      32.418   8.055  14.064  1.00 98.59           C  
ATOM   3488  HA  ILE A 224      33.074   8.703  13.483  1.00 98.59           H  
ATOM   3489  C   ILE A 224      33.321   7.085  14.828  1.00 98.59           C  
ATOM   3490  CB  ILE A 224      31.578   8.941  15.009  1.00 98.59           C  
ATOM   3491  HB  ILE A 224      30.792   8.327  15.449  1.00 98.59           H  
ATOM   3492  O   ILE A 224      34.526   7.319  14.918  1.00 98.59           O  
ATOM   3493  CG1 ILE A 224      30.929  10.097  14.211  1.00 98.59           C  
ATOM   3494 HG12 ILE A 224      30.491   9.715  13.289  1.00 98.59           H  
ATOM   3495 HG13 ILE A 224      31.695  10.819  13.930  1.00 98.59           H  
ATOM   3496  CG2 ILE A 224      32.434   9.519  16.152  1.00 98.59           C  
ATOM   3497 HG21 ILE A 224      32.848   8.720  16.768  1.00 98.59           H  
ATOM   3498 HG22 ILE A 224      31.811  10.128  16.808  1.00 98.59           H  
ATOM   3499 HG23 ILE A 224      33.248  10.123  15.752  1.00 98.59           H  
ATOM   3500  CD1 ILE A 224      29.815  10.819  14.978  1.00 98.59           C  
ATOM   3501 HD11 ILE A 224      30.220  11.341  15.845  1.00 98.59           H  
ATOM   3502 HD12 ILE A 224      29.061  10.102  15.304  1.00 98.59           H  
ATOM   3503 HD13 ILE A 224      29.344  11.551  14.322  1.00 98.59           H  
ATOM   3504  N   ALA A 225      32.770   5.979  15.332  1.00 98.57           N  
ATOM   3505  H   ALA A 225      31.777   5.831  15.228  1.00 98.57           H  
ATOM   3506  CA  ALA A 225      33.538   4.971  16.055  1.00 98.57           C  
ATOM   3507  HA  ALA A 225      34.028   5.450  16.903  1.00 98.57           H  
ATOM   3508  C   ALA A 225      34.641   4.350  15.181  1.00 98.57           C  
ATOM   3509  CB  ALA A 225      32.562   3.918  16.590  1.00 98.57           C  
ATOM   3510  HB1 ALA A 225      31.989   3.488  15.768  1.00 98.57           H  
ATOM   3511  HB2 ALA A 225      33.112   3.133  17.108  1.00 98.57           H  
ATOM   3512  HB3 ALA A 225      31.863   4.382  17.285  1.00 98.57           H  
ATOM   3513  O   ALA A 225      35.753   4.149  15.652  1.00 98.57           O  
ATOM   3514  N   GLN A 226      34.381   4.135  13.887  1.00 98.16           N  
ATOM   3515  H   GLN A 226      33.442   4.302  13.554  1.00 98.16           H  
ATOM   3516  CA  GLN A 226      35.387   3.625  12.943  1.00 98.16           C  
ATOM   3517  HA  GLN A 226      35.835   2.723  13.359  1.00 98.16           H  
ATOM   3518  C   GLN A 226      36.542   4.604  12.662  1.00 98.16           C  
ATOM   3519  CB  GLN A 226      34.697   3.279  11.617  1.00 98.16           C  
ATOM   3520  HB2 GLN A 226      35.454   3.100  10.854  1.00 98.16           H  
ATOM   3521  HB3 GLN A 226      34.090   4.127  11.301  1.00 98.16           H  
ATOM   3522  O   GLN A 226      37.595   4.178  12.188  1.00 98.16           O  
ATOM   3523  CG  GLN A 226      33.819   2.025  11.712  1.00 98.16           C  
ATOM   3524  HG2 GLN A 226      34.452   1.157  11.898  1.00 98.16           H  
ATOM   3525  HG3 GLN A 226      33.128   2.120  12.549  1.00 98.16           H  
ATOM   3526  CD  GLN A 226      33.001   1.776  10.446  1.00 98.16           C  
ATOM   3527  NE2 GLN A 226      32.193   0.738  10.438  1.00 98.16           N  
ATOM   3528 HE21 GLN A 226      32.031   0.221  11.290  1.00 98.16           H  
ATOM   3529 HE22 GLN A 226      31.560   0.662   9.654  1.00 98.16           H  
ATOM   3530  OE1 GLN A 226      33.069   2.486   9.448  1.00 98.16           O  
ATOM   3531  N   LEU A 227      36.353   5.907  12.897  1.00 98.31           N  
ATOM   3532  H   LEU A 227      35.473   6.195  13.299  1.00 98.31           H  
ATOM   3533  CA  LEU A 227      37.373   6.935  12.652  1.00 98.31           C  
ATOM   3534  HA  LEU A 227      38.018   6.619  11.832  1.00 98.31           H  
ATOM   3535  C   LEU A 227      38.294   7.163  13.852  1.00 98.31           C  
ATOM   3536  CB  LEU A 227      36.675   8.254  12.278  1.00 98.31           C  
ATOM   3537  HB2 LEU A 227      37.407   9.061  12.289  1.00 98.31           H  
ATOM   3538  HB3 LEU A 227      35.931   8.479  13.042  1.00 98.31           H  
ATOM   3539  O   LEU A 227      39.394   7.693  13.685  1.00 98.31           O  
ATOM   3540  CG  LEU A 227      35.996   8.234  10.901  1.00 98.31           C  
ATOM   3541  HG  LEU A 227      35.379   7.342  10.795  1.00 98.31           H  
ATOM   3542  CD1 LEU A 227      35.105   9.468  10.763  1.00 98.31           C  
ATOM   3543 HD11 LEU A 227      34.368   9.471  11.567  1.00 98.31           H  
ATOM   3544 HD12 LEU A 227      35.709  10.374  10.818  1.00 98.31           H  
ATOM   3545 HD13 LEU A 227      34.572   9.429   9.813  1.00 98.31           H  
ATOM   3546  CD2 LEU A 227      37.028   8.239   9.770  1.00 98.31           C  
ATOM   3547 HD21 LEU A 227      36.523   8.259   8.804  1.00 98.31           H  
ATOM   3548 HD22 LEU A 227      37.671   9.115   9.855  1.00 98.31           H  
ATOM   3549 HD23 LEU A 227      37.638   7.336   9.817  1.00 98.31           H  
ATOM   3550  N   LEU A 228      37.842   6.814  15.054  1.00 98.29           N  
ATOM   3551  H   LEU A 228      36.977   6.296  15.112  1.00 98.29           H  
ATOM   3552  CA  LEU A 228      38.562   7.079  16.291  1.00 98.29           C  
ATOM   3553  HA  LEU A 228      39.206   7.943  16.128  1.00 98.29           H  
ATOM   3554  C   LEU A 228      39.454   5.896  16.686  1.00 98.29           C  
ATOM   3555  CB  LEU A 228      37.561   7.416  17.401  1.00 98.29           C  
ATOM   3556  HB2 LEU A 228      38.082   7.420  18.359  1.00 98.29           H  
ATOM   3557  HB3 LEU A 228      36.816   6.621  17.429  1.00 98.29           H  
ATOM   3558  O   LEU A 228      39.088   4.741  16.476  1.00 98.29           O  
ATOM   3559  CG  LEU A 228      36.839   8.761  17.223  1.00 98.29           C  
ATOM   3560  HG  LEU A 228      36.323   8.791  16.264  1.00 98.29           H  
ATOM   3561  CD1 LEU A 228      35.807   8.898  18.337  1.00 98.29           C  
ATOM   3562 HD11 LEU A 228      36.281   8.783  19.312  1.00 98.29           H  
ATOM   3563 HD12 LEU A 228      35.048   8.127  18.208  1.00 98.29           H  
ATOM   3564 HD13 LEU A 228      35.335   9.878  18.275  1.00 98.29           H  
ATOM   3565  CD2 LEU A 228      37.788   9.961  17.303  1.00 98.29           C  
ATOM   3566 HD21 LEU A 228      37.209  10.885  17.282  1.00 98.29           H  
ATOM   3567 HD22 LEU A 228      38.365   9.911  18.227  1.00 98.29           H  
ATOM   3568 HD23 LEU A 228      38.459   9.960  16.445  1.00 98.29           H  
ATOM   3569  N   PRO A 229      40.621   6.155  17.297  1.00 97.37           N  
ATOM   3570  CA  PRO A 229      41.404   5.095  17.909  1.00 97.37           C  
ATOM   3571  HA  PRO A 229      41.543   4.282  17.196  1.00 97.37           H  
ATOM   3572  C   PRO A 229      40.678   4.542  19.147  1.00 97.37           C  
ATOM   3573  CB  PRO A 229      42.760   5.729  18.220  1.00 97.37           C  
ATOM   3574  HB2 PRO A 229      43.246   5.275  19.083  1.00 97.37           H  
ATOM   3575  HB3 PRO A 229      43.402   5.650  17.342  1.00 97.37           H  
ATOM   3576  O   PRO A 229      39.973   5.269  19.848  1.00 97.37           O  
ATOM   3577  CG  PRO A 229      42.417   7.196  18.461  1.00 97.37           C  
ATOM   3578  HG2 PRO A 229      42.124   7.304  19.505  1.00 97.37           H  
ATOM   3579  HG3 PRO A 229      43.255   7.853  18.227  1.00 97.37           H  
ATOM   3580  CD  PRO A 229      41.217   7.457  17.549  1.00 97.37           C  
ATOM   3581  HD2 PRO A 229      41.554   7.887  16.606  1.00 97.37           H  
ATOM   3582  HD3 PRO A 229      40.512   8.125  18.043  1.00 97.37           H  
ATOM   3583  N   GLN A 230      40.890   3.255  19.438  1.00 97.25           N  
ATOM   3584  H   GLN A 230      41.404   2.706  18.764  1.00 97.25           H  
ATOM   3585  CA  GLN A 230      40.156   2.507  20.472  1.00 97.25           C  
ATOM   3586  HA  GLN A 230      39.121   2.426  20.140  1.00 97.25           H  
ATOM   3587  C   GLN A 230      40.137   3.174  21.848  1.00 97.25           C  
ATOM   3588  CB  GLN A 230      40.784   1.103  20.620  1.00 97.25           C  
ATOM   3589  HB2 GLN A 230      41.494   0.908  19.817  1.00 97.25           H  
ATOM   3590  HB3 GLN A 230      41.332   1.032  21.559  1.00 97.25           H  
ATOM   3591  O   GLN A 230      39.156   3.088  22.581  1.00 97.25           O  
ATOM   3592  CG  GLN A 230      39.696   0.022  20.598  1.00 97.25           C  
ATOM   3593  HG2 GLN A 230      40.144  -0.947  20.816  1.00 97.25           H  
ATOM   3594  HG3 GLN A 230      38.950   0.238  21.363  1.00 97.25           H  
ATOM   3595  CD  GLN A 230      39.018  -0.052  19.234  1.00 97.25           C  
ATOM   3596  NE2 GLN A 230      37.894  -0.700  19.105  1.00 97.25           N  
ATOM   3597 HE21 GLN A 230      37.439  -0.554  18.215  1.00 97.25           H  
ATOM   3598 HE22 GLN A 230      37.344  -0.958  19.912  1.00 97.25           H  
ATOM   3599  OE1 GLN A 230      39.494   0.467  18.243  1.00 97.25           O  
ATOM   3600  N   GLU A 231      41.236   3.834  22.185  1.00 96.66           N  
ATOM   3601  H   GLU A 231      41.977   3.883  21.500  1.00 96.66           H  
ATOM   3602  CA  GLU A 231      41.459   4.524  23.451  1.00 96.66           C  
ATOM   3603  HA  GLU A 231      41.187   3.844  24.259  1.00 96.66           H  
ATOM   3604  C   GLU A 231      40.570   5.762  23.656  1.00 96.66           C  
ATOM   3605  CB  GLU A 231      42.969   4.801  23.579  1.00 96.66           C  
ATOM   3606  HB2 GLU A 231      43.160   5.378  24.484  1.00 96.66           H  
ATOM   3607  HB3 GLU A 231      43.429   3.822  23.713  1.00 96.66           H  
ATOM   3608  O   GLU A 231      40.316   6.135  24.799  1.00 96.66           O  
ATOM   3609  CG  GLU A 231      43.637   5.506  22.372  1.00 96.66           C  
ATOM   3610  HG2 GLU A 231      43.186   5.171  21.438  1.00 96.66           H  
ATOM   3611  HG3 GLU A 231      43.448   6.577  22.452  1.00 96.66           H  
ATOM   3612  CD  GLU A 231      45.155   5.252  22.252  1.00 96.66           C  
ATOM   3613  OE1 GLU A 231      45.770   5.883  21.361  1.00 96.66           O  
ATOM   3614  OE2 GLU A 231      45.702   4.409  23.000  1.00 96.66           O  
ATOM   3615  N   ASP A 232      40.026   6.349  22.585  1.00 97.59           N  
ATOM   3616  H   ASP A 232      40.224   5.971  21.670  1.00 97.59           H  
ATOM   3617  CA  ASP A 232      39.115   7.497  22.675  1.00 97.59           C  
ATOM   3618  HA  ASP A 232      39.349   8.082  23.565  1.00 97.59           H  
ATOM   3619  C   ASP A 232      37.633   7.099  22.761  1.00 97.59           C  
ATOM   3620  CB  ASP A 232      39.302   8.394  21.452  1.00 97.59           C  
ATOM   3621  HB2 ASP A 232      39.179   7.798  20.548  1.00 97.59           H  
ATOM   3622  HB3 ASP A 232      38.512   9.145  21.456  1.00 97.59           H  
ATOM   3623  O   ASP A 232      36.803   7.893  23.211  1.00 97.59           O  
ATOM   3624  CG  ASP A 232      40.630   9.141  21.396  1.00 97.59           C  
ATOM   3625  OD1 ASP A 232      41.171   9.589  22.427  1.00 97.59           O  
ATOM   3626  OD2 ASP A 232      41.072   9.403  20.259  1.00 97.59           O  
ATOM   3627  N   LEU A 233      37.273   5.888  22.321  1.00 98.21           N  
ATOM   3628  H   LEU A 233      38.004   5.263  22.011  1.00 98.21           H  
ATOM   3629  CA  LEU A 233      35.874   5.469  22.168  1.00 98.21           C  
ATOM   3630  HA  LEU A 233      35.365   6.163  21.498  1.00 98.21           H  
ATOM   3631  C   LEU A 233      35.105   5.499  23.487  1.00 98.21           C  
ATOM   3632  CB  LEU A 233      35.827   4.051  21.579  1.00 98.21           C  
ATOM   3633  HB2 LEU A 233      36.402   3.387  22.224  1.00 98.21           H  
ATOM   3634  HB3 LEU A 233      34.792   3.708  21.589  1.00 98.21           H  
ATOM   3635  O   LEU A 233      33.971   5.980  23.537  1.00 98.21           O  
ATOM   3636  CG  LEU A 233      36.367   3.937  20.147  1.00 98.21           C  
ATOM   3637  HG  LEU A 233      37.411   4.248  20.113  1.00 98.21           H  
ATOM   3638  CD1 LEU A 233      36.266   2.484  19.708  1.00 98.21           C  
ATOM   3639 HD11 LEU A 233      35.211   2.211  19.692  1.00 98.21           H  
ATOM   3640 HD12 LEU A 233      36.685   2.367  18.708  1.00 98.21           H  
ATOM   3641 HD13 LEU A 233      36.803   1.841  20.405  1.00 98.21           H  
ATOM   3642  CD2 LEU A 233      35.548   4.778  19.169  1.00 98.21           C  
ATOM   3643 HD21 LEU A 233      35.908   4.580  18.159  1.00 98.21           H  
ATOM   3644 HD22 LEU A 233      34.492   4.517  19.234  1.00 98.21           H  
ATOM   3645 HD23 LEU A 233      35.684   5.839  19.378  1.00 98.21           H  
ATOM   3646  N   GLU A 234      35.745   5.036  24.558  1.00 97.54           N  
ATOM   3647  H   GLU A 234      36.668   4.647  24.422  1.00 97.54           H  
ATOM   3648  CA  GLU A 234      35.148   4.950  25.890  1.00 97.54           C  
ATOM   3649  HA  GLU A 234      34.249   4.338  25.822  1.00 97.54           H  
ATOM   3650  C   GLU A 234      34.744   6.327  26.437  1.00 97.54           C  
ATOM   3651  CB  GLU A 234      36.167   4.262  26.816  1.00 97.54           C  
ATOM   3652  HB2 GLU A 234      36.573   3.387  26.308  1.00 97.54           H  
ATOM   3653  HB3 GLU A 234      36.997   4.941  27.011  1.00 97.54           H  
ATOM   3654  O   GLU A 234      33.724   6.467  27.109  1.00 97.54           O  
ATOM   3655  CG  GLU A 234      35.569   3.809  28.152  1.00 97.54           C  
ATOM   3656  HG2 GLU A 234      36.332   3.266  28.710  1.00 97.54           H  
ATOM   3657  HG3 GLU A 234      35.301   4.690  28.734  1.00 97.54           H  
ATOM   3658  CD  GLU A 234      34.344   2.912  27.956  1.00 97.54           C  
ATOM   3659  OE1 GLU A 234      33.382   3.103  28.735  1.00 97.54           O  
ATOM   3660  OE2 GLU A 234      34.345   2.106  27.003  1.00 97.54           O  
ATOM   3661  N   ALA A 235      35.524   7.361  26.114  1.00 97.65           N  
ATOM   3662  H   ALA A 235      36.305   7.193  25.495  1.00 97.65           H  
ATOM   3663  CA  ALA A 235      35.280   8.721  26.576  1.00 97.65           C  
ATOM   3664  HA  ALA A 235      34.782   8.684  27.544  1.00 97.65           H  
ATOM   3665  C   ALA A 235      34.371   9.521  25.631  1.00 97.65           C  
ATOM   3666  CB  ALA A 235      36.638   9.407  26.766  1.00 97.65           C  
ATOM   3667  HB1 ALA A 235      37.245   8.838  27.471  1.00 97.65           H  
ATOM   3668  HB2 ALA A 235      36.485  10.413  27.157  1.00 97.65           H  
ATOM   3669  HB3 ALA A 235      37.162   9.468  25.812  1.00 97.65           H  
ATOM   3670  O   ALA A 235      33.583  10.342  26.099  1.00 97.65           O  
ATOM   3671  N   LEU A 236      34.495   9.318  24.314  1.00 98.15           N  
ATOM   3672  H   LEU A 236      35.182   8.646  24.002  1.00 98.15           H  
ATOM   3673  CA  LEU A 236      33.874  10.185  23.306  1.00 98.15           C  
ATOM   3674  HA  LEU A 236      33.578  11.125  23.773  1.00 98.15           H  
ATOM   3675  C   LEU A 236      32.590   9.616  22.689  1.00 98.15           C  
ATOM   3676  CB  LEU A 236      34.900  10.503  22.201  1.00 98.15           C  
ATOM   3677  HB2 LEU A 236      35.172   9.572  21.703  1.00 98.15           H  
ATOM   3678  HB3 LEU A 236      34.410  11.138  21.463  1.00 98.15           H  
ATOM   3679  O   LEU A 236      31.748  10.391  22.243  1.00 98.15           O  
ATOM   3680  CG  LEU A 236      36.194  11.207  22.655  1.00 98.15           C  
ATOM   3681  HG  LEU A 236      36.771  10.538  23.293  1.00 98.15           H  
ATOM   3682  CD1 LEU A 236      37.040  11.564  21.430  1.00 98.15           C  
ATOM   3683 HD11 LEU A 236      37.119  10.700  20.770  1.00 98.15           H  
ATOM   3684 HD12 LEU A 236      36.579  12.383  20.878  1.00 98.15           H  
ATOM   3685 HD13 LEU A 236      38.039  11.857  21.753  1.00 98.15           H  
ATOM   3686  CD2 LEU A 236      35.933  12.507  23.421  1.00 98.15           C  
ATOM   3687 HD21 LEU A 236      35.418  12.288  24.357  1.00 98.15           H  
ATOM   3688 HD22 LEU A 236      35.324  13.182  22.820  1.00 98.15           H  
ATOM   3689 HD23 LEU A 236      36.883  12.987  23.657  1.00 98.15           H  
ATOM   3690  N   VAL A 237      32.435   8.289  22.635  1.00 98.40           N  
ATOM   3691  H   VAL A 237      33.155   7.708  23.041  1.00 98.40           H  
ATOM   3692  CA  VAL A 237      31.343   7.629  21.895  1.00 98.40           C  
ATOM   3693  HA  VAL A 237      30.706   8.386  21.435  1.00 98.40           H  
ATOM   3694  C   VAL A 237      30.438   6.814  22.815  1.00 98.40           C  
ATOM   3695  CB  VAL A 237      31.906   6.754  20.756  1.00 98.40           C  
ATOM   3696  HB  VAL A 237      32.558   5.986  21.173  1.00 98.40           H  
ATOM   3697  O   VAL A 237      29.214   6.925  22.732  1.00 98.40           O  
ATOM   3698  CG1 VAL A 237      30.786   6.065  19.973  1.00 98.40           C  
ATOM   3699 HG11 VAL A 237      31.206   5.499  19.141  1.00 98.40           H  
ATOM   3700 HG12 VAL A 237      30.244   5.364  20.608  1.00 98.40           H  
ATOM   3701 HG13 VAL A 237      30.094   6.812  19.585  1.00 98.40           H  
ATOM   3702  CG2 VAL A 237      32.714   7.590  19.754  1.00 98.40           C  
ATOM   3703 HG21 VAL A 237      32.096   8.394  19.353  1.00 98.40           H  
ATOM   3704 HG22 VAL A 237      33.588   8.018  20.245  1.00 98.40           H  
ATOM   3705 HG23 VAL A 237      33.055   6.955  18.937  1.00 98.40           H  
ATOM   3706  N   MET A 238      31.021   6.024  23.719  1.00 98.32           N  
ATOM   3707  H   MET A 238      32.030   5.983  23.743  1.00 98.32           H  
ATOM   3708  CA  MET A 238      30.273   5.083  24.557  1.00 98.32           C  
ATOM   3709  HA  MET A 238      29.706   4.441  23.882  1.00 98.32           H  
ATOM   3710  C   MET A 238      29.205   5.705  25.467  1.00 98.32           C  
ATOM   3711  CB  MET A 238      31.233   4.201  25.373  1.00 98.32           C  
ATOM   3712  HB2 MET A 238      30.661   3.632  26.106  1.00 98.32           H  
ATOM   3713  HB3 MET A 238      31.944   4.822  25.917  1.00 98.32           H  
ATOM   3714  O   MET A 238      28.149   5.084  25.603  1.00 98.32           O  
ATOM   3715  CG  MET A 238      31.994   3.209  24.486  1.00 98.32           C  
ATOM   3716  HG2 MET A 238      32.718   3.757  23.883  1.00 98.32           H  
ATOM   3717  HG3 MET A 238      32.548   2.524  25.127  1.00 98.32           H  
ATOM   3718  SD  MET A 238      30.951   2.237  23.359  1.00 98.32           S  
ATOM   3719  CE  MET A 238      29.919   1.359  24.567  1.00 98.32           C  
ATOM   3720  HE1 MET A 238      29.263   2.062  25.081  1.00 98.32           H  
ATOM   3721  HE2 MET A 238      30.556   0.861  25.298  1.00 98.32           H  
ATOM   3722  HE3 MET A 238      29.311   0.613  24.054  1.00 98.32           H  
ATOM   3723  N   PRO A 239      29.380   6.907  26.057  1.00 98.07           N  
ATOM   3724  CA  PRO A 239      28.317   7.536  26.841  1.00 98.07           C  
ATOM   3725  HA  PRO A 239      28.082   6.897  27.693  1.00 98.07           H  
ATOM   3726  C   PRO A 239      27.037   7.747  26.022  1.00 98.07           C  
ATOM   3727  CB  PRO A 239      28.907   8.858  27.348  1.00 98.07           C  
ATOM   3728  HB2 PRO A 239      28.537   9.106  28.343  1.00 98.07           H  
ATOM   3729  HB3 PRO A 239      28.688   9.667  26.651  1.00 98.07           H  
ATOM   3730  O   PRO A 239      25.951   7.390  26.474  1.00 98.07           O  
ATOM   3731  CG  PRO A 239      30.414   8.597  27.355  1.00 98.07           C  
ATOM   3732  HG2 PRO A 239      30.693   8.054  28.257  1.00 98.07           H  
ATOM   3733  HG3 PRO A 239      30.988   9.520  27.266  1.00 98.07           H  
ATOM   3734  CD  PRO A 239      30.599   7.699  26.138  1.00 98.07           C  
ATOM   3735  HD2 PRO A 239      31.482   7.073  26.262  1.00 98.07           H  
ATOM   3736  HD3 PRO A 239      30.697   8.316  25.244  1.00 98.07           H  
ATOM   3737  N   THR A 240      27.179   8.248  24.793  1.00 98.50           N  
ATOM   3738  H   THR A 240      28.098   8.525  24.478  1.00 98.50           H  
ATOM   3739  CA  THR A 240      26.062   8.474  23.870  1.00 98.50           C  
ATOM   3740  HA  THR A 240      25.286   9.041  24.383  1.00 98.50           H  
ATOM   3741  C   THR A 240      25.449   7.157  23.399  1.00 98.50           C  
ATOM   3742  CB  THR A 240      26.539   9.283  22.656  1.00 98.50           C  
ATOM   3743  HB  THR A 240      27.198   8.667  22.045  1.00 98.50           H  
ATOM   3744  O   THR A 240      24.228   7.028  23.353  1.00 98.50           O  
ATOM   3745  CG2 THR A 240      25.379   9.777  21.807  1.00 98.50           C  
ATOM   3746 HG21 THR A 240      25.744  10.439  21.021  1.00 98.50           H  
ATOM   3747 HG22 THR A 240      24.676  10.321  22.437  1.00 98.50           H  
ATOM   3748 HG23 THR A 240      24.866   8.935  21.343  1.00 98.50           H  
ATOM   3749  OG1 THR A 240      27.249  10.429  23.071  1.00 98.50           O  
ATOM   3750  HG1 THR A 240      27.496  10.911  22.278  1.00 98.50           H  
ATOM   3751  N   LEU A 241      26.277   6.149  23.098  1.00 98.38           N  
ATOM   3752  H   LEU A 241      27.274   6.309  23.138  1.00 98.38           H  
ATOM   3753  CA  LEU A 241      25.788   4.845  22.643  1.00 98.38           C  
ATOM   3754  HA  LEU A 241      25.109   5.026  21.810  1.00 98.38           H  
ATOM   3755  C   LEU A 241      24.984   4.110  23.727  1.00 98.38           C  
ATOM   3756  CB  LEU A 241      26.972   4.002  22.138  1.00 98.38           C  
ATOM   3757  HB2 LEU A 241      27.482   4.552  21.347  1.00 98.38           H  
ATOM   3758  HB3 LEU A 241      27.675   3.856  22.959  1.00 98.38           H  
ATOM   3759  O   LEU A 241      23.921   3.566  23.430  1.00 98.38           O  
ATOM   3760  CG  LEU A 241      26.557   2.618  21.599  1.00 98.38           C  
ATOM   3761  HG  LEU A 241      26.100   2.037  22.400  1.00 98.38           H  
ATOM   3762  CD1 LEU A 241      25.570   2.714  20.435  1.00 98.38           C  
ATOM   3763 HD11 LEU A 241      25.333   1.711  20.078  1.00 98.38           H  
ATOM   3764 HD12 LEU A 241      24.634   3.166  20.761  1.00 98.38           H  
ATOM   3765 HD13 LEU A 241      25.997   3.299  19.620  1.00 98.38           H  
ATOM   3766  CD2 LEU A 241      27.793   1.860  21.118  1.00 98.38           C  
ATOM   3767 HD21 LEU A 241      28.296   2.424  20.333  1.00 98.38           H  
ATOM   3768 HD22 LEU A 241      27.498   0.885  20.730  1.00 98.38           H  
ATOM   3769 HD23 LEU A 241      28.479   1.711  21.952  1.00 98.38           H  
ATOM   3770  N   ARG A 242      25.445   4.134  24.987  1.00 98.23           N  
ATOM   3771  H   ARG A 242      26.328   4.590  25.163  1.00 98.23           H  
ATOM   3772  CA  ARG A 242      24.685   3.579  26.123  1.00 98.23           C  
ATOM   3773  HA  ARG A 242      24.478   2.523  25.951  1.00 98.23           H  
ATOM   3774  C   ARG A 242      23.324   4.255  26.260  1.00 98.23           C  
ATOM   3775  CB  ARG A 242      25.458   3.747  27.437  1.00 98.23           C  
ATOM   3776  HB2 ARG A 242      25.792   4.781  27.524  1.00 98.23           H  
ATOM   3777  HB3 ARG A 242      24.779   3.540  28.264  1.00 98.23           H  
ATOM   3778  O   ARG A 242      22.326   3.582  26.484  1.00 98.23           O  
ATOM   3779  CG  ARG A 242      26.659   2.805  27.568  1.00 98.23           C  
ATOM   3780  HG2 ARG A 242      26.329   1.768  27.521  1.00 98.23           H  
ATOM   3781  HG3 ARG A 242      27.365   2.986  26.757  1.00 98.23           H  
ATOM   3782  CD  ARG A 242      27.338   3.068  28.916  1.00 98.23           C  
ATOM   3783  HD2 ARG A 242      26.709   2.664  29.710  1.00 98.23           H  
ATOM   3784  HD3 ARG A 242      27.423   4.145  29.065  1.00 98.23           H  
ATOM   3785  NE  ARG A 242      28.666   2.446  28.982  1.00 98.23           N  
ATOM   3786  HE  ARG A 242      28.724   1.444  28.869  1.00 98.23           H  
ATOM   3787  NH1 ARG A 242      30.027   4.298  29.258  1.00 98.23           N  
ATOM   3788 HH11 ARG A 242      29.238   4.923  29.179  1.00 98.23           H  
ATOM   3789 HH12 ARG A 242      30.990   4.603  29.250  1.00 98.23           H  
ATOM   3790  NH2 ARG A 242      30.883   2.257  29.100  1.00 98.23           N  
ATOM   3791 HH21 ARG A 242      31.827   2.606  29.015  1.00 98.23           H  
ATOM   3792 HH22 ARG A 242      30.750   1.268  28.942  1.00 98.23           H  
ATOM   3793  CZ  ARG A 242      29.843   3.016  29.119  1.00 98.23           C  
ATOM   3794  N   GLN A 243      23.283   5.575  26.087  1.00 97.99           N  
ATOM   3795  H   GLN A 243      24.144   6.067  25.900  1.00 97.99           H  
ATOM   3796  CA  GLN A 243      22.046   6.341  26.185  1.00 97.99           C  
ATOM   3797  HA  GLN A 243      21.564   6.073  27.125  1.00 97.99           H  
ATOM   3798  C   GLN A 243      21.058   6.000  25.057  1.00 97.99           C  
ATOM   3799  CB  GLN A 243      22.409   7.831  26.224  1.00 97.99           C  
ATOM   3800  HB2 GLN A 243      22.604   8.194  25.215  1.00 97.99           H  
ATOM   3801  HB3 GLN A 243      23.315   7.959  26.817  1.00 97.99           H  
ATOM   3802  O   GLN A 243      19.865   5.900  25.320  1.00 97.99           O  
ATOM   3803  CG  GLN A 243      21.308   8.667  26.879  1.00 97.99           C  
ATOM   3804  HG2 GLN A 243      21.077   8.249  27.859  1.00 97.99           H  
ATOM   3805  HG3 GLN A 243      20.407   8.626  26.267  1.00 97.99           H  
ATOM   3806  CD  GLN A 243      21.710  10.128  27.058  1.00 97.99           C  
ATOM   3807  NE2 GLN A 243      20.978  10.881  27.848  1.00 97.99           N  
ATOM   3808 HE21 GLN A 243      21.245  11.855  27.868  1.00 97.99           H  
ATOM   3809 HE22 GLN A 243      20.130  10.507  28.250  1.00 97.99           H  
ATOM   3810  OE1 GLN A 243      22.676  10.637  26.517  1.00 97.99           O  
ATOM   3811  N   ALA A 244      21.545   5.758  23.835  1.00 98.51           N  
ATOM   3812  H   ALA A 244      22.529   5.911  23.667  1.00 98.51           H  
ATOM   3813  CA  ALA A 244      20.713   5.322  22.712  1.00 98.51           C  
ATOM   3814  HA  ALA A 244      19.864   5.999  22.626  1.00 98.51           H  
ATOM   3815  C   ALA A 244      20.150   3.899  22.907  1.00 98.51           C  
ATOM   3816  CB  ALA A 244      21.540   5.426  21.425  1.00 98.51           C  
ATOM   3817  HB1 ALA A 244      21.889   6.450  21.293  1.00 98.51           H  
ATOM   3818  HB2 ALA A 244      20.915   5.154  20.575  1.00 98.51           H  
ATOM   3819  HB3 ALA A 244      22.396   4.753  21.470  1.00 98.51           H  
ATOM   3820  O   ALA A 244      18.991   3.644  22.584  1.00 98.51           O  
ATOM   3821  N   ALA A 245      20.940   2.978  23.473  1.00 98.49           N  
ATOM   3822  H   ALA A 245      21.893   3.230  23.693  1.00 98.49           H  
ATOM   3823  CA  ALA A 245      20.498   1.609  23.764  1.00 98.49           C  
ATOM   3824  HA  ALA A 245      20.102   1.168  22.850  1.00 98.49           H  
ATOM   3825  C   ALA A 245      19.373   1.545  24.818  1.00 98.49           C  
ATOM   3826  CB  ALA A 245      21.719   0.794  24.209  1.00 98.49           C  
ATOM   3827  HB1 ALA A 245      22.151   1.233  25.109  1.00 98.49           H  
ATOM   3828  HB2 ALA A 245      22.469   0.785  23.418  1.00 98.49           H  
ATOM   3829  HB3 ALA A 245      21.414  -0.229  24.425  1.00 98.49           H  
ATOM   3830  O   ALA A 245      18.593   0.595  24.827  1.00 98.49           O  
ATOM   3831  N   GLU A 246      19.269   2.564  25.674  1.00 97.98           N  
ATOM   3832  H   GLU A 246      19.979   3.280  25.637  1.00 97.98           H  
ATOM   3833  CA  GLU A 246      18.235   2.703  26.707  1.00 97.98           C  
ATOM   3834  HA  GLU A 246      17.619   1.804  26.714  1.00 97.98           H  
ATOM   3835  C   GLU A 246      17.265   3.869  26.417  1.00 97.98           C  
ATOM   3836  CB  GLU A 246      18.890   2.816  28.097  1.00 97.98           C  
ATOM   3837  HB2 GLU A 246      19.518   3.706  28.125  1.00 97.98           H  
ATOM   3838  HB3 GLU A 246      18.102   2.922  28.842  1.00 97.98           H  
ATOM   3839  O   GLU A 246      16.585   4.363  27.321  1.00 97.98           O  
ATOM   3840  CG  GLU A 246      19.734   1.583  28.471  1.00 97.98           C  
ATOM   3841  HG2 GLU A 246      19.113   0.694  28.361  1.00 97.98           H  
ATOM   3842  HG3 GLU A 246      20.570   1.495  27.777  1.00 97.98           H  
ATOM   3843  CD  GLU A 246      20.287   1.625  29.908  1.00 97.98           C  
ATOM   3844  OE1 GLU A 246      20.927   0.620  30.301  1.00 97.98           O  
ATOM   3845  OE2 GLU A 246      20.069   2.630  30.627  1.00 97.98           O  
ATOM   3846  N   ASP A 247      17.189   4.338  25.164  1.00 97.88           N  
ATOM   3847  H   ASP A 247      17.783   3.935  24.454  1.00 97.88           H  
ATOM   3848  CA  ASP A 247      16.332   5.469  24.799  1.00 97.88           C  
ATOM   3849  HA  ASP A 247      16.620   6.306  25.436  1.00 97.88           H  
ATOM   3850  C   ASP A 247      14.852   5.152  25.050  1.00 97.88           C  
ATOM   3851  CB  ASP A 247      16.551   5.900  23.344  1.00 97.88           C  
ATOM   3852  HB2 ASP A 247      17.622   5.950  23.148  1.00 97.88           H  
ATOM   3853  HB3 ASP A 247      16.117   5.141  22.693  1.00 97.88           H  
ATOM   3854  O   ASP A 247      14.385   4.021  24.904  1.00 97.88           O  
ATOM   3855  CG  ASP A 247      15.938   7.280  23.045  1.00 97.88           C  
ATOM   3856  OD1 ASP A 247      14.706   7.413  22.844  1.00 97.88           O  
ATOM   3857  OD2 ASP A 247      16.664   8.290  23.081  1.00 97.88           O  
ATOM   3858  N   LYS A 248      14.077   6.180  25.400  1.00 95.61           N  
ATOM   3859  H   LYS A 248      14.498   7.098  25.375  1.00 95.61           H  
ATOM   3860  CA  LYS A 248      12.638   6.043  25.654  1.00 95.61           C  
ATOM   3861  HA  LYS A 248      12.489   5.243  26.380  1.00 95.61           H  
ATOM   3862  C   LYS A 248      11.862   5.630  24.403  1.00 95.61           C  
ATOM   3863  CB  LYS A 248      12.074   7.352  26.212  1.00 95.61           C  
ATOM   3864  HB2 LYS A 248      11.009   7.214  26.403  1.00 95.61           H  
ATOM   3865  HB3 LYS A 248      12.192   8.140  25.467  1.00 95.61           H  
ATOM   3866  O   LYS A 248      10.854   4.947  24.532  1.00 95.61           O  
ATOM   3867  CG  LYS A 248      12.768   7.770  27.513  1.00 95.61           C  
ATOM   3868  HG2 LYS A 248      12.697   6.959  28.239  1.00 95.61           H  
ATOM   3869  HG3 LYS A 248      13.819   7.985  27.320  1.00 95.61           H  
ATOM   3870  CD  LYS A 248      12.101   9.021  28.081  1.00 95.61           C  
ATOM   3871  HD2 LYS A 248      12.127   9.812  27.331  1.00 95.61           H  
ATOM   3872  HD3 LYS A 248      11.064   8.792  28.330  1.00 95.61           H  
ATOM   3873  CE  LYS A 248      12.859   9.465  29.331  1.00 95.61           C  
ATOM   3874  HE2 LYS A 248      12.859   8.642  30.046  1.00 95.61           H  
ATOM   3875  HE3 LYS A 248      13.894   9.663  29.053  1.00 95.61           H  
ATOM   3876  NZ  LYS A 248      12.238  10.672  29.922  1.00 95.61           N  
ATOM   3877  HZ1 LYS A 248      11.279  10.477  30.175  1.00 95.61           H  
ATOM   3878  HZ2 LYS A 248      12.750  10.960  30.744  1.00 95.61           H  
ATOM   3879  HZ3 LYS A 248      12.251  11.425  29.249  1.00 95.61           H  
ATOM   3880  N   SER A 249      12.314   6.048  23.221  1.00 96.26           N  
ATOM   3881  H   SER A 249      13.210   6.512  23.196  1.00 96.26           H  
ATOM   3882  CA  SER A 249      11.735   5.654  21.941  1.00 96.26           C  
ATOM   3883  HA  SER A 249      10.651   5.580  22.039  1.00 96.26           H  
ATOM   3884  C   SER A 249      12.238   4.284  21.529  1.00 96.26           C  
ATOM   3885  CB  SER A 249      12.037   6.686  20.853  1.00 96.26           C  
ATOM   3886  HB2 SER A 249      11.679   7.665  21.172  1.00 96.26           H  
ATOM   3887  HB3 SER A 249      13.113   6.739  20.684  1.00 96.26           H  
ATOM   3888  O   SER A 249      13.435   4.087  21.312  1.00 96.26           O  
ATOM   3889  OG  SER A 249      11.377   6.300  19.662  1.00 96.26           O  
ATOM   3890  HG  SER A 249      11.049   7.068  19.187  1.00 96.26           H  
ATOM   3891  N   TRP A 250      11.306   3.346  21.360  1.00 97.41           N  
ATOM   3892  H   TRP A 250      10.341   3.557  21.570  1.00 97.41           H  
ATOM   3893  CA  TRP A 250      11.625   2.031  20.815  1.00 97.41           C  
ATOM   3894  HA  TRP A 250      12.351   1.546  21.468  1.00 97.41           H  
ATOM   3895  C   TRP A 250      12.279   2.128  19.427  1.00 97.41           C  
ATOM   3896  CB  TRP A 250      10.359   1.171  20.788  1.00 97.41           C  
ATOM   3897  HB2 TRP A 250       9.871   1.205  21.763  1.00 97.41           H  
ATOM   3898  HB3 TRP A 250      10.656   0.137  20.610  1.00 97.41           H  
ATOM   3899  O   TRP A 250      13.105   1.283  19.111  1.00 97.41           O  
ATOM   3900  CG  TRP A 250       9.375   1.554  19.730  1.00 97.41           C  
ATOM   3901  CD1 TRP A 250       8.252   2.282  19.895  1.00 97.41           C  
ATOM   3902  HD1 TRP A 250       7.883   2.649  20.842  1.00 97.41           H  
ATOM   3903  CD2 TRP A 250       9.395   1.180  18.324  1.00 97.41           C  
ATOM   3904  CE2 TRP A 250       8.259   1.760  17.685  1.00 97.41           C  
ATOM   3905  CE3 TRP A 250      10.253   0.377  17.543  1.00 97.41           C  
ATOM   3906  HE3 TRP A 250      11.114  -0.087  17.999  1.00 97.41           H  
ATOM   3907  NE1 TRP A 250       7.625   2.469  18.682  1.00 97.41           N  
ATOM   3908  HE1 TRP A 250       6.791   3.029  18.577  1.00 97.41           H  
ATOM   3909  CH2 TRP A 250       8.842   0.711  15.595  1.00 97.41           C  
ATOM   3910  HH2 TRP A 250       8.620   0.475  14.564  1.00 97.41           H  
ATOM   3911  CZ2 TRP A 250       7.978   1.532  16.334  1.00 97.41           C  
ATOM   3912  HZ2 TRP A 250       7.083   1.927  15.877  1.00 97.41           H  
ATOM   3913  CZ3 TRP A 250       9.984   0.151  16.185  1.00 97.41           C  
ATOM   3914  HZ3 TRP A 250      10.640  -0.472  15.595  1.00 97.41           H  
ATOM   3915  N   ARG A 251      12.004   3.179  18.636  1.00 96.39           N  
ATOM   3916  H   ARG A 251      11.316   3.842  18.961  1.00 96.39           H  
ATOM   3917  CA  ARG A 251      12.612   3.400  17.307  1.00 96.39           C  
ATOM   3918  HA  ARG A 251      12.458   2.518  16.685  1.00 96.39           H  
ATOM   3919  C   ARG A 251      14.123   3.624  17.391  1.00 96.39           C  
ATOM   3920  CB  ARG A 251      11.959   4.605  16.612  1.00 96.39           C  
ATOM   3921  HB2 ARG A 251      12.155   5.505  17.195  1.00 96.39           H  
ATOM   3922  HB3 ARG A 251      12.429   4.731  15.636  1.00 96.39           H  
ATOM   3923  O   ARG A 251      14.890   3.088  16.600  1.00 96.39           O  
ATOM   3924  CG  ARG A 251      10.443   4.455  16.412  1.00 96.39           C  
ATOM   3925  HG2 ARG A 251       9.961   4.272  17.373  1.00 96.39           H  
ATOM   3926  HG3 ARG A 251      10.237   3.612  15.753  1.00 96.39           H  
ATOM   3927  CD  ARG A 251       9.842   5.735  15.823  1.00 96.39           C  
ATOM   3928  HD2 ARG A 251      10.138   6.581  16.445  1.00 96.39           H  
ATOM   3929  HD3 ARG A 251       8.756   5.651  15.858  1.00 96.39           H  
ATOM   3930  NE  ARG A 251      10.261   5.952  14.428  1.00 96.39           N  
ATOM   3931  HE  ARG A 251      10.481   5.136  13.875  1.00 96.39           H  
ATOM   3932  NH1 ARG A 251       9.749   8.184  14.248  1.00 96.39           N  
ATOM   3933 HH11 ARG A 251       9.609   8.991  13.657  1.00 96.39           H  
ATOM   3934 HH12 ARG A 251       9.496   8.199  15.226  1.00 96.39           H  
ATOM   3935  NH2 ARG A 251      10.587   7.078  12.492  1.00 96.39           N  
ATOM   3936 HH21 ARG A 251      10.536   7.892  11.896  1.00 96.39           H  
ATOM   3937 HH22 ARG A 251      10.885   6.196  12.101  1.00 96.39           H  
ATOM   3938  CZ  ARG A 251      10.195   7.070  13.733  1.00 96.39           C  
ATOM   3939  N   VAL A 252      14.574   4.365  18.404  1.00 97.66           N  
ATOM   3940  H   VAL A 252      13.902   4.729  19.063  1.00 97.66           H  
ATOM   3941  CA  VAL A 252      16.011   4.575  18.643  1.00 97.66           C  
ATOM   3942  HA  VAL A 252      16.483   4.879  17.708  1.00 97.66           H  
ATOM   3943  C   VAL A 252      16.667   3.259  19.072  1.00 97.66           C  
ATOM   3944  CB  VAL A 252      16.239   5.688  19.679  1.00 97.66           C  
ATOM   3945  HB  VAL A 252      15.733   5.404  20.602  1.00 97.66           H  
ATOM   3946  O   VAL A 252      17.721   2.900  18.550  1.00 97.66           O  
ATOM   3947  CG1 VAL A 252      17.730   5.909  19.966  1.00 97.66           C  
ATOM   3948 HG11 VAL A 252      17.857   6.739  20.661  1.00 97.66           H  
ATOM   3949 HG12 VAL A 252      18.262   6.134  19.041  1.00 97.66           H  
ATOM   3950 HG13 VAL A 252      18.163   5.018  20.420  1.00 97.66           H  
ATOM   3951  CG2 VAL A 252      15.654   7.029  19.217  1.00 97.66           C  
ATOM   3952 HG21 VAL A 252      15.766   7.769  20.009  1.00 97.66           H  
ATOM   3953 HG22 VAL A 252      14.594   6.928  18.982  1.00 97.66           H  
ATOM   3954 HG23 VAL A 252      16.177   7.374  18.325  1.00 97.66           H  
ATOM   3955  N   ARG A 253      16.012   2.489  19.953  1.00 98.38           N  
ATOM   3956  H   ARG A 253      15.142   2.835  20.332  1.00 98.38           H  
ATOM   3957  CA  ARG A 253      16.499   1.163  20.375  1.00 98.38           C  
ATOM   3958  HA  ARG A 253      17.538   1.262  20.690  1.00 98.38           H  
ATOM   3959  C   ARG A 253      16.504   0.151  19.223  1.00 98.38           C  
ATOM   3960  CB  ARG A 253      15.687   0.641  21.570  1.00 98.38           C  
ATOM   3961  HB2 ARG A 253      16.121  -0.308  21.885  1.00 98.38           H  
ATOM   3962  HB3 ARG A 253      14.657   0.458  21.262  1.00 98.38           H  
ATOM   3963  O   ARG A 253      17.440  -0.639  19.109  1.00 98.38           O  
ATOM   3964  CG  ARG A 253      15.700   1.612  22.766  1.00 98.38           C  
ATOM   3965  HG2 ARG A 253      15.057   2.466  22.553  1.00 98.38           H  
ATOM   3966  HG3 ARG A 253      16.715   1.979  22.919  1.00 98.38           H  
ATOM   3967  CD  ARG A 253      15.238   0.950  24.070  1.00 98.38           C  
ATOM   3968  HD2 ARG A 253      15.232   1.689  24.871  1.00 98.38           H  
ATOM   3969  HD3 ARG A 253      15.969   0.187  24.339  1.00 98.38           H  
ATOM   3970  NE  ARG A 253      13.922   0.305  23.949  1.00 98.38           N  
ATOM   3971  HE  ARG A 253      13.947  -0.695  23.813  1.00 98.38           H  
ATOM   3972  NH1 ARG A 253      12.510   2.050  24.414  1.00 98.38           N  
ATOM   3973 HH11 ARG A 253      11.578   2.436  24.463  1.00 98.38           H  
ATOM   3974 HH12 ARG A 253      13.315   2.648  24.533  1.00 98.38           H  
ATOM   3975  NH2 ARG A 253      11.679   0.036  23.937  1.00 98.38           N  
ATOM   3976 HH21 ARG A 253      11.831  -0.938  23.717  1.00 98.38           H  
ATOM   3977 HH22 ARG A 253      10.736   0.379  24.055  1.00 98.38           H  
ATOM   3978  CZ  ARG A 253      12.716   0.802  24.106  1.00 98.38           C  
ATOM   3979  N   TYR A 254      15.513   0.219  18.333  1.00 97.91           N  
ATOM   3980  H   TYR A 254      14.755   0.858  18.524  1.00 97.91           H  
ATOM   3981  CA  TYR A 254      15.443  -0.555  17.095  1.00 97.91           C  
ATOM   3982  HA  TYR A 254      15.463  -1.617  17.336  1.00 97.91           H  
ATOM   3983  C   TYR A 254      16.655  -0.266  16.206  1.00 97.91           C  
ATOM   3984  CB  TYR A 254      14.129  -0.255  16.354  1.00 97.91           C  
ATOM   3985  HB2 TYR A 254      13.287  -0.574  16.969  1.00 97.91           H  
ATOM   3986  HB3 TYR A 254      14.028   0.819  16.199  1.00 97.91           H  
ATOM   3987  O   TYR A 254      17.327  -1.205  15.793  1.00 97.91           O  
ATOM   3988  CG  TYR A 254      14.034  -0.932  15.005  1.00 97.91           C  
ATOM   3989  CD1 TYR A 254      14.547  -0.296  13.855  1.00 97.91           C  
ATOM   3990  HD1 TYR A 254      14.954   0.702  13.911  1.00 97.91           H  
ATOM   3991  CD2 TYR A 254      13.464  -2.214  14.905  1.00 97.91           C  
ATOM   3992  HD2 TYR A 254      13.063  -2.699  15.782  1.00 97.91           H  
ATOM   3993  CE1 TYR A 254      14.540  -0.964  12.618  1.00 97.91           C  
ATOM   3994  HE1 TYR A 254      14.951  -0.475  11.747  1.00 97.91           H  
ATOM   3995  CE2 TYR A 254      13.422  -2.869  13.661  1.00 97.91           C  
ATOM   3996  HE2 TYR A 254      12.984  -3.852  13.574  1.00 97.91           H  
ATOM   3997  OH  TYR A 254      13.987  -2.918  11.335  1.00 97.91           O  
ATOM   3998  HH  TYR A 254      14.426  -2.397  10.659  1.00 97.91           H  
ATOM   3999  CZ  TYR A 254      13.983  -2.257  12.521  1.00 97.91           C  
ATOM   4000  N   MET A 255      17.009   1.007  15.995  1.00 98.13           N  
ATOM   4001  H   MET A 255      16.386   1.743  16.298  1.00 98.13           H  
ATOM   4002  CA  MET A 255      18.196   1.366  15.210  1.00 98.13           C  
ATOM   4003  HA  MET A 255      18.121   0.874  14.240  1.00 98.13           H  
ATOM   4004  C   MET A 255      19.501   0.861  15.830  1.00 98.13           C  
ATOM   4005  CB  MET A 255      18.263   2.888  15.003  1.00 98.13           C  
ATOM   4006  HB2 MET A 255      19.270   3.160  14.688  1.00 98.13           H  
ATOM   4007  HB3 MET A 255      18.056   3.406  15.940  1.00 98.13           H  
ATOM   4008  O   MET A 255      20.394   0.415  15.108  1.00 98.13           O  
ATOM   4009  CG  MET A 255      17.284   3.368  13.928  1.00 98.13           C  
ATOM   4010  HG2 MET A 255      17.461   4.429  13.757  1.00 98.13           H  
ATOM   4011  HG3 MET A 255      16.264   3.244  14.290  1.00 98.13           H  
ATOM   4012  SD  MET A 255      17.418   2.533  12.324  1.00 98.13           S  
ATOM   4013  CE  MET A 255      19.119   2.943  11.861  1.00 98.13           C  
ATOM   4014  HE1 MET A 255      19.816   2.451  12.538  1.00 98.13           H  
ATOM   4015  HE2 MET A 255      19.299   2.600  10.843  1.00 98.13           H  
ATOM   4016  HE3 MET A 255      19.257   4.024  11.902  1.00 98.13           H  
ATOM   4017  N   VAL A 256      19.619   0.869  17.163  1.00 98.67           N  
ATOM   4018  H   VAL A 256      18.873   1.277  17.708  1.00 98.67           H  
ATOM   4019  CA  VAL A 256      20.774   0.258  17.844  1.00 98.67           C  
ATOM   4020  HA  VAL A 256      21.688   0.682  17.427  1.00 98.67           H  
ATOM   4021  C   VAL A 256      20.829  -1.245  17.560  1.00 98.67           C  
ATOM   4022  CB  VAL A 256      20.765   0.551  19.358  1.00 98.67           C  
ATOM   4023  HB  VAL A 256      19.826   0.209  19.794  1.00 98.67           H  
ATOM   4024  O   VAL A 256      21.900  -1.760  17.239  1.00 98.67           O  
ATOM   4025  CG1 VAL A 256      21.921  -0.147  20.087  1.00 98.67           C  
ATOM   4026 HG11 VAL A 256      21.812  -1.229  20.012  1.00 98.67           H  
ATOM   4027 HG12 VAL A 256      21.907   0.123  21.143  1.00 98.67           H  
ATOM   4028 HG13 VAL A 256      22.874   0.149  19.649  1.00 98.67           H  
ATOM   4029  CG2 VAL A 256      20.921   2.051  19.633  1.00 98.67           C  
ATOM   4030 HG21 VAL A 256      20.866   2.236  20.706  1.00 98.67           H  
ATOM   4031 HG22 VAL A 256      20.121   2.613  19.152  1.00 98.67           H  
ATOM   4032 HG23 VAL A 256      21.879   2.407  19.254  1.00 98.67           H  
ATOM   4033  N   ALA A 257      19.693  -1.944  17.627  1.00 98.69           N  
ATOM   4034  H   ALA A 257      18.841  -1.460  17.872  1.00 98.69           H  
ATOM   4035  CA  ALA A 257      19.606  -3.369  17.312  1.00 98.69           C  
ATOM   4036  HA  ALA A 257      20.356  -3.897  17.901  1.00 98.69           H  
ATOM   4037  C   ALA A 257      19.897  -3.671  15.828  1.00 98.69           C  
ATOM   4038  CB  ALA A 257      18.224  -3.882  17.738  1.00 98.69           C  
ATOM   4039  HB1 ALA A 257      18.047  -3.663  18.791  1.00 98.69           H  
ATOM   4040  HB2 ALA A 257      17.444  -3.406  17.144  1.00 98.69           H  
ATOM   4041  HB3 ALA A 257      18.174  -4.961  17.586  1.00 98.69           H  
ATOM   4042  O   ALA A 257      20.614  -4.624  15.522  1.00 98.69           O  
ATOM   4043  N   ASP A 258      19.413  -2.848  14.899  1.00 98.04           N  
ATOM   4044  H   ASP A 258      18.780  -2.113  15.184  1.00 98.04           H  
ATOM   4045  CA  ASP A 258      19.654  -3.022  13.465  1.00 98.04           C  
ATOM   4046  HA  ASP A 258      19.383  -4.042  13.190  1.00 98.04           H  
ATOM   4047  C   ASP A 258      21.134  -2.820  13.092  1.00 98.04           C  
ATOM   4048  CB  ASP A 258      18.753  -2.076  12.662  1.00 98.04           C  
ATOM   4049  HB2 ASP A 258      17.710  -2.254  12.924  1.00 98.04           H  
ATOM   4050  HB3 ASP A 258      19.003  -1.041  12.899  1.00 98.04           H  
ATOM   4051  O   ASP A 258      21.706  -3.599  12.325  1.00 98.04           O  
ATOM   4052  CG  ASP A 258      18.956  -2.341  11.169  1.00 98.04           C  
ATOM   4053  OD1 ASP A 258      18.650  -3.484  10.754  1.00 98.04           O  
ATOM   4054  OD2 ASP A 258      19.535  -1.461  10.490  1.00 98.04           O  
ATOM   4055  N   LYS A 259      21.812  -1.848  13.712  1.00 98.36           N  
ATOM   4056  H   LYS A 259      21.284  -1.218  14.299  1.00 98.36           H  
ATOM   4057  CA  LYS A 259      23.241  -1.568  13.479  1.00 98.36           C  
ATOM   4058  HA  LYS A 259      23.503  -1.931  12.485  1.00 98.36           H  
ATOM   4059  C   LYS A 259      24.185  -2.319  14.423  1.00 98.36           C  
ATOM   4060  CB  LYS A 259      23.480  -0.049  13.487  1.00 98.36           C  
ATOM   4061  HB2 LYS A 259      24.530   0.146  13.268  1.00 98.36           H  
ATOM   4062  HB3 LYS A 259      23.265   0.340  14.482  1.00 98.36           H  
ATOM   4063  O   LYS A 259      25.389  -2.057  14.435  1.00 98.36           O  
ATOM   4064  CG  LYS A 259      22.626   0.723  12.465  1.00 98.36           C  
ATOM   4065  HG2 LYS A 259      22.891   1.778  12.536  1.00 98.36           H  
ATOM   4066  HG3 LYS A 259      21.572   0.630  12.724  1.00 98.36           H  
ATOM   4067  CD  LYS A 259      22.823   0.260  11.013  1.00 98.36           C  
ATOM   4068  HD2 LYS A 259      22.504  -0.775  10.895  1.00 98.36           H  
ATOM   4069  HD3 LYS A 259      23.874   0.355  10.739  1.00 98.36           H  
ATOM   4070  CE  LYS A 259      21.961   1.145  10.113  1.00 98.36           C  
ATOM   4071  HE2 LYS A 259      22.201   2.188  10.318  1.00 98.36           H  
ATOM   4072  HE3 LYS A 259      20.911   0.982  10.354  1.00 98.36           H  
ATOM   4073  NZ  LYS A 259      22.195   0.878   8.682  1.00 98.36           N  
ATOM   4074  HZ1 LYS A 259      22.075   1.748   8.184  1.00 98.36           H  
ATOM   4075  HZ2 LYS A 259      21.534   0.186   8.358  1.00 98.36           H  
ATOM   4076  HZ3 LYS A 259      23.140   0.552   8.540  1.00 98.36           H  
ATOM   4077  N   PHE A 260      23.684  -3.274  15.207  1.00 98.67           N  
ATOM   4078  H   PHE A 260      22.683  -3.410  15.177  1.00 98.67           H  
ATOM   4079  CA  PHE A 260      24.417  -3.832  16.350  1.00 98.67           C  
ATOM   4080  HA  PHE A 260      24.641  -3.007  17.026  1.00 98.67           H  
ATOM   4081  C   PHE A 260      25.752  -4.499  15.982  1.00 98.67           C  
ATOM   4082  CB  PHE A 260      23.508  -4.815  17.096  1.00 98.67           C  
ATOM   4083  HB2 PHE A 260      22.482  -4.450  17.054  1.00 98.67           H  
ATOM   4084  HB3 PHE A 260      23.534  -5.796  16.621  1.00 98.67           H  
ATOM   4085  O   PHE A 260      26.749  -4.344  16.687  1.00 98.67           O  
ATOM   4086  CG  PHE A 260      23.852  -4.925  18.560  1.00 98.67           C  
ATOM   4087  CD1 PHE A 260      24.657  -5.970  19.042  1.00 98.67           C  
ATOM   4088  HD1 PHE A 260      25.018  -6.737  18.372  1.00 98.67           H  
ATOM   4089  CD2 PHE A 260      23.378  -3.937  19.440  1.00 98.67           C  
ATOM   4090  HD2 PHE A 260      22.756  -3.136  19.068  1.00 98.67           H  
ATOM   4091  CE1 PHE A 260      24.994  -6.007  20.405  1.00 98.67           C  
ATOM   4092  HE1 PHE A 260      25.602  -6.811  20.790  1.00 98.67           H  
ATOM   4093  CE2 PHE A 260      23.716  -3.973  20.799  1.00 98.67           C  
ATOM   4094  HE2 PHE A 260      23.358  -3.205  21.468  1.00 98.67           H  
ATOM   4095  CZ  PHE A 260      24.528  -5.007  21.277  1.00 98.67           C  
ATOM   4096  HZ  PHE A 260      24.792  -5.026  22.325  1.00 98.67           H  
ATOM   4097  N   THR A 261      25.808  -5.217  14.858  1.00 98.59           N  
ATOM   4098  H   THR A 261      24.979  -5.296  14.286  1.00 98.59           H  
ATOM   4099  CA  THR A 261      27.026  -5.915  14.405  1.00 98.59           C  
ATOM   4100  HA  THR A 261      27.530  -6.331  15.277  1.00 98.59           H  
ATOM   4101  C   THR A 261      28.034  -4.977  13.738  1.00 98.59           C  
ATOM   4102  CB  THR A 261      26.671  -7.093  13.488  1.00 98.59           C  
ATOM   4103  HB  THR A 261      27.583  -7.506  13.056  1.00 98.59           H  
ATOM   4104  O   THR A 261      29.244  -5.213  13.800  1.00 98.59           O  
ATOM   4105  CG2 THR A 261      25.978  -8.181  14.309  1.00 98.59           C  
ATOM   4106 HG21 THR A 261      25.191  -7.758  14.934  1.00 98.59           H  
ATOM   4107 HG22 THR A 261      26.710  -8.680  14.944  1.00 98.59           H  
ATOM   4108 HG23 THR A 261      25.518  -8.910  13.641  1.00 98.59           H  
ATOM   4109  OG1 THR A 261      25.794  -6.722  12.446  1.00 98.59           O  
ATOM   4110  HG1 THR A 261      25.740  -7.482  11.861  1.00 98.59           H  
ATOM   4111  N   GLU A 262      27.569  -3.863  13.171  1.00 98.52           N  
ATOM   4112  H   GLU A 262      26.571  -3.704  13.168  1.00 98.52           H  
ATOM   4113  CA  GLU A 262      28.430  -2.777  12.696  1.00 98.52           C  
ATOM   4114  HA  GLU A 262      29.246  -3.196  12.106  1.00 98.52           H  
ATOM   4115  C   GLU A 262      29.053  -2.020  13.875  1.00 98.52           C  
ATOM   4116  CB  GLU A 262      27.643  -1.812  11.801  1.00 98.52           C  
ATOM   4117  HB2 GLU A 262      28.338  -1.036  11.479  1.00 98.52           H  
ATOM   4118  HB3 GLU A 262      26.843  -1.343  12.375  1.00 98.52           H  
ATOM   4119  O   GLU A 262      30.264  -1.783  13.886  1.00 98.52           O  
ATOM   4120  CG  GLU A 262      27.047  -2.479  10.553  1.00 98.52           C  
ATOM   4121  HG2 GLU A 262      27.854  -2.924   9.971  1.00 98.52           H  
ATOM   4122  HG3 GLU A 262      26.369  -3.276  10.858  1.00 98.52           H  
ATOM   4123  CD  GLU A 262      26.291  -1.460   9.689  1.00 98.52           C  
ATOM   4124  OE1 GLU A 262      25.105  -1.713   9.383  1.00 98.52           O  
ATOM   4125  OE2 GLU A 262      26.916  -0.437   9.331  1.00 98.52           O  
ATOM   4126  N   LEU A 263      28.251  -1.732  14.909  1.00 98.72           N  
ATOM   4127  H   LEU A 263      27.265  -1.925  14.807  1.00 98.72           H  
ATOM   4128  CA  LEU A 263      28.715  -1.168  16.178  1.00 98.72           C  
ATOM   4129  HA  LEU A 263      29.216  -0.221  15.982  1.00 98.72           H  
ATOM   4130  C   LEU A 263      29.746  -2.086  16.843  1.00 98.72           C  
ATOM   4131  CB  LEU A 263      27.512  -0.929  17.112  1.00 98.72           C  
ATOM   4132  HB2 LEU A 263      26.915  -1.840  17.152  1.00 98.72           H  
ATOM   4133  HB3 LEU A 263      27.880  -0.738  18.120  1.00 98.72           H  
ATOM   4134  O   LEU A 263      30.813  -1.617  17.223  1.00 98.72           O  
ATOM   4135  CG  LEU A 263      26.598   0.239  16.701  1.00 98.72           C  
ATOM   4136  HG  LEU A 263      26.347   0.162  15.643  1.00 98.72           H  
ATOM   4137  CD1 LEU A 263      25.300   0.177  17.504  1.00 98.72           C  
ATOM   4138 HD11 LEU A 263      25.517   0.094  18.568  1.00 98.72           H  
ATOM   4139 HD12 LEU A 263      24.718  -0.691  17.191  1.00 98.72           H  
ATOM   4140 HD13 LEU A 263      24.700   1.067  17.315  1.00 98.72           H  
ATOM   4141  CD2 LEU A 263      27.268   1.593  16.958  1.00 98.72           C  
ATOM   4142 HD21 LEU A 263      26.589   2.393  16.665  1.00 98.72           H  
ATOM   4143 HD22 LEU A 263      27.505   1.699  18.017  1.00 98.72           H  
ATOM   4144 HD23 LEU A 263      28.180   1.688  16.369  1.00 98.72           H  
ATOM   4145  N   GLN A 264      29.488  -3.396  16.906  1.00 98.71           N  
ATOM   4146  H   GLN A 264      28.567  -3.705  16.631  1.00 98.71           H  
ATOM   4147  CA  GLN A 264      30.422  -4.390  17.446  1.00 98.71           C  
ATOM   4148  HA  GLN A 264      30.580  -4.194  18.507  1.00 98.71           H  
ATOM   4149  C   GLN A 264      31.798  -4.332  16.772  1.00 98.71           C  
ATOM   4150  CB  GLN A 264      29.799  -5.781  17.276  1.00 98.71           C  
ATOM   4151  HB2 GLN A 264      28.814  -5.791  17.742  1.00 98.71           H  
ATOM   4152  HB3 GLN A 264      29.680  -5.979  16.211  1.00 98.71           H  
ATOM   4153  O   GLN A 264      32.828  -4.289  17.450  1.00 98.71           O  
ATOM   4154  CG  GLN A 264      30.643  -6.900  17.901  1.00 98.71           C  
ATOM   4155  HG2 GLN A 264      31.673  -6.856  17.548  1.00 98.71           H  
ATOM   4156  HG3 GLN A 264      30.639  -6.762  18.982  1.00 98.71           H  
ATOM   4157  CD  GLN A 264      30.102  -8.286  17.579  1.00 98.71           C  
ATOM   4158  NE2 GLN A 264      30.470  -9.293  18.341  1.00 98.71           N  
ATOM   4159 HE21 GLN A 264      30.003 -10.174  18.184  1.00 98.71           H  
ATOM   4160 HE22 GLN A 264      31.071  -9.132  19.137  1.00 98.71           H  
ATOM   4161  OE1 GLN A 264      29.354  -8.493  16.635  1.00 98.71           O  
ATOM   4162  N   LYS A 265      31.830  -4.303  15.434  1.00 98.32           N  
ATOM   4163  H   LYS A 265      30.952  -4.337  14.936  1.00 98.32           H  
ATOM   4164  CA  LYS A 265      33.087  -4.180  14.682  1.00 98.32           C  
ATOM   4165  HA  LYS A 265      33.789  -4.933  15.039  1.00 98.32           H  
ATOM   4166  C   LYS A 265      33.773  -2.838  14.930  1.00 98.32           C  
ATOM   4167  CB  LYS A 265      32.831  -4.396  13.184  1.00 98.32           C  
ATOM   4168  HB2 LYS A 265      31.921  -3.871  12.891  1.00 98.32           H  
ATOM   4169  HB3 LYS A 265      33.663  -3.980  12.615  1.00 98.32           H  
ATOM   4170  O   LYS A 265      34.997  -2.809  15.011  1.00 98.32           O  
ATOM   4171  CG  LYS A 265      32.716  -5.888  12.844  1.00 98.32           C  
ATOM   4172  HG2 LYS A 265      31.962  -6.346  13.484  1.00 98.32           H  
ATOM   4173  HG3 LYS A 265      33.674  -6.376  13.025  1.00 98.32           H  
ATOM   4174  CD  LYS A 265      32.305  -6.086  11.380  1.00 98.32           C  
ATOM   4175  HD2 LYS A 265      31.335  -5.610  11.237  1.00 98.32           H  
ATOM   4176  HD3 LYS A 265      33.034  -5.618  10.718  1.00 98.32           H  
ATOM   4177  CE  LYS A 265      32.193  -7.584  11.065  1.00 98.32           C  
ATOM   4178  HE2 LYS A 265      31.767  -8.083  11.935  1.00 98.32           H  
ATOM   4179  HE3 LYS A 265      33.191  -7.994  10.907  1.00 98.32           H  
ATOM   4180  NZ  LYS A 265      31.317  -7.843   9.893  1.00 98.32           N  
ATOM   4181  HZ1 LYS A 265      30.367  -7.570  10.102  1.00 98.32           H  
ATOM   4182  HZ2 LYS A 265      31.257  -8.833   9.697  1.00 98.32           H  
ATOM   4183  HZ3 LYS A 265      31.616  -7.344   9.068  1.00 98.32           H  
ATOM   4184  N   ALA A 266      33.011  -1.753  15.061  1.00 98.49           N  
ATOM   4185  H   ALA A 266      32.010  -1.849  14.968  1.00 98.49           H  
ATOM   4186  CA  ALA A 266      33.556  -0.417  15.272  1.00 98.49           C  
ATOM   4187  HA  ALA A 266      34.373  -0.262  14.567  1.00 98.49           H  
ATOM   4188  C   ALA A 266      34.143  -0.223  16.685  1.00 98.49           C  
ATOM   4189  CB  ALA A 266      32.459   0.603  14.952  1.00 98.49           C  
ATOM   4190  HB1 ALA A 266      32.030   0.403  13.970  1.00 98.49           H  
ATOM   4191  HB2 ALA A 266      31.669   0.560  15.702  1.00 98.49           H  
ATOM   4192  HB3 ALA A 266      32.899   1.601  14.946  1.00 98.49           H  
ATOM   4193  O   ALA A 266      35.237   0.319  16.820  1.00 98.49           O  
ATOM   4194  N   VAL A 267      33.466  -0.701  17.738  1.00 98.26           N  
ATOM   4195  H   VAL A 267      32.556  -1.110  17.577  1.00 98.26           H  
ATOM   4196  CA  VAL A 267      33.925  -0.531  19.133  1.00 98.26           C  
ATOM   4197  HA  VAL A 267      34.424   0.437  19.185  1.00 98.26           H  
ATOM   4198  C   VAL A 267      34.973  -1.553  19.569  1.00 98.26           C  
ATOM   4199  CB  VAL A 267      32.774  -0.477  20.148  1.00 98.26           C  
ATOM   4200  HB  VAL A 267      33.200  -0.155  21.098  1.00 98.26           H  
ATOM   4201  O   VAL A 267      35.668  -1.361  20.569  1.00 98.26           O  
ATOM   4202  CG1 VAL A 267      31.716   0.566  19.768  1.00 98.26           C  
ATOM   4203 HG11 VAL A 267      32.193   1.535  19.619  1.00 98.26           H  
ATOM   4204 HG12 VAL A 267      30.990   0.659  20.576  1.00 98.26           H  
ATOM   4205 HG13 VAL A 267      31.190   0.280  18.858  1.00 98.26           H  
ATOM   4206  CG2 VAL A 267      32.120  -1.843  20.381  1.00 98.26           C  
ATOM   4207 HG21 VAL A 267      32.838  -2.541  20.813  1.00 98.26           H  
ATOM   4208 HG22 VAL A 267      31.743  -2.255  19.445  1.00 98.26           H  
ATOM   4209 HG23 VAL A 267      31.300  -1.727  21.089  1.00 98.26           H  
ATOM   4210  N   GLY A 268      35.129  -2.632  18.803  1.00 97.74           N  
ATOM   4211  H   GLY A 268      34.479  -2.763  18.041  1.00 97.74           H  
ATOM   4212  CA  GLY A 268      36.127  -3.664  19.040  1.00 97.74           C  
ATOM   4213  HA2 GLY A 268      36.223  -4.253  18.128  1.00 97.74           H  
ATOM   4214  HA3 GLY A 268      37.091  -3.197  19.243  1.00 97.74           H  
ATOM   4215  C   GLY A 268      35.788  -4.612  20.198  1.00 97.74           C  
ATOM   4216  O   GLY A 268      34.776  -4.463  20.889  1.00 97.74           O  
ATOM   4217  N   PRO A 269      36.630  -5.638  20.406  1.00 97.70           N  
ATOM   4218  CA  PRO A 269      36.283  -6.790  21.232  1.00 97.70           C  
ATOM   4219  HA  PRO A 269      35.330  -7.195  20.892  1.00 97.70           H  
ATOM   4220  C   PRO A 269      36.137  -6.477  22.724  1.00 97.70           C  
ATOM   4221  CB  PRO A 269      37.375  -7.831  20.962  1.00 97.70           C  
ATOM   4222  HB2 PRO A 269      37.641  -8.391  21.858  1.00 97.70           H  
ATOM   4223  HB3 PRO A 269      37.036  -8.511  20.180  1.00 97.70           H  
ATOM   4224  O   PRO A 269      35.266  -7.065  23.360  1.00 97.70           O  
ATOM   4225  CG  PRO A 269      38.557  -7.012  20.443  1.00 97.70           C  
ATOM   4226  HG2 PRO A 269      39.131  -6.629  21.286  1.00 97.70           H  
ATOM   4227  HG3 PRO A 269      39.194  -7.595  19.778  1.00 97.70           H  
ATOM   4228  CD  PRO A 269      37.889  -5.853  19.714  1.00 97.70           C  
ATOM   4229  HD2 PRO A 269      37.692  -6.132  18.679  1.00 97.70           H  
ATOM   4230  HD3 PRO A 269      38.524  -4.968  19.754  1.00 97.70           H  
ATOM   4231  N   GLU A 270      36.924  -5.552  23.285  1.00 96.85           N  
ATOM   4232  H   GLU A 270      37.625  -5.076  22.736  1.00 96.85           H  
ATOM   4233  CA  GLU A 270      36.833  -5.289  24.730  1.00 96.85           C  
ATOM   4234  HA  GLU A 270      36.672  -6.249  25.221  1.00 96.85           H  
ATOM   4235  C   GLU A 270      35.584  -4.522  25.124  1.00 96.85           C  
ATOM   4236  CB  GLU A 270      38.097  -4.625  25.300  1.00 96.85           C  
ATOM   4237  HB2 GLU A 270      37.860  -4.171  26.262  1.00 96.85           H  
ATOM   4238  HB3 GLU A 270      38.424  -3.834  24.624  1.00 96.85           H  
ATOM   4239  O   GLU A 270      34.848  -4.985  25.991  1.00 96.85           O  
ATOM   4240  CG  GLU A 270      39.249  -5.614  25.524  1.00 96.85           C  
ATOM   4241  HG2 GLU A 270      39.487  -6.087  24.571  1.00 96.85           H  
ATOM   4242  HG3 GLU A 270      40.127  -5.041  25.822  1.00 96.85           H  
ATOM   4243  CD  GLU A 270      38.970  -6.714  26.576  1.00 96.85           C  
ATOM   4244  OE1 GLU A 270      39.799  -6.859  27.498  1.00 96.85           O  
ATOM   4245  OE2 GLU A 270      37.994  -7.487  26.435  1.00 96.85           O  
ATOM   4246  N   ILE A 271      35.276  -3.432  24.420  1.00 97.93           N  
ATOM   4247  H   ILE A 271      35.913  -3.102  23.709  1.00 97.93           H  
ATOM   4248  CA  ILE A 271      34.025  -2.699  24.637  1.00 97.93           C  
ATOM   4249  HA  ILE A 271      33.954  -2.422  25.689  1.00 97.93           H  
ATOM   4250  C   ILE A 271      32.824  -3.598  24.315  1.00 97.93           C  
ATOM   4251  CB  ILE A 271      34.021  -1.405  23.803  1.00 97.93           C  
ATOM   4252  HB  ILE A 271      34.148  -1.670  22.754  1.00 97.93           H  
ATOM   4253  O   ILE A 271      31.803  -3.563  25.000  1.00 97.93           O  
ATOM   4254  CG1 ILE A 271      35.185  -0.475  24.226  1.00 97.93           C  
ATOM   4255 HG12 ILE A 271      35.077  -0.219  25.280  1.00 97.93           H  
ATOM   4256 HG13 ILE A 271      36.130  -1.004  24.106  1.00 97.93           H  
ATOM   4257  CG2 ILE A 271      32.677  -0.687  23.965  1.00 97.93           C  
ATOM   4258 HG21 ILE A 271      31.842  -1.306  23.636  1.00 97.93           H  
ATOM   4259 HG22 ILE A 271      32.532  -0.402  25.007  1.00 97.93           H  
ATOM   4260 HG23 ILE A 271      32.677   0.208  23.343  1.00 97.93           H  
ATOM   4261  CD1 ILE A 271      35.299   0.827  23.419  1.00 97.93           C  
ATOM   4262 HD11 ILE A 271      35.298   0.612  22.351  1.00 97.93           H  
ATOM   4263 HD12 ILE A 271      36.232   1.326  23.680  1.00 97.93           H  
ATOM   4264 HD13 ILE A 271      34.476   1.500  23.661  1.00 97.93           H  
ATOM   4265  N   THR A 272      32.947  -4.478  23.315  1.00 98.45           N  
ATOM   4266  H   THR A 272      33.786  -4.459  22.753  1.00 98.45           H  
ATOM   4267  CA  THR A 272      31.910  -5.480  23.037  1.00 98.45           C  
ATOM   4268  HA  THR A 272      30.995  -4.947  22.777  1.00 98.45           H  
ATOM   4269  C   THR A 272      31.623  -6.341  24.266  1.00 98.45           C  
ATOM   4270  CB  THR A 272      32.291  -6.378  21.854  1.00 98.45           C  
ATOM   4271  HB  THR A 272      33.274  -6.818  22.022  1.00 98.45           H  
ATOM   4272  O   THR A 272      30.464  -6.560  24.614  1.00 98.45           O  
ATOM   4273  CG2 THR A 272      31.297  -7.513  21.608  1.00 98.45           C  
ATOM   4274 HG21 THR A 272      31.602  -8.064  20.719  1.00 98.45           H  
ATOM   4275 HG22 THR A 272      31.286  -8.205  22.450  1.00 98.45           H  
ATOM   4276 HG23 THR A 272      30.298  -7.101  21.463  1.00 98.45           H  
ATOM   4277  OG1 THR A 272      32.328  -5.625  20.669  1.00 98.45           O  
ATOM   4278  HG1 THR A 272      33.103  -5.060  20.698  1.00 98.45           H  
ATOM   4279  N   LYS A 273      32.670  -6.825  24.933  1.00 97.43           N  
ATOM   4280  H   LYS A 273      33.595  -6.556  24.630  1.00 97.43           H  
ATOM   4281  CA  LYS A 273      32.563  -7.722  26.084  1.00 97.43           C  
ATOM   4282  HA  LYS A 273      31.865  -8.524  25.841  1.00 97.43           H  
ATOM   4283  C   LYS A 273      32.016  -7.020  27.329  1.00 97.43           C  
ATOM   4284  CB  LYS A 273      33.955  -8.312  26.314  1.00 97.43           C  
ATOM   4285  HB2 LYS A 273      34.614  -7.531  26.693  1.00 97.43           H  
ATOM   4286  HB3 LYS A 273      34.345  -8.635  25.348  1.00 97.43           H  
ATOM   4287  O   LYS A 273      31.257  -7.647  28.066  1.00 97.43           O  
ATOM   4288  CG  LYS A 273      33.995  -9.515  27.262  1.00 97.43           C  
ATOM   4289  HG2 LYS A 273      33.664  -9.228  28.260  1.00 97.43           H  
ATOM   4290  HG3 LYS A 273      33.366 -10.317  26.874  1.00 97.43           H  
ATOM   4291  CD  LYS A 273      35.458  -9.964  27.301  1.00 97.43           C  
ATOM   4292  HD2 LYS A 273      35.789 -10.144  26.278  1.00 97.43           H  
ATOM   4293  HD3 LYS A 273      36.064  -9.151  27.701  1.00 97.43           H  
ATOM   4294  CE  LYS A 273      35.713 -11.226  28.116  1.00 97.43           C  
ATOM   4295  HE2 LYS A 273      35.507 -11.011  29.164  1.00 97.43           H  
ATOM   4296  HE3 LYS A 273      35.039 -12.010  27.771  1.00 97.43           H  
ATOM   4297  NZ  LYS A 273      37.134 -11.620  27.920  1.00 97.43           N  
ATOM   4298  HZ1 LYS A 273      37.423 -12.394  28.501  1.00 97.43           H  
ATOM   4299  HZ2 LYS A 273      37.735 -10.825  28.086  1.00 97.43           H  
ATOM   4300  HZ3 LYS A 273      37.325 -11.868  26.959  1.00 97.43           H  
ATOM   4301  N   THR A 274      32.382  -5.758  27.566  1.00 96.94           N  
ATOM   4302  H   THR A 274      33.049  -5.313  26.953  1.00 96.94           H  
ATOM   4303  CA  THR A 274      31.926  -4.992  28.739  1.00 96.94           C  
ATOM   4304  HA  THR A 274      31.826  -5.673  29.585  1.00 96.94           H  
ATOM   4305  C   THR A 274      30.557  -4.352  28.561  1.00 96.94           C  
ATOM   4306  CB  THR A 274      32.923  -3.896  29.144  1.00 96.94           C  
ATOM   4307  HB  THR A 274      32.438  -3.202  29.831  1.00 96.94           H  
ATOM   4308  O   THR A 274      29.765  -4.389  29.499  1.00 96.94           O  
ATOM   4309  CG2 THR A 274      34.129  -4.501  29.863  1.00 96.94           C  
ATOM   4310 HG21 THR A 274      34.653  -5.181  29.192  1.00 96.94           H  
ATOM   4311 HG22 THR A 274      33.801  -5.037  30.754  1.00 96.94           H  
ATOM   4312 HG23 THR A 274      34.807  -3.698  30.155  1.00 96.94           H  
ATOM   4313  OG1 THR A 274      33.392  -3.181  28.029  1.00 96.94           O  
ATOM   4314  HG1 THR A 274      32.862  -2.385  27.949  1.00 96.94           H  
ATOM   4315  N   ASP A 275      30.264  -3.793  27.387  1.00 97.96           N  
ATOM   4316  H   ASP A 275      30.993  -3.758  26.688  1.00 97.96           H  
ATOM   4317  CA  ASP A 275      29.099  -2.927  27.178  1.00 97.96           C  
ATOM   4318  HA  ASP A 275      28.572  -2.780  28.121  1.00 97.96           H  
ATOM   4319  C   ASP A 275      28.082  -3.511  26.199  1.00 97.96           C  
ATOM   4320  CB  ASP A 275      29.571  -1.548  26.705  1.00 97.96           C  
ATOM   4321  HB2 ASP A 275      30.210  -1.647  25.828  1.00 97.96           H  
ATOM   4322  HB3 ASP A 275      28.702  -0.955  26.420  1.00 97.96           H  
ATOM   4323  O   ASP A 275      26.882  -3.505  26.485  1.00 97.96           O  
ATOM   4324  CG  ASP A 275      30.313  -0.823  27.820  1.00 97.96           C  
ATOM   4325  OD1 ASP A 275      29.633  -0.122  28.604  1.00 97.96           O  
ATOM   4326  OD2 ASP A 275      31.552  -0.960  27.905  1.00 97.96           O  
ATOM   4327  N   LEU A 276      28.528  -4.070  25.067  1.00 98.64           N  
ATOM   4328  H   LEU A 276      29.522  -4.084  24.888  1.00 98.64           H  
ATOM   4329  CA  LEU A 276      27.581  -4.590  24.073  1.00 98.64           C  
ATOM   4330  HA  LEU A 276      26.758  -3.880  23.996  1.00 98.64           H  
ATOM   4331  C   LEU A 276      26.939  -5.911  24.498  1.00 98.64           C  
ATOM   4332  CB  LEU A 276      28.198  -4.717  22.676  1.00 98.64           C  
ATOM   4333  HB2 LEU A 276      28.976  -5.480  22.697  1.00 98.64           H  
ATOM   4334  HB3 LEU A 276      27.415  -5.089  22.016  1.00 98.64           H  
ATOM   4335  O   LEU A 276      25.771  -6.126  24.206  1.00 98.64           O  
ATOM   4336  CG  LEU A 276      28.749  -3.417  22.065  1.00 98.64           C  
ATOM   4337  HG  LEU A 276      29.641  -3.102  22.606  1.00 98.64           H  
ATOM   4338  CD1 LEU A 276      29.120  -3.708  20.614  1.00 98.64           C  
ATOM   4339 HD11 LEU A 276      29.471  -2.796  20.130  1.00 98.64           H  
ATOM   4340 HD12 LEU A 276      29.908  -4.460  20.587  1.00 98.64           H  
ATOM   4341 HD13 LEU A 276      28.250  -4.070  20.065  1.00 98.64           H  
ATOM   4342  CD2 LEU A 276      27.739  -2.269  22.068  1.00 98.64           C  
ATOM   4343 HD21 LEU A 276      28.158  -1.411  21.543  1.00 98.64           H  
ATOM   4344 HD22 LEU A 276      27.522  -1.964  23.092  1.00 98.64           H  
ATOM   4345 HD23 LEU A 276      26.818  -2.577  21.574  1.00 98.64           H  
ATOM   4346  N   VAL A 277      27.639  -6.798  25.209  1.00 98.60           N  
ATOM   4347  H   VAL A 277      28.615  -6.604  25.381  1.00 98.60           H  
ATOM   4348  CA  VAL A 277      27.040  -8.056  25.696  1.00 98.60           C  
ATOM   4349  HA  VAL A 277      26.627  -8.579  24.833  1.00 98.60           H  
ATOM   4350  C   VAL A 277      25.835  -7.800  26.624  1.00 98.60           C  
ATOM   4351  CB  VAL A 277      28.105  -8.980  26.321  1.00 98.60           C  
ATOM   4352  HB  VAL A 277      28.767  -8.404  26.968  1.00 98.60           H  
ATOM   4353  O   VAL A 277      24.788  -8.415  26.398  1.00 98.60           O  
ATOM   4354  CG1 VAL A 277      27.495 -10.125  27.140  1.00 98.60           C  
ATOM   4355 HG11 VAL A 277      28.289 -10.779  27.502  1.00 98.60           H  
ATOM   4356 HG12 VAL A 277      26.978  -9.729  28.013  1.00 98.60           H  
ATOM   4357 HG13 VAL A 277      26.797 -10.699  26.530  1.00 98.60           H  
ATOM   4358  CG2 VAL A 277      28.983  -9.602  25.232  1.00 98.60           C  
ATOM   4359 HG21 VAL A 277      29.403  -8.824  24.594  1.00 98.60           H  
ATOM   4360 HG22 VAL A 277      29.807 -10.144  25.696  1.00 98.60           H  
ATOM   4361 HG23 VAL A 277      28.392 -10.280  24.615  1.00 98.60           H  
ATOM   4362  N   PRO A 278      25.916  -6.906  27.632  1.00 98.48           N  
ATOM   4363  CA  PRO A 278      24.745  -6.496  28.409  1.00 98.48           C  
ATOM   4364  HA  PRO A 278      24.295  -7.380  28.862  1.00 98.48           H  
ATOM   4365  C   PRO A 278      23.678  -5.779  27.572  1.00 98.48           C  
ATOM   4366  CB  PRO A 278      25.275  -5.585  29.520  1.00 98.48           C  
ATOM   4367  HB2 PRO A 278      25.259  -4.543  29.200  1.00 98.48           H  
ATOM   4368  HB3 PRO A 278      24.709  -5.706  30.443  1.00 98.48           H  
ATOM   4369  O   PRO A 278      22.499  -6.115  27.680  1.00 98.48           O  
ATOM   4370  CG  PRO A 278      26.723  -6.027  29.685  1.00 98.48           C  
ATOM   4371  HG2 PRO A 278      26.767  -6.907  30.327  1.00 98.48           H  
ATOM   4372  HG3 PRO A 278      27.344  -5.226  30.087  1.00 98.48           H  
ATOM   4373  CD  PRO A 278      27.130  -6.408  28.268  1.00 98.48           C  
ATOM   4374  HD2 PRO A 278      27.504  -5.531  27.741  1.00 98.48           H  
ATOM   4375  HD3 PRO A 278      27.912  -7.165  28.334  1.00 98.48           H  
ATOM   4376  N   ALA A 279      24.071  -4.840  26.702  1.00 98.74           N  
ATOM   4377  H   ALA A 279      25.044  -4.571  26.660  1.00 98.74           H  
ATOM   4378  CA  ALA A 279      23.118  -4.110  25.865  1.00 98.74           C  
ATOM   4379  HA  ALA A 279      22.401  -3.605  26.513  1.00 98.74           H  
ATOM   4380  C   ALA A 279      22.320  -5.053  24.946  1.00 98.74           C  
ATOM   4381  CB  ALA A 279      23.871  -3.044  25.062  1.00 98.74           C  
ATOM   4382  HB1 ALA A 279      24.411  -2.382  25.738  1.00 98.74           H  
ATOM   4383  HB2 ALA A 279      23.159  -2.453  24.485  1.00 98.74           H  
ATOM   4384  HB3 ALA A 279      24.575  -3.516  24.377  1.00 98.74           H  
ATOM   4385  O   ALA A 279      21.108  -4.913  24.814  1.00 98.74           O  
ATOM   4386  N   PHE A 280      22.968  -6.072  24.377  1.00 98.77           N  
ATOM   4387  H   PHE A 280      23.968  -6.134  24.498  1.00 98.77           H  
ATOM   4388  CA  PHE A 280      22.314  -7.045  23.504  1.00 98.77           C  
ATOM   4389  HA  PHE A 280      21.790  -6.496  22.723  1.00 98.77           H  
ATOM   4390  C   PHE A 280      21.276  -7.892  24.246  1.00 98.77           C  
ATOM   4391  CB  PHE A 280      23.371  -7.953  22.863  1.00 98.77           C  
ATOM   4392  HB2 PHE A 280      23.735  -8.661  23.608  1.00 98.77           H  
ATOM   4393  HB3 PHE A 280      24.230  -7.357  22.555  1.00 98.77           H  
ATOM   4394  O   PHE A 280      20.206  -8.169  23.709  1.00 98.77           O  
ATOM   4395  CG  PHE A 280      22.867  -8.697  21.643  1.00 98.77           C  
ATOM   4396  CD1 PHE A 280      22.939 -10.099  21.593  1.00 98.77           C  
ATOM   4397  HD1 PHE A 280      23.373 -10.641  22.420  1.00 98.77           H  
ATOM   4398  CD2 PHE A 280      22.315  -7.991  20.558  1.00 98.77           C  
ATOM   4399  HD2 PHE A 280      22.264  -6.912  20.574  1.00 98.77           H  
ATOM   4400  CE1 PHE A 280      22.442 -10.797  20.479  1.00 98.77           C  
ATOM   4401  HE1 PHE A 280      22.476 -11.877  20.454  1.00 98.77           H  
ATOM   4402  CE2 PHE A 280      21.820  -8.685  19.443  1.00 98.77           C  
ATOM   4403  HE2 PHE A 280      21.379  -8.140  18.621  1.00 98.77           H  
ATOM   4404  CZ  PHE A 280      21.878 -10.088  19.406  1.00 98.77           C  
ATOM   4405  HZ  PHE A 280      21.474 -10.617  18.556  1.00 98.77           H  
ATOM   4406  N   GLN A 281      21.556  -8.272  25.497  1.00 98.73           N  
ATOM   4407  H   GLN A 281      22.429  -7.973  25.908  1.00 98.73           H  
ATOM   4408  CA  GLN A 281      20.578  -8.968  26.338  1.00 98.73           C  
ATOM   4409  HA  GLN A 281      20.232  -9.867  25.828  1.00 98.73           H  
ATOM   4410  C   GLN A 281      19.347  -8.109  26.607  1.00 98.73           C  
ATOM   4411  CB  GLN A 281      21.203  -9.365  27.674  1.00 98.73           C  
ATOM   4412  HB2 GLN A 281      20.415  -9.662  28.366  1.00 98.73           H  
ATOM   4413  HB3 GLN A 281      21.727  -8.511  28.103  1.00 98.73           H  
ATOM   4414  O   GLN A 281      18.234  -8.628  26.564  1.00 98.73           O  
ATOM   4415  CG  GLN A 281      22.166 -10.536  27.520  1.00 98.73           C  
ATOM   4416  HG2 GLN A 281      22.846 -10.353  26.688  1.00 98.73           H  
ATOM   4417  HG3 GLN A 281      21.615 -11.453  27.311  1.00 98.73           H  
ATOM   4418  CD  GLN A 281      22.962 -10.709  28.795  1.00 98.73           C  
ATOM   4419  NE2 GLN A 281      24.215 -10.339  28.739  1.00 98.73           N  
ATOM   4420 HE21 GLN A 281      24.797 -10.481  29.552  1.00 98.73           H  
ATOM   4421 HE22 GLN A 281      24.548  -9.863  27.913  1.00 98.73           H  
ATOM   4422  OE1 GLN A 281      22.475 -11.130  29.833  1.00 98.73           O  
ATOM   4423  N   ASN A 282      19.540  -6.811  26.848  1.00 98.65           N  
ATOM   4424  H   ASN A 282      20.485  -6.458  26.905  1.00 98.65           H  
ATOM   4425  CA  ASN A 282      18.433  -5.883  27.052  1.00 98.65           C  
ATOM   4426  HA  ASN A 282      17.764  -6.294  27.808  1.00 98.65           H  
ATOM   4427  C   ASN A 282      17.594  -5.726  25.775  1.00 98.65           C  
ATOM   4428  CB  ASN A 282      18.976  -4.542  27.571  1.00 98.65           C  
ATOM   4429  HB2 ASN A 282      18.164  -3.814  27.578  1.00 98.65           H  
ATOM   4430  HB3 ASN A 282      19.749  -4.170  26.899  1.00 98.65           H  
ATOM   4431  O   ASN A 282      16.373  -5.791  25.858  1.00 98.65           O  
ATOM   4432  CG  ASN A 282      19.534  -4.613  28.983  1.00 98.65           C  
ATOM   4433  ND2 ASN A 282      20.242  -3.591  29.403  1.00 98.65           N  
ATOM   4434 HD21 ASN A 282      20.351  -2.766  28.831  1.00 98.65           H  
ATOM   4435 HD22 ASN A 282      20.567  -3.614  30.359  1.00 98.65           H  
ATOM   4436  OD1 ASN A 282      19.324  -5.554  29.736  1.00 98.65           O  
ATOM   4437  N   LEU A 283      18.221  -5.622  24.597  1.00 98.75           N  
ATOM   4438  H   LEU A 283      19.228  -5.535  24.600  1.00 98.75           H  
ATOM   4439  CA  LEU A 283      17.513  -5.521  23.311  1.00 98.75           C  
ATOM   4440  HA  LEU A 283      16.763  -4.733  23.384  1.00 98.75           H  
ATOM   4441  C   LEU A 283      16.753  -6.808  22.946  1.00 98.75           C  
ATOM   4442  CB  LEU A 283      18.514  -5.155  22.201  1.00 98.75           C  
ATOM   4443  HB2 LEU A 283      18.000  -5.201  21.241  1.00 98.75           H  
ATOM   4444  HB3 LEU A 283      19.305  -5.905  22.193  1.00 98.75           H  
ATOM   4445  O   LEU A 283      15.630  -6.750  22.453  1.00 98.75           O  
ATOM   4446  CG  LEU A 283      19.142  -3.757  22.339  1.00 98.75           C  
ATOM   4447  HG  LEU A 283      19.549  -3.628  23.342  1.00 98.75           H  
ATOM   4448  CD1 LEU A 283      20.288  -3.621  21.338  1.00 98.75           C  
ATOM   4449 HD11 LEU A 283      19.908  -3.683  20.319  1.00 98.75           H  
ATOM   4450 HD12 LEU A 283      21.017  -4.414  21.506  1.00 98.75           H  
ATOM   4451 HD13 LEU A 283      20.773  -2.656  21.487  1.00 98.75           H  
ATOM   4452  CD2 LEU A 283      18.141  -2.630  22.088  1.00 98.75           C  
ATOM   4453 HD21 LEU A 283      17.341  -2.661  22.827  1.00 98.75           H  
ATOM   4454 HD22 LEU A 283      17.712  -2.717  21.090  1.00 98.75           H  
ATOM   4455 HD23 LEU A 283      18.641  -1.665  22.175  1.00 98.75           H  
ATOM   4456  N   MET A 284      17.312  -7.986  23.244  1.00 98.73           N  
ATOM   4457  H   MET A 284      18.257  -7.992  23.600  1.00 98.73           H  
ATOM   4458  CA  MET A 284      16.593  -9.264  23.104  1.00 98.73           C  
ATOM   4459  HA  MET A 284      16.183  -9.335  22.096  1.00 98.73           H  
ATOM   4460  C   MET A 284      15.406  -9.392  24.072  1.00 98.73           C  
ATOM   4461  CB  MET A 284      17.555 -10.438  23.332  1.00 98.73           C  
ATOM   4462  HB2 MET A 284      16.973 -11.345  23.495  1.00 98.73           H  
ATOM   4463  HB3 MET A 284      18.140 -10.251  24.232  1.00 98.73           H  
ATOM   4464  O   MET A 284      14.523 -10.214  23.849  1.00 98.73           O  
ATOM   4465  CG  MET A 284      18.487 -10.687  22.141  1.00 98.73           C  
ATOM   4466  HG2 MET A 284      17.882 -10.762  21.237  1.00 98.73           H  
ATOM   4467  HG3 MET A 284      19.161  -9.839  22.021  1.00 98.73           H  
ATOM   4468  SD  MET A 284      19.470 -12.212  22.283  1.00 98.73           S  
ATOM   4469  CE  MET A 284      20.520 -11.768  23.689  1.00 98.73           C  
ATOM   4470  HE1 MET A 284      21.238 -12.565  23.881  1.00 98.73           H  
ATOM   4471  HE2 MET A 284      19.902 -11.627  24.576  1.00 98.73           H  
ATOM   4472  HE3 MET A 284      21.048 -10.840  23.470  1.00 98.73           H  
ATOM   4473  N   LYS A 285      15.375  -8.593  25.142  1.00 98.53           N  
ATOM   4474  H   LYS A 285      16.131  -7.933  25.256  1.00 98.53           H  
ATOM   4475  CA  LYS A 285      14.312  -8.568  26.157  1.00 98.53           C  
ATOM   4476  HA  LYS A 285      13.594  -9.361  25.946  1.00 98.53           H  
ATOM   4477  C   LYS A 285      13.496  -7.277  26.119  1.00 98.53           C  
ATOM   4478  CB  LYS A 285      14.919  -8.826  27.542  1.00 98.53           C  
ATOM   4479  HB2 LYS A 285      15.696  -8.087  27.740  1.00 98.53           H  
ATOM   4480  HB3 LYS A 285      14.145  -8.732  28.303  1.00 98.53           H  
ATOM   4481  O   LYS A 285      12.821  -6.952  27.095  1.00 98.53           O  
ATOM   4482  CG  LYS A 285      15.503 -10.237  27.625  1.00 98.53           C  
ATOM   4483  HG2 LYS A 285      16.284 -10.369  26.876  1.00 98.53           H  
ATOM   4484  HG3 LYS A 285      14.711 -10.961  27.434  1.00 98.53           H  
ATOM   4485  CD  LYS A 285      16.091 -10.486  29.011  1.00 98.53           C  
ATOM   4486  HD2 LYS A 285      16.878  -9.760  29.216  1.00 98.53           H  
ATOM   4487  HD3 LYS A 285      15.301 -10.414  29.758  1.00 98.53           H  
ATOM   4488  CE  LYS A 285      16.665 -11.895  28.972  1.00 98.53           C  
ATOM   4489  HE2 LYS A 285      15.901 -12.562  28.571  1.00 98.53           H  
ATOM   4490  HE3 LYS A 285      17.506 -11.902  28.278  1.00 98.53           H  
ATOM   4491  NZ  LYS A 285      17.073 -12.366  30.307  1.00 98.53           N  
ATOM   4492  HZ1 LYS A 285      17.781 -11.759  30.695  1.00 98.53           H  
ATOM   4493  HZ2 LYS A 285      16.248 -12.404  30.889  1.00 98.53           H  
ATOM   4494  HZ3 LYS A 285      17.417 -13.311  30.215  1.00 98.53           H  
ATOM   4495  N   ASP A 286      13.564  -6.541  25.011  1.00 98.27           N  
ATOM   4496  H   ASP A 286      14.177  -6.831  24.263  1.00 98.27           H  
ATOM   4497  CA  ASP A 286      12.867  -5.270  24.869  1.00 98.27           C  
ATOM   4498  HA  ASP A 286      13.203  -4.619  25.676  1.00 98.27           H  
ATOM   4499  C   ASP A 286      11.348  -5.447  24.983  1.00 98.27           C  
ATOM   4500  CB  ASP A 286      13.241  -4.609  23.543  1.00 98.27           C  
ATOM   4501  HB2 ASP A 286      14.309  -4.734  23.364  1.00 98.27           H  
ATOM   4502  HB3 ASP A 286      12.692  -5.078  22.727  1.00 98.27           H  
ATOM   4503  O   ASP A 286      10.783  -6.466  24.571  1.00 98.27           O  
ATOM   4504  CG  ASP A 286      12.945  -3.117  23.614  1.00 98.27           C  
ATOM   4505  OD1 ASP A 286      11.786  -2.685  23.425  1.00 98.27           O  
ATOM   4506  OD2 ASP A 286      13.867  -2.367  23.975  1.00 98.27           O  
ATOM   4507  N   CYS A 287      10.663  -4.444  25.529  1.00 96.34           N  
ATOM   4508  H   CYS A 287      11.151  -3.590  25.760  1.00 96.34           H  
ATOM   4509  CA  CYS A 287       9.207  -4.455  25.602  1.00 96.34           C  
ATOM   4510  HA  CYS A 287       8.891  -5.383  26.080  1.00 96.34           H  
ATOM   4511  C   CYS A 287       8.546  -4.440  24.215  1.00 96.34           C  
ATOM   4512  CB  CYS A 287       8.731  -3.279  26.466  1.00 96.34           C  
ATOM   4513  HB2 CYS A 287       9.011  -3.456  27.504  1.00 96.34           H  
ATOM   4514  HB3 CYS A 287       7.644  -3.216  26.400  1.00 96.34           H  
ATOM   4515  O   CYS A 287       7.475  -5.028  24.056  1.00 96.34           O  
ATOM   4516  SG  CYS A 287       9.451  -1.700  25.919  1.00 96.34           S  
ATOM   4517  HG  CYS A 287       9.622  -2.029  24.635  1.00 96.34           H  
ATOM   4518  N   GLU A 288       9.183  -3.823  23.219  1.00 95.43           N  
ATOM   4519  H   GLU A 288      10.115  -3.463  23.371  1.00 95.43           H  
ATOM   4520  CA  GLU A 288       8.667  -3.732  21.858  1.00 95.43           C  
ATOM   4521  HA  GLU A 288       7.580  -3.788  21.907  1.00 95.43           H  
ATOM   4522  C   GLU A 288       9.156  -4.913  21.011  1.00 95.43           C  
ATOM   4523  CB  GLU A 288       9.028  -2.362  21.263  1.00 95.43           C  
ATOM   4524  HB2 GLU A 288       8.659  -1.582  21.929  1.00 95.43           H  
ATOM   4525  HB3 GLU A 288      10.112  -2.269  21.200  1.00 95.43           H  
ATOM   4526  O   GLU A 288      10.347  -5.237  20.974  1.00 95.43           O  
ATOM   4527  CG  GLU A 288       8.425  -2.142  19.871  1.00 95.43           C  
ATOM   4528  HG2 GLU A 288       8.603  -1.111  19.565  1.00 95.43           H  
ATOM   4529  HG3 GLU A 288       8.944  -2.794  19.168  1.00 95.43           H  
ATOM   4530  CD  GLU A 288       6.921  -2.433  19.852  1.00 95.43           C  
ATOM   4531  OE1 GLU A 288       6.558  -3.537  19.401  1.00 95.43           O  
ATOM   4532  OE2 GLU A 288       6.141  -1.627  20.397  1.00 95.43           O  
ATOM   4533  N   ALA A 289       8.226  -5.581  20.330  1.00 96.19           N  
ATOM   4534  H   ALA A 289       7.343  -5.120  20.167  1.00 96.19           H  
ATOM   4535  CA  ALA A 289       8.524  -6.782  19.560  1.00 96.19           C  
ATOM   4536  HA  ALA A 289       9.062  -7.485  20.196  1.00 96.19           H  
ATOM   4537  C   ALA A 289       9.427  -6.485  18.358  1.00 96.19           C  
ATOM   4538  CB  ALA A 289       7.205  -7.420  19.134  1.00 96.19           C  
ATOM   4539  HB1 ALA A 289       6.605  -7.662  20.010  1.00 96.19           H  
ATOM   4540  HB2 ALA A 289       7.429  -8.328  18.574  1.00 96.19           H  
ATOM   4541  HB3 ALA A 289       6.656  -6.729  18.494  1.00 96.19           H  
ATOM   4542  O   ALA A 289      10.267  -7.309  18.004  1.00 96.19           O  
ATOM   4543  N   GLU A 290       9.323  -5.289  17.790  1.00 95.82           N  
ATOM   4544  H   GLU A 290       8.470  -4.781  17.972  1.00 95.82           H  
ATOM   4545  CA  GLU A 290      10.099  -4.874  16.626  1.00 95.82           C  
ATOM   4546  HA  GLU A 290       9.992  -5.616  15.835  1.00 95.82           H  
ATOM   4547  C   GLU A 290      11.587  -4.791  16.979  1.00 95.82           C  
ATOM   4548  CB  GLU A 290       9.549  -3.528  16.121  1.00 95.82           C  
ATOM   4549  HB2 GLU A 290       9.188  -2.922  16.953  1.00 95.82           H  
ATOM   4550  HB3 GLU A 290      10.370  -2.980  15.658  1.00 95.82           H  
ATOM   4551  O   GLU A 290      12.442  -5.253  16.221  1.00 95.82           O  
ATOM   4552  CG  GLU A 290       8.445  -3.649  15.057  1.00 95.82           C  
ATOM   4553  HG2 GLU A 290       8.202  -2.637  14.731  1.00 95.82           H  
ATOM   4554  HG3 GLU A 290       8.875  -4.157  14.194  1.00 95.82           H  
ATOM   4555  CD  GLU A 290       7.134  -4.372  15.431  1.00 95.82           C  
ATOM   4556  OE1 GLU A 290       6.150  -4.096  14.708  1.00 95.82           O  
ATOM   4557  OE2 GLU A 290       7.121  -5.280  16.292  1.00 95.82           O  
ATOM   4558  N   VAL A 291      11.896  -4.302  18.184  1.00 98.00           N  
ATOM   4559  H   VAL A 291      11.133  -4.011  18.779  1.00 98.00           H  
ATOM   4560  CA  VAL A 291      13.261  -4.275  18.725  1.00 98.00           C  
ATOM   4561  HA  VAL A 291      13.921  -3.822  17.986  1.00 98.00           H  
ATOM   4562  C   VAL A 291      13.761  -5.700  18.978  1.00 98.00           C  
ATOM   4563  CB  VAL A 291      13.332  -3.438  20.017  1.00 98.00           C  
ATOM   4564  HB  VAL A 291      12.721  -3.918  20.781  1.00 98.00           H  
ATOM   4565  O   VAL A 291      14.874  -6.041  18.569  1.00 98.00           O  
ATOM   4566  CG1 VAL A 291      14.777  -3.336  20.525  1.00 98.00           C  
ATOM   4567 HG11 VAL A 291      15.147  -4.318  20.818  1.00 98.00           H  
ATOM   4568 HG12 VAL A 291      14.818  -2.686  21.399  1.00 98.00           H  
ATOM   4569 HG13 VAL A 291      15.420  -2.924  19.747  1.00 98.00           H  
ATOM   4570  CG2 VAL A 291      12.805  -2.013  19.818  1.00 98.00           C  
ATOM   4571 HG21 VAL A 291      12.852  -1.471  20.762  1.00 98.00           H  
ATOM   4572 HG22 VAL A 291      11.766  -2.029  19.489  1.00 98.00           H  
ATOM   4573 HG23 VAL A 291      13.410  -1.492  19.075  1.00 98.00           H  
ATOM   4574  N   ARG A 292      12.930  -6.570  19.576  1.00 98.45           N  
ATOM   4575  H   ARG A 292      12.030  -6.231  19.884  1.00 98.45           H  
ATOM   4576  CA  ARG A 292      13.293  -7.983  19.794  1.00 98.45           C  
ATOM   4577  HA  ARG A 292      14.233  -8.011  20.344  1.00 98.45           H  
ATOM   4578  C   ARG A 292      13.539  -8.727  18.482  1.00 98.45           C  
ATOM   4579  CB  ARG A 292      12.227  -8.723  20.617  1.00 98.45           C  
ATOM   4580  HB2 ARG A 292      12.527  -9.768  20.686  1.00 98.45           H  
ATOM   4581  HB3 ARG A 292      11.265  -8.678  20.107  1.00 98.45           H  
ATOM   4582  O   ARG A 292      14.451  -9.551  18.414  1.00 98.45           O  
ATOM   4583  CG  ARG A 292      12.072  -8.171  22.041  1.00 98.45           C  
ATOM   4584  HG2 ARG A 292      13.058  -7.942  22.446  1.00 98.45           H  
ATOM   4585  HG3 ARG A 292      11.490  -7.249  22.018  1.00 98.45           H  
ATOM   4586  CD  ARG A 292      11.403  -9.188  22.978  1.00 98.45           C  
ATOM   4587  HD2 ARG A 292      11.319  -8.763  23.978  1.00 98.45           H  
ATOM   4588  HD3 ARG A 292      12.054 -10.058  23.056  1.00 98.45           H  
ATOM   4589  NE  ARG A 292      10.084  -9.647  22.511  1.00 98.45           N  
ATOM   4590  HE  ARG A 292      10.026 -10.617  22.236  1.00 98.45           H  
ATOM   4591  NH1 ARG A 292       8.808  -7.823  23.065  1.00 98.45           N  
ATOM   4592 HH11 ARG A 292       9.630  -7.383  23.452  1.00 98.45           H  
ATOM   4593 HH12 ARG A 292       7.952  -7.288  23.030  1.00 98.45           H  
ATOM   4594  NH2 ARG A 292       7.871  -9.618  22.084  1.00 98.45           N  
ATOM   4595 HH21 ARG A 292       7.962 -10.575  21.773  1.00 98.45           H  
ATOM   4596 HH22 ARG A 292       6.973  -9.156  22.099  1.00 98.45           H  
ATOM   4597  CZ  ARG A 292       8.929  -9.020  22.556  1.00 98.45           C  
ATOM   4598  N   ALA A 293      12.769  -8.442  17.433  1.00 97.90           N  
ATOM   4599  H   ALA A 293      12.013  -7.787  17.568  1.00 97.90           H  
ATOM   4600  CA  ALA A 293      12.932  -9.047  16.114  1.00 97.90           C  
ATOM   4601  HA  ALA A 293      12.980 -10.129  16.229  1.00 97.90           H  
ATOM   4602  C   ALA A 293      14.241  -8.597  15.445  1.00 97.90           C  
ATOM   4603  CB  ALA A 293      11.705  -8.713  15.256  1.00 97.90           C  
ATOM   4604  HB1 ALA A 293      11.795  -9.194  14.282  1.00 97.90           H  
ATOM   4605  HB2 ALA A 293      11.626  -7.635  15.116  1.00 97.90           H  
ATOM   4606  HB3 ALA A 293      10.798  -9.071  15.743  1.00 97.90           H  
ATOM   4607  O   ALA A 293      14.986  -9.443  14.941  1.00 97.90           O  
ATOM   4608  N   ALA A 294      14.563  -7.299  15.506  1.00 98.11           N  
ATOM   4609  H   ALA A 294      13.899  -6.646  15.897  1.00 98.11           H  
ATOM   4610  CA  ALA A 294      15.834  -6.765  15.016  1.00 98.11           C  
ATOM   4611  HA  ALA A 294      15.935  -7.005  13.958  1.00 98.11           H  
ATOM   4612  C   ALA A 294      17.029  -7.395  15.751  1.00 98.11           C  
ATOM   4613  CB  ALA A 294      15.820  -5.240  15.161  1.00 98.11           C  
ATOM   4614  HB1 ALA A 294      15.012  -4.828  14.558  1.00 98.11           H  
ATOM   4615  HB2 ALA A 294      15.668  -4.953  16.202  1.00 98.11           H  
ATOM   4616  HB3 ALA A 294      16.763  -4.823  14.808  1.00 98.11           H  
ATOM   4617  O   ALA A 294      17.953  -7.903  15.114  1.00 98.11           O  
ATOM   4618  N   ALA A 295      16.971  -7.466  17.086  1.00 98.77           N  
ATOM   4619  H   ALA A 295      16.200  -7.016  17.558  1.00 98.77           H  
ATOM   4620  CA  ALA A 295      18.003  -8.115  17.892  1.00 98.77           C  
ATOM   4621  HA  ALA A 295      18.961  -7.642  17.673  1.00 98.77           H  
ATOM   4622  C   ALA A 295      18.136  -9.613  17.557  1.00 98.77           C  
ATOM   4623  CB  ALA A 295      17.682  -7.891  19.374  1.00 98.77           C  
ATOM   4624  HB1 ALA A 295      17.599  -6.822  19.574  1.00 98.77           H  
ATOM   4625  HB2 ALA A 295      18.477  -8.308  19.992  1.00 98.77           H  
ATOM   4626  HB3 ALA A 295      16.737  -8.369  19.633  1.00 98.77           H  
ATOM   4627  O   ALA A 295      19.250 -10.115  17.391  1.00 98.77           O  
ATOM   4628  N   SER A 296      17.012 -10.317  17.382  1.00 98.74           N  
ATOM   4629  H   SER A 296      16.133  -9.847  17.543  1.00 98.74           H  
ATOM   4630  CA  SER A 296      16.984 -11.742  17.020  1.00 98.74           C  
ATOM   4631  HA  SER A 296      17.481 -12.313  17.804  1.00 98.74           H  
ATOM   4632  C   SER A 296      17.715 -12.016  15.705  1.00 98.74           C  
ATOM   4633  CB  SER A 296      15.548 -12.262  16.918  1.00 98.74           C  
ATOM   4634  HB2 SER A 296      14.983 -11.676  16.194  1.00 98.74           H  
ATOM   4635  HB3 SER A 296      15.569 -13.302  16.590  1.00 98.74           H  
ATOM   4636  O   SER A 296      18.503 -12.957  15.632  1.00 98.74           O  
ATOM   4637  OG  SER A 296      14.924 -12.196  18.181  1.00 98.74           O  
ATOM   4638  HG  SER A 296      14.744 -11.273  18.377  1.00 98.74           H  
ATOM   4639  N   HIS A 297      17.545 -11.152  14.699  1.00 97.86           N  
ATOM   4640  H   HIS A 297      16.905 -10.381  14.827  1.00 97.86           H  
ATOM   4641  CA  HIS A 297      18.237 -11.268  13.409  1.00 97.86           C  
ATOM   4642  HA  HIS A 297      18.014 -12.251  12.994  1.00 97.86           H  
ATOM   4643  C   HIS A 297      19.768 -11.170  13.527  1.00 97.86           C  
ATOM   4644  CB  HIS A 297      17.704 -10.192  12.445  1.00 97.86           C  
ATOM   4645  HB2 HIS A 297      18.518  -9.540  12.126  1.00 97.86           H  
ATOM   4646  HB3 HIS A 297      16.970  -9.560  12.944  1.00 97.86           H  
ATOM   4647  O   HIS A 297      20.493 -11.710  12.691  1.00 97.86           O  
ATOM   4648  CG  HIS A 297      17.061 -10.791  11.224  1.00 97.86           C  
ATOM   4649  CD2 HIS A 297      17.660 -11.077  10.026  1.00 97.86           C  
ATOM   4650  HD2 HIS A 297      18.695 -10.895   9.776  1.00 97.86           H  
ATOM   4651  ND1 HIS A 297      15.754 -11.201  11.130  1.00 97.86           N  
ATOM   4652  HD1 HIS A 297      15.056 -11.105  11.853  1.00 97.86           H  
ATOM   4653  CE1 HIS A 297      15.566 -11.724   9.909  1.00 97.86           C  
ATOM   4654  HE1 HIS A 297      14.632 -12.126   9.544  1.00 97.86           H  
ATOM   4655  NE2 HIS A 297      16.703 -11.678   9.198  1.00 97.86           N  
ATOM   4656  N   LYS A 298      20.286 -10.501  14.566  1.00 98.56           N  
ATOM   4657  H   LYS A 298      19.644 -10.071  15.216  1.00 98.56           H  
ATOM   4658  CA  LYS A 298      21.730 -10.305  14.776  1.00 98.56           C  
ATOM   4659  HA  LYS A 298      22.238 -10.371  13.814  1.00 98.56           H  
ATOM   4660  C   LYS A 298      22.385 -11.379  15.638  1.00 98.56           C  
ATOM   4661  CB  LYS A 298      21.992  -8.908  15.356  1.00 98.56           C  
ATOM   4662  HB2 LYS A 298      23.064  -8.775  15.500  1.00 98.56           H  
ATOM   4663  HB3 LYS A 298      21.514  -8.835  16.334  1.00 98.56           H  
ATOM   4664  O   LYS A 298      23.611 -11.395  15.721  1.00 98.56           O  
ATOM   4665  CG  LYS A 298      21.477  -7.760  14.482  1.00 98.56           C  
ATOM   4666  HG2 LYS A 298      21.742  -6.831  14.987  1.00 98.56           H  
ATOM   4667  HG3 LYS A 298      20.389  -7.811  14.425  1.00 98.56           H  
ATOM   4668  CD  LYS A 298      22.050  -7.715  13.057  1.00 98.56           C  
ATOM   4669  HD2 LYS A 298      21.797  -8.619  12.503  1.00 98.56           H  
ATOM   4670  HD3 LYS A 298      23.132  -7.596  13.107  1.00 98.56           H  
ATOM   4671  CE  LYS A 298      21.409  -6.504  12.378  1.00 98.56           C  
ATOM   4672  HE2 LYS A 298      20.360  -6.711  12.166  1.00 98.56           H  
ATOM   4673  HE3 LYS A 298      21.419  -5.685  13.097  1.00 98.56           H  
ATOM   4674  NZ  LYS A 298      22.111  -6.063  11.151  1.00 98.56           N  
ATOM   4675  HZ1 LYS A 298      23.107  -5.999  11.305  1.00 98.56           H  
ATOM   4676  HZ2 LYS A 298      21.902  -6.651  10.357  1.00 98.56           H  
ATOM   4677  HZ3 LYS A 298      21.795  -5.123  10.962  1.00 98.56           H  
ATOM   4678  N   VAL A 299      21.618 -12.293  16.242  1.00 98.65           N  
ATOM   4679  H   VAL A 299      20.619 -12.211  16.117  1.00 98.65           H  
ATOM   4680  CA  VAL A 299      22.122 -13.296  17.202  1.00 98.65           C  
ATOM   4681  HA  VAL A 299      22.455 -12.780  18.103  1.00 98.65           H  
ATOM   4682  C   VAL A 299      23.340 -14.050  16.665  1.00 98.65           C  
ATOM   4683  CB  VAL A 299      20.991 -14.270  17.596  1.00 98.65           C  
ATOM   4684  HB  VAL A 299      20.452 -14.573  16.698  1.00 98.65           H  
ATOM   4685  O   VAL A 299      24.383 -14.085  17.316  1.00 98.65           O  
ATOM   4686  CG1 VAL A 299      21.495 -15.542  18.287  1.00 98.65           C  
ATOM   4687 HG11 VAL A 299      22.057 -16.157  17.584  1.00 98.65           H  
ATOM   4688 HG12 VAL A 299      22.129 -15.278  19.133  1.00 98.65           H  
ATOM   4689 HG13 VAL A 299      20.643 -16.126  18.635  1.00 98.65           H  
ATOM   4690  CG2 VAL A 299      20.017 -13.584  18.559  1.00 98.65           C  
ATOM   4691 HG21 VAL A 299      20.503 -13.378  19.513  1.00 98.65           H  
ATOM   4692 HG22 VAL A 299      19.149 -14.221  18.728  1.00 98.65           H  
ATOM   4693 HG23 VAL A 299      19.675 -12.640  18.135  1.00 98.65           H  
ATOM   4694  N   LYS A 300      23.237 -14.618  15.458  1.00 98.06           N  
ATOM   4695  H   LYS A 300      22.361 -14.519  14.965  1.00 98.06           H  
ATOM   4696  CA  LYS A 300      24.314 -15.418  14.860  1.00 98.06           C  
ATOM   4697  HA  LYS A 300      24.613 -16.183  15.577  1.00 98.06           H  
ATOM   4698  C   LYS A 300      25.565 -14.586  14.591  1.00 98.06           C  
ATOM   4699  CB  LYS A 300      23.768 -16.119  13.608  1.00 98.06           C  
ATOM   4700  HB2 LYS A 300      22.931 -16.738  13.931  1.00 98.06           H  
ATOM   4701  HB3 LYS A 300      23.377 -15.380  12.909  1.00 98.06           H  
ATOM   4702  O   LYS A 300      26.652 -14.976  15.006  1.00 98.06           O  
ATOM   4703  CG  LYS A 300      24.765 -17.037  12.880  1.00 98.06           C  
ATOM   4704  HG2 LYS A 300      25.478 -17.454  13.592  1.00 98.06           H  
ATOM   4705  HG3 LYS A 300      24.186 -17.859  12.458  1.00 98.06           H  
ATOM   4706  CD  LYS A 300      25.504 -16.356  11.718  1.00 98.06           C  
ATOM   4707  HD2 LYS A 300      24.781 -15.932  11.022  1.00 98.06           H  
ATOM   4708  HD3 LYS A 300      26.135 -15.557  12.107  1.00 98.06           H  
ATOM   4709  CE  LYS A 300      26.387 -17.370  10.982  1.00 98.06           C  
ATOM   4710  HE2 LYS A 300      27.020 -17.870  11.715  1.00 98.06           H  
ATOM   4711  HE3 LYS A 300      25.750 -18.121  10.514  1.00 98.06           H  
ATOM   4712  NZ  LYS A 300      27.246 -16.716   9.968  1.00 98.06           N  
ATOM   4713  HZ1 LYS A 300      26.718 -16.198   9.280  1.00 98.06           H  
ATOM   4714  HZ2 LYS A 300      27.878 -16.081  10.435  1.00 98.06           H  
ATOM   4715  HZ3 LYS A 300      27.868 -17.379   9.528  1.00 98.06           H  
ATOM   4716  N   GLU A 301      25.413 -13.443  13.924  1.00 98.19           N  
ATOM   4717  H   GLU A 301      24.477 -13.137  13.696  1.00 98.19           H  
ATOM   4718  CA  GLU A 301      26.543 -12.590  13.541  1.00 98.19           C  
ATOM   4719  HA  GLU A 301      27.296 -13.209  13.054  1.00 98.19           H  
ATOM   4720  C   GLU A 301      27.226 -11.964  14.772  1.00 98.19           C  
ATOM   4721  CB  GLU A 301      26.064 -11.546  12.512  1.00 98.19           C  
ATOM   4722  HB2 GLU A 301      25.609 -12.066  11.669  1.00 98.19           H  
ATOM   4723  HB3 GLU A 301      25.303 -10.917  12.973  1.00 98.19           H  
ATOM   4724  O   GLU A 301      28.455 -11.926  14.836  1.00 98.19           O  
ATOM   4725  CG  GLU A 301      27.240 -10.705  11.985  1.00 98.19           C  
ATOM   4726  HG2 GLU A 301      27.953 -11.376  11.505  1.00 98.19           H  
ATOM   4727  HG3 GLU A 301      27.744 -10.243  12.835  1.00 98.19           H  
ATOM   4728  CD  GLU A 301      26.879  -9.570  11.015  1.00 98.19           C  
ATOM   4729  OE1 GLU A 301      27.829  -9.105  10.336  1.00 98.19           O  
ATOM   4730  OE2 GLU A 301      25.728  -9.076  11.054  1.00 98.19           O  
ATOM   4731  N   PHE A 302      26.462 -11.560  15.794  1.00 98.46           N  
ATOM   4732  H   PHE A 302      25.457 -11.600  15.705  1.00 98.46           H  
ATOM   4733  CA  PHE A 302      27.022 -11.052  17.048  1.00 98.46           C  
ATOM   4734  HA  PHE A 302      27.672 -10.209  16.814  1.00 98.46           H  
ATOM   4735  C   PHE A 302      27.880 -12.110  17.750  1.00 98.46           C  
ATOM   4736  CB  PHE A 302      25.898 -10.552  17.967  1.00 98.46           C  
ATOM   4737  HB2 PHE A 302      25.198 -11.365  18.155  1.00 98.46           H  
ATOM   4738  HB3 PHE A 302      25.352  -9.758  17.458  1.00 98.46           H  
ATOM   4739  O   PHE A 302      29.033 -11.842  18.101  1.00 98.46           O  
ATOM   4740  CG  PHE A 302      26.413 -10.014  19.289  1.00 98.46           C  
ATOM   4741  CD1 PHE A 302      26.185 -10.715  20.489  1.00 98.46           C  
ATOM   4742  HD1 PHE A 302      25.607 -11.627  20.477  1.00 98.46           H  
ATOM   4743  CD2 PHE A 302      27.154  -8.818  19.312  1.00 98.46           C  
ATOM   4744  HD2 PHE A 302      27.319  -8.269  18.397  1.00 98.46           H  
ATOM   4745  CE1 PHE A 302      26.688 -10.215  21.705  1.00 98.46           C  
ATOM   4746  HE1 PHE A 302      26.493 -10.740  22.628  1.00 98.46           H  
ATOM   4747  CE2 PHE A 302      27.669  -8.326  20.524  1.00 98.46           C  
ATOM   4748  HE2 PHE A 302      28.213  -7.394  20.533  1.00 98.46           H  
ATOM   4749  CZ  PHE A 302      27.428  -9.019  21.722  1.00 98.46           C  
ATOM   4750  HZ  PHE A 302      27.797  -8.619  22.655  1.00 98.46           H  
ATOM   4751  N   CYS A 303      27.352 -13.331  17.903  1.00 98.59           N  
ATOM   4752  H   CYS A 303      26.400 -13.482  17.600  1.00 98.59           H  
ATOM   4753  CA  CYS A 303      28.063 -14.453  18.516  1.00 98.59           C  
ATOM   4754  HA  CYS A 303      28.390 -14.160  19.514  1.00 98.59           H  
ATOM   4755  C   CYS A 303      29.319 -14.863  17.735  1.00 98.59           C  
ATOM   4756  CB  CYS A 303      27.099 -15.641  18.628  1.00 98.59           C  
ATOM   4757  HB2 CYS A 303      26.614 -15.816  17.668  1.00 98.59           H  
ATOM   4758  HB3 CYS A 303      27.655 -16.538  18.900  1.00 98.59           H  
ATOM   4759  O   CYS A 303      30.348 -15.176  18.337  1.00 98.59           O  
ATOM   4760  SG  CYS A 303      25.841 -15.315  19.893  1.00 98.59           S  
ATOM   4761  HG  CYS A 303      26.672 -14.901  20.854  1.00 98.59           H  
ATOM   4762  N   GLU A 304      29.253 -14.848  16.404  1.00 97.85           N  
ATOM   4763  H   GLU A 304      28.373 -14.611  15.968  1.00 97.85           H  
ATOM   4764  CA  GLU A 304      30.370 -15.199  15.521  1.00 97.85           C  
ATOM   4765  HA  GLU A 304      30.739 -16.188  15.794  1.00 97.85           H  
ATOM   4766  C   GLU A 304      31.545 -14.218  15.645  1.00 97.85           C  
ATOM   4767  CB  GLU A 304      29.833 -15.259  14.085  1.00 97.85           C  
ATOM   4768  HB2 GLU A 304      28.932 -15.873  14.082  1.00 97.85           H  
ATOM   4769  HB3 GLU A 304      29.564 -14.254  13.759  1.00 97.85           H  
ATOM   4770  O   GLU A 304      32.707 -14.628  15.586  1.00 97.85           O  
ATOM   4771  CG  GLU A 304      30.818 -15.876  13.085  1.00 97.85           C  
ATOM   4772  HG2 GLU A 304      31.676 -15.215  12.967  1.00 97.85           H  
ATOM   4773  HG3 GLU A 304      31.171 -16.826  13.487  1.00 97.85           H  
ATOM   4774  CD  GLU A 304      30.163 -16.113  11.714  1.00 97.85           C  
ATOM   4775  OE1 GLU A 304      30.630 -17.005  10.976  1.00 97.85           O  
ATOM   4776  OE2 GLU A 304      29.142 -15.459  11.391  1.00 97.85           O  
ATOM   4777  N   ASN A 305      31.250 -12.940  15.892  1.00 98.28           N  
ATOM   4778  H   ASN A 305      30.275 -12.679  15.890  1.00 98.28           H  
ATOM   4779  CA  ASN A 305      32.238 -11.866  16.003  1.00 98.28           C  
ATOM   4780  HA  ASN A 305      33.105 -12.124  15.396  1.00 98.28           H  
ATOM   4781  C   ASN A 305      32.771 -11.644  17.434  1.00 98.28           C  
ATOM   4782  CB  ASN A 305      31.612 -10.597  15.414  1.00 98.28           C  
ATOM   4783  HB2 ASN A 305      30.635 -10.462  15.879  1.00 98.28           H  
ATOM   4784  HB3 ASN A 305      32.230  -9.730  15.643  1.00 98.28           H  
ATOM   4785  O   ASN A 305      33.657 -10.811  17.632  1.00 98.28           O  
ATOM   4786  CG  ASN A 305      31.417 -10.644  13.911  1.00 98.28           C  
ATOM   4787  ND2 ASN A 305      30.393  -9.986  13.424  1.00 98.28           N  
ATOM   4788 HD21 ASN A 305      29.718  -9.635  14.088  1.00 98.28           H  
ATOM   4789 HD22 ASN A 305      30.093 -10.240  12.494  1.00 98.28           H  
ATOM   4790  OD1 ASN A 305      32.190 -11.218  13.160  1.00 98.28           O  
ATOM   4791  N   LEU A 306      32.290 -12.389  18.439  1.00 98.24           N  
ATOM   4792  H   LEU A 306      31.543 -13.038  18.237  1.00 98.24           H  
ATOM   4793  CA  LEU A 306      32.874 -12.356  19.786  1.00 98.24           C  
ATOM   4794  HA  LEU A 306      32.898 -11.320  20.122  1.00 98.24           H  
ATOM   4795  C   LEU A 306      34.323 -12.859  19.776  1.00 98.24           C  
ATOM   4796  CB  LEU A 306      32.041 -13.189  20.773  1.00 98.24           C  
ATOM   4797  HB2 LEU A 306      32.615 -13.329  21.689  1.00 98.24           H  
ATOM   4798  HB3 LEU A 306      31.881 -14.171  20.328  1.00 98.24           H  
ATOM   4799  O   LEU A 306      34.684 -13.769  19.017  1.00 98.24           O  
ATOM   4800  CG  LEU A 306      30.677 -12.590  21.153  1.00 98.24           C  
ATOM   4801  HG  LEU A 306      30.102 -12.388  20.250  1.00 98.24           H  
ATOM   4802  CD1 LEU A 306      29.906 -13.605  21.996  1.00 98.24           C  
ATOM   4803 HD11 LEU A 306      29.775 -14.524  21.424  1.00 98.24           H  
ATOM   4804 HD12 LEU A 306      28.924 -13.201  22.243  1.00 98.24           H  
ATOM   4805 HD13 LEU A 306      30.452 -13.823  22.913  1.00 98.24           H  
ATOM   4806  CD2 LEU A 306      30.814 -11.297  21.959  1.00 98.24           C  
ATOM   4807 HD21 LEU A 306      31.281 -10.524  21.349  1.00 98.24           H  
ATOM   4808 HD22 LEU A 306      31.405 -11.467  22.859  1.00 98.24           H  
ATOM   4809 HD23 LEU A 306      29.823 -10.941  22.242  1.00 98.24           H  
ATOM   4810  N   SER A 307      35.147 -12.306  20.666  1.00 97.50           N  
ATOM   4811  H   SER A 307      34.786 -11.618  21.313  1.00 97.50           H  
ATOM   4812  CA  SER A 307      36.554 -12.683  20.787  1.00 97.50           C  
ATOM   4813  HA  SER A 307      37.009 -12.556  19.805  1.00 97.50           H  
ATOM   4814  C   SER A 307      36.704 -14.155  21.195  1.00 97.50           C  
ATOM   4815  CB  SER A 307      37.278 -11.734  21.747  1.00 97.50           C  
ATOM   4816  HB2 SER A 307      38.352 -11.806  21.576  1.00 97.50           H  
ATOM   4817  HB3 SER A 307      36.969 -10.709  21.543  1.00 97.50           H  
ATOM   4818  O   SER A 307      35.977 -14.661  22.052  1.00 97.50           O  
ATOM   4819  OG  SER A 307      37.007 -12.048  23.093  1.00 97.50           O  
ATOM   4820  HG  SER A 307      37.832 -12.405  23.429  1.00 97.50           H  
ATOM   4821  N   ALA A 308      37.635 -14.870  20.557  1.00 95.79           N  
ATOM   4822  H   ALA A 308      38.221 -14.405  19.879  1.00 95.79           H  
ATOM   4823  CA  ALA A 308      37.758 -16.324  20.699  1.00 95.79           C  
ATOM   4824  HA  ALA A 308      36.820 -16.784  20.386  1.00 95.79           H  
ATOM   4825  C   ALA A 308      38.024 -16.782  22.147  1.00 95.79           C  
ATOM   4826  CB  ALA A 308      38.871 -16.801  19.759  1.00 95.79           C  
ATOM   4827  HB1 ALA A 308      38.635 -16.522  18.732  1.00 95.79           H  
ATOM   4828  HB2 ALA A 308      38.954 -17.886  19.818  1.00 95.79           H  
ATOM   4829  HB3 ALA A 308      39.823 -16.356  20.049  1.00 95.79           H  
ATOM   4830  O   ALA A 308      37.609 -17.868  22.534  1.00 95.79           O  
ATOM   4831  N   ASP A 309      38.672 -15.942  22.952  1.00 94.81           N  
ATOM   4832  H   ASP A 309      38.908 -15.025  22.600  1.00 94.81           H  
ATOM   4833  CA  ASP A 309      38.986 -16.178  24.363  1.00 94.81           C  
ATOM   4834  HA  ASP A 309      39.491 -17.140  24.454  1.00 94.81           H  
ATOM   4835  C   ASP A 309      37.751 -16.232  25.275  1.00 94.81           C  
ATOM   4836  CB  ASP A 309      39.948 -15.074  24.843  1.00 94.81           C  
ATOM   4837  HB2 ASP A 309      40.884 -15.158  24.292  1.00 94.81           H  
ATOM   4838  HB3 ASP A 309      40.169 -15.224  25.900  1.00 94.81           H  
ATOM   4839  O   ASP A 309      37.795 -16.890  26.313  1.00 94.81           O  
ATOM   4840  CG  ASP A 309      39.369 -13.672  24.628  1.00 94.81           C  
ATOM   4841  OD1 ASP A 309      39.234 -13.298  23.441  1.00 94.81           O  
ATOM   4842  OD2 ASP A 309      38.965 -13.014  25.614  1.00 94.81           O  
ATOM   4843  N   CYS A 310      36.650 -15.561  24.914  1.00 94.38           N  
ATOM   4844  H   CYS A 310      36.673 -15.031  24.054  1.00 94.38           H  
ATOM   4845  CA  CYS A 310      35.441 -15.523  25.742  1.00 94.38           C  
ATOM   4846  HA  CYS A 310      35.563 -16.226  26.567  1.00 94.38           H  
ATOM   4847  C   CYS A 310      34.161 -15.975  25.039  1.00 94.38           C  
ATOM   4848  CB  CYS A 310      35.300 -14.133  26.363  1.00 94.38           C  
ATOM   4849  HB2 CYS A 310      36.271 -13.841  26.764  1.00 94.38           H  
ATOM   4850  HB3 CYS A 310      34.572 -14.190  27.172  1.00 94.38           H  
ATOM   4851  O   CYS A 310      33.151 -16.161  25.717  1.00 94.38           O  
ATOM   4852  SG  CYS A 310      34.727 -12.897  25.161  1.00 94.38           S  
ATOM   4853  HG  CYS A 310      35.779 -12.878  24.337  1.00 94.38           H  
ATOM   4854  N   ARG A 311      34.208 -16.181  23.718  1.00 96.80           N  
ATOM   4855  H   ARG A 311      35.074 -15.945  23.256  1.00 96.80           H  
ATOM   4856  CA  ARG A 311      33.065 -16.488  22.850  1.00 96.80           C  
ATOM   4857  HA  ARG A 311      32.466 -15.585  22.732  1.00 96.80           H  
ATOM   4858  C   ARG A 311      32.136 -17.537  23.442  1.00 96.80           C  
ATOM   4859  CB  ARG A 311      33.609 -16.905  21.476  1.00 96.80           C  
ATOM   4860  HB2 ARG A 311      34.191 -16.075  21.075  1.00 96.80           H  
ATOM   4861  HB3 ARG A 311      34.267 -17.767  21.583  1.00 96.80           H  
ATOM   4862  O   ARG A 311      30.986 -17.234  23.730  1.00 96.80           O  
ATOM   4863  CG  ARG A 311      32.499 -17.240  20.475  1.00 96.80           C  
ATOM   4864  HG2 ARG A 311      31.922 -18.089  20.842  1.00 96.80           H  
ATOM   4865  HG3 ARG A 311      31.832 -16.386  20.362  1.00 96.80           H  
ATOM   4866  CD  ARG A 311      33.060 -17.629  19.108  1.00 96.80           C  
ATOM   4867  HD2 ARG A 311      32.212 -17.792  18.443  1.00 96.80           H  
ATOM   4868  HD3 ARG A 311      33.623 -18.557  19.207  1.00 96.80           H  
ATOM   4869  NE  ARG A 311      33.908 -16.581  18.519  1.00 96.80           N  
ATOM   4870  HE  ARG A 311      33.945 -15.684  18.981  1.00 96.80           H  
ATOM   4871  NH1 ARG A 311      34.427 -17.691  16.577  1.00 96.80           N  
ATOM   4872 HH11 ARG A 311      34.800 -17.648  15.639  1.00 96.80           H  
ATOM   4873 HH12 ARG A 311      33.918 -18.499  16.903  1.00 96.80           H  
ATOM   4874  NH2 ARG A 311      35.050 -15.566  16.866  1.00 96.80           N  
ATOM   4875 HH21 ARG A 311      34.909 -15.389  15.882  1.00 96.80           H  
ATOM   4876 HH22 ARG A 311      34.991 -14.749  17.457  1.00 96.80           H  
ATOM   4877  CZ  ARG A 311      34.462 -16.625  17.328  1.00 96.80           C  
ATOM   4878  N   GLU A 312      32.634 -18.749  23.658  1.00 96.23           N  
ATOM   4879  H   GLU A 312      33.596 -18.932  23.410  1.00 96.23           H  
ATOM   4880  CA  GLU A 312      31.805 -19.864  24.121  1.00 96.23           C  
ATOM   4881  HA  GLU A 312      30.985 -20.014  23.418  1.00 96.23           H  
ATOM   4882  C   GLU A 312      31.190 -19.575  25.496  1.00 96.23           C  
ATOM   4883  CB  GLU A 312      32.669 -21.129  24.136  1.00 96.23           C  
ATOM   4884  HB2 GLU A 312      33.273 -21.146  23.229  1.00 96.23           H  
ATOM   4885  HB3 GLU A 312      33.336 -21.096  24.997  1.00 96.23           H  
ATOM   4886  O   GLU A 312      29.999 -19.782  25.704  1.00 96.23           O  
ATOM   4887  CG  GLU A 312      31.826 -22.410  24.169  1.00 96.23           C  
ATOM   4888  HG2 GLU A 312      31.182 -22.428  23.290  1.00 96.23           H  
ATOM   4889  HG3 GLU A 312      31.191 -22.389  25.055  1.00 96.23           H  
ATOM   4890  CD  GLU A 312      32.687 -23.684  24.199  1.00 96.23           C  
ATOM   4891  OE1 GLU A 312      32.080 -24.776  24.256  1.00 96.23           O  
ATOM   4892  OE2 GLU A 312      33.935 -23.562  24.198  1.00 96.23           O  
ATOM   4893  N   ASN A 313      31.971 -18.991  26.410  1.00 97.00           N  
ATOM   4894  H   ASN A 313      32.921 -18.768  26.150  1.00 97.00           H  
ATOM   4895  CA  ASN A 313      31.509 -18.676  27.757  1.00 97.00           C  
ATOM   4896  HA  ASN A 313      31.070 -19.580  28.181  1.00 97.00           H  
ATOM   4897  C   ASN A 313      30.409 -17.600  27.749  1.00 97.00           C  
ATOM   4898  CB  ASN A 313      32.728 -18.272  28.602  1.00 97.00           C  
ATOM   4899  HB2 ASN A 313      33.547 -18.963  28.404  1.00 97.00           H  
ATOM   4900  HB3 ASN A 313      33.049 -17.267  28.329  1.00 97.00           H  
ATOM   4901  O   ASN A 313      29.378 -17.767  28.396  1.00 97.00           O  
ATOM   4902  CG  ASN A 313      32.458 -18.322  30.096  1.00 97.00           C  
ATOM   4903  ND2 ASN A 313      33.388 -17.857  30.896  1.00 97.00           N  
ATOM   4904 HD21 ASN A 313      33.178 -17.918  31.882  1.00 97.00           H  
ATOM   4905 HD22 ASN A 313      34.253 -17.495  30.521  1.00 97.00           H  
ATOM   4906  OD1 ASN A 313      31.447 -18.794  30.578  1.00 97.00           O  
ATOM   4907  N   VAL A 314      30.587 -16.519  26.984  1.00 98.04           N  
ATOM   4908  H   VAL A 314      31.431 -16.458  26.433  1.00 98.04           H  
ATOM   4909  CA  VAL A 314      29.576 -15.457  26.831  1.00 98.04           C  
ATOM   4910  HA  VAL A 314      29.291 -15.088  27.816  1.00 98.04           H  
ATOM   4911  C   VAL A 314      28.309 -16.006  26.182  1.00 98.04           C  
ATOM   4912  CB  VAL A 314      30.140 -14.278  26.015  1.00 98.04           C  
ATOM   4913  HB  VAL A 314      30.598 -14.664  25.104  1.00 98.04           H  
ATOM   4914  O   VAL A 314      27.210 -15.743  26.672  1.00 98.04           O  
ATOM   4915  CG1 VAL A 314      29.059 -13.264  25.620  1.00 98.04           C  
ATOM   4916 HG11 VAL A 314      28.356 -13.708  24.914  1.00 98.04           H  
ATOM   4917 HG12 VAL A 314      28.517 -12.926  26.503  1.00 98.04           H  
ATOM   4918 HG13 VAL A 314      29.524 -12.412  25.124  1.00 98.04           H  
ATOM   4919  CG2 VAL A 314      31.210 -13.528  26.819  1.00 98.04           C  
ATOM   4920 HG21 VAL A 314      32.013 -14.208  27.104  1.00 98.04           H  
ATOM   4921 HG22 VAL A 314      31.635 -12.732  26.208  1.00 98.04           H  
ATOM   4922 HG23 VAL A 314      30.769 -13.093  27.716  1.00 98.04           H  
ATOM   4923  N   ILE A 315      28.442 -16.805  25.118  1.00 98.54           N  
ATOM   4924  H   ILE A 315      29.365 -17.005  24.761  1.00 98.54           H  
ATOM   4925  CA  ILE A 315      27.280 -17.382  24.439  1.00 98.54           C  
ATOM   4926  HA  ILE A 315      26.614 -16.563  24.166  1.00 98.54           H  
ATOM   4927  C   ILE A 315      26.514 -18.290  25.399  1.00 98.54           C  
ATOM   4928  CB  ILE A 315      27.670 -18.120  23.141  1.00 98.54           C  
ATOM   4929  HB  ILE A 315      28.396 -18.896  23.380  1.00 98.54           H  
ATOM   4930  O   ILE A 315      25.317 -18.096  25.585  1.00 98.54           O  
ATOM   4931  CG1 ILE A 315      28.282 -17.142  22.117  1.00 98.54           C  
ATOM   4932 HG12 ILE A 315      27.494 -16.507  21.712  1.00 98.54           H  
ATOM   4933 HG13 ILE A 315      28.993 -16.474  22.604  1.00 98.54           H  
ATOM   4934  CG2 ILE A 315      26.413 -18.764  22.520  1.00 98.54           C  
ATOM   4935 HG21 ILE A 315      26.023 -19.551  23.165  1.00 98.54           H  
ATOM   4936 HG22 ILE A 315      25.638 -18.012  22.371  1.00 98.54           H  
ATOM   4937 HG23 ILE A 315      26.640 -19.213  21.553  1.00 98.54           H  
ATOM   4938  CD1 ILE A 315      29.004 -17.851  20.967  1.00 98.54           C
[truncated: 1,390,377 more chars]
