# Supplementary material for: Substrate recognition principles for the PP2A-B55 protein phosphatase
Source: Sci Adv. 2024 Oct 2;10(40):eadp5491. doi: 10.1126/sciadv.adp5491 (PMC11446282; doi:10.1126/sciadv.adp5491)
Supplement: Supplementary file 3 — Data S1 [file sciadv.adp5491_data_s1.zip › Dataset 1/b55_Q9BXL8-CDCA4_HUMAN_unrelaxed_rank_002_alphafold2_multimer_v3_model_4_seed_000.pdb]

MODEL     1                                                                     
ATOM      1  N   MET A   1      44.875 -11.367  19.156  1.00 24.08           N  
ATOM      2  CA  MET A   1      43.906 -12.180  18.422  1.00 24.08           C  
ATOM      3  C   MET A   1      42.500 -11.570  18.484  1.00 24.08           C  
ATOM      4  CB  MET A   1      43.875 -13.609  18.953  1.00 24.08           C  
ATOM      5  O   MET A   1      41.875 -11.609  19.531  1.00 24.08           O  
ATOM      6  CG  MET A   1      44.969 -14.500  18.359  1.00 24.08           C  
ATOM      7  SD  MET A   1      44.812 -16.250  18.906  1.00 24.08           S  
ATOM      8  CE  MET A   1      46.500 -16.828  18.594  1.00 24.08           C  
ATOM      9  N   ALA A   2      42.219 -10.281  18.094  1.00 27.72           N  
ATOM     10  CA  ALA A   2      40.969  -9.523  18.125  1.00 27.72           C  
ATOM     11  C   ALA A   2      39.812 -10.352  17.594  1.00 27.72           C  
ATOM     12  CB  ALA A   2      41.094  -8.234  17.328  1.00 27.72           C  
ATOM     13  O   ALA A   2      39.938 -11.008  16.547  1.00 27.72           O  
ATOM     14  N   GLY A   3      38.906 -11.125  18.312  1.00 27.00           N  
ATOM     15  CA  GLY A   3      37.688 -11.836  17.969  1.00 27.00           C  
ATOM     16  C   GLY A   3      36.844 -11.117  16.938  1.00 27.00           C  
ATOM     17  O   GLY A   3      36.562  -9.930  17.078  1.00 27.00           O  
ATOM     18  N   ALA A   4      36.938 -11.234  15.547  1.00 30.38           N  
ATOM     19  CA  ALA A   4      36.062 -10.820  14.453  1.00 30.38           C  
ATOM     20  C   ALA A   4      34.594 -11.117  14.781  1.00 30.38           C  
ATOM     21  CB  ALA A   4      36.469 -11.523  13.156  1.00 30.38           C  
ATOM     22  O   ALA A   4      34.125 -12.242  14.617  1.00 30.38           O  
ATOM     23  N   GLY A   5      33.938 -11.195  15.883  1.00 34.62           N  
ATOM     24  CA  GLY A   5      32.500 -11.328  16.047  1.00 34.62           C  
ATOM     25  C   GLY A   5      31.703 -10.508  15.055  1.00 34.62           C  
ATOM     26  O   GLY A   5      31.359  -9.359  15.328  1.00 34.62           O  
ATOM     27  N   GLY A   6      32.031 -10.391  13.688  1.00 36.50           N  
ATOM     28  CA  GLY A   6      31.297  -9.633  12.688  1.00 36.50           C  
ATOM     29  C   GLY A   6      29.797  -9.812  12.781  1.00 36.50           C  
ATOM     30  O   GLY A   6      29.312 -10.938  12.914  1.00 36.50           O  
ATOM     31  N   GLY A   7      28.984  -9.141  13.398  1.00 42.50           N  
ATOM     32  CA  GLY A   7      27.531  -9.078  13.320  1.00 42.50           C  
ATOM     33  C   GLY A   7      26.984  -9.523  11.977  1.00 42.50           C  
ATOM     34  O   GLY A   7      27.688  -9.461  10.961  1.00 42.50           O  
ATOM     35  N   ASN A   8      26.266 -10.688  11.711  1.00 51.34           N  
ATOM     36  CA  ASN A   8      25.594 -11.266  10.547  1.00 51.34           C  
ATOM     37  C   ASN A   8      25.078 -10.188   9.602  1.00 51.34           C  
ATOM     38  CB  ASN A   8      24.438 -12.180  10.992  1.00 51.34           C  
ATOM     39  O   ASN A   8      23.922  -9.766   9.703  1.00 51.34           O  
ATOM     40  CG  ASN A   8      24.562 -13.586  10.445  1.00 51.34           C  
ATOM     41  ND2 ASN A   8      23.594 -14.430  10.758  1.00 51.34           N  
ATOM     42  OD1 ASN A   8      25.516 -13.906   9.742  1.00 51.34           O  
ATOM     43  N   ASP A   9      25.781  -9.258   9.039  1.00 68.94           N  
ATOM     44  CA  ASP A   9      25.422  -8.328   7.977  1.00 68.94           C  
ATOM     45  C   ASP A   9      25.031  -9.078   6.707  1.00 68.94           C  
ATOM     46  CB  ASP A   9      26.578  -7.363   7.684  1.00 68.94           C  
ATOM     47  O   ASP A   9      25.859  -9.773   6.113  1.00 68.94           O  
ATOM     48  CG  ASP A   9      26.375  -5.992   8.297  1.00 68.94           C  
ATOM     49  OD1 ASP A   9      25.250  -5.699   8.781  1.00 68.94           O  
ATOM     50  OD2 ASP A   9      27.328  -5.191   8.297  1.00 68.94           O  
ATOM     51  N   ILE A  10      23.781  -9.336   6.449  1.00 83.25           N  
ATOM     52  CA  ILE A  10      23.266  -9.945   5.230  1.00 83.25           C  
ATOM     53  C   ILE A  10      23.719  -9.141   4.016  1.00 83.25           C  
ATOM     54  CB  ILE A  10      21.719 -10.047   5.262  1.00 83.25           C  
ATOM     55  O   ILE A  10      23.547  -7.918   3.971  1.00 83.25           O  
ATOM     56  CG1 ILE A  10      21.266 -10.883   6.461  1.00 83.25           C  
ATOM     57  CG2 ILE A  10      21.188 -10.625   3.949  1.00 83.25           C  
ATOM     58  CD1 ILE A  10      19.766 -10.875   6.688  1.00 83.25           C  
ATOM     59  N   GLN A  11      24.516  -9.844   3.195  1.00 91.50           N  
ATOM     60  CA  GLN A  11      24.875  -9.250   1.913  1.00 91.50           C  
ATOM     61  C   GLN A  11      23.875  -9.641   0.826  1.00 91.50           C  
ATOM     62  CB  GLN A  11      26.281  -9.656   1.505  1.00 91.50           C  
ATOM     63  O   GLN A  11      23.594 -10.828   0.633  1.00 91.50           O  
ATOM     64  CG  GLN A  11      27.375  -9.086   2.398  1.00 91.50           C  
ATOM     65  CD  GLN A  11      28.766  -9.445   1.929  1.00 91.50           C  
ATOM     66  NE2 GLN A  11      29.781  -8.781   2.484  1.00 91.50           N  
ATOM     67  OE1 GLN A  11      28.953 -10.320   1.074  1.00 91.50           O  
ATOM     68  N   TRP A  12      23.406  -8.664   0.168  1.00 94.19           N  
ATOM     69  CA  TRP A  12      22.391  -8.898  -0.840  1.00 94.19           C  
ATOM     70  C   TRP A  12      23.000  -8.945  -2.238  1.00 94.19           C  
ATOM     71  CB  TRP A  12      21.297  -7.820  -0.771  1.00 94.19           C  
ATOM     72  O   TRP A  12      23.875  -8.141  -2.562  1.00 94.19           O  
ATOM     73  CG  TRP A  12      20.453  -7.891   0.458  1.00 94.19           C  
ATOM     74  CD1 TRP A  12      20.625  -7.195   1.624  1.00 94.19           C  
ATOM     75  CD2 TRP A  12      19.281  -8.703   0.644  1.00 94.19           C  
ATOM     76  CE2 TRP A  12      18.812  -8.453   1.948  1.00 94.19           C  
ATOM     77  CE3 TRP A  12      18.609  -9.625  -0.166  1.00 94.19           C  
ATOM     78  NE1 TRP A  12      19.641  -7.531   2.523  1.00 94.19           N  
ATOM     79  CH2 TRP A  12      17.031  -9.984   1.647  1.00 94.19           C  
ATOM     80  CZ2 TRP A  12      17.672  -9.086   2.461  1.00 94.19           C  
ATOM     81  CZ3 TRP A  12      17.484 -10.250   0.346  1.00 94.19           C  
ATOM     82  N   CYS A  13      22.500  -9.867  -3.078  1.00 93.44           N  
ATOM     83  CA  CYS A  13      22.953 -10.023  -4.453  1.00 93.44           C  
ATOM     84  C   CYS A  13      21.781  -9.969  -5.430  1.00 93.44           C  
ATOM     85  CB  CYS A  13      23.719 -11.336  -4.621  1.00 93.44           C  
ATOM     86  O   CYS A  13      20.672 -10.352  -5.086  1.00 93.44           O  
ATOM     87  SG  CYS A  13      25.172 -11.477  -3.564  1.00 93.44           S  
ATOM     88  N   PHE A  14      22.156  -9.570  -6.605  1.00 93.25           N  
ATOM     89  CA  PHE A  14      21.172  -9.578  -7.688  1.00 93.25           C  
ATOM     90  C   PHE A  14      20.875 -11.000  -8.141  1.00 93.25           C  
ATOM     91  CB  PHE A  14      21.688  -8.742  -8.875  1.00 93.25           C  
ATOM     92  O   PHE A  14      21.781 -11.812  -8.305  1.00 93.25           O  
ATOM     93  CG  PHE A  14      20.766  -8.773 -10.070  1.00 93.25           C  
ATOM     94  CD1 PHE A  14      21.031  -9.617 -11.141  1.00 93.25           C  
ATOM     95  CD2 PHE A  14      19.656  -7.953 -10.117  1.00 93.25           C  
ATOM     96  CE1 PHE A  14      20.188  -9.641 -12.250  1.00 93.25           C  
ATOM     97  CE2 PHE A  14      18.797  -7.973 -11.219  1.00 93.25           C  
ATOM     98  CZ  PHE A  14      19.078  -8.820 -12.289  1.00 93.25           C  
ATOM     99  N   SER A  15      19.594 -11.281  -8.281  1.00 92.00           N  
ATOM    100  CA  SER A  15      19.203 -12.594  -8.781  1.00 92.00           C  
ATOM    101  C   SER A  15      18.672 -12.508 -10.211  1.00 92.00           C  
ATOM    102  CB  SER A  15      18.141 -13.219  -7.875  1.00 92.00           C  
ATOM    103  O   SER A  15      19.266 -13.086 -11.133  1.00 92.00           O  
ATOM    104  OG  SER A  15      17.812 -14.523  -8.312  1.00 92.00           O  
ATOM    105  N   GLN A  16      17.578 -11.758 -10.367  1.00 92.69           N  
ATOM    106  CA  GLN A  16      16.969 -11.664 -11.688  1.00 92.69           C  
ATOM    107  C   GLN A  16      16.094 -10.422 -11.797  1.00 92.69           C  
ATOM    108  CB  GLN A  16      16.141 -12.922 -11.984  1.00 92.69           C  
ATOM    109  O   GLN A  16      15.711  -9.828 -10.781  1.00 92.69           O  
ATOM    110  CG  GLN A  16      14.969 -13.125 -11.031  1.00 92.69           C  
ATOM    111  CD  GLN A  16      14.188 -14.391 -11.328  1.00 92.69           C  
ATOM    112  NE2 GLN A  16      13.070 -14.578 -10.633  1.00 92.69           N  
ATOM    113  OE1 GLN A  16      14.586 -15.195 -12.180  1.00 92.69           O  
ATOM    114  N   VAL A  17      15.859 -10.031 -13.070  1.00 93.31           N  
ATOM    115  CA  VAL A  17      14.922  -8.961 -13.367  1.00 93.31           C  
ATOM    116  C   VAL A  17      13.930  -9.422 -14.430  1.00 93.31           C  
ATOM    117  CB  VAL A  17      15.648  -7.684 -13.844  1.00 93.31           C  
ATOM    118  O   VAL A  17      14.312 -10.047 -15.422  1.00 93.31           O  
ATOM    119  CG1 VAL A  17      16.422  -7.945 -15.133  1.00 93.31           C  
ATOM    120  CG2 VAL A  17      14.648  -6.539 -14.031  1.00 93.31           C  
ATOM    121  N   LYS A  18      12.695  -9.242 -14.078  1.00 92.69           N  
ATOM    122  CA  LYS A  18      11.625  -9.586 -15.000  1.00 92.69           C  
ATOM    123  C   LYS A  18      10.953  -8.336 -15.555  1.00 92.69           C  
ATOM    124  CB  LYS A  18      10.586 -10.477 -14.312  1.00 92.69           C  
ATOM    125  O   LYS A  18      10.781  -7.344 -14.844  1.00 92.69           O  
ATOM    126  CG  LYS A  18      11.172 -11.742 -13.703  1.00 92.69           C  
ATOM    127  CD  LYS A  18      11.570 -12.750 -14.773  1.00 92.69           C  
ATOM    128  CE  LYS A  18      12.039 -14.062 -14.156  1.00 92.69           C  
ATOM    129  NZ  LYS A  18      12.328 -15.094 -15.203  1.00 92.69           N  
ATOM    130  N   GLY A  19      10.539  -8.367 -16.828  1.00 86.56           N  
ATOM    131  CA  GLY A  19       9.891  -7.242 -17.469  1.00 86.56           C  
ATOM    132  C   GLY A  19      10.617  -6.754 -18.703  1.00 86.56           C  
ATOM    133  O   GLY A  19      11.711  -7.230 -19.016  1.00 86.56           O  
ATOM    134  N   ALA A  20      10.008  -5.855 -19.422  1.00 76.00           N  
ATOM    135  CA  ALA A  20      10.523  -5.383 -20.703  1.00 76.00           C  
ATOM    136  C   ALA A  20      11.703  -4.438 -20.516  1.00 76.00           C  
ATOM    137  CB  ALA A  20       9.414  -4.688 -21.500  1.00 76.00           C  
ATOM    138  O   ALA A  20      11.789  -3.744 -19.500  1.00 76.00           O  
ATOM    139  N   VAL A  21      12.672  -4.523 -21.375  1.00 69.25           N  
ATOM    140  CA  VAL A  21      13.883  -3.713 -21.312  1.00 69.25           C  
ATOM    141  C   VAL A  21      13.617  -2.348 -21.953  1.00 69.25           C  
ATOM    142  CB  VAL A  21      15.062  -4.410 -22.031  1.00 69.25           C  
ATOM    143  O   VAL A  21      14.250  -1.355 -21.578  1.00 69.25           O  
ATOM    144  CG1 VAL A  21      16.344  -3.580 -21.906  1.00 69.25           C  
ATOM    145  CG2 VAL A  21      15.273  -5.812 -21.469  1.00 69.25           C  
ATOM    146  N   ASP A  22      12.469  -2.238 -22.578  1.00 66.12           N  
ATOM    147  CA  ASP A  22      12.242  -1.026 -23.359  1.00 66.12           C  
ATOM    148  C   ASP A  22      11.891   0.153 -22.453  1.00 66.12           C  
ATOM    149  CB  ASP A  22      11.125  -1.252 -24.391  1.00 66.12           C  
ATOM    150  O   ASP A  22      11.281  -0.027 -21.406  1.00 66.12           O  
ATOM    151  CG  ASP A  22      11.359  -0.520 -25.688  1.00 66.12           C  
ATOM    152  OD1 ASP A  22      12.258   0.349 -25.750  1.00 66.12           O  
ATOM    153  OD2 ASP A  22      10.641  -0.811 -26.672  1.00 66.12           O  
ATOM    154  N   ASP A  23      12.484   1.268 -22.781  1.00 64.19           N  
ATOM    155  CA  ASP A  23      12.281   2.510 -22.031  1.00 64.19           C  
ATOM    156  C   ASP A  23      10.852   3.023 -22.219  1.00 64.19           C  
ATOM    157  CB  ASP A  23      13.281   3.574 -22.484  1.00 64.19           C  
ATOM    158  O   ASP A  23      10.320   3.713 -21.344  1.00 64.19           O  
ATOM    159  CG  ASP A  23      14.672   3.365 -21.906  1.00 64.19           C  
ATOM    160  OD1 ASP A  23      14.797   2.711 -20.844  1.00 64.19           O  
ATOM    161  OD2 ASP A  23      15.648   3.861 -22.516  1.00 64.19           O  
ATOM    162  N   ASP A  24      10.266   2.682 -23.344  1.00 74.88           N  
ATOM    163  CA  ASP A  24       8.906   3.168 -23.562  1.00 74.88           C  
ATOM    164  C   ASP A  24       7.891   2.320 -22.797  1.00 74.88           C  
ATOM    165  CB  ASP A  24       8.570   3.176 -25.047  1.00 74.88           C  
ATOM    166  O   ASP A  24       7.367   1.339 -23.328  1.00 74.88           O  
ATOM    167  CG  ASP A  24       9.133   4.383 -25.781  1.00 74.88           C  
ATOM    168  OD1 ASP A  24       9.445   5.402 -25.125  1.00 74.88           O  
ATOM    169  OD2 ASP A  24       9.266   4.320 -27.016  1.00 74.88           O  
ATOM    170  N   VAL A  25       7.691   2.600 -21.578  1.00 81.00           N  
ATOM    171  CA  VAL A  25       6.809   1.823 -20.719  1.00 81.00           C  
ATOM    172  C   VAL A  25       5.387   2.377 -20.797  1.00 81.00           C  
ATOM    173  CB  VAL A  25       7.301   1.829 -19.250  1.00 81.00           C  
ATOM    174  O   VAL A  25       5.172   3.580 -20.625  1.00 81.00           O  
ATOM    175  CG1 VAL A  25       6.367   1.005 -18.375  1.00 81.00           C  
ATOM    176  CG2 VAL A  25       8.734   1.298 -19.172  1.00 81.00           C  
ATOM    177  N   ALA A  26       4.477   1.436 -21.188  1.00 88.81           N  
ATOM    178  CA  ALA A  26       3.059   1.791 -21.156  1.00 88.81           C  
ATOM    179  C   ALA A  26       2.537   1.825 -19.719  1.00 88.81           C  
ATOM    180  CB  ALA A  26       2.244   0.807 -22.000  1.00 88.81           C  
ATOM    181  O   ALA A  26       2.971   1.038 -18.875  1.00 88.81           O  
ATOM    182  N   GLU A  27       1.653   2.730 -19.469  1.00 91.50           N  
ATOM    183  CA  GLU A  27       1.043   2.863 -18.141  1.00 91.50           C  
ATOM    184  C   GLU A  27       0.408   1.549 -17.688  1.00 91.50           C  
ATOM    185  CB  GLU A  27      -0.005   3.979 -18.141  1.00 91.50           C  
ATOM    186  O   GLU A  27       0.445   1.208 -16.516  1.00 91.50           O  
ATOM    187  CG  GLU A  27      -0.554   4.309 -16.766  1.00 91.50           C  
ATOM    188  CD  GLU A  27      -1.428   5.551 -16.750  1.00 91.50           C  
ATOM    189  OE1 GLU A  27      -1.941   5.918 -15.664  1.00 91.50           O  
ATOM    190  OE2 GLU A  27      -1.601   6.164 -17.828  1.00 91.50           O  
ATOM    191  N   ALA A  28      -0.057   0.790 -18.625  1.00 93.75           N  
ATOM    192  CA  ALA A  28      -0.741  -0.464 -18.312  1.00 93.75           C  
ATOM    193  C   ALA A  28       0.234  -1.503 -17.766  1.00 93.75           C  
ATOM    194  CB  ALA A  28      -1.441  -1.002 -19.562  1.00 93.75           C  
ATOM    195  O   ALA A  28      -0.169  -2.430 -17.062  1.00 93.75           O  
ATOM    196  N   ASP A  29       1.489  -1.289 -18.016  1.00 94.44           N  
ATOM    197  CA  ASP A  29       2.473  -2.303 -17.656  1.00 94.44           C  
ATOM    198  C   ASP A  29       3.105  -1.994 -16.297  1.00 94.44           C  
ATOM    199  CB  ASP A  29       3.557  -2.408 -18.734  1.00 94.44           C  
ATOM    200  O   ASP A  29       3.932  -2.764 -15.805  1.00 94.44           O  
ATOM    201  CG  ASP A  29       3.045  -2.996 -20.031  1.00 94.44           C  
ATOM    202  OD1 ASP A  29       2.129  -3.846 -20.000  1.00 94.44           O  
ATOM    203  OD2 ASP A  29       3.566  -2.611 -21.109  1.00 94.44           O  
ATOM    204  N   ILE A  30       2.730  -0.938 -15.719  1.00 95.50           N  
ATOM    205  CA  ILE A  30       3.273  -0.570 -14.422  1.00 95.50           C  
ATOM    206  C   ILE A  30       2.764  -1.538 -13.352  1.00 95.50           C  
ATOM    207  CB  ILE A  30       2.906   0.883 -14.047  1.00 95.50           C  
ATOM    208  O   ILE A  30       1.554  -1.734 -13.211  1.00 95.50           O  
ATOM    209  CG1 ILE A  30       3.531   1.867 -15.039  1.00 95.50           C  
ATOM    210  CG2 ILE A  30       3.346   1.198 -12.609  1.00 95.50           C  
ATOM    211  CD1 ILE A  30       3.121   3.316 -14.820  1.00 95.50           C  
ATOM    212  N   ILE A  31       3.701  -2.139 -12.641  1.00 97.12           N  
ATOM    213  CA  ILE A  31       3.340  -3.082 -11.594  1.00 97.12           C  
ATOM    214  C   ILE A  31       2.699  -2.336 -10.422  1.00 97.12           C  
ATOM    215  CB  ILE A  31       4.570  -3.883 -11.109  1.00 97.12           C  
ATOM    216  O   ILE A  31       3.270  -1.370  -9.906  1.00 97.12           O  
ATOM    217  CG1 ILE A  31       5.152  -4.715 -12.250  1.00 97.12           C  
ATOM    218  CG2 ILE A  31       4.195  -4.777  -9.914  1.00 97.12           C  
ATOM    219  CD1 ILE A  31       6.477  -5.391 -11.914  1.00 97.12           C  
ATOM    220  N   SER A  32       1.550  -2.828 -10.023  1.00 97.88           N  
ATOM    221  CA  SER A  32       0.792  -2.111  -9.000  1.00 97.88           C  
ATOM    222  C   SER A  32       0.709  -2.916  -7.707  1.00 97.88           C  
ATOM    223  CB  SER A  32      -0.616  -1.793  -9.500  1.00 97.88           C  
ATOM    224  O   SER A  32       0.213  -2.424  -6.691  1.00 97.88           O  
ATOM    225  OG  SER A  32      -1.288  -2.975  -9.898  1.00 97.88           O  
ATOM    226  N   THR A  33       1.158  -4.152  -7.703  1.00 98.19           N  
ATOM    227  CA  THR A  33       1.181  -4.961  -6.488  1.00 98.19           C  
ATOM    228  C   THR A  33       2.084  -6.180  -6.668  1.00 98.19           C  
ATOM    229  CB  THR A  33      -0.236  -5.422  -6.102  1.00 98.19           C  
ATOM    230  O   THR A  33       2.273  -6.660  -7.785  1.00 98.19           O  
ATOM    231  CG2 THR A  33      -0.813  -6.371  -7.145  1.00 98.19           C  
ATOM    232  OG1 THR A  33      -0.181  -6.098  -4.836  1.00 98.19           O  
ATOM    233  N   VAL A  34       2.627  -6.695  -5.598  1.00 98.44           N  
ATOM    234  CA  VAL A  34       3.490  -7.871  -5.570  1.00 98.44           C  
ATOM    235  C   VAL A  34       3.252  -8.656  -4.281  1.00 98.44           C  
ATOM    236  CB  VAL A  34       4.980  -7.480  -5.688  1.00 98.44           C  
ATOM    237  O   VAL A  34       3.186  -8.078  -3.195  1.00 98.44           O  
ATOM    238  CG1 VAL A  34       5.863  -8.727  -5.711  1.00 98.44           C  
ATOM    239  CG2 VAL A  34       5.215  -6.633  -6.938  1.00 98.44           C  
ATOM    240  N   GLU A  35       3.186 -10.023  -4.406  1.00 97.88           N  
ATOM    241  CA  GLU A  35       2.887 -10.828  -3.225  1.00 97.88           C  
ATOM    242  C   GLU A  35       3.408 -12.250  -3.377  1.00 97.88           C  
ATOM    243  CB  GLU A  35       1.380 -10.844  -2.953  1.00 97.88           C  
ATOM    244  O   GLU A  35       3.172 -12.898  -4.402  1.00 97.88           O  
ATOM    245  CG  GLU A  35       1.002 -11.477  -1.622  1.00 97.88           C  
ATOM    246  CD  GLU A  35       1.187 -10.539  -0.438  1.00 97.88           C  
ATOM    247  OE1 GLU A  35       1.003 -10.984   0.719  1.00 97.88           O  
ATOM    248  OE2 GLU A  35       1.516  -9.359  -0.669  1.00 97.88           O  
ATOM    249  N   PHE A  36       4.098 -12.727  -2.338  1.00 98.12           N  
ATOM    250  CA  PHE A  36       4.461 -14.133  -2.273  1.00 98.12           C  
ATOM    251  C   PHE A  36       3.322 -14.961  -1.685  1.00 98.12           C  
ATOM    252  CB  PHE A  36       5.734 -14.328  -1.443  1.00 98.12           C  
ATOM    253  O   PHE A  36       2.562 -14.469  -0.847  1.00 98.12           O  
ATOM    254  CG  PHE A  36       6.996 -13.953  -2.172  1.00 98.12           C  
ATOM    255  CD1 PHE A  36       7.586 -14.828  -3.072  1.00 98.12           C  
ATOM    256  CD2 PHE A  36       7.594 -12.719  -1.953  1.00 98.12           C  
ATOM    257  CE1 PHE A  36       8.750 -14.484  -3.748  1.00 98.12           C  
ATOM    258  CE2 PHE A  36       8.766 -12.367  -2.623  1.00 98.12           C  
ATOM    259  CZ  PHE A  36       9.344 -13.250  -3.520  1.00 98.12           C  
ATOM    260  N   ASN A  37       3.287 -16.203  -2.166  1.00 97.50           N  
ATOM    261  CA  ASN A  37       2.369 -17.094  -1.462  1.00 97.50           C  
ATOM    262  C   ASN A  37       2.967 -17.594  -0.151  1.00 97.50           C  
ATOM    263  CB  ASN A  37       1.978 -18.266  -2.354  1.00 97.50           C  
ATOM    264  O   ASN A  37       4.074 -17.203   0.221  1.00 97.50           O  
ATOM    265  CG  ASN A  37       3.092 -19.281  -2.498  1.00 97.50           C  
ATOM    266  ND2 ASN A  37       2.729 -20.531  -2.791  1.00 97.50           N  
ATOM    267  OD1 ASN A  37       4.273 -18.953  -2.350  1.00 97.50           O  
ATOM    268  N   HIS A  38       2.266 -18.359   0.638  1.00 94.38           N  
ATOM    269  CA  HIS A  38       2.621 -18.734   2.002  1.00 94.38           C  
ATOM    270  C   HIS A  38       3.930 -19.516   2.035  1.00 94.38           C  
ATOM    271  CB  HIS A  38       1.501 -19.562   2.643  1.00 94.38           C  
ATOM    272  O   HIS A  38       4.711 -19.391   2.982  1.00 94.38           O  
ATOM    273  CG  HIS A  38       0.231 -18.797   2.834  1.00 94.38           C  
ATOM    274  CD2 HIS A  38      -0.264 -18.156   3.918  1.00 94.38           C  
ATOM    275  ND1 HIS A  38      -0.699 -18.625   1.831  1.00 94.38           N  
ATOM    276  CE1 HIS A  38      -1.713 -17.906   2.291  1.00 94.38           C  
ATOM    277  NE2 HIS A  38      -1.474 -17.609   3.555  1.00 94.38           N  
ATOM    278  N   SER A  39       4.152 -20.312   1.027  1.00 94.44           N  
ATOM    279  CA  SER A  39       5.367 -21.109   0.986  1.00 94.44           C  
ATOM    280  C   SER A  39       6.531 -20.328   0.380  1.00 94.44           C  
ATOM    281  CB  SER A  39       5.137 -22.391   0.187  1.00 94.44           C  
ATOM    282  O   SER A  39       7.691 -20.688   0.563  1.00 94.44           O  
ATOM    283  OG  SER A  39       4.898 -22.094  -1.179  1.00 94.44           O  
ATOM    284  N   GLY A  40       6.188 -19.281  -0.398  1.00 96.25           N  
ATOM    285  CA  GLY A  40       7.199 -18.516  -1.111  1.00 96.25           C  
ATOM    286  C   GLY A  40       7.539 -19.094  -2.471  1.00 96.25           C  
ATOM    287  O   GLY A  40       8.344 -18.531  -3.213  1.00 96.25           O  
ATOM    288  N   GLU A  41       6.945 -20.172  -2.818  1.00 95.31           N  
ATOM    289  CA  GLU A  41       7.223 -20.828  -4.086  1.00 95.31           C  
ATOM    290  C   GLU A  41       6.629 -20.062  -5.258  1.00 95.31           C  
ATOM    291  CB  GLU A  41       6.676 -22.266  -4.074  1.00 95.31           C  
ATOM    292  O   GLU A  41       7.133 -20.141  -6.383  1.00 95.31           O  
ATOM    293  CG  GLU A  41       7.453 -23.203  -3.174  1.00 95.31           C  
ATOM    294  CD  GLU A  41       6.895 -24.625  -3.164  1.00 95.31           C  
ATOM    295  OE1 GLU A  41       7.434 -25.484  -2.434  1.00 95.31           O  
ATOM    296  OE2 GLU A  41       5.906 -24.875  -3.893  1.00 95.31           O  
ATOM    297  N   LEU A  42       5.520 -19.422  -4.992  1.00 97.25           N  
ATOM    298  CA  LEU A  42       4.871 -18.625  -6.031  1.00 97.25           C  
ATOM    299  C   LEU A  42       4.930 -17.141  -5.699  1.00 97.25           C  
ATOM    300  CB  LEU A  42       3.418 -19.062  -6.211  1.00 97.25           C  
ATOM    301  O   LEU A  42       4.781 -16.750  -4.539  1.00 97.25           O  
ATOM    302  CG  LEU A  42       3.195 -20.531  -6.625  1.00 97.25           C  
ATOM    303  CD1 LEU A  42       1.704 -20.844  -6.664  1.00 97.25           C  
ATOM    304  CD2 LEU A  42       3.842 -20.797  -7.977  1.00 97.25           C  
ATOM    305  N   LEU A  43       5.188 -16.359  -6.648  1.00 98.19           N  
ATOM    306  CA  LEU A  43       5.211 -14.906  -6.590  1.00 98.19           C  
ATOM    307  C   LEU A  43       4.258 -14.305  -7.617  1.00 98.19           C  
ATOM    308  CB  LEU A  43       6.629 -14.375  -6.824  1.00 98.19           C  
ATOM    309  O   LEU A  43       4.402 -14.547  -8.820  1.00 98.19           O  
ATOM    310  CG  LEU A  43       6.789 -12.859  -6.871  1.00 98.19           C  
ATOM    311  CD1 LEU A  43       6.469 -12.242  -5.512  1.00 98.19           C  
ATOM    312  CD2 LEU A  43       8.195 -12.477  -7.316  1.00 98.19           C  
ATOM    313  N   ALA A  44       3.275 -13.516  -7.133  1.00 98.62           N  
ATOM    314  CA  ALA A  44       2.289 -12.922  -8.031  1.00 98.62           C  
ATOM    315  C   ALA A  44       2.486 -11.414  -8.141  1.00 98.62           C  
ATOM    316  CB  ALA A  44       0.874 -13.234  -7.555  1.00 98.62           C  
ATOM    317  O   ALA A  44       2.777 -10.742  -7.152  1.00 98.62           O  
ATOM    318  N   THR A  45       2.330 -10.898  -9.305  1.00 98.44           N  
ATOM    319  CA  THR A  45       2.318  -9.461  -9.547  1.00 98.44           C  
ATOM    320  C   THR A  45       1.054  -9.047 -10.297  1.00 98.44           C  
ATOM    321  CB  THR A  45       3.559  -9.016 -10.352  1.00 98.44           C  
ATOM    322  O   THR A  45       0.500  -9.836 -11.070  1.00 98.44           O  
ATOM    323  CG2 THR A  45       4.844  -9.430  -9.641  1.00 98.44           C  
ATOM    324  OG1 THR A  45       3.523  -9.625 -11.648  1.00 98.44           O  
ATOM    325  N   GLY A  46       0.542  -7.953  -9.984  1.00 98.31           N  
ATOM    326  CA  GLY A  46      -0.515  -7.281 -10.727  1.00 98.31           C  
ATOM    327  C   GLY A  46      -0.083  -5.949 -11.305  1.00 98.31           C  
ATOM    328  O   GLY A  46       0.826  -5.305 -10.781  1.00 98.31           O  
ATOM    329  N   ASP A  47      -0.744  -5.598 -12.414  1.00 97.75           N  
ATOM    330  CA  ASP A  47      -0.349  -4.336 -13.039  1.00 97.75           C  
ATOM    331  C   ASP A  47      -1.562  -3.441 -13.281  1.00 97.75           C  
ATOM    332  CB  ASP A  47       0.390  -4.594 -14.352  1.00 97.75           C  
ATOM    333  O   ASP A  47      -2.686  -3.799 -12.922  1.00 97.75           O  
ATOM    334  CG  ASP A  47      -0.448  -5.355 -15.359  1.00 97.75           C  
ATOM    335  OD1 ASP A  47      -1.691  -5.223 -15.344  1.00 97.75           O  
ATOM    336  OD2 ASP A  47       0.139  -6.094 -16.188  1.00 97.75           O  
ATOM    337  N   LYS A  48      -1.302  -2.240 -13.766  1.00 96.94           N  
ATOM    338  CA  LYS A  48      -2.342  -1.239 -13.977  1.00 96.94           C  
ATOM    339  C   LYS A  48      -3.248  -1.628 -15.148  1.00 96.94           C  
ATOM    340  CB  LYS A  48      -1.721   0.135 -14.234  1.00 96.94           C  
ATOM    341  O   LYS A  48      -4.348  -1.092 -15.289  1.00 96.94           O  
ATOM    342  CG  LYS A  48      -1.121   0.783 -12.992  1.00 96.94           C  
ATOM    343  CD  LYS A  48      -0.771   2.244 -13.242  1.00 96.94           C  
ATOM    344  CE  LYS A  48      -0.263   2.920 -11.977  1.00 96.94           C  
ATOM    345  NZ  LYS A  48       0.110   4.348 -12.219  1.00 96.94           N  
ATOM    346  N   GLY A  49      -2.791  -2.576 -15.930  1.00 96.94           N  
ATOM    347  CA  GLY A  49      -3.598  -3.057 -17.047  1.00 96.94           C  
ATOM    348  C   GLY A  49      -4.527  -4.191 -16.656  1.00 96.94           C  
ATOM    349  O   GLY A  49      -5.246  -4.723 -17.500  1.00 96.94           O  
ATOM    350  N   GLY A  50      -4.465  -4.609 -15.422  1.00 97.88           N  
ATOM    351  CA  GLY A  50      -5.375  -5.633 -14.930  1.00 97.88           C  
ATOM    352  C   GLY A  50      -4.832  -7.043 -15.102  1.00 97.88           C  
ATOM    353  O   GLY A  50      -5.566  -8.016 -14.922  1.00 97.88           O  
ATOM    354  N   ARG A  51      -3.619  -7.121 -15.406  1.00 97.75           N  
ATOM    355  CA  ARG A  51      -2.982  -8.414 -15.633  1.00 97.75           C  
ATOM    356  C   ARG A  51      -2.307  -8.922 -14.367  1.00 97.75           C  
ATOM    357  CB  ARG A  51      -1.961  -8.320 -16.766  1.00 97.75           C  
ATOM    358  O   ARG A  51      -1.723  -8.148 -13.609  1.00 97.75           O  
ATOM    359  CG  ARG A  51      -2.551  -7.852 -18.094  1.00 97.75           C  
ATOM    360  CD  ARG A  51      -1.492  -7.758 -19.188  1.00 97.75           C  
ATOM    361  NE  ARG A  51      -0.273  -7.117 -18.688  1.00 97.75           N  
ATOM    362  NH1 ARG A  51       0.919  -7.430 -20.656  1.00 97.75           N  
ATOM    363  NH2 ARG A  51       1.896  -6.379 -18.859  1.00 97.75           N  
ATOM    364  CZ  ARG A  51       0.844  -6.977 -19.406  1.00 97.75           C  
ATOM    365  N   VAL A  52      -2.400 -10.211 -14.211  1.00 98.31           N  
ATOM    366  CA  VAL A  52      -1.688 -10.883 -13.133  1.00 98.31           C  
ATOM    367  C   VAL A  52      -0.655 -11.844 -13.711  1.00 98.31           C  
ATOM    368  CB  VAL A  52      -2.658 -11.648 -12.203  1.00 98.31           C  
ATOM    369  O   VAL A  52      -0.970 -12.641 -14.602  1.00 98.31           O  
ATOM    370  CG1 VAL A  52      -1.886 -12.484 -11.188  1.00 98.31           C  
ATOM    371  CG2 VAL A  52      -3.592 -10.664 -11.492  1.00 98.31           C  
ATOM    372  N   VAL A  53       0.479 -11.734 -13.258  1.00 97.88           N  
ATOM    373  CA  VAL A  53       1.542 -12.656 -13.641  1.00 97.88           C  
ATOM    374  C   VAL A  53       2.037 -13.414 -12.414  1.00 97.88           C  
ATOM    375  CB  VAL A  53       2.717 -11.922 -14.320  1.00 97.88           C  
ATOM    376  O   VAL A  53       2.393 -12.805 -11.398  1.00 97.88           O  
ATOM    377  CG1 VAL A  53       3.756 -12.914 -14.836  1.00 97.88           C  
ATOM    378  CG2 VAL A  53       2.205 -11.039 -15.461  1.00 97.88           C  
ATOM    379  N   ILE A  54       2.068 -14.719 -12.539  1.00 97.88           N  
ATOM    380  CA  ILE A  54       2.537 -15.570 -11.453  1.00 97.88           C  
ATOM    381  C   ILE A  54       3.879 -16.203 -11.828  1.00 97.88           C  
ATOM    382  CB  ILE A  54       1.507 -16.672 -11.117  1.00 97.88           C  
ATOM    383  O   ILE A  54       4.023 -16.766 -12.914  1.00 97.88           O  
ATOM    384  CG1 ILE A  54       0.152 -16.047 -10.766  1.00 97.88           C  
ATOM    385  CG2 ILE A  54       2.016 -17.562  -9.977  1.00 97.88           C  
ATOM    386  CD1 ILE A  54      -0.966 -17.062 -10.578  1.00 97.88           C  
ATOM    387  N   PHE A  55       4.781 -16.109 -10.938  1.00 97.25           N  
ATOM    388  CA  PHE A  55       6.102 -16.703 -11.094  1.00 97.25           C  
ATOM    389  C   PHE A  55       6.293 -17.875 -10.125  1.00 97.25           C  
ATOM    390  CB  PHE A  55       7.199 -15.656 -10.875  1.00 97.25           C  
ATOM    391  O   PHE A  55       5.820 -17.812  -8.992  1.00 97.25           O  
ATOM    392  CG  PHE A  55       7.055 -14.438 -11.750  1.00 97.25           C  
ATOM    393  CD1 PHE A  55       7.668 -14.383 -12.992  1.00 97.25           C  
ATOM    394  CD2 PHE A  55       6.305 -13.352 -11.320  1.00 97.25           C  
ATOM    395  CE1 PHE A  55       7.539 -13.258 -13.805  1.00 97.25           C  
ATOM    396  CE2 PHE A  55       6.172 -12.219 -12.125  1.00 97.25           C  
ATOM    397  CZ  PHE A  55       6.789 -12.172 -13.367  1.00 97.25           C  
ATOM    398  N   GLN A  56       7.020 -18.859 -10.578  1.00 95.69           N  
ATOM    399  CA  GLN A  56       7.316 -20.016  -9.734  1.00 95.69           C  
ATOM    400  C   GLN A  56       8.820 -20.188  -9.547  1.00 95.69           C  
ATOM    401  CB  GLN A  56       6.707 -21.281 -10.336  1.00 95.69           C  
ATOM    402  O   GLN A  56       9.586 -20.047 -10.500  1.00 95.69           O  
ATOM    403  CG  GLN A  56       6.883 -22.516  -9.469  1.00 95.69           C  
ATOM    404  CD  GLN A  56       6.219 -23.750 -10.055  1.00 95.69           C  
ATOM    405  NE2 GLN A  56       5.625 -24.562  -9.195  1.00 95.69           N  
ATOM    406  OE1 GLN A  56       6.242 -23.953 -11.273  1.00 95.69           O  
ATOM    407  N   GLN A  57       9.133 -20.516  -8.383  1.00 94.25           N  
ATOM    408  CA  GLN A  57      10.539 -20.750  -8.062  1.00 94.25           C  
ATOM    409  C   GLN A  57      11.062 -21.984  -8.789  1.00 94.25           C  
ATOM    410  CB  GLN A  57      10.727 -20.906  -6.551  1.00 94.25           C  
ATOM    411  O   GLN A  57      10.391 -23.016  -8.852  1.00 94.25           O  
ATOM    412  CG  GLN A  57      12.180 -20.844  -6.102  1.00 94.25           C  
ATOM    413  CD  GLN A  57      12.328 -20.891  -4.594  1.00 94.25           C  
ATOM    414  NE2 GLN A  57      13.414 -20.328  -4.086  1.00 94.25           N  
ATOM    415  OE1 GLN A  57      11.469 -21.438  -3.887  1.00 94.25           O  
ATOM    416  N   GLU A  58      12.219 -21.844  -9.281  1.00 88.69           N  
ATOM    417  CA  GLU A  58      12.828 -22.969  -9.977  1.00 88.69           C  
ATOM    418  C   GLU A  58      13.234 -24.078  -9.000  1.00 88.69           C  
ATOM    419  CB  GLU A  58      14.047 -22.516 -10.781  1.00 88.69           C  
ATOM    420  O   GLU A  58      14.023 -23.844  -8.078  1.00 88.69           O  
ATOM    421  CG  GLU A  58      13.695 -21.953 -12.156  1.00 88.69           C  
ATOM    422  CD  GLU A  58      14.914 -21.703 -13.023  1.00 88.69           C  
ATOM    423  OE1 GLU A  58      14.758 -21.156 -14.141  1.00 88.69           O  
ATOM    424  OE2 GLU A  58      16.031 -22.047 -12.586  1.00 88.69           O  
ATOM    425  N   GLN A  59      12.742 -25.266  -9.109  1.00 75.69           N  
ATOM    426  CA  GLN A  59      12.922 -26.375  -8.172  1.00 75.69           C  
ATOM    427  C   GLN A  59      14.352 -26.891  -8.211  1.00 75.69           C  
ATOM    428  CB  GLN A  59      11.938 -27.500  -8.484  1.00 75.69           C  
ATOM    429  O   GLN A  59      14.914 -27.250  -7.172  1.00 75.69           O  
ATOM    430  CG  GLN A  59      10.500 -27.188  -8.078  1.00 75.69           C  
ATOM    431  CD  GLN A  59       9.609 -28.422  -8.094  1.00 75.69           C  
ATOM    432  NE2 GLN A  59       8.367 -28.250  -7.652  1.00 75.69           N  
ATOM    433  OE1 GLN A  59      10.031 -29.500  -8.508  1.00 75.69           O  
ATOM    434  N   GLU A  60      14.867 -27.016  -9.398  1.00 71.38           N  
ATOM    435  CA  GLU A  60      16.219 -27.562  -9.508  1.00 71.38           C  
ATOM    436  C   GLU A  60      17.219 -26.719  -8.734  1.00 71.38           C  
ATOM    437  CB  GLU A  60      16.625 -27.656 -10.984  1.00 71.38           C  
ATOM    438  O   GLU A  60      18.234 -27.234  -8.273  1.00 71.38           O  
ATOM    439  CG  GLU A  60      15.867 -28.703 -11.773  1.00 71.38           C  
ATOM    440  CD  GLU A  60      16.328 -28.828 -13.211  1.00 71.38           C  
ATOM    441  OE1 GLU A  60      15.828 -29.719 -13.938  1.00 71.38           O  
ATOM    442  OE2 GLU A  60      17.219 -28.047 -13.617  1.00 71.38           O  
ATOM    443  N   ASN A  61      16.844 -25.500  -8.555  1.00 63.97           N  
ATOM    444  CA  ASN A  61      17.781 -24.562  -7.938  1.00 63.97           C  
ATOM    445  C   ASN A  61      17.531 -24.438  -6.438  1.00 63.97           C  
ATOM    446  CB  ASN A  61      17.688 -23.188  -8.609  1.00 63.97           C  
ATOM    447  O   ASN A  61      18.250 -23.703  -5.746  1.00 63.97           O  
ATOM    448  CG  ASN A  61      18.219 -23.203 -10.031  1.00 63.97           C  
ATOM    449  ND2 ASN A  61      17.859 -22.172 -10.797  1.00 63.97           N  
ATOM    450  OD1 ASN A  61      18.938 -24.109 -10.430  1.00 63.97           O  
ATOM    451  N   LYS A  62      16.484 -25.047  -5.996  1.00 64.19           N  
ATOM    452  CA  LYS A  62      16.188 -24.953  -4.574  1.00 64.19           C  
ATOM    453  C   LYS A  62      17.312 -25.531  -3.725  1.00 64.19           C  
ATOM    454  CB  LYS A  62      14.867 -25.672  -4.262  1.00 64.19           C  
ATOM    455  O   LYS A  62      17.562 -25.047  -2.613  1.00 64.19           O  
ATOM    456  CG  LYS A  62      13.625 -24.859  -4.566  1.00 64.19           C  
ATOM    457  CD  LYS A  62      12.359 -25.578  -4.133  1.00 64.19           C  
ATOM    458  CE  LYS A  62      11.109 -24.797  -4.500  1.00 64.19           C  
ATOM    459  NZ  LYS A  62       9.859 -25.562  -4.195  1.00 64.19           N  
ATOM    460  N   ILE A  63      17.953 -26.547  -4.367  1.00 64.69           N  
ATOM    461  CA  ILE A  63      19.016 -27.219  -3.621  1.00 64.69           C  
ATOM    462  C   ILE A  63      20.297 -26.391  -3.707  1.00 64.69           C  
ATOM    463  CB  ILE A  63      19.250 -28.641  -4.145  1.00 64.69           C  
ATOM    464  O   ILE A  63      21.062 -26.328  -2.738  1.00 64.69           O  
ATOM    465  CG1 ILE A  63      17.969 -29.469  -4.066  1.00 64.69           C  
ATOM    466  CG2 ILE A  63      20.391 -29.328  -3.361  1.00 64.69           C  
ATOM    467  CD1 ILE A  63      18.000 -30.766  -4.863  1.00 64.69           C  
ATOM    468  N   GLN A  64      20.438 -25.734  -4.871  1.00 67.25           N  
ATOM    469  CA  GLN A  64      21.625 -24.906  -5.023  1.00 67.25           C  
ATOM    470  C   GLN A  64      21.438 -23.547  -4.359  1.00 67.25           C  
ATOM    471  CB  GLN A  64      21.969 -24.719  -6.504  1.00 67.25           C  
ATOM    472  O   GLN A  64      20.672 -22.719  -4.840  1.00 67.25           O  
ATOM    473  CG  GLN A  64      22.375 -26.000  -7.203  1.00 67.25           C  
ATOM    474  CD  GLN A  64      22.766 -25.797  -8.656  1.00 67.25           C  
ATOM    475  NE2 GLN A  64      23.219 -26.859  -9.312  1.00 67.25           N  
ATOM    476  OE1 GLN A  64      22.672 -24.672  -9.180  1.00 67.25           O  
ATOM    477  N   SER A  65      21.984 -23.359  -3.238  1.00 69.06           N  
ATOM    478  CA  SER A  65      21.828 -22.188  -2.371  1.00 69.06           C  
ATOM    479  C   SER A  65      22.031 -20.891  -3.143  1.00 69.06           C  
ATOM    480  CB  SER A  65      22.812 -22.250  -1.200  1.00 69.06           C  
ATOM    481  O   SER A  65      21.438 -19.859  -2.801  1.00 69.06           O  
ATOM    482  OG  SER A  65      24.141 -22.094  -1.652  1.00 69.06           O  
ATOM    483  N   HIS A  66      22.703 -21.016  -4.379  1.00 71.12           N  
ATOM    484  CA  HIS A  66      23.078 -19.797  -5.066  1.00 71.12           C  
ATOM    485  C   HIS A  66      21.984 -19.359  -6.035  1.00 71.12           C  
ATOM    486  CB  HIS A  66      24.406 -19.969  -5.809  1.00 71.12           C  
ATOM    487  O   HIS A  66      22.000 -18.219  -6.523  1.00 71.12           O  
ATOM    488  CG  HIS A  66      25.547 -20.344  -4.922  1.00 71.12           C  
ATOM    489  CD2 HIS A  66      26.266 -21.484  -4.828  1.00 71.12           C  
ATOM    490  ND1 HIS A  66      26.062 -19.469  -3.982  1.00 71.12           N  
ATOM    491  CE1 HIS A  66      27.062 -20.078  -3.348  1.00 71.12           C  
ATOM    492  NE2 HIS A  66      27.203 -21.281  -3.842  1.00 71.12           N  
ATOM    493  N   SER A  67      21.016 -20.250  -6.219  1.00 78.00           N  
ATOM    494  CA  SER A  67      20.031 -19.906  -7.246  1.00 78.00           C  
ATOM    495  C   SER A  67      18.609 -19.984  -6.707  1.00 78.00           C  
ATOM    496  CB  SER A  67      20.188 -20.812  -8.461  1.00 78.00           C  
ATOM    497  O   SER A  67      17.672 -20.250  -7.457  1.00 78.00           O  
ATOM    498  OG  SER A  67      20.000 -22.172  -8.094  1.00 78.00           O  
ATOM    499  N   ARG A  68      18.453 -19.812  -5.512  1.00 83.69           N  
ATOM    500  CA  ARG A  68      17.141 -19.922  -4.891  1.00 83.69           C  
ATOM    501  C   ARG A  68      16.234 -18.766  -5.312  1.00 83.69           C  
ATOM    502  CB  ARG A  68      17.266 -19.969  -3.367  1.00 83.69           C  
ATOM    503  O   ARG A  68      15.016 -18.891  -5.285  1.00 83.69           O  
ATOM    504  CG  ARG A  68      17.969 -21.203  -2.840  1.00 83.69           C  
ATOM    505  CD  ARG A  68      18.078 -21.188  -1.323  1.00 83.69           C  
ATOM    506  NE  ARG A  68      18.875 -22.312  -0.830  1.00 83.69           N  
ATOM    507  NH1 ARG A  68      18.672 -21.734   1.400  1.00 83.69           N  
ATOM    508  NH2 ARG A  68      19.875 -23.594   0.790  1.00 83.69           N  
ATOM    509  CZ  ARG A  68      19.141 -22.547   0.452  1.00 83.69           C  
ATOM    510  N   GLY A  69      16.812 -17.719  -5.738  1.00 89.06           N  
ATOM    511  CA  GLY A  69      16.047 -16.531  -6.074  1.00 89.06           C  
ATOM    512  C   GLY A  69      15.609 -16.484  -7.527  1.00 89.06           C  
ATOM    513  O   GLY A  69      15.188 -15.445  -8.023  1.00 89.06           O  
ATOM    514  N   GLU A  70      15.719 -17.625  -8.156  1.00 92.50           N  
ATOM    515  CA  GLU A  70      15.312 -17.672  -9.562  1.00 92.50           C  
ATOM    516  C   GLU A  70      13.859 -18.109  -9.695  1.00 92.50           C  
ATOM    517  CB  GLU A  70      16.219 -18.609 -10.352  1.00 92.50           C  
ATOM    518  O   GLU A  70      13.469 -19.156  -9.172  1.00 92.50           O  
ATOM    519  CG  GLU A  70      17.641 -18.078 -10.555  1.00 92.50           C  
ATOM    520  CD  GLU A  70      18.484 -18.953 -11.461  1.00 92.50           C  
ATOM    521  OE1 GLU A  70      19.688 -18.656 -11.656  1.00 92.50           O  
ATOM    522  OE2 GLU A  70      17.953 -19.969 -11.984  1.00 92.50           O  
ATOM    523  N   TYR A  71      13.094 -17.328 -10.359  1.00 95.38           N  
ATOM    524  CA  TYR A  71      11.680 -17.578 -10.594  1.00 95.38           C  
ATOM    525  C   TYR A  71      11.359 -17.547 -12.086  1.00 95.38           C  
ATOM    526  CB  TYR A  71      10.820 -16.531  -9.859  1.00 95.38           C  
ATOM    527  O   TYR A  71      11.891 -16.719 -12.820  1.00 95.38           O  
ATOM    528  CG  TYR A  71      10.742 -16.766  -8.367  1.00 95.38           C  
ATOM    529  CD1 TYR A  71       9.609 -17.312  -7.781  1.00 95.38           C  
ATOM    530  CD2 TYR A  71      11.812 -16.406  -7.539  1.00 95.38           C  
ATOM    531  CE1 TYR A  71       9.539 -17.516  -6.406  1.00 95.38           C  
ATOM    532  CE2 TYR A  71      11.742 -16.609  -6.164  1.00 95.38           C  
ATOM    533  OH  TYR A  71      10.539 -17.359  -4.250  1.00 95.38           O  
ATOM    534  CZ  TYR A  71      10.609 -17.172  -5.609  1.00 95.38           C  
ATOM    535  N   ASN A  72      10.523 -18.422 -12.523  1.00 94.31           N  
ATOM    536  CA  ASN A  72      10.055 -18.469 -13.906  1.00 94.31           C  
ATOM    537  C   ASN A  72       8.562 -18.172 -14.000  1.00 94.31           C  
ATOM    538  CB  ASN A  72      10.367 -19.812 -14.547  1.00 94.31           C  
ATOM    539  O   ASN A  72       7.824 -18.344 -13.031  1.00 94.31           O  
ATOM    540  CG  ASN A  72      11.859 -20.062 -14.672  1.00 94.31           C  
ATOM    541  ND2 ASN A  72      12.289 -21.266 -14.312  1.00 94.31           N  
ATOM    542  OD1 ASN A  72      12.617 -19.188 -15.094  1.00 94.31           O  
ATOM    543  N   VAL A  73       8.188 -17.719 -15.203  1.00 94.56           N  
ATOM    544  CA  VAL A  73       6.773 -17.422 -15.398  1.00 94.56           C  
ATOM    545  C   VAL A  73       5.953 -18.703 -15.305  1.00 94.56           C  
ATOM    546  CB  VAL A  73       6.527 -16.719 -16.766  1.00 94.56           C  
ATOM    547  O   VAL A  73       6.219 -19.672 -16.031  1.00 94.56           O  
ATOM    548  CG1 VAL A  73       5.031 -16.516 -17.000  1.00 94.56           C  
ATOM    549  CG2 VAL A  73       7.277 -15.398 -16.828  1.00 94.56           C  
ATOM    550  N   TYR A  74       5.047 -18.688 -14.445  1.00 94.38           N  
ATOM    551  CA  TYR A  74       4.188 -19.844 -14.172  1.00 94.38           C  
ATOM    552  C   TYR A  74       2.846 -19.688 -14.875  1.00 94.38           C  
ATOM    553  CB  TYR A  74       3.971 -20.000 -12.664  1.00 94.38           C  
ATOM    554  O   TYR A  74       2.363 -20.641 -15.508  1.00 94.38           O  
ATOM    555  CG  TYR A  74       3.209 -21.250 -12.289  1.00 94.38           C  
ATOM    556  CD1 TYR A  74       1.979 -21.172 -11.641  1.00 94.38           C  
ATOM    557  CD2 TYR A  74       3.717 -22.516 -12.586  1.00 94.38           C  
ATOM    558  CE1 TYR A  74       1.273 -22.328 -11.297  1.00 94.38           C  
ATOM    559  CE2 TYR A  74       3.020 -23.672 -12.250  1.00 94.38           C  
ATOM    560  OH  TYR A  74       1.106 -24.703 -11.266  1.00 94.38           O  
ATOM    561  CZ  TYR A  74       1.801 -23.562 -11.602  1.00 94.38           C  
ATOM    562  N   SER A  75       2.217 -18.531 -14.781  1.00 94.75           N  
ATOM    563  CA  SER A  75       0.937 -18.234 -15.414  1.00 94.75           C  
ATOM    564  C   SER A  75       0.747 -16.734 -15.609  1.00 94.75           C  
ATOM    565  CB  SER A  75      -0.216 -18.797 -14.586  1.00 94.75           C  
ATOM    566  O   SER A  75       1.247 -15.938 -14.820  1.00 94.75           O  
ATOM    567  OG  SER A  75      -1.459 -18.562 -15.227  1.00 94.75           O  
ATOM    568  N   THR A  76       0.130 -16.359 -16.656  1.00 96.62           N  
ATOM    569  CA  THR A  76      -0.274 -14.984 -16.938  1.00 96.62           C  
ATOM    570  C   THR A  76      -1.729 -14.930 -17.391  1.00 96.62           C  
ATOM    571  CB  THR A  76       0.628 -14.336 -18.000  1.00 96.62           C  
ATOM    572  O   THR A  76      -2.137 -15.688 -18.266  1.00 96.62           O  
ATOM    573  CG2 THR A  76       0.304 -12.852 -18.172  1.00 96.62           C  
ATOM    574  OG1 THR A  76       1.998 -14.469 -17.609  1.00 96.62           O  
ATOM    575  N   PHE A  77      -2.482 -14.055 -16.766  1.00 97.12           N  
ATOM    576  CA  PHE A  77      -3.877 -13.953 -17.188  1.00 97.12           C  
ATOM    577  C   PHE A  77      -4.430 -12.562 -16.891  1.00 97.12           C  
ATOM    578  CB  PHE A  77      -4.727 -15.016 -16.484  1.00 97.12           C  
ATOM    579  O   PHE A  77      -3.877 -11.836 -16.062  1.00 97.12           O  
ATOM    580  CG  PHE A  77      -4.746 -14.891 -14.984  1.00 97.12           C  
ATOM    581  CD1 PHE A  77      -3.729 -15.438 -14.219  1.00 97.12           C  
ATOM    582  CD2 PHE A  77      -5.785 -14.219 -14.352  1.00 97.12           C  
ATOM    583  CE1 PHE A  77      -3.744 -15.320 -12.828  1.00 97.12           C  
ATOM    584  CE2 PHE A  77      -5.805 -14.102 -12.961  1.00 97.12           C  
ATOM    585  CZ  PHE A  77      -4.785 -14.656 -12.203  1.00 97.12           C  
ATOM    586  N   GLN A  78      -5.488 -12.273 -17.641  1.00 97.62           N  
ATOM    587  CA  GLN A  78      -6.199 -11.023 -17.406  1.00 97.62           C  
ATOM    588  C   GLN A  78      -7.191 -11.148 -16.250  1.00 97.62           C  
ATOM    589  CB  GLN A  78      -6.930 -10.578 -18.672  1.00 97.62           C  
ATOM    590  O   GLN A  78      -8.180 -11.875 -16.359  1.00 97.62           O  
ATOM    591  CG  GLN A  78      -7.590  -9.211 -18.562  1.00 97.62           C  
ATOM    592  CD  GLN A  78      -6.586  -8.086 -18.438  1.00 97.62           C  
ATOM    593  NE2 GLN A  78      -6.891  -7.109 -17.594  1.00 97.62           N  
ATOM    594  OE1 GLN A  78      -5.543  -8.086 -19.109  1.00 97.62           O  
ATOM    595  N   SER A  79      -6.949 -10.500 -15.227  1.00 97.56           N  
ATOM    596  CA  SER A  79      -7.820 -10.578 -14.062  1.00 97.56           C  
ATOM    597  C   SER A  79      -9.008  -9.625 -14.188  1.00 97.56           C  
ATOM    598  CB  SER A  79      -7.035 -10.258 -12.781  1.00 97.56           C  
ATOM    599  O   SER A  79     -10.156 -10.031 -14.000  1.00 97.56           O  
ATOM    600  OG  SER A  79      -7.898 -10.234 -11.656  1.00 97.56           O  
ATOM    601  N   HIS A  80      -8.695  -8.422 -14.445  1.00 97.06           N  
ATOM    602  CA  HIS A  80      -9.727  -7.398 -14.539  1.00 97.06           C  
ATOM    603  C   HIS A  80      -9.664  -6.664 -15.875  1.00 97.06           C  
ATOM    604  CB  HIS A  80      -9.594  -6.402 -13.383  1.00 97.06           C  
ATOM    605  O   HIS A  80      -8.578  -6.406 -16.391  1.00 97.06           O  
ATOM    606  CG  HIS A  80      -9.836  -7.004 -12.039  1.00 97.06           C  
ATOM    607  CD2 HIS A  80     -10.883  -6.891 -11.188  1.00 97.06           C  
ATOM    608  ND1 HIS A  80      -8.922  -7.836 -11.422  1.00 97.06           N  
ATOM    609  CE1 HIS A  80      -9.406  -8.211 -10.250  1.00 97.06           C  
ATOM    610  NE2 HIS A  80     -10.594  -7.652 -10.078  1.00 97.06           N  
ATOM    611  N   GLU A  81     -10.773  -6.414 -16.391  1.00 95.25           N  
ATOM    612  CA  GLU A  81     -10.953  -5.590 -17.594  1.00 95.25           C  
ATOM    613  C   GLU A  81     -11.727  -4.312 -17.266  1.00 95.25           C  
ATOM    614  CB  GLU A  81     -11.672  -6.379 -18.688  1.00 95.25           C  
ATOM    615  O   GLU A  81     -12.414  -4.242 -16.250  1.00 95.25           O  
ATOM    616  CG  GLU A  81     -10.922  -7.617 -19.141  1.00 95.25           C  
ATOM    617  CD  GLU A  81     -11.625  -8.359 -20.266  1.00 95.25           C  
ATOM    618  OE1 GLU A  81     -11.055  -9.336 -20.812  1.00 95.25           O  
ATOM    619  OE2 GLU A  81     -12.758  -7.965 -20.625  1.00 95.25           O  
ATOM    620  N   PRO A  82     -11.406  -3.340 -18.156  1.00 91.44           N  
ATOM    621  CA  PRO A  82     -12.211  -2.139 -17.922  1.00 91.44           C  
ATOM    622  C   PRO A  82     -13.711  -2.400 -18.031  1.00 91.44           C  
ATOM    623  CB  PRO A  82     -11.734  -1.175 -19.000  1.00 91.44           C  
ATOM    624  O   PRO A  82     -14.141  -3.182 -18.891  1.00 91.44           O  
ATOM    625  CG  PRO A  82     -10.414  -1.721 -19.453  1.00 91.44           C  
ATOM    626  CD  PRO A  82     -10.414  -3.203 -19.219  1.00 91.44           C  
ATOM    627  N   GLU A  83     -14.398  -1.832 -17.125  1.00 86.56           N  
ATOM    628  CA  GLU A  83     -15.852  -1.987 -17.109  1.00 86.56           C  
ATOM    629  C   GLU A  83     -16.547  -0.641 -16.938  1.00 86.56           C  
ATOM    630  CB  GLU A  83     -16.266  -2.949 -16.000  1.00 86.56           C  
ATOM    631  O   GLU A  83     -15.914   0.344 -16.547  1.00 86.56           O  
ATOM    632  CG  GLU A  83     -15.703  -4.352 -16.156  1.00 86.56           C  
ATOM    633  CD  GLU A  83     -15.953  -5.234 -14.938  1.00 86.56           C  
ATOM    634  OE1 GLU A  83     -15.391  -6.352 -14.867  1.00 86.56           O  
ATOM    635  OE2 GLU A  83     -16.719  -4.805 -14.039  1.00 86.56           O  
ATOM    636  N   PHE A  84     -17.844  -0.572 -17.422  1.00 84.62           N  
ATOM    637  CA  PHE A  84     -18.641   0.630 -17.234  1.00 84.62           C  
ATOM    638  C   PHE A  84     -19.875   0.340 -16.391  1.00 84.62           C  
ATOM    639  CB  PHE A  84     -19.062   1.195 -18.594  1.00 84.62           C  
ATOM    640  O   PHE A  84     -20.609  -0.609 -16.656  1.00 84.62           O  
ATOM    641  CG  PHE A  84     -19.719   2.553 -18.516  1.00 84.62           C  
ATOM    642  CD1 PHE A  84     -21.094   2.688 -18.594  1.00 84.62           C  
ATOM    643  CD2 PHE A  84     -18.938   3.695 -18.375  1.00 84.62           C  
ATOM    644  CE1 PHE A  84     -21.688   3.943 -18.516  1.00 84.62           C  
ATOM    645  CE2 PHE A  84     -19.531   4.953 -18.297  1.00 84.62           C  
ATOM    646  CZ  PHE A  84     -20.906   5.074 -18.375  1.00 84.62           C  
ATOM    647  N   ASP A  85     -19.969   1.054 -15.281  1.00 80.44           N  
ATOM    648  CA  ASP A  85     -21.156   1.000 -14.438  1.00 80.44           C  
ATOM    649  C   ASP A  85     -22.219   1.972 -14.938  1.00 80.44           C  
ATOM    650  CB  ASP A  85     -20.797   1.310 -12.984  1.00 80.44           C  
ATOM    651  O   ASP A  85     -22.141   3.176 -14.680  1.00 80.44           O  
ATOM    652  CG  ASP A  85     -21.953   1.049 -12.023  1.00 80.44           C  
ATOM    653  OD1 ASP A  85     -23.125   1.052 -12.461  1.00 80.44           O  
ATOM    654  OD2 ASP A  85     -21.672   0.840 -10.820  1.00 80.44           O  
ATOM    655  N   TYR A  86     -23.266   1.494 -15.508  1.00 79.56           N  
ATOM    656  CA  TYR A  86     -24.312   2.301 -16.156  1.00 79.56           C  
ATOM    657  C   TYR A  86     -25.172   3.006 -15.109  1.00 79.56           C  
ATOM    658  CB  TYR A  86     -25.188   1.432 -17.047  1.00 79.56           C  
ATOM    659  O   TYR A  86     -25.703   4.086 -15.367  1.00 79.56           O  
ATOM    660  CG  TYR A  86     -24.438   0.801 -18.203  1.00 79.56           C  
ATOM    661  CD1 TYR A  86     -24.141   1.528 -19.359  1.00 79.56           C  
ATOM    662  CD2 TYR A  86     -24.016  -0.523 -18.141  1.00 79.56           C  
ATOM    663  CE1 TYR A  86     -23.453   0.951 -20.422  1.00 79.56           C  
ATOM    664  CE2 TYR A  86     -23.328  -1.111 -19.188  1.00 79.56           C  
ATOM    665  OH  TYR A  86     -22.375  -0.944 -21.375  1.00 79.56           O  
ATOM    666  CZ  TYR A  86     -23.047  -0.367 -20.328  1.00 79.56           C  
ATOM    667  N   LEU A  87     -25.359   2.336 -13.961  1.00 76.00           N  
ATOM    668  CA  LEU A  87     -26.188   2.928 -12.922  1.00 76.00           C  
ATOM    669  C   LEU A  87     -25.516   4.168 -12.336  1.00 76.00           C  
ATOM    670  CB  LEU A  87     -26.469   1.909 -11.812  1.00 76.00           C  
ATOM    671  O   LEU A  87     -26.203   5.160 -12.039  1.00 76.00           O  
ATOM    672  CG  LEU A  87     -27.375   0.737 -12.180  1.00 76.00           C  
ATOM    673  CD1 LEU A  87     -27.391  -0.296 -11.062  1.00 76.00           C  
ATOM    674  CD2 LEU A  87     -28.781   1.229 -12.477  1.00 76.00           C  
ATOM    675  N   LYS A  88     -24.219   4.125 -12.305  1.00 73.00           N  
ATOM    676  CA  LYS A  88     -23.500   5.238 -11.680  1.00 73.00           C  
ATOM    677  C   LYS A  88     -22.781   6.078 -12.734  1.00 73.00           C  
ATOM    678  CB  LYS A  88     -22.500   4.723 -10.648  1.00 73.00           C  
ATOM    679  O   LYS A  88     -22.203   7.121 -12.414  1.00 73.00           O  
ATOM    680  CG  LYS A  88     -23.141   4.039  -9.453  1.00 73.00           C  
ATOM    681  CD  LYS A  88     -22.109   3.619  -8.422  1.00 73.00           C  
ATOM    682  CE  LYS A  88     -22.750   2.879  -7.250  1.00 73.00           C  
ATOM    683  NZ  LYS A  88     -21.719   2.348  -6.305  1.00 73.00           N  
ATOM    684  N   SER A  89     -22.891   5.645 -14.031  1.00 77.94           N  
ATOM    685  CA  SER A  89     -22.219   6.305 -15.148  1.00 77.94           C  
ATOM    686  C   SER A  89     -20.719   6.488 -14.867  1.00 77.94           C  
ATOM    687  CB  SER A  89     -22.859   7.664 -15.438  1.00 77.94           C  
ATOM    688  O   SER A  89     -20.188   7.586 -15.039  1.00 77.94           O  
ATOM    689  OG  SER A  89     -24.219   7.504 -15.812  1.00 77.94           O  
ATOM    690  N   LEU A  90     -20.062   5.348 -14.336  1.00 80.12           N  
ATOM    691  CA  LEU A  90     -18.656   5.406 -13.930  1.00 80.12           C  
ATOM    692  C   LEU A  90     -17.844   4.316 -14.625  1.00 80.12           C  
ATOM    693  CB  LEU A  90     -18.531   5.262 -12.406  1.00 80.12           C  
ATOM    694  O   LEU A  90     -18.312   3.182 -14.758  1.00 80.12           O  
ATOM    695  CG  LEU A  90     -18.906   6.492 -11.578  1.00 80.12           C  
ATOM    696  CD1 LEU A  90     -19.156   6.098 -10.133  1.00 80.12           C  
ATOM    697  CD2 LEU A  90     -17.797   7.543 -11.664  1.00 80.12           C  
ATOM    698  N   GLU A  91     -16.719   4.781 -15.117  1.00 84.25           N  
ATOM    699  CA  GLU A  91     -15.766   3.805 -15.641  1.00 84.25           C  
ATOM    700  C   GLU A  91     -14.953   3.174 -14.516  1.00 84.25           C  
ATOM    701  CB  GLU A  91     -14.836   4.457 -16.672  1.00 84.25           C  
ATOM    702  O   GLU A  91     -14.445   3.875 -13.641  1.00 84.25           O  
ATOM    703  CG  GLU A  91     -14.047   3.461 -17.500  1.00 84.25           C  
ATOM    704  CD  GLU A  91     -13.227   4.113 -18.594  1.00 84.25           C  
ATOM    705  OE1 GLU A  91     -12.516   3.395 -19.328  1.00 84.25           O  
ATOM    706  OE2 GLU A  91     -13.305   5.355 -18.734  1.00 84.25           O  
ATOM    707  N   ILE A  92     -14.930   1.863 -14.531  1.00 85.12           N  
ATOM    708  CA  ILE A  92     -14.125   1.150 -13.547  1.00 85.12           C  
ATOM    709  C   ILE A  92     -12.812   0.697 -14.188  1.00 85.12           C  
ATOM    710  CB  ILE A  92     -14.883  -0.061 -12.969  1.00 85.12           C  
ATOM    711  O   ILE A  92     -12.812  -0.147 -15.086  1.00 85.12           O  
ATOM    712  CG1 ILE A  92     -16.219   0.387 -12.359  1.00 85.12           C  
ATOM    713  CG2 ILE A  92     -14.023  -0.787 -11.922  1.00 85.12           C  
ATOM    714  CD1 ILE A  92     -17.125  -0.763 -11.953  1.00 85.12           C  
ATOM    715  N   GLU A  93     -11.781   1.154 -13.648  1.00 89.00           N  
ATOM    716  CA  GLU A  93     -10.461   0.842 -14.195  1.00 89.00           C  
ATOM    717  C   GLU A  93     -10.070  -0.603 -13.898  1.00 89.00           C  
ATOM    718  CB  GLU A  93      -9.406   1.800 -13.641  1.00 89.00           C  
ATOM    719  O   GLU A  93     -10.586  -1.211 -12.961  1.00 89.00           O  
ATOM    720  CG  GLU A  93      -9.578   3.242 -14.094  1.00 89.00           C  
ATOM    721  CD  GLU A  93      -8.438   4.148 -13.672  1.00 89.00           C  
ATOM    722  OE1 GLU A  93      -8.430   5.336 -14.055  1.00 89.00           O  
ATOM    723  OE2 GLU A  93      -7.535   3.662 -12.945  1.00 89.00           O  
ATOM    724  N   GLU A  94      -9.164  -1.103 -14.711  1.00 93.69           N  
ATOM    725  CA  GLU A  94      -8.758  -2.502 -14.633  1.00 93.69           C  
ATOM    726  C   GLU A  94      -7.566  -2.678 -13.695  1.00 93.69           C  
ATOM    727  CB  GLU A  94      -8.422  -3.043 -16.016  1.00 93.69           C  
ATOM    728  O   GLU A  94      -7.176  -3.805 -13.383  1.00 93.69           O  
ATOM    729  CG  GLU A  94      -7.285  -2.301 -16.703  1.00 93.69           C  
ATOM    730  CD  GLU A  94      -7.770  -1.267 -17.719  1.00 93.69           C  
ATOM    731  OE1 GLU A  94      -7.109  -1.083 -18.766  1.00 93.69           O  
ATOM    732  OE2 GLU A  94      -8.820  -0.634 -17.453  1.00 93.69           O  
ATOM    733  N   LYS A  95      -7.027  -1.582 -13.195  1.00 96.19           N  
ATOM    734  CA  LYS A  95      -5.824  -1.640 -12.367  1.00 96.19           C  
ATOM    735  C   LYS A  95      -6.012  -2.592 -11.188  1.00 96.19           C  
ATOM    736  CB  LYS A  95      -5.453  -0.246 -11.859  1.00 96.19           C  
ATOM    737  O   LYS A  95      -7.020  -2.527 -10.484  1.00 96.19           O  
ATOM    738  CG  LYS A  95      -4.250  -0.226 -10.922  1.00 96.19           C  
ATOM    739  CD  LYS A  95      -4.070   1.141 -10.281  1.00 96.19           C  
ATOM    740  CE  LYS A  95      -3.039   1.097  -9.156  1.00 96.19           C  
ATOM    741  NZ  LYS A  95      -2.941   2.406  -8.445  1.00 96.19           N  
ATOM    742  N   ILE A  96      -5.023  -3.412 -10.938  1.00 98.00           N  
ATOM    743  CA  ILE A  96      -5.066  -4.309  -9.781  1.00 98.00           C  
ATOM    744  C   ILE A  96      -4.520  -3.590  -8.555  1.00 98.00           C  
ATOM    745  CB  ILE A  96      -4.270  -5.605 -10.047  1.00 98.00           C  
ATOM    746  O   ILE A  96      -3.357  -3.180  -8.531  1.00 98.00           O  
ATOM    747  CG1 ILE A  96      -4.785  -6.305 -11.305  1.00 98.00           C  
ATOM    748  CG2 ILE A  96      -4.340  -6.539  -8.836  1.00 98.00           C  
ATOM    749  CD1 ILE A  96      -4.098  -7.629 -11.609  1.00 98.00           C  
ATOM    750  N   ASN A  97      -5.336  -3.541  -7.570  1.00 97.12           N  
ATOM    751  CA  ASN A  97      -4.934  -2.838  -6.355  1.00 97.12           C  
ATOM    752  C   ASN A  97      -4.191  -3.760  -5.395  1.00 97.12           C  
ATOM    753  CB  ASN A  97      -6.152  -2.219  -5.668  1.00 97.12           C  
ATOM    754  O   ASN A  97      -3.215  -3.350  -4.766  1.00 97.12           O  
ATOM    755  CG  ASN A  97      -6.746  -1.066  -6.453  1.00 97.12           C  
ATOM    756  ND2 ASN A  97      -7.969  -0.684  -6.109  1.00 97.12           N  
ATOM    757  OD1 ASN A  97      -6.109  -0.525  -7.359  1.00 97.12           O  
ATOM    758  N   LYS A  98      -4.723  -4.965  -5.234  1.00 98.06           N  
ATOM    759  CA  LYS A  98      -4.160  -5.895  -4.258  1.00 98.06           C  
ATOM    760  C   LYS A  98      -4.371  -7.340  -4.691  1.00 98.06           C  
ATOM    761  CB  LYS A  98      -4.785  -5.664  -2.881  1.00 98.06           C  
ATOM    762  O   LYS A  98      -5.348  -7.656  -5.375  1.00 98.06           O  
ATOM    763  CG  LYS A  98      -4.383  -4.352  -2.227  1.00 98.06           C  
ATOM    764  CD  LYS A  98      -2.938  -4.387  -1.749  1.00 98.06           C  
ATOM    765  CE  LYS A  98      -2.553  -3.098  -1.034  1.00 98.06           C  
ATOM    766  NZ  LYS A  98      -1.131  -3.121  -0.575  1.00 98.06           N  
ATOM    767  N   ILE A  99      -3.443  -8.172  -4.301  1.00 98.44           N  
ATOM    768  CA  ILE A  99      -3.529  -9.617  -4.465  1.00 98.44           C  
ATOM    769  C   ILE A  99      -3.260 -10.305  -3.129  1.00 98.44           C  
ATOM    770  CB  ILE A  99      -2.537 -10.125  -5.539  1.00 98.44           C  
ATOM    771  O   ILE A  99      -2.373  -9.891  -2.379  1.00 98.44           O  
ATOM    772  CG1 ILE A  99      -2.934  -9.602  -6.922  1.00 98.44           C  
ATOM    773  CG2 ILE A  99      -2.471 -11.656  -5.531  1.00 98.44           C  
ATOM    774  CD1 ILE A  99      -1.887  -9.844  -8.000  1.00 98.44           C  
ATOM    775  N   ARG A 100      -4.062 -11.328  -2.818  1.00 98.25           N  
ATOM    776  CA  ARG A 100      -3.850 -12.125  -1.615  1.00 98.25           C  
ATOM    777  C   ARG A 100      -4.035 -13.609  -1.904  1.00 98.25           C  
ATOM    778  CB  ARG A 100      -4.805 -11.688  -0.503  1.00 98.25           C  
ATOM    779  O   ARG A 100      -5.031 -14.016  -2.506  1.00 98.25           O  
ATOM    780  CG  ARG A 100      -4.516 -10.297   0.044  1.00 98.25           C  
ATOM    781  CD  ARG A 100      -3.215 -10.258   0.834  1.00 98.25           C  
ATOM    782  NE  ARG A 100      -2.959  -8.938   1.396  1.00 98.25           N  
ATOM    783  NH1 ARG A 100      -0.909  -8.664   0.367  1.00 98.25           N  
ATOM    784  NH2 ARG A 100      -1.741  -7.020   1.725  1.00 98.25           N  
ATOM    785  CZ  ARG A 100      -1.870  -8.211   1.161  1.00 98.25           C  
ATOM    786  N   TRP A 101      -3.121 -14.406  -1.394  1.00 98.06           N  
ATOM    787  CA  TRP A 101      -3.166 -15.844  -1.612  1.00 98.06           C  
ATOM    788  C   TRP A 101      -4.008 -16.531  -0.542  1.00 98.06           C  
ATOM    789  CB  TRP A 101      -1.752 -16.438  -1.623  1.00 98.06           C  
ATOM    790  O   TRP A 101      -3.979 -16.141   0.627  1.00 98.06           O  
ATOM    791  CG  TRP A 101      -0.920 -16.000  -2.791  1.00 98.06           C  
ATOM    792  CD1 TRP A 101      -0.079 -14.922  -2.846  1.00 98.06           C  
ATOM    793  CD2 TRP A 101      -0.853 -16.625  -4.074  1.00 98.06           C  
ATOM    794  CE2 TRP A 101       0.050 -15.875  -4.859  1.00 98.06           C  
ATOM    795  CE3 TRP A 101      -1.469 -17.750  -4.637  1.00 98.06           C  
ATOM    796  NE1 TRP A 101       0.507 -14.844  -4.090  1.00 98.06           N  
ATOM    797  CH2 TRP A 101      -0.264 -17.328  -6.707  1.00 98.06           C  
ATOM    798  CZ2 TRP A 101       0.352 -16.219  -6.180  1.00 98.06           C  
ATOM    799  CZ3 TRP A 101      -1.167 -18.094  -5.953  1.00 98.06           C  
ATOM    800  N   LEU A 102      -4.680 -17.547  -0.976  1.00 97.38           N  
ATOM    801  CA  LEU A 102      -5.344 -18.484  -0.070  1.00 97.38           C  
ATOM    802  C   LEU A 102      -4.547 -19.766   0.054  1.00 97.38           C  
ATOM    803  CB  LEU A 102      -6.762 -18.781  -0.558  1.00 97.38           C  
ATOM    804  O   LEU A 102      -3.656 -20.047  -0.757  1.00 97.38           O  
ATOM    805  CG  LEU A 102      -7.797 -17.672  -0.374  1.00 97.38           C  
ATOM    806  CD1 LEU A 102      -8.281 -17.172  -1.729  1.00 97.38           C  
ATOM    807  CD2 LEU A 102      -8.969 -18.172   0.469  1.00 97.38           C  
ATOM    808  N   PRO A 103      -4.848 -20.484   1.127  1.00 94.25           N  
ATOM    809  CA  PRO A 103      -4.152 -21.766   1.249  1.00 94.25           C  
ATOM    810  C   PRO A 103      -4.469 -22.719   0.100  1.00 94.25           C  
ATOM    811  CB  PRO A 103      -4.664 -22.312   2.578  1.00 94.25           C  
ATOM    812  O   PRO A 103      -5.586 -22.719  -0.420  1.00 94.25           O  
ATOM    813  CG  PRO A 103      -5.137 -21.109   3.338  1.00 94.25           C  
ATOM    814  CD  PRO A 103      -5.629 -20.094   2.355  1.00 94.25           C  
ATOM    815  N   GLN A 104      -3.461 -23.422  -0.208  1.00 93.62           N  
ATOM    816  CA  GLN A 104      -3.615 -24.406  -1.276  1.00 93.62           C  
ATOM    817  C   GLN A 104      -4.586 -25.516  -0.871  1.00 93.62           C  
ATOM    818  CB  GLN A 104      -2.260 -25.016  -1.649  1.00 93.62           C  
ATOM    819  O   GLN A 104      -4.570 -25.969   0.271  1.00 93.62           O  
ATOM    820  CG  GLN A 104      -2.320 -25.969  -2.826  1.00 93.62           C  
ATOM    821  CD  GLN A 104      -0.960 -26.531  -3.193  1.00 93.62           C  
ATOM    822  NE2 GLN A 104      -0.912 -27.328  -4.266  1.00 93.62           N  
ATOM    823  OE1 GLN A 104       0.040 -26.266  -2.520  1.00 93.62           O  
ATOM    824  N   LYS A 105      -5.477 -25.859  -1.765  1.00 89.50           N  
ATOM    825  CA  LYS A 105      -6.379 -27.000  -1.586  1.00 89.50           C  
ATOM    826  C   LYS A 105      -6.164 -28.047  -2.668  1.00 89.50           C  
ATOM    827  CB  LYS A 105      -7.836 -26.531  -1.597  1.00 89.50           C  
ATOM    828  O   LYS A 105      -6.406 -27.797  -3.848  1.00 89.50           O  
ATOM    829  CG  LYS A 105      -8.219 -25.672  -0.396  1.00 89.50           C  
ATOM    830  CD  LYS A 105      -9.695 -25.297  -0.428  1.00 89.50           C  
ATOM    831  CE  LYS A 105     -10.062 -24.391   0.733  1.00 89.50           C  
ATOM    832  NZ  LYS A 105     -11.484 -23.938   0.654  1.00 89.50           N  
ATOM    833  N   ASN A 106      -5.738 -29.219  -2.242  1.00 85.50           N  
ATOM    834  CA  ASN A 106      -5.348 -30.281  -3.150  1.00 85.50           C  
ATOM    835  C   ASN A 106      -4.215 -29.844  -4.078  1.00 85.50           C  
ATOM    836  CB  ASN A 106      -6.551 -30.766  -3.967  1.00 85.50           C  
ATOM    837  O   ASN A 106      -3.131 -29.484  -3.617  1.00 85.50           O  
ATOM    838  CG  ASN A 106      -7.691 -31.234  -3.096  1.00 85.50           C  
ATOM    839  ND2 ASN A 106      -8.922 -30.984  -3.529  1.00 85.50           N  
ATOM    840  OD1 ASN A 106      -7.477 -31.844  -2.039  1.00 85.50           O  
ATOM    841  N   ALA A 107      -4.418 -29.750  -5.344  1.00 86.06           N  
ATOM    842  CA  ALA A 107      -3.352 -29.375  -6.270  1.00 86.06           C  
ATOM    843  C   ALA A 107      -3.582 -27.969  -6.828  1.00 86.06           C  
ATOM    844  CB  ALA A 107      -3.250 -30.391  -7.406  1.00 86.06           C  
ATOM    845  O   ALA A 107      -2.754 -27.453  -7.586  1.00 86.06           O  
ATOM    846  N   ALA A 108      -4.605 -27.344  -6.344  1.00 92.31           N  
ATOM    847  CA  ALA A 108      -4.957 -26.047  -6.922  1.00 92.31           C  
ATOM    848  C   ALA A 108      -4.562 -24.906  -5.988  1.00 92.31           C  
ATOM    849  CB  ALA A 108      -6.453 -25.984  -7.223  1.00 92.31           C  
ATOM    850  O   ALA A 108      -4.621 -25.047  -4.762  1.00 92.31           O  
ATOM    851  N   GLN A 109      -4.121 -23.859  -6.602  1.00 95.19           N  
ATOM    852  CA  GLN A 109      -3.838 -22.609  -5.887  1.00 95.19           C  
ATOM    853  C   GLN A 109      -4.977 -21.609  -6.047  1.00 95.19           C  
ATOM    854  CB  GLN A 109      -2.525 -22.000  -6.375  1.00 95.19           C  
ATOM    855  O   GLN A 109      -5.680 -21.625  -7.062  1.00 95.19           O  
ATOM    856  CG  GLN A 109      -1.332 -22.938  -6.277  1.00 95.19           C  
ATOM    857  CD  GLN A 109      -0.829 -23.109  -4.852  1.00 95.19           C  
ATOM    858  NE2 GLN A 109      -0.037 -24.141  -4.621  1.00 95.19           N  
ATOM    859  OE1 GLN A 109      -1.148 -22.297  -3.971  1.00 95.19           O  
ATOM    860  N   PHE A 110      -5.168 -20.797  -5.004  1.00 97.06           N  
ATOM    861  CA  PHE A 110      -6.234 -19.797  -5.039  1.00 97.06           C  
ATOM    862  C   PHE A 110      -5.703 -18.422  -4.668  1.00 97.06           C  
ATOM    863  CB  PHE A 110      -7.371 -20.203  -4.090  1.00 97.06           C  
ATOM    864  O   PHE A 110      -4.863 -18.297  -3.773  1.00 97.06           O  
ATOM    865  CG  PHE A 110      -8.070 -21.469  -4.480  1.00 97.06           C  
ATOM    866  CD1 PHE A 110      -9.227 -21.438  -5.250  1.00 97.06           C  
ATOM    867  CD2 PHE A 110      -7.570 -22.703  -4.078  1.00 97.06           C  
ATOM    868  CE1 PHE A 110      -9.875 -22.625  -5.613  1.00 97.06           C  
ATOM    869  CE2 PHE A 110      -8.211 -23.891  -4.434  1.00 97.06           C  
ATOM    870  CZ  PHE A 110      -9.367 -23.844  -5.203  1.00 97.06           C  
ATOM    871  N   LEU A 111      -6.184 -17.406  -5.359  1.00 97.25           N  
ATOM    872  CA  LEU A 111      -5.789 -16.047  -5.012  1.00 97.25           C  
ATOM    873  C   LEU A 111      -6.949 -15.078  -5.211  1.00 97.25           C  
ATOM    874  CB  LEU A 111      -4.590 -15.609  -5.852  1.00 97.25           C  
ATOM    875  O   LEU A 111      -7.785 -15.281  -6.098  1.00 97.25           O  
ATOM    876  CG  LEU A 111      -4.848 -15.398  -7.344  1.00 97.25           C  
ATOM    877  CD1 LEU A 111      -5.367 -13.992  -7.602  1.00 97.25           C  
ATOM    878  CD2 LEU A 111      -3.576 -15.664  -8.148  1.00 97.25           C  
ATOM    879  N   LEU A 112      -7.047 -14.102  -4.293  1.00 98.38           N  
ATOM    880  CA  LEU A 112      -7.969 -12.984  -4.426  1.00 98.38           C  
ATOM    881  C   LEU A 112      -7.305 -11.812  -5.137  1.00 98.38           C  
ATOM    882  CB  LEU A 112      -8.469 -12.539  -3.047  1.00 98.38           C  
ATOM    883  O   LEU A 112      -6.133 -11.508  -4.887  1.00 98.38           O  
ATOM    884  CG  LEU A 112      -9.477 -13.469  -2.361  1.00 98.38           C  
ATOM    885  CD1 LEU A 112      -9.742 -13.000  -0.934  1.00 98.38           C  
ATOM    886  CD2 LEU A 112     -10.773 -13.531  -3.156  1.00 98.38           C  
ATOM    887  N   SER A 113      -7.984 -11.211  -6.059  1.00 98.50           N  
ATOM    888  CA  SER A 113      -7.555  -9.977  -6.707  1.00 98.50           C  
ATOM    889  C   SER A 113      -8.664  -8.930  -6.695  1.00 98.50           C  
ATOM    890  CB  SER A 113      -7.117 -10.250  -8.148  1.00 98.50           C  
ATOM    891  O   SER A 113      -9.852  -9.273  -6.688  1.00 98.50           O  
ATOM    892  OG  SER A 113      -8.227 -10.641  -8.945  1.00 98.50           O  
ATOM    893  N   THR A 114      -8.227  -7.711  -6.621  1.00 98.00           N  
ATOM    894  CA  THR A 114      -9.219  -6.645  -6.633  1.00 98.00           C  
ATOM    895  C   THR A 114      -8.742  -5.465  -7.473  1.00 98.00           C  
ATOM    896  CB  THR A 114      -9.547  -6.164  -5.207  1.00 98.00           C  
ATOM    897  O   THR A 114      -7.555  -5.133  -7.461  1.00 98.00           O  
ATOM    898  CG2 THR A 114      -8.297  -5.641  -4.504  1.00 98.00           C  
ATOM    899  OG1 THR A 114     -10.523  -5.117  -5.270  1.00 98.00           O  
ATOM    900  N   ASN A 115      -9.641  -4.957  -8.211  1.00 96.75           N  
ATOM    901  CA  ASN A 115      -9.461  -3.605  -8.727  1.00 96.75           C  
ATOM    902  C   ASN A 115     -10.141  -2.568  -7.840  1.00 96.75           C  
ATOM    903  CB  ASN A 115      -9.977  -3.504 -10.156  1.00 96.75           C  
ATOM    904  O   ASN A 115     -10.227  -2.744  -6.621  1.00 96.75           O  
ATOM    905  CG  ASN A 115     -11.484  -3.643 -10.242  1.00 96.75           C  
ATOM    906  ND2 ASN A 115     -12.016  -3.641 -11.461  1.00 96.75           N  
ATOM    907  OD1 ASN A 115     -12.172  -3.752  -9.227  1.00 96.75           O  
ATOM    908  N   ASP A 116     -10.609  -1.506  -8.383  1.00 94.75           N  
ATOM    909  CA  ASP A 116     -11.148  -0.421  -7.570  1.00 94.75           C  
ATOM    910  C   ASP A 116     -12.500  -0.804  -6.969  1.00 94.75           C  
ATOM    911  CB  ASP A 116     -11.289   0.856  -8.406  1.00 94.75           C  
ATOM    912  O   ASP A 116     -12.898  -0.269  -5.930  1.00 94.75           O  
ATOM    913  CG  ASP A 116      -9.961   1.543  -8.664  1.00 94.75           C  
ATOM    914  OD1 ASP A 116      -8.969   1.227  -7.973  1.00 94.75           O  
ATOM    915  OD2 ASP A 116      -9.906   2.410  -9.562  1.00 94.75           O  
ATOM    916  N   LYS A 117     -13.195  -1.791  -7.602  1.00 93.88           N  
ATOM    917  CA  LYS A 117     -14.570  -2.012  -7.164  1.00 93.88           C  
ATOM    918  C   LYS A 117     -14.883  -3.502  -7.074  1.00 93.88           C  
ATOM    919  CB  LYS A 117     -15.547  -1.321  -8.109  1.00 93.88           C  
ATOM    920  O   LYS A 117     -15.789  -3.906  -6.344  1.00 93.88           O  
ATOM    921  CG  LYS A 117     -15.383   0.189  -8.188  1.00 93.88           C  
ATOM    922  CD  LYS A 117     -15.773   0.858  -6.875  1.00 93.88           C  
ATOM    923  CE  LYS A 117     -15.703   2.377  -6.973  1.00 93.88           C  
ATOM    924  NZ  LYS A 117     -16.078   3.037  -5.688  1.00 93.88           N  
ATOM    925  N   THR A 118     -14.117  -4.297  -7.781  1.00 95.25           N  
ATOM    926  CA  THR A 118     -14.508  -5.691  -7.938  1.00 95.25           C  
ATOM    927  C   THR A 118     -13.422  -6.621  -7.395  1.00 95.25           C  
ATOM    928  CB  THR A 118     -14.781  -6.031  -9.414  1.00 95.25           C  
ATOM    929  O   THR A 118     -12.250  -6.496  -7.754  1.00 95.25           O  
ATOM    930  CG2 THR A 118     -15.352  -7.438  -9.562  1.00 95.25           C  
ATOM    931  OG1 THR A 118     -15.719  -5.090  -9.953  1.00 95.25           O  
ATOM    932  N   ILE A 119     -13.914  -7.539  -6.594  1.00 97.75           N  
ATOM    933  CA  ILE A 119     -13.023  -8.555  -6.043  1.00 97.75           C  
ATOM    934  C   ILE A 119     -13.297  -9.898  -6.711  1.00 97.75           C  
ATOM    935  CB  ILE A 119     -13.188  -8.672  -4.512  1.00 97.75           C  
ATOM    936  O   ILE A 119     -14.453 -10.297  -6.859  1.00 97.75           O  
ATOM    937  CG1 ILE A 119     -12.930  -7.316  -3.840  1.00 97.75           C  
ATOM    938  CG2 ILE A 119     -12.250  -9.750  -3.951  1.00 97.75           C  
ATOM    939  CD1 ILE A 119     -13.438  -7.230  -2.408  1.00 97.75           C  
ATOM    940  N   LYS A 120     -12.258 -10.570  -7.074  1.00 98.06           N  
ATOM    941  CA  LYS A 120     -12.383 -11.867  -7.738  1.00 98.06           C  
ATOM    942  C   LYS A 120     -11.516 -12.922  -7.059  1.00 98.06           C  
ATOM    943  CB  LYS A 120     -12.016 -11.758  -9.219  1.00 98.06           C  
ATOM    944  O   LYS A 120     -10.414 -12.625  -6.598  1.00 98.06           O  
ATOM    945  CG  LYS A 120     -12.914 -10.820 -10.016  1.00 98.06           C  
ATOM    946  CD  LYS A 120     -12.523 -10.789 -11.484  1.00 98.06           C  
ATOM    947  CE  LYS A 120     -13.398  -9.820 -12.273  1.00 98.06           C  
ATOM    948  NZ  LYS A 120     -13.000  -9.766 -13.711  1.00 98.06           N  
ATOM    949  N   LEU A 121     -12.086 -14.062  -6.953  1.00 98.25           N  
ATOM    950  CA  LEU A 121     -11.336 -15.234  -6.508  1.00 98.25           C  
ATOM    951  C   LEU A 121     -10.930 -16.094  -7.695  1.00 98.25           C  
ATOM    952  CB  LEU A 121     -12.172 -16.047  -5.520  1.00 98.25           C  
ATOM    953  O   LEU A 121     -11.789 -16.547  -8.461  1.00 98.25           O  
ATOM    954  CG  LEU A 121     -11.516 -17.328  -4.973  1.00 98.25           C  
ATOM    955  CD1 LEU A 121     -10.297 -16.969  -4.125  1.00 98.25           C  
ATOM    956  CD2 LEU A 121     -12.516 -18.141  -4.160  1.00 98.25           C  
ATOM    957  N   TRP A 122      -9.688 -16.375  -7.793  1.00 98.00           N  
ATOM    958  CA  TRP A 122      -9.148 -17.125  -8.914  1.00 98.00           C  
ATOM    959  C   TRP A 122      -8.633 -18.484  -8.461  1.00 98.00           C  
ATOM    960  CB  TRP A 122      -8.023 -16.344  -9.602  1.00 98.00           C  
ATOM    961  O   TRP A 122      -8.031 -18.609  -7.391  1.00 98.00           O  
ATOM    962  CG  TRP A 122      -8.469 -15.086 -10.266  1.00 98.00           C  
ATOM    963  CD1 TRP A 122      -8.602 -13.852  -9.680  1.00 98.00           C  
ATOM    964  CD2 TRP A 122      -8.859 -14.922 -11.633  1.00 98.00           C  
ATOM    965  CE2 TRP A 122      -9.211 -13.562 -11.805  1.00 98.00           C  
ATOM    966  CE3 TRP A 122      -8.938 -15.797 -12.727  1.00 98.00           C  
ATOM    967  NE1 TRP A 122      -9.047 -12.938 -10.602  1.00 98.00           N  
ATOM    968  CH2 TRP A 122      -9.711 -13.938 -14.094  1.00 98.00           C  
ATOM    969  CZ2 TRP A 122      -9.641 -13.062 -13.039  1.00 98.00           C  
ATOM    970  CZ3 TRP A 122      -9.367 -15.289 -13.945  1.00 98.00           C  
ATOM    971  N   LYS A 123      -8.828 -19.453  -9.297  1.00 96.94           N  
ATOM    972  CA  LYS A 123      -8.242 -20.781  -9.125  1.00 96.94           C  
ATOM    973  C   LYS A 123      -7.148 -21.031 -10.156  1.00 96.94           C  
ATOM    974  CB  LYS A 123      -9.328 -21.859  -9.234  1.00 96.94           C  
ATOM    975  O   LYS A 123      -7.363 -20.859 -11.359  1.00 96.94           O  
ATOM    976  CG  LYS A 123      -8.812 -23.281  -9.023  1.00 96.94           C  
ATOM    977  CD  LYS A 123      -9.922 -24.312  -9.219  1.00 96.94           C  
ATOM    978  CE  LYS A 123      -9.398 -25.719  -9.055  1.00 96.94           C  
ATOM    979  NZ  LYS A 123     -10.469 -26.734  -9.273  1.00 96.94           N  
ATOM    980  N   ILE A 124      -6.074 -21.359  -9.664  1.00 95.12           N  
ATOM    981  CA  ILE A 124      -4.949 -21.703 -10.523  1.00 95.12           C  
ATOM    982  C   ILE A 124      -4.691 -23.219 -10.461  1.00 95.12           C  
ATOM    983  CB  ILE A 124      -3.674 -20.938 -10.117  1.00 95.12           C  
ATOM    984  O   ILE A 124      -4.340 -23.750  -9.406  1.00 95.12           O  
ATOM    985  CG1 ILE A 124      -3.957 -19.422 -10.086  1.00 95.12           C  
ATOM    986  CG2 ILE A 124      -2.523 -21.250 -11.078  1.00 95.12           C  
ATOM    987  CD1 ILE A 124      -3.213 -18.672  -8.984  1.00 95.12           C  
ATOM    988  N   SER A 125      -4.867 -23.812 -11.594  1.00 91.81           N  
ATOM    989  CA  SER A 125      -4.738 -25.266 -11.617  1.00 91.81           C  
ATOM    990  C   SER A 125      -3.852 -25.734 -12.773  1.00 91.81           C  
ATOM    991  CB  SER A 125      -6.113 -25.922 -11.734  1.00 91.81           C  
ATOM    992  O   SER A 125      -3.779 -25.062 -13.805  1.00 91.81           O  
ATOM    993  OG  SER A 125      -6.777 -25.516 -12.914  1.00 91.81           O  
ATOM    994  N   GLU A 126      -3.184 -26.797 -12.477  1.00 88.44           N  
ATOM    995  CA  GLU A 126      -2.357 -27.422 -13.492  1.00 88.44           C  
ATOM    996  C   GLU A 126      -3.111 -28.562 -14.188  1.00 88.44           C  
ATOM    997  CB  GLU A 126      -1.062 -27.969 -12.883  1.00 88.44           C  
ATOM    998  O   GLU A 126      -3.869 -29.297 -13.555  1.00 88.44           O  
ATOM    999  CG  GLU A 126      -0.177 -26.891 -12.273  1.00 88.44           C  
ATOM   1000  CD  GLU A 126       1.103 -27.438 -11.664  1.00 88.44           C  
ATOM   1001  OE1 GLU A 126       1.907 -26.641 -11.125  1.00 88.44           O  
ATOM   1002  OE2 GLU A 126       1.304 -28.656 -11.719  1.00 88.44           O  
ATOM   1003  N   ARG A 127      -2.973 -28.531 -15.500  1.00 80.94           N  
ATOM   1004  CA  ARG A 127      -3.547 -29.625 -16.281  1.00 80.94           C  
ATOM   1005  C   ARG A 127      -2.471 -30.344 -17.078  1.00 80.94           C  
ATOM   1006  CB  ARG A 127      -4.633 -29.094 -17.219  1.00 80.94           C  
ATOM   1007  O   ARG A 127      -1.754 -29.734 -17.875  1.00 80.94           O  
ATOM   1008  CG  ARG A 127      -5.949 -28.781 -16.531  1.00 80.94           C  
ATOM   1009  CD  ARG A 127      -7.043 -28.422 -17.531  1.00 80.94           C  
ATOM   1010  NE  ARG A 127      -8.305 -28.125 -16.875  1.00 80.94           N  
ATOM   1011  NH1 ARG A 127      -9.430 -27.562 -18.797  1.00 80.94           N  
ATOM   1012  NH2 ARG A 127     -10.508 -27.469 -16.781  1.00 80.94           N  
ATOM   1013  CZ  ARG A 127      -9.406 -27.719 -17.484  1.00 80.94           C  
ATOM   1014  N   ASP A 128      -2.252 -31.594 -16.734  1.00 73.50           N  
ATOM   1015  CA  ASP A 128      -1.240 -32.375 -17.438  1.00 73.50           C  
ATOM   1016  C   ASP A 128      -1.886 -33.469 -18.281  1.00 73.50           C  
ATOM   1017  CB  ASP A 128      -0.258 -33.000 -16.438  1.00 73.50           C  
ATOM   1018  O   ASP A 128      -1.191 -34.344 -18.828  1.00 73.50           O  
ATOM   1019  CG  ASP A 128      -0.941 -33.875 -15.391  1.00 73.50           C  
ATOM   1020  OD1 ASP A 128      -2.180 -33.781 -15.250  1.00 73.50           O  
ATOM   1021  OD2 ASP A 128      -0.232 -34.625 -14.695  1.00 73.50           O  
ATOM   1022  N   LYS A 129      -3.109 -33.625 -18.266  1.00 73.88           N  
ATOM   1023  CA  LYS A 129      -3.789 -34.656 -19.047  1.00 73.88           C  
ATOM   1024  C   LYS A 129      -4.898 -34.062 -19.906  1.00 73.88           C  
ATOM   1025  CB  LYS A 129      -4.363 -35.750 -18.109  1.00 73.88           C  
ATOM   1026  O   LYS A 129      -5.488 -33.062 -19.547  1.00 73.88           O  
ATOM   1027  CG  LYS A 129      -3.312 -36.531 -17.344  1.00 73.88           C  
ATOM   1028  CD  LYS A 129      -3.945 -37.594 -16.453  1.00 73.88           C  
ATOM   1029  CE  LYS A 129      -2.898 -38.312 -15.625  1.00 73.88           C  
ATOM   1030  NZ  LYS A 129      -3.518 -39.312 -14.703  1.00 73.88           N  
ATOM   1031  N   ARG A 130      -4.984 -34.406 -21.062  1.00 72.56           N  
ATOM   1032  CA  ARG A 130      -6.078 -34.000 -21.938  1.00 72.56           C  
ATOM   1033  C   ARG A 130      -6.883 -35.219 -22.391  1.00 72.56           C  
ATOM   1034  CB  ARG A 130      -5.543 -33.250 -23.156  1.00 72.56           C  
ATOM   1035  O   ARG A 130      -6.320 -36.281 -22.609  1.00 72.56           O  
ATOM   1036  CG  ARG A 130      -4.746 -34.094 -24.125  1.00 72.56           C  
ATOM   1037  CD  ARG A 130      -4.273 -33.312 -25.328  1.00 72.56           C  
ATOM   1038  NE  ARG A 130      -3.484 -34.156 -26.234  1.00 72.56           N  
ATOM   1039  NH1 ARG A 130      -3.053 -32.438 -27.750  1.00 72.56           N  
ATOM   1040  NH2 ARG A 130      -2.223 -34.531 -28.125  1.00 72.56           N  
ATOM   1041  CZ  ARG A 130      -2.922 -33.719 -27.359  1.00 72.56           C  
ATOM   1042  N   PRO A 131      -8.273 -35.062 -22.375  1.00 72.62           N  
ATOM   1043  CA  PRO A 131      -9.094 -36.188 -22.875  1.00 72.62           C  
ATOM   1044  C   PRO A 131      -8.992 -36.344 -24.391  1.00 72.62           C  
ATOM   1045  CB  PRO A 131     -10.516 -35.781 -22.469  1.00 72.62           C  
ATOM   1046  O   PRO A 131      -9.047 -35.375 -25.125  1.00 72.62           O  
ATOM   1047  CG  PRO A 131     -10.430 -34.344 -22.141  1.00 72.62           C  
ATOM   1048  CD  PRO A 131      -8.984 -33.969 -21.984  1.00 72.62           C  
ATOM   1049  N   GLU A 132      -8.461 -37.406 -24.781  1.00 71.94           N  
ATOM   1050  CA  GLU A 132      -8.359 -37.750 -26.203  1.00 71.94           C  
ATOM   1051  C   GLU A 132      -9.188 -39.000 -26.531  1.00 71.94           C  
ATOM   1052  CB  GLU A 132      -6.898 -37.969 -26.609  1.00 71.94           C  
ATOM   1053  O   GLU A 132      -9.469 -39.812 -25.656  1.00 71.94           O  
ATOM   1054  CG  GLU A 132      -6.168 -36.688 -26.984  1.00 71.94           C  
ATOM   1055  CD  GLU A 132      -4.781 -36.938 -27.562  1.00 71.94           C  
ATOM   1056  OE1 GLU A 132      -4.086 -35.969 -27.906  1.00 71.94           O  
ATOM   1057  OE2 GLU A 132      -4.391 -38.125 -27.672  1.00 71.94           O  
ATOM   1058  N   GLY A 133      -9.828 -39.000 -27.688  1.00 69.00           N  
ATOM   1059  CA  GLY A 133     -10.461 -40.219 -28.188  1.00 69.00           C  
ATOM   1060  C   GLY A 133     -11.977 -40.125 -28.219  1.00 69.00           C  
ATOM   1061  O   GLY A 133     -12.664 -41.125 -28.031  1.00 69.00           O  
ATOM   1062  N   TYR A 134     -12.469 -38.812 -28.281  1.00 68.44           N  
ATOM   1063  CA  TYR A 134     -13.914 -38.719 -28.484  1.00 68.44           C  
ATOM   1064  C   TYR A 134     -14.312 -39.281 -29.844  1.00 68.44           C  
ATOM   1065  CB  TYR A 134     -14.367 -37.281 -28.359  1.00 68.44           C  
ATOM   1066  O   TYR A 134     -13.578 -39.156 -30.812  1.00 68.44           O  
ATOM   1067  CG  TYR A 134     -14.195 -36.688 -26.984  1.00 68.44           C  
ATOM   1068  CD1 TYR A 134     -15.172 -36.844 -26.000  1.00 68.44           C  
ATOM   1069  CD2 TYR A 134     -13.055 -35.969 -26.641  1.00 68.44           C  
ATOM   1070  CE1 TYR A 134     -15.008 -36.312 -24.719  1.00 68.44           C  
ATOM   1071  CE2 TYR A 134     -12.883 -35.438 -25.375  1.00 68.44           C  
ATOM   1072  OH  TYR A 134     -13.703 -35.062 -23.156  1.00 68.44           O  
ATOM   1073  CZ  TYR A 134     -13.867 -35.625 -24.422  1.00 68.44           C  
ATOM   1074  N   ASN A 135     -15.117 -40.281 -29.828  1.00 69.38           N  
ATOM   1075  CA  ASN A 135     -15.539 -40.844 -31.125  1.00 69.38           C  
ATOM   1076  C   ASN A 135     -16.859 -40.219 -31.594  1.00 69.38           C  
ATOM   1077  CB  ASN A 135     -15.672 -42.375 -31.031  1.00 69.38           C  
ATOM   1078  O   ASN A 135     -17.531 -40.781 -32.469  1.00 69.38           O  
ATOM   1079  CG  ASN A 135     -16.828 -42.812 -30.172  1.00 69.38           C  
ATOM   1080  ND2 ASN A 135     -17.203 -44.062 -30.281  1.00 69.38           N  
ATOM   1081  OD1 ASN A 135     -17.375 -42.000 -29.406  1.00 69.38           O  
ATOM   1082  N   LEU A 136     -17.203 -39.219 -30.688  1.00 70.06           N  
ATOM   1083  CA  LEU A 136     -18.469 -38.625 -31.078  1.00 70.06           C  
ATOM   1084  C   LEU A 136     -18.219 -37.438 -32.031  1.00 70.06           C  
ATOM   1085  CB  LEU A 136     -19.234 -38.125 -29.859  1.00 70.06           C  
ATOM   1086  O   LEU A 136     -19.172 -36.969 -32.656  1.00 70.06           O  
ATOM   1087  CG  LEU A 136     -19.719 -39.219 -28.891  1.00 70.06           C  
ATOM   1088  CD1 LEU A 136     -20.047 -38.625 -27.531  1.00 70.06           C  
ATOM   1089  CD2 LEU A 136     -20.922 -39.969 -29.469  1.00 70.06           C  
ATOM   1090  N   LYS A 137     -17.000 -36.875 -31.953  1.00 68.75           N  
ATOM   1091  CA  LYS A 137     -16.719 -35.750 -32.844  1.00 68.75           C  
ATOM   1092  C   LYS A 137     -15.664 -36.094 -33.875  1.00 68.75           C  
ATOM   1093  CB  LYS A 137     -16.250 -34.531 -32.031  1.00 68.75           C  
ATOM   1094  O   LYS A 137     -14.789 -36.938 -33.625  1.00 68.75           O  
ATOM   1095  CG  LYS A 137     -17.375 -33.812 -31.297  1.00 68.75           C  
ATOM   1096  CD  LYS A 137     -16.875 -32.562 -30.578  1.00 68.75           C  
ATOM   1097  CE  LYS A 137     -17.984 -31.844 -29.828  1.00 68.75           C  
ATOM   1098  NZ  LYS A 137     -17.500 -30.625 -29.109  1.00 68.75           N  
ATOM   1099  N   GLU A 138     -15.898 -35.656 -35.156  1.00 69.31           N  
ATOM   1100  CA  GLU A 138     -14.898 -35.812 -36.219  1.00 69.31           C  
ATOM   1101  C   GLU A 138     -13.664 -34.969 -35.938  1.00 69.31           C  
ATOM   1102  CB  GLU A 138     -15.492 -35.469 -37.562  1.00 69.31           C  
ATOM   1103  O   GLU A 138     -13.617 -34.250 -34.938  1.00 69.31           O  
ATOM   1104  CG  GLU A 138     -16.453 -36.500 -38.125  1.00 69.31           C  
ATOM   1105  CD  GLU A 138     -16.719 -36.344 -39.625  1.00 69.31           C  
ATOM   1106  OE1 GLU A 138     -17.453 -37.156 -40.188  1.00 69.31           O  
ATOM   1107  OE2 GLU A 138     -16.188 -35.375 -40.219  1.00 69.31           O  
ATOM   1108  N   GLU A 139     -12.469 -35.281 -36.656  1.00 67.06           N  
ATOM   1109  CA  GLU A 139     -11.188 -34.594 -36.500  1.00 67.06           C  
ATOM   1110  C   GLU A 139     -11.367 -33.094 -36.594  1.00 67.06           C  
ATOM   1111  CB  GLU A 139     -10.188 -35.062 -37.562  1.00 67.06           C  
ATOM   1112  O   GLU A 139     -10.633 -32.344 -35.938  1.00 67.06           O  
ATOM   1113  CG  GLU A 139      -9.359 -36.250 -37.156  1.00 67.06           C  
ATOM   1114  CD  GLU A 139      -8.297 -36.656 -38.156  1.00 67.06           C  
ATOM   1115  OE1 GLU A 139      -7.465 -37.531 -37.875  1.00 67.06           O  
ATOM   1116  OE2 GLU A 139      -8.289 -36.031 -39.250  1.00 67.06           O  
ATOM   1117  N   ASP A 140     -12.383 -32.719 -37.312  1.00 63.91           N  
ATOM   1118  CA  ASP A 140     -12.594 -31.281 -37.531  1.00 63.91           C  
ATOM   1119  C   ASP A 140     -13.516 -30.688 -36.469  1.00 63.91           C  
ATOM   1120  CB  ASP A 140     -13.172 -31.047 -38.938  1.00 63.91           C  
ATOM   1121  O   ASP A 140     -13.867 -29.500 -36.562  1.00 63.91           O  
ATOM   1122  CG  ASP A 140     -14.453 -31.812 -39.188  1.00 63.91           C  
ATOM   1123  OD1 ASP A 140     -14.875 -32.594 -38.312  1.00 63.91           O  
ATOM   1124  OD2 ASP A 140     -15.055 -31.641 -40.281  1.00 63.91           O  
ATOM   1125  N   GLY A 141     -13.898 -31.344 -35.375  1.00 66.00           N  
ATOM   1126  CA  GLY A 141     -14.727 -30.828 -34.312  1.00 66.00           C  
ATOM   1127  C   GLY A 141     -16.203 -31.094 -34.500  1.00 66.00           C  
ATOM   1128  O   GLY A 141     -17.016 -30.812 -33.625  1.00 66.00           O  
ATOM   1129  N   ARG A 142     -16.641 -31.672 -35.719  1.00 73.88           N  
ATOM   1130  CA  ARG A 142     -18.062 -31.875 -36.000  1.00 73.88           C  
ATOM   1131  C   ARG A 142     -18.562 -33.156 -35.375  1.00 73.88           C  
ATOM   1132  CB  ARG A 142     -18.297 -31.891 -37.531  1.00 73.88           C  
ATOM   1133  O   ARG A 142     -17.812 -34.156 -35.281  1.00 73.88           O  
ATOM   1134  CG  ARG A 142     -18.297 -30.516 -38.156  1.00 73.88           C  
ATOM   1135  CD  ARG A 142     -18.578 -30.594 -39.656  1.00 73.88           C  
ATOM   1136  NE  ARG A 142     -18.500 -29.281 -40.281  1.00 73.88           N  
ATOM   1137  NH1 ARG A 142     -18.688 -30.078 -42.438  1.00 73.88           N  
ATOM   1138  NH2 ARG A 142     -18.469 -27.828 -42.062  1.00 73.88           N  
ATOM   1139  CZ  ARG A 142     -18.547 -29.062 -41.594  1.00 73.88           C  
ATOM   1140  N   TYR A 143     -19.719 -33.094 -34.844  1.00 76.69           N  
ATOM   1141  CA  TYR A 143     -20.344 -34.250 -34.219  1.00 76.69           C  
ATOM   1142  C   TYR A 143     -20.641 -35.344 -35.250  1.00 76.69           C  
ATOM   1143  CB  TYR A 143     -21.641 -33.875 -33.500  1.00 76.69           C  
ATOM   1144  O   TYR A 143     -21.047 -35.062 -36.375  1.00 76.69           O  
ATOM   1145  CG  TYR A 143     -21.438 -33.094 -32.219  1.00 76.69           C  
ATOM   1146  CD1 TYR A 143     -21.156 -33.781 -31.031  1.00 76.69           C  
ATOM   1147  CD2 TYR A 143     -21.500 -31.719 -32.188  1.00 76.69           C  
ATOM   1148  CE1 TYR A 143     -20.953 -33.094 -29.828  1.00 76.69           C  
ATOM   1149  CE2 TYR A 143     -21.297 -31.016 -30.984  1.00 76.69           C  
ATOM   1150  OH  TYR A 143     -20.828 -31.031 -28.641  1.00 76.69           O  
ATOM   1151  CZ  TYR A 143     -21.031 -31.719 -29.828  1.00 76.69           C  
ATOM   1152  N   ARG A 144     -20.250 -36.500 -35.000  1.00 75.81           N  
ATOM   1153  CA  ARG A 144     -20.531 -37.625 -35.875  1.00 75.81           C  
ATOM   1154  C   ARG A 144     -22.000 -38.031 -35.812  1.00 75.81           C  
ATOM   1155  CB  ARG A 144     -19.641 -38.844 -35.531  1.00 75.81           C  
ATOM   1156  O   ARG A 144     -22.672 -37.781 -34.812  1.00 75.81           O  
ATOM   1157  CG  ARG A 144     -18.312 -38.844 -36.219  1.00 75.81           C  
ATOM   1158  CD  ARG A 144     -17.531 -40.125 -35.969  1.00 75.81           C  
ATOM   1159  NE  ARG A 144     -16.234 -40.125 -36.625  1.00 75.81           N  
ATOM   1160  NH1 ARG A 144     -15.562 -42.156 -35.781  1.00 75.81           N  
ATOM   1161  NH2 ARG A 144     -14.172 -41.000 -37.156  1.00 75.81           N  
ATOM   1162  CZ  ARG A 144     -15.328 -41.094 -36.531  1.00 75.81           C  
ATOM   1163  N   ASP A 145     -22.609 -38.406 -36.906  1.00 77.44           N  
ATOM   1164  CA  ASP A 145     -23.953 -38.938 -36.969  1.00 77.44           C  
ATOM   1165  C   ASP A 145     -24.125 -40.094 -35.969  1.00 77.44           C  
ATOM   1166  CB  ASP A 145     -24.281 -39.438 -38.375  1.00 77.44           C  
ATOM   1167  O   ASP A 145     -23.328 -41.031 -35.969  1.00 77.44           O  
ATOM   1168  CG  ASP A 145     -25.750 -39.781 -38.562  1.00 77.44           C  
ATOM   1169  OD1 ASP A 145     -26.484 -39.875 -37.531  1.00 77.44           O  
ATOM   1170  OD2 ASP A 145     -26.172 -39.969 -39.719  1.00 77.44           O  
ATOM   1171  N   PRO A 146     -24.984 -39.875 -34.906  1.00 76.38           N  
ATOM   1172  CA  PRO A 146     -25.188 -40.875 -33.875  1.00 76.38           C  
ATOM   1173  C   PRO A 146     -25.438 -42.281 -34.438  1.00 76.38           C  
ATOM   1174  CB  PRO A 146     -26.422 -40.375 -33.125  1.00 76.38           C  
ATOM   1175  O   PRO A 146     -25.141 -43.281 -33.781  1.00 76.38           O  
ATOM   1176  CG  PRO A 146     -26.734 -39.062 -33.750  1.00 76.38           C  
ATOM   1177  CD  PRO A 146     -25.859 -38.906 -34.969  1.00 76.38           C  
ATOM   1178  N   THR A 147     -26.078 -42.375 -35.656  1.00 80.25           N  
ATOM   1179  CA  THR A 147     -26.391 -43.688 -36.250  1.00 80.25           C  
ATOM   1180  C   THR A 147     -25.125 -44.406 -36.688  1.00 80.25           C  
ATOM   1181  CB  THR A 147     -27.344 -43.531 -37.438  1.00 80.25           C  
ATOM   1182  O   THR A 147     -25.109 -45.625 -36.844  1.00 80.25           O  
ATOM   1183  CG2 THR A 147     -28.656 -42.906 -37.031  1.00 80.25           C  
ATOM   1184  OG1 THR A 147     -26.719 -42.688 -38.438  1.00 80.25           O  
ATOM   1185  N   THR A 148     -24.141 -43.562 -36.844  1.00 75.00           N  
ATOM   1186  CA  THR A 148     -22.891 -44.125 -37.375  1.00 75.00           C  
ATOM   1187  C   THR A 148     -21.969 -44.531 -36.219  1.00 75.00           C  
ATOM   1188  CB  THR A 148     -22.156 -43.125 -38.281  1.00 75.00           C  
ATOM   1189  O   THR A 148     -20.969 -45.219 -36.438  1.00 75.00           O  
ATOM   1190  CG2 THR A 148     -23.000 -42.781 -39.500  1.00 75.00           C  
ATOM   1191  OG1 THR A 148     -21.891 -41.938 -37.562  1.00 75.00           O  
ATOM   1192  N   VAL A 149     -22.344 -44.000 -35.031  1.00 69.06           N  
ATOM   1193  CA  VAL A 149     -21.516 -44.312 -33.875  1.00 69.06           C  
ATOM   1194  C   VAL A 149     -21.859 -45.688 -33.344  1.00 69.06           C  
ATOM   1195  CB  VAL A 149     -21.672 -43.250 -32.750  1.00 69.06           C  
ATOM   1196  O   VAL A 149     -22.969 -45.906 -32.844  1.00 69.06           O  
ATOM   1197  CG1 VAL A 149     -20.766 -43.562 -31.562  1.00 69.06           C  
ATOM   1198  CG2 VAL A 149     -21.375 -41.844 -33.281  1.00 69.06           C  
ATOM   1199  N   THR A 150     -21.172 -46.719 -33.688  1.00 77.81           N  
ATOM   1200  CA  THR A 150     -21.453 -48.125 -33.312  1.00 77.81           C  
ATOM   1201  C   THR A 150     -20.859 -48.438 -31.953  1.00 77.81           C  
ATOM   1202  CB  THR A 150     -20.891 -49.094 -34.375  1.00 77.81           C  
ATOM   1203  O   THR A 150     -21.359 -49.312 -31.250  1.00 77.81           O  
ATOM   1204  CG2 THR A 150     -21.594 -48.938 -35.719  1.00 77.81           C  
ATOM   1205  OG1 THR A 150     -19.484 -48.844 -34.562  1.00 77.81           O  
ATOM   1206  N   THR A 151     -19.688 -47.781 -31.594  1.00 72.56           N  
ATOM   1207  CA  THR A 151     -19.094 -48.000 -30.281  1.00 72.56           C  
ATOM   1208  C   THR A 151     -18.781 -46.688 -29.594  1.00 72.56           C  
ATOM   1209  CB  THR A 151     -17.812 -48.844 -30.391  1.00 72.56           C  
ATOM   1210  O   THR A 151     -18.266 -45.750 -30.219  1.00 72.56           O  
ATOM   1211  CG2 THR A 151     -18.125 -50.281 -30.766  1.00 72.56           C  
ATOM   1212  OG1 THR A 151     -16.953 -48.281 -31.391  1.00 72.56           O  
ATOM   1213  N   LEU A 152     -19.344 -46.406 -28.375  1.00 72.19           N  
ATOM   1214  CA  LEU A 152     -19.000 -45.219 -27.578  1.00 72.19           C  
ATOM   1215  C   LEU A 152     -17.656 -45.406 -26.906  1.00 72.19           C  
ATOM   1216  CB  LEU A 152     -20.094 -44.969 -26.531  1.00 72.19           C  
ATOM   1217  O   LEU A 152     -17.391 -46.438 -26.312  1.00 72.19           O  
ATOM   1218  CG  LEU A 152     -21.234 -44.031 -26.969  1.00 72.19           C  
ATOM   1219  CD1 LEU A 152     -22.531 -44.438 -26.297  1.00 72.19           C  
ATOM   1220  CD2 LEU A 152     -20.891 -42.594 -26.625  1.00 72.19           C  
ATOM   1221  N   ARG A 153     -16.734 -44.625 -27.438  1.00 70.75           N  
ATOM   1222  CA  ARG A 153     -15.422 -44.719 -26.797  1.00 70.75           C  
ATOM   1223  C   ARG A 153     -15.305 -43.688 -25.656  1.00 70.75           C  
ATOM   1224  CB  ARG A 153     -14.320 -44.469 -27.828  1.00 70.75           C  
ATOM   1225  O   ARG A 153     -15.727 -42.562 -25.797  1.00 70.75           O  
ATOM   1226  CG  ARG A 153     -13.891 -45.719 -28.578  1.00 70.75           C  
ATOM   1227  CD  ARG A 153     -12.680 -45.469 -29.469  1.00 70.75           C  
ATOM   1228  NE  ARG A 153     -12.320 -46.625 -30.250  1.00 70.75           N  
ATOM   1229  NH1 ARG A 153     -10.516 -45.656 -31.297  1.00 70.75           N  
ATOM   1230  NH2 ARG A 153     -11.055 -47.844 -31.750  1.00 70.75           N  
ATOM   1231  CZ  ARG A 153     -11.297 -46.688 -31.094  1.00 70.75           C  
ATOM   1232  N   VAL A 154     -15.016 -44.219 -24.375  1.00 73.94           N  
ATOM   1233  CA  VAL A 154     -14.734 -43.375 -23.234  1.00 73.94           C  
ATOM   1234  C   VAL A 154     -13.406 -42.656 -23.438  1.00 73.94           C  
ATOM   1235  CB  VAL A 154     -14.703 -44.156 -21.906  1.00 73.94           C  
ATOM   1236  O   VAL A 154     -12.383 -43.281 -23.703  1.00 73.94           O  
ATOM   1237  CG1 VAL A 154     -14.398 -43.250 -20.734  1.00 73.94           C  
ATOM   1238  CG2 VAL A 154     -16.031 -44.875 -21.703  1.00 73.94           C  
ATOM   1239  N   PRO A 155     -13.422 -41.312 -23.531  1.00 71.94           N  
ATOM   1240  CA  PRO A 155     -12.156 -40.594 -23.719  1.00 71.94           C  
ATOM   1241  C   PRO A 155     -11.102 -41.000 -22.688  1.00 71.94           C  
ATOM   1242  CB  PRO A 155     -12.547 -39.125 -23.562  1.00 71.94           C  
ATOM   1243  O   PRO A 155     -11.445 -41.375 -21.562  1.00 71.94           O  
ATOM   1244  CG  PRO A 155     -13.945 -39.156 -23.047  1.00 71.94           C  
ATOM   1245  CD  PRO A 155     -14.438 -40.562 -23.078  1.00 71.94           C  
ATOM   1246  N   VAL A 156      -9.875 -41.375 -23.250  1.00 74.06           N  
ATOM   1247  CA  VAL A 156      -8.758 -41.688 -22.359  1.00 74.06           C  
ATOM   1248  C   VAL A 156      -7.898 -40.469 -22.141  1.00 74.06           C  
ATOM   1249  CB  VAL A 156      -7.895 -42.844 -22.938  1.00 74.06           C  
ATOM   1250  O   VAL A 156      -7.750 -39.625 -23.047  1.00 74.06           O  
ATOM   1251  CG1 VAL A 156      -6.867 -43.312 -21.906  1.00 74.06           C  
ATOM   1252  CG2 VAL A 156      -8.781 -44.000 -23.375  1.00 74.06           C  
ATOM   1253  N   PHE A 157      -7.504 -40.156 -20.922  1.00 74.19           N  
ATOM   1254  CA  PHE A 157      -6.648 -39.031 -20.578  1.00 74.19           C  
ATOM   1255  C   PHE A 157      -5.215 -39.281 -21.016  1.00 74.19           C  
ATOM   1256  CB  PHE A 157      -6.688 -38.750 -19.062  1.00 74.19           C  
ATOM   1257  O   PHE A 157      -4.637 -40.312 -20.703  1.00 74.19           O  
ATOM   1258  CG  PHE A 157      -7.867 -37.906 -18.641  1.00 74.19           C  
ATOM   1259  CD1 PHE A 157      -7.848 -36.531 -18.766  1.00 74.19           C  
ATOM   1260  CD2 PHE A 157      -8.992 -38.531 -18.094  1.00 74.19           C  
ATOM   1261  CE1 PHE A 157      -8.938 -35.781 -18.359  1.00 74.19           C  
ATOM   1262  CE2 PHE A 157     -10.086 -37.750 -17.688  1.00 74.19           C  
ATOM   1263  CZ  PHE A 157     -10.055 -36.375 -17.828  1.00 74.19           C  
ATOM   1264  N   ARG A 158      -4.754 -38.469 -21.969  1.00 75.19           N  
ATOM   1265  CA  ARG A 158      -3.363 -38.562 -22.406  1.00 75.19           C  
ATOM   1266  C   ARG A 158      -2.531 -37.438 -21.797  1.00 75.19           C  
ATOM   1267  CB  ARG A 158      -3.275 -38.500 -23.938  1.00 75.19           C  
ATOM   1268  O   ARG A 158      -3.029 -36.312 -21.609  1.00 75.19           O  
ATOM   1269  CG  ARG A 158      -3.695 -39.781 -24.625  1.00 75.19           C  
ATOM   1270  CD  ARG A 158      -2.959 -40.000 -25.938  1.00 75.19           C  
ATOM   1271  NE  ARG A 158      -3.404 -41.219 -26.625  1.00 75.19           N  
ATOM   1272  NH1 ARG A 158      -1.985 -40.969 -28.422  1.00 75.19           N  
ATOM   1273  NH2 ARG A 158      -3.406 -42.750 -28.312  1.00 75.19           N  
ATOM   1274  CZ  ARG A 158      -2.932 -41.656 -27.781  1.00 75.19           C  
ATOM   1275  N   PRO A 159      -1.330 -37.844 -21.391  1.00 74.31           N  
ATOM   1276  CA  PRO A 159      -0.436 -36.844 -20.844  1.00 74.31           C  
ATOM   1277  C   PRO A 159      -0.157 -35.688 -21.812  1.00 74.31           C  
ATOM   1278  CB  PRO A 159       0.843 -37.625 -20.531  1.00 74.31           C  
ATOM   1279  O   PRO A 159      -0.059 -35.906 -23.016  1.00 74.31           O  
ATOM   1280  CG  PRO A 159       0.481 -39.031 -20.781  1.00 74.31           C  
ATOM   1281  CD  PRO A 159      -0.848 -39.094 -21.469  1.00 74.31           C  
ATOM   1282  N   MET A 160      -0.397 -34.531 -21.391  1.00 71.06           N  
ATOM   1283  CA  MET A 160      -0.067 -33.344 -22.188  1.00 71.06           C  
ATOM   1284  C   MET A 160       0.960 -32.469 -21.469  1.00 71.06           C  
ATOM   1285  CB  MET A 160      -1.325 -32.531 -22.484  1.00 71.06           C  
ATOM   1286  O   MET A 160       1.304 -32.719 -20.312  1.00 71.06           O  
ATOM   1287  CG  MET A 160      -1.935 -31.859 -21.266  1.00 71.06           C  
ATOM   1288  SD  MET A 160      -3.295 -30.703 -21.688  1.00 71.06           S  
ATOM   1289  CE  MET A 160      -2.889 -29.312 -20.594  1.00 71.06           C  
ATOM   1290  N   ASP A 161       1.534 -31.562 -22.281  1.00 76.31           N  
ATOM   1291  CA  ASP A 161       2.449 -30.594 -21.672  1.00 76.31           C  
ATOM   1292  C   ASP A 161       1.769 -29.828 -20.547  1.00 76.31           C  
ATOM   1293  CB  ASP A 161       2.982 -29.625 -22.719  1.00 76.31           C  
ATOM   1294  O   ASP A 161       0.565 -29.562 -20.594  1.00 76.31           O  
ATOM   1295  CG  ASP A 161       3.879 -30.297 -23.750  1.00 76.31           C  
ATOM   1296  OD1 ASP A 161       4.484 -31.344 -23.438  1.00 76.31           O  
ATOM   1297  OD2 ASP A 161       3.984 -29.766 -24.875  1.00 76.31           O  
ATOM   1298  N   LEU A 162       2.471 -29.625 -19.453  1.00 75.88           N  
ATOM   1299  CA  LEU A 162       1.944 -28.938 -18.281  1.00 75.88           C  
ATOM   1300  C   LEU A 162       1.387 -27.562 -18.672  1.00 75.88           C  
ATOM   1301  CB  LEU A 162       3.033 -28.781 -17.219  1.00 75.88           C  
ATOM   1302  O   LEU A 162       2.096 -26.750 -19.250  1.00 75.88           O  
ATOM   1303  CG  LEU A 162       2.570 -28.312 -15.844  1.00 75.88           C  
ATOM   1304  CD1 LEU A 162       2.471 -29.484 -14.883  1.00 75.88           C  
ATOM   1305  CD2 LEU A 162       3.516 -27.250 -15.297  1.00 75.88           C  
ATOM   1306  N   MET A 163       0.056 -27.562 -18.547  1.00 81.81           N  
ATOM   1307  CA  MET A 163      -0.601 -26.281 -18.781  1.00 81.81           C  
ATOM   1308  C   MET A 163      -1.168 -25.719 -17.484  1.00 81.81           C  
ATOM   1309  CB  MET A 163      -1.715 -26.438 -19.812  1.00 81.81           C  
ATOM   1310  O   MET A 163      -1.788 -26.438 -16.703  1.00 81.81           O  
ATOM   1311  CG  MET A 163      -2.268 -25.109 -20.312  1.00 81.81           C  
ATOM   1312  SD  MET A 163      -3.594 -25.328 -21.562  1.00 81.81           S  
ATOM   1313  CE  MET A 163      -4.727 -24.000 -21.062  1.00 81.81           C  
ATOM   1314  N   VAL A 164      -0.810 -24.484 -17.234  1.00 89.25           N  
ATOM   1315  CA  VAL A 164      -1.337 -23.828 -16.047  1.00 89.25           C  
ATOM   1316  C   VAL A 164      -2.477 -22.891 -16.438  1.00 89.25           C  
ATOM   1317  CB  VAL A 164      -0.236 -23.047 -15.297  1.00 89.25           C  
ATOM   1318  O   VAL A 164      -2.307 -22.031 -17.297  1.00 89.25           O  
ATOM   1319  CG1 VAL A 164      -0.794 -22.406 -14.023  1.00 89.25           C  
ATOM   1320  CG2 VAL A 164       0.943 -23.953 -14.969  1.00 89.25           C  
ATOM   1321  N   GLU A 165      -3.635 -23.172 -15.844  1.00 90.19           N  
ATOM   1322  CA  GLU A 165      -4.820 -22.391 -16.188  1.00 90.19           C  
ATOM   1323  C   GLU A 165      -5.336 -21.625 -14.969  1.00 90.19           C  
ATOM   1324  CB  GLU A 165      -5.922 -23.297 -16.734  1.00 90.19           C  
ATOM   1325  O   GLU A 165      -5.410 -22.172 -13.867  1.00 90.19           O  
ATOM   1326  CG  GLU A 165      -7.133 -22.547 -17.266  1.00 90.19           C  
ATOM   1327  CD  GLU A 165      -8.227 -23.453 -17.797  1.00 90.19           C  
ATOM   1328  OE1 GLU A 165      -9.266 -22.938 -18.266  1.00 90.19           O  
ATOM   1329  OE2 GLU A 165      -8.047 -24.688 -17.719  1.00 90.19           O  
ATOM   1330  N   ALA A 166      -5.605 -20.406 -15.250  1.00 94.19           N  
ATOM   1331  CA  ALA A 166      -6.270 -19.578 -14.242  1.00 94.19           C  
ATOM   1332  C   ALA A 166      -7.746 -19.375 -14.586  1.00 94.19           C  
ATOM   1333  CB  ALA A 166      -5.566 -18.219 -14.125  1.00 94.19           C  
ATOM   1334  O   ALA A 166      -8.078 -18.922 -15.680  1.00 94.19           O  
ATOM   1335  N   SER A 167      -8.648 -19.750 -13.672  1.00 94.75           N  
ATOM   1336  CA  SER A 167     -10.078 -19.594 -13.883  1.00 94.75           C  
ATOM   1337  C   SER A 167     -10.734 -18.828 -12.742  1.00 94.75           C  
ATOM   1338  CB  SER A 167     -10.750 -20.953 -14.039  1.00 94.75           C  
ATOM   1339  O   SER A 167     -10.422 -19.062 -11.570  1.00 94.75           O  
ATOM   1340  OG  SER A 167     -10.547 -21.750 -12.891  1.00 94.75           O  
ATOM   1341  N   PRO A 168     -11.602 -17.938 -13.188  1.00 94.50           N  
ATOM   1342  CA  PRO A 168     -12.336 -17.250 -12.117  1.00 94.50           C  
ATOM   1343  C   PRO A 168     -13.328 -18.172 -11.414  1.00 94.50           C  
ATOM   1344  CB  PRO A 168     -13.062 -16.125 -12.859  1.00 94.50           C  
ATOM   1345  O   PRO A 168     -14.227 -18.734 -12.055  1.00 94.50           O  
ATOM   1346  CG  PRO A 168     -13.242 -16.641 -14.250  1.00 94.50           C  
ATOM   1347  CD  PRO A 168     -12.117 -17.578 -14.562  1.00 94.50           C  
ATOM   1348  N   ARG A 169     -13.188 -18.328 -10.250  1.00 93.62           N  
ATOM   1349  CA  ARG A 169     -14.078 -19.172  -9.461  1.00 93.62           C  
ATOM   1350  C   ARG A 169     -15.266 -18.375  -8.938  1.00 93.62           C  
ATOM   1351  CB  ARG A 169     -13.328 -19.828  -8.305  1.00 93.62           C  
ATOM   1352  O   ARG A 169     -16.406 -18.875  -8.930  1.00 93.62           O  
ATOM   1353  CG  ARG A 169     -14.102 -20.922  -7.605  1.00 93.62           C  
ATOM   1354  CD  ARG A 169     -13.258 -21.625  -6.543  1.00 93.62           C  
ATOM   1355  NE  ARG A 169     -14.055 -22.578  -5.770  1.00 93.62           N  
ATOM   1356  NH1 ARG A 169     -12.297 -23.250  -4.422  1.00 93.62           N  
ATOM   1357  NH2 ARG A 169     -14.383 -24.156  -4.137  1.00 93.62           N  
ATOM   1358  CZ  ARG A 169     -13.578 -23.328  -4.777  1.00 93.62           C  
ATOM   1359  N   ARG A 170     -14.977 -17.156  -8.430  1.00 96.31           N  
ATOM   1360  CA  ARG A 170     -16.016 -16.312  -7.859  1.00 96.31           C  
ATOM   1361  C   ARG A 170     -15.766 -14.844  -8.203  1.00 96.31           C  
ATOM   1362  CB  ARG A 170     -16.094 -16.484  -6.344  1.00 96.31           C  
ATOM   1363  O   ARG A 170     -14.617 -14.398  -8.234  1.00 96.31           O  
ATOM   1364  CG  ARG A 170     -16.484 -17.891  -5.906  1.00 96.31           C  
ATOM   1365  CD  ARG A 170     -16.719 -17.969  -4.406  1.00 96.31           C  
ATOM   1366  NE  ARG A 170     -17.047 -19.328  -3.980  1.00 96.31           N  
ATOM   1367  NH1 ARG A 170     -18.484 -18.688  -2.297  1.00 96.31           N  
ATOM   1368  NH2 ARG A 170     -18.078 -20.906  -2.684  1.00 96.31           N  
ATOM   1369  CZ  ARG A 170     -17.875 -19.641  -2.988  1.00 96.31           C  
ATOM   1370  N   ILE A 171     -16.859 -14.156  -8.438  1.00 96.25           N  
ATOM   1371  CA  ILE A 171     -16.875 -12.703  -8.555  1.00 96.25           C  
ATOM   1372  C   ILE A 171     -17.797 -12.109  -7.488  1.00 96.25           C  
ATOM   1373  CB  ILE A 171     -17.328 -12.258  -9.961  1.00 96.25           C  
ATOM   1374  O   ILE A 171     -19.000 -12.375  -7.480  1.00 96.25           O  
ATOM   1375  CG1 ILE A 171     -16.469 -12.914 -11.039  1.00 96.25           C  
ATOM   1376  CG2 ILE A 171     -17.297 -10.734 -10.086  1.00 96.25           C  
ATOM   1377  CD1 ILE A 171     -16.953 -12.664 -12.461  1.00 96.25           C  
ATOM   1378  N   PHE A 172     -17.266 -11.352  -6.691  1.00 96.88           N  
ATOM   1379  CA  PHE A 172     -18.031 -10.820  -5.566  1.00 96.88           C  
ATOM   1380  C   PHE A 172     -18.750  -9.539  -5.957  1.00 96.88           C  
ATOM   1381  CB  PHE A 172     -17.109 -10.562  -4.367  1.00 96.88           C  
ATOM   1382  O   PHE A 172     -18.281  -8.797  -6.828  1.00 96.88           O  
ATOM   1383  CG  PHE A 172     -16.500 -11.812  -3.795  1.00 96.88           C  
ATOM   1384  CD1 PHE A 172     -17.078 -12.461  -2.715  1.00 96.88           C  
ATOM   1385  CD2 PHE A 172     -15.328 -12.344  -4.336  1.00 96.88           C  
ATOM   1386  CE1 PHE A 172     -16.516 -13.617  -2.184  1.00 96.88           C  
ATOM   1387  CE2 PHE A 172     -14.758 -13.500  -3.811  1.00 96.88           C  
ATOM   1388  CZ  PHE A 172     -15.359 -14.133  -2.734  1.00 96.88           C  
ATOM   1389  N   ALA A 173     -19.797  -9.312  -5.270  1.00 94.19           N  
ATOM   1390  CA  ALA A 173     -20.625  -8.148  -5.555  1.00 94.19           C  
ATOM   1391  C   ALA A 173     -19.891  -6.852  -5.215  1.00 94.19           C  
ATOM   1392  CB  ALA A 173     -21.938  -8.227  -4.789  1.00 94.19           C  
ATOM   1393  O   ALA A 173     -19.031  -6.832  -4.332  1.00 94.19           O  
ATOM   1394  N   ASN A 174     -20.281  -5.816  -5.957  1.00 91.25           N  
ATOM   1395  CA  ASN A 174     -19.750  -4.488  -5.656  1.00 91.25           C  
ATOM   1396  C   ASN A 174     -20.359  -3.926  -4.375  1.00 91.25           C  
ATOM   1397  CB  ASN A 174     -20.016  -3.535  -6.824  1.00 91.25           C  
ATOM   1398  O   ASN A 174     -21.562  -3.643  -4.316  1.00 91.25           O  
ATOM   1399  CG  ASN A 174     -19.250  -2.234  -6.691  1.00 91.25           C  
ATOM   1400  ND2 ASN A 174     -18.953  -1.595  -7.820  1.00 91.25           N  
ATOM   1401  OD1 ASN A 174     -18.906  -1.808  -5.586  1.00 91.25           O  
ATOM   1402  N   ALA A 175     -19.594  -3.818  -3.404  1.00 93.12           N  
ATOM   1403  CA  ALA A 175     -20.094  -3.354  -2.111  1.00 93.12           C  
ATOM   1404  C   ALA A 175     -19.406  -2.061  -1.691  1.00 93.12           C  
ATOM   1405  CB  ALA A 175     -19.891  -4.430  -1.046  1.00 93.12           C  
ATOM   1406  O   ALA A 175     -19.656  -1.538  -0.603  1.00 93.12           O  
ATOM   1407  N   HIS A 176     -18.531  -1.537  -2.494  1.00 93.56           N  
ATOM   1408  CA  HIS A 176     -17.766  -0.354  -2.141  1.00 93.56           C  
ATOM   1409  C   HIS A 176     -18.078   0.812  -3.070  1.00 93.56           C  
ATOM   1410  CB  HIS A 176     -16.266  -0.664  -2.180  1.00 93.56           C  
ATOM   1411  O   HIS A 176     -18.141   0.639  -4.289  1.00 93.56           O  
ATOM   1412  CG  HIS A 176     -15.805  -1.570  -1.080  1.00 93.56           C  
ATOM   1413  CD2 HIS A 176     -15.523  -2.893  -1.080  1.00 93.56           C  
ATOM   1414  ND1 HIS A 176     -15.602  -1.131   0.210  1.00 93.56           N  
ATOM   1415  CE1 HIS A 176     -15.211  -2.148   0.958  1.00 93.56           C  
ATOM   1416  NE2 HIS A 176     -15.148  -3.229   0.199  1.00 93.56           N  
ATOM   1417  N   THR A 177     -18.344   1.943  -2.453  1.00 90.31           N  
ATOM   1418  CA  THR A 177     -18.562   3.172  -3.209  1.00 90.31           C  
ATOM   1419  C   THR A 177     -17.234   3.785  -3.641  1.00 90.31           C  
ATOM   1420  CB  THR A 177     -19.359   4.199  -2.385  1.00 90.31           C  
ATOM   1421  O   THR A 177     -17.125   4.324  -4.742  1.00 90.31           O  
ATOM   1422  CG2 THR A 177     -19.703   5.434  -3.219  1.00 90.31           C  
ATOM   1423  OG1 THR A 177     -20.578   3.596  -1.932  1.00 90.31           O  
ATOM   1424  N   TYR A 178     -16.266   3.656  -2.762  1.00 93.50           N  
ATOM   1425  CA  TYR A 178     -14.945   4.207  -3.029  1.00 93.50           C  
ATOM   1426  C   TYR A 178     -13.938   3.102  -3.330  1.00 93.50           C  
ATOM   1427  CB  TYR A 178     -14.461   5.043  -1.841  1.00 93.50           C  
ATOM   1428  O   TYR A 178     -14.289   1.918  -3.299  1.00 93.50           O  
ATOM   1429  CG  TYR A 178     -15.367   6.207  -1.506  1.00 93.50           C  
ATOM   1430  CD1 TYR A 178     -15.297   7.398  -2.225  1.00 93.50           C  
ATOM   1431  CD2 TYR A 178     -16.281   6.113  -0.471  1.00 93.50           C  
ATOM   1432  CE1 TYR A 178     -16.125   8.469  -1.919  1.00 93.50           C  
ATOM   1433  CE2 TYR A 178     -17.125   7.184  -0.157  1.00 93.50           C  
ATOM   1434  OH  TYR A 178     -17.859   9.414  -0.579  1.00 93.50           O  
ATOM   1435  CZ  TYR A 178     -17.031   8.352  -0.885  1.00 93.50           C  
ATOM   1436  N   HIS A 179     -12.742   3.490  -3.686  1.00 95.06           N  
ATOM   1437  CA  HIS A 179     -11.750   2.537  -4.168  1.00 95.06           C  
ATOM   1438  C   HIS A 179     -11.312   1.590  -3.059  1.00 95.06           C  
ATOM   1439  CB  HIS A 179     -10.539   3.271  -4.746  1.00 95.06           C  
ATOM   1440  O   HIS A 179     -10.961   2.033  -1.961  1.00 95.06           O  
ATOM   1441  CG  HIS A 179     -10.859   4.102  -5.949  1.00 95.06           C  
ATOM   1442  CD2 HIS A 179     -11.992   4.199  -6.688  1.00 95.06           C  
ATOM   1443  ND1 HIS A 179      -9.945   4.961  -6.523  1.00 95.06           N  
ATOM   1444  CE1 HIS A 179     -10.508   5.555  -7.566  1.00 95.06           C  
ATOM   1445  NE2 HIS A 179     -11.750   5.109  -7.684  1.00 95.06           N  
ATOM   1446  N   ILE A 180     -11.289   0.343  -3.424  1.00 97.50           N  
ATOM   1447  CA  ILE A 180     -10.820  -0.652  -2.469  1.00 97.50           C  
ATOM   1448  C   ILE A 180      -9.312  -0.493  -2.264  1.00 97.50           C  
ATOM   1449  CB  ILE A 180     -11.148  -2.088  -2.934  1.00 97.50           C  
ATOM   1450  O   ILE A 180      -8.539  -0.528  -3.225  1.00 97.50           O  
ATOM   1451  CG1 ILE A 180     -12.664  -2.285  -3.021  1.00 97.50           C  
ATOM   1452  CG2 ILE A 180     -10.516  -3.119  -1.997  1.00 97.50           C  
ATOM   1453  CD1 ILE A 180     -13.086  -3.586  -3.695  1.00 97.50           C  
ATOM   1454  N   ASN A 181      -8.953  -0.353  -1.022  1.00 97.56           N  
ATOM   1455  CA  ASN A 181      -7.535  -0.159  -0.751  1.00 97.56           C  
ATOM   1456  C   ASN A 181      -6.945  -1.337   0.019  1.00 97.56           C  
ATOM   1457  CB  ASN A 181      -7.309   1.145   0.017  1.00 97.56           C  
ATOM   1458  O   ASN A 181      -5.727  -1.442   0.162  1.00 97.56           O  
ATOM   1459  CG  ASN A 181      -8.055   1.183   1.336  1.00 97.56           C  
ATOM   1460  ND2 ASN A 181      -8.648   2.328   1.648  1.00 97.56           N  
ATOM   1461  OD1 ASN A 181      -8.094   0.191   2.068  1.00 97.56           O  
ATOM   1462  N   SER A 182      -7.820  -2.215   0.508  1.00 98.19           N  
ATOM   1463  CA  SER A 182      -7.301  -3.326   1.301  1.00 98.19           C  
ATOM   1464  C   SER A 182      -8.141  -4.586   1.103  1.00 98.19           C  
ATOM   1465  CB  SER A 182      -7.270  -2.955   2.785  1.00 98.19           C  
ATOM   1466  O   SER A 182      -9.367  -4.512   0.984  1.00 98.19           O  
ATOM   1467  OG  SER A 182      -6.527  -1.766   2.988  1.00 98.19           O  
ATOM   1468  N   ILE A 183      -7.531  -5.676   1.032  1.00 98.56           N  
ATOM   1469  CA  ILE A 183      -8.125  -7.000   1.180  1.00 98.56           C  
ATOM   1470  C   ILE A 183      -7.246  -7.863   2.080  1.00 98.56           C  
ATOM   1471  CB  ILE A 183      -8.320  -7.684  -0.191  1.00 98.56           C  
ATOM   1472  O   ILE A 183      -6.016  -7.793   2.008  1.00 98.56           O  
ATOM   1473  CG1 ILE A 183      -6.996  -7.742  -0.956  1.00 98.56           C  
ATOM   1474  CG2 ILE A 183      -9.398  -6.957  -1.009  1.00 98.56           C  
ATOM   1475  CD1 ILE A 183      -7.055  -8.562  -2.238  1.00 98.56           C  
ATOM   1476  N   SER A 184      -7.863  -8.562   2.994  1.00 98.44           N  
ATOM   1477  CA  SER A 184      -7.113  -9.383   3.936  1.00 98.44           C  
ATOM   1478  C   SER A 184      -7.852 -10.672   4.258  1.00 98.44           C  
ATOM   1479  CB  SER A 184      -6.840  -8.609   5.227  1.00 98.44           C  
ATOM   1480  O   SER A 184      -9.039 -10.648   4.590  1.00 98.44           O  
ATOM   1481  OG  SER A 184      -6.020  -9.359   6.102  1.00 98.44           O  
ATOM   1482  N   ILE A 185      -7.109 -11.688   4.137  1.00 98.06           N  
ATOM   1483  CA  ILE A 185      -7.699 -12.992   4.410  1.00 98.06           C  
ATOM   1484  C   ILE A 185      -7.633 -13.289   5.906  1.00 98.06           C  
ATOM   1485  CB  ILE A 185      -6.988 -14.109   3.611  1.00 98.06           C  
ATOM   1486  O   ILE A 185      -6.609 -13.039   6.551  1.00 98.06           O  
ATOM   1487  CG1 ILE A 185      -7.102 -13.844   2.105  1.00 98.06           C  
ATOM   1488  CG2 ILE A 185      -7.566 -15.484   3.971  1.00 98.06           C  
ATOM   1489  CD1 ILE A 185      -6.227 -14.750   1.250  1.00 98.06           C  
ATOM   1490  N   ASN A 186      -8.703 -13.797   6.383  1.00 98.06           N  
ATOM   1491  CA  ASN A 186      -8.789 -14.133   7.797  1.00 98.06           C  
ATOM   1492  C   ASN A 186      -8.008 -15.406   8.117  1.00 98.06           C  
ATOM   1493  CB  ASN A 186     -10.250 -14.289   8.227  1.00 98.06           C  
ATOM   1494  O   ASN A 186      -7.781 -16.234   7.238  1.00 98.06           O  
ATOM   1495  CG  ASN A 186     -10.438 -14.133   9.727  1.00 98.06           C  
ATOM   1496  ND2 ASN A 186     -11.672 -13.859  10.141  1.00 98.06           N  
ATOM   1497  OD1 ASN A 186      -9.484 -14.250  10.500  1.00 98.06           O  
ATOM   1498  N   SER A 187      -7.641 -15.547   9.359  1.00 96.50           N  
ATOM   1499  CA  SER A 187      -6.879 -16.703   9.789  1.00 96.50           C  
ATOM   1500  C   SER A 187      -7.727 -17.984   9.734  1.00 96.50           C  
ATOM   1501  CB  SER A 187      -6.340 -16.500  11.203  1.00 96.50           C  
ATOM   1502  O   SER A 187      -7.191 -19.094   9.719  1.00 96.50           O  
ATOM   1503  OG  SER A 187      -7.395 -16.250  12.109  1.00 96.50           O  
ATOM   1504  N   ASP A 188      -9.039 -17.891   9.711  1.00 95.25           N  
ATOM   1505  CA  ASP A 188      -9.930 -19.047   9.609  1.00 95.25           C  
ATOM   1506  C   ASP A 188      -9.992 -19.547   8.172  1.00 95.25           C  
ATOM   1507  CB  ASP A 188     -11.336 -18.688  10.094  1.00 95.25           C  
ATOM   1508  O   ASP A 188     -10.484 -20.656   7.918  1.00 95.25           O  
ATOM   1509  CG  ASP A 188     -11.992 -17.594   9.273  1.00 95.25           C  
ATOM   1510  OD1 ASP A 188     -11.477 -17.266   8.180  1.00 95.25           O  
ATOM   1511  OD2 ASP A 188     -13.023 -17.047   9.719  1.00 95.25           O  
ATOM   1512  N   TYR A 189      -9.555 -18.750   7.188  1.00 94.50           N  
ATOM   1513  CA  TYR A 189      -9.508 -19.062   5.766  1.00 94.50           C  
ATOM   1514  C   TYR A 189     -10.906 -19.297   5.207  1.00 94.50           C  
ATOM   1515  CB  TYR A 189      -8.633 -20.297   5.516  1.00 94.50           C  
ATOM   1516  O   TYR A 189     -11.078 -20.047   4.238  1.00 94.50           O  
ATOM   1517  CG  TYR A 189      -7.215 -20.141   6.020  1.00 94.50           C  
ATOM   1518  CD1 TYR A 189      -6.367 -19.172   5.488  1.00 94.50           C  
ATOM   1519  CD2 TYR A 189      -6.723 -20.984   7.020  1.00 94.50           C  
ATOM   1520  CE1 TYR A 189      -5.059 -19.031   5.945  1.00 94.50           C  
ATOM   1521  CE2 TYR A 189      -5.418 -20.844   7.484  1.00 94.50           C  
ATOM   1522  OH  TYR A 189      -3.305 -19.734   7.398  1.00 94.50           O  
ATOM   1523  CZ  TYR A 189      -4.598 -19.875   6.945  1.00 94.50           C  
ATOM   1524  N   GLU A 190     -11.883 -18.719   5.863  1.00 96.62           N  
ATOM   1525  CA  GLU A 190     -13.273 -18.781   5.406  1.00 96.62           C  
ATOM   1526  C   GLU A 190     -13.812 -17.391   5.078  1.00 96.62           C  
ATOM   1527  CB  GLU A 190     -14.156 -19.453   6.465  1.00 96.62           C  
ATOM   1528  O   GLU A 190     -14.703 -17.250   4.242  1.00 96.62           O  
ATOM   1529  CG  GLU A 190     -13.828 -20.922   6.695  1.00 96.62           C  
ATOM   1530  CD  GLU A 190     -14.805 -21.609   7.637  1.00 96.62           C  
ATOM   1531  OE1 GLU A 190     -14.688 -22.844   7.840  1.00 96.62           O  
ATOM   1532  OE2 GLU A 190     -15.688 -20.906   8.180  1.00 96.62           O  
ATOM   1533  N   THR A 191     -13.273 -16.438   5.785  1.00 97.88           N  
ATOM   1534  CA  THR A 191     -13.742 -15.070   5.613  1.00 97.88           C  
ATOM   1535  C   THR A 191     -12.578 -14.156   5.227  1.00 97.88           C  
ATOM   1536  CB  THR A 191     -14.414 -14.539   6.891  1.00 97.88           C  
ATOM   1537  O   THR A 191     -11.414 -14.531   5.363  1.00 97.88           O  
ATOM   1538  CG2 THR A 191     -15.648 -15.359   7.238  1.00 97.88           C  
ATOM   1539  OG1 THR A 191     -13.484 -14.609   7.980  1.00 97.88           O  
ATOM   1540  N   TYR A 192     -12.914 -13.047   4.660  1.00 98.38           N  
ATOM   1541  CA  TYR A 192     -11.945 -12.000   4.359  1.00 98.38           C  
ATOM   1542  C   TYR A 192     -12.578 -10.617   4.484  1.00 98.38           C  
ATOM   1543  CB  TYR A 192     -11.367 -12.188   2.955  1.00 98.38           C  
ATOM   1544  O   TYR A 192     -13.797 -10.492   4.523  1.00 98.38           O  
ATOM   1545  CG  TYR A 192     -12.336 -11.828   1.851  1.00 98.38           C  
ATOM   1546  CD1 TYR A 192     -13.281 -12.750   1.406  1.00 98.38           C  
ATOM   1547  CD2 TYR A 192     -12.297 -10.578   1.249  1.00 98.38           C  
ATOM   1548  CE1 TYR A 192     -14.172 -12.430   0.387  1.00 98.38           C  
ATOM   1549  CE2 TYR A 192     -13.188 -10.250   0.229  1.00 98.38           C  
ATOM   1550  OH  TYR A 192     -15.000 -10.852  -1.202  1.00 98.38           O  
ATOM   1551  CZ  TYR A 192     -14.117 -11.180  -0.193  1.00 98.38           C  
ATOM   1552  N   LEU A 193     -11.750  -9.648   4.652  1.00 98.25           N  
ATOM   1553  CA  LEU A 193     -12.289  -8.289   4.719  1.00 98.25           C  
ATOM   1554  C   LEU A 193     -11.836  -7.469   3.518  1.00 98.25           C  
ATOM   1555  CB  LEU A 193     -11.852  -7.605   6.016  1.00 98.25           C  
ATOM   1556  O   LEU A 193     -10.797  -7.750   2.924  1.00 98.25           O  
ATOM   1557  CG  LEU A 193     -10.359  -7.324   6.168  1.00 98.25           C  
ATOM   1558  CD1 LEU A 193      -9.977  -6.055   5.418  1.00 98.25           C  
ATOM   1559  CD2 LEU A 193      -9.984  -7.219   7.641  1.00 98.25           C  
ATOM   1560  N   SER A 194     -12.625  -6.570   3.117  1.00 98.56           N  
ATOM   1561  CA  SER A 194     -12.297  -5.527   2.152  1.00 98.56           C  
ATOM   1562  C   SER A 194     -12.594  -4.141   2.713  1.00 98.56           C  
ATOM   1563  CB  SER A 194     -13.070  -5.738   0.851  1.00 98.56           C  
ATOM   1564  O   SER A 194     -13.578  -3.955   3.434  1.00 98.56           O  
ATOM   1565  OG  SER A 194     -14.469  -5.668   1.081  1.00 98.56           O  
ATOM   1566  N   ALA A 195     -11.703  -3.203   2.387  1.00 98.38           N  
ATOM   1567  CA  ALA A 195     -11.867  -1.849   2.906  1.00 98.38           C  
ATOM   1568  C   ALA A 195     -11.703  -0.812   1.798  1.00 98.38           C  
ATOM   1569  CB  ALA A 195     -10.867  -1.581   4.031  1.00 98.38           C  
ATOM   1570  O   ALA A 195     -10.891  -0.985   0.892  1.00 98.38           O  
ATOM   1571  N   ASP A 196     -12.539   0.160   1.851  1.00 97.75           N  
ATOM   1572  CA  ASP A 196     -12.305   1.401   1.119  1.00 97.75           C  
ATOM   1573  C   ASP A 196     -12.055   2.564   2.076  1.00 97.75           C  
ATOM   1574  CB  ASP A 196     -13.484   1.720   0.203  1.00 97.75           C  
ATOM   1575  O   ASP A 196     -11.664   2.354   3.229  1.00 97.75           O  
ATOM   1576  CG  ASP A 196     -14.758   2.045   0.967  1.00 97.75           C  
ATOM   1577  OD1 ASP A 196     -14.680   2.352   2.176  1.00 97.75           O  
ATOM   1578  OD2 ASP A 196     -15.844   1.990   0.355  1.00 97.75           O  
ATOM   1579  N   ASP A 197     -12.203   3.738   1.646  1.00 97.75           N  
ATOM   1580  CA  ASP A 197     -11.836   4.910   2.434  1.00 97.75           C  
ATOM   1581  C   ASP A 197     -12.805   5.125   3.592  1.00 97.75           C  
ATOM   1582  CB  ASP A 197     -11.789   6.160   1.549  1.00 97.75           C  
ATOM   1583  O   ASP A 197     -12.492   5.832   4.551  1.00 97.75           O  
ATOM   1584  CG  ASP A 197     -10.672   6.121   0.525  1.00 97.75           C  
ATOM   1585  OD1 ASP A 197      -9.484   6.137   0.919  1.00 97.75           O  
ATOM   1586  OD2 ASP A 197     -10.977   6.082  -0.686  1.00 97.75           O  
ATOM   1587  N   LEU A 198     -13.961   4.449   3.500  1.00 97.19           N  
ATOM   1588  CA  LEU A 198     -14.969   4.820   4.484  1.00 97.19           C  
ATOM   1589  C   LEU A 198     -15.531   3.582   5.172  1.00 97.19           C  
ATOM   1590  CB  LEU A 198     -16.094   5.609   3.822  1.00 97.19           C  
ATOM   1591  O   LEU A 198     -16.156   3.686   6.230  1.00 97.19           O  
ATOM   1592  CG  LEU A 198     -15.719   6.973   3.242  1.00 97.19           C  
ATOM   1593  CD1 LEU A 198     -16.953   7.660   2.660  1.00 97.19           C  
ATOM   1594  CD2 LEU A 198     -15.070   7.848   4.309  1.00 97.19           C  
ATOM   1595  N   ARG A 199     -15.297   2.441   4.617  1.00 96.75           N  
ATOM   1596  CA  ARG A 199     -15.945   1.276   5.203  1.00 96.75           C  
ATOM   1597  C   ARG A 199     -15.062   0.041   5.102  1.00 96.75           C  
ATOM   1598  CB  ARG A 199     -17.297   1.013   4.516  1.00 96.75           C  
ATOM   1599  O   ARG A 199     -14.172  -0.024   4.250  1.00 96.75           O  
ATOM   1600  CG  ARG A 199     -17.172   0.670   3.039  1.00 96.75           C  
ATOM   1601  CD  ARG A 199     -18.531   0.548   2.375  1.00 96.75           C  
ATOM   1602  NE  ARG A 199     -18.422   0.213   0.959  1.00 96.75           N  
ATOM   1603  NH1 ARG A 199     -20.688   0.302   0.539  1.00 96.75           N  
ATOM   1604  NH2 ARG A 199     -19.219  -0.205  -1.150  1.00 96.75           N  
ATOM   1605  CZ  ARG A 199     -19.438   0.104   0.119  1.00 96.75           C  
ATOM   1606  N   ILE A 200     -15.375  -0.859   5.996  1.00 97.75           N  
ATOM   1607  CA  ILE A 200     -14.789  -2.197   5.973  1.00 97.75           C  
ATOM   1608  C   ILE A 200     -15.898  -3.242   5.930  1.00 97.75           C  
ATOM   1609  CB  ILE A 200     -13.875  -2.438   7.191  1.00 97.75           C  
ATOM   1610  O   ILE A 200     -16.797  -3.236   6.773  1.00 97.75           O  
ATOM   1611  CG1 ILE A 200     -12.789  -1.354   7.270  1.00 97.75           C  
ATOM   1612  CG2 ILE A 200     -13.242  -3.834   7.129  1.00 97.75           C  
ATOM   1613  CD1 ILE A 200     -11.859  -1.489   8.469  1.00 97.75           C  
ATOM   1614  N   ASN A 201     -15.820  -4.117   4.965  1.00 97.44           N  
ATOM   1615  CA  ASN A 201     -16.797  -5.188   4.801  1.00 97.44           C  
ATOM   1616  C   ASN A 201     -16.172  -6.555   5.074  1.00 97.44           C  
ATOM   1617  CB  ASN A 201     -17.391  -5.152   3.393  1.00 97.44           C  
ATOM   1618  O   ASN A 201     -15.031  -6.816   4.688  1.00 97.44           O  
ATOM   1619  CG  ASN A 201     -18.156  -3.875   3.119  1.00 97.44           C  
ATOM   1620  ND2 ASN A 201     -17.953  -3.299   1.940  1.00 97.44           N  
ATOM   1621  OD1 ASN A 201     -18.938  -3.408   3.959  1.00 97.44           O  
ATOM   1622  N   LEU A 202     -16.938  -7.316   5.762  1.00 97.56           N  
ATOM   1623  CA  LEU A 202     -16.578  -8.711   6.000  1.00 97.56           C  
ATOM   1624  C   LEU A 202     -17.297  -9.633   5.023  1.00 97.56           C  
ATOM   1625  CB  LEU A 202     -16.906  -9.109   7.438  1.00 97.56           C  
ATOM   1626  O   LEU A 202     -18.516  -9.539   4.863  1.00 97.56           O  
ATOM   1627  CG  LEU A 202     -16.500 -10.523   7.859  1.00 97.56           C  
ATOM   1628  CD1 LEU A 202     -14.977 -10.641   7.910  1.00 97.56           C  
ATOM   1629  CD2 LEU A 202     -17.109 -10.875   9.211  1.00 97.56           C  
ATOM   1630  N   TRP A 203     -16.547 -10.516   4.426  1.00 97.94           N  
ATOM   1631  CA  TRP A 203     -17.078 -11.422   3.416  1.00 97.94           C  
ATOM   1632  C   TRP A 203     -16.859 -12.875   3.818  1.00 97.94           C  
ATOM   1633  CB  TRP A 203     -16.438 -11.156   2.057  1.00 97.94           C  
ATOM   1634  O   TRP A 203     -15.906 -13.188   4.535  1.00 97.94           O  
ATOM   1635  CG  TRP A 203     -16.625  -9.750   1.561  1.00 97.94           C  
ATOM   1636  CD1 TRP A 203     -15.906  -8.641   1.928  1.00 97.94           C  
ATOM   1637  CD2 TRP A 203     -17.594  -9.305   0.609  1.00 97.94           C  
ATOM   1638  CE2 TRP A 203     -17.406  -7.914   0.446  1.00 97.94           C  
ATOM   1639  CE3 TRP A 203     -18.594  -9.945  -0.123  1.00 97.94           C  
ATOM   1640  NE1 TRP A 203     -16.375  -7.535   1.261  1.00 97.94           N  
ATOM   1641  CH2 TRP A 203     -19.172  -7.805  -1.124  1.00 97.94           C  
ATOM   1642  CZ2 TRP A 203     -18.203  -7.152  -0.420  1.00 97.94           C  
ATOM   1643  CZ3 TRP A 203     -19.391  -9.188  -0.984  1.00 97.94           C  
ATOM   1644  N   HIS A 204     -17.750 -13.719   3.350  1.00 97.75           N  
ATOM   1645  CA  HIS A 204     -17.484 -15.148   3.318  1.00 97.75           C  
ATOM   1646  C   HIS A 204     -17.000 -15.586   1.940  1.00 97.75           C  
ATOM   1647  CB  HIS A 204     -18.734 -15.938   3.707  1.00 97.75           C  
ATOM   1648  O   HIS A 204     -17.531 -15.148   0.919  1.00 97.75           O  
ATOM   1649  CG  HIS A 204     -18.453 -17.359   4.094  1.00 97.75           C  
ATOM   1650  CD2 HIS A 204     -18.391 -17.953   5.305  1.00 97.75           C  
ATOM   1651  ND1 HIS A 204     -18.188 -18.344   3.164  1.00 97.75           N  
ATOM   1652  CE1 HIS A 204     -17.984 -19.484   3.793  1.00 97.75           C  
ATOM   1653  NE2 HIS A 204     -18.094 -19.281   5.094  1.00 97.75           N  
ATOM   1654  N   LEU A 205     -16.094 -16.406   1.887  1.00 97.19           N  
ATOM   1655  CA  LEU A 205     -15.453 -16.797   0.635  1.00 97.19           C  
ATOM   1656  C   LEU A 205     -16.422 -17.531  -0.275  1.00 97.19           C  
ATOM   1657  CB  LEU A 205     -14.227 -17.672   0.907  1.00 97.19           C  
ATOM   1658  O   LEU A 205     -16.234 -17.594  -1.490  1.00 97.19           O  
ATOM   1659  CG  LEU A 205     -12.953 -16.953   1.337  1.00 97.19           C  
ATOM   1660  CD1 LEU A 205     -11.945 -17.938   1.906  1.00 97.19           C  
ATOM   1661  CD2 LEU A 205     -12.352 -16.188   0.163  1.00 97.19           C  
ATOM   1662  N   GLU A 206     -17.453 -18.062   0.263  1.00 96.44           N  
ATOM   1663  CA  GLU A 206     -18.406 -18.844  -0.520  1.00 96.44           C  
ATOM   1664  C   GLU A 206     -19.641 -18.031  -0.880  1.00 96.44           C  
ATOM   1665  CB  GLU A 206     -18.812 -20.109   0.244  1.00 96.44           C  
ATOM   1666  O   GLU A 206     -20.484 -18.484  -1.652  1.00 96.44           O  
ATOM   1667  CG  GLU A 206     -17.672 -21.109   0.448  1.00 96.44           C  
ATOM   1668  CD  GLU A 206     -18.141 -22.422   1.036  1.00 96.44           C  
ATOM   1669  OE1 GLU A 206     -17.328 -23.391   1.058  1.00 96.44           O  
ATOM   1670  OE2 GLU A 206     -19.297 -22.500   1.479  1.00 96.44           O  
ATOM   1671  N   ILE A 207     -19.828 -16.953  -0.316  1.00 96.81           N  
ATOM   1672  CA  ILE A 207     -21.000 -16.109  -0.548  1.00 96.81           C  
ATOM   1673  C   ILE A 207     -20.578 -14.836  -1.286  1.00 96.81           C  
ATOM   1674  CB  ILE A 207     -21.703 -15.750   0.777  1.00 96.81           C  
ATOM   1675  O   ILE A 207     -19.906 -13.977  -0.718  1.00 96.81           O  
ATOM   1676  CG1 ILE A 207     -22.078 -17.016   1.545  1.00 96.81           C  
ATOM   1677  CG2 ILE A 207     -22.938 -14.883   0.510  1.00 96.81           C  
ATOM   1678  CD1 ILE A 207     -22.672 -16.750   2.922  1.00 96.81           C  
ATOM   1679  N   THR A 208     -21.078 -14.656  -2.508  1.00 96.94           N  
ATOM   1680  CA  THR A 208     -20.547 -13.617  -3.373  1.00 96.94           C  
ATOM   1681  C   THR A 208     -21.453 -12.391  -3.375  1.00 96.94           C  
ATOM   1682  CB  THR A 208     -20.359 -14.125  -4.816  1.00 96.94           C  
ATOM   1683  O   THR A 208     -21.062 -11.312  -3.820  1.00 96.94           O  
ATOM   1684  CG2 THR A 208     -19.312 -15.234  -4.879  1.00 96.94           C  
ATOM   1685  OG1 THR A 208     -21.609 -14.633  -5.297  1.00 96.94           O  
ATOM   1686  N   ASP A 209     -22.656 -12.477  -2.854  1.00 95.81           N  
ATOM   1687  CA  ASP A 209     -23.625 -11.406  -3.021  1.00 95.81           C  
ATOM   1688  C   ASP A 209     -23.969 -10.766  -1.678  1.00 95.81           C  
ATOM   1689  CB  ASP A 209     -24.891 -11.930  -3.703  1.00 95.81           C  
ATOM   1690  O   ASP A 209     -24.922  -9.977  -1.586  1.00 95.81           O  
ATOM   1691  CG  ASP A 209     -25.578 -13.031  -2.914  1.00 95.81           C  
ATOM   1692  OD1 ASP A 209     -24.906 -13.688  -2.080  1.00 95.81           O  
ATOM   1693  OD2 ASP A 209     -26.781 -13.250  -3.133  1.00 95.81           O  
ATOM   1694  N   ARG A 210     -23.281 -11.172  -0.634  1.00 95.44           N  
ATOM   1695  CA  ARG A 210     -23.578 -10.633   0.689  1.00 95.44           C  
ATOM   1696  C   ARG A 210     -22.297 -10.328   1.460  1.00 95.44           C  
ATOM   1697  CB  ARG A 210     -24.438 -11.617   1.482  1.00 95.44           C  
ATOM   1698  O   ARG A 210     -21.391 -11.164   1.516  1.00 95.44           O  
ATOM   1699  CG  ARG A 210     -25.859 -11.773   0.932  1.00 95.44           C  
ATOM   1700  CD  ARG A 210     -26.688 -12.727   1.778  1.00 95.44           C  
ATOM   1701  NE  ARG A 210     -27.984 -12.984   1.173  1.00 95.44           N  
ATOM   1702  NH1 ARG A 210     -28.781 -14.258   2.930  1.00 95.44           N  
ATOM   1703  NH2 ARG A 210     -30.094 -13.883   1.095  1.00 95.44           N  
ATOM   1704  CZ  ARG A 210     -28.953 -13.711   1.734  1.00 95.44           C  
ATOM   1705  N   SER A 211     -22.266  -9.172   1.969  1.00 95.62           N  
ATOM   1706  CA  SER A 211     -21.188  -8.758   2.867  1.00 95.62           C  
ATOM   1707  C   SER A 211     -21.750  -8.078   4.113  1.00 95.62           C  
ATOM   1708  CB  SER A 211     -20.219  -7.816   2.150  1.00 95.62           C  
ATOM   1709  O   SER A 211     -22.922  -7.719   4.156  1.00 95.62           O  
ATOM   1710  OG  SER A 211     -20.844  -6.570   1.876  1.00 95.62           O  
ATOM   1711  N   PHE A 212     -20.922  -7.996   5.137  1.00 94.62           N  
ATOM   1712  CA  PHE A 212     -21.312  -7.328   6.375  1.00 94.62           C  
ATOM   1713  C   PHE A 212     -20.422  -6.105   6.621  1.00 94.62           C  
ATOM   1714  CB  PHE A 212     -21.219  -8.289   7.559  1.00 94.62           C  
ATOM   1715  O   PHE A 212     -19.203  -6.227   6.750  1.00 94.62           O  
ATOM   1716  CG  PHE A 212     -22.094  -9.500   7.434  1.00 94.62           C  
ATOM   1717  CD1 PHE A 212     -23.438  -9.438   7.816  1.00 94.62           C  
ATOM   1718  CD2 PHE A 212     -21.594 -10.695   6.930  1.00 94.62           C  
ATOM   1719  CE1 PHE A 212     -24.266 -10.555   7.699  1.00 94.62           C  
ATOM   1720  CE2 PHE A 212     -22.422 -11.812   6.809  1.00 94.62           C  
ATOM   1721  CZ  PHE A 212     -23.750 -11.742   7.195  1.00 94.62           C  
ATOM   1722  N   ASN A 213     -21.047  -5.008   6.625  1.00 94.56           N  
ATOM   1723  CA  ASN A 213     -20.328  -3.781   6.953  1.00 94.56           C  
ATOM   1724  C   ASN A 213     -19.969  -3.725   8.438  1.00 94.56           C  
ATOM   1725  CB  ASN A 213     -21.156  -2.555   6.562  1.00 94.56           C  
ATOM   1726  O   ASN A 213     -20.844  -3.580   9.289  1.00 94.56           O  
ATOM   1727  CG  ASN A 213     -20.375  -1.260   6.688  1.00 94.56           C  
ATOM   1728  ND2 ASN A 213     -19.594  -0.936   5.660  1.00 94.56           N  
ATOM   1729  OD1 ASN A 213     -20.469  -0.559   7.699  1.00 94.56           O  
ATOM   1730  N   ILE A 214     -18.734  -3.742   8.789  1.00 95.00           N  
ATOM   1731  CA  ILE A 214     -18.344  -3.855  10.195  1.00 95.00           C  
ATOM   1732  C   ILE A 214     -17.734  -2.539  10.664  1.00 95.00           C  
ATOM   1733  CB  ILE A 214     -17.359  -5.020  10.414  1.00 95.00           C  
ATOM   1734  O   ILE A 214     -17.656  -2.285  11.867  1.00 95.00           O  
ATOM   1735  CG1 ILE A 214     -16.172  -4.895   9.461  1.00 95.00           C  
ATOM   1736  CG2 ILE A 214     -18.062  -6.367  10.242  1.00 95.00           C  
ATOM   1737  CD1 ILE A 214     -15.070  -5.918   9.703  1.00 95.00           C  
ATOM   1738  N   VAL A 215     -17.266  -1.731   9.805  1.00 95.44           N  
ATOM   1739  CA  VAL A 215     -16.797  -0.382  10.125  1.00 95.44           C  
ATOM   1740  C   VAL A 215     -17.391   0.609   9.117  1.00 95.44           C  
ATOM   1741  CB  VAL A 215     -15.258  -0.290  10.133  1.00 95.44           C  
ATOM   1742  O   VAL A 215     -17.359   0.365   7.906  1.00 95.44           O  
ATOM   1743  CG1 VAL A 215     -14.805   1.146  10.391  1.00 95.44           C  
ATOM   1744  CG2 VAL A 215     -14.680  -1.236  11.180  1.00 95.44           C  
ATOM   1745  N   ASP A 216     -17.953   1.665   9.539  1.00 94.19           N  
ATOM   1746  CA  ASP A 216     -18.484   2.752   8.727  1.00 94.19           C  
ATOM   1747  C   ASP A 216     -18.203   4.109   9.367  1.00 94.19           C  
ATOM   1748  CB  ASP A 216     -20.000   2.576   8.523  1.00 94.19           C  
ATOM   1749  O   ASP A 216     -18.781   4.453  10.398  1.00 94.19           O  
ATOM   1750  CG  ASP A 216     -20.547   3.443   7.410  1.00 94.19           C  
ATOM   1751  OD1 ASP A 216     -19.922   4.473   7.070  1.00 94.19           O  
ATOM   1752  OD2 ASP A 216     -21.625   3.094   6.863  1.00 94.19           O  
ATOM   1753  N   ILE A 217     -17.312   4.855   8.695  1.00 93.56           N  
ATOM   1754  CA  ILE A 217     -16.953   6.133   9.289  1.00 93.56           C  
ATOM   1755  C   ILE A 217     -17.500   7.277   8.445  1.00 93.56           C  
ATOM   1756  CB  ILE A 217     -15.422   6.270   9.445  1.00 93.56           C  
ATOM   1757  O   ILE A 217     -17.047   8.414   8.555  1.00 93.56           O  
ATOM   1758  CG1 ILE A 217     -14.742   6.199   8.070  1.00 93.56           C  
ATOM   1759  CG2 ILE A 217     -14.875   5.191  10.383  1.00 93.56           C  
ATOM   1760  CD1 ILE A 217     -13.258   6.562   8.094  1.00 93.56           C  
ATOM   1761  N   LYS A 218     -18.359   7.000   7.590  1.00 92.88           N  
ATOM   1762  CA  LYS A 218     -19.000   8.023   6.773  1.00 92.88           C  
ATOM   1763  C   LYS A 218     -19.828   8.977   7.637  1.00 92.88           C  
ATOM   1764  CB  LYS A 218     -19.891   7.379   5.707  1.00 92.88           C  
ATOM   1765  O   LYS A 218     -20.734   8.539   8.359  1.00 92.88           O  
ATOM   1766  CG  LYS A 218     -20.516   8.375   4.742  1.00 92.88           C  
ATOM   1767  CD  LYS A 218     -21.391   7.676   3.705  1.00 92.88           C  
ATOM   1768  CE  LYS A 218     -22.062   8.672   2.777  1.00 92.88           C  
ATOM   1769  NZ  LYS A 218     -22.938   7.992   1.769  1.00 92.88           N  
ATOM   1770  N   PRO A 219     -19.609  10.250   7.469  1.00 92.06           N  
ATOM   1771  CA  PRO A 219     -20.422  11.211   8.211  1.00 92.06           C  
ATOM   1772  C   PRO A 219     -21.750  11.508   7.531  1.00 92.06           C  
ATOM   1773  CB  PRO A 219     -19.547  12.461   8.258  1.00 92.06           C  
ATOM   1774  O   PRO A 219     -21.984  11.070   6.402  1.00 92.06           O  
ATOM   1775  CG  PRO A 219     -18.750  12.414   6.992  1.00 92.06           C  
ATOM   1776  CD  PRO A 219     -18.500  10.977   6.645  1.00 92.06           C  
ATOM   1777  N   ALA A 220     -22.594  12.242   8.250  1.00 93.00           N  
ATOM   1778  CA  ALA A 220     -23.875  12.641   7.684  1.00 93.00           C  
ATOM   1779  C   ALA A 220     -23.688  13.594   6.512  1.00 93.00           C  
ATOM   1780  CB  ALA A 220     -24.750  13.281   8.758  1.00 93.00           C  
ATOM   1781  O   ALA A 220     -24.359  13.469   5.480  1.00 93.00           O  
ATOM   1782  N   ASN A 221     -22.734  14.430   6.727  1.00 92.56           N  
ATOM   1783  CA  ASN A 221     -22.359  15.375   5.676  1.00 92.56           C  
ATOM   1784  C   ASN A 221     -20.906  15.172   5.234  1.00 92.56           C  
ATOM   1785  CB  ASN A 221     -22.578  16.812   6.145  1.00 92.56           C  
ATOM   1786  O   ASN A 221     -19.984  15.336   6.031  1.00 92.56           O  
ATOM   1787  CG  ASN A 221     -22.484  17.812   5.012  1.00 92.56           C  
ATOM   1788  ND2 ASN A 221     -22.781  19.078   5.309  1.00 92.56           N  
ATOM   1789  OD1 ASN A 221     -22.156  17.469   3.879  1.00 92.56           O  
ATOM   1790  N   MET A 222     -20.719  14.773   4.027  1.00 90.69           N  
ATOM   1791  CA  MET A 222     -19.391  14.453   3.484  1.00 90.69           C  
ATOM   1792  C   MET A 222     -18.453  15.648   3.604  1.00 90.69           C  
ATOM   1793  CB  MET A 222     -19.500  14.023   2.021  1.00 90.69           C  
ATOM   1794  O   MET A 222     -17.234  15.492   3.586  1.00 90.69           O  
ATOM   1795  CG  MET A 222     -20.016  12.602   1.840  1.00 90.69           C  
ATOM   1796  SD  MET A 222     -18.906  11.359   2.613  1.00 90.69           S  
ATOM   1797  CE  MET A 222     -17.531  11.375   1.431  1.00 90.69           C  
ATOM   1798  N   GLU A 223     -19.031  16.797   3.662  1.00 87.75           N  
ATOM   1799  CA  GLU A 223     -18.219  17.984   3.816  1.00 87.75           C  
ATOM   1800  C   GLU A 223     -17.500  18.000   5.168  1.00 87.75           C  
ATOM   1801  CB  GLU A 223     -19.062  19.250   3.658  1.00 87.75           C  
ATOM   1802  O   GLU A 223     -16.500  18.703   5.348  1.00 87.75           O  
ATOM   1803  CG  GLU A 223     -19.641  19.438   2.260  1.00 87.75           C  
ATOM   1804  CD  GLU A 223     -20.453  20.703   2.111  1.00 87.75           C  
ATOM   1805  OE1 GLU A 223     -20.938  20.984   0.990  1.00 87.75           O  
ATOM   1806  OE2 GLU A 223     -20.625  21.422   3.121  1.00 87.75           O  
ATOM   1807  N   GLU A 224     -18.047  17.234   6.051  1.00 92.31           N  
ATOM   1808  CA  GLU A 224     -17.484  17.188   7.398  1.00 92.31           C  
ATOM   1809  C   GLU A 224     -16.453  16.062   7.527  1.00 92.31           C  
ATOM   1810  CB  GLU A 224     -18.594  16.984   8.438  1.00 92.31           C  
ATOM   1811  O   GLU A 224     -15.914  15.836   8.609  1.00 92.31           O  
ATOM   1812  CG  GLU A 224     -19.594  18.141   8.492  1.00 92.31           C  
ATOM   1813  CD  GLU A 224     -20.734  17.906   9.469  1.00 92.31           C  
ATOM   1814  OE1 GLU A 224     -21.641  18.766   9.562  1.00 92.31           O  
ATOM   1815  OE2 GLU A 224     -20.734  16.844  10.133  1.00 92.31           O  
ATOM   1816  N   LEU A 225     -16.250  15.398   6.422  1.00 95.38           N  
ATOM   1817  CA  LEU A 225     -15.297  14.289   6.449  1.00 95.38           C  
ATOM   1818  C   LEU A 225     -13.875  14.797   6.656  1.00 95.38           C  
ATOM   1819  CB  LEU A 225     -15.383  13.484   5.148  1.00 95.38           C  
ATOM   1820  O   LEU A 225     -13.367  15.578   5.848  1.00 95.38           O  
ATOM   1821  CG  LEU A 225     -14.523  12.219   5.078  1.00 95.38           C  
ATOM   1822  CD1 LEU A 225     -15.039  11.180   6.066  1.00 95.38           C  
ATOM   1823  CD2 LEU A 225     -14.516  11.664   3.660  1.00 95.38           C  
ATOM   1824  N   THR A 226     -13.164  14.320   7.734  1.00 96.56           N  
ATOM   1825  CA  THR A 226     -11.820  14.789   8.039  1.00 96.56           C  
ATOM   1826  C   THR A 226     -10.852  13.617   8.141  1.00 96.56           C  
ATOM   1827  CB  THR A 226     -11.789  15.602   9.344  1.00 96.56           C  
ATOM   1828  O   THR A 226      -9.633  13.812   8.227  1.00 96.56           O  
ATOM   1829  CG2 THR A 226     -12.648  16.859   9.227  1.00 96.56           C  
ATOM   1830  OG1 THR A 226     -12.289  14.789  10.414  1.00 96.56           O  
ATOM   1831  N   GLU A 227     -11.391  12.461   8.148  1.00 97.00           N  
ATOM   1832  CA  GLU A 227     -10.586  11.258   8.320  1.00 97.00           C  
ATOM   1833  C   GLU A 227     -11.078  10.125   7.426  1.00 97.00           C  
ATOM   1834  CB  GLU A 227     -10.594  10.812   9.789  1.00 97.00           C  
ATOM   1835  O   GLU A 227     -12.281   9.961   7.234  1.00 97.00           O  
ATOM   1836  CG  GLU A 227      -9.719   9.602  10.070  1.00 97.00           C  
ATOM   1837  CD  GLU A 227      -9.727   9.180  11.531  1.00 97.00           C  
ATOM   1838  OE1 GLU A 227      -8.930   8.297  11.914  1.00 97.00           O  
ATOM   1839  OE2 GLU A 227     -10.539   9.742  12.297  1.00 97.00           O  
ATOM   1840  N   VAL A 228     -10.164   9.367   6.883  1.00 98.12           N  
ATOM   1841  CA  VAL A 228     -10.539   8.234   6.047  1.00 98.12           C  
ATOM   1842  C   VAL A 228      -9.695   7.016   6.414  1.00 98.12           C  
ATOM   1843  CB  VAL A 228     -10.375   8.555   4.543  1.00 98.12           C  
ATOM   1844  O   VAL A 228      -8.656   7.145   7.066  1.00 98.12           O  
ATOM   1845  CG1 VAL A 228     -11.289   9.719   4.141  1.00 98.12           C  
ATOM   1846  CG2 VAL A 228      -8.914   8.883   4.223  1.00 98.12           C  
ATOM   1847  N   ILE A 229     -10.188   5.844   6.043  1.00 98.12           N  
ATOM   1848  CA  ILE A 229      -9.469   4.590   6.242  1.00 98.12           C  
ATOM   1849  C   ILE A 229      -8.406   4.422   5.160  1.00 98.12           C  
ATOM   1850  CB  ILE A 229     -10.430   3.381   6.242  1.00 98.12           C  
ATOM   1851  O   ILE A 229      -8.703   4.523   3.967  1.00 98.12           O  
ATOM   1852  CG1 ILE A 229     -11.477   3.531   7.352  1.00 98.12           C  
ATOM   1853  CG2 ILE A 229      -9.656   2.070   6.395  1.00 98.12           C  
ATOM   1854  CD1 ILE A 229     -12.625   2.535   7.262  1.00 98.12           C  
ATOM   1855  N   THR A 230      -7.172   4.137   5.574  1.00 98.50           N  
ATOM   1856  CA  THR A 230      -6.090   4.066   4.598  1.00 98.50           C  
ATOM   1857  C   THR A 230      -5.645   2.623   4.387  1.00 98.50           C  
ATOM   1858  CB  THR A 230      -4.887   4.922   5.039  1.00 98.50           C  
ATOM   1859  O   THR A 230      -5.043   2.299   3.361  1.00 98.50           O  
ATOM   1860  CG2 THR A 230      -5.230   6.406   5.023  1.00 98.50           C  
ATOM   1861  OG1 THR A 230      -4.500   4.547   6.367  1.00 98.50           O  
ATOM   1862  N   ALA A 231      -5.840   1.759   5.375  1.00 98.50           N  
ATOM   1863  CA  ALA A 231      -5.480   0.347   5.270  1.00 98.50           C  
ATOM   1864  C   ALA A 231      -6.172  -0.479   6.348  1.00 98.50           C  
ATOM   1865  CB  ALA A 231      -3.965   0.174   5.359  1.00 98.50           C  
ATOM   1866  O   ALA A 231      -6.570   0.053   7.387  1.00 98.50           O  
ATOM   1867  N   ALA A 232      -6.316  -1.763   6.094  1.00 98.38           N  
ATOM   1868  CA  ALA A 232      -6.906  -2.699   7.047  1.00 98.38           C  
ATOM   1869  C   ALA A 232      -6.305  -4.094   6.891  1.00 98.38           C  
ATOM   1870  CB  ALA A 232      -8.422  -2.752   6.867  1.00 98.38           C  
ATOM   1871  O   ALA A 232      -5.973  -4.512   5.781  1.00 98.38           O  
ATOM   1872  N   GLU A 233      -6.203  -4.762   8.039  1.00 98.12           N  
ATOM   1873  CA  GLU A 233      -5.578  -6.082   8.023  1.00 98.12           C  
ATOM   1874  C   GLU A 233      -6.109  -6.957   9.156  1.00 98.12           C  
ATOM   1875  CB  GLU A 233      -4.055  -5.953   8.125  1.00 98.12           C  
ATOM   1876  O   GLU A 233      -6.297  -6.484  10.281  1.00 98.12           O  
ATOM   1877  CG  GLU A 233      -3.309  -7.250   7.832  1.00 98.12           C  
ATOM   1878  CD  GLU A 233      -1.822  -7.043   7.590  1.00 98.12           C  
ATOM   1879  OE1 GLU A 233      -1.110  -8.031   7.305  1.00 98.12           O  
ATOM   1880  OE2 GLU A 233      -1.366  -5.879   7.684  1.00 98.12           O  
ATOM   1881  N   PHE A 234      -6.277  -8.219   8.859  1.00 98.00           N  
ATOM   1882  CA  PHE A 234      -6.633  -9.180   9.898  1.00 98.00           C  
ATOM   1883  C   PHE A 234      -5.402  -9.602  10.695  1.00 98.00           C  
ATOM   1884  CB  PHE A 234      -7.309 -10.414   9.281  1.00 98.00           C  
ATOM   1885  O   PHE A 234      -4.297  -9.648  10.148  1.00 98.00           O  
ATOM   1886  CG  PHE A 234      -8.812 -10.320   9.242  1.00 98.00           C  
ATOM   1887  CD1 PHE A 234      -9.547 -10.148  10.406  1.00 98.00           C  
ATOM   1888  CD2 PHE A 234      -9.484 -10.414   8.031  1.00 98.00           C  
ATOM   1889  CE1 PHE A 234     -10.938 -10.062  10.367  1.00 98.00           C  
ATOM   1890  CE2 PHE A 234     -10.875 -10.336   7.984  1.00 98.00           C  
ATOM   1891  CZ  PHE A 234     -11.594 -10.156   9.156  1.00 98.00           C  
ATOM   1892  N   HIS A 235      -5.703  -9.906  11.930  1.00 97.75           N  
ATOM   1893  CA  HIS A 235      -4.652 -10.531  12.727  1.00 97.75           C  
ATOM   1894  C   HIS A 235      -4.305 -11.914  12.188  1.00 97.75           C  
ATOM   1895  CB  HIS A 235      -5.078 -10.633  14.188  1.00 97.75           C  
ATOM   1896  O   HIS A 235      -5.195 -12.672  11.789  1.00 97.75           O  
ATOM   1897  CG  HIS A 235      -3.961 -11.000  15.117  1.00 97.75           C  
ATOM   1898  CD2 HIS A 235      -3.184 -10.227  15.914  1.00 97.75           C  
ATOM   1899  ND1 HIS A 235      -3.529 -12.297  15.289  1.00 97.75           N  
ATOM   1900  CE1 HIS A 235      -2.533 -12.312  16.156  1.00 97.75           C  
ATOM   1901  NE2 HIS A 235      -2.305 -11.070  16.547  1.00 97.75           N  
ATOM   1902  N   PRO A 236      -3.082 -12.250  12.188  1.00 96.81           N  
ATOM   1903  CA  PRO A 236      -2.674 -13.500  11.531  1.00 96.81           C  
ATOM   1904  C   PRO A 236      -3.094 -14.742  12.312  1.00 96.81           C  
ATOM   1905  CB  PRO A 236      -1.149 -13.383  11.469  1.00 96.81           C  
ATOM   1906  O   PRO A 236      -3.195 -15.828  11.742  1.00 96.81           O  
ATOM   1907  CG  PRO A 236      -0.795 -12.414  12.555  1.00 96.81           C  
ATOM   1908  CD  PRO A 236      -1.904 -11.406  12.672  1.00 96.81           C  
ATOM   1909  N   ASN A 237      -3.334 -14.641  13.617  1.00 96.31           N  
ATOM   1910  CA  ASN A 237      -3.607 -15.812  14.445  1.00 96.31           C  
ATOM   1911  C   ASN A 237      -4.977 -15.719  15.117  1.00 96.31           C  
ATOM   1912  CB  ASN A 237      -2.512 -16.000  15.500  1.00 96.31           C  
ATOM   1913  O   ASN A 237      -5.484 -16.719  15.641  1.00 96.31           O  
ATOM   1914  CG  ASN A 237      -1.141 -16.203  14.883  1.00 96.31           C  
ATOM   1915  ND2 ASN A 237      -0.110 -15.703  15.562  1.00 96.31           N  
ATOM   1916  OD1 ASN A 237      -1.008 -16.797  13.812  1.00 96.31           O  
ATOM   1917  N   SER A 238      -5.531 -14.602  15.195  1.00 95.88           N  
ATOM   1918  CA  SER A 238      -6.832 -14.398  15.828  1.00 95.88           C  
ATOM   1919  C   SER A 238      -7.883 -13.992  14.797  1.00 95.88           C  
ATOM   1920  CB  SER A 238      -6.734 -13.336  16.922  1.00 95.88           C  
ATOM   1921  O   SER A 238      -7.898 -12.844  14.344  1.00 95.88           O  
ATOM   1922  OG  SER A 238      -5.832 -13.742  17.938  1.00 95.88           O  
ATOM   1923  N   CYS A 239      -8.828 -14.789  14.602  1.00 95.94           N  
ATOM   1924  CA  CYS A 239      -9.766 -14.617  13.500  1.00 95.94           C  
ATOM   1925  C   CYS A 239     -10.828 -13.570  13.844  1.00 95.94           C  
ATOM   1926  CB  CYS A 239     -10.438 -15.945  13.148  1.00 95.94           C  
ATOM   1927  O   CYS A 239     -11.664 -13.234  13.000  1.00 95.94           O  
ATOM   1928  SG  CYS A 239     -11.352 -16.672  14.523  1.00 95.94           S  
ATOM   1929  N   ASN A 240     -10.789 -13.000  15.047  1.00 95.19           N  
ATOM   1930  CA  ASN A 240     -11.781 -12.008  15.445  1.00 95.19           C  
ATOM   1931  C   ASN A 240     -11.156 -10.625  15.586  1.00 95.19           C  
ATOM   1932  CB  ASN A 240     -12.461 -12.422  16.750  1.00 95.19           C  
ATOM   1933  O   ASN A 240     -11.828  -9.680  16.000  1.00 95.19           O  
ATOM   1934  CG  ASN A 240     -13.195 -13.750  16.625  1.00 95.19           C  
ATOM   1935  ND2 ASN A 240     -13.133 -14.555  17.672  1.00 95.19           N  
ATOM   1936  OD1 ASN A 240     -13.812 -14.039  15.594  1.00 95.19           O  
ATOM   1937  N   THR A 241      -9.883 -10.586  15.289  1.00 95.88           N  
ATOM   1938  CA  THR A 241      -9.156  -9.344  15.516  1.00 95.88           C  
ATOM   1939  C   THR A 241      -8.633  -8.773  14.195  1.00 95.88           C  
ATOM   1940  CB  THR A 241      -7.988  -9.539  16.500  1.00 95.88           C  
ATOM   1941  O   THR A 241      -8.078  -9.508  13.375  1.00 95.88           O  
ATOM   1942  CG2 THR A 241      -7.297  -8.219  16.812  1.00 95.88           C  
ATOM   1943  OG1 THR A 241      -8.484 -10.109  17.719  1.00 95.88           O  
ATOM   1944  N   PHE A 242      -8.875  -7.523  14.023  1.00 97.19           N  
ATOM   1945  CA  PHE A 242      -8.320  -6.836  12.867  1.00 97.19           C  
ATOM   1946  C   PHE A 242      -7.953  -5.398  13.211  1.00 97.19           C  
ATOM   1947  CB  PHE A 242      -9.312  -6.855  11.695  1.00 97.19           C  
ATOM   1948  O   PHE A 242      -8.320  -4.902  14.281  1.00 97.19           O  
ATOM   1949  CG  PHE A 242     -10.492  -5.945  11.891  1.00 97.19           C  
ATOM   1950  CD1 PHE A 242     -11.594  -6.363  12.625  1.00 97.19           C  
ATOM   1951  CD2 PHE A 242     -10.500  -4.672  11.336  1.00 97.19           C  
ATOM   1952  CE1 PHE A 242     -12.695  -5.520  12.805  1.00 97.19           C  
ATOM   1953  CE2 PHE A 242     -11.594  -3.824  11.516  1.00 97.19           C  
ATOM   1954  CZ  PHE A 242     -12.688  -4.254  12.250  1.00 97.19           C  
ATOM   1955  N   VAL A 243      -7.164  -4.816  12.383  1.00 97.50           N  
ATOM   1956  CA  VAL A 243      -6.738  -3.434  12.578  1.00 97.50           C  
ATOM   1957  C   VAL A 243      -7.031  -2.615  11.328  1.00 97.50           C  
ATOM   1958  CB  VAL A 243      -5.234  -3.350  12.930  1.00 97.50           C  
ATOM   1959  O   VAL A 243      -7.098  -3.160  10.219  1.00 97.50           O  
ATOM   1960  CG1 VAL A 243      -4.379  -3.775  11.742  1.00 97.50           C  
ATOM   1961  CG2 VAL A 243      -4.871  -1.934  13.375  1.00 97.50           C  
ATOM   1962  N   TYR A 244      -7.266  -1.350  11.508  1.00 97.81           N  
ATOM   1963  CA  TYR A 244      -7.281  -0.437  10.367  1.00 97.81           C  
ATOM   1964  C   TYR A 244      -6.641   0.898  10.734  1.00 97.81           C  
ATOM   1965  CB  TYR A 244      -8.711  -0.214   9.875  1.00 97.81           C  
ATOM   1966  O   TYR A 244      -6.688   1.320  11.891  1.00 97.81           O  
ATOM   1967  CG  TYR A 244      -9.578   0.538  10.859  1.00 97.81           C  
ATOM   1968  CD1 TYR A 244     -10.297  -0.137  11.844  1.00 97.81           C  
ATOM   1969  CD2 TYR A 244      -9.688   1.924  10.805  1.00 97.81           C  
ATOM   1970  CE1 TYR A 244     -11.102   0.551  12.750  1.00 97.81           C  
ATOM   1971  CE2 TYR A 244     -10.484   2.623  11.703  1.00 97.81           C  
ATOM   1972  OH  TYR A 244     -11.977   2.615  13.562  1.00 97.81           O  
ATOM   1973  CZ  TYR A 244     -11.188   1.929  12.672  1.00 97.81           C  
ATOM   1974  N   SER A 245      -5.980   1.481   9.766  1.00 98.00           N  
ATOM   1975  CA  SER A 245      -5.293   2.758   9.930  1.00 98.00           C  
ATOM   1976  C   SER A 245      -6.074   3.893   9.273  1.00 98.00           C  
ATOM   1977  CB  SER A 245      -3.887   2.689   9.336  1.00 98.00           C  
ATOM   1978  O   SER A 245      -7.027   3.650   8.531  1.00 98.00           O  
ATOM   1979  OG  SER A 245      -3.936   2.391   7.953  1.00 98.00           O  
ATOM   1980  N   SER A 246      -5.621   5.152   9.594  1.00 97.06           N  
ATOM   1981  CA  SER A 246      -6.359   6.309   9.094  1.00 97.06           C  
ATOM   1982  C   SER A 246      -5.414   7.367   8.531  1.00 97.06           C  
ATOM   1983  CB  SER A 246      -7.219   6.918  10.203  1.00 97.06           C  
ATOM   1984  O   SER A 246      -4.199   7.293   8.734  1.00 97.06           O  
ATOM   1985  OG  SER A 246      -6.453   7.797  11.008  1.00 97.06           O  
ATOM   1986  N   SER A 247      -6.020   8.305   7.883  1.00 97.69           N  
ATOM   1987  CA  SER A 247      -5.301   9.438   7.309  1.00 97.69           C  
ATOM   1988  C   SER A 247      -4.805  10.383   8.391  1.00 97.69           C  
ATOM   1989  CB  SER A 247      -6.199  10.195   6.328  1.00 97.69           C  
ATOM   1990  O   SER A 247      -3.963  11.250   8.133  1.00 97.69           O  
ATOM   1991  OG  SER A 247      -7.348  10.695   6.984  1.00 97.69           O  
ATOM   1992  N   LYS A 248      -5.215  10.219   9.617  1.00 96.00           N  
ATOM   1993  CA  LYS A 248      -4.777  11.062  10.727  1.00 96.00           C  
ATOM   1994  C   LYS A 248      -3.588  10.438  11.453  1.00 96.00           C  
ATOM   1995  CB  LYS A 248      -5.926  11.297  11.711  1.00 96.00           C  
ATOM   1996  O   LYS A 248      -3.113  10.977  12.453  1.00 96.00           O  
ATOM   1997  CG  LYS A 248      -7.016  12.211  11.172  1.00 96.00           C  
ATOM   1998  CD  LYS A 248      -7.969  12.648  12.281  1.00 96.00           C  
ATOM   1999  CE  LYS A 248      -8.977  13.672  11.781  1.00 96.00           C  
ATOM   2000  NZ  LYS A 248      -9.891  14.133  12.875  1.00 96.00           N  
ATOM   2001  N   GLY A 249      -3.148   9.258  11.000  1.00 96.19           N  
ATOM   2002  CA  GLY A 249      -1.987   8.609  11.594  1.00 96.19           C  
ATOM   2003  C   GLY A 249      -2.330   7.738  12.781  1.00 96.19           C  
ATOM   2004  O   GLY A 249      -1.458   7.398  13.586  1.00 96.19           O  
ATOM   2005  N   THR A 250      -3.584   7.414  12.891  1.00 95.88           N  
ATOM   2006  CA  THR A 250      -4.023   6.574  13.992  1.00 95.88           C  
ATOM   2007  C   THR A 250      -4.312   5.152  13.516  1.00 95.88           C  
ATOM   2008  CB  THR A 250      -5.277   7.152  14.672  1.00 95.88           C  
ATOM   2009  O   THR A 250      -4.551   4.930  12.328  1.00 95.88           O  
ATOM   2010  CG2 THR A 250      -5.027   8.570  15.172  1.00 95.88           C  
ATOM   2011  OG1 THR A 250      -6.359   7.168  13.734  1.00 95.88           O  
ATOM   2012  N   ILE A 251      -4.227   4.242  14.484  1.00 96.88           N  
ATOM   2013  CA  ILE A 251      -4.527   2.836  14.234  1.00 96.88           C  
ATOM   2014  C   ILE A 251      -5.551   2.336  15.250  1.00 96.88           C  
ATOM   2015  CB  ILE A 251      -3.252   1.966  14.289  1.00 96.88           C  
ATOM   2016  O   ILE A 251      -5.391   2.535  16.453  1.00 96.88           O  
ATOM   2017  CG1 ILE A 251      -2.154   2.574  13.406  1.00 96.88           C  
ATOM   2018  CG2 ILE A 251      -3.561   0.527  13.859  1.00 96.88           C  
ATOM   2019  CD1 ILE A 251      -0.741   2.312  13.906  1.00 96.88           C  
ATOM   2020  N   ARG A 252      -6.504   1.677  14.789  1.00 96.19           N  
ATOM   2021  CA  ARG A 252      -7.539   1.133  15.664  1.00 96.19           C  
ATOM   2022  C   ARG A 252      -7.570  -0.390  15.594  1.00 96.19           C  
ATOM   2023  CB  ARG A 252      -8.906   1.703  15.289  1.00 96.19           C  
ATOM   2024  O   ARG A 252      -7.699  -0.963  14.508  1.00 96.19           O  
ATOM   2025  CG  ARG A 252      -9.062   3.186  15.594  1.00 96.19           C  
ATOM   2026  CD  ARG A 252     -10.391   3.729  15.086  1.00 96.19           C  
ATOM   2027  NE  ARG A 252     -10.531   5.156  15.367  1.00 96.19           N  
ATOM   2028  NH1 ARG A 252      -9.508   5.848  13.414  1.00 96.19           N  
ATOM   2029  NH2 ARG A 252     -10.289   7.395  14.922  1.00 96.19           N  
ATOM   2030  CZ  ARG A 252     -10.109   6.129  14.562  1.00 96.19           C  
ATOM   2031  N   LEU A 253      -7.410  -0.928  16.688  1.00 95.69           N  
ATOM   2032  CA  LEU A 253      -7.562  -2.373  16.828  1.00 95.69           C  
ATOM   2033  C   LEU A 253      -8.992  -2.734  17.219  1.00 95.69           C  
ATOM   2034  CB  LEU A 253      -6.582  -2.914  17.875  1.00 95.69           C  
ATOM   2035  O   LEU A 253      -9.531  -2.191  18.188  1.00 95.69           O  
ATOM   2036  CG  LEU A 253      -6.504  -4.438  18.000  1.00 95.69           C  
ATOM   2037  CD1 LEU A 253      -5.793  -5.035  16.797  1.00 95.69           C  
ATOM   2038  CD2 LEU A 253      -5.793  -4.828  19.297  1.00 95.69           C  
ATOM   2039  N   CYS A 254      -9.508  -3.688  16.469  1.00 94.94           N  
ATOM   2040  CA  CYS A 254     -10.906  -4.035  16.688  1.00 94.94           C  
ATOM   2041  C   CYS A 254     -11.062  -5.523  16.984  1.00 94.94           C  
ATOM   2042  CB  CYS A 254     -11.742  -3.664  15.461  1.00 94.94           C  
ATOM   2043  O   CYS A 254     -10.289  -6.344  16.484  1.00 94.94           O  
ATOM   2044  SG  CYS A 254     -11.695  -1.903  15.055  1.00 94.94           S  
ATOM   2045  N   ASP A 255     -11.969  -5.812  17.859  1.00 92.75           N  
ATOM   2046  CA  ASP A 255     -12.414  -7.168  18.156  1.00 92.75           C  
ATOM   2047  C   ASP A 255     -13.867  -7.387  17.734  1.00 92.75           C  
ATOM   2048  CB  ASP A 255     -12.258  -7.453  19.656  1.00 92.75           C  
ATOM   2049  O   ASP A 255     -14.781  -6.766  18.281  1.00 92.75           O  
ATOM   2050  CG  ASP A 255     -12.492  -8.914  20.016  1.00 92.75           C  
ATOM   2051  OD1 ASP A 255     -13.117  -9.641  19.203  1.00 92.75           O  
ATOM   2052  OD2 ASP A 255     -12.062  -9.336  21.109  1.00 92.75           O  
ATOM   2053  N   MET A 256     -14.086  -8.211  16.859  1.00 89.69           N  
ATOM   2054  CA  MET A 256     -15.398  -8.414  16.250  1.00 89.69           C  
ATOM   2055  C   MET A 256     -16.359  -9.062  17.250  1.00 89.69           C  
ATOM   2056  CB  MET A 256     -15.281  -9.273  15.000  1.00 89.69           C  
ATOM   2057  O   MET A 256     -17.578  -9.055  17.047  1.00 89.69           O  
ATOM   2058  CG  MET A 256     -14.586  -8.578  13.836  1.00 89.69           C  
ATOM   2059  SD  MET A 256     -14.672  -9.539  12.281  1.00 89.69           S  
ATOM   2060  CE  MET A 256     -13.617 -10.953  12.719  1.00 89.69           C  
ATOM   2061  N   ARG A 257     -15.844  -9.641  18.266  1.00 86.44           N  
ATOM   2062  CA  ARG A 257     -16.703 -10.266  19.266  1.00 86.44           C  
ATOM   2063  C   ARG A 257     -17.312  -9.219  20.188  1.00 86.44           C  
ATOM   2064  CB  ARG A 257     -15.898 -11.281  20.094  1.00 86.44           C  
ATOM   2065  O   ARG A 257     -18.312  -9.492  20.859  1.00 86.44           O  
ATOM   2066  CG  ARG A 257     -15.336 -12.430  19.266  1.00 86.44           C  
ATOM   2067  CD  ARG A 257     -14.414 -13.312  20.094  1.00 86.44           C  
ATOM   2068  NE  ARG A 257     -13.164 -12.633  20.438  1.00 86.44           N  
ATOM   2069  NH1 ARG A 257     -12.281 -14.391  21.641  1.00 86.44           N  
ATOM   2070  NH2 ARG A 257     -11.094 -12.445  21.406  1.00 86.44           N  
ATOM   2071  CZ  ARG A 257     -12.188 -13.156  21.156  1.00 86.44           C  
ATOM   2072  N   ALA A 258     -16.703  -8.109  20.266  1.00 80.94           N  
ATOM   2073  CA  ALA A 258     -17.156  -7.074  21.188  1.00 80.94           C  
ATOM   2074  C   ALA A 258     -18.453  -6.430  20.703  1.00 80.94           C  
ATOM   2075  CB  ALA A 258     -16.078  -6.012  21.375  1.00 80.94           C  
ATOM   2076  O   ALA A 258     -19.328  -6.082  21.500  1.00 80.94           O  
ATOM   2077  N   SER A 259     -18.625  -6.230  19.406  1.00 75.31           N  
ATOM   2078  CA  SER A 259     -19.812  -5.633  18.797  1.00 75.31           C  
ATOM   2079  C   SER A 259     -19.938  -6.027  17.328  1.00 75.31           C  
ATOM   2080  CB  SER A 259     -19.766  -4.109  18.922  1.00 75.31           C  
ATOM   2081  O   SER A 259     -18.953  -6.379  16.688  1.00 75.31           O  
ATOM   2082  OG  SER A 259     -21.078  -3.561  18.797  1.00 75.31           O  
ATOM   2083  N   ALA A 260     -21.156  -6.074  16.922  1.00 70.88           N  
ATOM   2084  CA  ALA A 260     -21.406  -6.395  15.508  1.00 70.88           C  
ATOM   2085  C   ALA A 260     -20.781  -5.340  14.594  1.00 70.88           C  
ATOM   2086  CB  ALA A 260     -22.891  -6.512  15.242  1.00 70.88           C  
ATOM   2087  O   ALA A 260     -20.172  -5.676  13.578  1.00 70.88           O  
ATOM   2088  N   LEU A 261     -21.047  -4.164  15.031  1.00 75.69           N  
ATOM   2089  CA  LEU A 261     -20.406  -3.039  14.359  1.00 75.69           C  
ATOM   2090  C   LEU A 261     -19.203  -2.545  15.156  1.00 75.69           C  
ATOM   2091  CB  LEU A 261     -21.406  -1.896  14.156  1.00 75.69           C  
ATOM   2092  O   LEU A 261     -19.312  -2.312  16.359  1.00 75.69           O  
ATOM   2093  CG  LEU A 261     -22.516  -2.141  13.133  1.00 75.69           C  
ATOM   2094  CD1 LEU A 261     -23.625  -1.108  13.305  1.00 75.69           C  
ATOM   2095  CD2 LEU A 261     -21.953  -2.104  11.719  1.00 75.69           C  
ATOM   2096  N   CYS A 262     -18.094  -2.703  14.562  1.00 79.62           N  
ATOM   2097  CA  CYS A 262     -16.875  -2.271  15.242  1.00 79.62           C  
ATOM   2098  C   CYS A 262     -16.781  -0.751  15.281  1.00 79.62           C  
ATOM   2099  CB  CYS A 262     -15.648  -2.852  14.555  1.00 79.62           C  
ATOM   2100  O   CYS A 262     -15.812  -0.173  14.797  1.00 79.62           O  
ATOM   2101  SG  CYS A 262     -15.523  -4.648  14.672  1.00 79.62           S  
ATOM   2102  N   ASP A 263     -17.859  -0.174  15.758  1.00 71.75           N  
ATOM   2103  CA  ASP A 263     -17.891   1.275  15.930  1.00 71.75           C  
ATOM   2104  C   ASP A 263     -16.953   1.723  17.047  1.00 71.75           C  
ATOM   2105  CB  ASP A 263     -19.328   1.746  16.219  1.00 71.75           C  
ATOM   2106  O   ASP A 263     -16.516   2.873  17.062  1.00 71.75           O  
ATOM   2107  CG  ASP A 263     -20.031   0.882  17.250  1.00 71.75           C  
ATOM   2108  OD1 ASP A 263     -19.547  -0.234  17.547  1.00 71.75           O  
ATOM   2109  OD2 ASP A 263     -21.078   1.319  17.766  1.00 71.75           O  
ATOM   2110  N   ARG A 264     -16.750   0.759  17.875  1.00 77.25           N  
ATOM   2111  CA  ARG A 264     -15.805   1.033  18.969  1.00 77.25           C  
ATOM   2112  C   ARG A 264     -14.539   0.190  18.812  1.00 77.25           C  
ATOM   2113  CB  ARG A 264     -16.453   0.773  20.312  1.00 77.25           C  
ATOM   2114  O   ARG A 264     -14.617  -0.993  18.484  1.00 77.25           O  
ATOM   2115  CG  ARG A 264     -17.625   1.697  20.625  1.00 77.25           C  
ATOM   2116  CD  ARG A 264     -18.188   1.445  22.016  1.00 77.25           C  
ATOM   2117  NE  ARG A 264     -19.344   2.293  22.297  1.00 77.25           N  
ATOM   2118  NH1 ARG A 264     -19.781   1.376  24.375  1.00 77.25           N  
ATOM   2119  NH2 ARG A 264     -21.109   3.059  23.547  1.00 77.25           N  
ATOM   2120  CZ  ARG A 264     -20.078   2.240  23.406  1.00 77.25           C  
ATOM   2121  N   HIS A 265     -13.531   0.885  18.891  1.00 78.00           N  
ATOM   2122  CA  HIS A 265     -12.258   0.164  18.828  1.00 78.00           C  
ATOM   2123  C   HIS A 265     -11.898  -0.431  20.188  1.00 78.00           C  
ATOM   2124  CB  HIS A 265     -11.141   1.088  18.344  1.00 78.00           C  
ATOM   2125  O   HIS A 265     -12.305   0.089  21.234  1.00 78.00           O  
ATOM   2126  CG  HIS A 265     -10.992   2.326  19.172  1.00 78.00           C  
ATOM   2127  CD2 HIS A 265     -10.203   2.590  20.234  1.00 78.00           C  
ATOM   2128  ND1 HIS A 265     -11.703   3.479  18.922  1.00 78.00           N  
ATOM   2129  CE1 HIS A 265     -11.359   4.398  19.812  1.00 78.00           C  
ATOM   2130  NE2 HIS A 265     -10.453   3.887  20.625  1.00 78.00           N  
ATOM   2131  N   SER A 266     -11.258  -1.569  20.078  1.00 79.62           N  
ATOM   2132  CA  SER A 266     -10.766  -2.174  21.312  1.00 79.62           C  
ATOM   2133  C   SER A 266      -9.539  -1.428  21.844  1.00 79.62           C  
ATOM   2134  CB  SER A 266     -10.414  -3.645  21.094  1.00 79.62           C  
ATOM   2135  O   SER A 266      -9.422  -1.193  23.047  1.00 79.62           O  
ATOM   2136  OG  SER A 266     -11.523  -4.355  20.578  1.00 79.62           O  
ATOM   2137  N   LYS A 267      -8.664  -1.076  20.922  1.00 85.25           N  
ATOM   2138  CA  LYS A 267      -7.469  -0.304  21.250  1.00 85.25           C  
ATOM   2139  C   LYS A 267      -7.207   0.767  20.188  1.00 85.25           C  
ATOM   2140  CB  LYS A 267      -6.258  -1.225  21.375  1.00 85.25           C  
ATOM   2141  O   LYS A 267      -7.559   0.596  19.031  1.00 85.25           O  
ATOM   2142  CG  LYS A 267      -6.348  -2.211  22.531  1.00 85.25           C  
ATOM   2143  CD  LYS A 267      -5.062  -3.020  22.672  1.00 85.25           C  
ATOM   2144  CE  LYS A 267      -5.152  -4.008  23.828  1.00 85.25           C  
ATOM   2145  NZ  LYS A 267      -3.889  -4.785  24.000  1.00 85.25           N  
ATOM   2146  N   LEU A 268      -6.629   1.877  20.688  1.00 85.38           N  
ATOM   2147  CA  LEU A 268      -6.242   2.982  19.812  1.00 85.38           C  
ATOM   2148  C   LEU A 268      -4.746   3.250  19.906  1.00 85.38           C  
ATOM   2149  CB  LEU A 268      -7.023   4.246  20.172  1.00 85.38           C  
ATOM   2150  O   LEU A 268      -4.211   3.416  21.016  1.00 85.38           O  
ATOM   2151  CG  LEU A 268      -6.699   5.500  19.359  1.00 85.38           C  
ATOM   2152  CD1 LEU A 268      -7.176   5.332  17.922  1.00 85.38           C  
ATOM   2153  CD2 LEU A 268      -7.332   6.730  20.000  1.00 85.38           C  
ATOM   2154  N   PHE A 269      -4.086   3.168  18.828  1.00 87.75           N  
ATOM   2155  CA  PHE A 269      -2.658   3.447  18.750  1.00 87.75           C  
ATOM   2156  C   PHE A 269      -2.408   4.805  18.109  1.00 87.75           C  
ATOM   2157  CB  PHE A 269      -1.937   2.350  17.969  1.00 87.75           C  
ATOM   2158  O   PHE A 269      -2.709   5.004  16.938  1.00 87.75           O  
ATOM   2159  CG  PHE A 269      -2.104   0.974  18.547  1.00 87.75           C  
ATOM   2160  CD1 PHE A 269      -1.089   0.399  19.312  1.00 87.75           C  
ATOM   2161  CD2 PHE A 269      -3.273   0.255  18.344  1.00 87.75           C  
ATOM   2162  CE1 PHE A 269      -1.239  -0.875  19.844  1.00 87.75           C  
ATOM   2163  CE2 PHE A 269      -3.430  -1.019  18.875  1.00 87.75           C  
ATOM   2164  CZ  PHE A 269      -2.412  -1.582  19.641  1.00 87.75           C  
ATOM   2165  N   GLU A 270      -1.892   5.711  18.828  1.00 87.44           N  
ATOM   2166  CA  GLU A 270      -1.625   7.066  18.359  1.00 87.44           C  
ATOM   2167  C   GLU A 270      -0.443   7.688  19.094  1.00 87.44           C  
ATOM   2168  CB  GLU A 270      -2.867   7.945  18.516  1.00 87.44           C  
ATOM   2169  O   GLU A 270      -0.301   7.508  20.312  1.00 87.44           O  
ATOM   2170  CG  GLU A 270      -2.703   9.352  17.969  1.00 87.44           C  
ATOM   2171  CD  GLU A 270      -3.959  10.195  18.078  1.00 87.44           C  
ATOM   2172  OE1 GLU A 270      -4.012  11.297  17.484  1.00 87.44           O  
ATOM   2173  OE2 GLU A 270      -4.898   9.758  18.781  1.00 87.44           O  
ATOM   2174  N   GLU A 271       0.415   8.266  18.344  1.00 84.06           N  
ATOM   2175  CA  GLU A 271       1.542   8.992  18.922  1.00 84.06           C  
ATOM   2176  C   GLU A 271       1.222  10.477  19.062  1.00 84.06           C  
ATOM   2177  CB  GLU A 271       2.797   8.812  18.062  1.00 84.06           C  
ATOM   2178  O   GLU A 271       0.815  11.133  18.109  1.00 84.06           O  
ATOM   2179  CG  GLU A 271       4.062   9.359  18.703  1.00 84.06           C  
ATOM   2180  CD  GLU A 271       5.309   9.117  17.859  1.00 84.06           C  
ATOM   2181  OE1 GLU A 271       6.434   9.312  18.375  1.00 84.06           O  
ATOM   2182  OE2 GLU A 271       5.160   8.734  16.672  1.00 84.06           O  
ATOM   2183  N   PRO A 272       1.431  10.914  20.219  1.00 79.88           N  
ATOM   2184  CA  PRO A 272       1.190  12.352  20.391  1.00 79.88           C  
ATOM   2185  C   PRO A 272       2.102  13.211  19.516  1.00 79.88           C  
ATOM   2186  CB  PRO A 272       1.480  12.578  21.875  1.00 79.88           C  
ATOM   2187  O   PRO A 272       3.266  12.859  19.297  1.00 79.88           O  
ATOM   2188  CG  PRO A 272       1.586  11.211  22.453  1.00 79.88           C  
ATOM   2189  CD  PRO A 272       1.769  10.227  21.344  1.00 79.88           C  
ATOM   2190  N   GLU A 273       1.558  14.195  18.953  1.00 79.75           N  
ATOM   2191  CA  GLU A 273       2.318  15.078  18.078  1.00 79.75           C  
ATOM   2192  C   GLU A 273       3.221  16.016  18.875  1.00 79.75           C  
ATOM   2193  CB  GLU A 273       1.375  15.898  17.188  1.00 79.75           C  
ATOM   2194  O   GLU A 273       2.828  16.500  19.938  1.00 79.75           O  
ATOM   2195  CG  GLU A 273       0.979  15.195  15.891  1.00 79.75           C  
ATOM   2196  CD  GLU A 273       0.122  16.047  14.977  1.00 79.75           C  
ATOM   2197  OE1 GLU A 273      -0.271  15.578  13.891  1.00 79.75           O  
ATOM   2198  OE2 GLU A 273      -0.159  17.219  15.352  1.00 79.75           O  
ATOM   2199  N   ASP A 274       4.383  16.141  18.359  1.00 79.06           N  
ATOM   2200  CA  ASP A 274       5.285  17.141  18.906  1.00 79.06           C  
ATOM   2201  C   ASP A 274       4.977  18.531  18.344  1.00 79.06           C  
ATOM   2202  CB  ASP A 274       6.742  16.766  18.625  1.00 79.06           C  
ATOM   2203  O   ASP A 274       5.141  18.766  17.156  1.00 79.06           O  
ATOM   2204  CG  ASP A 274       7.734  17.641  19.359  1.00 79.06           C  
ATOM   2205  OD1 ASP A 274       7.332  18.688  19.906  1.00 79.06           O  
ATOM   2206  OD2 ASP A 274       8.930  17.281  19.391  1.00 79.06           O  
ATOM   2207  N   PRO A 275       4.594  19.422  19.141  1.00 79.69           N  
ATOM   2208  CA  PRO A 275       4.227  20.766  18.656  1.00 79.69           C  
ATOM   2209  C   PRO A 275       5.383  21.484  17.984  1.00 79.69           C  
ATOM   2210  CB  PRO A 275       3.805  21.484  19.938  1.00 79.69           C  
ATOM   2211  O   PRO A 275       5.160  22.344  17.125  1.00 79.69           O  
ATOM   2212  CG  PRO A 275       3.615  20.406  20.953  1.00 79.69           C  
ATOM   2213  CD  PRO A 275       4.352  19.188  20.484  1.00 79.69           C  
ATOM   2214  N   SER A 276       6.617  21.156  18.297  1.00 76.94           N  
ATOM   2215  CA  SER A 276       7.781  21.812  17.719  1.00 76.94           C  
ATOM   2216  C   SER A 276       7.984  21.422  16.266  1.00 76.94           C  
ATOM   2217  CB  SER A 276       9.039  21.484  18.531  1.00 76.94           C  
ATOM   2218  O   SER A 276       8.617  22.156  15.500  1.00 76.94           O  
ATOM   2219  OG  SER A 276       9.352  20.109  18.438  1.00 76.94           O  
ATOM   2220  N   ASN A 277       7.406  20.375  15.867  1.00 78.50           N  
ATOM   2221  CA  ASN A 277       7.578  19.891  14.508  1.00 78.50           C  
ATOM   2222  C   ASN A 277       6.301  20.047  13.688  1.00 78.50           C  
ATOM   2223  CB  ASN A 277       8.016  18.422  14.523  1.00 78.50           C  
ATOM   2224  O   ASN A 277       6.176  19.469  12.609  1.00 78.50           O  
ATOM   2225  CG  ASN A 277       9.445  18.234  15.000  1.00 78.50           C  
ATOM   2226  ND2 ASN A 277       9.750  17.062  15.547  1.00 78.50           N  
ATOM   2227  OD1 ASN A 277      10.273  19.156  14.883  1.00 78.50           O  
ATOM   2228  N   ARG A 278       5.480  20.859  14.156  1.00 84.69           N  
ATOM   2229  CA  ARG A 278       4.184  20.984  13.492  1.00 84.69           C  
ATOM   2230  C   ARG A 278       4.270  21.906  12.281  1.00 84.69           C  
ATOM   2231  CB  ARG A 278       3.131  21.516  14.477  1.00 84.69           C  
ATOM   2232  O   ARG A 278       4.945  22.938  12.320  1.00 84.69           O  
ATOM   2233  CG  ARG A 278       1.701  21.375  13.977  1.00 84.69           C  
ATOM   2234  CD  ARG A 278       0.691  21.766  15.047  1.00 84.69           C  
ATOM   2235  NE  ARG A 278      -0.679  21.688  14.547  1.00 84.69           N  
ATOM   2236  NH1 ARG A 278      -1.663  22.250  16.562  1.00 84.69           N  
ATOM   2237  NH2 ARG A 278      -2.965  21.812  14.727  1.00 84.69           N  
ATOM   2238  CZ  ARG A 278      -1.766  21.922  15.281  1.00 84.69           C  
ATOM   2239  N   SER A 279       3.875  21.406  11.227  1.00 89.25           N  
ATOM   2240  CA  SER A 279       3.750  22.156   9.977  1.00 89.25           C  
ATOM   2241  C   SER A 279       2.408  21.891   9.305  1.00 89.25           C  
ATOM   2242  CB  SER A 279       4.891  21.797   9.023  1.00 89.25           C  
ATOM   2243  O   SER A 279       1.628  21.047   9.773  1.00 89.25           O  
ATOM   2244  OG  SER A 279       4.582  20.625   8.289  1.00 89.25           O  
ATOM   2245  N   PHE A 280       2.127  22.609   8.242  1.00 93.31           N  
ATOM   2246  CA  PHE A 280       0.872  22.438   7.516  1.00 93.31           C  
ATOM   2247  C   PHE A 280       0.810  21.062   6.863  1.00 93.31           C  
ATOM   2248  CB  PHE A 280       0.703  23.531   6.457  1.00 93.31           C  
ATOM   2249  O   PHE A 280      -0.264  20.609   6.465  1.00 93.31           O  
ATOM   2250  CG  PHE A 280       0.413  24.891   7.027  1.00 93.31           C  
ATOM   2251  CD1 PHE A 280      -0.736  25.109   7.777  1.00 93.31           C  
ATOM   2252  CD2 PHE A 280       1.289  25.938   6.816  1.00 93.31           C  
ATOM   2253  CE1 PHE A 280      -1.008  26.375   8.305  1.00 93.31           C  
ATOM   2254  CE2 PHE A 280       1.024  27.203   7.344  1.00 93.31           C  
ATOM   2255  CZ  PHE A 280      -0.125  27.422   8.086  1.00 93.31           C  
ATOM   2256  N   PHE A 281       2.000  20.375   6.816  1.00 96.06           N  
ATOM   2257  CA  PHE A 281       2.062  19.094   6.141  1.00 96.06           C  
ATOM   2258  C   PHE A 281       2.027  17.953   7.148  1.00 96.06           C  
ATOM   2259  CB  PHE A 281       3.326  19.000   5.281  1.00 96.06           C  
ATOM   2260  O   PHE A 281       2.076  16.781   6.770  1.00 96.06           O  
ATOM   2261  CG  PHE A 281       3.449  20.094   4.258  1.00 96.06           C  
ATOM   2262  CD1 PHE A 281       2.555  20.172   3.195  1.00 96.06           C  
ATOM   2263  CD2 PHE A 281       4.461  21.031   4.355  1.00 96.06           C  
ATOM   2264  CE1 PHE A 281       2.668  21.188   2.246  1.00 96.06           C  
ATOM   2265  CE2 PHE A 281       4.578  22.047   3.410  1.00 96.06           C  
ATOM   2266  CZ  PHE A 281       3.682  22.125   2.357  1.00 96.06           C  
ATOM   2267  N   SER A 282       1.912  18.250   8.406  1.00 95.50           N  
ATOM   2268  CA  SER A 282       2.016  17.250   9.461  1.00 95.50           C  
ATOM   2269  C   SER A 282       0.978  16.141   9.281  1.00 95.50           C  
ATOM   2270  CB  SER A 282       1.847  17.891  10.836  1.00 95.50           C  
ATOM   2271  O   SER A 282       1.297  14.961   9.398  1.00 95.50           O  
ATOM   2272  OG  SER A 282       2.953  18.734  11.133  1.00 95.50           O  
ATOM   2273  N   GLU A 283      -0.167  16.578   8.969  1.00 96.19           N  
ATOM   2274  CA  GLU A 283      -1.204  15.570   8.781  1.00 96.19           C  
ATOM   2275  C   GLU A 283      -0.928  14.719   7.551  1.00 96.19           C  
ATOM   2276  CB  GLU A 283      -2.582  16.234   8.672  1.00 96.19           C  
ATOM   2277  O   GLU A 283      -1.115  13.500   7.578  1.00 96.19           O  
ATOM   2278  CG  GLU A 283      -3.736  15.242   8.641  1.00 96.19           C  
ATOM   2279  CD  GLU A 283      -5.102  15.906   8.625  1.00 96.19           C  
ATOM   2280  OE1 GLU A 283      -6.105  15.234   8.305  1.00 96.19           O  
ATOM   2281  OE2 GLU A 283      -5.168  17.125   8.922  1.00 96.19           O  
ATOM   2282  N   ILE A 284      -0.472  15.289   6.504  1.00 97.94           N  
ATOM   2283  CA  ILE A 284      -0.205  14.578   5.262  1.00 97.94           C  
ATOM   2284  C   ILE A 284       0.895  13.539   5.492  1.00 97.94           C  
ATOM   2285  CB  ILE A 284       0.195  15.539   4.125  1.00 97.94           C  
ATOM   2286  O   ILE A 284       0.756  12.383   5.098  1.00 97.94           O  
ATOM   2287  CG1 ILE A 284      -0.952  16.516   3.824  1.00 97.94           C  
ATOM   2288  CG2 ILE A 284       0.599  14.766   2.871  1.00 97.94           C  
ATOM   2289  CD1 ILE A 284      -0.608  17.578   2.785  1.00 97.94           C  
ATOM   2290  N   ILE A 285       1.948  13.898   6.152  1.00 97.62           N  
ATOM   2291  CA  ILE A 285       3.094  13.008   6.312  1.00 97.62           C  
ATOM   2292  C   ILE A 285       2.787  11.961   7.383  1.00 97.62           C  
ATOM   2293  CB  ILE A 285       4.371  13.797   6.680  1.00 97.62           C  
ATOM   2294  O   ILE A 285       3.465  10.938   7.465  1.00 97.62           O  
ATOM   2295  CG1 ILE A 285       4.148  14.609   7.961  1.00 97.62           C  
ATOM   2296  CG2 ILE A 285       4.801  14.703   5.523  1.00 97.62           C  
ATOM   2297  CD1 ILE A 285       5.398  15.312   8.477  1.00 97.62           C  
ATOM   2298  N   SER A 286       1.819  12.242   8.211  1.00 96.75           N  
ATOM   2299  CA  SER A 286       1.462  11.289   9.266  1.00 96.75           C  
ATOM   2300  C   SER A 286       0.476  10.242   8.750  1.00 96.75           C  
ATOM   2301  CB  SER A 286       0.866  12.016  10.469  1.00 96.75           C  
ATOM   2302  O   SER A 286       0.229   9.234   9.414  1.00 96.75           O  
ATOM   2303  OG  SER A 286      -0.362  12.641  10.125  1.00 96.75           O  
ATOM   2304  N   SER A 287      -0.137  10.531   7.586  1.00 98.00           N  
ATOM   2305  CA  SER A 287      -1.080   9.586   7.008  1.00 98.00           C  
ATOM   2306  C   SER A 287      -0.434   8.219   6.805  1.00 98.00           C  
ATOM   2307  CB  SER A 287      -1.619  10.102   5.676  1.00 98.00           C  
ATOM   2308  O   SER A 287       0.629   8.117   6.188  1.00 98.00           O  
ATOM   2309  OG  SER A 287      -2.434   9.133   5.047  1.00 98.00           O  
ATOM   2310  N   ILE A 288      -1.068   7.164   7.340  1.00 98.44           N  
ATOM   2311  CA  ILE A 288      -0.505   5.820   7.266  1.00 98.44           C  
ATOM   2312  C   ILE A 288      -0.827   5.203   5.906  1.00 98.44           C  
ATOM   2313  CB  ILE A 288      -1.037   4.922   8.406  1.00 98.44           C  
ATOM   2314  O   ILE A 288      -1.995   5.102   5.523  1.00 98.44           O  
ATOM   2315  CG1 ILE A 288      -0.626   5.488   9.766  1.00 98.44           C  
ATOM   2316  CG2 ILE A 288      -0.538   3.484   8.234  1.00 98.44           C  
ATOM   2317  CD1 ILE A 288      -1.281   4.785  10.953  1.00 98.44           C  
ATOM   2318  N   SER A 289       0.221   4.801   5.238  1.00 97.94           N  
ATOM   2319  CA  SER A 289       0.033   4.238   3.904  1.00 97.94           C  
ATOM   2320  C   SER A 289      -0.106   2.723   3.955  1.00 97.94           C  
ATOM   2321  CB  SER A 289       1.201   4.621   2.994  1.00 97.94           C  
ATOM   2322  O   SER A 289      -0.646   2.111   3.031  1.00 97.94           O  
ATOM   2323  OG  SER A 289       2.426   4.137   3.518  1.00 97.94           O  
ATOM   2324  N   ASP A 290       0.443   2.070   5.012  1.00 98.31           N  
ATOM   2325  CA  ASP A 290       0.391   0.614   5.113  1.00 98.31           C  
ATOM   2326  C   ASP A 290       0.468   0.164   6.570  1.00 98.31           C  
ATOM   2327  CB  ASP A 290       1.524  -0.022   4.309  1.00 98.31           C  
ATOM   2328  O   ASP A 290       1.104   0.821   7.398  1.00 98.31           O  
ATOM   2329  CG  ASP A 290       1.262  -1.478   3.963  1.00 98.31           C  
ATOM   2330  OD1 ASP A 290       0.105  -1.934   4.082  1.00 98.31           O  
ATOM   2331  OD2 ASP A 290       2.223  -2.174   3.568  1.00 98.31           O  
ATOM   2332  N   VAL A 291      -0.173  -0.896   6.863  1.00 98.31           N  
ATOM   2333  CA  VAL A 291      -0.160  -1.522   8.180  1.00 98.31           C  
ATOM   2334  C   VAL A 291      -0.042  -3.037   8.031  1.00 98.31           C  
ATOM   2335  CB  VAL A 291      -1.425  -1.164   8.992  1.00 98.31           C  
ATOM   2336  O   VAL A 291      -0.752  -3.645   7.227  1.00 98.31           O  
ATOM   2337  CG1 VAL A 291      -2.680  -1.689   8.297  1.00 98.31           C  
ATOM   2338  CG2 VAL A 291      -1.323  -1.722  10.406  1.00 98.31           C  
ATOM   2339  N   LYS A 292       0.913  -3.635   8.766  1.00 97.75           N  
ATOM   2340  CA  LYS A 292       1.145  -5.074   8.695  1.00 97.75           C  
ATOM   2341  C   LYS A 292       1.419  -5.656  10.078  1.00 97.75           C  
ATOM   2342  CB  LYS A 292       2.311  -5.383   7.754  1.00 97.75           C  
ATOM   2343  O   LYS A 292       2.189  -5.090  10.852  1.00 97.75           O  
ATOM   2344  CG  LYS A 292       2.043  -5.031   6.297  1.00 97.75           C  
ATOM   2345  CD  LYS A 292       1.104  -6.035   5.641  1.00 97.75           C  
ATOM   2346  CE  LYS A 292       0.901  -5.727   4.164  1.00 97.75           C  
ATOM   2347  NZ  LYS A 292      -0.063  -6.676   3.527  1.00 97.75           N  
ATOM   2348  N   PHE A 293       0.779  -6.781  10.328  1.00 98.12           N  
ATOM   2349  CA  PHE A 293       1.132  -7.527  11.531  1.00 98.12           C  
ATOM   2350  C   PHE A 293       2.408  -8.336  11.312  1.00 98.12           C  
ATOM   2351  CB  PHE A 293      -0.013  -8.461  11.945  1.00 98.12           C  
ATOM   2352  O   PHE A 293       2.701  -8.750  10.195  1.00 98.12           O  
ATOM   2353  CG  PHE A 293      -1.173  -7.750  12.586  1.00 98.12           C  
ATOM   2354  CD1 PHE A 293      -1.114  -7.359  13.922  1.00 98.12           C  
ATOM   2355  CD2 PHE A 293      -2.322  -7.469  11.859  1.00 98.12           C  
ATOM   2356  CE1 PHE A 293      -2.186  -6.703  14.523  1.00 98.12           C  
ATOM   2357  CE2 PHE A 293      -3.396  -6.812  12.453  1.00 98.12           C  
ATOM   2358  CZ  PHE A 293      -3.326  -6.430  13.781  1.00 98.12           C  
ATOM   2359  N   SER A 294       3.107  -8.469  12.414  1.00 97.94           N  
ATOM   2360  CA  SER A 294       4.195  -9.438  12.359  1.00 97.94           C  
ATOM   2361  C   SER A 294       3.662 -10.859  12.219  1.00 97.94           C  
ATOM   2362  CB  SER A 294       5.074  -9.336  13.602  1.00 97.94           C  
ATOM   2363  O   SER A 294       2.484 -11.117  12.484  1.00 97.94           O  
ATOM   2364  OG  SER A 294       4.344  -9.688  14.766  1.00 97.94           O  
ATOM   2365  N   HIS A 295       4.527 -11.742  11.797  1.00 95.94           N  
ATOM   2366  CA  HIS A 295       4.109 -13.125  11.641  1.00 95.94           C  
ATOM   2367  C   HIS A 295       3.713 -13.734  12.984  1.00 95.94           C  
ATOM   2368  CB  HIS A 295       5.223 -13.953  11.000  1.00 95.94           C  
ATOM   2369  O   HIS A 295       2.787 -14.547  13.055  1.00 95.94           O  
ATOM   2370  CG  HIS A 295       5.590 -13.500   9.617  1.00 95.94           C  
ATOM   2371  CD2 HIS A 295       5.137 -13.883   8.406  1.00 95.94           C  
ATOM   2372  ND1 HIS A 295       6.535 -12.523   9.391  1.00 95.94           N  
ATOM   2373  CE1 HIS A 295       6.648 -12.328   8.086  1.00 95.94           C  
ATOM   2374  NE2 HIS A 295       5.809 -13.141   7.465  1.00 95.94           N  
ATOM   2375  N   SER A 296       4.320 -13.367  14.023  1.00 94.56           N  
ATOM   2376  CA  SER A 296       4.012 -13.859  15.359  1.00 94.56           C  
ATOM   2377  C   SER A 296       2.672 -13.320  15.852  1.00 94.56           C  
ATOM   2378  CB  SER A 296       5.117 -13.469  16.344  1.00 94.56           C  
ATOM   2379  O   SER A 296       2.076 -13.875  16.781  1.00 94.56           O  
ATOM   2380  OG  SER A 296       5.129 -12.070  16.562  1.00 94.56           O  
ATOM   2381  N   GLY A 297       2.240 -12.164  15.352  1.00 96.38           N  
ATOM   2382  CA  GLY A 297       1.002 -11.531  15.781  1.00 96.38           C  
ATOM   2383  C   GLY A 297       1.183 -10.617  16.984  1.00 96.38           C  
ATOM   2384  O   GLY A 297       0.224  -9.992  17.438  1.00 96.38           O  
ATOM   2385  N   ARG A 298       2.379 -10.539  17.422  1.00 96.12           N  
ATOM   2386  CA  ARG A 298       2.635  -9.734  18.609  1.00 96.12           C  
ATOM   2387  C   ARG A 298       2.814  -8.266  18.250  1.00 96.12           C  
ATOM   2388  CB  ARG A 298       3.871 -10.250  19.359  1.00 96.12           C  
ATOM   2389  O   ARG A 298       2.369  -7.383  18.984  1.00 96.12           O  
ATOM   2390  CG  ARG A 298       4.262  -9.406  20.562  1.00 96.12           C  
ATOM   2391  CD  ARG A 298       5.430 -10.023  21.312  1.00 96.12           C  
ATOM   2392  NE  ARG A 298       5.871  -9.164  22.406  1.00 96.12           N  
ATOM   2393  NH1 ARG A 298       7.531 -10.594  23.141  1.00 96.12           N  
ATOM   2394  NH2 ARG A 298       7.180  -8.602  24.219  1.00 96.12           N  
ATOM   2395  CZ  ARG A 298       6.859  -9.453  23.250  1.00 96.12           C  
ATOM   2396  N   TYR A 299       3.453  -8.047  17.109  1.00 97.75           N  
ATOM   2397  CA  TYR A 299       3.793  -6.680  16.734  1.00 97.75           C  
ATOM   2398  C   TYR A 299       3.020  -6.250  15.492  1.00 97.75           C  
ATOM   2399  CB  TYR A 299       5.297  -6.551  16.484  1.00 97.75           C  
ATOM   2400  O   TYR A 299       2.463  -7.090  14.781  1.00 97.75           O  
ATOM   2401  CG  TYR A 299       6.148  -6.922  17.672  1.00 97.75           C  
ATOM   2402  CD1 TYR A 299       6.320  -6.039  18.734  1.00 97.75           C  
ATOM   2403  CD2 TYR A 299       6.777  -8.164  17.734  1.00 97.75           C  
ATOM   2404  CE1 TYR A 299       7.105  -6.375  19.828  1.00 97.75           C  
ATOM   2405  CE2 TYR A 299       7.562  -8.508  18.828  1.00 97.75           C  
ATOM   2406  OH  TYR A 299       8.500  -7.953  20.953  1.00 97.75           O  
ATOM   2407  CZ  TYR A 299       7.719  -7.613  19.875  1.00 97.75           C  
ATOM   2408  N   MET A 300       2.963  -4.945  15.383  1.00 97.44           N  
ATOM   2409  CA  MET A 300       2.377  -4.312  14.203  1.00 97.44           C  
ATOM   2410  C   MET A 300       3.293  -3.223  13.656  1.00 97.44           C  
ATOM   2411  CB  MET A 300       1.002  -3.729  14.531  1.00 97.44           C  
ATOM   2412  O   MET A 300       3.898  -2.475  14.430  1.00 97.44           O  
ATOM   2413  CG  MET A 300       0.346  -3.012  13.359  1.00 97.44           C  
ATOM   2414  SD  MET A 300      -1.309  -2.344  13.789  1.00 97.44           S  
ATOM   2415  CE  MET A 300      -0.856  -1.180  15.102  1.00 97.44           C  
ATOM   2416  N   MET A 301       3.424  -3.211  12.375  1.00 98.12           N  
ATOM   2417  CA  MET A 301       4.250  -2.205  11.711  1.00 98.12           C  
ATOM   2418  C   MET A 301       3.389  -1.245  10.898  1.00 98.12           C  
ATOM   2419  CB  MET A 301       5.285  -2.873  10.805  1.00 98.12           C  
ATOM   2420  O   MET A 301       2.436  -1.665  10.234  1.00 98.12           O  
ATOM   2421  CG  MET A 301       6.102  -1.891   9.977  1.00 98.12           C  
ATOM   2422  SD  MET A 301       7.445  -2.711   9.031  1.00 98.12           S  
ATOM   2423  CE  MET A 301       6.461  -3.686   7.863  1.00 98.12           C  
ATOM   2424  N   THR A 302       3.707   0.030  10.938  1.00 98.31           N  
ATOM   2425  CA  THR A 302       3.031   1.041  10.133  1.00 98.31           C  
ATOM   2426  C   THR A 302       4.039   1.841   9.312  1.00 98.31           C  
ATOM   2427  CB  THR A 302       2.207   1.997  11.008  1.00 98.31           C  
ATOM   2428  O   THR A 302       5.172   2.051   9.742  1.00 98.31           O  
ATOM   2429  CG2 THR A 302       1.127   1.243  11.781  1.00 98.31           C  
ATOM   2430  OG1 THR A 302       3.076   2.648  11.945  1.00 98.31           O  
ATOM   2431  N   ARG A 303       3.621   2.229   8.141  1.00 98.50           N  
ATOM   2432  CA  ARG A 303       4.426   3.076   7.262  1.00 98.50           C  
ATOM   2433  C   ARG A 303       3.732   4.414   7.012  1.00 98.50           C  
ATOM   2434  CB  ARG A 303       4.699   2.371   5.934  1.00 98.50           C  
ATOM   2435  O   ARG A 303       2.609   4.449   6.504  1.00 98.50           O  
ATOM   2436  CG  ARG A 303       5.402   3.244   4.906  1.00 98.50           C  
ATOM   2437  CD  ARG A 303       6.793   3.652   5.367  1.00 98.50           C  
ATOM   2438  NE  ARG A 303       7.484   4.449   4.359  1.00 98.50           N  
ATOM   2439  NH1 ARG A 303       7.418   6.414   5.574  1.00 98.50           N  
ATOM   2440  NH2 ARG A 303       8.398   6.375   3.502  1.00 98.50           N  
ATOM   2441  CZ  ARG A 303       7.766   5.746   4.480  1.00 98.50           C  
ATOM   2442  N   ASP A 304       4.332   5.477   7.449  1.00 98.19           N  
ATOM   2443  CA  ASP A 304       3.934   6.820   7.047  1.00 98.19           C  
ATOM   2444  C   ASP A 304       4.934   7.414   6.059  1.00 98.19           C  
ATOM   2445  CB  ASP A 304       3.801   7.730   8.273  1.00 98.19           C  
ATOM   2446  O   ASP A 304       5.816   6.711   5.559  1.00 98.19           O  
ATOM   2447  CG  ASP A 304       5.094   7.855   9.055  1.00 98.19           C  
ATOM   2448  OD1 ASP A 304       6.172   8.008   8.438  1.00 98.19           O  
ATOM   2449  OD2 ASP A 304       5.035   7.801  10.305  1.00 98.19           O  
ATOM   2450  N   TYR A 305       4.781   8.672   5.738  1.00 98.31           N  
ATOM   2451  CA  TYR A 305       5.590   9.211   4.652  1.00 98.31           C  
ATOM   2452  C   TYR A 305       7.062   9.258   5.039  1.00 98.31           C  
ATOM   2453  CB  TYR A 305       5.109  10.617   4.277  1.00 98.31           C  
ATOM   2454  O   TYR A 305       7.934   9.000   4.203  1.00 98.31           O  
ATOM   2455  CG  TYR A 305       5.773  11.180   3.041  1.00 98.31           C  
ATOM   2456  CD1 TYR A 305       6.762  12.156   3.141  1.00 98.31           C  
ATOM   2457  CD2 TYR A 305       5.414  10.727   1.775  1.00 98.31           C  
ATOM   2458  CE1 TYR A 305       7.375  12.672   2.006  1.00 98.31           C  
ATOM   2459  CE2 TYR A 305       6.023  11.242   0.633  1.00 98.31           C  
ATOM   2460  OH  TYR A 305       7.605  12.719  -0.368  1.00 98.31           O  
ATOM   2461  CZ  TYR A 305       7.000  12.211   0.758  1.00 98.31           C  
ATOM   2462  N   LEU A 306       7.352   9.469   6.344  1.00 97.56           N  
ATOM   2463  CA  LEU A 306       8.734   9.719   6.738  1.00 97.56           C  
ATOM   2464  C   LEU A 306       9.336   8.492   7.422  1.00 97.56           C  
ATOM   2465  CB  LEU A 306       8.812  10.930   7.668  1.00 97.56           C  
ATOM   2466  O   LEU A 306      10.555   8.328   7.441  1.00 97.56           O  
ATOM   2467  CG  LEU A 306       8.516  12.289   7.039  1.00 97.56           C  
ATOM   2468  CD1 LEU A 306       8.633  13.398   8.078  1.00 97.56           C  
ATOM   2469  CD2 LEU A 306       9.445  12.555   5.859  1.00 97.56           C  
ATOM   2470  N   SER A 307       8.469   7.625   7.988  1.00 97.88           N  
ATOM   2471  CA  SER A 307       9.062   6.629   8.867  1.00 97.88           C  
ATOM   2472  C   SER A 307       8.266   5.328   8.852  1.00 97.88           C  
ATOM   2473  CB  SER A 307       9.148   7.160  10.305  1.00 97.88           C  
ATOM   2474  O   SER A 307       7.160   5.281   8.305  1.00 97.88           O  
ATOM   2475  OG  SER A 307       7.852   7.383  10.828  1.00 97.88           O  
ATOM   2476  N   VAL A 308       8.922   4.309   9.375  1.00 98.31           N  
ATOM   2477  CA  VAL A 308       8.297   3.045   9.742  1.00 98.31           C  
ATOM   2478  C   VAL A 308       8.273   2.904  11.266  1.00 98.31           C  
ATOM   2479  CB  VAL A 308       9.031   1.843   9.109  1.00 98.31           C  
ATOM   2480  O   VAL A 308       9.297   3.094  11.930  1.00 98.31           O  
ATOM   2481  CG1 VAL A 308       8.477   0.525   9.648  1.00 98.31           C  
ATOM   2482  CG2 VAL A 308       8.922   1.892   7.586  1.00 98.31           C  
ATOM   2483  N   LYS A 309       7.156   2.562  11.781  1.00 98.00           N  
ATOM   2484  CA  LYS A 309       7.004   2.414  13.227  1.00 98.00           C  
ATOM   2485  C   LYS A 309       6.531   1.009  13.586  1.00 98.00           C  
ATOM   2486  CB  LYS A 309       6.020   3.453  13.773  1.00 98.00           C  
ATOM   2487  O   LYS A 309       5.680   0.439  12.906  1.00 98.00           O  
ATOM   2488  CG  LYS A 309       6.492   4.891  13.617  1.00 98.00           C  
ATOM   2489  CD  LYS A 309       5.414   5.879  14.039  1.00 98.00           C  
ATOM   2490  CE  LYS A 309       5.859   7.320  13.820  1.00 98.00           C  
ATOM   2491  NZ  LYS A 309       4.770   8.289  14.133  1.00 98.00           N  
ATOM   2492  N   ILE A 310       7.105   0.489  14.656  1.00 98.19           N  
ATOM   2493  CA  ILE A 310       6.715  -0.821  15.164  1.00 98.19           C  
ATOM   2494  C   ILE A 310       5.988  -0.661  16.500  1.00 98.19           C  
ATOM   2495  CB  ILE A 310       7.938  -1.752  15.328  1.00 98.19           C  
ATOM   2496  O   ILE A 310       6.488   0.001  17.406  1.00 98.19           O  
ATOM   2497  CG1 ILE A 310       8.664  -1.914  13.992  1.00 98.19           C  
ATOM   2498  CG2 ILE A 310       7.508  -3.111  15.883  1.00 98.19           C  
ATOM   2499  CD1 ILE A 310       9.906  -2.797  14.062  1.00 98.19           C  
ATOM   2500  N   TRP A 311       4.887  -1.266  16.531  1.00 97.75           N  
ATOM   2501  CA  TRP A 311       4.055  -1.221  17.734  1.00 97.75           C  
ATOM   2502  C   TRP A 311       3.963  -2.596  18.375  1.00 97.75           C  
ATOM   2503  CB  TRP A 311       2.652  -0.708  17.391  1.00 97.75           C  
ATOM   2504  O   TRP A 311       3.904  -3.615  17.688  1.00 97.75           O  
ATOM   2505  CG  TRP A 311       2.641   0.621  16.703  1.00 97.75           C  
ATOM   2506  CD1 TRP A 311       2.895   0.862  15.375  1.00 97.75           C  
ATOM   2507  CD2 TRP A 311       2.367   1.894  17.297  1.00 97.75           C  
ATOM   2508  CE2 TRP A 311       2.471   2.863  16.266  1.00 97.75           C  
ATOM   2509  CE3 TRP A 311       2.043   2.307  18.594  1.00 97.75           C  
ATOM   2510  NE1 TRP A 311       2.793   2.209  15.109  1.00 97.75           N  
ATOM   2511  CH2 TRP A 311       1.944   4.602  17.781  1.00 97.75           C  
ATOM   2512  CZ2 TRP A 311       2.262   4.223  16.516  1.00 97.75           C  
ATOM   2513  CZ3 TRP A 311       1.834   3.662  18.828  1.00 97.75           C  
ATOM   2514  N   ASP A 312       3.975  -2.582  19.625  1.00 97.25           N  
ATOM   2515  CA  ASP A 312       3.590  -3.758  20.406  1.00 97.25           C  
ATOM   2516  C   ASP A 312       2.102  -3.725  20.750  1.00 97.25           C  
ATOM   2517  CB  ASP A 312       4.422  -3.852  21.688  1.00 97.25           C  
ATOM   2518  O   ASP A 312       1.609  -2.740  21.297  1.00 97.25           O  
ATOM   2519  CG  ASP A 312       4.266  -5.184  22.391  1.00 97.25           C  
ATOM   2520  OD1 ASP A 312       3.180  -5.793  22.312  1.00 97.25           O  
ATOM   2521  OD2 ASP A 312       5.238  -5.625  23.047  1.00 97.25           O  
ATOM   2522  N   LEU A 313       1.397  -4.727  20.484  1.00 95.56           N  
ATOM   2523  CA  LEU A 313      -0.046  -4.754  20.688  1.00 95.56           C  
ATOM   2524  C   LEU A 313      -0.381  -4.605  22.172  1.00 95.56           C  
ATOM   2525  CB  LEU A 313      -0.641  -6.059  20.156  1.00 95.56           C  
ATOM   2526  O   LEU A 313      -1.507  -4.242  22.516  1.00 95.56           O  
ATOM   2527  CG  LEU A 313      -0.609  -6.242  18.625  1.00 95.56           C  
ATOM   2528  CD1 LEU A 313      -1.302  -7.543  18.234  1.00 95.56           C  
ATOM   2529  CD2 LEU A 313      -1.263  -5.051  17.938  1.00 95.56           C  
ATOM   2530  N   ASN A 314       0.531  -4.863  22.969  1.00 93.62           N  
ATOM   2531  CA  ASN A 314       0.305  -4.750  24.406  1.00 93.62           C  
ATOM   2532  C   ASN A 314       0.723  -3.381  24.922  1.00 93.62           C  
ATOM   2533  CB  ASN A 314       1.049  -5.855  25.156  1.00 93.62           C  
ATOM   2534  O   ASN A 314       0.529  -3.078  26.109  1.00 93.62           O  
ATOM   2535  CG  ASN A 314       0.524  -7.242  24.828  1.00 93.62           C  
ATOM   2536  ND2 ASN A 314       1.431  -8.203  24.672  1.00 93.62           N  
ATOM   2537  OD1 ASN A 314      -0.686  -7.445  24.688  1.00 93.62           O  
ATOM   2538  N   MET A 315       1.342  -2.541  24.094  1.00 91.06           N  
ATOM   2539  CA  MET A 315       1.763  -1.191  24.453  1.00 91.06           C  
ATOM   2540  C   MET A 315       1.260  -0.173  23.438  1.00 91.06           C  
ATOM   2541  CB  MET A 315       3.287  -1.114  24.562  1.00 91.06           C  
ATOM   2542  O   MET A 315       1.967   0.163  22.484  1.00 91.06           O  
ATOM   2543  CG  MET A 315       3.869  -1.991  25.656  1.00 91.06           C  
ATOM   2544  SD  MET A 315       5.699  -1.886  25.750  1.00 91.06           S  
ATOM   2545  CE  MET A 315       5.898  -0.165  26.281  1.00 91.06           C  
ATOM   2546  N   GLU A 316       0.125   0.450  23.703  1.00 87.94           N  
ATOM   2547  CA  GLU A 316      -0.570   1.228  22.672  1.00 87.94           C  
ATOM   2548  C   GLU A 316      -0.175   2.701  22.734  1.00 87.94           C  
ATOM   2549  CB  GLU A 316      -2.086   1.082  22.828  1.00 87.94           C  
ATOM   2550  O   GLU A 316      -0.471   3.469  21.828  1.00 87.94           O  
ATOM   2551  CG  GLU A 316      -2.613   1.533  24.188  1.00 87.94           C  
ATOM   2552  CD  GLU A 316      -3.914   0.851  24.578  1.00 87.94           C  
ATOM   2553  OE1 GLU A 316      -4.684   1.427  25.375  1.00 87.94           O  
ATOM   2554  OE2 GLU A 316      -4.164  -0.270  24.078  1.00 87.94           O  
ATOM   2555  N   ASN A 317       0.523   3.197  23.609  1.00 90.38           N  
ATOM   2556  CA  ASN A 317       0.718   4.625  23.844  1.00 90.38           C  
ATOM   2557  C   ASN A 317       1.816   5.195  22.953  1.00 90.38           C  
ATOM   2558  CB  ASN A 317       1.042   4.887  25.312  1.00 90.38           C  
ATOM   2559  O   ASN A 317       1.857   6.402  22.703  1.00 90.38           O  
ATOM   2560  CG  ASN A 317      -0.141   4.625  26.234  1.00 90.38           C  
ATOM   2561  ND2 ASN A 317       0.138   4.355  27.500  1.00 90.38           N  
ATOM   2562  OD1 ASN A 317      -1.295   4.668  25.797  1.00 90.38           O  
ATOM   2563  N   ARG A 318       2.758   4.238  22.672  1.00 93.31           N  
ATOM   2564  CA  ARG A 318       3.834   4.688  21.797  1.00 93.31           C  
ATOM   2565  C   ARG A 318       4.418   3.523  21.000  1.00 93.31           C  
ATOM   2566  CB  ARG A 318       4.938   5.371  22.609  1.00 93.31           C  
ATOM   2567  O   ARG A 318       4.367   2.375  21.438  1.00 93.31           O  
ATOM   2568  CG  ARG A 318       5.609   4.457  23.609  1.00 93.31           C  
ATOM   2569  CD  ARG A 318       6.664   5.195  24.422  1.00 93.31           C  
ATOM   2570  NE  ARG A 318       7.305   4.320  25.406  1.00 93.31           N  
ATOM   2571  NH1 ARG A 318       8.719   5.941  26.234  1.00 93.31           N  
ATOM   2572  NH2 ARG A 318       8.773   3.816  27.094  1.00 93.31           N  
ATOM   2573  CZ  ARG A 318       8.266   4.695  26.250  1.00 93.31           C  
ATOM   2574  N   PRO A 319       4.980   3.857  19.875  1.00 96.50           N  
ATOM   2575  CA  PRO A 319       5.691   2.793  19.172  1.00 96.50           C  
ATOM   2576  C   PRO A 319       6.930   2.309  19.922  1.00 96.50           C  
ATOM   2577  CB  PRO A 319       6.078   3.453  17.844  1.00 96.50           C  
ATOM   2578  O   PRO A 319       7.621   3.107  20.562  1.00 96.50           O  
ATOM   2579  CG  PRO A 319       6.109   4.918  18.141  1.00 96.50           C  
ATOM   2580  CD  PRO A 319       5.152   5.195  19.266  1.00 96.50           C  
ATOM   2581  N   VAL A 320       7.215   1.047  19.812  1.00 96.88           N  
ATOM   2582  CA  VAL A 320       8.375   0.481  20.500  1.00 96.88           C  
ATOM   2583  C   VAL A 320       9.633   0.731  19.688  1.00 96.88           C  
ATOM   2584  CB  VAL A 320       8.195  -1.032  20.766  1.00 96.88           C  
ATOM   2585  O   VAL A 320      10.742   0.784  20.234  1.00 96.88           O  
ATOM   2586  CG1 VAL A 320       7.129  -1.276  21.828  1.00 96.88           C  
ATOM   2587  CG2 VAL A 320       7.832  -1.754  19.469  1.00 96.88           C  
ATOM   2588  N   GLU A 321       9.500   0.864  18.391  1.00 97.25           N  
ATOM   2589  CA  GLU A 321      10.602   1.193  17.484  1.00 97.25           C  
ATOM   2590  C   GLU A 321      10.148   2.178  16.406  1.00 97.25           C  
ATOM   2591  CB  GLU A 321      11.156  -0.075  16.844  1.00 97.25           C  
ATOM   2592  O   GLU A 321       9.031   2.080  15.898  1.00 97.25           O  
ATOM   2593  CG  GLU A 321      11.609  -1.129  17.844  1.00 97.25           C  
ATOM   2594  CD  GLU A 321      11.812  -2.502  17.219  1.00 97.25           C  
ATOM   2595  OE1 GLU A 321      11.719  -3.518  17.938  1.00 97.25           O  
ATOM   2596  OE2 GLU A 321      12.062  -2.561  15.992  1.00 97.25           O  
ATOM   2597  N   THR A 322      11.000   3.137  16.031  1.00 97.31           N  
ATOM   2598  CA  THR A 322      10.766   4.074  14.945  1.00 97.31           C  
ATOM   2599  C   THR A 322      11.977   4.160  14.023  1.00 97.31           C  
ATOM   2600  CB  THR A 322      10.422   5.477  15.477  1.00 97.31           C  
ATOM   2601  O   THR A 322      13.086   4.445  14.484  1.00 97.31           O  
ATOM   2602  CG2 THR A 322      10.125   6.445  14.336  1.00 97.31           C  
ATOM   2603  OG1 THR A 322       9.266   5.391  16.328  1.00 97.31           O  
ATOM   2604  N   TYR A 323      11.797   3.889  12.781  1.00 98.00           N  
ATOM   2605  CA  TYR A 323      12.859   3.961  11.773  1.00 98.00           C  
ATOM   2606  C   TYR A 323      12.602   5.098  10.797  1.00 98.00           C  
ATOM   2607  CB  TYR A 323      12.969   2.635  11.016  1.00 98.00           C  
ATOM   2608  O   TYR A 323      11.586   5.109  10.094  1.00 98.00           O  
ATOM   2609  CG  TYR A 323      13.203   1.442  11.914  1.00 98.00           C  
ATOM   2610  CD1 TYR A 323      14.445   1.227  12.516  1.00 98.00           C  
ATOM   2611  CD2 TYR A 323      12.188   0.529  12.164  1.00 98.00           C  
ATOM   2612  CE1 TYR A 323      14.664   0.128  13.336  1.00 98.00           C  
ATOM   2613  CE2 TYR A 323      12.391  -0.573  12.984  1.00 98.00           C  
ATOM   2614  OH  TYR A 323      13.844  -1.854  14.383  1.00 98.00           O  
ATOM   2615  CZ  TYR A 323      13.633  -0.764  13.570  1.00 98.00           C  
ATOM   2616  N   GLN A 324      13.539   5.988  10.641  1.00 97.19           N  
ATOM   2617  CA  GLN A 324      13.406   7.113   9.719  1.00 97.19           C  
ATOM   2618  C   GLN A 324      13.758   6.699   8.289  1.00 97.19           C  
ATOM   2619  CB  GLN A 324      14.297   8.273  10.164  1.00 97.19           C  
ATOM   2620  O   GLN A 324      14.859   6.219   8.031  1.00 97.19           O  
ATOM   2621  CG  GLN A 324      13.977   8.797  11.555  1.00 97.19           C  
ATOM   2622  CD  GLN A 324      12.547   9.305  11.680  1.00 97.19           C  
ATOM   2623  NE2 GLN A 324      11.945   9.086  12.844  1.00 97.19           N  
ATOM   2624  OE1 GLN A 324      12.000   9.883  10.742  1.00 97.19           O  
ATOM   2625  N   VAL A 325      12.898   6.945   7.375  1.00 97.75           N  
ATOM   2626  CA  VAL A 325      13.109   6.535   5.992  1.00 97.75           C  
ATOM   2627  C   VAL A 325      13.398   7.758   5.129  1.00 97.75           C  
ATOM   2628  CB  VAL A 325      11.883   5.773   5.441  1.00 97.75           C  
ATOM   2629  O   VAL A 325      14.352   7.762   4.348  1.00 97.75           O  
ATOM   2630  CG1 VAL A 325      12.125   5.332   3.996  1.00 97.75           C  
ATOM   2631  CG2 VAL A 325      11.562   4.566   6.320  1.00 97.75           C  
ATOM   2632  N   HIS A 326      12.602   8.828   5.277  1.00 97.25           N  
ATOM   2633  CA  HIS A 326      12.672  10.016   4.434  1.00 97.25           C  
ATOM   2634  C   HIS A 326      13.000  11.258   5.254  1.00 97.25           C  
ATOM   2635  CB  HIS A 326      11.359  10.219   3.678  1.00 97.25           C  
ATOM   2636  O   HIS A 326      12.492  12.344   4.973  1.00 97.25           O  
ATOM   2637  CG  HIS A 326      11.133   9.219   2.588  1.00 97.25           C  
ATOM   2638  CD2 HIS A 326      11.984   8.375   1.964  1.00 97.25           C  
ATOM   2639  ND1 HIS A 326       9.891   9.000   2.020  1.00 97.25           N  
ATOM   2640  CE1 HIS A 326      10.000   8.070   1.090  1.00 97.25           C  
ATOM   2641  NE2 HIS A 326      11.258   7.672   1.036  1.00 97.25           N  
ATOM   2642  N   GLU A 327      13.766  11.125   6.281  1.00 95.06           N  
ATOM   2643  CA  GLU A 327      14.070  12.273   7.121  1.00 95.06           C  
ATOM   2644  C   GLU A 327      14.742  13.383   6.316  1.00 95.06           C  
ATOM   2645  CB  GLU A 327      14.953  11.867   8.297  1.00 95.06           C  
ATOM   2646  O   GLU A 327      14.492  14.562   6.543  1.00 95.06           O  
ATOM   2647  CG  GLU A 327      15.227  12.992   9.281  1.00 95.06           C  
ATOM   2648  CD  GLU A 327      13.969  13.555   9.922  1.00 95.06           C  
ATOM   2649  OE1 GLU A 327      13.984  14.719  10.383  1.00 95.06           O  
ATOM   2650  OE2 GLU A 327      12.953  12.828   9.969  1.00 95.06           O  
ATOM   2651  N   TYR A 328      15.578  12.992   5.355  1.00 94.75           N  
ATOM   2652  CA  TYR A 328      16.312  13.961   4.543  1.00 94.75           C  
ATOM   2653  C   TYR A 328      15.367  14.750   3.650  1.00 94.75           C  
ATOM   2654  CB  TYR A 328      17.375  13.250   3.688  1.00 94.75           C  
ATOM   2655  O   TYR A 328      15.758  15.766   3.072  1.00 94.75           O  
ATOM   2656  CG  TYR A 328      16.844  12.047   2.949  1.00 94.75           C  
ATOM   2657  CD1 TYR A 328      17.062  10.758   3.428  1.00 94.75           C  
ATOM   2658  CD2 TYR A 328      16.109  12.195   1.769  1.00 94.75           C  
ATOM   2659  CE1 TYR A 328      16.578   9.641   2.748  1.00 94.75           C  
ATOM   2660  CE2 TYR A 328      15.625  11.086   1.081  1.00 94.75           C  
ATOM   2661  OH  TYR A 328      15.383   8.719   0.901  1.00 94.75           O  
ATOM   2662  CZ  TYR A 328      15.859   9.820   1.578  1.00 94.75           C  
ATOM   2663  N   LEU A 329      14.148  14.336   3.561  1.00 96.19           N  
ATOM   2664  CA  LEU A 329      13.180  15.031   2.725  1.00 96.19           C  
ATOM   2665  C   LEU A 329      12.391  16.047   3.541  1.00 96.19           C  
ATOM   2666  CB  LEU A 329      12.227  14.039   2.062  1.00 96.19           C  
ATOM   2667  O   LEU A 329      11.570  16.781   2.994  1.00 96.19           O  
ATOM   2668  CG  LEU A 329      12.836  13.102   1.021  1.00 96.19           C  
ATOM   2669  CD1 LEU A 329      11.766  12.172   0.452  1.00 96.19           C  
ATOM   2670  CD2 LEU A 329      13.500  13.898  -0.093  1.00 96.19           C  
ATOM   2671  N   ARG A 330      12.562  16.141   4.793  1.00 93.62           N  
ATOM   2672  CA  ARG A 330      11.812  17.047   5.664  1.00 93.62           C  
ATOM   2673  C   ARG A 330      11.930  18.484   5.191  1.00 93.62           C  
ATOM   2674  CB  ARG A 330      12.297  16.922   7.109  1.00 93.62           C  
ATOM   2675  O   ARG A 330      10.969  19.266   5.281  1.00 93.62           O  
ATOM   2676  CG  ARG A 330      11.320  17.500   8.133  1.00 93.62           C  
ATOM   2677  CD  ARG A 330      11.719  17.125   9.555  1.00 93.62           C  
ATOM   2678  NE  ARG A 330      11.117  15.852   9.961  1.00 93.62           N  
ATOM   2679  NH1 ARG A 330      12.680  15.406  11.609  1.00 93.62           N  
ATOM   2680  NH2 ARG A 330      10.969  13.938  11.219  1.00 93.62           N  
ATOM   2681  CZ  ARG A 330      11.594  15.070  10.930  1.00 93.62           C  
ATOM   2682  N   SER A 331      13.039  18.828   4.688  1.00 91.00           N  
ATOM   2683  CA  SER A 331      13.273  20.188   4.242  1.00 91.00           C  
ATOM   2684  C   SER A 331      12.703  20.422   2.850  1.00 91.00           C  
ATOM   2685  CB  SER A 331      14.773  20.516   4.250  1.00 91.00           C  
ATOM   2686  O   SER A 331      12.695  21.562   2.359  1.00 91.00           O  
ATOM   2687  OG  SER A 331      15.477  19.641   3.389  1.00 91.00           O  
ATOM   2688  N   LYS A 332      12.211  19.406   2.238  1.00 93.94           N  
ATOM   2689  CA  LYS A 332      11.727  19.516   0.864  1.00 93.94           C  
ATOM   2690  C   LYS A 332      10.227  19.250   0.783  1.00 93.94           C  
ATOM   2691  CB  LYS A 332      12.484  18.547  -0.047  1.00 93.94           C  
ATOM   2692  O   LYS A 332       9.703  18.938  -0.290  1.00 93.94           O  
ATOM   2693  CG  LYS A 332      13.977  18.844  -0.151  1.00 93.94           C  
ATOM   2694  CD  LYS A 332      14.258  20.016  -1.078  1.00 93.94           C  
ATOM   2695  CE  LYS A 332      15.750  20.250  -1.241  1.00 93.94           C  
ATOM   2696  NZ  LYS A 332      16.031  21.453  -2.082  1.00 93.94           N  
ATOM   2697  N   LEU A 333       9.562  19.344   1.858  1.00 95.94           N  
ATOM   2698  CA  LEU A 333       8.148  18.984   1.911  1.00 95.94           C  
ATOM   2699  C   LEU A 333       7.312  19.891   1.024  1.00 95.94           C  
ATOM   2700  CB  LEU A 333       7.637  19.031   3.352  1.00 95.94           C  
ATOM   2701  O   LEU A 333       6.371  19.438   0.373  1.00 95.94           O  
ATOM   2702  CG  LEU A 333       8.172  17.969   4.305  1.00 95.94           C  
ATOM   2703  CD1 LEU A 333       7.613  18.172   5.707  1.00 95.94           C  
ATOM   2704  CD2 LEU A 333       7.820  16.562   3.793  1.00 95.94           C  
ATOM   2705  N   CYS A 334       7.652  21.156   0.954  1.00 94.19           N  
ATOM   2706  CA  CYS A 334       6.906  22.094   0.120  1.00 94.19           C  
ATOM   2707  C   CYS A 334       7.012  21.703  -1.353  1.00 94.19           C  
ATOM   2708  CB  CYS A 334       7.414  23.516   0.327  1.00 94.19           C  
ATOM   2709  O   CYS A 334       6.004  21.672  -2.061  1.00 94.19           O  
ATOM   2710  SG  CYS A 334       6.332  24.781  -0.376  1.00 94.19           S  
ATOM   2711  N   SER A 335       8.180  21.469  -1.771  1.00 95.06           N  
ATOM   2712  CA  SER A 335       8.391  21.062  -3.154  1.00 95.06           C  
ATOM   2713  C   SER A 335       7.672  19.750  -3.453  1.00 95.06           C  
ATOM   2714  CB  SER A 335       9.883  20.922  -3.451  1.00 95.06           C  
ATOM   2715  O   SER A 335       7.090  19.578  -4.527  1.00 95.06           O  
ATOM   2716  OG  SER A 335      10.094  20.609  -4.820  1.00 95.06           O  
ATOM   2717  N   LEU A 336       7.727  18.844  -2.518  1.00 97.38           N  
ATOM   2718  CA  LEU A 336       7.070  17.547  -2.684  1.00 97.38           C  
ATOM   2719  C   LEU A 336       5.555  17.719  -2.764  1.00 97.38           C  
ATOM   2720  CB  LEU A 336       7.430  16.625  -1.527  1.00 97.38           C  
ATOM   2721  O   LEU A 336       4.879  16.969  -3.467  1.00 97.38           O  
ATOM   2722  CG  LEU A 336       8.875  16.109  -1.494  1.00 97.38           C  
ATOM   2723  CD1 LEU A 336       9.188  15.508  -0.128  1.00 97.38           C  
ATOM   2724  CD2 LEU A 336       9.102  15.078  -2.598  1.00 97.38           C  
ATOM   2725  N   TYR A 337       5.082  18.672  -2.066  1.00 97.44           N  
ATOM   2726  CA  TYR A 337       3.656  18.984  -2.148  1.00 97.44           C  
ATOM   2727  C   TYR A 337       3.299  19.547  -3.514  1.00 97.44           C  
ATOM   2728  CB  TYR A 337       3.252  19.969  -1.047  1.00 97.44           C  
ATOM   2729  O   TYR A 337       2.283  19.172  -4.105  1.00 97.44           O  
ATOM   2730  CG  TYR A 337       1.770  20.234  -0.992  1.00 97.44           C  
ATOM   2731  CD1 TYR A 337       1.250  21.453  -1.434  1.00 97.44           C  
ATOM   2732  CD2 TYR A 337       0.885  19.281  -0.499  1.00 97.44           C  
ATOM   2733  CE1 TYR A 337      -0.116  21.719  -1.384  1.00 97.44           C  
ATOM   2734  CE2 TYR A 337      -0.482  19.531  -0.444  1.00 97.44           C  
ATOM   2735  OH  TYR A 337      -2.326  21.000  -0.836  1.00 97.44           O  
ATOM   2736  CZ  TYR A 337      -0.973  20.750  -0.888  1.00 97.44           C  
ATOM   2737  N   GLU A 338       4.117  20.359  -4.035  1.00 96.44           N  
ATOM   2738  CA  GLU A 338       3.893  20.969  -5.340  1.00 96.44           C  
ATOM   2739  C   GLU A 338       3.844  19.922  -6.445  1.00 96.44           C  
ATOM   2740  CB  GLU A 338       4.980  22.000  -5.641  1.00 96.44           C  
ATOM   2741  O   GLU A 338       2.963  19.953  -7.305  1.00 96.44           O  
ATOM   2742  CG  GLU A 338       4.852  23.281  -4.836  1.00 96.44           C  
ATOM   2743  CD  GLU A 338       6.016  24.250  -5.043  1.00 96.44           C  
ATOM   2744  OE1 GLU A 338       6.051  25.312  -4.383  1.00 96.44           O  
ATOM   2745  OE2 GLU A 338       6.898  23.922  -5.871  1.00 96.44           O  
ATOM   2746  N   ASN A 339       4.637  18.984  -6.332  1.00 96.31           N  
ATOM   2747  CA  ASN A 339       4.688  18.000  -7.402  1.00 96.31           C  
ATOM   2748  C   ASN A 339       3.871  16.750  -7.059  1.00 96.31           C  
ATOM   2749  CB  ASN A 339       6.137  17.609  -7.711  1.00 96.31           C  
ATOM   2750  O   ASN A 339       3.947  15.742  -7.758  1.00 96.31           O  
ATOM   2751  CG  ASN A 339       6.832  16.953  -6.531  1.00 96.31           C  
ATOM   2752  ND2 ASN A 339       8.156  16.844  -6.609  1.00 96.31           N  
ATOM   2753  OD1 ASN A 339       6.184  16.547  -5.562  1.00 96.31           O  
ATOM   2754  N   ASP A 340       3.223  16.672  -5.965  1.00 97.25           N  
ATOM   2755  CA  ASP A 340       2.262  15.656  -5.543  1.00 97.25           C  
ATOM   2756  C   ASP A 340       2.971  14.406  -5.039  1.00 97.25           C  
ATOM   2757  CB  ASP A 340       1.316  15.305  -6.691  1.00 97.25           C  
ATOM   2758  O   ASP A 340       2.324  13.406  -4.715  1.00 97.25           O  
ATOM   2759  CG  ASP A 340       0.317  16.406  -7.000  1.00 97.25           C  
ATOM   2760  OD1 ASP A 340       0.005  17.219  -6.102  1.00 97.25           O  
ATOM   2761  OD2 ASP A 340      -0.164  16.469  -8.156  1.00 97.25           O  
ATOM   2762  N   CYS A 341       4.262  14.398  -4.914  1.00 97.62           N  
ATOM   2763  CA  CYS A 341       5.004  13.219  -4.480  1.00 97.62           C  
ATOM   2764  C   CYS A 341       4.758  12.930  -3.004  1.00 97.62           C  
ATOM   2765  CB  CYS A 341       6.500  13.406  -4.730  1.00 97.62           C  
ATOM   2766  O   CYS A 341       4.871  11.789  -2.562  1.00 97.62           O  
ATOM   2767  SG  CYS A 341       6.961  13.344  -6.473  1.00 97.62           S  
ATOM   2768  N   ILE A 342       4.383  13.992  -2.254  1.00 98.19           N  
ATOM   2769  CA  ILE A 342       4.168  13.844  -0.818  1.00 98.19           C  
ATOM   2770  C   ILE A 342       2.988  12.906  -0.567  1.00 98.19           C  
ATOM   2771  CB  ILE A 342       3.920  15.211  -0.138  1.00 98.19           C  
ATOM   2772  O   ILE A 342       2.799  12.422   0.552  1.00 98.19           O  
ATOM   2773  CG1 ILE A 342       4.215  15.117   1.363  1.00 98.19           C  
ATOM   2774  CG2 ILE A 342       2.486  15.688  -0.388  1.00 98.19           C  
ATOM   2775  CD1 ILE A 342       4.258  16.469   2.068  1.00 98.19           C  
ATOM   2776  N   PHE A 343       2.156  12.609  -1.603  1.00 98.06           N  
ATOM   2777  CA  PHE A 343       0.976  11.766  -1.454  1.00 98.06           C  
ATOM   2778  C   PHE A 343       1.284  10.328  -1.852  1.00 98.06           C  
ATOM   2779  CB  PHE A 343      -0.182  12.305  -2.299  1.00 98.06           C  
ATOM   2780  O   PHE A 343       0.402   9.469  -1.824  1.00 98.06           O  
ATOM   2781  CG  PHE A 343      -0.629  13.688  -1.901  1.00 98.06           C  
ATOM   2782  CD1 PHE A 343      -1.348  13.891  -0.730  1.00 98.06           C  
ATOM   2783  CD2 PHE A 343      -0.329  14.789  -2.701  1.00 98.06           C  
ATOM   2784  CE1 PHE A 343      -1.763  15.172  -0.360  1.00 98.06           C  
ATOM   2785  CE2 PHE A 343      -0.740  16.062  -2.338  1.00 98.06           C  
ATOM   2786  CZ  PHE A 343      -1.457  16.250  -1.168  1.00 98.06           C  
ATOM   2787  N   ASP A 344       2.506  10.070  -2.246  1.00 97.94           N  
ATOM   2788  CA  ASP A 344       2.883   8.711  -2.611  1.00 97.94           C  
ATOM   2789  C   ASP A 344       2.674   7.750  -1.442  1.00 97.94           C  
ATOM   2790  CB  ASP A 344       4.340   8.664  -3.076  1.00 97.94           C  
ATOM   2791  O   ASP A 344       2.965   8.094  -0.293  1.00 97.94           O  
ATOM   2792  CG  ASP A 344       4.535   9.227  -4.473  1.00 97.94           C  
ATOM   2793  OD1 ASP A 344       3.564   9.258  -5.262  1.00 97.94           O  
ATOM   2794  OD2 ASP A 344       5.672   9.648  -4.789  1.00 97.94           O  
ATOM   2795  N   LYS A 345       2.211   6.543  -1.731  1.00 97.56           N  
ATOM   2796  CA  LYS A 345       1.926   5.539  -0.710  1.00 97.56           C  
ATOM   2797  C   LYS A 345       2.939   4.398  -0.760  1.00 97.56           C  
ATOM   2798  CB  LYS A 345       0.510   4.988  -0.882  1.00 97.56           C  
ATOM   2799  O   LYS A 345       2.838   3.508  -1.604  1.00 97.56           O  
ATOM   2800  CG  LYS A 345      -0.587   6.023  -0.682  1.00 97.56           C  
ATOM   2801  CD  LYS A 345      -1.972   5.402  -0.823  1.00 97.56           C  
ATOM   2802  CE  LYS A 345      -3.070   6.441  -0.634  1.00 97.56           C  
ATOM   2803  NZ  LYS A 345      -4.430   5.836  -0.759  1.00 97.56           N  
ATOM   2804  N   PHE A 346       3.832   4.379   0.167  1.00 98.25           N  
ATOM   2805  CA  PHE A 346       4.859   3.344   0.233  1.00 98.25           C  
ATOM   2806  C   PHE A 346       4.402   2.188   1.114  1.00 98.25           C  
ATOM   2807  CB  PHE A 346       6.172   3.922   0.763  1.00 98.25           C  
ATOM   2808  O   PHE A 346       3.873   2.402   2.205  1.00 98.25           O  
ATOM   2809  CG  PHE A 346       6.762   4.996  -0.112  1.00 98.25           C  
ATOM   2810  CD1 PHE A 346       7.664   4.676  -1.118  1.00 98.25           C  
ATOM   2811  CD2 PHE A 346       6.410   6.328   0.072  1.00 98.25           C  
ATOM   2812  CE1 PHE A 346       8.211   5.668  -1.930  1.00 98.25           C  
ATOM   2813  CE2 PHE A 346       6.949   7.324  -0.735  1.00 98.25           C  
ATOM   2814  CZ  PHE A 346       7.852   6.992  -1.734  1.00 98.25           C  
ATOM   2815  N   GLU A 347       4.629   1.032   0.645  1.00 98.06           N  
ATOM   2816  CA  GLU A 347       4.336  -0.155   1.443  1.00 98.06           C  
ATOM   2817  C   GLU A 347       5.562  -0.608   2.230  1.00 98.06           C  
ATOM   2818  CB  GLU A 347       3.832  -1.293   0.551  1.00 98.06           C  
ATOM   2819  O   GLU A 347       6.660  -0.089   2.027  1.00 98.06           O  
ATOM   2820  CG  GLU A 347       2.467  -1.031  -0.069  1.00 98.06           C  
ATOM   2821  CD  GLU A 347       1.973  -2.178  -0.937  1.00 98.06           C  
ATOM   2822  OE1 GLU A 347       0.843  -2.094  -1.470  1.00 98.06           O  
ATOM   2823  OE2 GLU A 347       2.721  -3.170  -1.084  1.00 98.06           O  
ATOM   2824  N   CYS A 348       5.320  -1.487   3.199  1.00 98.00           N  
ATOM   2825  CA  CYS A 348       6.387  -2.094   3.988  1.00 98.00           C  
ATOM   2826  C   CYS A 348       6.125  -3.580   4.207  1.00 98.00           C  
ATOM   2827  CB  CYS A 348       6.527  -1.387   5.336  1.00 98.00           C  
ATOM   2828  O   CYS A 348       5.000  -4.047   4.031  1.00 98.00           O  
ATOM   2829  SG  CYS A 348       5.016  -1.402   6.324  1.00 98.00           S  
ATOM   2830  N   CYS A 349       7.223  -4.344   4.527  1.00 97.94           N  
ATOM   2831  CA  CYS A 349       7.039  -5.777   4.734  1.00 97.94           C  
ATOM   2832  C   CYS A 349       8.039  -6.309   5.754  1.00 97.94           C  
ATOM   2833  CB  CYS A 349       7.191  -6.531   3.414  1.00 97.94           C  
ATOM   2834  O   CYS A 349       9.055  -5.668   6.035  1.00 97.94           O  
ATOM   2835  SG  CYS A 349       8.812  -6.332   2.645  1.00 97.94           S  
ATOM   2836  N   TRP A 350       7.707  -7.434   6.352  1.00 97.88           N  
ATOM   2837  CA  TRP A 350       8.539  -8.172   7.301  1.00 97.88           C  
ATOM   2838  C   TRP A 350       9.352  -9.250   6.594  1.00 97.88           C  
ATOM   2839  CB  TRP A 350       7.672  -8.805   8.398  1.00 97.88           C  
ATOM   2840  O   TRP A 350       8.898  -9.828   5.605  1.00 97.88           O  
ATOM   2841  CG  TRP A 350       6.844  -7.816   9.164  1.00 97.88           C  
ATOM   2842  CD1 TRP A 350       5.566  -7.422   8.891  1.00 97.88           C  
ATOM   2843  CD2 TRP A 350       7.246  -7.094  10.336  1.00 97.88           C  
ATOM   2844  CE2 TRP A 350       6.156  -6.277  10.711  1.00 97.88           C  
ATOM   2845  CE3 TRP A 350       8.422  -7.055  11.094  1.00 97.88           C  
ATOM   2846  NE1 TRP A 350       5.145  -6.496   9.820  1.00 97.88           N  
ATOM   2847  CH2 TRP A 350       7.367  -5.418  12.555  1.00 97.88           C  
ATOM   2848  CZ2 TRP A 350       6.207  -5.434  11.828  1.00 97.88           C  
ATOM   2849  CZ3 TRP A 350       8.469  -6.215  12.203  1.00 97.88           C  
ATOM   2850  N   ASN A 351      10.453  -9.461   7.203  1.00 97.25           N  
ATOM   2851  CA  ASN A 351      11.070 -10.719   6.789  1.00 97.25           C  
ATOM   2852  C   ASN A 351      10.430 -11.914   7.492  1.00 97.25           C  
ATOM   2853  CB  ASN A 351      12.578 -10.695   7.051  1.00 97.25           C  
ATOM   2854  O   ASN A 351       9.562 -11.742   8.352  1.00 97.25           O  
ATOM   2855  CG  ASN A 351      12.922 -10.922   8.508  1.00 97.25           C  
ATOM   2856  ND2 ASN A 351      14.109 -11.461   8.766  1.00 97.25           N  
ATOM   2857  OD1 ASN A 351      12.125 -10.625   9.406  1.00 97.25           O  
ATOM   2858  N   GLY A 352      10.852 -13.055   7.125  1.00 95.31           N  
ATOM   2859  CA  GLY A 352      10.219 -14.273   7.617  1.00 95.31           C  
ATOM   2860  C   GLY A 352      10.281 -14.406   9.125  1.00 95.31           C  
ATOM   2861  O   GLY A 352       9.344 -14.914   9.750  1.00 95.31           O  
ATOM   2862  N   SER A 353      11.312 -13.906   9.781  1.00 95.62           N  
ATOM   2863  CA  SER A 353      11.531 -14.070  11.211  1.00 95.62           C  
ATOM   2864  C   SER A 353      11.109 -12.820  11.984  1.00 95.62           C  
ATOM   2865  CB  SER A 353      13.000 -14.383  11.500  1.00 95.62           C  
ATOM   2866  O   SER A 353      11.367 -12.711  13.180  1.00 95.62           O  
ATOM   2867  OG  SER A 353      13.836 -13.344  11.031  1.00 95.62           O  
ATOM   2868  N   ASP A 354      10.586 -11.820  11.352  1.00 97.19           N  
ATOM   2869  CA  ASP A 354      10.156 -10.562  11.953  1.00 97.19           C  
ATOM   2870  C   ASP A 354      11.344  -9.773  12.492  1.00 97.19           C  
ATOM   2871  CB  ASP A 354       9.141 -10.812  13.062  1.00 97.19           C  
ATOM   2872  O   ASP A 354      11.180  -8.906  13.359  1.00 97.19           O  
ATOM   2873  CG  ASP A 354       7.848 -11.445  12.562  1.00 97.19           C  
ATOM   2874  OD1 ASP A 354       7.523 -11.289  11.367  1.00 97.19           O  
ATOM   2875  OD2 ASP A 354       7.152 -12.094  13.367  1.00 97.19           O  
ATOM   2876  N   SER A 355      12.523 -10.086  12.070  1.00 97.06           N  
ATOM   2877  CA  SER A 355      13.711  -9.438  12.609  1.00 97.06           C  
ATOM   2878  C   SER A 355      14.141  -8.258  11.742  1.00 97.06           C  
ATOM   2879  CB  SER A 355      14.859 -10.438  12.734  1.00 97.06           C  
ATOM   2880  O   SER A 355      14.945  -7.434  12.172  1.00 97.06           O  
ATOM   2881  OG  SER A 355      15.234 -10.930  11.461  1.00 97.06           O  
ATOM   2882  N   VAL A 356      13.688  -8.203  10.500  1.00 97.62           N  
ATOM   2883  CA  VAL A 356      14.047  -7.133   9.578  1.00 97.62           C  
ATOM   2884  C   VAL A 356      12.789  -6.555   8.938  1.00 97.62           C  
ATOM   2885  CB  VAL A 356      15.023  -7.629   8.492  1.00 97.62           C  
ATOM   2886  O   VAL A 356      11.867  -7.297   8.594  1.00 97.62           O  
ATOM   2887  CG1 VAL A 356      15.422  -6.484   7.562  1.00 97.62           C  
ATOM   2888  CG2 VAL A 356      16.266  -8.258   9.125  1.00 97.62           C  
ATOM   2889  N   VAL A 357      12.789  -5.254   8.789  1.00 98.00           N  
ATOM   2890  CA  VAL A 357      11.711  -4.555   8.094  1.00 98.00           C  
ATOM   2891  C   VAL A 357      12.258  -3.896   6.824  1.00 98.00           C  
ATOM   2892  CB  VAL A 357      11.047  -3.496   9.000  1.00 98.00           C  
ATOM   2893  O   VAL A 357      13.367  -3.365   6.824  1.00 98.00           O  
ATOM   2894  CG1 VAL A 357       9.977  -2.725   8.234  1.00 98.00           C  
ATOM   2895  CG2 VAL A 357      10.445  -4.156  10.242  1.00 98.00           C  
ATOM   2896  N   MET A 358      11.461  -3.910   5.789  1.00 98.44           N  
ATOM   2897  CA  MET A 358      11.891  -3.342   4.516  1.00 98.44           C  
ATOM   2898  C   MET A 358      10.812  -2.432   3.938  1.00 98.44           C  
ATOM   2899  CB  MET A 358      12.227  -4.453   3.518  1.00 98.44           C  
ATOM   2900  O   MET A 358       9.617  -2.674   4.129  1.00 98.44           O  
ATOM   2901  CG  MET A 358      12.672  -3.939   2.160  1.00 98.44           C  
ATOM   2902  SD  MET A 358      13.125  -5.297   1.009  1.00 98.44           S  
ATOM   2903  CE  MET A 358      11.484  -6.004   0.690  1.00 98.44           C  
ATOM   2904  N   THR A 359      11.211  -1.374   3.215  1.00 98.62           N  
ATOM   2905  CA  THR A 359      10.297  -0.459   2.537  1.00 98.62           C  
ATOM   2906  C   THR A 359      10.977   0.186   1.332  1.00 98.62           C  
ATOM   2907  CB  THR A 359       9.789   0.637   3.494  1.00 98.62           C  
ATOM   2908  O   THR A 359      12.203   0.204   1.239  1.00 98.62           O  
ATOM   2909  CG2 THR A 359      10.938   1.521   3.971  1.00 98.62           C  
ATOM   2910  OG1 THR A 359       8.828   1.450   2.814  1.00 98.62           O  
ATOM   2911  N   GLY A 360      10.211   0.681   0.463  1.00 98.31           N  
ATOM   2912  CA  GLY A 360      10.727   1.362  -0.712  1.00 98.31           C  
ATOM   2913  C   GLY A 360      10.891   2.857  -0.510  1.00 98.31           C  
ATOM   2914  O   GLY A 360      10.484   3.398   0.519  1.00 98.31           O  
ATOM   2915  N   SER A 361      11.508   3.473  -1.539  1.00 98.06           N  
ATOM   2916  CA  SER A 361      11.742   4.914  -1.541  1.00 98.06           C  
ATOM   2917  C   SER A 361      11.938   5.438  -2.959  1.00 98.06           C  
ATOM   2918  CB  SER A 361      12.969   5.258  -0.689  1.00 98.06           C  
ATOM   2919  O   SER A 361      11.578   4.770  -3.930  1.00 98.06           O  
ATOM   2920  OG  SER A 361      13.070   6.656  -0.502  1.00 98.06           O  
ATOM   2921  N   TYR A 362      12.391   6.688  -3.037  1.00 97.56           N  
ATOM   2922  CA  TYR A 362      12.633   7.320  -4.328  1.00 97.56           C  
ATOM   2923  C   TYR A 362      13.992   6.926  -4.883  1.00 97.56           C  
ATOM   2924  CB  TYR A 362      12.539   8.844  -4.207  1.00 97.56           C  
ATOM   2925  O   TYR A 362      14.836   6.387  -4.156  1.00 97.56           O  
ATOM   2926  CG  TYR A 362      11.172   9.336  -3.793  1.00 97.56           C  
ATOM   2927  CD1 TYR A 362      10.094   9.273  -4.672  1.00 97.56           C  
ATOM   2928  CD2 TYR A 362      10.961   9.875  -2.527  1.00 97.56           C  
ATOM   2929  CE1 TYR A 362       8.836   9.734  -4.297  1.00 97.56           C  
ATOM   2930  CE2 TYR A 362       9.703  10.328  -2.141  1.00 97.56           C  
ATOM   2931  OH  TYR A 362       7.406  10.711  -2.652  1.00 97.56           O  
ATOM   2932  CZ  TYR A 362       8.648  10.258  -3.029  1.00 97.56           C  
ATOM   2933  N   ASN A 363      14.172   7.141  -6.160  1.00 96.06           N  
ATOM   2934  CA  ASN A 363      15.406   6.816  -6.859  1.00 96.06           C  
ATOM   2935  C   ASN A 363      15.633   5.312  -6.938  1.00 96.06           C  
ATOM   2936  CB  ASN A 363      16.609   7.496  -6.184  1.00 96.06           C  
ATOM   2937  O   ASN A 363      16.781   4.844  -6.902  1.00 96.06           O  
ATOM   2938  CG  ASN A 363      17.656   7.945  -7.172  1.00 96.06           C  
ATOM   2939  ND2 ASN A 363      18.922   7.664  -6.863  1.00 96.06           N  
ATOM   2940  OD1 ASN A 363      17.344   8.539  -8.211  1.00 96.06           O  
ATOM   2941  N   ASN A 364      14.547   4.559  -6.859  1.00 96.75           N  
ATOM   2942  CA  ASN A 364      14.570   3.102  -6.871  1.00 96.75           C  
ATOM   2943  C   ASN A 364      15.352   2.541  -5.691  1.00 96.75           C  
ATOM   2944  CB  ASN A 364      15.156   2.584  -8.188  1.00 96.75           C  
ATOM   2945  O   ASN A 364      16.031   1.514  -5.812  1.00 96.75           O  
ATOM   2946  CG  ASN A 364      14.172   2.686  -9.344  1.00 96.75           C  
ATOM   2947  ND2 ASN A 364      14.672   2.510 -10.562  1.00 96.75           N  
ATOM   2948  OD1 ASN A 364      12.984   2.920  -9.141  1.00 96.75           O  
ATOM   2949  N   PHE A 365      15.281   3.275  -4.664  1.00 97.62           N  
ATOM   2950  CA  PHE A 365      15.906   2.811  -3.430  1.00 97.62           C  
ATOM   2951  C   PHE A 365      14.938   1.966  -2.615  1.00 97.62           C  
ATOM   2952  CB  PHE A 365      16.406   3.998  -2.596  1.00 97.62           C  
ATOM   2953  O   PHE A 365      13.727   2.180  -2.668  1.00 97.62           O  
ATOM   2954  CG  PHE A 365      17.609   4.680  -3.164  1.00 97.62           C  
ATOM   2955  CD1 PHE A 365      18.406   4.039  -4.105  1.00 97.62           C  
ATOM   2956  CD2 PHE A 365      17.953   5.961  -2.760  1.00 97.62           C  
ATOM   2957  CE1 PHE A 365      19.531   4.668  -4.633  1.00 97.62           C  
ATOM   2958  CE2 PHE A 365      19.078   6.598  -3.283  1.00 97.62           C  
ATOM   2959  CZ  PHE A 365      19.875   5.945  -4.219  1.00 97.62           C  
ATOM   2960  N   PHE A 366      15.461   1.041  -1.938  1.00 98.00           N  
ATOM   2961  CA  PHE A 366      14.734   0.341  -0.885  1.00 98.00           C  
ATOM   2962  C   PHE A 366      15.609   0.158   0.347  1.00 98.00           C  
ATOM   2963  CB  PHE A 366      14.242  -1.021  -1.385  1.00 98.00           C  
ATOM   2964  O   PHE A 366      16.828  -0.017   0.231  1.00 98.00           O  
ATOM   2965  CG  PHE A 366      15.344  -1.939  -1.834  1.00 98.00           C  
ATOM   2966  CD1 PHE A 366      15.891  -1.822  -3.105  1.00 98.00           C  
ATOM   2967  CD2 PHE A 366      15.836  -2.920  -0.983  1.00 98.00           C  
ATOM   2968  CE1 PHE A 366      16.906  -2.672  -3.523  1.00 98.00           C  
ATOM   2969  CE2 PHE A 366      16.859  -3.773  -1.394  1.00 98.00           C  
ATOM   2970  CZ  PHE A 366      17.391  -3.648  -2.664  1.00 98.00           C  
ATOM   2971  N   ARG A 367      15.016   0.232   1.426  1.00 98.06           N  
ATOM   2972  CA  ARG A 367      15.750   0.267   2.689  1.00 98.06           C  
ATOM   2973  C   ARG A 367      15.336  -0.893   3.590  1.00 98.06           C  
ATOM   2974  CB  ARG A 367      15.516   1.598   3.408  1.00 98.06           C  
ATOM   2975  O   ARG A 367      14.180  -1.314   3.580  1.00 98.06           O  
ATOM   2976  CG  ARG A 367      15.961   2.814   2.613  1.00 98.06           C  
ATOM   2977  CD  ARG A 367      15.867   4.090   3.438  1.00 98.06           C  
ATOM   2978  NE  ARG A 367      16.859   4.109   4.516  1.00 98.06           N  
ATOM   2979  NH1 ARG A 367      16.344   6.250   5.223  1.00 98.06           N  
ATOM   2980  NH2 ARG A 367      17.984   5.043   6.289  1.00 98.06           N  
ATOM   2981  CZ  ARG A 367      17.062   5.133   5.340  1.00 98.06           C  
ATOM   2982  N   MET A 368      16.281  -1.338   4.336  1.00 97.75           N  
ATOM   2983  CA  MET A 368      16.062  -2.414   5.301  1.00 97.75           C  
ATOM   2984  C   MET A 368      16.578  -2.020   6.680  1.00 97.75           C  
ATOM   2985  CB  MET A 368      16.750  -3.699   4.832  1.00 97.75           C  
ATOM   2986  O   MET A 368      17.625  -1.382   6.793  1.00 97.75           O  
ATOM   2987  CG  MET A 368      16.219  -4.227   3.508  1.00 97.75           C  
ATOM   2988  SD  MET A 368      17.188  -5.660   2.889  1.00 97.75           S  
ATOM   2989  CE  MET A 368      17.688  -5.027   1.264  1.00 97.75           C  
ATOM   2990  N   PHE A 369      15.836  -2.400   7.641  1.00 97.69           N  
ATOM   2991  CA  PHE A 369      16.172  -2.084   9.023  1.00 97.69           C  
ATOM   2992  C   PHE A 369      16.203  -3.348   9.875  1.00 97.69           C  
ATOM   2993  CB  PHE A 369      15.172  -1.079   9.609  1.00 97.69           C  
ATOM   2994  O   PHE A 369      15.203  -4.062   9.969  1.00 97.69           O  
ATOM   2995  CG  PHE A 369      14.984   0.152   8.758  1.00 97.69           C  
ATOM   2996  CD1 PHE A 369      15.797   1.268   8.945  1.00 97.69           C  
ATOM   2997  CD2 PHE A 369      14.008   0.194   7.781  1.00 97.69           C  
ATOM   2998  CE1 PHE A 369      15.625   2.408   8.164  1.00 97.69           C  
ATOM   2999  CE2 PHE A 369      13.828   1.331   6.996  1.00 97.69           C  
ATOM   3000  CZ  PHE A 369      14.641   2.438   7.191  1.00 97.69           C  
ATOM   3001  N   ASP A 370      17.312  -3.584  10.492  1.00 96.94           N  
ATOM   3002  CA  ASP A 370      17.438  -4.703  11.422  1.00 96.94           C  
ATOM   3003  C   ASP A 370      16.953  -4.320  12.820  1.00 96.94           C  
ATOM   3004  CB  ASP A 370      18.891  -5.188  11.484  1.00 96.94           C  
ATOM   3005  O   ASP A 370      17.484  -3.385  13.430  1.00 96.94           O  
ATOM   3006  CG  ASP A 370      19.047  -6.484  12.258  1.00 96.94           C  
ATOM   3007  OD1 ASP A 370      18.703  -6.531  13.453  1.00 96.94           O  
ATOM   3008  OD2 ASP A 370      19.531  -7.469  11.656  1.00 96.94           O  
ATOM   3009  N   ARG A 371      16.094  -5.012  13.375  1.00 96.69           N  
ATOM   3010  CA  ARG A 371      15.438  -4.652  14.633  1.00 96.69           C  
ATOM   3011  C   ARG A 371      16.344  -4.926  15.820  1.00 96.69           C  
ATOM   3012  CB  ARG A 371      14.125  -5.422  14.797  1.00 96.69           C  
ATOM   3013  O   ARG A 371      16.250  -4.262  16.859  1.00 96.69           O  
ATOM   3014  CG  ARG A 371      13.070  -5.074  13.750  1.00 96.69           C  
ATOM   3015  CD  ARG A 371      11.789  -5.867  13.953  1.00 96.69           C  
ATOM   3016  NE  ARG A 371      11.117  -5.500  15.195  1.00 96.69           N  
ATOM   3017  NH1 ARG A 371       9.898  -7.457  15.359  1.00 96.69           N  
ATOM   3018  NH2 ARG A 371       9.688  -5.832  16.969  1.00 96.69           N  
ATOM   3019  CZ  ARG A 371      10.234  -6.266  15.836  1.00 96.69           C  
ATOM   3020  N   ASN A 372      17.172  -5.867  15.703  1.00 94.00           N  
ATOM   3021  CA  ASN A 372      18.062  -6.238  16.797  1.00 94.00           C  
ATOM   3022  C   ASN A 372      19.281  -5.305  16.875  1.00 94.00           C  
ATOM   3023  CB  ASN A 372      18.531  -7.688  16.656  1.00 94.00           C  
ATOM   3024  O   ASN A 372      19.578  -4.754  17.938  1.00 94.00           O  
ATOM   3025  CG  ASN A 372      17.391  -8.680  16.766  1.00 94.00           C  
ATOM   3026  ND2 ASN A 372      17.453  -9.758  16.000  1.00 94.00           N  
ATOM   3027  OD1 ASN A 372      16.438  -8.469  17.531  1.00 94.00           O  
ATOM   3028  N   THR A 373      19.859  -5.008  15.719  1.00 92.81           N  
ATOM   3029  CA  THR A 373      21.094  -4.223  15.695  1.00 92.81           C  
ATOM   3030  C   THR A 373      20.781  -2.748  15.461  1.00 92.81           C  
ATOM   3031  CB  THR A 373      22.062  -4.730  14.617  1.00 92.81           C  
ATOM   3032  O   THR A 373      21.641  -1.888  15.680  1.00 92.81           O  
ATOM   3033  CG2 THR A 373      22.375  -6.215  14.797  1.00 92.81           C  
ATOM   3034  OG1 THR A 373      21.469  -4.535  13.320  1.00 92.81           O  
ATOM   3035  N   LYS A 374      19.609  -2.414  14.938  1.00 90.94           N  
ATOM   3036  CA  LYS A 374      19.156  -1.065  14.602  1.00 90.94           C  
ATOM   3037  C   LYS A 374      19.969  -0.492  13.438  1.00 90.94           C  
ATOM   3038  CB  LYS A 374      19.266  -0.147  15.820  1.00 90.94           C  
ATOM   3039  O   LYS A 374      19.984   0.723  13.234  1.00 90.94           O  
ATOM   3040  CG  LYS A 374      18.391  -0.562  16.984  1.00 90.94           C  
ATOM   3041  CD  LYS A 374      17.938   0.643  17.797  1.00 90.94           C  
ATOM   3042  CE  LYS A 374      17.031   0.232  18.953  1.00 90.94           C  
ATOM   3043  NZ  LYS A 374      16.609   1.406  19.781  1.00 90.94           N  
ATOM   3044  N   ARG A 375      20.641  -1.380  12.805  1.00 93.62           N  
ATOM   3045  CA  ARG A 375      21.344  -0.955  11.602  1.00 93.62           C  
ATOM   3046  C   ARG A 375      20.406  -0.929  10.398  1.00 93.62           C  
ATOM   3047  CB  ARG A 375      22.531  -1.876  11.320  1.00 93.62           C  
ATOM   3048  O   ARG A 375      19.438  -1.691  10.344  1.00 93.62           O  
ATOM   3049  CG  ARG A 375      23.641  -1.786  12.359  1.00 93.62           C  
ATOM   3050  CD  ARG A 375      24.812  -2.682  12.000  1.00 93.62           C  
ATOM   3051  NE  ARG A 375      25.859  -2.639  13.023  1.00 93.62           N  
ATOM   3052  NH1 ARG A 375      27.219  -4.195  12.000  1.00 93.62           N  
ATOM   3053  NH2 ARG A 375      27.844  -3.240  13.992  1.00 93.62           N  
ATOM   3054  CZ  ARG A 375      26.969  -3.357  13.000  1.00 93.62           C  
ATOM   3055  N   ASP A 376      20.703  -0.027   9.539  1.00 95.12           N  
ATOM   3056  CA  ASP A 376      19.906   0.072   8.320  1.00 95.12           C  
ATOM   3057  C   ASP A 376      20.797   0.061   7.078  1.00 95.12           C  
ATOM   3058  CB  ASP A 376      19.047   1.339   8.344  1.00 95.12           C  
ATOM   3059  O   ASP A 376      21.984   0.366   7.160  1.00 95.12           O  
ATOM   3060  CG  ASP A 376      19.859   2.613   8.258  1.00 95.12           C  
ATOM   3061  OD1 ASP A 376      20.922   2.699   8.914  1.00 95.12           O  
ATOM   3062  OD2 ASP A 376      19.453   3.539   7.531  1.00 95.12           O  
ATOM   3063  N   ILE A 377      20.266  -0.365   6.004  1.00 95.75           N  
ATOM   3064  CA  ILE A 377      20.969  -0.380   4.730  1.00 95.75           C  
ATOM   3065  C   ILE A 377      20.047   0.120   3.621  1.00 95.75           C  
ATOM   3066  CB  ILE A 377      21.500  -1.793   4.395  1.00 95.75           C  
ATOM   3067  O   ILE A 377      18.844  -0.156   3.633  1.00 95.75           O  
ATOM   3068  CG1 ILE A 377      22.422  -1.739   3.174  1.00 95.75           C  
ATOM   3069  CG2 ILE A 377      20.344  -2.760   4.152  1.00 95.75           C  
ATOM   3070  CD1 ILE A 377      23.234  -3.014   2.951  1.00 95.75           C  
ATOM   3071  N   THR A 378      20.578   0.901   2.715  1.00 97.00           N  
ATOM   3072  CA  THR A 378      19.875   1.388   1.532  1.00 97.00           C  
ATOM   3073  C   THR A 378      20.469   0.798   0.262  1.00 97.00           C  
ATOM   3074  CB  THR A 378      19.906   2.926   1.455  1.00 97.00           C  
ATOM   3075  O   THR A 378      21.688   0.887   0.045  1.00 97.00           O  
ATOM   3076  CG2 THR A 378      19.062   3.438   0.291  1.00 97.00           C  
ATOM   3077  OG1 THR A 378      19.391   3.471   2.678  1.00 97.00           O  
ATOM   3078  N   LEU A 379      19.656   0.241  -0.486  1.00 96.31           N  
ATOM   3079  CA  LEU A 379      20.094  -0.367  -1.739  1.00 96.31           C  
ATOM   3080  C   LEU A 379      19.297   0.199  -2.918  1.00 96.31           C  
ATOM   3081  CB  LEU A 379      19.922  -1.888  -1.684  1.00 96.31           C  
ATOM   3082  O   LEU A 379      18.297   0.874  -2.729  1.00 96.31           O  
ATOM   3083  CG  LEU A 379      20.656  -2.607  -0.547  1.00 96.31           C  
ATOM   3084  CD1 LEU A 379      20.219  -4.070  -0.489  1.00 96.31           C  
ATOM   3085  CD2 LEU A 379      22.156  -2.492  -0.720  1.00 96.31           C  
ATOM   3086  N   GLU A 380      19.859  -0.089  -4.148  1.00 95.69           N  
ATOM   3087  CA  GLU A 380      19.234   0.451  -5.352  1.00 95.69           C  
ATOM   3088  C   GLU A 380      18.906  -0.659  -6.344  1.00 95.69           C  
ATOM   3089  CB  GLU A 380      20.156   1.486  -6.012  1.00 95.69           C  
ATOM   3090  O   GLU A 380      19.734  -1.526  -6.621  1.00 95.69           O  
ATOM   3091  CG  GLU A 380      19.547   2.150  -7.238  1.00 95.69           C  
ATOM   3092  CD  GLU A 380      20.453   3.184  -7.879  1.00 95.69           C  
ATOM   3093  OE1 GLU A 380      20.109   3.713  -8.961  1.00 95.69           O  
ATOM   3094  OE2 GLU A 380      21.531   3.465  -7.293  1.00 95.69           O  
ATOM   3095  N   ALA A 381      17.703  -0.608  -6.801  1.00 94.81           N  
ATOM   3096  CA  ALA A 381      17.312  -1.502  -7.887  1.00 94.81           C  
ATOM   3097  C   ALA A 381      17.594  -0.870  -9.242  1.00 94.81           C  
ATOM   3098  CB  ALA A 381      15.828  -1.862  -7.770  1.00 94.81           C  
ATOM   3099  O   ALA A 381      16.859   0.004  -9.703  1.00 94.81           O  
ATOM   3100  N   SER A 382      18.703  -1.287  -9.828  1.00 87.81           N  
ATOM   3101  CA  SER A 382      19.094  -0.748 -11.125  1.00 87.81           C  
ATOM   3102  C   SER A 382      19.688  -1.835 -12.016  1.00 87.81           C  
ATOM   3103  CB  SER A 382      20.109   0.381 -10.945  1.00 87.81           C  
ATOM   3104  O   SER A 382      20.172  -2.855 -11.523  1.00 87.81           O  
ATOM   3105  OG  SER A 382      21.406  -0.141 -10.680  1.00 87.81           O  
ATOM   3106  N   ARG A 383      19.641  -1.583 -13.273  1.00 81.81           N  
ATOM   3107  CA  ARG A 383      20.125  -2.557 -14.242  1.00 81.81           C  
ATOM   3108  C   ARG A 383      21.641  -2.475 -14.391  1.00 81.81           C  
ATOM   3109  CB  ARG A 383      19.453  -2.340 -15.602  1.00 81.81           C  
ATOM   3110  O   ARG A 383      22.266  -3.383 -14.953  1.00 81.81           O  
ATOM   3111  CG  ARG A 383      18.016  -2.805 -15.648  1.00 81.81           C  
ATOM   3112  CD  ARG A 383      17.438  -2.730 -17.062  1.00 81.81           C  
ATOM   3113  NE  ARG A 383      16.062  -3.201 -17.109  1.00 81.81           N  
ATOM   3114  NH1 ARG A 383      16.062  -3.609 -19.391  1.00 81.81           N  
ATOM   3115  NH2 ARG A 383      14.180  -4.016 -18.156  1.00 81.81           N  
ATOM   3116  CZ  ARG A 383      15.438  -3.607 -18.219  1.00 81.81           C  
ATOM   3117  N   GLU A 384      22.297  -1.481 -14.031  1.00 75.81           N  
ATOM   3118  CA  GLU A 384      23.734  -1.354 -14.203  1.00 75.81           C  
ATOM   3119  C   GLU A 384      24.469  -2.555 -13.609  1.00 75.81           C  
ATOM   3120  CB  GLU A 384      24.234  -0.060 -13.562  1.00 75.81           C  
ATOM   3121  O   GLU A 384      25.422  -3.062 -14.211  1.00 75.81           O  
ATOM   3122  CG  GLU A 384      23.781   1.202 -14.273  1.00 75.81           C  
ATOM   3123  CD  GLU A 384      24.328   2.477 -13.656  1.00 75.81           C  
ATOM   3124  OE1 GLU A 384      24.062   3.576 -14.195  1.00 75.81           O  
ATOM   3125  OE2 GLU A 384      25.031   2.375 -12.625  1.00 75.81           O  
ATOM   3126  N   ASN A 385      24.062  -3.104 -12.500  1.00 67.62           N  
ATOM   3127  CA  ASN A 385      24.688  -4.254 -11.852  1.00 67.62           C  
ATOM   3128  C   ASN A 385      23.781  -5.473 -11.875  1.00 67.62           C  
ATOM   3129  CB  ASN A 385      25.078  -3.908 -10.414  1.00 67.62           C  
ATOM   3130  O   ASN A 385      23.500  -6.070 -10.828  1.00 67.62           O  
ATOM   3131  CG  ASN A 385      26.234  -2.924 -10.344  1.00 67.62           C  
ATOM   3132  ND2 ASN A 385      26.297  -2.162  -9.258  1.00 67.62           N  
ATOM   3133  OD1 ASN A 385      27.062  -2.850 -11.250  1.00 67.62           O  
ATOM   3134  N   ASN A 386      23.500  -5.824 -13.203  1.00 73.75           N  
ATOM   3135  CA  ASN A 386      22.469  -6.859 -13.312  1.00 73.75           C  
ATOM   3136  C   ASN A 386      23.094  -8.234 -13.555  1.00 73.75           C  
ATOM   3137  CB  ASN A 386      21.484  -6.516 -14.430  1.00 73.75           C  
ATOM   3138  O   ASN A 386      22.406  -9.156 -14.000  1.00 73.75           O  
ATOM   3139  CG  ASN A 386      20.578  -5.359 -14.062  1.00 73.75           C  
ATOM   3140  ND2 ASN A 386      19.844  -4.852 -15.047  1.00 73.75           N  
ATOM   3141  OD1 ASN A 386      20.531  -4.922 -12.914  1.00 73.75           O  
ATOM   3142  N   LYS A 387      24.328  -8.336 -13.289  1.00 81.06           N  
ATOM   3143  CA  LYS A 387      24.891  -9.680 -13.367  1.00 81.06           C  
ATOM   3144  C   LYS A 387      24.500 -10.508 -12.148  1.00 81.06           C  
ATOM   3145  CB  LYS A 387      26.406  -9.617 -13.492  1.00 81.06           C  
ATOM   3146  O   LYS A 387      24.547 -10.023 -11.016  1.00 81.06           O  
ATOM   3147  CG  LYS A 387      26.906  -8.992 -14.789  1.00 81.06           C  
ATOM   3148  CD  LYS A 387      28.422  -9.039 -14.891  1.00 81.06           C  
ATOM   3149  CE  LYS A 387      28.922  -8.367 -16.172  1.00 81.06           C  
ATOM   3150  NZ  LYS A 387      30.406  -8.336 -16.234  1.00 81.06           N  
ATOM   3151  N   PRO A 388      24.109 -11.648 -12.500  1.00 81.44           N  
ATOM   3152  CA  PRO A 388      23.703 -12.500 -11.375  1.00 81.44           C  
ATOM   3153  C   PRO A 388      24.797 -12.688 -10.344  1.00 81.44           C  
ATOM   3154  CB  PRO A 388      23.359 -13.828 -12.055  1.00 81.44           C  
ATOM   3155  O   PRO A 388      25.984 -12.797 -10.695  1.00 81.44           O  
ATOM   3156  CG  PRO A 388      23.094 -13.477 -13.484  1.00 81.44           C  
ATOM   3157  CD  PRO A 388      23.875 -12.234 -13.812  1.00 81.44           C  
ATOM   3158  N   ARG A 389      24.516 -12.547  -9.070  1.00 83.88           N  
ATOM   3159  CA  ARG A 389      25.375 -12.805  -7.914  1.00 83.88           C  
ATOM   3160  C   ARG A 389      26.250 -11.602  -7.598  1.00 83.88           C  
ATOM   3161  CB  ARG A 389      26.250 -14.047  -8.156  1.00 83.88           C  
ATOM   3162  O   ARG A 389      27.125 -11.680  -6.734  1.00 83.88           O  
ATOM   3163  CG  ARG A 389      25.453 -15.336  -8.305  1.00 83.88           C  
ATOM   3164  CD  ARG A 389      26.359 -16.547  -8.422  1.00 83.88           C  
ATOM   3165  NE  ARG A 389      25.609 -17.781  -8.555  1.00 83.88           N  
ATOM   3166  NH1 ARG A 389      27.453 -19.141  -8.805  1.00 83.88           N  
ATOM   3167  NH2 ARG A 389      25.359 -20.047  -8.844  1.00 83.88           N  
ATOM   3168  CZ  ARG A 389      26.141 -18.984  -8.734  1.00 83.88           C  
ATOM   3169  N   THR A 390      26.016 -10.602  -8.305  1.00 87.31           N  
ATOM   3170  CA  THR A 390      26.719  -9.375  -7.969  1.00 87.31           C  
ATOM   3171  C   THR A 390      26.188  -8.781  -6.668  1.00 87.31           C  
ATOM   3172  CB  THR A 390      26.609  -8.328  -9.094  1.00 87.31           C  
ATOM   3173  O   THR A 390      24.984  -8.609  -6.508  1.00 87.31           O  
ATOM   3174  CG2 THR A 390      27.453  -7.098  -8.789  1.00 87.31           C  
ATOM   3175  OG1 THR A 390      27.047  -8.914 -10.328  1.00 87.31           O  
ATOM   3176  N   VAL A 391      27.109  -8.508  -5.805  1.00 91.12           N  
ATOM   3177  CA  VAL A 391      26.734  -7.949  -4.508  1.00 91.12           C  
ATOM   3178  C   VAL A 391      26.344  -6.484  -4.668  1.00 91.12           C  
ATOM   3179  CB  VAL A 391      27.875  -8.086  -3.479  1.00 91.12           C  
ATOM   3180  O   VAL A 391      27.016  -5.727  -5.363  1.00 91.12           O  
ATOM   3181  CG1 VAL A 391      27.500  -7.398  -2.164  1.00 91.12           C  
ATOM   3182  CG2 VAL A 391      28.219  -9.555  -3.240  1.00 91.12           C  
ATOM   3183  N   LEU A 392      25.281  -6.121  -4.086  1.00 92.56           N  
ATOM   3184  CA  LEU A 392      24.797  -4.742  -4.156  1.00 92.56           C  
ATOM   3185  C   LEU A 392      25.594  -3.840  -3.221  1.00 92.56           C  
ATOM   3186  CB  LEU A 392      23.312  -4.680  -3.801  1.00 92.56           C  
ATOM   3187  O   LEU A 392      25.875  -4.215  -2.080  1.00 92.56           O  
ATOM   3188  CG  LEU A 392      22.359  -5.465  -4.707  1.00 92.56           C  
ATOM   3189  CD1 LEU A 392      20.938  -5.383  -4.180  1.00 92.56           C  
ATOM   3190  CD2 LEU A 392      22.438  -4.949  -6.141  1.00 92.56           C  
ATOM   3191  N   LYS A 393      25.844  -2.744  -3.734  1.00 91.44           N  
ATOM   3192  CA  LYS A 393      26.547  -1.759  -2.918  1.00 91.44           C  
ATOM   3193  C   LYS A 393      25.562  -0.847  -2.188  1.00 91.44           C  
ATOM   3194  CB  LYS A 393      27.484  -0.925  -3.783  1.00 91.44           C  
ATOM   3195  O   LYS A 393      24.625  -0.323  -2.791  1.00 91.44           O  
ATOM   3196  CG  LYS A 393      28.609  -1.728  -4.418  1.00 91.44           C  
ATOM   3197  CD  LYS A 393      29.547  -0.836  -5.230  1.00 91.44           C  
ATOM   3198  CE  LYS A 393      30.641  -1.646  -5.918  1.00 91.44           C  
ATOM   3199  NZ  LYS A 393      31.516  -0.788  -6.777  1.00 91.44           N  
ATOM   3200  N   PRO A 394      25.812  -0.654  -0.933  1.00 93.25           N  
ATOM   3201  CA  PRO A 394      24.938   0.249  -0.182  1.00 93.25           C  
ATOM   3202  C   PRO A 394      25.016   1.693  -0.670  1.00 93.25           C  
ATOM   3203  CB  PRO A 394      25.453   0.127   1.254  1.00 93.25           C  
ATOM   3204  O   PRO A 394      26.062   2.129  -1.142  1.00 93.25           O  
ATOM   3205  CG  PRO A 394      26.172  -1.181   1.289  1.00 93.25           C  
ATOM   3206  CD  PRO A 394      26.750  -1.445  -0.073  1.00 93.25           C  
ATOM   3207  N   ARG A 395      23.906   2.383  -0.567  1.00 93.69           N  
ATOM   3208  CA  ARG A 395      23.797   3.791  -0.935  1.00 93.69           C  
ATOM   3209  C   ARG A 395      23.484   4.652   0.283  1.00 93.69           C  
ATOM   3210  CB  ARG A 395      22.734   3.986  -2.010  1.00 93.69           C  
ATOM   3211  O   ARG A 395      23.062   4.137   1.320  1.00 93.69           O  
ATOM   3212  CG  ARG A 395      22.969   3.168  -3.270  1.00 93.69           C  
ATOM   3213  CD  ARG A 395      24.078   3.758  -4.125  1.00 93.69           C  
ATOM   3214  NE  ARG A 395      24.188   3.078  -5.410  1.00 93.69           N  
ATOM   3215  NH1 ARG A 395      25.984   4.328  -6.152  1.00 93.69           N  
ATOM   3216  NH2 ARG A 395      25.109   2.680  -7.480  1.00 93.69           N  
ATOM   3217  CZ  ARG A 395      25.094   3.363  -6.344  1.00 93.69           C  
ATOM   3218  N   LYS A 396      23.797   5.945   0.131  1.00 92.12           N  
ATOM   3219  CA  LYS A 396      23.469   6.902   1.188  1.00 92.12           C  
ATOM   3220  C   LYS A 396      23.016   8.234   0.603  1.00 92.12           C  
ATOM   3221  CB  LYS A 396      24.672   7.113   2.107  1.00 92.12           C  
ATOM   3222  O   LYS A 396      23.578   8.711  -0.388  1.00 92.12           O  
ATOM   3223  CG  LYS A 396      24.328   7.816   3.414  1.00 92.12           C  
ATOM   3224  CD  LYS A 396      25.547   7.906   4.328  1.00 92.12           C  
ATOM   3225  CE  LYS A 396      25.219   8.648   5.621  1.00 92.12           C  
ATOM   3226  NZ  LYS A 396      26.422   8.750   6.516  1.00 92.12           N  
ATOM   3227  N   VAL A 397      22.016   8.734   1.176  1.00 91.94           N  
ATOM   3228  CA  VAL A 397      21.531  10.055   0.773  1.00 91.94           C  
ATOM   3229  C   VAL A 397      22.047  11.109   1.741  1.00 91.94           C  
ATOM   3230  CB  VAL A 397      19.984  10.094   0.715  1.00 91.94           C  
ATOM   3231  O   VAL A 397      21.859  11.000   2.955  1.00 91.94           O  
ATOM   3232  CG1 VAL A 397      19.500  11.461   0.243  1.00 91.94           C  
ATOM   3233  CG2 VAL A 397      19.453   8.992  -0.200  1.00 91.94           C  
ATOM   3234  N   CYS A 398      22.734  12.125   1.173  1.00 86.75           N  
ATOM   3235  CA  CYS A 398      23.297  13.188   2.004  1.00 86.75           C  
ATOM   3236  C   CYS A 398      22.609  14.523   1.722  1.00 86.75           C  
ATOM   3237  CB  CYS A 398      24.797  13.312   1.769  1.00 86.75           C  
ATOM   3238  O   CYS A 398      22.172  14.773   0.600  1.00 86.75           O  
ATOM   3239  SG  CYS A 398      25.719  11.805   2.141  1.00 86.75           S  
ATOM   3240  N   ALA A 399      22.266  15.305   2.707  1.00 76.19           N  
ATOM   3241  CA  ALA A 399      21.656  16.625   2.533  1.00 76.19           C  
ATOM   3242  C   ALA A 399      22.641  17.609   1.903  1.00 76.19           C  
ATOM   3243  CB  ALA A 399      21.156  17.156   3.873  1.00 76.19           C  
ATOM   3244  O   ALA A 399      22.297  18.344   0.977  1.00 76.19           O  
ATOM   3245  N   SER A 400      23.766  18.141   2.602  1.00 67.19           N  
ATOM   3246  CA  SER A 400      24.703  19.172   2.176  1.00 67.19           C  
ATOM   3247  C   SER A 400      26.141  18.719   2.354  1.00 67.19           C  
ATOM   3248  CB  SER A 400      24.469  20.469   2.961  1.00 67.19           C  
ATOM   3249  O   SER A 400      26.438  17.859   3.197  1.00 67.19           O  
ATOM   3250  OG  SER A 400      25.453  21.422   2.646  1.00 67.19           O  
ATOM   3251  N   GLY A 401      27.078  18.781   1.231  1.00 62.81           N  
ATOM   3252  CA  GLY A 401      28.516  18.766   1.386  1.00 62.81           C  
ATOM   3253  C   GLY A 401      29.234  17.969   0.312  1.00 62.81           C  
ATOM   3254  O   GLY A 401      28.594  17.516  -0.646  1.00 62.81           O  
ATOM   3255  N   LYS A 402      30.516  17.703   0.489  1.00 63.12           N  
ATOM   3256  CA  LYS A 402      31.453  17.000  -0.386  1.00 63.12           C  
ATOM   3257  C   LYS A 402      31.000  15.547  -0.588  1.00 63.12           C  
ATOM   3258  CB  LYS A 402      32.875  17.031   0.184  1.00 63.12           C  
ATOM   3259  O   LYS A 402      30.734  14.836   0.380  1.00 63.12           O  
ATOM   3260  CG  LYS A 402      33.688  18.203  -0.316  1.00 63.12           C  
ATOM   3261  CD  LYS A 402      35.125  18.125   0.194  1.00 63.12           C  
ATOM   3262  CE  LYS A 402      35.938  19.328  -0.248  1.00 63.12           C  
ATOM   3263  NZ  LYS A 402      37.344  19.312   0.327  1.00 63.12           N  
ATOM   3264  N   ARG A 403      30.531  15.172  -1.763  1.00 67.75           N  
ATOM   3265  CA  ARG A 403      29.906  13.914  -2.193  1.00 67.75           C  
ATOM   3266  C   ARG A 403      30.953  12.812  -2.332  1.00 67.75           C  
ATOM   3267  CB  ARG A 403      29.172  14.109  -3.518  1.00 67.75           C  
ATOM   3268  O   ARG A 403      32.000  13.016  -2.973  1.00 67.75           O  
ATOM   3269  CG  ARG A 403      27.828  14.812  -3.377  1.00 67.75           C  
ATOM   3270  CD  ARG A 403      27.125  14.961  -4.719  1.00 67.75           C  
ATOM   3271  NE  ARG A 403      25.938  15.797  -4.617  1.00 67.75           N  
ATOM   3272  NH1 ARG A 403      25.500  15.812  -6.883  1.00 67.75           N  
ATOM   3273  NH2 ARG A 403      24.125  16.938  -5.438  1.00 67.75           N  
ATOM   3274  CZ  ARG A 403      25.188  16.188  -5.645  1.00 67.75           C  
ATOM   3275  N   LYS A 404      30.797  11.875  -1.479  1.00 73.19           N  
ATOM   3276  CA  LYS A 404      31.562  10.672  -1.762  1.00 73.19           C  
ATOM   3277  C   LYS A 404      30.922   9.859  -2.889  1.00 73.19           C  
ATOM   3278  CB  LYS A 404      31.688   9.805  -0.505  1.00 73.19           C  
ATOM   3279  O   LYS A 404      29.797  10.141  -3.291  1.00 73.19           O  
ATOM   3280  CG  LYS A 404      32.531  10.430   0.593  1.00 73.19           C  
ATOM   3281  CD  LYS A 404      32.688   9.492   1.783  1.00 73.19           C  
ATOM   3282  CE  LYS A 404      33.500  10.125   2.898  1.00 73.19           C  
ATOM   3283  NZ  LYS A 404      33.594   9.242   4.098  1.00 73.19           N  
ATOM   3284  N   LYS A 405      31.609   8.875  -3.482  1.00 72.81           N  
ATOM   3285  CA  LYS A 405      31.219   8.117  -4.668  1.00 72.81           C  
ATOM   3286  C   LYS A 405      29.875   7.418  -4.457  1.00 72.81           C  
ATOM   3287  CB  LYS A 405      32.281   7.090  -5.027  1.00 72.81           C  
ATOM   3288  O   LYS A 405      29.031   7.395  -5.355  1.00 72.81           O  
ATOM   3289  CG  LYS A 405      32.281   6.652  -6.484  1.00 72.81           C  
ATOM   3290  CD  LYS A 405      33.406   5.668  -6.793  1.00 72.81           C  
ATOM   3291  CE  LYS A 405      33.312   5.156  -8.227  1.00 72.81           C  
ATOM   3292  NZ  LYS A 405      34.438   4.211  -8.539  1.00 72.81           N  
ATOM   3293  N   ASP A 406      29.531   6.977  -3.264  1.00 78.75           N  
ATOM   3294  CA  ASP A 406      28.328   6.188  -3.012  1.00 78.75           C  
ATOM   3295  C   ASP A 406      27.234   7.043  -2.375  1.00 78.75           C  
ATOM   3296  CB  ASP A 406      28.656   4.992  -2.115  1.00 78.75           C  
ATOM   3297  O   ASP A 406      26.234   6.512  -1.884  1.00 78.75           O  
ATOM   3298  CG  ASP A 406      29.656   4.035  -2.738  1.00 78.75           C  
ATOM   3299  OD1 ASP A 406      29.594   3.803  -3.965  1.00 78.75           O  
ATOM   3300  OD2 ASP A 406      30.516   3.508  -1.996  1.00 78.75           O  
ATOM   3301  N   GLU A 407      27.438   8.312  -2.469  1.00 85.38           N  
ATOM   3302  CA  GLU A 407      26.469   9.227  -1.864  1.00 85.38           C  
ATOM   3303  C   GLU A 407      25.719  10.023  -2.930  1.00 85.38           C  
ATOM   3304  CB  GLU A 407      27.172  10.180  -0.889  1.00 85.38           C  
ATOM   3305  O   GLU A 407      26.266  10.305  -4.000  1.00 85.38           O  
ATOM   3306  CG  GLU A 407      27.703   9.492   0.357  1.00 85.38           C  
ATOM   3307  CD  GLU A 407      28.359  10.461   1.339  1.00 85.38           C  
ATOM   3308  OE1 GLU A 407      28.781  10.016   2.432  1.00 85.38           O  
ATOM   3309  OE2 GLU A 407      28.438  11.664   1.015  1.00 85.38           O  
ATOM   3310  N   ILE A 408      24.484  10.164  -2.723  1.00 87.94           N  
ATOM   3311  CA  ILE A 408      23.656  10.977  -3.605  1.00 87.94           C  
ATOM   3312  C   ILE A 408      23.047  12.141  -2.820  1.00 87.94           C  
ATOM   3313  CB  ILE A 408      22.547  10.133  -4.266  1.00 87.94           C  
ATOM   3314  O   ILE A 408      22.609  11.961  -1.681  1.00 87.94           O  
ATOM   3315  CG1 ILE A 408      21.781  10.977  -5.305  1.00 87.94           C  
ATOM   3316  CG2 ILE A 408      21.578   9.578  -3.209  1.00 87.94           C  
ATOM   3317  CD1 ILE A 408      20.984  10.148  -6.301  1.00 87.94           C  
ATOM   3318  N   SER A 409      23.125  13.219  -3.396  1.00 90.38           N  
ATOM   3319  CA  SER A 409      22.531  14.391  -2.762  1.00 90.38           C  
ATOM   3320  C   SER A 409      21.000  14.344  -2.824  1.00 90.38           C  
ATOM   3321  CB  SER A 409      23.031  15.672  -3.422  1.00 90.38           C  
ATOM   3322  O   SER A 409      20.438  13.875  -3.811  1.00 90.38           O  
ATOM   3323  OG  SER A 409      22.297  16.797  -2.973  1.00 90.38           O  
ATOM   3324  N   VAL A 410      20.391  14.914  -1.917  1.00 92.50           N  
ATOM   3325  CA  VAL A 410      18.922  14.953  -1.839  1.00 92.50           C  
ATOM   3326  C   VAL A 410      18.359  15.703  -3.043  1.00 92.50           C  
ATOM   3327  CB  VAL A 410      18.453  15.617  -0.527  1.00 92.50           C  
ATOM   3328  O   VAL A 410      17.312  15.336  -3.580  1.00 92.50           O  
ATOM   3329  CG1 VAL A 410      16.922  15.711  -0.499  1.00 92.50           C  
ATOM   3330  CG2 VAL A 410      18.953  14.836   0.682  1.00 92.50           C  
ATOM   3331  N   ASP A 411      19.062  16.656  -3.551  1.00 90.94           N  
ATOM   3332  CA  ASP A 411      18.609  17.484  -4.664  1.00 90.94           C  
ATOM   3333  C   ASP A 411      18.719  16.719  -5.988  1.00 90.94           C  
ATOM   3334  CB  ASP A 411      19.422  18.781  -4.742  1.00 90.94           C  
ATOM   3335  O   ASP A 411      18.094  17.109  -6.980  1.00 90.94           O  
ATOM   3336  CG  ASP A 411      19.219  19.672  -3.537  1.00 90.94           C  
ATOM   3337  OD1 ASP A 411      18.062  19.859  -3.098  1.00 90.94           O  
ATOM   3338  OD2 ASP A 411      20.234  20.219  -3.023  1.00 90.94           O  
ATOM   3339  N   SER A 412      19.438  15.688  -5.934  1.00 92.25           N  
ATOM   3340  CA  SER A 412      19.672  14.938  -7.168  1.00 92.25           C  
ATOM   3341  C   SER A 412      18.766  13.711  -7.242  1.00 92.25           C  
ATOM   3342  CB  SER A 412      21.125  14.516  -7.281  1.00 92.25           C  
ATOM   3343  O   SER A 412      18.875  12.914  -8.180  1.00 92.25           O  
ATOM   3344  OG  SER A 412      21.500  13.688  -6.195  1.00 92.25           O  
ATOM   3345  N   LEU A 413      17.922  13.578  -6.289  1.00 94.50           N  
ATOM   3346  CA  LEU A 413      17.016  12.430  -6.270  1.00 94.50           C  
ATOM   3347  C   LEU A 413      16.000  12.508  -7.402  1.00 94.50           C  
ATOM   3348  CB  LEU A 413      16.297  12.336  -4.922  1.00 94.50           C  
ATOM   3349  O   LEU A 413      15.477  13.586  -7.695  1.00 94.50           O  
ATOM   3350  CG  LEU A 413      17.141  11.875  -3.732  1.00 94.50           C  
ATOM   3351  CD1 LEU A 413      16.328  11.945  -2.445  1.00 94.50           C  
ATOM   3352  CD2 LEU A 413      17.656  10.453  -3.961  1.00 94.50           C  
ATOM   3353  N   ASP A 414      15.805  11.406  -8.023  1.00 95.06           N  
ATOM   3354  CA  ASP A 414      14.758  11.289  -9.031  1.00 95.06           C  
ATOM   3355  C   ASP A 414      13.461  10.766  -8.422  1.00 95.06           C  
ATOM   3356  CB  ASP A 414      15.203  10.367 -10.172  1.00 95.06           C  
ATOM   3357  O   ASP A 414      13.344   9.578  -8.109  1.00 95.06           O  
ATOM   3358  CG  ASP A 414      14.258  10.383 -11.359  1.00 95.06           C  
ATOM   3359  OD1 ASP A 414      13.109  10.867 -11.219  1.00 95.06           O  
ATOM   3360  OD2 ASP A 414      14.664   9.914 -12.445  1.00 95.06           O  
ATOM   3361  N   PHE A 415      12.414  11.594  -8.336  1.00 95.81           N  
ATOM   3362  CA  PHE A 415      11.164  11.250  -7.668  1.00 95.81           C  
ATOM   3363  C   PHE A 415      10.250  10.461  -8.602  1.00 95.81           C  
ATOM   3364  CB  PHE A 415      10.453  12.516  -7.176  1.00 95.81           C  
ATOM   3365  O   PHE A 415       9.242   9.906  -8.164  1.00 95.81           O  
ATOM   3366  CG  PHE A 415      11.180  13.227  -6.066  1.00 95.81           C  
ATOM   3367  CD1 PHE A 415      11.156  12.727  -4.770  1.00 95.81           C  
ATOM   3368  CD2 PHE A 415      11.883  14.398  -6.320  1.00 95.81           C  
ATOM   3369  CE1 PHE A 415      11.828  13.383  -3.742  1.00 95.81           C  
ATOM   3370  CE2 PHE A 415      12.555  15.062  -5.297  1.00 95.81           C  
ATOM   3371  CZ  PHE A 415      12.523  14.555  -4.008  1.00 95.81           C  
ATOM   3372  N   ASN A 416      10.602  10.398  -9.883  1.00 92.50           N  
ATOM   3373  CA  ASN A 416       9.828   9.586 -10.820  1.00 92.50           C  
ATOM   3374  C   ASN A 416      10.195   8.109 -10.711  1.00 92.50           C  
ATOM   3375  CB  ASN A 416      10.031  10.078 -12.250  1.00 92.50           C  
ATOM   3376  O   ASN A 416       9.438   7.242 -11.148  1.00 92.50           O  
ATOM   3377  CG  ASN A 416       9.453  11.461 -12.477  1.00 92.50           C  
ATOM   3378  ND2 ASN A 416      10.188  12.297 -13.203  1.00 92.50           N  
ATOM   3379  OD1 ASN A 416       8.359  11.773 -12.008  1.00 92.50           O  
ATOM   3380  N   LYS A 417      11.328   7.926 -10.203  1.00 94.44           N  
ATOM   3381  CA  LYS A 417      11.750   6.559  -9.914  1.00 94.44           C  
ATOM   3382  C   LYS A 417      11.469   6.195  -8.461  1.00 94.44           C  
ATOM   3383  CB  LYS A 417      13.242   6.375 -10.219  1.00 94.44           C  
ATOM   3384  O   LYS A 417      12.125   6.691  -7.547  1.00 94.44           O  
ATOM   3385  CG  LYS A 417      13.594   6.543 -11.688  1.00 94.44           C  
ATOM   3386  CD  LYS A 417      15.070   6.254 -11.938  1.00 94.44           C  
ATOM   3387  CE  LYS A 417      15.430   6.434 -13.406  1.00 94.44           C  
ATOM   3388  NZ  LYS A 417      16.891   6.191 -13.656  1.00 94.44           N  
ATOM   3389  N   LYS A 418      10.578   5.398  -8.297  1.00 96.62           N  
ATOM   3390  CA  LYS A 418      10.172   5.094  -6.930  1.00 96.62           C  
ATOM   3391  C   LYS A 418       9.781   3.625  -6.785  1.00 96.62           C  
ATOM   3392  CB  LYS A 418       9.008   5.988  -6.508  1.00 96.62           C  
ATOM   3393  O   LYS A 418       9.305   3.006  -7.738  1.00 96.62           O  
ATOM   3394  CG  LYS A 418       7.809   5.934  -7.449  1.00 96.62           C  
ATOM   3395  CD  LYS A 418       6.754   6.965  -7.074  1.00 96.62           C  
ATOM   3396  CE  LYS A 418       5.559   6.910  -8.016  1.00 96.62           C  
ATOM   3397  NZ  LYS A 418       4.547   7.957  -7.688  1.00 96.62           N  
ATOM   3398  N   ILE A 419      10.016   3.082  -5.641  1.00 97.81           N  
ATOM   3399  CA  ILE A 419       9.602   1.737  -5.254  1.00 97.81           C  
ATOM   3400  C   ILE A 419       8.477   1.817  -4.230  1.00 97.81           C  
ATOM   3401  CB  ILE A 419      10.789   0.925  -4.684  1.00 97.81           C  
ATOM   3402  O   ILE A 419       8.703   2.150  -3.066  1.00 97.81           O  
ATOM   3403  CG1 ILE A 419      11.875   0.748  -5.750  1.00 97.81           C  
ATOM   3404  CG2 ILE A 419      10.312  -0.431  -4.160  1.00 97.81           C  
ATOM   3405  CD1 ILE A 419      13.125   0.042  -5.242  1.00 97.81           C  
ATOM   3406  N   LEU A 420       7.301   1.486  -4.730  1.00 98.00           N  
ATOM   3407  CA  LEU A 420       6.125   1.568  -3.871  1.00 98.00           C  
ATOM   3408  C   LEU A 420       5.750   0.193  -3.328  1.00 98.00           C  
ATOM   3409  CB  LEU A 420       4.945   2.166  -4.637  1.00 98.00           C  
ATOM   3410  O   LEU A 420       5.152   0.086  -2.256  1.00 98.00           O  
ATOM   3411  CG  LEU A 420       5.152   3.562  -5.227  1.00 98.00           C  
ATOM   3412  CD1 LEU A 420       3.900   4.020  -5.965  1.00 98.00           C  
ATOM   3413  CD2 LEU A 420       5.527   4.555  -4.133  1.00 98.00           C  
ATOM   3414  N   HIS A 421       6.145  -0.873  -4.031  1.00 97.94           N  
ATOM   3415  CA  HIS A 421       5.711  -2.227  -3.705  1.00 97.94           C  
ATOM   3416  C   HIS A 421       6.906  -3.162  -3.533  1.00 97.94           C  
ATOM   3417  CB  HIS A 421       4.773  -2.766  -4.785  1.00 97.94           C  
ATOM   3418  O   HIS A 421       7.754  -3.258  -4.422  1.00 97.94           O  
ATOM   3419  CG  HIS A 421       3.693  -1.808  -5.172  1.00 97.94           C  
ATOM   3420  CD2 HIS A 421       3.533  -1.048  -6.281  1.00 97.94           C  
ATOM   3421  ND1 HIS A 421       2.609  -1.544  -4.363  1.00 97.94           N  
ATOM   3422  CE1 HIS A 421       1.825  -0.662  -4.961  1.00 97.94           C  
ATOM   3423  NE2 HIS A 421       2.363  -0.345  -6.129  1.00 97.94           N  
ATOM   3424  N   THR A 422       6.918  -3.781  -2.414  1.00 98.19           N  
ATOM   3425  CA  THR A 422       7.973  -4.738  -2.090  1.00 98.19           C  
ATOM   3426  C   THR A 422       7.395  -5.961  -1.385  1.00 98.19           C  
ATOM   3427  CB  THR A 422       9.055  -4.094  -1.205  1.00 98.19           C  
ATOM   3428  O   THR A 422       6.320  -5.891  -0.786  1.00 98.19           O  
ATOM   3429  CG2 THR A 422       9.688  -2.889  -1.894  1.00 98.19           C  
ATOM   3430  OG1 THR A 422       8.469  -3.674   0.031  1.00 98.19           O  
ATOM   3431  N   ALA A 423       8.078  -7.027  -1.496  1.00 98.31           N  
ATOM   3432  CA  ALA A 423       7.676  -8.258  -0.817  1.00 98.31           C  
ATOM   3433  C   ALA A 423       8.891  -9.062  -0.370  1.00 98.31           C  
ATOM   3434  CB  ALA A 423       6.789  -9.102  -1.728  1.00 98.31           C  
ATOM   3435  O   ALA A 423       9.922  -9.070  -1.050  1.00 98.31           O  
ATOM   3436  N   TRP A 424       8.727  -9.695   0.769  1.00 98.31           N  
ATOM   3437  CA  TRP A 424       9.766 -10.547   1.320  1.00 98.31           C  
ATOM   3438  C   TRP A 424       9.305 -12.000   1.393  1.00 98.31           C  
ATOM   3439  CB  TRP A 424      10.180 -10.062   2.711  1.00 98.31           C  
ATOM   3440  O   TRP A 424       8.203 -12.281   1.882  1.00 98.31           O  
ATOM   3441  CG  TRP A 424      11.516 -10.586   3.166  1.00 98.31           C  
ATOM   3442  CD1 TRP A 424      11.883 -11.891   3.309  1.00 98.31           C  
ATOM   3443  CD2 TRP A 424      12.656  -9.805   3.543  1.00 98.31           C  
ATOM   3444  CE2 TRP A 424      13.680 -10.711   3.900  1.00 98.31           C  
ATOM   3445  CE3 TRP A 424      12.906  -8.430   3.609  1.00 98.31           C  
ATOM   3446  NE1 TRP A 424      13.180 -11.977   3.750  1.00 98.31           N  
ATOM   3447  CH2 TRP A 424      15.164  -8.930   4.379  1.00 98.31           C  
ATOM   3448  CZ2 TRP A 424      14.938 -10.281   4.324  1.00 98.31           C  
ATOM   3449  CZ3 TRP A 424      14.164  -8.000   4.027  1.00 98.31           C  
ATOM   3450  N   HIS A 425      10.133 -12.859   0.892  1.00 97.50           N  
ATOM   3451  CA  HIS A 425       9.844 -14.289   0.983  1.00 97.50           C  
ATOM   3452  C   HIS A 425       9.594 -14.711   2.428  1.00 97.50           C  
ATOM   3453  CB  HIS A 425      10.984 -15.109   0.383  1.00 97.50           C  
ATOM   3454  O   HIS A 425      10.320 -14.289   3.332  1.00 97.50           O  
ATOM   3455  CG  HIS A 425      10.656 -16.547   0.197  1.00 97.50           C  
ATOM   3456  CD2 HIS A 425      10.469 -17.281  -0.927  1.00 97.50           C  
ATOM   3457  ND1 HIS A 425      10.469 -17.422   1.255  1.00 97.50           N  
ATOM   3458  CE1 HIS A 425      10.188 -18.625   0.788  1.00 97.50           C  
ATOM   3459  NE2 HIS A 425      10.180 -18.562  -0.533  1.00 97.50           N  
ATOM   3460  N   PRO A 426       8.664 -15.570   2.668  1.00 95.94           N  
ATOM   3461  CA  PRO A 426       8.273 -15.883   4.043  1.00 95.94           C  
ATOM   3462  C   PRO A 426       9.305 -16.719   4.781  1.00 95.94           C  
ATOM   3463  CB  PRO A 426       6.961 -16.656   3.869  1.00 95.94           C  
ATOM   3464  O   PRO A 426       9.383 -16.672   6.012  1.00 95.94           O  
ATOM   3465  CG  PRO A 426       6.969 -17.109   2.445  1.00 95.94           C  
ATOM   3466  CD  PRO A 426       7.789 -16.125   1.644  1.00 95.94           C  
ATOM   3467  N   LYS A 427      10.117 -17.484   4.102  1.00 94.12           N  
ATOM   3468  CA  LYS A 427      11.000 -18.438   4.773  1.00 94.12           C  
ATOM   3469  C   LYS A 427      12.469 -18.125   4.492  1.00 94.12           C  
ATOM   3470  CB  LYS A 427      10.680 -19.875   4.340  1.00 94.12           C  
ATOM   3471  O   LYS A 427      13.344 -18.453   5.297  1.00 94.12           O  
ATOM   3472  CG  LYS A 427       9.289 -20.344   4.742  1.00 94.12           C  
ATOM   3473  CD  LYS A 427       9.031 -21.781   4.301  1.00 94.12           C  
ATOM   3474  CE  LYS A 427       7.637 -22.234   4.684  1.00 94.12           C  
ATOM   3475  NZ  LYS A 427       7.352 -23.625   4.180  1.00 94.12           N  
ATOM   3476  N   GLU A 428      12.656 -17.516   3.334  1.00 93.81           N  
ATOM   3477  CA  GLU A 428      14.039 -17.312   2.898  1.00 93.81           C  
ATOM   3478  C   GLU A 428      14.336 -15.828   2.711  1.00 93.81           C  
ATOM   3479  CB  GLU A 428      14.312 -18.062   1.598  1.00 93.81           C  
ATOM   3480  O   GLU A 428      13.430 -14.992   2.746  1.00 93.81           O  
ATOM   3481  CG  GLU A 428      14.125 -19.578   1.715  1.00 93.81           C  
ATOM   3482  CD  GLU A 428      14.492 -20.328   0.446  1.00 93.81           C  
ATOM   3483  OE1 GLU A 428      14.289 -21.562   0.389  1.00 93.81           O  
ATOM   3484  OE2 GLU A 428      14.992 -19.672  -0.499  1.00 93.81           O  
ATOM   3485  N   ASN A 429      15.609 -15.586   2.559  1.00 95.25           N  
ATOM   3486  CA  ASN A 429      16.031 -14.219   2.275  1.00 95.25           C  
ATOM   3487  C   ASN A 429      16.047 -13.938   0.777  1.00 95.25           C  
ATOM   3488  CB  ASN A 429      17.422 -13.953   2.873  1.00 95.25           C  
ATOM   3489  O   ASN A 429      17.109 -13.742   0.182  1.00 95.25           O  
ATOM   3490  CG  ASN A 429      17.375 -13.812   4.383  1.00 95.25           C  
ATOM   3491  ND2 ASN A 429      18.484 -14.156   5.035  1.00 95.25           N  
ATOM   3492  OD1 ASN A 429      16.375 -13.398   4.957  1.00 95.25           O  
ATOM   3493  N   ILE A 430      14.914 -13.883   0.260  1.00 96.50           N  
ATOM   3494  CA  ILE A 430      14.617 -13.484  -1.113  1.00 96.50           C  
ATOM   3495  C   ILE A 430      13.609 -12.336  -1.114  1.00 96.50           C  
ATOM   3496  CB  ILE A 430      14.070 -14.672  -1.936  1.00 96.50           C  
ATOM   3497  O   ILE A 430      12.586 -12.391  -0.428  1.00 96.50           O  
ATOM   3498  CG1 ILE A 430      15.031 -15.859  -1.862  1.00 96.50           C  
ATOM   3499  CG2 ILE A 430      13.820 -14.258  -3.389  1.00 96.50           C  
ATOM   3500  CD1 ILE A 430      14.453 -17.172  -2.391  1.00 96.50           C  
ATOM   3501  N   ILE A 431      13.953 -11.328  -1.828  1.00 97.81           N  
ATOM   3502  CA  ILE A 431      13.055 -10.180  -1.847  1.00 97.81           C  
ATOM   3503  C   ILE A 431      12.688  -9.836  -3.289  1.00 97.81           C  
ATOM   3504  CB  ILE A 431      13.688  -8.953  -1.150  1.00 97.81           C  
ATOM   3505  O   ILE A 431      13.477 -10.062  -4.207  1.00 97.81           O  
ATOM   3506  CG1 ILE A 431      15.008  -8.578  -1.836  1.00 97.81           C  
ATOM   3507  CG2 ILE A 431      13.906  -9.234   0.339  1.00 97.81           C  
ATOM   3508  CD1 ILE A 431      15.617  -7.277  -1.323  1.00 97.81           C  
ATOM   3509  N   ALA A 432      11.484  -9.352  -3.441  1.00 98.31           N  
ATOM   3510  CA  ALA A 432      10.969  -8.867  -4.719  1.00 98.31           C  
ATOM   3511  C   ALA A 432      10.625  -7.383  -4.641  1.00 98.31           C  
ATOM   3512  CB  ALA A 432       9.750  -9.672  -5.152  1.00 98.31           C  
ATOM   3513  O   ALA A 432       9.898  -6.957  -3.736  1.00 98.31           O  
ATOM   3514  N   VAL A 433      11.102  -6.645  -5.598  1.00 97.81           N  
ATOM   3515  CA  VAL A 433      10.906  -5.199  -5.621  1.00 97.81           C  
ATOM   3516  C   VAL A 433      10.375  -4.773  -6.988  1.00 97.81           C  
ATOM   3517  CB  VAL A 433      12.211  -4.441  -5.297  1.00 97.81           C  
ATOM   3518  O   VAL A 433      10.992  -5.066  -8.016  1.00 97.81           O  
ATOM   3519  CG1 VAL A 433      11.984  -2.932  -5.340  1.00 97.81           C  
ATOM   3520  CG2 VAL A 433      12.742  -4.867  -3.928  1.00 97.81           C  
ATOM   3521  N   ALA A 434       9.305  -4.062  -6.992  1.00 97.25           N  
ATOM   3522  CA  ALA A 434       8.703  -3.604  -8.242  1.00 97.25           C  
ATOM   3523  C   ALA A 434       9.156  -2.184  -8.578  1.00 97.25           C  
ATOM   3524  CB  ALA A 434       7.180  -3.670  -8.164  1.00 97.25           C  
ATOM   3525  O   ALA A 434       9.023  -1.273  -7.758  1.00 97.25           O  
ATOM   3526  N   THR A 435       9.766  -2.061  -9.758  1.00 91.88           N  
ATOM   3527  CA  THR A 435      10.102  -0.754 -10.312  1.00 91.88           C  
ATOM   3528  C   THR A 435       9.297  -0.487 -11.586  1.00 91.88           C  
ATOM   3529  CB  THR A 435      11.602  -0.645 -10.617  1.00 91.88           C  
ATOM   3530  O   THR A 435       9.570  -1.080 -12.633  1.00 91.88           O  
ATOM   3531  CG2 THR A 435      12.438  -1.003  -9.391  1.00 91.88           C  
ATOM   3532  OG1 THR A 435      11.938  -1.540 -11.688  1.00 91.88           O  
ATOM   3533  N   THR A 436       8.438   0.480 -11.633  1.00 88.19           N  
ATOM   3534  CA  THR A 436       7.582   0.818 -12.758  1.00 88.19           C  
ATOM   3535  C   THR A 436       7.066  -0.444 -13.445  1.00 88.19           C  
ATOM   3536  CB  THR A 436       8.328   1.694 -13.789  1.00 88.19           C  
ATOM   3537  O   THR A 436       6.191  -1.131 -12.914  1.00 88.19           O  
ATOM   3538  CG2 THR A 436       7.355   2.334 -14.773  1.00 88.19           C  
ATOM   3539  OG1 THR A 436       9.039   2.729 -13.094  1.00 88.19           O  
ATOM   3540  N   ASN A 437       7.910  -0.982 -14.508  1.00 90.75           N  
ATOM   3541  CA  ASN A 437       7.430  -2.158 -15.227  1.00 90.75           C  
ATOM   3542  C   ASN A 437       8.359  -3.354 -15.031  1.00 90.75           C  
ATOM   3543  CB  ASN A 437       7.258  -1.850 -16.719  1.00 90.75           C  
ATOM   3544  O   ASN A 437       8.234  -4.359 -15.734  1.00 90.75           O  
ATOM   3545  CG  ASN A 437       8.555  -1.421 -17.375  1.00 90.75           C  
ATOM   3546  ND2 ASN A 437       8.703  -1.729 -18.656  1.00 90.75           N  
ATOM   3547  OD1 ASN A 437       9.422  -0.817 -16.734  1.00 90.75           O  
ATOM   3548  N   ASN A 438       9.234  -3.193 -14.086  1.00 94.62           N  
ATOM   3549  CA  ASN A 438      10.172  -4.285 -13.852  1.00 94.62           C  
ATOM   3550  C   ASN A 438      10.031  -4.852 -12.445  1.00 94.62           C  
ATOM   3551  CB  ASN A 438      11.609  -3.816 -14.094  1.00 94.62           C  
ATOM   3552  O   ASN A 438       9.719  -4.121 -11.500  1.00 94.62           O  
ATOM   3553  CG  ASN A 438      11.867  -3.451 -15.547  1.00 94.62           C  
ATOM   3554  ND2 ASN A 438      12.664  -2.412 -15.758  1.00 94.62           N  
ATOM   3555  OD1 ASN A 438      11.352  -4.098 -16.469  1.00 94.62           O  
ATOM   3556  N   LEU A 439      10.289  -6.117 -12.391  1.00 96.56           N  
ATOM   3557  CA  LEU A 439      10.344  -6.809 -11.109  1.00 96.56           C  
ATOM   3558  C   LEU A 439      11.758  -7.309 -10.812  1.00 96.56           C  
ATOM   3559  CB  LEU A 439       9.359  -7.984 -11.094  1.00 96.56           C  
ATOM   3560  O   LEU A 439      12.266  -8.188 -11.508  1.00 96.56           O  
ATOM   3561  CG  LEU A 439       9.297  -8.797  -9.797  1.00 96.56           C  
ATOM   3562  CD1 LEU A 439       8.633  -7.977  -8.688  1.00 96.56           C  
ATOM   3563  CD2 LEU A 439       8.539 -10.102 -10.023  1.00 96.56           C  
ATOM   3564  N   TYR A 440      12.328  -6.746  -9.805  1.00 96.25           N  
ATOM   3565  CA  TYR A 440      13.664  -7.168  -9.391  1.00 96.25           C  
ATOM   3566  C   TYR A 440      13.586  -8.180  -8.250  1.00 96.25           C  
ATOM   3567  CB  TYR A 440      14.500  -5.961  -8.961  1.00 96.25           C  
ATOM   3568  O   TYR A 440      12.812  -8.008  -7.309  1.00 96.25           O  
ATOM   3569  CG  TYR A 440      14.898  -5.059 -10.102  1.00 96.25           C  
ATOM   3570  CD1 TYR A 440      16.141  -5.184 -10.719  1.00 96.25           C  
ATOM   3571  CD2 TYR A 440      14.023  -4.078 -10.562  1.00 96.25           C  
ATOM   3572  CE1 TYR A 440      16.500  -4.352 -11.766  1.00 96.25           C  
ATOM   3573  CE2 TYR A 440      14.383  -3.238 -11.617  1.00 96.25           C  
ATOM   3574  OH  TYR A 440      15.984  -2.557 -13.250  1.00 96.25           O  
ATOM   3575  CZ  TYR A 440      15.625  -3.383 -12.211  1.00 96.25           C  
ATOM   3576  N   ILE A 441      14.383  -9.148  -8.359  1.00 96.56           N  
ATOM   3577  CA  ILE A 441      14.492 -10.148  -7.301  1.00 96.56           C  
ATOM   3578  C   ILE A 441      15.930 -10.211  -6.793  1.00 96.56           C  
ATOM   3579  CB  ILE A 441      14.039 -11.547  -7.793  1.00 96.56           C  
ATOM   3580  O   ILE A 441      16.875 -10.266  -7.582  1.00 96.56           O  
ATOM   3581  CG1 ILE A 441      12.594 -11.492  -8.289  1.00 96.56           C  
ATOM   3582  CG2 ILE A 441      14.203 -12.586  -6.684  1.00 96.56           C  
ATOM   3583  CD1 ILE A 441      12.109 -12.789  -8.922  1.00 96.56           C  
ATOM   3584  N   PHE A 442      16.047 -10.133  -5.531  1.00 95.88           N  
ATOM   3585  CA  PHE A 442      17.344 -10.203  -4.871  1.00 95.88           C  
ATOM   3586  C   PHE A 442      17.391 -11.336  -3.855  1.00 95.88           C  
ATOM   3587  CB  PHE A 442      17.672  -8.875  -4.184  1.00 95.88           C  
ATOM   3588  O   PHE A 442      16.344 -11.742  -3.336  1.00 95.88           O  
ATOM   3589  CG  PHE A 442      17.609  -7.684  -5.105  1.00 95.88           C  
ATOM   3590  CD1 PHE A 442      18.703  -7.336  -5.887  1.00 95.88           C  
ATOM   3591  CD2 PHE A 442      16.453  -6.910  -5.184  1.00 95.88           C  
ATOM   3592  CE1 PHE A 442      18.656  -6.234  -6.738  1.00 95.88           C  
ATOM   3593  CE2 PHE A 442      16.406  -5.809  -6.035  1.00 95.88           C  
ATOM   3594  CZ  PHE A 442      17.500  -5.473  -6.809  1.00 95.88           C  
ATOM   3595  N   GLN A 443      18.562 -11.820  -3.586  1.00 94.62           N  
ATOM   3596  CA  GLN A 443      18.750 -12.867  -2.584  1.00 94.62           C  
ATOM   3597  C   GLN A 443      20.016 -12.625  -1.765  1.00 94.62           C  
ATOM   3598  CB  GLN A 443      18.812 -14.242  -3.246  1.00 94.62           C  
ATOM   3599  O   GLN A 443      20.922 -11.906  -2.205  1.00 94.62           O  
ATOM   3600  CG  GLN A 443      20.047 -14.461  -4.098  1.00 94.62           C  
ATOM   3601  CD  GLN A 443      20.141 -15.867  -4.652  1.00 94.62           C  
ATOM   3602  NE2 GLN A 443      21.359 -16.391  -4.750  1.00 94.62           N  
ATOM   3603  OE1 GLN A 443      19.125 -16.484  -4.992  1.00 94.62           O  
ATOM   3604  N   ASP A 444      20.031 -13.188  -0.582  1.00 91.88           N  
ATOM   3605  CA  ASP A 444      21.234 -13.055   0.236  1.00 91.88           C  
ATOM   3606  C   ASP A 444      22.375 -13.898  -0.329  1.00 91.88           C  
ATOM   3607  CB  ASP A 444      20.953 -13.461   1.683  1.00 91.88           C  
ATOM   3608  O   ASP A 444      22.141 -14.914  -0.987  1.00 91.88           O  
ATOM   3609  CG  ASP A 444      20.562 -14.930   1.821  1.00 91.88           C  
ATOM   3610  OD1 ASP A 444      20.047 -15.516   0.849  1.00 91.88           O  
ATOM   3611  OD2 ASP A 444      20.781 -15.492   2.916  1.00 91.88           O  
ATOM   3612  N   LYS A 445      23.578 -13.406  -0.065  1.00 84.44           N  
ATOM   3613  CA  LYS A 445      24.750 -14.156  -0.499  1.00 84.44           C  
ATOM   3614  C   LYS A 445      25.016 -15.344   0.423  1.00 84.44           C  
ATOM   3615  CB  LYS A 445      25.984 -13.250  -0.549  1.00 84.44           C  
ATOM   3616  O   LYS A 445      25.156 -15.172   1.637  1.00 84.44           O  
ATOM   3617  CG  LYS A 445      27.203 -13.883  -1.200  1.00 84.44           C  
ATOM   3618  CD  LYS A 445      28.391 -12.930  -1.223  1.00 84.44           C  
ATOM   3619  CE  LYS A 445      29.625 -13.594  -1.811  1.00 84.44           C  
ATOM   3620  NZ  LYS A 445      30.797 -12.664  -1.832  1.00 84.44           N  
ATOM   3621  N   VAL A 446      24.734 -16.547  -0.007  1.00 71.62           N  
ATOM   3622  CA  VAL A 446      25.094 -17.719   0.793  1.00 71.62           C  
ATOM   3623  C   VAL A 446      26.562 -18.078   0.548  1.00 71.62           C  
ATOM   3624  CB  VAL A 446      24.188 -18.922   0.479  1.00 71.62           C  
ATOM   3625  O   VAL A 446      27.031 -18.031  -0.588  1.00 71.62           O  
ATOM   3626  CG1 VAL A 446      24.484 -20.094   1.411  1.00 71.62           C  
ATOM   3627  CG2 VAL A 446      22.719 -18.516   0.590  1.00 71.62           C  
ATOM   3628  N   ASN A 447      27.422 -18.000   1.584  1.00 57.81           N  
ATOM   3629  CA  ASN A 447      28.781 -18.500   1.448  1.00 57.81           C  
ATOM   3630  C   ASN A 447      28.797 -19.969   1.080  1.00 57.81           C  
ATOM   3631  CB  ASN A 447      29.562 -18.266   2.738  1.00 57.81           C  
ATOM   3632  O   ASN A 447      27.906 -20.734   1.478  1.00 57.81           O  
ATOM   3633  CG  ASN A 447      30.078 -16.828   2.859  1.00 57.81           C  
ATOM   3634  ND2 ASN A 447      30.547 -16.469   4.047  1.00 57.81           N  
ATOM   3635  OD1 ASN A 447      30.047 -16.062   1.896  1.00 57.81           O  
TER    3636      ASN A 447                                                      
ATOM   3637  N   MET B   1      37.781  76.375  33.156  1.00 29.73           N  
ATOM   3638  CA  MET B   1      37.625  74.938  33.188  1.00 29.73           C  
ATOM   3639  C   MET B   1      36.344  74.500  32.438  1.00 29.73           C  
ATOM   3640  CB  MET B   1      37.562  74.438  34.656  1.00 29.73           C  
ATOM   3641  O   MET B   1      35.250  74.812  32.906  1.00 29.73           O  
ATOM   3642  CG  MET B   1      38.906  74.062  35.219  1.00 29.73           C  
ATOM   3643  SD  MET B   1      38.781  73.062  36.781  1.00 29.73           S  
ATOM   3644  CE  MET B   1      40.156  73.812  37.719  1.00 29.73           C  
ATOM   3645  N   PHE B   2      36.250  74.500  31.047  1.00 32.62           N  
ATOM   3646  CA  PHE B   2      35.125  74.375  30.109  1.00 32.62           C  
ATOM   3647  C   PHE B   2      34.562  72.938  30.234  1.00 32.62           C  
ATOM   3648  CB  PHE B   2      35.594  74.562  28.672  1.00 32.62           C  
ATOM   3649  O   PHE B   2      35.281  71.938  30.328  1.00 32.62           O  
ATOM   3650  CG  PHE B   2      35.562  76.062  28.266  1.00 32.62           C  
ATOM   3651  CD1 PHE B   2      34.406  76.625  27.766  1.00 32.62           C  
ATOM   3652  CD2 PHE B   2      36.719  76.812  28.375  1.00 32.62           C  
ATOM   3653  CE1 PHE B   2      34.375  77.938  27.391  1.00 32.62           C  
ATOM   3654  CE2 PHE B   2      36.688  78.188  28.000  1.00 32.62           C  
ATOM   3655  CZ  PHE B   2      35.500  78.750  27.516  1.00 32.62           C  
ATOM   3656  N   ALA B   3      33.406  72.688  30.875  1.00 32.22           N  
ATOM   3657  CA  ALA B   3      32.594  71.500  31.062  1.00 32.22           C  
ATOM   3658  C   ALA B   3      32.406  70.750  29.734  1.00 32.22           C  
ATOM   3659  CB  ALA B   3      31.250  71.812  31.688  1.00 32.22           C  
ATOM   3660  O   ALA B   3      31.969  71.375  28.750  1.00 32.22           O  
ATOM   3661  N   ARG B   4      33.188  69.688  29.266  1.00 35.19           N  
ATOM   3662  CA  ARG B   4      33.125  68.875  28.094  1.00 35.19           C  
ATOM   3663  C   ARG B   4      31.766  68.125  28.016  1.00 35.19           C  
ATOM   3664  CB  ARG B   4      34.250  67.812  28.141  1.00 35.19           C  
ATOM   3665  O   ARG B   4      31.312  67.562  28.984  1.00 35.19           O  
ATOM   3666  CG  ARG B   4      35.375  68.125  27.156  1.00 35.19           C  
ATOM   3667  CD  ARG B   4      36.469  67.000  27.234  1.00 35.19           C  
ATOM   3668  NE  ARG B   4      37.531  67.312  26.297  1.00 35.19           N  
ATOM   3669  NH1 ARG B   4      38.844  65.500  26.938  1.00 35.19           N  
ATOM   3670  NH2 ARG B   4      39.562  66.875  25.281  1.00 35.19           N  
ATOM   3671  CZ  ARG B   4      38.656  66.562  26.172  1.00 35.19           C  
ATOM   3672  N   GLY B   5      30.766  68.625  27.250  1.00 35.72           N  
ATOM   3673  CA  GLY B   5      29.453  68.125  26.938  1.00 35.72           C  
ATOM   3674  C   GLY B   5      29.453  66.625  26.531  1.00 35.72           C  
ATOM   3675  O   GLY B   5      30.281  66.250  25.703  1.00 35.72           O  
ATOM   3676  N   LEU B   6      29.266  65.688  27.438  1.00 32.44           N  
ATOM   3677  CA  LEU B   6      29.125  64.250  27.234  1.00 32.44           C  
ATOM   3678  C   LEU B   6      28.109  63.938  26.141  1.00 32.44           C  
ATOM   3679  CB  LEU B   6      28.719  63.562  28.531  1.00 32.44           C  
ATOM   3680  O   LEU B   6      26.969  64.375  26.219  1.00 32.44           O  
ATOM   3681  CG  LEU B   6      29.859  63.125  29.469  1.00 32.44           C  
ATOM   3682  CD1 LEU B   6      29.375  63.125  30.906  1.00 32.44           C  
ATOM   3683  CD2 LEU B   6      30.375  61.750  29.062  1.00 32.44           C  
ATOM   3684  N   LYS B   7      28.406  63.844  24.812  1.00 36.31           N  
ATOM   3685  CA  LYS B   7      27.594  63.344  23.703  1.00 36.31           C  
ATOM   3686  C   LYS B   7      27.047  61.969  24.016  1.00 36.31           C  
ATOM   3687  CB  LYS B   7      28.422  63.312  22.406  1.00 36.31           C  
ATOM   3688  O   LYS B   7      27.797  61.031  24.234  1.00 36.31           O  
ATOM   3689  CG  LYS B   7      28.203  64.500  21.500  1.00 36.31           C  
ATOM   3690  CD  LYS B   7      29.000  64.375  20.203  1.00 36.31           C  
ATOM   3691  CE  LYS B   7      28.781  65.562  19.297  1.00 36.31           C  
ATOM   3692  NZ  LYS B   7      29.609  65.438  18.047  1.00 36.31           N  
ATOM   3693  N   ARG B   8      25.969  61.781  24.797  1.00 37.06           N  
ATOM   3694  CA  ARG B   8      25.266  60.531  24.984  1.00 37.06           C  
ATOM   3695  C   ARG B   8      24.922  59.875  23.641  1.00 37.06           C  
ATOM   3696  CB  ARG B   8      23.984  60.750  25.781  1.00 37.06           C  
ATOM   3697  O   ARG B   8      24.297  60.500  22.797  1.00 37.06           O  
ATOM   3698  CG  ARG B   8      24.109  60.438  27.266  1.00 37.06           C  
ATOM   3699  CD  ARG B   8      22.797  60.625  28.016  1.00 37.06           C  
ATOM   3700  NE  ARG B   8      22.922  60.281  29.422  1.00 37.06           N  
ATOM   3701  NH1 ARG B   8      20.703  60.688  29.922  1.00 37.06           N  
ATOM   3702  NH2 ARG B   8      22.141  60.000  31.562  1.00 37.06           N  
ATOM   3703  CZ  ARG B   8      21.922  60.312  30.297  1.00 37.06           C  
ATOM   3704  N   LYS B   9      25.750  58.969  23.062  1.00 37.12           N  
ATOM   3705  CA  LYS B   9      25.547  58.094  21.891  1.00 37.12           C  
ATOM   3706  C   LYS B   9      24.188  57.406  21.969  1.00 37.12           C  
ATOM   3707  CB  LYS B   9      26.656  57.062  21.797  1.00 37.12           C  
ATOM   3708  O   LYS B   9      23.859  56.750  22.953  1.00 37.12           O  
ATOM   3709  CG  LYS B   9      27.844  57.469  20.938  1.00 37.12           C  
ATOM   3710  CD  LYS B   9      28.875  56.375  20.828  1.00 37.12           C  
ATOM   3711  CE  LYS B   9      30.062  56.812  19.969  1.00 37.12           C  
ATOM   3712  NZ  LYS B   9      31.125  55.750  19.938  1.00 37.12           N  
ATOM   3713  N   CYS B  10      23.078  58.031  21.500  1.00 39.56           N  
ATOM   3714  CA  CYS B  10      21.781  57.438  21.234  1.00 39.56           C  
ATOM   3715  C   CYS B  10      21.938  56.156  20.391  1.00 39.56           C  
ATOM   3716  CB  CYS B  10      20.859  58.406  20.531  1.00 39.56           C  
ATOM   3717  O   CYS B  10      21.844  56.219  19.172  1.00 39.56           O  
ATOM   3718  SG  CYS B  10      20.047  59.562  21.656  1.00 39.56           S  
ATOM   3719  N   VAL B  11      22.938  55.312  20.531  1.00 42.91           N  
ATOM   3720  CA  VAL B  11      23.094  54.094  19.734  1.00 42.91           C  
ATOM   3721  C   VAL B  11      21.875  53.219  19.906  1.00 42.91           C  
ATOM   3722  CB  VAL B  11      24.375  53.344  20.125  1.00 42.91           C  
ATOM   3723  O   VAL B  11      21.641  52.312  19.109  1.00 42.91           O  
ATOM   3724  CG1 VAL B  11      24.531  52.094  19.266  1.00 42.91           C  
ATOM   3725  CG2 VAL B  11      25.609  54.250  19.984  1.00 42.91           C  
ATOM   3726  N   GLY B  12      21.094  53.375  20.969  1.00 44.34           N  
ATOM   3727  CA  GLY B  12      20.188  52.281  21.234  1.00 44.34           C  
ATOM   3728  C   GLY B  12      19.062  52.156  20.219  1.00 44.34           C  
ATOM   3729  O   GLY B  12      18.312  51.188  20.234  1.00 44.34           O  
ATOM   3730  N   HIS B  13      18.656  53.312  19.531  1.00 48.81           N  
ATOM   3731  CA  HIS B  13      17.391  53.281  18.781  1.00 48.81           C  
ATOM   3732  C   HIS B  13      17.562  52.594  17.438  1.00 48.81           C  
ATOM   3733  CB  HIS B  13      16.875  54.688  18.578  1.00 48.81           C  
ATOM   3734  O   HIS B  13      16.578  52.125  16.844  1.00 48.81           O  
ATOM   3735  CG  HIS B  13      15.836  55.094  19.578  1.00 48.81           C  
ATOM   3736  CD2 HIS B  13      15.891  55.969  20.625  1.00 48.81           C  
ATOM   3737  ND1 HIS B  13      14.547  54.625  19.562  1.00 48.81           N  
ATOM   3738  CE1 HIS B  13      13.859  55.156  20.562  1.00 48.81           C  
ATOM   3739  NE2 HIS B  13      14.656  55.969  21.219  1.00 48.81           N  
ATOM   3740  N   GLU B  14      18.781  52.625  16.859  1.00 52.22           N  
ATOM   3741  CA  GLU B  14      18.922  52.094  15.492  1.00 52.22           C  
ATOM   3742  C   GLU B  14      18.828  50.562  15.477  1.00 52.22           C  
ATOM   3743  CB  GLU B  14      20.250  52.562  14.883  1.00 52.22           C  
ATOM   3744  O   GLU B  14      18.297  50.000  14.531  1.00 52.22           O  
ATOM   3745  CG  GLU B  14      20.109  53.719  13.906  1.00 52.22           C  
ATOM   3746  CD  GLU B  14      21.438  54.156  13.289  1.00 52.22           C  
ATOM   3747  OE1 GLU B  14      21.422  54.938  12.336  1.00 52.22           O  
ATOM   3748  OE2 GLU B  14      22.484  53.656  13.766  1.00 52.22           O  
ATOM   3749  N   GLU B  15      19.375  49.938  16.562  1.00 55.94           N  
ATOM   3750  CA  GLU B  15      19.344  48.469  16.578  1.00 55.94           C  
ATOM   3751  C   GLU B  15      17.906  47.969  16.750  1.00 55.94           C  
ATOM   3752  CB  GLU B  15      20.234  47.938  17.703  1.00 55.94           C  
ATOM   3753  O   GLU B  15      17.562  46.906  16.203  1.00 55.94           O  
ATOM   3754  CG  GLU B  15      21.656  47.656  17.266  1.00 55.94           C  
ATOM   3755  CD  GLU B  15      22.531  47.062  18.375  1.00 55.94           C  
ATOM   3756  OE1 GLU B  15      23.609  46.531  18.078  1.00 55.94           O  
ATOM   3757  OE2 GLU B  15      22.109  47.156  19.562  1.00 55.94           O  
ATOM   3758  N   ASP B  16      17.062  48.781  17.422  1.00 59.00           N  
ATOM   3759  CA  ASP B  16      15.688  48.375  17.656  1.00 59.00           C  
ATOM   3760  C   ASP B  16      14.852  48.469  16.375  1.00 59.00           C  
ATOM   3761  CB  ASP B  16      15.055  49.219  18.766  1.00 59.00           C  
ATOM   3762  O   ASP B  16      13.961  47.656  16.141  1.00 59.00           O  
ATOM   3763  CG  ASP B  16      15.523  48.844  20.156  1.00 59.00           C  
ATOM   3764  OD1 ASP B  16      15.984  47.688  20.344  1.00 59.00           O  
ATOM   3765  OD2 ASP B  16      15.422  49.688  21.078  1.00 59.00           O  
ATOM   3766  N   VAL B  17      15.195  49.469  15.461  1.00 62.22           N  
ATOM   3767  CA  VAL B  17      14.438  49.688  14.234  1.00 62.22           C  
ATOM   3768  C   VAL B  17      14.781  48.594  13.219  1.00 62.22           C  
ATOM   3769  CB  VAL B  17      14.711  51.094  13.641  1.00 62.22           C  
ATOM   3770  O   VAL B  17      13.891  48.094  12.531  1.00 62.22           O  
ATOM   3771  CG1 VAL B  17      13.953  51.281  12.328  1.00 62.22           C  
ATOM   3772  CG2 VAL B  17      14.328  52.156  14.641  1.00 62.22           C  
ATOM   3773  N   GLU B  18      16.062  48.156  13.102  1.00 63.53           N  
ATOM   3774  CA  GLU B  18      16.469  47.125  12.156  1.00 63.53           C  
ATOM   3775  C   GLU B  18      15.906  45.750  12.555  1.00 63.53           C  
ATOM   3776  CB  GLU B  18      18.000  47.031  12.055  1.00 63.53           C  
ATOM   3777  O   GLU B  18      15.500  44.969  11.695  1.00 63.53           O  
ATOM   3778  CG  GLU B  18      18.516  46.844  10.641  1.00 63.53           C  
ATOM   3779  CD  GLU B  18      20.016  47.031  10.508  1.00 63.53           C  
ATOM   3780  OE1 GLU B  18      20.547  46.938   9.383  1.00 63.53           O  
ATOM   3781  OE2 GLU B  18      20.656  47.312  11.547  1.00 63.53           O  
ATOM   3782  N   GLY B  19      15.859  45.469  13.789  1.00 62.91           N  
ATOM   3783  CA  GLY B  19      15.273  44.250  14.320  1.00 62.91           C  
ATOM   3784  C   GLY B  19      13.766  44.188  14.109  1.00 62.91           C  
ATOM   3785  O   GLY B  19      13.234  43.125  13.766  1.00 62.91           O  
ATOM   3786  N   ALA B  20      13.148  45.344  14.352  1.00 65.69           N  
ATOM   3787  CA  ALA B  20      11.711  45.438  14.141  1.00 65.69           C  
ATOM   3788  C   ALA B  20      11.367  45.281  12.656  1.00 65.69           C  
ATOM   3789  CB  ALA B  20      11.180  46.750  14.680  1.00 65.69           C  
ATOM   3790  O   ALA B  20      10.391  44.625  12.305  1.00 65.69           O  
ATOM   3791  N   LEU B  21      12.148  45.906  11.766  1.00 63.78           N  
ATOM   3792  CA  LEU B  21      11.945  45.844  10.320  1.00 63.78           C  
ATOM   3793  C   LEU B  21      12.211  44.406   9.820  1.00 63.78           C  
ATOM   3794  CB  LEU B  21      12.852  46.812   9.586  1.00 63.78           C  
ATOM   3795  O   LEU B  21      11.500  43.906   8.945  1.00 63.78           O  
ATOM   3796  CG  LEU B  21      12.320  48.250   9.445  1.00 63.78           C  
ATOM   3797  CD1 LEU B  21      13.477  49.219   9.180  1.00 63.78           C  
ATOM   3798  CD2 LEU B  21      11.289  48.312   8.336  1.00 63.78           C  
ATOM   3799  N   ALA B  22      13.195  43.719  10.359  1.00 63.62           N  
ATOM   3800  CA  ALA B  22      13.492  42.344  10.000  1.00 63.62           C  
ATOM   3801  C   ALA B  22      12.367  41.406  10.445  1.00 63.62           C  
ATOM   3802  CB  ALA B  22      14.820  41.906  10.617  1.00 63.62           C  
ATOM   3803  O   ALA B  22      12.000  40.469   9.719  1.00 63.62           O  
ATOM   3804  N   GLY B  23      11.836  41.594  11.625  1.00 61.41           N  
ATOM   3805  CA  GLY B  23      10.672  40.875  12.109  1.00 61.41           C  
ATOM   3806  C   GLY B  23       9.438  41.062  11.242  1.00 61.41           C  
ATOM   3807  O   GLY B  23       8.711  40.094  10.961  1.00 61.41           O  
ATOM   3808  N   LEU B  24       9.219  42.344  10.852  1.00 62.91           N  
ATOM   3809  CA  LEU B  24       8.102  42.656   9.969  1.00 62.91           C  
ATOM   3810  C   LEU B  24       8.281  42.000   8.609  1.00 62.91           C  
ATOM   3811  CB  LEU B  24       7.961  44.156   9.805  1.00 62.91           C  
ATOM   3812  O   LEU B  24       7.312  41.500   8.016  1.00 62.91           O  
ATOM   3813  CG  LEU B  24       6.906  44.844  10.680  1.00 62.91           C  
ATOM   3814  CD1 LEU B  24       7.438  46.188  11.203  1.00 62.91           C  
ATOM   3815  CD2 LEU B  24       5.613  45.062   9.898  1.00 62.91           C  
ATOM   3816  N   LYS B  25       9.445  41.906   8.148  1.00 62.91           N  
ATOM   3817  CA  LYS B  25       9.742  41.281   6.875  1.00 62.91           C  
ATOM   3818  C   LYS B  25       9.531  39.750   6.953  1.00 62.91           C  
ATOM   3819  CB  LYS B  25      11.180  41.562   6.441  1.00 62.91           C  
ATOM   3820  O   LYS B  25       9.008  39.156   6.016  1.00 62.91           O  
ATOM   3821  CG  LYS B  25      11.344  42.906   5.734  1.00 62.91           C  
ATOM   3822  CD  LYS B  25      12.766  43.094   5.230  1.00 62.91           C  
ATOM   3823  CE  LYS B  25      12.938  44.469   4.555  1.00 62.91           C  
ATOM   3824  NZ  LYS B  25      14.336  44.656   4.059  1.00 62.91           N  
ATOM   3825  N   THR B  26       9.891  39.156   8.078  1.00 64.12           N  
ATOM   3826  CA  THR B  26       9.719  37.719   8.250  1.00 64.12           C  
ATOM   3827  C   THR B  26       8.234  37.344   8.336  1.00 64.12           C  
ATOM   3828  CB  THR B  26      10.445  37.219   9.516  1.00 64.12           C  
ATOM   3829  O   THR B  26       7.797  36.375   7.742  1.00 64.12           O  
ATOM   3830  CG2 THR B  26      11.953  37.406   9.391  1.00 64.12           C  
ATOM   3831  OG1 THR B  26       9.977  37.938  10.648  1.00 64.12           O  
ATOM   3832  N   VAL B  27       7.523  38.156   9.086  1.00 69.62           N  
ATOM   3833  CA  VAL B  27       6.090  37.938   9.227  1.00 69.62           C  
ATOM   3834  C   VAL B  27       5.410  38.062   7.867  1.00 69.62           C  
ATOM   3835  CB  VAL B  27       5.453  38.875  10.250  1.00 69.62           C  
ATOM   3836  O   VAL B  27       4.531  37.281   7.512  1.00 69.62           O  
ATOM   3837  CG1 VAL B  27       3.936  38.719  10.266  1.00 69.62           C  
ATOM   3838  CG2 VAL B  27       6.031  38.625  11.648  1.00 69.62           C  
ATOM   3839  N   SER B  28       5.910  39.062   7.184  1.00 72.88           N  
ATOM   3840  CA  SER B  28       5.352  39.281   5.852  1.00 72.88           C  
ATOM   3841  C   SER B  28       5.688  38.125   4.922  1.00 72.88           C  
ATOM   3842  CB  SER B  28       5.863  40.594   5.254  1.00 72.88           C  
ATOM   3843  O   SER B  28       4.844  37.688   4.137  1.00 72.88           O  
ATOM   3844  OG  SER B  28       7.203  40.469   4.816  1.00 72.88           O  
ATOM   3845  N   SER B  29       6.852  37.562   5.148  1.00 80.56           N  
ATOM   3846  CA  SER B  29       7.262  36.469   4.293  1.00 80.56           C  
ATOM   3847  C   SER B  29       6.477  35.188   4.617  1.00 80.56           C  
ATOM   3848  CB  SER B  29       8.758  36.188   4.445  1.00 80.56           C  
ATOM   3849  O   SER B  29       6.043  34.469   3.713  1.00 80.56           O  
ATOM   3850  OG  SER B  29       9.055  35.688   5.738  1.00 80.56           O  
ATOM   3851  N   TYR B  30       6.164  35.031   5.855  1.00 82.88           N  
ATOM   3852  CA  TYR B  30       5.391  33.875   6.266  1.00 82.88           C  
ATOM   3853  C   TYR B  30       3.951  33.969   5.773  1.00 82.88           C  
ATOM   3854  CB  TYR B  30       5.414  33.719   7.789  1.00 82.88           C  
ATOM   3855  O   TYR B  30       3.367  33.000   5.328  1.00 82.88           O  
ATOM   3856  CG  TYR B  30       4.605  32.562   8.289  1.00 82.88           C  
ATOM   3857  CD1 TYR B  30       3.387  32.750   8.938  1.00 82.88           C  
ATOM   3858  CD2 TYR B  30       5.062  31.250   8.125  1.00 82.88           C  
ATOM   3859  CE1 TYR B  30       2.641  31.672   9.406  1.00 82.88           C  
ATOM   3860  CE2 TYR B  30       4.320  30.156   8.586  1.00 82.88           C  
ATOM   3861  OH  TYR B  30       2.379  29.312   9.688  1.00 82.88           O  
ATOM   3862  CZ  TYR B  30       3.115  30.391   9.227  1.00 82.88           C  
ATOM   3863  N   SER B  31       3.422  35.188   5.848  1.00 84.06           N  
ATOM   3864  CA  SER B  31       2.051  35.375   5.395  1.00 84.06           C  
ATOM   3865  C   SER B  31       1.920  35.125   3.895  1.00 84.06           C  
ATOM   3866  CB  SER B  31       1.585  36.812   5.727  1.00 84.06           C  
ATOM   3867  O   SER B  31       0.931  34.562   3.439  1.00 84.06           O  
ATOM   3868  OG  SER B  31       2.332  37.750   5.000  1.00 84.06           O  
ATOM   3869  N   LEU B  32       2.916  35.531   3.209  1.00 87.12           N  
ATOM   3870  CA  LEU B  32       2.902  35.312   1.769  1.00 87.12           C  
ATOM   3871  C   LEU B  32       3.035  33.812   1.447  1.00 87.12           C  
ATOM   3872  CB  LEU B  32       4.031  36.094   1.093  1.00 87.12           C  
ATOM   3873  O   LEU B  32       2.361  33.312   0.549  1.00 87.12           O  
ATOM   3874  CG  LEU B  32       3.930  36.250  -0.424  1.00 87.12           C  
ATOM   3875  CD1 LEU B  32       3.359  37.625  -0.772  1.00 87.12           C  
ATOM   3876  CD2 LEU B  32       5.293  36.062  -1.077  1.00 87.12           C  
ATOM   3877  N   GLN B  33       3.863  33.125   2.176  1.00 88.00           N  
ATOM   3878  CA  GLN B  33       4.039  31.703   1.979  1.00 88.00           C  
ATOM   3879  C   GLN B  33       2.758  30.938   2.305  1.00 88.00           C  
ATOM   3880  CB  GLN B  33       5.195  31.172   2.838  1.00 88.00           C  
ATOM   3881  O   GLN B  33       2.361  30.031   1.564  1.00 88.00           O  
ATOM   3882  CG  GLN B  33       6.570  31.562   2.320  1.00 88.00           C  
ATOM   3883  CD  GLN B  33       7.695  31.094   3.227  1.00 88.00           C  
ATOM   3884  NE2 GLN B  33       8.930  31.328   2.803  1.00 88.00           N  
ATOM   3885  OE1 GLN B  33       7.449  30.531   4.297  1.00 88.00           O  
ATOM   3886  N   ARG B  34       2.174  31.391   3.352  1.00 89.94           N  
ATOM   3887  CA  ARG B  34       0.923  30.750   3.754  1.00 89.94           C  
ATOM   3888  C   ARG B  34      -0.160  30.969   2.701  1.00 89.94           C  
ATOM   3889  CB  ARG B  34       0.454  31.297   5.105  1.00 89.94           C  
ATOM   3890  O   ARG B  34      -0.891  30.031   2.361  1.00 89.94           O  
ATOM   3891  CG  ARG B  34      -0.718  30.531   5.703  1.00 89.94           C  
ATOM   3892  CD  ARG B  34      -1.054  31.031   7.105  1.00 89.94           C  
ATOM   3893  NE  ARG B  34      -1.493  32.406   7.094  1.00 89.94           N  
ATOM   3894  NH1 ARG B  34      -1.806  32.562   9.383  1.00 89.94           N  
ATOM   3895  NH2 ARG B  34      -2.225  34.375   8.055  1.00 89.94           N  
ATOM   3896  CZ  ARG B  34      -1.840  33.125   8.180  1.00 89.94           C  
ATOM   3897  N   GLN B  35      -0.231  32.188   2.182  1.00 90.31           N  
ATOM   3898  CA  GLN B  35      -1.204  32.500   1.133  1.00 90.31           C  
ATOM   3899  C   GLN B  35      -0.917  31.672  -0.124  1.00 90.31           C  
ATOM   3900  CB  GLN B  35      -1.208  34.000   0.800  1.00 90.31           C  
ATOM   3901  O   GLN B  35      -1.840  31.156  -0.760  1.00 90.31           O  
ATOM   3902  CG  GLN B  35      -2.299  34.406  -0.180  1.00 90.31           C  
ATOM   3903  CD  GLN B  35      -3.695  34.156   0.364  1.00 90.31           C  
ATOM   3904  NE2 GLN B  35      -4.531  33.469  -0.419  1.00 90.31           N  
ATOM   3905  OE1 GLN B  35      -4.020  34.562   1.479  1.00 90.31           O  
ATOM   3906  N   SER B  36       0.337  31.609  -0.449  1.00 92.62           N  
ATOM   3907  CA  SER B  36       0.723  30.812  -1.609  1.00 92.62           C  
ATOM   3908  C   SER B  36       0.333  29.359  -1.431  1.00 92.62           C  
ATOM   3909  CB  SER B  36       2.229  30.922  -1.857  1.00 92.62           C  
ATOM   3910  O   SER B  36      -0.161  28.719  -2.365  1.00 92.62           O  
ATOM   3911  OG  SER B  36       2.625  30.078  -2.922  1.00 92.62           O  
ATOM   3912  N   LEU B  37       0.565  28.859  -0.249  1.00 94.31           N  
ATOM   3913  CA  LEU B  37       0.200  27.469   0.047  1.00 94.31           C  
ATOM   3914  C   LEU B  37      -1.312  27.281  -0.011  1.00 94.31           C  
ATOM   3915  CB  LEU B  37       0.724  27.062   1.426  1.00 94.31           C  
ATOM   3916  O   LEU B  37      -1.798  26.266  -0.502  1.00 94.31           O  
ATOM   3917  CG  LEU B  37       0.480  25.609   1.839  1.00 94.31           C  
ATOM   3918  CD1 LEU B  37       1.155  24.656   0.856  1.00 94.31           C  
ATOM   3919  CD2 LEU B  37       0.982  25.375   3.258  1.00 94.31           C  
ATOM   3920  N   LEU B  38      -1.976  28.250   0.513  1.00 95.69           N  
ATOM   3921  CA  LEU B  38      -3.434  28.188   0.459  1.00 95.69           C  
ATOM   3922  C   LEU B  38      -3.922  28.156  -0.985  1.00 95.69           C  
ATOM   3923  CB  LEU B  38      -4.043  29.391   1.191  1.00 95.69           C  
ATOM   3924  O   LEU B  38      -4.742  27.312  -1.349  1.00 95.69           O  
ATOM   3925  CG  LEU B  38      -5.570  29.484   1.190  1.00 95.69           C  
ATOM   3926  CD1 LEU B  38      -6.172  28.266   1.887  1.00 95.69           C  
ATOM   3927  CD2 LEU B  38      -6.031  30.766   1.862  1.00 95.69           C  
ATOM   3928  N   ASP B  39      -3.422  29.016  -1.825  1.00 95.94           N  
ATOM   3929  CA  ASP B  39      -3.814  29.078  -3.230  1.00 95.94           C  
ATOM   3930  C   ASP B  39      -3.520  27.766  -3.939  1.00 95.94           C  
ATOM   3931  CB  ASP B  39      -3.096  30.234  -3.938  1.00 95.94           C  
ATOM   3932  O   ASP B  39      -4.363  27.250  -4.676  1.00 95.94           O  
ATOM   3933  CG  ASP B  39      -3.518  31.594  -3.426  1.00 95.94           C  
ATOM   3934  OD1 ASP B  39      -4.617  31.719  -2.848  1.00 95.94           O  
ATOM   3935  OD2 ASP B  39      -2.742  32.562  -3.605  1.00 95.94           O  
ATOM   3936  N   MET B  40      -2.383  27.234  -3.715  1.00 96.38           N  
ATOM   3937  CA  MET B  40      -1.995  25.953  -4.309  1.00 96.38           C  
ATOM   3938  C   MET B  40      -2.924  24.844  -3.850  1.00 96.38           C  
ATOM   3939  CB  MET B  40      -0.548  25.625  -3.951  1.00 96.38           C  
ATOM   3940  O   MET B  40      -3.338  24.000  -4.652  1.00 96.38           O  
ATOM   3941  CG  MET B  40      -0.033  24.359  -4.625  1.00 96.38           C  
ATOM   3942  SD  MET B  40       1.644  23.891  -4.047  1.00 96.38           S  
ATOM   3943  CE  MET B  40       2.541  25.422  -4.379  1.00 96.38           C  
ATOM   3944  N   SER B  41      -3.221  24.859  -2.627  1.00 97.44           N  
ATOM   3945  CA  SER B  41      -4.078  23.812  -2.082  1.00 97.44           C  
ATOM   3946  C   SER B  41      -5.488  23.891  -2.656  1.00 97.44           C  
ATOM   3947  CB  SER B  41      -4.133  23.891  -0.557  1.00 97.44           C  
ATOM   3948  O   SER B  41      -6.117  22.875  -2.936  1.00 97.44           O  
ATOM   3949  OG  SER B  41      -2.840  23.750   0.002  1.00 97.44           O  
ATOM   3950  N   LEU B  42      -5.949  25.062  -2.795  1.00 96.69           N  
ATOM   3951  CA  LEU B  42      -7.281  25.234  -3.359  1.00 96.69           C  
ATOM   3952  C   LEU B  42      -7.324  24.781  -4.812  1.00 96.69           C  
ATOM   3953  CB  LEU B  42      -7.703  26.703  -3.270  1.00 96.69           C  
ATOM   3954  O   LEU B  42      -8.289  24.125  -5.234  1.00 96.69           O  
ATOM   3955  CG  LEU B  42      -8.023  27.234  -1.871  1.00 96.69           C  
ATOM   3956  CD1 LEU B  42      -8.234  28.750  -1.909  1.00 96.69           C  
ATOM   3957  CD2 LEU B  42      -9.258  26.531  -1.309  1.00 96.69           C  
ATOM   3958  N   VAL B  43      -6.312  25.078  -5.496  1.00 96.94           N  
ATOM   3959  CA  VAL B  43      -6.230  24.625  -6.875  1.00 96.94           C  
ATOM   3960  C   VAL B  43      -6.199  23.094  -6.914  1.00 96.94           C  
ATOM   3961  CB  VAL B  43      -4.988  25.203  -7.594  1.00 96.94           C  
ATOM   3962  O   VAL B  43      -6.926  22.469  -7.688  1.00 96.94           O  
ATOM   3963  CG1 VAL B  43      -4.801  24.547  -8.961  1.00 96.94           C  
ATOM   3964  CG2 VAL B  43      -5.113  26.719  -7.734  1.00 96.94           C  
ATOM   3965  N   LYS B  44      -5.410  22.516  -6.133  1.00 96.06           N  
ATOM   3966  CA  LYS B  44      -5.320  21.062  -6.090  1.00 96.06           C  
ATOM   3967  C   LYS B  44      -6.660  20.438  -5.703  1.00 96.06           C  
ATOM   3968  CB  LYS B  44      -4.238  20.625  -5.105  1.00 96.06           C  
ATOM   3969  O   LYS B  44      -7.062  19.422  -6.262  1.00 96.06           O  
ATOM   3970  CG  LYS B  44      -2.818  20.828  -5.617  1.00 96.06           C  
ATOM   3971  CD  LYS B  44      -1.787  20.266  -4.645  1.00 96.06           C  
ATOM   3972  CE  LYS B  44      -0.368  20.453  -5.164  1.00 96.06           C  
ATOM   3973  NZ  LYS B  44       0.070  19.312  -6.004  1.00 96.06           N  
ATOM   3974  N   LEU B  45      -7.227  21.000  -4.758  1.00 96.06           N  
ATOM   3975  CA  LEU B  45      -8.523  20.500  -4.328  1.00 96.06           C  
ATOM   3976  C   LEU B  45      -9.539  20.578  -5.461  1.00 96.06           C  
ATOM   3977  CB  LEU B  45      -9.031  21.266  -3.113  1.00 96.06           C  
ATOM   3978  O   LEU B  45     -10.312  19.625  -5.676  1.00 96.06           O  
ATOM   3979  CG  LEU B  45     -10.258  20.703  -2.406  1.00 96.06           C  
ATOM   3980  CD1 LEU B  45      -9.977  19.281  -1.907  1.00 96.06           C  
ATOM   3981  CD2 LEU B  45     -10.688  21.609  -1.252  1.00 96.06           C  
ATOM   3982  N   GLN B  46      -9.547  21.625  -6.223  1.00 94.94           N  
ATOM   3983  CA  GLN B  46     -10.438  21.781  -7.367  1.00 94.94           C  
ATOM   3984  C   GLN B  46     -10.156  20.734  -8.438  1.00 94.94           C  
ATOM   3985  CB  GLN B  46     -10.312  23.188  -7.957  1.00 94.94           C  
ATOM   3986  O   GLN B  46     -11.078  20.172  -9.023  1.00 94.94           O  
ATOM   3987  CG  GLN B  46     -11.344  23.500  -9.031  1.00 94.94           C  
ATOM   3988  CD  GLN B  46     -11.242  24.922  -9.547  1.00 94.94           C  
ATOM   3989  NE2 GLN B  46     -12.141  25.281 -10.461  1.00 94.94           N  
ATOM   3990  OE1 GLN B  46     -10.375  25.688  -9.133  1.00 94.94           O  
ATOM   3991  N   LEU B  47      -8.891  20.531  -8.656  1.00 93.94           N  
ATOM   3992  CA  LEU B  47      -8.508  19.531  -9.641  1.00 93.94           C  
ATOM   3993  C   LEU B  47      -9.016  18.141  -9.234  1.00 93.94           C  
ATOM   3994  CB  LEU B  47      -6.988  19.500  -9.812  1.00 93.94           C  
ATOM   3995  O   LEU B  47      -9.469  17.375 -10.078  1.00 93.94           O  
ATOM   3996  CG  LEU B  47      -6.363  20.703 -10.516  1.00 93.94           C  
ATOM   3997  CD1 LEU B  47      -4.840  20.625 -10.461  1.00 93.94           C  
ATOM   3998  CD2 LEU B  47      -6.844  20.797 -11.961  1.00 93.94           C  
ATOM   3999  N   CYS B  48      -8.875  17.844  -7.945  1.00 91.69           N  
ATOM   4000  CA  CYS B  48      -9.398  16.562  -7.457  1.00 91.69           C  
ATOM   4001  C   CYS B  48     -10.891  16.453  -7.730  1.00 91.69           C  
ATOM   4002  CB  CYS B  48      -9.133  16.422  -5.957  1.00 91.69           C  
ATOM   4003  O   CYS B  48     -11.367  15.406  -8.164  1.00 91.69           O  
ATOM   4004  SG  CYS B  48      -7.398  16.109  -5.551  1.00 91.69           S  
ATOM   4005  N   HIS B  49     -11.594  17.469  -7.570  1.00 90.06           N  
ATOM   4006  CA  HIS B  49     -13.047  17.469  -7.695  1.00 90.06           C  
ATOM   4007  C   HIS B  49     -13.477  17.375  -9.156  1.00 90.06           C  
ATOM   4008  CB  HIS B  49     -13.648  18.703  -7.039  1.00 90.06           C  
ATOM   4009  O   HIS B  49     -14.633  17.078  -9.453  1.00 90.06           O  
ATOM   4010  CG  HIS B  49     -13.648  18.656  -5.543  1.00 90.06           C  
ATOM   4011  CD2 HIS B  49     -13.508  17.625  -4.688  1.00 90.06           C  
ATOM   4012  ND1 HIS B  49     -13.805  19.781  -4.762  1.00 90.06           N  
ATOM   4013  CE1 HIS B  49     -13.766  19.438  -3.488  1.00 90.06           C  
ATOM   4014  NE2 HIS B  49     -13.578  18.125  -3.416  1.00 90.06           N  
ATOM   4015  N   MET B  50     -12.594  17.703 -10.031  1.00 89.19           N  
ATOM   4016  CA  MET B  50     -12.906  17.656 -11.453  1.00 89.19           C  
ATOM   4017  C   MET B  50     -12.820  16.234 -12.000  1.00 89.19           C  
ATOM   4018  CB  MET B  50     -11.969  18.578 -12.234  1.00 89.19           C  
ATOM   4019  O   MET B  50     -13.289  15.961 -13.102  1.00 89.19           O  
ATOM   4020  CG  MET B  50     -12.211  20.062 -11.977  1.00 89.19           C  
ATOM   4021  SD  MET B  50     -11.195  21.141 -13.070  1.00 89.19           S  
ATOM   4022  CE  MET B  50      -9.586  20.312 -12.914  1.00 89.19           C  
ATOM   4023  N   LEU B  51     -12.266  15.430 -11.188  1.00 85.56           N  
ATOM   4024  CA  LEU B  51     -12.141  14.039 -11.617  1.00 85.56           C  
ATOM   4025  C   LEU B  51     -13.438  13.273 -11.367  1.00 85.56           C  
ATOM   4026  CB  LEU B  51     -10.977  13.359 -10.898  1.00 85.56           C  
ATOM   4027  O   LEU B  51     -14.156  13.555 -10.406  1.00 85.56           O  
ATOM   4028  CG  LEU B  51      -9.594  13.953 -11.133  1.00 85.56           C  
ATOM   4029  CD1 LEU B  51      -8.562  13.273 -10.234  1.00 85.56           C  
ATOM   4030  CD2 LEU B  51      -9.195  13.828 -12.594  1.00 85.56           C  
ATOM   4031  N   VAL B  52     -13.719  12.352 -12.234  1.00 82.25           N  
ATOM   4032  CA  VAL B  52     -14.930  11.547 -12.078  1.00 82.25           C  
ATOM   4033  C   VAL B  52     -14.828  10.711 -10.805  1.00 82.25           C  
ATOM   4034  CB  VAL B  52     -15.156  10.633 -13.305  1.00 82.25           C  
ATOM   4035  O   VAL B  52     -15.781  10.633 -10.031  1.00 82.25           O  
ATOM   4036  CG1 VAL B  52     -16.391   9.758 -13.102  1.00 82.25           C  
ATOM   4037  CG2 VAL B  52     -15.289  11.461 -14.578  1.00 82.25           C  
ATOM   4038  N   GLU B  53     -13.680  10.156 -10.508  1.00 85.38           N  
ATOM   4039  CA  GLU B  53     -13.406   9.383  -9.297  1.00 85.38           C  
ATOM   4040  C   GLU B  53     -12.125   9.852  -8.617  1.00 85.38           C  
ATOM   4041  CB  GLU B  53     -13.305   7.891  -9.625  1.00 85.38           C  
ATOM   4042  O   GLU B  53     -11.062   9.266  -8.805  1.00 85.38           O  
ATOM   4043  CG  GLU B  53     -14.656   7.215  -9.844  1.00 85.38           C  
ATOM   4044  CD  GLU B  53     -14.594   5.699  -9.742  1.00 85.38           C  
ATOM   4045  OE1 GLU B  53     -15.648   5.059  -9.539  1.00 85.38           O  
ATOM   4046  OE2 GLU B  53     -13.477   5.148  -9.875  1.00 85.38           O  
ATOM   4047  N   PRO B  54     -12.352  10.797  -7.758  1.00 85.62           N  
ATOM   4048  CA  PRO B  54     -11.164  11.328  -7.090  1.00 85.62           C  
ATOM   4049  C   PRO B  54     -10.625  10.391  -6.016  1.00 85.62           C  
ATOM   4050  CB  PRO B  54     -11.664  12.633  -6.473  1.00 85.62           C  
ATOM   4051  O   PRO B  54     -11.359   9.547  -5.496  1.00 85.62           O  
ATOM   4052  CG  PRO B  54     -13.125  12.414  -6.238  1.00 85.62           C  
ATOM   4053  CD  PRO B  54     -13.641  11.492  -7.305  1.00 85.62           C  
ATOM   4054  N   ASN B  55      -9.375  10.523  -5.816  1.00 93.19           N  
ATOM   4055  CA  ASN B  55      -8.789   9.898  -4.637  1.00 93.19           C  
ATOM   4056  C   ASN B  55      -9.250  10.578  -3.352  1.00 93.19           C  
ATOM   4057  CB  ASN B  55      -7.258   9.914  -4.723  1.00 93.19           C  
ATOM   4058  O   ASN B  55      -8.805  11.680  -3.029  1.00 93.19           O  
ATOM   4059  CG  ASN B  55      -6.605   9.117  -3.611  1.00 93.19           C  
ATOM   4060  ND2 ASN B  55      -5.660   8.258  -3.979  1.00 93.19           N  
ATOM   4061  OD1 ASN B  55      -6.941   9.273  -2.436  1.00 93.19           O  
ATOM   4062  N   LEU B  56     -10.133   9.938  -2.705  1.00 96.19           N  
ATOM   4063  CA  LEU B  56     -10.781  10.547  -1.547  1.00 96.19           C  
ATOM   4064  C   LEU B  56      -9.758  10.883  -0.468  1.00 96.19           C  
ATOM   4065  CB  LEU B  56     -11.852   9.609  -0.978  1.00 96.19           C  
ATOM   4066  O   LEU B  56      -9.820  11.953   0.139  1.00 96.19           O  
ATOM   4067  CG  LEU B  56     -12.688  10.156   0.178  1.00 96.19           C  
ATOM   4068  CD1 LEU B  56     -13.414  11.430  -0.250  1.00 96.19           C  
ATOM   4069  CD2 LEU B  56     -13.680   9.109   0.666  1.00 96.19           C  
ATOM   4070  N   CYS B  57      -8.844  10.023  -0.250  1.00 97.38           N  
ATOM   4071  CA  CYS B  57      -7.832  10.281   0.771  1.00 97.38           C  
ATOM   4072  C   CYS B  57      -7.047  11.547   0.457  1.00 97.38           C  
ATOM   4073  CB  CYS B  57      -6.875   9.094   0.886  1.00 97.38           C  
ATOM   4074  O   CYS B  57      -6.879  12.406   1.321  1.00 97.38           O  
ATOM   4075  SG  CYS B  57      -5.613   9.297   2.164  1.00 97.38           S  
ATOM   4076  N   ARG B  58      -6.609  11.641  -0.715  1.00 97.25           N  
ATOM   4077  CA  ARG B  58      -5.867  12.828  -1.139  1.00 97.25           C  
ATOM   4078  C   ARG B  58      -6.711  14.086  -0.977  1.00 97.25           C  
ATOM   4079  CB  ARG B  58      -5.410  12.688  -2.592  1.00 97.25           C  
ATOM   4080  O   ARG B  58      -6.238  15.094  -0.439  1.00 97.25           O  
ATOM   4081  CG  ARG B  58      -4.582  13.852  -3.096  1.00 97.25           C  
ATOM   4082  CD  ARG B  58      -4.055  13.609  -4.500  1.00 97.25           C  
ATOM   4083  NE  ARG B  58      -3.227  14.719  -4.969  1.00 97.25           N  
ATOM   4084  NH1 ARG B  58      -2.652  13.719  -6.969  1.00 97.25           N  
ATOM   4085  NH2 ARG B  58      -1.854  15.805  -6.453  1.00 97.25           N  
ATOM   4086  CZ  ARG B  58      -2.580  14.742  -6.129  1.00 97.25           C  
ATOM   4087  N   SER B  59      -7.930  14.039  -1.401  1.00 96.81           N  
ATOM   4088  CA  SER B  59      -8.828  15.180  -1.299  1.00 96.81           C  
ATOM   4089  C   SER B  59      -9.023  15.609   0.154  1.00 96.81           C  
ATOM   4090  CB  SER B  59     -10.188  14.859  -1.928  1.00 96.81           C  
ATOM   4091  O   SER B  59      -8.984  16.797   0.470  1.00 96.81           O  
ATOM   4092  OG  SER B  59     -10.039  14.539  -3.303  1.00 96.81           O  
ATOM   4093  N   VAL B  60      -9.211  14.625   0.967  1.00 97.69           N  
ATOM   4094  CA  VAL B  60      -9.461  14.906   2.377  1.00 97.69           C  
ATOM   4095  C   VAL B  60      -8.211  15.531   3.000  1.00 97.69           C  
ATOM   4096  CB  VAL B  60      -9.867  13.633   3.154  1.00 97.69           C  
ATOM   4097  O   VAL B  60      -8.305  16.484   3.770  1.00 97.69           O  
ATOM   4098  CG1 VAL B  60      -9.758  13.867   4.660  1.00 97.69           C  
ATOM   4099  CG2 VAL B  60     -11.281  13.211   2.773  1.00 97.69           C  
ATOM   4100  N   LEU B  61      -7.117  15.039   2.658  1.00 98.19           N  
ATOM   4101  CA  LEU B  61      -5.871  15.578   3.193  1.00 98.19           C  
ATOM   4102  C   LEU B  61      -5.672  17.016   2.748  1.00 98.19           C  
ATOM   4103  CB  LEU B  61      -4.684  14.727   2.750  1.00 98.19           C  
ATOM   4104  O   LEU B  61      -5.277  17.875   3.549  1.00 98.19           O  
ATOM   4105  CG  LEU B  61      -4.551  13.352   3.410  1.00 98.19           C  
ATOM   4106  CD1 LEU B  61      -3.445  12.547   2.738  1.00 98.19           C  
ATOM   4107  CD2 LEU B  61      -4.277  13.500   4.902  1.00 98.19           C  
ATOM   4108  N   ILE B  62      -5.902  17.312   1.527  1.00 98.06           N  
ATOM   4109  CA  ILE B  62      -5.758  18.672   1.006  1.00 98.06           C  
ATOM   4110  C   ILE B  62      -6.789  19.578   1.659  1.00 98.06           C  
ATOM   4111  CB  ILE B  62      -5.906  18.703  -0.531  1.00 98.06           C  
ATOM   4112  O   ILE B  62      -6.461  20.688   2.090  1.00 98.06           O  
ATOM   4113  CG1 ILE B  62      -4.793  17.875  -1.194  1.00 98.06           C  
ATOM   4114  CG2 ILE B  62      -5.910  20.141  -1.043  1.00 98.06           C  
ATOM   4115  CD1 ILE B  62      -5.008  17.625  -2.680  1.00 98.06           C  
ATOM   4116  N   ALA B  63      -7.984  19.094   1.732  1.00 97.31           N  
ATOM   4117  CA  ALA B  63      -9.039  19.875   2.375  1.00 97.31           C  
ATOM   4118  C   ALA B  63      -8.672  20.203   3.818  1.00 97.31           C  
ATOM   4119  CB  ALA B  63     -10.367  19.125   2.326  1.00 97.31           C  
ATOM   4120  O   ALA B  63      -8.898  21.328   4.281  1.00 97.31           O  
ATOM   4121  N   ASN B  64      -8.180  19.234   4.492  1.00 97.56           N  
ATOM   4122  CA  ASN B  64      -7.754  19.484   5.863  1.00 97.56           C  
ATOM   4123  C   ASN B  64      -6.637  20.531   5.930  1.00 97.56           C  
ATOM   4124  CB  ASN B  64      -7.305  18.188   6.531  1.00 97.56           C  
ATOM   4125  O   ASN B  64      -6.586  21.328   6.859  1.00 97.56           O  
ATOM   4126  CG  ASN B  64      -8.461  17.266   6.852  1.00 97.56           C  
ATOM   4127  ND2 ASN B  64      -8.156  16.016   7.168  1.00 97.56           N  
ATOM   4128  OD1 ASN B  64      -9.625  17.672   6.812  1.00 97.56           O  
ATOM   4129  N   THR B  65      -5.766  20.516   5.027  1.00 96.75           N  
ATOM   4130  CA  THR B  65      -4.703  21.516   4.961  1.00 96.75           C  
ATOM   4131  C   THR B  65      -5.285  22.906   4.750  1.00 96.75           C  
ATOM   4132  CB  THR B  65      -3.707  21.188   3.834  1.00 96.75           C  
ATOM   4133  O   THR B  65      -4.879  23.859   5.418  1.00 96.75           O  
ATOM   4134  CG2 THR B  65      -2.574  22.203   3.795  1.00 96.75           C  
ATOM   4135  OG1 THR B  65      -3.152  19.891   4.051  1.00 96.75           O  
ATOM   4136  N   VAL B  66      -6.191  23.000   3.865  1.00 96.81           N  
ATOM   4137  CA  VAL B  66      -6.855  24.266   3.609  1.00 96.81           C  
ATOM   4138  C   VAL B  66      -7.527  24.766   4.887  1.00 96.81           C  
ATOM   4139  CB  VAL B  66      -7.898  24.156   2.475  1.00 96.81           C  
ATOM   4140  O   VAL B  66      -7.363  25.938   5.266  1.00 96.81           O  
ATOM   4141  CG1 VAL B  66      -8.773  25.406   2.408  1.00 96.81           C  
ATOM   4142  CG2 VAL B  66      -7.203  23.906   1.136  1.00 96.81           C  
ATOM   4143  N   ARG B  67      -8.234  23.953   5.500  1.00 95.50           N  
ATOM   4144  CA  ARG B  67      -8.922  24.312   6.734  1.00 95.50           C  
ATOM   4145  C   ARG B  67      -7.934  24.781   7.793  1.00 95.50           C  
ATOM   4146  CB  ARG B  67      -9.742  23.141   7.270  1.00 95.50           C  
ATOM   4147  O   ARG B  67      -8.180  25.781   8.484  1.00 95.50           O  
ATOM   4148  CG  ARG B  67     -11.023  22.875   6.496  1.00 95.50           C  
ATOM   4149  CD  ARG B  67     -11.852  21.766   7.133  1.00 95.50           C  
ATOM   4150  NE  ARG B  67     -11.828  20.547   6.324  1.00 95.50           N  
ATOM   4151  NH1 ARG B  67     -11.578  19.109   8.117  1.00 95.50           N  
ATOM   4152  NH2 ARG B  67     -11.688  18.281   5.988  1.00 95.50           N  
ATOM   4153  CZ  ARG B  67     -11.695  19.312   6.812  1.00 95.50           C  
ATOM   4154  N   GLN B  68      -6.891  24.094   7.910  1.00 94.56           N  
ATOM   4155  CA  GLN B  68      -5.875  24.469   8.891  1.00 94.56           C  
ATOM   4156  C   GLN B  68      -5.305  25.859   8.586  1.00 94.56           C  
ATOM   4157  CB  GLN B  68      -4.754  23.438   8.930  1.00 94.56           C  
ATOM   4158  O   GLN B  68      -5.117  26.672   9.500  1.00 94.56           O  
ATOM   4159  CG  GLN B  68      -3.729  23.672  10.023  1.00 94.56           C  
ATOM   4160  CD  GLN B  68      -2.613  22.641  10.023  1.00 94.56           C  
ATOM   4161  NE2 GLN B  68      -1.651  22.812  10.930  1.00 94.56           N  
ATOM   4162  OE1 GLN B  68      -2.619  21.703   9.227  1.00 94.56           O  
ATOM   4163  N   ILE B  69      -4.988  26.094   7.355  1.00 94.38           N  
ATOM   4164  CA  ILE B  69      -4.434  27.375   6.965  1.00 94.38           C  
ATOM   4165  C   ILE B  69      -5.457  28.484   7.227  1.00 94.38           C  
ATOM   4166  CB  ILE B  69      -4.008  27.391   5.477  1.00 94.38           C  
ATOM   4167  O   ILE B  69      -5.121  29.531   7.773  1.00 94.38           O  
ATOM   4168  CG1 ILE B  69      -2.869  26.391   5.246  1.00 94.38           C  
ATOM   4169  CG2 ILE B  69      -3.602  28.797   5.039  1.00 94.38           C  
ATOM   4170  CD1 ILE B  69      -2.549  26.141   3.775  1.00 94.38           C  
ATOM   4171  N   GLN B  70      -6.637  28.219   6.879  1.00 92.81           N  
ATOM   4172  CA  GLN B  70      -7.691  29.203   7.094  1.00 92.81           C  
ATOM   4173  C   GLN B  70      -7.898  29.469   8.578  1.00 92.81           C  
ATOM   4174  CB  GLN B  70      -9.000  28.734   6.457  1.00 92.81           C  
ATOM   4175  O   GLN B  70      -8.109  30.625   8.984  1.00 92.81           O  
ATOM   4176  CG  GLN B  70      -8.992  28.781   4.938  1.00 92.81           C  
ATOM   4177  CD  GLN B  70     -10.273  28.234   4.328  1.00 92.81           C  
ATOM   4178  NE2 GLN B  70     -10.633  28.734   3.150  1.00 92.81           N  
ATOM   4179  OE1 GLN B  70     -10.938  27.375   4.914  1.00 92.81           O  
ATOM   4180  N   GLU B  71      -7.855  28.500   9.320  1.00 91.19           N  
ATOM   4181  CA  GLU B  71      -7.984  28.672  10.758  1.00 91.19           C  
ATOM   4182  C   GLU B  71      -6.848  29.516  11.320  1.00 91.19           C  
ATOM   4183  CB  GLU B  71      -8.023  27.312  11.461  1.00 91.19           C  
ATOM   4184  O   GLU B  71      -7.074  30.391  12.172  1.00 91.19           O  
ATOM   4185  CG  GLU B  71      -9.367  26.609  11.367  1.00 91.19           C  
ATOM   4186  CD  GLU B  71      -9.320  25.156  11.859  1.00 91.19           C  
ATOM   4187  OE1 GLU B  71     -10.328  24.438  11.688  1.00 91.19           O  
ATOM   4188  OE2 GLU B  71      -8.281  24.766  12.422  1.00 91.19           O  
ATOM   4189  N   GLU B  72      -5.742  29.281  10.859  1.00 89.12           N  
ATOM   4190  CA  GLU B  72      -4.602  30.078  11.312  1.00 89.12           C  
ATOM   4191  C   GLU B  72      -4.734  31.531  10.867  1.00 89.12           C  
ATOM   4192  CB  GLU B  72      -3.293  29.484  10.789  1.00 89.12           C  
ATOM   4193  O   GLU B  72      -4.418  32.469  11.625  1.00 89.12           O  
ATOM   4194  CG  GLU B  72      -2.049  30.062  11.453  1.00 89.12           C  
ATOM   4195  CD  GLU B  72      -0.754  29.500  10.883  1.00 89.12           C  
ATOM   4196  OE1 GLU B  72       0.182  30.281  10.625  1.00 89.12           O  
ATOM   4197  OE2 GLU B  72      -0.677  28.266  10.695  1.00 89.12           O  
ATOM   4198  N   MET B  73      -5.148  31.719   9.695  1.00 87.81           N  
ATOM   4199  CA  MET B  73      -5.320  33.062   9.180  1.00 87.81           C  
ATOM   4200  C   MET B  73      -6.406  33.812   9.945  1.00 87.81           C  
ATOM   4201  CB  MET B  73      -5.660  33.031   7.688  1.00 87.81           C  
ATOM   4202  O   MET B  73      -6.301  35.031  10.172  1.00 87.81           O  
ATOM   4203  CG  MET B  73      -4.500  32.625   6.801  1.00 87.81           C  
ATOM   4204  SD  MET B  73      -4.973  32.500   5.031  1.00 87.81           S  
ATOM   4205  CE  MET B  73      -5.086  34.250   4.621  1.00 87.81           C  
ATOM   4206  N   THR B  74      -7.387  33.094  10.297  1.00 87.50           N  
ATOM   4207  CA  THR B  74      -8.461  33.688  11.086  1.00 87.50           C  
ATOM   4208  C   THR B  74      -7.957  34.062  12.484  1.00 87.50           C  
ATOM   4209  CB  THR B  74      -9.664  32.750  11.203  1.00 87.50           C  
ATOM   4210  O   THR B  74      -8.289  35.125  13.008  1.00 87.50           O  
ATOM   4211  CG2 THR B  74     -10.820  33.406  11.938  1.00 87.50           C  
ATOM   4212  OG1 THR B  74     -10.094  32.344   9.891  1.00 87.50           O  
ATOM   4213  N   GLN B  75      -7.121  33.219  13.016  1.00 85.44           N  
ATOM   4214  CA  GLN B  75      -6.574  33.469  14.344  1.00 85.44           C  
ATOM   4215  C   GLN B  75      -5.633  34.688  14.328  1.00 85.44           C  
ATOM   4216  CB  GLN B  75      -5.844  32.250  14.875  1.00 85.44           C  
ATOM   4217  O   GLN B  75      -5.586  35.438  15.289  1.00 85.44           O  
ATOM   4218  CG  GLN B  75      -6.773  31.109  15.281  1.00 85.44           C  
ATOM   4219  CD  GLN B  75      -6.020  29.859  15.680  1.00 85.44           C  
ATOM   4220  NE2 GLN B  75      -6.762  28.797  15.992  1.00 85.44           N  
ATOM   4221  OE1 GLN B  75      -4.785  29.828  15.695  1.00 85.44           O  
ATOM   4222  N   ASP B  76      -4.918  34.812  13.250  1.00 82.81           N  
ATOM   4223  CA  ASP B  76      -3.984  35.938  13.141  1.00 82.81           C  
ATOM   4224  C   ASP B  76      -4.703  37.219  12.695  1.00 82.81           C  
ATOM   4225  CB  ASP B  76      -2.855  35.594  12.164  1.00 82.81           C  
ATOM   4226  O   ASP B  76      -4.098  38.281  12.648  1.00 82.81           O  
ATOM   4227  CG  ASP B  76      -1.922  34.531  12.688  1.00 82.81           C  
ATOM   4228  OD1 ASP B  76      -2.023  34.156  13.875  1.00 82.81           O  
ATOM   4229  OD2 ASP B  76      -1.073  34.062  11.898  1.00 82.81           O  
ATOM   4230  N   GLY B  77      -5.957  37.062  12.438  1.00 76.81           N  
ATOM   4231  CA  GLY B  77      -6.719  38.219  11.992  1.00 76.81           C  
ATOM   4232  C   GLY B  77      -6.465  38.562  10.539  1.00 76.81           C  
ATOM   4233  O   GLY B  77      -6.891  39.625  10.062  1.00 76.81           O  
ATOM   4234  N   THR B  78      -5.551  37.812   9.883  1.00 69.00           N  
ATOM   4235  CA  THR B  78      -5.184  38.094   8.500  1.00 69.00           C  
ATOM   4236  C   THR B  78      -6.230  37.562   7.535  1.00 69.00           C  
ATOM   4237  CB  THR B  78      -3.803  37.531   8.156  1.00 69.00           C  
ATOM   4238  O   THR B  78      -6.258  37.938   6.363  1.00 69.00           O  
ATOM   4239  CG2 THR B  78      -2.709  38.156   9.016  1.00 69.00           C  
ATOM   4240  OG1 THR B  78      -3.820  36.094   8.375  1.00 69.00           O  
ATOM   4241  N   TRP B  79      -6.953  36.656   8.047  1.00 58.16           N  
ATOM   4242  CA  TRP B  79      -8.000  36.125   7.172  1.00 58.16           C  
ATOM   4243  C   TRP B  79      -9.125  37.156   7.012  1.00 58.16           C  
ATOM   4244  CB  TRP B  79      -8.555  34.812   7.723  1.00 58.16           C  
ATOM   4245  O   TRP B  79      -9.766  37.531   7.992  1.00 58.16           O  
ATOM   4246  CG  TRP B  79      -9.445  34.094   6.762  1.00 58.16           C  
ATOM   4247  CD1 TRP B  79     -10.812  34.125   6.699  1.00 58.16           C  
ATOM   4248  CD2 TRP B  79      -9.031  33.188   5.727  1.00 58.16           C  
ATOM   4249  CE2 TRP B  79     -10.195  32.719   5.078  1.00 58.16           C  
ATOM   4250  CE3 TRP B  79      -7.781  32.719   5.289  1.00 58.16           C  
ATOM   4251  NE1 TRP B  79     -11.266  33.312   5.688  1.00 58.16           N  
ATOM   4252  CH2 TRP B  79      -8.922  31.391   3.598  1.00 58.16           C  
ATOM   4253  CZ2 TRP B  79     -10.148  31.828   4.008  1.00 58.16           C  
ATOM   4254  CZ3 TRP B  79      -7.738  31.828   4.223  1.00 58.16           C  
ATOM   4255  N   ARG B  80      -9.016  38.156   6.008  1.00 52.09           N  
ATOM   4256  CA  ARG B  80     -10.086  39.125   5.695  1.00 52.09           C  
ATOM   4257  C   ARG B  80     -11.164  38.469   4.840  1.00 52.09           C  
ATOM   4258  CB  ARG B  80      -9.523  40.344   4.973  1.00 52.09           C  
ATOM   4259  O   ARG B  80     -10.875  37.906   3.770  1.00 52.09           O  
ATOM   4260  CG  ARG B  80      -8.922  41.375   5.906  1.00 52.09           C  
ATOM   4261  CD  ARG B  80      -8.523  42.656   5.156  1.00 52.09           C  
ATOM   4262  NE  ARG B  80      -7.930  43.625   6.047  1.00 52.09           N  
ATOM   4263  NH1 ARG B  80      -7.715  45.281   4.430  1.00 52.09           N  
ATOM   4264  NH2 ARG B  80      -7.027  45.688   6.578  1.00 52.09           N  
ATOM   4265  CZ  ARG B  80      -7.559  44.875   5.684  1.00 52.09           C  
ATOM   4266  N   THR B  81     -12.164  38.062   5.336  1.00 44.78           N  
ATOM   4267  CA  THR B  81     -13.281  37.719   4.465  1.00 44.78           C  
ATOM   4268  C   THR B  81     -13.562  38.844   3.467  1.00 44.78           C  
ATOM   4269  CB  THR B  81     -14.555  37.406   5.281  1.00 44.78           C  
ATOM   4270  O   THR B  81     -13.695  40.000   3.854  1.00 44.78           O  
ATOM   4271  CG2 THR B  81     -14.531  36.000   5.863  1.00 44.78           C  
ATOM   4272  OG1 THR B  81     -14.656  38.375   6.352  1.00 44.78           O  
ATOM   4273  N   VAL B  82     -13.039  39.062   2.244  1.00 39.47           N  
ATOM   4274  CA  VAL B  82     -13.500  40.062   1.263  1.00 39.47           C  
ATOM   4275  C   VAL B  82     -15.000  40.281   1.418  1.00 39.47           C  
ATOM   4276  CB  VAL B  82     -13.172  39.594  -0.180  1.00 39.47           C  
ATOM   4277  O   VAL B  82     -15.781  39.312   1.332  1.00 39.47           O  
ATOM   4278  CG1 VAL B  82     -13.734  40.594  -1.194  1.00 39.47           C  
ATOM   4279  CG2 VAL B  82     -11.664  39.438  -0.360  1.00 39.47           C  
ATOM   4280  N   ALA B  83     -15.484  41.312   1.949  1.00 37.25           N  
ATOM   4281  CA  ALA B  83     -16.859  41.750   1.838  1.00 37.25           C  
ATOM   4282  C   ALA B  83     -17.359  41.656   0.401  1.00 37.25           C  
ATOM   4283  CB  ALA B  83     -16.984  43.188   2.326  1.00 37.25           C  
ATOM   4284  O   ALA B  83     -16.594  41.781  -0.547  1.00 37.25           O  
ATOM   4285  N   PRO B  84     -18.594  41.156   0.042  1.00 34.00           N  
ATOM   4286  CA  PRO B  84     -19.141  41.219  -1.320  1.00 34.00           C  
ATOM   4287  C   PRO B  84     -18.984  42.594  -1.956  1.00 34.00           C  
ATOM   4288  CB  PRO B  84     -20.609  40.875  -1.134  1.00 34.00           C  
ATOM   4289  O   PRO B  84     -19.422  43.594  -1.387  1.00 34.00           O  
ATOM   4290  CG  PRO B  84     -20.812  40.844   0.346  1.00 34.00           C  
ATOM   4291  CD  PRO B  84     -19.500  41.125   1.014  1.00 34.00           C  
ATOM   4292  N   GLN B  85     -18.078  43.156  -2.498  1.00 30.11           N  
ATOM   4293  CA  GLN B  85     -18.219  44.344  -3.309  1.00 30.11           C  
ATOM   4294  C   GLN B  85     -19.453  44.281  -4.207  1.00 30.11           C  
ATOM   4295  CB  GLN B  85     -16.969  44.594  -4.156  1.00 30.11           C  
ATOM   4296  O   GLN B  85     -19.859  43.188  -4.617  1.00 30.11           O  
ATOM   4297  CG  GLN B  85     -15.875  45.375  -3.439  1.00 30.11           C  
ATOM   4298  CD  GLN B  85     -14.672  45.625  -4.324  1.00 30.11           C  
ATOM   4299  NE2 GLN B  85     -13.773  46.500  -3.857  1.00 30.11           N  
ATOM   4300  OE1 GLN B  85     -14.547  45.062  -5.414  1.00 30.11           O  
ATOM   4301  N   ALA B  86     -20.328  45.406  -4.363  1.00 31.31           N  
ATOM   4302  CA  ALA B  86     -21.438  45.625  -5.281  1.00 31.31           C  
ATOM   4303  C   ALA B  86     -21.078  45.188  -6.699  1.00 31.31           C  
ATOM   4304  CB  ALA B  86     -21.844  47.094  -5.266  1.00 31.31           C  
ATOM   4305  O   ALA B  86     -21.047  46.031  -7.617  1.00 31.31           O  
ATOM   4306  N   ALA B  87     -20.109  44.594  -7.055  1.00 28.25           N  
ATOM   4307  CA  ALA B  87     -19.969  44.438  -8.500  1.00 28.25           C  
ATOM   4308  C   ALA B  87     -21.297  44.031  -9.141  1.00 28.25           C  
ATOM   4309  CB  ALA B  87     -18.891  43.406  -8.820  1.00 28.25           C  
ATOM   4310  O   ALA B  87     -22.125  43.406  -8.492  1.00 28.25           O  
ATOM   4311  N   GLU B  88     -21.844  44.719 -10.305  1.00 30.19           N  
ATOM   4312  CA  GLU B  88     -22.797  44.312 -11.328  1.00 30.19           C  
ATOM   4313  C   GLU B  88     -22.891  42.781 -11.438  1.00 30.19           C  
ATOM   4314  CB  GLU B  88     -22.422  44.906 -12.688  1.00 30.19           C  
ATOM   4315  O   GLU B  88     -21.953  42.062 -11.062  1.00 30.19           O  
ATOM   4316  CG  GLU B  88     -23.328  46.062 -13.117  1.00 30.19           C  
ATOM   4317  CD  GLU B  88     -22.906  46.688 -14.430  1.00 30.19           C  
ATOM   4318  OE1 GLU B  88     -23.625  47.594 -14.930  1.00 30.19           O  
ATOM   4319  OE2 GLU B  88     -21.844  46.312 -14.961  1.00 30.19           O  
ATOM   4320  N   ARG B  89     -24.047  42.219 -12.031  1.00 27.41           N  
ATOM   4321  CA  ARG B  89     -24.625  40.906 -12.117  1.00 27.41           C  
ATOM   4322  C   ARG B  89     -23.609  39.875 -12.617  1.00 27.41           C  
ATOM   4323  CB  ARG B  89     -25.859  40.906 -13.039  1.00 27.41           C  
ATOM   4324  O   ARG B  89     -23.750  39.344 -13.711  1.00 27.41           O  
ATOM   4325  CG  ARG B  89     -27.172  41.000 -12.297  1.00 27.41           C  
ATOM   4326  CD  ARG B  89     -28.359  41.000 -13.258  1.00 27.41           C  
ATOM   4327  NE  ARG B  89     -29.641  41.000 -12.539  1.00 27.41           N  
ATOM   4328  NH1 ARG B  89     -30.938  41.281 -14.430  1.00 27.41           N  
ATOM   4329  NH2 ARG B  89     -31.922  41.125 -12.367  1.00 27.41           N  
ATOM   4330  CZ  ARG B  89     -30.828  41.125 -13.117  1.00 27.41           C  
ATOM   4331  N   ALA B  90     -22.297  40.250 -12.875  1.00 30.67           N  
ATOM   4332  CA  ALA B  90     -21.859  39.219 -13.805  1.00 30.67           C  
ATOM   4333  C   ALA B  90     -22.188  37.812 -13.266  1.00 30.67           C  
ATOM   4334  CB  ALA B  90     -20.359  39.312 -14.062  1.00 30.67           C  
ATOM   4335  O   ALA B  90     -22.250  37.625 -12.047  1.00 30.67           O  
ATOM   4336  N   PRO B  91     -22.688  36.844 -14.117  1.00 28.47           N  
ATOM   4337  CA  PRO B  91     -23.250  35.562 -13.703  1.00 28.47           C  
ATOM   4338  C   PRO B  91     -22.359  34.844 -12.688  1.00 28.47           C  
ATOM   4339  CB  PRO B  91     -23.312  34.781 -15.016  1.00 28.47           C  
ATOM   4340  O   PRO B  91     -21.141  34.875 -12.789  1.00 28.47           O  
ATOM   4341  CG  PRO B  91     -22.547  35.594 -16.000  1.00 28.47           C  
ATOM   4342  CD  PRO B  91     -22.156  36.875 -15.336  1.00 28.47           C  
ATOM   4343  N   LEU B  92     -22.625  35.000 -11.336  1.00 25.62           N  
ATOM   4344  CA  LEU B  92     -22.094  34.219 -10.227  1.00 25.62           C  
ATOM   4345  C   LEU B  92     -21.766  32.812 -10.672  1.00 25.62           C  
ATOM   4346  CB  LEU B  92     -23.094  34.188  -9.070  1.00 25.62           C  
ATOM   4347  O   LEU B  92     -22.672  32.000 -10.953  1.00 25.62           O  
ATOM   4348  CG  LEU B  92     -23.156  35.438  -8.180  1.00 25.62           C  
ATOM   4349  CD1 LEU B  92     -24.469  35.469  -7.395  1.00 25.62           C  
ATOM   4350  CD2 LEU B  92     -21.953  35.469  -7.230  1.00 25.62           C  
ATOM   4351  N   ASP B  93     -20.891  32.750 -11.664  1.00 28.48           N  
ATOM   4352  CA  ASP B  93     -20.562  31.344 -11.930  1.00 28.48           C  
ATOM   4353  C   ASP B  93     -20.422  30.547 -10.633  1.00 28.48           C  
ATOM   4354  CB  ASP B  93     -19.250  31.250 -12.742  1.00 28.48           C  
ATOM   4355  O   ASP B  93     -19.719  30.969  -9.711  1.00 28.48           O  
ATOM   4356  CG  ASP B  93     -19.438  30.578 -14.086  1.00 28.48           C  
ATOM   4357  OD1 ASP B  93     -20.531  30.031 -14.344  1.00 28.48           O  
ATOM   4358  OD2 ASP B  93     -18.484  30.578 -14.883  1.00 28.48           O  
ATOM   4359  N   ARG B  94     -21.484  29.828 -10.125  1.00 27.19           N  
ATOM   4360  CA  ARG B  94     -21.781  28.906  -9.031  1.00 27.19           C  
ATOM   4361  C   ARG B  94     -20.547  28.125  -8.617  1.00 27.19           C  
ATOM   4362  CB  ARG B  94     -22.906  27.953  -9.422  1.00 27.19           C  
ATOM   4363  O   ARG B  94     -20.047  27.281  -9.375  1.00 27.19           O  
ATOM   4364  CG  ARG B  94     -23.891  27.656  -8.305  1.00 27.19           C  
ATOM   4365  CD  ARG B  94     -25.047  26.781  -8.781  1.00 27.19           C  
ATOM   4366  NE  ARG B  94     -25.969  26.484  -7.695  1.00 27.19           N  
ATOM   4367  NH1 ARG B  94     -27.453  25.297  -9.016  1.00 27.19           N  
ATOM   4368  NH2 ARG B  94     -27.875  25.578  -6.781  1.00 27.19           N  
ATOM   4369  CZ  ARG B  94     -27.094  25.781  -7.832  1.00 27.19           C  
ATOM   4370  N   LEU B  95     -19.516  28.734  -8.172  1.00 25.81           N  
ATOM   4371  CA  LEU B  95     -18.516  27.828  -7.613  1.00 25.81           C  
ATOM   4372  C   LEU B  95     -19.188  26.656  -6.895  1.00 25.81           C  
ATOM   4373  CB  LEU B  95     -17.594  28.578  -6.648  1.00 25.81           C  
ATOM   4374  O   LEU B  95     -19.984  26.859  -5.973  1.00 25.81           O  
ATOM   4375  CG  LEU B  95     -16.328  29.172  -7.254  1.00 25.81           C  
ATOM   4376  CD1 LEU B  95     -15.914  30.438  -6.492  1.00 25.81           C  
ATOM   4377  CD2 LEU B  95     -15.195  28.156  -7.246  1.00 25.81           C  
ATOM   4378  N   VAL B  96     -19.594  25.703  -7.676  1.00 29.77           N  
ATOM   4379  CA  VAL B  96     -20.141  24.469  -7.129  1.00 29.77           C  
ATOM   4380  C   VAL B  96     -19.547  24.203  -5.758  1.00 29.77           C  
ATOM   4381  CB  VAL B  96     -19.891  23.266  -8.070  1.00 29.77           C  
ATOM   4382  O   VAL B  96     -18.312  24.219  -5.594  1.00 29.77           O  
ATOM   4383  CG1 VAL B  96     -20.672  22.047  -7.613  1.00 29.77           C  
ATOM   4384  CG2 VAL B  96     -20.266  23.641  -9.508  1.00 29.77           C  
ATOM   4385  N   SER B  97     -19.953  24.734  -4.629  1.00 27.59           N  
ATOM   4386  CA  SER B  97     -19.719  24.344  -3.242  1.00 27.59           C  
ATOM   4387  C   SER B  97     -19.141  22.938  -3.154  1.00 27.59           C  
ATOM   4388  CB  SER B  97     -21.016  24.438  -2.438  1.00 27.59           C  
ATOM   4389  O   SER B  97     -19.391  22.109  -4.035  1.00 27.59           O  
ATOM   4390  OG  SER B  97     -21.484  25.766  -2.375  1.00 27.59           O  
ATOM   4391  N   THR B  98     -18.156  22.703  -2.324  1.00 28.72           N  
ATOM   4392  CA  THR B  98     -17.562  21.406  -2.033  1.00 28.72           C  
ATOM   4393  C   THR B  98     -18.641  20.328  -1.969  1.00 28.72           C  
ATOM   4394  CB  THR B  98     -16.781  21.438  -0.707  1.00 28.72           C  
ATOM   4395  O   THR B  98     -18.406  19.250  -1.407  1.00 28.72           O  
ATOM   4396  CG2 THR B  98     -15.484  22.234  -0.848  1.00 28.72           C  
ATOM   4397  OG1 THR B  98     -17.594  22.031   0.309  1.00 28.72           O  
ATOM   4398  N   GLU B  99     -19.891  20.578  -2.361  1.00 31.61           N  
ATOM   4399  CA  GLU B  99     -20.875  19.531  -2.566  1.00 31.61           C  
ATOM   4400  C   GLU B  99     -20.328  18.422  -3.469  1.00 31.61           C  
ATOM   4401  CB  GLU B  99     -22.156  20.109  -3.164  1.00 31.61           C  
ATOM   4402  O   GLU B  99     -21.047  17.500  -3.846  1.00 31.61           O  
ATOM   4403  CG  GLU B  99     -23.438  19.531  -2.559  1.00 31.61           C  
ATOM   4404  CD  GLU B  99     -24.703  20.188  -3.082  1.00 31.61           C  
ATOM   4405  OE1 GLU B  99     -25.812  19.797  -2.648  1.00 31.61           O  
ATOM   4406  OE2 GLU B  99     -24.578  21.094  -3.938  1.00 31.61           O  
ATOM   4407  N   ILE B 100     -19.188  18.703  -4.023  1.00 31.23           N  
ATOM   4408  CA  ILE B 100     -18.656  17.828  -5.062  1.00 31.23           C  
ATOM   4409  C   ILE B 100     -18.172  16.516  -4.441  1.00 31.23           C  
ATOM   4410  CB  ILE B 100     -17.500  18.516  -5.840  1.00 31.23           C  
ATOM   4411  O   ILE B 100     -17.734  15.609  -5.156  1.00 31.23           O  
ATOM   4412  CG1 ILE B 100     -18.062  19.641  -6.715  1.00 31.23           C  
ATOM   4413  CG2 ILE B 100     -16.734  17.484  -6.680  1.00 31.23           C  
ATOM   4414  CD1 ILE B 100     -16.984  20.562  -7.289  1.00 31.23           C  
ATOM   4415  N   LEU B 101     -17.641  16.672  -3.191  1.00 32.38           N  
ATOM   4416  CA  LEU B 101     -17.297  15.289  -2.881  1.00 32.38           C  
ATOM   4417  C   LEU B 101     -18.500  14.375  -3.088  1.00 32.38           C  
ATOM   4418  CB  LEU B 101     -16.797  15.172  -1.441  1.00 32.38           C  
ATOM   4419  O   LEU B 101     -18.344  13.250  -3.566  1.00 32.38           O  
ATOM   4420  CG  LEU B 101     -15.312  15.484  -1.216  1.00 32.38           C  
ATOM   4421  CD1 LEU B 101     -15.062  15.859   0.241  1.00 32.38           C  
ATOM   4422  CD2 LEU B 101     -14.453  14.289  -1.621  1.00 32.38           C  
ATOM   4423  N   CYS B 102     -19.719  14.648  -2.260  1.00 30.91           N  
ATOM   4424  CA  CYS B 102     -20.906  13.820  -2.145  1.00 30.91           C  
ATOM   4425  C   CYS B 102     -21.703  13.820  -3.449  1.00 30.91           C  
ATOM   4426  CB  CYS B 102     -21.797  14.320  -1.003  1.00 30.91           C  
ATOM   4427  O   CYS B 102     -22.859  13.406  -3.477  1.00 30.91           O  
ATOM   4428  SG  CYS B 102     -21.062  14.117   0.634  1.00 30.91           S  
ATOM   4429  N   ARG B 103     -21.422  14.609  -4.426  1.00 30.20           N  
ATOM   4430  CA  ARG B 103     -22.469  14.414  -5.434  1.00 30.20           C  
ATOM   4431  C   ARG B 103     -22.719  12.930  -5.680  1.00 30.20           C  
ATOM   4432  CB  ARG B 103     -22.078  15.102  -6.746  1.00 30.20           C  
ATOM   4433  O   ARG B 103     -21.922  12.258  -6.332  1.00 30.20           O  
ATOM   4434  CG  ARG B 103     -22.859  16.375  -7.031  1.00 30.20           C  
ATOM   4435  CD  ARG B 103     -22.484  16.969  -8.383  1.00 30.20           C  
ATOM   4436  NE  ARG B 103     -23.031  18.312  -8.539  1.00 30.20           N  
ATOM   4437  NH1 ARG B 103     -22.312  18.578 -10.719  1.00 30.20           N  
ATOM   4438  NH2 ARG B 103     -23.469  20.266  -9.688  1.00 30.20           N  
ATOM   4439  CZ  ARG B 103     -22.938  19.047  -9.648  1.00 30.20           C  
ATOM   4440  N   ALA B 104     -22.984  12.180  -4.562  1.00 27.94           N  
ATOM   4441  CA  ALA B 104     -23.578  10.883  -4.871  1.00 27.94           C  
ATOM   4442  C   ALA B 104     -24.609  11.008  -5.992  1.00 27.94           C  
ATOM   4443  CB  ALA B 104     -24.234  10.289  -3.621  1.00 27.94           C  
ATOM   4444  O   ALA B 104     -25.156  12.086  -6.227  1.00 27.94           O  
ATOM   4445  N   ALA B 105     -24.578  10.117  -7.008  1.00 27.14           N  
ATOM   4446  CA  ALA B 105     -25.594   9.922  -8.031  1.00 27.14           C  
ATOM   4447  C   ALA B 105     -27.000  10.055  -7.430  1.00 27.14           C  
ATOM   4448  CB  ALA B 105     -25.438   8.562  -8.695  1.00 27.14           C  
ATOM   4449  O   ALA B 105     -27.359   9.305  -6.520  1.00 27.14           O  
ATOM   4450  N   TRP B 106     -27.547  11.273  -7.145  1.00 26.19           N  
ATOM   4451  CA  TRP B 106     -28.922  11.578  -6.805  1.00 26.19           C  
ATOM   4452  C   TRP B 106     -29.891  10.703  -7.602  1.00 26.19           C  
ATOM   4453  CB  TRP B 106     -29.234  13.055  -7.059  1.00 26.19           C  
ATOM   4454  O   TRP B 106     -30.000  10.844  -8.820  1.00 26.19           O  
ATOM   4455  CG  TRP B 106     -28.531  13.992  -6.125  1.00 26.19           C  
ATOM   4456  CD1 TRP B 106     -28.219  13.766  -4.809  1.00 26.19           C  
ATOM   4457  CD2 TRP B 106     -28.047  15.305  -6.426  1.00 26.19           C  
ATOM   4458  CE2 TRP B 106     -27.469  15.820  -5.250  1.00 26.19           C  
ATOM   4459  CE3 TRP B 106     -28.062  16.094  -7.582  1.00 26.19           C  
ATOM   4460  NE1 TRP B 106     -27.578  14.859  -4.281  1.00 26.19           N  
ATOM   4461  CH2 TRP B 106     -26.922  17.844  -6.340  1.00 26.19           C  
ATOM   4462  CZ2 TRP B 106     -26.891  17.094  -5.195  1.00 26.19           C  
ATOM   4463  CZ3 TRP B 106     -27.500  17.359  -7.527  1.00 26.19           C  
ATOM   4464  N   GLY B 107     -29.875   9.398  -7.414  1.00 23.94           N  
ATOM   4465  CA  GLY B 107     -31.047   8.742  -7.980  1.00 23.94           C  
ATOM   4466  C   GLY B 107     -32.344   9.492  -7.730  1.00 23.94           C  
ATOM   4467  O   GLY B 107     -32.438  10.242  -6.758  1.00 23.94           O  
ATOM   4468  N   GLN B 108     -33.188   9.766  -8.773  1.00 20.88           N  
ATOM   4469  CA  GLN B 108     -34.469  10.367  -8.992  1.00 20.88           C  
ATOM   4470  C   GLN B 108     -35.500   9.875  -7.957  1.00 20.88           C  
ATOM   4471  CB  GLN B 108     -35.000  10.062 -10.398  1.00 20.88           C  
ATOM   4472  O   GLN B 108     -35.844   8.695  -7.938  1.00 20.88           O  
ATOM   4473  CG  GLN B 108     -34.812  11.211 -11.383  1.00 20.88           C  
ATOM   4474  CD  GLN B 108     -35.062  10.797 -12.820  1.00 20.88           C  
ATOM   4475  NE2 GLN B 108     -35.125  11.773 -13.719  1.00 20.88           N  
ATOM   4476  OE1 GLN B 108     -35.188   9.609 -13.125  1.00 20.88           O  
ATOM   4477  N   GLU B 109     -35.375  10.258  -6.652  1.00 21.94           N  
ATOM   4478  CA  GLU B 109     -36.562   9.930  -5.871  1.00 21.94           C  
ATOM   4479  C   GLU B 109     -37.812  10.320  -6.609  1.00 21.94           C  
ATOM   4480  CB  GLU B 109     -36.500  10.617  -4.504  1.00 21.94           C  
ATOM   4481  O   GLU B 109     -37.906  11.414  -7.168  1.00 21.94           O  
ATOM   4482  CG  GLU B 109     -35.938   9.742  -3.396  1.00 21.94           C  
ATOM   4483  CD  GLU B 109     -35.781  10.469  -2.068  1.00 21.94           C  
ATOM   4484  OE1 GLU B 109     -35.531   9.812  -1.038  1.00 21.94           O  
ATOM   4485  OE2 GLU B 109     -35.938  11.711  -2.061  1.00 21.94           O  
ATOM   4486  N   GLY B 110     -38.562   9.359  -7.047  1.00 19.16           N  
ATOM   4487  CA  GLY B 110     -39.938   9.430  -7.570  1.00 19.16           C  
ATOM   4488  C   GLY B 110     -40.812  10.414  -6.820  1.00 19.16           C  
ATOM   4489  O   GLY B 110     -40.500  10.789  -5.688  1.00 19.16           O  
ATOM   4490  N   ALA B 111     -41.750  11.016  -7.504  1.00 20.25           N  
ATOM   4491  CA  ALA B 111     -42.781  12.055  -7.547  1.00 20.25           C  
ATOM   4492  C   ALA B 111     -43.781  11.852  -6.434  1.00 20.25           C  
ATOM   4493  CB  ALA B 111     -43.469  12.070  -8.906  1.00 20.25           C  
ATOM   4494  O   ALA B 111     -44.812  12.539  -6.398  1.00 20.25           O  
ATOM   4495  N   HIS B 112     -43.531  11.195  -5.281  1.00 19.31           N  
ATOM   4496  CA  HIS B 112     -44.906  10.914  -4.828  1.00 19.31           C  
ATOM   4497  C   HIS B 112     -45.656  12.203  -4.535  1.00 19.31           C  
ATOM   4498  CB  HIS B 112     -44.875  10.023  -3.584  1.00 19.31           C  
ATOM   4499  O   HIS B 112     -45.156  13.086  -3.844  1.00 19.31           O  
ATOM   4500  CG  HIS B 112     -44.656   8.578  -3.887  1.00 19.31           C  
ATOM   4501  CD2 HIS B 112     -43.594   7.773  -3.717  1.00 19.31           C  
ATOM   4502  ND1 HIS B 112     -45.656   7.785  -4.441  1.00 19.31           N  
ATOM   4503  CE1 HIS B 112     -45.188   6.559  -4.594  1.00 19.31           C  
ATOM   4504  NE2 HIS B 112     -43.938   6.523  -4.164  1.00 19.31           N  
ATOM   4505  N   PRO B 113     -46.719  12.492  -5.270  1.00 19.14           N  
ATOM   4506  CA  PRO B 113     -47.625  13.641  -5.250  1.00 19.14           C  
ATOM   4507  C   PRO B 113     -48.281  13.836  -3.889  1.00 19.14           C  
ATOM   4508  CB  PRO B 113     -48.656  13.289  -6.320  1.00 19.14           C  
ATOM   4509  O   PRO B 113     -49.000  12.953  -3.414  1.00 19.14           O  
ATOM   4510  CG  PRO B 113     -48.406  11.844  -6.617  1.00 19.14           C  
ATOM   4511  CD  PRO B 113     -47.188  11.398  -5.875  1.00 19.14           C  
ATOM   4512  N   ALA B 114     -47.562  14.133  -2.854  1.00 18.31           N  
ATOM   4513  CA  ALA B 114     -48.406  14.195  -1.658  1.00 18.31           C  
ATOM   4514  C   ALA B 114     -49.656  15.023  -1.911  1.00 18.31           C  
ATOM   4515  CB  ALA B 114     -47.594  14.773  -0.487  1.00 18.31           C  
ATOM   4516  O   ALA B 114     -49.562  16.141  -2.420  1.00 18.31           O  
ATOM   4517  N   PRO B 115     -50.750  14.414  -1.758  1.00 17.52           N  
ATOM   4518  CA  PRO B 115     -52.094  14.938  -2.096  1.00 17.52           C  
ATOM   4519  C   PRO B 115     -52.375  16.266  -1.401  1.00 17.52           C  
ATOM   4520  CB  PRO B 115     -53.031  13.844  -1.609  1.00 17.52           C  
ATOM   4521  O   PRO B 115     -51.656  16.688  -0.505  1.00 17.52           O  
ATOM   4522  CG  PRO B 115     -52.219  13.000  -0.696  1.00 17.52           C  
ATOM   4523  CD  PRO B 115     -50.781  13.445  -0.792  1.00 17.52           C  
ATOM   4524  N   GLY B 116     -53.719  16.391  -0.953  1.00 16.36           N  
ATOM   4525  CA  GLY B 116     -54.812  17.297  -1.188  1.00 16.36           C  
ATOM   4526  C   GLY B 116     -54.906  18.422  -0.168  1.00 16.36           C  
ATOM   4527  O   GLY B 116     -54.719  19.594  -0.512  1.00 16.36           O  
ATOM   4528  N   LEU B 117     -55.781  18.250   0.940  1.00 15.46           N  
ATOM   4529  CA  LEU B 117     -57.031  18.969   1.073  1.00 15.46           C  
ATOM   4530  C   LEU B 117     -56.875  20.203   1.943  1.00 15.46           C  
ATOM   4531  CB  LEU B 117     -58.125  18.047   1.668  1.00 15.46           C  
ATOM   4532  O   LEU B 117     -57.062  21.328   1.475  1.00 15.46           O  
ATOM   4533  CG  LEU B 117     -58.781  17.062   0.707  1.00 15.46           C  
ATOM   4534  CD1 LEU B 117     -59.594  16.031   1.482  1.00 15.46           C  
ATOM   4535  CD2 LEU B 117     -59.625  17.797  -0.308  1.00 15.46           C  
ATOM   4536  N   GLY B 118     -57.375  20.203   3.256  1.00 16.52           N  
ATOM   4537  CA  GLY B 118     -58.594  20.953   3.568  1.00 16.52           C  
ATOM   4538  C   GLY B 118     -58.281  22.328   4.145  1.00 16.52           C  
ATOM   4539  O   GLY B 118     -57.125  22.641   4.465  1.00 16.52           O  
ATOM   4540  N   ASP B 119     -59.094  22.812   5.176  1.00 16.52           N  
ATOM   4541  CA  ASP B 119     -60.031  23.922   5.344  1.00 16.52           C  
ATOM   4542  C   ASP B 119     -59.375  25.078   6.098  1.00 16.52           C  
ATOM   4543  CB  ASP B 119     -61.281  23.438   6.078  1.00 16.52           C  
ATOM   4544  O   ASP B 119     -59.250  26.172   5.555  1.00 16.52           O  
ATOM   4545  CG  ASP B 119     -62.500  23.438   5.195  1.00 16.52           C  
ATOM   4546  OD1 ASP B 119     -62.438  23.938   4.051  1.00 16.52           O  
ATOM   4547  OD2 ASP B 119     -63.562  22.938   5.648  1.00 16.52           O  
ATOM   4548  N   GLY B 120     -59.812  25.422   7.422  1.00 16.58           N  
ATOM   4549  CA  GLY B 120     -60.688  26.516   7.793  1.00 16.58           C  
ATOM   4550  C   GLY B 120     -59.938  27.719   8.367  1.00 16.58           C  
ATOM   4551  O   GLY B 120     -58.750  27.641   8.586  1.00 16.58           O  
ATOM   4552  N   HIS B 121     -60.406  28.375   9.523  1.00 16.44           N  
ATOM   4553  CA  HIS B 121     -61.000  29.688   9.773  1.00 16.44           C  
ATOM   4554  C   HIS B 121     -59.969  30.641  10.398  1.00 16.44           C  
ATOM   4555  CB  HIS B 121     -62.219  29.562  10.680  1.00 16.44           C  
ATOM   4556  O   HIS B 121     -59.750  31.734   9.883  1.00 16.44           O  
ATOM   4557  CG  HIS B 121     -63.438  29.000   9.984  1.00 16.44           C  
ATOM   4558  CD2 HIS B 121     -64.188  27.906  10.250  1.00 16.44           C  
ATOM   4559  ND1 HIS B 121     -64.000  29.594   8.883  1.00 16.44           N  
ATOM   4560  CE1 HIS B 121     -65.062  28.875   8.492  1.00 16.44           C  
ATOM   4561  NE2 HIS B 121     -65.188  27.844   9.305  1.00 16.44           N  
ATOM   4562  N   THR B 122     -60.156  31.000  11.719  1.00 16.53           N  
ATOM   4563  CA  THR B 122     -60.688  32.281  12.156  1.00 16.53           C  
ATOM   4564  C   THR B 122     -59.562  33.219  12.570  1.00 16.53           C  
ATOM   4565  CB  THR B 122     -61.656  32.125  13.328  1.00 16.53           C  
ATOM   4566  O   THR B 122     -58.438  32.781  12.812  1.00 16.53           O  
ATOM   4567  CG2 THR B 122     -62.938  31.422  12.875  1.00 16.53           C  
ATOM   4568  OG1 THR B 122     -61.062  31.312  14.352  1.00 16.53           O  
ATOM   4569  N   GLN B 123     -59.844  34.344  13.445  1.00 16.00           N  
ATOM   4570  CA  GLN B 123     -59.844  35.812  13.508  1.00 16.00           C  
ATOM   4571  C   GLN B 123     -58.719  36.312  14.398  1.00 16.00           C  
ATOM   4572  CB  GLN B 123     -61.188  36.312  14.008  1.00 16.00           C  
ATOM   4573  O   GLN B 123     -58.906  36.469  15.609  1.00 16.00           O  
ATOM   4574  CG  GLN B 123     -62.250  36.406  12.930  1.00 16.00           C  
ATOM   4575  CD  GLN B 123     -63.562  36.969  13.445  1.00 16.00           C  
ATOM   4576  NE2 GLN B 123     -64.562  37.156  12.547  1.00 16.00           N  
ATOM   4577  OE1 GLN B 123     -63.719  37.219  14.648  1.00 16.00           O  
ATOM   4578  N   GLY B 124     -57.594  35.781  14.492  1.00 16.27           N  
ATOM   4579  CA  GLY B 124     -56.969  36.312  15.695  1.00 16.27           C  
ATOM   4580  C   GLY B 124     -56.688  37.812  15.625  1.00 16.27           C  
ATOM   4581  O   GLY B 124     -56.000  38.250  14.711  1.00 16.27           O  
ATOM   4582  N   PRO B 125     -57.500  38.750  16.172  1.00 16.72           N  
ATOM   4583  CA  PRO B 125     -57.375  40.188  16.000  1.00 16.72           C  
ATOM   4584  C   PRO B 125     -56.094  40.750  16.609  1.00 16.72           C  
ATOM   4585  CB  PRO B 125     -58.594  40.719  16.734  1.00 16.72           C  
ATOM   4586  O   PRO B 125     -55.938  40.781  17.828  1.00 16.72           O  
ATOM   4587  CG  PRO B 125     -58.938  39.656  17.734  1.00 16.72           C  
ATOM   4588  CD  PRO B 125     -58.250  38.406  17.344  1.00 16.72           C  
ATOM   4589  N   VAL B 126     -55.000  40.281  16.375  1.00 16.62           N  
ATOM   4590  CA  VAL B 126     -53.906  40.812  17.188  1.00 16.62           C  
ATOM   4591  C   VAL B 126     -53.875  42.344  17.062  1.00 16.62           C  
ATOM   4592  CB  VAL B 126     -52.562  40.219  16.781  1.00 16.62           C  
ATOM   4593  O   VAL B 126     -53.812  42.875  15.945  1.00 16.62           O  
ATOM   4594  CG1 VAL B 126     -51.531  40.438  17.891  1.00 16.62           C  
ATOM   4595  CG2 VAL B 126     -52.688  38.750  16.453  1.00 16.62           C  
ATOM   4596  N   SER B 127     -54.188  43.031  18.109  1.00 15.68           N  
ATOM   4597  CA  SER B 127     -54.344  44.438  18.375  1.00 15.68           C  
ATOM   4598  C   SER B 127     -53.062  45.219  18.016  1.00 15.68           C  
ATOM   4599  CB  SER B 127     -54.688  44.688  19.844  1.00 15.68           C  
ATOM   4600  O   SER B 127     -52.000  44.625  17.984  1.00 15.68           O  
ATOM   4601  OG  SER B 127     -55.938  44.125  20.172  1.00 15.68           O  
ATOM   4602  N   ASP B 128     -53.094  46.562  18.219  1.00 14.95           N  
ATOM   4603  CA  ASP B 128     -52.781  47.812  17.562  1.00 14.95           C  
ATOM   4604  C   ASP B 128     -51.375  48.281  17.875  1.00 14.95           C  
ATOM   4605  CB  ASP B 128     -53.812  48.875  17.953  1.00 14.95           C  
ATOM   4606  O   ASP B 128     -50.625  48.656  16.969  1.00 14.95           O  
ATOM   4607  CG  ASP B 128     -54.375  49.625  16.766  1.00 14.95           C  
ATOM   4608  OD1 ASP B 128     -53.906  49.438  15.633  1.00 14.95           O  
ATOM   4609  OD2 ASP B 128     -55.312  50.438  16.984  1.00 14.95           O  
ATOM   4610  N   LEU B 129     -51.000  48.812  19.141  1.00 14.78           N  
ATOM   4611  CA  LEU B 129     -50.719  50.219  19.250  1.00 14.78           C  
ATOM   4612  C   LEU B 129     -49.281  50.531  18.906  1.00 14.78           C  
ATOM   4613  CB  LEU B 129     -51.031  50.719  20.672  1.00 14.78           C  
ATOM   4614  O   LEU B 129     -48.375  49.719  19.141  1.00 14.78           O  
ATOM   4615  CG  LEU B 129     -52.469  51.219  20.906  1.00 14.78           C  
ATOM   4616  CD1 LEU B 129     -52.844  51.094  22.375  1.00 14.78           C  
ATOM   4617  CD2 LEU B 129     -52.625  52.656  20.438  1.00 14.78           C  
ATOM   4618  N   CYS B 130     -48.969  51.844  18.562  1.00 16.02           N  
ATOM   4619  CA  CYS B 130     -48.250  52.719  17.656  1.00 16.02           C  
ATOM   4620  C   CYS B 130     -46.875  53.062  18.203  1.00 16.02           C  
ATOM   4621  CB  CYS B 130     -49.062  54.000  17.422  1.00 16.02           C  
ATOM   4622  O   CYS B 130     -45.875  52.969  17.484  1.00 16.02           O  
ATOM   4623  SG  CYS B 130     -50.500  53.781  16.344  1.00 16.02           S  
ATOM   4624  N   PRO B 131     -46.625  54.062  19.281  1.00 15.04           N  
ATOM   4625  CA  PRO B 131     -46.031  55.344  18.938  1.00 15.04           C  
ATOM   4626  C   PRO B 131     -44.531  55.375  19.062  1.00 15.04           C  
ATOM   4627  CB  PRO B 131     -46.688  56.312  19.953  1.00 15.04           C  
ATOM   4628  O   PRO B 131     -43.938  54.688  19.906  1.00 15.04           O  
ATOM   4629  CG  PRO B 131     -47.031  55.438  21.125  1.00 15.04           C  
ATOM   4630  CD  PRO B 131     -47.031  54.000  20.672  1.00 15.04           C  
ATOM   4631  N   VAL B 132     -43.781  55.844  18.203  1.00 17.00           N  
ATOM   4632  CA  VAL B 132     -42.375  55.969  17.812  1.00 17.00           C  
ATOM   4633  C   VAL B 132     -41.719  57.062  18.656  1.00 17.00           C  
ATOM   4634  CB  VAL B 132     -42.250  56.312  16.312  1.00 17.00           C  
ATOM   4635  O   VAL B 132     -41.562  58.188  18.203  1.00 17.00           O  
ATOM   4636  CG1 VAL B 132     -40.781  56.438  15.922  1.00 17.00           C  
ATOM   4637  CG2 VAL B 132     -42.938  55.250  15.461  1.00 17.00           C  
ATOM   4638  N   THR B 133     -41.781  57.125  19.859  1.00 15.49           N  
ATOM   4639  CA  THR B 133     -41.406  58.469  20.281  1.00 15.49           C  
ATOM   4640  C   THR B 133     -40.000  58.812  19.812  1.00 15.49           C  
ATOM   4641  CB  THR B 133     -41.500  58.625  21.812  1.00 15.49           C  
ATOM   4642  O   THR B 133     -39.125  57.969  19.812  1.00 15.49           O  
ATOM   4643  CG2 THR B 133     -41.875  60.062  22.188  1.00 15.49           C  
ATOM   4644  OG1 THR B 133     -42.500  57.750  22.312  1.00 15.49           O  
ATOM   4645  N   SER B 134     -39.500  60.219  19.594  1.00 15.68           N  
ATOM   4646  CA  SER B 134     -38.812  61.188  18.750  1.00 15.68           C  
ATOM   4647  C   SER B 134     -37.375  61.375  19.188  1.00 15.68           C  
ATOM   4648  CB  SER B 134     -39.562  62.531  18.812  1.00 15.68           C  
ATOM   4649  O   SER B 134     -36.469  61.438  18.344  1.00 15.68           O  
ATOM   4650  OG  SER B 134     -40.906  62.406  18.359  1.00 15.68           O  
ATOM   4651  N   ALA B 135     -36.844  61.875  20.438  1.00 15.16           N  
ATOM   4652  CA  ALA B 135     -36.375  63.250  20.469  1.00 15.16           C  
ATOM   4653  C   ALA B 135     -34.938  63.375  20.062  1.00 15.16           C  
ATOM   4654  CB  ALA B 135     -36.594  63.844  21.859  1.00 15.16           C  
ATOM   4655  O   ALA B 135     -34.188  62.375  20.078  1.00 15.16           O  
ATOM   4656  N   GLN B 136     -33.969  64.562  20.547  1.00 14.86           N  
ATOM   4657  CA  GLN B 136     -33.438  65.812  20.016  1.00 14.86           C  
ATOM   4658  C   GLN B 136     -31.922  65.812  19.984  1.00 14.86           C  
ATOM   4659  CB  GLN B 136     -33.938  67.000  20.828  1.00 14.86           C  
ATOM   4660  O   GLN B 136     -31.297  66.500  19.172  1.00 14.86           O  
ATOM   4661  CG  GLN B 136     -35.281  67.562  20.375  1.00 14.86           C  
ATOM   4662  CD  GLN B 136     -35.719  68.812  21.156  1.00 14.86           C  
ATOM   4663  NE2 GLN B 136     -36.781  69.438  20.672  1.00 14.86           N  
ATOM   4664  OE1 GLN B 136     -35.125  69.125  22.188  1.00 14.86           O  
ATOM   4665  N   ALA B 137     -31.047  65.250  20.859  1.00 16.50           N  
ATOM   4666  CA  ALA B 137     -30.156  66.250  21.391  1.00 16.50           C  
ATOM   4667  C   ALA B 137     -29.094  66.625  20.359  1.00 16.50           C  
ATOM   4668  CB  ALA B 137     -29.500  65.812  22.688  1.00 16.50           C  
ATOM   4669  O   ALA B 137     -28.578  65.812  19.641  1.00 16.50           O  
ATOM   4670  N   PRO B 138     -28.578  68.000  20.266  1.00 15.70           N  
ATOM   4671  CA  PRO B 138     -28.094  68.938  19.234  1.00 15.70           C  
ATOM   4672  C   PRO B 138     -26.594  68.750  18.969  1.00 15.70           C  
ATOM   4673  CB  PRO B 138     -28.406  70.312  19.812  1.00 15.70           C  
ATOM   4674  O   PRO B 138     -26.156  68.812  17.812  1.00 15.70           O  
ATOM   4675  CG  PRO B 138     -28.750  70.062  21.234  1.00 15.70           C  
ATOM   4676  CD  PRO B 138     -28.781  68.562  21.469  1.00 15.70           C  
ATOM   4677  N   ARG B 139     -25.641  68.812  19.953  1.00 15.80           N  
ATOM   4678  CA  ARG B 139     -24.766  70.000  20.016  1.00 15.80           C  
ATOM   4679  C   ARG B 139     -23.719  70.000  18.906  1.00 15.80           C  
ATOM   4680  CB  ARG B 139     -24.094  70.125  21.375  1.00 15.80           C  
ATOM   4681  O   ARG B 139     -23.359  68.875  18.422  1.00 15.80           O  
ATOM   4682  CG  ARG B 139     -24.938  70.812  22.453  1.00 15.80           C  
ATOM   4683  CD  ARG B 139     -24.172  70.938  23.750  1.00 15.80           C  
ATOM   4684  NE  ARG B 139     -25.016  71.500  24.797  1.00 15.80           N  
ATOM   4685  NH1 ARG B 139     -23.359  71.562  26.406  1.00 15.80           N  
ATOM   4686  NH2 ARG B 139     -25.453  72.312  26.922  1.00 15.80           N  
ATOM   4687  CZ  ARG B 139     -24.609  71.750  26.047  1.00 15.80           C  
ATOM   4688  N   HIS B 140     -22.844  71.125  18.781  1.00 15.17           N  
ATOM   4689  CA  HIS B 140     -22.312  72.062  17.781  1.00 15.17           C  
ATOM   4690  C   HIS B 140     -21.016  71.562  17.188  1.00 15.17           C  
ATOM   4691  CB  HIS B 140     -22.094  73.438  18.406  1.00 15.17           C  
ATOM   4692  O   HIS B 140     -20.875  71.438  15.961  1.00 15.17           O  
ATOM   4693  CG  HIS B 140     -23.219  74.375  18.172  1.00 15.17           C  
ATOM   4694  CD2 HIS B 140     -24.188  74.812  19.000  1.00 15.17           C  
ATOM   4695  ND1 HIS B 140     -23.453  75.000  16.953  1.00 15.17           N  
ATOM   4696  CE1 HIS B 140     -24.516  75.750  17.047  1.00 15.17           C  
ATOM   4697  NE2 HIS B 140     -24.984  75.688  18.281  1.00 15.17           N  
ATOM   4698  N   LEU B 141     -19.734  72.062  17.750  1.00 14.93           N  
ATOM   4699  CA  LEU B 141     -18.969  73.125  17.078  1.00 14.93           C  
ATOM   4700  C   LEU B 141     -17.969  72.500  16.094  1.00 14.93           C  
ATOM   4701  CB  LEU B 141     -18.219  73.938  18.094  1.00 14.93           C  
ATOM   4702  O   LEU B 141     -17.703  71.312  16.141  1.00 14.93           O  
ATOM   4703  CG  LEU B 141     -19.000  75.125  18.672  1.00 14.93           C  
ATOM   4704  CD1 LEU B 141     -18.453  75.562  20.047  1.00 14.93           C  
ATOM   4705  CD2 LEU B 141     -18.953  76.312  17.719  1.00 14.93           C  
ATOM   4706  N   GLN B 142     -16.500  72.750  16.297  1.00 15.36           N  
ATOM   4707  CA  GLN B 142     -15.680  73.688  15.531  1.00 15.36           C  
ATOM   4708  C   GLN B 142     -14.898  73.000  14.438  1.00 15.36           C  
ATOM   4709  CB  GLN B 142     -14.727  74.438  16.453  1.00 15.36           C  
ATOM   4710  O   GLN B 142     -14.742  71.750  14.484  1.00 15.36           O  
ATOM   4711  CG  GLN B 142     -15.383  75.625  17.219  1.00 15.36           C  
ATOM   4712  CD  GLN B 142     -14.398  76.375  18.047  1.00 15.36           C  
ATOM   4713  NE2 GLN B 142     -14.836  77.562  18.562  1.00 15.36           N  
ATOM   4714  OE1 GLN B 142     -13.250  76.000  18.250  1.00 15.36           O  
ATOM   4715  N   SER B 143     -13.539  73.438  14.195  1.00 16.03           N  
ATOM   4716  CA  SER B 143     -12.922  74.188  13.102  1.00 16.03           C  
ATOM   4717  C   SER B 143     -12.195  73.250  12.133  1.00 16.03           C  
ATOM   4718  CB  SER B 143     -11.938  75.188  13.648  1.00 16.03           C  
ATOM   4719  O   SER B 143     -12.023  72.062  12.430  1.00 16.03           O  
ATOM   4720  OG  SER B 143     -10.969  74.625  14.469  1.00 16.03           O  
ATOM   4721  N   SER B 144     -10.805  73.562  11.836  1.00 16.53           N  
ATOM   4722  CA  SER B 144     -10.211  74.125  10.625  1.00 16.53           C  
ATOM   4723  C   SER B 144      -9.602  73.062   9.750  1.00 16.53           C  
ATOM   4724  CB  SER B 144      -9.141  75.188  10.977  1.00 16.53           C  
ATOM   4725  O   SER B 144      -9.438  71.938  10.195  1.00 16.53           O  
ATOM   4726  OG  SER B 144      -8.156  74.625  11.828  1.00 16.53           O  
ATOM   4727  N   ALA B 145      -8.320  73.375   9.102  1.00 16.91           N  
ATOM   4728  CA  ALA B 145      -7.832  73.625   7.750  1.00 16.91           C  
ATOM   4729  C   ALA B 145      -7.141  72.438   7.156  1.00 16.91           C  
ATOM   4730  CB  ALA B 145      -6.875  74.812   7.762  1.00 16.91           C  
ATOM   4731  O   ALA B 145      -6.727  71.500   7.887  1.00 16.91           O  
ATOM   4732  N   TRP B 146      -6.363  72.625   5.895  1.00 16.38           N  
ATOM   4733  CA  TRP B 146      -6.145  72.062   4.559  1.00 16.38           C  
ATOM   4734  C   TRP B 146      -4.895  71.188   4.527  1.00 16.38           C  
ATOM   4735  CB  TRP B 146      -6.023  73.188   3.527  1.00 16.38           C  
ATOM   4736  O   TRP B 146      -4.723  70.375   3.623  1.00 16.38           O  
ATOM   4737  CG  TRP B 146      -7.215  74.125   3.469  1.00 16.38           C  
ATOM   4738  CD1 TRP B 146      -8.492  73.812   3.873  1.00 16.38           C  
ATOM   4739  CD2 TRP B 146      -7.250  75.438   2.971  1.00 16.38           C  
ATOM   4740  CE2 TRP B 146      -8.578  75.938   3.105  1.00 16.38           C  
ATOM   4741  CE3 TRP B 146      -6.281  76.312   2.426  1.00 16.38           C  
ATOM   4742  NE1 TRP B 146      -9.312  74.938   3.658  1.00 16.38           N  
ATOM   4743  CH2 TRP B 146      -7.996  78.000   2.182  1.00 16.38           C  
ATOM   4744  CZ2 TRP B 146      -8.961  77.188   2.713  1.00 16.38           C  
ATOM   4745  CZ3 TRP B 146      -6.668  77.625   2.035  1.00 16.38           C  
ATOM   4746  N   GLU B 147      -3.816  71.438   5.293  1.00 17.20           N  
ATOM   4747  CA  GLU B 147      -2.551  71.688   4.621  1.00 17.20           C  
ATOM   4748  C   GLU B 147      -2.090  70.500   3.807  1.00 17.20           C  
ATOM   4749  CB  GLU B 147      -1.474  72.062   5.633  1.00 17.20           C  
ATOM   4750  O   GLU B 147      -2.254  69.312   4.238  1.00 17.20           O  
ATOM   4751  CG  GLU B 147      -0.832  73.438   5.359  1.00 17.20           C  
ATOM   4752  CD  GLU B 147       0.123  73.875   6.453  1.00 17.20           C  
ATOM   4753  OE1 GLU B 147       0.728  74.938   6.328  1.00 17.20           O  
ATOM   4754  OE2 GLU B 147       0.268  73.125   7.449  1.00 17.20           O  
ATOM   4755  N   MET B 148      -1.489  70.688   2.527  1.00 16.36           N  
ATOM   4756  CA  MET B 148      -1.238  70.125   1.188  1.00 16.36           C  
ATOM   4757  C   MET B 148      -0.342  68.938   1.246  1.00 16.36           C  
ATOM   4758  CB  MET B 148      -0.601  71.188   0.301  1.00 16.36           C  
ATOM   4759  O   MET B 148       0.067  68.500   2.328  1.00 16.36           O  
ATOM   4760  CG  MET B 148      -1.604  72.000  -0.523  1.00 16.36           C  
ATOM   4761  SD  MET B 148      -0.967  72.438  -2.193  1.00 16.36           S  
ATOM   4762  CE  MET B 148      -2.336  73.438  -2.811  1.00 16.36           C  
ATOM   4763  N   ASP B 149       1.000  69.000   0.492  1.00 17.08           N  
ATOM   4764  CA  ASP B 149       1.500  68.375  -0.727  1.00 17.08           C  
ATOM   4765  C   ASP B 149       2.500  67.250  -0.403  1.00 17.08           C  
ATOM   4766  CB  ASP B 149       2.146  69.375  -1.642  1.00 17.08           C  
ATOM   4767  O   ASP B 149       3.152  66.688  -1.301  1.00 17.08           O  
ATOM   4768  CG  ASP B 149       1.701  69.250  -3.088  1.00 17.08           C  
ATOM   4769  OD1 ASP B 149       0.845  68.438  -3.393  1.00 17.08           O  
ATOM   4770  OD2 ASP B 149       2.211  70.062  -3.932  1.00 17.08           O  
ATOM   4771  N   GLY B 150       2.641  66.750   0.676  1.00 17.09           N  
ATOM   4772  CA  GLY B 150       4.012  66.312   0.862  1.00 17.09           C  
ATOM   4773  C   GLY B 150       4.480  65.312  -0.214  1.00 17.09           C  
ATOM   4774  O   GLY B 150       3.674  64.562  -0.787  1.00 17.09           O  
ATOM   4775  N   PRO B 151       5.801  65.375  -0.639  1.00 18.56           N  
ATOM   4776  CA  PRO B 151       6.613  65.000  -1.804  1.00 18.56           C  
ATOM   4777  C   PRO B 151       6.590  63.500  -2.100  1.00 18.56           C  
ATOM   4778  CB  PRO B 151       8.016  65.438  -1.406  1.00 18.56           C  
ATOM   4779  O   PRO B 151       6.223  62.688  -1.234  1.00 18.56           O  
ATOM   4780  CG  PRO B 151       7.957  65.625   0.075  1.00 18.56           C  
ATOM   4781  CD  PRO B 151       6.520  65.562   0.505  1.00 18.56           C  
ATOM   4782  N   ARG B 152       7.301  63.031  -3.268  1.00 18.02           N  
ATOM   4783  CA  ARG B 152       7.422  62.125  -4.402  1.00 18.02           C  
ATOM   4784  C   ARG B 152       8.086  60.812  -3.992  1.00 18.02           C  
ATOM   4785  CB  ARG B 152       8.219  62.781  -5.535  1.00 18.02           C  
ATOM   4786  O   ARG B 152       8.500  60.031  -4.844  1.00 18.02           O  
ATOM   4787  CG  ARG B 152       7.375  63.156  -6.750  1.00 18.02           C  
ATOM   4788  CD  ARG B 152       8.211  63.781  -7.844  1.00 18.02           C  
ATOM   4789  NE  ARG B 152       7.422  64.062  -9.047  1.00 18.02           N  
ATOM   4790  NH1 ARG B 152       9.102  65.188 -10.156  1.00 18.02           N  
ATOM   4791  NH2 ARG B 152       7.059  64.875 -11.156  1.00 18.02           N  
ATOM   4792  CZ  ARG B 152       7.863  64.688 -10.117  1.00 18.02           C  
ATOM   4793  N   GLU B 153       8.328  60.500  -2.752  1.00 18.23           N  
ATOM   4794  CA  GLU B 153       9.516  59.656  -2.664  1.00 18.23           C  
ATOM   4795  C   GLU B 153       9.391  58.406  -3.549  1.00 18.23           C  
ATOM   4796  CB  GLU B 153       9.781  59.219  -1.214  1.00 18.23           C  
ATOM   4797  O   GLU B 153       8.281  57.969  -3.861  1.00 18.23           O  
ATOM   4798  CG  GLU B 153      10.547  60.250  -0.405  1.00 18.23           C  
ATOM   4799  CD  GLU B 153      10.812  59.844   1.027  1.00 18.23           C  
ATOM   4800  OE1 GLU B 153      11.656  60.469   1.706  1.00 18.23           O  
ATOM   4801  OE2 GLU B 153      10.172  58.844   1.476  1.00 18.23           O  
ATOM   4802  N   ASN B 154      10.523  57.500  -3.604  1.00 17.89           N  
ATOM   4803  CA  ASN B 154      11.375  56.656  -4.422  1.00 17.89           C  
ATOM   4804  C   ASN B 154      10.750  55.281  -4.629  1.00 17.89           C  
ATOM   4805  CB  ASN B 154      12.766  56.500  -3.789  1.00 17.89           C  
ATOM   4806  O   ASN B 154      10.281  54.656  -3.678  1.00 17.89           O  
ATOM   4807  CG  ASN B 154      13.883  56.812  -4.770  1.00 17.89           C  
ATOM   4808  ND2 ASN B 154      15.125  56.750  -4.289  1.00 17.89           N  
ATOM   4809  OD1 ASN B 154      13.641  57.062  -5.945  1.00 17.89           O  
ATOM   4810  N   ARG B 155      10.289  54.875  -5.918  1.00 20.92           N  
ATOM   4811  CA  ARG B 155       9.672  53.781  -6.637  1.00 20.92           C  
ATOM   4812  C   ARG B 155      10.438  52.469  -6.391  1.00 20.92           C  
ATOM   4813  CB  ARG B 155       9.609  54.062  -8.133  1.00 20.92           C  
ATOM   4814  O   ARG B 155      11.125  51.969  -7.285  1.00 20.92           O  
ATOM   4815  CG  ARG B 155       8.250  54.562  -8.609  1.00 20.92           C  
ATOM   4816  CD  ARG B 155       8.211  54.719 -10.125  1.00 20.92           C  
ATOM   4817  NE  ARG B 155       6.879  55.125 -10.586  1.00 20.92           N  
ATOM   4818  NH1 ARG B 155       7.523  55.500 -12.773  1.00 20.92           N  
ATOM   4819  NH2 ARG B 155       5.340  55.781 -12.148  1.00 20.92           N  
ATOM   4820  CZ  ARG B 155       6.586  55.469 -11.836  1.00 20.92           C  
ATOM   4821  N   GLY B 156      10.961  52.125  -5.238  1.00 21.70           N  
ATOM   4822  CA  GLY B 156      11.883  51.000  -5.344  1.00 21.70           C  
ATOM   4823  C   GLY B 156      11.297  49.812  -6.090  1.00 21.70           C  
ATOM   4824  O   GLY B 156      10.086  49.625  -6.090  1.00 21.70           O  
ATOM   4825  N   SER B 157      12.000  49.156  -7.141  1.00 22.31           N  
ATOM   4826  CA  SER B 157      11.984  48.250  -8.289  1.00 22.31           C  
ATOM   4827  C   SER B 157      11.555  46.844  -7.883  1.00 22.31           C  
ATOM   4828  CB  SER B 157      13.352  48.188  -8.961  1.00 22.31           C  
ATOM   4829  O   SER B 157      11.492  45.938  -8.719  1.00 22.31           O  
ATOM   4830  OG  SER B 157      13.344  47.312 -10.062  1.00 22.31           O  
ATOM   4831  N   PHE B 158      11.461  46.406  -6.609  1.00 21.58           N  
ATOM   4832  CA  PHE B 158      11.812  45.000  -6.414  1.00 21.58           C  
ATOM   4833  C   PHE B 158      10.797  44.094  -7.090  1.00 21.58           C  
ATOM   4834  CB  PHE B 158      11.898  44.688  -4.922  1.00 21.58           C  
ATOM   4835  O   PHE B 158      11.000  42.875  -7.172  1.00 21.58           O  
ATOM   4836  CG  PHE B 158      13.312  44.594  -4.398  1.00 21.58           C  
ATOM   4837  CD1 PHE B 158      14.023  43.406  -4.430  1.00 21.58           C  
ATOM   4838  CD2 PHE B 158      13.922  45.719  -3.873  1.00 21.58           C  
ATOM   4839  CE1 PHE B 158      15.328  43.344  -3.945  1.00 21.58           C  
ATOM   4840  CE2 PHE B 158      15.227  45.688  -3.389  1.00 21.58           C  
ATOM   4841  CZ  PHE B 158      15.922  44.469  -3.424  1.00 21.58           C  
ATOM   4842  N   HIS B 159       9.453  44.406  -7.098  1.00 22.98           N  
ATOM   4843  CA  HIS B 159       8.492  43.312  -7.223  1.00 22.98           C  
ATOM   4844  C   HIS B 159       8.477  42.750  -8.641  1.00 22.98           C  
ATOM   4845  CB  HIS B 159       7.094  43.781  -6.824  1.00 22.98           C  
ATOM   4846  O   HIS B 159       7.496  42.125  -9.055  1.00 22.98           O  
ATOM   4847  CG  HIS B 159       6.797  43.625  -5.367  1.00 22.98           C  
ATOM   4848  CD2 HIS B 159       6.559  44.531  -4.402  1.00 22.98           C  
ATOM   4849  ND1 HIS B 159       6.727  42.375  -4.754  1.00 22.98           N  
ATOM   4850  CE1 HIS B 159       6.457  42.562  -3.471  1.00 22.98           C  
ATOM   4851  NE2 HIS B 159       6.348  43.844  -3.230  1.00 22.98           N  
ATOM   4852  N   LYS B 160       9.398  43.000  -9.586  1.00 26.56           N  
ATOM   4853  CA  LYS B 160       9.281  42.531 -10.961  1.00 26.56           C  
ATOM   4854  C   LYS B 160       9.125  41.000 -10.984  1.00 26.56           C  
ATOM   4855  CB  LYS B 160      10.492  42.938 -11.789  1.00 26.56           C  
ATOM   4856  O   LYS B 160       8.664  40.438 -11.977  1.00 26.56           O  
ATOM   4857  CG  LYS B 160      10.234  44.156 -12.680  1.00 26.56           C  
ATOM   4858  CD  LYS B 160      11.461  44.469 -13.523  1.00 26.56           C  
ATOM   4859  CE  LYS B 160      11.227  45.719 -14.383  1.00 26.56           C  
ATOM   4860  NZ  LYS B 160      12.438  46.094 -15.180  1.00 26.56           N  
ATOM   4861  N   SER B 161       9.891  40.125 -10.164  1.00 27.69           N  
ATOM   4862  CA  SER B 161      10.469  38.875 -10.594  1.00 27.69           C  
ATOM   4863  C   SER B 161       9.383  37.812 -10.836  1.00 27.69           C  
ATOM   4864  CB  SER B 161      11.453  38.344  -9.547  1.00 27.69           C  
ATOM   4865  O   SER B 161       9.438  37.094 -11.820  1.00 27.69           O  
ATOM   4866  OG  SER B 161      10.773  37.906  -8.383  1.00 27.69           O  
ATOM   4867  N   LEU B 162       8.555  37.438  -9.875  1.00 25.77           N  
ATOM   4868  CA  LEU B 162       7.891  36.125  -9.961  1.00 25.77           C  
ATOM   4869  C   LEU B 162       6.773  36.156 -10.992  1.00 25.77           C  
ATOM   4870  CB  LEU B 162       7.328  35.719  -8.594  1.00 25.77           C  
ATOM   4871  O   LEU B 162       6.270  35.094 -11.391  1.00 25.77           O  
ATOM   4872  CG  LEU B 162       8.234  34.875  -7.703  1.00 25.77           C  
ATOM   4873  CD1 LEU B 162       7.875  35.062  -6.234  1.00 25.77           C  
ATOM   4874  CD2 LEU B 162       8.125  33.406  -8.094  1.00 25.77           C  
ATOM   4875  N   ASP B 163       6.262  37.344 -11.555  1.00 27.67           N  
ATOM   4876  CA  ASP B 163       5.199  37.469 -12.539  1.00 27.67           C  
ATOM   4877  C   ASP B 163       5.699  37.125 -13.938  1.00 27.67           C  
ATOM   4878  CB  ASP B 163       4.641  38.906 -12.531  1.00 27.67           C  
ATOM   4879  O   ASP B 163       4.902  36.812 -14.820  1.00 27.67           O  
ATOM   4880  CG  ASP B 163       3.504  39.094 -11.539  1.00 27.67           C  
ATOM   4881  OD1 ASP B 163       2.879  38.094 -11.133  1.00 27.67           O  
ATOM   4882  OD2 ASP B 163       3.230  40.250 -11.156  1.00 27.67           O  
ATOM   4883  N   GLN B 164       6.969  37.406 -14.344  1.00 29.05           N  
ATOM   4884  CA  GLN B 164       7.559  37.125 -15.648  1.00 29.05           C  
ATOM   4885  C   GLN B 164       7.625  35.625 -15.922  1.00 29.05           C  
ATOM   4886  CB  GLN B 164       8.961  37.750 -15.750  1.00 29.05           C  
ATOM   4887  O   GLN B 164       7.867  35.219 -17.062  1.00 29.05           O  
ATOM   4888  CG  GLN B 164       9.258  38.375 -17.094  1.00 29.05           C  
ATOM   4889  CD  GLN B 164      10.578  39.125 -17.109  1.00 29.05           C  
ATOM   4890  NE2 GLN B 164      10.859  39.812 -18.219  1.00 29.05           N  
ATOM   4891  OE1 GLN B 164      11.336  39.094 -16.141  1.00 29.05           O  
ATOM   4892  N   ILE B 165       7.902  34.781 -14.969  1.00 27.72           N  
ATOM   4893  CA  ILE B 165       8.227  33.406 -15.328  1.00 27.72           C  
ATOM   4894  C   ILE B 165       7.059  32.781 -16.078  1.00 27.72           C  
ATOM   4895  CB  ILE B 165       8.578  32.562 -14.078  1.00 27.72           C  
ATOM   4896  O   ILE B 165       7.250  32.125 -17.109  1.00 27.72           O  
ATOM   4897  CG1 ILE B 165       9.852  33.094 -13.406  1.00 27.72           C  
ATOM   4898  CG2 ILE B 165       8.742  31.094 -14.445  1.00 27.72           C  
ATOM   4899  CD1 ILE B 165      10.164  32.469 -12.062  1.00 27.72           C  
ATOM   4900  N   PHE B 166       5.848  32.562 -15.516  1.00 27.77           N  
ATOM   4901  CA  PHE B 166       4.828  31.766 -16.203  1.00 27.77           C  
ATOM   4902  C   PHE B 166       4.207  32.562 -17.344  1.00 27.77           C  
ATOM   4903  CB  PHE B 166       3.742  31.328 -15.211  1.00 27.77           C  
ATOM   4904  O   PHE B 166       3.314  32.062 -18.031  1.00 27.77           O  
ATOM   4905  CG  PHE B 166       4.137  30.141 -14.367  1.00 27.77           C  
ATOM   4906  CD1 PHE B 166       4.082  28.859 -14.875  1.00 27.77           C  
ATOM   4907  CD2 PHE B 166       4.566  30.328 -13.055  1.00 27.77           C  
ATOM   4908  CE1 PHE B 166       4.449  27.766 -14.094  1.00 27.77           C  
ATOM   4909  CE2 PHE B 166       4.934  29.234 -12.273  1.00 27.77           C  
ATOM   4910  CZ  PHE B 166       4.871  27.953 -12.789  1.00 27.77           C  
ATOM   4911  N   GLU B 167       4.504  33.906 -17.531  1.00 28.28           N  
ATOM   4912  CA  GLU B 167       4.008  34.656 -18.672  1.00 28.28           C  
ATOM   4913  C   GLU B 167       4.551  34.094 -19.984  1.00 28.28           C  
ATOM   4914  CB  GLU B 167       4.379  36.156 -18.562  1.00 28.28           C  
ATOM   4915  O   GLU B 167       3.879  34.156 -21.016  1.00 28.28           O  
ATOM   4916  CG  GLU B 167       3.254  37.031 -18.016  1.00 28.28           C  
ATOM   4917  CD  GLU B 167       3.586  38.500 -18.047  1.00 28.28           C  
ATOM   4918  OE1 GLU B 167       2.691  39.344 -17.750  1.00 28.28           O  
ATOM   4919  OE2 GLU B 167       4.754  38.844 -18.344  1.00 28.28           O  
ATOM   4920  N   THR B 168       5.949  33.812 -20.016  1.00 28.39           N  
ATOM   4921  CA  THR B 168       6.516  33.406 -21.297  1.00 28.39           C  
ATOM   4922  C   THR B 168       5.820  32.188 -21.844  1.00 28.39           C  
ATOM   4923  CB  THR B 168       8.031  33.156 -21.188  1.00 28.39           C  
ATOM   4924  O   THR B 168       5.930  31.859 -23.031  1.00 28.39           O  
ATOM   4925  CG2 THR B 168       8.727  33.344 -22.531  1.00 28.39           C  
ATOM   4926  OG1 THR B 168       8.594  34.062 -20.219  1.00 28.39           O  
ATOM   4927  N   LEU B 169       5.363  31.234 -21.078  1.00 25.72           N  
ATOM   4928  CA  LEU B 169       5.008  29.984 -21.766  1.00 25.72           C  
ATOM   4929  C   LEU B 169       3.896  30.234 -22.781  1.00 25.72           C  
ATOM   4930  CB  LEU B 169       4.578  28.922 -20.750  1.00 25.72           C  
ATOM   4931  O   LEU B 169       3.818  29.547 -23.797  1.00 25.72           O  
ATOM   4932  CG  LEU B 169       5.598  27.828 -20.438  1.00 25.72           C  
ATOM   4933  CD1 LEU B 169       5.605  27.516 -18.953  1.00 25.72           C  
ATOM   4934  CD2 LEU B 169       5.305  26.578 -21.266  1.00 25.72           C  
ATOM   4935  N   GLU B 170       2.836  31.000 -22.438  1.00 25.16           N  
ATOM   4936  CA  GLU B 170       1.885  31.016 -23.547  1.00 25.16           C  
ATOM   4937  C   GLU B 170       2.285  32.031 -24.594  1.00 25.16           C
[truncated: 42,445 more chars]
