# Supplementary material for: Substrate recognition principles for the PP2A-B55 protein phosphatase
Source: Sci Adv. 2024 Oct 2;10(40):eadp5491. doi: 10.1126/sciadv.adp5491 (PMC11446282; doi:10.1126/sciadv.adp5491)
Supplement: Supplementary file 3 — Data S1 [file sciadv.adp5491_data_s1.zip › Dataset 1/b55_Q14140-SRTD2_HUMAN_unrelaxed_rank_003_alphafold2_multimer_v3_model_4_seed_000.pdb]

MODEL     1                                                                     
ATOM      1  N   MET A   1      35.656  14.570 -31.891  1.00 24.22           N  
ATOM      2  CA  MET A   1      34.812  15.289 -30.938  1.00 24.22           C  
ATOM      3  C   MET A   1      33.625  14.453 -30.547  1.00 24.22           C  
ATOM      4  CB  MET A   1      34.375  16.625 -31.531  1.00 24.22           C  
ATOM      5  O   MET A   1      32.719  14.219 -31.359  1.00 24.22           O  
ATOM      6  CG  MET A   1      35.406  17.734 -31.375  1.00 24.22           C  
ATOM      7  SD  MET A   1      34.750  19.359 -31.922  1.00 24.22           S  
ATOM      8  CE  MET A   1      36.312  20.266 -32.156  1.00 24.22           C  
ATOM      9  N   ALA A   2      33.688  13.250 -29.891  1.00 28.06           N  
ATOM     10  CA  ALA A   2      32.656  12.312 -29.500  1.00 28.06           C  
ATOM     11  C   ALA A   2      31.484  13.039 -28.828  1.00 28.06           C  
ATOM     12  CB  ALA A   2      33.219  11.234 -28.578  1.00 28.06           C  
ATOM     13  O   ALA A   2      31.703  13.930 -28.000  1.00 28.06           O  
ATOM     14  N   GLY A   3      30.328  13.453 -29.391  1.00 26.89           N  
ATOM     15  CA  GLY A   3      29.094  14.039 -28.875  1.00 26.89           C  
ATOM     16  C   GLY A   3      28.688  13.477 -27.531  1.00 26.89           C  
ATOM     17  O   GLY A   3      28.641  12.258 -27.344  1.00 26.89           O  
ATOM     18  N   ALA A   4      29.016  13.984 -26.281  1.00 30.69           N  
ATOM     19  CA  ALA A   4      28.531  13.758 -24.922  1.00 30.69           C  
ATOM     20  C   ALA A   4      27.000  13.703 -24.875  1.00 30.69           C  
ATOM     21  CB  ALA A   4      29.047  14.844 -23.984  1.00 30.69           C  
ATOM     22  O   ALA A   4      26.359  14.719 -24.625  1.00 30.69           O  
ATOM     23  N   GLY A   5      26.125  13.523 -25.812  1.00 34.50           N  
ATOM     24  CA  GLY A   5      24.688  13.414 -25.578  1.00 34.50           C  
ATOM     25  C   GLY A   5      24.344  12.562 -24.359  1.00 34.50           C  
ATOM     26  O   GLY A   5      24.125  11.359 -24.484  1.00 34.50           O  
ATOM     27  N   GLY A   6      25.062  12.602 -23.156  1.00 36.25           N  
ATOM     28  CA  GLY A   6      24.750  11.797 -21.984  1.00 36.25           C  
ATOM     29  C   GLY A   6      23.281  11.789 -21.641  1.00 36.25           C  
ATOM     30  O   GLY A   6      22.625  12.836 -21.625  1.00 36.25           O  
ATOM     31  N   GLY A   7      22.422  10.992 -22.000  1.00 42.22           N  
ATOM     32  CA  GLY A   7      21.078  10.758 -21.484  1.00 42.22           C  
ATOM     33  C   GLY A   7      20.922  11.156 -20.031  1.00 42.22           C  
ATOM     34  O   GLY A   7      21.906  11.203 -19.281  1.00 42.22           O  
ATOM     35  N   ASN A   8      20.156  12.219 -19.547  1.00 51.22           N  
ATOM     36  CA  ASN A   8      19.797  12.734 -18.219  1.00 51.22           C  
ATOM     37  C   ASN A   8      19.734  11.617 -17.188  1.00 51.22           C  
ATOM     38  CB  ASN A   8      18.469  13.477 -18.281  1.00 51.22           C  
ATOM     39  O   ASN A   8      18.672  11.047 -16.938  1.00 51.22           O  
ATOM     40  CG  ASN A   8      18.547  14.883 -17.719  1.00 51.22           C  
ATOM     41  ND2 ASN A   8      17.422  15.578 -17.703  1.00 51.22           N  
ATOM     42  OD1 ASN A   8      19.625  15.336 -17.312  1.00 51.22           O  
ATOM     43  N   ASP A   9      20.703  10.797 -16.891  1.00 68.50           N  
ATOM     44  CA  ASP A   9      20.797   9.859 -15.781  1.00 68.50           C  
ATOM     45  C   ASP A   9      20.719  10.578 -14.438  1.00 68.50           C  
ATOM     46  CB  ASP A   9      22.094   9.047 -15.867  1.00 68.50           C  
ATOM     47  O   ASP A   9      21.594  11.383 -14.109  1.00 68.50           O  
ATOM     48  CG  ASP A   9      21.875   7.633 -16.375  1.00 68.50           C  
ATOM     49  OD1 ASP A   9      20.703   7.195 -16.484  1.00 68.50           O  
ATOM     50  OD2 ASP A   9      22.875   6.945 -16.672  1.00 68.50           O  
ATOM     51  N   ILE A  10      19.594  10.688 -13.805  1.00 83.44           N  
ATOM     52  CA  ILE A  10      19.406  11.258 -12.469  1.00 83.44           C  
ATOM     53  C   ILE A  10      20.297  10.523 -11.469  1.00 83.44           C  
ATOM     54  CB  ILE A  10      17.922  11.180 -12.031  1.00 83.44           C  
ATOM     55  O   ILE A  10      20.266   9.297 -11.391  1.00 83.44           O  
ATOM     56  CG1 ILE A  10      17.031  11.953 -13.016  1.00 83.44           C  
ATOM     57  CG2 ILE A  10      17.750  11.719 -10.609  1.00 83.44           C  
ATOM     58  CD1 ILE A  10      15.547  11.781 -12.773  1.00 83.44           C  
ATOM     59  N   GLN A  11      21.219  11.320 -10.906  1.00 91.50           N  
ATOM     60  CA  GLN A  11      22.031  10.789  -9.812  1.00 91.50           C  
ATOM     61  C   GLN A  11      21.375  11.078  -8.461  1.00 91.50           C  
ATOM     62  CB  GLN A  11      23.438  11.367  -9.844  1.00 91.50           C  
ATOM     63  O   GLN A  11      21.016  12.219  -8.172  1.00 91.50           O  
ATOM     64  CG  GLN A  11      24.266  10.914 -11.039  1.00 91.50           C  
ATOM     65  CD  GLN A  11      25.688  11.445 -11.016  1.00 91.50           C  
ATOM     66  NE2 GLN A  11      26.531  10.914 -11.883  1.00 91.50           N  
ATOM     67  OE1 GLN A  11      26.016  12.328 -10.219  1.00 91.50           O  
ATOM     68  N   TRP A  12      21.266  10.062  -7.719  1.00 94.19           N  
ATOM     69  CA  TRP A  12      20.578  10.188  -6.438  1.00 94.19           C  
ATOM     70  C   TRP A  12      21.578  10.328  -5.297  1.00 94.19           C  
ATOM     71  CB  TRP A  12      19.672   8.969  -6.191  1.00 94.19           C  
ATOM     72  O   TRP A  12      22.609   9.648  -5.277  1.00 94.19           O  
ATOM     73  CG  TRP A  12      18.484   8.914  -7.094  1.00 94.19           C  
ATOM     74  CD1 TRP A  12      18.375   8.227  -8.273  1.00 94.19           C  
ATOM     75  CD2 TRP A  12      17.219   9.562  -6.887  1.00 94.19           C  
ATOM     76  CE2 TRP A  12      16.391   9.234  -7.984  1.00 94.19           C  
ATOM     77  CE3 TRP A  12      16.719  10.398  -5.883  1.00 94.19           C  
ATOM     78  NE1 TRP A  12      17.125   8.414  -8.812  1.00 94.19           N  
ATOM     79  CH2 TRP A  12      14.609  10.516  -7.105  1.00 94.19           C  
ATOM     80  CZ2 TRP A  12      15.086   9.703  -8.102  1.00 94.19           C  
ATOM     81  CZ3 TRP A  12      15.406  10.867  -6.004  1.00 94.19           C  
ATOM     82  N   CYS A  13      21.266  11.227  -4.332  1.00 93.56           N  
ATOM     83  CA  CYS A  13      22.109  11.469  -3.172  1.00 93.56           C  
ATOM     84  C   CYS A  13      21.328  11.289  -1.877  1.00 93.56           C  
ATOM     85  CB  CYS A  13      22.703  12.875  -3.227  1.00 93.56           C  
ATOM     86  O   CYS A  13      20.109  11.508  -1.844  1.00 93.56           O  
ATOM     87  SG  CYS A  13      23.734  13.172  -4.684  1.00 93.56           S  
ATOM     88  N   PHE A  14      22.109  10.961  -0.877  1.00 93.69           N  
ATOM     89  CA  PHE A  14      21.531  10.852   0.457  1.00 93.69           C  
ATOM     90  C   PHE A  14      21.203  12.234   1.020  1.00 93.69           C  
ATOM     91  CB  PHE A  14      22.484  10.109   1.399  1.00 93.69           C  
ATOM     92  O   PHE A  14      22.031  13.148   0.926  1.00 93.69           O  
ATOM     93  CG  PHE A  14      21.984  10.031   2.818  1.00 93.69           C  
ATOM     94  CD1 PHE A  14      22.453  10.906   3.785  1.00 93.69           C  
ATOM     95  CD2 PHE A  14      21.047   9.070   3.189  1.00 93.69           C  
ATOM     96  CE1 PHE A  14      22.000  10.836   5.098  1.00 93.69           C  
ATOM     97  CE2 PHE A  14      20.594   8.992   4.500  1.00 93.69           C  
ATOM     98  CZ  PHE A  14      21.078   9.875   5.453  1.00 93.69           C  
ATOM     99  N   SER A  15      20.016  12.383   1.538  1.00 92.25           N  
ATOM    100  CA  SER A  15      19.625  13.641   2.166  1.00 92.25           C  
ATOM    101  C   SER A  15      19.578  13.516   3.684  1.00 92.25           C  
ATOM    102  CB  SER A  15      18.281  14.117   1.643  1.00 92.25           C  
ATOM    103  O   SER A  15      20.344  14.172   4.395  1.00 92.25           O  
ATOM    104  OG  SER A  15      17.938  15.383   2.191  1.00 92.25           O  
ATOM    105  N   GLN A  16      18.688  12.625   4.164  1.00 93.00           N  
ATOM    106  CA  GLN A  16      18.516  12.477   5.605  1.00 93.00           C  
ATOM    107  C   GLN A  16      17.891  11.125   5.949  1.00 93.00           C  
ATOM    108  CB  GLN A  16      17.641  13.609   6.164  1.00 93.00           C  
ATOM    109  O   GLN A  16      17.297  10.469   5.086  1.00 93.00           O  
ATOM    110  CG  GLN A  16      17.109  13.344   7.562  1.00 93.00           C  
ATOM    111  CD  GLN A  16      16.219  14.461   8.070  1.00 93.00           C  
ATOM    112  NE2 GLN A  16      15.891  14.422   9.359  1.00 93.00           N  
ATOM    113  OE1 GLN A  16      15.836  15.359   7.316  1.00 93.00           O  
ATOM    114  N   VAL A  17      18.141  10.727   7.211  1.00 93.81           N  
ATOM    115  CA  VAL A  17      17.484   9.539   7.766  1.00 93.81           C  
ATOM    116  C   VAL A  17      16.812   9.891   9.094  1.00 93.81           C  
ATOM    117  CB  VAL A  17      18.484   8.383   7.957  1.00 93.81           C  
ATOM    118  O   VAL A  17      17.406  10.570   9.938  1.00 93.81           O  
ATOM    119  CG1 VAL A  17      19.578   8.773   8.953  1.00 93.81           C  
ATOM    120  CG2 VAL A  17      17.766   7.121   8.422  1.00 93.81           C  
ATOM    121  N   LYS A  18      15.578   9.555   9.125  1.00 93.06           N  
ATOM    122  CA  LYS A  18      14.812   9.773  10.352  1.00 93.06           C  
ATOM    123  C   LYS A  18      14.508   8.453  11.055  1.00 93.06           C  
ATOM    124  CB  LYS A  18      13.508  10.516  10.047  1.00 93.06           C  
ATOM    125  O   LYS A  18      14.250   7.441  10.398  1.00 93.06           O  
ATOM    126  CG  LYS A  18      13.703  11.844   9.328  1.00 93.06           C  
ATOM    127  CD  LYS A  18      14.281  12.898  10.258  1.00 93.06           C  
ATOM    128  CE  LYS A  18      14.367  14.258   9.570  1.00 93.06           C  
ATOM    129  NZ  LYS A  18      14.820  15.328  10.508  1.00 93.06           N  
ATOM    130  N   GLY A  19      14.531   8.430  12.375  1.00 87.00           N  
ATOM    131  CA  GLY A  19      14.266   7.230  13.156  1.00 87.00           C  
ATOM    132  C   GLY A  19      15.406   6.859  14.086  1.00 87.00           C  
ATOM    133  O   GLY A  19      16.469   7.500  14.070  1.00 87.00           O  
ATOM    134  N   ALA A  20      15.164   5.867  14.922  1.00 76.31           N  
ATOM    135  CA  ALA A  20      16.109   5.484  15.969  1.00 76.31           C  
ATOM    136  C   ALA A  20      17.281   4.699  15.383  1.00 76.31           C  
ATOM    137  CB  ALA A  20      15.406   4.660  17.047  1.00 76.31           C  
ATOM    138  O   ALA A  20      17.141   4.016  14.367  1.00 76.31           O  
ATOM    139  N   VAL A  21      18.453   4.926  15.914  1.00 69.81           N  
ATOM    140  CA  VAL A  21      19.688   4.277  15.469  1.00 69.81           C  
ATOM    141  C   VAL A  21      19.797   2.898  16.109  1.00 69.81           C  
ATOM    142  CB  VAL A  21      20.922   5.129  15.797  1.00 69.81           C  
ATOM    143  O   VAL A  21      20.406   1.989  15.539  1.00 69.81           O  
ATOM    144  CG1 VAL A  21      22.188   4.469  15.258  1.00 69.81           C  
ATOM    145  CG2 VAL A  21      20.781   6.539  15.234  1.00 69.81           C  
ATOM    146  N   ASP A  22      18.953   2.650  17.094  1.00 66.31           N  
ATOM    147  CA  ASP A  22      19.141   1.437  17.875  1.00 66.31           C  
ATOM    148  C   ASP A  22      18.672   0.204  17.109  1.00 66.31           C  
ATOM    149  CB  ASP A  22      18.375   1.539  19.203  1.00 66.31           C  
ATOM    150  O   ASP A  22      17.734   0.284  16.297  1.00 66.31           O  
ATOM    151  CG  ASP A  22      19.234   1.161  20.406  1.00 66.31           C  
ATOM    152  OD1 ASP A  22      20.312   0.559  20.219  1.00 66.31           O  
ATOM    153  OD2 ASP A  22      18.828   1.465  21.547  1.00 66.31           O  
ATOM    154  N   ASP A  23      19.500  -0.820  17.203  1.00 63.56           N  
ATOM    155  CA  ASP A  23      19.219  -2.096  16.547  1.00 63.56           C  
ATOM    156  C   ASP A  23      18.000  -2.773  17.141  1.00 63.56           C  
ATOM    157  CB  ASP A  23      20.438  -3.021  16.656  1.00 63.56           C  
ATOM    158  O   ASP A  23      17.312  -3.549  16.469  1.00 63.56           O  
ATOM    159  CG  ASP A  23      21.547  -2.674  15.672  1.00 63.56           C  
ATOM    160  OD1 ASP A  23      21.250  -2.031  14.633  1.00 63.56           O  
ATOM    161  OD2 ASP A  23      22.703  -3.047  15.930  1.00 63.56           O  
ATOM    162  N   ASP A  24      17.734  -2.471  18.406  1.00 74.31           N  
ATOM    163  CA  ASP A  24      16.578  -3.121  19.016  1.00 74.31           C  
ATOM    164  C   ASP A  24      15.281  -2.412  18.641  1.00 74.31           C  
ATOM    165  CB  ASP A  24      16.734  -3.162  20.547  1.00 74.31           C  
ATOM    166  O   ASP A  24      14.836  -1.504  19.344  1.00 74.31           O  
ATOM    167  CG  ASP A  24      17.625  -4.285  21.016  1.00 74.31           C  
ATOM    168  OD1 ASP A  24      17.844  -5.258  20.266  1.00 74.31           O  
ATOM    169  OD2 ASP A  24      18.125  -4.203  22.172  1.00 74.31           O  
ATOM    170  N   VAL A  25      14.773  -2.711  17.516  1.00 80.12           N  
ATOM    171  CA  VAL A  25      13.578  -2.061  17.000  1.00 80.12           C  
ATOM    172  C   VAL A  25      12.328  -2.787  17.500  1.00 80.12           C  
ATOM    173  CB  VAL A  25      13.578  -2.020  15.445  1.00 80.12           C  
ATOM    174  O   VAL A  25      12.219  -4.008  17.359  1.00 80.12           O  
ATOM    175  CG1 VAL A  25      12.336  -1.311  14.922  1.00 80.12           C  
ATOM    176  CG2 VAL A  25      14.844  -1.331  14.938  1.00 80.12           C  
ATOM    177  N   ALA A  26      11.492  -1.962  18.219  1.00 88.44           N  
ATOM    178  CA  ALA A  26      10.188  -2.488  18.609  1.00 88.44           C  
ATOM    179  C   ALA A  26       9.258  -2.615  17.406  1.00 88.44           C  
ATOM    180  CB  ALA A  26       9.555  -1.596  19.672  1.00 88.44           C  
ATOM    181  O   ALA A  26       9.305  -1.795  16.484  1.00 88.44           O  
ATOM    182  N   GLU A  27       8.477  -3.658  17.406  1.00 91.38           N  
ATOM    183  CA  GLU A  27       7.512  -3.893  16.328  1.00 91.38           C  
ATOM    184  C   GLU A  27       6.602  -2.686  16.141  1.00 91.38           C  
ATOM    185  CB  GLU A  27       6.676  -5.141  16.625  1.00 91.38           C  
ATOM    186  O   GLU A  27       6.215  -2.369  15.008  1.00 91.38           O  
ATOM    187  CG  GLU A  27       5.777  -5.566  15.477  1.00 91.38           C  
ATOM    188  CD  GLU A  27       5.109  -6.914  15.703  1.00 91.38           C  
ATOM    189  OE1 GLU A  27       4.348  -7.367  14.820  1.00 91.38           O  
ATOM    190  OE2 GLU A  27       5.355  -7.523  16.766  1.00 91.38           O  
ATOM    191  N   ALA A  28       6.359  -1.954  17.172  1.00 93.62           N  
ATOM    192  CA  ALA A  28       5.453  -0.808  17.125  1.00 93.62           C  
ATOM    193  C   ALA A  28       6.062   0.341  16.328  1.00 93.62           C  
ATOM    194  CB  ALA A  28       5.113  -0.346  18.547  1.00 93.62           C  
ATOM    195  O   ALA A  28       5.340   1.190  15.805  1.00 93.62           O  
ATOM    196  N   ASP A  29       7.344   0.311  16.156  1.00 94.25           N  
ATOM    197  CA  ASP A  29       8.023   1.441  15.531  1.00 94.25           C  
ATOM    198  C   ASP A  29       8.227   1.197  14.039  1.00 94.25           C  
ATOM    199  CB  ASP A  29       9.367   1.707  16.219  1.00 94.25           C  
ATOM    200  O   ASP A  29       8.742   2.064  13.328  1.00 94.25           O  
ATOM    201  CG  ASP A  29       9.219   2.254  17.625  1.00 94.25           C  
ATOM    202  OD1 ASP A  29       8.219   2.949  17.906  1.00 94.25           O  
ATOM    203  OD2 ASP A  29      10.109   1.986  18.453  1.00 94.25           O  
ATOM    204  N   ILE A  30       7.824   0.068  13.586  1.00 95.50           N  
ATOM    205  CA  ILE A  30       7.969  -0.246  12.164  1.00 95.50           C  
ATOM    206  C   ILE A  30       7.027   0.633  11.344  1.00 95.50           C  
ATOM    207  CB  ILE A  30       7.688  -1.739  11.891  1.00 95.50           C  
ATOM    208  O   ILE A  30       5.824   0.678  11.609  1.00 95.50           O  
ATOM    209  CG1 ILE A  30       8.719  -2.621  12.602  1.00 95.50           C  
ATOM    210  CG2 ILE A  30       7.684  -2.016  10.383  1.00 95.50           C  
ATOM    211  CD1 ILE A  30       8.438  -4.113  12.492  1.00 95.50           C  
ATOM    212  N   ILE A  31       7.602   1.339  10.391  1.00 97.00           N  
ATOM    213  CA  ILE A  31       6.809   2.215   9.539  1.00 97.00           C  
ATOM    214  C   ILE A  31       5.930   1.377   8.609  1.00 97.00           C  
ATOM    215  CB  ILE A  31       7.707   3.160   8.711  1.00 97.00           C  
ATOM    216  O   ILE A  31       6.422   0.490   7.910  1.00 97.00           O  
ATOM    217  CG1 ILE A  31       8.516   4.074   9.633  1.00 97.00           C  
ATOM    218  CG2 ILE A  31       6.867   3.982   7.727  1.00 97.00           C  
ATOM    219  CD1 ILE A  31       9.570   4.910   8.914  1.00 97.00           C  
ATOM    220  N   SER A  32       4.664   1.700   8.625  1.00 97.81           N  
ATOM    221  CA  SER A  32       3.717   0.877   7.887  1.00 97.81           C  
ATOM    222  C   SER A  32       3.131   1.640   6.703  1.00 97.81           C  
ATOM    223  CB  SER A  32       2.588   0.401   8.805  1.00 97.81           C  
ATOM    224  O   SER A  32       2.412   1.065   5.883  1.00 97.81           O  
ATOM    225  OG  SER A  32       1.934   1.502   9.406  1.00 97.81           O  
ATOM    226  N   THR A  33       3.375   2.934   6.574  1.00 98.12           N  
ATOM    227  CA  THR A  33       2.908   3.717   5.438  1.00 98.12           C  
ATOM    228  C   THR A  33       3.658   5.043   5.348  1.00 98.12           C  
ATOM    229  CB  THR A  33       1.395   3.986   5.527  1.00 98.12           C  
ATOM    230  O   THR A  33       4.145   5.555   6.355  1.00 98.12           O  
ATOM    231  CG2 THR A  33       1.064   4.879   6.715  1.00 98.12           C  
ATOM    232  OG1 THR A  33       0.958   4.629   4.324  1.00 98.12           O  
ATOM    233  N   VAL A  34       3.758   5.605   4.176  1.00 98.38           N  
ATOM    234  CA  VAL A  34       4.414   6.883   3.900  1.00 98.38           C  
ATOM    235  C   VAL A  34       3.680   7.609   2.775  1.00 98.38           C  
ATOM    236  CB  VAL A  34       5.898   6.688   3.531  1.00 98.38           C  
ATOM    237  O   VAL A  34       3.336   7.004   1.758  1.00 98.38           O  
ATOM    238  CG1 VAL A  34       6.578   8.039   3.293  1.00 98.38           C  
ATOM    239  CG2 VAL A  34       6.625   5.906   4.625  1.00 98.38           C  
ATOM    240  N   GLU A  35       3.486   8.953   2.963  1.00 97.94           N  
ATOM    241  CA  GLU A  35       2.732   9.688   1.954  1.00 97.94           C  
ATOM    242  C   GLU A  35       3.090  11.172   1.972  1.00 97.94           C  
ATOM    243  CB  GLU A  35       1.227   9.508   2.170  1.00 97.94           C  
ATOM    244  O   GLU A  35       3.115  11.797   3.033  1.00 97.94           O  
ATOM    245  CG  GLU A  35       0.371  10.094   1.057  1.00 97.94           C  
ATOM    246  CD  GLU A  35       0.274   9.195  -0.163  1.00 97.94           C  
ATOM    247  OE1 GLU A  35      -0.299   9.617  -1.190  1.00 97.94           O  
ATOM    248  OE2 GLU A  35       0.773   8.047  -0.089  1.00 97.94           O  
ATOM    249  N   PHE A  36       3.352  11.727   0.771  1.00 98.19           N  
ATOM    250  CA  PHE A  36       3.500  13.172   0.631  1.00 98.19           C  
ATOM    251  C   PHE A  36       2.145  13.844   0.446  1.00 98.19           C  
ATOM    252  CB  PHE A  36       4.418  13.508  -0.549  1.00 98.19           C  
ATOM    253  O   PHE A  36       1.227  13.250  -0.125  1.00 98.19           O  
ATOM    254  CG  PHE A  36       5.879  13.297  -0.261  1.00 98.19           C  
ATOM    255  CD1 PHE A  36       6.609  14.258   0.432  1.00 98.19           C  
ATOM    256  CD2 PHE A  36       6.523  12.141  -0.684  1.00 98.19           C  
ATOM    257  CE1 PHE A  36       7.961  14.070   0.701  1.00 98.19           C  
ATOM    258  CE2 PHE A  36       7.879  11.945  -0.420  1.00 98.19           C  
ATOM    259  CZ  PHE A  36       8.594  12.914   0.272  1.00 98.19           C  
ATOM    260  N   ASN A  37       2.104  15.055   0.941  1.00 97.62           N  
ATOM    261  CA  ASN A  37       0.910  15.820   0.584  1.00 97.62           C  
ATOM    262  C   ASN A  37       0.998  16.359  -0.838  1.00 97.62           C  
ATOM    263  CB  ASN A  37       0.683  16.953   1.577  1.00 97.62           C  
ATOM    264  O   ASN A  37       1.973  16.109  -1.547  1.00 97.62           O  
ATOM    265  CG  ASN A  37       1.660  18.094   1.387  1.00 97.62           C  
ATOM    266  ND2 ASN A  37       1.265  19.297   1.809  1.00 97.62           N  
ATOM    267  OD1 ASN A  37       2.762  17.906   0.865  1.00 97.62           O  
ATOM    268  N   HIS A  38      -0.011  17.031  -1.341  1.00 94.62           N  
ATOM    269  CA  HIS A  38      -0.153  17.438  -2.736  1.00 94.62           C  
ATOM    270  C   HIS A  38       0.973  18.375  -3.160  1.00 94.62           C  
ATOM    271  CB  HIS A  38      -1.509  18.094  -2.969  1.00 94.62           C  
ATOM    272  O   HIS A  38       1.431  18.312  -4.305  1.00 94.62           O  
ATOM    273  CG  HIS A  38      -2.672  17.188  -2.764  1.00 94.62           C  
ATOM    274  CD2 HIS A  38      -3.402  16.469  -3.648  1.00 94.62           C  
ATOM    275  ND1 HIS A  38      -3.211  16.938  -1.521  1.00 94.62           N  
ATOM    276  CE1 HIS A  38      -4.227  16.094  -1.650  1.00 94.62           C  
ATOM    277  NE2 HIS A  38      -4.359  15.789  -2.930  1.00 94.62           N  
ATOM    278  N   SER A  39       1.405  19.203  -2.246  1.00 94.56           N  
ATOM    279  CA  SER A  39       2.467  20.141  -2.570  1.00 94.56           C  
ATOM    280  C   SER A  39       3.844  19.516  -2.381  1.00 94.56           C  
ATOM    281  CB  SER A  39       2.344  21.406  -1.706  1.00 94.56           C  
ATOM    282  O   SER A  39       4.836  20.016  -2.920  1.00 94.56           O  
ATOM    283  OG  SER A  39       2.586  21.109  -0.342  1.00 94.56           O  
ATOM    284  N   GLY A  40       3.902  18.469  -1.555  1.00 96.38           N  
ATOM    285  CA  GLY A  40       5.172  17.844  -1.215  1.00 96.38           C  
ATOM    286  C   GLY A  40       5.848  18.484  -0.019  1.00 96.38           C  
ATOM    287  O   GLY A  40       6.906  18.031   0.419  1.00 96.38           O  
ATOM    288  N   GLU A  41       5.273  19.469   0.528  1.00 95.50           N  
ATOM    289  CA  GLU A  41       5.852  20.188   1.661  1.00 95.50           C  
ATOM    290  C   GLU A  41       5.758  19.359   2.941  1.00 95.50           C  
ATOM    291  CB  GLU A  41       5.156  21.531   1.855  1.00 95.50           C  
ATOM    292  O   GLU A  41       6.578  19.516   3.850  1.00 95.50           O  
ATOM    293  CG  GLU A  41       5.477  22.547   0.769  1.00 95.50           C  
ATOM    294  CD  GLU A  41       4.770  23.891   0.968  1.00 95.50           C  
ATOM    295  OE1 GLU A  41       4.945  24.797   0.129  1.00 95.50           O  
ATOM    296  OE2 GLU A  41       4.035  24.016   1.973  1.00 95.50           O  
ATOM    297  N   LEU A  42       4.707  18.578   3.020  1.00 97.56           N  
ATOM    298  CA  LEU A  42       4.520  17.734   4.191  1.00 97.56           C  
ATOM    299  C   LEU A  42       4.656  16.266   3.820  1.00 97.56           C  
ATOM    300  CB  LEU A  42       3.152  17.984   4.828  1.00 97.56           C  
ATOM    301  O   LEU A  42       4.199  15.836   2.756  1.00 97.56           O  
ATOM    302  CG  LEU A  42       2.891  19.406   5.324  1.00 97.56           C  
ATOM    303  CD1 LEU A  42       1.458  19.547   5.832  1.00 97.56           C  
ATOM    304  CD2 LEU A  42       3.887  19.797   6.414  1.00 97.56           C  
ATOM    305  N   LEU A  43       5.285  15.539   4.613  1.00 98.31           N  
ATOM    306  CA  LEU A  43       5.469  14.094   4.512  1.00 98.31           C  
ATOM    307  C   LEU A  43       4.969  13.391   5.773  1.00 98.31           C  
ATOM    308  CB  LEU A  43       6.945  13.758   4.277  1.00 98.31           C  
ATOM    309  O   LEU A  43       5.457  13.656   6.871  1.00 98.31           O  
ATOM    310  CG  LEU A  43       7.301  12.266   4.242  1.00 98.31           C  
ATOM    311  CD1 LEU A  43       6.652  11.594   3.035  1.00 98.31           C  
ATOM    312  CD2 LEU A  43       8.812  12.086   4.211  1.00 98.31           C  
ATOM    313  N   ALA A  44       3.986  12.484   5.598  1.00 98.69           N  
ATOM    314  CA  ALA A  44       3.418  11.781   6.746  1.00 98.69           C  
ATOM    315  C   ALA A  44       3.834  10.312   6.750  1.00 98.69           C  
ATOM    316  CB  ALA A  44       1.895  11.898   6.742  1.00 98.69           C  
ATOM    317  O   ALA A  44       3.885   9.672   5.699  1.00 98.69           O  
ATOM    318  N   THR A  45       4.117   9.797   7.898  1.00 98.44           N  
ATOM    319  CA  THR A  45       4.375   8.375   8.094  1.00 98.44           C  
ATOM    320  C   THR A  45       3.480   7.809   9.195  1.00 98.44           C  
ATOM    321  CB  THR A  45       5.852   8.117   8.453  1.00 98.44           C  
ATOM    322  O   THR A  45       3.105   8.523  10.125  1.00 98.44           O  
ATOM    323  CG2 THR A  45       6.777   8.688   7.379  1.00 98.44           C  
ATOM    324  OG1 THR A  45       6.152   8.742   9.703  1.00 98.44           O  
ATOM    325  N   GLY A  46       3.051   6.660   9.023  1.00 98.31           N  
ATOM    326  CA  GLY A  46       2.383   5.867  10.039  1.00 98.31           C  
ATOM    327  C   GLY A  46       3.148   4.613  10.422  1.00 98.31           C  
ATOM    328  O   GLY A  46       3.906   4.074   9.609  1.00 98.31           O  
ATOM    329  N   ASP A  47       2.936   4.199  11.672  1.00 97.56           N  
ATOM    330  CA  ASP A  47       3.668   3.014  12.102  1.00 97.56           C  
ATOM    331  C   ASP A  47       2.721   1.967  12.688  1.00 97.56           C  
ATOM    332  CB  ASP A  47       4.734   3.389  13.141  1.00 97.56           C  
ATOM    333  O   ASP A  47       1.503   2.162  12.695  1.00 97.56           O  
ATOM    334  CG  ASP A  47       4.148   4.031  14.383  1.00 97.56           C  
ATOM    335  OD1 ASP A  47       2.982   3.748  14.727  1.00 97.56           O  
ATOM    336  OD2 ASP A  47       4.863   4.832  15.023  1.00 97.56           O  
ATOM    337  N   LYS A  48       3.270   0.823  13.039  1.00 96.94           N  
ATOM    338  CA  LYS A  48       2.490  -0.305  13.539  1.00 96.94           C  
ATOM    339  C   LYS A  48       1.949  -0.023  14.938  1.00 96.94           C  
ATOM    340  CB  LYS A  48       3.336  -1.579  13.555  1.00 96.94           C  
ATOM    341  O   LYS A  48       1.030  -0.701  15.406  1.00 96.94           O  
ATOM    342  CG  LYS A  48       3.594  -2.166  12.172  1.00 96.94           C  
ATOM    343  CD  LYS A  48       4.199  -3.561  12.266  1.00 96.94           C  
ATOM    344  CE  LYS A  48       4.352  -4.195  10.891  1.00 96.94           C  
ATOM    345  NZ  LYS A  48       4.973  -5.551  10.969  1.00 96.94           N  
ATOM    346  N   GLY A  49       2.492   0.993  15.570  1.00 96.88           N  
ATOM    347  CA  GLY A  49       2.018   1.377  16.891  1.00 96.88           C  
ATOM    348  C   GLY A  49       0.872   2.369  16.844  1.00 96.88           C  
ATOM    349  O   GLY A  49       0.373   2.797  17.891  1.00 96.88           O  
ATOM    350  N   GLY A  50       0.476   2.785  15.672  1.00 97.81           N  
ATOM    351  CA  GLY A  50      -0.664   3.674  15.516  1.00 97.81           C  
ATOM    352  C   GLY A  50      -0.284   5.145  15.547  1.00 97.81           C  
ATOM    353  O   GLY A  50      -1.153   6.012  15.648  1.00 97.81           O  
ATOM    354  N   ARG A  51       0.953   5.367  15.453  1.00 97.75           N  
ATOM    355  CA  ARG A  51       1.455   6.738  15.508  1.00 97.75           C  
ATOM    356  C   ARG A  51       1.625   7.312  14.109  1.00 97.75           C  
ATOM    357  CB  ARG A  51       2.785   6.793  16.266  1.00 97.75           C  
ATOM    358  O   ARG A  51       2.045   6.605  13.188  1.00 97.75           O  
ATOM    359  CG  ARG A  51       2.686   6.367  17.719  1.00 97.75           C  
ATOM    360  CD  ARG A  51       4.039   6.406  18.406  1.00 97.75           C  
ATOM    361  NE  ARG A  51       5.043   5.637  17.688  1.00 97.75           N  
ATOM    362  NH1 ARG A  51       6.836   6.414  18.906  1.00 97.75           N  
ATOM    363  NH2 ARG A  51       7.172   4.918  17.203  1.00 97.75           N  
ATOM    364  CZ  ARG A  51       6.348   5.656  17.938  1.00 97.75           C  
ATOM    365  N   VAL A  52       1.306   8.578  14.008  1.00 98.38           N  
ATOM    366  CA  VAL A  52       1.542   9.320  12.781  1.00 98.38           C  
ATOM    367  C   VAL A  52       2.566  10.422  13.031  1.00 98.38           C  
ATOM    368  CB  VAL A  52       0.234   9.922  12.219  1.00 98.38           C  
ATOM    369  O   VAL A  52       2.443  11.188  13.992  1.00 98.38           O  
ATOM    370  CG1 VAL A  52       0.526  10.844  11.039  1.00 98.38           C  
ATOM    371  CG2 VAL A  52      -0.735   8.812  11.812  1.00 98.38           C  
ATOM    372  N   VAL A  53       3.516  10.461  12.242  1.00 98.00           N  
ATOM    373  CA  VAL A  53       4.516  11.523  12.297  1.00 98.00           C  
ATOM    374  C   VAL A  53       4.500  12.312  10.992  1.00 98.00           C  
ATOM    375  CB  VAL A  53       5.930  10.961  12.562  1.00 98.00           C  
ATOM    376  O   VAL A  53       4.609  11.734   9.906  1.00 98.00           O  
ATOM    377  CG1 VAL A  53       6.934  12.094  12.742  1.00 98.00           C  
ATOM    378  CG2 VAL A  53       5.918  10.047  13.789  1.00 98.00           C  
ATOM    379  N   ILE A  54       4.395  13.602  11.125  1.00 98.12           N  
ATOM    380  CA  ILE A  54       4.383  14.492   9.969  1.00 98.12           C  
ATOM    381  C   ILE A  54       5.684  15.297   9.922  1.00 98.12           C  
ATOM    382  CB  ILE A  54       3.168  15.445  10.000  1.00 98.12           C  
ATOM    383  O   ILE A  54       6.086  15.898  10.922  1.00 98.12           O  
ATOM    384  CG1 ILE A  54       1.863  14.648  10.078  1.00 98.12           C  
ATOM    385  CG2 ILE A  54       3.174  16.375   8.781  1.00 98.12           C  
ATOM    386  CD1 ILE A  54       0.622  15.508  10.273  1.00 98.12           C  
ATOM    387  N   PHE A  55       6.270  15.305   8.805  1.00 97.62           N  
ATOM    388  CA  PHE A  55       7.488  16.062   8.562  1.00 97.62           C  
ATOM    389  C   PHE A  55       7.215  17.234   7.609  1.00 97.62           C  
ATOM    390  CB  PHE A  55       8.586  15.164   7.988  1.00 97.62           C  
ATOM    391  O   PHE A  55       6.434  17.094   6.664  1.00 97.62           O  
ATOM    392  CG  PHE A  55       8.883  13.961   8.836  1.00 97.62           C  
ATOM    393  CD1 PHE A  55       9.852  14.023   9.836  1.00 97.62           C  
ATOM    394  CD2 PHE A  55       8.203  12.766   8.641  1.00 97.62           C  
ATOM    395  CE1 PHE A  55      10.125  12.906  10.625  1.00 97.62           C  
ATOM    396  CE2 PHE A  55       8.477  11.656   9.422  1.00 97.62           C  
ATOM    397  CZ  PHE A  55       9.438  11.727  10.414  1.00 97.62           C  
ATOM    398  N   GLN A  56       7.918  18.297   7.820  1.00 96.25           N  
ATOM    399  CA  GLN A  56       7.789  19.469   6.961  1.00 96.25           C  
ATOM    400  C   GLN A  56       9.125  19.828   6.324  1.00 96.25           C  
ATOM    401  CB  GLN A  56       7.246  20.656   7.754  1.00 96.25           C  
ATOM    402  O   GLN A  56      10.164  19.797   6.984  1.00 96.25           O  
ATOM    403  CG  GLN A  56       6.984  21.891   6.906  1.00 96.25           C  
ATOM    404  CD  GLN A  56       6.398  23.047   7.707  1.00 96.25           C  
ATOM    405  NE2 GLN A  56       5.488  23.797   7.090  1.00 96.25           N  
ATOM    406  OE1 GLN A  56       6.762  23.266   8.867  1.00 96.25           O  
ATOM    407  N   GLN A  57       9.031  20.172   5.137  1.00 94.69           N  
ATOM    408  CA  GLN A  57      10.219  20.594   4.398  1.00 94.69           C  
ATOM    409  C   GLN A  57      10.789  21.891   4.949  1.00 94.69           C  
ATOM    410  CB  GLN A  57       9.898  20.734   2.912  1.00 94.69           C  
ATOM    411  O   GLN A  57      10.039  22.828   5.242  1.00 94.69           O  
ATOM    412  CG  GLN A  57      11.133  20.859   2.027  1.00 94.69           C  
ATOM    413  CD  GLN A  57      10.797  20.891   0.549  1.00 94.69           C  
ATOM    414  NE2 GLN A  57      11.742  20.469  -0.284  1.00 94.69           N  
ATOM    415  OE1 GLN A  57       9.703  21.297   0.159  1.00 94.69           O  
ATOM    416  N   GLU A  58      12.039  21.891   5.055  1.00 89.88           N  
ATOM    417  CA  GLU A  58      12.680  23.109   5.551  1.00 89.88           C  
ATOM    418  C   GLU A  58      12.617  24.219   4.520  1.00 89.88           C  
ATOM    419  CB  GLU A  58      14.141  22.812   5.926  1.00 89.88           C  
ATOM    420  O   GLU A  58      13.094  24.078   3.395  1.00 89.88           O  
ATOM    421  CG  GLU A  58      14.531  23.328   7.309  1.00 89.88           C  
ATOM    422  CD  GLU A  58      15.938  22.922   7.723  1.00 89.88           C  
ATOM    423  OE1 GLU A  58      16.328  23.172   8.883  1.00 89.88           O  
ATOM    424  OE2 GLU A  58      16.656  22.344   6.875  1.00 89.88           O  
ATOM    425  N   GLN A  59      12.055  25.344   4.809  1.00 76.81           N  
ATOM    426  CA  GLN A  59      11.789  26.438   3.887  1.00 76.81           C  
ATOM    427  C   GLN A  59      13.078  27.156   3.496  1.00 76.81           C  
ATOM    428  CB  GLN A  59      10.797  27.422   4.508  1.00 76.81           C  
ATOM    429  O   GLN A  59      13.234  27.562   2.346  1.00 76.81           O  
ATOM    430  CG  GLN A  59       9.375  26.906   4.582  1.00 76.81           C  
ATOM    431  CD  GLN A  59       8.359  28.016   4.816  1.00 76.81           C  
ATOM    432  NE2 GLN A  59       7.078  27.656   4.793  1.00 76.81           N  
ATOM    433  OE1 GLN A  59       8.719  29.172   5.012  1.00 76.81           O  
ATOM    434  N   GLU A  60      13.914  27.344   4.469  1.00 73.00           N  
ATOM    435  CA  GLU A  60      15.148  28.062   4.180  1.00 73.00           C  
ATOM    436  C   GLU A  60      15.969  27.359   3.105  1.00 73.00           C  
ATOM    437  CB  GLU A  60      15.984  28.234   5.449  1.00 73.00           C  
ATOM    438  O   GLU A  60      16.719  28.000   2.355  1.00 73.00           O  
ATOM    439  CG  GLU A  60      15.367  29.188   6.465  1.00 73.00           C  
ATOM    440  CD  GLU A  60      16.219  29.375   7.707  1.00 73.00           C  
ATOM    441  OE1 GLU A  60      15.852  30.188   8.586  1.00 73.00           O  
ATOM    442  OE2 GLU A  60      17.281  28.719   7.801  1.00 73.00           O  
ATOM    443  N   ASN A  61      15.727  26.094   3.020  1.00 64.56           N  
ATOM    444  CA  ASN A  61      16.531  25.281   2.119  1.00 64.56           C  
ATOM    445  C   ASN A  61      15.844  25.078   0.774  1.00 64.56           C  
ATOM    446  CB  ASN A  61      16.859  23.938   2.760  1.00 64.56           C  
ATOM    447  O   ASN A  61      16.391  24.438  -0.117  1.00 64.56           O  
ATOM    448  CG  ASN A  61      17.797  24.062   3.945  1.00 64.56           C  
ATOM    449  ND2 ASN A  61      17.859  23.016   4.766  1.00 64.56           N  
ATOM    450  OD1 ASN A  61      18.469  25.078   4.121  1.00 64.56           O  
ATOM    451  N   LYS A  62      14.656  25.562   0.690  1.00 65.31           N  
ATOM    452  CA  LYS A  62      13.922  25.375  -0.558  1.00 65.31           C  
ATOM    453  C   LYS A  62      14.625  26.062  -1.721  1.00 65.31           C  
ATOM    454  CB  LYS A  62      12.492  25.906  -0.427  1.00 65.31           C  
ATOM    455  O   LYS A  62      14.570  25.594  -2.857  1.00 65.31           O  
ATOM    456  CG  LYS A  62      11.523  24.922   0.232  1.00 65.31           C  
ATOM    457  CD  LYS A  62      10.102  25.469   0.242  1.00 65.31           C  
ATOM    458  CE  LYS A  62       9.148  24.531   0.972  1.00 65.31           C  
ATOM    459  NZ  LYS A  62       7.781  25.109   1.097  1.00 65.31           N  
ATOM    460  N   ILE A  63      15.305  27.156  -1.316  1.00 66.12           N  
ATOM    461  CA  ILE A  63      15.969  27.922  -2.357  1.00 66.12           C  
ATOM    462  C   ILE A  63      17.312  27.281  -2.707  1.00 66.12           C  
ATOM    463  CB  ILE A  63      16.172  29.391  -1.920  1.00 66.12           C  
ATOM    464  O   ILE A  63      17.734  27.297  -3.867  1.00 66.12           O  
ATOM    465  CG1 ILE A  63      14.836  30.031  -1.540  1.00 66.12           C  
ATOM    466  CG2 ILE A  63      16.875  30.188  -3.027  1.00 66.12           C  
ATOM    467  CD1 ILE A  63      14.969  31.328  -0.752  1.00 66.12           C  
ATOM    468  N   GLN A  64      17.891  26.672  -1.650  1.00 69.56           N  
ATOM    469  CA  GLN A  64      19.156  26.000  -1.903  1.00 69.56           C  
ATOM    470  C   GLN A  64      18.938  24.625  -2.521  1.00 69.56           C  
ATOM    471  CB  GLN A  64      19.969  25.875  -0.610  1.00 69.56           C  
ATOM    472  O   GLN A  64      18.484  23.703  -1.849  1.00 69.56           O  
ATOM    473  CG  GLN A  64      20.422  27.219  -0.029  1.00 69.56           C  
ATOM    474  CD  GLN A  64      21.250  27.062   1.224  1.00 69.56           C  
ATOM    475  NE2 GLN A  64      21.719  28.172   1.767  1.00 69.56           N  
ATOM    476  OE1 GLN A  64      21.484  25.938   1.699  1.00 69.56           O  
ATOM    477  N   SER A  65      19.141  24.516  -3.752  1.00 70.81           N  
ATOM    478  CA  SER A  65      18.859  23.344  -4.559  1.00 70.81           C  
ATOM    479  C   SER A  65      19.453  22.078  -3.928  1.00 70.81           C  
ATOM    480  CB  SER A  65      19.406  23.516  -5.977  1.00 70.81           C  
ATOM    481  O   SER A  65      18.922  20.984  -4.102  1.00 70.81           O  
ATOM    482  OG  SER A  65      20.828  23.578  -5.965  1.00 70.81           O  
ATOM    483  N   HIS A  66      20.469  22.312  -2.971  1.00 72.62           N  
ATOM    484  CA  HIS A  66      21.172  21.156  -2.467  1.00 72.62           C  
ATOM    485  C   HIS A  66      20.516  20.609  -1.206  1.00 72.62           C  
ATOM    486  CB  HIS A  66      22.641  21.500  -2.184  1.00 72.62           C  
ATOM    487  O   HIS A  66      20.828  19.500  -0.770  1.00 72.62           O  
ATOM    488  CG  HIS A  66      23.375  22.000  -3.381  1.00 72.62           C  
ATOM    489  CD2 HIS A  66      23.891  23.234  -3.664  1.00 72.62           C  
ATOM    490  ND1 HIS A  66      23.672  21.203  -4.469  1.00 72.62           N  
ATOM    491  CE1 HIS A  66      24.328  21.922  -5.367  1.00 72.62           C  
ATOM    492  NE2 HIS A  66      24.469  23.156  -4.906  1.00 72.62           N  
ATOM    493  N   SER A  67      19.562  21.375  -0.696  1.00 78.94           N  
ATOM    494  CA  SER A  67      19.016  20.938   0.582  1.00 78.94           C  
ATOM    495  C   SER A  67      17.500  20.844   0.527  1.00 78.94           C  
ATOM    496  CB  SER A  67      19.438  21.891   1.703  1.00 78.94           C  
ATOM    497  O   SER A  67      16.828  21.000   1.546  1.00 78.94           O  
ATOM    498  OG  SER A  67      18.953  23.188   1.462  1.00 78.94           O  
ATOM    499  N   ARG A  68      17.000  20.625  -0.564  1.00 85.00           N  
ATOM    500  CA  ARG A  68      15.547  20.562  -0.726  1.00 85.00           C  
ATOM    501  C   ARG A  68      14.977  19.312  -0.067  1.00 85.00           C  
ATOM    502  CB  ARG A  68      15.172  20.594  -2.209  1.00 85.00           C  
ATOM    503  O   ARG A  68      13.797  19.281   0.298  1.00 85.00           O  
ATOM    504  CG  ARG A  68      15.531  21.891  -2.906  1.00 85.00           C  
ATOM    505  CD  ARG A  68      15.164  21.859  -4.383  1.00 85.00           C  
ATOM    506  NE  ARG A  68      15.688  23.031  -5.094  1.00 85.00           N  
ATOM    507  NH1 ARG A  68      14.758  22.453  -7.133  1.00 85.00           N  
ATOM    508  NH2 ARG A  68      16.000  24.359  -6.930  1.00 85.00           N  
ATOM    509  CZ  ARG A  68      15.477  23.281  -6.387  1.00 85.00           C  
ATOM    510  N   GLY A  69      15.773  18.344   0.139  1.00 89.81           N  
ATOM    511  CA  GLY A  69      15.312  17.078   0.670  1.00 89.81           C  
ATOM    512  C   GLY A  69      15.359  17.000   2.186  1.00 89.81           C  
ATOM    513  O   GLY A  69      15.273  15.922   2.766  1.00 89.81           O  
ATOM    514  N   GLU A  70      15.508  18.172   2.787  1.00 93.38           N  
ATOM    515  CA  GLU A  70      15.562  18.188   4.246  1.00 93.38           C  
ATOM    516  C   GLU A  70      14.180  18.438   4.844  1.00 93.38           C  
ATOM    517  CB  GLU A  70      16.547  19.266   4.730  1.00 93.38           C  
ATOM    518  O   GLU A  70      13.516  19.406   4.496  1.00 93.38           O  
ATOM    519  CG  GLU A  70      18.000  18.922   4.461  1.00 93.38           C  
ATOM    520  CD  GLU A  70      18.969  19.922   5.066  1.00 93.38           C  
ATOM    521  OE1 GLU A  70      20.203  19.781   4.859  1.00 93.38           O  
ATOM    522  OE2 GLU A  70      18.500  20.859   5.758  1.00 93.38           O  
ATOM    523  N   TYR A  71      13.758  17.547   5.695  1.00 95.94           N  
ATOM    524  CA  TYR A  71      12.461  17.625   6.367  1.00 95.94           C  
ATOM    525  C   TYR A  71      12.633  17.578   7.883  1.00 95.94           C  
ATOM    526  CB  TYR A  71      11.562  16.469   5.914  1.00 95.94           C  
ATOM    527  O   TYR A  71      13.461  16.828   8.406  1.00 95.94           O  
ATOM    528  CG  TYR A  71      11.000  16.641   4.523  1.00 95.94           C  
ATOM    529  CD1 TYR A  71       9.680  17.047   4.328  1.00 95.94           C  
ATOM    530  CD2 TYR A  71      11.789  16.406   3.402  1.00 95.94           C  
ATOM    531  CE1 TYR A  71       9.164  17.219   3.047  1.00 95.94           C  
ATOM    532  CE2 TYR A  71      11.281  16.562   2.117  1.00 95.94           C  
ATOM    533  OH  TYR A  71       9.461  17.125   0.681  1.00 95.94           O  
ATOM    534  CZ  TYR A  71       9.969  16.969   1.950  1.00 95.94           C  
ATOM    535  N   ASN A  72      11.883  18.359   8.570  1.00 95.00           N  
ATOM    536  CA  ASN A  72      11.875  18.359  10.031  1.00 95.00           C  
ATOM    537  C   ASN A  72      10.531  17.891  10.578  1.00 95.00           C  
ATOM    538  CB  ASN A  72      12.203  19.766  10.562  1.00 95.00           C  
ATOM    539  O   ASN A  72       9.516  17.953   9.883  1.00 95.00           O  
ATOM    540  CG  ASN A  72      13.609  20.203  10.219  1.00 95.00           C  
ATOM    541  ND2 ASN A  72      13.750  21.453   9.789  1.00 95.00           N  
ATOM    542  OD1 ASN A  72      14.562  19.422  10.336  1.00 95.00           O  
ATOM    543  N   VAL A  73      10.602  17.422  11.820  1.00 95.31           N  
ATOM    544  CA  VAL A  73       9.367  16.938  12.445  1.00 95.31           C  
ATOM    545  C   VAL A  73       8.398  18.109  12.641  1.00 95.31           C  
ATOM    546  CB  VAL A  73       9.648  16.250  13.797  1.00 95.31           C  
ATOM    547  O   VAL A  73       8.750  19.109  13.266  1.00 95.31           O  
ATOM    548  CG1 VAL A  73       8.344  15.836  14.477  1.00 95.31           C  
ATOM    549  CG2 VAL A  73      10.547  15.023  13.594  1.00 95.31           C  
ATOM    550  N   TYR A  74       7.285  17.969  12.109  1.00 95.12           N  
ATOM    551  CA  TYR A  74       6.242  18.984  12.148  1.00 95.12           C  
ATOM    552  C   TYR A  74       5.223  18.672  13.234  1.00 95.12           C  
ATOM    553  CB  TYR A  74       5.547  19.094  10.789  1.00 95.12           C  
ATOM    554  O   TYR A  74       4.844  19.562  14.008  1.00 95.12           O  
ATOM    555  CG  TYR A  74       4.547  20.234  10.711  1.00 95.12           C  
ATOM    556  CD1 TYR A  74       3.199  19.984  10.477  1.00 95.12           C  
ATOM    557  CD2 TYR A  74       4.953  21.547  10.867  1.00 95.12           C  
ATOM    558  CE1 TYR A  74       2.275  21.016  10.398  1.00 95.12           C  
ATOM    559  CE2 TYR A  74       4.039  22.594  10.789  1.00 95.12           C  
ATOM    560  OH  TYR A  74       1.797  23.359  10.484  1.00 95.12           O  
ATOM    561  CZ  TYR A  74       2.705  22.328  10.555  1.00 95.12           C  
ATOM    562  N   SER A  75       4.738  17.438  13.305  1.00 95.50           N  
ATOM    563  CA  SER A  75       3.770  16.984  14.297  1.00 95.50           C  
ATOM    564  C   SER A  75       3.852  15.477  14.508  1.00 95.50           C  
ATOM    565  CB  SER A  75       2.352  17.375  13.875  1.00 95.50           C  
ATOM    566  O   SER A  75       4.176  14.734  13.578  1.00 95.50           O  
ATOM    567  OG  SER A  75       1.408  16.969  14.852  1.00 95.50           O  
ATOM    568  N   THR A  76       3.658  15.039  15.672  1.00 97.00           N  
ATOM    569  CA  THR A  76       3.549  13.625  16.031  1.00 97.00           C  
ATOM    570  C   THR A  76       2.336  13.391  16.922  1.00 97.00           C  
ATOM    571  CB  THR A  76       4.820  13.133  16.734  1.00 97.00           C  
ATOM    572  O   THR A  76       2.127  14.109  17.906  1.00 97.00           O  
ATOM    573  CG2 THR A  76       4.773  11.625  16.969  1.00 97.00           C  
ATOM    574  OG1 THR A  76       5.965  13.453  15.938  1.00 97.00           O  
ATOM    575  N   PHE A  77       1.538  12.422  16.578  1.00 97.38           N  
ATOM    576  CA  PHE A  77       0.373  12.141  17.406  1.00 97.38           C  
ATOM    577  C   PHE A  77      -0.053  10.688  17.266  1.00 97.38           C  
ATOM    578  CB  PHE A  77      -0.790  13.070  17.031  1.00 97.38           C  
ATOM    579  O   PHE A  77       0.308  10.023  16.297  1.00 97.38           O  
ATOM    580  CG  PHE A  77      -1.265  12.906  15.617  1.00 97.38           C  
ATOM    581  CD1 PHE A  77      -0.625  13.570  14.570  1.00 97.38           C  
ATOM    582  CD2 PHE A  77      -2.352  12.094  15.320  1.00 97.38           C  
ATOM    583  CE1 PHE A  77      -1.062  13.422  13.258  1.00 97.38           C  
ATOM    584  CE2 PHE A  77      -2.795  11.945  14.008  1.00 97.38           C  
ATOM    585  CZ  PHE A  77      -2.150  12.609  12.984  1.00 97.38           C  
ATOM    586  N   GLN A  78      -0.785  10.250  18.281  1.00 97.69           N  
ATOM    587  CA  GLN A  78      -1.360   8.906  18.266  1.00 97.69           C  
ATOM    588  C   GLN A  78      -2.672   8.883  17.484  1.00 97.69           C  
ATOM    589  CB  GLN A  78      -1.587   8.398  19.688  1.00 97.69           C  
ATOM    590  O   GLN A  78      -3.670   9.461  17.922  1.00 97.69           O  
ATOM    591  CG  GLN A  78      -2.068   6.957  19.766  1.00 97.69           C  
ATOM    592  CD  GLN A  78      -1.023   5.969  19.281  1.00 97.69           C  
ATOM    593  NE2 GLN A  78      -1.464   4.938  18.562  1.00 97.69           N  
ATOM    594  OE1 GLN A  78       0.172   6.125  19.547  1.00 97.69           O  
ATOM    595  N   SER A  79      -2.695   8.227  16.422  1.00 97.62           N  
ATOM    596  CA  SER A  79      -3.885   8.180  15.578  1.00 97.62           C  
ATOM    597  C   SER A  79      -4.844   7.090  16.031  1.00 97.62           C  
ATOM    598  CB  SER A  79      -3.496   7.953  14.117  1.00 97.62           C  
ATOM    599  O   SER A  79      -6.043   7.336  16.188  1.00 97.62           O  
ATOM    600  OG  SER A  79      -4.652   7.816  13.305  1.00 97.62           O  
ATOM    601  N   HIS A  80      -4.297   5.965  16.203  1.00 97.25           N  
ATOM    602  CA  HIS A  80      -5.121   4.816  16.547  1.00 97.25           C  
ATOM    603  C   HIS A  80      -4.562   4.086  17.766  1.00 97.25           C  
ATOM    604  CB  HIS A  80      -5.238   3.855  15.367  1.00 97.25           C  
ATOM    605  O   HIS A  80      -3.342   4.016  17.938  1.00 97.25           O  
ATOM    606  CG  HIS A  80      -5.965   4.434  14.195  1.00 97.25           C  
ATOM    607  CD2 HIS A  80      -7.211   4.203  13.719  1.00 97.25           C  
ATOM    608  ND1 HIS A  80      -5.398   5.367  13.352  1.00 97.25           N  
ATOM    609  CE1 HIS A  80      -6.270   5.688  12.414  1.00 97.25           C  
ATOM    610  NE2 HIS A  80      -7.379   4.996  12.609  1.00 97.25           N  
ATOM    611  N   GLU A  81      -5.426   3.623  18.562  1.00 95.12           N  
ATOM    612  CA  GLU A  81      -5.121   2.766  19.703  1.00 95.12           C  
ATOM    613  C   GLU A  81      -5.754   1.386  19.531  1.00 95.12           C  
ATOM    614  CB  GLU A  81      -5.602   3.412  21.000  1.00 95.12           C  
ATOM    615  O   GLU A  81      -6.695   1.216  18.766  1.00 95.12           O  
ATOM    616  CG  GLU A  81      -4.941   4.750  21.297  1.00 95.12           C  
ATOM    617  CD  GLU A  81      -5.336   5.324  22.656  1.00 95.12           C  
ATOM    618  OE1 GLU A  81      -4.781   6.371  23.062  1.00 95.12           O  
ATOM    619  OE2 GLU A  81      -6.211   4.723  23.312  1.00 95.12           O  
ATOM    620  N   PRO A  82      -5.066   0.465  20.234  1.00 92.00           N  
ATOM    621  CA  PRO A  82      -5.695  -0.856  20.141  1.00 92.00           C  
ATOM    622  C   PRO A  82      -7.109  -0.874  20.719  1.00 92.00           C  
ATOM    623  CB  PRO A  82      -4.758  -1.742  20.969  1.00 92.00           C  
ATOM    624  O   PRO A  82      -7.387  -0.184  21.703  1.00 92.00           O  
ATOM    625  CG  PRO A  82      -3.492  -0.954  21.094  1.00 92.00           C  
ATOM    626  CD  PRO A  82      -3.822   0.502  20.922  1.00 92.00           C  
ATOM    627  N   GLU A  83      -7.910  -1.591  20.000  1.00 87.50           N  
ATOM    628  CA  GLU A  83      -9.305  -1.733  20.422  1.00 87.50           C  
ATOM    629  C   GLU A  83      -9.750  -3.191  20.359  1.00 87.50           C  
ATOM    630  CB  GLU A  83     -10.219  -0.864  19.547  1.00 87.50           C  
ATOM    631  O   GLU A  83      -9.055  -4.035  19.797  1.00 87.50           O  
ATOM    632  CG  GLU A  83      -9.906   0.624  19.625  1.00 87.50           C  
ATOM    633  CD  GLU A  83     -10.680   1.451  18.609  1.00 87.50           C  
ATOM    634  OE1 GLU A  83     -10.383   2.660  18.469  1.00 87.50           O  
ATOM    635  OE2 GLU A  83     -11.578   0.887  17.953  1.00 87.50           O  
ATOM    636  N   PHE A  84     -10.859  -3.520  21.141  1.00 83.88           N  
ATOM    637  CA  PHE A  84     -11.438  -4.855  21.109  1.00 83.88           C  
ATOM    638  C   PHE A  84     -12.906  -4.801  20.719  1.00 83.88           C  
ATOM    639  CB  PHE A  84     -11.281  -5.531  22.484  1.00 83.88           C  
ATOM    640  O   PHE A  84     -13.680  -4.027  21.297  1.00 83.88           O  
ATOM    641  CG  PHE A  84     -11.695  -6.980  22.484  1.00 83.88           C  
ATOM    642  CD1 PHE A  84     -12.930  -7.363  22.984  1.00 83.88           C  
ATOM    643  CD2 PHE A  84     -10.836  -7.961  22.000  1.00 83.88           C  
ATOM    644  CE1 PHE A  84     -13.312  -8.703  23.000  1.00 83.88           C  
ATOM    645  CE2 PHE A  84     -11.211  -9.297  22.000  1.00 83.88           C  
ATOM    646  CZ  PHE A  84     -12.453  -9.672  22.500  1.00 83.88           C  
ATOM    647  N   ASP A  85     -13.211  -5.480  19.641  1.00 79.19           N  
ATOM    648  CA  ASP A  85     -14.594  -5.652  19.219  1.00 79.19           C  
ATOM    649  C   ASP A  85     -15.250  -6.828  19.953  1.00 79.19           C  
ATOM    650  CB  ASP A  85     -14.680  -5.852  17.703  1.00 79.19           C  
ATOM    651  O   ASP A  85     -15.031  -7.984  19.578  1.00 79.19           O  
ATOM    652  CG  ASP A  85     -16.109  -5.793  17.188  1.00 79.19           C  
ATOM    653  OD1 ASP A  85     -17.047  -6.000  17.969  1.00 79.19           O  
ATOM    654  OD2 ASP A  85     -16.281  -5.539  15.969  1.00 79.19           O  
ATOM    655  N   TYR A  86     -16.141  -6.582  20.859  1.00 77.88           N  
ATOM    656  CA  TYR A  86     -16.734  -7.598  21.703  1.00 77.88           C  
ATOM    657  C   TYR A  86     -17.750  -8.430  20.938  1.00 77.88           C  
ATOM    658  CB  TYR A  86     -17.406  -6.953  22.922  1.00 77.88           C  
ATOM    659  O   TYR A  86     -17.969  -9.609  21.234  1.00 77.88           O  
ATOM    660  CG  TYR A  86     -16.453  -6.223  23.828  1.00 77.88           C  
ATOM    661  CD1 TYR A  86     -15.688  -6.914  24.766  1.00 77.88           C  
ATOM    662  CD2 TYR A  86     -16.312  -4.840  23.766  1.00 77.88           C  
ATOM    663  CE1 TYR A  86     -14.805  -6.246  25.609  1.00 77.88           C  
ATOM    664  CE2 TYR A  86     -15.438  -4.164  24.594  1.00 77.88           C  
ATOM    665  OH  TYR A  86     -13.812  -4.207  26.344  1.00 77.88           O  
ATOM    666  CZ  TYR A  86     -14.680  -4.875  25.516  1.00 77.88           C  
ATOM    667  N   LEU A  87     -18.438  -7.789  20.000  1.00 76.62           N  
ATOM    668  CA  LEU A  87     -19.453  -8.500  19.234  1.00 76.62           C  
ATOM    669  C   LEU A  87     -18.812  -9.562  18.344  1.00 76.62           C  
ATOM    670  CB  LEU A  87     -20.250  -7.520  18.375  1.00 76.62           C  
ATOM    671  O   LEU A  87     -19.359 -10.664  18.203  1.00 76.62           O  
ATOM    672  CG  LEU A  87     -21.188  -6.570  19.125  1.00 76.62           C  
ATOM    673  CD1 LEU A  87     -21.750  -5.508  18.172  1.00 76.62           C  
ATOM    674  CD2 LEU A  87     -22.328  -7.348  19.781  1.00 76.62           C  
ATOM    675  N   LYS A  88     -17.641  -9.234  17.891  1.00 72.25           N  
ATOM    676  CA  LYS A  88     -17.000 -10.164  16.953  1.00 72.25           C  
ATOM    677  C   LYS A  88     -15.812 -10.859  17.609  1.00 72.25           C  
ATOM    678  CB  LYS A  88     -16.547  -9.422  15.695  1.00 72.25           C  
ATOM    679  O   LYS A  88     -15.180 -11.719  17.000  1.00 72.25           O  
ATOM    680  CG  LYS A  88     -17.688  -8.859  14.867  1.00 72.25           C  
ATOM    681  CD  LYS A  88     -17.188  -8.219  13.578  1.00 72.25           C  
ATOM    682  CE  LYS A  88     -18.312  -7.613  12.766  1.00 72.25           C  
ATOM    683  NZ  LYS A  88     -17.812  -6.875  11.570  1.00 72.25           N  
ATOM    684  N   SER A  89     -15.555 -10.523  18.938  1.00 78.06           N  
ATOM    685  CA  SER A  89     -14.430 -11.070  19.688  1.00 78.06           C  
ATOM    686  C   SER A  89     -13.125 -10.938  18.922  1.00 78.06           C  
ATOM    687  CB  SER A  89     -14.688 -12.539  20.031  1.00 78.06           C  
ATOM    688  O   SER A  89     -12.367 -11.906  18.781  1.00 78.06           O  
ATOM    689  OG  SER A  89     -15.828 -12.672  20.859  1.00 78.06           O  
ATOM    690  N   LEU A  90     -12.930  -9.695  18.312  1.00 78.56           N  
ATOM    691  CA  LEU A  90     -11.758  -9.453  17.469  1.00 78.56           C  
ATOM    692  C   LEU A  90     -10.930  -8.289  18.000  1.00 78.56           C  
ATOM    693  CB  LEU A  90     -12.188  -9.164  16.031  1.00 78.56           C  
ATOM    694  O   LEU A  90     -11.484  -7.258  18.391  1.00 78.56           O  
ATOM    695  CG  LEU A  90     -12.523 -10.383  15.164  1.00 78.56           C  
ATOM    696  CD1 LEU A  90     -13.516 -10.000  14.062  1.00 78.56           C  
ATOM    697  CD2 LEU A  90     -11.258 -10.977  14.562  1.00 78.56           C  
ATOM    698  N   GLU A  91      -9.664  -8.602  18.062  1.00 82.94           N  
ATOM    699  CA  GLU A  91      -8.742  -7.523  18.406  1.00 82.94           C  
ATOM    700  C   GLU A  91      -8.453  -6.645  17.188  1.00 82.94           C  
ATOM    701  CB  GLU A  91      -7.441  -8.086  18.984  1.00 82.94           C  
ATOM    702  O   GLU A  91      -8.164  -7.156  16.109  1.00 82.94           O  
ATOM    703  CG  GLU A  91      -7.586  -8.680  20.375  1.00 82.94           C  
ATOM    704  CD  GLU A  91      -6.273  -9.188  20.938  1.00 82.94           C  
ATOM    705  OE1 GLU A  91      -6.266  -9.680  22.094  1.00 82.94           O  
ATOM    706  OE2 GLU A  91      -5.246  -9.102  20.234  1.00 82.94           O  
ATOM    707  N   ILE A  92      -8.633  -5.359  17.406  1.00 85.50           N  
ATOM    708  CA  ILE A  92      -8.312  -4.406  16.359  1.00 85.50           C  
ATOM    709  C   ILE A  92      -6.969  -3.738  16.656  1.00 85.50           C  
ATOM    710  CB  ILE A  92      -9.422  -3.338  16.203  1.00 85.50           C  
ATOM    711  O   ILE A  92      -6.859  -2.947  17.594  1.00 85.50           O  
ATOM    712  CG1 ILE A  92     -10.773  -4.008  15.945  1.00 85.50           C  
ATOM    713  CG2 ILE A  92      -9.070  -2.357  15.078  1.00 85.50           C  
ATOM    714  CD1 ILE A  92     -11.961  -3.055  16.016  1.00 85.50           C  
ATOM    715  N   GLU A  93      -6.070  -4.035  15.820  1.00 88.81           N  
ATOM    716  CA  GLU A  93      -4.727  -3.510  16.031  1.00 88.81           C  
ATOM    717  C   GLU A  93      -4.648  -2.025  15.688  1.00 88.81           C  
ATOM    718  CB  GLU A  93      -3.707  -4.297  15.203  1.00 88.81           C  
ATOM    719  O   GLU A  93      -5.504  -1.508  14.961  1.00 88.81           O  
ATOM    720  CG  GLU A  93      -3.562  -5.750  15.625  1.00 88.81           C  
ATOM    721  CD  GLU A  93      -2.471  -6.488  14.867  1.00 88.81           C  
ATOM    722  OE1 GLU A  93      -2.215  -7.676  15.172  1.00 88.81           O  
ATOM    723  OE2 GLU A  93      -1.865  -5.875  13.961  1.00 88.81           O  
ATOM    724  N   GLU A  94      -3.648  -1.380  16.250  1.00 92.06           N  
ATOM    725  CA  GLU A  94      -3.475   0.062  16.109  1.00 92.06           C  
ATOM    726  C   GLU A  94      -2.660   0.395  14.859  1.00 92.06           C  
ATOM    727  CB  GLU A  94      -2.801   0.653  17.344  1.00 92.06           C  
ATOM    728  O   GLU A  94      -2.537   1.562  14.484  1.00 92.06           O  
ATOM    729  CG  GLU A  94      -1.431   0.062  17.641  1.00 92.06           C  
ATOM    730  CD  GLU A  94      -1.301  -0.469  19.062  1.00 92.06           C  
ATOM    731  OE1 GLU A  94      -0.188  -0.408  19.641  1.00 92.06           O  
ATOM    732  OE2 GLU A  94      -2.318  -0.952  19.609  1.00 92.06           O  
ATOM    733  N   LYS A  95      -2.182  -0.612  14.188  1.00 96.06           N  
ATOM    734  CA  LYS A  95      -1.324  -0.394  13.023  1.00 96.06           C  
ATOM    735  C   LYS A  95      -2.000   0.520  12.008  1.00 96.06           C  
ATOM    736  CB  LYS A  95      -0.956  -1.727  12.367  1.00 96.06           C  
ATOM    737  O   LYS A  95      -3.166   0.316  11.656  1.00 96.06           O  
ATOM    738  CG  LYS A  95      -0.130  -1.586  11.102  1.00 96.06           C  
ATOM    739  CD  LYS A  95       0.025  -2.920  10.383  1.00 96.06           C  
ATOM    740  CE  LYS A  95       0.628  -2.744   8.992  1.00 96.06           C  
ATOM    741  NZ  LYS A  95       0.677  -4.035   8.242  1.00 96.06           N  
ATOM    742  N   ILE A  96      -1.267   1.492  11.500  1.00 97.94           N  
ATOM    743  CA  ILE A  96      -1.788   2.363  10.453  1.00 97.94           C  
ATOM    744  C   ILE A  96      -1.583   1.711   9.086  1.00 97.94           C  
ATOM    745  CB  ILE A  96      -1.116   3.756  10.484  1.00 97.94           C  
ATOM    746  O   ILE A  96      -0.447   1.480   8.664  1.00 97.94           O  
ATOM    747  CG1 ILE A  96      -1.200   4.352  11.891  1.00 97.94           C  
ATOM    748  CG2 ILE A  96      -1.757   4.691   9.453  1.00 97.94           C  
ATOM    749  CD1 ILE A  96      -2.619   4.664  12.352  1.00 97.94           C  
ATOM    750  N   ASN A  97      -2.652   1.523   8.445  1.00 97.00           N  
ATOM    751  CA  ASN A  97      -2.580   0.851   7.148  1.00 97.00           C  
ATOM    752  C   ASN A  97      -2.316   1.840   6.020  1.00 97.00           C  
ATOM    753  CB  ASN A  97      -3.867   0.067   6.879  1.00 97.00           C  
ATOM    754  O   ASN A  97      -1.559   1.543   5.094  1.00 97.00           O  
ATOM    755  CG  ASN A  97      -4.012  -1.145   7.781  1.00 97.00           C  
ATOM    756  ND2 ASN A  97      -5.223  -1.686   7.855  1.00 97.00           N  
ATOM    757  OD1 ASN A  97      -3.043  -1.591   8.398  1.00 97.00           O  
ATOM    758  N   LYS A  98      -3.016   2.961   6.070  1.00 97.88           N  
ATOM    759  CA  LYS A  98      -2.918   3.930   4.984  1.00 97.88           C  
ATOM    760  C   LYS A  98      -3.180   5.348   5.484  1.00 97.88           C  
ATOM    761  CB  LYS A  98      -3.900   3.580   3.865  1.00 97.88           C  
ATOM    762  O   LYS A  98      -3.943   5.547   6.430  1.00 97.88           O  
ATOM    763  CG  LYS A  98      -3.496   2.365   3.043  1.00 97.88           C  
ATOM    764  CD  LYS A  98      -2.322   2.678   2.125  1.00 97.88           C  
ATOM    765  CE  LYS A  98      -1.982   1.496   1.227  1.00 97.88           C  
ATOM    766  NZ  LYS A  98      -0.838   1.802   0.316  1.00 97.88           N  
ATOM    767  N   ILE A  99      -2.518   6.285   4.863  1.00 98.44           N  
ATOM    768  CA  ILE A  99      -2.736   7.711   5.078  1.00 98.44           C  
ATOM    769  C   ILE A  99      -3.000   8.398   3.740  1.00 98.44           C  
ATOM    770  CB  ILE A  99      -1.533   8.367   5.789  1.00 98.44           C  
ATOM    771  O   ILE A  99      -2.348   8.094   2.738  1.00 98.44           O  
ATOM    772  CG1 ILE A  99      -1.391   7.816   7.215  1.00 98.44           C  
ATOM    773  CG2 ILE A  99      -1.680   9.891   5.805  1.00 98.44           C  
ATOM    774  CD1 ILE A  99      -0.095   8.219   7.906  1.00 98.44           C  
ATOM    775  N   ARG A 100      -4.004   9.297   3.729  1.00 98.31           N  
ATOM    776  CA  ARG A 100      -4.301  10.094   2.543  1.00 98.31           C  
ATOM    777  C   ARG A 100      -4.559  11.555   2.910  1.00 98.31           C  
ATOM    778  CB  ARG A 100      -5.508   9.516   1.799  1.00 98.31           C  
ATOM    779  O   ARG A 100      -5.352  11.836   3.811  1.00 98.31           O  
ATOM    780  CG  ARG A 100      -5.262   8.148   1.185  1.00 98.31           C  
ATOM    781  CD  ARG A 100      -4.293   8.227   0.013  1.00 98.31           C  
ATOM    782  NE  ARG A 100      -4.105   6.922  -0.617  1.00 98.31           N  
ATOM    783  NH1 ARG A 100      -1.871   7.242  -1.101  1.00 98.31           N  
ATOM    784  NH2 ARG A 100      -2.904   5.281  -1.682  1.00 98.31           N  
ATOM    785  CZ  ARG A 100      -2.961   6.484  -1.132  1.00 98.31           C  
ATOM    786  N   TRP A 101      -3.959  12.453   2.154  1.00 98.12           N  
ATOM    787  CA  TRP A 101      -4.105  13.875   2.418  1.00 98.12           C  
ATOM    788  C   TRP A 101      -5.316  14.445   1.686  1.00 98.12           C  
ATOM    789  CB  TRP A 101      -2.842  14.633   2.002  1.00 98.12           C  
ATOM    790  O   TRP A 101      -5.605  14.047   0.553  1.00 98.12           O  
ATOM    791  CG  TRP A 101      -1.646  14.336   2.857  1.00 98.12           C  
ATOM    792  CD1 TRP A 101      -0.696  13.375   2.641  1.00 98.12           C  
ATOM    793  CD2 TRP A 101      -1.276  15.000   4.070  1.00 98.12           C  
ATOM    794  CE2 TRP A 101      -0.089  14.398   4.531  1.00 98.12           C  
ATOM    795  CE3 TRP A 101      -1.834  16.062   4.809  1.00 98.12           C  
ATOM    796  NE1 TRP A 101       0.244  13.406   3.645  1.00 98.12           N  
ATOM    797  CH2 TRP A 101      -0.014  15.836   6.406  1.00 98.12           C  
ATOM    798  CZ2 TRP A 101       0.552  14.805   5.703  1.00 98.12           C  
ATOM    799  CZ3 TRP A 101      -1.194  16.469   5.973  1.00 98.12           C  
ATOM    800  N   LEU A 102      -5.922  15.352   2.332  1.00 97.56           N  
ATOM    801  CA  LEU A 102      -6.945  16.188   1.708  1.00 97.56           C  
ATOM    802  C   LEU A 102      -6.395  17.578   1.395  1.00 97.56           C  
ATOM    803  CB  LEU A 102      -8.172  16.297   2.619  1.00 97.56           C  
ATOM    804  O   LEU A 102      -5.340  17.953   1.903  1.00 97.56           O  
ATOM    805  CG  LEU A 102      -9.039  15.055   2.748  1.00 97.56           C  
ATOM    806  CD1 LEU A 102      -9.492  14.867   4.191  1.00 97.56           C  
ATOM    807  CD2 LEU A 102     -10.242  15.141   1.812  1.00 97.56           C  
ATOM    808  N   PRO A 103      -7.098  18.234   0.501  1.00 94.69           N  
ATOM    809  CA  PRO A 103      -6.637  19.594   0.215  1.00 94.69           C  
ATOM    810  C   PRO A 103      -6.707  20.500   1.436  1.00 94.69           C  
ATOM    811  CB  PRO A 103      -7.598  20.062  -0.878  1.00 94.69           C  
ATOM    812  O   PRO A 103      -7.598  20.359   2.275  1.00 94.69           O  
ATOM    813  CG  PRO A 103      -8.125  18.812  -1.494  1.00 94.69           C  
ATOM    814  CD  PRO A 103      -8.156  17.734  -0.441  1.00 94.69           C  
ATOM    815  N   GLN A 104      -5.742  21.344   1.452  1.00 94.12           N  
ATOM    816  CA  GLN A 104      -5.688  22.312   2.543  1.00 94.12           C  
ATOM    817  C   GLN A 104      -6.879  23.266   2.492  1.00 94.12           C  
ATOM    818  CB  GLN A 104      -4.379  23.109   2.498  1.00 94.12           C  
ATOM    819  O   GLN A 104      -7.277  23.719   1.413  1.00 94.12           O  
ATOM    820  CG  GLN A 104      -4.203  24.078   3.662  1.00 94.12           C  
ATOM    821  CD  GLN A 104      -2.885  24.828   3.609  1.00 94.12           C  
ATOM    822  NE2 GLN A 104      -2.623  25.625   4.629  1.00 94.12           N  
ATOM    823  OE1 GLN A 104      -2.109  24.672   2.660  1.00 94.12           O  
ATOM    824  N   LYS A 105      -7.496  23.484   3.619  1.00 89.81           N  
ATOM    825  CA  LYS A 105      -8.555  24.484   3.764  1.00 89.81           C  
ATOM    826  C   LYS A 105      -8.156  25.562   4.766  1.00 89.81           C  
ATOM    827  CB  LYS A 105      -9.859  23.812   4.203  1.00 89.81           C  
ATOM    828  O   LYS A 105      -7.977  25.281   5.949  1.00 89.81           O  
ATOM    829  CG  LYS A 105     -10.469  22.906   3.150  1.00 89.81           C  
ATOM    830  CD  LYS A 105     -11.797  22.312   3.619  1.00 89.81           C  
ATOM    831  CE  LYS A 105     -12.375  21.344   2.598  1.00 89.81           C  
ATOM    832  NZ  LYS A 105     -13.633  20.703   3.092  1.00 89.81           N  
ATOM    833  N   ASN A 106      -8.047  26.766   4.273  1.00 86.00           N  
ATOM    834  CA  ASN A 106      -7.547  27.891   5.062  1.00 86.00           C  
ATOM    835  C   ASN A 106      -6.133  27.625   5.570  1.00 86.00           C  
ATOM    836  CB  ASN A 106      -8.484  28.172   6.238  1.00 86.00           C  
ATOM    837  O   ASN A 106      -5.211  27.422   4.773  1.00 86.00           O  
ATOM    838  CG  ASN A 106      -9.906  28.469   5.793  1.00 86.00           C  
ATOM    839  ND2 ASN A 106     -10.875  28.031   6.582  1.00 86.00           N  
ATOM    840  OD1 ASN A 106     -10.125  29.078   4.746  1.00 86.00           O  
ATOM    841  N   ALA A 107      -5.926  27.547   6.824  1.00 86.50           N  
ATOM    842  CA  ALA A 107      -4.578  27.344   7.348  1.00 86.50           C  
ATOM    843  C   ALA A 107      -4.426  25.922   7.910  1.00 86.50           C  
ATOM    844  CB  ALA A 107      -4.254  28.375   8.422  1.00 86.50           C  
ATOM    845  O   ALA A 107      -3.344  25.547   8.359  1.00 86.50           O  
ATOM    846  N   ALA A 108      -5.438  25.172   7.770  1.00 92.94           N  
ATOM    847  CA  ALA A 108      -5.414  23.844   8.383  1.00 92.94           C  
ATOM    848  C   ALA A 108      -5.188  22.750   7.332  1.00 92.94           C  
ATOM    849  CB  ALA A 108      -6.711  23.578   9.141  1.00 92.94           C  
ATOM    850  O   ALA A 108      -5.637  22.891   6.191  1.00 92.94           O  
ATOM    851  N   GLN A 109      -4.445  21.766   7.727  1.00 95.75           N  
ATOM    852  CA  GLN A 109      -4.242  20.562   6.918  1.00 95.75           C  
ATOM    853  C   GLN A 109      -5.137  19.422   7.391  1.00 95.75           C  
ATOM    854  CB  GLN A 109      -2.773  20.141   6.957  1.00 95.75           C  
ATOM    855  O   GLN A 109      -5.477  19.344   8.570  1.00 95.75           O  
ATOM    856  CG  GLN A 109      -1.801  21.234   6.535  1.00 95.75           C  
ATOM    857  CD  GLN A 109      -1.784  21.453   5.035  1.00 95.75           C  
ATOM    858  NE2 GLN A 109      -1.246  22.594   4.613  1.00 95.75           N  
ATOM    859  OE1 GLN A 109      -2.252  20.609   4.262  1.00 95.75           O  
ATOM    860  N   PHE A 110      -5.527  18.594   6.430  1.00 97.38           N  
ATOM    861  CA  PHE A 110      -6.398  17.469   6.758  1.00 97.38           C  
ATOM    862  C   PHE A 110      -5.836  16.172   6.195  1.00 97.38           C  
ATOM    863  CB  PHE A 110      -7.812  17.703   6.215  1.00 97.38           C  
ATOM    864  O   PHE A 110      -5.309  16.141   5.082  1.00 97.38           O  
ATOM    865  CG  PHE A 110      -8.508  18.891   6.840  1.00 97.38           C  
ATOM    866  CD1 PHE A 110      -9.352  18.719   7.934  1.00 97.38           C  
ATOM    867  CD2 PHE A 110      -8.328  20.172   6.328  1.00 97.38           C  
ATOM    868  CE1 PHE A 110      -9.992  19.812   8.516  1.00 97.38           C  
ATOM    869  CE2 PHE A 110      -8.969  21.266   6.898  1.00 97.38           C  
ATOM    870  CZ  PHE A 110      -9.805  21.078   7.992  1.00 97.38           C  
ATOM    871  N   LEU A 111      -5.953  15.109   6.969  1.00 97.44           N  
ATOM    872  CA  LEU A 111      -5.527  13.812   6.473  1.00 97.44           C  
ATOM    873  C   LEU A 111      -6.430  12.703   7.004  1.00 97.44           C  
ATOM    874  CB  LEU A 111      -4.074  13.531   6.867  1.00 97.44           C  
ATOM    875  O   LEU A 111      -6.957  12.805   8.117  1.00 97.44           O  
ATOM    876  CG  LEU A 111      -3.805  13.328   8.359  1.00 97.44           C  
ATOM    877  CD1 LEU A 111      -4.047  11.867   8.742  1.00 97.44           C  
ATOM    878  CD2 LEU A 111      -2.381  13.742   8.711  1.00 97.44           C  
ATOM    879  N   LEU A 112      -6.668  11.703   6.152  1.00 98.38           N  
ATOM    880  CA  LEU A 112      -7.359  10.469   6.523  1.00 98.38           C  
ATOM    881  C   LEU A 112      -6.367   9.398   6.949  1.00 98.38           C  
ATOM    882  CB  LEU A 112      -8.211   9.961   5.359  1.00 98.38           C  
ATOM    883  O   LEU A 112      -5.320   9.227   6.316  1.00 98.38           O  
ATOM    884  CG  LEU A 112      -9.523  10.711   5.102  1.00 98.38           C  
ATOM    885  CD1 LEU A 112     -10.164  10.227   3.807  1.00 98.38           C  
ATOM    886  CD2 LEU A 112     -10.477  10.531   6.277  1.00 98.38           C  
ATOM    887  N   SER A 113      -6.637   8.727   8.023  1.00 98.44           N  
ATOM    888  CA  SER A 113      -5.863   7.574   8.469  1.00 98.44           C  
ATOM    889  C   SER A 113      -6.770   6.387   8.781  1.00 98.44           C  
ATOM    890  CB  SER A 113      -5.031   7.930   9.703  1.00 98.44           C  
ATOM    891  O   SER A 113      -7.926   6.566   9.164  1.00 98.44           O  
ATOM    892  OG  SER A 113      -5.871   8.172  10.820  1.00 98.44           O  
ATOM    893  N   THR A 114      -6.230   5.246   8.531  1.00 97.94           N  
ATOM    894  CA  THR A 114      -7.012   4.051   8.836  1.00 97.94           C  
ATOM    895  C   THR A 114      -6.125   2.975   9.461  1.00 97.94           C  
ATOM    896  CB  THR A 114      -7.699   3.492   7.578  1.00 97.94           C  
ATOM    897  O   THR A 114      -4.973   2.805   9.055  1.00 97.94           O  
ATOM    898  CG2 THR A 114      -6.672   3.119   6.512  1.00 97.94           C  
ATOM    899  OG1 THR A 114      -8.453   2.324   7.930  1.00 97.94           O  
ATOM    900  N   ASN A 115      -6.684   2.373  10.438  1.00 96.75           N  
ATOM    901  CA  ASN A 115      -6.137   1.087  10.852  1.00 96.75           C  
ATOM    902  C   ASN A 115      -6.898  -0.076  10.227  1.00 96.75           C  
ATOM    903  CB  ASN A 115      -6.152   0.967  12.383  1.00 96.75           C  
ATOM    904  O   ASN A 115      -7.340   0.013   9.078  1.00 96.75           O  
ATOM    905  CG  ASN A 115      -7.555   0.851  12.945  1.00 96.75           C  
ATOM    906  ND2 ASN A 115      -7.656   0.716  14.258  1.00 96.75           N  
ATOM    907  OD1 ASN A 115      -8.539   0.880  12.203  1.00 96.75           O  
ATOM    908  N   ASP A 116      -7.047  -1.140  10.883  1.00 94.81           N  
ATOM    909  CA  ASP A 116      -7.652  -2.332  10.297  1.00 94.81           C  
ATOM    910  C   ASP A 116      -9.164  -2.162  10.141  1.00 94.81           C  
ATOM    911  CB  ASP A 116      -7.348  -3.564  11.148  1.00 94.81           C  
ATOM    912  O   ASP A 116      -9.781  -2.785   9.273  1.00 94.81           O  
ATOM    913  CG  ASP A 116      -5.910  -4.031  11.023  1.00 94.81           C  
ATOM    914  OD1 ASP A 116      -5.246  -3.699  10.016  1.00 94.81           O  
ATOM    915  OD2 ASP A 116      -5.434  -4.742  11.938  1.00 94.81           O  
ATOM    916  N   LYS A 117      -9.758  -1.213  10.938  1.00 94.31           N  
ATOM    917  CA  LYS A 117     -11.211  -1.198  10.945  1.00 94.31           C  
ATOM    918  C   LYS A 117     -11.750   0.230  11.000  1.00 94.31           C  
ATOM    919  CB  LYS A 117     -11.750  -2.000  12.133  1.00 94.31           C  
ATOM    920  O   LYS A 117     -12.875   0.492  10.570  1.00 94.31           O  
ATOM    921  CG  LYS A 117     -11.539  -3.502  12.016  1.00 94.31           C  
ATOM    922  CD  LYS A 117     -12.500  -4.121  11.008  1.00 94.31           C  
ATOM    923  CE  LYS A 117     -12.406  -5.645  11.016  1.00 94.31           C  
ATOM    924  NZ  LYS A 117     -13.391  -6.258  10.070  1.00 94.31           N  
ATOM    925  N   THR A 118     -10.930   1.102  11.469  1.00 95.44           N  
ATOM    926  CA  THR A 118     -11.445   2.434  11.773  1.00 95.44           C  
ATOM    927  C   THR A 118     -10.727   3.490  10.938  1.00 95.44           C  
ATOM    928  CB  THR A 118     -11.297   2.768  13.266  1.00 95.44           C  
ATOM    929  O   THR A 118      -9.500   3.553  10.930  1.00 95.44           O  
ATOM    930  CG2 THR A 118     -12.008   4.070  13.609  1.00 95.44           C  
ATOM    931  OG1 THR A 118     -11.859   1.707  14.047  1.00 95.44           O  
ATOM    932  N   ILE A 119     -11.562   4.312  10.344  1.00 97.81           N  
ATOM    933  CA  ILE A 119     -11.039   5.426   9.555  1.00 97.81           C  
ATOM    934  C   ILE A 119     -11.258   6.738  10.305  1.00 97.81           C  
ATOM    935  CB  ILE A 119     -11.695   5.492   8.156  1.00 97.81           C  
ATOM    936  O   ILE A 119     -12.352   6.984  10.820  1.00 97.81           O  
ATOM    937  CG1 ILE A 119     -11.484   4.168   7.410  1.00 97.81           C  
ATOM    938  CG2 ILE A 119     -11.141   6.672   7.355  1.00 97.81           C  
ATOM    939  CD1 ILE A 119     -12.383   3.994   6.195  1.00 97.81           C  
ATOM    940  N   LYS A 120     -10.242   7.555  10.336  1.00 98.06           N  
ATOM    941  CA  LYS A 120     -10.328   8.836  11.039  1.00 98.06           C  
ATOM    942  C   LYS A 120      -9.859   9.984  10.148  1.00 98.06           C  
ATOM    943  CB  LYS A 120      -9.500   8.797  12.320  1.00 98.06           C  
ATOM    944  O   LYS A 120      -8.914   9.828   9.367  1.00 98.06           O  
ATOM    945  CG  LYS A 120      -9.984   7.781  13.344  1.00 98.06           C  
ATOM    946  CD  LYS A 120      -9.156   7.832  14.625  1.00 98.06           C  
ATOM    947  CE  LYS A 120      -9.609   6.785  15.625  1.00 98.06           C  
ATOM    948  NZ  LYS A 120      -8.781   6.816  16.875  1.00 98.06           N  
ATOM    949  N   LEU A 121     -10.578  11.023  10.242  1.00 98.31           N  
ATOM    950  CA  LEU A 121     -10.164  12.273   9.617  1.00 98.31           C  
ATOM    951  C   LEU A 121      -9.523  13.203  10.641  1.00 98.31           C  
ATOM    952  CB  LEU A 121     -11.367  12.961   8.961  1.00 98.31           C  
ATOM    953  O   LEU A 121     -10.148  13.562  11.641  1.00 98.31           O  
ATOM    954  CG  LEU A 121     -11.086  14.305   8.273  1.00 98.31           C  
ATOM    955  CD1 LEU A 121     -10.164  14.094   7.074  1.00 98.31           C  
ATOM    956  CD2 LEU A 121     -12.383  14.969   7.844  1.00 98.31           C  
ATOM    957  N   TRP A 122      -8.344  13.625  10.359  1.00 98.06           N  
ATOM    958  CA  TRP A 122      -7.582  14.469  11.273  1.00 98.06           C  
ATOM    959  C   TRP A 122      -7.418  15.875  10.711  1.00 98.06           C  
ATOM    960  CB  TRP A 122      -6.207  13.852  11.547  1.00 98.06           C  
ATOM    961  O   TRP A 122      -7.211  16.047   9.516  1.00 98.06           O  
ATOM    962  CG  TRP A 122      -6.258  12.547  12.289  1.00 98.06           C  
ATOM    963  CD1 TRP A 122      -6.406  11.297  11.750  1.00 98.06           C  
ATOM    964  CD2 TRP A 122      -6.168  12.367  13.703  1.00 98.06           C  
ATOM    965  CE2 TRP A 122      -6.270  10.977  13.953  1.00 98.06           C  
ATOM    966  CE3 TRP A 122      -6.012  13.242  14.789  1.00 98.06           C  
ATOM    967  NE1 TRP A 122      -6.414  10.352  12.742  1.00 98.06           N  
ATOM    968  CH2 TRP A 122      -6.062  11.328  16.281  1.00 98.06           C  
ATOM    969  CZ2 TRP A 122      -6.215  10.445  15.242  1.00 98.06           C  
ATOM    970  CZ3 TRP A 122      -5.961  12.711  16.062  1.00 98.06           C  
ATOM    971  N   LYS A 123      -7.453  16.812  11.594  1.00 97.12           N  
ATOM    972  CA  LYS A 123      -7.133  18.203  11.289  1.00 97.12           C  
ATOM    973  C   LYS A 123      -5.812  18.625  11.938  1.00 97.12           C  
ATOM    974  CB  LYS A 123      -8.258  19.141  11.766  1.00 97.12           C  
ATOM    975  O   LYS A 123      -5.617  18.438  13.141  1.00 97.12           O  
ATOM    976  CG  LYS A 123      -8.016  20.609  11.461  1.00 97.12           C  
ATOM    977  CD  LYS A 123      -9.125  21.484  12.023  1.00 97.12           C  
ATOM    978  CE  LYS A 123      -8.859  22.953  11.766  1.00 97.12           C  
ATOM    979  NZ  LYS A 123      -9.930  23.828  12.344  1.00 97.12           N  
ATOM    980  N   ILE A 124      -4.996  19.094  11.164  1.00 95.81           N  
ATOM    981  CA  ILE A 124      -3.717  19.594  11.641  1.00 95.81           C  
ATOM    982  C   ILE A 124      -3.701  21.125  11.555  1.00 95.81           C  
ATOM    983  CB  ILE A 124      -2.535  19.000  10.844  1.00 95.81           C  
ATOM    984  O   ILE A 124      -3.762  21.688  10.461  1.00 95.81           O  
ATOM    985  CG1 ILE A 124      -2.605  17.469  10.844  1.00 95.81           C  
ATOM    986  CG2 ILE A 124      -1.199  19.484  11.406  1.00 95.81           C  
ATOM    987  CD1 ILE A 124      -2.021  16.828   9.602  1.00 95.81           C  
ATOM    988  N   SER A 125      -3.594  21.703  12.711  1.00 92.69           N  
ATOM    989  CA  SER A 125      -3.672  23.156  12.750  1.00 92.69           C  
ATOM    990  C   SER A 125      -2.523  23.750  13.555  1.00 92.69           C  
ATOM    991  CB  SER A 125      -5.008  23.609  13.336  1.00 92.69           C  
ATOM    992  O   SER A 125      -2.023  23.109  14.492  1.00 92.69           O  
ATOM    993  OG  SER A 125      -5.168  23.125  14.656  1.00 92.69           O  
ATOM    994  N   GLU A 126      -2.139  24.891  13.109  1.00 90.06           N  
ATOM    995  CA  GLU A 126      -1.118  25.656  13.812  1.00 90.06           C  
ATOM    996  C   GLU A 126      -1.750  26.703  14.727  1.00 90.06           C  
ATOM    997  CB  GLU A 126      -0.169  26.328  12.820  1.00 90.06           C  
ATOM    998  O   GLU A 126      -2.756  27.312  14.375  1.00 90.06           O  
ATOM    999  CG  GLU A 126       0.612  25.359  11.953  1.00 90.06           C  
ATOM   1000  CD  GLU A 126       1.544  26.031  10.969  1.00 90.06           C  
ATOM   1001  OE1 GLU A 126       2.240  25.328  10.203  1.00 90.06           O  
ATOM   1002  OE2 GLU A 126       1.578  27.281  10.961  1.00 90.06           O  
ATOM   1003  N   ARG A 127      -1.166  26.719  15.938  1.00 84.50           N  
ATOM   1004  CA  ARG A 127      -1.601  27.734  16.891  1.00 84.50           C  
ATOM   1005  C   ARG A 127      -0.427  28.594  17.359  1.00 84.50           C  
ATOM   1006  CB  ARG A 127      -2.279  27.094  18.094  1.00 84.50           C  
ATOM   1007  O   ARG A 127       0.563  28.078  17.875  1.00 84.50           O  
ATOM   1008  CG  ARG A 127      -3.654  26.516  17.797  1.00 84.50           C  
ATOM   1009  CD  ARG A 127      -4.344  26.016  19.062  1.00 84.50           C  
ATOM   1010  NE  ARG A 127      -5.672  25.469  18.766  1.00 84.50           N  
ATOM   1011  NH1 ARG A 127      -6.113  24.828  20.938  1.00 84.50           N  
ATOM   1012  NH2 ARG A 127      -7.668  24.469  19.297  1.00 84.50           N  
ATOM   1013  CZ  ARG A 127      -6.480  24.922  19.672  1.00 84.50           C  
ATOM   1014  N   ASP A 128      -0.534  29.859  17.047  1.00 79.00           N  
ATOM   1015  CA  ASP A 128       0.542  30.766  17.438  1.00 79.00           C  
ATOM   1016  C   ASP A 128       0.047  31.812  18.438  1.00 79.00           C  
ATOM   1017  CB  ASP A 128       1.134  31.469  16.203  1.00 79.00           C  
ATOM   1018  O   ASP A 128       0.758  32.781  18.750  1.00 79.00           O  
ATOM   1019  CG  ASP A 128       0.108  32.281  15.422  1.00 79.00           C  
ATOM   1020  OD1 ASP A 128      -1.108  32.094  15.656  1.00 79.00           O  
ATOM   1021  OD2 ASP A 128       0.518  33.062  14.570  1.00 79.00           O  
ATOM   1022  N   LYS A 129      -1.148  31.781  18.797  1.00 79.00           N  
ATOM   1023  CA  LYS A 129      -1.709  32.719  19.750  1.00 79.00           C  
ATOM   1024  C   LYS A 129      -2.451  32.000  20.875  1.00 79.00           C  
ATOM   1025  CB  LYS A 129      -2.650  33.719  19.047  1.00 79.00           C  
ATOM   1026  O   LYS A 129      -2.971  30.906  20.672  1.00 79.00           O  
ATOM   1027  CG  LYS A 129      -1.966  34.594  18.000  1.00 79.00           C  
ATOM   1028  CD  LYS A 129      -2.951  35.531  17.344  1.00 79.00           C  
ATOM   1029  CE  LYS A 129      -2.281  36.375  16.250  1.00 79.00           C  
ATOM   1030  NZ  LYS A 129      -3.254  37.281  15.570  1.00 79.00           N  
ATOM   1031  N   ARG A 130      -2.293  32.406  22.000  1.00 76.75           N  
ATOM   1032  CA  ARG A 130      -3.023  31.891  23.156  1.00 76.75           C  
ATOM   1033  C   ARG A 130      -3.818  33.000  23.844  1.00 76.75           C  
ATOM   1034  CB  ARG A 130      -2.064  31.219  24.141  1.00 76.75           C  
ATOM   1035  O   ARG A 130      -3.365  34.125  23.938  1.00 76.75           O  
ATOM   1036  CG  ARG A 130      -1.158  32.188  24.875  1.00 76.75           C  
ATOM   1037  CD  ARG A 130      -0.262  31.484  25.875  1.00 76.75           C  
ATOM   1038  NE  ARG A 130       0.637  32.438  26.547  1.00 76.75           N  
ATOM   1039  NH1 ARG A 130       1.731  30.812  27.781  1.00 76.75           N  
ATOM   1040  NH2 ARG A 130       2.328  33.000  27.984  1.00 76.75           N  
ATOM   1041  CZ  ARG A 130       1.563  32.094  27.438  1.00 76.75           C  
ATOM   1042  N   PRO A 131      -5.102  32.625  24.266  1.00 75.44           N  
ATOM   1043  CA  PRO A 131      -5.895  33.625  25.000  1.00 75.44           C  
ATOM   1044  C   PRO A 131      -5.395  33.812  26.438  1.00 75.44           C  
ATOM   1045  CB  PRO A 131      -7.301  33.000  25.000  1.00 75.44           C  
ATOM   1046  O   PRO A 131      -5.090  32.844  27.125  1.00 75.44           O  
ATOM   1047  CG  PRO A 131      -7.090  31.562  24.703  1.00 75.44           C  
ATOM   1048  CD  PRO A 131      -5.738  31.391  24.078  1.00 75.44           C  
ATOM   1049  N   GLU A 132      -4.973  34.969  26.703  1.00 74.56           N  
ATOM   1050  CA  GLU A 132      -4.531  35.344  28.047  1.00 74.56           C  
ATOM   1051  C   GLU A 132      -5.395  36.438  28.625  1.00 74.56           C  
ATOM   1052  CB  GLU A 132      -3.061  35.750  28.031  1.00 74.56           C  
ATOM   1053  O   GLU A 132      -6.059  37.188  27.891  1.00 74.56           O  
ATOM   1054  CG  GLU A 132      -2.084  34.594  28.047  1.00 74.56           C  
ATOM   1055  CD  GLU A 132      -0.635  35.031  28.219  1.00 74.56           C  
ATOM   1056  OE1 GLU A 132       0.261  34.156  28.234  1.00 74.56           O  
ATOM   1057  OE2 GLU A 132      -0.395  36.250  28.328  1.00 74.56           O  
ATOM   1058  N   GLY A 133      -5.555  36.438  29.938  1.00 72.69           N  
ATOM   1059  CA  GLY A 133      -6.195  37.562  30.625  1.00 72.69           C  
ATOM   1060  C   GLY A 133      -7.617  37.250  31.062  1.00 72.69           C  
ATOM   1061  O   GLY A 133      -8.469  38.125  31.094  1.00 72.69           O  
ATOM   1062  N   TYR A 134      -7.855  35.906  31.234  1.00 71.19           N  
ATOM   1063  CA  TYR A 134      -9.148  35.562  31.828  1.00 71.19           C  
ATOM   1064  C   TYR A 134      -9.258  36.094  33.250  1.00 71.19           C  
ATOM   1065  CB  TYR A 134      -9.367  34.062  31.797  1.00 71.19           C  
ATOM   1066  O   TYR A 134      -8.273  36.094  34.000  1.00 71.19           O  
ATOM   1067  CG  TYR A 134      -9.461  33.469  30.406  1.00 71.19           C  
ATOM   1068  CD1 TYR A 134     -10.680  33.438  29.734  1.00 71.19           C  
ATOM   1069  CD2 TYR A 134      -8.336  32.938  29.781  1.00 71.19           C  
ATOM   1070  CE1 TYR A 134     -10.766  32.906  28.453  1.00 71.19           C  
ATOM   1071  CE2 TYR A 134      -8.414  32.406  28.500  1.00 71.19           C  
ATOM   1072  OH  TYR A 134      -9.719  31.859  26.578  1.00 71.19           O  
ATOM   1073  CZ  TYR A 134      -9.633  32.375  27.844  1.00 71.19           C  
ATOM   1074  N   ASN A 135     -10.242  36.875  33.500  1.00 72.31           N  
ATOM   1075  CA  ASN A 135     -10.406  37.344  34.906  1.00 72.31           C  
ATOM   1076  C   ASN A 135     -11.406  36.469  35.656  1.00 72.31           C  
ATOM   1077  CB  ASN A 135     -10.836  38.812  34.938  1.00 72.31           C  
ATOM   1078  O   ASN A 135     -11.867  36.875  36.719  1.00 72.31           O  
ATOM   1079  CG  ASN A 135     -12.219  39.031  34.344  1.00 72.31           C  
ATOM   1080  ND2 ASN A 135     -12.805  40.188  34.625  1.00 72.31           N  
ATOM   1081  OD1 ASN A 135     -12.758  38.156  33.656  1.00 72.31           O  
ATOM   1082  N   LEU A 136     -11.805  35.469  34.812  1.00 73.38           N  
ATOM   1083  CA  LEU A 136     -12.781  34.625  35.469  1.00 73.38           C  
ATOM   1084  C   LEU A 136     -12.094  33.438  36.188  1.00 73.38           C  
ATOM   1085  CB  LEU A 136     -13.797  34.062  34.469  1.00 73.38           C  
ATOM   1086  O   LEU A 136     -12.703  32.750  37.000  1.00 73.38           O  
ATOM   1087  CG  LEU A 136     -14.703  35.125  33.812  1.00 73.38           C  
ATOM   1088  CD1 LEU A 136     -15.336  34.531  32.531  1.00 73.38           C  
ATOM   1089  CD2 LEU A 136     -15.773  35.594  34.781  1.00 73.38           C  
ATOM   1090  N   LYS A 137     -10.852  33.156  35.750  1.00 70.75           N  
ATOM   1091  CA  LYS A 137     -10.125  32.031  36.375  1.00 70.75           C  
ATOM   1092  C   LYS A 137      -8.875  32.531  37.094  1.00 70.75           C  
ATOM   1093  CB  LYS A 137      -9.758  30.984  35.312  1.00 70.75           C  
ATOM   1094  O   LYS A 137      -8.281  33.531  36.688  1.00 70.75           O  
ATOM   1095  CG  LYS A 137     -10.938  30.156  34.844  1.00 70.75           C  
ATOM   1096  CD  LYS A 137     -10.500  29.094  33.844  1.00 70.75           C  
ATOM   1097  CE  LYS A 137     -11.680  28.281  33.312  1.00 70.75           C  
ATOM   1098  NZ  LYS A 137     -11.250  27.250  32.312  1.00 70.75           N  
ATOM   1099  N   GLU A 138      -8.633  31.922  38.312  1.00 71.06           N  
ATOM   1100  CA  GLU A 138      -7.387  32.188  39.031  1.00 71.06           C  
ATOM   1101  C   GLU A 138      -6.191  31.609  38.281  1.00 71.06           C  
ATOM   1102  CB  GLU A 138      -7.438  31.641  40.438  1.00 71.06           C  
ATOM   1103  O   GLU A 138      -6.359  30.969  37.219  1.00 71.06           O  
ATOM   1104  CG  GLU A 138      -8.398  32.375  41.375  1.00 71.06           C  
ATOM   1105  CD  GLU A 138      -8.133  32.125  42.844  1.00 71.06           C  
ATOM   1106  OE1 GLU A 138      -8.836  32.719  43.688  1.00 71.06           O  
ATOM   1107  OE2 GLU A 138      -7.207  31.344  43.156  1.00 71.06           O  
ATOM   1108  N   GLU A 139      -4.883  32.062  38.656  1.00 68.00           N  
ATOM   1109  CA  GLU A 139      -3.641  31.625  38.031  1.00 68.00           C  
ATOM   1110  C   GLU A 139      -3.549  30.109  37.969  1.00 68.00           C  
ATOM   1111  CB  GLU A 139      -2.432  32.188  38.781  1.00 68.00           C  
ATOM   1112  O   GLU A 139      -2.951  29.547  37.062  1.00 68.00           O  
ATOM   1113  CG  GLU A 139      -2.021  33.594  38.312  1.00 68.00           C  
ATOM   1114  CD  GLU A 139      -0.762  34.094  39.000  1.00 68.00           C  
ATOM   1115  OE1 GLU A 139      -0.267  35.188  38.625  1.00 68.00           O  
ATOM   1116  OE2 GLU A 139      -0.264  33.406  39.906  1.00 68.00           O  
ATOM   1117  N   ASP A 140      -4.211  29.547  38.938  1.00 65.12           N  
ATOM   1118  CA  ASP A 140      -4.113  28.094  39.031  1.00 65.12           C  
ATOM   1119  C   ASP A 140      -5.219  27.422  38.250  1.00 65.12           C  
ATOM   1120  CB  ASP A 140      -4.180  27.656  40.500  1.00 65.12           C  
ATOM   1121  O   ASP A 140      -5.340  26.188  38.250  1.00 65.12           O  
ATOM   1122  CG  ASP A 140      -5.422  28.156  41.219  1.00 65.12           C  
ATOM   1123  OD1 ASP A 140      -6.199  28.938  40.625  1.00 65.12           O  
ATOM   1124  OD2 ASP A 140      -5.625  27.781  42.406  1.00 65.12           O  
ATOM   1125  N   GLY A 141      -6.031  28.078  37.375  1.00 67.62           N  
ATOM   1126  CA  GLY A 141      -7.074  27.500  36.562  1.00 67.62           C  
ATOM   1127  C   GLY A 141      -8.430  27.453  37.219  1.00 67.62           C  
ATOM   1128  O   GLY A 141      -9.430  27.109  36.594  1.00 67.62           O  
ATOM   1129  N   ARG A 142      -8.516  27.875  38.594  1.00 76.38           N  
ATOM   1130  CA  ARG A 142      -9.773  27.797  39.312  1.00 76.38           C  
ATOM   1131  C   ARG A 142     -10.656  29.016  39.031  1.00 76.38           C  
ATOM   1132  CB  ARG A 142      -9.516  27.688  40.812  1.00 76.38           C  
ATOM   1133  O   ARG A 142     -10.148  30.125  38.844  1.00 76.38           O  
ATOM   1134  CG  ARG A 142      -9.086  26.297  41.250  1.00 76.38           C  
ATOM   1135  CD  ARG A 142      -8.883  26.234  42.781  1.00 76.38           C  
ATOM   1136  NE  ARG A 142      -8.391  24.922  43.188  1.00 76.38           N  
ATOM   1137  NH1 ARG A 142      -8.062  25.531  45.406  1.00 76.38           N  
ATOM   1138  NH2 ARG A 142      -7.578  23.391  44.688  1.00 76.38           N  
ATOM   1139  CZ  ARG A 142      -8.016  24.625  44.438  1.00 76.38           C  
ATOM   1140  N   TYR A 143     -11.875  28.766  38.875  1.00 77.44           N  
ATOM   1141  CA  TYR A 143     -12.828  29.828  38.594  1.00 77.44           C  
ATOM   1142  C   TYR A 143     -12.945  30.766  39.781  1.00 77.44           C  
ATOM   1143  CB  TYR A 143     -14.203  29.234  38.250  1.00 77.44           C  
ATOM   1144  O   TYR A 143     -12.945  30.344  40.938  1.00 77.44           O  
ATOM   1145  CG  TYR A 143     -14.273  28.609  36.875  1.00 77.44           C  
ATOM   1146  CD1 TYR A 143     -14.484  29.375  35.750  1.00 77.44           C  
ATOM   1147  CD2 TYR A 143     -14.133  27.234  36.719  1.00 77.44           C  
ATOM   1148  CE1 TYR A 143     -14.555  28.797  34.469  1.00 77.44           C  
ATOM   1149  CE2 TYR A 143     -14.203  26.641  35.469  1.00 77.44           C  
ATOM   1150  OH  TYR A 143     -14.477  26.844  33.094  1.00 77.44           O  
ATOM   1151  CZ  TYR A 143     -14.414  27.438  34.344  1.00 77.44           C  
ATOM   1152  N   ARG A 144     -12.852  31.953  39.562  1.00 78.19           N  
ATOM   1153  CA  ARG A 144     -13.031  32.969  40.594  1.00 78.19           C  
ATOM   1154  C   ARG A 144     -14.500  33.094  41.000  1.00 78.19           C  
ATOM   1155  CB  ARG A 144     -12.500  34.312  40.125  1.00 78.19           C  
ATOM   1156  O   ARG A 144     -15.391  32.781  40.219  1.00 78.19           O  
ATOM   1157  CG  ARG A 144     -11.000  34.500  40.344  1.00 78.19           C  
ATOM   1158  CD  ARG A 144     -10.547  35.906  40.000  1.00 78.19           C  
ATOM   1159  NE  ARG A 144      -9.102  36.062  40.156  1.00 78.19           N  
ATOM   1160  NH1 ARG A 144      -9.062  38.281  39.500  1.00 78.19           N  
ATOM   1161  NH2 ARG A 144      -7.117  37.219  40.062  1.00 78.19           N  
ATOM   1162  CZ  ARG A 144      -8.430  37.188  39.906  1.00 78.19           C  
ATOM   1163  N   ASP A 145     -14.773  33.312  42.219  1.00 79.38           N  
ATOM   1164  CA  ASP A 145     -16.125  33.594  42.719  1.00 79.38           C  
ATOM   1165  C   ASP A 145     -16.750  34.750  41.906  1.00 79.38           C  
ATOM   1166  CB  ASP A 145     -16.094  33.969  44.188  1.00 79.38           C  
ATOM   1167  O   ASP A 145     -16.172  35.812  41.781  1.00 79.38           O  
ATOM   1168  CG  ASP A 145     -17.469  34.000  44.812  1.00 79.38           C  
ATOM   1169  OD1 ASP A 145     -18.484  33.969  44.094  1.00 79.38           O  
ATOM   1170  OD2 ASP A 145     -17.547  34.062  46.062  1.00 79.38           O  
ATOM   1171  N   PRO A 146     -17.875  34.344  41.156  1.00 77.56           N  
ATOM   1172  CA  PRO A 146     -18.531  35.344  40.312  1.00 77.56           C  
ATOM   1173  C   PRO A 146     -18.812  36.656  41.062  1.00 77.56           C  
ATOM   1174  CB  PRO A 146     -19.844  34.656  39.906  1.00 77.56           C  
ATOM   1175  O   PRO A 146     -18.906  37.719  40.438  1.00 77.56           O  
ATOM   1176  CG  PRO A 146     -19.750  33.281  40.500  1.00 77.56           C  
ATOM   1177  CD  PRO A 146     -18.531  33.219  41.375  1.00 77.56           C  
ATOM   1178  N   THR A 147     -19.078  36.594  42.375  1.00 81.50           N  
ATOM   1179  CA  THR A 147     -19.391  37.781  43.156  1.00 81.50           C  
ATOM   1180  C   THR A 147     -18.172  38.688  43.281  1.00 81.50           C  
ATOM   1181  CB  THR A 147     -19.891  37.406  44.562  1.00 81.50           C  
ATOM   1182  O   THR A 147     -18.312  39.906  43.500  1.00 81.50           O  
ATOM   1183  CG2 THR A 147     -21.203  36.625  44.500  1.00 81.50           C  
ATOM   1184  OG1 THR A 147     -18.906  36.594  45.219  1.00 81.50           O  
ATOM   1185  N   THR A 148     -17.094  38.062  43.094  1.00 77.19           N  
ATOM   1186  CA  THR A 148     -15.859  38.812  43.281  1.00 77.19           C  
ATOM   1187  C   THR A 148     -15.406  39.438  41.969  1.00 77.19           C  
ATOM   1188  CB  THR A 148     -14.742  37.906  43.844  1.00 77.19           C  
ATOM   1189  O   THR A 148     -14.508  40.281  41.969  1.00 77.19           O  
ATOM   1190  CG2 THR A 148     -15.109  37.375  45.219  1.00 77.19           C  
ATOM   1191  OG1 THR A 148     -14.531  36.812  42.938  1.00 77.19           O  
ATOM   1192  N   VAL A 149     -16.047  38.906  40.906  1.00 72.19           N  
ATOM   1193  CA  VAL A 149     -15.664  39.406  39.594  1.00 72.19           C  
ATOM   1194  C   VAL A 149     -16.344  40.750  39.344  1.00 72.19           C  
ATOM   1195  CB  VAL A 149     -16.016  38.406  38.469  1.00 72.19           C  
ATOM   1196  O   VAL A 149     -17.578  40.812  39.219  1.00 72.19           O  
ATOM   1197  CG1 VAL A 149     -15.586  38.938  37.094  1.00 72.19           C  
ATOM   1198  CG2 VAL A 149     -15.375  37.062  38.750  1.00 72.19           C  
ATOM   1199  N   THR A 150     -15.719  41.906  39.500  1.00 78.69           N  
ATOM   1200  CA  THR A 150     -16.266  43.250  39.375  1.00 78.69           C  
ATOM   1201  C   THR A 150     -16.172  43.719  37.906  1.00 78.69           C  
ATOM   1202  CB  THR A 150     -15.539  44.250  40.281  1.00 78.69           C  
ATOM   1203  O   THR A 150     -16.984  44.531  37.469  1.00 78.69           O  
ATOM   1204  CG2 THR A 150     -15.773  43.938  41.750  1.00 78.69           C  
ATOM   1205  OG1 THR A 150     -14.125  44.188  40.000  1.00 78.69           O  
ATOM   1206  N   THR A 151     -15.102  43.219  37.156  1.00 76.38           N  
ATOM   1207  CA  THR A 151     -14.945  43.594  35.750  1.00 76.38           C  
ATOM   1208  C   THR A 151     -14.695  42.375  34.875  1.00 76.38           C  
ATOM   1209  CB  THR A 151     -13.797  44.625  35.562  1.00 76.38           C  
ATOM   1210  O   THR A 151     -13.969  41.469  35.281  1.00 76.38           O  
ATOM   1211  CG2 THR A 151     -14.109  45.938  36.281  1.00 76.38           C  
ATOM   1212  OG1 THR A 151     -12.594  44.062  36.125  1.00 76.38           O  
ATOM   1213  N   LEU A 152     -15.555  42.188  33.781  1.00 75.00           N  
ATOM   1214  CA  LEU A 152     -15.305  41.125  32.812  1.00 75.00           C  
ATOM   1215  C   LEU A 152     -14.242  41.531  31.812  1.00 75.00           C  
ATOM   1216  CB  LEU A 152     -16.594  40.750  32.094  1.00 75.00           C  
ATOM   1217  O   LEU A 152     -14.289  42.625  31.281  1.00 75.00           O  
ATOM   1218  CG  LEU A 152     -17.422  39.594  32.719  1.00 75.00           C  
ATOM   1219  CD1 LEU A 152     -18.906  39.906  32.594  1.00 75.00           C  
ATOM   1220  CD2 LEU A 152     -17.078  38.281  32.062  1.00 75.00           C  
ATOM   1221  N   ARG A 153     -13.180  40.781  31.906  1.00 74.38           N  
ATOM   1222  CA  ARG A 153     -12.117  41.062  30.953  1.00 74.38           C  
ATOM   1223  C   ARG A 153     -12.172  40.125  29.766  1.00 74.38           C  
ATOM   1224  CB  ARG A 153     -10.750  41.000  31.625  1.00 74.38           C  
ATOM   1225  O   ARG A 153     -12.391  38.906  29.938  1.00 74.38           O  
ATOM   1226  CG  ARG A 153     -10.367  42.250  32.406  1.00 74.38           C  
ATOM   1227  CD  ARG A 153      -8.938  42.156  32.938  1.00 74.38           C  
ATOM   1228  NE  ARG A 153      -8.602  43.312  33.750  1.00 74.38           N  
ATOM   1229  NH1 ARG A 153      -6.438  42.625  34.188  1.00 74.38           N  
ATOM   1230  NH2 ARG A 153      -7.223  44.594  35.062  1.00 74.38           N  
ATOM   1231  CZ  ARG A 153      -7.422  43.531  34.344  1.00 74.38           C  
ATOM   1232  N   VAL A 154     -12.312  40.688  28.469  1.00 75.81           N  
ATOM   1233  CA  VAL A 154     -12.242  39.906  27.250  1.00 75.81           C  
ATOM   1234  C   VAL A 154     -10.812  39.406  27.047  1.00 75.81           C  
ATOM   1235  CB  VAL A 154     -12.703  40.688  26.016  1.00 75.81           C  
ATOM   1236  O   VAL A 154      -9.867  40.188  27.016  1.00 75.81           O  
ATOM   1237  CG1 VAL A 154     -12.609  39.844  24.750  1.00 75.81           C  
ATOM   1238  CG2 VAL A 154     -14.125  41.219  26.219  1.00 75.81           C  
ATOM   1239  N   PRO A 155     -10.602  38.125  27.047  1.00 75.25           N  
ATOM   1240  CA  PRO A 155      -9.242  37.594  26.844  1.00 75.25           C  
ATOM   1241  C   PRO A 155      -8.602  38.125  25.562  1.00 75.25           C  
ATOM   1242  CB  PRO A 155      -9.445  36.094  26.781  1.00 75.25           C  
ATOM   1243  O   PRO A 155      -9.312  38.469  24.609  1.00 75.25           O  
ATOM   1244  CG  PRO A 155     -10.914  35.906  26.625  1.00 75.25           C  
ATOM   1245  CD  PRO A 155     -11.594  37.219  26.891  1.00 75.25           C  
ATOM   1246  N   VAL A 156      -7.328  38.594  25.719  1.00 77.75           N  
ATOM   1247  CA  VAL A 156      -6.574  39.062  24.562  1.00 77.75           C  
ATOM   1248  C   VAL A 156      -5.641  37.938  24.078  1.00 77.75           C  
ATOM   1249  CB  VAL A 156      -5.766  40.344  24.875  1.00 77.75           C  
ATOM   1250  O   VAL A 156      -5.125  37.156  24.891  1.00 77.75           O  
ATOM   1251  CG1 VAL A 156      -5.129  40.906  23.609  1.00 77.75           C  
ATOM   1252  CG2 VAL A 156      -6.660  41.375  25.547  1.00 77.75           C  
ATOM   1253  N   PHE A 157      -5.520  37.750  22.797  1.00 79.25           N  
ATOM   1254  CA  PHE A 157      -4.633  36.750  22.219  1.00 79.25           C  
ATOM   1255  C   PHE A 157      -3.186  37.219  22.250  1.00 79.25           C  
ATOM   1256  CB  PHE A 157      -5.043  36.438  20.781  1.00 79.25           C  
ATOM   1257  O   PHE A 157      -2.879  38.312  21.812  1.00 79.25           O  
ATOM   1258  CG  PHE A 157      -6.203  35.469  20.672  1.00 79.25           C  
ATOM   1259  CD1 PHE A 157      -6.012  34.094  20.828  1.00 79.25           C  
ATOM   1260  CD2 PHE A 157      -7.488  35.938  20.438  1.00 79.25           C  
ATOM   1261  CE1 PHE A 157      -7.086  33.219  20.734  1.00 79.25           C  
ATOM   1262  CE2 PHE A 157      -8.562  35.062  20.328  1.00 79.25           C  
ATOM   1263  CZ  PHE A 157      -8.359  33.688  20.484  1.00 79.25           C  
ATOM   1264  N   ARG A 158      -2.363  36.469  22.953  1.00 80.06           N  
ATOM   1265  CA  ARG A 158      -0.932  36.750  22.984  1.00 80.06           C  
ATOM   1266  C   ARG A 158      -0.160  35.750  22.125  1.00 80.06           C  
ATOM   1267  CB  ARG A 158      -0.411  36.719  24.422  1.00 80.06           C  
ATOM   1268  O   ARG A 158      -0.537  34.594  22.031  1.00 80.06           O  
ATOM   1269  CG  ARG A 158      -0.892  37.875  25.281  1.00 80.06           C  
ATOM   1270  CD  ARG A 158       0.215  38.406  26.172  1.00 80.06           C  
ATOM   1271  NE  ARG A 158      -0.259  39.500  27.031  1.00 80.06           N  
ATOM   1272  NH1 ARG A 158       1.802  39.938  27.984  1.00 80.06           N  
ATOM   1273  NH2 ARG A 158      -0.028  41.156  28.594  1.00 80.06           N  
ATOM   1274  CZ  ARG A 158       0.506  40.188  27.859  1.00 80.06           C  
ATOM   1275  N   PRO A 159       0.805  36.344  21.422  1.00 80.31           N  
ATOM   1276  CA  PRO A 159       1.630  35.438  20.594  1.00 80.31           C  
ATOM   1277  C   PRO A 159       2.330  34.375  21.422  1.00 80.31           C  
ATOM   1278  CB  PRO A 159       2.648  36.375  19.953  1.00 80.31           C  
ATOM   1279  O   PRO A 159       2.719  34.625  22.562  1.00 80.31           O  
ATOM   1280  CG  PRO A 159       2.158  37.750  20.297  1.00 80.31           C  
ATOM   1281  CD  PRO A 159       1.113  37.625  21.359  1.00 80.31           C  
ATOM   1282  N   MET A 160       2.236  33.156  20.984  1.00 78.38           N  
ATOM   1283  CA  MET A 160       2.943  32.031  21.609  1.00 78.38           C  
ATOM   1284  C   MET A 160       3.811  31.312  20.594  1.00 78.38           C  
ATOM   1285  CB  MET A 160       1.951  31.078  22.266  1.00 78.38           C  
ATOM   1286  O   MET A 160       3.766  31.609  19.406  1.00 78.38           O  
ATOM   1287  CG  MET A 160       1.116  30.297  21.250  1.00 78.38           C  
ATOM   1288  SD  MET A 160       0.114  28.984  22.047  1.00 78.38           S  
ATOM   1289  CE  MET A 160      -0.538  28.141  20.578  1.00 78.38           C  
ATOM   1290  N   ASP A 161       4.676  30.500  21.141  1.00 81.75           N  
ATOM   1291  CA  ASP A 161       5.477  29.656  20.266  1.00 81.75           C  
ATOM   1292  C   ASP A 161       4.590  28.781  19.375  1.00 81.75           C  
ATOM   1293  CB  ASP A 161       6.426  28.781  21.078  1.00 81.75           C  
ATOM   1294  O   ASP A 161       3.512  28.359  19.797  1.00 81.75           O  
ATOM   1295  CG  ASP A 161       7.480  29.578  21.828  1.00 81.75           C  
ATOM   1296  OD1 ASP A 161       7.824  30.688  21.391  1.00 81.75           O  
ATOM   1297  OD2 ASP A 161       7.969  29.078  22.859  1.00 81.75           O  
ATOM   1298  N   LEU A 162       4.973  28.641  18.141  1.00 82.38           N  
ATOM   1299  CA  LEU A 162       4.207  27.859  17.172  1.00 82.38           C  
ATOM   1300  C   LEU A 162       3.980  26.438  17.672  1.00 82.38           C  
ATOM   1301  CB  LEU A 162       4.922  27.828  15.812  1.00 82.38           C  
ATOM   1302  O   LEU A 162       4.938  25.734  18.000  1.00 82.38           O  
ATOM   1303  CG  LEU A 162       4.203  27.109  14.680  1.00 82.38           C  
ATOM   1304  CD1 LEU A 162       3.033  27.938  14.172  1.00 82.38           C  
ATOM   1305  CD2 LEU A 162       5.172  26.781  13.547  1.00 82.38           C  
ATOM   1306  N   MET A 163       2.684  26.219  17.859  1.00 86.00           N  
ATOM   1307  CA  MET A 163       2.312  24.859  18.250  1.00 86.00           C  
ATOM   1308  C   MET A 163       1.452  24.203  17.188  1.00 86.00           C  
ATOM   1309  CB  MET A 163       1.564  24.875  19.594  1.00 86.00           C  
ATOM   1310  O   MET A 163       0.527  24.828  16.656  1.00 86.00           O  
ATOM   1311  CG  MET A 163       1.296  23.484  20.156  1.00 86.00           C  
ATOM   1312  SD  MET A 163       0.407  23.547  21.766  1.00 86.00           S  
ATOM   1313  CE  MET A 163      -0.220  21.844  21.844  1.00 86.00           C  
ATOM   1314  N   VAL A 164       1.863  23.016  16.828  1.00 91.38           N  
ATOM   1315  CA  VAL A 164       1.094  22.266  15.844  1.00 91.38           C  
ATOM   1316  C   VAL A 164       0.271  21.188  16.547  1.00 91.38           C  
ATOM   1317  CB  VAL A 164       2.008  21.625  14.781  1.00 91.38           C  
ATOM   1318  O   VAL A 164       0.817  20.359  17.297  1.00 91.38           O  
ATOM   1319  CG1 VAL A 164       1.179  20.891  13.727  1.00 91.38           C  
ATOM   1320  CG2 VAL A 164       2.887  22.688  14.125  1.00 91.38           C  
ATOM   1321  N   GLU A 165      -1.022  21.281  16.328  1.00 91.31           N  
ATOM   1322  CA  GLU A 165      -1.925  20.344  17.000  1.00 91.31           C  
ATOM   1323  C   GLU A 165      -2.682  19.500  15.977  1.00 91.31           C  
ATOM   1324  CB  GLU A 165      -2.912  21.109  17.891  1.00 91.31           C  
ATOM   1325  O   GLU A 165      -3.156  20.000  14.961  1.00 91.31           O  
ATOM   1326  CG  GLU A 165      -3.801  20.188  18.719  1.00 91.31           C  
ATOM   1327  CD  GLU A 165      -4.793  20.953  19.594  1.00 91.31           C  
ATOM   1328  OE1 GLU A 165      -5.555  20.312  20.344  1.00 91.31           O  
ATOM   1329  OE2 GLU A 165      -4.812  22.203  19.500  1.00 91.31           O  
ATOM   1330  N   ALA A 166      -2.695  18.266  16.281  1.00 95.06           N  
ATOM   1331  CA  ALA A 166      -3.520  17.328  15.523  1.00 95.06           C  
ATOM   1332  C   ALA A 166      -4.777  16.938  16.297  1.00 95.06           C  
ATOM   1333  CB  ALA A 166      -2.717  16.078  15.156  1.00 95.06           C  
ATOM   1334  O   ALA A 166      -4.691  16.453  17.422  1.00 95.06           O  
ATOM   1335  N   SER A 167      -5.945  17.188  15.711  1.00 95.12           N  
ATOM   1336  CA  SER A 167      -7.211  16.844  16.359  1.00 95.12           C  
ATOM   1337  C   SER A 167      -8.086  16.000  15.438  1.00 95.12           C  
ATOM   1338  CB  SER A 167      -7.961  18.109  16.766  1.00 95.12           C  
ATOM   1339  O   SER A 167      -8.180  16.266  14.242  1.00 95.12           O  
ATOM   1340  OG  SER A 167      -8.250  18.922  15.625  1.00 95.12           O  
ATOM   1341  N   PRO A 168      -8.688  15.000  16.094  1.00 94.94           N  
ATOM   1342  CA  PRO A 168      -9.625  14.227  15.281  1.00 94.94           C  
ATOM   1343  C   PRO A 168     -10.898  15.000  14.953  1.00 94.94           C  
ATOM   1344  CB  PRO A 168      -9.930  13.016  16.172  1.00 94.94           C  
ATOM   1345  O   PRO A 168     -11.609  15.438  15.859  1.00 94.94           O  
ATOM   1346  CG  PRO A 168      -9.734  13.500  17.562  1.00 94.94           C  
ATOM   1347  CD  PRO A 168      -8.695  14.586  17.547  1.00 94.94           C  
ATOM   1348  N   ARG A 169     -11.164  15.141  13.805  1.00 94.62           N  
ATOM   1349  CA  ARG A 169     -12.359  15.852  13.367  1.00 94.62           C  
ATOM   1350  C   ARG A 169     -13.539  14.891  13.211  1.00 94.62           C  
ATOM   1351  CB  ARG A 169     -12.102  16.578  12.047  1.00 94.62           C  
ATOM   1352  O   ARG A 169     -14.664  15.219  13.578  1.00 94.62           O  
ATOM   1353  CG  ARG A 169     -13.211  17.547  11.648  1.00 94.62           C  
ATOM   1354  CD  ARG A 169     -12.852  18.328  10.398  1.00 94.62           C  
ATOM   1355  NE  ARG A 169     -13.977  19.125   9.930  1.00 94.62           N  
ATOM   1356  NH1 ARG A 169     -12.836  20.078   8.156  1.00 94.62           N  
ATOM   1357  NH2 ARG A 169     -15.031  20.625   8.531  1.00 94.62           N  
ATOM   1358  CZ  ARG A 169     -13.945  19.938   8.875  1.00 94.62           C  
ATOM   1359  N   ARG A 170     -13.242  13.727  12.602  1.00 96.62           N  
ATOM   1360  CA  ARG A 170     -14.281  12.727  12.367  1.00 96.62           C  
ATOM   1361  C   ARG A 170     -13.734  11.320  12.594  1.00 96.62           C  
ATOM   1362  CB  ARG A 170     -14.836  12.852  10.945  1.00 96.62           C  
ATOM   1363  O   ARG A 170     -12.586  11.031  12.258  1.00 96.62           O  
ATOM   1364  CG  ARG A 170     -15.508  14.180  10.656  1.00 96.62           C  
ATOM   1365  CD  ARG A 170     -16.156  14.203   9.281  1.00 96.62           C  
ATOM   1366  NE  ARG A 170     -16.766  15.492   8.992  1.00 96.62           N  
ATOM   1367  NH1 ARG A 170     -18.266  14.672   7.441  1.00 96.62           N  
ATOM   1368  NH2 ARG A 170     -18.250  16.906   7.945  1.00 96.62           N  
ATOM   1369  CZ  ARG A 170     -17.766  15.688   8.125  1.00 96.62           C  
ATOM   1370  N   ILE A 171     -14.602  10.500  13.172  1.00 96.69           N  
ATOM   1371  CA  ILE A 171     -14.375   9.062  13.273  1.00 96.69           C  
ATOM   1372  C   ILE A 171     -15.492   8.312  12.547  1.00 96.69           C  
ATOM   1373  CB  ILE A 171     -14.305   8.609  14.750  1.00 96.69           C  
ATOM   1374  O   ILE A 171     -16.656   8.391  12.938  1.00 96.69           O  
ATOM   1375  CG1 ILE A 171     -13.242   9.422  15.508  1.00 96.69           C  
ATOM   1376  CG2 ILE A 171     -14.016   7.109  14.844  1.00 96.69           C  
ATOM   1377  CD1 ILE A 171     -13.211   9.156  17.000  1.00 96.69           C  
ATOM   1378  N   PHE A 172     -15.141   7.605  11.594  1.00 97.06           N  
ATOM   1379  CA  PHE A 172     -16.141   6.945  10.766  1.00 97.06           C  
ATOM   1380  C   PHE A 172     -16.500   5.578  11.336  1.00 97.06           C  
ATOM   1381  CB  PHE A 172     -15.625   6.793   9.328  1.00 97.06           C  
ATOM   1382  O   PHE A 172     -15.672   4.922  11.961  1.00 97.06           O  
ATOM   1383  CG  PHE A 172     -15.391   8.102   8.625  1.00 97.06           C  
ATOM   1384  CD1 PHE A 172     -16.375   8.656   7.812  1.00 97.06           C  
ATOM   1385  CD2 PHE A 172     -14.188   8.781   8.773  1.00 97.06           C  
ATOM   1386  CE1 PHE A 172     -16.156   9.867   7.160  1.00 97.06           C  
ATOM   1387  CE2 PHE A 172     -13.969   9.992   8.125  1.00 97.06           C  
ATOM   1388  CZ  PHE A 172     -14.953  10.531   7.320  1.00 97.06           C  
ATOM   1389  N   ALA A 173     -17.703   5.215  11.039  1.00 94.94           N  
ATOM   1390  CA  ALA A 173     -18.219   3.949  11.555  1.00 94.94           C  
ATOM   1391  C   ALA A 173     -17.500   2.762  10.922  1.00 94.94           C  
ATOM   1392  CB  ALA A 173     -19.719   3.850  11.297  1.00 94.94           C  
ATOM   1393  O   ALA A 173     -17.000   2.861   9.797  1.00 94.94           O  
ATOM   1394  N   ASN A 174     -17.484   1.674  11.695  1.00 91.69           N  
ATOM   1395  CA  ASN A 174     -16.938   0.426  11.180  1.00 91.69           C  
ATOM   1396  C   ASN A 174     -17.859  -0.210  10.141  1.00 91.69           C  
ATOM   1397  CB  ASN A 174     -16.672  -0.555  12.328  1.00 91.69           C  
ATOM   1398  O   ASN A 174     -18.984  -0.606  10.461  1.00 91.69           O  
ATOM   1399  CG  ASN A 174     -15.891  -1.777  11.875  1.00 91.69           C  
ATOM   1400  ND2 ASN A 174     -15.211  -2.426  12.812  1.00 91.69           N  
ATOM   1401  OD1 ASN A 174     -15.906  -2.137  10.695  1.00 91.69           O  
ATOM   1402  N   ALA A 175     -17.422  -0.273   8.977  1.00 93.50           N  
ATOM   1403  CA  ALA A 175     -18.266  -0.791   7.906  1.00 93.50           C  
ATOM   1404  C   ALA A 175     -17.625  -2.008   7.242  1.00 93.50           C  
ATOM   1405  CB  ALA A 175     -18.531   0.297   6.871  1.00 93.50           C  
ATOM   1406  O   ALA A 175     -18.188  -2.562   6.289  1.00 93.50           O  
ATOM   1407  N   HIS A 176     -16.500  -2.457   7.695  1.00 94.56           N  
ATOM   1408  CA  HIS A 176     -15.781  -3.547   7.051  1.00 94.56           C  
ATOM   1409  C   HIS A 176     -15.680  -4.762   7.969  1.00 94.56           C  
ATOM   1410  CB  HIS A 176     -14.383  -3.088   6.633  1.00 94.56           C  
ATOM   1411  O   HIS A 176     -15.430  -4.617   9.172  1.00 94.56           O  
ATOM   1412  CG  HIS A 176     -14.383  -2.148   5.469  1.00 94.56           C  
ATOM   1413  CD2 HIS A 176     -14.227  -0.806   5.406  1.00 94.56           C  
ATOM   1414  ND1 HIS A 176     -14.562  -2.576   4.168  1.00 94.56           N  
ATOM   1415  CE1 HIS A 176     -14.516  -1.531   3.359  1.00 94.56           C  
ATOM   1416  NE2 HIS A 176     -14.312  -0.445   4.086  1.00 94.56           N  
ATOM   1417  N   THR A 177     -15.945  -5.883   7.387  1.00 92.19           N  
ATOM   1418  CA  THR A 177     -15.781  -7.141   8.102  1.00 92.19           C  
ATOM   1419  C   THR A 177     -14.305  -7.531   8.172  1.00 92.19           C  
ATOM   1420  CB  THR A 177     -16.578  -8.273   7.438  1.00 92.19           C  
ATOM   1421  O   THR A 177     -13.836  -8.016   9.203  1.00 92.19           O  
ATOM   1422  CG2 THR A 177     -16.500  -9.562   8.250  1.00 92.19           C  
ATOM   1423  OG1 THR A 177     -17.953  -7.883   7.332  1.00 92.19           O  
ATOM   1424  N   TYR A 178     -13.609  -7.289   7.098  1.00 94.75           N  
ATOM   1425  CA  TYR A 178     -12.195  -7.645   7.000  1.00 94.75           C  
ATOM   1426  C   TYR A 178     -11.320  -6.398   7.043  1.00 94.75           C  
ATOM   1427  CB  TYR A 178     -11.930  -8.430   5.711  1.00 94.75           C  
ATOM   1428  O   TYR A 178     -11.828  -5.273   7.051  1.00 94.75           O  
ATOM   1429  CG  TYR A 178     -12.758  -9.680   5.578  1.00 94.75           C  
ATOM   1430  CD1 TYR A 178     -12.414 -10.844   6.266  1.00 94.75           C  
ATOM   1431  CD2 TYR A 178     -13.883  -9.703   4.766  1.00 94.75           C  
ATOM   1432  CE1 TYR A 178     -13.172 -12.000   6.145  1.00 94.75           C  
ATOM   1433  CE2 TYR A 178     -14.656 -10.859   4.637  1.00 94.75           C  
ATOM   1434  OH  TYR A 178     -15.047 -13.141   5.207  1.00 94.75           O  
ATOM   1435  CZ  TYR A 178     -14.289 -12.000   5.328  1.00 94.75           C  
ATOM   1436  N   HIS A 179     -10.031  -6.570   7.168  1.00 95.75           N  
ATOM   1437  CA  HIS A 179      -9.094  -5.457   7.293  1.00 95.75           C  
ATOM   1438  C   HIS A 179      -9.172  -4.531   6.086  1.00 95.75           C  
ATOM   1439  CB  HIS A 179      -7.664  -5.980   7.465  1.00 95.75           C  
ATOM   1440  O   HIS A 179      -9.180  -4.992   4.945  1.00 95.75           O  
ATOM   1441  CG  HIS A 179      -7.395  -6.555   8.820  1.00 95.75           C  
ATOM   1442  CD2 HIS A 179      -8.164  -6.609   9.930  1.00 95.75           C  
ATOM   1443  ND1 HIS A 179      -6.203  -7.164   9.148  1.00 95.75           N  
ATOM   1444  CE1 HIS A 179      -6.250  -7.570  10.406  1.00 95.75           C  
ATOM   1445  NE2 HIS A 179      -7.430  -7.246  10.906  1.00 95.75           N  
ATOM   1446  N   ILE A 180      -9.172  -3.285   6.406  1.00 97.69           N  
ATOM   1447  CA  ILE A 180      -9.156  -2.289   5.340  1.00 97.69           C  
ATOM   1448  C   ILE A 180      -7.793  -2.287   4.656  1.00 97.69           C  
ATOM   1449  CB  ILE A 180      -9.492  -0.880   5.875  1.00 97.69           C  
ATOM   1450  O   ILE A 180      -6.762  -2.162   5.320  1.00 97.69           O  
ATOM   1451  CG1 ILE A 180     -10.914  -0.847   6.449  1.00 97.69           C  
ATOM   1452  CG2 ILE A 180      -9.320   0.172   4.777  1.00 97.69           C  
ATOM   1453  CD1 ILE A 180     -11.242   0.422   7.223  1.00 97.69           C  
ATOM   1454  N   ASN A 181      -7.832  -2.420   3.365  1.00 97.44           N  
ATOM   1455  CA  ASN A 181      -6.555  -2.465   2.658  1.00 97.44           C  
ATOM   1456  C   ASN A 181      -6.359  -1.234   1.774  1.00 97.44           C  
ATOM   1457  CB  ASN A 181      -6.449  -3.740   1.820  1.00 97.44           C  
ATOM   1458  O   ASN A 181      -5.262  -0.989   1.278  1.00 97.44           O  
ATOM   1459  CG  ASN A 181      -7.559  -3.859   0.793  1.00 97.44           C  
ATOM   1460  ND2 ASN A 181      -8.047  -5.078   0.589  1.00 97.44           N  
ATOM   1461  OD1 ASN A 181      -7.969  -2.867   0.188  1.00 97.44           O  
ATOM   1462  N   SER A 182      -7.449  -0.459   1.595  1.00 97.94           N  
ATOM   1463  CA  SER A 182      -7.324   0.701   0.718  1.00 97.94           C  
ATOM   1464  C   SER A 182      -8.219   1.845   1.184  1.00 97.94           C  
ATOM   1465  CB  SER A 182      -7.672   0.324  -0.723  1.00 97.94           C  
ATOM   1466  O   SER A 182      -9.328   1.615   1.666  1.00 97.94           O  
ATOM   1467  OG  SER A 182      -6.855  -0.745  -1.173  1.00 97.94           O  
ATOM   1468  N   ILE A 183      -7.742   3.006   1.074  1.00 98.50           N  
ATOM   1469  CA  ILE A 183      -8.523   4.238   1.139  1.00 98.50           C  
ATOM   1470  C   ILE A 183      -8.070   5.191   0.036  1.00 98.50           C  
ATOM   1471  CB  ILE A 183      -8.391   4.914   2.521  1.00 98.50           C  
ATOM   1472  O   ILE A 183      -6.879   5.262  -0.286  1.00 98.50           O  
ATOM   1473  CG1 ILE A 183      -6.922   5.219   2.834  1.00 98.50           C  
ATOM   1474  CG2 ILE A 183      -9.016   4.039   3.611  1.00 98.50           C  
ATOM   1475  CD1 ILE A 183      -6.719   6.059   4.086  1.00 98.50           C  
ATOM   1476  N   SER A 184      -9.031   5.809  -0.604  1.00 98.50           N  
ATOM   1477  CA  SER A 184      -8.719   6.715  -1.701  1.00 98.50           C  
ATOM   1478  C   SER A 184      -9.672   7.902  -1.730  1.00 98.50           C  
ATOM   1479  CB  SER A 184      -8.766   5.977  -3.039  1.00 98.50           C  
ATOM   1480  O   SER A 184     -10.891   7.723  -1.656  1.00 98.50           O  
ATOM   1481  OG  SER A 184      -8.375   6.832  -4.102  1.00 98.50           O  
ATOM   1482  N   ILE A 185      -9.062   9.023  -1.843  1.00 98.19           N  
ATOM   1483  CA  ILE A 185      -9.867  10.242  -1.882  1.00 98.19           C  
ATOM   1484  C   ILE A 185     -10.305  10.523  -3.318  1.00 98.19           C  
ATOM   1485  CB  ILE A 185      -9.094  11.445  -1.310  1.00 98.19           C  
ATOM   1486  O   ILE A 185      -9.508  10.391  -4.254  1.00 98.19           O  
ATOM   1487  CG1 ILE A 185      -8.711  11.195   0.154  1.00 98.19           C  
ATOM   1488  CG2 ILE A 185      -9.914  12.734  -1.448  1.00 98.19           C  
ATOM   1489  CD1 ILE A 185      -7.699  12.188   0.712  1.00 98.19           C  
ATOM   1490  N   ASN A 186     -11.523  10.883  -3.418  1.00 98.19           N  
ATOM   1491  CA  ASN A 186     -12.078  11.203  -4.730  1.00 98.19           C  
ATOM   1492  C   ASN A 186     -11.602  12.555  -5.230  1.00 98.19           C  
ATOM   1493  CB  ASN A 186     -13.609  11.164  -4.684  1.00 98.19           C  
ATOM   1494  O   ASN A 186     -11.211  13.414  -4.438  1.00 98.19           O  
ATOM   1495  CG  ASN A 186     -14.234  10.977  -6.055  1.00 98.19           C  
ATOM   1496  ND2 ASN A 186     -15.484  10.547  -6.082  1.00 98.19           N  
ATOM   1497  OD1 ASN A 186     -13.586  11.227  -7.078  1.00 98.19           O  
ATOM   1498  N   SER A 187     -11.656  12.742  -6.508  1.00 96.69           N  
ATOM   1499  CA  SER A 187     -11.211  13.992  -7.113  1.00 96.69           C  
ATOM   1500  C   SER A 187     -12.156  15.141  -6.770  1.00 96.69           C  
ATOM   1501  CB  SER A 187     -11.109  13.844  -8.633  1.00 96.69           C  
ATOM   1502  O   SER A 187     -11.789  16.312  -6.891  1.00 96.69           O  
ATOM   1503  OG  SER A 187     -12.352  13.438  -9.188  1.00 96.69           O  
ATOM   1504  N   ASP A 188     -13.375  14.883  -6.340  1.00 95.69           N  
ATOM   1505  CA  ASP A 188     -14.328  15.906  -5.930  1.00 95.69           C  
ATOM   1506  C   ASP A 188     -14.008  16.422  -4.527  1.00 95.69           C  
ATOM   1507  CB  ASP A 188     -15.758  15.359  -5.977  1.00 95.69           C  
ATOM   1508  O   ASP A 188     -14.531  17.453  -4.102  1.00 95.69           O  
ATOM   1509  CG  ASP A 188     -15.977  14.203  -5.027  1.00 95.69           C  
ATOM   1510  OD1 ASP A 188     -15.109  13.938  -4.168  1.00 95.69           O  
ATOM   1511  OD2 ASP A 188     -17.031  13.539  -5.141  1.00 95.69           O  
ATOM   1512  N   TYR A 189     -13.203  15.703  -3.742  1.00 95.12           N  
ATOM   1513  CA  TYR A 189     -12.758  16.047  -2.393  1.00 95.12           C  
ATOM   1514  C   TYR A 189     -13.938  16.109  -1.431  1.00 95.12           C  
ATOM   1515  CB  TYR A 189     -12.008  17.375  -2.387  1.00 95.12           C  
ATOM   1516  O   TYR A 189     -13.906  16.844  -0.441  1.00 95.12           O  
ATOM   1517  CG  TYR A 189     -10.820  17.406  -3.309  1.00 95.12           C  
ATOM   1518  CD1 TYR A 189      -9.727  16.562  -3.098  1.00 95.12           C  
ATOM   1519  CD2 TYR A 189     -10.773  18.281  -4.395  1.00 95.12           C  
ATOM   1520  CE1 TYR A 189      -8.625  16.594  -3.943  1.00 95.12           C  
ATOM   1521  CE2 TYR A 189      -9.680  18.312  -5.246  1.00 95.12           C  
ATOM   1522  OH  TYR A 189      -7.516  17.484  -5.855  1.00 95.12           O  
ATOM   1523  CZ  TYR A 189      -8.609  17.469  -5.016  1.00 95.12           C  
ATOM   1524  N   GLU A 190     -14.984  15.406  -1.773  1.00 96.88           N  
ATOM   1525  CA  GLU A 190     -16.156  15.305  -0.918  1.00 96.88           C  
ATOM   1526  C   GLU A 190     -16.391  13.859  -0.480  1.00 96.88           C  
ATOM   1527  CB  GLU A 190     -17.406  15.836  -1.640  1.00 96.88           C  
ATOM   1528  O   GLU A 190     -16.969  13.609   0.580  1.00 96.88           O  
ATOM   1529  CG  GLU A 190     -17.344  17.328  -1.922  1.00 96.88           C  
ATOM   1530  CD  GLU A 190     -18.641  17.875  -2.500  1.00 96.88           C  
ATOM   1531  OE1 GLU A 190     -18.766  19.109  -2.674  1.00 96.88           O  
ATOM   1532  OE2 GLU A 190     -19.547  17.062  -2.783  1.00 96.88           O  
ATOM   1533  N   THR A 191     -15.969  12.953  -1.345  1.00 98.06           N  
ATOM   1534  CA  THR A 191     -16.188  11.539  -1.076  1.00 98.06           C  
ATOM   1535  C   THR A 191     -14.852  10.781  -1.097  1.00 98.06           C  
ATOM   1536  CB  THR A 191     -17.141  10.914  -2.100  1.00 98.06           C  
ATOM   1537  O   THR A 191     -13.844  11.297  -1.583  1.00 98.06           O  
ATOM   1538  CG2 THR A 191     -18.516  11.570  -2.035  1.00 98.06           C  
ATOM   1539  OG1 THR A 191     -16.609  11.078  -3.418  1.00 98.06           O  
ATOM   1540  N   TYR A 192     -14.844   9.617  -0.491  1.00 98.44           N  
ATOM   1541  CA  TYR A 192     -13.711   8.703  -0.534  1.00 98.44           C  
ATOM   1542  C   TYR A 192     -14.172   7.254  -0.497  1.00 98.44           C  
ATOM   1543  CB  TYR A 192     -12.758   8.977   0.634  1.00 98.44           C  
ATOM   1544  O   TYR A 192     -15.328   6.973  -0.195  1.00 98.44           O  
ATOM   1545  CG  TYR A 192     -13.289   8.523   1.971  1.00 98.44           C  
ATOM   1546  CD1 TYR A 192     -14.148   9.328   2.713  1.00 98.44           C  
ATOM   1547  CD2 TYR A 192     -12.930   7.285   2.496  1.00 98.44           C  
ATOM   1548  CE1 TYR A 192     -14.641   8.914   3.945  1.00 98.44           C  
ATOM   1549  CE2 TYR A 192     -13.414   6.859   3.729  1.00 98.44           C  
ATOM   1550  OH  TYR A 192     -14.750   7.258   5.664  1.00 98.44           O  
ATOM   1551  CZ  TYR A 192     -14.266   7.676   4.445  1.00 98.44           C  
ATOM   1552  N   LEU A 193     -13.312   6.402  -0.907  1.00 98.38           N  
ATOM   1553  CA  LEU A 193     -13.672   4.992  -0.854  1.00 98.38           C  
ATOM   1554  C   LEU A 193     -12.773   4.234   0.115  1.00 98.38           C  
ATOM   1555  CB  LEU A 193     -13.586   4.363  -2.248  1.00 98.38           C  
ATOM   1556  O   LEU A 193     -11.648   4.656   0.384  1.00 98.38           O  
ATOM   1557  CG  LEU A 193     -12.188   4.266  -2.859  1.00 98.38           C  
ATOM   1558  CD1 LEU A 193     -11.453   3.045  -2.311  1.00 98.38           C  
ATOM   1559  CD2 LEU A 193     -12.273   4.199  -4.383  1.00 98.38           C  
ATOM   1560  N   SER A 194     -13.289   3.223   0.691  1.00 98.62           N  
ATOM   1561  CA  SER A 194     -12.555   2.234   1.478  1.00 98.62           C  
ATOM   1562  C   SER A 194     -12.844   0.818   0.993  1.00 98.62           C  
ATOM   1563  CB  SER A 194     -12.906   2.357   2.959  1.00 98.62           C  
ATOM   1564  O   SER A 194     -13.961   0.512   0.581  1.00 98.62           O  
ATOM   1565  OG  SER A 194     -14.289   2.111   3.166  1.00 98.62           O  
ATOM   1566  N   ALA A 195     -11.781   0.004   1.034  1.00 98.44           N  
ATOM   1567  CA  ALA A 195     -11.938  -1.357   0.529  1.00 98.44           C  
ATOM   1568  C   ALA A 195     -11.336  -2.373   1.494  1.00 98.44           C  
ATOM   1569  CB  ALA A 195     -11.297  -1.490  -0.849  1.00 98.44           C  
ATOM   1570  O   ALA A 195     -10.352  -2.084   2.176  1.00 98.44           O  
ATOM   1571  N   ASP A 196     -12.000  -3.482   1.616  1.00 97.94           N  
ATOM   1572  CA  ASP A 196     -11.422  -4.680   2.225  1.00 97.94           C  
ATOM   1573  C   ASP A 196     -11.344  -5.824   1.217  1.00 97.94           C  
ATOM   1574  CB  ASP A 196     -12.234  -5.105   3.445  1.00 97.94           C  
ATOM   1575  O   ASP A 196     -11.336  -5.594   0.006  1.00 97.94           O  
ATOM   1576  CG  ASP A 196     -13.625  -5.613   3.084  1.00 97.94           C  
ATOM   1577  OD1 ASP A 196     -13.891  -5.859   1.889  1.00 97.94           O  
ATOM   1578  OD2 ASP A 196     -14.453  -5.770   4.004  1.00 97.94           O  
ATOM   1579  N   ASP A 197     -11.258  -6.988   1.660  1.00 97.88           N  
ATOM   1580  CA  ASP A 197     -11.023  -8.133   0.782  1.00 97.88           C  
ATOM   1581  C   ASP A 197     -12.258  -8.422  -0.078  1.00 97.88           C  
ATOM   1582  CB  ASP A 197     -10.656  -9.375   1.601  1.00 97.88           C  
ATOM   1583  O   ASP A 197     -12.148  -9.062  -1.126  1.00 97.88           O  
ATOM   1584  CG  ASP A 197      -9.227  -9.344   2.102  1.00 97.88           C  
ATOM   1585  OD1 ASP A 197      -8.492  -8.383   1.798  1.00 97.88           O  
ATOM   1586  OD2 ASP A 197      -8.828 -10.297   2.803  1.00 97.88           O  
ATOM   1587  N   LEU A 198     -13.398  -7.898   0.373  1.00 97.44           N  
ATOM   1588  CA  LEU A 198     -14.602  -8.359  -0.312  1.00 97.44           C  
ATOM   1589  C   LEU A 198     -15.453  -7.176  -0.766  1.00 97.44           C  
ATOM   1590  CB  LEU A 198     -15.422  -9.273   0.601  1.00 97.44           C  
ATOM   1591  O   LEU A 198     -16.312  -7.324  -1.638  1.00 97.44           O  
ATOM   1592  CG  LEU A 198     -14.781 -10.609   0.981  1.00 97.44           C  
ATOM   1593  CD1 LEU A 198     -15.727 -11.414   1.864  1.00 97.44           C  
ATOM   1594  CD2 LEU A 198     -14.398 -11.391  -0.269  1.00 97.44           C  
ATOM   1595  N   ARG A 199     -15.195  -6.039  -0.199  1.00 97.19           N  
ATOM   1596  CA  ARG A 199     -16.125  -4.949  -0.475  1.00 97.19           C  
ATOM   1597  C   ARG A 199     -15.383  -3.625  -0.645  1.00 97.19           C  
ATOM   1598  CB  ARG A 199     -17.156  -4.828   0.645  1.00 97.19           C  
ATOM   1599  O   ARG A 199     -14.281  -3.455  -0.123  1.00 97.19           O  
ATOM   1600  CG  ARG A 199     -18.062  -6.039   0.779  1.00 97.19           C  
ATOM   1601  CD  ARG A 199     -19.047  -5.887   1.934  1.00 97.19           C  
ATOM   1602  NE  ARG A 199     -19.922  -7.051   2.057  1.00 97.19           N  
ATOM   1603  NH1 ARG A 199     -21.094  -6.238   3.875  1.00 97.19           N  
ATOM   1604  NH2 ARG A 199     -21.609  -8.289   2.998  1.00 97.19           N  
ATOM   1605  CZ  ARG A 199     -20.875  -7.191   2.977  1.00 97.19           C  
ATOM   1606  N   ILE A 200     -16.062  -2.781  -1.384  1.00 97.94           N  
ATOM   1607  CA  ILE A 200     -15.672  -1.381  -1.487  1.00 97.94           C  
ATOM   1608  C   ILE A 200     -16.828  -0.486  -1.067  1.00 97.94           C  
ATOM   1609  CB  ILE A 200     -15.211  -1.026  -2.920  1.00 97.94           C  
ATOM   1610  O   ILE A 200     -17.938  -0.605  -1.600  1.00 97.94           O  
ATOM   1611  CG1 ILE A 200     -14.070  -1.955  -3.361  1.00 97.94           C  
ATOM   1612  CG2 ILE A 200     -14.781   0.442  -3.002  1.00 97.94           C  
ATOM   1613  CD1 ILE A 200     -13.586  -1.704  -4.781  1.00 97.94           C  
ATOM   1614  N   ASN A 201     -16.578   0.389  -0.163  1.00 97.81           N  
ATOM   1615  CA  ASN A 201     -17.578   1.324   0.337  1.00 97.81           C  
ATOM   1616  C   ASN A 201     -17.250   2.760  -0.065  1.00 97.81           C  
ATOM   1617  CB  ASN A 201     -17.703   1.214   1.857  1.00 97.81           C  
ATOM   1618  O   ASN A 201     -16.094   3.170  -0.036  1.00 97.81           O  
ATOM   1619  CG  ASN A 201     -18.172  -0.154   2.307  1.00 97.81           C  
ATOM   1620  ND2 ASN A 201     -17.609  -0.654   3.395  1.00 97.81           N  
ATOM   1621  OD1 ASN A 201     -19.047  -0.758   1.680  1.00 97.81           O  
ATOM   1622  N   LEU A 202     -18.281   3.416  -0.467  1.00 97.81           N  
ATOM   1623  CA  LEU A 202     -18.203   4.840  -0.763  1.00 97.81           C  
ATOM   1624  C   LEU A 202     -18.688   5.672   0.419  1.00 97.81           C  
ATOM   1625  CB  LEU A 202     -19.016   5.180  -2.012  1.00 97.81           C  
ATOM   1626  O   LEU A 202     -19.766   5.422   0.959  1.00 97.81           O  
ATOM   1627  CG  LEU A 202     -18.953   6.633  -2.486  1.00 97.81           C  
ATOM   1628  CD1 LEU A 202     -17.562   6.965  -3.006  1.00 97.81           C  
ATOM   1629  CD2 LEU A 202     -20.016   6.887  -3.561  1.00 97.81           C  
ATOM   1630  N   TRP A 203     -17.906   6.660   0.776  1.00 98.06           N  
ATOM   1631  CA  TRP A 203     -18.188   7.504   1.931  1.00 98.06           C  
ATOM   1632  C   TRP A 203     -18.297   8.969   1.521  1.00 98.06           C  
ATOM   1633  CB  TRP A 203     -17.109   7.332   3.006  1.00 98.06           C  
ATOM   1634  O   TRP A 203     -17.672   9.391   0.548  1.00 98.06           O  
ATOM   1635  CG  TRP A 203     -16.953   5.922   3.490  1.00 98.06           C  
ATOM   1636  CD1 TRP A 203     -16.266   4.914   2.879  1.00 98.06           C  
ATOM   1637  CD2 TRP A 203     -17.500   5.367   4.691  1.00 98.06           C  
ATOM   1638  CE2 TRP A 203     -17.109   4.012   4.742  1.00 98.06           C  
ATOM   1639  CE3 TRP A 203     -18.297   5.883   5.727  1.00 98.06           C  
ATOM   1640  NE1 TRP A 203     -16.344   3.762   3.627  1.00 98.06           N  
ATOM   1641  CH2 TRP A 203     -18.234   3.697   6.797  1.00 98.06           C  
ATOM   1642  CZ2 TRP A 203     -17.469   3.168   5.793  1.00 98.06           C  
ATOM   1643  CZ3 TRP A 203     -18.656   5.039   6.773  1.00 98.06           C  
ATOM   1644  N   HIS A 204     -19.094   9.695   2.283  1.00 98.00           N  
ATOM   1645  CA  HIS A 204     -19.016  11.148   2.266  1.00 98.00           C  
ATOM   1646  C   HIS A 204     -18.188  11.672   3.426  1.00 98.00           C  
ATOM   1647  CB  HIS A 204     -20.422  11.758   2.314  1.00 98.00           C  
ATOM   1648  O   HIS A 204     -18.297  11.180   4.551  1.00 98.00           O  
ATOM   1649  CG  HIS A 204     -20.469  13.195   1.914  1.00 98.00           C  
ATOM   1650  CD2 HIS A 204     -20.844  13.789   0.753  1.00 98.00           C  
ATOM   1651  ND1 HIS A 204     -20.094  14.219   2.760  1.00 98.00           N  
ATOM   1652  CE1 HIS A 204     -20.234  15.375   2.137  1.00 98.00           C  
ATOM   1653  NE2 HIS A 204     -20.688  15.141   0.917  1.00 98.00           N  
ATOM   1654  N   LEU A 205     -17.438  12.617   3.215  1.00 97.44           N  
ATOM   1655  CA  LEU A 205     -16.469  13.109   4.203  1.00 97.44           C  
ATOM   1656  C   LEU A 205     -17.188  13.727   5.395  1.00 97.44           C  
ATOM   1657  CB  LEU A 205     -15.531  14.133   3.574  1.00 97.44           C  
ATOM   1658  O   LEU A 205     -16.625  13.828   6.484  1.00 97.44           O  
ATOM   1659  CG  LEU A 205     -14.375  13.570   2.748  1.00 97.44           C  
ATOM   1660  CD1 LEU A 205     -13.734  14.672   1.908  1.00 97.44           C  
ATOM   1661  CD2 LEU A 205     -13.336  12.914   3.654  1.00 97.44           C  
ATOM   1662  N   GLU A 206     -18.391  14.141   5.258  1.00 96.81           N  
ATOM   1663  CA  GLU A 206     -19.125  14.820   6.324  1.00 96.81           C  
ATOM   1664  C   GLU A 206     -20.062  13.852   7.039  1.00 96.81           C  
ATOM   1665  CB  GLU A 206     -19.922  16.000   5.762  1.00 96.81           C  
ATOM   1666  O   GLU A 206     -20.656  14.203   8.062  1.00 96.81           O  
ATOM   1667  CG  GLU A 206     -19.031  17.125   5.234  1.00 96.81           C  
ATOM   1668  CD  GLU A 206     -19.828  18.359   4.820  1.00 96.81           C  
ATOM   1669  OE1 GLU A 206     -19.203  19.406   4.539  1.00 96.81           O  
ATOM   1670  OE2 GLU A 206     -21.078  18.281   4.777  1.00 96.81           O  
ATOM   1671  N   ILE A 207     -20.281  12.734   6.527  1.00 97.25           N  
ATOM   1672  CA  ILE A 207     -21.203  11.750   7.098  1.00 97.25           C  
ATOM   1673  C   ILE A 207     -20.422  10.562   7.641  1.00 97.25           C  
ATOM   1674  CB  ILE A 207     -22.234  11.273   6.055  1.00 97.25           C  
ATOM   1675  O   ILE A 207     -19.812   9.797   6.871  1.00 97.25           O  
ATOM   1676  CG1 ILE A 207     -23.000  12.469   5.480  1.00 97.25           C  
ATOM   1677  CG2 ILE A 207     -23.203  10.258   6.676  1.00 97.25           C  
ATOM   1678  CD1 ILE A 207     -23.953  12.109   4.344  1.00 97.25           C  
ATOM   1679  N   THR A 208     -20.500  10.312   8.930  1.00 97.38           N  
ATOM   1680  CA  THR A 208     -19.594   9.367   9.570  1.00 97.38           C  
ATOM   1681  C   THR A 208     -20.297   8.031   9.820  1.00 97.38           C  
ATOM   1682  CB  THR A 208     -19.047   9.922  10.898  1.00 97.38           C  
ATOM   1683  O   THR A 208     -19.625   7.027  10.102  1.00 97.38           O  
ATOM   1684  CG2 THR A 208     -18.203  11.172  10.664  1.00 97.38           C  
ATOM   1685  OG1 THR A 208     -20.141  10.258  11.758  1.00 97.38           O  
ATOM   1686  N   ASP A 209     -21.594   7.965   9.672  1.00 96.38           N  
ATOM   1687  CA  ASP A 209     -22.312   6.770  10.094  1.00 96.38           C  
ATOM   1688  C   ASP A 209     -23.016   6.098   8.914  1.00 96.38           C  
ATOM   1689  CB  ASP A 209     -23.344   7.117  11.180  1.00 96.38           C  
ATOM   1690  O   ASP A 209     -23.875   5.246   9.102  1.00 96.38           O  
ATOM   1691  CG  ASP A 209     -24.391   8.117  10.711  1.00 96.38           C  
ATOM   1692  OD1 ASP A 209     -24.141   8.836   9.719  1.00 96.38           O  
ATOM   1693  OD2 ASP A 209     -25.469   8.180  11.336  1.00 96.38           O  
ATOM   1694  N   ARG A 210     -22.703   6.543   7.695  1.00 96.19           N  
ATOM   1695  CA  ARG A 210     -23.344   5.973   6.516  1.00 96.19           C  
ATOM   1696  C   ARG A 210     -22.344   5.805   5.379  1.00 96.19           C  
ATOM   1697  CB  ARG A 210     -24.516   6.848   6.055  1.00 96.19           C  
ATOM   1698  O   ARG A 210     -21.578   6.730   5.074  1.00 96.19           O  
ATOM   1699  CG  ARG A 210     -25.688   6.844   7.008  1.00 96.19           C  
ATOM   1700  CD  ARG A 210     -26.844   7.691   6.480  1.00 96.19           C  
ATOM   1701  NE  ARG A 210     -27.922   7.809   7.465  1.00 96.19           N  
ATOM   1702  NH1 ARG A 210     -29.344   8.969   6.066  1.00 96.19           N  
ATOM   1703  NH2 ARG A 210     -29.984   8.469   8.211  1.00 96.19           N  
ATOM   1704  CZ  ARG A 210     -29.078   8.414   7.242  1.00 96.19           C  
ATOM   1705  N   SER A 211     -22.344   4.668   4.852  1.00 96.31           N  
ATOM   1706  CA  SER A 211     -21.562   4.371   3.652  1.00 96.31           C  
ATOM   1707  C   SER A 211     -22.391   3.592   2.637  1.00 96.31           C  
ATOM   1708  CB  SER A 211     -20.297   3.580   4.012  1.00 96.31           C  
ATOM   1709  O   SER A 211     -23.469   3.088   2.961  1.00 96.31           O  
ATOM   1710  OG  SER A 211     -20.641   2.270   4.438  1.00 96.31           O  
ATOM   1711  N   PHE A 212     -21.922   3.559   1.414  1.00 95.44           N  
ATOM   1712  CA  PHE A 212     -22.594   2.828   0.346  1.00 95.44           C  
ATOM   1713  C   PHE A 212     -21.688   1.746  -0.225  1.00 95.44           C  
ATOM   1714  CB  PHE A 212     -23.031   3.785  -0.767  1.00 95.44           C  
ATOM   1715  O   PHE A 212     -20.578   2.037  -0.698  1.00 95.44           O  
ATOM   1716  CG  PHE A 212     -23.969   4.871  -0.300  1.00 95.44           C  
ATOM   1717  CD1 PHE A 212     -25.344   4.660  -0.263  1.00 95.44           C  
ATOM   1718  CD2 PHE A 212     -23.469   6.102   0.102  1.00 95.44           C  
ATOM   1719  CE1 PHE A 212     -26.203   5.664   0.169  1.00 95.44           C  
ATOM   1720  CE2 PHE A 212     -24.328   7.113   0.534  1.00 95.44           C  
ATOM   1721  CZ  PHE A 212     -25.688   6.891   0.566  1.00 95.44           C  
ATOM   1722  N   ASN A 213     -22.125   0.572  -0.121  1.00 95.31           N  
ATOM   1723  CA  ASN A 213     -21.406  -0.535  -0.735  1.00 95.31           C  
ATOM   1724  C   ASN A 213     -21.500  -0.491  -2.258  1.00 95.31           C  
ATOM   1725  CB  ASN A 213     -21.922  -1.875  -0.209  1.00 95.31           C  
ATOM   1726  O   ASN A 213     -22.578  -0.696  -2.822  1.00 95.31           O  
ATOM   1727  CG  ASN A 213     -21.078  -3.047  -0.659  1.00 95.31           C  
ATOM   1728  ND2 ASN A 213     -20.047  -3.361   0.115  1.00 95.31           N  
ATOM   1729  OD1 ASN A 213     -21.344  -3.664  -1.693  1.00 95.31           O  
ATOM   1730  N   ILE A 214     -20.438  -0.317  -2.936  1.00 95.50           N  
ATOM   1731  CA  ILE A 214     -20.500  -0.137  -4.383  1.00 95.50           C  
ATOM   1732  C   ILE A 214     -19.891  -1.355  -5.082  1.00 95.50           C  
ATOM   1733  CB  ILE A 214     -19.766   1.149  -4.824  1.00 95.50           C  
ATOM   1734  O   ILE A 214     -20.125  -1.572  -6.273  1.00 95.50           O  
ATOM   1735  CG1 ILE A 214     -18.328   1.164  -4.277  1.00 95.50           C  
ATOM   1736  CG2 ILE A 214     -20.531   2.393  -4.371  1.00 95.50           C  
ATOM   1737  CD1 ILE A 214     -17.484   2.322  -4.789  1.00 95.50           C  
ATOM   1738  N   VAL A 215     -19.109  -2.131  -4.410  1.00 96.12           N  
ATOM   1739  CA  VAL A 215     -18.609  -3.406  -4.918  1.00 96.12           C  
ATOM   1740  C   VAL A 215     -18.750  -4.480  -3.840  1.00 96.12           C  
ATOM   1741  CB  VAL A 215     -17.141  -3.299  -5.379  1.00 96.12           C  
ATOM   1742  O   VAL A 215     -18.406  -4.250  -2.678  1.00 96.12           O  
ATOM   1743  CG1 VAL A 215     -16.609  -4.664  -5.812  1.00 96.12           C  
ATOM   1744  CG2 VAL A 215     -17.000  -2.287  -6.516  1.00 96.12           C  
ATOM   1745  N   ASP A 216     -19.266  -5.586  -4.141  1.00 95.12           N  
ATOM   1746  CA  ASP A 216     -19.391  -6.754  -3.270  1.00 95.12           C  
ATOM   1747  C   ASP A 216     -19.125  -8.047  -4.039  1.00 95.12           C  
ATOM   1748  CB  ASP A 216     -20.781  -6.801  -2.643  1.00 95.12           C  
ATOM   1749  O   ASP A 216     -19.922  -8.445  -4.887  1.00 95.12           O  
ATOM   1750  CG  ASP A 216     -20.875  -7.770  -1.477  1.00 95.12           C  
ATOM   1751  OD1 ASP A 216     -20.031  -8.688  -1.378  1.00 95.12           O  
ATOM   1752  OD2 ASP A 216     -21.812  -7.617  -0.652  1.00 95.12           O  
ATOM   1753  N   ILE A 217     -17.984  -8.656  -3.680  1.00 94.56           N  
ATOM   1754  CA  ILE A 217     -17.641  -9.859  -4.434  1.00 94.56           C  
ATOM   1755  C   ILE A 217     -17.812 -11.094  -3.543  1.00 94.56           C  
ATOM   1756  CB  ILE A 217     -16.203  -9.781  -4.984  1.00 94.56           C  
ATOM   1757  O   ILE A 217     -17.266 -12.156  -3.838  1.00 94.56           O  
ATOM   1758  CG1 ILE A 217     -15.195  -9.664  -3.834  1.00 94.56           C  
ATOM   1759  CG2 ILE A 217     -16.062  -8.617  -5.961  1.00 94.56           C  
ATOM   1760  CD1 ILE A 217     -13.742  -9.836  -4.262  1.00 94.56           C  
ATOM   1761  N   LYS A 218     -18.438 -10.945  -2.475  1.00 93.88           N  
ATOM   1762  CA  LYS A 218     -18.719 -12.062  -1.583  1.00 93.88           C  
ATOM   1763  C   LYS A 218     -19.625 -13.094  -2.260  1.00 93.88           C  
ATOM   1764  CB  LYS A 218     -19.375 -11.578  -0.288  1.00 93.88           C  
ATOM   1765  O   LYS A 218     -20.719 -12.773  -2.707  1.00 93.88           O  
ATOM   1766  CG  LYS A 218     -19.609 -12.672   0.736  1.00 93.88           C  
ATOM   1767  CD  LYS A 218     -20.266 -12.125   1.998  1.00 93.88           C  
ATOM   1768  CE  LYS A 218     -20.578 -13.234   2.998  1.00 93.88           C  
ATOM   1769  NZ  LYS A 218     -21.234 -12.703   4.227  1.00 93.88           N  
ATOM   1770  N   PRO A 219     -19.172 -14.328  -2.225  1.00 93.38           N  
ATOM   1771  CA  PRO A 219     -20.031 -15.375  -2.785  1.00 93.38           C  
ATOM   1772  C   PRO A 219     -21.094 -15.852  -1.804  1.00 93.38           C  
ATOM   1773  CB  PRO A 219     -19.031 -16.500  -3.107  1.00 93.38           C  
ATOM   1774  O   PRO A 219     -21.078 -15.469  -0.632  1.00 93.38           O  
ATOM   1775  CG  PRO A 219     -17.953 -16.359  -2.084  1.00 93.38           C  
ATOM   1776  CD  PRO A 219     -17.812 -14.906  -1.741  1.00 93.38           C  
ATOM   1777  N   ALA A 220     -22.016 -16.641  -2.334  1.00 93.94           N  
ATOM   1778  CA  ALA A 220     -23.062 -17.203  -1.487  1.00 93.94           C  
ATOM   1779  C   ALA A 220     -22.484 -18.141  -0.433  1.00 93.94           C  
ATOM   1780  CB  ALA A 220     -24.094 -17.953  -2.338  1.00 93.94           C  
ATOM   1781  O   ALA A 220     -22.875 -18.109   0.732  1.00 93.94           O  
ATOM   1782  N   ASN A 221     -21.516 -18.859  -0.896  1.00 93.31           N  
ATOM   1783  CA  ASN A 221     -20.766 -19.750  -0.006  1.00 93.31           C  
ATOM   1784  C   ASN A 221     -19.297 -19.375   0.065  1.00 93.31           C  
ATOM   1785  CB  ASN A 221     -20.938 -21.203  -0.451  1.00 93.31           C  
ATOM   1786  O   ASN A 221     -18.594 -19.406  -0.947  1.00 93.31           O  
ATOM   1787  CG  ASN A 221     -20.438 -22.188   0.589  1.00 93.31           C  
ATOM   1788  ND2 ASN A 221     -20.625 -23.484   0.323  1.00 93.31           N  
ATOM   1789  OD1 ASN A 221     -19.891 -21.797   1.622  1.00 93.31           O  
ATOM   1790  N   MET A 222     -18.859 -18.984   1.206  1.00 91.50           N  
ATOM   1791  CA  MET A 222     -17.484 -18.516   1.415  1.00 91.50           C  
ATOM   1792  C   MET A 222     -16.484 -19.578   0.995  1.00 91.50           C  
ATOM   1793  CB  MET A 222     -17.266 -18.141   2.881  1.00 91.50           C  
ATOM   1794  O   MET A 222     -15.320 -19.266   0.708  1.00 91.50           O  
ATOM   1795  CG  MET A 222     -17.875 -16.797   3.266  1.00 91.50           C  
ATOM   1796  SD  MET A 222     -17.188 -15.406   2.289  1.00 91.50           S  
ATOM   1797  CE  MET A 222     -15.547 -15.273   3.039  1.00 91.50           C  
ATOM   1798  N   GLU A 223     -16.922 -20.766   1.028  1.00 88.69           N  
ATOM   1799  CA  GLU A 223     -16.031 -21.844   0.604  1.00 88.69           C  
ATOM   1800  C   GLU A 223     -15.719 -21.750  -0.885  1.00 88.69           C  
ATOM   1801  CB  GLU A 223     -16.672 -23.203   0.919  1.00 88.69           C  
ATOM   1802  O   GLU A 223     -14.734 -22.312  -1.354  1.00 88.69           O  
ATOM   1803  CG  GLU A 223     -16.828 -23.469   2.408  1.00 88.69           C  
ATOM   1804  CD  GLU A 223     -17.453 -24.828   2.705  1.00 88.69           C  
ATOM   1805  OE1 GLU A 223     -17.609 -25.172   3.898  1.00 88.69           O  
ATOM   1806  OE2 GLU A 223     -17.797 -25.547   1.738  1.00 88.69           O  
ATOM   1807  N   GLU A 224     -16.562 -21.031  -1.574  1.00 93.38           N  
ATOM   1808  CA  GLU A 224     -16.406 -20.875  -3.018  1.00 93.38           C  
ATOM   1809  C   GLU A 224     -15.586 -19.641  -3.357  1.00 93.38           C  
ATOM   1810  CB  GLU A 224     -17.766 -20.828  -3.711  1.00 93.38           C  
ATOM   1811  O   GLU A 224     -15.430 -19.297  -4.531  1.00 93.38           O  
ATOM   1812  CG  GLU A 224     -18.578 -22.094  -3.566  1.00 93.38           C  
ATOM   1813  CD  GLU A 224     -19.969 -22.000  -4.188  1.00 93.38           C  
ATOM   1814  OE1 GLU A 224     -20.750 -22.969  -4.098  1.00 93.38           O  
ATOM   1815  OE2 GLU A 224     -20.281 -20.938  -4.770  1.00 93.38           O  
ATOM   1816  N   LEU A 225     -15.109 -19.000  -2.332  1.00 95.56           N  
ATOM   1817  CA  LEU A 225     -14.336 -17.766  -2.551  1.00 95.56           C  
ATOM   1818  C   LEU A 225     -13.008 -18.078  -3.221  1.00 95.56           C  
ATOM   1819  CB  LEU A 225     -14.102 -17.047  -1.227  1.00 95.56           C  
ATOM   1820  O   LEU A 225     -12.188 -18.828  -2.672  1.00 95.56           O  
ATOM   1821  CG  LEU A 225     -13.391 -15.688  -1.315  1.00 95.56           C  
ATOM   1822  CD1 LEU A 225     -14.281 -14.664  -2.004  1.00 95.56           C  
ATOM   1823  CD2 LEU A 225     -12.984 -15.211   0.073  1.00 95.56           C  
ATOM   1824  N   THR A 226     -12.719 -17.469  -4.410  1.00 96.69           N  
ATOM   1825  CA  THR A 226     -11.500 -17.750  -5.152  1.00 96.69           C  
ATOM   1826  C   THR A 226     -10.742 -16.453  -5.457  1.00 96.69           C  
ATOM   1827  CB  THR A 226     -11.797 -18.500  -6.469  1.00 96.69           C  
ATOM   1828  O   THR A 226      -9.609 -16.500  -5.949  1.00 96.69           O  
ATOM   1829  CG2 THR A 226     -12.438 -19.859  -6.195  1.00 96.69           C  
ATOM   1830  OG1 THR A 226     -12.688 -17.703  -7.262  1.00 96.69           O  
ATOM   1831  N   GLU A 227     -11.375 -15.406  -5.152  1.00 96.94           N  
ATOM   1832  CA  GLU A 227     -10.805 -14.102  -5.488  1.00 96.94           C  
ATOM   1833  C   GLU A 227     -11.109 -13.070  -4.406  1.00 96.94           C  
ATOM   1834  CB  GLU A 227     -11.336 -13.625  -6.844  1.00 96.94           C  
ATOM   1835  O   GLU A 227     -12.195 -13.078  -3.818  1.00 96.94           O  
ATOM   1836  CG  GLU A 227     -10.727 -12.305  -7.301  1.00 96.94           C  
ATOM   1837  CD  GLU A 227     -11.258 -11.836  -8.648  1.00 96.94           C  
ATOM   1838  OE1 GLU A 227     -10.703 -10.867  -9.211  1.00 96.94           O  
ATOM   1839  OE2 GLU A 227     -12.227 -12.453  -9.148  1.00 96.94           O  
ATOM   1840  N   VAL A 228     -10.148 -12.203  -4.148  1.00 98.12           N  
ATOM   1841  CA  VAL A 228     -10.359 -11.133  -3.184  1.00 98.12           C  
ATOM   1842  C   VAL A 228      -9.844  -9.812  -3.754  1.00 98.12           C  
ATOM   1843  CB  VAL A 228      -9.672 -11.438  -1.836  1.00 98.12           C  
ATOM   1844  O   VAL A 228      -9.047  -9.805  -4.691  1.00 98.12           O  
ATOM   1845  CG1 VAL A 228     -10.258 -12.695  -1.200  1.00 98.12           C  
ATOM   1846  CG2 VAL A 228      -8.164 -11.586  -2.031  1.00 98.12           C  
ATOM   1847  N   ILE A 229     -10.367  -8.703  -3.221  1.00 98.19           N  
ATOM   1848  CA  ILE A 229      -9.914  -7.367  -3.596  1.00 98.19           C  
ATOM   1849  C   ILE A 229      -8.594  -7.059  -2.900  1.00 98.19           C  
ATOM   1850  CB  ILE A 229     -10.969  -6.293  -3.242  1.00 98.19           C  
ATOM   1851  O   ILE A 229      -8.477  -7.188  -1.680  1.00 98.19           O  
ATOM   1852  CG1 ILE A 229     -12.289  -6.586  -3.963  1.00 98.19           C  
ATOM   1853  CG2 ILE A 229     -10.453  -4.895  -3.592  1.00 98.19           C  
ATOM   1854  CD1 ILE A 229     -13.461  -5.754  -3.469  1.00 98.19           C  
ATOM   1855  N   THR A 230      -7.590  -6.625  -3.678  1.00 98.50           N  
ATOM   1856  CA  THR A 230      -6.266  -6.414  -3.104  1.00 98.50           C  
ATOM   1857  C   THR A 230      -5.961  -4.922  -2.988  1.00 98.50           C  
ATOM   1858  CB  THR A 230      -5.176  -7.102  -3.945  1.00 98.50           C  
ATOM   1859  O   THR A 230      -5.129  -4.516  -2.176  1.00 98.50           O  
ATOM   1860  CG2 THR A 230      -5.316  -8.617  -3.895  1.00 98.50           C  
ATOM   1861  OG1 THR A 230      -5.285  -6.664  -5.305  1.00 98.50           O  
ATOM   1862  N   ALA A 231      -6.547  -4.102  -3.840  1.00 98.38           N  
ATOM   1863  CA  ALA A 231      -6.352  -2.656  -3.805  1.00 98.38           C  
ATOM   1864  C   ALA A 231      -7.445  -1.937  -4.590  1.00 98.38           C  
ATOM   1865  CB  ALA A 231      -4.977  -2.289  -4.359  1.00 98.38           C  
ATOM   1866  O   ALA A 231      -8.070  -2.521  -5.477  1.00 98.38           O  
ATOM   1867  N   ALA A 232      -7.688  -0.692  -4.242  1.00 98.31           N  
ATOM   1868  CA  ALA A 232      -8.664   0.149  -4.926  1.00 98.31           C  
ATOM   1869  C   ALA A 232      -8.227   1.611  -4.926  1.00 98.31           C  
ATOM   1870  CB  ALA A 232     -10.039   0.006  -4.273  1.00 98.31           C  
ATOM   1871  O   ALA A 232      -7.656   2.092  -3.945  1.00 98.31           O  
ATOM   1872  N   GLU A 233      -8.531   2.279  -6.039  1.00 98.12           N  
ATOM   1873  CA  GLU A 233      -8.102   3.666  -6.188  1.00 98.12           C  
ATOM   1874  C   GLU A 233      -9.062   4.453  -7.070  1.00 98.12           C  
ATOM   1875  CB  GLU A 233      -6.684   3.734  -6.766  1.00 98.12           C  
ATOM   1876  O   GLU A 233      -9.539   3.941  -8.086  1.00 98.12           O  
ATOM   1877  CG  GLU A 233      -6.047   5.113  -6.680  1.00 98.12           C  
ATOM   1878  CD  GLU A 233      -4.547   5.098  -6.910  1.00 98.12           C  
ATOM   1879  OE1 GLU A 233      -3.910   6.172  -6.840  1.00 98.12           O  
ATOM   1880  OE2 GLU A 233      -4.000   4.000  -7.164  1.00 98.12           O  
ATOM   1881  N   PHE A 234      -9.297   5.695  -6.703  1.00 98.06           N  
ATOM   1882  CA  PHE A 234     -10.078   6.594  -7.551  1.00 98.06           C  
ATOM   1883  C   PHE A 234      -9.211   7.160  -8.672  1.00 98.06           C  
ATOM   1884  CB  PHE A 234     -10.680   7.734  -6.723  1.00 98.06           C  
ATOM   1885  O   PHE A 234      -8.008   7.344  -8.500  1.00 98.06           O  
ATOM   1886  CG  PHE A 234     -12.055   7.441  -6.199  1.00 98.06           C  
ATOM   1887  CD1 PHE A 234     -13.109   7.195  -7.078  1.00 98.06           C  
ATOM   1888  CD2 PHE A 234     -12.305   7.418  -4.836  1.00 98.06           C  
ATOM   1889  CE1 PHE A 234     -14.391   6.926  -6.598  1.00 98.06           C  
ATOM   1890  CE2 PHE A 234     -13.586   7.152  -4.348  1.00 98.06           C  
ATOM   1891  CZ  PHE A 234     -14.625   6.906  -5.230  1.00 98.06           C  
ATOM   1892  N   HIS A 235      -9.922   7.418  -9.742  1.00 97.75           N  
ATOM   1893  CA  HIS A 235      -9.250   8.156 -10.805  1.00 97.75           C  
ATOM   1894  C   HIS A 235      -8.922   9.578 -10.359  1.00 97.75           C  
ATOM   1895  CB  HIS A 235     -10.125   8.195 -12.062  1.00 97.75           C  
ATOM   1896  O   HIS A 235      -9.727  10.227  -9.688  1.00 97.75           O  
ATOM   1897  CG  HIS A 235      -9.406   8.688 -13.281  1.00 97.75           C  
ATOM   1898  CD2 HIS A 235      -8.805   8.016 -14.289  1.00 97.75           C  
ATOM   1899  ND1 HIS A 235      -9.234  10.031 -13.547  1.00 97.75           N  
ATOM   1900  CE1 HIS A 235      -8.570  10.164 -14.680  1.00 97.75           C  
ATOM   1901  NE2 HIS A 235      -8.297   8.961 -15.148  1.00 97.75           N  
ATOM   1902  N   PRO A 236      -7.809  10.062 -10.727  1.00 96.81           N  
ATOM   1903  CA  PRO A 236      -7.371  11.359 -10.203  1.00 96.81           C  
ATOM   1904  C   PRO A 236      -8.164  12.531 -10.789  1.00 96.81           C  
ATOM   1905  CB  PRO A 236      -5.902  11.438 -10.625  1.00 96.81           C  
ATOM   1906  O   PRO A 236      -8.219  13.602 -10.180  1.00 96.81           O  
ATOM   1907  CG  PRO A 236      -5.789  10.492 -11.781  1.00 96.81           C  
ATOM   1908  CD  PRO A 236      -6.758   9.367 -11.578  1.00 96.81           C  
ATOM   1909  N   ASN A 237      -8.797  12.391 -11.938  1.00 96.38           N  
ATOM   1910  CA  ASN A 237      -9.461  13.516 -12.602  1.00 96.38           C  
ATOM   1911  C   ASN A 237     -10.945  13.242 -12.812  1.00 96.38           C  
ATOM   1912  CB  ASN A 237      -8.781  13.820 -13.945  1.00 96.38           C  
ATOM   1913  O   ASN A 237     -11.711  14.156 -13.117  1.00 96.38           O  
ATOM   1914  CG  ASN A 237      -7.324  14.203 -13.781  1.00 96.38           C  
ATOM   1915  ND2 ASN A 237      -6.500  13.812 -14.758  1.00 96.38           N  
ATOM   1916  OD1 ASN A 237      -6.938  14.836 -12.797  1.00 96.38           O  
ATOM   1917  N   SER A 238     -11.336  12.062 -12.750  1.00 96.00           N  
ATOM   1918  CA  SER A 238     -12.727  11.688 -12.953  1.00 96.00           C  
ATOM   1919  C   SER A 238     -13.344  11.148 -11.664  1.00 96.00           C  
ATOM   1920  CB  SER A 238     -12.852  10.641 -14.055  1.00 96.00           C  
ATOM   1921  O   SER A 238     -13.070  10.016 -11.258  1.00 96.00           O  
ATOM   1922  OG  SER A 238     -12.375  11.148 -15.289  1.00 96.00           O  
ATOM   1923  N   CYS A 239     -14.297  11.836 -11.164  1.00 96.25           N  
ATOM   1924  CA  CYS A 239     -14.812  11.539  -9.828  1.00 96.25           C  
ATOM   1925  C   CYS A 239     -15.789  10.367  -9.867  1.00 96.25           C  
ATOM   1926  CB  CYS A 239     -15.500  12.766  -9.234  1.00 96.25           C  
ATOM   1927  O   CYS A 239     -16.266   9.914  -8.828  1.00 96.25           O  
ATOM   1928  SG  CYS A 239     -16.891  13.375 -10.227  1.00 96.25           S  
ATOM   1929  N   ASN A 240     -16.078   9.844 -11.039  1.00 95.44           N  
ATOM   1930  CA  ASN A 240     -17.016   8.734 -11.156  1.00 95.44           C  
ATOM   1931  C   ASN A 240     -16.297   7.430 -11.500  1.00 95.44           C  
ATOM   1932  CB  ASN A 240     -18.094   9.039 -12.195  1.00 95.44           C  
ATOM   1933  O   ASN A 240     -16.938   6.391 -11.672  1.00 95.44           O  
ATOM   1934  CG  ASN A 240     -17.516   9.305 -13.570  1.00 95.44           C  
ATOM   1935  ND2 ASN A 240     -18.344   9.180 -14.602  1.00 95.44           N  
ATOM   1936  OD1 ASN A 240     -16.328   9.625 -13.711  1.00 95.44           O  
ATOM   1937  N   THR A 241     -15.000   7.547 -11.633  1.00 96.12           N  
ATOM   1938  CA  THR A 241     -14.242   6.391 -12.094  1.00 96.12           C  
ATOM   1939  C   THR A 241     -13.273   5.914 -11.016  1.00 96.12           C  
ATOM   1940  CB  THR A 241     -13.469   6.715 -13.383  1.00 96.12           C  
ATOM   1941  O   THR A 241     -12.594   6.727 -10.383  1.00 96.12           O  
ATOM   1942  CG2 THR A 241     -12.758   5.477 -13.922  1.00 96.12           C  
ATOM   1943  OG1 THR A 241     -14.375   7.203 -14.375  1.00 96.12           O  
ATOM   1944  N   PHE A 242     -13.281   4.648 -10.805  1.00 97.31           N  
ATOM   1945  CA  PHE A 242     -12.312   4.047  -9.891  1.00 97.31           C  
ATOM   1946  C   PHE A 242     -11.898   2.666 -10.383  1.00 97.31           C  
ATOM   1947  CB  PHE A 242     -12.883   3.951  -8.477  1.00 97.31           C  
ATOM   1948  O   PHE A 242     -12.516   2.109 -11.289  1.00 97.31           O  
ATOM   1949  CG  PHE A 242     -13.945   2.898  -8.320  1.00 97.31           C  
ATOM   1950  CD1 PHE A 242     -15.273   3.170  -8.656  1.00 97.31           C  
ATOM   1951  CD2 PHE A 242     -13.625   1.634  -7.844  1.00 97.31           C  
ATOM   1952  CE1 PHE A 242     -16.250   2.195  -8.516  1.00 97.31           C  
ATOM   1953  CE2 PHE A 242     -14.602   0.656  -7.699  1.00 97.31           C  
ATOM   1954  CZ  PHE A 242     -15.922   0.938  -8.031  1.00 97.31           C  
ATOM   1955  N   VAL A 243     -10.812   2.193  -9.852  1.00 97.62           N  
ATOM   1956  CA  VAL A 243     -10.289   0.883 -10.227  1.00 97.62           C  
ATOM   1957  C   VAL A 243     -10.062   0.039  -8.969  1.00 97.62           C  
ATOM   1958  CB  VAL A 243      -8.977   1.003 -11.031  1.00 97.62           C  
ATOM   1959  O   VAL A 243      -9.844   0.577  -7.887  1.00 97.62           O  
ATOM   1960  CG1 VAL A 243      -7.844   1.514 -10.141  1.00 97.62           C  
ATOM   1961  CG2 VAL A 243      -8.602  -0.344 -11.648  1.00 97.62           C  
ATOM   1962  N   TYR A 244     -10.211  -1.248  -9.117  1.00 97.88           N  
ATOM   1963  CA  TYR A 244      -9.766  -2.148  -8.055  1.00 97.88           C  
ATOM   1964  C   TYR A 244      -9.109  -3.393  -8.641  1.00 97.88           C  
ATOM   1965  CB  TYR A 244     -10.938  -2.549  -7.160  1.00 97.88           C  
ATOM   1966  O   TYR A 244      -9.453  -3.820  -9.750  1.00 97.88           O  
ATOM   1967  CG  TYR A 244     -11.953  -3.428  -7.844  1.00 97.88           C  
ATOM   1968  CD1 TYR A 244     -13.023  -2.871  -8.547  1.00 97.88           C  
ATOM   1969  CD2 TYR A 244     -11.852  -4.812  -7.789  1.00 97.88           C  
ATOM   1970  CE1 TYR A 244     -13.961  -3.678  -9.180  1.00 97.88           C  
ATOM   1971  CE2 TYR A 244     -12.789  -5.629  -8.414  1.00 97.88           C  
ATOM   1972  OH  TYR A 244     -14.766  -5.855  -9.734  1.00 97.88           O  
ATOM   1973  CZ  TYR A 244     -13.836  -5.051  -9.109  1.00 97.88           C  
ATOM   1974  N   SER A 245      -8.117  -3.877  -7.938  1.00 97.94           N  
ATOM   1975  CA  SER A 245      -7.367  -5.059  -8.344  1.00 97.94           C  
ATOM   1976  C   SER A 245      -7.766  -6.281  -7.527  1.00 97.94           C  
ATOM   1977  CB  SER A 245      -5.867  -4.809  -8.211  1.00 97.94           C  
ATOM   1978  O   SER A 245      -8.445  -6.152  -6.504  1.00 97.94           O  
ATOM   1979  OG  SER A 245      -5.523  -4.520  -6.867  1.00 97.94           O  
ATOM   1980  N   SER A 246      -7.324  -7.457  -8.031  1.00 96.81           N  
ATOM   1981  CA  SER A 246      -7.711  -8.703  -7.383  1.00 96.81           C  
ATOM   1982  C   SER A 246      -6.512  -9.625  -7.180  1.00 96.81           C  
ATOM   1983  CB  SER A 246      -8.781  -9.430  -8.195  1.00 96.81           C  
ATOM   1984  O   SER A 246      -5.445  -9.391  -7.758  1.00 96.81           O  
ATOM   1985  OG  SER A 246      -8.195 -10.172  -9.250  1.00 96.81           O  
ATOM   1986  N   SER A 247      -6.750 -10.625  -6.387  1.00 97.50           N  
ATOM   1987  CA  SER A 247      -5.738 -11.641  -6.102  1.00 97.50           C  
ATOM   1988  C   SER A 247      -5.488 -12.523  -7.320  1.00 97.50           C  
ATOM   1989  CB  SER A 247      -6.160 -12.500  -4.914  1.00 97.50           C  
ATOM   1990  O   SER A 247      -4.504 -13.258  -7.367  1.00 97.50           O  
ATOM   1991  OG  SER A 247      -7.387 -13.164  -5.180  1.00 97.50           O  
ATOM   1992  N   LYS A 248      -6.297 -12.445  -8.344  1.00 95.38           N  
ATOM   1993  CA  LYS A 248      -6.129 -13.234  -9.562  1.00 95.38           C  
ATOM   1994  C   LYS A 248      -5.281 -12.484 -10.586  1.00 95.38           C  
ATOM   1995  CB  LYS A 248      -7.488 -13.586 -10.164  1.00 95.38           C  
ATOM   1996  O   LYS A 248      -5.039 -12.984 -11.688  1.00 95.38           O  
ATOM   1997  CG  LYS A 248      -8.258 -14.641  -9.383  1.00 95.38           C  
ATOM   1998  CD  LYS A 248      -9.469 -15.141 -10.164  1.00 95.38           C  
ATOM   1999  CE  LYS A 248     -10.172 -16.281  -9.438  1.00 95.38           C  
ATOM   2000  NZ  LYS A 248     -11.352 -16.781 -10.203  1.00 95.38           N  
ATOM   2001  N   GLY A 249      -4.902 -11.258 -10.250  1.00 95.81           N  
ATOM   2002  CA  GLY A 249      -4.059 -10.477 -11.141  1.00 95.81           C  
ATOM   2003  C   GLY A 249      -4.848  -9.656 -12.148  1.00 95.81           C  
ATOM   2004  O   GLY A 249      -4.301  -9.195 -13.148  1.00 95.81           O  
ATOM   2005  N   THR A 250      -6.102  -9.516 -11.867  1.00 95.81           N  
ATOM   2006  CA  THR A 250      -6.961  -8.742 -12.758  1.00 95.81           C  
ATOM   2007  C   THR A 250      -7.258  -7.367 -12.164  1.00 95.81           C  
ATOM   2008  CB  THR A 250      -8.281  -9.477 -13.039  1.00 95.81           C  
ATOM   2009  O   THR A 250      -7.152  -7.172 -10.945  1.00 95.81           O  
ATOM   2010  CG2 THR A 250      -8.023 -10.859 -13.641  1.00 95.81           C  
ATOM   2011  OG1 THR A 250      -9.008  -9.633 -11.812  1.00 95.81           O  
ATOM   2012  N   ILE A 251      -7.574  -6.438 -13.102  1.00 96.88           N  
ATOM   2013  CA  ILE A 251      -7.949  -5.078 -12.719  1.00 96.88           C  
ATOM   2014  C   ILE A 251      -9.297  -4.719 -13.344  1.00 96.88           C  
ATOM   2015  CB  ILE A 251      -6.871  -4.055 -13.141  1.00 96.88           C  
ATOM   2016  O   ILE A 251      -9.492  -4.898 -14.547  1.00 96.88           O  
ATOM   2017  CG1 ILE A 251      -5.484  -4.516 -12.672  1.00 96.88           C  
ATOM   2018  CG2 ILE A 251      -7.199  -2.666 -12.586  1.00 96.88           C  
ATOM   2019  CD1 ILE A 251      -4.344  -4.059 -13.570  1.00 96.88           C  
ATOM   2020  N   ARG A 252     -10.133  -4.195 -12.578  1.00 96.31           N  
ATOM   2021  CA  ARG A 252     -11.453  -3.801 -13.055  1.00 96.31           C  
ATOM   2022  C   ARG A 252     -11.656  -2.295 -12.930  1.00 96.31           C  
ATOM   2023  CB  ARG A 252     -12.555  -4.543 -12.297  1.00 96.31           C  
ATOM   2024  O   ARG A 252     -11.531  -1.739 -11.836  1.00 96.31           O  
ATOM   2025  CG  ARG A 252     -12.602  -6.035 -12.586  1.00 96.31           C  
ATOM   2026  CD  ARG A 252     -13.617  -6.746 -11.703  1.00 96.31           C  
ATOM   2027  NE  ARG A 252     -13.633  -8.188 -11.945  1.00 96.31           N  
ATOM   2028  NH1 ARG A 252     -12.023  -8.688 -10.367  1.00 96.31           N  
ATOM   2029  NH2 ARG A 252     -12.969 -10.359 -11.609  1.00 96.31           N  
ATOM   2030  CZ  ARG A 252     -12.875  -9.070 -11.305  1.00 96.31           C  
ATOM   2031  N   LEU A 253     -11.883  -1.739 -14.008  1.00 95.81           N  
ATOM   2032  CA  LEU A 253     -12.250  -0.327 -14.047  1.00 95.81           C  
ATOM   2033  C   LEU A 253     -13.758  -0.153 -13.953  1.00 95.81           C  
ATOM   2034  CB  LEU A 253     -11.719   0.328 -15.320  1.00 95.81           C  
ATOM   2035  O   LEU A 253     -14.508  -0.758 -14.734  1.00 95.81           O  
ATOM   2036  CG  LEU A 253     -11.859   1.849 -15.414  1.00 95.81           C  
ATOM   2037  CD1 LEU A 253     -10.875   2.525 -14.461  1.00 95.81           C  
ATOM   2038  CD2 LEU A 253     -11.641   2.322 -16.844  1.00 95.81           C  
ATOM   2039  N   CYS A 254     -14.141   0.712 -13.039  1.00 95.25           N  
ATOM   2040  CA  CYS A 254     -15.570   0.872 -12.789  1.00 95.25           C  
ATOM   2041  C   CYS A 254     -16.000   2.322 -12.977  1.00 95.25           C  
ATOM   2042  CB  CYS A 254     -15.922   0.406 -11.375  1.00 95.25           C  
ATOM   2043  O   CYS A 254     -15.219   3.242 -12.734  1.00 95.25           O  
ATOM   2044  SG  CYS A 254     -15.531  -1.329 -11.062  1.00 95.25           S  
ATOM   2045  N   ASP A 255     -17.188   2.484 -13.500  1.00 93.25           N  
ATOM   2046  CA  ASP A 255     -17.875   3.768 -13.609  1.00 93.25           C  
ATOM   2047  C   ASP A 255     -19.125   3.803 -12.727  1.00 93.25           C  
ATOM   2048  CB  ASP A 255     -18.250   4.055 -15.062  1.00 93.25           C  
ATOM   2049  O   ASP A 255     -20.078   3.062 -12.961  1.00 93.25           O  
ATOM   2050  CG  ASP A 255     -18.781   5.465 -15.273  1.00 93.25           C  
ATOM   2051  OD1 ASP A 255     -19.188   6.121 -14.289  1.00 93.25           O  
ATOM   2052  OD2 ASP A 255     -18.781   5.930 -16.438  1.00 93.25           O  
ATOM   2053  N   MET A 256     -19.141   4.598 -11.812  1.00 90.50           N  
ATOM   2054  CA  MET A 256     -20.203   4.641 -10.812  1.00 90.50           C  
ATOM   2055  C   MET A 256     -21.516   5.137 -11.430  1.00 90.50           C  
ATOM   2056  CB  MET A 256     -19.812   5.531  -9.641  1.00 90.50           C  
ATOM   2057  O   MET A 256     -22.578   4.973 -10.836  1.00 90.50           O  
ATOM   2058  CG  MET A 256     -18.688   4.957  -8.781  1.00 90.50           C  
ATOM   2059  SD  MET A 256     -18.406   5.926  -7.254  1.00 90.50           S  
ATOM   2060  CE  MET A 256     -17.781   7.473  -7.969  1.00 90.50           C  
ATOM   2061  N   ARG A 257     -21.469   5.766 -12.523  1.00 86.44           N  
ATOM   2062  CA  ARG A 257     -22.672   6.254 -13.188  1.00 86.44           C  
ATOM   2063  C   ARG A 257     -23.406   5.121 -13.891  1.00 86.44           C  
ATOM   2064  CB  ARG A 257     -22.312   7.355 -14.195  1.00 86.44           C  
ATOM   2065  O   ARG A 257     -24.594   5.250 -14.219  1.00 86.44           O  
ATOM   2066  CG  ARG A 257     -21.672   8.578 -13.570  1.00 86.44           C  
ATOM   2067  CD  ARG A 257     -21.188   9.570 -14.625  1.00 86.44           C  
ATOM   2068  NE  ARG A 257     -20.047   9.055 -15.367  1.00 86.44           N  
ATOM   2069  NH1 ARG A 257     -19.875  10.883 -16.766  1.00 86.44           N  
ATOM   2070  NH2 ARG A 257     -18.406   9.141 -16.969  1.00 86.44           N  
ATOM   2071  CZ  ARG A 257     -19.438   9.695 -16.359  1.00 86.44           C  
ATOM   2072  N   ALA A 258     -22.719   4.121 -14.164  1.00 81.62           N  
ATOM   2073  CA  ALA A 258     -23.297   3.021 -14.930  1.00 81.62           C  
ATOM   2074  C   ALA A 258     -24.266   2.213 -14.078  1.00 81.62           C  
ATOM   2075  CB  ALA A 258     -22.203   2.115 -15.484  1.00 81.62           C  
ATOM   2076  O   ALA A 258     -25.297   1.751 -14.570  1.00 81.62           O  
ATOM   2077  N   SER A 259     -23.984   1.993 -12.805  1.00 75.50           N  
ATOM   2078  CA  SER A 259     -24.828   1.237 -11.883  1.00 75.50           C  
ATOM   2079  C   SER A 259     -24.531   1.620 -10.438  1.00 75.50           C  
ATOM   2080  CB  SER A 259     -24.609  -0.265 -12.070  1.00 75.50           C  
ATOM   2081  O   SER A 259     -23.453   2.129 -10.125  1.00 75.50           O  
ATOM   2082  OG  SER A 259     -23.266  -0.623 -11.805  1.00 75.50           O  
ATOM   2083  N   ALA A 260     -25.562   1.465  -9.641  1.00 71.12           N  
ATOM   2084  CA  ALA A 260     -25.391   1.747  -8.219  1.00 71.12           C  
ATOM   2085  C   ALA A 260     -24.344   0.813  -7.598  1.00 71.12           C  
ATOM   2086  CB  ALA A 260     -26.719   1.623  -7.480  1.00 71.12           C  
ATOM   2087  O   ALA A 260     -23.484   1.253  -6.836  1.00 71.12           O  
ATOM   2088  N   LEU A 261     -24.594  -0.403  -7.945  1.00 75.62           N  
ATOM   2089  CA  LEU A 261     -23.594  -1.408  -7.582  1.00 75.62           C  
ATOM   2090  C   LEU A 261     -22.703  -1.739  -8.773  1.00 75.62           C  
ATOM   2091  CB  LEU A 261     -24.281  -2.680  -7.074  1.00 75.62           C  
ATOM   2092  O   LEU A 261     -23.203  -2.078  -9.852  1.00 75.62           O  
ATOM   2093  CG  LEU A 261     -24.797  -2.639  -5.637  1.00 75.62           C  
ATOM   2094  CD1 LEU A 261     -25.938  -3.648  -5.457  1.00 75.62           C  
ATOM   2095  CD2 LEU A 261     -23.672  -2.910  -4.648  1.00 75.62           C  
ATOM   2096  N   CYS A 262     -21.484  -1.404  -8.609  1.00 80.38           N  
ATOM   2097  CA  CYS A 262     -20.547  -1.650  -9.695  1.00 80.38           C  
ATOM   2098  C   CYS A 262     -20.234  -3.139  -9.828  1.00 80.38           C  
ATOM   2099  CB  CYS A 262     -19.250  -0.872  -9.477  1.00 80.38           C  
ATOM   2100  O   CYS A 262     -19.078  -3.549  -9.734  1.00 80.38           O  
ATOM   2101  SG  CYS A 262     -19.453   0.921  -9.555  1.00 80.38           S  
ATOM   2102  N   ASP A 263     -21.312  -3.840  -9.938  1.00 71.62           N  
ATOM   2103  CA  ASP A 263     -21.188  -5.277 -10.148  1.00 71.62           C  
ATOM   2104  C   ASP A 263     -20.594  -5.582 -11.523  1.00 71.62           C  
ATOM   2105  CB  ASP A 263     -22.531  -5.977  -9.977  1.00 71.62           C  
ATOM   2106  O   ASP A 263     -19.984  -6.633 -11.727  1.00 71.62           O  
ATOM   2107  CG  ASP A 263     -23.703  -5.125 -10.438  1.00 71.62           C  
ATOM   2108  OD1 ASP A 263     -23.531  -3.895 -10.594  1.00 71.62           O  
ATOM   2109  OD2 ASP A 263     -24.797  -5.688 -10.648  1.00 71.62           O  
ATOM   2110  N   ARG A 264     -20.844  -4.625 -12.359  1.00 77.75           N  
ATOM   2111  CA  ARG A 264     -20.281  -4.766 -13.703  1.00 77.75           C  
ATOM   2112  C   ARG A 264     -19.156  -3.764 -13.930  1.00 77.75           C  
ATOM   2113  CB  ARG A 264     -21.375  -4.578 -14.766  1.00 77.75           C  
ATOM   2114  O   ARG A 264     -19.281  -2.594 -13.562  1.00 77.75           O  
ATOM   2115  CG  ARG A 264     -22.469  -5.637 -14.719  1.00 77.75           C  
ATOM   2116  CD  ARG A 264     -23.469  -5.453 -15.844  1.00 77.75           C  
ATOM   2117  NE  ARG A 264     -24.562  -6.422 -15.758  1.00 77.75           N  
ATOM   2118  NH1 ARG A 264     -25.750  -5.547 -17.531  1.00 77.75           N  
ATOM   2119  NH2 ARG A 264     -26.547  -7.371 -16.391  1.00 77.75           N  
ATOM   2120  CZ  ARG A 264     -25.625  -6.445 -16.562  1.00 77.75           C  
ATOM   2121  N   HIS A 265     -18.094  -4.328 -14.281  1.00 78.81           N  
ATOM   2122  CA  HIS A 265     -16.969  -3.457 -14.594  1.00 78.81           C  
ATOM   2123  C   HIS A 265     -17.125  -2.828 -15.977  1.00 78.81           C  
ATOM   2124  CB  HIS A 265     -15.656  -4.234 -14.516  1.00 78.81           C  
ATOM   2125  O   HIS A 265     -17.781  -3.396 -16.844  1.00 78.81           O  
ATOM   2126  CG  HIS A 265     -15.625  -5.449 -15.383  1.00 78.81           C  
ATOM   2127  CD2 HIS A 265     -15.188  -5.621 -16.656  1.00 78.81           C  
ATOM   2128  ND1 HIS A 265     -16.078  -6.680 -14.961  1.00 78.81           N  
ATOM   2129  CE1 HIS A 265     -15.922  -7.559 -15.938  1.00 78.81           C  
ATOM   2130  NE2 HIS A 265     -15.391  -6.941 -16.984  1.00 78.81           N  
ATOM   2131  N   SER A 266     -16.641  -1.597 -16.031  1.00 79.94           N  
ATOM   2132  CA  SER A 266     -16.625  -0.938 -17.328  1.00 79.94           C  
ATOM   2133  C   SER A 266     -15.555  -1.529 -18.250  1.00 79.94           C  
ATOM   2134  CB  SER A 266     -16.391   0.565 -17.172  1.00 79.94           C  
ATOM   2135  O   SER A 266     -15.805  -1.759 -19.422  1.00 79.94           O  
ATOM   2136  OG  SER A 266     -17.359   1.131 -16.297  1.00 79.94           O  
ATOM   2137  N   LYS A 267     -14.398  -1.762 -17.641  1.00 85.62           N  
ATOM   2138  CA  LYS A 267     -13.289  -2.385 -18.359  1.00 85.62           C  
ATOM   2139  C   LYS A 267     -12.570  -3.404 -17.469  1.00 85.62           C  
ATOM   2140  CB  LYS A 267     -12.297  -1.323 -18.828  1.00 85.62           C  
ATOM   2141  O   LYS A 267     -12.562  -3.270 -16.250  1.00 85.62           O  
ATOM   2142  CG  LYS A 267     -12.859  -0.373 -19.875  1.00 85.62           C  
ATOM   2143  CD  LYS A 267     -11.797   0.585 -20.391  1.00 85.62           C  
ATOM   2144  CE  LYS A 267     -12.359   1.535 -21.453  1.00 85.62           C  
ATOM   2145  NZ  LYS A 267     -11.312   2.469 -21.969  1.00 85.62           N  
ATOM   2146  N   LEU A 268     -12.062  -4.426 -18.172  1.00 86.19           N  
ATOM   2147  CA  LEU A 268     -11.289  -5.465 -17.500  1.00 86.19           C  
ATOM   2148  C   LEU A 268      -9.875  -5.547 -18.078  1.00 86.19           C  
ATOM   2149  CB  LEU A 268     -11.984  -6.824 -17.641  1.00 86.19           C  
ATOM   2150  O   LEU A 268      -9.695  -5.664 -19.281  1.00 86.19           O  
ATOM   2151  CG  LEU A 268     -11.266  -8.016 -17.016  1.00 86.19           C  
ATOM   2152  CD1 LEU A 268     -11.273  -7.898 -15.492  1.00 86.19           C  
ATOM   2153  CD2 LEU A 268     -11.922  -9.328 -17.453  1.00 86.19           C  
ATOM   2154  N   PHE A 269      -8.938  -5.383 -17.234  1.00 88.38           N  
ATOM   2155  CA  PHE A 269      -7.531  -5.477 -17.625  1.00 88.38           C  
ATOM   2156  C   PHE A 269      -6.922  -6.785 -17.125  1.00 88.38           C  
ATOM   2157  CB  PHE A 269      -6.742  -4.289 -17.062  1.00 88.38           C  
ATOM   2158  O   PHE A 269      -6.797  -7.004 -15.922  1.00 88.38           O  
ATOM   2159  CG  PHE A 269      -7.246  -2.949 -17.531  1.00 88.38           C  
ATOM   2160  CD1 PHE A 269      -6.598  -2.270 -18.547  1.00 88.38           C  
ATOM   2161  CD2 PHE A 269      -8.367  -2.371 -16.953  1.00 88.38           C  
ATOM   2162  CE1 PHE A 269      -7.062  -1.031 -18.984  1.00 88.38           C  
ATOM   2163  CE2 PHE A 269      -8.836  -1.133 -17.375  1.00 88.38           C  
ATOM   2164  CZ  PHE A 269      -8.180  -0.465 -18.406  1.00 88.38           C  
ATOM   2165  N   GLU A 270      -6.559  -7.617 -18.000  1.00 89.06           N  
ATOM   2166  CA  GLU A 270      -6.000  -8.922 -17.672  1.00 89.06           C  
ATOM   2167  C   GLU A 270      -5.062  -9.406 -18.781  1.00 89.06           C  
ATOM   2168  CB  GLU A 270      -7.113  -9.945 -17.453  1.00 89.06           C  
ATOM   2169  O   GLU A 270      -5.336  -9.219 -19.969  1.00 89.06           O  
ATOM   2170  CG  GLU A 270      -6.613 -11.320 -17.016  1.00 89.06           C  
ATOM   2171  CD  GLU A 270      -7.734 -12.312 -16.750  1.00 89.06           C  
ATOM   2172  OE1 GLU A 270      -7.457 -13.406 -16.219  1.00 89.06           O  
ATOM   2173  OE2 GLU A 270      -8.898 -11.992 -17.094  1.00 89.06           O  
ATOM   2174  N   GLU A 271      -3.955  -9.891 -18.375  1.00 85.19           N  
ATOM   2175  CA  GLU A 271      -3.014 -10.500 -19.297  1.00 85.19           C  
ATOM   2176  C   GLU A 271      -3.271 -11.992 -19.453  1.00 85.19           C  
ATOM   2177  CB  GLU A 271      -1.572 -10.258 -18.844  1.00 85.19           C  
ATOM   2178  O   GLU A 271      -3.301 -12.727 -18.469  1.00 85.19           O  
ATOM   2179  CG  GLU A 271      -0.528 -10.625 -19.891  1.00 85.19           C  
ATOM   2180  CD  GLU A 271       0.892 -10.289 -19.469  1.00 85.19           C  
ATOM   2181  OE1 GLU A 271       1.812 -10.344 -20.312  1.00 85.19           O  
ATOM   2182  OE2 GLU A 271       1.087  -9.961 -18.281  1.00 85.19           O  
ATOM   2183  N   PRO A 272      -3.439 -12.359 -20.625  1.00 80.62           N  
ATOM   2184  CA  PRO A 272      -3.645 -13.797 -20.812  1.00 80.62           C  
ATOM   2185  C   PRO A 272      -2.453 -14.633 -20.344  1.00 80.62           C  
ATOM   2186  CB  PRO A 272      -3.836 -13.930 -22.328  1.00 80.62           C  
ATOM   2187  O   PRO A 272      -1.302 -14.234 -20.547  1.00 80.62           O  
ATOM   2188  CG  PRO A 272      -3.898 -12.523 -22.828  1.00 80.62           C  
ATOM   2189  CD  PRO A 272      -3.445 -11.602 -21.734  1.00 80.62           C  
ATOM   2190  N   GLU A 273      -2.729 -15.617 -19.578  1.00 79.31           N  
ATOM   2191  CA  GLU A 273      -1.674 -16.484 -19.062  1.00 79.31           C  
ATOM   2192  C   GLU A 273      -1.252 -17.531 -20.094  1.00 79.31           C  
ATOM   2193  CB  GLU A 273      -2.133 -17.172 -17.766  1.00 79.31           C  
ATOM   2194  O   GLU A 273      -2.098 -18.109 -20.781  1.00 79.31           O  
ATOM   2195  CG  GLU A 273      -1.322 -16.781 -16.547  1.00 79.31           C  
ATOM   2196  CD  GLU A 273      -1.716 -17.547 -15.289  1.00 79.31           C  
ATOM   2197  OE1 GLU A 273      -1.090 -17.344 -14.227  1.00 79.31           O  
ATOM   2198  OE2 GLU A 273      -2.656 -18.375 -15.375  1.00 79.31           O  
ATOM   2199  N   ASP A 274       0.034 -17.609 -20.188  1.00 78.38           N  
ATOM   2200  CA  ASP A 274       0.562 -18.719 -20.984  1.00 78.38           C  
ATOM   2201  C   ASP A 274       0.558 -20.016 -20.188  1.00 78.38           C  
ATOM   2202  CB  ASP A 274       1.978 -18.406 -21.469  1.00 78.38           C  
ATOM   2203  O   ASP A 274       1.276 -20.141 -19.188  1.00 78.38           O  
ATOM   2204  CG  ASP A 274       2.482 -19.391 -22.516  1.00 78.38           C  
ATOM   2205  OD1 ASP A 274       1.850 -20.453 -22.703  1.00 78.38           O  
ATOM   2206  OD2 ASP A 274       3.525 -19.094 -23.141  1.00 78.38           O  
ATOM   2207  N   PRO A 275      -0.221 -20.969 -20.562  1.00 77.38           N  
ATOM   2208  CA  PRO A 275      -0.315 -22.234 -19.828  1.00 77.38           C  
ATOM   2209  C   PRO A 275       1.027 -22.938 -19.703  1.00 77.38           C  
ATOM   2210  CB  PRO A 275      -1.305 -23.047 -20.641  1.00 77.38           C  
ATOM   2211  O   PRO A 275       1.243 -23.703 -18.750  1.00 77.38           O  
ATOM   2212  CG  PRO A 275      -1.925 -22.078 -21.594  1.00 77.38           C  
ATOM   2213  CD  PRO A 275      -1.061 -20.844 -21.641  1.00 77.38           C  
ATOM   2214  N   SER A 276       1.948 -22.703 -20.641  1.00 76.56           N  
ATOM   2215  CA  SER A 276       3.250 -23.375 -20.625  1.00 76.56           C  
ATOM   2216  C   SER A 276       4.133 -22.828 -19.500  1.00 76.56           C  
ATOM   2217  CB  SER A 276       3.955 -23.203 -21.969  1.00 76.56           C  
ATOM   2218  O   SER A 276       5.062 -23.500 -19.047  1.00 76.56           O  
ATOM   2219  OG  SER A 276       4.254 -21.828 -22.203  1.00 76.56           O  
ATOM   2220  N   ASN A 277       3.801 -21.703 -19.000  1.00 76.94           N  
ATOM   2221  CA  ASN A 277       4.609 -21.062 -17.969  1.00 76.94           C  
ATOM   2222  C   ASN A 277       3.951 -21.172 -16.594  1.00 76.94           C  
ATOM   2223  CB  ASN A 277       4.875 -19.609 -18.328  1.00 76.94           C  
ATOM   2224  O   ASN A 277       4.391 -20.516 -15.641  1.00 76.94           O  
ATOM   2225  CG  ASN A 277       5.895 -19.453 -19.438  1.00 76.94           C  
ATOM   2226  ND2 ASN A 277       5.918 -18.281 -20.062  1.00 76.94           N  
ATOM   2227  OD1 ASN A 277       6.656 -20.375 -19.719  1.00 76.94           O  
ATOM   2228  N   ARG A 278       3.010 -22.000 -16.531  1.00 80.81           N  
ATOM   2229  CA  ARG A 278       2.254 -22.078 -15.281  1.00 80.81           C  
ATOM   2230  C   ARG A 278       2.994 -22.906 -14.242  1.00 80.81           C  
ATOM   2231  CB  ARG A 278       0.863 -22.656 -15.531  1.00 80.81           C  
ATOM   2232  O   ARG A 278       3.506 -23.984 -14.555  1.00 80.81           O  
ATOM   2233  CG  ARG A 278      -0.179 -22.234 -14.516  1.00 80.81           C  
ATOM   2234  CD  ARG A 278      -1.573 -22.703 -14.898  1.00 80.81           C  
ATOM   2235  NE  ARG A 278      -2.566 -22.328 -13.898  1.00 80.81           N  
ATOM   2236  NH1 ARG A 278      -4.371 -23.172 -15.062  1.00 80.81           N  
ATOM   2237  NH2 ARG A 278      -4.688 -22.172 -13.031  1.00 80.81           N  
ATOM   2238  CZ  ARG A 278      -3.873 -22.562 -14.000  1.00 80.81           C  
ATOM   2239  N   SER A 279       3.256 -22.250 -13.156  1.00 83.88           N  
ATOM   2240  CA  SER A 279       3.873 -22.906 -12.016  1.00 83.88           C  
ATOM   2241  C   SER A 279       2.920 -22.969 -10.820  1.00 83.88           C  
ATOM   2242  CB  SER A 279       5.164 -22.203 -11.609  1.00 83.88           C  
ATOM   2243  O   SER A 279       1.818 -22.406 -10.875  1.00 83.88           O  
ATOM   2244  OG  SER A 279       4.926 -21.281 -10.555  1.00 83.88           O  
ATOM   2245  N   PHE A 280       3.383 -23.672  -9.742  1.00 88.88           N  
ATOM   2246  CA  PHE A 280       2.580 -23.797  -8.531  1.00 88.88           C  
ATOM   2247  C   PHE A 280       2.197 -22.422  -7.988  1.00 88.88           C  
ATOM   2248  CB  PHE A 280       3.336 -24.594  -7.461  1.00 88.88           C  
ATOM   2249  O   PHE A 280       1.090 -22.234  -7.480  1.00 88.88           O  
ATOM   2250  CG  PHE A 280       3.605 -26.016  -7.844  1.00 88.88           C  
ATOM   2251  CD1 PHE A 280       2.566 -26.938  -7.926  1.00 88.88           C  
ATOM   2252  CD2 PHE A 280       4.898 -26.453  -8.117  1.00 88.88           C  
ATOM   2253  CE1 PHE A 280       2.812 -28.266  -8.281  1.00 88.88           C  
ATOM   2254  CE2 PHE A 280       5.152 -27.766  -8.477  1.00 88.88           C  
ATOM   2255  CZ  PHE A 280       4.109 -28.672  -8.555  1.00 88.88           C  
ATOM   2256  N   PHE A 281       3.068 -21.500  -8.219  1.00 94.50           N  
ATOM   2257  CA  PHE A 281       2.945 -20.219  -7.531  1.00 94.50           C  
ATOM   2258  C   PHE A 281       2.412 -19.141  -8.477  1.00 94.50           C  
ATOM   2259  CB  PHE A 281       4.293 -19.781  -6.953  1.00 94.50           C  
ATOM   2260  O   PHE A 281       2.398 -17.953  -8.133  1.00 94.50           O  
ATOM   2261  CG  PHE A 281       4.914 -20.797  -6.027  1.00 94.50           C  
ATOM   2262  CD1 PHE A 281       4.320 -21.094  -4.809  1.00 94.50           C  
ATOM   2263  CD2 PHE A 281       6.086 -21.453  -6.383  1.00 94.50           C  
ATOM   2264  CE1 PHE A 281       4.891 -22.031  -3.951  1.00 94.50           C  
ATOM   2265  CE2 PHE A 281       6.664 -22.391  -5.531  1.00 94.50           C  
ATOM   2266  CZ  PHE A 281       6.062 -22.688  -4.316  1.00 94.50           C  
ATOM   2267  N   SER A 282       1.942 -19.516  -9.633  1.00 94.19           N  
ATOM   2268  CA  SER A 282       1.545 -18.562 -10.664  1.00 94.19           C  
ATOM   2269  C   SER A 282       0.481 -17.594 -10.141  1.00 94.19           C  
ATOM   2270  CB  SER A 282       1.022 -19.281 -11.898  1.00 94.19           C  
ATOM   2271  O   SER A 282       0.578 -16.391 -10.352  1.00 94.19           O  
ATOM   2272  OG  SER A 282       2.082 -19.922 -12.594  1.00 94.19           O  
ATOM   2273  N   GLU A 283      -0.462 -18.156  -9.477  1.00 94.94           N  
ATOM   2274  CA  GLU A 283      -1.522 -17.297  -8.961  1.00 94.94           C  
ATOM   2275  C   GLU A 283      -1.005 -16.375  -7.852  1.00 94.94           C  
ATOM   2276  CB  GLU A 283      -2.697 -18.125  -8.445  1.00 94.94           C  
ATOM   2277  O   GLU A 283      -1.376 -15.203  -7.781  1.00 94.94           O  
ATOM   2278  CG  GLU A 283      -3.949 -17.312  -8.148  1.00 94.94           C  
ATOM   2279  CD  GLU A 283      -5.148 -18.172  -7.785  1.00 94.94           C  
ATOM   2280  OE1 GLU A 283      -6.164 -17.625  -7.301  1.00 94.94           O  
ATOM   2281  OE2 GLU A 283      -5.074 -19.406  -7.984  1.00 94.94           O  
ATOM   2282  N   ILE A 284      -0.157 -16.844  -7.012  1.00 97.44           N  
ATOM   2283  CA  ILE A 284       0.383 -16.062  -5.902  1.00 97.44           C  
ATOM   2284  C   ILE A 284       1.223 -14.906  -6.441  1.00 97.44           C  
ATOM   2285  CB  ILE A 284       1.228 -16.938  -4.953  1.00 97.44           C  
ATOM   2286  O   ILE A 284       1.076 -13.766  -6.000  1.00 97.44           O  
ATOM   2287  CG1 ILE A 284       0.360 -18.031  -4.328  1.00 97.44           C  
ATOM   2288  CG2 ILE A 284       1.892 -16.078  -3.871  1.00 97.44           C  
ATOM   2289  CD1 ILE A 284       1.124 -18.984  -3.414  1.00 97.44           C  
ATOM   2290  N   ILE A 285       2.053 -15.148  -7.406  1.00 97.19           N  
ATOM   2291  CA  ILE A 285       2.971 -14.133  -7.914  1.00 97.19           C  
ATOM   2292  C   ILE A 285       2.215 -13.156  -8.812  1.00 97.19           C  
ATOM   2293  CB  ILE A 285       4.145 -14.773  -8.688  1.00 97.19           C  
ATOM   2294  O   ILE A 285       2.693 -12.047  -9.070  1.00 97.19           O  
ATOM   2295  CG1 ILE A 285       3.619 -15.625  -9.852  1.00 97.19           C  
ATOM   2296  CG2 ILE A 285       5.023 -15.602  -7.754  1.00 97.19           C  
ATOM   2297  CD1 ILE A 285       4.711 -16.188 -10.742  1.00 97.19           C  
ATOM   2298  N   SER A 286       1.087 -13.570  -9.305  1.00 96.12           N  
ATOM   2299  CA  SER A 286       0.301 -12.695 -10.172  1.00 96.12           C  
ATOM   2300  C   SER A 286      -0.601 -11.781  -9.359  1.00 96.12           C  
ATOM   2301  CB  SER A 286      -0.543 -13.523 -11.141  1.00 96.12           C  
ATOM   2302  O   SER A 286      -1.167 -10.820  -9.891  1.00 96.12           O  
ATOM   2303  OG  SER A 286      -1.516 -14.281 -10.445  1.00 96.12           O  
ATOM   2304  N   SER A 287      -0.771 -12.094  -8.062  1.00 97.75           N  
ATOM   2305  CA  SER A 287      -1.607 -11.266  -7.207  1.00 97.75           C  
ATOM   2306  C   SER A 287      -1.100  -9.828  -7.156  1.00 97.75           C  
ATOM   2307  CB  SER A 287      -1.661 -11.844  -5.789  1.00 97.75           C  
ATOM   2308  O   SER A 287       0.084  -9.586  -6.906  1.00 97.75           O  
ATOM   2309  OG  SER A 287      -2.391 -10.984  -4.926  1.00 97.75           O  
ATOM   2310  N   ILE A 288      -2.006  -8.883  -7.418  1.00 98.31           N  
ATOM   2311  CA  ILE A 288      -1.622  -7.477  -7.465  1.00 98.31           C  
ATOM   2312  C   ILE A 288      -1.580  -6.906  -6.047  1.00 98.31           C  
ATOM   2313  CB  ILE A 288      -2.590  -6.652  -8.344  1.00 98.31           C  
ATOM   2314  O   ILE A 288      -2.562  -6.992  -5.309  1.00 98.31           O  
ATOM   2315  CG1 ILE A 288      -2.564  -7.168  -9.789  1.00 98.31           C  
ATOM   2316  CG2 ILE A 288      -2.240  -5.164  -8.289  1.00 98.31           C  
ATOM   2317  CD1 ILE A 288      -3.645  -6.566 -10.680  1.00 98.31           C  
ATOM   2318  N   SER A 289      -0.441  -6.359  -5.727  1.00 97.88           N  
ATOM   2319  CA  SER A 289      -0.274  -5.812  -4.383  1.00 97.88           C  
ATOM   2320  C   SER A 289      -0.633  -4.332  -4.340  1.00 97.88           C  
ATOM   2321  CB  SER A 289       1.162  -6.012  -3.896  1.00 97.88           C  
ATOM   2322  O   SER A 289      -0.973  -3.801  -3.281  1.00 97.88           O  
ATOM   2323  OG  SER A 289       2.078  -5.348  -4.750  1.00 97.88           O  
ATOM   2324  N   ASP A 290      -0.482  -3.605  -5.496  1.00 98.25           N  
ATOM   2325  CA  ASP A 290      -0.755  -2.172  -5.531  1.00 98.25           C  
ATOM   2326  C   ASP A 290      -1.179  -1.728  -6.930  1.00 98.25           C  
ATOM   2327  CB  ASP A 290       0.472  -1.381  -5.074  1.00 98.25           C  
ATOM   2328  O   ASP A 290      -0.750  -2.311  -7.926  1.00 98.25           O  
ATOM   2329  CG  ASP A 290       0.138   0.037  -4.645  1.00 98.25           C  
ATOM   2330  OD1 ASP A 290      -1.050   0.334  -4.395  1.00 98.25           O  
ATOM   2331  OD2 ASP A 290       1.071   0.865  -4.562  1.00 98.25           O  
ATOM   2332  N   VAL A 291      -2.025  -0.759  -6.961  1.00 98.31           N  
ATOM   2333  CA  VAL A 291      -2.496  -0.151  -8.203  1.00 98.31           C  
ATOM   2334  C   VAL A 291      -2.525   1.368  -8.055  1.00 98.31           C  
ATOM   2335  CB  VAL A 291      -3.895  -0.676  -8.594  1.00 98.31           C  
ATOM   2336  O   VAL A 291      -3.025   1.891  -7.055  1.00 98.31           O  
ATOM   2337  CG1 VAL A 291      -4.926  -0.313  -7.531  1.00 98.31           C  
ATOM   2338  CG2 VAL A 291      -4.309  -0.120  -9.961  1.00 98.31           C  
ATOM   2339  N   LYS A 292      -1.914   2.062  -9.039  1.00 97.75           N  
ATOM   2340  CA  LYS A 292      -1.853   3.520  -9.000  1.00 97.75           C  
ATOM   2341  C   LYS A 292      -2.107   4.117 -10.375  1.00 97.75           C  
ATOM   2342  CB  LYS A 292      -0.496   3.986  -8.461  1.00 97.75           C  
ATOM   2343  O   LYS A 292      -1.566   3.641 -11.375  1.00 97.75           O  
ATOM   2344  CG  LYS A 292      -0.242   3.619  -7.008  1.00 97.75           C  
ATOM   2345  CD  LYS A 292      -1.058   4.492  -6.062  1.00 97.75           C  
ATOM   2346  CE  LYS A 292      -0.743   4.184  -4.605  1.00 97.75           C  
ATOM   2347  NZ  LYS A 292      -1.588   4.988  -3.674  1.00 97.75           N  
ATOM   2348  N   PHE A 293      -2.938   5.148 -10.375  1.00 98.12           N  
ATOM   2349  CA  PHE A 293      -3.080   5.922 -11.602  1.00 98.12           C  
ATOM   2350  C   PHE A 293      -1.914   6.891 -11.766  1.00 98.12           C  
ATOM   2351  CB  PHE A 293      -4.406   6.695 -11.594  1.00 98.12           C  
ATOM   2352  O   PHE A 293      -1.335   7.352 -10.781  1.00 98.12           O  
ATOM   2353  CG  PHE A 293      -5.609   5.832 -11.859  1.00 98.12           C  
ATOM   2354  CD1 PHE A 293      -5.934   5.441 -13.148  1.00 98.12           C  
ATOM   2355  CD2 PHE A 293      -6.418   5.414 -10.812  1.00 98.12           C  
ATOM   2356  CE1 PHE A 293      -7.051   4.645 -13.398  1.00 98.12           C  
ATOM   2357  CE2 PHE A 293      -7.535   4.617 -11.047  1.00 98.12           C  
ATOM   2358  CZ  PHE A 293      -7.848   4.234 -12.336  1.00 98.12           C  
ATOM   2359  N   SER A 294      -1.606   7.094 -13.031  1.00 97.94           N  
ATOM   2360  CA  SER A 294      -0.684   8.195 -13.289  1.00 97.94           C  
ATOM   2361  C   SER A 294      -1.318   9.539 -12.953  1.00 97.94           C  
ATOM   2362  CB  SER A 294      -0.234   8.188 -14.750  1.00 97.94           C  
ATOM   2363  O   SER A 294      -2.541   9.641 -12.820  1.00 97.94           O  
ATOM   2364  OG  SER A 294      -1.329   8.445 -15.617  1.00 97.94           O  
ATOM   2365  N   HIS A 295      -0.485  10.531 -12.797  1.00 96.06           N  
ATOM   2366  CA  HIS A 295      -1.004  11.852 -12.477  1.00 96.06           C  
ATOM   2367  C   HIS A 295      -1.871  12.398 -13.609  1.00 96.06           C  
ATOM   2368  CB  HIS A 295       0.145  12.820 -12.188  1.00 96.06           C  
ATOM   2369  O   HIS A 295      -2.865  13.078 -13.359  1.00 96.06           O  
ATOM   2370  CG  HIS A 295       0.969  12.438 -11.000  1.00 96.06           C  
ATOM   2371  CD2 HIS A 295       0.872  12.797  -9.695  1.00 96.06           C  
ATOM   2372  ND1 HIS A 295       2.047  11.586 -11.086  1.00 96.06           N  
ATOM   2373  CE1 HIS A 295       2.578  11.430  -9.883  1.00 96.06           C  
ATOM   2374  NE2 HIS A 295       1.885  12.156  -9.023  1.00 96.06           N  
ATOM   2375  N   SER A 296      -1.589  12.086 -14.797  1.00 94.44           N  
ATOM   2376  CA  SER A 296      -2.359  12.516 -15.953  1.00 94.44           C  
ATOM   2377  C   SER A 296      -3.705  11.805 -16.031  1.00 94.44           C  
ATOM   2378  CB  SER A 296      -1.575  12.273 -17.250  1.00 94.44           C  
ATOM   2379  O   SER A 296      -4.629  12.266 -16.703  1.00 94.44           O  
ATOM   2380  OG  SER A 296      -1.441  10.883 -17.500  1.00 94.44           O  
ATOM   2381  N   GLY A 297      -3.816  10.617 -15.453  1.00 96.19           N  
ATOM   2382  CA  GLY A 297      -5.035   9.828 -15.492  1.00 96.19           C  
ATOM   2383  C   GLY A 297      -5.125   8.922 -16.703  1.00 96.19           C  
ATOM   2384  O   GLY A 297      -6.094   8.180 -16.859  1.00 96.19           O  
ATOM   2385  N   ARG A 298      -4.113   9.000 -17.500  1.00 95.94           N  
ATOM   2386  CA  ARG A 298      -4.145   8.219 -18.734  1.00 95.94           C  
ATOM   2387  C   ARG A 298      -3.670   6.793 -18.500  1.00 95.94           C  
ATOM   2388  CB  ARG A 298      -3.285   8.891 -19.812  1.00 95.94           C  
ATOM   2389  O   ARG A 298      -4.199   5.852 -19.094  1.00 95.94           O  
ATOM   2390  CG  ARG A 298      -3.195   8.094 -21.109  1.00 95.94           C  
ATOM   2391  CD  ARG A 298      -2.414   8.852 -22.172  1.00 95.94           C  
ATOM   2392  NE  ARG A 298      -2.230   8.039 -23.375  1.00 95.94           N  
ATOM   2393  NH1 ARG A 298      -1.051   9.656 -24.531  1.00 95.94           N  
ATOM   2394  NH2 ARG A 298      -1.479   7.629 -25.500  1.00 95.94           N  
ATOM   2395  CZ  ARG A 298      -1.588   8.445 -24.469  1.00 95.94           C  
ATOM   2396  N   TYR A 299      -2.686   6.668 -17.625  1.00 97.62           N  
ATOM   2397  CA  TYR A 299      -2.068   5.363 -17.406  1.00 97.62           C  
ATOM   2398  C   TYR A 299      -2.354   4.852 -16.016  1.00 97.62           C  
ATOM   2399  CB  TYR A 299      -0.556   5.441 -17.641  1.00 97.62           C  
ATOM   2400  O   TYR A 299      -2.766   5.613 -15.133  1.00 97.62           O  
ATOM   2401  CG  TYR A 299      -0.176   5.910 -19.031  1.00 97.62           C  
ATOM   2402  CD1 TYR A 299      -0.216   5.043 -20.109  1.00 97.62           C  
ATOM   2403  CD2 TYR A 299       0.225   7.227 -19.250  1.00 97.62           C  
ATOM   2404  CE1 TYR A 299       0.135   5.469 -21.391  1.00 97.62           C  
ATOM   2405  CE2 TYR A 299       0.578   7.664 -20.516  1.00 97.62           C  
ATOM   2406  OH  TYR A 299       0.878   7.211 -22.844  1.00 97.62           O  
ATOM   2407  CZ  TYR A 299       0.530   6.781 -21.578  1.00 97.62           C  
ATOM   2408  N   MET A 300      -2.207   3.539 -15.898  1.00 97.44           N  
ATOM   2409  CA  MET A 300      -2.316   2.852 -14.617  1.00 97.44           C  
ATOM   2410  C   MET A 300      -1.146   1.895 -14.414  1.00 97.44           C  
ATOM   2411  CB  MET A 300      -3.637   2.086 -14.531  1.00 97.44           C  
ATOM   2412  O   MET A 300      -0.713   1.225 -15.352  1.00 97.44           O  
ATOM   2413  CG  MET A 300      -3.809   1.307 -13.234  1.00 97.44           C  
ATOM   2414  SD  MET A 300      -5.426   0.442 -13.141  1.00 97.44           S  
ATOM   2415  CE  MET A 300      -5.273  -0.669 -14.570  1.00 97.44           C  
ATOM   2416  N   MET A 301      -0.619   1.926 -13.258  1.00 98.12           N  
ATOM   2417  CA  MET A 301       0.493   1.049 -12.898  1.00 98.12           C  
ATOM   2418  C   MET A 301       0.053  -0.007 -11.891  1.00 98.12           C  
ATOM   2419  CB  MET A 301       1.659   1.860 -12.336  1.00 98.12           C  
ATOM   2420  O   MET A 301      -0.699   0.292 -10.961  1.00 98.12           O  
ATOM   2421  CG  MET A 301       2.809   1.007 -11.828  1.00 98.12           C  
ATOM   2422  SD  MET A 301       4.246   2.012 -11.289  1.00 98.12           S  
ATOM   2423  CE  MET A 301       3.525   2.871  -9.867  1.00 98.12           C  
ATOM   2424  N   THR A 302       0.494  -1.226 -12.078  1.00 98.25           N  
ATOM   2425  CA  THR A 302       0.230  -2.307 -11.133  1.00 98.25           C  
ATOM   2426  C   THR A 302       1.532  -2.963 -10.680  1.00 98.25           C  
ATOM   2427  CB  THR A 302      -0.697  -3.371 -11.750  1.00 98.25           C  
ATOM   2428  O   THR A 302       2.490  -3.045 -11.453  1.00 98.25           O  
ATOM   2429  CG2 THR A 302      -2.043  -2.770 -12.141  1.00 98.25           C  
ATOM   2430  OG1 THR A 302      -0.076  -3.918 -12.922  1.00 98.25           O  
ATOM   2431  N   ARG A 303       1.558  -3.379  -9.445  1.00 98.50           N  
ATOM   2432  CA  ARG A 303       2.691  -4.102  -8.875  1.00 98.50           C  
ATOM   2433  C   ARG A 303       2.287  -5.512  -8.461  1.00 98.50           C  
ATOM   2434  CB  ARG A 303       3.268  -3.348  -7.680  1.00 98.50           C  
ATOM   2435  O   ARG A 303       1.413  -5.688  -7.609  1.00 98.50           O  
ATOM   2436  CG  ARG A 303       4.352  -4.109  -6.934  1.00 98.50           C  
ATOM   2437  CD  ARG A 303       5.582  -4.336  -7.801  1.00 98.50           C  
ATOM   2438  NE  ARG A 303       6.641  -5.016  -7.062  1.00 98.50           N  
ATOM   2439  NH1 ARG A 303       8.055  -3.191  -7.004  1.00 98.50           N  
ATOM   2440  NH2 ARG A 303       8.688  -5.172  -6.035  1.00 98.50           N  
ATOM   2441  CZ  ARG A 303       7.793  -4.457  -6.703  1.00 98.50           C  
ATOM   2442  N   ASP A 304       2.822  -6.500  -9.109  1.00 98.06           N  
ATOM   2443  CA  ASP A 304       2.740  -7.883  -8.641  1.00 98.06           C  
ATOM   2444  C   ASP A 304       4.059  -8.328  -8.016  1.00 98.06           C  
ATOM   2445  CB  ASP A 304       2.365  -8.820  -9.797  1.00 98.06           C  
ATOM   2446  O   ASP A 304       4.949  -7.512  -7.781  1.00 98.06           O  
ATOM   2447  CG  ASP A 304       3.365  -8.781 -10.938  1.00 98.06           C  
ATOM   2448  OD1 ASP A 304       4.590  -8.766 -10.672  1.00 98.06           O  
ATOM   2449  OD2 ASP A 304       2.928  -8.766 -12.109  1.00 98.06           O  
ATOM   2450  N   TYR A 305       4.172  -9.594  -7.680  1.00 98.19           N  
ATOM   2451  CA  TYR A 305       5.336 -10.008  -6.902  1.00 98.19           C  
ATOM   2452  C   TYR A 305       6.613  -9.875  -7.723  1.00 98.19           C  
ATOM   2453  CB  TYR A 305       5.168 -11.453  -6.422  1.00 98.19           C  
ATOM   2454  O   TYR A 305       7.664  -9.508  -7.191  1.00 98.19           O  
ATOM   2455  CG  TYR A 305       6.238 -11.898  -5.453  1.00 98.19           C  
ATOM   2456  CD1 TYR A 305       7.266 -12.742  -5.859  1.00 98.19           C  
ATOM   2457  CD2 TYR A 305       6.227 -11.469  -4.129  1.00 98.19           C  
ATOM   2458  CE1 TYR A 305       8.250 -13.156  -4.969  1.00 98.19           C  
ATOM   2459  CE2 TYR A 305       7.207 -11.867  -3.230  1.00 98.19           C  
ATOM   2460  OH  TYR A 305       9.188 -13.117  -2.773  1.00 98.19           O  
ATOM   2461  CZ  TYR A 305       8.219 -12.711  -3.660  1.00 98.19           C  
ATOM   2462  N   LEU A 306       6.516 -10.062  -9.062  1.00 97.50           N  
ATOM   2463  CA  LEU A 306       7.730 -10.141  -9.867  1.00 97.50           C  
ATOM   2464  C   LEU A 306       7.934  -8.867 -10.672  1.00 97.50           C  
ATOM   2465  CB  LEU A 306       7.672 -11.352 -10.805  1.00 97.50           C  
ATOM   2466  O   LEU A 306       9.055  -8.539 -11.055  1.00 97.50           O  
ATOM   2467  CG  LEU A 306       7.746 -12.727 -10.141  1.00 97.50           C  
ATOM   2468  CD1 LEU A 306       7.672 -13.828 -11.195  1.00 97.50           C  
ATOM   2469  CD2 LEU A 306       9.016 -12.859  -9.312  1.00 97.50           C  
ATOM   2470  N   SER A 307       6.836  -8.156 -10.945  1.00 97.81           N  
ATOM   2471  CA  SER A 307       6.992  -7.098 -11.945  1.00 97.81           C  
ATOM   2472  C   SER A 307       6.086  -5.910 -11.641  1.00 97.81           C  
ATOM   2473  CB  SER A 307       6.691  -7.637 -13.344  1.00 97.81           C  
ATOM   2474  O   SER A 307       5.211  -5.996 -10.773  1.00 97.81           O  
ATOM   2475  OG  SER A 307       5.336  -8.039 -13.445  1.00 97.81           O  
ATOM   2476  N   VAL A 308       6.418  -4.809 -12.312  1.00 98.25           N  
ATOM   2477  CA  VAL A 308       5.559  -3.635 -12.430  1.00 98.25           C  
ATOM   2478  C   VAL A 308       5.051  -3.508 -13.867  1.00 98.25           C  
ATOM   2479  CB  VAL A 308       6.301  -2.346 -12.016  1.00 98.25           C  
ATOM   2480  O   VAL A 308       5.832  -3.559 -14.820  1.00 98.25           O  
ATOM   2481  CG1 VAL A 308       5.445  -1.112 -12.305  1.00 98.25           C  
ATOM   2482  CG2 VAL A 308       6.672  -2.402 -10.531  1.00 98.25           C  
ATOM   2483  N   LYS A 309       3.793  -3.336 -14.000  1.00 97.94           N  
ATOM   2484  CA  LYS A 309       3.182  -3.227 -15.328  1.00 97.94           C  
ATOM   2485  C   LYS A 309       2.447  -1.897 -15.484  1.00 97.94           C  
ATOM   2486  CB  LYS A 309       2.221  -4.391 -15.570  1.00 97.94           C  
ATOM   2487  O   LYS A 309       1.784  -1.436 -14.555  1.00 97.94           O  
ATOM   2488  CG  LYS A 309       2.895  -5.754 -15.602  1.00 97.94           C  
ATOM   2489  CD  LYS A 309       1.874  -6.879 -15.719  1.00 97.94           C  
ATOM   2490  CE  LYS A 309       2.543  -8.242 -15.680  1.00 97.94           C  
ATOM   2491  NZ  LYS A 309       1.540  -9.352 -15.711  1.00 97.94           N  
ATOM   2492  N   ILE A 310       2.586  -1.312 -16.656  1.00 98.19           N  
ATOM   2493  CA  ILE A 310       1.895  -0.069 -16.984  1.00 98.19           C  
ATOM   2494  C   ILE A 310       0.817  -0.335 -18.031  1.00 98.19           C  
ATOM   2495  CB  ILE A 310       2.877   1.011 -17.484  1.00 98.19           C  
ATOM   2496  O   ILE A 310       1.090  -0.937 -19.062  1.00 98.19           O  
ATOM   2497  CG1 ILE A 310       3.951   1.292 -16.422  1.00 98.19           C  
ATOM   2498  CG2 ILE A 310       2.127   2.293 -17.859  1.00 98.19           C  
ATOM   2499  CD1 ILE A 310       5.008   2.295 -16.859  1.00 98.19           C  
ATOM   2500  N   TRP A 311      -0.307   0.133 -17.703  1.00 97.75           N  
ATOM   2501  CA  TRP A 311      -1.459  -0.035 -18.578  1.00 97.75           C  
ATOM   2502  C   TRP A 311      -1.921   1.309 -19.125  1.00 97.75           C  
ATOM   2503  CB  TRP A 311      -2.609  -0.716 -17.828  1.00 97.75           C  
ATOM   2504  O   TRP A 311      -1.877   2.324 -18.438  1.00 97.75           O  
ATOM   2505  CG  TRP A 311      -2.238  -2.027 -17.203  1.00 97.75           C  
ATOM   2506  CD1 TRP A 311      -1.558  -2.219 -16.031  1.00 97.75           C  
ATOM   2507  CD2 TRP A 311      -2.525  -3.330 -17.719  1.00 97.75           C  
ATOM   2508  CE2 TRP A 311      -1.988  -4.270 -16.812  1.00 97.75           C  
ATOM   2509  CE3 TRP A 311      -3.186  -3.799 -18.875  1.00 97.75           C  
ATOM   2510  NE1 TRP A 311      -1.403  -3.564 -15.797  1.00 97.75           N  
ATOM   2511  CH2 TRP A 311      -2.744  -6.078 -18.141  1.00 97.75           C  
ATOM   2512  CZ2 TRP A 311      -2.092  -5.648 -17.016  1.00 97.75           C  
ATOM   2513  CZ3 TRP A 311      -3.289  -5.172 -19.062  1.00 97.75           C  
ATOM   2514  N   ASP A 312      -2.311   1.273 -20.312  1.00 97.12           N  
ATOM   2515  CA  ASP A 312      -3.061   2.381 -20.906  1.00 97.12           C  
ATOM   2516  C   ASP A 312      -4.566   2.156 -20.766  1.00 97.12           C  
ATOM   2517  CB  ASP A 312      -2.686   2.562 -22.375  1.00 97.12           C  
ATOM   2518  O   ASP A 312      -5.078   1.107 -21.156  1.00 97.12           O  
ATOM   2519  CG  ASP A 312      -3.221   3.854 -22.969  1.00 97.12           C  
ATOM   2520  OD1 ASP A 312      -4.285   4.332 -22.516  1.00 97.12           O  
ATOM   2521  OD2 ASP A 312      -2.572   4.395 -23.891  1.00 97.12           O  
ATOM   2522  N   LEU A 313      -5.262   3.062 -20.266  1.00 95.62           N  
ATOM   2523  CA  LEU A 313      -6.695   2.914 -20.031  1.00 95.62           C  
ATOM   2524  C   LEU A 313      -7.449   2.693 -21.328  1.00 95.62           C  
ATOM   2525  CB  LEU A 313      -7.246   4.145 -19.312  1.00 95.62           C  
ATOM   2526  O   LEU A 313      -8.578   2.191 -21.328  1.00 95.62           O  
ATOM   2527  CG  LEU A 313      -6.773   4.359 -17.859  1.00 95.62           C  
ATOM   2528  CD1 LEU A 313      -7.457   5.578 -17.266  1.00 95.62           C  
ATOM   2529  CD2 LEU A 313      -7.035   3.115 -17.031  1.00 95.62           C  
ATOM   2530  N   ASN A 314      -6.859   3.051 -22.359  1.00 93.56           N  
ATOM   2531  CA  ASN A 314      -7.500   2.881 -23.672  1.00 93.56           C  
ATOM   2532  C   ASN A 314      -7.098   1.563 -24.328  1.00 93.56           C  
ATOM   2533  CB  ASN A 314      -7.168   4.055 -24.594  1.00 93.56           C  
ATOM   2534  O   ASN A 314      -7.613   1.213 -25.391  1.00 93.56           O  
ATOM   2535  CG  ASN A 314      -7.727   5.371 -24.078  1.00 93.56           C  
ATOM   2536  ND2 ASN A 314      -6.949   6.438 -24.219  1.00 93.56           N  
ATOM   2537  OD1 ASN A 314      -8.844   5.430 -23.562  1.00 93.56           O  
ATOM   2538  N   MET A 315      -6.152   0.847 -23.734  1.00 91.31           N  
ATOM   2539  CA  MET A 315      -5.703  -0.446 -24.234  1.00 91.31           C  
ATOM   2540  C   MET A 315      -5.750  -1.506 -23.141  1.00 91.31           C  
ATOM   2541  CB  MET A 315      -4.285  -0.338 -24.797  1.00 91.31           C  
ATOM   2542  O   MET A 315      -4.754  -1.732 -22.453  1.00 91.31           O  
ATOM   2543  CG  MET A 315      -4.176   0.564 -26.016  1.00 91.31           C  
ATOM   2544  SD  MET A 315      -2.461   0.671 -26.656  1.00 91.31           S  
ATOM   2545  CE  MET A 315      -2.232  -1.031 -27.250  1.00 91.31           C  
ATOM   2546  N   GLU A 316      -6.820  -2.287 -23.047  1.00 88.38           N  
ATOM   2547  CA  GLU A 316      -7.082  -3.137 -21.891  1.00 88.38           C  
ATOM   2548  C   GLU A 316      -6.535  -4.547 -22.109  1.00 88.38           C  
ATOM   2549  CB  GLU A 316      -8.578  -3.197 -21.594  1.00 88.38           C  
ATOM   2550  O   GLU A 316      -6.418  -5.324 -21.156  1.00 88.38           O  
ATOM   2551  CG  GLU A 316      -9.422  -3.719 -22.750  1.00 88.38           C  
ATOM   2552  CD  GLU A 316     -10.859  -3.236 -22.719  1.00 88.38           C  
ATOM   2553  OE1 GLU A 316     -11.742  -3.920 -23.281  1.00 88.38           O  
ATOM   2554  OE2 GLU A 316     -11.109  -2.166 -22.125  1.00 88.38           O  
ATOM   2555  N   ASN A 317      -6.082  -4.961 -23.188  1.00 90.50           N  
ATOM   2556  CA  ASN A 317      -5.785  -6.352 -23.500  1.00 90.50           C  
ATOM   2557  C   ASN A 317      -4.391  -6.754 -23.016  1.00 90.50           C  
ATOM   2558  CB  ASN A 317      -5.922  -6.602 -25.000  1.00 90.50           C  
ATOM   2559  O   ASN A 317      -4.109  -7.938 -22.844  1.00 90.50           O  
ATOM   2560  CG  ASN A 317      -7.359  -6.500 -25.484  1.00 90.50           C  
ATOM   2561  ND2 ASN A 317      -7.535  -6.242 -26.766  1.00 90.50           N  
ATOM   2562  OD1 ASN A 317      -8.297  -6.648 -24.703  1.00 90.50           O  
ATOM   2563  N   ARG A 318      -3.555  -5.699 -23.016  1.00 93.44           N  
ATOM   2564  CA  ARG A 318      -2.203  -5.988 -22.547  1.00 93.44           C  
ATOM   2565  C   ARG A 318      -1.559  -4.750 -21.938  1.00 93.44           C  
ATOM   2566  CB  ARG A 318      -1.339  -6.516 -23.688  1.00 93.44           C  
ATOM   2567  O   ARG A 318      -1.893  -3.623 -22.297  1.00 93.44           O  
ATOM   2568  CG  ARG A 318      -1.147  -5.523 -24.828  1.00 93.44           C  
ATOM   2569  CD  ARG A 318      -0.312  -6.113 -25.953  1.00 93.44           C  
ATOM   2570  NE  ARG A 318      -0.140  -5.160 -27.047  1.00 93.44           N  
ATOM   2571  NH1 ARG A 318       1.101  -6.594 -28.375  1.00 93.44           N  
ATOM   2572  NH2 ARG A 318       0.622  -4.473 -29.109  1.00 93.44           N  
ATOM   2573  CZ  ARG A 318       0.527  -5.410 -28.172  1.00 93.44           C  
ATOM   2574  N   PRO A 319      -0.625  -4.996 -21.062  1.00 96.44           N  
ATOM   2575  CA  PRO A 319       0.132  -3.842 -20.562  1.00 96.44           C  
ATOM   2576  C   PRO A 319       1.006  -3.205 -21.641  1.00 96.44           C  
ATOM   2577  CB  PRO A 319       0.993  -4.434 -19.453  1.00 96.44           C  
ATOM   2578  O   PRO A 319       1.555  -3.910 -22.500  1.00 96.44           O  
ATOM   2579  CG  PRO A 319       1.119  -5.883 -19.797  1.00 96.44           C  
ATOM   2580  CD  PRO A 319      -0.096  -6.297 -20.578  1.00 96.44           C  
ATOM   2581  N   VAL A 320       1.139  -1.918 -21.609  1.00 96.81           N  
ATOM   2582  CA  VAL A 320       1.942  -1.208 -22.609  1.00 96.81           C  
ATOM   2583  C   VAL A 320       3.420  -1.298 -22.234  1.00 96.81           C  
ATOM   2584  CB  VAL A 320       1.513   0.271 -22.734  1.00 96.81           C  
ATOM   2585  O   VAL A 320       4.289  -1.249 -23.109  1.00 96.81           O  
ATOM   2586  CG1 VAL A 320       0.188   0.387 -23.484  1.00 96.81           C  
ATOM   2587  CG2 VAL A 320       1.405   0.913 -21.344  1.00 96.81           C  
ATOM   2588  N   GLU A 321       3.723  -1.422 -20.969  1.00 97.25           N  
ATOM   2589  CA  GLU A 321       5.082  -1.598 -20.453  1.00 97.25           C  
ATOM   2590  C   GLU A 321       5.117  -2.615 -19.328  1.00 97.25           C  
ATOM   2591  CB  GLU A 321       5.656  -0.260 -19.984  1.00 97.25           C  
ATOM   2592  O   GLU A 321       4.207  -2.658 -18.484  1.00 97.25           O  
ATOM   2593  CG  GLU A 321       5.637   0.829 -21.047  1.00 97.25           C  
ATOM   2594  CD  GLU A 321       5.848   2.225 -20.484  1.00 97.25           C  
ATOM   2595  OE1 GLU A 321       5.418   3.211 -21.125  1.00 97.25           O  
ATOM   2596  OE2 GLU A 321       6.453   2.330 -19.391  1.00 97.25           O  
ATOM   2597  N   THR A 322       6.160  -3.445 -19.250  1.00 97.31           N  
ATOM   2598  CA  THR A 322       6.391  -4.395 -18.156  1.00 97.31           C  
ATOM   2599  C   THR A 322       7.828  -4.312 -17.672  1.00 97.31           C  
ATOM   2600  CB  THR A 322       6.074  -5.836 -18.609  1.00 97.31           C  
ATOM   2601  O   THR A 322       8.773  -4.441 -18.453  1.00 97.31           O  
ATOM   2602  CG2 THR A 322       6.273  -6.820 -17.453  1.00 97.31           C  
ATOM   2603  OG1 THR A 322       4.715  -5.906 -19.062  1.00 97.31           O  
ATOM   2604  N   TYR A 323       8.039  -4.066 -16.406  1.00 98.00           N  
ATOM   2605  CA  TYR A 323       9.352  -3.990 -15.789  1.00 98.00           C  
ATOM   2606  C   TYR A 323       9.555  -5.137 -14.805  1.00 98.00           C  
ATOM   2607  CB  TYR A 323       9.531  -2.648 -15.070  1.00 98.00           C  
ATOM   2608  O   TYR A 323       8.797  -5.273 -13.836  1.00 98.00           O  
ATOM   2609  CG  TYR A 323       9.320  -1.451 -15.969  1.00 98.00           C  
ATOM   2610  CD1 TYR A 323      10.289  -1.078 -16.906  1.00 98.00           C  
ATOM   2611  CD2 TYR A 323       8.164  -0.691 -15.883  1.00 98.00           C  
ATOM   2612  CE1 TYR A 323      10.102   0.025 -17.734  1.00 98.00           C  
ATOM   2613  CE2 TYR A 323       7.961   0.414 -16.703  1.00 98.00           C  
ATOM   2614  OH  TYR A 323       8.742   1.856 -18.438  1.00 98.00           O  
ATOM   2615  CZ  TYR A 323       8.938   0.763 -17.625  1.00 98.00           C  
ATOM   2616  N   GLN A 324      10.609  -5.891 -14.945  1.00 97.25           N  
ATOM   2617  CA  GLN A 324      10.906  -7.000 -14.047  1.00 97.25           C  
ATOM   2618  C   GLN A 324      11.609  -6.512 -12.781  1.00 97.25           C  
ATOM   2619  CB  GLN A 324      11.773  -8.047 -14.758  1.00 97.25           C  
ATOM   2620  O   GLN A 324      12.648  -5.852 -12.859  1.00 97.25           O  
ATOM   2621  CG  GLN A 324      11.117  -8.648 -15.992  1.00 97.25           C  
ATOM   2622  CD  GLN A 324       9.805  -9.344 -15.688  1.00 97.25           C  
ATOM   2623  NE2 GLN A 324       8.852  -9.227 -16.609  1.00 97.25           N  
ATOM   2624  OE1 GLN A 324       9.656  -9.984 -14.648  1.00 97.25           O  
ATOM   2625  N   VAL A 325      11.125  -6.863 -11.664  1.00 97.69           N  
ATOM   2626  CA  VAL A 325      11.680  -6.398 -10.391  1.00 97.69           C  
ATOM   2627  C   VAL A 325      12.367  -7.562  -9.680  1.00 97.69           C  
ATOM   2628  CB  VAL A 325      10.594  -5.781  -9.484  1.00 97.69           C  
ATOM   2629  O   VAL A 325      13.500  -7.430  -9.219  1.00 97.69           O  
ATOM   2630  CG1 VAL A 325      11.195  -5.305  -8.172  1.00 97.69           C  
ATOM   2631  CG2 VAL A 325       9.891  -4.633 -10.203  1.00 97.69           C  
ATOM   2632  N   HIS A 326      11.695  -8.719  -9.578  1.00 97.38           N  
ATOM   2633  CA  HIS A 326      12.172  -9.859  -8.812  1.00 97.38           C  
ATOM   2634  C   HIS A 326      12.406 -11.070  -9.711  1.00 97.38           C  
ATOM   2635  CB  HIS A 326      11.172 -10.219  -7.711  1.00 97.38           C  
ATOM   2636  O   HIS A 326      12.156 -12.211  -9.312  1.00 97.38           O  
ATOM   2637  CG  HIS A 326      11.156  -9.250  -6.570  1.00 97.38           C  
ATOM   2638  CD2 HIS A 326      12.031  -8.281  -6.223  1.00 97.38           C  
ATOM   2639  ND1 HIS A 326      10.156  -9.219  -5.629  1.00 97.38           N  
ATOM   2640  CE1 HIS A 326      10.414  -8.273  -4.746  1.00 97.38           C  
ATOM   2641  NE2 HIS A 326      11.547  -7.684  -5.086  1.00 97.38           N  
ATOM   2642  N   GLU A 327      12.812 -10.859 -10.930  1.00 95.44           N  
ATOM   2643  CA  GLU A 327      13.023 -11.984 -11.836  1.00 95.44           C  
ATOM   2644  C   GLU A 327      14.055 -12.961 -11.281  1.00 95.44           C  
ATOM   2645  CB  GLU A 327      13.469 -11.484 -13.219  1.00 95.44           C  
ATOM   2646  O   GLU A 327      13.914 -14.180 -11.430  1.00 95.44           O  
ATOM   2647  CG  GLU A 327      13.617 -12.594 -14.250  1.00 95.44           C  
ATOM   2648  CD  GLU A 327      12.320 -13.344 -14.516  1.00 95.44           C  
ATOM   2649  OE1 GLU A 327      12.375 -14.508 -14.969  1.00 95.44           O  
ATOM   2650  OE2 GLU A 327      11.242 -12.758 -14.273  1.00 95.44           O  
ATOM   2651  N   TYR A 328      15.070 -12.438 -10.602  1.00 94.94           N  
ATOM   2652  CA  TYR A 328      16.141 -13.266 -10.055  1.00 94.94           C  
ATOM   2653  C   TYR A 328      15.625 -14.141  -8.914  1.00 94.94           C  
ATOM   2654  CB  TYR A 328      17.297 -12.391  -9.562  1.00 94.94           C  
ATOM   2655  O   TYR A 328      16.312 -15.070  -8.484  1.00 94.94           O  
ATOM   2656  CG  TYR A 328      16.859 -11.242  -8.680  1.00 94.94           C  
ATOM   2657  CD1 TYR A 328      16.719  -9.961  -9.195  1.00 94.94           C  
ATOM   2658  CD2 TYR A 328      16.594 -11.445  -7.332  1.00 94.94           C  
ATOM   2659  CE1 TYR A 328      16.312  -8.898  -8.391  1.00 94.94           C  
ATOM   2660  CE2 TYR A 328      16.188 -10.391  -6.516  1.00 94.94           C  
ATOM   2661  OH  TYR A 328      15.656  -8.078  -6.246  1.00 94.94           O  
ATOM   2662  CZ  TYR A 328      16.047  -9.125  -7.051  1.00 94.94           C  
ATOM   2663  N   LEU A 329      14.438 -13.867  -8.453  1.00 96.25           N  
ATOM   2664  CA  LEU A 329      13.875 -14.648  -7.355  1.00 96.25           C  
ATOM   2665  C   LEU A 329      13.039 -15.812  -7.887  1.00 96.25           C  
ATOM   2666  CB  LEU A 329      13.023 -13.766  -6.445  1.00 96.25           C  
ATOM   2667  O   LEU A 329      12.523 -16.609  -7.109  1.00 96.25           O  
ATOM   2668  CG  LEU A 329      13.781 -12.711  -5.633  1.00 96.25           C  
ATOM   2669  CD1 LEU A 329      12.805 -11.914  -4.766  1.00 96.25           C  
ATOM   2670  CD2 LEU A 329      14.859 -13.359  -4.777  1.00 96.25           C  
ATOM   2671  N   ARG A 330      12.867 -15.953  -9.148  1.00 93.69           N  
ATOM   2672  CA  ARG A 330      12.031 -17.000  -9.742  1.00 93.69           C  
ATOM   2673  C   ARG A 330      12.492 -18.375  -9.312  1.00 93.69           C  
ATOM   2674  CB  ARG A 330      12.047 -16.891 -11.273  1.00 93.69           C  
ATOM   2675  O   ARG A 330      11.680 -19.281  -9.102  1.00 93.69           O  
ATOM   2676  CG  ARG A 330      10.797 -17.438 -11.938  1.00 93.69           C  
ATOM   2677  CD  ARG A 330      10.742 -17.078 -13.414  1.00 93.69           C  
ATOM   2678  NE  ARG A 330       9.398 -17.266 -13.969  1.00 93.69           N  
ATOM   2679  NH1 ARG A 330       9.797 -16.047 -15.891  1.00 93.69           N  
ATOM   2680  NH2 ARG A 330       7.742 -17.000 -15.531  1.00 93.69           N  
ATOM   2681  CZ  ARG A 330       8.984 -16.781 -15.125  1.00 93.69           C  
ATOM   2682  N   SER A 331      13.734 -18.531  -9.156  1.00 91.00           N  
ATOM   2683  CA  SER A 331      14.297 -19.828  -8.789  1.00 91.00           C  
ATOM   2684  C   SER A 331      14.180 -20.062  -7.289  1.00 91.00           C  
ATOM   2685  CB  SER A 331      15.766 -19.922  -9.219  1.00 91.00           C  
ATOM   2686  O   SER A 331      14.461 -21.172  -6.809  1.00 91.00           O  
ATOM   2687  OG  SER A 331      16.531 -18.906  -8.594  1.00 91.00           O  
ATOM   2688  N   LYS A 332      13.758 -19.094  -6.574  1.00 93.81           N  
ATOM   2689  CA  LYS A 332      13.711 -19.188  -5.117  1.00 93.81           C  
ATOM   2690  C   LYS A 332      12.273 -19.141  -4.613  1.00 93.81           C  
ATOM   2691  CB  LYS A 332      14.539 -18.078  -4.469  1.00 93.81           C  
ATOM   2692  O   LYS A 332      12.031 -18.906  -3.426  1.00 93.81           O  
ATOM   2693  CG  LYS A 332      16.031 -18.156  -4.781  1.00 93.81           C  
ATOM   2694  CD  LYS A 332      16.703 -19.266  -3.988  1.00 93.81           C  
ATOM   2695  CE  LYS A 332      18.203 -19.297  -4.238  1.00 93.81           C  
ATOM   2696  NZ  LYS A 332      18.859 -20.438  -3.529  1.00 93.81           N  
ATOM   2697  N   LEU A 333      11.344 -19.328  -5.473  1.00 95.19           N  
ATOM   2698  CA  LEU A 333       9.945 -19.156  -5.117  1.00 95.19           C  
ATOM   2699  C   LEU A 333       9.523 -20.156  -4.055  1.00 95.19           C  
ATOM   2700  CB  LEU A 333       9.055 -19.297  -6.355  1.00 95.19           C  
ATOM   2701  O   LEU A 333       8.734 -19.828  -3.160  1.00 95.19           O  
ATOM   2702  CG  LEU A 333       9.133 -18.156  -7.379  1.00 95.19           C  
ATOM   2703  CD1 LEU A 333       8.234 -18.469  -8.578  1.00 95.19           C  
ATOM   2704  CD2 LEU A 333       8.742 -16.828  -6.738  1.00 95.19           C  
ATOM   2705  N   CYS A 334      10.055 -21.375  -4.094  1.00 93.69           N  
ATOM   2706  CA  CYS A 334       9.711 -22.391  -3.111  1.00 93.69           C  
ATOM   2707  C   CYS A 334      10.156 -21.984  -1.715  1.00 93.69           C  
ATOM   2708  CB  CYS A 334      10.336 -23.734  -3.482  1.00 93.69           C  
ATOM   2709  O   CYS A 334       9.383 -22.047  -0.760  1.00 93.69           O  
ATOM   2710  SG  CYS A 334       9.531 -24.562  -4.875  1.00 93.69           S  
ATOM   2711  N   SER A 335      11.359 -21.594  -1.645  1.00 94.75           N  
ATOM   2712  CA  SER A 335      11.883 -21.141  -0.362  1.00 94.75           C  
ATOM   2713  C   SER A 335      11.117 -19.922   0.149  1.00 94.75           C  
ATOM   2714  CB  SER A 335      13.367 -20.797  -0.481  1.00 94.75           C  
ATOM   2715  O   SER A 335      10.820 -19.828   1.342  1.00 94.75           O  
ATOM   2716  OG  SER A 335      13.898 -20.422   0.777  1.00 94.75           O  
ATOM   2717  N   LEU A 336      10.781 -19.016  -0.753  1.00 97.00           N  
ATOM   2718  CA  LEU A 336      10.031 -17.812  -0.390  1.00 97.00           C  
ATOM   2719  C   LEU A 336       8.633 -18.172   0.094  1.00 97.00           C  
ATOM   2720  CB  LEU A 336       9.945 -16.859  -1.581  1.00 97.00           C  
ATOM   2721  O   LEU A 336       8.078 -17.484   0.957  1.00 97.00           O  
ATOM   2722  CG  LEU A 336      11.250 -16.172  -1.994  1.00 97.00           C  
ATOM   2723  CD1 LEU A 336      11.102 -15.547  -3.379  1.00 97.00           C  
ATOM   2724  CD2 LEU A 336      11.648 -15.109  -0.967  1.00 97.00           C  
ATOM   2725  N   TYR A 337       8.125 -19.203  -0.479  1.00 96.81           N  
ATOM   2726  CA  TYR A 337       6.820 -19.688  -0.026  1.00 96.81           C  
ATOM   2727  C   TYR A 337       6.910 -20.266   1.379  1.00 96.81           C  
ATOM   2728  CB  TYR A 337       6.266 -20.734  -0.994  1.00 96.81           C  
ATOM   2729  O   TYR A 337       6.055 -20.000   2.227  1.00 96.81           O  
ATOM   2730  CG  TYR A 337       4.906 -21.266  -0.602  1.00 96.81           C  
ATOM   2731  CD1 TYR A 337       4.754 -22.562  -0.131  1.00 96.81           C  
ATOM   2732  CD2 TYR A 337       3.773 -20.469  -0.702  1.00 96.81           C  
ATOM   2733  CE1 TYR A 337       3.504 -23.062   0.229  1.00 96.81           C  
ATOM   2734  CE2 TYR A 337       2.520 -20.938  -0.344  1.00 96.81           C  
ATOM   2735  OH  TYR A 337       1.153 -22.719   0.476  1.00 96.81           O  
ATOM   2736  CZ  TYR A 337       2.395 -22.234   0.120  1.00 96.81           C  
ATOM   2737  N   GLU A 338       7.918 -20.969   1.684  1.00 95.38           N  
ATOM   2738  CA  GLU A 338       8.109 -21.578   2.992  1.00 95.38           C  
ATOM   2739  C   GLU A 338       8.227 -20.531   4.090  1.00 95.38           C  
ATOM   2740  CB  GLU A 338       9.359 -22.469   2.986  1.00 95.38           C  
ATOM   2741  O   GLU A 338       7.625 -20.672   5.160  1.00 95.38           O  
ATOM   2742  CG  GLU A 338       9.180 -23.781   2.221  1.00 95.38           C  
ATOM   2743  CD  GLU A 338      10.453 -24.609   2.139  1.00 95.38           C  
ATOM   2744  OE1 GLU A 338      10.438 -25.672   1.497  1.00 95.38           O  
ATOM   2745  OE2 GLU A 338      11.469 -24.172   2.723  1.00 95.38           O  
ATOM   2746  N   ASN A 339       8.844 -19.469   3.766  1.00 95.62           N  
ATOM   2747  CA  ASN A 339       9.047 -18.453   4.801  1.00 95.62           C  
ATOM   2748  C   ASN A 339       8.016 -17.344   4.711  1.00 95.62           C  
ATOM   2749  CB  ASN A 339      10.461 -17.875   4.711  1.00 95.62           C  
ATOM   2750  O   ASN A 339       8.156 -16.297   5.359  1.00 95.62           O  
ATOM   2751  CG  ASN A 339      10.734 -17.203   3.381  1.00 95.62           C  
ATOM   2752  ND2 ASN A 339      12.000 -16.922   3.107  1.00 95.62           N  
ATOM   2753  OD1 ASN A 339       9.812 -16.938   2.605  1.00 95.62           O  
ATOM   2754  N   ASP A 340       7.062 -17.359   3.855  1.00 96.19           N  
ATOM   2755  CA  ASP A 340       5.910 -16.469   3.719  1.00 96.19           C  
ATOM   2756  C   ASP A 340       6.309 -15.156   3.055  1.00 96.19           C  
ATOM   2757  CB  ASP A 340       5.277 -16.203   5.086  1.00 96.19           C  
ATOM   2758  O   ASP A 340       5.492 -14.242   2.943  1.00 96.19           O  
ATOM   2759  CG  ASP A 340       4.402 -17.344   5.570  1.00 96.19           C  
ATOM   2760  OD1 ASP A 340       4.008 -18.203   4.746  1.00 96.19           O  
ATOM   2761  OD2 ASP A 340       4.098 -17.391   6.781  1.00 96.19           O  
ATOM   2762  N   CYS A 341       7.516 -15.008   2.586  1.00 97.38           N  
ATOM   2763  CA  CYS A 341       7.973 -13.766   1.974  1.00 97.38           C  
ATOM   2764  C   CYS A 341       7.277 -13.531   0.639  1.00 97.38           C  
ATOM   2765  CB  CYS A 341       9.484 -13.797   1.772  1.00 97.38           C  
ATOM   2766  O   CYS A 341       7.109 -12.383   0.218  1.00 97.38           O  
ATOM   2767  SG  CYS A 341      10.430 -13.648   3.307  1.00 97.38           S  
ATOM   2768  N   ILE A 342       6.848 -14.648   0.009  1.00 97.88           N  
ATOM   2769  CA  ILE A 342       6.215 -14.547  -1.302  1.00 97.88           C  
ATOM   2770  C   ILE A 342       4.898 -13.781  -1.180  1.00 97.88           C  
ATOM   2771  CB  ILE A 342       5.977 -15.938  -1.924  1.00 97.88           C  
ATOM   2772  O   ILE A 342       4.328 -13.352  -2.186  1.00 97.88           O  
ATOM   2773  CG1 ILE A 342       5.801 -15.820  -3.443  1.00 97.88           C  
ATOM   2774  CG2 ILE A 342       4.758 -16.609  -1.284  1.00 97.88           C  
ATOM   2775  CD1 ILE A 342       5.820 -17.156  -4.172  1.00 97.88           C  
ATOM   2776  N   PHE A 343       4.355 -13.586   0.024  1.00 97.50           N  
ATOM   2777  CA  PHE A 343       3.088 -12.898   0.245  1.00 97.50           C  
ATOM   2778  C   PHE A 343       3.316 -11.438   0.595  1.00 97.50           C  
ATOM   2779  CB  PHE A 343       2.293 -13.594   1.358  1.00 97.50           C  
ATOM   2780  O   PHE A 343       2.365 -10.703   0.875  1.00 97.50           O  
ATOM   2781  CG  PHE A 343       1.906 -15.008   1.040  1.00 97.50           C  
ATOM   2782  CD1 PHE A 343       0.889 -15.281   0.133  1.00 97.50           C  
ATOM   2783  CD2 PHE A 343       2.561 -16.078   1.649  1.00 97.50           C  
ATOM   2784  CE1 PHE A 343       0.529 -16.594  -0.163  1.00 97.50           C  
ATOM   2785  CE2 PHE A 343       2.205 -17.391   1.358  1.00 97.50           C  
ATOM   2786  CZ  PHE A 343       1.189 -17.641   0.453  1.00 97.50           C  
ATOM   2787  N   ASP A 344       4.582 -11.039   0.624  1.00 97.75           N  
ATOM   2788  CA  ASP A 344       4.875  -9.633   0.906  1.00 97.75           C  
ATOM   2789  C   ASP A 344       4.203  -8.719  -0.110  1.00 97.75           C  
ATOM   2790  CB  ASP A 344       6.387  -9.398   0.912  1.00 97.75           C  
ATOM   2791  O   ASP A 344       4.172  -9.023  -1.304  1.00 97.75           O  
ATOM   2792  CG  ASP A 344       7.066  -9.922   2.166  1.00 97.75           C  
ATOM   2793  OD1 ASP A 344       6.391 -10.062   3.209  1.00 97.75           O  
ATOM   2794  OD2 ASP A 344       8.289 -10.188   2.113  1.00 97.75           O  
ATOM   2795  N   LYS A 345       3.680  -7.582   0.359  1.00 97.44           N  
ATOM   2796  CA  LYS A 345       2.971  -6.629  -0.491  1.00 97.44           C  
ATOM   2797  C   LYS A 345       3.820  -5.387  -0.751  1.00 97.44           C  
ATOM   2798  CB  LYS A 345       1.640  -6.227   0.146  1.00 97.44           C  
ATOM   2799  O   LYS A 345       3.875  -4.480   0.080  1.00 97.44           O  
ATOM   2800  CG  LYS A 345       0.664  -7.383   0.320  1.00 97.44           C  
ATOM   2801  CD  LYS A 345      -0.646  -6.918   0.942  1.00 97.44           C  
ATOM   2802  CE  LYS A 345      -1.608  -8.078   1.155  1.00 97.44           C  
ATOM   2803  NZ  LYS A 345      -2.896  -7.629   1.762  1.00 97.44           N  
ATOM   2804  N   PHE A 346       4.418  -5.301  -1.894  1.00 98.19           N  
ATOM   2805  CA  PHE A 346       5.246  -4.164  -2.271  1.00 98.19           C  
ATOM   2806  C   PHE A 346       4.410  -3.082  -2.947  1.00 98.19           C  
ATOM   2807  CB  PHE A 346       6.379  -4.605  -3.203  1.00 98.19           C  
ATOM   2808  O   PHE A 346       3.611  -3.375  -3.840  1.00 98.19           O  
ATOM   2809  CG  PHE A 346       7.348  -5.566  -2.566  1.00 98.19           C  
ATOM   2810  CD1 PHE A 346       8.477  -5.098  -1.899  1.00 98.19           C  
ATOM   2811  CD2 PHE A 346       7.133  -6.938  -2.633  1.00 98.19           C  
ATOM   2812  CE1 PHE A 346       9.375  -5.980  -1.309  1.00 98.19           C  
ATOM   2813  CE2 PHE A 346       8.023  -7.828  -2.043  1.00 98.19           C  
ATOM   2814  CZ  PHE A 346       9.148  -7.348  -1.383  1.00 98.19           C  
ATOM   2815  N   GLU A 347       4.605  -1.916  -2.557  1.00 98.06           N  
ATOM   2816  CA  GLU A 347       3.941  -0.786  -3.199  1.00 98.06           C  
ATOM   2817  C   GLU A 347       4.805  -0.196  -4.312  1.00 98.06           C  
ATOM   2818  CB  GLU A 347       3.600   0.294  -2.168  1.00 98.06           C  
ATOM   2819  O   GLU A 347       5.969  -0.567  -4.461  1.00 98.06           O  
ATOM   2820  CG  GLU A 347       2.543  -0.131  -1.160  1.00 98.06           C  
ATOM   2821  CD  GLU A 347       2.184   0.966  -0.170  1.00 98.06           C  
ATOM   2822  OE1 GLU A 347       1.294   0.746   0.683  1.00 98.06           O  
ATOM   2823  OE2 GLU A 347       2.797   2.055  -0.248  1.00 98.06           O  
ATOM   2824  N   CYS A 348       4.180   0.622  -5.145  1.00 98.12           N  
ATOM   2825  CA  CYS A 348       4.867   1.334  -6.215  1.00 98.12           C  
ATOM   2826  C   CYS A 348       4.379   2.773  -6.316  1.00 98.12           C  
ATOM   2827  CB  CYS A 348       4.664   0.621  -7.551  1.00 98.12           C  
ATOM   2828  O   CYS A 348       3.338   3.121  -5.754  1.00 98.12           O  
ATOM   2829  SG  CYS A 348       2.930   0.429  -8.016  1.00 98.12           S  
ATOM   2830  N   CYS A 349       5.195   3.668  -6.930  1.00 97.81           N  
ATOM   2831  CA  CYS A 349       4.785   5.062  -7.035  1.00 97.81           C  
ATOM   2832  C   CYS A 349       5.340   5.699  -8.305  1.00 97.81           C  
ATOM   2833  CB  CYS A 349       5.246   5.855  -5.812  1.00 97.81           C  
ATOM   2834  O   CYS A 349       6.277   5.176  -8.906  1.00 97.81           O  
ATOM   2835  SG  CYS A 349       7.039   5.859  -5.586  1.00 97.81           S  
ATOM   2836  N   TRP A 350       4.711   6.762  -8.750  1.00 97.88           N  
ATOM   2837  CA  TRP A 350       5.105   7.578  -9.891  1.00 97.88           C  
ATOM   2838  C   TRP A 350       5.953   8.758  -9.453  1.00 97.88           C  
ATOM   2839  CB  TRP A 350       3.869   8.070 -10.648  1.00 97.88           C  
ATOM   2840  O   TRP A 350       5.766   9.289  -8.352  1.00 97.88           O  
ATOM   2841  CG  TRP A 350       2.982   6.977 -11.156  1.00 97.88           C  
ATOM   2842  CD1 TRP A 350       1.909   6.422 -10.516  1.00 97.88           C  
ATOM   2843  CD2 TRP A 350       3.096   6.293 -12.414  1.00 97.88           C  
ATOM   2844  CE2 TRP A 350       2.057   5.340 -12.461  1.00 97.88           C  
ATOM   2845  CE3 TRP A 350       3.975   6.402 -13.500  1.00 97.88           C  
ATOM   2846  NE1 TRP A 350       1.348   5.438 -11.297  1.00 97.88           N  
ATOM   2847  CH2 TRP A 350       2.748   4.617 -14.609  1.00 97.88           C  
ATOM   2848  CZ2 TRP A 350       1.873   4.496 -13.562  1.00 97.88           C  
ATOM   2849  CZ3 TRP A 350       3.791   5.559 -14.586  1.00 97.88           C  
ATOM   2850  N   ASN A 351       6.789   9.102 -10.375  1.00 97.25           N  
ATOM   2851  CA  ASN A 351       7.348  10.430 -10.148  1.00 97.25           C  
ATOM   2852  C   ASN A 351       6.379  11.531 -10.578  1.00 97.25           C  
ATOM   2853  CB  ASN A 351       8.680  10.586 -10.883  1.00 97.25           C  
ATOM   2854  O   ASN A 351       5.312  11.242 -11.125  1.00 97.25           O  
ATOM   2855  CG  ASN A 351       8.508  10.836 -12.367  1.00 97.25           C  
ATOM   2856  ND2 ASN A 351       9.484  11.500 -12.977  1.00 97.25           N  
ATOM   2857  OD1 ASN A 351       7.500  10.445 -12.961  1.00 97.25           O  
ATOM   2858  N   GLY A 352       6.734  12.719 -10.320  1.00 95.12           N  
ATOM   2859  CA  GLY A 352       5.844  13.844 -10.562  1.00 95.12           C  
ATOM   2860  C   GLY A 352       5.410  13.961 -12.008  1.00 95.12           C  
ATOM   2861  O   GLY A 352       4.270  14.336 -12.297  1.00 95.12           O  
ATOM   2862  N   SER A 353       6.238  13.586 -12.953  1.00 95.50           N  
ATOM   2863  CA  SER A 353       5.977  13.750 -14.375  1.00 95.50           C  
ATOM   2864  C   SER A 353       5.508  12.445 -15.008  1.00 95.50           C  
ATOM   2865  CB  SER A 353       7.227  14.258 -15.102  1.00 95.50           C  
ATOM   2866  O   SER A 353       5.391  12.352 -16.234  1.00 95.50           O  
ATOM   2867  OG  SER A 353       8.297  13.344 -14.945  1.00 95.50           O  
ATOM   2868  N   ASP A 354       5.328  11.406 -14.281  1.00 97.12           N  
ATOM   2869  CA  ASP A 354       4.891  10.094 -14.742  1.00 97.12           C  
ATOM   2870  C   ASP A 354       5.938   9.453 -15.648  1.00 97.12           C  
ATOM   2871  CB  ASP A 354       3.551  10.195 -15.477  1.00 97.12           C  
ATOM   2872  O   ASP A 354       5.617   8.570 -16.453  1.00 97.12           O  
ATOM   2873  CG  ASP A 354       2.418  10.672 -14.578  1.00 97.12           C  
ATOM   2874  OD1 ASP A 354       2.504  10.492 -13.344  1.00 97.12           O  
ATOM   2875  OD2 ASP A 354       1.431  11.219 -15.117  1.00 97.12           O  
ATOM   2876  N   SER A 355       7.145   9.906 -15.609  1.00 96.94           N  
ATOM   2877  CA  SER A 355       8.180   9.398 -16.516  1.00 96.94           C  
ATOM   2878  C   SER A 355       9.000   8.305 -15.844  1.00 96.94           C  
ATOM   2879  CB  SER A 355       9.094  10.539 -16.969  1.00 96.94           C  
ATOM   2880  O   SER A 355       9.734   7.574 -16.516  1.00 96.94           O  
ATOM   2881  OG  SER A 355       9.789  11.094 -15.859  1.00 96.94           O  
ATOM   2882  N   VAL A 356       8.977   8.203 -14.531  1.00 97.56           N  
ATOM   2883  CA  VAL A 356       9.742   7.207 -13.789  1.00 97.56           C  
ATOM   2884  C   VAL A 356       8.828   6.484 -12.797  1.00 97.56           C  
ATOM   2885  CB  VAL A 356      10.938   7.844 -13.039  1.00 97.56           C  
ATOM   2886  O   VAL A 356       7.969   7.109 -12.172  1.00 97.56           O  
ATOM   2887  CG1 VAL A 356      11.742   6.777 -12.305  1.00 97.56           C  
ATOM   2888  CG2 VAL A 356      11.820   8.617 -14.016  1.00 97.56           C  
ATOM   2889  N   VAL A 357       9.039   5.203 -12.695  1.00 98.00           N  
ATOM   2890  CA  VAL A 357       8.328   4.379 -11.719  1.00 98.00           C  
ATOM   2891  C   VAL A 357       9.312   3.816 -10.695  1.00 98.00           C  
ATOM   2892  CB  VAL A 357       7.559   3.229 -12.406  1.00 98.00           C  
ATOM   2893  O   VAL A 357      10.430   3.443 -11.047  1.00 98.00           O  
ATOM   2894  CG1 VAL A 357       6.883   2.334 -11.375  1.00 98.00           C  
ATOM   2895  CG2 VAL A 357       6.527   3.787 -13.391  1.00 98.00           C  
ATOM   2896  N   MET A 358       8.875   3.746  -9.461  1.00 98.38           N  
ATOM   2897  CA  MET A 358       9.742   3.262  -8.383  1.00 98.38           C  
ATOM   2898  C   MET A 358       9.023   2.230  -7.527  1.00 98.38           C  
ATOM   2899  CB  MET A 358      10.227   4.422  -7.516  1.00 98.38           C  
ATOM   2900  O   MET A 358       7.805   2.316  -7.336  1.00 98.38           O  
ATOM   2901  CG  MET A 358      11.125   3.998  -6.371  1.00 98.38           C  
ATOM   2902  SD  MET A 358      11.742   5.426  -5.391  1.00 98.38           S  
ATOM   2903  CE  MET A 358      10.203   5.938  -4.578  1.00 98.38           C  
ATOM   2904  N   THR A 359       9.734   1.229  -7.004  1.00 98.62           N  
ATOM   2905  CA  THR A 359       9.203   0.217  -6.102  1.00 98.62           C  
ATOM   2906  C   THR A 359      10.289  -0.323  -5.180  1.00 98.62           C  
ATOM   2907  CB  THR A 359       8.562  -0.945  -6.883  1.00 98.62           C  
ATOM   2908  O   THR A 359      11.484  -0.180  -5.469  1.00 98.62           O  
ATOM   2909  CG2 THR A 359       9.602  -1.691  -7.707  1.00 98.62           C  
ATOM   2910  OG1 THR A 359       7.957  -1.859  -5.957  1.00 98.62           O  
ATOM   2911  N   GLY A 360       9.891  -0.891  -4.121  1.00 98.31           N  
ATOM   2912  CA  GLY A 360      10.828  -1.477  -3.178  1.00 98.31           C  
ATOM   2913  C   GLY A 360      11.109  -2.943  -3.445  1.00 98.31           C  
ATOM   2914  O   GLY A 360      10.469  -3.555  -4.309  1.00 98.31           O  
ATOM   2915  N   SER A 361      12.078  -3.445  -2.680  1.00 98.06           N  
ATOM   2916  CA  SER A 361      12.477  -4.844  -2.771  1.00 98.06           C  
ATOM   2917  C   SER A 361      13.156  -5.312  -1.486  1.00 98.06           C  
ATOM   2918  CB  SER A 361      13.422  -5.055  -3.957  1.00 98.06           C  
ATOM   2919  O   SER A 361      13.023  -4.672  -0.442  1.00 98.06           O  
ATOM   2920  OG  SER A 361      13.648  -6.438  -4.180  1.00 98.06           O  
ATOM   2921  N   TYR A 362      13.766  -6.500  -1.573  1.00 97.56           N  
ATOM   2922  CA  TYR A 362      14.461  -7.066  -0.424  1.00 97.56           C  
ATOM   2923  C   TYR A 362      15.867  -6.508  -0.308  1.00 97.56           C  
ATOM   2924  CB  TYR A 362      14.508  -8.594  -0.529  1.00 97.56           C  
ATOM   2925  O   TYR A 362      16.375  -5.891  -1.247  1.00 97.56           O  
ATOM   2926  CG  TYR A 362      13.156  -9.250  -0.514  1.00 97.56           C  
ATOM   2927  CD1 TYR A 362      12.391  -9.289   0.650  1.00 97.56           C  
ATOM   2928  CD2 TYR A 362      12.633  -9.836  -1.662  1.00 97.56           C  
ATOM   2929  CE1 TYR A 362      11.133  -9.898   0.669  1.00 97.56           C  
ATOM   2930  CE2 TYR A 362      11.383 -10.445  -1.655  1.00 97.56           C  
ATOM   2931  OH  TYR A 362       9.406 -11.070  -0.473  1.00 97.56           O  
ATOM   2932  CZ  TYR A 362      10.641 -10.469  -0.486  1.00 97.56           C  
ATOM   2933  N   ASN A 363      16.469  -6.668   0.846  1.00 96.12           N  
ATOM   2934  CA  ASN A 363      17.812  -6.188   1.140  1.00 96.12           C  
ATOM   2935  C   ASN A 363      17.859  -4.664   1.169  1.00 96.12           C  
ATOM   2936  CB  ASN A 363      18.812  -6.738   0.120  1.00 96.12           C  
ATOM   2937  O   ASN A 363      18.875  -4.066   0.794  1.00 96.12           O  
ATOM   2938  CG  ASN A 363      20.172  -7.020   0.729  1.00 96.12           C  
ATOM   2939  ND2 ASN A 363      21.219  -6.656   0.014  1.00 96.12           N  
ATOM   2940  OD1 ASN A 363      20.266  -7.562   1.832  1.00 96.12           O  
ATOM   2941  N   ASN A 364      16.719  -4.039   1.431  1.00 96.75           N  
ATOM   2942  CA  ASN A 364      16.578  -2.588   1.461  1.00 96.75           C  
ATOM   2943  C   ASN A 364      16.891  -1.965   0.103  1.00 96.75           C  
ATOM   2944  CB  ASN A 364      17.484  -1.982   2.541  1.00 96.75           C  
ATOM   2945  O   ASN A 364      17.453  -0.868   0.031  1.00 96.75           O  
ATOM   2946  CG  ASN A 364      16.938  -2.184   3.939  1.00 96.75           C  
ATOM   2947  ND2 ASN A 364      17.766  -1.922   4.945  1.00 96.75           N  
ATOM   2948  OD1 ASN A 364      15.773  -2.574   4.113  1.00 96.75           O  
ATOM   2949  N   PHE A 365      16.578  -2.730  -0.846  1.00 97.62           N  
ATOM   2950  CA  PHE A 365      16.734  -2.227  -2.205  1.00 97.62           C  
ATOM   2951  C   PHE A 365      15.461  -1.528  -2.674  1.00 97.62           C  
ATOM   2952  CB  PHE A 365      17.094  -3.365  -3.166  1.00 97.62           C  
ATOM   2953  O   PHE A 365      14.359  -1.886  -2.252  1.00 97.62           O  
ATOM   2954  CG  PHE A 365      18.500  -3.877  -3.002  1.00 97.62           C  
ATOM   2955  CD1 PHE A 365      19.469  -3.107  -2.363  1.00 97.62           C  
ATOM   2956  CD2 PHE A 365      18.859  -5.129  -3.488  1.00 97.62           C  
ATOM   2957  CE1 PHE A 365      20.766  -3.580  -2.211  1.00 97.62           C  
ATOM   2958  CE2 PHE A 365      20.156  -5.605  -3.340  1.00 97.62           C  
ATOM   2959  CZ  PHE A 365      21.109  -4.828  -2.701  1.00 97.62           C  
ATOM   2960  N   PHE A 366      15.633  -0.567  -3.469  1.00 98.00           N  
ATOM   2961  CA  PHE A 366      14.531   0.014  -4.234  1.00 98.00           C  
ATOM   2962  C   PHE A 366      14.961   0.285  -5.672  1.00 98.00           C  
ATOM   2963  CB  PHE A 366      14.047   1.309  -3.578  1.00 98.00           C  
ATOM   2964  O   PHE A 366      16.125   0.610  -5.930  1.00 98.00           O  
ATOM   2965  CG  PHE A 366      15.102   2.375  -3.479  1.00 98.00           C  
ATOM   2966  CD1 PHE A 366      16.031   2.363  -2.441  1.00 98.00           C  
ATOM   2967  CD2 PHE A 366      15.172   3.391  -4.426  1.00 98.00           C  
ATOM   2968  CE1 PHE A 366      17.000   3.350  -2.348  1.00 98.00           C  
ATOM   2969  CE2 PHE A 366      16.141   4.379  -4.336  1.00 98.00           C  
ATOM   2970  CZ  PHE A 366      17.062   4.355  -3.297  1.00 98.00           C  
ATOM   2971  N   ARG A 367      14.078   0.126  -6.504  1.00 98.12           N  
ATOM   2972  CA  ARG A 367      14.383   0.169  -7.930  1.00 98.12           C  
ATOM   2973  C   ARG A 367      13.578   1.257  -8.633  1.00 98.12           C  
ATOM   2974  CB  ARG A 367      14.102  -1.189  -8.578  1.00 98.12           C  
ATOM   2975  O   ARG A 367      12.430   1.529  -8.250  1.00 98.12           O  
ATOM   2976  CG  ARG A 367      14.930  -2.328  -8.000  1.00 98.12           C  
ATOM   2977  CD  ARG A 367      14.742  -3.617  -8.789  1.00 98.12           C  
ATOM   2978  NE  ARG A 367      15.336  -3.521 -10.117  1.00 98.12           N  
ATOM   2979  NH1 ARG A 367      14.906  -5.715 -10.695  1.00 98.12           N  
ATOM   2980  NH2 ARG A 367      15.969  -4.324 -12.180  1.00 98.12           N  
ATOM   2981  CZ  ARG A 367      15.406  -4.520 -10.992  1.00 98.12           C  
ATOM   2982  N   MET A 368      14.172   1.810  -9.617  1.00 97.75           N  
ATOM   2983  CA  MET A 368      13.547   2.838 -10.445  1.00 97.75           C  
ATOM   2984  C   MET A 368      13.656   2.492 -11.922  1.00 97.75           C  
ATOM   2985  CB  MET A 368      14.180   4.203 -10.180  1.00 97.75           C  
ATOM   2986  O   MET A 368      14.688   1.989 -12.375  1.00 97.75           O  
ATOM   2987  CG  MET A 368      14.016   4.688  -8.742  1.00 97.75           C  
ATOM   2988  SD  MET A 368      14.914   6.254  -8.422  1.00 97.75           S  
ATOM   2989  CE  MET A 368      16.297   5.637  -7.418  1.00 97.75           C  
ATOM   2990  N   PHE A 369      12.602   2.777 -12.586  1.00 97.62           N  
ATOM   2991  CA  PHE A 369      12.531   2.482 -14.016  1.00 97.62           C  
ATOM   2992  C   PHE A 369      12.133   3.725 -14.805  1.00 97.62           C  
ATOM   2993  CB  PHE A 369      11.531   1.352 -14.281  1.00 97.62           C  
ATOM   2994  O   PHE A 369      11.078   4.312 -14.562  1.00 97.62           O  
ATOM   2995  CG  PHE A 369      11.766   0.123 -13.445  1.00 97.62           C  
ATOM   2996  CD1 PHE A 369      12.617  -0.881 -13.883  1.00 97.62           C  
ATOM   2997  CD2 PHE A 369      11.133  -0.029 -12.219  1.00 97.62           C  
ATOM   2998  CE1 PHE A 369      12.844  -2.020 -13.117  1.00 97.62           C  
ATOM   2999  CE2 PHE A 369      11.352  -1.163 -11.438  1.00 97.62           C  
ATOM   3000  CZ  PHE A 369      12.203  -2.158 -11.891  1.00 97.62           C  
ATOM   3001  N   ASP A 370      12.953   4.070 -15.734  1.00 96.88           N  
ATOM   3002  CA  ASP A 370      12.648   5.180 -16.625  1.00 96.88           C  
ATOM   3003  C   ASP A 370      11.812   4.715 -17.812  1.00 96.88           C  
ATOM   3004  CB  ASP A 370      13.938   5.844 -17.125  1.00 96.88           C  
ATOM   3005  O   ASP A 370      12.234   3.840 -18.578  1.00 96.88           O  
ATOM   3006  CG  ASP A 370      13.688   7.145 -17.859  1.00 96.88           C  
ATOM   3007  OD1 ASP A 370      12.961   7.137 -18.875  1.00 96.88           O  
ATOM   3008  OD2 ASP A 370      14.227   8.188 -17.438  1.00 96.88           O  
ATOM   3009  N   ARG A 371      10.734   5.289 -18.062  1.00 96.56           N  
ATOM   3010  CA  ARG A 371       9.781   4.836 -19.062  1.00 96.56           C  
ATOM   3011  C   ARG A 371      10.250   5.199 -20.469  1.00 96.56           C  
ATOM   3012  CB  ARG A 371       8.398   5.441 -18.797  1.00 96.56           C  
ATOM   3013  O   ARG A 371       9.938   4.504 -21.438  1.00 96.56           O  
ATOM   3014  CG  ARG A 371       7.754   4.977 -17.500  1.00 96.56           C  
ATOM   3015  CD  ARG A 371       6.387   5.605 -17.297  1.00 96.56           C  
ATOM   3016  NE  ARG A 371       5.422   5.148 -18.297  1.00 96.56           N  
ATOM   3017  NH1 ARG A 371       3.975   6.930 -18.016  1.00 96.56           N  
ATOM   3018  NH2 ARG A 371       3.492   5.277 -19.531  1.00 96.56           N  
ATOM   3019  CZ  ARG A 371       4.297   5.785 -18.609  1.00 96.56           C  
ATOM   3020  N   ASN A 372      10.945   6.254 -20.609  1.00 93.81           N  
ATOM   3021  CA  ASN A 372      11.406   6.719 -21.906  1.00 93.81           C  
ATOM   3022  C   ASN A 372      12.641   5.945 -22.375  1.00 93.81           C  
ATOM   3023  CB  ASN A 372      11.703   8.219 -21.875  1.00 93.81           C  
ATOM   3024  O   ASN A 372      12.664   5.414 -23.484  1.00 93.81           O  
ATOM   3025  CG  ASN A 372      10.469   9.047 -21.594  1.00 93.81           C  
ATOM   3026  ND2 ASN A 372      10.648  10.156 -20.875  1.00 93.81           N  
ATOM   3027  OD1 ASN A 372       9.359   8.703 -22.000  1.00 93.81           O  
ATOM   3028  N   THR A 373      13.586   5.758 -21.438  1.00 92.69           N  
ATOM   3029  CA  THR A 373      14.852   5.133 -21.812  1.00 92.69           C  
ATOM   3030  C   THR A 373      14.820   3.635 -21.531  1.00 92.69           C  
ATOM   3031  CB  THR A 373      16.031   5.777 -21.062  1.00 92.69           C  
ATOM   3032  O   THR A 373      15.672   2.885 -22.016  1.00 92.69           O  
ATOM   3033  CG2 THR A 373      16.078   7.281 -21.297  1.00 92.69           C  
ATOM   3034  OG1 THR A 373      15.883   5.531 -19.656  1.00 92.69           O  
ATOM   3035  N   LYS A 374      13.906   3.176 -20.703  1.00 90.88           N  
ATOM   3036  CA  LYS A 374      13.750   1.786 -20.281  1.00 90.88           C  
ATOM   3037  C   LYS A 374      14.938   1.332 -19.438  1.00 90.88           C  
ATOM   3038  CB  LYS A 374      13.594   0.872 -21.500  1.00 90.88           C  
ATOM   3039  O   LYS A 374      15.172   0.132 -19.266  1.00 90.88           O  
ATOM   3040  CG  LYS A 374      12.359   1.159 -22.328  1.00 90.88           C  
ATOM   3041  CD  LYS A 374      11.898  -0.078 -23.094  1.00 90.88           C  
ATOM   3042  CE  LYS A 374      10.625   0.195 -23.891  1.00 90.88           C  
ATOM   3043  NZ  LYS A 374      10.195  -1.000 -24.672  1.00 90.88           N  
ATOM   3044  N   ARG A 375      15.672   2.277 -19.016  1.00 93.56           N  
ATOM   3045  CA  ARG A 375      16.766   1.959 -18.094  1.00 93.56           C  
ATOM   3046  C   ARG A 375      16.250   1.825 -16.672  1.00 93.56           C  
ATOM   3047  CB  ARG A 375      17.859   3.027 -18.156  1.00 93.56           C  
ATOM   3048  O   ARG A 375      15.250   2.453 -16.297  1.00 93.56           O  
ATOM   3049  CG  ARG A 375      18.594   3.068 -19.484  1.00 93.56           C  
ATOM   3050  CD  ARG A 375      19.703   4.117 -19.484  1.00 93.56           C  
ATOM   3051  NE  ARG A 375      20.375   4.203 -20.781  1.00 93.56           N  
ATOM   3052  NH1 ARG A 375      21.812   5.902 -20.156  1.00 93.56           N  
ATOM   3053  NH2 ARG A 375      21.891   5.047 -22.281  1.00 93.56           N  
ATOM   3054  CZ  ARG A 375      21.359   5.051 -21.062  1.00 93.56           C  
ATOM   3055  N   ASP A 376      16.906   0.962 -15.961  1.00 95.06           N  
ATOM   3056  CA  ASP A 376      16.531   0.776 -14.555  1.00 95.06           C  
ATOM   3057  C   ASP A 376      17.750   0.916 -13.648  1.00 95.06           C  
ATOM   3058  CB  ASP A 376      15.875  -0.591 -14.352  1.00 95.06           C  
ATOM   3059  O   ASP A 376      18.891   0.757 -14.094  1.00 95.06           O  
ATOM   3060  CG  ASP A 376      16.844  -1.747 -14.531  1.00 95.06           C  
ATOM   3061  OD1 ASP A 376      17.641  -1.727 -15.500  1.00 95.06           O  
ATOM   3062  OD2 ASP A 376      16.812  -2.688 -13.711  1.00 95.06           O  
ATOM   3063  N   ILE A 377      17.547   1.304 -12.461  1.00 95.88           N  
ATOM   3064  CA  ILE A 377      18.594   1.434 -11.469  1.00 95.88           C  
ATOM   3065  C   ILE A 377      18.141   0.838 -10.141  1.00 95.88           C  
ATOM   3066  CB  ILE A 377      19.016   2.908 -11.273  1.00 95.88           C  
ATOM   3067  O   ILE A 377      16.969   0.957  -9.773  1.00 95.88           O  
ATOM   3068  CG1 ILE A 377      20.266   3.000 -10.398  1.00 95.88           C  
ATOM   3069  CG2 ILE A 377      17.859   3.723 -10.672  1.00 95.88           C  
ATOM   3070  CD1 ILE A 377      20.922   4.371 -10.398  1.00 95.88           C  
ATOM   3071  N   THR A 378      19.000   0.140  -9.461  1.00 97.06           N  
ATOM   3072  CA  THR A 378      18.766  -0.412  -8.133  1.00 97.06           C  
ATOM   3073  C   THR A 378      19.656   0.274  -7.094  1.00 97.06           C  
ATOM   3074  CB  THR A 378      19.016  -1.931  -8.102  1.00 97.06           C  
ATOM   3075  O   THR A 378      20.875   0.337  -7.258  1.00 97.06           O  
ATOM   3076  CG2 THR A 378      18.641  -2.525  -6.750  1.00 97.06           C  
ATOM   3077  OG1 THR A 378      18.234  -2.559  -9.125  1.00 97.06           O  
ATOM   3078  N   LEU A 379      19.047   0.759  -6.117  1.00 96.38           N  
ATOM   3079  CA  LEU A 379      19.750   1.443  -5.047  1.00 96.38           C  
ATOM   3080  C   LEU A 379      19.453   0.804  -3.695  1.00 96.38           C  
ATOM   3081  CB  LEU A 379      19.391   2.928  -5.016  1.00 96.38           C  
ATOM   3082  O   LEU A 379      18.516   0.010  -3.574  1.00 96.38           O  
ATOM   3083  CG  LEU A 379      19.625   3.713  -6.305  1.00 96.38           C  
ATOM   3084  CD1 LEU A 379      19.016   5.105  -6.199  1.00 96.38           C  
ATOM   3085  CD2 LEU A 379      21.125   3.797  -6.609  1.00 96.38           C  
ATOM   3086  N   GLU A 380      20.328   1.171  -2.701  1.00 95.75           N  
ATOM   3087  CA  GLU A 380      20.188   0.587  -1.371  1.00 95.75           C  
ATOM   3088  C   GLU A 380      20.031   1.669  -0.306  1.00 95.75           C  
ATOM   3089  CB  GLU A 380      21.375  -0.309  -1.042  1.00 95.75           C  
ATOM   3090  O   GLU A 380      20.781   2.646  -0.295  1.00 95.75           O  
ATOM   3091  CG  GLU A 380      21.266  -1.013   0.303  1.00 95.75           C  
ATOM   3092  CD  GLU A 380      22.469  -1.900   0.615  1.00 95.75           C  
ATOM   3093  OE1 GLU A 380      22.531  -2.459   1.733  1.00 95.75           O  
ATOM   3094  OE2 GLU A 380      23.344  -2.037  -0.265  1.00 95.75           O  
ATOM   3095  N   ALA A 381      19.031   1.485   0.500  1.00 94.88           N  
ATOM   3096  CA  ALA A 381      18.891   2.350   1.668  1.00 94.88           C  
ATOM   3097  C   ALA A 381      19.656   1.788   2.865  1.00 94.88           C  
ATOM   3098  CB  ALA A 381      17.406   2.525   2.014  1.00 94.88           C  
ATOM   3099  O   ALA A 381      19.172   0.865   3.533  1.00 94.88           O  
ATOM   3100  N   SER A 382      20.844   2.307   3.076  1.00 88.00           N  
ATOM   3101  CA  SER A 382      21.688   1.850   4.180  1.00 88.00           C  
ATOM   3102  C   SER A 382      22.391   3.018   4.852  1.00 88.00           C  
ATOM   3103  CB  SER A 382      22.719   0.833   3.682  1.00 88.00           C  
ATOM   3104  O   SER A 382      22.562   4.078   4.250  1.00 88.00           O  
ATOM   3105  OG  SER A 382      23.797   1.486   3.031  1.00 88.00           O  
ATOM   3106  N   ARG A 383      22.797   2.799   6.039  1.00 81.44           N  
ATOM   3107  CA  ARG A 383      23.438   3.844   6.828  1.00 81.44           C  
ATOM   3108  C   ARG A 383      24.922   3.951   6.488  1.00 81.44           C  
ATOM   3109  CB  ARG A 383      23.266   3.574   8.320  1.00 81.44           C  
ATOM   3110  O   ARG A 383      25.578   4.938   6.836  1.00 81.44           O  
ATOM   3111  CG  ARG A 383      21.859   3.859   8.836  1.00 81.44           C  
ATOM   3112  CD  ARG A 383      21.781   3.740  10.352  1.00 81.44           C  
ATOM   3113  NE  ARG A 383      20.438   4.023  10.844  1.00 81.44           N  
ATOM   3114  NH1 ARG A 383      21.125   4.887  12.867  1.00 81.44           N  
ATOM   3115  NH2 ARG A 383      18.891   4.773  12.375  1.00 81.44           N  
ATOM   3116  CZ  ARG A 383      20.156   4.562  12.031  1.00 81.44           C  
ATOM   3117  N   GLU A 384      25.562   3.035   5.941  1.00 75.88           N  
ATOM   3118  CA  GLU A 384      27.000   3.088   5.656  1.00 75.88           C  
ATOM   3119  C   GLU A 384      27.359   4.367   4.906  1.00 75.88           C  
ATOM   3120  CB  GLU A 384      27.422   1.863   4.844  1.00 75.88           C  
ATOM   3121  O   GLU A 384      28.375   5.000   5.211  1.00 75.88           O  
ATOM   3122  CG  GLU A 384      27.391   0.561   5.629  1.00 75.88           C  
ATOM   3123  CD  GLU A 384      27.859  -0.640   4.828  1.00 75.88           C  
ATOM   3124  OE1 GLU A 384      27.922  -1.759   5.387  1.00 75.88           O  
ATOM   3125  OE2 GLU A 384      28.172  -0.460   3.629  1.00 75.88           O  
ATOM   3126  N   ASN A 385      26.578   4.875   3.988  1.00 67.94           N  
ATOM   3127  CA  ASN A 385      26.828   6.090   3.225  1.00 67.94           C  
ATOM   3128  C   ASN A 385      25.812   7.184   3.553  1.00 67.94           C  
ATOM   3129  CB  ASN A 385      26.812   5.793   1.723  1.00 67.94           C  
ATOM   3130  O   ASN A 385      25.172   7.723   2.656  1.00 67.94           O  
ATOM   3131  CG  ASN A 385      28.016   4.977   1.282  1.00 67.94           C  
ATOM   3132  ND2 ASN A 385      27.859   4.230   0.197  1.00 67.94           N  
ATOM   3133  OD1 ASN A 385      29.078   5.020   1.913  1.00 67.94           O  
ATOM   3134  N   ASN A 386      25.922   7.496   4.902  1.00 73.88           N  
ATOM   3135  CA  ASN A 386      24.859   8.391   5.352  1.00 73.88           C  
ATOM   3136  C   ASN A 386      25.344   9.844   5.410  1.00 73.88           C  
ATOM   3137  CB  ASN A 386      24.328   7.953   6.715  1.00 73.88           C  
ATOM   3138  O   ASN A 386      24.703  10.680   6.051  1.00 73.88           O  
ATOM   3139  CG  ASN A 386      23.500   6.680   6.637  1.00 73.88           C  
ATOM   3140  ND2 ASN A 386      23.172   6.113   7.793  1.00 73.88           N  
ATOM   3141  OD1 ASN A 386      23.172   6.207   5.547  1.00 73.88           O  
ATOM   3142  N   LYS A 387      26.406  10.109   4.789  1.00 81.56           N  
ATOM   3143  CA  LYS A 387      26.781  11.516   4.719  1.00 81.56           C  
ATOM   3144  C   LYS A 387      25.922  12.273   3.709  1.00 81.56           C  
ATOM   3145  CB  LYS A 387      28.266  11.656   4.348  1.00 81.56           C  
ATOM   3146  O   LYS A 387      25.656  11.766   2.617  1.00 81.56           O  
ATOM   3147  CG  LYS A 387      29.219  11.133   5.406  1.00 81.56           C  
ATOM   3148  CD  LYS A 387      30.672  11.367   5.016  1.00 81.56           C  
ATOM   3149  CE  LYS A 387      31.625  10.797   6.051  1.00 81.56           C  
ATOM   3150  NZ  LYS A 387      33.062  10.953   5.633  1.00 81.56           N  
ATOM   3151  N   PRO A 388      25.516  13.367   4.195  1.00 82.44           N  
ATOM   3152  CA  PRO A 388      24.672  14.141   3.287  1.00 82.44           C  
ATOM   3153  C   PRO A 388      25.344  14.438   1.953  1.00 82.44           C  
ATOM   3154  CB  PRO A 388      24.391  15.430   4.066  1.00 82.44           C  
ATOM   3155  O   PRO A 388      26.547  14.703   1.914  1.00 82.44           O  
ATOM   3156  CG  PRO A 388      24.688  15.086   5.488  1.00 82.44           C  
ATOM   3157  CD  PRO A 388      25.641  13.922   5.512  1.00 82.44           C  
ATOM   3158  N   ARG A 389      24.703  14.242   0.822  1.00 84.56           N  
ATOM   3159  CA  ARG A 389      25.094  14.586  -0.540  1.00 84.56           C  
ATOM   3160  C   ARG A 389      25.969  13.500  -1.146  1.00 84.56           C  
ATOM   3161  CB  ARG A 389      25.828  15.930  -0.561  1.00 84.56           C  
ATOM   3162  O   ARG A 389      26.516  13.672  -2.244  1.00 84.56           O  
ATOM   3163  CG  ARG A 389      24.969  17.109  -0.132  1.00 84.56           C  
ATOM   3164  CD  ARG A 389      25.703  18.422  -0.289  1.00 84.56           C  
ATOM   3165  NE  ARG A 389      24.875  19.562   0.122  1.00 84.56           N  
ATOM   3166  NH1 ARG A 389      26.484  21.156  -0.296  1.00 84.56           N  
ATOM   3167  NH2 ARG A 389      24.438  21.781   0.505  1.00 84.56           N  
ATOM   3168  CZ  ARG A 389      25.266  20.828   0.109  1.00 84.56           C  
ATOM   3169  N   THR A 390      26.094  12.484  -0.412  1.00 87.75           N  
ATOM   3170  CA  THR A 390      26.828  11.352  -0.985  1.00 87.75           C  
ATOM   3171  C   THR A 390      25.984  10.664  -2.064  1.00 87.75           C  
ATOM   3172  CB  THR A 390      27.203  10.328   0.099  1.00 87.75           C  
ATOM   3173  O   THR A 390      24.812  10.352  -1.844  1.00 87.75           O  
ATOM   3174  CG2 THR A 390      28.062   9.203  -0.483  1.00 87.75           C  
ATOM   3175  OG1 THR A 390      27.938  10.984   1.133  1.00 87.75           O  
ATOM   3176  N   VAL A 391      26.625  10.492  -3.186  1.00 91.25           N  
ATOM   3177  CA  VAL A 391      25.938   9.867  -4.309  1.00 91.25           C  
ATOM   3178  C   VAL A 391      25.797   8.367  -4.055  1.00 91.25           C  
ATOM   3179  CB  VAL A 391      26.672  10.109  -5.641  1.00 91.25           C  
ATOM   3180  O   VAL A 391      26.734   7.711  -3.617  1.00 91.25           O  
ATOM   3181  CG1 VAL A 391      26.000   9.367  -6.785  1.00 91.25           C  
ATOM   3182  CG2 VAL A 391      26.750  11.609  -5.941  1.00 91.25           C  
ATOM   3183  N   LEU A 392      24.672   7.852  -4.285  1.00 92.75           N  
ATOM   3184  CA  LEU A 392      24.406   6.430  -4.098  1.00 92.75           C  
ATOM   3185  C   LEU A 392      24.984   5.609  -5.246  1.00 92.75           C  
ATOM   3186  CB  LEU A 392      22.906   6.176  -3.979  1.00 92.75           C  
ATOM   3187  O   LEU A 392      24.859   5.992  -6.410  1.00 92.75           O  
ATOM   3188  CG  LEU A 392      22.188   6.844  -2.801  1.00 92.75           C  
ATOM   3189  CD1 LEU A 392      20.688   6.570  -2.861  1.00 92.75           C  
ATOM   3190  CD2 LEU A 392      22.781   6.363  -1.478  1.00 92.75           C  
ATOM   3191  N   LYS A 393      25.516   4.566  -4.848  1.00 91.62           N  
ATOM   3192  CA  LYS A 393      26.047   3.658  -5.855  1.00 91.62           C  
ATOM   3193  C   LYS A 393      25.016   2.615  -6.270  1.00 91.62           C  
ATOM   3194  CB  LYS A 393      27.312   2.967  -5.340  1.00 91.62           C  
ATOM   3195  O   LYS A 393      24.375   1.993  -5.414  1.00 91.62           O  
ATOM   3196  CG  LYS A 393      28.469   3.916  -5.066  1.00 91.62           C  
ATOM   3197  CD  LYS A 393      29.703   3.166  -4.594  1.00 91.62           C  
ATOM   3198  CE  LYS A 393      30.844   4.121  -4.262  1.00 91.62           C  
ATOM   3199  NZ  LYS A 393      32.031   3.396  -3.729  1.00 91.62           N  
ATOM   3200  N   PRO A 394      24.859   2.428  -7.555  1.00 93.38           N  
ATOM   3201  CA  PRO A 394      23.922   1.406  -8.016  1.00 93.38           C  
ATOM   3202  C   PRO A 394      24.344  -0.006  -7.605  1.00 93.38           C  
ATOM   3203  CB  PRO A 394      23.953   1.564  -9.539  1.00 93.38           C  
ATOM   3204  O   PRO A 394      25.531  -0.299  -7.504  1.00 93.38           O  
ATOM   3205  CG  PRO A 394      24.469   2.947  -9.766  1.00 93.38           C  
ATOM   3206  CD  PRO A 394      25.391   3.305  -8.641  1.00 93.38           C  
ATOM   3207  N   ARG A 395      23.359  -0.832  -7.344  1.00 93.81           N  
ATOM   3208  CA  ARG A 395      23.547  -2.234  -6.992  1.00 93.81           C  
ATOM   3209  C   ARG A 395      22.984  -3.154  -8.070  1.00 93.81           C  
ATOM   3210  CB  ARG A 395      22.891  -2.543  -5.641  1.00 93.81           C  
ATOM   3211  O   ARG A 395      22.188  -2.721  -8.914  1.00 93.81           O  
ATOM   3212  CG  ARG A 395      23.406  -1.683  -4.496  1.00 93.81           C  
ATOM   3213  CD  ARG A 395      24.781  -2.123  -4.031  1.00 93.81           C  
ATOM   3214  NE  ARG A 395      25.188  -1.408  -2.828  1.00 93.81           N  
ATOM   3215  NH1 ARG A 395      27.234  -2.490  -2.637  1.00 93.81           N  
ATOM   3216  NH2 ARG A 395      26.625  -0.893  -1.107  1.00 93.81           N  
ATOM   3217  CZ  ARG A 395      26.344  -1.599  -2.193  1.00 93.81           C  
ATOM   3218  N   LYS A 396      23.500  -4.383  -8.055  1.00 92.50           N  
ATOM   3219  CA  LYS A 396      23.000  -5.395  -8.984  1.00 92.50           C  
ATOM   3220  C   LYS A 396      22.922  -6.762  -8.312  1.00 92.50           C  
ATOM   3221  CB  LYS A 396      23.891  -5.469 -10.227  1.00 92.50           C  
ATOM   3222  O   LYS A 396      23.828  -7.137  -7.551  1.00 92.50           O  
ATOM   3223  CG  LYS A 396      23.266  -6.246 -11.383  1.00 92.50           C  
ATOM   3224  CD  LYS A 396      24.141  -6.199 -12.625  1.00 92.50           C  
ATOM   3225  CE  LYS A 396      23.547  -7.008 -13.766  1.00 92.50           C  
ATOM   3226  NZ  LYS A 396      24.406  -6.977 -14.977  1.00 92.50           N  
ATOM   3227  N   VAL A 397      21.844  -7.406  -8.539  1.00 92.56           N  
ATOM   3228  CA  VAL A 397      21.688  -8.766  -8.023  1.00 92.56           C  
ATOM   3229  C   VAL A 397      22.000  -9.773  -9.117  1.00 92.56           C  
ATOM   3230  CB  VAL A 397      20.250  -8.992  -7.492  1.00 92.56           C  
ATOM   3231  O   VAL A 397      21.438  -9.727 -10.211  1.00 92.56           O  
ATOM   3232  CG1 VAL A 397      20.109 -10.398  -6.910  1.00 92.56           C  
ATOM   3233  CG2 VAL A 397      19.891  -7.941  -6.445  1.00 92.56           C  
ATOM   3234  N   CYS A 398      22.953 -10.703  -8.797  1.00 87.06           N  
ATOM   3235  CA  CYS A 398      23.375 -11.695  -9.773  1.00 87.06           C  
ATOM   3236  C   CYS A 398      22.984 -13.102  -9.320  1.00 87.06           C  
ATOM   3237  CB  CYS A 398      24.875 -11.625 -10.008  1.00 87.06           C  
ATOM   3238  O   CYS A 398      22.938 -13.375  -8.117  1.00 87.06           O  
ATOM   3239  SG  CYS A 398      25.438 -10.016 -10.625  1.00 87.06           S  
ATOM   3240  N   ALA A 399      22.453 -13.914 -10.164  1.00 75.75           N  
ATOM   3241  CA  ALA A 399      22.109 -15.289  -9.828  1.00 75.75           C  
ATOM   3242  C   ALA A 399      23.344 -16.109  -9.516  1.00 75.75           C  
ATOM   3243  CB  ALA A 399      21.328 -15.930 -10.969  1.00 75.75           C  
ATOM   3244  O   ALA A 399      23.391 -16.828  -8.508  1.00 75.75           O  
ATOM   3245  N   SER A 400      24.281 -16.594 -10.500  1.00 67.06           N  
ATOM   3246  CA  SER A 400      25.422 -17.484 -10.359  1.00 67.06           C  
ATOM   3247  C   SER A 400      26.672 -16.859 -10.977  1.00 67.06           C  
ATOM   3248  CB  SER A 400      25.141 -18.844 -11.016  1.00 67.06           C  
ATOM   3249  O   SER A 400      26.578 -16.031 -11.883  1.00 67.06           O  
ATOM   3250  OG  SER A 400      26.312 -19.656 -11.008  1.00 67.06           O  
ATOM   3251  N   GLY A 401      27.906 -16.750 -10.180  1.00 62.72           N  
ATOM   3252  CA  GLY A 401      29.219 -16.562 -10.781  1.00 62.72           C  
ATOM   3253  C   GLY A 401      30.109 -15.648  -9.969  1.00 62.72           C  
ATOM   3254  O   GLY A 401      29.766 -15.250  -8.859  1.00 62.72           O  
ATOM   3255  N   LYS A 402      31.266 -15.227 -10.547  1.00 63.25           N  
ATOM   3256  CA  LYS A 402      32.312 -14.367 -10.000  1.00 63.25           C  
ATOM   3257  C   LYS A 402      31.766 -12.984  -9.656  1.00 63.25           C  
ATOM   3258  CB  LYS A 402      33.469 -14.242 -10.984  1.00 63.25           C  
ATOM   3259  O   LYS A 402      31.125 -12.336 -10.484  1.00 63.25           O  
ATOM   3260  CG  LYS A 402      34.562 -15.297 -10.805  1.00 63.25           C  
ATOM   3261  CD  LYS A 402      35.750 -15.047 -11.727  1.00 63.25           C  
ATOM   3262  CE  LYS A 402      36.781 -16.141 -11.594  1.00 63.25           C  
ATOM   3263  NZ  LYS A 402      37.906 -15.945 -12.562  1.00 63.25           N  
ATOM   3264  N   ARG A 403      31.609 -12.641  -8.375  1.00 67.75           N  
ATOM   3265  CA  ARG A 403      31.000 -11.461  -7.770  1.00 67.75           C  
ATOM   3266  C   ARG A 403      31.891 -10.234  -7.922  1.00 67.75           C  
ATOM   3267  CB  ARG A 403      30.688 -11.711  -6.289  1.00 67.75           C  
ATOM   3268  O   ARG A 403      33.094 -10.297  -7.617  1.00 67.75           O  
ATOM   3269  CG  ARG A 403      29.484 -12.609  -6.051  1.00 67.75           C  
ATOM   3270  CD  ARG A 403      29.219 -12.805  -4.562  1.00 67.75           C  
ATOM   3271  NE  ARG A 403      28.188 -13.805  -4.332  1.00 67.75           N  
ATOM   3272  NH1 ARG A 403      28.391 -13.773  -2.029  1.00 67.75           N  
ATOM   3273  NH2 ARG A 403      26.859 -15.164  -3.035  1.00 67.75           N  
ATOM   3274  CZ  ARG A 403      27.812 -14.250  -3.133  1.00 67.75           C  
ATOM   3275  N   LYS A 404      31.391  -9.336  -8.695  1.00 73.06           N  
ATOM   3276  CA  LYS A 404      32.031  -8.031  -8.633  1.00 73.06           C  
ATOM   3277  C   LYS A 404      31.688  -7.297  -7.344  1.00 73.06           C  
ATOM   3278  CB  LYS A 404      31.672  -7.180  -9.844  1.00 73.06           C  
ATOM   3279  O   LYS A 404      30.781  -7.715  -6.621  1.00 73.06           O  
ATOM   3280  CG  LYS A 404      32.219  -7.707 -11.164  1.00 73.06           C  
ATOM   3281  CD  LYS A 404      31.859  -6.777 -12.320  1.00 73.06           C  
ATOM   3282  CE  LYS A 404      32.344  -7.328 -13.656  1.00 73.06           C  
ATOM   3283  NZ  LYS A 404      31.938  -6.469 -14.797  1.00 73.06           N  
ATOM   3284  N   LYS A 405      32.406  -6.203  -6.969  1.00 72.62           N  
ATOM   3285  CA  LYS A 405      32.281  -5.477  -5.707  1.00 72.62           C  
ATOM   3286  C   LYS A 405      30.875  -4.969  -5.484  1.00 72.62           C  
ATOM   3287  CB  LYS A 405      33.281  -4.309  -5.676  1.00 72.62           C  
ATOM   3288  O   LYS A 405      30.344  -5.047  -4.371  1.00 72.62           O  
ATOM   3289  CG  LYS A 405      33.625  -3.842  -4.270  1.00 72.62           C  
ATOM   3290  CD  LYS A 405      34.656  -2.711  -4.305  1.00 72.62           C  
ATOM   3291  CE  LYS A 405      34.969  -2.189  -2.906  1.00 72.62           C  
ATOM   3292  NZ  LYS A 405      35.969  -1.096  -2.930  1.00 72.62           N  
ATOM   3293  N   ASP A 406      30.109  -4.582  -6.492  1.00 78.75           N  
ATOM   3294  CA  ASP A 406      28.797  -3.963  -6.348  1.00 78.75           C  
ATOM   3295  C   ASP A 406      27.672  -4.961  -6.652  1.00 78.75           C  
ATOM   3296  CB  ASP A 406      28.672  -2.744  -7.262  1.00 78.75           C  
ATOM   3297  O   ASP A 406      26.516  -4.578  -6.805  1.00 78.75           O  
ATOM   3298  CG  ASP A 406      29.688  -1.659  -6.945  1.00 78.75           C  
ATOM   3299  OD1 ASP A 406      29.969  -1.424  -5.754  1.00 78.75           O  
ATOM   3300  OD2 ASP A 406      30.203  -1.033  -7.898  1.00 78.75           O  
ATOM   3301  N   GLU A 407      28.047  -6.199  -6.660  1.00 85.25           N  
ATOM   3302  CA  GLU A 407      27.078  -7.238  -6.973  1.00 85.25           C  
ATOM   3303  C   GLU A 407      26.781  -8.109  -5.750  1.00 85.25           C  
ATOM   3304  CB  GLU A 407      27.562  -8.109  -8.133  1.00 85.25           C  
ATOM   3305  O   GLU A 407      27.656  -8.305  -4.902  1.00 85.25           O  
ATOM   3306  CG  GLU A 407      27.609  -7.379  -9.469  1.00 85.25           C  
ATOM   3307  CD  GLU A 407      28.047  -8.266 -10.625  1.00 85.25           C  
ATOM   3308  OE1 GLU A 407      28.078  -7.793 -11.781  1.00 85.25           O  
ATOM   3309  OE2 GLU A 407      28.375  -9.453 -10.367  1.00 85.25           O  
ATOM   3310  N   ILE A 408      25.562  -8.398  -5.582  1.00 88.06           N  
ATOM   3311  CA  ILE A 408      25.141  -9.289  -4.504  1.00 88.06           C  
ATOM   3312  C   ILE A 408      24.484 -10.539  -5.090  1.00 88.06           C  
ATOM   3313  CB  ILE A 408      24.172  -8.578  -3.525  1.00 88.06           C  
ATOM   3314  O   ILE A 408      23.703 -10.445  -6.047  1.00 88.06           O  
ATOM   3315  CG1 ILE A 408      23.875  -9.484  -2.324  1.00 88.06           C  
ATOM   3316  CG2 ILE A 408      22.891  -8.172  -4.242  1.00 88.06           C  
ATOM   3317  CD1 ILE A 408      23.328  -8.742  -1.117  1.00 88.06           C  
ATOM   3318  N   SER A 409      24.875 -11.602  -4.566  1.00 90.69           N  
ATOM   3319  CA  SER A 409      24.281 -12.859  -5.012  1.00 90.69           C  
ATOM   3320  C   SER A 409      22.859 -13.000  -4.492  1.00 90.69           C  
ATOM   3321  CB  SER A 409      25.125 -14.047  -4.551  1.00 90.69           C  
ATOM   3322  O   SER A 409      22.547 -12.586  -3.373  1.00 90.69           O  
ATOM   3323  OG  SER A 409      24.438 -15.266  -4.766  1.00 90.69           O  
ATOM   3324  N   VAL A 410      22.047 -13.648  -5.207  1.00 93.06           N  
ATOM   3325  CA  VAL A 410      20.656 -13.867  -4.848  1.00 93.06           C  
ATOM   3326  C   VAL A 410      20.578 -14.664  -3.547  1.00 93.06           C  
ATOM   3327  CB  VAL A 410      19.891 -14.602  -5.969  1.00 93.06           C  
ATOM   3328  O   VAL A 410      19.688 -14.430  -2.719  1.00 93.06           O  
ATOM   3329  CG1 VAL A 410      18.453 -14.898  -5.539  1.00 93.06           C  
ATOM   3330  CG2 VAL A 410      19.906 -13.781  -7.258  1.00 93.06           C  
ATOM   3331  N   ASP A 411      21.531 -15.500  -3.279  1.00 91.31           N  
ATOM   3332  CA  ASP A 411      21.531 -16.359  -2.100  1.00 91.31           C  
ATOM   3333  C   ASP A 411      21.922 -15.570  -0.848  1.00 91.31           C  
ATOM   3334  CB  ASP A 411      22.500 -17.531  -2.293  1.00 91.31           C  
ATOM   3335  O   ASP A 411      21.672 -16.016   0.274  1.00 91.31           O  
ATOM   3336  CG  ASP A 411      22.078 -18.484  -3.398  1.00 91.31           C  
ATOM   3337  OD1 ASP A 411      20.875 -18.812  -3.488  1.00 91.31           O  
ATOM   3338  OD2 ASP A 411      22.953 -18.906  -4.184  1.00 91.31           O  
ATOM   3339  N   SER A 412      22.469 -14.453  -1.077  1.00 92.44           N  
ATOM   3340  CA  SER A 412      22.953 -13.664   0.052  1.00 92.44           C  
ATOM   3341  C   SER A 412      21.969 -12.562   0.416  1.00 92.44           C  
ATOM   3342  CB  SER A 412      24.312 -13.047  -0.265  1.00 92.44           C  
ATOM   3343  O   SER A 412      22.219 -11.758   1.312  1.00 92.44           O  
ATOM   3344  OG  SER A 412      24.219 -12.125  -1.338  1.00 92.44           O  
ATOM   3345  N   LEU A 413      20.859 -12.578  -0.246  1.00 94.62           N  
ATOM   3346  CA  LEU A 413      19.859 -11.547   0.024  1.00 94.62           C  
ATOM   3347  C   LEU A 413      19.234 -11.742   1.401  1.00 94.62           C  
ATOM   3348  CB  LEU A 413      18.766 -11.562  -1.050  1.00 94.62           C  
ATOM   3349  O   LEU A 413      18.953 -12.875   1.809  1.00 94.62           O  
ATOM   3350  CG  LEU A 413      19.156 -11.039  -2.430  1.00 94.62           C  
ATOM   3351  CD1 LEU A 413      18.016 -11.242  -3.422  1.00 94.62           C  
ATOM   3352  CD2 LEU A 413      19.547  -9.570  -2.348  1.00 94.62           C  
ATOM   3353  N   ASP A 414      19.109 -10.656   2.088  1.00 94.88           N  
ATOM   3354  CA  ASP A 414      18.391 -10.664   3.363  1.00 94.88           C  
ATOM   3355  C   ASP A 414      16.922 -10.305   3.174  1.00 94.88           C  
ATOM   3356  CB  ASP A 414      19.047  -9.688   4.344  1.00 94.88           C  
ATOM   3357  O   ASP A 414      16.578  -9.148   2.932  1.00 94.88           O  
ATOM   3358  CG  ASP A 414      18.500  -9.805   5.758  1.00 94.88           C  
ATOM   3359  OD1 ASP A 414      17.438 -10.430   5.945  1.00 94.88           O  
ATOM   3360  OD2 ASP A 414      19.141  -9.273   6.688  1.00 94.88           O  
ATOM   3361  N   PHE A 415      16.000 -11.258   3.383  1.00 95.88           N  
ATOM   3362  CA  PHE A 415      14.578 -11.078   3.125  1.00 95.88           C  
ATOM   3363  C   PHE A 415      13.898 -10.391   4.305  1.00 95.88           C  
ATOM   3364  CB  PHE A 415      13.906 -12.430   2.844  1.00 95.88           C  
ATOM   3365  O   PHE A 415      12.742  -9.977   4.203  1.00 95.88           O  
ATOM   3366  CG  PHE A 415      14.383 -13.094   1.578  1.00 95.88           C  
ATOM   3367  CD1 PHE A 415      14.023 -12.578   0.336  1.00 95.88           C  
ATOM   3368  CD2 PHE A 415      15.180 -14.227   1.631  1.00 95.88           C  
ATOM   3369  CE1 PHE A 415      14.461 -13.188  -0.837  1.00 95.88           C  
ATOM   3370  CE2 PHE A 415      15.617 -14.836   0.462  1.00 95.88           C  
ATOM   3371  CZ  PHE A 415      15.258 -14.320  -0.771  1.00 95.88           C  
ATOM   3372  N   ASN A 416      14.594 -10.250   5.414  1.00 92.50           N  
ATOM   3373  CA  ASN A 416      14.047  -9.516   6.551  1.00 92.50           C  
ATOM   3374  C   ASN A 416      14.188  -8.008   6.367  1.00 92.50           C  
ATOM   3375  CB  ASN A 416      14.727  -9.961   7.852  1.00 92.50           C  
ATOM   3376  O   ASN A 416      13.492  -7.234   7.016  1.00 92.50           O  
ATOM   3377  CG  ASN A 416      14.406 -11.398   8.219  1.00 92.50           C  
ATOM   3378  ND2 ASN A 416      15.406 -12.117   8.703  1.00 92.50           N  
ATOM   3379  OD1 ASN A 416      13.273 -11.852   8.055  1.00 92.50           O  
ATOM   3380  N   LYS A 417      15.117  -7.695   5.555  1.00 94.44           N  
ATOM   3381  CA  LYS A 417      15.266  -6.293   5.176  1.00 94.44           C  
ATOM   3382  C   LYS A 417      14.508  -5.996   3.881  1.00 94.44           C  
ATOM   3383  CB  LYS A 417      16.750  -5.934   5.016  1.00 94.44           C  
ATOM   3384  O   LYS A 417      14.930  -6.418   2.801  1.00 94.44           O  
ATOM   3385  CG  LYS A 417      17.547  -6.023   6.305  1.00 94.44           C  
ATOM   3386  CD  LYS A 417      18.984  -5.562   6.102  1.00 94.44           C  
ATOM   3387  CE  LYS A 417      19.797  -5.664   7.387  1.00 94.44           C  
ATOM   3388  NZ  LYS A 417      21.203  -5.250   7.188  1.00 94.44           N  
ATOM   3389  N   LYS A 418      13.516  -5.348   4.043  1.00 96.62           N  
ATOM   3390  CA  LYS A 418      12.680  -5.125   2.871  1.00 96.62           C  
ATOM   3391  C   LYS A 418      12.094  -3.715   2.871  1.00 96.62           C  
ATOM   3392  CB  LYS A 418      11.555  -6.156   2.812  1.00 96.62           C  
ATOM   3393  O   LYS A 418      11.875  -3.129   3.934  1.00 96.62           O  
ATOM   3394  CG  LYS A 418      10.695  -6.211   4.070  1.00 96.62           C  
ATOM   3395  CD  LYS A 418       9.711  -7.371   4.023  1.00 96.62           C  
ATOM   3396  CE  LYS A 418       8.852  -7.422   5.277  1.00 96.62           C  
ATOM   3397  NZ  LYS A 418       7.926  -8.594   5.266  1.00 96.62           N  
ATOM   3398  N   ILE A 419      11.906  -3.160   1.703  1.00 97.75           N  
ATOM   3399  CA  ILE A 419      11.242  -1.882   1.484  1.00 97.75           C  
ATOM   3400  C   ILE A 419       9.867  -2.117   0.852  1.00 97.75           C  
ATOM   3401  CB  ILE A 419      12.086  -0.946   0.595  1.00 97.75           C  
ATOM   3402  O   ILE A 419       9.773  -2.428  -0.338  1.00 97.75           O  
ATOM   3403  CG1 ILE A 419      13.414  -0.615   1.283  1.00 97.75           C  
ATOM   3404  CG2 ILE A 419      11.312   0.330   0.260  1.00 97.75           C  
ATOM   3405  CD1 ILE A 419      14.367   0.216   0.431  1.00 97.75           C  
ATOM   3406  N   LEU A 420       8.875  -1.943   1.691  1.00 98.06           N  
ATOM   3407  CA  LEU A 420       7.508  -2.176   1.229  1.00 98.06           C  
ATOM   3408  C   LEU A 420       6.832  -0.863   0.852  1.00 98.06           C  
ATOM   3409  CB  LEU A 420       6.691  -2.893   2.309  1.00 98.06           C  
ATOM   3410  O   LEU A 420       5.941  -0.842  -0.003  1.00 98.06           O  
ATOM   3411  CG  LEU A 420       7.230  -4.246   2.779  1.00 98.06           C  
ATOM   3412  CD1 LEU A 420       6.328  -4.824   3.863  1.00 98.06           C  
ATOM   3413  CD2 LEU A 420       7.352  -5.211   1.604  1.00 98.06           C  
ATOM   3414  N   HIS A 421       7.277   0.250   1.438  1.00 97.81           N  
ATOM   3415  CA  HIS A 421       6.609   1.538   1.289  1.00 97.81           C  
ATOM   3416  C   HIS A 421       7.578   2.604   0.783  1.00 97.81           C  
ATOM   3417  CB  HIS A 421       5.996   1.978   2.619  1.00 97.81           C  
ATOM   3418  O   HIS A 421       8.633   2.822   1.377  1.00 97.81           O  
ATOM   3419  CG  HIS A 421       5.203   0.905   3.297  1.00 97.81           C  
ATOM   3420  CD2 HIS A 421       5.473   0.160   4.395  1.00 97.81           C  
ATOM   3421  ND1 HIS A 421       3.969   0.491   2.842  1.00 97.81           N  
ATOM   3422  CE1 HIS A 421       3.514  -0.464   3.635  1.00 97.81           C  
ATOM   3423  NE2 HIS A 421       4.406  -0.684   4.586  1.00 97.81           N  
ATOM   3424  N   THR A 422       7.176   3.189  -0.289  1.00 98.12           N  
ATOM   3425  CA  THR A 422       7.949   4.262  -0.900  1.00 98.12           C  
ATOM   3426  C   THR A 422       7.035   5.391  -1.372  1.00 98.12           C  
ATOM   3427  CB  THR A 422       8.781   3.744  -2.086  1.00 98.12           C  
ATOM   3428  O   THR A 422       5.848   5.168  -1.623  1.00 98.12           O  
ATOM   3429  CG2 THR A 422       9.742   2.645  -1.645  1.00 98.12           C  
ATOM   3430  OG1 THR A 422       7.902   3.221  -3.090  1.00 98.12           O  
ATOM   3431  N   ALA A 423       7.566   6.543  -1.430  1.00 98.38           N  
ATOM   3432  CA  ALA A 423       6.820   7.695  -1.922  1.00 98.38           C  
ATOM   3433  C   ALA A 423       7.727   8.641  -2.705  1.00 98.38           C  
ATOM   3434  CB  ALA A 423       6.164   8.438  -0.761  1.00 98.38           C  
ATOM   3435  O   ALA A 423       8.906   8.789  -2.381  1.00 98.38           O  
ATOM   3436  N   TRP A 424       7.148   9.227  -3.715  1.00 98.31           N  
ATOM   3437  CA  TRP A 424       7.848  10.203  -4.543  1.00 98.31           C  
ATOM   3438  C   TRP A 424       7.199  11.586  -4.430  1.00 98.31           C  
ATOM   3439  CB  TRP A 424       7.863   9.758  -6.008  1.00 98.31           C  
ATOM   3440  O   TRP A 424       5.977  11.711  -4.539  1.00 98.31           O  
ATOM   3441  CG  TRP A 424       8.898  10.445  -6.844  1.00 98.31           C  
ATOM   3442  CD1 TRP A 424       9.023  11.789  -7.066  1.00 98.31           C  
ATOM   3443  CD2 TRP A 424       9.953   9.820  -7.578  1.00 98.31           C  
ATOM   3444  CE2 TRP A 424      10.688  10.844  -8.219  1.00 98.31           C  
ATOM   3445  CE3 TRP A 424      10.359   8.492  -7.754  1.00 98.31           C  
ATOM   3446  NE1 TRP A 424      10.094  12.039  -7.891  1.00 98.31           N  
ATOM   3447  CH2 TRP A 424      12.172   9.273  -9.180  1.00 98.31           C  
ATOM   3448  CZ2 TRP A 424      11.797  10.586  -9.023  1.00 98.31           C  
ATOM   3449  CZ3 TRP A 424      11.469   8.227  -8.555  1.00 98.31           C  
ATOM   3450  N   HIS A 425       8.023  12.547  -4.191  1.00 97.56           N  
ATOM   3451  CA  HIS A 425       7.535  13.922  -4.148  1.00 97.56           C  
ATOM   3452  C   HIS A 425       6.793  14.289  -5.434  1.00 97.56           C  
ATOM   3453  CB  HIS A 425       8.695  14.898  -3.922  1.00 97.56           C  
ATOM   3454  O   HIS A 425       7.242  13.945  -6.531  1.00 97.56           O  
ATOM   3455  CG  HIS A 425       8.250  16.281  -3.582  1.00 97.56           C  
ATOM   3456  CD2 HIS A 425       8.336  16.984  -2.426  1.00 97.56           C  
ATOM   3457  ND1 HIS A 425       7.645  17.109  -4.496  1.00 97.56           N  
ATOM   3458  CE1 HIS A 425       7.367  18.266  -3.914  1.00 97.56           C  
ATOM   3459  NE2 HIS A 425       7.773  18.219  -2.658  1.00 97.56           N  
ATOM   3460  N   PRO A 426       5.727  15.016  -5.332  1.00 96.00           N  
ATOM   3461  CA  PRO A 426       4.883  15.250  -6.504  1.00 96.00           C  
ATOM   3462  C   PRO A 426       5.516  16.203  -7.508  1.00 96.00           C  
ATOM   3463  CB  PRO A 426       3.609  15.852  -5.906  1.00 96.00           C  
ATOM   3464  O   PRO A 426       5.215  16.141  -8.703  1.00 96.00           O  
ATOM   3465  CG  PRO A 426       4.012  16.328  -4.543  1.00 96.00           C  
ATOM   3466  CD  PRO A 426       5.160  15.477  -4.070  1.00 96.00           C  
ATOM   3467  N   LYS A 427       6.398  17.078  -7.105  1.00 94.06           N  
ATOM   3468  CA  LYS A 427       6.898  18.125  -7.996  1.00 94.06           C  
ATOM   3469  C   LYS A 427       8.406  18.000  -8.195  1.00 94.06           C  
ATOM   3470  CB  LYS A 427       6.551  19.500  -7.445  1.00 94.06           C  
ATOM   3471  O   LYS A 427       8.930  18.391  -9.234  1.00 94.06           O  
ATOM   3472  CG  LYS A 427       5.055  19.781  -7.387  1.00 94.06           C  
ATOM   3473  CD  LYS A 427       4.773  21.188  -6.852  1.00 94.06           C  
ATOM   3474  CE  LYS A 427       3.279  21.469  -6.766  1.00 94.06           C  
ATOM   3475  NZ  LYS A 427       2.998  22.797  -6.160  1.00 94.06           N  
ATOM   3476  N   GLU A 428       9.023  17.469  -7.164  1.00 93.81           N  
ATOM   3477  CA  GLU A 428      10.484  17.453  -7.188  1.00 93.81           C  
ATOM   3478  C   GLU A 428      11.016  16.016  -7.141  1.00 93.81           C  
ATOM   3479  CB  GLU A 428      11.055  18.266  -6.020  1.00 93.81           C  
ATOM   3480  O   GLU A 428      10.258  15.078  -6.906  1.00 93.81           O  
ATOM   3481  CG  GLU A 428      10.648  19.734  -6.039  1.00 93.81           C  
ATOM   3482  CD  GLU A 428      11.281  20.531  -4.914  1.00 93.81           C  
ATOM   3483  OE1 GLU A 428      10.961  21.734  -4.777  1.00 93.81           O  
ATOM   3484  OE2 GLU A 428      12.102  19.953  -4.160  1.00 93.81           O  
ATOM   3485  N   ASN A 429      12.297  15.945  -7.402  1.00 95.19           N  
ATOM   3486  CA  ASN A 429      12.961  14.648  -7.309  1.00 95.19           C  
ATOM   3487  C   ASN A 429      13.469  14.383  -5.898  1.00 95.19           C  
ATOM   3488  CB  ASN A 429      14.109  14.555  -8.320  1.00 95.19           C  
ATOM   3489  O   ASN A 429      14.680  14.320  -5.676  1.00 95.19           O  
ATOM   3490  CG  ASN A 429      13.617  14.406  -9.750  1.00 95.19           C  
ATOM   3491  ND2 ASN A 429      14.406  14.891 -10.695  1.00 95.19           N  
ATOM   3492  OD1 ASN A 429      12.539  13.859  -9.992  1.00 95.19           O  
ATOM   3493  N   ILE A 430      12.586  14.203  -5.043  1.00 96.62           N  
ATOM   3494  CA  ILE A 430      12.789  13.797  -3.658  1.00 96.62           C  
ATOM   3495  C   ILE A 430      11.992  12.523  -3.371  1.00 96.62           C  
ATOM   3496  CB  ILE A 430      12.383  14.914  -2.674  1.00 96.62           C  
ATOM   3497  O   ILE A 430      10.805  12.438  -3.705  1.00 96.62           O  
ATOM   3498  CG1 ILE A 430      13.117  16.219  -3.016  1.00 96.62           C  
ATOM   3499  CG2 ILE A 430      12.664  14.492  -1.229  1.00 96.62           C  
ATOM   3500  CD1 ILE A 430      12.562  17.438  -2.309  1.00 96.62           C  
ATOM   3501  N   ILE A 431      12.664  11.578  -2.822  1.00 97.88           N  
ATOM   3502  CA  ILE A 431      11.977  10.320  -2.549  1.00 97.88           C  
ATOM   3503  C   ILE A 431      12.117   9.969  -1.070  1.00 97.88           C  
ATOM   3504  CB  ILE A 431      12.523   9.172  -3.432  1.00 97.88           C  
ATOM   3505  O   ILE A 431      13.117  10.312  -0.436  1.00 97.88           O  
ATOM   3506  CG1 ILE A 431      14.023   8.977  -3.188  1.00 97.88           C  
ATOM   3507  CG2 ILE A 431      12.234   9.453  -4.910  1.00 97.88           C  
ATOM   3508  CD1 ILE A 431      14.609   7.762  -3.889  1.00 97.88           C  
ATOM   3509  N   ALA A 432      11.086   9.344  -0.562  1.00 98.38           N  
ATOM   3510  CA  ALA A 432      11.070   8.812   0.799  1.00 98.38           C  
ATOM   3511  C   ALA A 432      10.898   7.297   0.795  1.00 98.38           C  
ATOM   3512  CB  ALA A 432       9.953   9.469   1.609  1.00 98.38           C  
ATOM   3513  O   ALA A 432       9.984   6.770   0.156  1.00 98.38           O  
ATOM   3514  N   VAL A 433      11.750   6.637   1.539  1.00 97.88           N  
ATOM   3515  CA  VAL A 433      11.758   5.180   1.584  1.00 97.88           C  
ATOM   3516  C   VAL A 433      11.734   4.707   3.037  1.00 97.88           C  
ATOM   3517  CB  VAL A 433      12.984   4.598   0.849  1.00 97.88           C  
ATOM   3518  O   VAL A 433      12.602   5.086   3.830  1.00 97.88           O  
ATOM   3519  CG1 VAL A 433      12.977   3.070   0.916  1.00 97.88           C  
ATOM   3520  CG2 VAL A 433      13.008   5.070  -0.603  1.00 97.88           C  
ATOM   3521  N   ALA A 434      10.812   3.869   3.350  1.00 97.25           N  
ATOM   3522  CA  ALA A 434      10.695   3.354   4.711  1.00 97.25           C  
ATOM   3523  C   ALA A 434      11.406   2.010   4.852  1.00 97.25           C  
ATOM   3524  CB  ALA A 434       9.227   3.217   5.105  1.00 97.25           C  
ATOM   3525  O   ALA A 434      11.148   1.081   4.082  1.00 97.25           O  
ATOM   3526  N   THR A 435      12.375   1.992   5.773  1.00 92.06           N  
ATOM   3527  CA  THR A 435      13.039   0.750   6.156  1.00 92.06           C  
ATOM   3528  C   THR A 435      12.734   0.402   7.613  1.00 92.06           C  
ATOM   3529  CB  THR A 435      14.562   0.843   5.949  1.00 92.06           C  
ATOM   3530  O   THR A 435      13.250   1.049   8.531  1.00 92.06           O  
ATOM   3531  CG2 THR A 435      14.898   1.278   4.527  1.00 92.06           C  
ATOM   3532  OG1 THR A 435      15.102   1.797   6.871  1.00 92.06           O  
ATOM   3533  N   THR A 436      12.070  -0.689   7.898  1.00 88.25           N  
ATOM   3534  CA  THR A 436      11.688  -1.119   9.242  1.00 88.25           C  
ATOM   3535  C   THR A 436      11.258   0.074  10.086  1.00 88.25           C  
ATOM   3536  CB  THR A 436      12.836  -1.864   9.938  1.00 88.25           C  
ATOM   3537  O   THR A 436      10.156   0.602   9.922  1.00 88.25           O  
ATOM   3538  CG2 THR A 436      12.961  -3.293   9.414  1.00 88.25           C  
ATOM   3539  OG1 THR A 436      14.070  -1.169   9.695  1.00 88.25           O  
ATOM   3540  N   ASN A 437      12.297   0.740  10.844  1.00 90.94           N  
ATOM   3541  CA  ASN A 437      11.914   1.851  11.711  1.00 90.94           C  
ATOM   3542  C   ASN A 437      12.570   3.156  11.266  1.00 90.94           C  
ATOM   3543  CB  ASN A 437      12.281   1.545  13.164  1.00 90.94           C  
ATOM   3544  O   ASN A 437      12.539   4.148  11.992  1.00 90.94           O  
ATOM   3545  CG  ASN A 437      13.766   1.311  13.352  1.00 90.94           C  
ATOM   3546  ND2 ASN A 437      14.266   1.600  14.555  1.00 90.94           N  
ATOM   3547  OD1 ASN A 437      14.461   0.874  12.438  1.00 90.94           O  
ATOM   3548  N   ASN A 438      13.117   3.102  10.078  1.00 94.69           N  
ATOM   3549  CA  ASN A 438      13.781   4.301   9.594  1.00 94.69           C  
ATOM   3550  C   ASN A 438      13.133   4.820   8.312  1.00 94.69           C  
ATOM   3551  CB  ASN A 438      15.273   4.035   9.359  1.00 94.69           C  
ATOM   3552  O   ASN A 438      12.633   4.035   7.500  1.00 94.69           O  
ATOM   3553  CG  ASN A 438      16.016   3.727  10.641  1.00 94.69           C  
ATOM   3554  ND2 ASN A 438      16.969   2.805  10.570  1.00 94.69           N  
ATOM   3555  OD1 ASN A 438      15.734   4.312  11.695  1.00 94.69           O  
ATOM   3556  N   LEU A 439      13.172   6.113   8.203  1.00 96.75           N  
ATOM   3557  CA  LEU A 439      12.727   6.789   6.988  1.00 96.75           C  
ATOM   3558  C   LEU A 439      13.906   7.457   6.277  1.00 96.75           C  
ATOM   3559  CB  LEU A 439      11.656   7.828   7.312  1.00 96.75           C  
ATOM   3560  O   LEU A 439      14.492   8.406   6.801  1.00 96.75           O  
ATOM   3561  CG  LEU A 439      11.070   8.594   6.125  1.00 96.75           C  
ATOM   3562  CD1 LEU A 439      10.195   7.672   5.281  1.00 96.75           C  
ATOM   3563  CD2 LEU A 439      10.273   9.805   6.609  1.00 96.75           C  
ATOM   3564  N   TYR A 440      14.195   6.949   5.148  1.00 96.38           N  
ATOM   3565  CA  TYR A 440      15.266   7.531   4.348  1.00 96.38           C  
ATOM   3566  C   TYR A 440      14.711   8.508   3.316  1.00 96.38           C  
ATOM   3567  CB  TYR A 440      16.078   6.430   3.645  1.00 96.38           C  
ATOM   3568  O   TYR A 440      13.719   8.219   2.652  1.00 96.38           O  
ATOM   3569  CG  TYR A 440      16.906   5.594   4.582  1.00 96.38           C  
ATOM   3570  CD1 TYR A 440      18.250   5.891   4.805  1.00 96.38           C  
ATOM   3571  CD2 TYR A 440      16.359   4.508   5.250  1.00 96.38           C  
ATOM   3572  CE1 TYR A 440      19.031   5.125   5.668  1.00 96.38           C  
ATOM   3573  CE2 TYR A 440      17.125   3.732   6.117  1.00 96.38           C  
ATOM   3574  OH  TYR A 440      19.219   3.283   7.176  1.00 96.38           O  
ATOM   3575  CZ  TYR A 440      18.453   4.047   6.320  1.00 96.38           C  
ATOM   3576  N   ILE A 441      15.375   9.578   3.189  1.00 96.69           N  
ATOM   3577  CA  ILE A 441      15.016  10.570   2.182  1.00 96.69           C  
ATOM   3578  C   ILE A 441      16.203  10.805   1.248  1.00 96.69           C  
ATOM   3579  CB  ILE A 441      14.570  11.898   2.828  1.00 96.69           C  
ATOM   3580  O   ILE A 441      17.328  11.008   1.705  1.00 96.69           O  
ATOM   3581  CG1 ILE A 441      13.367  11.664   3.752  1.00 96.69           C  
ATOM   3582  CG2 ILE A 441      14.242  12.938   1.754  1.00 96.69           C  
ATOM   3583  CD1 ILE A 441      12.945  12.898   4.543  1.00 96.69           C  
ATOM   3584  N   PHE A 442      15.938  10.727   0.020  1.00 96.00           N  
ATOM   3585  CA  PHE A 442      16.938  10.938  -1.009  1.00 96.00           C  
ATOM   3586  C   PHE A 442      16.516  12.055  -1.960  1.00 96.00           C  
ATOM   3587  CB  PHE A 442      17.203   9.648  -1.792  1.00 96.00           C  
ATOM   3588  O   PHE A 442      15.320  12.312  -2.119  1.00 96.00           O  
ATOM   3589  CG  PHE A 442      17.594   8.484  -0.925  1.00 96.00           C  
ATOM   3590  CD1 PHE A 442      18.906   8.312  -0.507  1.00 96.00           C  
ATOM   3591  CD2 PHE A 442      16.625   7.555  -0.529  1.00 96.00           C  
ATOM   3592  CE1 PHE A 442      19.266   7.227   0.295  1.00 96.00           C  
ATOM   3593  CE2 PHE A 442      16.984   6.469   0.272  1.00 96.00           C  
ATOM   3594  CZ  PHE A 442      18.297   6.309   0.683  1.00 96.00           C  
ATOM   3595  N   GLN A 443      17.500  12.672  -2.584  1.00 94.75           N  
ATOM   3596  CA  GLN A 443      17.234  13.719  -3.568  1.00 94.75           C  
ATOM   3597  C   GLN A 443      18.203  13.617  -4.746  1.00 94.75           C  
ATOM   3598  CB  GLN A 443      17.328  15.102  -2.924  1.00 94.75           C  
ATOM   3599  O   GLN A 443      19.281  13.031  -4.629  1.00 94.75           O  
ATOM   3600  CG  GLN A 443      18.750  15.484  -2.512  1.00 94.75           C  
ATOM   3601  CD  GLN A 443      18.844  16.906  -1.984  1.00 94.75           C  
ATOM   3602  NE2 GLN A 443      19.969  17.562  -2.234  1.00 94.75           N  
ATOM   3603  OE1 GLN A 443      17.906  17.406  -1.357  1.00 94.75           O  
ATOM   3604  N   ASP A 444      17.766  14.180  -5.871  1.00 92.06           N  
ATOM   3605  CA  ASP A 444      18.656  14.180  -7.031  1.00 92.06           C  
ATOM   3606  C   ASP A 444      19.812  15.172  -6.840  1.00 92.06           C  
ATOM   3607  CB  ASP A 444      17.875  14.523  -8.305  1.00 92.06           C  
ATOM   3608  O   ASP A 444      19.672  16.156  -6.117  1.00 92.06           O  
ATOM   3609  CG  ASP A 444      17.297  15.930  -8.281  1.00 92.06           C  
ATOM   3610  OD1 ASP A 444      17.047  16.469  -7.184  1.00 92.06           O  
ATOM   3611  OD2 ASP A 444      17.094  16.500  -9.375  1.00 92.06           O  
ATOM   3612  N   LYS A 445      20.922  14.812  -7.465  1.00 84.94           N  
ATOM   3613  CA  LYS A 445      22.062  15.703  -7.406  1.00 84.94           C  
ATOM   3614  C   LYS A 445      21.891  16.891  -8.344  1.00 84.94           C  
ATOM   3615  CB  LYS A 445      23.359  14.953  -7.754  1.00 84.94           C  
ATOM   3616  O   LYS A 445      21.656  16.719  -9.547  1.00 84.94           O  
ATOM   3617  CG  LYS A 445      24.625  15.750  -7.500  1.00 84.94           C  
ATOM   3618  CD  LYS A 445      25.875  14.938  -7.836  1.00 84.94           C  
ATOM   3619  CE  LYS A 445      27.141  15.750  -7.629  1.00 84.94           C  
ATOM   3620  NZ  LYS A 445      28.359  14.953  -7.941  1.00 84.94           N  
ATOM   3621  N   VAL A 446      21.562  18.062  -7.848  1.00 71.50           N  
ATOM   3622  CA  VAL A 446      21.516  19.250  -8.703  1.00 71.50           C  
ATOM   3623  C   VAL A 446      22.922  19.797  -8.922  1.00 71.50           C  
ATOM   3624  CB  VAL A 446      20.609  20.344  -8.094  1.00 71.50           C  
ATOM   3625  O   VAL A 446      23.734  19.812  -8.000  1.00 71.50           O  
ATOM   3626  CG1 VAL A 446      20.484  21.531  -9.055  1.00 71.50           C  
ATOM   3627  CG2 VAL A 446      19.234  19.781  -7.750  1.00 71.50           C  
ATOM   3628  N   ASN A 447      23.422  19.766 -10.172  1.00 57.16           N  
ATOM   3629  CA  ASN A 447      24.688  20.438 -10.461  1.00 57.16           C  
ATOM   3630  C   ASN A 447      24.641  21.922 -10.094  1.00 57.16           C  
ATOM   3631  CB  ASN A 447      25.062  20.266 -11.930  1.00 57.16           C  
ATOM   3632  O   ASN A 447      23.578  22.547 -10.188  1.00 57.16           O  
ATOM   3633  CG  ASN A 447      25.672  18.906 -12.227  1.00 57.16           C  
ATOM   3634  ND2 ASN A 447      25.797  18.578 -13.508  1.00 57.16           N  
ATOM   3635  OD1 ASN A 447      26.016  18.156 -11.312  1.00 57.16           O  
TER    3636      ASN A 447                                                      
ATOM   3637  N   MET B   1      67.062 -71.125 -22.109  1.00 27.28           N  
ATOM   3638  CA  MET B   1      66.938 -69.938 -22.922  1.00 27.28           C  
ATOM   3639  C   MET B   1      65.562 -69.312 -22.719  1.00 27.28           C  
ATOM   3640  CB  MET B   1      67.125 -70.250 -24.406  1.00 27.28           C  
ATOM   3641  O   MET B   1      64.562 -69.938 -23.047  1.00 27.28           O  
ATOM   3642  CG  MET B   1      68.562 -70.125 -24.875  1.00 27.28           C  
ATOM   3643  SD  MET B   1      68.750 -70.250 -26.703  1.00 27.28           S  
ATOM   3644  CE  MET B   1      70.500 -69.875 -26.891  1.00 27.28           C  
ATOM   3645  N   LEU B   2      65.312 -68.688 -21.469  1.00 28.92           N  
ATOM   3646  CA  LEU B   2      64.188 -68.250 -20.656  1.00 28.92           C  
ATOM   3647  C   LEU B   2      63.344 -67.188 -21.391  1.00 28.92           C  
ATOM   3648  CB  LEU B   2      64.625 -67.688 -19.312  1.00 28.92           C  
ATOM   3649  O   LEU B   2      63.875 -66.188 -21.812  1.00 28.92           O  
ATOM   3650  CG  LEU B   2      64.812 -68.688 -18.188  1.00 28.92           C  
ATOM   3651  CD1 LEU B   2      65.938 -68.188 -17.219  1.00 28.92           C  
ATOM   3652  CD2 LEU B   2      63.531 -68.938 -17.453  1.00 28.92           C  
ATOM   3653  N   GLY B   3      62.375 -67.625 -22.266  1.00 26.94           N  
ATOM   3654  CA  GLY B   3      61.469 -66.938 -23.141  1.00 26.94           C  
ATOM   3655  C   GLY B   3      60.812 -65.750 -22.469  1.00 26.94           C  
ATOM   3656  O   GLY B   3      60.406 -65.812 -21.328  1.00 26.94           O  
ATOM   3657  N   LYS B   4      61.219 -64.438 -22.766  1.00 27.94           N  
ATOM   3658  CA  LYS B   4      60.875 -63.062 -22.359  1.00 27.94           C  
ATOM   3659  C   LYS B   4      59.375 -62.812 -22.562  1.00 27.94           C  
ATOM   3660  CB  LYS B   4      61.719 -62.062 -23.141  1.00 27.94           C  
ATOM   3661  O   LYS B   4      58.875 -63.031 -23.656  1.00 27.94           O  
ATOM   3662  CG  LYS B   4      63.000 -61.625 -22.422  1.00 27.94           C  
ATOM   3663  CD  LYS B   4      63.750 -60.562 -23.219  1.00 27.94           C  
ATOM   3664  CE  LYS B   4      65.062 -60.188 -22.531  1.00 27.94           C  
ATOM   3665  NZ  LYS B   4      65.812 -59.188 -23.328  1.00 27.94           N  
ATOM   3666  N   GLY B   5      58.469 -63.156 -21.609  1.00 27.94           N  
ATOM   3667  CA  GLY B   5      57.031 -62.969 -21.531  1.00 27.94           C  
ATOM   3668  C   GLY B   5      56.594 -61.562 -21.906  1.00 27.94           C  
ATOM   3669  O   GLY B   5      57.062 -60.594 -21.359  1.00 27.94           O  
ATOM   3670  N   GLY B   6      56.438 -61.312 -23.250  1.00 24.50           N  
ATOM   3671  CA  GLY B   6      56.031 -60.031 -23.812  1.00 24.50           C  
ATOM   3672  C   GLY B   6      54.781 -59.469 -23.125  1.00 24.50           C  
ATOM   3673  O   GLY B   6      53.812 -60.188 -22.938  1.00 24.50           O  
ATOM   3674  N   LYS B   7      54.875 -58.594 -22.078  1.00 26.30           N  
ATOM   3675  CA  LYS B   7      53.875 -57.906 -21.312  1.00 26.30           C  
ATOM   3676  C   LYS B   7      52.906 -57.156 -22.234  1.00 26.30           C  
ATOM   3677  CB  LYS B   7      54.500 -56.938 -20.328  1.00 26.30           C  
ATOM   3678  O   LYS B   7      53.312 -56.344 -23.047  1.00 26.30           O  
ATOM   3679  CG  LYS B   7      54.812 -57.531 -18.969  1.00 26.30           C  
ATOM   3680  CD  LYS B   7      55.438 -56.500 -18.016  1.00 26.30           C  
ATOM   3681  CE  LYS B   7      55.781 -57.125 -16.672  1.00 26.30           C  
ATOM   3682  NZ  LYS B   7      56.406 -56.156 -15.750  1.00 26.30           N  
ATOM   3683  N   ARG B   8      51.938 -57.812 -22.859  1.00 27.22           N  
ATOM   3684  CA  ARG B   8      50.906 -57.156 -23.688  1.00 27.22           C  
ATOM   3685  C   ARG B   8      50.312 -55.969 -22.969  1.00 27.22           C  
ATOM   3686  CB  ARG B   8      49.812 -58.156 -24.031  1.00 27.22           C  
ATOM   3687  O   ARG B   8      49.906 -56.062 -21.812  1.00 27.22           O  
ATOM   3688  CG  ARG B   8      50.062 -58.969 -25.297  1.00 27.22           C  
ATOM   3689  CD  ARG B   8      48.906 -59.875 -25.641  1.00 27.22           C  
ATOM   3690  NE  ARG B   8      49.156 -60.594 -26.891  1.00 27.22           N  
ATOM   3691  NH1 ARG B   8      47.156 -61.750 -26.844  1.00 27.22           N  
ATOM   3692  NH2 ARG B   8      48.594 -62.062 -28.578  1.00 27.22           N  
ATOM   3693  CZ  ARG B   8      48.281 -61.469 -27.438  1.00 27.22           C  
ATOM   3694  N   LYS B   9      50.812 -54.719 -23.266  1.00 25.95           N  
ATOM   3695  CA  LYS B   9      50.344 -53.438 -22.766  1.00 25.95           C  
ATOM   3696  C   LYS B   9      48.844 -53.281 -22.984  1.00 25.95           C  
ATOM   3697  CB  LYS B   9      51.094 -52.312 -23.469  1.00 25.95           C  
ATOM   3698  O   LYS B   9      48.344 -53.469 -24.078  1.00 25.95           O  
ATOM   3699  CG  LYS B   9      52.312 -51.781 -22.688  1.00 25.95           C  
ATOM   3700  CD  LYS B   9      52.969 -50.625 -23.406  1.00 25.95           C  
ATOM   3701  CE  LYS B   9      54.188 -50.094 -22.641  1.00 25.95           C  
ATOM   3702  NZ  LYS B   9      54.906 -49.031 -23.375  1.00 25.95           N  
ATOM   3703  N   PHE B  10      47.969 -53.781 -22.062  1.00 24.61           N  
ATOM   3704  CA  PHE B  10      46.500 -53.562 -22.031  1.00 24.61           C  
ATOM   3705  C   PHE B  10      46.188 -52.094 -22.344  1.00 24.61           C  
ATOM   3706  CB  PHE B  10      45.938 -53.938 -20.656  1.00 24.61           C  
ATOM   3707  O   PHE B  10      46.688 -51.188 -21.672  1.00 24.61           O  
ATOM   3708  CG  PHE B  10      44.531 -54.500 -20.719  1.00 24.61           C  
ATOM   3709  CD1 PHE B  10      43.438 -53.656 -20.500  1.00 24.61           C  
ATOM   3710  CD2 PHE B  10      44.344 -55.844 -21.000  1.00 24.61           C  
ATOM   3711  CE1 PHE B  10      42.156 -54.188 -20.562  1.00 24.61           C  
ATOM   3712  CE2 PHE B  10      43.031 -56.344 -21.047  1.00 24.61           C  
ATOM   3713  CZ  PHE B  10      41.969 -55.531 -20.828  1.00 24.61           C  
ATOM   3714  N   ASP B  11      45.969 -51.750 -23.641  1.00 23.17           N  
ATOM   3715  CA  ASP B  11      45.500 -50.469 -24.125  1.00 23.17           C  
ATOM   3716  C   ASP B  11      44.344 -49.938 -23.281  1.00 23.17           C  
ATOM   3717  CB  ASP B  11      45.094 -50.562 -25.594  1.00 23.17           C  
ATOM   3718  O   ASP B  11      43.344 -50.594 -23.109  1.00 23.17           O  
ATOM   3719  CG  ASP B  11      46.219 -50.344 -26.562  1.00 23.17           C  
ATOM   3720  OD1 ASP B  11      47.281 -49.781 -26.172  1.00 23.17           O  
ATOM   3721  OD2 ASP B  11      46.094 -50.750 -27.750  1.00 23.17           O  
ATOM   3722  N   GLU B  12      44.562 -49.188 -22.188  1.00 26.06           N  
ATOM   3723  CA  GLU B  12      43.656 -48.469 -21.297  1.00 26.06           C  
ATOM   3724  C   GLU B  12      42.688 -47.625 -22.094  1.00 26.06           C  
ATOM   3725  CB  GLU B  12      44.438 -47.625 -20.297  1.00 26.06           C  
ATOM   3726  O   GLU B  12      43.031 -46.500 -22.516  1.00 26.06           O  
ATOM   3727  CG  GLU B  12      44.844 -48.344 -19.047  1.00 26.06           C  
ATOM   3728  CD  GLU B  12      45.625 -47.500 -18.062  1.00 26.06           C  
ATOM   3729  OE1 GLU B  12      45.844 -47.906 -16.906  1.00 26.06           O  
ATOM   3730  OE2 GLU B  12      46.062 -46.375 -18.469  1.00 26.06           O  
ATOM   3731  N   HIS B  13      42.219 -47.969 -23.281  1.00 24.38           N  
ATOM   3732  CA  HIS B  13      41.438 -46.938 -23.938  1.00 24.38           C  
ATOM   3733  C   HIS B  13      40.469 -46.281 -22.969  1.00 24.38           C  
ATOM   3734  CB  HIS B  13      40.656 -47.469 -25.141  1.00 24.38           C  
ATOM   3735  O   HIS B  13      39.969 -46.906 -22.031  1.00 24.38           O  
ATOM   3736  CG  HIS B  13      41.406 -47.375 -26.438  1.00 24.38           C  
ATOM   3737  CD2 HIS B  13      42.000 -48.312 -27.203  1.00 24.38           C  
ATOM   3738  ND1 HIS B  13      41.625 -46.156 -27.062  1.00 24.38           N  
ATOM   3739  CE1 HIS B  13      42.312 -46.375 -28.172  1.00 24.38           C  
ATOM   3740  NE2 HIS B  13      42.562 -47.656 -28.281  1.00 24.38           N  
ATOM   3741  N   GLU B  14      40.344 -44.844 -22.906  1.00 24.77           N  
ATOM   3742  CA  GLU B  14      39.625 -43.719 -22.312  1.00 24.77           C  
ATOM   3743  C   GLU B  14      38.125 -43.938 -22.391  1.00 24.77           C  
ATOM   3744  CB  GLU B  14      40.000 -42.406 -22.984  1.00 24.77           C  
ATOM   3745  O   GLU B  14      37.562 -44.062 -23.500  1.00 24.77           O  
ATOM   3746  CG  GLU B  14      40.375 -41.312 -22.000  1.00 24.77           C  
ATOM   3747  CD  GLU B  14      40.906 -40.062 -22.688  1.00 24.77           C  
ATOM   3748  OE1 GLU B  14      41.156 -39.031 -21.984  1.00 24.77           O  
ATOM   3749  OE2 GLU B  14      41.062 -40.062 -23.922  1.00 24.77           O  
ATOM   3750  N   ASP B  15      37.406 -44.625 -21.547  1.00 27.33           N  
ATOM   3751  CA  ASP B  15      35.938 -44.688 -21.438  1.00 27.33           C  
ATOM   3752  C   ASP B  15      35.344 -43.281 -21.641  1.00 27.33           C  
ATOM   3753  CB  ASP B  15      35.531 -45.250 -20.078  1.00 27.33           C  
ATOM   3754  O   ASP B  15      35.781 -42.312 -21.016  1.00 27.33           O  
ATOM   3755  CG  ASP B  15      35.156 -46.719 -20.141  1.00 27.33           C  
ATOM   3756  OD1 ASP B  15      35.000 -47.250 -21.250  1.00 27.33           O  
ATOM   3757  OD2 ASP B  15      35.062 -47.344 -19.062  1.00 27.33           O  
ATOM   3758  N   GLY B  16      34.969 -42.875 -22.828  1.00 26.56           N  
ATOM   3759  CA  GLY B  16      34.188 -41.688 -23.219  1.00 26.56           C  
ATOM   3760  C   GLY B  16      33.094 -41.344 -22.234  1.00 26.56           C  
ATOM   3761  O   GLY B  16      32.188 -42.156 -22.000  1.00 26.56           O  
ATOM   3762  N   LEU B  17      33.375 -40.750 -21.062  1.00 26.97           N  
ATOM   3763  CA  LEU B  17      32.344 -40.156 -20.219  1.00 26.97           C  
ATOM   3764  C   LEU B  17      31.266 -39.469 -21.062  1.00 26.97           C  
ATOM   3765  CB  LEU B  17      32.938 -39.156 -19.234  1.00 26.97           C  
ATOM   3766  O   LEU B  17      31.562 -38.531 -21.812  1.00 26.97           O  
ATOM   3767  CG  LEU B  17      33.625 -39.750 -18.000  1.00 26.97           C  
ATOM   3768  CD1 LEU B  17      34.625 -38.750 -17.422  1.00 26.97           C  
ATOM   3769  CD2 LEU B  17      32.594 -40.156 -16.953  1.00 26.97           C  
ATOM   3770  N   GLU B  18      30.391 -40.125 -21.781  1.00 31.59           N  
ATOM   3771  CA  GLU B  18      29.234 -39.438 -22.344  1.00 31.59           C  
ATOM   3772  C   GLU B  18      28.719 -38.344 -21.422  1.00 31.59           C  
ATOM   3773  CB  GLU B  18      28.109 -40.438 -22.656  1.00 31.59           C  
ATOM   3774  O   GLU B  18      28.344 -38.625 -20.281  1.00 31.59           O  
ATOM   3775  CG  GLU B  18      28.125 -40.969 -24.094  1.00 31.59           C  
ATOM   3776  CD  GLU B  18      27.000 -41.938 -24.375  1.00 31.59           C  
ATOM   3777  OE1 GLU B  18      26.797 -42.281 -25.562  1.00 31.59           O  
ATOM   3778  OE2 GLU B  18      26.328 -42.375 -23.406  1.00 31.59           O  
ATOM   3779  N   GLY B  19      29.297 -37.156 -21.344  1.00 30.50           N  
ATOM   3780  CA  GLY B  19      28.750 -35.969 -20.734  1.00 30.50           C  
ATOM   3781  C   GLY B  19      27.250 -35.844 -20.906  1.00 30.50           C  
ATOM   3782  O   GLY B  19      26.766 -35.719 -22.031  1.00 30.50           O  
ATOM   3783  N   LYS B  20      26.406 -36.594 -20.219  1.00 32.94           N  
ATOM   3784  CA  LYS B  20      25.000 -36.250 -20.219  1.00 32.94           C  
ATOM   3785  C   LYS B  20      24.781 -34.750 -20.234  1.00 32.94           C  
ATOM   3786  CB  LYS B  20      24.297 -36.875 -19.000  1.00 32.94           C  
ATOM   3787  O   LYS B  20      25.250 -34.031 -19.344  1.00 32.94           O  
ATOM   3788  CG  LYS B  20      23.734 -38.250 -19.234  1.00 32.94           C  
ATOM   3789  CD  LYS B  20      22.984 -38.781 -18.016  1.00 32.94           C  
ATOM   3790  CE  LYS B  20      22.453 -40.188 -18.234  1.00 32.94           C  
ATOM   3791  NZ  LYS B  20      21.766 -40.719 -17.016  1.00 32.94           N  
ATOM   3792  N   ILE B  21      24.859 -34.062 -21.328  1.00 32.56           N  
ATOM   3793  CA  ILE B  21      24.422 -32.688 -21.516  1.00 32.56           C  
ATOM   3794  C   ILE B  21      23.172 -32.438 -20.688  1.00 32.56           C  
ATOM   3795  CB  ILE B  21      24.156 -32.375 -23.000  1.00 32.56           C  
ATOM   3796  O   ILE B  21      22.125 -33.031 -20.922  1.00 32.56           O  
ATOM   3797  CG1 ILE B  21      25.406 -32.625 -23.844  1.00 32.56           C  
ATOM   3798  CG2 ILE B  21      23.672 -30.938 -23.172  1.00 32.56           C  
ATOM   3799  CD1 ILE B  21      25.156 -32.688 -25.344  1.00 32.56           C  
ATOM   3800  N   VAL B  22      23.219 -32.281 -19.375  1.00 35.47           N  
ATOM   3801  CA  VAL B  22      22.109 -31.672 -18.656  1.00 35.47           C  
ATOM   3802  C   VAL B  22      21.625 -30.438 -19.406  1.00 35.47           C  
ATOM   3803  CB  VAL B  22      22.516 -31.297 -17.203  1.00 35.47           C  
ATOM   3804  O   VAL B  22      22.359 -29.469 -19.562  1.00 35.47           O  
ATOM   3805  CG1 VAL B  22      21.344 -30.656 -16.469  1.00 35.47           C  
ATOM   3806  CG2 VAL B  22      23.016 -32.531 -16.453  1.00 35.47           C  
ATOM   3807  N   SER B  23      20.969 -30.578 -20.500  1.00 35.97           N  
ATOM   3808  CA  SER B  23      20.312 -29.391 -21.047  1.00 35.97           C  
ATOM   3809  C   SER B  23      19.781 -28.500 -19.938  1.00 35.97           C  
ATOM   3810  CB  SER B  23      19.172 -29.797 -21.984  1.00 35.97           C  
ATOM   3811  O   SER B  23      19.172 -28.969 -18.984  1.00 35.97           O  
ATOM   3812  OG  SER B  23      19.672 -30.484 -23.109  1.00 35.97           O  
ATOM   3813  N   PRO B  24      20.344 -27.422 -19.547  1.00 38.38           N  
ATOM   3814  CA  PRO B  24      19.906 -26.453 -18.531  1.00 38.38           C  
ATOM   3815  C   PRO B  24      18.391 -26.297 -18.469  1.00 38.38           C  
ATOM   3816  CB  PRO B  24      20.562 -25.141 -19.000  1.00 38.38           C  
ATOM   3817  O   PRO B  24      17.875 -25.547 -17.641  1.00 38.38           O  
ATOM   3818  CG  PRO B  24      21.062 -25.438 -20.375  1.00 38.38           C  
ATOM   3819  CD  PRO B  24      20.859 -26.891 -20.656  1.00 38.38           C  
ATOM   3820  N   CYS B  25      17.656 -26.422 -19.625  1.00 39.91           N  
ATOM   3821  CA  CYS B  25      16.219 -26.156 -19.484  1.00 39.91           C  
ATOM   3822  C   CYS B  25      15.555 -27.203 -18.609  1.00 39.91           C  
ATOM   3823  CB  CYS B  25      15.555 -26.125 -20.859  1.00 39.91           C  
ATOM   3824  O   CYS B  25      14.398 -27.562 -18.844  1.00 39.91           O  
ATOM   3825  SG  CYS B  25      16.172 -24.812 -21.938  1.00 39.91           S  
ATOM   3826  N   ASP B  26      16.188 -28.188 -18.109  1.00 40.06           N  
ATOM   3827  CA  ASP B  26      15.492 -29.344 -17.547  1.00 40.06           C  
ATOM   3828  C   ASP B  26      14.484 -28.906 -16.484  1.00 40.06           C  
ATOM   3829  CB  ASP B  26      16.500 -30.328 -16.953  1.00 40.06           C  
ATOM   3830  O   ASP B  26      14.859 -28.375 -15.438  1.00 40.06           O  
ATOM   3831  CG  ASP B  26      16.797 -31.500 -17.875  1.00 40.06           C  
ATOM   3832  OD1 ASP B  26      16.047 -31.719 -18.844  1.00 40.06           O  
ATOM   3833  OD2 ASP B  26      17.781 -32.219 -17.609  1.00 40.06           O  
ATOM   3834  N   GLY B  27      13.305 -28.406 -16.812  1.00 47.66           N  
ATOM   3835  CA  GLY B  27      12.234 -28.562 -15.836  1.00 47.66           C  
ATOM   3836  C   GLY B  27      12.469 -29.703 -14.867  1.00 47.66           C  
ATOM   3837  O   GLY B  27      13.305 -30.578 -15.125  1.00 47.66           O  
ATOM   3838  N   PRO B  28      12.414 -29.484 -13.539  1.00 54.28           N  
ATOM   3839  CA  PRO B  28      12.562 -30.641 -12.641  1.00 54.28           C  
ATOM   3840  C   PRO B  28      12.109 -31.953 -13.266  1.00 54.28           C  
ATOM   3841  CB  PRO B  28      11.680 -30.266 -11.445  1.00 54.28           C  
ATOM   3842  O   PRO B  28      11.234 -31.953 -14.141  1.00 54.28           O  
ATOM   3843  CG  PRO B  28      10.883 -29.094 -11.914  1.00 54.28           C  
ATOM   3844  CD  PRO B  28      11.422 -28.641 -13.242  1.00 54.28           C  
ATOM   3845  N   SER B  29      13.000 -32.906 -13.297  1.00 63.62           N  
ATOM   3846  CA  SER B  29      12.523 -34.250 -13.625  1.00 63.62           C  
ATOM   3847  C   SER B  29      11.117 -34.500 -13.078  1.00 63.62           C  
ATOM   3848  CB  SER B  29      13.477 -35.312 -13.086  1.00 63.62           C  
ATOM   3849  O   SER B  29      10.688 -33.812 -12.141  1.00 63.62           O  
ATOM   3850  OG  SER B  29      13.422 -35.375 -11.672  1.00 63.62           O  
ATOM   3851  N   LYS B  30      10.242 -35.094 -13.930  1.00 63.56           N  
ATOM   3852  CA  LYS B  30       8.898 -35.438 -13.484  1.00 63.56           C  
ATOM   3853  C   LYS B  30       8.898 -35.844 -12.016  1.00 63.56           C  
ATOM   3854  CB  LYS B  30       8.312 -36.562 -14.344  1.00 63.56           C  
ATOM   3855  O   LYS B  30       8.000 -35.500 -11.258  1.00 63.56           O  
ATOM   3856  CG  LYS B  30       6.797 -36.562 -14.422  1.00 63.56           C  
ATOM   3857  CD  LYS B  30       6.281 -37.625 -15.359  1.00 63.56           C  
ATOM   3858  CE  LYS B  30       4.762 -37.656 -15.398  1.00 63.56           C  
ATOM   3859  NZ  LYS B  30       4.250 -38.719 -16.328  1.00 63.56           N  
ATOM   3860  N   VAL B  31      10.008 -36.688 -11.648  1.00 67.44           N  
ATOM   3861  CA  VAL B  31      10.117 -37.125 -10.266  1.00 67.44           C  
ATOM   3862  C   VAL B  31      10.344 -35.938  -9.344  1.00 67.44           C  
ATOM   3863  CB  VAL B  31      11.266 -38.156 -10.094  1.00 67.44           C  
ATOM   3864  O   VAL B  31       9.758 -35.875  -8.258  1.00 67.44           O  
ATOM   3865  CG1 VAL B  31      11.422 -38.562  -8.633  1.00 67.44           C  
ATOM   3866  CG2 VAL B  31      11.008 -39.406 -10.961  1.00 67.44           C  
ATOM   3867  N   SER B  32      11.023 -35.031  -9.914  1.00 81.06           N  
ATOM   3868  CA  SER B  32      11.336 -33.844  -9.109  1.00 81.06           C  
ATOM   3869  C   SER B  32      10.125 -32.938  -8.961  1.00 81.06           C  
ATOM   3870  CB  SER B  32      12.500 -33.062  -9.719  1.00 81.06           C  
ATOM   3871  O   SER B  32       9.852 -32.438  -7.871  1.00 81.06           O  
ATOM   3872  OG  SER B  32      12.664 -31.828  -9.062  1.00 81.06           O  
ATOM   3873  N   TYR B  33       9.297 -33.062  -9.969  1.00 82.56           N  
ATOM   3874  CA  TYR B  33       8.094 -32.250  -9.914  1.00 82.56           C  
ATOM   3875  C   TYR B  33       7.070 -32.844  -8.945  1.00 82.56           C  
ATOM   3876  CB  TYR B  33       7.469 -32.125 -11.305  1.00 82.56           C  
ATOM   3877  O   TYR B  33       6.426 -32.094  -8.195  1.00 82.56           O  
ATOM   3878  CG  TYR B  33       6.219 -31.266 -11.336  1.00 82.56           C  
ATOM   3879  CD1 TYR B  33       4.957 -31.859 -11.344  1.00 82.56           C  
ATOM   3880  CD2 TYR B  33       6.301 -29.875 -11.359  1.00 82.56           C  
ATOM   3881  CE1 TYR B  33       3.803 -31.078 -11.367  1.00 82.56           C  
ATOM   3882  CE2 TYR B  33       5.152 -29.094 -11.391  1.00 82.56           C  
ATOM   3883  OH  TYR B  33       2.771 -28.922 -11.422  1.00 82.56           O  
ATOM   3884  CZ  TYR B  33       3.910 -29.703 -11.391  1.00 82.56           C  
ATOM   3885  N   THR B  34       6.902 -34.125  -8.953  1.00 86.06           N  
ATOM   3886  CA  THR B  34       5.953 -34.812  -8.070  1.00 86.06           C  
ATOM   3887  C   THR B  34       6.348 -34.594  -6.609  1.00 86.06           C  
ATOM   3888  CB  THR B  34       5.863 -36.312  -8.375  1.00 86.06           C  
ATOM   3889  O   THR B  34       5.488 -34.344  -5.762  1.00 86.06           O  
ATOM   3890  CG2 THR B  34       4.801 -36.969  -7.512  1.00 86.06           C  
ATOM   3891  OG1 THR B  34       5.531 -36.500  -9.758  1.00 86.06           O  
ATOM   3892  N   LEU B  35       7.633 -34.719  -6.398  1.00 89.94           N  
ATOM   3893  CA  LEU B  35       8.109 -34.531  -5.035  1.00 89.94           C  
ATOM   3894  C   LEU B  35       7.887 -33.062  -4.594  1.00 89.94           C  
ATOM   3895  CB  LEU B  35       9.602 -34.875  -4.930  1.00 89.94           C  
ATOM   3896  O   LEU B  35       7.457 -32.812  -3.463  1.00 89.94           O  
ATOM   3897  CG  LEU B  35      10.211 -34.812  -3.527  1.00 89.94           C  
ATOM   3898  CD1 LEU B  35       9.609 -35.906  -2.643  1.00 89.94           C  
ATOM   3899  CD2 LEU B  35      11.727 -34.938  -3.600  1.00 89.94           C  
ATOM   3900  N   GLN B  36       8.148 -32.219  -5.457  1.00 89.94           N  
ATOM   3901  CA  GLN B  36       7.934 -30.797  -5.148  1.00 89.94           C  
ATOM   3902  C   GLN B  36       6.457 -30.516  -4.887  1.00 89.94           C  
ATOM   3903  CB  GLN B  36       8.445 -29.906  -6.285  1.00 89.94           C  
ATOM   3904  O   GLN B  36       6.117 -29.781  -3.949  1.00 89.94           O  
ATOM   3905  CG  GLN B  36       8.555 -28.438  -5.918  1.00 89.94           C  
ATOM   3906  CD  GLN B  36       9.086 -27.578  -7.055  1.00 89.94           C  
ATOM   3907  NE2 GLN B  36       9.320 -26.312  -6.781  1.00 89.94           N  
ATOM   3908  OE1 GLN B  36       9.297 -28.078  -8.172  1.00 89.94           O  
ATOM   3909  N   ARG B  37       5.621 -31.062  -5.715  1.00 91.31           N  
ATOM   3910  CA  ARG B  37       4.180 -30.875  -5.566  1.00 91.31           C  
ATOM   3911  C   ARG B  37       3.707 -31.375  -4.199  1.00 91.31           C  
ATOM   3912  CB  ARG B  37       3.426 -31.609  -6.676  1.00 91.31           C  
ATOM   3913  O   ARG B  37       2.939 -30.688  -3.521  1.00 91.31           O  
ATOM   3914  CG  ARG B  37       1.919 -31.406  -6.637  1.00 91.31           C  
ATOM   3915  CD  ARG B  37       1.229 -32.062  -7.824  1.00 91.31           C  
ATOM   3916  NE  ARG B  37       1.366 -33.500  -7.797  1.00 91.31           N  
ATOM   3917  NH1 ARG B  37       0.193 -33.875  -9.758  1.00 91.31           N  
ATOM   3918  NH2 ARG B  37       1.056 -35.656  -8.594  1.00 91.31           N  
ATOM   3919  CZ  ARG B  37       0.872 -34.344  -8.719  1.00 91.31           C  
ATOM   3920  N   GLN B  38       4.219 -32.531  -3.793  1.00 91.81           N  
ATOM   3921  CA  GLN B  38       3.850 -33.094  -2.492  1.00 91.81           C  
ATOM   3922  C   GLN B  38       4.359 -32.219  -1.357  1.00 91.81           C  
ATOM   3923  CB  GLN B  38       4.395 -34.500  -2.336  1.00 91.81           C  
ATOM   3924  O   GLN B  38       3.652 -31.984  -0.374  1.00 91.81           O  
ATOM   3925  CG  GLN B  38       3.918 -35.219  -1.073  1.00 91.81           C  
ATOM   3926  CD  GLN B  38       2.408 -35.344  -1.012  1.00 91.81           C  
ATOM   3927  NE2 GLN B  38       1.832 -35.062   0.146  1.00 91.81           N  
ATOM   3928  OE1 GLN B  38       1.767 -35.719  -1.997  1.00 91.81           O  
ATOM   3929  N   THR B  39       5.547 -31.750  -1.541  1.00 93.12           N  
ATOM   3930  CA  THR B  39       6.129 -30.891  -0.520  1.00 93.12           C  
ATOM   3931  C   THR B  39       5.320 -29.609  -0.370  1.00 93.12           C  
ATOM   3932  CB  THR B  39       7.594 -30.547  -0.851  1.00 93.12           C  
ATOM   3933  O   THR B  39       4.969 -29.203   0.745  1.00 93.12           O  
ATOM   3934  CG2 THR B  39       8.203 -29.641   0.220  1.00 93.12           C  
ATOM   3935  OG1 THR B  39       8.359 -31.750  -0.933  1.00 93.12           O  
ATOM   3936  N   ILE B  40       5.027 -29.000  -1.471  1.00 94.38           N  
ATOM   3937  CA  ILE B  40       4.270 -27.750  -1.459  1.00 94.38           C  
ATOM   3938  C   ILE B  40       2.871 -28.000  -0.896  1.00 94.38           C  
ATOM   3939  CB  ILE B  40       4.172 -27.125  -2.871  1.00 94.38           C  
ATOM   3940  O   ILE B  40       2.338 -27.172  -0.150  1.00 94.38           O  
ATOM   3941  CG1 ILE B  40       5.543 -26.609  -3.318  1.00 94.38           C  
ATOM   3942  CG2 ILE B  40       3.123 -26.016  -2.904  1.00 94.38           C  
ATOM   3943  CD1 ILE B  40       5.605 -26.203  -4.785  1.00 94.38           C  
ATOM   3944  N   PHE B  41       2.334 -29.125  -1.264  1.00 94.44           N  
ATOM   3945  CA  PHE B  41       1.028 -29.516  -0.738  1.00 94.44           C  
ATOM   3946  C   PHE B  41       1.065 -29.609   0.783  1.00 94.44           C  
ATOM   3947  CB  PHE B  41       0.576 -30.844  -1.338  1.00 94.44           C  
ATOM   3948  O   PHE B  41       0.216 -29.031   1.468  1.00 94.44           O  
ATOM   3949  CG  PHE B  41      -0.789 -31.281  -0.882  1.00 94.44           C  
ATOM   3950  CD1 PHE B  41      -0.932 -32.156   0.190  1.00 94.44           C  
ATOM   3951  CD2 PHE B  41      -1.931 -30.828  -1.527  1.00 94.44           C  
ATOM   3952  CE1 PHE B  41      -2.195 -32.562   0.614  1.00 94.44           C  
ATOM   3953  CE2 PHE B  41      -3.195 -31.234  -1.108  1.00 94.44           C  
ATOM   3954  CZ  PHE B  41      -3.324 -32.094  -0.039  1.00 94.44           C  
ATOM   3955  N   ASN B  42       2.039 -30.266   1.319  1.00 94.12           N  
ATOM   3956  CA  ASN B  42       2.170 -30.438   2.762  1.00 94.12           C  
ATOM   3957  C   ASN B  42       2.404 -29.109   3.467  1.00 94.12           C  
ATOM   3958  CB  ASN B  42       3.305 -31.406   3.082  1.00 94.12           C  
ATOM   3959  O   ASN B  42       1.798 -28.828   4.504  1.00 94.12           O  
ATOM   3960  CG  ASN B  42       2.998 -32.844   2.637  1.00 94.12           C  
ATOM   3961  ND2 ASN B  42       4.043 -33.625   2.393  1.00 94.12           N  
ATOM   3962  OD1 ASN B  42       1.833 -33.219   2.512  1.00 94.12           O  
ATOM   3963  N   ILE B  43       3.275 -28.312   2.916  1.00 95.25           N  
ATOM   3964  CA  ILE B  43       3.547 -27.000   3.500  1.00 95.25           C  
ATOM   3965  C   ILE B  43       2.271 -26.156   3.494  1.00 95.25           C  
ATOM   3966  CB  ILE B  43       4.676 -26.266   2.742  1.00 95.25           C  
ATOM   3967  O   ILE B  43       1.990 -25.438   4.457  1.00 95.25           O  
ATOM   3968  CG1 ILE B  43       6.000 -27.016   2.900  1.00 95.25           C  
ATOM   3969  CG2 ILE B  43       4.801 -24.828   3.230  1.00 95.25           C  
ATOM   3970  CD1 ILE B  43       7.125 -26.484   2.021  1.00 95.25           C  
ATOM   3971  N   SER B  44       1.509 -26.250   2.443  1.00 95.31           N  
ATOM   3972  CA  SER B  44       0.274 -25.469   2.330  1.00 95.31           C  
ATOM   3973  C   SER B  44      -0.743 -25.906   3.385  1.00 95.31           C  
ATOM   3974  CB  SER B  44      -0.330 -25.641   0.934  1.00 95.31           C  
ATOM   3975  O   SER B  44      -1.404 -25.062   3.994  1.00 95.31           O  
ATOM   3976  OG  SER B  44       0.581 -25.203  -0.060  1.00 95.31           O  
ATOM   3977  N   LEU B  45      -0.853 -27.172   3.586  1.00 93.88           N  
ATOM   3978  CA  LEU B  45      -1.761 -27.672   4.609  1.00 93.88           C  
ATOM   3979  C   LEU B  45      -1.337 -27.203   5.996  1.00 93.88           C  
ATOM   3980  CB  LEU B  45      -1.810 -29.203   4.574  1.00 93.88           C  
ATOM   3981  O   LEU B  45      -2.180 -26.828   6.809  1.00 93.88           O  
ATOM   3982  CG  LEU B  45      -2.541 -29.828   3.385  1.00 93.88           C  
ATOM   3983  CD1 LEU B  45      -2.492 -31.359   3.477  1.00 93.88           C  
ATOM   3984  CD2 LEU B  45      -3.982 -29.344   3.324  1.00 93.88           C  
ATOM   3985  N   MET B  46      -0.097 -27.203   6.191  1.00 93.50           N  
ATOM   3986  CA  MET B  46       0.430 -26.734   7.473  1.00 93.50           C  
ATOM   3987  C   MET B  46       0.119 -25.266   7.688  1.00 93.50           C  
ATOM   3988  CB  MET B  46       1.939 -26.969   7.551  1.00 93.50           C  
ATOM   3989  O   MET B  46      -0.240 -24.844   8.789  1.00 93.50           O  
ATOM   3990  CG  MET B  46       2.324 -28.422   7.750  1.00 93.50           C  
ATOM   3991  SD  MET B  46       4.133 -28.656   7.980  1.00 93.50           S  
ATOM   3992  CE  MET B  46       4.367 -27.750   9.547  1.00 93.50           C  
ATOM   3993  N   LYS B  47       0.201 -24.484   6.656  1.00 92.44           N  
ATOM   3994  CA  LYS B  47      -0.068 -23.047   6.754  1.00 92.44           C  
ATOM   3995  C   LYS B  47      -1.547 -22.781   7.023  1.00 92.44           C  
ATOM   3996  CB  LYS B  47       0.372 -22.328   5.480  1.00 92.44           C  
ATOM   3997  O   LYS B  47      -1.895 -21.859   7.758  1.00 92.44           O  
ATOM   3998  CG  LYS B  47       1.881 -22.219   5.320  1.00 92.44           C  
ATOM   3999  CD  LYS B  47       2.254 -21.406   4.082  1.00 92.44           C  
ATOM   4000  CE  LYS B  47       3.764 -21.297   3.918  1.00 92.44           C  
ATOM   4001  NZ  LYS B  47       4.348 -20.266   4.832  1.00 92.44           N  
ATOM   4002  N   LEU B  48      -2.400 -23.453   6.441  1.00 90.81           N  
ATOM   4003  CA  LEU B  48      -3.834 -23.266   6.633  1.00 90.81           C  
ATOM   4004  C   LEU B  48      -4.262 -23.719   8.023  1.00 90.81           C  
ATOM   4005  CB  LEU B  48      -4.621 -24.031   5.566  1.00 90.81           C  
ATOM   4006  O   LEU B  48      -5.109 -23.078   8.656  1.00 90.81           O  
ATOM   4007  CG  LEU B  48      -4.578 -23.453   4.148  1.00 90.81           C  
ATOM   4008  CD1 LEU B  48      -5.344 -24.359   3.188  1.00 90.81           C  
ATOM   4009  CD2 LEU B  48      -5.152 -22.047   4.125  1.00 90.81           C  
ATOM   4010  N   TYR B  49      -3.715 -24.688   8.578  1.00 86.25           N  
ATOM   4011  CA  TYR B  49      -4.105 -25.250   9.867  1.00 86.25           C  
ATOM   4012  C   TYR B  49      -3.512 -24.438  11.008  1.00 86.25           C  
ATOM   4013  CB  TYR B  49      -3.664 -26.703   9.977  1.00 86.25           C  
ATOM   4014  O   TYR B  49      -4.113 -24.328  12.086  1.00 86.25           O  
ATOM   4015  CG  TYR B  49      -4.512 -27.656   9.172  1.00 86.25           C  
ATOM   4016  CD1 TYR B  49      -5.832 -27.922   9.531  1.00 86.25           C  
ATOM   4017  CD2 TYR B  49      -3.996 -28.297   8.047  1.00 86.25           C  
ATOM   4018  CE1 TYR B  49      -6.613 -28.812   8.797  1.00 86.25           C  
ATOM   4019  CE2 TYR B  49      -4.770 -29.172   7.301  1.00 86.25           C  
ATOM   4020  OH  TYR B  49      -6.848 -30.297   6.945  1.00 86.25           O  
ATOM   4021  CZ  TYR B  49      -6.078 -29.422   7.680  1.00 86.25           C  
ATOM   4022  N   ASN B  50      -2.332 -23.812  10.766  1.00 76.75           N  
ATOM   4023  CA  ASN B  50      -1.702 -23.031  11.820  1.00 76.75           C  
ATOM   4024  C   ASN B  50      -2.381 -21.672  11.984  1.00 76.75           C  
ATOM   4025  CB  ASN B  50      -0.210 -22.844  11.531  1.00 76.75           C  
ATOM   4026  O   ASN B  50      -2.303 -21.062  13.047  1.00 76.75           O  
ATOM   4027  CG  ASN B  50       0.592 -24.109  11.781  1.00 76.75           C  
ATOM   4028  ND2 ASN B  50       1.801 -24.156  11.234  1.00 76.75           N  
ATOM   4029  OD1 ASN B  50       0.128 -25.031  12.453  1.00 76.75           O  
ATOM   4030  N   HIS B  51      -3.002 -21.047  11.023  1.00 61.88           N  
ATOM   4031  CA  HIS B  51      -3.598 -19.719  11.078  1.00 61.88           C  
ATOM   4032  C   HIS B  51      -5.086 -19.797  11.391  1.00 61.88           C  
ATOM   4033  CB  HIS B  51      -3.375 -18.984   9.758  1.00 61.88           C  
ATOM   4034  O   HIS B  51      -5.832 -18.844  11.133  1.00 61.88           O  
ATOM   4035  CG  HIS B  51      -2.262 -17.984   9.812  1.00 61.88           C  
ATOM   4036  CD2 HIS B  51      -1.042 -17.984   9.227  1.00 61.88           C  
ATOM   4037  ND1 HIS B  51      -2.342 -16.812  10.539  1.00 61.88           N  
ATOM   4038  CE1 HIS B  51      -1.215 -16.141  10.398  1.00 61.88           C  
ATOM   4039  NE2 HIS B  51      -0.409 -16.828   9.602  1.00 61.88           N  
ATOM   4040  N   ARG B  52      -5.590 -20.797  11.844  1.00 61.38           N  
ATOM   4041  CA  ARG B  52      -7.047 -20.859  11.906  1.00 61.38           C  
ATOM   4042  C   ARG B  52      -7.574 -20.109  13.117  1.00 61.38           C  
ATOM   4043  CB  ARG B  52      -7.527 -22.312  11.945  1.00 61.38           C  
ATOM   4044  O   ARG B  52      -7.805 -20.703  14.172  1.00 61.38           O  
ATOM   4045  CG  ARG B  52      -7.715 -22.938  10.570  1.00 61.38           C  
ATOM   4046  CD  ARG B  52      -8.406 -24.297  10.656  1.00 61.38           C  
ATOM   4047  NE  ARG B  52      -8.633 -24.875   9.336  1.00 61.38           N  
ATOM   4048  NH1 ARG B  52      -9.711 -26.766  10.117  1.00 61.38           N  
ATOM   4049  NH2 ARG B  52      -9.398 -26.453   7.863  1.00 61.38           N  
ATOM   4050  CZ  ARG B  52      -9.242 -26.031   9.109  1.00 61.38           C  
ATOM   4051  N   PRO B  53      -7.230 -18.734  13.039  1.00 61.31           N  
ATOM   4052  CA  PRO B  53      -8.055 -18.094  14.070  1.00 61.31           C  
ATOM   4053  C   PRO B  53      -9.547 -18.297  13.844  1.00 61.31           C  
ATOM   4054  CB  PRO B  53      -7.676 -16.625  13.961  1.00 61.31           C  
ATOM   4055  O   PRO B  53      -9.961 -18.703  12.750  1.00 61.31           O  
ATOM   4056  CG  PRO B  53      -7.059 -16.484  12.609  1.00 61.31           C  
ATOM   4057  CD  PRO B  53      -6.676 -17.844  12.117  1.00 61.31           C  
ATOM   4058  N   LEU B  54     -10.359 -18.234  15.008  1.00 64.62           N  
ATOM   4059  CA  LEU B  54     -11.812 -18.297  14.922  1.00 64.62           C  
ATOM   4060  C   LEU B  54     -12.336 -17.359  13.836  1.00 64.62           C  
ATOM   4061  CB  LEU B  54     -12.453 -17.938  16.266  1.00 64.62           C  
ATOM   4062  O   LEU B  54     -13.219 -17.734  13.055  1.00 64.62           O  
ATOM   4063  CG  LEU B  54     -13.094 -19.094  17.031  1.00 64.62           C  
ATOM   4064  CD1 LEU B  54     -12.398 -19.281  18.375  1.00 64.62           C  
ATOM   4065  CD2 LEU B  54     -14.586 -18.828  17.234  1.00 64.62           C  
ATOM   4066  N   THR B  55     -11.812 -16.109  13.680  1.00 77.75           N  
ATOM   4067  CA  THR B  55     -12.219 -15.141  12.664  1.00 77.75           C  
ATOM   4068  C   THR B  55     -11.000 -14.602  11.914  1.00 77.75           C  
ATOM   4069  CB  THR B  55     -13.000 -13.977  13.289  1.00 77.75           C  
ATOM   4070  O   THR B  55     -10.062 -14.102  12.531  1.00 77.75           O  
ATOM   4071  CG2 THR B  55     -14.453 -14.367  13.547  1.00 77.75           C  
ATOM   4072  OG1 THR B  55     -12.391 -13.602  14.523  1.00 77.75           O  
ATOM   4073  N   GLU B  56     -10.867 -15.031  10.648  1.00 84.75           N  
ATOM   4074  CA  GLU B  56      -9.773 -14.555   9.797  1.00 84.75           C  
ATOM   4075  C   GLU B  56     -10.000 -13.094   9.398  1.00 84.75           C  
ATOM   4076  CB  GLU B  56      -9.641 -15.430   8.555  1.00 84.75           C  
ATOM   4077  O   GLU B  56     -10.938 -12.789   8.664  1.00 84.75           O  
ATOM   4078  CG  GLU B  56      -8.352 -15.195   7.777  1.00 84.75           C  
ATOM   4079  CD  GLU B  56      -8.156 -16.172   6.625  1.00 84.75           C  
ATOM   4080  OE1 GLU B  56      -7.066 -16.172   6.012  1.00 84.75           O  
ATOM   4081  OE2 GLU B  56      -9.102 -16.938   6.340  1.00 84.75           O  
ATOM   4082  N   PRO B  57      -9.172 -12.242   9.820  1.00 89.56           N  
ATOM   4083  CA  PRO B  57      -9.383 -10.820   9.531  1.00 89.56           C  
ATOM   4084  C   PRO B  57      -8.953 -10.438   8.117  1.00 89.56           C  
ATOM   4085  CB  PRO B  57      -8.508 -10.125  10.578  1.00 89.56           C  
ATOM   4086  O   PRO B  57      -9.344  -9.375   7.625  1.00 89.56           O  
ATOM   4087  CG  PRO B  57      -7.402 -11.094  10.859  1.00 89.56           C  
ATOM   4088  CD  PRO B  57      -7.953 -12.484  10.742  1.00 89.56           C  
ATOM   4089  N   SER B  58      -8.148 -11.273   7.520  1.00 92.75           N  
ATOM   4090  CA  SER B  58      -7.695 -11.102   6.141  1.00 92.75           C  
ATOM   4091  C   SER B  58      -7.773 -12.414   5.367  1.00 92.75           C  
ATOM   4092  CB  SER B  58      -6.266 -10.562   6.105  1.00 92.75           C  
ATOM   4093  O   SER B  58      -7.344 -13.461   5.863  1.00 92.75           O  
ATOM   4094  OG  SER B  58      -5.785 -10.492   4.773  1.00 92.75           O  
ATOM   4095  N   LEU B  59      -8.305 -12.344   4.227  1.00 95.75           N  
ATOM   4096  CA  LEU B  59      -8.633 -13.555   3.492  1.00 95.75           C  
ATOM   4097  C   LEU B  59      -7.598 -13.828   2.402  1.00 95.75           C  
ATOM   4098  CB  LEU B  59     -10.023 -13.453   2.873  1.00 95.75           C  
ATOM   4099  O   LEU B  59      -7.516 -14.945   1.884  1.00 95.75           O  
ATOM   4100  CG  LEU B  59     -11.188 -13.273   3.850  1.00 95.75           C  
ATOM   4101  CD1 LEU B  59     -12.484 -13.031   3.090  1.00 95.75           C  
ATOM   4102  CD2 LEU B  59     -11.320 -14.500   4.754  1.00 95.75           C  
ATOM   4103  N   GLN B  60      -6.832 -12.914   2.029  1.00 96.44           N  
ATOM   4104  CA  GLN B  60      -6.020 -12.992   0.821  1.00 96.44           C  
ATOM   4105  C   GLN B  60      -5.090 -14.203   0.858  1.00 96.44           C  
ATOM   4106  CB  GLN B  60      -5.207 -11.711   0.641  1.00 96.44           C  
ATOM   4107  O   GLN B  60      -5.059 -15.000  -0.084  1.00 96.44           O  
ATOM   4108  CG  GLN B  60      -4.363 -11.688  -0.627  1.00 96.44           C  
ATOM   4109  CD  GLN B  60      -3.533 -10.430  -0.761  1.00 96.44           C  
ATOM   4110  NE2 GLN B  60      -2.592 -10.430  -1.699  1.00 96.44           N  
ATOM   4111  OE1 GLN B  60      -3.736  -9.453  -0.026  1.00 96.44           O  
ATOM   4112  N   LYS B  61      -4.316 -14.352   1.883  1.00 95.62           N  
ATOM   4113  CA  LYS B  61      -3.352 -15.438   1.991  1.00 95.62           C  
ATOM   4114  C   LYS B  61      -4.047 -16.797   1.926  1.00 95.62           C  
ATOM   4115  CB  LYS B  61      -2.551 -15.320   3.289  1.00 95.62           C  
ATOM   4116  O   LYS B  61      -3.621 -17.688   1.181  1.00 95.62           O  
ATOM   4117  CG  LYS B  61      -1.421 -16.328   3.414  1.00 95.62           C  
ATOM   4118  CD  LYS B  61      -0.605 -16.109   4.680  1.00 95.62           C  
ATOM   4119  CE  LYS B  61       0.518 -17.125   4.812  1.00 95.62           C  
ATOM   4120  NZ  LYS B  61       1.339 -16.891   6.039  1.00 95.62           N  
ATOM   4121  N   THR B  62      -5.086 -16.922   2.660  1.00 94.88           N  
ATOM   4122  CA  THR B  62      -5.820 -18.188   2.707  1.00 94.88           C  
ATOM   4123  C   THR B  62      -6.426 -18.500   1.345  1.00 94.88           C  
ATOM   4124  CB  THR B  62      -6.934 -18.141   3.771  1.00 94.88           C  
ATOM   4125  O   THR B  62      -6.379 -19.641   0.893  1.00 94.88           O  
ATOM   4126  CG2 THR B  62      -7.680 -19.469   3.836  1.00 94.88           C  
ATOM   4127  OG1 THR B  62      -6.352 -17.875   5.051  1.00 94.88           O  
ATOM   4128  N   VAL B  63      -6.941 -17.516   0.743  1.00 96.62           N  
ATOM   4129  CA  VAL B  63      -7.570 -17.734  -0.557  1.00 96.62           C  
ATOM   4130  C   VAL B  63      -6.516 -18.156  -1.574  1.00 96.62           C  
ATOM   4131  CB  VAL B  63      -8.297 -16.453  -1.051  1.00 96.62           C  
ATOM   4132  O   VAL B  63      -6.738 -19.094  -2.346  1.00 96.62           O  
ATOM   4133  CG1 VAL B  63      -8.625 -16.562  -2.539  1.00 96.62           C  
ATOM   4134  CG2 VAL B  63      -9.570 -16.219  -0.238  1.00 96.62           C  
ATOM   4135  N   LEU B  64      -5.410 -17.578  -1.551  1.00 97.31           N  
ATOM   4136  CA  LEU B  64      -4.340 -17.922  -2.479  1.00 97.31           C  
ATOM   4137  C   LEU B  64      -3.842 -19.344  -2.223  1.00 97.31           C  
ATOM   4138  CB  LEU B  64      -3.182 -16.922  -2.359  1.00 97.31           C  
ATOM   4139  O   LEU B  64      -3.645 -20.109  -3.164  1.00 97.31           O  
ATOM   4140  CG  LEU B  64      -3.426 -15.531  -2.924  1.00 97.31           C  
ATOM   4141  CD1 LEU B  64      -2.271 -14.602  -2.559  1.00 97.31           C  
ATOM   4142  CD2 LEU B  64      -3.617 -15.586  -4.434  1.00 97.31           C  
ATOM   4143  N   ILE B  65      -3.646 -19.688  -1.006  1.00 96.56           N  
ATOM   4144  CA  ILE B  65      -3.180 -21.031  -0.651  1.00 96.56           C  
ATOM   4145  C   ILE B  65      -4.230 -22.062  -1.043  1.00 96.56           C  
ATOM   4146  CB  ILE B  65      -2.859 -21.141   0.857  1.00 96.56           C  
ATOM   4147  O   ILE B  65      -3.908 -23.094  -1.649  1.00 96.56           O  
ATOM   4148  CG1 ILE B  65      -1.662 -20.250   1.212  1.00 96.56           C  
ATOM   4149  CG2 ILE B  65      -2.596 -22.594   1.253  1.00 96.56           C  
ATOM   4150  CD1 ILE B  65      -1.387 -20.141   2.707  1.00 96.56           C  
ATOM   4151  N   ASN B  66      -5.469 -21.766  -0.705  1.00 95.25           N  
ATOM   4152  CA  ASN B  66      -6.551 -22.688  -1.060  1.00 95.25           C  
ATOM   4153  C   ASN B  66      -6.645 -22.875  -2.570  1.00 95.25           C  
ATOM   4154  CB  ASN B  66      -7.887 -22.172  -0.507  1.00 95.25           C  
ATOM   4155  O   ASN B  66      -6.863 -24.000  -3.043  1.00 95.25           O  
ATOM   4156  CG  ASN B  66      -8.062 -22.500   0.965  1.00 95.25           C  
ATOM   4157  ND2 ASN B  66      -8.789 -21.625   1.671  1.00 95.25           N  
ATOM   4158  OD1 ASN B  66      -7.555 -23.500   1.465  1.00 95.25           O  
ATOM   4159  N   ASN B  67      -6.523 -21.812  -3.305  1.00 96.12           N  
ATOM   4160  CA  ASN B  67      -6.555 -21.938  -4.758  1.00 96.12           C  
ATOM   4161  C   ASN B  67      -5.434 -22.828  -5.273  1.00 96.12           C  
ATOM   4162  CB  ASN B  67      -6.473 -20.547  -5.410  1.00 96.12           C  
ATOM   4163  O   ASN B  67      -5.648 -23.641  -6.168  1.00 96.12           O  
ATOM   4164  CG  ASN B  67      -7.750 -19.750  -5.242  1.00 96.12           C  
ATOM   4165  ND2 ASN B  67      -7.680 -18.453  -5.535  1.00 96.12           N  
ATOM   4166  OD1 ASN B  67      -8.789 -20.281  -4.848  1.00 96.12           O  
ATOM   4167  N   MET B  68      -4.266 -22.641  -4.734  1.00 94.56           N  
ATOM   4168  CA  MET B  68      -3.131 -23.469  -5.121  1.00 94.56           C  
ATOM   4169  C   MET B  68      -3.383 -24.938  -4.766  1.00 94.56           C  
ATOM   4170  CB  MET B  68      -1.849 -22.984  -4.449  1.00 94.56           C  
ATOM   4171  O   MET B  68      -3.105 -25.828  -5.570  1.00 94.56           O  
ATOM   4172  CG  MET B  68      -0.603 -23.734  -4.879  1.00 94.56           C  
ATOM   4173  SD  MET B  68       0.898 -23.203  -3.975  1.00 94.56           S  
ATOM   4174  CE  MET B  68       0.417 -23.625  -2.277  1.00 94.56           C  
ATOM   4175  N   LEU B  69      -3.885 -25.203  -3.584  1.00 94.94           N  
ATOM   4176  CA  LEU B  69      -4.188 -26.562  -3.156  1.00 94.94           C  
ATOM   4177  C   LEU B  69      -5.234 -27.203  -4.066  1.00 94.94           C  
ATOM   4178  CB  LEU B  69      -4.680 -26.578  -1.707  1.00 94.94           C  
ATOM   4179  O   LEU B  69      -5.113 -28.359  -4.438  1.00 94.94           O  
ATOM   4180  CG  LEU B  69      -3.613 -26.391  -0.626  1.00 94.94           C  
ATOM   4181  CD1 LEU B  69      -4.266 -26.297   0.750  1.00 94.94           C  
ATOM   4182  CD2 LEU B  69      -2.607 -27.531  -0.668  1.00 94.94           C  
ATOM   4183  N   ARG B  70      -6.246 -26.453  -4.348  1.00 94.06           N  
ATOM   4184  CA  ARG B  70      -7.270 -26.953  -5.262  1.00 94.06           C  
ATOM   4185  C   ARG B  70      -6.664 -27.328  -6.609  1.00 94.06           C  
ATOM   4186  CB  ARG B  70      -8.367 -25.906  -5.461  1.00 94.06           C  
ATOM   4187  O   ARG B  70      -7.008 -28.359  -7.184  1.00 94.06           O  
ATOM   4188  CG  ARG B  70      -9.383 -25.859  -4.328  1.00 94.06           C  
ATOM   4189  CD  ARG B  70     -10.547 -24.922  -4.648  1.00 94.06           C  
ATOM   4190  NE  ARG B  70     -10.156 -23.531  -4.539  1.00 94.06           N  
ATOM   4191  NH1 ARG B  70     -12.297 -22.750  -4.172  1.00 94.06           N  
ATOM   4192  NH2 ARG B  70     -10.539 -21.281  -4.234  1.00 94.06           N  
ATOM   4193  CZ  ARG B  70     -11.000 -22.516  -4.316  1.00 94.06           C  
ATOM   4194  N   ARG B  71      -5.824 -26.547  -7.074  1.00 92.38           N  
ATOM   4195  CA  ARG B  71      -5.168 -26.828  -8.352  1.00 92.38           C  
ATOM   4196  C   ARG B  71      -4.332 -28.109  -8.266  1.00 92.38           C  
ATOM   4197  CB  ARG B  71      -4.293 -25.656  -8.773  1.00 92.38           C  
ATOM   4198  O   ARG B  71      -4.355 -28.938  -9.180  1.00 92.38           O  
ATOM   4199  CG  ARG B  71      -3.672 -25.812 -10.156  1.00 92.38           C  
ATOM   4200  CD  ARG B  71      -2.926 -24.562 -10.586  1.00 92.38           C  
ATOM   4201  NE  ARG B  71      -2.199 -24.766 -11.836  1.00 92.38           N  
ATOM   4202  NH1 ARG B  71      -1.163 -22.703 -11.820  1.00 92.38           N  
ATOM   4203  NH2 ARG B  71      -0.769 -24.188 -13.531  1.00 92.38           N  
ATOM   4204  CZ  ARG B  71      -1.379 -23.891 -12.398  1.00 92.38           C  
ATOM   4205  N   ILE B  72      -3.596 -28.266  -7.211  1.00 92.50           N  
ATOM   4206  CA  ILE B  72      -2.775 -29.453  -7.020  1.00 92.50           C  
ATOM   4207  C   ILE B  72      -3.670 -30.688  -6.918  1.00 92.50           C  
ATOM   4208  CB  ILE B  72      -1.887 -29.328  -5.762  1.00 92.50           C  
ATOM   4209  O   ILE B  72      -3.369 -31.734  -7.504  1.00 92.50           O  
ATOM   4210  CG1 ILE B  72      -0.814 -28.250  -5.969  1.00 92.50           C  
ATOM   4211  CG2 ILE B  72      -1.251 -30.672  -5.414  1.00 92.50           C  
ATOM   4212  CD1 ILE B  72      -0.007 -27.938  -4.715  1.00 92.50           C  
ATOM   4213  N   GLN B  73      -4.723 -30.547  -6.238  1.00 92.12           N  
ATOM   4214  CA  GLN B  73      -5.656 -31.656  -6.105  1.00 92.12           C  
ATOM   4215  C   GLN B  73      -6.258 -32.031  -7.453  1.00 92.12           C  
ATOM   4216  CB  GLN B  73      -6.770 -31.297  -5.113  1.00 92.12           C  
ATOM   4217  O   GLN B  73      -6.406 -33.219  -7.762  1.00 92.12           O  
ATOM   4218  CG  GLN B  73      -6.324 -31.312  -3.658  1.00 92.12           C  
ATOM   4219  CD  GLN B  73      -7.418 -30.875  -2.707  1.00 92.12           C  
ATOM   4220  NE2 GLN B  73      -7.258 -31.188  -1.428  1.00 92.12           N  
ATOM   4221  OE1 GLN B  73      -8.398 -30.234  -3.117  1.00 92.12           O  
ATOM   4222  N   GLU B  74      -6.582 -31.078  -8.219  1.00 90.25           N  
ATOM   4223  CA  GLU B  74      -7.109 -31.344  -9.555  1.00 90.25           C  
ATOM   4224  C   GLU B  74      -6.070 -32.031 -10.422  1.00 90.25           C  
ATOM   4225  CB  GLU B  74      -7.559 -30.031 -10.219  1.00 90.25           C  
ATOM   4226  O   GLU B  74      -6.410 -32.938 -11.195  1.00 90.25           O  
ATOM   4227  CG  GLU B  74      -8.914 -29.531  -9.734  1.00 90.25           C  
ATOM   4228  CD  GLU B  74      -9.227 -28.125 -10.180  1.00 90.25           C  
ATOM   4229  OE1 GLU B  74     -10.211 -27.531  -9.688  1.00 90.25           O  
ATOM   4230  OE2 GLU B  74      -8.469 -27.594 -11.031  1.00 90.25           O  
ATOM   4231  N   GLU B  75      -4.875 -31.688 -10.281  1.00 87.50           N  
ATOM   4232  CA  GLU B  75      -3.799 -32.344 -11.023  1.00 87.50           C  
ATOM   4233  C   GLU B  75      -3.633 -33.781 -10.586  1.00 87.50           C  
ATOM   4234  CB  GLU B  75      -2.482 -31.578 -10.836  1.00 87.50           C  
ATOM   4235  O   GLU B  75      -3.436 -34.688 -11.422  1.00 87.50           O  
ATOM   4236  CG  GLU B  75      -1.381 -32.000 -11.789  1.00 87.50           C  
ATOM   4237  CD  GLU B  75      -0.081 -31.250 -11.594  1.00 87.50           C  
ATOM   4238  OE1 GLU B  75       0.969 -31.688 -12.109  1.00 87.50           O  
ATOM   4239  OE2 GLU B  75      -0.114 -30.188 -10.922  1.00 87.50           O  
ATOM   4240  N   LEU B  76      -3.756 -34.031  -9.336  1.00 88.00           N  
ATOM   4241  CA  LEU B  76      -3.641 -35.375  -8.797  1.00 88.00           C  
ATOM   4242  C   LEU B  76      -4.816 -36.250  -9.242  1.00 88.00           C  
ATOM   4243  CB  LEU B  76      -3.568 -35.344  -7.270  1.00 88.00           C  
ATOM   4244  O   LEU B  76      -4.641 -37.406  -9.586  1.00 88.00           O  
ATOM   4245  CG  LEU B  76      -2.275 -34.781  -6.664  1.00 88.00           C  
ATOM   4246  CD1 LEU B  76      -2.438 -34.594  -5.160  1.00 88.00           C  
ATOM   4247  CD2 LEU B  76      -1.106 -35.719  -6.961  1.00 88.00           C  
ATOM   4248  N   LYS B  77      -5.930 -35.625  -9.266  1.00 88.88           N  
ATOM   4249  CA  LYS B  77      -7.113 -36.344  -9.727  1.00 88.88           C  
ATOM   4250  C   LYS B  77      -7.000 -36.688 -11.211  1.00 88.88           C  
ATOM   4251  CB  LYS B  77      -8.375 -35.500  -9.477  1.00 88.88           C  
ATOM   4252  O   LYS B  77      -7.363 -37.781 -11.617  1.00 88.88           O  
ATOM   4253  CG  LYS B  77      -9.672 -36.281  -9.727  1.00 88.88           C  
ATOM   4254  CD  LYS B  77     -10.891 -35.406  -9.445  1.00 88.88           C  
ATOM   4255  CE  LYS B  77     -12.188 -36.125  -9.773  1.00 88.88           C  
ATOM   4256  NZ  LYS B  77     -13.383 -35.250  -9.555  1.00 88.88           N  
ATOM   4257  N   GLN B  78      -6.480 -35.781 -11.969  1.00 86.44           N  
ATOM   4258  CA  GLN B  78      -6.309 -36.031 -13.406  1.00 86.44           C  
ATOM   4259  C   GLN B  78      -5.258 -37.094 -13.672  1.00 86.44           C  
ATOM   4260  CB  GLN B  78      -5.918 -34.719 -14.109  1.00 86.44           C  
ATOM   4261  O   GLN B  78      -5.402 -37.906 -14.594  1.00 86.44           O  
ATOM   4262  CG  GLN B  78      -7.059 -33.719 -14.227  1.00 86.44           C  
ATOM   4263  CD  GLN B  78      -6.621 -32.406 -14.836  1.00 86.44           C  
ATOM   4264  NE2 GLN B  78      -7.539 -31.438 -14.898  1.00 86.44           N  
ATOM   4265  OE1 GLN B  78      -5.465 -32.250 -15.242  1.00 86.44           O  
ATOM   4266  N   GLU B  79      -4.223 -37.156 -12.867  1.00 81.69           N  
ATOM   4267  CA  GLU B  79      -3.193 -38.188 -13.000  1.00 81.69           C  
ATOM   4268  C   GLU B  79      -3.721 -39.531 -12.578  1.00 81.69           C  
ATOM   4269  CB  GLU B  79      -1.957 -37.812 -12.172  1.00 81.69           C  
ATOM   4270  O   GLU B  79      -3.373 -40.562 -13.180  1.00 81.69           O  
ATOM   4271  CG  GLU B  79      -1.043 -36.812 -12.852  1.00 81.69           C  
ATOM   4272  CD  GLU B  79       0.156 -36.406 -12.000  1.00 81.69           C  
ATOM   4273  OE1 GLU B  79       0.975 -35.562 -12.453  1.00 81.69           O  
ATOM   4274  OE2 GLU B  79       0.280 -36.938 -10.883  1.00 81.69           O  
ATOM   4275  N   GLY B  80      -4.422 -39.562 -11.430  1.00 74.00           N  
ATOM   4276  CA  GLY B  80      -5.035 -40.812 -11.008  1.00 74.00           C  
ATOM   4277  C   GLY B  80      -6.117 -41.281 -11.953  1.00 74.00           C  
ATOM   4278  O   GLY B  80      -6.293 -42.500 -12.141  1.00 74.00           O  
ATOM   4279  N   SER B  81      -6.973 -40.438 -12.453  1.00 63.41           N  
ATOM   4280  CA  SER B  81      -7.988 -40.844 -13.414  1.00 63.41           C  
ATOM   4281  C   SER B  81      -7.359 -41.312 -14.719  1.00 63.41           C  
ATOM   4282  CB  SER B  81      -8.938 -39.656 -13.711  1.00 63.41           C  
ATOM   4283  O   SER B  81      -7.945 -42.156 -15.430  1.00 63.41           O  
ATOM   4284  OG  SER B  81      -9.930 -40.062 -14.648  1.00 63.41           O  
ATOM   4285  N   LEU B  82      -6.203 -40.781 -15.055  1.00 53.97           N  
ATOM   4286  CA  LEU B  82      -5.500 -41.250 -16.250  1.00 53.97           C  
ATOM   4287  C   LEU B  82      -4.844 -42.594 -16.016  1.00 53.97           C  
ATOM   4288  CB  LEU B  82      -4.441 -40.219 -16.672  1.00 53.97           C  
ATOM   4289  O   LEU B  82      -4.262 -43.188 -16.922  1.00 53.97           O  
ATOM   4290  CG  LEU B  82      -4.949 -39.000 -17.438  1.00 53.97           C  
ATOM   4291  CD1 LEU B  82      -3.900 -37.906 -17.422  1.00 53.97           C  
ATOM   4292  CD2 LEU B  82      -5.320 -39.375 -18.859  1.00 53.97           C  
ATOM   4293  N   ARG B  83      -4.664 -43.031 -14.820  1.00 51.19           N  
ATOM   4294  CA  ARG B  83      -4.145 -44.406 -14.664  1.00 51.19           C  
ATOM   4295  C   ARG B  83      -5.074 -45.406 -15.320  1.00 51.19           C  
ATOM   4296  CB  ARG B  83      -3.955 -44.750 -13.188  1.00 51.19           C  
ATOM   4297  O   ARG B  83      -6.270 -45.469 -15.016  1.00 51.19           O  
ATOM   4298  CG  ARG B  83      -2.553 -44.469 -12.664  1.00 51.19           C  
ATOM   4299  CD  ARG B  83      -2.385 -44.938 -11.227  1.00 51.19           C  
ATOM   4300  NE  ARG B  83      -1.028 -44.688 -10.742  1.00 51.19           N  
ATOM   4301  NH1 ARG B  83      -1.275 -45.969  -8.820  1.00 51.19           N  
ATOM   4302  NH2 ARG B  83       0.714 -44.906  -9.258  1.00 51.19           N  
ATOM   4303  CZ  ARG B  83      -0.533 -45.188  -9.609  1.00 51.19           C  
ATOM   4304  N   PRO B  84      -4.777 -45.844 -16.609  1.00 44.56           N  
ATOM   4305  CA  PRO B  84      -5.582 -46.844 -17.328  1.00 44.56           C  
ATOM   4306  C   PRO B  84      -6.098 -47.969 -16.422  1.00 44.56           C  
ATOM   4307  CB  PRO B  84      -4.605 -47.406 -18.375  1.00 44.56           C  
ATOM   4308  O   PRO B  84      -5.453 -48.281 -15.422  1.00 44.56           O  
ATOM   4309  CG  PRO B  84      -3.289 -46.781 -18.016  1.00 44.56           C  
ATOM   4310  CD  PRO B  84      -3.486 -45.844 -16.859  1.00 44.56           C  
ATOM   4311  N   MET B  85      -7.438 -48.250 -16.328  1.00 41.53           N  
ATOM   4312  CA  MET B  85      -7.996 -49.500 -15.828  1.00 41.53           C  
ATOM   4313  C   MET B  85      -7.129 -50.688 -16.234  1.00 41.53           C  
ATOM   4314  CB  MET B  85      -9.422 -49.688 -16.344  1.00 41.53           C  
ATOM   4315  O   MET B  85      -7.059 -51.031 -17.406  1.00 41.53           O  
ATOM   4316  CG  MET B  85     -10.445 -49.938 -15.242  1.00 41.53           C  
ATOM   4317  SD  MET B  85     -12.141 -50.156 -15.906  1.00 41.53           S  
ATOM   4318  CE  MET B  85     -12.984 -50.781 -14.414  1.00 41.53           C  
ATOM   4319  N   PHE B  86      -5.906 -50.875 -15.828  1.00 38.59           N  
ATOM   4320  CA  PHE B  86      -5.281 -52.188 -16.062  1.00 38.59           C  
ATOM   4321  C   PHE B  86      -6.289 -53.312 -15.898  1.00 38.59           C  
ATOM   4322  CB  PHE B  86      -4.094 -52.375 -15.125  1.00 38.59           C  
ATOM   4323  O   PHE B  86      -6.945 -53.406 -14.852  1.00 38.59           O  
ATOM   4324  CG  PHE B  86      -2.803 -51.812 -15.633  1.00 38.59           C  
ATOM   4325  CD1 PHE B  86      -2.002 -52.531 -16.516  1.00 38.59           C  
ATOM   4326  CD2 PHE B  86      -2.391 -50.531 -15.234  1.00 38.59           C  
ATOM   4327  CE1 PHE B  86      -0.806 -52.000 -16.984  1.00 38.59           C  
ATOM   4328  CE2 PHE B  86      -1.196 -50.000 -15.703  1.00 38.59           C  
ATOM   4329  CZ  PHE B  86      -0.405 -50.719 -16.578  1.00 38.59           C  
ATOM   4330  N   THR B  87      -7.020 -53.750 -16.969  1.00 38.75           N  
ATOM   4331  CA  THR B  87      -7.746 -55.000 -17.031  1.00 38.75           C  
ATOM   4332  C   THR B  87      -7.016 -56.094 -16.250  1.00 38.75           C  
ATOM   4333  CB  THR B  87      -7.934 -55.438 -18.500  1.00 38.75           C  
ATOM   4334  O   THR B  87      -5.793 -56.219 -16.344  1.00 38.75           O  
ATOM   4335  CG2 THR B  87      -8.961 -54.594 -19.219  1.00 38.75           C  
ATOM   4336  OG1 THR B  87      -6.680 -55.344 -19.188  1.00 38.75           O  
ATOM   4337  N   PRO B  88      -7.520 -56.594 -15.133  1.00 37.12           N  
ATOM   4338  CA  PRO B  88      -6.855 -57.719 -14.445  1.00 37.12           C  
ATOM   4339  C   PRO B  88      -6.297 -58.750 -15.414  1.00 37.12           C  
ATOM   4340  CB  PRO B  88      -7.969 -58.312 -13.586  1.00 37.12           C  
ATOM   4341  O   PRO B  88      -6.945 -59.094 -16.406  1.00 37.12           O  
ATOM   4342  CG  PRO B  88      -9.234 -57.719 -14.125  1.00 37.12           C  
ATOM   4343  CD  PRO B  88      -8.875 -56.625 -15.086  1.00 37.12           C  
ATOM   4344  N   SER B  89      -5.039 -58.781 -15.703  1.00 33.75           N  
ATOM   4345  CA  SER B  89      -4.406 -59.844 -16.453  1.00 33.75           C  
ATOM   4346  C   SER B  89      -4.969 -61.219 -16.031  1.00 33.75           C  
ATOM   4347  CB  SER B  89      -2.893 -59.844 -16.234  1.00 33.75           C  
ATOM   4348  O   SER B  89      -4.879 -61.594 -14.867  1.00 33.75           O  
ATOM   4349  OG  SER B  89      -2.266 -60.844 -17.016  1.00 33.75           O  
ATOM   4350  N   SER B  90      -6.215 -61.562 -16.594  1.00 33.00           N  
ATOM   4351  CA  SER B  90      -6.672 -62.938 -16.422  1.00 33.00           C  
ATOM   4352  C   SER B  90      -5.508 -63.906 -16.500  1.00 33.00           C  
ATOM   4353  CB  SER B  90      -7.719 -63.281 -17.469  1.00 33.00           C  
ATOM   4354  O   SER B  90      -4.656 -63.812 -17.375  1.00 33.00           O  
ATOM   4355  OG  SER B  90      -8.312 -62.125 -18.000  1.00 33.00           O  
ATOM   4356  N   GLN B  91      -5.016 -64.438 -15.391  1.00 32.84           N  
ATOM   4357  CA  GLN B  91      -4.020 -65.500 -15.320  1.00 32.84           C  
ATOM   4358  C   GLN B  91      -4.293 -66.562 -16.359  1.00 32.84           C  
ATOM   4359  CB  GLN B  91      -3.986 -66.062 -13.922  1.00 32.84           C  
ATOM   4360  O   GLN B  91      -5.410 -67.062 -16.453  1.00 32.84           O  
ATOM   4361  CG  GLN B  91      -3.244 -65.250 -12.898  1.00 32.84           C  
ATOM   4362  CD  GLN B  91      -2.668 -66.062 -11.766  1.00 32.84           C  
ATOM   4363  NE2 GLN B  91      -1.767 -65.500 -10.992  1.00 32.84           N  
ATOM   4364  OE1 GLN B  91      -3.029 -67.250 -11.578  1.00 32.84           O  
ATOM   4365  N   PRO B  92      -3.602 -66.438 -17.484  1.00 31.64           N  
ATOM   4366  CA  PRO B  92      -3.783 -67.500 -18.469  1.00 31.64           C  
ATOM   4367  C   PRO B  92      -3.779 -68.938 -17.844  1.00 31.64           C  
ATOM   4368  CB  PRO B  92      -2.586 -67.312 -19.406  1.00 31.64           C  
ATOM   4369  O   PRO B  92      -2.920 -69.188 -17.016  1.00 31.64           O  
ATOM   4370  CG  PRO B  92      -1.646 -66.438 -18.656  1.00 31.64           C  
ATOM   4371  CD  PRO B  92      -2.365 -65.875 -17.469  1.00 31.64           C  
ATOM   4372  N   THR B  93      -4.969 -69.375 -17.375  1.00 28.47           N  
ATOM   4373  CA  THR B  93      -4.965 -70.812 -17.078  1.00 28.47           C  
ATOM   4374  C   THR B  93      -4.281 -71.625 -18.203  1.00 28.47           C  
ATOM   4375  CB  THR B  93      -6.398 -71.375 -16.891  1.00 28.47           C  
ATOM   4376  O   THR B  93      -4.609 -71.438 -19.375  1.00 28.47           O  
ATOM   4377  CG2 THR B  93      -6.562 -72.000 -15.516  1.00 28.47           C  
ATOM   4378  OG1 THR B  93      -7.324 -70.250 -17.000  1.00 28.47           O  
ATOM   4379  N   THR B  94      -3.018 -71.938 -18.016  1.00 28.98           N  
ATOM   4380  CA  THR B  94      -2.193 -72.750 -18.906  1.00 28.98           C  
ATOM   4381  C   THR B  94      -2.955 -74.000 -19.359  1.00 28.98           C  
ATOM   4382  CB  THR B  94      -0.885 -73.188 -18.203  1.00 28.98           C  
ATOM   4383  O   THR B  94      -2.350 -75.062 -19.672  1.00 28.98           O  
ATOM   4384  CG2 THR B  94       0.155 -72.062 -18.266  1.00 28.98           C  
ATOM   4385  OG1 THR B  94      -1.156 -73.500 -16.828  1.00 28.98           O  
ATOM   4386  N   GLU B  95      -4.352 -73.938 -19.531  1.00 26.97           N  
ATOM   4387  CA  GLU B  95      -4.684 -75.312 -19.953  1.00 26.97           C  
ATOM   4388  C   GLU B  95      -3.816 -75.750 -21.125  1.00 26.97           C  
ATOM   4389  CB  GLU B  95      -6.164 -75.438 -20.312  1.00 26.97           C  
ATOM   4390  O   GLU B  95      -3.516 -75.000 -22.016  1.00 26.97           O  
ATOM   4391  CG  GLU B  95      -7.086 -75.562 -19.125  1.00 26.97           C  
ATOM   4392  CD  GLU B  95      -8.469 -76.125 -19.484  1.00 26.97           C  
ATOM   4393  OE1 GLU B  95      -9.203 -76.562 -18.594  1.00 26.97           O  
ATOM   4394  OE2 GLU B  95      -8.812 -76.062 -20.688  1.00 26.97           O  
ATOM   4395  N   PRO B  96      -3.098 -76.938 -21.000  1.00 28.42           N  
ATOM   4396  CA  PRO B  96      -2.072 -77.500 -21.891  1.00 28.42           C  
ATOM   4397  C   PRO B  96      -2.561 -77.625 -23.328  1.00 28.42           C  
ATOM   4398  CB  PRO B  96      -1.755 -78.875 -21.266  1.00 28.42           C  
ATOM   4399  O   PRO B  96      -1.822 -78.125 -24.188  1.00 28.42           O  
ATOM   4400  CG  PRO B  96      -2.967 -79.188 -20.469  1.00 28.42           C  
ATOM   4401  CD  PRO B  96      -3.770 -77.938 -20.250  1.00 28.42           C  
ATOM   4402  N   SER B  97      -4.004 -77.438 -23.438  1.00 22.77           N  
ATOM   4403  CA  SER B  97      -4.438 -78.438 -24.438  1.00 22.77           C  
ATOM   4404  C   SER B  97      -3.729 -78.188 -25.766  1.00 22.77           C  
ATOM   4405  CB  SER B  97      -5.953 -78.375 -24.641  1.00 22.77           C  
ATOM   4406  O   SER B  97      -3.293 -77.125 -26.078  1.00 22.77           O  
ATOM   4407  OG  SER B  97      -6.617 -78.125 -23.406  1.00 22.77           O  
ATOM   4408  N   ASP B  98      -3.652 -79.312 -26.578  1.00 24.23           N  
ATOM   4409  CA  ASP B  98      -2.871 -79.875 -27.703  1.00 24.23           C  
ATOM   4410  C   ASP B  98      -3.025 -79.000 -28.938  1.00 24.23           C  
ATOM   4411  CB  ASP B  98      -3.287 -81.312 -28.016  1.00 24.23           C  
ATOM   4412  O   ASP B  98      -2.031 -78.562 -29.547  1.00 24.23           O  
ATOM   4413  CG  ASP B  98      -2.375 -82.312 -27.375  1.00 24.23           C  
ATOM   4414  OD1 ASP B  98      -1.257 -81.938 -26.938  1.00 24.23           O  
ATOM   4415  OD2 ASP B  98      -2.779 -83.500 -27.297  1.00 24.23           O  
ATOM   4416  N   SER B  99      -4.184 -79.188 -29.625  1.00 20.77           N  
ATOM   4417  CA  SER B  99      -4.047 -79.750 -31.000  1.00 20.77           C  
ATOM   4418  C   SER B  99      -3.838 -78.562 -31.984  1.00 20.77           C  
ATOM   4419  CB  SER B  99      -5.281 -80.562 -31.391  1.00 20.77           C  
ATOM   4420  O   SER B  99      -2.914 -78.625 -32.812  1.00 20.77           O  
ATOM   4421  OG  SER B  99      -6.090 -79.812 -32.312  1.00 20.77           O  
ATOM   4422  N   TYR B 100      -5.047 -78.062 -32.531  1.00 19.81           N  
ATOM   4423  CA  TYR B 100      -5.363 -78.125 -33.969  1.00 19.81           C  
ATOM   4424  C   TYR B 100      -4.730 -77.000 -34.719  1.00 19.81           C  
ATOM   4425  CB  TYR B 100      -6.883 -78.125 -34.188  1.00 19.81           C  
ATOM   4426  O   TYR B 100      -4.410 -75.938 -34.125  1.00 19.81           O  
ATOM   4427  CG  TYR B 100      -7.461 -79.500 -34.438  1.00 19.81           C  
ATOM   4428  CD1 TYR B 100      -7.621 -79.938 -35.750  1.00 19.81           C  
ATOM   4429  CD2 TYR B 100      -7.852 -80.312 -33.406  1.00 19.81           C  
ATOM   4430  CE1 TYR B 100      -8.156 -81.250 -36.000  1.00 19.81           C  
ATOM   4431  CE2 TYR B 100      -8.391 -81.562 -33.625  1.00 19.81           C  
ATOM   4432  OH  TYR B 100      -9.070 -83.250 -35.188  1.00 19.81           O  
ATOM   4433  CZ  TYR B 100      -8.539 -82.000 -34.938  1.00 19.81           C  
ATOM   4434  N   ARG B 101      -5.039 -76.938 -36.031  1.00 22.19           N  
ATOM   4435  CA  ARG B 101      -4.391 -76.625 -37.312  1.00 22.19           C  
ATOM   4436  C   ARG B 101      -4.262 -75.125 -37.500  1.00 22.19           C  
ATOM   4437  CB  ARG B 101      -5.168 -77.250 -38.469  1.00 22.19           C  
ATOM   4438  O   ARG B 101      -5.062 -74.312 -36.969  1.00 22.19           O  
ATOM   4439  CG  ARG B 101      -4.293 -77.625 -39.656  1.00 22.19           C  
ATOM   4440  CD  ARG B 101      -5.094 -78.375 -40.719  1.00 22.19           C  
ATOM   4441  NE  ARG B 101      -4.266 -78.750 -41.875  1.00 22.19           N  
ATOM   4442  NH1 ARG B 101      -5.984 -79.688 -43.094  1.00 22.19           N  
ATOM   4443  NH2 ARG B 101      -3.865 -79.625 -43.969  1.00 22.19           N  
ATOM   4444  CZ  ARG B 101      -4.707 -79.312 -42.969  1.00 22.19           C  
ATOM   4445  N   GLU B 102      -3.371 -74.750 -38.312  1.00 22.03           N  
ATOM   4446  CA  GLU B 102      -2.543 -73.625 -38.750  1.00 22.03           C  
ATOM   4447  C   GLU B 102      -3.383 -72.562 -39.438  1.00 22.03           C  
ATOM   4448  CB  GLU B 102      -1.441 -74.125 -39.688  1.00 22.03           C  
ATOM   4449  O   GLU B 102      -2.896 -71.812 -40.312  1.00 22.03           O  
ATOM   4450  CG  GLU B 102      -0.185 -73.250 -39.656  1.00 22.03           C  
ATOM   4451  CD  GLU B 102       0.962 -73.812 -40.469  1.00 22.03           C  
ATOM   4452  OE1 GLU B 102       2.031 -73.188 -40.562  1.00 22.03           O  
ATOM   4453  OE2 GLU B 102       0.791 -74.938 -41.000  1.00 22.03           O  
ATOM   4454  N   ALA B 103      -4.750 -72.375 -39.031  1.00 22.08           N  
ATOM   4455  CA  ALA B 103      -5.348 -71.812 -40.219  1.00 22.08           C  
ATOM   4456  C   ALA B 103      -4.633 -70.500 -40.625  1.00 22.08           C  
ATOM   4457  CB  ALA B 103      -6.836 -71.500 -40.000  1.00 22.08           C  
ATOM   4458  O   ALA B 103      -4.105 -69.812 -39.750  1.00 22.08           O  
ATOM   4459  N   PRO B 104      -4.738 -70.125 -42.000  1.00 21.47           N  
ATOM   4460  CA  PRO B 104      -3.883 -69.250 -42.844  1.00 21.47           C  
ATOM   4461  C   PRO B 104      -4.020 -67.812 -42.500  1.00 21.47           C  
ATOM   4462  CB  PRO B 104      -4.375 -69.562 -44.250  1.00 21.47           C  
ATOM   4463  O   PRO B 104      -5.078 -67.375 -42.062  1.00 21.47           O  
ATOM   4464  CG  PRO B 104      -5.695 -70.250 -44.062  1.00 21.47           C  
ATOM   4465  CD  PRO B 104      -5.852 -70.625 -42.625  1.00 21.47           C  
ATOM   4466  N   PRO B 105      -2.945 -67.062 -42.219  1.00 21.02           N  
ATOM   4467  CA  PRO B 105      -2.863 -65.688 -41.719  1.00 21.02           C  
ATOM   4468  C   PRO B 105      -3.486 -64.688 -42.688  1.00 21.02           C  
ATOM   4469  CB  PRO B 105      -1.356 -65.438 -41.594  1.00 21.02           C  
ATOM   4470  O   PRO B 105      -3.309 -63.469 -42.531  1.00 21.02           O  
ATOM   4471  CG  PRO B 105      -0.725 -66.500 -42.438  1.00 21.02           C  
ATOM   4472  CD  PRO B 105      -1.760 -67.562 -42.750  1.00 21.02           C  
ATOM   4473  N   ALA B 106      -4.770 -65.062 -43.188  1.00 18.45           N  
ATOM   4474  CA  ALA B 106      -4.957 -64.312 -44.406  1.00 18.45           C  
ATOM   4475  C   ALA B 106      -4.543 -62.875 -44.219  1.00 18.45           C  
ATOM   4476  CB  ALA B 106      -6.410 -64.375 -44.875  1.00 18.45           C  
ATOM   4477  O   ALA B 106      -4.473 -62.375 -43.094  1.00 18.45           O  
ATOM   4478  N   PHE B 107      -4.902 -62.031 -45.312  1.00 18.23           N  
ATOM   4479  CA  PHE B 107      -4.363 -60.938 -46.094  1.00 18.23           C  
ATOM   4480  C   PHE B 107      -4.547 -59.625 -45.406  1.00 18.23           C  
ATOM   4481  CB  PHE B 107      -5.039 -60.906 -47.469  1.00 18.23           C  
ATOM   4482  O   PHE B 107      -5.555 -59.406 -44.719  1.00 18.23           O  
ATOM   4483  CG  PHE B 107      -4.457 -61.906 -48.469  1.00 18.23           C  
ATOM   4484  CD1 PHE B 107      -3.332 -61.562 -49.219  1.00 18.23           C  
ATOM   4485  CD2 PHE B 107      -5.039 -63.125 -48.656  1.00 18.23           C  
ATOM   4486  CE1 PHE B 107      -2.793 -62.469 -50.125  1.00 18.23           C  
ATOM   4487  CE2 PHE B 107      -4.504 -64.062 -49.562  1.00 18.23           C  
ATOM   4488  CZ  PHE B 107      -3.383 -63.719 -50.312  1.00 18.23           C  
ATOM   4489  N   SER B 108      -3.492 -58.844 -45.281  1.00 18.33           N  
ATOM   4490  CA  SER B 108      -3.027 -57.594 -44.656  1.00 18.33           C  
ATOM   4491  C   SER B 108      -3.807 -56.406 -45.156  1.00 18.33           C  
ATOM   4492  CB  SER B 108      -1.533 -57.406 -44.906  1.00 18.33           C  
ATOM   4493  O   SER B 108      -3.611 -55.281 -44.656  1.00 18.33           O  
ATOM   4494  OG  SER B 108      -1.247 -57.469 -46.281  1.00 18.33           O  
ATOM   4495  N   HIS B 109      -4.438 -56.406 -46.438  1.00 17.88           N  
ATOM   4496  CA  HIS B 109      -4.035 -55.250 -47.250  1.00 17.88           C  
ATOM   4497  C   HIS B 109      -4.562 -53.938 -46.656  1.00 17.88           C  
ATOM   4498  CB  HIS B 109      -4.535 -55.406 -48.688  1.00 17.88           C  
ATOM   4499  O   HIS B 109      -5.539 -53.969 -45.906  1.00 17.88           O  
ATOM   4500  CG  HIS B 109      -3.658 -56.250 -49.531  1.00 17.88           C  
ATOM   4501  CD2 HIS B 109      -3.834 -57.531 -50.000  1.00 17.88           C  
ATOM   4502  ND1 HIS B 109      -2.434 -55.844 -50.000  1.00 17.88           N  
ATOM   4503  CE1 HIS B 109      -1.892 -56.812 -50.719  1.00 17.88           C  
ATOM   4504  NE2 HIS B 109      -2.721 -57.844 -50.719  1.00 17.88           N  
ATOM   4505  N   LEU B 110      -4.113 -52.719 -47.188  1.00 18.23           N  
ATOM   4506  CA  LEU B 110      -3.619 -51.375 -46.969  1.00 18.23           C  
ATOM   4507  C   LEU B 110      -4.770 -50.375 -46.969  1.00 18.23           C  
ATOM   4508  CB  LEU B 110      -2.605 -51.000 -48.062  1.00 18.23           C  
ATOM   4509  O   LEU B 110      -4.797 -49.469 -46.156  1.00 18.23           O  
ATOM   4510  CG  LEU B 110      -1.165 -50.781 -47.594  1.00 18.23           C  
ATOM   4511  CD1 LEU B 110      -0.270 -51.906 -48.062  1.00 18.23           C  
ATOM   4512  CD2 LEU B 110      -0.644 -49.438 -48.094  1.00 18.23           C  
ATOM   4513  N   ALA B 111      -5.621 -50.219 -48.156  1.00 17.48           N  
ATOM   4514  CA  ALA B 111      -5.465 -48.969 -48.938  1.00 17.48           C  
ATOM   4515  C   ALA B 111      -6.285 -47.844 -48.312  1.00 17.48           C  
ATOM   4516  CB  ALA B 111      -5.871 -49.188 -50.375  1.00 17.48           C  
ATOM   4517  O   ALA B 111      -7.160 -48.094 -47.469  1.00 17.48           O  
ATOM   4518  N   SER B 112      -7.090 -47.031 -49.219  1.00 18.23           N  
ATOM   4519  CA  SER B 112      -7.000 -45.656 -49.688  1.00 18.23           C  
ATOM   4520  C   SER B 112      -7.973 -44.750 -48.938  1.00 18.23           C  
ATOM   4521  CB  SER B 112      -7.285 -45.562 -51.188  1.00 18.23           C  
ATOM   4522  O   SER B 112      -8.867 -45.219 -48.250  1.00 18.23           O  
ATOM   4523  OG  SER B 112      -6.375 -46.375 -51.906  1.00 18.23           O  
ATOM   4524  N   PRO B 113      -8.812 -43.844 -49.719  1.00 19.16           N  
ATOM   4525  CA  PRO B 113      -8.844 -42.375 -49.875  1.00 19.16           C  
ATOM   4526  C   PRO B 113      -9.867 -41.719 -48.938  1.00 19.16           C  
ATOM   4527  CB  PRO B 113      -9.219 -42.188 -51.344  1.00 19.16           C  
ATOM   4528  O   PRO B 113     -10.688 -42.406 -48.312  1.00 19.16           O  
ATOM   4529  CG  PRO B 113      -9.844 -43.500 -51.750  1.00 19.16           C  
ATOM   4530  CD  PRO B 113      -9.523 -44.531 -50.688  1.00 19.16           C  
ATOM   4531  N   SER B 114     -10.625 -40.594 -49.531  1.00 18.50           N  
ATOM   4532  CA  SER B 114     -10.812 -39.156 -49.375  1.00 18.50           C  
ATOM   4533  C   SER B 114     -12.180 -38.844 -48.781  1.00 18.50           C  
ATOM   4534  CB  SER B 114     -10.656 -38.469 -50.719  1.00 18.50           C  
ATOM   4535  O   SER B 114     -12.328 -37.844 -48.062  1.00 18.50           O  
ATOM   4536  OG  SER B 114      -9.781 -39.188 -51.562  1.00 18.50           O  
ATOM   4537  N   SER B 115     -13.312 -39.344 -49.375  1.00 17.50           N  
ATOM   4538  CA  SER B 115     -14.289 -38.406 -49.938  1.00 17.50           C  
ATOM   4539  C   SER B 115     -15.047 -37.656 -48.812  1.00 17.50           C  
ATOM   4540  CB  SER B 115     -15.281 -39.125 -50.844  1.00 17.50           C  
ATOM   4541  O   SER B 115     -15.227 -38.219 -47.719  1.00 17.50           O  
ATOM   4542  OG  SER B 115     -15.961 -40.156 -50.125  1.00 17.50           O  
ATOM   4543  N   HIS B 116     -15.578 -36.438 -49.156  1.00 19.80           N  
ATOM   4544  CA  HIS B 116     -15.891 -35.094 -48.656  1.00 19.80           C  
ATOM   4545  C   HIS B 116     -17.219 -35.062 -47.906  1.00 19.80           C  
ATOM   4546  CB  HIS B 116     -15.938 -34.094 -49.812  1.00 19.80           C  
ATOM   4547  O   HIS B 116     -17.391 -34.312 -46.938  1.00 19.80           O  
ATOM   4548  CG  HIS B 116     -14.586 -33.625 -50.281  1.00 19.80           C  
ATOM   4549  CD2 HIS B 116     -13.875 -33.969 -51.375  1.00 19.80           C  
ATOM   4550  ND1 HIS B 116     -13.812 -32.750 -49.562  1.00 19.80           N  
ATOM   4551  CE1 HIS B 116     -12.680 -32.562 -50.188  1.00 19.80           C  
ATOM   4552  NE2 HIS B 116     -12.688 -33.281 -51.312  1.00 19.80           N  
ATOM   4553  N   PRO B 117     -18.328 -35.781 -48.438  1.00 19.12           N  
ATOM   4554  CA  PRO B 117     -19.469 -34.906 -48.688  1.00 19.12           C  
ATOM   4555  C   PRO B 117     -20.047 -34.312 -47.406  1.00 19.12           C  
ATOM   4556  CB  PRO B 117     -20.484 -35.844 -49.344  1.00 19.12           C  
ATOM   4557  O   PRO B 117     -20.000 -34.938 -46.344  1.00 19.12           O  
ATOM   4558  CG  PRO B 117     -19.969 -37.219 -49.094  1.00 19.12           C  
ATOM   4559  CD  PRO B 117     -18.625 -37.094 -48.438  1.00 19.12           C  
ATOM   4560  N   CYS B 118     -20.344 -32.969 -47.375  1.00 19.62           N  
ATOM   4561  CA  CYS B 118     -20.734 -31.844 -46.531  1.00 19.62           C  
ATOM   4562  C   CYS B 118     -22.125 -32.062 -45.938  1.00 19.62           C  
ATOM   4563  CB  CYS B 118     -20.688 -30.531 -47.312  1.00 19.62           C  
ATOM   4564  O   CYS B 118     -22.547 -31.312 -45.062  1.00 19.62           O  
ATOM   4565  SG  CYS B 118     -19.016 -30.016 -47.781  1.00 19.62           S  
ATOM   4566  N   ASP B 119     -23.062 -32.719 -46.781  1.00 17.22           N  
ATOM   4567  CA  ASP B 119     -24.312 -31.969 -46.938  1.00 17.22           C  
ATOM   4568  C   ASP B 119     -24.938 -31.672 -45.562  1.00 17.22           C  
ATOM   4569  CB  ASP B 119     -25.297 -32.750 -47.812  1.00 17.22           C  
ATOM   4570  O   ASP B 119     -24.484 -32.188 -44.562  1.00 17.22           O  
ATOM   4571  CG  ASP B 119     -26.156 -31.875 -48.688  1.00 17.22           C  
ATOM   4572  OD1 ASP B 119     -26.016 -30.641 -48.625  1.00 17.22           O  
ATOM   4573  OD2 ASP B 119     -27.000 -32.406 -49.438  1.00 17.22           O  
ATOM   4574  N   LEU B 120     -26.281 -31.969 -45.531  1.00 17.97           N  
ATOM   4575  CA  LEU B 120     -27.594 -31.391 -45.281  1.00 17.97           C  
ATOM   4576  C   LEU B 120     -27.953 -31.500 -43.812  1.00 17.97           C  
ATOM   4577  CB  LEU B 120     -28.656 -32.094 -46.125  1.00 17.97           C  
ATOM   4578  O   LEU B 120     -28.125 -32.594 -43.281  1.00 17.97           O  
ATOM   4579  CG  LEU B 120     -28.797 -31.625 -47.594  1.00 17.97           C  
ATOM   4580  CD1 LEU B 120     -29.453 -32.719 -48.438  1.00 17.97           C  
ATOM   4581  CD2 LEU B 120     -29.594 -30.328 -47.656  1.00 17.97           C  
ATOM   4582  N   GLY B 121     -27.359 -30.625 -43.031  1.00 18.97           N  
ATOM   4583  CA  GLY B 121     -27.594 -30.484 -41.625  1.00 18.97           C  
ATOM   4584  C   GLY B 121     -29.062 -30.312 -41.281  1.00 18.97           C  
ATOM   4585  O   GLY B 121     -29.438 -29.375 -40.562  1.00 18.97           O  
ATOM   4586  N   SER B 122     -30.016 -31.000 -42.062  1.00 19.52           N  
ATOM   4587  CA  SER B 122     -31.375 -30.453 -41.938  1.00 19.52           C  
ATOM   4588  C   SER B 122     -31.766 -30.234 -40.469  1.00 19.52           C  
ATOM   4589  CB  SER B 122     -32.375 -31.391 -42.594  1.00 19.52           C  
ATOM   4590  O   SER B 122     -31.281 -30.953 -39.594  1.00 19.52           O  
ATOM   4591  OG  SER B 122     -33.719 -30.922 -42.438  1.00 19.52           O  
ATOM   4592  N   THR B 123     -32.406 -29.094 -40.250  1.00 20.34           N  
ATOM   4593  CA  THR B 123     -33.062 -28.250 -39.250  1.00 20.34           C  
ATOM   4594  C   THR B 123     -34.031 -29.047 -38.375  1.00 20.34           C  
ATOM   4595  CB  THR B 123     -33.812 -27.078 -39.906  1.00 20.34           C  
ATOM   4596  O   THR B 123     -34.688 -29.953 -38.875  1.00 20.34           O  
ATOM   4597  CG2 THR B 123     -32.844 -25.953 -40.281  1.00 20.34           C  
ATOM   4598  OG1 THR B 123     -34.469 -27.531 -41.094  1.00 20.34           O  
ATOM   4599  N   THR B 124     -33.688 -29.141 -37.156  1.00 19.38           N  
ATOM   4600  CA  THR B 124     -34.312 -29.656 -35.938  1.00 19.38           C  
ATOM   4601  C   THR B 124     -35.812 -29.266 -35.875  1.00 19.38           C  
ATOM   4602  CB  THR B 124     -33.594 -29.125 -34.688  1.00 19.38           C  
ATOM   4603  O   THR B 124     -36.156 -28.125 -36.125  1.00 19.38           O  
ATOM   4604  CG2 THR B 124     -32.250 -29.797 -34.500  1.00 19.38           C  
ATOM   4605  OG1 THR B 124     -33.438 -27.719 -34.781  1.00 19.38           O  
ATOM   4606  N   PRO B 125     -36.719 -30.234 -36.062  1.00 19.03           N  
ATOM   4607  CA  PRO B 125     -38.156 -30.125 -36.062  1.00 19.03           C  
ATOM   4608  C   PRO B 125     -38.688 -29.391 -34.812  1.00 19.03           C  
ATOM   4609  CB  PRO B 125     -38.625 -31.578 -36.062  1.00 19.03           C  
ATOM   4610  O   PRO B 125     -38.031 -29.359 -33.781  1.00 19.03           O  
ATOM   4611  CG  PRO B 125     -37.406 -32.375 -35.719  1.00 19.03           C  
ATOM   4612  CD  PRO B 125     -36.219 -31.453 -35.719  1.00 19.03           C  
ATOM   4613  N   LEU B 126     -39.906 -28.516 -34.875  1.00 19.78           N  
ATOM   4614  CA  LEU B 126     -40.812 -27.594 -34.188  1.00 19.78           C  
ATOM   4615  C   LEU B 126     -41.531 -28.281 -33.031  1.00 19.78           C  
ATOM   4616  CB  LEU B 126     -41.844 -27.000 -35.156  1.00 19.78           C  
ATOM   4617  O   LEU B 126     -42.281 -27.656 -32.312  1.00 19.78           O  
ATOM   4618  CG  LEU B 126     -41.531 -25.594 -35.688  1.00 19.78           C  
ATOM   4619  CD1 LEU B 126     -41.781 -25.531 -37.188  1.00 19.78           C  
ATOM   4620  CD2 LEU B 126     -42.375 -24.547 -34.938  1.00 19.78           C  
ATOM   4621  N   GLU B 127     -41.438 -29.609 -32.781  1.00 19.86           N  
ATOM   4622  CA  GLU B 127     -42.688 -30.062 -32.188  1.00 19.86           C  
ATOM   4623  C   GLU B 127     -42.969 -29.344 -30.859  1.00 19.86           C  
ATOM   4624  CB  GLU B 127     -42.688 -31.578 -31.969  1.00 19.86           C  
ATOM   4625  O   GLU B 127     -42.062 -29.281 -30.000  1.00 19.86           O  
ATOM   4626  CG  GLU B 127     -44.062 -32.250 -32.031  1.00 19.86           C  
ATOM   4627  CD  GLU B 127     -44.000 -33.750 -32.094  1.00 19.86           C  
ATOM   4628  OE1 GLU B 127     -45.062 -34.406 -32.219  1.00 19.86           O  
ATOM   4629  OE2 GLU B 127     -42.875 -34.312 -32.031  1.00 19.86           O  
ATOM   4630  N   ALA B 128     -44.188 -28.609 -30.609  1.00 20.12           N  
ATOM   4631  CA  ALA B 128     -45.125 -27.797 -29.812  1.00 20.12           C  
ATOM   4632  C   ALA B 128     -45.594 -28.562 -28.578  1.00 20.12           C  
ATOM   4633  CB  ALA B 128     -46.281 -27.328 -30.656  1.00 20.12           C  
ATOM   4634  O   ALA B 128     -46.469 -28.062 -27.844  1.00 20.12           O  
ATOM   4635  N   CYS B 129     -45.062 -29.688 -28.125  1.00 17.77           N  
ATOM   4636  CA  CYS B 129     -46.000 -30.453 -27.312  1.00 17.77           C  
ATOM   4637  C   CYS B 129     -46.344 -29.703 -26.031  1.00 17.77           C  
ATOM   4638  CB  CYS B 129     -45.406 -31.828 -26.969  1.00 17.77           C  
ATOM   4639  O   CYS B 129     -45.438 -29.328 -25.266  1.00 17.77           O  
ATOM   4640  SG  CYS B 129     -45.531 -33.031 -28.297  1.00 17.77           S  
ATOM   4641  N   LEU B 130     -47.625 -29.109 -25.797  1.00 19.77           N  
ATOM   4642  CA  LEU B 130     -48.406 -28.344 -24.828  1.00 19.77           C  
ATOM   4643  C   LEU B 130     -48.719 -29.172 -23.594  1.00 19.77           C  
ATOM   4644  CB  LEU B 130     -49.719 -27.844 -25.453  1.00 19.77           C  
ATOM   4645  O   LEU B 130     -49.469 -28.750 -22.719  1.00 19.77           O  
ATOM   4646  CG  LEU B 130     -49.625 -26.562 -26.281  1.00 19.77           C  
ATOM   4647  CD1 LEU B 130     -50.781 -26.484 -27.266  1.00 19.77           C  
ATOM   4648  CD2 LEU B 130     -49.594 -25.344 -25.375  1.00 19.77           C  
ATOM   4649  N   THR B 131     -48.000 -30.234 -23.188  1.00 20.11           N  
ATOM   4650  CA  THR B 131     -48.781 -31.094 -22.312  1.00 20.11           C  
ATOM   4651  C   THR B 131     -49.281 -30.312 -21.078  1.00 20.11           C  
ATOM   4652  CB  THR B 131     -48.000 -32.312 -21.859  1.00 20.11           C  
ATOM   4653  O   THR B 131     -48.500 -29.594 -20.469  1.00 20.11           O  
ATOM   4654  CG2 THR B 131     -48.906 -33.438 -21.391  1.00 20.11           C  
ATOM   4655  OG1 THR B 131     -47.219 -32.812 -22.953  1.00 20.11           O  
ATOM   4656  N   PRO B 132     -50.562 -30.578 -20.438  1.00 22.72           N  
ATOM   4657  CA  PRO B 132     -51.594 -30.000 -19.578  1.00 22.72           C  
ATOM   4658  C   PRO B 132     -51.219 -29.984 -18.109  1.00 22.72           C  
ATOM   4659  CB  PRO B 132     -52.812 -30.938 -19.812  1.00 22.72           C  
ATOM   4660  O   PRO B 132     -50.281 -30.672 -17.703  1.00 22.72           O  
ATOM   4661  CG  PRO B 132     -52.219 -32.156 -20.438  1.00 22.72           C  
ATOM   4662  CD  PRO B 132     -50.781 -31.859 -20.828  1.00 22.72           C  
ATOM   4663  N   ALA B 133     -52.188 -29.469 -17.094  1.00 22.44           N  
ATOM   4664  CA  ALA B 133     -52.438 -28.922 -15.773  1.00 22.44           C  
ATOM   4665  C   ALA B 133     -52.531 -30.016 -14.719  1.00 22.44           C  
ATOM   4666  CB  ALA B 133     -53.719 -28.094 -15.781  1.00 22.44           C  
ATOM   4667  O   ALA B 133     -53.531 -30.734 -14.641  1.00 22.44           O  
ATOM   4668  N   SER B 134     -51.656 -31.000 -14.562  1.00 19.14           N  
ATOM   4669  CA  SER B 134     -52.000 -32.219 -13.820  1.00 19.14           C  
ATOM   4670  C   SER B 134     -52.500 -31.875 -12.414  1.00 19.14           C  
ATOM   4671  CB  SER B 134     -50.812 -33.156 -13.742  1.00 19.14           C  
ATOM   4672  O   SER B 134     -52.156 -30.828 -11.867  1.00 19.14           O  
ATOM   4673  OG  SER B 134     -50.344 -33.500 -15.039  1.00 19.14           O  
ATOM   4674  N   LEU B 135     -53.281 -32.844 -11.695  1.00 20.73           N  
ATOM   4675  CA  LEU B 135     -54.281 -33.219 -10.695  1.00 20.73           C  
ATOM   4676  C   LEU B 135     -53.719 -33.062  -9.289  1.00 20.73           C  
ATOM   4677  CB  LEU B 135     -54.750 -34.656 -10.906  1.00 20.73           C  
ATOM   4678  O   LEU B 135     -52.500 -33.125  -9.086  1.00 20.73           O  
ATOM   4679  CG  LEU B 135     -56.031 -34.844 -11.711  1.00 20.73           C  
ATOM   4680  CD1 LEU B 135     -55.875 -36.000 -12.719  1.00 20.73           C  
ATOM   4681  CD2 LEU B 135     -57.219 -35.125 -10.781  1.00 20.73           C  
ATOM   4682  N   LEU B 136     -54.688 -32.875  -8.297  1.00 20.78           N  
ATOM   4683  CA  LEU B 136     -55.000 -32.594  -6.906  1.00 20.78           C  
ATOM   4684  C   LEU B 136     -54.531 -33.719  -5.996  1.00 20.78           C  
ATOM   4685  CB  LEU B 136     -56.500 -32.344  -6.742  1.00 20.78           C  
ATOM   4686  O   LEU B 136     -55.125 -34.812  -6.012  1.00 20.78           O  
ATOM   4687  CG  LEU B 136     -57.000 -30.938  -7.016  1.00 20.78           C  
ATOM   4688  CD1 LEU B 136     -58.406 -30.969  -7.586  1.00 20.78           C  
ATOM   4689  CD2 LEU B 136     -56.938 -30.094  -5.742  1.00 20.78           C  
ATOM   4690  N   GLU B 137     -53.312 -34.094  -5.938  1.00 20.50           N  
ATOM   4691  CA  GLU B 137     -53.000 -35.312  -5.223  1.00 20.50           C  
ATOM   4692  C   GLU B 137     -53.531 -35.281  -3.799  1.00 20.50           C  
ATOM   4693  CB  GLU B 137     -51.469 -35.500  -5.195  1.00 20.50           C  
ATOM   4694  O   GLU B 137     -53.469 -34.281  -3.111  1.00 20.50           O  
ATOM   4695  CG  GLU B 137     -50.906 -36.219  -6.426  1.00 20.50           C  
ATOM   4696  CD  GLU B 137     -49.406 -36.344  -6.414  1.00 20.50           C  
ATOM   4697  OE1 GLU B 137     -48.844 -37.062  -7.289  1.00 20.50           O  
ATOM   4698  OE2 GLU B 137     -48.781 -35.750  -5.523  1.00 20.50           O  
ATOM   4699  N   ASP B 138     -54.219 -36.406  -3.395  1.00 21.80           N  
ATOM   4700  CA  ASP B 138     -55.062 -37.031  -2.363  1.00 21.80           C  
ATOM   4701  C   ASP B 138     -54.250 -37.281  -1.087  1.00 21.80           C  
ATOM   4702  CB  ASP B 138     -55.656 -38.344  -2.865  1.00 21.80           C  
ATOM   4703  O   ASP B 138     -54.688 -38.031  -0.211  1.00 21.80           O  
ATOM   4704  CG  ASP B 138     -56.938 -38.125  -3.662  1.00 21.80           C  
ATOM   4705  OD1 ASP B 138     -57.562 -37.031  -3.570  1.00 21.80           O  
ATOM   4706  OD2 ASP B 138     -57.344 -39.062  -4.383  1.00 21.80           O  
ATOM   4707  N   ASP B 139     -53.031 -36.875  -0.900  1.00 19.64           N  
ATOM   4708  CA  ASP B 139     -52.312 -37.719   0.057  1.00 19.64           C  
ATOM   4709  C   ASP B 139     -53.031 -37.781   1.395  1.00 19.64           C  
ATOM   4710  CB  ASP B 139     -50.875 -37.219   0.261  1.00 19.64           C  
ATOM   4711  O   ASP B 139     -53.188 -36.750   2.062  1.00 19.64           O  
ATOM   4712  CG  ASP B 139     -49.906 -37.750  -0.763  1.00 19.64           C  
ATOM   4713  OD1 ASP B 139     -50.188 -38.812  -1.372  1.00 19.64           O  
ATOM   4714  OD2 ASP B 139     -48.844 -37.125  -0.960  1.00 19.64           O  
ATOM   4715  N   ASP B 140     -53.719 -38.906   1.692  1.00 20.05           N  
ATOM   4716  CA  ASP B 140     -54.531 -39.562   2.709  1.00 20.05           C  
ATOM   4717  C   ASP B 140     -53.719 -39.844   3.965  1.00 20.05           C  
ATOM   4718  CB  ASP B 140     -55.125 -40.875   2.158  1.00 20.05           C  
ATOM   4719  O   ASP B 140     -53.281 -40.969   4.188  1.00 20.05           O  
ATOM   4720  CG  ASP B 140     -56.625 -40.969   2.346  1.00 20.05           C  
ATOM   4721  OD1 ASP B 140     -57.219 -40.062   2.961  1.00 20.05           O  
ATOM   4722  OD2 ASP B 140     -57.219 -41.969   1.876  1.00 20.05           O  
ATOM   4723  N   ASP B 141     -52.688 -39.062   4.297  1.00 20.27           N  
ATOM   4724  CA  ASP B 141     -51.969 -39.625   5.441  1.00 20.27           C  
ATOM   4725  C   ASP B 141     -52.906 -40.000   6.562  1.00 20.27           C  
ATOM   4726  CB  ASP B 141     -50.938 -38.594   5.961  1.00 20.27           C  
ATOM   4727  O   ASP B 141     -53.688 -39.188   7.062  1.00 20.27           O  
ATOM   4728  CG  ASP B 141     -49.562 -38.750   5.328  1.00 20.27           C  
ATOM   4729  OD1 ASP B 141     -49.250 -39.844   4.809  1.00 20.27           O  
ATOM   4730  OD2 ASP B 141     -48.812 -37.750   5.352  1.00 20.27           O  
ATOM   4731  N   THR B 142     -53.219 -41.250   6.637  1.00 19.47           N  
ATOM   4732  CA  THR B 142     -54.094 -42.031   7.516  1.00 19.47           C  
ATOM   4733  C   THR B 142     -53.719 -41.781   8.984  1.00 19.47           C  
ATOM   4734  CB  THR B 142     -53.969 -43.531   7.203  1.00 19.47           C  
ATOM   4735  O   THR B 142     -52.562 -41.562   9.312  1.00 19.47           O  
ATOM   4736  CG2 THR B 142     -54.875 -43.938   6.047  1.00 19.47           C  
ATOM   4737  OG1 THR B 142     -52.594 -43.844   6.855  1.00 19.47           O  
ATOM   4738  N   PHE B 143     -54.781 -41.812   9.875  1.00 17.50           N  
ATOM   4739  CA  PHE B 143     -55.250 -41.531  11.227  1.00 17.50           C  
ATOM   4740  C   PHE B 143     -54.688 -42.562  12.203  1.00 17.50           C  
ATOM   4741  CB  PHE B 143     -56.781 -41.500  11.273  1.00 17.50           C  
ATOM   4742  O   PHE B 143     -55.188 -42.688  13.328  1.00 17.50           O  
ATOM   4743  CG  PHE B 143     -57.375 -40.125  11.320  1.00 17.50           C  
ATOM   4744  CD1 PHE B 143     -57.625 -39.500  12.531  1.00 17.50           C  
ATOM   4745  CD2 PHE B 143     -57.656 -39.438  10.141  1.00 17.50           C  
ATOM   4746  CE1 PHE B 143     -58.156 -38.219  12.578  1.00 17.50           C  
ATOM   4747  CE2 PHE B 143     -58.188 -38.156  10.180  1.00 17.50           C  
ATOM   4748  CZ  PHE B 143     -58.469 -37.562  11.398  1.00 17.50           C  
ATOM   4749  N   CYS B 144     -53.688 -43.344  11.961  1.00 17.48           N  
ATOM   4750  CA  CYS B 144     -53.938 -44.562  12.719  1.00 17.48           C  
ATOM   4751  C   CYS B 144     -54.031 -44.281  14.211  1.00 17.48           C  
ATOM   4752  CB  CYS B 144     -52.812 -45.594  12.477  1.00 17.48           C  
ATOM   4753  O   CYS B 144     -53.750 -43.156  14.648  1.00 17.48           O  
ATOM   4754  SG  CYS B 144     -52.812 -46.281  10.805  1.00 17.48           S  
ATOM   4755  N   THR B 145     -53.156 -44.938  15.078  1.00 16.45           N  
ATOM   4756  CA  THR B 145     -53.469 -45.781  16.219  1.00 16.45           C  
ATOM   4757  C   THR B 145     -53.656 -44.938  17.484  1.00 16.45           C  
ATOM   4758  CB  THR B 145     -52.344 -46.812  16.469  1.00 16.45           C  
ATOM   4759  O   THR B 145     -53.219 -43.781  17.547  1.00 16.45           O  
ATOM   4760  CG2 THR B 145     -52.812 -47.969  17.328  1.00 16.45           C  
ATOM   4761  OG1 THR B 145     -51.906 -47.312  15.203  1.00 16.45           O  
ATOM   4762  N   SER B 146     -53.562 -45.625  18.875  1.00 17.30           N  
ATOM   4763  CA  SER B 146     -54.344 -46.000  20.031  1.00 17.30           C  
ATOM   4764  C   SER B 146     -54.125 -45.062  21.203  1.00 17.30           C  
ATOM   4765  CB  SER B 146     -54.031 -47.438  20.438  1.00 17.30           C  
ATOM   4766  O   SER B 146     -53.219 -44.250  21.172  1.00 17.30           O  
ATOM   4767  OG  SER B 146     -52.625 -47.625  20.531  1.00 17.30           O  
ATOM   4768  N   GLN B 147     -53.812 -45.719  22.547  1.00 16.00           N  
ATOM   4769  CA  GLN B 147     -54.562 -45.688  23.797  1.00 16.00           C  
ATOM   4770  C   GLN B 147     -53.875 -44.781  24.812  1.00 16.00           C  
ATOM   4771  CB  GLN B 147     -54.719 -47.094  24.391  1.00 16.00           C  
ATOM   4772  O   GLN B 147     -54.438 -44.469  25.859  1.00 16.00           O  
ATOM   4773  CG  GLN B 147     -55.938 -47.844  23.891  1.00 16.00           C  
ATOM   4774  CD  GLN B 147     -56.219 -49.125  24.656  1.00 16.00           C  
ATOM   4775  NE2 GLN B 147     -57.344 -49.750  24.391  1.00 16.00           N  
ATOM   4776  OE1 GLN B 147     -55.406 -49.531  25.500  1.00 16.00           O  
ATOM   4777  N   ALA B 148     -52.562 -44.500  24.719  1.00 16.89           N  
ATOM   4778  CA  ALA B 148     -52.000 -44.719  26.047  1.00 16.89           C  
ATOM   4779  C   ALA B 148     -52.688 -43.875  27.109  1.00 16.89           C  
ATOM   4780  CB  ALA B 148     -50.500 -44.438  26.016  1.00 16.89           C  
ATOM   4781  O   ALA B 148     -53.219 -42.812  26.797  1.00 16.89           O  
ATOM   4782  N   MET B 149     -52.125 -44.125  28.438  1.00 15.84           N  
ATOM   4783  CA  MET B 149     -52.656 -44.219  29.797  1.00 15.84           C  
ATOM   4784  C   MET B 149     -52.938 -42.844  30.391  1.00 15.84           C  
ATOM   4785  CB  MET B 149     -51.656 -45.000  30.688  1.00 15.84           C  
ATOM   4786  O   MET B 149     -52.500 -41.844  29.828  1.00 15.84           O  
ATOM   4787  CG  MET B 149     -51.969 -46.469  30.812  1.00 15.84           C  
ATOM   4788  SD  MET B 149     -50.938 -47.312  32.094  1.00 15.84           S  
ATOM   4789  CE  MET B 149     -52.062 -47.250  33.500  1.00 15.84           C  
ATOM   4790  N   GLN B 150     -52.156 -42.594  31.656  1.00 15.94           N  
ATOM   4791  CA  GLN B 150     -52.781 -42.469  32.969  1.00 15.94           C  
ATOM   4792  C   GLN B 150     -53.125 -41.000  33.281  1.00 15.94           C  
ATOM   4793  CB  GLN B 150     -51.844 -43.000  34.062  1.00 15.94           C  
ATOM   4794  O   GLN B 150     -52.719 -40.094  32.562  1.00 15.94           O  
ATOM   4795  CG  GLN B 150     -51.812 -44.531  34.125  1.00 15.94           C  
ATOM   4796  CD  GLN B 150     -51.500 -45.031  35.531  1.00 15.94           C  
ATOM   4797  NE2 GLN B 150     -51.531 -46.344  35.719  1.00 15.94           N  
ATOM   4798  OE1 GLN B 150     -51.219 -44.250  36.438  1.00 15.94           O  
ATOM   4799  N   PRO B 151     -52.406 -40.469  34.469  1.00 17.41           N  
ATOM   4800  CA  PRO B 151     -53.062 -40.156  35.750  1.00 17.41           C  
ATOM   4801  C   PRO B 151     -53.562 -38.719  35.812  1.00 17.41           C  
ATOM   4802  CB  PRO B 151     -51.938 -40.406  36.750  1.00 17.41           C  
ATOM   4803  O   PRO B 151     -53.156 -37.875  35.000  1.00 17.41           O  
ATOM   4804  CG  PRO B 151     -50.688 -40.500  35.938  1.00 17.41           C  
ATOM   4805  CD  PRO B 151     -51.062 -40.469  34.500  1.00 17.41           C  
ATOM   4806  N   THR B 152     -53.094 -38.125  37.031  1.00 16.08           N  
ATOM   4807  CA  THR B 152     -53.844 -37.594  38.156  1.00 16.08           C  
ATOM   4808  C   THR B 152     -54.062 -36.094  38.000  1.00 16.08           C  
ATOM   4809  CB  THR B 152     -53.156 -37.906  39.500  1.00 16.08           C  
ATOM   4810  O   THR B 152     -55.188 -35.594  38.094  1.00 16.08           O  
ATOM   4811  CG2 THR B 152     -53.500 -39.281  40.000  1.00 16.08           C  
ATOM   4812  OG1 THR B 152     -51.719 -37.844  39.312  1.00 16.08           O  
ATOM   4813  N   ALA B 153     -53.125 -35.344  38.812  1.00 16.83           N  
ATOM   4814  CA  ALA B 153     -53.688 -34.656  39.969  1.00 16.83           C  
ATOM   4815  C   ALA B 153     -54.281 -33.312  39.594  1.00 16.83           C  
ATOM   4816  CB  ALA B 153     -52.594 -34.469  41.062  1.00 16.83           C  
ATOM   4817  O   ALA B 153     -54.031 -32.781  38.500  1.00 16.83           O  
ATOM   4818  N   PRO B 154     -53.750 -32.312  40.438  1.00 17.80           N  
ATOM   4819  CA  PRO B 154     -54.562 -31.562  41.406  1.00 17.80           C  
ATOM   4820  C   PRO B 154     -55.281 -30.359  40.781  1.00 17.80           C  
ATOM   4821  CB  PRO B 154     -53.562 -31.109  42.438  1.00 17.80           C  
ATOM   4822  O   PRO B 154     -54.969 -29.969  39.656  1.00 17.80           O  
ATOM   4823  CG  PRO B 154     -52.219 -31.219  41.750  1.00 17.80           C  
ATOM   4824  CD  PRO B 154     -52.406 -31.984  40.500  1.00 17.80           C  
ATOM   4825  N   THR B 155     -55.062 -29.344  41.594  1.00 17.25           N  
ATOM   4826  CA  THR B 155     -56.000 -28.531  42.344  1.00 17.25           C  
ATOM   4827  C   THR B 155     -56.500 -27.344  41.531  1.00 17.25           C  
ATOM   4828  CB  THR B 155     -55.375 -28.016  43.656  1.00 17.25           C  
ATOM   4829  O   THR B 155     -55.875 -27.000  40.500  1.00 17.25           O  
ATOM   4830  CG2 THR B 155     -56.062 -28.625  44.875  1.00 17.25           C  
ATOM   4831  OG1 THR B 155     -53.969 -28.359  43.688  1.00 17.25           O  
ATOM   4832  N   LYS B 156     -56.156 -26.234  42.219  1.00 16.41           N  
ATOM   4833  CA  LYS B 156     -57.156 -25.297  42.750  1.00 16.41           C  
ATOM   4834  C   LYS B 156     -57.594 -24.297  41.688  1.00 16.41           C  
ATOM   4835  CB  LYS B 156     -56.594 -24.547  43.938  1.00 16.41           C  
ATOM   4836  O   LYS B 156     -56.844 -23.969  40.750  1.00 16.41           O  
ATOM   4837  CG  LYS B 156     -57.500 -24.547  45.156  1.00 16.41           C  
ATOM   4838  CD  LYS B 156     -56.844 -23.875  46.344  1.00 16.41           C  
ATOM   4839  CE  LYS B 156     -57.719 -23.922  47.594  1.00 16.41           C  
ATOM   4840  NZ  LYS B 156     -57.094 -23.281  48.781  1.00 16.41           N  
ATOM   4841  N   LEU B 157     -58.812 -23.906  41.906  1.00 15.74           N  
ATOM   4842  CA  LEU B 157     -59.938 -23.188  41.344  1.00 15.74           C  
ATOM   4843  C   LEU B 157     -59.625 -21.703  41.125  1.00 15.74           C  
ATOM   4844  CB  LEU B 157     -61.156 -23.312  42.250  1.00 15.74           C  
ATOM   4845  O   LEU B 157     -60.406 -20.969  40.531  1.00 15.74           O  
ATOM   4846  CG  LEU B 157     -62.062 -24.547  42.031  1.00 15.74           C  
ATOM   4847  CD1 LEU B 157     -62.719 -24.984  43.312  1.00 15.74           C  
ATOM   4848  CD2 LEU B 157     -63.125 -24.234  40.969  1.00 15.74           C  
ATOM   4849  N   SER B 158     -58.688 -21.156  41.969  1.00 16.41           N  
ATOM   4850  CA  SER B 158     -59.469 -20.172  42.688  1.00 16.41           C  
ATOM   4851  C   SER B 158     -60.219 -19.266  41.750  1.00 16.41           C  
ATOM   4852  CB  SER B 158     -58.562 -19.328  43.594  1.00 16.41           C  
ATOM   4853  O   SER B 158     -59.938 -19.219  40.531  1.00 16.41           O  
ATOM   4854  OG  SER B 158     -57.250 -19.859  43.625  1.00 16.41           O  
ATOM   4855  N   PRO B 159     -60.062 -17.984  42.062  1.00 16.66           N  
ATOM   4856  CA  PRO B 159     -61.125 -17.031  42.406  1.00 16.66           C  
ATOM   4857  C   PRO B 159     -61.844 -16.500  41.156  1.00 16.66           C  
ATOM   4858  CB  PRO B 159     -60.375 -15.914  43.156  1.00 16.66           C  
ATOM   4859  O   PRO B 159     -61.250 -16.422  40.094  1.00 16.66           O  
ATOM   4860  CG  PRO B 159     -58.938 -16.172  42.906  1.00 16.66           C  
ATOM   4861  CD  PRO B 159     -58.812 -17.500  42.219  1.00 16.66           C  
ATOM   4862  N   PRO B 160     -63.156 -16.453  41.281  1.00 15.99           N  
ATOM   4863  CA  PRO B 160     -64.188 -16.109  40.344  1.00 15.99           C  
ATOM   4864  C   PRO B 160     -63.938 -14.805  39.594  1.00 15.99           C  
ATOM   4865  CB  PRO B 160     -65.438 -15.977  41.219  1.00 15.99           C  
ATOM   4866  O   PRO B 160     -64.250 -14.688  38.406  1.00 15.99           O  
ATOM   4867  CG  PRO B 160     -64.938 -15.984  42.625  1.00 15.99           C  
ATOM   4868  CD  PRO B 160     -63.438 -16.250  42.562  1.00 15.99           C  
ATOM   4869  N   ALA B 161     -63.844 -13.734  40.469  1.00 17.78           N  
ATOM   4870  CA  ALA B 161     -65.000 -12.844  40.594  1.00 17.78           C  
ATOM   4871  C   ALA B 161     -65.250 -12.086  39.281  1.00 17.78           C  
ATOM   4872  CB  ALA B 161     -64.750 -11.859  41.719  1.00 17.78           C  
ATOM   4873  O   ALA B 161     -64.312 -11.984  38.438  1.00 17.78           O  
ATOM   4874  N   LEU B 162     -66.062 -11.000  39.406  1.00 16.88           N  
ATOM   4875  CA  LEU B 162     -67.250 -10.328  38.844  1.00 16.88           C  
ATOM   4876  C   LEU B 162     -66.875  -9.469  37.656  1.00 16.88           C  
ATOM   4877  CB  LEU B 162     -67.938  -9.461  39.906  1.00 16.88           C  
ATOM   4878  O   LEU B 162     -65.688  -9.180  37.438  1.00 16.88           O  
ATOM   4879  CG  LEU B 162     -68.812 -10.188  40.906  1.00 16.88           C  
ATOM   4880  CD1 LEU B 162     -69.062  -9.328  42.156  1.00 16.88           C  
ATOM   4881  CD2 LEU B 162     -70.125 -10.562  40.250  1.00 16.88           C  
ATOM   4882  N   LEU B 163     -67.812  -8.391  37.438  1.00 16.08           N  
ATOM   4883  CA  LEU B 163     -68.625  -7.809  36.406  1.00 16.08           C  
ATOM   4884  C   LEU B 163     -67.938  -6.680  35.688  1.00 16.08           C  
ATOM   4885  CB  LEU B 163     -69.938  -7.289  37.000  1.00 16.08           C  
ATOM   4886  O   LEU B 163     -68.312  -6.273  34.594  1.00 16.08           O  
ATOM   4887  CG  LEU B 163     -71.125  -8.266  37.000  1.00 16.08           C  
ATOM   4888  CD1 LEU B 163     -71.750  -8.312  38.406  1.00 16.08           C  
ATOM   4889  CD2 LEU B 163     -72.188  -7.887  35.938  1.00 16.08           C  
ATOM   4890  N   PRO B 164     -67.125  -5.777  36.375  1.00 16.84           N  
ATOM   4891  CA  PRO B 164     -67.750  -4.453  36.281  1.00 16.84           C  
ATOM   4892  C   PRO B 164     -67.875  -3.943  34.844  1.00 16.84           C  
ATOM   4893  CB  PRO B 164     -66.812  -3.570  37.125  1.00 16.84           C  
ATOM   4894  O   PRO B 164     -67.000  -4.312  34.000  1.00 16.84           O  
ATOM   4895  CG  PRO B 164     -65.625  -4.387  37.312  1.00 16.84           C  
ATOM   4896  CD  PRO B 164     -65.875  -5.781  36.812  1.00 16.84           C  
ATOM   4897  N   GLU B 165     -69.000  -3.199  34.469  1.00 17.75           N  
ATOM   4898  CA  GLU B 165     -69.750  -2.500  33.406  1.00 17.75           C  
ATOM   4899  C   GLU B 165     -68.812  -1.617  32.562  1.00 17.75           C  
ATOM   4900  CB  GLU B 165     -70.875  -1.658  34.031  1.00 17.75           C  
ATOM   4901  O   GLU B 165     -68.625  -1.855  31.375  1.00 17.75           O  
ATOM   4902  CG  GLU B 165     -72.188  -2.418  34.219  1.00 17.75           C  
ATOM   4903  CD  GLU B 165     -73.375  -1.515  34.562  1.00 17.75           C  
ATOM   4904  OE1 GLU B 165     -74.500  -1.975  34.469  1.00 17.75           O  
ATOM   4905  OE2 GLU B 165     -73.125  -0.338  34.906  1.00 17.75           O  
ATOM   4906  N   LYS B 166     -69.250  -0.271  32.719  1.00 15.94           N  
ATOM   4907  CA  LYS B 166     -69.625   0.792  31.797  1.00 15.94           C  
ATOM   4908  C   LYS B 166     -68.438   1.641  31.391  1.00 15.94           C  
ATOM   4909  CB  LYS B 166     -70.750   1.676  32.406  1.00 15.94           C  
ATOM   4910  O   LYS B 166     -68.562   2.582  30.609  1.00 15.94           O  
ATOM   4911  CG  LYS B 166     -72.062   1.600  31.719  1.00 15.94           C  
ATOM   4912  CD  LYS B 166     -73.125   2.488  32.406  1.00 15.94           C  
ATOM   4913  CE  LYS B 166     -74.438   2.428  31.688  1.00 15.94           C  
ATOM   4914  NZ  LYS B 166     -75.500   3.248  32.375  1.00 15.94           N  
ATOM   4915  N   ASP B 167     -67.312   1.500  31.891  1.00 16.81           N  
ATOM   4916  CA  ASP B 167     -66.938   2.881  32.156  1.00 16.81           C  
ATOM   4917  C   ASP B 167     -66.938   3.725  30.891  1.00 16.81           C  
ATOM   4918  CB  ASP B 167     -65.500   2.930  32.781  1.00 16.81           C  
ATOM   4919  O   ASP B 167     -66.438   3.322  29.844  1.00 16.81           O  
ATOM   4920  CG  ASP B 167     -65.500   2.932  34.281  1.00 16.81           C  
ATOM   4921  OD1 ASP B 167     -66.625   3.143  34.875  1.00 16.81           O  
ATOM   4922  OD2 ASP B 167     -64.438   2.723  34.875  1.00 16.81           O  
ATOM   4923  N   SER B 168     -67.938   4.715  30.953  1.00 16.72           N  
ATOM   4924  CA  SER B 168     -68.312   5.844  30.125  1.00 16.72           C  
ATOM   4925  C   SER B 168     -67.125   6.676  29.703  1.00 16.72           C  
ATOM   4926  CB  SER B 168     -69.312   6.727  30.875  1.00 16.72           C  
ATOM   4927  O   SER B 168     -67.312   7.770  29.156  1.00 16.72           O  
ATOM   4928  OG  SER B 168     -68.688   7.484  31.891  1.00 16.72           O  
ATOM   4929  N   PHE B 169     -66.125   6.395  30.469  1.00 17.78           N  
ATOM   4930  CA  PHE B 169     -65.562   7.707  30.641  1.00 17.78           C  
ATOM   4931  C   PHE B 169     -65.562   8.492  29.328  1.00 17.78           C  
ATOM   4932  CB  PHE B 169     -64.062   7.570  31.141  1.00 17.78           C  
ATOM   4933  O   PHE B 169     -65.625   7.906  28.250  1.00 17.78           O  
ATOM   4934  CG  PHE B 169     -63.812   8.336  32.406  1.00 17.78           C  
ATOM   4935  CD1 PHE B 169     -63.281   9.625  32.344  1.00 17.78           C  
ATOM   4936  CD2 PHE B 169     -64.062   7.777  33.625  1.00 17.78           C  
ATOM   4937  CE1 PHE B 169     -63.031  10.344  33.500  1.00 17.78           C
[truncated: 86,671 more chars]
