# Supplementary material for: Substrate recognition principles for the PP2A-B55 protein phosphatase
Source: Sci Adv. 2024 Oct 2;10(40):eadp5491. doi: 10.1126/sciadv.adp5491 (PMC11446282; doi:10.1126/sciadv.adp5491)
Supplement: Supplementary file 3 — Data S1 [file sciadv.adp5491_data_s1.zip › Dataset 1/b55_Q99504-EYA3_HUMAN_unrelaxed_rank_005_alphafold2_multimer_v3_model_4_seed_000.pdb]

MODEL     1                                                                     
ATOM      1  N   MET A   1      -0.273  56.156  31.516  1.00 23.06           N  
ATOM      2  CA  MET A   1      -0.947  54.875  31.766  1.00 23.06           C  
ATOM      3  C   MET A   1      -1.081  54.062  30.484  1.00 23.06           C  
ATOM      4  CB  MET A   1      -2.328  55.125  32.375  1.00 23.06           C  
ATOM      5  O   MET A   1      -1.865  54.406  29.609  1.00 23.06           O  
ATOM      6  CG  MET A   1      -2.305  55.281  33.906  1.00 23.06           C  
ATOM      7  SD  MET A   1      -3.988  55.406  34.625  1.00 23.06           S  
ATOM      8  CE  MET A   1      -3.602  56.188  36.219  1.00 23.06           C  
ATOM      9  N   ALA A   2       0.008  53.719  29.719  1.00 26.05           N  
ATOM     10  CA  ALA A   2       0.170  53.125  28.391  1.00 26.05           C  
ATOM     11  C   ALA A   2      -0.724  51.906  28.219  1.00 26.05           C  
ATOM     12  CB  ALA A   2       1.630  52.750  28.141  1.00 26.05           C  
ATOM     13  O   ALA A   2      -0.845  51.094  29.141  1.00 26.05           O  
ATOM     14  N   GLY A   3      -1.937  51.875  27.547  1.00 25.66           N  
ATOM     15  CA  GLY A   3      -2.814  50.812  27.125  1.00 25.66           C  
ATOM     16  C   GLY A   3      -2.062  49.562  26.703  1.00 25.66           C  
ATOM     17  O   GLY A   3      -1.121  49.625  25.906  1.00 25.66           O  
ATOM     18  N   ALA A   4      -1.718  48.500  27.562  1.00 29.36           N  
ATOM     19  CA  ALA A   4      -1.185  47.156  27.266  1.00 29.36           C  
ATOM     20  C   ALA A   4      -1.853  46.562  26.031  1.00 29.36           C  
ATOM     21  CB  ALA A   4      -1.367  46.250  28.453  1.00 29.36           C  
ATOM     22  O   ALA A   4      -3.055  46.281  26.031  1.00 29.36           O  
ATOM     23  N   GLY A   5      -1.913  47.031  24.781  1.00 32.62           N  
ATOM     24  CA  GLY A   5      -2.324  46.406  23.547  1.00 32.62           C  
ATOM     25  C   GLY A   5      -2.035  44.906  23.516  1.00 32.62           C  
ATOM     26  O   GLY A   5      -0.899  44.500  23.281  1.00 32.62           O  
ATOM     27  N   GLY A   6      -2.551  44.031  24.531  1.00 35.25           N  
ATOM     28  CA  GLY A   6      -2.426  42.562  24.625  1.00 35.25           C  
ATOM     29  C   GLY A   6      -2.529  41.875  23.281  1.00 35.25           C  
ATOM     30  O   GLY A   6      -3.502  42.062  22.547  1.00 35.25           O  
ATOM     31  N   GLY A   7      -1.646  41.750  22.453  1.00 39.75           N  
ATOM     32  CA  GLY A   7      -1.587  40.906  21.266  1.00 39.75           C  
ATOM     33  C   GLY A   7      -2.422  39.656  21.391  1.00 39.75           C  
ATOM     34  O   GLY A   7      -2.703  39.188  22.500  1.00 39.75           O  
ATOM     35  N   ASN A   8      -3.543  39.375  20.641  1.00 48.59           N  
ATOM     36  CA  ASN A   8      -4.449  38.250  20.500  1.00 48.59           C  
ATOM     37  C   ASN A   8      -3.729  36.906  20.750  1.00 48.59           C  
ATOM     38  CB  ASN A   8      -5.105  38.250  19.125  1.00 48.59           C  
ATOM     39  O   ASN A   8      -3.223  36.312  19.797  1.00 48.59           O  
ATOM     40  CG  ASN A   8      -6.621  38.219  19.203  1.00 48.59           C  
ATOM     41  ND2 ASN A   8      -7.273  38.188  18.047  1.00 48.59           N  
ATOM     42  OD1 ASN A   8      -7.199  38.250  20.281  1.00 48.59           O  
ATOM     43  N   ASP A   9      -3.049  36.562  21.781  1.00 63.66           N  
ATOM     44  CA  ASP A   9      -2.529  35.250  22.188  1.00 63.66           C  
ATOM     45  C   ASP A   9      -3.656  34.250  22.328  1.00 63.66           C  
ATOM     46  CB  ASP A   9      -1.740  35.375  23.484  1.00 63.66           C  
ATOM     47  O   ASP A   9      -4.508  34.375  23.219  1.00 63.66           O  
ATOM     48  CG  ASP A   9      -0.270  35.031  23.328  1.00 63.66           C  
ATOM     49  OD1 ASP A   9       0.135  34.594  22.219  1.00 63.66           O  
ATOM     50  OD2 ASP A   9       0.489  35.188  24.297  1.00 63.66           O  
ATOM     51  N   ILE A  10      -3.965  33.469  21.312  1.00 78.56           N  
ATOM     52  CA  ILE A  10      -4.957  32.406  21.344  1.00 78.56           C  
ATOM     53  C   ILE A  10      -4.582  31.375  22.406  1.00 78.56           C  
ATOM     54  CB  ILE A  10      -5.086  31.719  19.953  1.00 78.56           C  
ATOM     55  O   ILE A  10      -3.457  30.875  22.422  1.00 78.56           O  
ATOM     56  CG1 ILE A  10      -5.516  32.750  18.891  1.00 78.56           C  
ATOM     57  CG2 ILE A  10      -6.078  30.547  20.031  1.00 78.56           C  
ATOM     58  CD1 ILE A  10      -5.465  32.219  17.469  1.00 78.56           C  
ATOM     59  N   GLN A  11      -5.434  31.344  23.422  1.00 87.75           N  
ATOM     60  CA  GLN A  11      -5.285  30.297  24.438  1.00 87.75           C  
ATOM     61  C   GLN A  11      -6.047  29.047  24.031  1.00 87.75           C  
ATOM     62  CB  GLN A  11      -5.766  30.797  25.797  1.00 87.75           C  
ATOM     63  O   GLN A  11      -7.223  29.109  23.672  1.00 87.75           O  
ATOM     64  CG  GLN A  11      -4.883  31.875  26.406  1.00 87.75           C  
ATOM     65  CD  GLN A  11      -5.324  32.281  27.797  1.00 87.75           C  
ATOM     66  NE2 GLN A  11      -4.512  33.094  28.469  1.00 87.75           N  
ATOM     67  OE1 GLN A  11      -6.391  31.859  28.266  1.00 87.75           O  
ATOM     68  N   TRP A  12      -5.332  27.984  24.062  1.00 91.38           N  
ATOM     69  CA  TRP A  12      -5.910  26.719  23.625  1.00 91.38           C  
ATOM     70  C   TRP A  12      -6.398  25.906  24.812  1.00 91.38           C  
ATOM     71  CB  TRP A  12      -4.891  25.906  22.812  1.00 91.38           C  
ATOM     72  O   TRP A  12      -5.738  25.844  25.859  1.00 91.38           O  
ATOM     73  CG  TRP A  12      -4.570  26.500  21.484  1.00 91.38           C  
ATOM     74  CD1 TRP A  12      -3.539  27.344  21.172  1.00 91.38           C  
ATOM     75  CD2 TRP A  12      -5.289  26.297  20.266  1.00 91.38           C  
ATOM     76  CE2 TRP A  12      -4.637  27.047  19.250  1.00 91.38           C  
ATOM     77  CE3 TRP A  12      -6.422  25.531  19.922  1.00 91.38           C  
ATOM     78  NE1 TRP A  12      -3.576  27.672  19.844  1.00 91.38           N  
ATOM     79  CH2 TRP A  12      -6.191  26.312  17.625  1.00 91.38           C  
ATOM     80  CZ2 TRP A  12      -5.082  27.062  17.938  1.00 91.38           C  
ATOM     81  CZ3 TRP A  12      -6.863  25.562  18.594  1.00 91.38           C  
ATOM     82  N   CYS A  13      -7.559  25.312  24.672  1.00 90.25           N  
ATOM     83  CA  CYS A  13      -8.156  24.484  25.719  1.00 90.25           C  
ATOM     84  C   CYS A  13      -8.469  23.078  25.188  1.00 90.25           C  
ATOM     85  CB  CYS A  13      -9.430  25.125  26.266  1.00 90.25           C  
ATOM     86  O   CYS A  13      -8.727  22.906  24.000  1.00 90.25           O  
ATOM     87  SG  CYS A  13      -9.164  26.766  26.969  1.00 90.25           S  
ATOM     88  N   PHE A  14      -8.430  22.156  26.156  1.00 89.88           N  
ATOM     89  CA  PHE A  14      -8.812  20.781  25.844  1.00 89.88           C  
ATOM     90  C   PHE A  14     -10.312  20.688  25.609  1.00 89.88           C  
ATOM     91  CB  PHE A  14      -8.398  19.844  26.984  1.00 89.88           C  
ATOM     92  O   PHE A  14     -11.109  21.234  26.375  1.00 89.88           O  
ATOM     93  CG  PHE A  14      -8.812  18.406  26.766  1.00 89.88           C  
ATOM     94  CD1 PHE A  14      -9.953  17.906  27.375  1.00 89.88           C  
ATOM     95  CD2 PHE A  14      -8.062  17.578  25.953  1.00 89.88           C  
ATOM     96  CE1 PHE A  14     -10.336  16.578  27.172  1.00 89.88           C  
ATOM     97  CE2 PHE A  14      -8.438  16.250  25.734  1.00 89.88           C  
ATOM     98  CZ  PHE A  14      -9.578  15.750  26.359  1.00 89.88           C  
ATOM     99  N   SER A  15     -10.633  20.047  24.500  1.00 87.94           N  
ATOM    100  CA  SER A  15     -12.055  19.844  24.219  1.00 87.94           C  
ATOM    101  C   SER A  15     -12.461  18.391  24.484  1.00 87.94           C  
ATOM    102  CB  SER A  15     -12.367  20.203  22.766  1.00 87.94           C  
ATOM    103  O   SER A  15     -13.258  18.125  25.375  1.00 87.94           O  
ATOM    104  OG  SER A  15     -13.758  20.094  22.516  1.00 87.94           O  
ATOM    105  N   GLN A  16     -11.867  17.547  23.688  1.00 88.81           N  
ATOM    106  CA  GLN A  16     -12.234  16.141  23.844  1.00 88.81           C  
ATOM    107  C   GLN A  16     -11.133  15.219  23.328  1.00 88.81           C  
ATOM    108  CB  GLN A  16     -13.547  15.844  23.109  1.00 88.81           C  
ATOM    109  O   GLN A  16     -10.250  15.656  22.578  1.00 88.81           O  
ATOM    110  CG  GLN A  16     -13.477  16.062  21.609  1.00 88.81           C  
ATOM    111  CD  GLN A  16     -14.789  15.781  20.906  1.00 88.81           C  
ATOM    112  NE2 GLN A  16     -14.742  15.625  19.594  1.00 88.81           N  
ATOM    113  OE1 GLN A  16     -15.844  15.711  21.547  1.00 88.81           O  
ATOM    114  N   VAL A  17     -11.125  14.031  23.859  1.00 88.81           N  
ATOM    115  CA  VAL A  17     -10.242  12.977  23.391  1.00 88.81           C  
ATOM    116  C   VAL A  17     -11.070  11.750  22.984  1.00 88.81           C  
ATOM    117  CB  VAL A  17      -9.195  12.586  24.453  1.00 88.81           C  
ATOM    118  O   VAL A  17     -11.992  11.359  23.703  1.00 88.81           O  
ATOM    119  CG1 VAL A  17      -9.875  12.016  25.688  1.00 88.81           C  
ATOM    120  CG2 VAL A  17      -8.195  11.586  23.875  1.00 88.81           C  
ATOM    121  N   LYS A  18     -10.789  11.352  21.797  1.00 86.88           N  
ATOM    122  CA  LYS A  18     -11.461  10.164  21.281  1.00 86.88           C  
ATOM    123  C   LYS A  18     -10.484   9.000  21.125  1.00 86.88           C  
ATOM    124  CB  LYS A  18     -12.125  10.461  19.938  1.00 86.88           C  
ATOM    125  O   LYS A  18      -9.328   9.195  20.750  1.00 86.88           O  
ATOM    126  CG  LYS A  18     -13.148  11.586  19.984  1.00 86.88           C  
ATOM    127  CD  LYS A  18     -14.430  11.148  20.672  1.00 86.88           C  
ATOM    128  CE  LYS A  18     -15.492  12.242  20.641  1.00 86.88           C  
ATOM    129  NZ  LYS A  18     -16.781  11.797  21.250  1.00 86.88           N  
ATOM    130  N   GLY A  19     -10.875   7.750  21.469  1.00 79.94           N  
ATOM    131  CA  GLY A  19     -10.055   6.551  21.375  1.00 79.94           C  
ATOM    132  C   GLY A  19      -9.977   5.781  22.672  1.00 79.94           C  
ATOM    133  O   GLY A  19     -10.562   6.191  23.688  1.00 79.94           O  
ATOM    134  N   ALA A  20      -9.289   4.598  22.641  1.00 68.19           N  
ATOM    135  CA  ALA A  20      -9.242   3.705  23.797  1.00 68.19           C  
ATOM    136  C   ALA A  20      -8.336   4.262  24.875  1.00 68.19           C  
ATOM    137  CB  ALA A  20      -8.773   2.314  23.375  1.00 68.19           C  
ATOM    138  O   ALA A  20      -7.352   4.945  24.594  1.00 68.19           O  
ATOM    139  N   VAL A  21      -8.758   4.184  26.109  1.00 60.28           N  
ATOM    140  CA  VAL A  21      -8.047   4.695  27.281  1.00 60.28           C  
ATOM    141  C   VAL A  21      -6.871   3.777  27.609  1.00 60.28           C  
ATOM    142  CB  VAL A  21      -8.984   4.824  28.500  1.00 60.28           C  
ATOM    143  O   VAL A  21      -5.852   4.230  28.125  1.00 60.28           O  
ATOM    144  CG1 VAL A  21      -8.242   5.434  29.688  1.00 60.28           C  
ATOM    145  CG2 VAL A  21     -10.211   5.668  28.141  1.00 60.28           C  
ATOM    146  N   ASP A  22      -6.898   2.545  27.141  1.00 58.53           N  
ATOM    147  CA  ASP A  22      -5.914   1.571  27.594  1.00 58.53           C  
ATOM    148  C   ASP A  22      -4.590   1.734  26.859  1.00 58.53           C  
ATOM    149  CB  ASP A  22      -6.445   0.147  27.422  1.00 58.53           C  
ATOM    150  O   ASP A  22      -4.578   2.141  25.688  1.00 58.53           O  
ATOM    151  CG  ASP A  22      -6.402  -0.663  28.703  1.00 58.53           C  
ATOM    152  OD1 ASP A  22      -5.707  -0.257  29.672  1.00 58.53           O  
ATOM    153  OD2 ASP A  22      -7.070  -1.719  28.766  1.00 58.53           O  
ATOM    154  N   ASP A  23      -3.389   1.698  27.531  1.00 59.66           N  
ATOM    155  CA  ASP A  23      -2.029   1.876  27.031  1.00 59.66           C  
ATOM    156  C   ASP A  23      -1.648   0.758  26.062  1.00 59.66           C  
ATOM    157  CB  ASP A  23      -1.034   1.928  28.188  1.00 59.66           C  
ATOM    158  O   ASP A  23      -0.767   0.934  25.219  1.00 59.66           O  
ATOM    159  CG  ASP A  23      -0.992   3.283  28.875  1.00 59.66           C  
ATOM    160  OD1 ASP A  23      -1.336   4.301  28.234  1.00 59.66           O  
ATOM    161  OD2 ASP A  23      -0.608   3.332  30.062  1.00 59.66           O  
ATOM    162  N   ASP A  24      -2.230  -0.350  26.188  1.00 65.75           N  
ATOM    163  CA  ASP A  24      -1.869  -1.446  25.297  1.00 65.75           C  
ATOM    164  C   ASP A  24      -2.531  -1.282  23.938  1.00 65.75           C  
ATOM    165  CB  ASP A  24      -2.260  -2.791  25.922  1.00 65.75           C  
ATOM    166  O   ASP A  24      -3.646  -1.760  23.719  1.00 65.75           O  
ATOM    167  CG  ASP A  24      -1.222  -3.322  26.891  1.00 65.75           C  
ATOM    168  OD1 ASP A  24      -0.047  -2.898  26.812  1.00 65.75           O  
ATOM    169  OD2 ASP A  24      -1.580  -4.172  27.734  1.00 65.75           O  
ATOM    170  N   VAL A  25      -1.990  -0.455  23.062  1.00 69.19           N  
ATOM    171  CA  VAL A  25      -2.566  -0.096  21.781  1.00 69.19           C  
ATOM    172  C   VAL A  25      -2.098  -1.082  20.703  1.00 69.19           C  
ATOM    173  CB  VAL A  25      -2.195   1.348  21.375  1.00 69.19           C  
ATOM    174  O   VAL A  25      -0.899  -1.347  20.578  1.00 69.19           O  
ATOM    175  CG1 VAL A  25      -2.854   1.722  20.047  1.00 69.19           C  
ATOM    176  CG2 VAL A  25      -2.598   2.330  22.469  1.00 69.19           C  
ATOM    177  N   ALA A  26      -3.162  -1.618  20.078  1.00 79.00           N  
ATOM    178  CA  ALA A  26      -2.840  -2.439  18.906  1.00 79.00           C  
ATOM    179  C   ALA A  26      -2.346  -1.577  17.750  1.00 79.00           C  
ATOM    180  CB  ALA A  26      -4.055  -3.254  18.484  1.00 79.00           C  
ATOM    181  O   ALA A  26      -2.809  -0.449  17.562  1.00 79.00           O  
ATOM    182  N   GLU A  27      -1.336  -1.984  17.062  1.00 85.44           N  
ATOM    183  CA  GLU A  27      -0.771  -1.273  15.914  1.00 85.44           C  
ATOM    184  C   GLU A  27      -1.855  -0.890  14.914  1.00 85.44           C  
ATOM    185  CB  GLU A  27       0.302  -2.123  15.227  1.00 85.44           C  
ATOM    186  O   GLU A  27      -1.783   0.169  14.289  1.00 85.44           O  
ATOM    187  CG  GLU A  27       1.101  -1.372  14.172  1.00 85.44           C  
ATOM    188  CD  GLU A  27       2.293  -2.158  13.656  1.00 85.44           C  
ATOM    189  OE1 GLU A  27       3.002  -1.657  12.750  1.00 85.44           O  
ATOM    190  OE2 GLU A  27       2.520  -3.283  14.148  1.00 85.44           O  
ATOM    191  N   ALA A  28      -2.869  -1.638  14.828  1.00 86.69           N  
ATOM    192  CA  ALA A  28      -3.949  -1.397  13.875  1.00 86.69           C  
ATOM    193  C   ALA A  28      -4.754  -0.158  14.258  1.00 86.69           C  
ATOM    194  CB  ALA A  28      -4.863  -2.615  13.789  1.00 86.69           C  
ATOM    195  O   ALA A  28      -5.383   0.470  13.406  1.00 86.69           O  
ATOM    196  N   ASP A  29      -4.660   0.203  15.469  1.00 89.19           N  
ATOM    197  CA  ASP A  29      -5.496   1.297  15.945  1.00 89.19           C  
ATOM    198  C   ASP A  29      -4.750   2.627  15.891  1.00 89.19           C  
ATOM    199  CB  ASP A  29      -5.977   1.021  17.375  1.00 89.19           C  
ATOM    200  O   ASP A  29      -5.305   3.672  16.234  1.00 89.19           O  
ATOM    201  CG  ASP A  29      -6.961  -0.132  17.453  1.00 89.19           C  
ATOM    202  OD1 ASP A  29      -7.711  -0.363  16.484  1.00 89.19           O  
ATOM    203  OD2 ASP A  29      -6.984  -0.815  18.500  1.00 89.19           O  
ATOM    204  N   ILE A  30      -3.568   2.572  15.430  1.00 92.06           N  
ATOM    205  CA  ILE A  30      -2.797   3.807  15.328  1.00 92.06           C  
ATOM    206  C   ILE A  30      -3.357   4.680  14.211  1.00 92.06           C  
ATOM    207  CB  ILE A  30      -1.298   3.520  15.086  1.00 92.06           C  
ATOM    208  O   ILE A  30      -3.506   4.223  13.078  1.00 92.06           O  
ATOM    209  CG1 ILE A  30      -0.698   2.766  16.281  1.00 92.06           C  
ATOM    210  CG2 ILE A  30      -0.535   4.820  14.820  1.00 92.06           C  
ATOM    211  CD1 ILE A  30       0.740   2.312  16.062  1.00 92.06           C  
ATOM    212  N   ILE A  31      -3.691   5.895  14.570  1.00 93.94           N  
ATOM    213  CA  ILE A  31      -4.238   6.828  13.594  1.00 93.94           C  
ATOM    214  C   ILE A  31      -3.148   7.227  12.602  1.00 93.94           C  
ATOM    215  CB  ILE A  31      -4.824   8.086  14.281  1.00 93.94           C  
ATOM    216  O   ILE A  31      -2.070   7.676  13.000  1.00 93.94           O  
ATOM    217  CG1 ILE A  31      -5.973   7.691  15.219  1.00 93.94           C  
ATOM    218  CG2 ILE A  31      -5.293   9.102  13.234  1.00 93.94           C  
ATOM    219  CD1 ILE A  31      -6.484   8.836  16.078  1.00 93.94           C  
ATOM    220  N   SER A  32      -3.488   7.070  11.336  1.00 95.56           N  
ATOM    221  CA  SER A  32      -2.480   7.301  10.305  1.00 95.56           C  
ATOM    222  C   SER A  32      -2.809   8.539   9.477  1.00 95.56           C  
ATOM    223  CB  SER A  32      -2.363   6.082   9.391  1.00 95.56           C  
ATOM    224  O   SER A  32      -2.002   8.969   8.656  1.00 95.56           O  
ATOM    225  OG  SER A  32      -3.613   5.773   8.797  1.00 95.56           O  
ATOM    226  N   THR A  33      -3.996   9.086   9.648  1.00 96.31           N  
ATOM    227  CA  THR A  33      -4.352  10.312   8.938  1.00 96.31           C  
ATOM    228  C   THR A  33      -5.555  10.984   9.594  1.00 96.31           C  
ATOM    229  CB  THR A  33      -4.664  10.031   7.457  1.00 96.31           C  
ATOM    230  O   THR A  33      -6.371  10.320  10.234  1.00 96.31           O  
ATOM    231  CG2 THR A  33      -5.910   9.164   7.312  1.00 96.31           C  
ATOM    232  OG1 THR A  33      -4.875  11.273   6.777  1.00 96.31           O  
ATOM    233  N   VAL A  34      -5.680  12.273   9.438  1.00 96.81           N  
ATOM    234  CA  VAL A  34      -6.773  13.086   9.969  1.00 96.81           C  
ATOM    235  C   VAL A  34      -7.082  14.227   9.008  1.00 96.81           C  
ATOM    236  CB  VAL A  34      -6.441  13.641  11.367  1.00 96.81           C  
ATOM    237  O   VAL A  34      -6.172  14.891   8.508  1.00 96.81           O  
ATOM    238  CG1 VAL A  34      -7.609  14.461  11.914  1.00 96.81           C  
ATOM    239  CG2 VAL A  34      -6.090  12.500  12.328  1.00 96.81           C  
ATOM    240  N   GLU A  35      -8.438  14.438   8.789  1.00 96.19           N  
ATOM    241  CA  GLU A  35      -8.805  15.492   7.844  1.00 96.19           C  
ATOM    242  C   GLU A  35     -10.195  16.047   8.141  1.00 96.19           C  
ATOM    243  CB  GLU A  35      -8.742  14.969   6.406  1.00 96.19           C  
ATOM    244  O   GLU A  35     -11.141  15.273   8.344  1.00 96.19           O  
ATOM    245  CG  GLU A  35      -8.938  16.047   5.352  1.00 96.19           C  
ATOM    246  CD  GLU A  35      -7.660  16.812   5.031  1.00 96.19           C  
ATOM    247  OE1 GLU A  35      -7.711  17.766   4.219  1.00 96.19           O  
ATOM    248  OE2 GLU A  35      -6.605  16.453   5.602  1.00 96.19           O  
ATOM    249  N   PHE A  36     -10.312  17.375   8.141  1.00 96.81           N  
ATOM    250  CA  PHE A  36     -11.625  18.016   8.195  1.00 96.81           C  
ATOM    251  C   PHE A  36     -12.219  18.156   6.801  1.00 96.81           C  
ATOM    252  CB  PHE A  36     -11.516  19.391   8.859  1.00 96.81           C  
ATOM    253  O   PHE A  36     -11.492  18.297   5.820  1.00 96.81           O  
ATOM    254  CG  PHE A  36     -11.383  19.344  10.359  1.00 96.81           C  
ATOM    255  CD1 PHE A  36     -12.508  19.172  11.164  1.00 96.81           C  
ATOM    256  CD2 PHE A  36     -10.141  19.453  10.961  1.00 96.81           C  
ATOM    257  CE1 PHE A  36     -12.383  19.125  12.547  1.00 96.81           C  
ATOM    258  CE2 PHE A  36     -10.016  19.406  12.344  1.00 96.81           C  
ATOM    259  CZ  PHE A  36     -11.141  19.234  13.141  1.00 96.81           C  
ATOM    260  N   ASN A  37     -13.547  18.094   6.809  1.00 95.56           N  
ATOM    261  CA  ASN A  37     -14.180  18.453   5.543  1.00 95.56           C  
ATOM    262  C   ASN A  37     -14.203  19.969   5.332  1.00 95.56           C  
ATOM    263  CB  ASN A  37     -15.594  17.875   5.469  1.00 95.56           C  
ATOM    264  O   ASN A  37     -13.719  20.719   6.172  1.00 95.56           O  
ATOM    265  CG  ASN A  37     -16.578  18.641   6.336  1.00 95.56           C  
ATOM    266  ND2 ASN A  37     -17.859  18.578   5.977  1.00 95.56           N  
ATOM    267  OD1 ASN A  37     -16.188  19.281   7.316  1.00 95.56           O  
ATOM    268  N   HIS A  38     -14.664  20.438   4.215  1.00 91.62           N  
ATOM    269  CA  HIS A  38     -14.570  21.844   3.801  1.00 91.62           C  
ATOM    270  C   HIS A  38     -15.289  22.750   4.785  1.00 91.62           C  
ATOM    271  CB  HIS A  38     -15.148  22.016   2.396  1.00 91.62           C  
ATOM    272  O   HIS A  38     -14.844  23.875   5.027  1.00 91.62           O  
ATOM    273  CG  HIS A  38     -14.391  21.297   1.334  1.00 91.62           C  
ATOM    274  CD2 HIS A  38     -13.430  21.719   0.482  1.00 91.62           C  
ATOM    275  ND1 HIS A  38     -14.594  19.953   1.054  1.00 91.62           N  
ATOM    276  CE1 HIS A  38     -13.781  19.594   0.073  1.00 91.62           C  
ATOM    277  NE2 HIS A  38     -13.070  20.641  -0.292  1.00 91.62           N  
ATOM    278  N   SER A  39     -16.391  22.266   5.352  1.00 90.75           N  
ATOM    279  CA  SER A  39     -17.141  23.094   6.293  1.00 90.75           C  
ATOM    280  C   SER A  39     -16.594  22.953   7.707  1.00 90.75           C  
ATOM    281  CB  SER A  39     -18.625  22.719   6.270  1.00 90.75           C  
ATOM    282  O   SER A  39     -16.844  23.812   8.562  1.00 90.75           O  
ATOM    283  OG  SER A  39     -18.812  21.406   6.766  1.00 90.75           O  
ATOM    284  N   GLY A  40     -15.805  21.812   7.906  1.00 93.44           N  
ATOM    285  CA  GLY A  40     -15.305  21.531   9.242  1.00 93.44           C  
ATOM    286  C   GLY A  40     -16.312  20.797  10.109  1.00 93.44           C  
ATOM    287  O   GLY A  40     -16.000  20.438  11.250  1.00 93.44           O  
ATOM    288  N   GLU A  41     -17.469  20.578   9.633  1.00 92.50           N  
ATOM    289  CA  GLU A  41     -18.516  19.891  10.383  1.00 92.50           C  
ATOM    290  C   GLU A  41     -18.188  18.406  10.570  1.00 92.50           C  
ATOM    291  CB  GLU A  41     -19.875  20.031   9.695  1.00 92.50           C  
ATOM    292  O   GLU A  41     -18.625  17.781  11.539  1.00 92.50           O  
ATOM    293  CG  GLU A  41     -20.453  21.438   9.773  1.00 92.50           C  
ATOM    294  CD  GLU A  41     -21.812  21.562   9.109  1.00 92.50           C  
ATOM    295  OE1 GLU A  41     -22.391  22.688   9.117  1.00 92.50           O  
ATOM    296  OE2 GLU A  41     -22.297  20.547   8.570  1.00 92.50           O  
ATOM    297  N   LEU A  42     -17.516  17.844   9.602  1.00 95.00           N  
ATOM    298  CA  LEU A  42     -17.109  16.453   9.672  1.00 95.00           C  
ATOM    299  C   LEU A  42     -15.602  16.312   9.797  1.00 95.00           C  
ATOM    300  CB  LEU A  42     -17.609  15.688   8.438  1.00 95.00           C  
ATOM    301  O   LEU A  42     -14.859  17.062   9.164  1.00 95.00           O  
ATOM    302  CG  LEU A  42     -19.125  15.664   8.227  1.00 95.00           C  
ATOM    303  CD1 LEU A  42     -19.469  15.016   6.883  1.00 95.00           C  
ATOM    304  CD2 LEU A  42     -19.812  14.922   9.367  1.00 95.00           C  
ATOM    305  N   LEU A  43     -15.164  15.469  10.617  1.00 96.56           N  
ATOM    306  CA  LEU A  43     -13.766  15.102  10.836  1.00 96.56           C  
ATOM    307  C   LEU A  43     -13.555  13.609  10.602  1.00 96.56           C  
ATOM    308  CB  LEU A  43     -13.328  15.484  12.250  1.00 96.56           C  
ATOM    309  O   LEU A  43     -14.188  12.781  11.258  1.00 96.56           O  
ATOM    310  CG  LEU A  43     -11.898  15.102  12.641  1.00 96.56           C  
ATOM    311  CD1 LEU A  43     -10.891  15.891  11.820  1.00 96.56           C  
ATOM    312  CD2 LEU A  43     -11.680  15.328  14.133  1.00 96.56           C  
ATOM    313  N   ALA A  44     -12.633  13.297   9.633  1.00 97.38           N  
ATOM    314  CA  ALA A  44     -12.375  11.898   9.320  1.00 97.38           C  
ATOM    315  C   ALA A  44     -10.977  11.484   9.789  1.00 97.38           C  
ATOM    316  CB  ALA A  44     -12.531  11.641   7.824  1.00 97.38           C  
ATOM    317  O   ALA A  44     -10.023  12.250   9.664  1.00 97.38           O  
ATOM    318  N   THR A  45     -10.852  10.336  10.312  1.00 96.69           N  
ATOM    319  CA  THR A  45      -9.578   9.734  10.672  1.00 96.69           C  
ATOM    320  C   THR A  45      -9.438   8.352  10.023  1.00 96.69           C  
ATOM    321  CB  THR A  45      -9.422   9.609  12.195  1.00 96.69           C  
ATOM    322  O   THR A  45     -10.430   7.660   9.805  1.00 96.69           O  
ATOM    323  CG2 THR A  45      -9.578  10.961  12.875  1.00 96.69           C  
ATOM    324  OG1 THR A  45     -10.422   8.711  12.703  1.00 96.69           O  
ATOM    325  N   GLY A  46      -8.266   8.078   9.570  1.00 96.12           N  
ATOM    326  CA  GLY A  46      -7.891   6.746   9.133  1.00 96.12           C  
ATOM    327  C   GLY A  46      -6.828   6.113  10.016  1.00 96.12           C  
ATOM    328  O   GLY A  46      -6.027   6.816  10.633  1.00 96.12           O  
ATOM    329  N   ASP A  47      -6.855   4.840  10.094  1.00 94.56           N  
ATOM    330  CA  ASP A  47      -5.879   4.168  10.945  1.00 94.56           C  
ATOM    331  C   ASP A  47      -5.117   3.098  10.172  1.00 94.56           C  
ATOM    332  CB  ASP A  47      -6.566   3.547  12.164  1.00 94.56           C  
ATOM    333  O   ASP A  47      -5.348   2.908   8.977  1.00 94.56           O  
ATOM    334  CG  ASP A  47      -7.625   2.527  11.789  1.00 94.56           C  
ATOM    335  OD1 ASP A  47      -7.504   1.883  10.727  1.00 94.56           O  
ATOM    336  OD2 ASP A  47      -8.594   2.371  12.562  1.00 94.56           O  
ATOM    337  N   LYS A  48      -4.121   2.588  10.844  1.00 92.75           N  
ATOM    338  CA  LYS A  48      -3.248   1.593  10.227  1.00 92.75           C  
ATOM    339  C   LYS A  48      -4.004   0.295   9.953  1.00 92.75           C  
ATOM    340  CB  LYS A  48      -2.035   1.316  11.117  1.00 92.75           C  
ATOM    341  O   LYS A  48      -3.559  -0.529   9.148  1.00 92.75           O  
ATOM    342  CG  LYS A  48      -1.017   2.445  11.141  1.00 92.75           C  
ATOM    343  CD  LYS A  48       0.285   2.010  11.805  1.00 92.75           C  
ATOM    344  CE  LYS A  48       1.336   3.109  11.750  1.00 92.75           C  
ATOM    345  NZ  LYS A  48       2.604   2.695  12.422  1.00 92.75           N  
ATOM    346  N   GLY A  49      -5.102   0.199  10.555  1.00 90.56           N  
ATOM    347  CA  GLY A  49      -5.910  -0.987  10.328  1.00 90.56           C  
ATOM    348  C   GLY A  49      -6.855  -0.850   9.148  1.00 90.56           C  
ATOM    349  O   GLY A  49      -7.605  -1.776   8.836  1.00 90.56           O  
ATOM    350  N   GLY A  50      -6.879   0.246   8.539  1.00 93.06           N  
ATOM    351  CA  GLY A  50      -7.691   0.461   7.352  1.00 93.06           C  
ATOM    352  C   GLY A  50      -9.070   1.003   7.664  1.00 93.06           C  
ATOM    353  O   GLY A  50      -9.938   1.053   6.785  1.00 93.06           O  
ATOM    354  N   ARG A  51      -9.266   1.387   8.820  1.00 92.06           N  
ATOM    355  CA  ARG A  51     -10.555   1.916   9.258  1.00 92.06           C  
ATOM    356  C   ARG A  51     -10.602   3.436   9.125  1.00 92.06           C  
ATOM    357  CB  ARG A  51     -10.852   1.507  10.703  1.00 92.06           C  
ATOM    358  O   ARG A  51      -9.594   4.109   9.367  1.00 92.06           O  
ATOM    359  CG  ARG A  51     -11.500   0.138  10.836  1.00 92.06           C  
ATOM    360  CD  ARG A  51     -11.836  -0.187  12.289  1.00 92.06           C  
ATOM    361  NE  ARG A  51     -11.109   0.671  13.211  1.00 92.06           N  
ATOM    362  NH1 ARG A  51     -12.031  -0.250  15.117  1.00 92.06           N  
ATOM    363  NH2 ARG A  51     -10.508   1.450  15.289  1.00 92.06           N  
ATOM    364  CZ  ARG A  51     -11.219   0.622  14.539  1.00 92.06           C  
ATOM    365  N   VAL A  52     -11.789   3.793   8.727  1.00 95.94           N  
ATOM    366  CA  VAL A  52     -12.055   5.230   8.695  1.00 95.94           C  
ATOM    367  C   VAL A  52     -13.148   5.574   9.695  1.00 95.94           C  
ATOM    368  CB  VAL A  52     -12.453   5.699   7.277  1.00 95.94           C  
ATOM    369  O   VAL A  52     -14.203   4.934   9.719  1.00 95.94           O  
ATOM    370  CG1 VAL A  52     -12.914   7.156   7.305  1.00 95.94           C  
ATOM    371  CG2 VAL A  52     -11.289   5.523   6.305  1.00 95.94           C  
ATOM    372  N   VAL A  53     -12.898   6.445  10.492  1.00 94.56           N  
ATOM    373  CA  VAL A  53     -13.891   6.945  11.445  1.00 94.56           C  
ATOM    374  C   VAL A  53     -14.188   8.414  11.148  1.00 94.56           C  
ATOM    375  CB  VAL A  53     -13.406   6.781  12.898  1.00 94.56           C  
ATOM    376  O   VAL A  53     -13.273   9.234  11.055  1.00 94.56           O  
ATOM    377  CG1 VAL A  53     -14.500   7.191  13.883  1.00 94.56           C  
ATOM    378  CG2 VAL A  53     -12.961   5.344  13.156  1.00 94.56           C  
ATOM    379  N   ILE A  54     -15.469   8.664  11.031  1.00 94.94           N  
ATOM    380  CA  ILE A  54     -15.914  10.031  10.758  1.00 94.94           C  
ATOM    381  C   ILE A  54     -16.609  10.594  11.992  1.00 94.94           C  
ATOM    382  CB  ILE A  54     -16.844  10.086   9.531  1.00 94.94           C  
ATOM    383  O   ILE A  54     -17.500   9.953  12.562  1.00 94.94           O  
ATOM    384  CG1 ILE A  54     -16.156   9.508   8.297  1.00 94.94           C  
ATOM    385  CG2 ILE A  54     -17.312  11.531   9.273  1.00 94.94           C  
ATOM    386  CD1 ILE A  54     -17.062   9.391   7.078  1.00 94.94           C  
ATOM    387  N   PHE A  55     -16.250  11.734  12.359  1.00 94.00           N  
ATOM    388  CA  PHE A  55     -16.859  12.461  13.469  1.00 94.00           C  
ATOM    389  C   PHE A  55     -17.641  13.672  12.969  1.00 94.00           C  
ATOM    390  CB  PHE A  55     -15.781  12.906  14.461  1.00 94.00           C  
ATOM    391  O   PHE A  55     -17.234  14.320  12.008  1.00 94.00           O  
ATOM    392  CG  PHE A  55     -14.922  11.781  14.977  1.00 94.00           C  
ATOM    393  CD1 PHE A  55     -15.273  11.086  16.125  1.00 94.00           C  
ATOM    394  CD2 PHE A  55     -13.758  11.422  14.297  1.00 94.00           C  
ATOM    395  CE1 PHE A  55     -14.477  10.039  16.594  1.00 94.00           C  
ATOM    396  CE2 PHE A  55     -12.961  10.375  14.766  1.00 94.00           C  
ATOM    397  CZ  PHE A  55     -13.320   9.695  15.914  1.00 94.00           C  
ATOM    398  N   GLN A  56     -18.734  13.914  13.641  1.00 92.38           N  
ATOM    399  CA  GLN A  56     -19.562  15.078  13.312  1.00 92.38           C  
ATOM    400  C   GLN A  56     -19.641  16.047  14.484  1.00 92.38           C  
ATOM    401  CB  GLN A  56     -20.969  14.641  12.891  1.00 92.38           C  
ATOM    402  O   GLN A  56     -19.797  15.625  15.633  1.00 92.38           O  
ATOM    403  CG  GLN A  56     -21.844  15.781  12.398  1.00 92.38           C  
ATOM    404  CD  GLN A  56     -23.203  15.312  11.922  1.00 92.38           C  
ATOM    405  NE2 GLN A  56     -23.750  16.016  10.938  1.00 92.38           N  
ATOM    406  OE1 GLN A  56     -23.750  14.328  12.422  1.00 92.38           O  
ATOM    407  N   GLN A  57     -19.625  17.234  14.141  1.00 91.31           N  
ATOM    408  CA  GLN A  57     -19.719  18.297  15.141  1.00 91.31           C  
ATOM    409  C   GLN A  57     -21.109  18.344  15.766  1.00 91.31           C  
ATOM    410  CB  GLN A  57     -19.359  19.641  14.539  1.00 91.31           C  
ATOM    411  O   GLN A  57     -22.109  18.250  15.055  1.00 91.31           O  
ATOM    412  CG  GLN A  57     -19.094  20.734  15.570  1.00 91.31           C  
ATOM    413  CD  GLN A  57     -18.625  22.031  14.945  1.00 91.31           C  
ATOM    414  NE2 GLN A  57     -17.906  22.844  15.727  1.00 91.31           N  
ATOM    415  OE1 GLN A  57     -18.891  22.312  13.773  1.00 91.31           O  
ATOM    416  N   GLU A  58     -21.156  18.453  17.000  1.00 83.88           N  
ATOM    417  CA  GLU A  58     -22.438  18.562  17.688  1.00 83.88           C  
ATOM    418  C   GLU A  58     -23.125  19.875  17.344  1.00 83.88           C  
ATOM    419  CB  GLU A  58     -22.250  18.422  19.188  1.00 83.88           C  
ATOM    420  O   GLU A  58     -22.562  20.953  17.531  1.00 83.88           O  
ATOM    421  CG  GLU A  58     -22.531  17.031  19.734  1.00 83.88           C  
ATOM    422  CD  GLU A  58     -22.469  16.938  21.250  1.00 83.88           C  
ATOM    423  OE1 GLU A  58     -22.656  15.828  21.797  1.00 83.88           O  
ATOM    424  OE2 GLU A  58     -22.250  17.984  21.891  1.00 83.88           O  
ATOM    425  N   GLN A  59     -24.312  19.781  16.781  1.00 71.25           N  
ATOM    426  CA  GLN A  59     -25.047  20.938  16.281  1.00 71.25           C  
ATOM    427  C   GLN A  59     -25.484  21.828  17.438  1.00 71.25           C  
ATOM    428  CB  GLN A  59     -26.250  20.500  15.461  1.00 71.25           C  
ATOM    429  O   GLN A  59     -25.469  23.062  17.328  1.00 71.25           O  
ATOM    430  CG  GLN A  59     -25.906  20.047  14.055  1.00 71.25           C  
ATOM    431  CD  GLN A  59     -27.109  19.984  13.141  1.00 71.25           C  
ATOM    432  NE2 GLN A  59     -26.875  19.703  11.859  1.00 71.25           N  
ATOM    433  OE1 GLN A  59     -28.250  20.188  13.578  1.00 71.25           O  
ATOM    434  N   GLU A  60     -26.031  21.156  18.484  1.00 65.31           N  
ATOM    435  CA  GLU A  60     -26.547  21.984  19.578  1.00 65.31           C  
ATOM    436  C   GLU A  60     -25.469  22.875  20.156  1.00 65.31           C  
ATOM    437  CB  GLU A  60     -27.141  21.094  20.688  1.00 65.31           C  
ATOM    438  O   GLU A  60     -25.766  23.969  20.672  1.00 65.31           O  
ATOM    439  CG  GLU A  60     -28.453  20.422  20.312  1.00 65.31           C  
ATOM    440  CD  GLU A  60     -29.047  19.609  21.438  1.00 65.31           C  
ATOM    441  OE1 GLU A  60     -30.172  19.062  21.266  1.00 65.31           O  
ATOM    442  OE2 GLU A  60     -28.406  19.500  22.500  1.00 65.31           O  
ATOM    443  N   ASN A  61     -24.250  22.453  19.953  1.00 62.69           N  
ATOM    444  CA  ASN A  61     -23.156  23.188  20.578  1.00 62.69           C  
ATOM    445  C   ASN A  61     -22.531  24.203  19.625  1.00 62.69           C  
ATOM    446  CB  ASN A  61     -22.078  22.219  21.094  1.00 62.69           C  
ATOM    447  O   ASN A  61     -21.562  24.859  19.953  1.00 62.69           O  
ATOM    448  CG  ASN A  61     -22.547  21.406  22.281  1.00 62.69           C  
ATOM    449  ND2 ASN A  61     -21.844  20.328  22.594  1.00 62.69           N  
ATOM    450  OD1 ASN A  61     -23.547  21.766  22.938  1.00 62.69           O  
ATOM    451  N   LYS A  62     -22.969  24.156  18.422  1.00 60.56           N  
ATOM    452  CA  LYS A  62     -22.406  25.078  17.438  1.00 60.56           C  
ATOM    453  C   LYS A  62     -22.609  26.531  17.875  1.00 60.56           C  
ATOM    454  CB  LYS A  62     -23.031  24.859  16.062  1.00 60.56           C  
ATOM    455  O   LYS A  62     -21.766  27.391  17.594  1.00 60.56           O  
ATOM    456  CG  LYS A  62     -22.359  23.750  15.258  1.00 60.56           C  
ATOM    457  CD  LYS A  62     -22.953  23.641  13.859  1.00 60.56           C  
ATOM    458  CE  LYS A  62     -22.344  22.484  13.078  1.00 60.56           C  
ATOM    459  NZ  LYS A  62     -23.000  22.312  11.750  1.00 60.56           N  
ATOM    460  N   ILE A  63     -23.750  26.719  18.625  1.00 61.44           N  
ATOM    461  CA  ILE A  63     -24.078  28.094  19.031  1.00 61.44           C  
ATOM    462  C   ILE A  63     -23.312  28.453  20.297  1.00 61.44           C  
ATOM    463  CB  ILE A  63     -25.594  28.281  19.234  1.00 61.44           C  
ATOM    464  O   ILE A  63     -22.906  29.594  20.484  1.00 61.44           O  
ATOM    465  CG1 ILE A  63     -26.359  27.906  17.969  1.00 61.44           C  
ATOM    466  CG2 ILE A  63     -25.906  29.719  19.672  1.00 61.44           C  
ATOM    467  CD1 ILE A  63     -27.844  27.688  18.172  1.00 61.44           C  
ATOM    468  N   GLN A  64     -23.156  27.438  21.156  1.00 64.38           N  
ATOM    469  CA  GLN A  64     -22.422  27.734  22.375  1.00 64.38           C  
ATOM    470  C   GLN A  64     -20.922  27.734  22.141  1.00 64.38           C  
ATOM    471  CB  GLN A  64     -22.781  26.719  23.469  1.00 64.38           C  
ATOM    472  O   GLN A  64     -20.328  26.703  21.828  1.00 64.38           O  
ATOM    473  CG  GLN A  64     -24.172  26.891  24.047  1.00 64.38           C  
ATOM    474  CD  GLN A  64     -24.484  25.906  25.156  1.00 64.38           C  
ATOM    475  NE2 GLN A  64     -25.672  26.016  25.734  1.00 64.38           N  
ATOM    476  OE1 GLN A  64     -23.656  25.047  25.500  1.00 64.38           O  
ATOM    477  N   SER A  65     -20.344  28.844  22.047  1.00 64.88           N  
ATOM    478  CA  SER A  65     -18.953  29.109  21.688  1.00 64.88           C  
ATOM    479  C   SER A  65     -18.000  28.188  22.469  1.00 64.88           C  
ATOM    480  CB  SER A  65     -18.578  30.562  21.953  1.00 64.88           C  
ATOM    481  O   SER A  65     -16.922  27.844  21.984  1.00 64.88           O  
ATOM    482  OG  SER A  65     -18.531  30.828  23.344  1.00 64.88           O  
ATOM    483  N   HIS A  66     -18.547  27.625  23.656  1.00 66.44           N  
ATOM    484  CA  HIS A  66     -17.625  26.891  24.516  1.00 66.44           C  
ATOM    485  C   HIS A  66     -17.562  25.422  24.141  1.00 66.44           C  
ATOM    486  CB  HIS A  66     -18.031  27.047  25.984  1.00 66.44           C  
ATOM    487  O   HIS A  66     -16.672  24.688  24.578  1.00 66.44           O  
ATOM    488  CG  HIS A  66     -18.000  28.469  26.469  1.00 66.44           C  
ATOM    489  CD2 HIS A  66     -19.016  29.281  26.844  1.00 66.44           C  
ATOM    490  ND1 HIS A  66     -16.844  29.188  26.609  1.00 66.44           N  
ATOM    491  CE1 HIS A  66     -17.125  30.391  27.047  1.00 66.44           C  
ATOM    492  NE2 HIS A  66     -18.438  30.484  27.188  1.00 66.44           N  
ATOM    493  N   SER A  67     -18.500  25.031  23.281  1.00 75.69           N  
ATOM    494  CA  SER A  67     -18.547  23.594  23.031  1.00 75.69           C  
ATOM    495  C   SER A  67     -18.469  23.297  21.531  1.00 75.69           C  
ATOM    496  CB  SER A  67     -19.812  22.984  23.609  1.00 75.69           C  
ATOM    497  O   SER A  67     -18.984  22.281  21.062  1.00 75.69           O  
ATOM    498  OG  SER A  67     -20.969  23.562  23.031  1.00 75.69           O  
ATOM    499  N   ARG A  68     -17.828  24.156  20.844  1.00 79.00           N  
ATOM    500  CA  ARG A  68     -17.750  24.000  19.391  1.00 79.00           C  
ATOM    501  C   ARG A  68     -16.828  22.844  19.016  1.00 79.00           C  
ATOM    502  CB  ARG A  68     -17.266  25.297  18.734  1.00 79.00           C  
ATOM    503  O   ARG A  68     -16.969  22.266  17.938  1.00 79.00           O  
ATOM    504  CG  ARG A  68     -18.219  26.469  18.891  1.00 79.00           C  
ATOM    505  CD  ARG A  68     -17.672  27.734  18.266  1.00 79.00           C  
ATOM    506  NE  ARG A  68     -18.531  28.891  18.531  1.00 79.00           N  
ATOM    507  NH1 ARG A  68     -17.219  30.391  17.344  1.00 79.00           N  
ATOM    508  NH2 ARG A  68     -19.141  31.094  18.391  1.00 79.00           N  
ATOM    509  CZ  ARG A  68     -18.297  30.125  18.094  1.00 79.00           C  
ATOM    510  N   GLY A  69     -16.000  22.547  19.844  1.00 84.06           N  
ATOM    511  CA  GLY A  69     -15.008  21.531  19.547  1.00 84.06           C  
ATOM    512  C   GLY A  69     -15.461  20.125  19.906  1.00 84.06           C  
ATOM    513  O   GLY A  69     -14.648  19.203  19.984  1.00 84.06           O  
ATOM    514  N   GLU A  70     -16.719  20.031  20.109  1.00 88.06           N  
ATOM    515  CA  GLU A  70     -17.234  18.703  20.469  1.00 88.06           C  
ATOM    516  C   GLU A  70     -17.719  17.953  19.234  1.00 88.06           C  
ATOM    517  CB  GLU A  70     -18.359  18.828  21.484  1.00 88.06           C  
ATOM    518  O   GLU A  70     -18.562  18.453  18.484  1.00 88.06           O  
ATOM    519  CG  GLU A  70     -17.891  19.234  22.875  1.00 88.06           C  
ATOM    520  CD  GLU A  70     -19.000  19.203  23.922  1.00 88.06           C  
ATOM    521  OE1 GLU A  70     -18.734  19.562  25.094  1.00 88.06           O  
ATOM    522  OE2 GLU A  70     -20.141  18.812  23.562  1.00 88.06           O  
ATOM    523  N   TYR A  71     -17.141  16.844  18.969  1.00 91.56           N  
ATOM    524  CA  TYR A  71     -17.484  15.984  17.828  1.00 91.56           C  
ATOM    525  C   TYR A  71     -17.969  14.617  18.297  1.00 91.56           C  
ATOM    526  CB  TYR A  71     -16.281  15.820  16.906  1.00 91.56           C  
ATOM    527  O   TYR A  71     -17.438  14.062  19.266  1.00 91.56           O  
ATOM    528  CG  TYR A  71     -15.969  17.047  16.078  1.00 91.56           C  
ATOM    529  CD1 TYR A  71     -16.328  17.109  14.734  1.00 91.56           C  
ATOM    530  CD2 TYR A  71     -15.320  18.141  16.641  1.00 91.56           C  
ATOM    531  CE1 TYR A  71     -16.047  18.234  13.969  1.00 91.56           C  
ATOM    532  CE2 TYR A  71     -15.039  19.266  15.883  1.00 91.56           C  
ATOM    533  OH  TYR A  71     -15.117  20.422  13.789  1.00 91.56           O  
ATOM    534  CZ  TYR A  71     -15.398  19.312  14.547  1.00 91.56           C  
ATOM    535  N   ASN A  72     -18.938  14.141  17.641  1.00 89.38           N  
ATOM    536  CA  ASN A  72     -19.453  12.797  17.922  1.00 89.38           C  
ATOM    537  C   ASN A  72     -19.203  11.852  16.766  1.00 89.38           C  
ATOM    538  CB  ASN A  72     -20.953  12.859  18.250  1.00 89.38           C  
ATOM    539  O   ASN A  72     -19.031  12.289  15.617  1.00 89.38           O  
ATOM    540  CG  ASN A  72     -21.234  13.609  19.531  1.00 89.38           C  
ATOM    541  ND2 ASN A  72     -22.281  14.438  19.516  1.00 89.38           N  
ATOM    542  OD1 ASN A  72     -20.531  13.445  20.531  1.00 89.38           O  
ATOM    543  N   VAL A  73     -19.062  10.516  17.109  1.00 89.75           N  
ATOM    544  CA  VAL A  73     -18.859   9.531  16.062  1.00 89.75           C  
ATOM    545  C   VAL A  73     -20.047   9.539  15.094  1.00 89.75           C  
ATOM    546  CB  VAL A  73     -18.672   8.109  16.641  1.00 89.75           C  
ATOM    547  O   VAL A  73     -21.203   9.375  15.523  1.00 89.75           O  
ATOM    548  CG1 VAL A  73     -18.547   7.078  15.523  1.00 89.75           C  
ATOM    549  CG2 VAL A  73     -17.438   8.078  17.547  1.00 89.75           C  
ATOM    550  N   TYR A  74     -19.797   9.766  13.898  1.00 88.75           N  
ATOM    551  CA  TYR A  74     -20.797   9.875  12.852  1.00 88.75           C  
ATOM    552  C   TYR A  74     -20.906   8.570  12.062  1.00 88.75           C  
ATOM    553  CB  TYR A  74     -20.453  11.023  11.898  1.00 88.75           C  
ATOM    554  O   TYR A  74     -22.000   8.086  11.805  1.00 88.75           O  
ATOM    555  CG  TYR A  74     -21.531  11.297  10.867  1.00 88.75           C  
ATOM    556  CD1 TYR A  74     -21.266  11.141   9.508  1.00 88.75           C  
ATOM    557  CD2 TYR A  74     -22.797  11.703  11.250  1.00 88.75           C  
ATOM    558  CE1 TYR A  74     -22.250  11.391   8.555  1.00 88.75           C  
ATOM    559  CE2 TYR A  74     -23.797  11.953  10.305  1.00 88.75           C  
ATOM    560  OH  TYR A  74     -24.484  12.039   8.023  1.00 88.75           O  
ATOM    561  CZ  TYR A  74     -23.516  11.789   8.961  1.00 88.75           C  
ATOM    562  N   SER A  75     -19.797   8.070  11.609  1.00 88.19           N  
ATOM    563  CA  SER A  75     -19.734   6.820  10.859  1.00 88.19           C  
ATOM    564  C   SER A  75     -18.391   6.133  11.039  1.00 88.19           C  
ATOM    565  CB  SER A  75     -20.000   7.074   9.375  1.00 88.19           C  
ATOM    566  O   SER A  75     -17.359   6.797  11.219  1.00 88.19           O  
ATOM    567  OG  SER A  75     -19.984   5.859   8.648  1.00 88.19           O  
ATOM    568  N   THR A  76     -18.312   4.895  11.141  1.00 90.69           N  
ATOM    569  CA  THR A  76     -17.109   4.070  11.156  1.00 90.69           C  
ATOM    570  C   THR A  76     -17.219   2.922  10.164  1.00 90.69           C  
ATOM    571  CB  THR A  76     -16.844   3.506  12.570  1.00 90.69           C  
ATOM    572  O   THR A  76     -18.234   2.213  10.133  1.00 90.69           O  
ATOM    573  CG2 THR A  76     -15.500   2.801  12.633  1.00 90.69           C  
ATOM    574  OG1 THR A  76     -16.859   4.578  13.516  1.00 90.69           O  
ATOM    575  N   PHE A  77     -16.266   2.879   9.336  1.00 89.19           N  
ATOM    576  CA  PHE A  77     -16.312   1.782   8.375  1.00 89.19           C  
ATOM    577  C   PHE A  77     -14.906   1.343   7.980  1.00 89.19           C  
ATOM    578  CB  PHE A  77     -17.094   2.193   7.125  1.00 89.19           C  
ATOM    579  O   PHE A  77     -13.945   2.096   8.148  1.00 89.19           O  
ATOM    580  CG  PHE A  77     -16.500   3.354   6.383  1.00 89.19           C  
ATOM    581  CD1 PHE A  77     -16.750   4.660   6.777  1.00 89.19           C  
ATOM    582  CD2 PHE A  77     -15.672   3.137   5.285  1.00 89.19           C  
ATOM    583  CE1 PHE A  77     -16.203   5.738   6.090  1.00 89.19           C  
ATOM    584  CE2 PHE A  77     -15.109   4.207   4.594  1.00 89.19           C  
ATOM    585  CZ  PHE A  77     -15.375   5.504   4.996  1.00 89.19           C  
ATOM    586  N   GLN A  78     -14.820   0.167   7.547  1.00 89.38           N  
ATOM    587  CA  GLN A  78     -13.578  -0.384   7.020  1.00 89.38           C  
ATOM    588  C   GLN A  78     -13.344   0.061   5.578  1.00 89.38           C  
ATOM    589  CB  GLN A  78     -13.586  -1.911   7.102  1.00 89.38           C  
ATOM    590  O   GLN A  78     -14.086  -0.327   4.676  1.00 89.38           O  
ATOM    591  CG  GLN A  78     -12.273  -2.559   6.699  1.00 89.38           C  
ATOM    592  CD  GLN A  78     -11.148  -2.270   7.676  1.00 89.38           C  
ATOM    593  NE2 GLN A  78      -9.953  -2.033   7.152  1.00 89.38           N  
ATOM    594  OE1 GLN A  78     -11.359  -2.258   8.898  1.00 89.38           O  
ATOM    595  N   SER A  79     -12.336   0.793   5.348  1.00 91.62           N  
ATOM    596  CA  SER A  79     -12.047   1.311   4.016  1.00 91.62           C  
ATOM    597  C   SER A  79     -11.195   0.334   3.217  1.00 91.62           C  
ATOM    598  CB  SER A  79     -11.344   2.664   4.105  1.00 91.62           C  
ATOM    599  O   SER A  79     -11.547  -0.036   2.096  1.00 91.62           O  
ATOM    600  OG  SER A  79     -10.992   3.137   2.818  1.00 91.62           O  
ATOM    601  N   HIS A  80     -10.141   0.131   3.844  1.00 88.44           N  
ATOM    602  CA  HIS A  80      -9.195  -0.749   3.162  1.00 88.44           C  
ATOM    603  C   HIS A  80      -8.914  -1.998   3.988  1.00 88.44           C  
ATOM    604  CB  HIS A  80      -7.895  -0.008   2.861  1.00 88.44           C  
ATOM    605  O   HIS A  80      -8.859  -1.934   5.219  1.00 88.44           O  
ATOM    606  CG  HIS A  80      -8.055   1.114   1.885  1.00 88.44           C  
ATOM    607  CD2 HIS A  80      -7.699   1.215   0.582  1.00 88.44           C  
ATOM    608  ND1 HIS A  80      -8.633   2.316   2.223  1.00 88.44           N  
ATOM    609  CE1 HIS A  80      -8.633   3.109   1.164  1.00 88.44           C  
ATOM    610  NE2 HIS A  80      -8.070   2.465   0.156  1.00 88.44           N  
ATOM    611  N   GLU A  81      -8.922  -2.881   3.393  1.00 82.88           N  
ATOM    612  CA  GLU A  81      -8.523  -4.156   3.982  1.00 82.88           C  
ATOM    613  C   GLU A  81      -7.211  -4.652   3.381  1.00 82.88           C  
ATOM    614  CB  GLU A  81      -9.617  -5.203   3.793  1.00 82.88           C  
ATOM    615  O   GLU A  81      -6.824  -4.238   2.285  1.00 82.88           O  
ATOM    616  CG  GLU A  81     -10.945  -4.828   4.441  1.00 82.88           C  
ATOM    617  CD  GLU A  81     -11.930  -5.984   4.496  1.00 82.88           C  
ATOM    618  OE1 GLU A  81     -13.016  -5.824   5.102  1.00 82.88           O  
ATOM    619  OE2 GLU A  81     -11.617  -7.055   3.930  1.00 82.88           O  
ATOM    620  N   PRO A  82      -6.336  -5.238   4.250  1.00 76.12           N  
ATOM    621  CA  PRO A  82      -5.105  -5.777   3.670  1.00 76.12           C  
ATOM    622  C   PRO A  82      -5.359  -6.617   2.422  1.00 76.12           C  
ATOM    623  CB  PRO A  82      -4.531  -6.641   4.797  1.00 76.12           C  
ATOM    624  O   PRO A  82      -6.348  -7.355   2.359  1.00 76.12           O  
ATOM    625  CG  PRO A  82      -5.371  -6.312   5.992  1.00 76.12           C  
ATOM    626  CD  PRO A  82      -6.594  -5.578   5.527  1.00 76.12           C  
ATOM    627  N   GLU A  83      -4.633  -6.043   1.496  1.00 66.75           N  
ATOM    628  CA  GLU A  83      -4.793  -6.727   0.217  1.00 66.75           C  
ATOM    629  C   GLU A  83      -3.453  -7.246  -0.301  1.00 66.75           C  
ATOM    630  CB  GLU A  83      -5.430  -5.797  -0.817  1.00 66.75           C  
ATOM    631  O   GLU A  83      -2.395  -6.828   0.172  1.00 66.75           O  
ATOM    632  CG  GLU A  83      -6.844  -5.355  -0.459  1.00 66.75           C  
ATOM    633  CD  GLU A  83      -7.410  -4.320  -1.417  1.00 66.75           C  
ATOM    634  OE1 GLU A  83      -8.516  -3.793  -1.157  1.00 66.75           O  
ATOM    635  OE2 GLU A  83      -6.742  -4.035  -2.438  1.00 66.75           O  
ATOM    636  N   PHE A  84      -3.121  -8.156  -0.913  1.00 54.19           N  
ATOM    637  CA  PHE A  84      -1.909  -8.680  -1.530  1.00 54.19           C  
ATOM    638  C   PHE A  84      -2.000  -8.609  -3.051  1.00 54.19           C  
ATOM    639  CB  PHE A  84      -1.664 -10.133  -1.088  1.00 54.19           C  
ATOM    640  O   PHE A  84      -2.963  -9.102  -3.643  1.00 54.19           O  
ATOM    641  CG  PHE A  84      -0.292 -10.641  -1.428  1.00 54.19           C  
ATOM    642  CD1 PHE A  84      -0.087 -11.422  -2.559  1.00 54.19           C  
ATOM    643  CD2 PHE A  84       0.794 -10.352  -0.615  1.00 54.19           C  
ATOM    644  CE1 PHE A  84       1.182 -11.898  -2.877  1.00 54.19           C  
ATOM    645  CE2 PHE A  84       2.066 -10.820  -0.926  1.00 54.19           C  
ATOM    646  CZ  PHE A  84       2.258 -11.602  -2.057  1.00 54.19           C  
ATOM    647  N   ASP A  85      -1.068  -7.582  -3.781  1.00 48.75           N  
ATOM    648  CA  ASP A  85      -0.930  -7.469  -5.230  1.00 48.75           C  
ATOM    649  C   ASP A  85      -0.112  -8.625  -5.797  1.00 48.75           C  
ATOM    650  CB  ASP A  85      -0.282  -6.133  -5.602  1.00 48.75           C  
ATOM    651  O   ASP A  85       1.117  -8.625  -5.707  1.00 48.75           O  
ATOM    652  CG  ASP A  85      -0.338  -5.840  -7.090  1.00 48.75           C  
ATOM    653  OD1 ASP A  85      -0.493  -6.789  -7.895  1.00 48.75           O  
ATOM    654  OD2 ASP A  85      -0.224  -4.656  -7.469  1.00 48.75           O  
ATOM    655  N   TYR A  86      -0.850  -9.617  -6.270  1.00 40.75           N  
ATOM    656  CA  TYR A  86      -0.247 -10.867  -6.707  1.00 40.75           C  
ATOM    657  C   TYR A  86       0.642 -10.648  -7.926  1.00 40.75           C  
ATOM    658  CB  TYR A  86      -1.329 -11.906  -7.031  1.00 40.75           C  
ATOM    659  O   TYR A  86       1.641 -11.344  -8.109  1.00 40.75           O  
ATOM    660  CG  TYR A  86      -2.162 -12.305  -5.836  1.00 40.75           C  
ATOM    661  CD1 TYR A  86      -1.698 -13.250  -4.926  1.00 40.75           C  
ATOM    662  CD2 TYR A  86      -3.414 -11.734  -5.621  1.00 40.75           C  
ATOM    663  CE1 TYR A  86      -2.463 -13.617  -3.824  1.00 40.75           C  
ATOM    664  CE2 TYR A  86      -4.188 -12.102  -4.523  1.00 40.75           C  
ATOM    665  OH  TYR A  86      -4.465 -13.406  -2.545  1.00 40.75           O  
ATOM    666  CZ  TYR A  86      -3.703 -13.047  -3.631  1.00 40.75           C  
ATOM    667  N   LEU A  87       0.306  -9.508  -8.977  1.00 42.03           N  
ATOM    668  CA  LEU A  87       1.086  -9.195 -10.164  1.00 42.03           C  
ATOM    669  C   LEU A  87       2.463  -8.656  -9.789  1.00 42.03           C  
ATOM    670  CB  LEU A  87       0.347  -8.180 -11.039  1.00 42.03           C  
ATOM    671  O   LEU A  87       3.463  -9.000 -10.422  1.00 42.03           O  
ATOM    672  CG  LEU A  87      -0.681  -8.742 -12.016  1.00 42.03           C  
ATOM    673  CD1 LEU A  87      -1.853  -7.777 -12.172  1.00 42.03           C  
ATOM    674  CD2 LEU A  87      -0.032  -9.023 -13.367  1.00 42.03           C  
ATOM    675  N   LYS A  88       2.504  -7.941  -8.750  1.00 49.19           N  
ATOM    676  CA  LYS A  88       3.752  -7.301  -8.344  1.00 49.19           C  
ATOM    677  C   LYS A  88       4.324  -7.953  -7.090  1.00 49.19           C  
ATOM    678  CB  LYS A  88       3.535  -5.805  -8.109  1.00 49.19           C  
ATOM    679  O   LYS A  88       5.434  -7.617  -6.660  1.00 49.19           O  
ATOM    680  CG  LYS A  88       3.123  -5.031  -9.352  1.00 49.19           C  
ATOM    681  CD  LYS A  88       2.932  -3.551  -9.055  1.00 49.19           C  
ATOM    682  CE  LYS A  88       2.422  -2.795 -10.273  1.00 49.19           C  
ATOM    683  NZ  LYS A  88       2.090  -1.376  -9.945  1.00 49.19           N  
ATOM    684  N   SER A  89       3.855  -9.117  -6.586  1.00 46.38           N  
ATOM    685  CA  SER A  89       4.277  -9.828  -5.379  1.00 46.38           C  
ATOM    686  C   SER A  89       4.480  -8.859  -4.215  1.00 46.38           C  
ATOM    687  CB  SER A  89       5.570 -10.602  -5.641  1.00 46.38           C  
ATOM    688  O   SER A  89       5.512  -8.906  -3.539  1.00 46.38           O  
ATOM    689  OG  SER A  89       5.375 -11.578  -6.645  1.00 46.38           O  
ATOM    690  N   LEU A  90       3.391  -7.930  -4.094  1.00 59.66           N  
ATOM    691  CA  LEU A  90       3.576  -6.906  -3.072  1.00 59.66           C  
ATOM    692  C   LEU A  90       2.385  -6.863  -2.121  1.00 59.66           C  
ATOM    693  CB  LEU A  90       3.773  -5.531  -3.721  1.00 59.66           C  
ATOM    694  O   LEU A  90       1.236  -6.984  -2.553  1.00 59.66           O  
ATOM    695  CG  LEU A  90       5.168  -5.242  -4.285  1.00 59.66           C  
ATOM    696  CD1 LEU A  90       5.078  -4.234  -5.426  1.00 59.66           C  
ATOM    697  CD2 LEU A  90       6.094  -4.734  -3.184  1.00 59.66           C  
ATOM    698  N   GLU A  91       2.607  -7.117  -0.696  1.00 65.25           N  
ATOM    699  CA  GLU A  91       1.597  -6.840   0.318  1.00 65.25           C  
ATOM    700  C   GLU A  91       1.232  -5.355   0.340  1.00 65.25           C  
ATOM    701  CB  GLU A  91       2.084  -7.281   1.700  1.00 65.25           C  
ATOM    702  O   GLU A  91       2.113  -4.496   0.374  1.00 65.25           O  
ATOM    703  CG  GLU A  91       1.209  -8.344   2.350  1.00 65.25           C  
ATOM    704  CD  GLU A  91       1.699  -8.766   3.727  1.00 65.25           C  
ATOM    705  OE1 GLU A  91       1.043  -9.617   4.371  1.00 65.25           O  
ATOM    706  OE2 GLU A  91       2.748  -8.242   4.164  1.00 65.25           O  
ATOM    707  N   ILE A  92      -0.164  -5.328   0.036  1.00 66.69           N  
ATOM    708  CA  ILE A  92      -0.615  -3.949   0.178  1.00 66.69           C  
ATOM    709  C   ILE A  92      -1.203  -3.738   1.571  1.00 66.69           C  
ATOM    710  CB  ILE A  92      -1.655  -3.580  -0.904  1.00 66.69           C  
ATOM    711  O   ILE A  92      -2.248  -4.305   1.902  1.00 66.69           O  
ATOM    712  CG1 ILE A  92      -1.080  -3.826  -2.303  1.00 66.69           C  
ATOM    713  CG2 ILE A  92      -2.105  -2.125  -0.746  1.00 66.69           C  
ATOM    714  CD1 ILE A  92      -2.102  -3.697  -3.424  1.00 66.69           C  
ATOM    715  N   GLU A  93      -0.656  -3.031   2.354  1.00 79.56           N  
ATOM    716  CA  GLU A  93      -1.108  -2.725   3.707  1.00 79.56           C  
ATOM    717  C   GLU A  93      -2.414  -1.936   3.688  1.00 79.56           C  
ATOM    718  CB  GLU A  93      -0.033  -1.944   4.469  1.00 79.56           C  
ATOM    719  O   GLU A  93      -2.730  -1.271   2.697  1.00 79.56           O  
ATOM    720  CG  GLU A  93       1.228  -2.748   4.750  1.00 79.56           C  
ATOM    721  CD  GLU A  93       2.236  -2.002   5.605  1.00 79.56           C  
ATOM    722  OE1 GLU A  93       3.297  -2.580   5.941  1.00 79.56           O  
ATOM    723  OE2 GLU A  93       1.966  -0.830   5.949  1.00 79.56           O  
ATOM    724  N   GLU A  94      -3.354  -2.330   4.688  1.00 84.19           N  
ATOM    725  CA  GLU A  94      -4.641  -1.659   4.824  1.00 84.19           C  
ATOM    726  C   GLU A  94      -4.473  -0.243   5.363  1.00 84.19           C  
ATOM    727  CB  GLU A  94      -5.570  -2.463   5.738  1.00 84.19           C  
ATOM    728  O   GLU A  94      -5.430   0.534   5.398  1.00 84.19           O  
ATOM    729  CG  GLU A  94      -5.035  -2.648   7.148  1.00 84.19           C  
ATOM    730  CD  GLU A  94      -5.488  -3.947   7.797  1.00 84.19           C  
ATOM    731  OE1 GLU A  94      -5.500  -4.031   9.047  1.00 84.19           O  
ATOM    732  OE2 GLU A  94      -5.832  -4.891   7.051  1.00 84.19           O  
ATOM    733  N   LYS A  95      -3.242   0.021   5.648  1.00 91.44           N  
ATOM    734  CA  LYS A  95      -3.023   1.324   6.270  1.00 91.44           C  
ATOM    735  C   LYS A  95      -3.561   2.449   5.391  1.00 91.44           C  
ATOM    736  CB  LYS A  95      -1.537   1.543   6.551  1.00 91.44           C  
ATOM    737  O   LYS A  95      -3.281   2.496   4.191  1.00 91.44           O  
ATOM    738  CG  LYS A  95      -1.210   2.914   7.121  1.00 91.44           C  
ATOM    739  CD  LYS A  95       0.294   3.139   7.215  1.00 91.44           C  
ATOM    740  CE  LYS A  95       0.625   4.586   7.543  1.00 91.44           C  
ATOM    741  NZ  LYS A  95       2.098   4.836   7.527  1.00 91.44           N  
ATOM    742  N   ILE A  96      -4.301   3.316   6.012  1.00 93.75           N  
ATOM    743  CA  ILE A  96      -4.785   4.492   5.293  1.00 93.75           C  
ATOM    744  C   ILE A  96      -3.703   5.566   5.277  1.00 93.75           C  
ATOM    745  CB  ILE A  96      -6.082   5.043   5.922  1.00 93.75           C  
ATOM    746  O   ILE A  96      -3.309   6.074   6.328  1.00 93.75           O  
ATOM    747  CG1 ILE A  96      -7.141   3.938   6.023  1.00 93.75           C  
ATOM    748  CG2 ILE A  96      -6.609   6.234   5.113  1.00 93.75           C  
ATOM    749  CD1 ILE A  96      -7.664   3.457   4.676  1.00 93.75           C  
ATOM    750  N   ASN A  97      -3.316   5.836   4.082  1.00 93.94           N  
ATOM    751  CA  ASN A  97      -2.258   6.836   3.965  1.00 93.94           C  
ATOM    752  C   ASN A  97      -2.818   8.258   4.004  1.00 93.94           C  
ATOM    753  CB  ASN A  97      -1.456   6.617   2.682  1.00 93.94           C  
ATOM    754  O   ASN A  97      -2.230   9.141   4.625  1.00 93.94           O  
ATOM    755  CG  ASN A  97      -0.630   5.344   2.719  1.00 93.94           C  
ATOM    756  ND2 ASN A  97      -0.220   4.871   1.549  1.00 93.94           N  
ATOM    757  OD1 ASN A  97      -0.364   4.793   3.789  1.00 93.94           O  
ATOM    758  N   LYS A  98      -3.920   8.406   3.244  1.00 95.31           N  
ATOM    759  CA  LYS A  98      -4.477   9.750   3.129  1.00 95.31           C  
ATOM    760  C   LYS A  98      -5.984   9.711   2.916  1.00 95.31           C  
ATOM    761  CB  LYS A  98      -3.807  10.508   1.980  1.00 95.31           C  
ATOM    762  O   LYS A  98      -6.512   8.742   2.357  1.00 95.31           O  
ATOM    763  CG  LYS A  98      -2.359  10.891   2.252  1.00 95.31           C  
ATOM    764  CD  LYS A  98      -2.262  12.039   3.248  1.00 95.31           C  
ATOM    765  CE  LYS A  98      -0.819  12.484   3.455  1.00 95.31           C  
ATOM    766  NZ  LYS A  98      -0.718  13.609   4.434  1.00 95.31           N  
ATOM    767  N   ILE A  99      -6.648  10.719   3.400  1.00 96.12           N  
ATOM    768  CA  ILE A  99      -8.070  10.945   3.178  1.00 96.12           C  
ATOM    769  C   ILE A  99      -8.289  12.359   2.646  1.00 96.12           C  
ATOM    770  CB  ILE A  99      -8.891  10.719   4.469  1.00 96.12           C  
ATOM    771  O   ILE A  99      -7.652  13.305   3.107  1.00 96.12           O  
ATOM    772  CG1 ILE A  99      -8.836   9.250   4.891  1.00 96.12           C  
ATOM    773  CG2 ILE A  99     -10.336  11.180   4.277  1.00 96.12           C  
ATOM    774  CD1 ILE A  99      -9.422   8.977   6.270  1.00 96.12           C  
ATOM    775  N   ARG A 100      -9.156  12.406   1.633  1.00 96.50           N  
ATOM    776  CA  ARG A 100      -9.531  13.719   1.102  1.00 96.50           C  
ATOM    777  C   ARG A 100     -11.039  13.805   0.863  1.00 96.50           C  
ATOM    778  CB  ARG A 100      -8.781  14.008  -0.199  1.00 96.50           C  
ATOM    779  O   ARG A 100     -11.633  12.891   0.285  1.00 96.50           O  
ATOM    780  CG  ARG A 100      -7.281  14.188  -0.015  1.00 96.50           C  
ATOM    781  CD  ARG A 100      -6.957  15.477   0.725  1.00 96.50           C  
ATOM    782  NE  ARG A 100      -5.516  15.672   0.859  1.00 96.50           N  
ATOM    783  NH1 ARG A 100      -5.602  16.312   3.076  1.00 96.50           N  
ATOM    784  NH2 ARG A 100      -3.588  16.219   1.986  1.00 96.50           N  
ATOM    785  CZ  ARG A 100      -4.906  16.062   1.974  1.00 96.50           C  
ATOM    786  N   TRP A 101     -11.625  14.914   1.254  1.00 96.00           N  
ATOM    787  CA  TRP A 101     -13.062  15.125   1.093  1.00 96.00           C  
ATOM    788  C   TRP A 101     -13.367  15.758  -0.260  1.00 96.00           C  
ATOM    789  CB  TRP A 101     -13.602  16.000   2.221  1.00 96.00           C  
ATOM    790  O   TRP A 101     -12.617  16.609  -0.739  1.00 96.00           O  
ATOM    791  CG  TRP A 101     -13.602  15.344   3.566  1.00 96.00           C  
ATOM    792  CD1 TRP A 101     -12.609  15.398   4.504  1.00 96.00           C  
ATOM    793  CD2 TRP A 101     -14.633  14.523   4.121  1.00 96.00           C  
ATOM    794  CE2 TRP A 101     -14.203  14.117   5.402  1.00 96.00           C  
ATOM    795  CE3 TRP A 101     -15.883  14.102   3.660  1.00 96.00           C  
ATOM    796  NE1 TRP A 101     -12.961  14.664   5.613  1.00 96.00           N  
ATOM    797  CH2 TRP A 101     -16.203  12.898   5.754  1.00 96.00           C  
ATOM    798  CZ2 TRP A 101     -14.977  13.305   6.227  1.00 96.00           C  
ATOM    799  CZ3 TRP A 101     -16.656  13.289   4.484  1.00 96.00           C  
ATOM    800  N   LEU A 102     -14.445  15.297  -0.782  1.00 94.62           N  
ATOM    801  CA  LEU A 102     -15.039  15.969  -1.934  1.00 94.62           C  
ATOM    802  C   LEU A 102     -16.219  16.844  -1.508  1.00 94.62           C  
ATOM    803  CB  LEU A 102     -15.500  14.938  -2.971  1.00 94.62           C  
ATOM    804  O   LEU A 102     -16.734  16.688  -0.398  1.00 94.62           O  
ATOM    805  CG  LEU A 102     -14.398  14.188  -3.723  1.00 94.62           C  
ATOM    806  CD1 LEU A 102     -14.781  12.727  -3.895  1.00 94.62           C  
ATOM    807  CD2 LEU A 102     -14.141  14.844  -5.078  1.00 94.62           C  
ATOM    808  N   PRO A 103     -16.500  17.750  -2.363  1.00 89.69           N  
ATOM    809  CA  PRO A 103     -17.656  18.578  -2.020  1.00 89.69           C  
ATOM    810  C   PRO A 103     -18.953  17.766  -1.917  1.00 89.69           C  
ATOM    811  CB  PRO A 103     -17.734  19.578  -3.172  1.00 89.69           C  
ATOM    812  O   PRO A 103     -19.125  16.781  -2.641  1.00 89.69           O  
ATOM    813  CG  PRO A 103     -16.359  19.578  -3.770  1.00 89.69           C  
ATOM    814  CD  PRO A 103     -15.742  18.234  -3.527  1.00 89.69           C  
ATOM    815  N   GLN A 104     -19.766  18.156  -1.006  1.00 87.62           N  
ATOM    816  CA  GLN A 104     -21.047  17.500  -0.795  1.00 87.62           C  
ATOM    817  C   GLN A 104     -21.938  17.641  -2.018  1.00 87.62           C  
ATOM    818  CB  GLN A 104     -21.734  18.062   0.442  1.00 87.62           C  
ATOM    819  O   GLN A 104     -22.000  18.719  -2.633  1.00 87.62           O  
ATOM    820  CG  GLN A 104     -23.016  17.328   0.815  1.00 87.62           C  
ATOM    821  CD  GLN A 104     -23.672  17.891   2.068  1.00 87.62           C  
ATOM    822  NE2 GLN A 104     -24.750  17.234   2.518  1.00 87.62           N  
ATOM    823  OE1 GLN A 104     -23.219  18.891   2.627  1.00 87.62           O  
ATOM    824  N   LYS A 105     -22.453  16.469  -2.422  1.00 79.56           N  
ATOM    825  CA  LYS A 105     -23.469  16.500  -3.482  1.00 79.56           C  
ATOM    826  C   LYS A 105     -24.828  16.031  -2.967  1.00 79.56           C  
ATOM    827  CB  LYS A 105     -23.016  15.617  -4.656  1.00 79.56           C  
ATOM    828  O   LYS A 105     -24.984  14.875  -2.564  1.00 79.56           O  
ATOM    829  CG  LYS A 105     -21.828  16.172  -5.426  1.00 79.56           C  
ATOM    830  CD  LYS A 105     -21.484  15.289  -6.617  1.00 79.56           C  
ATOM    831  CE  LYS A 105     -20.234  15.797  -7.344  1.00 79.56           C  
ATOM    832  NZ  LYS A 105     -19.828  14.883  -8.453  1.00 79.56           N  
ATOM    833  N   ASN A 106     -25.828  16.906  -3.016  1.00 78.69           N  
ATOM    834  CA  ASN A 106     -27.141  16.688  -2.430  1.00 78.69           C  
ATOM    835  C   ASN A 106     -27.047  16.391  -0.937  1.00 78.69           C  
ATOM    836  CB  ASN A 106     -27.875  15.555  -3.156  1.00 78.69           C  
ATOM    837  O   ASN A 106     -26.547  17.203  -0.165  1.00 78.69           O  
ATOM    838  CG  ASN A 106     -28.031  15.820  -4.641  1.00 78.69           C  
ATOM    839  ND2 ASN A 106     -28.000  14.766  -5.441  1.00 78.69           N  
ATOM    840  OD1 ASN A 106     -28.203  16.969  -5.059  1.00 78.69           O  
ATOM    841  N   ALA A 107     -27.375  15.234  -0.516  1.00 77.50           N  
ATOM    842  CA  ALA A 107     -27.359  14.938   0.913  1.00 77.50           C  
ATOM    843  C   ALA A 107     -26.266  13.922   1.238  1.00 77.50           C  
ATOM    844  CB  ALA A 107     -28.719  14.414   1.373  1.00 77.50           C  
ATOM    845  O   ALA A 107     -26.094  13.531   2.395  1.00 77.50           O  
ATOM    846  N   ALA A 108     -25.453  13.633   0.233  1.00 86.38           N  
ATOM    847  CA  ALA A 108     -24.438  12.609   0.452  1.00 86.38           C  
ATOM    848  C   ALA A 108     -23.047  13.227   0.515  1.00 86.38           C  
ATOM    849  CB  ALA A 108     -24.500  11.555  -0.649  1.00 86.38           C  
ATOM    850  O   ALA A 108     -22.766  14.219  -0.163  1.00 86.38           O  
ATOM    851  N   GLN A 109     -22.281  12.805   1.383  1.00 90.56           N  
ATOM    852  CA  GLN A 109     -20.875  13.180   1.490  1.00 90.56           C  
ATOM    853  C   GLN A 109     -19.969  12.180   0.761  1.00 90.56           C  
ATOM    854  CB  GLN A 109     -20.453  13.281   2.959  1.00 90.56           C  
ATOM    855  O   GLN A 109     -20.328  11.008   0.633  1.00 90.56           O  
ATOM    856  CG  GLN A 109     -21.312  14.242   3.775  1.00 90.56           C  
ATOM    857  CD  GLN A 109     -20.984  15.695   3.500  1.00 90.56           C  
ATOM    858  NE2 GLN A 109     -21.875  16.594   3.914  1.00 90.56           N  
ATOM    859  OE1 GLN A 109     -19.938  16.016   2.920  1.00 90.56           O  
ATOM    860  N   PHE A 110     -18.922  12.680   0.174  1.00 93.00           N  
ATOM    861  CA  PHE A 110     -17.984  11.828  -0.553  1.00 93.00           C  
ATOM    862  C   PHE A 110     -16.562  11.992  -0.025  1.00 93.00           C  
ATOM    863  CB  PHE A 110     -18.031  12.133  -2.053  1.00 93.00           C  
ATOM    864  O   PHE A 110     -16.141  13.109   0.300  1.00 93.00           O  
ATOM    865  CG  PHE A 110     -19.359  11.828  -2.699  1.00 93.00           C  
ATOM    866  CD1 PHE A 110     -19.578  10.602  -3.314  1.00 93.00           C  
ATOM    867  CD2 PHE A 110     -20.375  12.766  -2.689  1.00 93.00           C  
ATOM    868  CE1 PHE A 110     -20.797  10.320  -3.914  1.00 93.00           C  
ATOM    869  CE2 PHE A 110     -21.609  12.492  -3.285  1.00 93.00           C  
ATOM    870  CZ  PHE A 110     -21.812  11.266  -3.896  1.00 93.00           C  
ATOM    871  N   LEU A 111     -15.805  10.938   0.064  1.00 95.00           N  
ATOM    872  CA  LEU A 111     -14.430  10.984   0.542  1.00 95.00           C  
ATOM    873  C   LEU A 111     -13.555   9.984  -0.214  1.00 95.00           C  
ATOM    874  CB  LEU A 111     -14.367  10.695   2.043  1.00 95.00           C  
ATOM    875  O   LEU A 111     -14.016   8.898  -0.571  1.00 95.00           O  
ATOM    876  CG  LEU A 111     -13.406   9.594   2.486  1.00 95.00           C  
ATOM    877  CD1 LEU A 111     -12.055  10.195   2.863  1.00 95.00           C  
ATOM    878  CD2 LEU A 111     -13.992   8.805   3.654  1.00 95.00           C  
ATOM    879  N   LEU A 112     -12.320  10.484  -0.589  1.00 96.06           N  
ATOM    880  CA  LEU A 112     -11.312   9.586  -1.145  1.00 96.06           C  
ATOM    881  C   LEU A 112     -10.414   9.031  -0.045  1.00 96.06           C  
ATOM    882  CB  LEU A 112     -10.461  10.320  -2.189  1.00 96.06           C  
ATOM    883  O   LEU A 112     -10.016   9.766   0.864  1.00 96.06           O  
ATOM    884  CG  LEU A 112     -11.133  10.594  -3.535  1.00 96.06           C  
ATOM    885  CD1 LEU A 112     -10.266  11.516  -4.383  1.00 96.06           C  
ATOM    886  CD2 LEU A 112     -11.414   9.289  -4.273  1.00 96.06           C  
ATOM    887  N   SER A 113     -10.148   7.832  -0.020  1.00 95.75           N  
ATOM    888  CA  SER A 113      -9.180   7.184   0.853  1.00 95.75           C  
ATOM    889  C   SER A 113      -8.203   6.324   0.053  1.00 95.75           C  
ATOM    890  CB  SER A 113      -9.891   6.324   1.899  1.00 95.75           C  
ATOM    891  O   SER A 113      -8.562   5.777  -0.992  1.00 95.75           O  
ATOM    892  OG  SER A 113     -10.523   5.211   1.290  1.00 95.75           O  
ATOM    893  N   THR A 114      -6.969   6.371   0.559  1.00 94.56           N  
ATOM    894  CA  THR A 114      -5.984   5.570  -0.160  1.00 94.56           C  
ATOM    895  C   THR A 114      -5.133   4.762   0.813  1.00 94.56           C  
ATOM    896  CB  THR A 114      -5.074   6.457  -1.031  1.00 94.56           C  
ATOM    897  O   THR A 114      -4.797   5.242   1.899  1.00 94.56           O  
ATOM    898  CG2 THR A 114      -4.316   7.469  -0.181  1.00 94.56           C  
ATOM    899  OG1 THR A 114      -4.129   5.625  -1.721  1.00 94.56           O  
ATOM    900  N   ASN A 115      -4.891   3.602   0.414  1.00 92.69           N  
ATOM    901  CA  ASN A 115      -3.783   2.869   1.018  1.00 92.69           C  
ATOM    902  C   ASN A 115      -2.533   2.922   0.144  1.00 92.69           C  
ATOM    903  CB  ASN A 115      -4.184   1.417   1.286  1.00 92.69           C  
ATOM    904  O   ASN A 115      -2.324   3.889  -0.591  1.00 92.69           O  
ATOM    905  CG  ASN A 115      -4.379   0.621   0.011  1.00 92.69           C  
ATOM    906  ND2 ASN A 115      -4.773  -0.639   0.153  1.00 92.69           N  
ATOM    907  OD1 ASN A 115      -4.172   1.132  -1.093  1.00 92.69           O  
ATOM    908  N   ASP A 116      -1.686   2.049   0.226  1.00 87.94           N  
ATOM    909  CA  ASP A 116      -0.398   2.109  -0.459  1.00 87.94           C  
ATOM    910  C   ASP A 116      -0.573   1.973  -1.970  1.00 87.94           C  
ATOM    911  CB  ASP A 116       0.538   1.017   0.062  1.00 87.94           C  
ATOM    912  O   ASP A 116       0.267   2.439  -2.742  1.00 87.94           O  
ATOM    913  CG  ASP A 116       1.065   1.303   1.457  1.00 87.94           C  
ATOM    914  OD1 ASP A 116       0.965   2.459   1.921  1.00 87.94           O  
ATOM    915  OD2 ASP A 116       1.589   0.365   2.096  1.00 87.94           O  
ATOM    916  N   LYS A 117      -1.750   1.423  -2.383  1.00 84.56           N  
ATOM    917  CA  LYS A 117      -1.819   1.111  -3.807  1.00 84.56           C  
ATOM    918  C   LYS A 117      -3.189   1.464  -4.379  1.00 84.56           C  
ATOM    919  CB  LYS A 117      -1.514  -0.367  -4.051  1.00 84.56           C  
ATOM    920  O   LYS A 117      -3.334   1.638  -5.590  1.00 84.56           O  
ATOM    921  CG  LYS A 117      -0.081  -0.765  -3.727  1.00 84.56           C  
ATOM    922  CD  LYS A 117       0.901  -0.177  -4.730  1.00 84.56           C  
ATOM    923  CE  LYS A 117       2.324  -0.650  -4.465  1.00 84.56           C  
ATOM    924  NZ  LYS A 117       3.303  -0.012  -5.398  1.00 84.56           N  
ATOM    925  N   THR A 118      -4.195   1.495  -3.566  1.00 86.50           N  
ATOM    926  CA  THR A 118      -5.566   1.624  -4.051  1.00 86.50           C  
ATOM    927  C   THR A 118      -6.242   2.850  -3.439  1.00 86.50           C  
ATOM    928  CB  THR A 118      -6.395   0.366  -3.729  1.00 86.50           C  
ATOM    929  O   THR A 118      -6.172   3.064  -2.229  1.00 86.50           O  
ATOM    930  CG2 THR A 118      -7.762   0.420  -4.402  1.00 86.50           C  
ATOM    931  OG1 THR A 118      -5.688  -0.793  -4.191  1.00 86.50           O  
ATOM    932  N   ILE A 119      -6.844   3.504  -4.383  1.00 92.00           N  
ATOM    933  CA  ILE A 119      -7.625   4.660  -3.959  1.00 92.00           C  
ATOM    934  C   ILE A 119      -9.117   4.352  -4.086  1.00 92.00           C  
ATOM    935  CB  ILE A 119      -7.266   5.918  -4.785  1.00 92.00           C  
ATOM    936  O   ILE A 119      -9.555   3.777  -5.082  1.00 92.00           O  
ATOM    937  CG1 ILE A 119      -5.762   6.199  -4.699  1.00 92.00           C  
ATOM    938  CG2 ILE A 119      -8.078   7.125  -4.309  1.00 92.00           C  
ATOM    939  CD1 ILE A 119      -5.234   7.082  -5.824  1.00 92.00           C  
ATOM    940  N   LYS A 120      -9.891   4.652  -3.113  1.00 91.56           N  
ATOM    941  CA  LYS A 120     -11.336   4.402  -3.123  1.00 91.56           C  
ATOM    942  C   LYS A 120     -12.117   5.688  -2.869  1.00 91.56           C  
ATOM    943  CB  LYS A 120     -11.703   3.348  -2.080  1.00 91.56           C  
ATOM    944  O   LYS A 120     -11.727   6.504  -2.033  1.00 91.56           O  
ATOM    945  CG  LYS A 120     -11.141   1.965  -2.373  1.00 91.56           C  
ATOM    946  CD  LYS A 120     -11.586   0.947  -1.331  1.00 91.56           C  
ATOM    947  CE  LYS A 120     -10.977  -0.425  -1.593  1.00 91.56           C  
ATOM    948  NZ  LYS A 120     -11.398  -1.422  -0.563  1.00 91.56           N  
ATOM    949  N   LEU A 121     -13.094   5.812  -3.699  1.00 93.31           N  
ATOM    950  CA  LEU A 121     -14.062   6.883  -3.479  1.00 93.31           C  
ATOM    951  C   LEU A 121     -15.266   6.379  -2.699  1.00 93.31           C  
ATOM    952  CB  LEU A 121     -14.516   7.480  -4.812  1.00 93.31           C  
ATOM    953  O   LEU A 121     -15.969   5.465  -3.148  1.00 93.31           O  
ATOM    954  CG  LEU A 121     -15.539   8.617  -4.738  1.00 93.31           C  
ATOM    955  CD1 LEU A 121     -14.922   9.844  -4.070  1.00 93.31           C  
ATOM    956  CD2 LEU A 121     -16.062   8.961  -6.129  1.00 93.31           C  
ATOM    957  N   TRP A 122     -15.562   6.910  -1.588  1.00 91.56           N  
ATOM    958  CA  TRP A 122     -16.656   6.500  -0.705  1.00 91.56           C  
ATOM    959  C   TRP A 122     -17.781   7.527  -0.716  1.00 91.56           C  
ATOM    960  CB  TRP A 122     -16.141   6.305   0.725  1.00 91.56           C  
ATOM    961  O   TRP A 122     -17.531   8.734  -0.728  1.00 91.56           O  
ATOM    962  CG  TRP A 122     -15.148   5.191   0.866  1.00 91.56           C  
ATOM    963  CD1 TRP A 122     -13.789   5.270   0.694  1.00 91.56           C  
ATOM    964  CD2 TRP A 122     -15.430   3.828   1.204  1.00 91.56           C  
ATOM    965  CE2 TRP A 122     -14.195   3.137   1.221  1.00 91.56           C  
ATOM    966  CE3 TRP A 122     -16.609   3.127   1.496  1.00 91.56           C  
ATOM    967  NE1 TRP A 122     -13.219   4.035   0.906  1.00 91.56           N  
ATOM    968  CH2 TRP A 122     -15.273   1.111   1.800  1.00 91.56           C  
ATOM    969  CZ2 TRP A 122     -14.109   1.774   1.518  1.00 91.56           C  
ATOM    970  CZ3 TRP A 122     -16.516   1.771   1.792  1.00 91.56           C  
ATOM    971  N   LYS A 123     -19.016   7.000  -0.700  1.00 89.81           N  
ATOM    972  CA  LYS A 123     -20.203   7.820  -0.492  1.00 89.81           C  
ATOM    973  C   LYS A 123     -20.766   7.617   0.907  1.00 89.81           C  
ATOM    974  CB  LYS A 123     -21.266   7.508  -1.546  1.00 89.81           C  
ATOM    975  O   LYS A 123     -21.047   6.484   1.312  1.00 89.81           O  
ATOM    976  CG  LYS A 123     -22.516   8.367  -1.444  1.00 89.81           C  
ATOM    977  CD  LYS A 123     -23.547   7.969  -2.479  1.00 89.81           C  
ATOM    978  CE  LYS A 123     -24.828   8.797  -2.346  1.00 89.81           C  
ATOM    979  NZ  LYS A 123     -25.859   8.398  -3.346  1.00 89.81           N  
ATOM    980  N   ILE A 124     -20.859   8.609   1.596  1.00 89.75           N  
ATOM    981  CA  ILE A 124     -21.438   8.586   2.930  1.00 89.75           C  
ATOM    982  C   ILE A 124     -22.828   9.211   2.889  1.00 89.75           C  
ATOM    983  CB  ILE A 124     -20.547   9.336   3.949  1.00 89.75           C  
ATOM    984  O   ILE A 124     -22.984  10.406   2.611  1.00 89.75           O  
ATOM    985  CG1 ILE A 124     -19.125   8.773   3.926  1.00 89.75           C  
ATOM    986  CG2 ILE A 124     -21.156   9.242   5.355  1.00 89.75           C  
ATOM    987  CD1 ILE A 124     -18.047   9.812   4.191  1.00 89.75           C  
ATOM    988  N   SER A 125     -23.797   8.289   3.143  1.00 84.75           N  
ATOM    989  CA  SER A 125     -25.172   8.773   3.057  1.00 84.75           C  
ATOM    990  C   SER A 125     -25.953   8.438   4.324  1.00 84.75           C  
ATOM    991  CB  SER A 125     -25.875   8.172   1.840  1.00 84.75           C  
ATOM    992  O   SER A 125     -25.656   7.445   4.996  1.00 84.75           O  
ATOM    993  OG  SER A 125     -25.875   6.754   1.906  1.00 84.75           O  
ATOM    994  N   GLU A 126     -26.844   9.258   4.559  1.00 81.81           N  
ATOM    995  CA  GLU A 126     -27.766   9.086   5.680  1.00 81.81           C  
ATOM    996  C   GLU A 126     -29.078   8.484   5.219  1.00 81.81           C  
ATOM    997  CB  GLU A 126     -28.000  10.414   6.395  1.00 81.81           C  
ATOM    998  O   GLU A 126     -29.578   8.820   4.137  1.00 81.81           O  
ATOM    999  CG  GLU A 126     -26.750  11.016   7.023  1.00 81.81           C  
ATOM   1000  CD  GLU A 126     -27.000  12.344   7.711  1.00 81.81           C  
ATOM   1001  OE1 GLU A 126     -26.031  12.945   8.242  1.00 81.81           O  
ATOM   1002  OE2 GLU A 126     -28.172  12.797   7.715  1.00 81.81           O  
ATOM   1003  N   ARG A 127     -29.469   7.391   5.926  1.00 75.94           N  
ATOM   1004  CA  ARG A 127     -30.797   6.824   5.676  1.00 75.94           C  
ATOM   1005  C   ARG A 127     -31.688   6.973   6.898  1.00 75.94           C  
ATOM   1006  CB  ARG A 127     -30.688   5.352   5.281  1.00 75.94           C  
ATOM   1007  O   ARG A 127     -31.359   6.504   7.988  1.00 75.94           O  
ATOM   1008  CG  ARG A 127     -30.375   5.133   3.807  1.00 75.94           C  
ATOM   1009  CD  ARG A 127     -30.422   3.654   3.439  1.00 75.94           C  
ATOM   1010  NE  ARG A 127     -30.078   3.439   2.035  1.00 75.94           N  
ATOM   1011  NH1 ARG A 127     -30.125   1.134   2.160  1.00 75.94           N  
ATOM   1012  NH2 ARG A 127     -29.641   2.168   0.174  1.00 75.94           N  
ATOM   1013  CZ  ARG A 127     -29.953   2.248   1.460  1.00 75.94           C  
ATOM   1014  N   ASP A 128     -32.656   7.660   6.680  1.00 69.19           N  
ATOM   1015  CA  ASP A 128     -33.594   7.879   7.781  1.00 69.19           C  
ATOM   1016  C   ASP A 128     -34.938   7.277   7.473  1.00 69.19           C  
ATOM   1017  CB  ASP A 128     -33.719   9.375   8.070  1.00 69.19           C  
ATOM   1018  O   ASP A 128     -35.906   7.523   8.188  1.00 69.19           O  
ATOM   1019  CG  ASP A 128     -34.188  10.172   6.871  1.00 69.19           C  
ATOM   1020  OD1 ASP A 128     -34.156   9.641   5.738  1.00 69.19           O  
ATOM   1021  OD2 ASP A 128     -34.594  11.344   7.055  1.00 69.19           O  
ATOM   1022  N   LYS A 129     -35.094   6.645   6.375  1.00 68.69           N  
ATOM   1023  CA  LYS A 129     -36.375   6.039   6.023  1.00 68.69           C  
ATOM   1024  C   LYS A 129     -36.188   4.594   5.566  1.00 68.69           C  
ATOM   1025  CB  LYS A 129     -37.062   6.848   4.926  1.00 68.69           C  
ATOM   1026  O   LYS A 129     -35.156   4.238   5.020  1.00 68.69           O  
ATOM   1027  CG  LYS A 129     -37.438   8.266   5.344  1.00 68.69           C  
ATOM   1028  CD  LYS A 129     -38.156   9.016   4.219  1.00 68.69           C  
ATOM   1029  CE  LYS A 129     -38.438  10.453   4.613  1.00 68.69           C  
ATOM   1030  NZ  LYS A 129     -39.094  11.211   3.494  1.00 68.69           N  
ATOM   1031  N   ARG A 130     -36.781   3.592   5.918  1.00 70.19           N  
ATOM   1032  CA  ARG A 130     -36.812   2.201   5.477  1.00 70.19           C  
ATOM   1033  C   ARG A 130     -38.125   1.841   4.840  1.00 70.19           C  
ATOM   1034  CB  ARG A 130     -36.500   1.263   6.652  1.00 70.19           C  
ATOM   1035  O   ARG A 130     -39.188   2.336   5.258  1.00 70.19           O  
ATOM   1036  CG  ARG A 130     -37.656   1.148   7.645  1.00 70.19           C  
ATOM   1037  CD  ARG A 130     -37.344   0.163   8.758  1.00 70.19           C  
ATOM   1038  NE  ARG A 130     -38.438   0.047   9.711  1.00 70.19           N  
ATOM   1039  NH1 ARG A 130     -37.375  -1.500  11.062  1.00 70.19           N  
ATOM   1040  NH2 ARG A 130     -39.500  -0.770  11.578  1.00 70.19           N  
ATOM   1041  CZ  ARG A 130     -38.438  -0.741  10.781  1.00 70.19           C  
ATOM   1042  N   PRO A 131     -38.000   1.024   3.748  1.00 67.50           N  
ATOM   1043  CA  PRO A 131     -39.250   0.605   3.145  1.00 67.50           C  
ATOM   1044  C   PRO A 131     -39.969  -0.473   3.959  1.00 67.50           C  
ATOM   1045  CB  PRO A 131     -38.844   0.068   1.775  1.00 67.50           C  
ATOM   1046  O   PRO A 131     -39.344  -1.402   4.453  1.00 67.50           O  
ATOM   1047  CG  PRO A 131     -37.375  -0.128   1.882  1.00 67.50           C  
ATOM   1048  CD  PRO A 131     -36.875   0.593   3.104  1.00 67.50           C  
ATOM   1049  N   GLU A 132     -41.000  -0.208   4.340  1.00 67.75           N  
ATOM   1050  CA  GLU A 132     -41.875  -1.141   5.039  1.00 67.75           C  
ATOM   1051  C   GLU A 132     -43.125  -1.471   4.195  1.00 67.75           C  
ATOM   1052  CB  GLU A 132     -42.312  -0.569   6.391  1.00 67.75           C  
ATOM   1053  O   GLU A 132     -43.500  -0.706   3.305  1.00 67.75           O  
ATOM   1054  CG  GLU A 132     -41.281  -0.780   7.500  1.00 67.75           C  
ATOM   1055  CD  GLU A 132     -41.781  -0.351   8.867  1.00 67.75           C  
ATOM   1056  OE1 GLU A 132     -41.031  -0.455   9.852  1.00 67.75           O  
ATOM   1057  OE2 GLU A 132     -42.969   0.092   8.953  1.00 67.75           O  
ATOM   1058  N   GLY A 133     -43.531  -2.672   4.297  1.00 66.00           N  
ATOM   1059  CA  GLY A 133     -44.781  -3.082   3.684  1.00 66.00           C  
ATOM   1060  C   GLY A 133     -44.594  -3.945   2.451  1.00 66.00           C  
ATOM   1061  O   GLY A 133     -45.281  -3.781   1.453  1.00 66.00           O  
ATOM   1062  N   TYR A 134     -43.469  -4.711   2.555  1.00 66.25           N  
ATOM   1063  CA  TYR A 134     -43.312  -5.641   1.443  1.00 66.25           C  
ATOM   1064  C   TYR A 134     -44.406  -6.691   1.444  1.00 66.25           C  
ATOM   1065  CB  TYR A 134     -41.938  -6.320   1.511  1.00 66.25           C  
ATOM   1066  O   TYR A 134     -44.938  -7.043   2.500  1.00 66.25           O  
ATOM   1067  CG  TYR A 134     -40.781  -5.410   1.161  1.00 66.25           C  
ATOM   1068  CD1 TYR A 134     -40.469  -5.129  -0.167  1.00 66.25           C  
ATOM   1069  CD2 TYR A 134     -40.031  -4.820   2.158  1.00 66.25           C  
ATOM   1070  CE1 TYR A 134     -39.406  -4.293  -0.494  1.00 66.25           C  
ATOM   1071  CE2 TYR A 134     -38.969  -3.980   1.842  1.00 66.25           C  
ATOM   1072  OH  TYR A 134     -37.625  -2.889   0.198  1.00 66.25           O  
ATOM   1073  CZ  TYR A 134     -38.656  -3.721   0.516  1.00 66.25           C  
ATOM   1074  N   ASN A 135     -44.844  -7.074   0.230  1.00 68.31           N  
ATOM   1075  CA  ASN A 135     -45.969  -8.008   0.104  1.00 68.31           C  
ATOM   1076  C   ASN A 135     -45.531  -9.438   0.398  1.00 68.31           C  
ATOM   1077  CB  ASN A 135     -46.594  -7.914  -1.292  1.00 68.31           C  
ATOM   1078  O   ASN A 135     -46.312 -10.242   0.900  1.00 68.31           O  
ATOM   1079  CG  ASN A 135     -47.250  -6.578  -1.546  1.00 68.31           C  
ATOM   1080  ND2 ASN A 135     -46.875  -5.938  -2.652  1.00 68.31           N  
ATOM   1081  OD1 ASN A 135     -48.062  -6.125  -0.755  1.00 68.31           O  
ATOM   1082  N   LEU A 136     -44.188  -9.672   0.139  1.00 61.62           N  
ATOM   1083  CA  LEU A 136     -43.750 -11.055   0.291  1.00 61.62           C  
ATOM   1084  C   LEU A 136     -42.969 -11.242   1.579  1.00 61.62           C  
ATOM   1085  CB  LEU A 136     -42.906 -11.492  -0.910  1.00 61.62           C  
ATOM   1086  O   LEU A 136     -42.656 -12.367   1.967  1.00 61.62           O  
ATOM   1087  CG  LEU A 136     -43.656 -11.617  -2.244  1.00 61.62           C  
ATOM   1088  CD1 LEU A 136     -42.656 -11.656  -3.398  1.00 61.62           C  
ATOM   1089  CD2 LEU A 136     -44.531 -12.859  -2.250  1.00 61.62           C  
ATOM   1090  N   LYS A 137     -42.594 -10.219   2.242  1.00 63.25           N  
ATOM   1091  CA  LYS A 137     -41.844 -10.297   3.484  1.00 63.25           C  
ATOM   1092  C   LYS A 137     -42.438  -9.414   4.566  1.00 63.25           C  
ATOM   1093  CB  LYS A 137     -40.375  -9.906   3.246  1.00 63.25           C  
ATOM   1094  O   LYS A 137     -42.906  -8.312   4.281  1.00 63.25           O  
ATOM   1095  CG  LYS A 137     -39.469 -11.078   2.938  1.00 63.25           C  
ATOM   1096  CD  LYS A 137     -38.000 -10.625   2.764  1.00 63.25           C  
ATOM   1097  CE  LYS A 137     -37.094 -11.797   2.414  1.00 63.25           C  
ATOM   1098  NZ  LYS A 137     -35.688 -11.359   2.230  1.00 63.25           N  
ATOM   1099  N   GLU A 138     -42.688 -10.102   5.684  1.00 64.94           N  
ATOM   1100  CA  GLU A 138     -43.156  -9.281   6.793  1.00 64.94           C  
ATOM   1101  C   GLU A 138     -42.062  -8.352   7.289  1.00 64.94           C  
ATOM   1102  CB  GLU A 138     -43.656 -10.156   7.941  1.00 64.94           C  
ATOM   1103  O   GLU A 138     -40.938  -8.422   6.812  1.00 64.94           O  
ATOM   1104  CG  GLU A 138     -45.031 -10.766   7.699  1.00 64.94           C  
ATOM   1105  CD  GLU A 138     -45.750 -11.188   8.977  1.00 64.94           C  
ATOM   1106  OE1 GLU A 138     -46.906 -11.680   8.898  1.00 64.94           O  
ATOM   1107  OE2 GLU A 138     -45.156 -11.023  10.062  1.00 64.94           O  
ATOM   1108  N   GLU A 139     -42.375  -7.352   8.117  1.00 65.00           N  
ATOM   1109  CA  GLU A 139     -41.500  -6.293   8.594  1.00 65.00           C  
ATOM   1110  C   GLU A 139     -40.281  -6.867   9.328  1.00 65.00           C  
ATOM   1111  CB  GLU A 139     -42.250  -5.332   9.508  1.00 65.00           C  
ATOM   1112  O   GLU A 139     -39.219  -6.266   9.336  1.00 65.00           O  
ATOM   1113  CG  GLU A 139     -43.188  -4.395   8.766  1.00 65.00           C  
ATOM   1114  CD  GLU A 139     -43.781  -3.303   9.648  1.00 65.00           C  
ATOM   1115  OE1 GLU A 139     -44.500  -2.428   9.133  1.00 65.00           O  
ATOM   1116  OE2 GLU A 139     -43.500  -3.318  10.867  1.00 65.00           O  
ATOM   1117  N   ASP A 140     -40.531  -8.023   9.852  1.00 62.44           N  
ATOM   1118  CA  ASP A 140     -39.469  -8.648  10.641  1.00 62.44           C  
ATOM   1119  C   ASP A 140     -38.562  -9.516   9.766  1.00 62.44           C  
ATOM   1120  CB  ASP A 140     -40.062  -9.484  11.773  1.00 62.44           C  
ATOM   1121  O   ASP A 140     -37.656 -10.148  10.266  1.00 62.44           O  
ATOM   1122  CG  ASP A 140     -41.094 -10.500  11.281  1.00 62.44           C  
ATOM   1123  OD1 ASP A 140     -41.438 -10.500  10.078  1.00 62.44           O  
ATOM   1124  OD2 ASP A 140     -41.562 -11.305  12.109  1.00 62.44           O  
ATOM   1125  N   GLY A 141     -38.688  -9.461   8.445  1.00 60.69           N  
ATOM   1126  CA  GLY A 141     -37.906 -10.258   7.527  1.00 60.69           C  
ATOM   1127  C   GLY A 141     -38.531 -11.586   7.176  1.00 60.69           C  
ATOM   1128  O   GLY A 141     -38.062 -12.305   6.301  1.00 60.69           O  
ATOM   1129  N   ARG A 142     -39.688 -12.016   7.773  1.00 65.44           N  
ATOM   1130  CA  ARG A 142     -40.344 -13.305   7.535  1.00 65.44           C  
ATOM   1131  C   ARG A 142     -41.125 -13.281   6.227  1.00 65.44           C  
ATOM   1132  CB  ARG A 142     -41.281 -13.664   8.695  1.00 65.44           C  
ATOM   1133  O   ARG A 142     -41.781 -12.289   5.902  1.00 65.44           O  
ATOM   1134  CG  ARG A 142     -40.531 -14.172   9.930  1.00 65.44           C  
ATOM   1135  CD  ARG A 142     -41.500 -14.562  11.039  1.00 65.44           C  
ATOM   1136  NE  ARG A 142     -40.812 -14.984  12.250  1.00 65.44           N  
ATOM   1137  NH1 ARG A 142     -42.719 -15.227  13.516  1.00 65.44           N  
ATOM   1138  NH2 ARG A 142     -40.688 -15.656  14.438  1.00 65.44           N  
ATOM   1139  CZ  ARG A 142     -41.406 -15.289  13.398  1.00 65.44           C  
ATOM   1140  N   TYR A 143     -40.812 -14.281   5.520  1.00 69.25           N  
ATOM   1141  CA  TYR A 143     -41.531 -14.383   4.254  1.00 69.25           C  
ATOM   1142  C   TYR A 143     -43.000 -14.672   4.492  1.00 69.25           C  
ATOM   1143  CB  TYR A 143     -40.906 -15.469   3.371  1.00 69.25           C  
ATOM   1144  O   TYR A 143     -43.375 -15.445   5.391  1.00 69.25           O  
ATOM   1145  CG  TYR A 143     -39.656 -15.039   2.652  1.00 69.25           C  
ATOM   1146  CD1 TYR A 143     -39.750 -14.336   1.449  1.00 69.25           C  
ATOM   1147  CD2 TYR A 143     -38.406 -15.320   3.176  1.00 69.25           C  
ATOM   1148  CE1 TYR A 143     -38.594 -13.938   0.782  1.00 69.25           C  
ATOM   1149  CE2 TYR A 143     -37.250 -14.922   2.518  1.00 69.25           C  
ATOM   1150  OH  TYR A 143     -36.188 -13.844   0.667  1.00 69.25           O  
ATOM   1151  CZ  TYR A 143     -37.344 -14.234   1.323  1.00 69.25           C  
ATOM   1152  N   ARG A 144     -43.875 -13.969   3.977  1.00 69.69           N  
ATOM   1153  CA  ARG A 144     -45.312 -14.195   4.051  1.00 69.69           C  
ATOM   1154  C   ARG A 144     -45.750 -15.242   3.039  1.00 69.69           C  
ATOM   1155  CB  ARG A 144     -46.062 -12.883   3.818  1.00 69.69           C  
ATOM   1156  O   ARG A 144     -45.125 -15.391   1.979  1.00 69.69           O  
ATOM   1157  CG  ARG A 144     -46.281 -12.062   5.082  1.00 69.69           C  
ATOM   1158  CD  ARG A 144     -47.156 -10.836   4.816  1.00 69.69           C  
ATOM   1159  NE  ARG A 144     -47.281 -10.000   6.004  1.00 69.69           N  
ATOM   1160  NH1 ARG A 144     -48.562  -8.375   4.977  1.00 69.69           N  
ATOM   1161  NH2 ARG A 144     -48.000  -8.164   7.188  1.00 69.69           N  
ATOM   1162  CZ  ARG A 144     -47.938  -8.844   6.055  1.00 69.69           C  
ATOM   1163  N   ASP A 145     -46.562 -16.078   3.465  1.00 71.31           N  
ATOM   1164  CA  ASP A 145     -47.219 -17.000   2.551  1.00 71.31           C  
ATOM   1165  C   ASP A 145     -47.906 -16.250   1.420  1.00 71.31           C  
ATOM   1166  CB  ASP A 145     -48.250 -17.859   3.305  1.00 71.31           C  
ATOM   1167  O   ASP A 145     -48.719 -15.352   1.670  1.00 71.31           O  
ATOM   1168  CG  ASP A 145     -48.656 -19.094   2.523  1.00 71.31           C  
ATOM   1169  OD1 ASP A 145     -48.375 -19.172   1.310  1.00 71.31           O  
ATOM   1170  OD2 ASP A 145     -49.312 -19.984   3.127  1.00 71.31           O  
ATOM   1171  N   PRO A 146     -47.344 -16.406   0.266  1.00 69.62           N  
ATOM   1172  CA  PRO A 146     -47.938 -15.695  -0.872  1.00 69.62           C  
ATOM   1173  C   PRO A 146     -49.438 -15.875  -0.968  1.00 69.62           C  
ATOM   1174  CB  PRO A 146     -47.219 -16.328  -2.078  1.00 69.62           C  
ATOM   1175  O   PRO A 146     -50.125 -15.023  -1.516  1.00 69.62           O  
ATOM   1176  CG  PRO A 146     -46.250 -17.297  -1.492  1.00 69.62           C  
ATOM   1177  CD  PRO A 146     -46.500 -17.375  -0.012  1.00 69.62           C  
ATOM   1178  N   THR A 147     -50.000 -17.016  -0.490  1.00 72.69           N  
ATOM   1179  CA  THR A 147     -51.438 -17.266  -0.592  1.00 72.69           C  
ATOM   1180  C   THR A 147     -52.219 -16.328   0.316  1.00 72.69           C  
ATOM   1181  CB  THR A 147     -51.781 -18.734  -0.232  1.00 72.69           C  
ATOM   1182  O   THR A 147     -53.406 -16.078   0.084  1.00 72.69           O  
ATOM   1183  CG2 THR A 147     -51.125 -19.703  -1.227  1.00 72.69           C  
ATOM   1184  OG1 THR A 147     -51.281 -19.016   1.080  1.00 72.69           O  
ATOM   1185  N   THR A 148     -51.500 -15.906   1.199  1.00 67.25           N  
ATOM   1186  CA  THR A 148     -52.219 -15.086   2.174  1.00 67.25           C  
ATOM   1187  C   THR A 148     -52.219 -13.617   1.737  1.00 67.25           C  
ATOM   1188  CB  THR A 148     -51.562 -15.195   3.570  1.00 67.25           C  
ATOM   1189  O   THR A 148     -52.875 -12.789   2.371  1.00 67.25           O  
ATOM   1190  CG2 THR A 148     -51.688 -16.625   4.109  1.00 67.25           C  
ATOM   1191  OG1 THR A 148     -50.188 -14.836   3.486  1.00 67.25           O  
ATOM   1192  N   VAL A 149     -51.375 -13.445   0.693  1.00 61.69           N  
ATOM   1193  CA  VAL A 149     -51.312 -12.055   0.241  1.00 61.69           C  
ATOM   1194  C   VAL A 149     -52.562 -11.727  -0.556  1.00 61.69           C  
ATOM   1195  CB  VAL A 149     -50.062 -11.789  -0.614  1.00 61.69           C  
ATOM   1196  O   VAL A 149     -52.781 -12.258  -1.647  1.00 61.69           O  
ATOM   1197  CG1 VAL A 149     -50.000 -10.328  -1.054  1.00 61.69           C  
ATOM   1198  CG2 VAL A 149     -48.781 -12.164   0.162  1.00 61.69           C  
ATOM   1199  N   THR A 150     -53.656 -11.219  -0.009  1.00 69.00           N  
ATOM   1200  CA  THR A 150     -54.906 -10.867  -0.633  1.00 69.00           C  
ATOM   1201  C   THR A 150     -54.844  -9.461  -1.228  1.00 69.00           C  
ATOM   1202  CB  THR A 150     -56.062 -10.953   0.377  1.00 69.00           C  
ATOM   1203  O   THR A 150     -55.562  -9.164  -2.195  1.00 69.00           O  
ATOM   1204  CG2 THR A 150     -56.312 -12.391   0.839  1.00 69.00           C  
ATOM   1205  OG1 THR A 150     -55.781 -10.133   1.516  1.00 69.00           O  
ATOM   1206  N   THR A 151     -54.094  -8.492  -0.599  1.00 63.75           N  
ATOM   1207  CA  THR A 151     -53.969  -7.137  -1.123  1.00 63.75           C  
ATOM   1208  C   THR A 151     -52.500  -6.770  -1.300  1.00 63.75           C  
ATOM   1209  CB  THR A 151     -54.656  -6.109  -0.199  1.00 63.75           C  
ATOM   1210  O   THR A 151     -51.656  -7.172  -0.498  1.00 63.75           O  
ATOM   1211  CG2 THR A 151     -56.156  -6.250  -0.244  1.00 63.75           C  
ATOM   1212  OG1 THR A 151     -54.188  -6.312   1.146  1.00 63.75           O  
ATOM   1213  N   LEU A 152     -52.125  -6.281  -2.529  1.00 63.00           N  
ATOM   1214  CA  LEU A 152     -50.750  -5.828  -2.783  1.00 63.00           C  
ATOM   1215  C   LEU A 152     -50.500  -4.469  -2.141  1.00 63.00           C  
ATOM   1216  CB  LEU A 152     -50.500  -5.754  -4.289  1.00 63.00           C  
ATOM   1217  O   LEU A 152     -51.375  -3.586  -2.195  1.00 63.00           O  
ATOM   1218  CG  LEU A 152     -50.156  -7.074  -4.984  1.00 63.00           C  
ATOM   1219  CD1 LEU A 152     -50.438  -6.973  -6.477  1.00 63.00           C  
ATOM   1220  CD2 LEU A 152     -48.688  -7.453  -4.738  1.00 63.00           C  
ATOM   1221  N   ARG A 153     -49.719  -4.398  -1.189  1.00 62.25           N  
ATOM   1222  CA  ARG A 153     -49.375  -3.135  -0.555  1.00 62.25           C  
ATOM   1223  C   ARG A 153     -48.094  -2.543  -1.184  1.00 62.25           C  
ATOM   1224  CB  ARG A 153     -49.156  -3.326   0.949  1.00 62.25           C  
ATOM   1225  O   ARG A 153     -47.219  -3.279  -1.612  1.00 62.25           O  
ATOM   1226  CG  ARG A 153     -50.438  -3.695   1.702  1.00 62.25           C  
ATOM   1227  CD  ARG A 153     -50.156  -3.836   3.197  1.00 62.25           C  
ATOM   1228  NE  ARG A 153     -51.375  -4.277   3.906  1.00 62.25           N  
ATOM   1229  NH1 ARG A 153     -50.375  -4.312   5.988  1.00 62.25           N  
ATOM   1230  NH2 ARG A 153     -52.562  -4.898   5.758  1.00 62.25           N  
ATOM   1231  CZ  ARG A 153     -51.438  -4.496   5.219  1.00 62.25           C  
ATOM   1232  N   VAL A 154     -48.094  -1.241  -1.602  1.00 63.09           N  
ATOM   1233  CA  VAL A 154     -46.906  -0.526  -2.059  1.00 63.09           C  
ATOM   1234  C   VAL A 154     -46.000  -0.220  -0.871  1.00 63.09           C  
ATOM   1235  CB  VAL A 154     -47.281   0.781  -2.795  1.00 63.09           C  
ATOM   1236  O   VAL A 154     -46.438   0.413   0.098  1.00 63.09           O  
ATOM   1237  CG1 VAL A 154     -46.031   1.516  -3.262  1.00 63.09           C  
ATOM   1238  CG2 VAL A 154     -48.188   0.482  -3.979  1.00 63.09           C  
ATOM   1239  N   PRO A 155     -44.812  -0.730  -0.825  1.00 62.72           N  
ATOM   1240  CA  PRO A 155     -43.938  -0.452   0.316  1.00 62.72           C  
ATOM   1241  C   PRO A 155     -43.750   1.042   0.574  1.00 62.72           C  
ATOM   1242  CB  PRO A 155     -42.594  -1.098  -0.093  1.00 62.72           C  
ATOM   1243  O   PRO A 155     -43.719   1.834  -0.371  1.00 62.72           O  
ATOM   1244  CG  PRO A 155     -42.906  -1.808  -1.373  1.00 62.72           C  
ATOM   1245  CD  PRO A 155     -44.281  -1.396  -1.840  1.00 62.72           C  
ATOM   1246  N   VAL A 156     -44.250   1.491   1.799  1.00 65.19           N  
ATOM   1247  CA  VAL A 156     -44.125   2.895   2.182  1.00 65.19           C  
ATOM   1248  C   VAL A 156     -42.844   3.098   2.975  1.00 65.19           C  
ATOM   1249  CB  VAL A 156     -45.344   3.371   3.008  1.00 65.19           C  
ATOM   1250  O   VAL A 156     -42.406   2.195   3.686  1.00 65.19           O  
ATOM   1251  CG1 VAL A 156     -45.562   4.871   2.832  1.00 65.19           C  
ATOM   1252  CG2 VAL A 156     -46.594   2.596   2.605  1.00 65.19           C  
ATOM   1253  N   PHE A 157     -42.156   4.242   2.754  1.00 67.69           N  
ATOM   1254  CA  PHE A 157     -40.969   4.578   3.496  1.00 67.69           C  
ATOM   1255  C   PHE A 157     -41.312   5.113   4.883  1.00 67.69           C  
ATOM   1256  CB  PHE A 157     -40.125   5.609   2.730  1.00 67.69           C  
ATOM   1257  O   PHE A 157     -42.125   6.031   5.012  1.00 67.69           O  
ATOM   1258  CG  PHE A 157     -39.219   5.004   1.685  1.00 67.69           C  
ATOM   1259  CD1 PHE A 157     -38.000   4.441   2.037  1.00 67.69           C  
ATOM   1260  CD2 PHE A 157     -39.594   5.000   0.347  1.00 67.69           C  
ATOM   1261  CE1 PHE A 157     -37.188   3.883   1.071  1.00 67.69           C  
ATOM   1262  CE2 PHE A 157     -38.781   4.445  -0.624  1.00 67.69           C  
ATOM   1263  CZ  PHE A 157     -37.562   3.887  -0.260  1.00 67.69           C  
ATOM   1264  N   ARG A 158     -40.969   4.438   5.887  1.00 70.50           N  
ATOM   1265  CA  ARG A 158     -41.188   4.902   7.254  1.00 70.50           C  
ATOM   1266  C   ARG A 158     -39.875   5.406   7.855  1.00 70.50           C  
ATOM   1267  CB  ARG A 158     -41.750   3.785   8.125  1.00 70.50           C  
ATOM   1268  O   ARG A 158     -38.781   4.898   7.531  1.00 70.50           O  
ATOM   1269  CG  ARG A 158     -43.219   3.508   7.871  1.00 70.50           C  
ATOM   1270  CD  ARG A 158     -44.000   3.352   9.172  1.00 70.50           C  
ATOM   1271  NE  ARG A 158     -45.406   3.021   8.930  1.00 70.50           N  
ATOM   1272  NH1 ARG A 158     -46.000   2.971  11.164  1.00 70.50           N  
ATOM   1273  NH2 ARG A 158     -47.562   2.549   9.547  1.00 70.50           N  
ATOM   1274  CZ  ARG A 158     -46.312   2.848   9.883  1.00 70.50           C  
ATOM   1275  N   PRO A 159     -40.031   6.539   8.586  1.00 69.25           N  
ATOM   1276  CA  PRO A 159     -38.844   7.109   9.227  1.00 69.25           C  
ATOM   1277  C   PRO A 159     -38.156   6.117  10.148  1.00 69.25           C  
ATOM   1278  CB  PRO A 159     -39.406   8.289  10.023  1.00 69.25           C  
ATOM   1279  O   PRO A 159     -38.812   5.305  10.805  1.00 69.25           O  
ATOM   1280  CG  PRO A 159     -40.875   8.352   9.641  1.00 69.25           C  
ATOM   1281  CD  PRO A 159     -41.188   7.117   8.859  1.00 69.25           C  
ATOM   1282  N   MET A 160     -36.969   5.953   9.984  1.00 68.44           N  
ATOM   1283  CA  MET A 160     -36.188   5.098  10.859  1.00 68.44           C  
ATOM   1284  C   MET A 160     -35.062   5.891  11.508  1.00 68.44           C  
ATOM   1285  CB  MET A 160     -35.625   3.910  10.086  1.00 68.44           C  
ATOM   1286  O   MET A 160     -34.812   7.055  11.164  1.00 68.44           O  
ATOM   1287  CG  MET A 160     -34.562   4.297   9.055  1.00 68.44           C  
ATOM   1288  SD  MET A 160     -33.688   2.840   8.359  1.00 68.44           S  
ATOM   1289  CE  MET A 160     -32.906   2.191   9.859  1.00 68.44           C  
ATOM   1290  N   ASP A 161     -34.500   5.406  12.578  1.00 70.00           N  
ATOM   1291  CA  ASP A 161     -33.344   6.027  13.203  1.00 70.00           C  
ATOM   1292  C   ASP A 161     -32.250   6.266  12.188  1.00 70.00           C  
ATOM   1293  CB  ASP A 161     -32.844   5.160  14.352  1.00 70.00           C  
ATOM   1294  O   ASP A 161     -32.062   5.477  11.258  1.00 70.00           O  
ATOM   1295  CG  ASP A 161     -33.812   5.078  15.516  1.00 70.00           C  
ATOM   1296  OD1 ASP A 161     -34.594   6.020  15.719  1.00 70.00           O  
ATOM   1297  OD2 ASP A 161     -33.750   4.066  16.250  1.00 70.00           O  
ATOM   1298  N   LEU A 162     -31.641   7.480  12.320  1.00 70.00           N  
ATOM   1299  CA  LEU A 162     -30.609   7.902  11.383  1.00 70.00           C  
ATOM   1300  C   LEU A 162     -29.484   6.871  11.297  1.00 70.00           C  
ATOM   1301  CB  LEU A 162     -30.031   9.266  11.789  1.00 70.00           C  
ATOM   1302  O   LEU A 162     -28.891   6.504  12.312  1.00 70.00           O  
ATOM   1303  CG  LEU A 162     -29.078   9.922  10.789  1.00 70.00           C  
ATOM   1304  CD1 LEU A 162     -29.812  11.008  10.008  1.00 70.00           C  
ATOM   1305  CD2 LEU A 162     -27.859  10.500  11.508  1.00 70.00           C  
ATOM   1306  N   MET A 163     -29.484   6.309  10.117  1.00 76.56           N  
ATOM   1307  CA  MET A 163     -28.391   5.371   9.867  1.00 76.56           C  
ATOM   1308  C   MET A 163     -27.422   5.926   8.820  1.00 76.56           C  
ATOM   1309  CB  MET A 163     -28.938   4.020   9.414  1.00 76.56           C  
ATOM   1310  O   MET A 163     -27.859   6.430   7.785  1.00 76.56           O  
ATOM   1311  CG  MET A 163     -27.906   2.900   9.445  1.00 76.56           C  
ATOM   1312  SD  MET A 163     -28.609   1.286   8.922  1.00 76.56           S  
ATOM   1313  CE  MET A 163     -27.297   0.717   7.809  1.00 76.56           C  
ATOM   1314  N   VAL A 164     -26.203   6.102   9.234  1.00 81.50           N  
ATOM   1315  CA  VAL A 164     -25.172   6.582   8.305  1.00 81.50           C  
ATOM   1316  C   VAL A 164     -24.453   5.395   7.676  1.00 81.50           C  
ATOM   1317  CB  VAL A 164     -24.156   7.512   9.016  1.00 81.50           C  
ATOM   1318  O   VAL A 164     -23.922   4.531   8.383  1.00 81.50           O  
ATOM   1319  CG1 VAL A 164     -23.141   8.055   8.008  1.00 81.50           C  
ATOM   1320  CG2 VAL A 164     -24.891   8.656   9.719  1.00 81.50           C  
ATOM   1321  N   GLU A 165     -24.594   5.418   6.332  1.00 82.44           N  
ATOM   1322  CA  GLU A 165     -24.000   4.305   5.605  1.00 82.44           C  
ATOM   1323  C   GLU A 165     -22.875   4.781   4.691  1.00 82.44           C  
ATOM   1324  CB  GLU A 165     -25.062   3.561   4.793  1.00 82.44           C  
ATOM   1325  O   GLU A 165     -23.016   5.797   4.004  1.00 82.44           O  
ATOM   1326  CG  GLU A 165     -24.562   2.252   4.188  1.00 82.44           C  
ATOM   1327  CD  GLU A 165     -25.641   1.514   3.400  1.00 82.44           C  
ATOM   1328  OE1 GLU A 165     -25.359   0.401   2.898  1.00 82.44           O  
ATOM   1329  OE2 GLU A 165     -26.766   2.053   3.285  1.00 82.44           O  
ATOM   1330  N   ALA A 166     -21.766   4.152   4.766  1.00 87.69           N  
ATOM   1331  CA  ALA A 166     -20.656   4.387   3.852  1.00 87.69           C  
ATOM   1332  C   ALA A 166     -20.578   3.299   2.783  1.00 87.69           C  
ATOM   1333  CB  ALA A 166     -19.328   4.457   4.621  1.00 87.69           C  
ATOM   1334  O   ALA A 166     -20.516   2.109   3.102  1.00 87.69           O  
ATOM   1335  N   SER A 167     -20.625   3.734   1.505  1.00 85.31           N  
ATOM   1336  CA  SER A 167     -20.578   2.783   0.399  1.00 85.31           C  
ATOM   1337  C   SER A 167     -19.469   3.148  -0.590  1.00 85.31           C  
ATOM   1338  CB  SER A 167     -21.922   2.723  -0.324  1.00 85.31           C  
ATOM   1339  O   SER A 167     -19.312   4.316  -0.954  1.00 85.31           O  
ATOM   1340  OG  SER A 167     -22.266   3.996  -0.836  1.00 85.31           O  
ATOM   1341  N   PRO A 168     -18.734   2.205  -0.951  1.00 85.62           N  
ATOM   1342  CA  PRO A 168     -17.734   2.490  -1.989  1.00 85.62           C  
ATOM   1343  C   PRO A 168     -18.375   2.768  -3.352  1.00 85.62           C  
ATOM   1344  CB  PRO A 168     -16.891   1.214  -2.031  1.00 85.62           C  
ATOM   1345  O   PRO A 168     -19.203   1.982  -3.822  1.00 85.62           O  
ATOM   1346  CG  PRO A 168     -17.812   0.135  -1.549  1.00 85.62           C  
ATOM   1347  CD  PRO A 168     -18.828   0.748  -0.635  1.00 85.62           C  
ATOM   1348  N   ARG A 169     -18.031   3.789  -3.918  1.00 82.06           N  
ATOM   1349  CA  ARG A 169     -18.594   4.176  -5.207  1.00 82.06           C  
ATOM   1350  C   ARG A 169     -17.656   3.807  -6.348  1.00 82.06           C  
ATOM   1351  CB  ARG A 169     -18.891   5.680  -5.238  1.00 82.06           C  
ATOM   1352  O   ARG A 169     -18.094   3.318  -7.391  1.00 82.06           O  
ATOM   1353  CG  ARG A 169     -20.125   6.082  -4.449  1.00 82.06           C  
ATOM   1354  CD  ARG A 169     -20.984   7.082  -5.215  1.00 82.06           C  
ATOM   1355  NE  ARG A 169     -22.172   7.453  -4.461  1.00 82.06           N  
ATOM   1356  NH1 ARG A 169     -23.078   8.742  -6.148  1.00 82.06           N  
ATOM   1357  NH2 ARG A 169     -24.188   8.516  -4.152  1.00 82.06           N  
ATOM   1358  CZ  ARG A 169     -23.141   8.234  -4.922  1.00 82.06           C  
ATOM   1359  N   ARG A 170     -16.344   4.129  -6.168  1.00 82.50           N  
ATOM   1360  CA  ARG A 170     -15.352   3.887  -7.203  1.00 82.50           C  
ATOM   1361  C   ARG A 170     -14.039   3.396  -6.594  1.00 82.50           C  
ATOM   1362  CB  ARG A 170     -15.102   5.156  -8.023  1.00 82.50           C  
ATOM   1363  O   ARG A 170     -13.703   3.752  -5.461  1.00 82.50           O  
ATOM   1364  CG  ARG A 170     -16.344   5.676  -8.734  1.00 82.50           C  
ATOM   1365  CD  ARG A 170     -16.688   4.828  -9.953  1.00 82.50           C  
ATOM   1366  NE  ARG A 170     -17.766   5.422 -10.727  1.00 82.50           N  
ATOM   1367  NH1 ARG A 170     -19.375   3.902 -10.047  1.00 82.50           N  
ATOM   1368  NH2 ARG A 170     -19.922   5.586 -11.500  1.00 82.50           N  
ATOM   1369  CZ  ARG A 170     -19.016   4.969 -10.758  1.00 82.50           C  
ATOM   1370  N   ILE A 171     -13.328   2.578  -7.406  1.00 85.25           N  
ATOM   1371  CA  ILE A 171     -12.023   2.062  -6.996  1.00 85.25           C  
ATOM   1372  C   ILE A 171     -10.984   2.369  -8.070  1.00 85.25           C  
ATOM   1373  CB  ILE A 171     -12.078   0.542  -6.723  1.00 85.25           C  
ATOM   1374  O   ILE A 171     -11.188   2.047  -9.250  1.00 85.25           O  
ATOM   1375  CG1 ILE A 171     -13.102   0.234  -5.621  1.00 85.25           C  
ATOM   1376  CG2 ILE A 171     -10.695   0.010  -6.348  1.00 85.25           C  
ATOM   1377  CD1 ILE A 171     -13.367  -1.252  -5.422  1.00 85.25           C  
ATOM   1378  N   PHE A 172      -9.969   3.125  -7.668  1.00 84.81           N  
ATOM   1379  CA  PHE A 172      -8.867   3.496  -8.547  1.00 84.81           C  
ATOM   1380  C   PHE A 172      -7.605   2.723  -8.195  1.00 84.81           C  
ATOM   1381  CB  PHE A 172      -8.602   5.004  -8.469  1.00 84.81           C  
ATOM   1382  O   PHE A 172      -6.977   2.992  -7.168  1.00 84.81           O  
ATOM   1383  CG  PHE A 172      -9.844   5.848  -8.617  1.00 84.81           C  
ATOM   1384  CD1 PHE A 172     -10.219   6.348  -9.852  1.00 84.81           C  
ATOM   1385  CD2 PHE A 172     -10.625   6.141  -7.508  1.00 84.81           C  
ATOM   1386  CE1 PHE A 172     -11.367   7.129  -9.992  1.00 84.81           C  
ATOM   1387  CE2 PHE A 172     -11.773   6.922  -7.633  1.00 84.81           C  
ATOM   1388  CZ  PHE A 172     -12.141   7.414  -8.875  1.00 84.81           C  
ATOM   1389  N   ALA A 173      -7.285   1.784  -9.023  1.00 77.44           N  
ATOM   1390  CA  ALA A 173      -6.148   0.931  -8.688  1.00 77.44           C  
ATOM   1391  C   ALA A 173      -5.219   0.752  -9.883  1.00 77.44           C  
ATOM   1392  CB  ALA A 173      -6.633  -0.427  -8.188  1.00 77.44           C  
ATOM   1393  O   ALA A 173      -5.465   1.309 -10.961  1.00 77.44           O  
ATOM   1394  N   ASN A 174      -4.023   0.258  -9.703  1.00 75.31           N  
ATOM   1395  CA  ASN A 174      -3.068  -0.218 -10.695  1.00 75.31           C  
ATOM   1396  C   ASN A 174      -2.398   0.941 -11.430  1.00 75.31           C  
ATOM   1397  CB  ASN A 174      -3.758  -1.150 -11.695  1.00 75.31           C  
ATOM   1398  O   ASN A 174      -2.104   0.840 -12.625  1.00 75.31           O  
ATOM   1399  CG  ASN A 174      -4.285  -2.414 -11.047  1.00 75.31           C  
ATOM   1400  ND2 ASN A 174      -5.395  -2.930 -11.570  1.00 75.31           N  
ATOM   1401  OD1 ASN A 174      -3.705  -2.922 -10.086  1.00 75.31           O  
ATOM   1402  N   ALA A 175      -2.270   1.978 -10.812  1.00 80.19           N  
ATOM   1403  CA  ALA A 175      -1.604   3.102 -11.461  1.00 80.19           C  
ATOM   1404  C   ALA A 175      -0.228   3.354 -10.852  1.00 80.19           C  
ATOM   1405  CB  ALA A 175      -2.465   4.359 -11.367  1.00 80.19           C  
ATOM   1406  O   ALA A 175       0.609   4.031 -11.453  1.00 80.19           O  
ATOM   1407  N   HIS A 176      -0.068   2.814  -9.664  1.00 83.62           N  
ATOM   1408  CA  HIS A 176       1.168   3.098  -8.945  1.00 83.62           C  
ATOM   1409  C   HIS A 176       1.929   1.814  -8.633  1.00 83.62           C  
ATOM   1410  CB  HIS A 176       0.872   3.863  -7.656  1.00 83.62           C  
ATOM   1411  O   HIS A 176       1.335   0.829  -8.188  1.00 83.62           O  
ATOM   1412  CG  HIS A 176       0.444   5.277  -7.883  1.00 83.62           C  
ATOM   1413  CD2 HIS A 176      -0.785   5.848  -7.879  1.00 83.62           C  
ATOM   1414  ND1 HIS A 176       1.338   6.293  -8.148  1.00 83.62           N  
ATOM   1415  CE1 HIS A 176       0.674   7.426  -8.305  1.00 83.62           C  
ATOM   1416  NE2 HIS A 176      -0.615   7.184  -8.148  1.00 83.62           N  
ATOM   1417  N   THR A 177       3.227   1.864  -9.016  1.00 75.00           N  
ATOM   1418  CA  THR A 177       4.113   0.758  -8.672  1.00 75.00           C  
ATOM   1419  C   THR A 177       4.598   0.879  -7.227  1.00 75.00           C  
ATOM   1420  CB  THR A 177       5.324   0.698  -9.617  1.00 75.00           C  
ATOM   1421  O   THR A 177       4.758  -0.127  -6.535  1.00 75.00           O  
ATOM   1422  CG2 THR A 177       6.078  -0.620  -9.469  1.00 75.00           C  
ATOM   1423  OG1 THR A 177       4.875   0.825 -10.969  1.00 75.00           O  
ATOM   1424  N   TYR A 178       4.734   2.078  -6.859  1.00 81.56           N  
ATOM   1425  CA  TYR A 178       5.227   2.369  -5.520  1.00 81.56           C  
ATOM   1426  C   TYR A 178       4.109   2.898  -4.629  1.00 81.56           C  
ATOM   1427  CB  TYR A 178       6.371   3.385  -5.574  1.00 81.56           C  
ATOM   1428  O   TYR A 178       2.973   3.062  -5.082  1.00 81.56           O  
ATOM   1429  CG  TYR A 178       7.543   2.936  -6.418  1.00 81.56           C  
ATOM   1430  CD1 TYR A 178       8.477   2.025  -5.926  1.00 81.56           C  
ATOM   1431  CD2 TYR A 178       7.719   3.420  -7.711  1.00 81.56           C  
ATOM   1432  CE1 TYR A 178       9.555   1.609  -6.695  1.00 81.56           C  
ATOM   1433  CE2 TYR A 178       8.789   3.012  -8.492  1.00 81.56           C  
ATOM   1434  OH  TYR A 178      10.773   1.699  -8.750  1.00 81.56           O  
ATOM   1435  CZ  TYR A 178       9.703   2.107  -7.977  1.00 81.56           C  
ATOM   1436  N   HIS A 179       4.359   3.070  -3.357  1.00 87.56           N  
ATOM   1437  CA  HIS A 179       3.350   3.457  -2.377  1.00 87.56           C  
ATOM   1438  C   HIS A 179       2.832   4.867  -2.645  1.00 87.56           C  
ATOM   1439  CB  HIS A 179       3.918   3.367  -0.959  1.00 87.56           C  
ATOM   1440  O   HIS A 179       3.619   5.793  -2.836  1.00 87.56           O  
ATOM   1441  CG  HIS A 179       4.250   1.973  -0.532  1.00 87.56           C  
ATOM   1442  CD2 HIS A 179       5.391   1.442  -0.035  1.00 87.56           C  
ATOM   1443  ND1 HIS A 179       3.342   0.938  -0.599  1.00 87.56           N  
ATOM   1444  CE1 HIS A 179       3.912  -0.170  -0.159  1.00 87.56           C  
ATOM   1445  NE2 HIS A 179       5.156   0.108   0.189  1.00 87.56           N  
ATOM   1446  N   ILE A 180       1.517   4.898  -2.631  1.00 92.00           N  
ATOM   1447  CA  ILE A 180       0.902   6.211  -2.805  1.00 92.00           C  
ATOM   1448  C   ILE A 180       1.131   7.059  -1.556  1.00 92.00           C  
ATOM   1449  CB  ILE A 180      -0.610   6.090  -3.104  1.00 92.00           C  
ATOM   1450  O   ILE A 180       0.766   6.656  -0.449  1.00 92.00           O  
ATOM   1451  CG1 ILE A 180      -0.837   5.344  -4.422  1.00 92.00           C  
ATOM   1452  CG2 ILE A 180      -1.265   7.477  -3.137  1.00 92.00           C  
ATOM   1453  CD1 ILE A 180      -2.291   4.973  -4.680  1.00 92.00           C  
ATOM   1454  N   ASN A 181       1.736   8.148  -1.804  1.00 93.50           N  
ATOM   1455  CA  ASN A 181       2.043   8.992  -0.656  1.00 93.50           C  
ATOM   1456  C   ASN A 181       1.181  10.250  -0.641  1.00 93.50           C  
ATOM   1457  CB  ASN A 181       3.527   9.367  -0.647  1.00 93.50           C  
ATOM   1458  O   ASN A 181       1.105  10.945   0.375  1.00 93.50           O  
ATOM   1459  CG  ASN A 181       3.959  10.078  -1.915  1.00 93.50           C  
ATOM   1460  ND2 ASN A 181       5.176   9.797  -2.367  1.00 93.50           N  
ATOM   1461  OD1 ASN A 181       3.205  10.875  -2.484  1.00 93.50           O  
ATOM   1462  N   SER A 182       0.505  10.445  -1.810  1.00 94.56           N  
ATOM   1463  CA  SER A 182      -0.279  11.680  -1.852  1.00 94.56           C  
ATOM   1464  C   SER A 182      -1.531  11.508  -2.703  1.00 94.56           C  
ATOM   1465  CB  SER A 182       0.564  12.836  -2.395  1.00 94.56           C  
ATOM   1466  O   SER A 182      -1.512  10.797  -3.709  1.00 94.56           O  
ATOM   1467  OG  SER A 182       1.762  12.977  -1.651  1.00 94.56           O  
ATOM   1468  N   ILE A 183      -2.572  12.109  -2.291  1.00 96.38           N  
ATOM   1469  CA  ILE A 183      -3.773  12.328  -3.088  1.00 96.38           C  
ATOM   1470  C   ILE A 183      -4.285  13.750  -2.871  1.00 96.38           C  
ATOM   1471  CB  ILE A 183      -4.879  11.305  -2.744  1.00 96.38           C  
ATOM   1472  O   ILE A 183      -4.207  14.281  -1.760  1.00 96.38           O  
ATOM   1473  CG1 ILE A 183      -5.215  11.359  -1.249  1.00 96.38           C  
ATOM   1474  CG2 ILE A 183      -4.449   9.891  -3.152  1.00 96.38           C  
ATOM   1475  CD1 ILE A 183      -6.406  10.508  -0.848  1.00 96.38           C  
ATOM   1476  N   SER A 184      -4.645  14.328  -3.973  1.00 96.50           N  
ATOM   1477  CA  SER A 184      -5.121  15.703  -3.893  1.00 96.50           C  
ATOM   1478  C   SER A 184      -6.246  15.961  -4.891  1.00 96.50           C  
ATOM   1479  CB  SER A 184      -3.975  16.688  -4.145  1.00 96.50           C  
ATOM   1480  O   SER A 184      -6.129  15.617  -6.066  1.00 96.50           O  
ATOM   1481  OG  SER A 184      -4.402  18.016  -3.955  1.00 96.50           O  
ATOM   1482  N   ILE A 185      -7.246  16.625  -4.371  1.00 96.31           N  
ATOM   1483  CA  ILE A 185      -8.391  16.938  -5.215  1.00 96.31           C  
ATOM   1484  C   ILE A 185      -8.164  18.250  -5.938  1.00 96.31           C  
ATOM   1485  CB  ILE A 185      -9.703  16.984  -4.395  1.00 96.31           C  
ATOM   1486  O   ILE A 185      -7.668  19.219  -5.344  1.00 96.31           O  
ATOM   1487  CG1 ILE A 185      -9.969  15.641  -3.719  1.00 96.31           C  
ATOM   1488  CG2 ILE A 185     -10.883  17.406  -5.281  1.00 96.31           C  
ATOM   1489  CD1 ILE A 185     -11.047  15.688  -2.646  1.00 96.31           C  
ATOM   1490  N   ASN A 186      -8.523  18.156  -7.172  1.00 96.19           N  
ATOM   1491  CA  ASN A 186      -8.383  19.359  -7.980  1.00 96.19           C  
ATOM   1492  C   ASN A 186      -9.461  20.391  -7.652  1.00 96.19           C  
ATOM   1493  CB  ASN A 186      -8.414  19.016  -9.469  1.00 96.19           C  
ATOM   1494  O   ASN A 186     -10.523  20.031  -7.137  1.00 96.19           O  
ATOM   1495  CG  ASN A 186      -7.793  20.094 -10.336  1.00 96.19           C  
ATOM   1496  ND2 ASN A 186      -7.410  19.719 -11.555  1.00 96.19           N  
ATOM   1497  OD1 ASN A 186      -7.652  21.234  -9.914  1.00 96.19           O  
ATOM   1498  N   SER A 187      -9.188  21.594  -7.941  1.00 93.06           N  
ATOM   1499  CA  SER A 187     -10.133  22.672  -7.676  1.00 93.06           C  
ATOM   1500  C   SER A 187     -11.367  22.547  -8.562  1.00 93.06           C  
ATOM   1501  CB  SER A 187      -9.469  24.031  -7.891  1.00 93.06           C  
ATOM   1502  O   SER A 187     -12.422  23.125  -8.250  1.00 93.06           O  
ATOM   1503  OG  SER A 187      -8.969  24.141  -9.211  1.00 93.06           O  
ATOM   1504  N   ASP A 188     -11.258  21.812  -9.656  1.00 90.75           N  
ATOM   1505  CA  ASP A 188     -12.406  21.594 -10.531  1.00 90.75           C  
ATOM   1506  C   ASP A 188     -13.352  20.547  -9.953  1.00 90.75           C  
ATOM   1507  CB  ASP A 188     -11.945  21.172 -11.930  1.00 90.75           C  
ATOM   1508  O   ASP A 188     -14.492  20.406 -10.406  1.00 90.75           O  
ATOM   1509  CG  ASP A 188     -11.188  19.859 -11.922  1.00 90.75           C  
ATOM   1510  OD1 ASP A 188     -11.180  19.156 -10.891  1.00 90.75           O  
ATOM   1511  OD2 ASP A 188     -10.586  19.516 -12.969  1.00 90.75           O  
ATOM   1512  N   TYR A 189     -12.945  19.766  -8.977  1.00 89.69           N  
ATOM   1513  CA  TYR A 189     -13.703  18.734  -8.266  1.00 89.69           C  
ATOM   1514  C   TYR A 189     -14.133  17.609  -9.211  1.00 89.69           C  
ATOM   1515  CB  TYR A 189     -14.938  19.344  -7.590  1.00 89.69           C  
ATOM   1516  O   TYR A 189     -15.141  16.953  -8.969  1.00 89.69           O  
ATOM   1517  CG  TYR A 189     -14.609  20.469  -6.629  1.00 89.69           C  
ATOM   1518  CD1 TYR A 189     -13.859  20.219  -5.480  1.00 89.69           C  
ATOM   1519  CD2 TYR A 189     -15.047  21.766  -6.863  1.00 89.69           C  
ATOM   1520  CE1 TYR A 189     -13.555  21.250  -4.586  1.00 89.69           C  
ATOM   1521  CE2 TYR A 189     -14.750  22.797  -5.980  1.00 89.69           C  
ATOM   1522  OH  TYR A 189     -13.703  23.547  -3.969  1.00 89.69           O  
ATOM   1523  CZ  TYR A 189     -14.000  22.531  -4.848  1.00 89.69           C  
ATOM   1524  N   GLU A 190     -13.453  17.562 -10.312  1.00 91.06           N  
ATOM   1525  CA  GLU A 190     -13.703  16.500 -11.273  1.00 91.06           C  
ATOM   1526  C   GLU A 190     -12.500  15.562 -11.383  1.00 91.06           C  
ATOM   1527  CB  GLU A 190     -14.039  17.078 -12.648  1.00 91.06           C  
ATOM   1528  O   GLU A 190     -12.648  14.383 -11.703  1.00 91.06           O  
ATOM   1529  CG  GLU A 190     -15.352  17.844 -12.688  1.00 91.06           C  
ATOM   1530  CD  GLU A 190     -15.750  18.297 -14.086  1.00 91.06           C  
ATOM   1531  OE1 GLU A 190     -16.875  18.828 -14.258  1.00 91.06           O  
ATOM   1532  OE2 GLU A 190     -14.930  18.109 -15.016  1.00 91.06           O  
ATOM   1533  N   THR A 191     -11.367  16.156 -11.156  1.00 94.56           N  
ATOM   1534  CA  THR A 191     -10.133  15.375 -11.273  1.00 94.56           C  
ATOM   1535  C   THR A 191      -9.352  15.398  -9.969  1.00 94.56           C  
ATOM   1536  CB  THR A 191      -9.250  15.906 -12.414  1.00 94.56           C  
ATOM   1537  O   THR A 191      -9.617  16.219  -9.086  1.00 94.56           O  
ATOM   1538  CG2 THR A 191      -9.961  15.797 -13.758  1.00 94.56           C  
ATOM   1539  OG1 THR A 191      -8.930  17.281 -12.172  1.00 94.56           O  
ATOM   1540  N   TYR A 192      -8.461  14.461  -9.758  1.00 96.38           N  
ATOM   1541  CA  TYR A 192      -7.543  14.422  -8.625  1.00 96.38           C  
ATOM   1542  C   TYR A 192      -6.219  13.781  -9.016  1.00 96.38           C  
ATOM   1543  CB  TYR A 192      -8.164  13.664  -7.453  1.00 96.38           C  
ATOM   1544  O   TYR A 192      -6.117  13.148 -10.070  1.00 96.38           O  
ATOM   1545  CG  TYR A 192      -8.227  12.164  -7.664  1.00 96.38           C  
ATOM   1546  CD1 TYR A 192      -9.266  11.594  -8.391  1.00 96.38           C  
ATOM   1547  CD2 TYR A 192      -7.250  11.328  -7.137  1.00 96.38           C  
ATOM   1548  CE1 TYR A 192      -9.328  10.211  -8.586  1.00 96.38           C  
ATOM   1549  CE2 TYR A 192      -7.301   9.953  -7.328  1.00 96.38           C  
ATOM   1550  OH  TYR A 192      -8.398   8.047  -8.242  1.00 96.38           O  
ATOM   1551  CZ  TYR A 192      -8.344   9.406  -8.055  1.00 96.38           C  
ATOM   1552  N   LEU A 193      -5.219  14.070  -8.227  1.00 96.00           N  
ATOM   1553  CA  LEU A 193      -3.922  13.477  -8.531  1.00 96.00           C  
ATOM   1554  C   LEU A 193      -3.514  12.484  -7.445  1.00 96.00           C  
ATOM   1555  CB  LEU A 193      -2.852  14.562  -8.672  1.00 96.00           C  
ATOM   1556  O   LEU A 193      -3.945  12.602  -6.297  1.00 96.00           O  
ATOM   1557  CG  LEU A 193      -2.498  15.336  -7.406  1.00 96.00           C  
ATOM   1558  CD1 LEU A 193      -1.507  14.547  -6.559  1.00 96.00           C  
ATOM   1559  CD2 LEU A 193      -1.934  16.703  -7.758  1.00 96.00           C  
ATOM   1560  N   SER A 194      -2.840  11.516  -7.828  1.00 95.81           N  
ATOM   1561  CA  SER A 194      -2.156  10.586  -6.934  1.00 95.81           C  
ATOM   1562  C   SER A 194      -0.671  10.492  -7.266  1.00 95.81           C  
ATOM   1563  CB  SER A 194      -2.795   9.203  -7.012  1.00 95.81           C  
ATOM   1564  O   SER A 194      -0.289  10.531  -8.438  1.00 95.81           O  
ATOM   1565  OG  SER A 194      -2.682   8.664  -8.320  1.00 95.81           O  
ATOM   1566  N   ALA A 195       0.094  10.445  -6.137  1.00 95.69           N  
ATOM   1567  CA  ALA A 195       1.538  10.406  -6.348  1.00 95.69           C  
ATOM   1568  C   ALA A 195       2.176   9.266  -5.555  1.00 95.69           C  
ATOM   1569  CB  ALA A 195       2.172  11.734  -5.961  1.00 95.69           C  
ATOM   1570  O   ALA A 195       1.742   8.961  -4.441  1.00 95.69           O  
ATOM   1571  N   ASP A 196       3.105   8.633  -6.230  1.00 93.25           N  
ATOM   1572  CA  ASP A 196       4.043   7.766  -5.531  1.00 93.25           C  
ATOM   1573  C   ASP A 196       5.465   8.328  -5.594  1.00 93.25           C  
ATOM   1574  CB  ASP A 196       4.008   6.355  -6.121  1.00 93.25           C  
ATOM   1575  O   ASP A 196       5.656   9.516  -5.863  1.00 93.25           O  
ATOM   1576  CG  ASP A 196       4.508   6.297  -7.555  1.00 93.25           C  
ATOM   1577  OD1 ASP A 196       5.270   7.199  -7.973  1.00 93.25           O  
ATOM   1578  OD2 ASP A 196       4.137   5.344  -8.273  1.00 93.25           O  
ATOM   1579  N   ASP A 197       6.453   7.586  -5.305  1.00 91.56           N  
ATOM   1580  CA  ASP A 197       7.828   8.070  -5.191  1.00 91.56           C  
ATOM   1581  C   ASP A 197       8.375   8.484  -6.555  1.00 91.56           C  
ATOM   1582  CB  ASP A 197       8.727   7.000  -4.566  1.00 91.56           C  
ATOM   1583  O   ASP A 197       9.344   9.250  -6.633  1.00 91.56           O  
ATOM   1584  CG  ASP A 197       8.445   6.781  -3.090  1.00 91.56           C  
ATOM   1585  OD1 ASP A 197       7.539   7.438  -2.537  1.00 91.56           O  
ATOM   1586  OD2 ASP A 197       9.141   5.945  -2.475  1.00 91.56           O  
ATOM   1587  N   LEU A 198       7.715   8.016  -7.570  1.00 90.12           N  
ATOM   1588  CA  LEU A 198       8.367   8.227  -8.859  1.00 90.12           C  
ATOM   1589  C   LEU A 198       7.414   8.883  -9.852  1.00 90.12           C  
ATOM   1590  CB  LEU A 198       8.883   6.898  -9.422  1.00 90.12           C  
ATOM   1591  O   LEU A 198       7.848   9.422 -10.867  1.00 90.12           O  
ATOM   1592  CG  LEU A 198       9.977   6.195  -8.617  1.00 90.12           C  
ATOM   1593  CD1 LEU A 198      10.398   4.910  -9.312  1.00 90.12           C  
ATOM   1594  CD2 LEU A 198      11.172   7.121  -8.422  1.00 90.12           C  
ATOM   1595  N   ARG A 199       6.148   8.852  -9.570  1.00 91.62           N  
ATOM   1596  CA  ARG A 199       5.234   9.359 -10.586  1.00 91.62           C  
ATOM   1597  C   ARG A 199       4.027  10.039  -9.945  1.00 91.62           C  
ATOM   1598  CB  ARG A 199       4.770   8.234 -11.516  1.00 91.62           C  
ATOM   1599  O   ARG A 199       3.699   9.773  -8.789  1.00 91.62           O  
ATOM   1600  CG  ARG A 199       4.027   7.117 -10.797  1.00 91.62           C  
ATOM   1601  CD  ARG A 199       3.705   5.961 -11.734  1.00 91.62           C  
ATOM   1602  NE  ARG A 199       3.023   4.875 -11.039  1.00 91.62           N  
ATOM   1603  NH1 ARG A 199       3.078   3.418 -12.828  1.00 91.62           N  
ATOM   1604  NH2 ARG A 199       2.117   2.773 -10.852  1.00 91.62           N  
ATOM   1605  CZ  ARG A 199       2.740   3.691 -11.578  1.00 91.62           C  
ATOM   1606  N   ILE A 200       3.473  10.867 -10.781  1.00 93.56           N  
ATOM   1607  CA  ILE A 200       2.201  11.500 -10.453  1.00 93.56           C  
ATOM   1608  C   ILE A 200       1.181  11.211 -11.555  1.00 93.56           C  
ATOM   1609  CB  ILE A 200       2.365  13.031 -10.266  1.00 93.56           C  
ATOM   1610  O   ILE A 200       1.442  11.453 -12.734  1.00 93.56           O  
ATOM   1611  CG1 ILE A 200       3.408  13.320  -9.180  1.00 93.56           C  
ATOM   1612  CG2 ILE A 200       1.021  13.680  -9.922  1.00 93.56           C  
ATOM   1613  CD1 ILE A 200       3.656  14.805  -8.945  1.00 93.56           C  
ATOM   1614  N   ASN A 201       0.059  10.711 -11.125  1.00 93.62           N  
ATOM   1615  CA  ASN A 201      -1.022  10.391 -12.047  1.00 93.62           C  
ATOM   1616  C   ASN A 201      -2.236  11.281 -11.828  1.00 93.62           C  
ATOM   1617  CB  ASN A 201      -1.418   8.914 -11.914  1.00 93.62           C  
ATOM   1618  O   ASN A 201      -2.582  11.602 -10.688  1.00 93.62           O  
ATOM   1619  CG  ASN A 201      -0.300   7.973 -12.312  1.00 93.62           C  
ATOM   1620  ND2 ASN A 201      -0.022   6.988 -11.461  1.00 93.62           N  
ATOM   1621  OD1 ASN A 201       0.309   8.125 -13.375  1.00 93.62           O  
ATOM   1622  N   LEU A 202      -2.750  11.711 -12.930  1.00 93.62           N  
ATOM   1623  CA  LEU A 202      -3.994  12.477 -12.930  1.00 93.62           C  
ATOM   1624  C   LEU A 202      -5.188  11.570 -13.219  1.00 93.62           C  
ATOM   1625  CB  LEU A 202      -3.932  13.602 -13.961  1.00 93.62           C  
ATOM   1626  O   LEU A 202      -5.180  10.820 -14.203  1.00 93.62           O  
ATOM   1627  CG  LEU A 202      -5.129  14.555 -13.992  1.00 93.62           C  
ATOM   1628  CD1 LEU A 202      -5.156  15.422 -12.742  1.00 93.62           C  
ATOM   1629  CD2 LEU A 202      -5.086  15.422 -15.250  1.00 93.62           C  
ATOM   1630  N   TRP A 203      -6.168  11.648 -12.398  1.00 92.06           N  
ATOM   1631  CA  TRP A 203      -7.363  10.820 -12.516  1.00 92.06           C  
ATOM   1632  C   TRP A 203      -8.602  11.680 -12.734  1.00 92.06           C  
ATOM   1633  CB  TRP A 203      -7.543   9.953 -11.266  1.00 92.06           C  
ATOM   1634  O   TRP A 203      -8.656  12.828 -12.289  1.00 92.06           O  
ATOM   1635  CG  TRP A 203      -6.383   9.047 -10.984  1.00 92.06           C  
ATOM   1636  CD1 TRP A 203      -5.223   9.375 -10.336  1.00 92.06           C  
ATOM   1637  CD2 TRP A 203      -6.270   7.664 -11.336  1.00 92.06           C  
ATOM   1638  CE2 TRP A 203      -5.012   7.215 -10.875  1.00 92.06           C  
ATOM   1639  CE3 TRP A 203      -7.113   6.762 -12.000  1.00 92.06           C  
ATOM   1640  NE1 TRP A 203      -4.395   8.273 -10.273  1.00 92.06           N  
ATOM   1641  CH2 TRP A 203      -5.422   5.039 -11.711  1.00 92.06           C  
ATOM   1642  CZ2 TRP A 203      -4.578   5.902 -11.055  1.00 92.06           C  
ATOM   1643  CZ3 TRP A 203      -6.676   5.453 -12.180  1.00 92.06           C  
ATOM   1644  N   HIS A 204      -9.570  11.117 -13.453  1.00 91.25           N  
ATOM   1645  CA  HIS A 204     -10.930  11.648 -13.445  1.00 91.25           C  
ATOM   1646  C   HIS A 204     -11.805  10.883 -12.461  1.00 91.25           C  
ATOM   1647  CB  HIS A 204     -11.539  11.586 -14.844  1.00 91.25           C  
ATOM   1648  O   HIS A 204     -11.766   9.648 -12.406  1.00 91.25           O  
ATOM   1649  CG  HIS A 204     -12.750  12.453 -15.008  1.00 91.25           C  
ATOM   1650  CD2 HIS A 204     -12.914  13.648 -15.609  1.00 91.25           C  
ATOM   1651  ND1 HIS A 204     -13.984  12.102 -14.500  1.00 91.25           N  
ATOM   1652  CE1 HIS A 204     -14.859  13.047 -14.797  1.00 91.25           C  
ATOM   1653  NE2 HIS A 204     -14.234  14.000 -15.469  1.00 91.25           N  
ATOM   1654  N   LEU A 205     -12.539  11.531 -11.672  1.00 90.00           N  
ATOM   1655  CA  LEU A 205     -13.312  10.945 -10.586  1.00 90.00           C  
ATOM   1656  C   LEU A 205     -14.336   9.945 -11.117  1.00 90.00           C  
ATOM   1657  CB  LEU A 205     -14.023  12.031  -9.773  1.00 90.00           C  
ATOM   1658  O   LEU A 205     -14.766   9.039 -10.398  1.00 90.00           O  
ATOM   1659  CG  LEU A 205     -13.164  12.797  -8.766  1.00 90.00           C  
ATOM   1660  CD1 LEU A 205     -13.867  14.078  -8.336  1.00 90.00           C  
ATOM   1661  CD2 LEU A 205     -12.852  11.922  -7.559  1.00 90.00           C  
ATOM   1662  N   GLU A 206     -14.742  10.102 -12.383  1.00 84.62           N  
ATOM   1663  CA  GLU A 206     -15.773   9.234 -12.953  1.00 84.62           C  
ATOM   1664  C   GLU A 206     -15.148   8.117 -13.781  1.00 84.62           C  
ATOM   1665  CB  GLU A 206     -16.750  10.047 -13.812  1.00 84.62           C  
ATOM   1666  O   GLU A 206     -15.852   7.211 -14.242  1.00 84.62           O  
ATOM   1667  CG  GLU A 206     -17.578  11.047 -13.016  1.00 84.62           C  
ATOM   1668  CD  GLU A 206     -18.703  11.664 -13.828  1.00 84.62           C  
ATOM   1669  OE1 GLU A 206     -19.562  12.352 -13.242  1.00 84.62           O  
ATOM   1670  OE2 GLU A 206     -18.734  11.453 -15.062  1.00 84.62           O  
ATOM   1671  N   ILE A 207     -13.859   8.219 -14.023  1.00 79.44           N  
ATOM   1672  CA  ILE A 207     -13.180   7.242 -14.859  1.00 79.44           C  
ATOM   1673  C   ILE A 207     -12.172   6.457 -14.023  1.00 79.44           C  
ATOM   1674  CB  ILE A 207     -12.469   7.914 -16.062  1.00 79.44           C  
ATOM   1675  O   ILE A 207     -11.148   7.004 -13.594  1.00 79.44           O  
ATOM   1676  CG1 ILE A 207     -13.469   8.742 -16.875  1.00 79.44           C  
ATOM   1677  CG2 ILE A 207     -11.781   6.867 -16.938  1.00 79.44           C  
ATOM   1678  CD1 ILE A 207     -12.836   9.555 -17.984  1.00 79.44           C  
ATOM   1679  N   THR A 208     -12.391   5.191 -13.797  1.00 80.38           N  
ATOM   1680  CA  THR A 208     -11.594   4.430 -12.844  1.00 80.38           C  
ATOM   1681  C   THR A 208     -10.500   3.643 -13.555  1.00 80.38           C  
ATOM   1682  CB  THR A 208     -12.477   3.465 -12.031  1.00 80.38           C  
ATOM   1683  O   THR A 208      -9.547   3.189 -12.922  1.00 80.38           O  
ATOM   1684  CG2 THR A 208     -13.500   4.227 -11.188  1.00 80.38           C  
ATOM   1685  OG1 THR A 208     -13.172   2.590 -12.922  1.00 80.38           O  
ATOM   1686  N   ASP A 209     -10.570   3.402 -14.875  1.00 77.50           N  
ATOM   1687  CA  ASP A 209      -9.656   2.498 -15.562  1.00 77.50           C  
ATOM   1688  C   ASP A 209      -8.594   3.273 -16.328  1.00 77.50           C  
ATOM   1689  CB  ASP A 209     -10.430   1.582 -16.516  1.00 77.50           C  
ATOM   1690  O   ASP A 209      -7.809   2.686 -17.078  1.00 77.50           O  
ATOM   1691  CG  ASP A 209     -11.242   2.348 -17.547  1.00 77.50           C  
ATOM   1692  OD1 ASP A 209     -11.656   3.492 -17.266  1.00 77.50           O  
ATOM   1693  OD2 ASP A 209     -11.461   1.800 -18.656  1.00 77.50           O  
ATOM   1694  N   ARG A 210      -8.555   4.555 -16.203  1.00 79.31           N  
ATOM   1695  CA  ARG A 210      -7.594   5.371 -16.938  1.00 79.31           C  
ATOM   1696  C   ARG A 210      -7.031   6.477 -16.047  1.00 79.31           C  
ATOM   1697  CB  ARG A 210      -8.242   5.977 -18.188  1.00 79.31           C  
ATOM   1698  O   ARG A 210      -7.773   7.141 -15.328  1.00 79.31           O  
ATOM   1699  CG  ARG A 210      -8.586   4.957 -19.250  1.00 79.31           C  
ATOM   1700  CD  ARG A 210      -9.188   5.617 -20.484  1.00 79.31           C  
ATOM   1701  NE  ARG A 210      -9.625   4.629 -21.469  1.00 79.31           N  
ATOM   1702  NH1 ARG A 210     -10.359   6.184 -23.016  1.00 79.31           N  
ATOM   1703  NH2 ARG A 210     -10.531   3.941 -23.469  1.00 79.31           N  
ATOM   1704  CZ  ARG A 210     -10.172   4.922 -22.656  1.00 79.31           C  
ATOM   1705  N   SER A 211      -5.703   6.516 -16.047  1.00 85.81           N  
ATOM   1706  CA  SER A 211      -5.004   7.633 -15.430  1.00 85.81           C  
ATOM   1707  C   SER A 211      -3.951   8.219 -16.359  1.00 85.81           C  
ATOM   1708  CB  SER A 211      -4.352   7.195 -14.117  1.00 85.81           C  
ATOM   1709  O   SER A 211      -3.557   7.578 -17.344  1.00 85.81           O  
ATOM   1710  OG  SER A 211      -3.268   6.312 -14.367  1.00 85.81           O  
ATOM   1711  N   PHE A 212      -3.604   9.477 -16.203  1.00 87.31           N  
ATOM   1712  CA  PHE A 212      -2.586  10.148 -16.984  1.00 87.31           C  
ATOM   1713  C   PHE A 212      -1.345  10.438 -16.156  1.00 87.31           C  
ATOM   1714  CB  PHE A 212      -3.137  11.453 -17.578  1.00 87.31           C  
ATOM   1715  O   PHE A 212      -1.419  11.141 -15.148  1.00 87.31           O  
ATOM   1716  CG  PHE A 212      -4.328  11.258 -18.469  1.00 87.31           C  
ATOM   1717  CD1 PHE A 212      -4.156  10.977 -19.828  1.00 87.31           C  
ATOM   1718  CD2 PHE A 212      -5.617  11.367 -17.969  1.00 87.31           C  
ATOM   1719  CE1 PHE A 212      -5.258  10.797 -20.656  1.00 87.31           C  
ATOM   1720  CE2 PHE A 212      -6.723  11.188 -18.797  1.00 87.31           C  
ATOM   1721  CZ  PHE A 212      -6.539  10.898 -20.141  1.00 87.31           C  
ATOM   1722  N   ASN A 213      -0.299   9.789 -16.578  1.00 89.06           N  
ATOM   1723  CA  ASN A 213       0.974  10.086 -15.922  1.00 89.06           C  
ATOM   1724  C   ASN A 213       1.465  11.484 -16.281  1.00 89.06           C  
ATOM   1725  CB  ASN A 213       2.027   9.039 -16.297  1.00 89.06           C  
ATOM   1726  O   ASN A 213       1.850  11.750 -17.422  1.00 89.06           O  
ATOM   1727  CG  ASN A 213       3.297   9.172 -15.484  1.00 89.06           C  
ATOM   1728  ND2 ASN A 213       3.371   8.430 -14.383  1.00 89.06           N  
ATOM   1729  OD1 ASN A 213       4.203   9.930 -15.844  1.00 89.06           O  
ATOM   1730  N   ILE A 214       1.534  12.383 -15.375  1.00 91.06           N  
ATOM   1731  CA  ILE A 214       1.856  13.766 -15.688  1.00 91.06           C  
ATOM   1732  C   ILE A 214       3.270  14.094 -15.203  1.00 91.06           C  
ATOM   1733  CB  ILE A 214       0.838  14.742 -15.055  1.00 91.06           C  
ATOM   1734  O   ILE A 214       3.881  15.062 -15.664  1.00 91.06           O  
ATOM   1735  CG1 ILE A 214       0.715  14.477 -13.547  1.00 91.06           C  
ATOM   1736  CG2 ILE A 214      -0.524  14.625 -15.742  1.00 91.06           C  
ATOM   1737  CD1 ILE A 214      -0.152  15.492 -12.812  1.00 91.06           C  
ATOM   1738  N   VAL A 215       3.738  13.336 -14.289  1.00 91.06           N  
ATOM   1739  CA  VAL A 215       5.129  13.461 -13.867  1.00 91.06           C  
ATOM   1740  C   VAL A 215       5.766  12.078 -13.758  1.00 91.06           C  
ATOM   1741  CB  VAL A 215       5.246  14.203 -12.516  1.00 91.06           C  
ATOM   1742  O   VAL A 215       5.180  11.156 -13.188  1.00 91.06           O  
ATOM   1743  CG1 VAL A 215       6.695  14.227 -12.031  1.00 91.06           C  
ATOM   1744  CG2 VAL A 215       4.691  15.617 -12.633  1.00 91.06           C  
ATOM   1745  N   ASP A 216       6.895  11.891 -14.359  1.00 88.81           N  
ATOM   1746  CA  ASP A 216       7.680  10.664 -14.289  1.00 88.81           C  
ATOM   1747  C   ASP A 216       9.164  10.977 -14.094  1.00 88.81           C  
ATOM   1748  CB  ASP A 216       7.480   9.828 -15.555  1.00 88.81           C  
ATOM   1749  O   ASP A 216       9.828  11.461 -15.008  1.00 88.81           O  
ATOM   1750  CG  ASP A 216       7.957   8.398 -15.398  1.00 88.81           C  
ATOM   1751  OD1 ASP A 216       8.773   8.117 -14.500  1.00 88.81           O  
ATOM   1752  OD2 ASP A 216       7.508   7.535 -16.188  1.00 88.81           O  
ATOM   1753  N   ILE A 217       9.586  10.680 -12.914  1.00 86.00           N  
ATOM   1754  CA  ILE A 217      10.977  11.023 -12.648  1.00 86.00           C  
ATOM   1755  C   ILE A 217      11.820   9.750 -12.617  1.00 86.00           C  
ATOM   1756  CB  ILE A 217      11.125  11.789 -11.312  1.00 86.00           C  
ATOM   1757  O   ILE A 217      12.969   9.773 -12.180  1.00 86.00           O  
ATOM   1758  CG1 ILE A 217      10.578  10.953 -10.148  1.00 86.00           C  
ATOM   1759  CG2 ILE A 217      10.414  13.148 -11.391  1.00 86.00           C  
ATOM   1760  CD1 ILE A 217      10.898  11.523  -8.773  1.00 86.00           C  
ATOM   1761  N   LYS A 218      11.281   8.695 -13.000  1.00 80.69           N  
ATOM   1762  CA  LYS A 218      12.039   7.453 -13.078  1.00 80.69           C  
ATOM   1763  C   LYS A 218      13.180   7.570 -14.086  1.00 80.69           C  
ATOM   1764  CB  LYS A 218      11.125   6.289 -13.461  1.00 80.69           C  
ATOM   1765  O   LYS A 218      12.953   7.844 -15.266  1.00 80.69           O  
ATOM   1766  CG  LYS A 218      11.805   4.930 -13.430  1.00 80.69           C  
ATOM   1767  CD  LYS A 218      10.844   3.811 -13.797  1.00 80.69           C  
ATOM   1768  CE  LYS A 218      11.531   2.453 -13.805  1.00 80.69           C  
ATOM   1769  NZ  LYS A 218      10.586   1.352 -14.156  1.00 80.69           N  
ATOM   1770  N   PRO A 219      14.336   7.355 -13.570  1.00 76.38           N  
ATOM   1771  CA  PRO A 219      15.461   7.375 -14.508  1.00 76.38           C  
ATOM   1772  C   PRO A 219      15.555   6.102 -15.344  1.00 76.38           C  
ATOM   1773  CB  PRO A 219      16.672   7.527 -13.594  1.00 76.38           C  
ATOM   1774  O   PRO A 219      14.852   5.125 -15.070  1.00 76.38           O  
ATOM   1775  CG  PRO A 219      16.250   6.934 -12.289  1.00 76.38           C  
ATOM   1776  CD  PRO A 219      14.766   7.047 -12.180  1.00 76.38           C  
ATOM   1777  N   ALA A 220      16.375   6.039 -16.375  1.00 76.38           N  
ATOM   1778  CA  ALA A 220      16.594   4.867 -17.219  1.00 76.38           C  
ATOM   1779  C   ALA A 220      17.203   3.727 -16.422  1.00 76.38           C  
ATOM   1780  CB  ALA A 220      17.484   5.227 -18.406  1.00 76.38           C  
ATOM   1781  O   ALA A 220      16.812   2.570 -16.562  1.00 76.38           O  
ATOM   1782  N   ASN A 221      18.094   4.184 -15.555  1.00 73.88           N  
ATOM   1783  CA  ASN A 221      18.734   3.252 -14.633  1.00 73.88           C  
ATOM   1784  C   ASN A 221      18.469   3.631 -13.180  1.00 73.88           C  
ATOM   1785  CB  ASN A 221      20.234   3.184 -14.891  1.00 73.88           C  
ATOM   1786  O   ASN A 221      18.734   4.758 -12.766  1.00 73.88           O  
ATOM   1787  CG  ASN A 221      20.875   1.925 -14.328  1.00 73.88           C  
ATOM   1788  ND2 ASN A 221      22.109   1.645 -14.734  1.00 73.88           N  
ATOM   1789  OD1 ASN A 221      20.250   1.211 -13.531  1.00 73.88           O  
ATOM   1790  N   MET A 222      17.812   2.844 -12.508  1.00 68.06           N  
ATOM   1791  CA  MET A 222      17.422   3.096 -11.125  1.00 68.06           C  
ATOM   1792  C   MET A 222      18.641   3.486 -10.281  1.00 68.06           C  
ATOM   1793  CB  MET A 222      16.750   1.865 -10.523  1.00 68.06           C  
ATOM   1794  O   MET A 222      18.500   4.184  -9.273  1.00 68.06           O  
ATOM   1795  CG  MET A 222      15.242   1.813 -10.766  1.00 68.06           C  
ATOM   1796  SD  MET A 222      14.375   3.291 -10.109  1.00 68.06           S  
ATOM   1797  CE  MET A 222      13.484   2.547  -8.719  1.00 68.06           C  
ATOM   1798  N   GLU A 223      19.766   2.963 -10.852  1.00 69.12           N  
ATOM   1799  CA  GLU A 223      20.969   3.322 -10.133  1.00 69.12           C  
ATOM   1800  C   GLU A 223      21.234   4.824 -10.195  1.00 69.12           C  
ATOM   1801  CB  GLU A 223      22.172   2.561 -10.688  1.00 69.12           C  
ATOM   1802  O   GLU A 223      21.938   5.379  -9.344  1.00 69.12           O  
ATOM   1803  CG  GLU A 223      22.094   1.055 -10.492  1.00 69.12           C  
ATOM   1804  CD  GLU A 223      23.312   0.314 -11.031  1.00 69.12           C  
ATOM   1805  OE1 GLU A 223      23.391  -0.926 -10.875  1.00 69.12           O  
ATOM   1806  OE2 GLU A 223      24.203   0.980 -11.609  1.00 69.12           O  
ATOM   1807  N   GLU A 224      20.547   5.340 -11.102  1.00 77.25           N  
ATOM   1808  CA  GLU A 224      20.750   6.770 -11.305  1.00 77.25           C  
ATOM   1809  C   GLU A 224      19.688   7.582 -10.562  1.00 77.25           C  
ATOM   1810  CB  GLU A 224      20.719   7.113 -12.797  1.00 77.25           C  
ATOM   1811  O   GLU A 224      19.609   8.805 -10.719  1.00 77.25           O  
ATOM   1812  CG  GLU A 224      21.859   6.488 -13.586  1.00 77.25           C  
ATOM   1813  CD  GLU A 224      21.781   6.766 -15.078  1.00 77.25           C  
ATOM   1814  OE1 GLU A 224      22.625   6.242 -15.844  1.00 77.25           O  
ATOM   1815  OE2 GLU A 224      20.859   7.512 -15.484  1.00 77.25           O  
ATOM   1816  N   LEU A 225      18.844   6.848  -9.859  1.00 75.81           N  
ATOM   1817  CA  LEU A 225      17.812   7.555  -9.109  1.00 75.81           C  
ATOM   1818  C   LEU A 225      18.438   8.422  -8.016  1.00 75.81           C  
ATOM   1819  CB  LEU A 225      16.828   6.559  -8.492  1.00 75.81           C  
ATOM   1820  O   LEU A 225      19.125   7.910  -7.137  1.00 75.81           O  
ATOM   1821  CG  LEU A 225      15.602   7.160  -7.801  1.00 75.81           C  
ATOM   1822  CD1 LEU A 225      14.672   7.805  -8.828  1.00 75.81           C  
ATOM   1823  CD2 LEU A 225      14.867   6.094  -7.000  1.00 75.81           C  
ATOM   1824  N   THR A 226      18.219   9.758  -8.148  1.00 79.38           N  
ATOM   1825  CA  THR A 226      18.844  10.688  -7.207  1.00 79.38           C  
ATOM   1826  C   THR A 226      17.781  11.328  -6.312  1.00 79.38           C  
ATOM   1827  CB  THR A 226      19.625  11.781  -7.938  1.00 79.38           C  
ATOM   1828  O   THR A 226      18.109  11.852  -5.246  1.00 79.38           O  
ATOM   1829  CG2 THR A 226      20.797  11.195  -8.727  1.00 79.38           C  
ATOM   1830  OG1 THR A 226      18.750  12.477  -8.836  1.00 79.38           O  
ATOM   1831  N   GLU A 227      16.594  11.305  -6.777  1.00 86.12           N  
ATOM   1832  CA  GLU A 227      15.539  11.969  -6.023  1.00 86.12           C  
ATOM   1833  C   GLU A 227      14.203  11.250  -6.195  1.00 86.12           C  
ATOM   1834  CB  GLU A 227      15.406  13.430  -6.457  1.00 86.12           C  
ATOM   1835  O   GLU A 227      13.984  10.562  -7.195  1.00 86.12           O  
ATOM   1836  CG  GLU A 227      14.938  13.609  -7.895  1.00 86.12           C  
ATOM   1837  CD  GLU A 227      14.727  15.062  -8.281  1.00 86.12           C  
ATOM   1838  OE1 GLU A 227      14.758  15.375  -9.492  1.00 86.12           O  
ATOM   1839  OE2 GLU A 227      14.523  15.891  -7.367  1.00 86.12           O  
ATOM   1840  N   VAL A 228      13.375  11.305  -5.152  1.00 91.94           N  
ATOM   1841  CA  VAL A 228      12.047  10.711  -5.211  1.00 91.94           C  
ATOM   1842  C   VAL A 228      10.992  11.750  -4.832  1.00 91.94           C  
ATOM   1843  CB  VAL A 228      11.938   9.477  -4.285  1.00 91.94           C  
ATOM   1844  O   VAL A 228      11.305  12.750  -4.180  1.00 91.94           O  
ATOM   1845  CG1 VAL A 228      12.891   8.375  -4.738  1.00 91.94           C  
ATOM   1846  CG2 VAL A 228      12.219   9.875  -2.838  1.00 91.94           C  
ATOM   1847  N   ILE A 229       9.766  11.523  -5.285  1.00 93.06           N  
ATOM   1848  CA  ILE A 229       8.648  12.398  -4.949  1.00 93.06           C  
ATOM   1849  C   ILE A 229       8.156  12.086  -3.535  1.00 93.06           C  
ATOM   1850  CB  ILE A 229       7.492  12.258  -5.961  1.00 93.06           C  
ATOM   1851  O   ILE A 229       7.848  10.938  -3.217  1.00 93.06           O  
ATOM   1852  CG1 ILE A 229       7.977  12.602  -7.375  1.00 93.06           C  
ATOM   1853  CG2 ILE A 229       6.305  13.133  -5.555  1.00 93.06           C  
ATOM   1854  CD1 ILE A 229       6.977  12.258  -8.469  1.00 93.06           C  
ATOM   1855  N   THR A 230       8.086  13.102  -2.723  1.00 95.06           N  
ATOM   1856  CA  THR A 230       7.727  12.883  -1.325  1.00 95.06           C  
ATOM   1857  C   THR A 230       6.301  13.352  -1.052  1.00 95.06           C  
ATOM   1858  CB  THR A 230       8.703  13.609  -0.380  1.00 95.06           C  
ATOM   1859  O   THR A 230       5.656  12.875  -0.116  1.00 95.06           O  
ATOM   1860  CG2 THR A 230      10.094  13.008  -0.451  1.00 95.06           C  
ATOM   1861  OG1 THR A 230       8.773  14.992  -0.753  1.00 95.06           O  
ATOM   1862  N   ALA A 231       5.812  14.344  -1.791  1.00 96.12           N  
ATOM   1863  CA  ALA A 231       4.453  14.852  -1.639  1.00 96.12           C  
ATOM   1864  C   ALA A 231       4.012  15.625  -2.883  1.00 96.12           C  
ATOM   1865  CB  ALA A 231       4.355  15.750  -0.405  1.00 96.12           C  
ATOM   1866  O   ALA A 231       4.848  16.125  -3.641  1.00 96.12           O  
ATOM   1867  N   ALA A 232       2.693  15.672  -3.086  1.00 96.75           N  
ATOM   1868  CA  ALA A 232       2.113  16.406  -4.199  1.00 96.75           C  
ATOM   1869  C   ALA A 232       0.751  16.984  -3.824  1.00 96.75           C  
ATOM   1870  CB  ALA A 232       1.987  15.516  -5.430  1.00 96.75           C  
ATOM   1871  O   ALA A 232      -0.023  16.359  -3.105  1.00 96.75           O  
ATOM   1872  N   GLU A 233       0.524  18.172  -4.359  1.00 96.75           N  
ATOM   1873  CA  GLU A 233      -0.722  18.859  -4.031  1.00 96.75           C  
ATOM   1874  C   GLU A 233      -1.172  19.766  -5.172  1.00 96.75           C  
ATOM   1875  CB  GLU A 233      -0.563  19.672  -2.744  1.00 96.75           C  
ATOM   1876  O   GLU A 233      -0.350  20.438  -5.805  1.00 96.75           O  
ATOM   1877  CG  GLU A 233      -1.881  20.156  -2.156  1.00 96.75           C  
ATOM   1878  CD  GLU A 233      -1.753  20.656  -0.724  1.00 96.75           C  
ATOM   1879  OE1 GLU A 233      -2.777  21.062  -0.126  1.00 96.75           O  
ATOM   1880  OE2 GLU A 233      -0.619  20.641  -0.196  1.00 96.75           O  
ATOM   1881  N   PHE A 234      -2.469  19.812  -5.398  1.00 96.81           N  
ATOM   1882  CA  PHE A 234      -3.039  20.750  -6.355  1.00 96.81           C  
ATOM   1883  C   PHE A 234      -3.174  22.141  -5.734  1.00 96.81           C  
ATOM   1884  CB  PHE A 234      -4.406  20.266  -6.844  1.00 96.81           C  
ATOM   1885  O   PHE A 234      -3.381  22.266  -4.527  1.00 96.81           O  
ATOM   1886  CG  PHE A 234      -4.344  19.469  -8.125  1.00 96.81           C  
ATOM   1887  CD1 PHE A 234      -3.840  20.047  -9.281  1.00 96.81           C  
ATOM   1888  CD2 PHE A 234      -4.789  18.156  -8.164  1.00 96.81           C  
ATOM   1889  CE1 PHE A 234      -3.781  19.312 -10.469  1.00 96.81           C  
ATOM   1890  CE2 PHE A 234      -4.734  17.422  -9.344  1.00 96.81           C  
ATOM   1891  CZ  PHE A 234      -4.230  18.000 -10.500  1.00 96.81           C  
ATOM   1892  N   HIS A 235      -3.084  23.047  -6.633  1.00 96.00           N  
ATOM   1893  CA  HIS A 235      -3.393  24.406  -6.203  1.00 96.00           C  
ATOM   1894  C   HIS A 235      -4.871  24.562  -5.855  1.00 96.00           C  
ATOM   1895  CB  HIS A 235      -3.004  25.422  -7.285  1.00 96.00           C  
ATOM   1896  O   HIS A 235      -5.730  24.016  -6.547  1.00 96.00           O  
ATOM   1897  CG  HIS A 235      -3.016  26.844  -6.820  1.00 96.00           C  
ATOM   1898  CD2 HIS A 235      -2.014  27.641  -6.379  1.00 96.00           C  
ATOM   1899  ND1 HIS A 235      -4.164  27.594  -6.766  1.00 96.00           N  
ATOM   1900  CE1 HIS A 235      -3.869  28.812  -6.316  1.00 96.00           C  
ATOM   1901  NE2 HIS A 235      -2.572  28.859  -6.070  1.00 96.00           N  
ATOM   1902  N   PRO A 236      -5.156  25.250  -4.844  1.00 93.94           N  
ATOM   1903  CA  PRO A 236      -6.543  25.312  -4.379  1.00 93.94           C  
ATOM   1904  C   PRO A 236      -7.449  26.094  -5.328  1.00 93.94           C  
ATOM   1905  CB  PRO A 236      -6.430  26.031  -3.025  1.00 93.94           C  
ATOM   1906  O   PRO A 236      -8.664  25.891  -5.336  1.00 93.94           O  
ATOM   1907  CG  PRO A 236      -5.137  26.781  -3.098  1.00 93.94           C  
ATOM   1908  CD  PRO A 236      -4.184  26.000  -3.963  1.00 93.94           C  
ATOM   1909  N   ASN A 237      -6.945  27.031  -6.125  1.00 93.50           N  
ATOM   1910  CA  ASN A 237      -7.777  27.891  -6.957  1.00 93.50           C  
ATOM   1911  C   ASN A 237      -7.492  27.672  -8.445  1.00 93.50           C  
ATOM   1912  CB  ASN A 237      -7.574  29.359  -6.582  1.00 93.50           C  
ATOM   1913  O   ASN A 237      -8.297  28.062  -9.289  1.00 93.50           O  
ATOM   1914  CG  ASN A 237      -7.934  29.641  -5.141  1.00 93.50           C  
ATOM   1915  ND2 ASN A 237      -7.285  30.641  -4.555  1.00 93.50           N  
ATOM   1916  OD1 ASN A 237      -8.789  28.984  -4.555  1.00 93.50           O  
ATOM   1917  N   SER A 238      -6.387  27.141  -8.781  1.00 92.62           N  
ATOM   1918  CA  SER A 238      -6.008  26.922 -10.172  1.00 92.62           C  
ATOM   1919  C   SER A 238      -5.961  25.438 -10.508  1.00 92.62           C  
ATOM   1920  CB  SER A 238      -4.648  27.562 -10.469  1.00 92.62           C  
ATOM   1921  O   SER A 238      -5.055  24.719 -10.070  1.00 92.62           O  
ATOM   1922  OG  SER A 238      -4.695  28.953 -10.273  1.00 92.62           O  
ATOM   1923  N   CYS A 239      -6.801  25.062 -11.398  1.00 92.88           N  
ATOM   1924  CA  CYS A 239      -6.992  23.641 -11.672  1.00 92.88           C  
ATOM   1925  C   CYS A 239      -5.875  23.094 -12.547  1.00 92.88           C  
ATOM   1926  CB  CYS A 239      -8.344  23.406 -12.336  1.00 92.88           C  
ATOM   1927  O   CYS A 239      -5.797  21.891 -12.789  1.00 92.88           O  
ATOM   1928  SG  CYS A 239      -8.539  24.250 -13.914  1.00 92.88           S  
ATOM   1929  N   ASN A 240      -5.008  23.891 -13.016  1.00 92.31           N  
ATOM   1930  CA  ASN A 240      -3.945  23.453 -13.898  1.00 92.31           C  
ATOM   1931  C   ASN A 240      -2.588  23.469 -13.203  1.00 92.31           C  
ATOM   1932  CB  ASN A 240      -3.902  24.312 -15.164  1.00 92.31           C  
ATOM   1933  O   ASN A 240      -1.568  23.125 -13.812  1.00 92.31           O  
ATOM   1934  CG  ASN A 240      -3.676  25.781 -14.867  1.00 92.31           C  
ATOM   1935  ND2 ASN A 240      -2.963  26.453 -15.750  1.00 92.31           N  
ATOM   1936  OD1 ASN A 240      -4.133  26.297 -13.844  1.00 92.31           O  
ATOM   1937  N   THR A 241      -2.613  23.891 -11.961  1.00 93.31           N  
ATOM   1938  CA  THR A 241      -1.348  24.062 -11.258  1.00 93.31           C  
ATOM   1939  C   THR A 241      -1.254  23.094 -10.086  1.00 93.31           C  
ATOM   1940  CB  THR A 241      -1.175  25.500 -10.750  1.00 93.31           C  
ATOM   1941  O   THR A 241      -2.211  22.938  -9.320  1.00 93.31           O  
ATOM   1942  CG2 THR A 241       0.210  25.719 -10.141  1.00 93.31           C  
ATOM   1943  OG1 THR A 241      -1.350  26.406 -11.836  1.00 93.31           O  
ATOM   1944  N   PHE A 242      -0.171  22.453 -10.023  1.00 95.62           N  
ATOM   1945  CA  PHE A 242       0.100  21.594  -8.883  1.00 95.62           C  
ATOM   1946  C   PHE A 242       1.575  21.641  -8.508  1.00 95.62           C  
ATOM   1947  CB  PHE A 242      -0.315  20.156  -9.188  1.00 95.62           C  
ATOM   1948  O   PHE A 242       2.396  22.188  -9.258  1.00 95.62           O  
ATOM   1949  CG  PHE A 242       0.582  19.453 -10.180  1.00 95.62           C  
ATOM   1950  CD1 PHE A 242       0.399  19.641 -11.539  1.00 95.62           C  
ATOM   1951  CD2 PHE A 242       1.606  18.625  -9.742  1.00 95.62           C  
ATOM   1952  CE1 PHE A 242       1.228  19.000 -12.461  1.00 95.62           C  
ATOM   1953  CE2 PHE A 242       2.438  17.984 -10.648  1.00 95.62           C  
ATOM   1954  CZ  PHE A 242       2.246  18.172 -12.008  1.00 95.62           C  
ATOM   1955  N   VAL A 243       1.838  21.203  -7.320  1.00 96.06           N  
ATOM   1956  CA  VAL A 243       3.209  21.203  -6.820  1.00 96.06           C  
ATOM   1957  C   VAL A 243       3.588  19.797  -6.348  1.00 96.06           C  
ATOM   1958  CB  VAL A 243       3.396  22.219  -5.676  1.00 96.06           C  
ATOM   1959  O   VAL A 243       2.723  19.016  -5.953  1.00 96.06           O  
ATOM   1960  CG1 VAL A 243       2.652  21.766  -4.422  1.00 96.06           C  
ATOM   1961  CG2 VAL A 243       4.883  22.422  -5.379  1.00 96.06           C  
ATOM   1962  N   TYR A 244       4.809  19.484  -6.496  1.00 95.94           N  
ATOM   1963  CA  TYR A 244       5.316  18.281  -5.844  1.00 95.94           C  
ATOM   1964  C   TYR A 244       6.703  18.516  -5.266  1.00 95.94           C  
ATOM   1965  CB  TYR A 244       5.355  17.109  -6.832  1.00 95.94           C  
ATOM   1966  O   TYR A 244       7.457  19.359  -5.766  1.00 95.94           O  
ATOM   1967  CG  TYR A 244       6.391  17.266  -7.914  1.00 95.94           C  
ATOM   1968  CD1 TYR A 244       6.086  17.906  -9.109  1.00 95.94           C  
ATOM   1969  CD2 TYR A 244       7.680  16.766  -7.746  1.00 95.94           C  
ATOM   1970  CE1 TYR A 244       7.039  18.047 -10.117  1.00 95.94           C  
ATOM   1971  CE2 TYR A 244       8.641  16.906  -8.742  1.00 95.94           C  
ATOM   1972  OH  TYR A 244       9.258  17.688 -10.914  1.00 95.94           O  
ATOM   1973  CZ  TYR A 244       8.312  17.547  -9.922  1.00 95.94           C  
ATOM   1974  N   SER A 245       6.945  17.859  -4.172  1.00 95.62           N  
ATOM   1975  CA  SER A 245       8.219  17.969  -3.473  1.00 95.62           C  
ATOM   1976  C   SER A 245       9.078  16.734  -3.670  1.00 95.62           C  
ATOM   1977  CB  SER A 245       7.992  18.219  -1.979  1.00 95.62           C  
ATOM   1978  O   SER A 245       8.594  15.711  -4.164  1.00 95.62           O  
ATOM   1979  OG  SER A 245       7.262  17.156  -1.402  1.00 95.62           O  
ATOM   1980  N   SER A 246      10.391  16.906  -3.322  1.00 91.81           N  
ATOM   1981  CA  SER A 246      11.328  15.805  -3.525  1.00 91.81           C  
ATOM   1982  C   SER A 246      12.109  15.500  -2.250  1.00 91.81           C  
ATOM   1983  CB  SER A 246      12.297  16.125  -4.664  1.00 91.81           C  
ATOM   1984  O   SER A 246      12.109  16.297  -1.312  1.00 91.81           O  
ATOM   1985  OG  SER A 246      13.406  16.859  -4.184  1.00 91.81           O  
ATOM   1986  N   SER A 247      12.805  14.398  -2.311  1.00 90.69           N  
ATOM   1987  CA  SER A 247      13.648  13.969  -1.202  1.00 90.69           C  
ATOM   1988  C   SER A 247      14.891  14.844  -1.079  1.00 90.69           C  
ATOM   1989  CB  SER A 247      14.062  12.508  -1.379  1.00 90.69           C  
ATOM   1990  O   SER A 247      15.562  14.836  -0.046  1.00 90.69           O  
ATOM   1991  OG  SER A 247      14.773  12.328  -2.594  1.00 90.69           O  
ATOM   1992  N   LYS A 248      15.195  15.641  -2.039  1.00 88.12           N  
ATOM   1993  CA  LYS A 248      16.359  16.516  -2.010  1.00 88.12           C  
ATOM   1994  C   LYS A 248      15.992  17.891  -1.430  1.00 88.12           C  
ATOM   1995  CB  LYS A 248      16.938  16.688  -3.412  1.00 88.12           C  
ATOM   1996  O   LYS A 248      16.844  18.781  -1.339  1.00 88.12           O  
ATOM   1997  CG  LYS A 248      17.672  15.461  -3.924  1.00 88.12           C  
ATOM   1998  CD  LYS A 248      18.422  15.750  -5.219  1.00 88.12           C  
ATOM   1999  CE  LYS A 248      19.234  14.547  -5.684  1.00 88.12           C  
ATOM   2000  NZ  LYS A 248      19.953  14.828  -6.965  1.00 88.12           N  
ATOM   2001  N   GLY A 249      14.750  18.062  -1.143  1.00 90.94           N  
ATOM   2002  CA  GLY A 249      14.320  19.312  -0.552  1.00 90.94           C  
ATOM   2003  C   GLY A 249      13.883  20.344  -1.582  1.00 90.94           C  
ATOM   2004  O   GLY A 249      13.727  21.516  -1.265  1.00 90.94           O  
ATOM   2005  N   THR A 250      13.727  19.906  -2.754  1.00 92.38           N  
ATOM   2006  CA  THR A 250      13.281  20.797  -3.812  1.00 92.38           C  
ATOM   2007  C   THR A 250      11.781  20.688  -4.027  1.00 92.38           C  
ATOM   2008  CB  THR A 250      14.016  20.516  -5.137  1.00 92.38           C  
ATOM   2009  O   THR A 250      11.180  19.656  -3.723  1.00 92.38           O  
ATOM   2010  CG2 THR A 250      15.523  20.672  -4.973  1.00 92.38           C  
ATOM   2011  OG1 THR A 250      13.727  19.172  -5.551  1.00 92.38           O  
ATOM   2012  N   ILE A 251      11.250  21.812  -4.508  1.00 94.56           N  
ATOM   2013  CA  ILE A 251       9.828  21.891  -4.816  1.00 94.56           C  
ATOM   2014  C   ILE A 251       9.641  22.344  -6.262  1.00 94.56           C  
ATOM   2015  CB  ILE A 251       9.086  22.828  -3.850  1.00 94.56           C  
ATOM   2016  O   ILE A 251      10.203  23.359  -6.676  1.00 94.56           O  
ATOM   2017  CG1 ILE A 251       9.406  22.469  -2.395  1.00 94.56           C  
ATOM   2018  CG2 ILE A 251       7.574  22.781  -4.102  1.00 94.56           C  
ATOM   2019  CD1 ILE A 251       9.344  23.656  -1.438  1.00 94.56           C  
ATOM   2020  N   ARG A 252       8.852  21.656  -6.945  1.00 94.50           N  
ATOM   2021  CA  ARG A 252       8.594  21.984  -8.344  1.00 94.50           C  
ATOM   2022  C   ARG A 252       7.125  22.328  -8.562  1.00 94.50           C  
ATOM   2023  CB  ARG A 252       9.008  20.844  -9.258  1.00 94.50           C  
ATOM   2024  O   ARG A 252       6.242  21.531  -8.266  1.00 94.50           O  
ATOM   2025  CG  ARG A 252      10.508  20.594  -9.305  1.00 94.50           C  
ATOM   2026  CD  ARG A 252      10.852  19.375 -10.148  1.00 94.50           C  
ATOM   2027  NE  ARG A 252      12.297  19.141 -10.188  1.00 94.50           N  
ATOM   2028  NH1 ARG A 252      12.320  17.672  -8.406  1.00 94.50           N  
ATOM   2029  NH2 ARG A 252      14.266  18.203  -9.492  1.00 94.50           N  
ATOM   2030  CZ  ARG A 252      12.961  18.328  -9.367  1.00 94.50           C  
ATOM   2031  N   LEU A 253       6.961  23.500  -8.992  1.00 93.88           N  
ATOM   2032  CA  LEU A 253       5.633  23.938  -9.406  1.00 93.88           C  
ATOM   2033  C   LEU A 253       5.402  23.641 -10.883  1.00 93.88           C  
ATOM   2034  CB  LEU A 253       5.453  25.438  -9.133  1.00 93.88           C  
ATOM   2035  O   LEU A 253       6.199  24.047 -11.734  1.00 93.88           O  
ATOM   2036  CG  LEU A 253       4.035  25.984  -9.289  1.00 93.88           C  
ATOM   2037  CD1 LEU A 253       3.166  25.547  -8.109  1.00 93.88           C  
ATOM   2038  CD2 LEU A 253       4.059  27.500  -9.398  1.00 93.88           C  
ATOM   2039  N   CYS A 254       4.289  22.953 -11.117  1.00 92.94           N  
ATOM   2040  CA  CYS A 254       4.020  22.531 -12.484  1.00 92.94           C  
ATOM   2041  C   CYS A 254       2.709  23.109 -12.992  1.00 92.94           C  
ATOM   2042  CB  CYS A 254       3.973  21.000 -12.570  1.00 92.94           C  
ATOM   2043  O   CYS A 254       1.793  23.375 -12.203  1.00 92.94           O  
ATOM   2044  SG  CYS A 254       5.508  20.188 -12.062  1.00 92.94           S  
ATOM   2045  N   ASP A 255       2.760  23.469 -14.266  1.00 90.75           N  
ATOM   2046  CA  ASP A 255       1.568  23.875 -15.000  1.00 90.75           C  
ATOM   2047  C   ASP A 255       1.207  22.859 -16.078  1.00 90.75           C  
ATOM   2048  CB  ASP A 255       1.779  25.250 -15.633  1.00 90.75           C  
ATOM   2049  O   ASP A 255       1.953  22.672 -17.047  1.00 90.75           O  
ATOM   2050  CG  ASP A 255       0.500  25.844 -16.188  1.00 90.75           C  
ATOM   2051  OD1 ASP A 255      -0.458  25.094 -16.469  1.00 90.75           O  
ATOM   2052  OD2 ASP A 255       0.450  27.094 -16.359  1.00 90.75           O  
ATOM   2053  N   MET A 256       0.148  22.250 -15.930  1.00 87.12           N  
ATOM   2054  CA  MET A 256      -0.259  21.172 -16.812  1.00 87.12           C  
ATOM   2055  C   MET A 256      -0.528  21.688 -18.219  1.00 87.12           C  
ATOM   2056  CB  MET A 256      -1.503  20.469 -16.266  1.00 87.12           C  
ATOM   2057  O   MET A 256      -0.576  20.906 -19.172  1.00 87.12           O  
ATOM   2058  CG  MET A 256      -1.248  19.672 -15.000  1.00 87.12           C  
ATOM   2059  SD  MET A 256      -2.705  18.672 -14.484  1.00 87.12           S  
ATOM   2060  CE  MET A 256      -3.924  20.000 -14.242  1.00 87.12           C  
ATOM   2061  N   ARG A 257      -0.781  22.984 -18.344  1.00 78.00           N  
ATOM   2062  CA  ARG A 257      -1.035  23.562 -19.656  1.00 78.00           C  
ATOM   2063  C   ARG A 257       0.255  23.688 -20.453  1.00 78.00           C  
ATOM   2064  CB  ARG A 257      -1.699  24.938 -19.516  1.00 78.00           C  
ATOM   2065  O   ARG A 257       0.221  23.812 -21.688  1.00 78.00           O  
ATOM   2066  CG  ARG A 257      -3.057  24.906 -18.828  1.00 78.00           C  
ATOM   2067  CD  ARG A 257      -3.607  26.297 -18.594  1.00 78.00           C  
ATOM   2068  NE  ARG A 257      -2.857  27.000 -17.547  1.00 78.00           N  
ATOM   2069  NH1 ARG A 257      -4.043  28.984 -17.750  1.00 78.00           N  
ATOM   2070  NH2 ARG A 257      -2.338  28.797 -16.219  1.00 78.00           N  
ATOM   2071  CZ  ARG A 257      -3.080  28.266 -17.172  1.00 78.00           C  
ATOM   2072  N   ALA A 258       1.317  23.703 -19.781  1.00 74.88           N  
ATOM   2073  CA  ALA A 258       2.602  23.906 -20.438  1.00 74.88           C  
ATOM   2074  C   ALA A 258       3.039  22.672 -21.203  1.00 74.88           C  
ATOM   2075  CB  ALA A 258       3.666  24.312 -19.422  1.00 74.88           C  
ATOM   2076  O   ALA A 258       3.625  22.781 -22.281  1.00 74.88           O  
ATOM   2077  N   SER A 259       2.850  21.469 -20.641  1.00 72.31           N  
ATOM   2078  CA  SER A 259       3.221  20.203 -21.281  1.00 72.31           C  
ATOM   2079  C   SER A 259       2.350  19.062 -20.781  1.00 72.31           C  
ATOM   2080  CB  SER A 259       4.695  19.891 -21.016  1.00 72.31           C  
ATOM   2081  O   SER A 259       1.809  19.109 -19.672  1.00 72.31           O  
ATOM   2082  OG  SER A 259       4.938  19.719 -19.641  1.00 72.31           O  
ATOM   2083  N   ALA A 260       2.127  18.156 -21.688  1.00 68.44           N  
ATOM   2084  CA  ALA A 260       1.355  16.969 -21.312  1.00 68.44           C  
ATOM   2085  C   ALA A 260       2.027  16.234 -20.156  1.00 68.44           C  
ATOM   2086  CB  ALA A 260       1.176  16.047 -22.516  1.00 68.44           C  
ATOM   2087  O   ALA A 260       1.359  15.797 -19.219  1.00 68.44           O  
ATOM   2088  N   LEU A 261       3.297  16.047 -20.391  1.00 72.75           N  
ATOM   2089  CA  LEU A 261       4.117  15.523 -19.297  1.00 72.75           C  
ATOM   2090  C   LEU A 261       4.859  16.656 -18.594  1.00 72.75           C  
ATOM   2091  CB  LEU A 261       5.117  14.492 -19.828  1.00 72.75           C  
ATOM   2092  O   LEU A 261       5.555  17.438 -19.234  1.00 72.75           O  
ATOM   2093  CG  LEU A 261       4.625  13.047 -19.891  1.00 72.75           C  
ATOM   2094  CD1 LEU A 261       5.176  12.352 -21.141  1.00 72.75           C  
ATOM   2095  CD2 LEU A 261       5.031  12.289 -18.625  1.00 72.75           C  
ATOM   2096  N   CYS A 262       4.480  16.922 -17.500  1.00 75.31           N  
ATOM   2097  CA  CYS A 262       5.094  18.000 -16.734  1.00 75.31           C  
ATOM   2098  C   CYS A 262       6.523  17.641 -16.344  1.00 75.31           C  
ATOM   2099  CB  CYS A 262       4.270  18.312 -15.484  1.00 75.31           C  
ATOM   2100  O   CYS A 262       6.855  17.641 -15.148  1.00 75.31           O  
ATOM   2101  SG  CYS A 262       2.627  18.969 -15.836  1.00 75.31           S  
ATOM   2102  N   ASP A 263       7.258  17.250 -17.375  1.00 68.44           N  
ATOM   2103  CA  ASP A 263       8.672  16.953 -17.156  1.00 68.44           C  
ATOM   2104  C   ASP A 263       9.461  18.219 -16.812  1.00 68.44           C  
ATOM   2105  CB  ASP A 263       9.266  16.281 -18.406  1.00 68.44           C  
ATOM   2106  O   ASP A 263      10.523  18.141 -16.203  1.00 68.44           O  
ATOM   2107  CG  ASP A 263       8.672  16.812 -19.703  1.00 68.44           C  
ATOM   2108  OD1 ASP A 263       7.602  17.453 -19.656  1.00 68.44           O  
ATOM   2109  OD2 ASP A 263       9.273  16.562 -20.766  1.00 68.44           O  
ATOM   2110  N   ARG A 264       8.859  19.250 -17.281  1.00 75.06           N  
ATOM   2111  CA  ARG A 264       9.484  20.531 -16.953  1.00 75.06           C  
ATOM   2112  C   ARG A 264       8.648  21.312 -15.953  1.00 75.06           C  
ATOM   2113  CB  ARG A 264       9.695  21.359 -18.219  1.00 75.06           C  
ATOM   2114  O   ARG A 264       7.422  21.344 -16.047  1.00 75.06           O  
ATOM   2115  CG  ARG A 264      10.672  20.750 -19.219  1.00 75.06           C  
ATOM   2116  CD  ARG A 264      10.930  21.656 -20.406  1.00 75.06           C  
ATOM   2117  NE  ARG A 264      11.805  21.031 -21.391  1.00 75.06           N  
ATOM   2118  NH1 ARG A 264      11.703  22.781 -22.891  1.00 75.06           N  
ATOM   2119  NH2 ARG A 264      12.961  20.922 -23.359  1.00 75.06           N  
ATOM   2120  CZ  ARG A 264      12.156  21.578 -22.547  1.00 75.06           C  
ATOM   2121  N   HIS A 265       9.344  21.688 -14.977  1.00 73.94           N  
ATOM   2122  CA  HIS A 265       8.656  22.484 -13.961  1.00 73.94           C  
ATOM   2123  C   HIS A 265       8.516  23.938 -14.398  1.00 73.94           C  
ATOM   2124  CB  HIS A 265       9.391  22.406 -12.625  1.00 73.94           C  
ATOM   2125  O   HIS A 265       9.336  24.438 -15.172  1.00 73.94           O  
ATOM   2126  CG  HIS A 265      10.836  22.797 -12.719  1.00 73.94           C  
ATOM   2127  CD2 HIS A 265      11.445  23.984 -12.516  1.00 73.94           C  
ATOM   2128  ND1 HIS A 265      11.828  21.906 -13.055  1.00 73.94           N  
ATOM   2129  CE1 HIS A 265      12.992  22.531 -13.055  1.00 73.94           C  
ATOM   2130  NE2 HIS A 265      12.789  23.797 -12.734  1.00 73.94           N  
ATOM   2131  N   SER A 266       7.375  24.484 -14.039  1.00 78.19           N  
ATOM   2132  CA  SER A 266       7.195  25.922 -14.289  1.00 78.19           C  
ATOM   2133  C   SER A 266       8.078  26.766 -13.375  1.00 78.19           C  
ATOM   2134  CB  SER A 266       5.727  26.312 -14.109  1.00 78.19           C  
ATOM   2135  O   SER A 266       8.703  27.719 -13.820  1.00 78.19           O  
ATOM   2136  OG  SER A 266       4.875  25.438 -14.820  1.00 78.19           O  
ATOM   2137  N   LYS A 267       8.109  26.422 -12.180  1.00 85.19           N  
ATOM   2138  CA  LYS A 267       8.938  27.078 -11.180  1.00 85.19           C  
ATOM   2139  C   LYS A 267       9.617  26.078 -10.266  1.00 85.19           C  
ATOM   2140  CB  LYS A 267       8.102  28.062 -10.352  1.00 85.19           C  
ATOM   2141  O   LYS A 267       9.070  25.000 -10.008  1.00 85.19           O  
ATOM   2142  CG  LYS A 267       7.535  29.219 -11.141  1.00 85.19           C  
ATOM   2143  CD  LYS A 267       6.805  30.219 -10.242  1.00 85.19           C  
ATOM   2144  CE  LYS A 267       6.230  31.375 -11.039  1.00 85.19           C  
ATOM   2145  NZ  LYS A 267       5.520  32.344 -10.164  1.00 85.19           N  
ATOM   2146  N   LEU A 268      10.852  26.469  -9.859  1.00 84.00           N  
ATOM   2147  CA  LEU A 268      11.625  25.641  -8.953  1.00 84.00           C  
ATOM   2148  C   LEU A 268      11.938  26.391  -7.660  1.00 84.00           C  
ATOM   2149  CB  LEU A 268      12.930  25.188  -9.625  1.00 84.00           C  
ATOM   2150  O   LEU A 268      12.438  27.516  -7.695  1.00 84.00           O  
ATOM   2151  CG  LEU A 268      13.852  24.297  -8.789  1.00 84.00           C  
ATOM   2152  CD1 LEU A 268      13.219  22.938  -8.578  1.00 84.00           C  
ATOM   2153  CD2 LEU A 268      15.219  24.172  -9.461  1.00 84.00           C  
ATOM   2154  N   PHE A 269      11.547  25.797  -6.660  1.00 84.88           N  
ATOM   2155  CA  PHE A 269      11.812  26.359  -5.340  1.00 84.88           C  
ATOM   2156  C   PHE A 269      12.891  25.562  -4.613  1.00 84.88           C  
ATOM   2157  CB  PHE A 269      10.531  26.406  -4.504  1.00 84.88           C  
ATOM   2158  O   PHE A 269      12.680  24.406  -4.277  1.00 84.88           O  
ATOM   2159  CG  PHE A 269       9.414  27.188  -5.141  1.00 84.88           C  
ATOM   2160  CD1 PHE A 269       9.141  28.484  -4.730  1.00 84.88           C  
ATOM   2161  CD2 PHE A 269       8.641  26.625  -6.145  1.00 84.88           C  
ATOM   2162  CE1 PHE A 269       8.109  29.219  -5.316  1.00 84.88           C  
ATOM   2163  CE2 PHE A 269       7.605  27.359  -6.734  1.00 84.88           C  
ATOM   2164  CZ  PHE A 269       7.340  28.641  -6.316  1.00 84.88           C  
ATOM   2165  N   GLU A 270      14.008  26.125  -4.426  1.00 85.81           N  
ATOM   2166  CA  GLU A 270      15.141  25.469  -3.768  1.00 85.81           C  
ATOM   2167  C   GLU A 270      15.969  26.469  -2.971  1.00 85.81           C  
ATOM   2168  CB  GLU A 270      16.016  24.750  -4.793  1.00 85.81           C  
ATOM   2169  O   GLU A 270      16.188  27.594  -3.418  1.00 85.81           O  
ATOM   2170  CG  GLU A 270      17.172  23.969  -4.176  1.00 85.81           C  
ATOM   2171  CD  GLU A 270      18.016  23.234  -5.207  1.00 85.81           C  
ATOM   2172  OE1 GLU A 270      18.875  22.406  -4.816  1.00 85.81           O  
ATOM   2173  OE2 GLU A 270      17.828  23.500  -6.418  1.00 85.81           O  
ATOM   2174  N   GLU A 271      16.219  26.031  -1.814  1.00 79.81           N  
ATOM   2175  CA  GLU A 271      17.094  26.859  -1.003  1.00 79.81           C  
ATOM   2176  C   GLU A 271      18.562  26.531  -1.270  1.00 79.81           C  
ATOM   2177  CB  GLU A 271      16.781  26.688   0.485  1.00 79.81           C  
ATOM   2178  O   GLU A 271      18.969  25.375  -1.183  1.00 79.81           O  
ATOM   2179  CG  GLU A 271      17.422  27.750   1.376  1.00 79.81           C  
ATOM   2180  CD  GLU A 271      16.984  27.641   2.832  1.00 79.81           C  
ATOM   2181  OE1 GLU A 271      17.312  28.547   3.627  1.00 79.81           O  
ATOM   2182  OE2 GLU A 271      16.328  26.641   3.180  1.00 79.81           O  
ATOM   2183  N   PRO A 272      19.234  27.516  -1.655  1.00 76.00           N  
ATOM   2184  CA  PRO A 272      20.672  27.281  -1.878  1.00 76.00           C  
ATOM   2185  C   PRO A 272      21.375  26.766  -0.628  1.00 76.00           C  
ATOM   2186  CB  PRO A 272      21.203  28.656  -2.291  1.00 76.00           C  
ATOM   2187  O   PRO A 272      21.172  27.297   0.467  1.00 76.00           O  
ATOM   2188  CG  PRO A 272      20.047  29.578  -2.098  1.00 76.00           C  
ATOM   2189  CD  PRO A 272      18.844  28.781  -1.700  1.00 76.00           C  
ATOM   2190  N   GLU A 273      21.859  25.562  -0.678  1.00 70.38           N  
ATOM   2191  CA  GLU A 273      22.562  25.000   0.469  1.00 70.38           C  
ATOM   2192  C   GLU A 273      24.000  25.516   0.544  1.00 70.38           C  
ATOM   2193  CB  GLU A 273      22.547  23.469   0.404  1.00 70.38           C  
ATOM   2194  O   GLU A 273      24.656  25.672  -0.483  1.00 70.38           O  
ATOM   2195  CG  GLU A 273      21.375  22.828   1.113  1.00 70.38           C  
ATOM   2196  CD  GLU A 273      21.422  21.312   1.120  1.00 70.38           C  
ATOM   2197  OE1 GLU A 273      20.531  20.672   1.723  1.00 70.38           O  
ATOM   2198  OE2 GLU A 273      22.359  20.750   0.520  1.00 70.38           O  
ATOM   2199  N   ASP A 274      24.266  25.875   1.710  1.00 67.31           N  
ATOM   2200  CA  ASP A 274      25.672  26.188   1.945  1.00 67.31           C  
ATOM   2201  C   ASP A 274      26.516  24.922   1.993  1.00 67.31           C  
ATOM   2202  CB  ASP A 274      25.844  26.984   3.246  1.00 67.31           C  
ATOM   2203  O   ASP A 274      26.328  24.078   2.869  1.00 67.31           O  
ATOM   2204  CG  ASP A 274      27.109  27.812   3.277  1.00 67.31           C  
ATOM   2205  OD1 ASP A 274      28.031  27.547   2.465  1.00 67.31           O  
ATOM   2206  OD2 ASP A 274      27.203  28.719   4.125  1.00 67.31           O  
ATOM   2207  N   PRO A 275      27.312  24.688   1.030  1.00 66.75           N  
ATOM   2208  CA  PRO A 275      28.141  23.469   0.990  1.00 66.75           C  
ATOM   2209  C   PRO A 275      28.938  23.266   2.271  1.00 66.75           C  
ATOM   2210  CB  PRO A 275      29.062  23.719  -0.201  1.00 66.75           C  
ATOM   2211  O   PRO A 275      29.281  22.125   2.611  1.00 66.75           O  
ATOM   2212  CG  PRO A 275      28.594  25.016  -0.790  1.00 66.75           C  
ATOM   2213  CD  PRO A 275      27.594  25.625   0.140  1.00 66.75           C  
ATOM   2214  N   SER A 276      29.219  24.328   2.943  1.00 64.06           N  
ATOM   2215  CA  SER A 276      30.000  24.219   4.172  1.00 64.06           C  
ATOM   2216  C   SER A 276      29.203  23.531   5.273  1.00 64.06           C  
ATOM   2217  CB  SER A 276      30.453  25.594   4.648  1.00 64.06           C  
ATOM   2218  O   SER A 276      29.781  22.953   6.203  1.00 64.06           O  
ATOM   2219  OG  SER A 276      29.344  26.391   5.020  1.00 64.06           O  
ATOM   2220  N   ASN A 277      27.906  23.453   5.121  1.00 63.34           N  
ATOM   2221  CA  ASN A 277      27.062  22.891   6.160  1.00 63.34           C  
ATOM   2222  C   ASN A 277      26.547  21.500   5.781  1.00 63.34           C  
ATOM   2223  CB  ASN A 277      25.875  23.828   6.449  1.00 63.34           C  
ATOM   2224  O   ASN A 277      25.641  20.984   6.422  1.00 63.34           O  
ATOM   2225  CG  ASN A 277      26.250  24.969   7.371  1.00 63.34           C  
ATOM   2226  ND2 ASN A 277      25.406  25.984   7.430  1.00 63.34           N  
ATOM   2227  OD1 ASN A 277      27.297  24.938   8.031  1.00 63.34           O  
ATOM   2228  N   ARG A 278      27.141  20.984   4.719  1.00 67.31           N  
ATOM   2229  CA  ARG A 278      26.672  19.688   4.250  1.00 67.31           C  
ATOM   2230  C   ARG A 278      27.188  18.562   5.133  1.00 67.31           C  
ATOM   2231  CB  ARG A 278      27.094  19.453   2.797  1.00 67.31           C  
ATOM   2232  O   ARG A 278      28.375  18.531   5.484  1.00 67.31           O  
ATOM   2233  CG  ARG A 278      26.000  18.875   1.918  1.00 67.31           C  
ATOM   2234  CD  ARG A 278      26.453  18.688   0.480  1.00 67.31           C  
ATOM   2235  NE  ARG A 278      25.422  18.094  -0.351  1.00 67.31           N  
ATOM   2236  NH1 ARG A 278      26.656  18.156  -2.305  1.00 67.31           N  
ATOM   2237  NH2 ARG A 278      24.531  17.297  -2.314  1.00 67.31           N  
ATOM   2238  CZ  ARG A 278      25.531  17.844  -1.655  1.00 67.31           C  
ATOM   2239  N   SER A 279      26.328  17.938   5.711  1.00 68.31           N  
ATOM   2240  CA  SER A 279      26.656  16.781   6.539  1.00 68.31           C  
ATOM   2241  C   SER A 279      26.031  15.508   5.984  1.00 68.31           C  
ATOM   2242  CB  SER A 279      26.203  17.000   7.980  1.00 68.31           C  
ATOM   2243  O   SER A 279      25.250  15.555   5.035  1.00 68.31           O  
ATOM   2244  OG  SER A 279      24.906  16.469   8.180  1.00 68.31           O  
ATOM   2245  N   PHE A 280      26.375  14.438   6.605  1.00 68.06           N  
ATOM   2246  CA  PHE A 280      25.891  13.117   6.223  1.00 68.06           C  
ATOM   2247  C   PHE A 280      24.359  13.086   6.219  1.00 68.06           C  
ATOM   2248  CB  PHE A 280      26.422  12.039   7.172  1.00 68.06           C  
ATOM   2249  O   PHE A 280      23.750  12.438   5.367  1.00 68.06           O  
ATOM   2250  CG  PHE A 280      25.891  10.664   6.902  1.00 68.06           C  
ATOM   2251  CD1 PHE A 280      24.875  10.133   7.684  1.00 68.06           C  
ATOM   2252  CD2 PHE A 280      26.406   9.898   5.863  1.00 68.06           C  
ATOM   2253  CE1 PHE A 280      24.375   8.859   7.434  1.00 68.06           C  
ATOM   2254  CE2 PHE A 280      25.906   8.617   5.605  1.00 68.06           C  
ATOM   2255  CZ  PHE A 280      24.891   8.102   6.395  1.00 68.06           C  
ATOM   2256  N   PHE A 281      23.766  13.852   7.109  1.00 78.12           N  
ATOM   2257  CA  PHE A 281      22.312  13.773   7.273  1.00 78.12           C  
ATOM   2258  C   PHE A 281      21.625  14.852   6.457  1.00 78.12           C  
ATOM   2259  CB  PHE A 281      21.938  13.898   8.750  1.00 78.12           C  
ATOM   2260  O   PHE A 281      20.391  14.914   6.434  1.00 78.12           O  
ATOM   2261  CG  PHE A 281      22.500  12.812   9.625  1.00 78.12           C  
ATOM   2262  CD1 PHE A 281      22.047  11.508   9.516  1.00 78.12           C  
ATOM   2263  CD2 PHE A 281      23.500  13.102  10.547  1.00 78.12           C  
ATOM   2264  CE1 PHE A 281      22.578  10.500  10.328  1.00 78.12           C  
ATOM   2265  CE2 PHE A 281      24.031  12.102  11.359  1.00 78.12           C  
ATOM   2266  CZ  PHE A 281      23.562  10.797  11.242  1.00 78.12           C  
ATOM   2267  N   SER A 282      22.328  15.680   5.844  1.00 79.94           N  
ATOM   2268  CA  SER A 282      21.750  16.844   5.164  1.00 79.94           C  
ATOM   2269  C   SER A 282      20.688  16.422   4.160  1.00 79.94           C  
ATOM   2270  CB  SER A 282      22.844  17.641   4.457  1.00 79.94           C  
ATOM   2271  O   SER A 282      19.609  17.031   4.102  1.00 79.94           O  
ATOM   2272  OG  SER A 282      23.719  18.250   5.395  1.00 79.94           O  
ATOM   2273  N   GLU A 283      20.891  15.391   3.479  1.00 78.56           N  
ATOM   2274  CA  GLU A 283      19.922  14.938   2.484  1.00 78.56           C  
ATOM   2275  C   GLU A 283      18.672  14.367   3.152  1.00 78.56           C  
ATOM   2276  CB  GLU A 283      20.547  13.898   1.556  1.00 78.56           C  
ATOM   2277  O   GLU A 283      17.562  14.578   2.676  1.00 78.56           O  
ATOM   2278  CG  GLU A 283      21.391  14.500   0.438  1.00 78.56           C  
ATOM   2279  CD  GLU A 283      21.891  13.461  -0.556  1.00 78.56           C  
ATOM   2280  OE1 GLU A 283      22.672  13.828  -1.472  1.00 78.56           O  
ATOM   2281  OE2 GLU A 283      21.516  12.281  -0.417  1.00 78.56           O  
ATOM   2282  N   ILE A 284      18.875  13.734   4.215  1.00 82.81           N  
ATOM   2283  CA  ILE A 284      17.766  13.102   4.918  1.00 82.81           C  
ATOM   2284  C   ILE A 284      16.891  14.172   5.566  1.00 82.81           C  
ATOM   2285  CB  ILE A 284      18.266  12.102   5.984  1.00 82.81           C  
ATOM   2286  O   ILE A 284      15.664  14.133   5.457  1.00 82.81           O  
ATOM   2287  CG1 ILE A 284      19.094  10.984   5.328  1.00 82.81           C  
ATOM   2288  CG2 ILE A 284      17.094  11.516   6.770  1.00 82.81           C  
ATOM   2289  CD1 ILE A 284      19.719  10.008   6.320  1.00 82.81           C  
ATOM   2290  N   ILE A 285      17.531  15.156   6.227  1.00 88.06           N  
ATOM   2291  CA  ILE A 285      16.797  16.172   6.977  1.00 88.06           C  
ATOM   2292  C   ILE A 285      16.156  17.172   6.008  1.00 88.06           C  
ATOM   2293  CB  ILE A 285      17.703  16.906   7.984  1.00 88.06           C  
ATOM   2294  O   ILE A 285      15.211  17.875   6.363  1.00 88.06           O  
ATOM   2295  CG1 ILE A 285      18.891  17.531   7.262  1.00 88.06           C  
ATOM   2296  CG2 ILE A 285      18.172  15.945   9.086  1.00 88.06           C  
ATOM   2297  CD1 ILE A 285      19.766  18.406   8.156  1.00 88.06           C  
ATOM   2298  N   SER A 286      16.719  17.219   4.840  1.00 88.62           N  
ATOM   2299  CA  SER A 286      16.203  18.172   3.869  1.00 88.62           C  
ATOM   2300  C   SER A 286      14.984  17.609   3.137  1.00 88.62           C  
ATOM   2301  CB  SER A 286      17.281  18.562   2.859  1.00 88.62           C  
ATOM   2302  O   SER A 286      14.281  18.328   2.438  1.00 88.62           O  
ATOM   2303  OG  SER A 286      17.719  17.438   2.129  1.00 88.62           O  
ATOM   2304  N   SER A 287      14.758  16.328   3.297  1.00 91.50           N  
ATOM   2305  CA  SER A 287      13.617  15.703   2.633  1.00 91.50           C  
ATOM   2306  C   SER A 287      12.297  16.312   3.094  1.00 91.50           C  
ATOM   2307  CB  SER A 287      13.609  14.195   2.896  1.00 91.50           C  
ATOM   2308  O   SER A 287      12.055  16.453   4.293  1.00 91.50           O  
ATOM   2309  OG  SER A 287      12.469  13.594   2.314  1.00 91.50           O  
ATOM   2310  N   ILE A 288      11.508  16.734   2.121  1.00 95.00           N  
ATOM   2311  CA  ILE A 288      10.234  17.375   2.443  1.00 95.00           C  
ATOM   2312  C   ILE A 288       9.180  16.297   2.729  1.00 95.00           C  
ATOM   2313  CB  ILE A 288       9.766  18.297   1.304  1.00 95.00           C  
ATOM   2314  O   ILE A 288       8.922  15.438   1.886  1.00 95.00           O  
ATOM   2315  CG1 ILE A 288      10.773  19.438   1.085  1.00 95.00           C  
ATOM   2316  CG2 ILE A 288       8.367  18.859   1.606  1.00 95.00           C  
ATOM   2317  CD1 ILE A 288      10.492  20.281  -0.149  1.00 95.00           C  
ATOM   2318  N   SER A 289       8.695  16.422   3.887  1.00 94.38           N  
ATOM   2319  CA  SER A 289       7.715  15.422   4.293  1.00 94.38           C  
ATOM   2320  C   SER A 289       6.305  15.828   3.873  1.00 94.38           C  
ATOM   2321  CB  SER A 289       7.762  15.203   5.809  1.00 94.38           C  
ATOM   2322  O   SER A 289       5.438  14.969   3.686  1.00 94.38           O  
ATOM   2323  OG  SER A 289       7.492  16.422   6.492  1.00 94.38           O  
ATOM   2324  N   ASP A 290       6.031  17.156   3.818  1.00 96.19           N  
ATOM   2325  CA  ASP A 290       4.691  17.641   3.484  1.00 96.19           C  
ATOM   2326  C   ASP A 290       4.754  18.984   2.787  1.00 96.19           C  
ATOM   2327  CB  ASP A 290       3.828  17.734   4.742  1.00 96.19           C  
ATOM   2328  O   ASP A 290       5.656  19.797   3.049  1.00 96.19           O  
ATOM   2329  CG  ASP A 290       2.340  17.750   4.441  1.00 96.19           C  
ATOM   2330  OD1 ASP A 290       1.947  17.422   3.299  1.00 96.19           O  
ATOM   2331  OD2 ASP A 290       1.554  18.078   5.355  1.00 96.19           O  
ATOM   2332  N   VAL A 291       3.830  19.203   1.897  1.00 97.00           N  
ATOM   2333  CA  VAL A 291       3.680  20.469   1.183  1.00 97.00           C  
ATOM   2334  C   VAL A 291       2.203  20.844   1.121  1.00 97.00           C  
ATOM   2335  CB  VAL A 291       4.270  20.375  -0.244  1.00 97.00           C  
ATOM   2336  O   VAL A 291       1.354  20.031   0.766  1.00 97.00           O  
ATOM   2337  CG1 VAL A 291       3.979  21.672  -1.021  1.00 97.00           C  
ATOM   2338  CG2 VAL A 291       5.770  20.109  -0.186  1.00 97.00           C  
ATOM   2339  N   LYS A 292       1.892  22.078   1.503  1.00 96.19           N  
ATOM   2340  CA  LYS A 292       0.513  22.562   1.520  1.00 96.19           C  
ATOM   2341  C   LYS A 292       0.423  23.984   0.995  1.00 96.19           C  
ATOM   2342  CB  LYS A 292      -0.066  22.484   2.932  1.00 96.19           C  
ATOM   2343  O   LYS A 292       1.233  24.844   1.361  1.00 96.19           O  
ATOM   2344  CG  LYS A 292      -0.221  21.062   3.461  1.00 96.19           C  
ATOM   2345  CD  LYS A 292      -1.407  20.359   2.820  1.00 96.19           C  
ATOM   2346  CE  LYS A 292      -1.620  18.969   3.416  1.00 96.19           C  
ATOM   2347  NZ  LYS A 292      -2.738  18.234   2.742  1.00 96.19           N  
ATOM   2348  N   PHE A 293      -0.549  24.172   0.108  1.00 96.81           N  
ATOM   2349  CA  PHE A 293      -0.850  25.531  -0.293  1.00 96.81           C  
ATOM   2350  C   PHE A 293      -1.674  26.250   0.775  1.00 96.81           C  
ATOM   2351  CB  PHE A 293      -1.599  25.547  -1.630  1.00 96.81           C  
ATOM   2352  O   PHE A 293      -2.438  25.609   1.502  1.00 96.81           O  
ATOM   2353  CG  PHE A 293      -0.720  25.281  -2.820  1.00 96.81           C  
ATOM   2354  CD1 PHE A 293       0.083  26.281  -3.355  1.00 96.81           C  
ATOM   2355  CD2 PHE A 293      -0.699  24.016  -3.404  1.00 96.81           C  
ATOM   2356  CE1 PHE A 293       0.897  26.031  -4.457  1.00 96.81           C  
ATOM   2357  CE2 PHE A 293       0.112  23.750  -4.508  1.00 96.81           C  
ATOM   2358  CZ  PHE A 293       0.908  24.766  -5.031  1.00 96.81           C  
ATOM   2359  N   SER A 294      -1.434  27.531   0.832  1.00 96.62           N  
ATOM   2360  CA  SER A 294      -2.344  28.312   1.655  1.00 96.62           C  
ATOM   2361  C   SER A 294      -3.742  28.359   1.047  1.00 96.62           C  
ATOM   2362  CB  SER A 294      -1.811  29.734   1.835  1.00 96.62           C  
ATOM   2363  O   SER A 294      -3.918  28.078  -0.139  1.00 96.62           O  
ATOM   2364  OG  SER A 294      -1.803  30.438   0.599  1.00 96.62           O  
ATOM   2365  N   HIS A 295      -4.676  28.703   1.869  1.00 93.38           N  
ATOM   2366  CA  HIS A 295      -6.047  28.781   1.378  1.00 93.38           C  
ATOM   2367  C   HIS A 295      -6.188  29.844   0.299  1.00 93.38           C  
ATOM   2368  CB  HIS A 295      -7.012  29.062   2.529  1.00 93.38           C  
ATOM   2369  O   HIS A 295      -6.949  29.672  -0.656  1.00 93.38           O  
ATOM   2370  CG  HIS A 295      -7.043  27.984   3.568  1.00 93.38           C  
ATOM   2371  CD2 HIS A 295      -7.828  26.891   3.693  1.00 93.38           C  
ATOM   2372  ND1 HIS A 295      -6.184  27.969   4.648  1.00 93.38           N  
ATOM   2373  CE1 HIS A 295      -6.441  26.906   5.391  1.00 93.38           C  
ATOM   2374  NE2 HIS A 295      -7.434  26.234   4.836  1.00 93.38           N  
ATOM   2375  N   SER A 296      -5.484  30.844   0.417  1.00 92.06           N  
ATOM   2376  CA  SER A 296      -5.520  31.922  -0.566  1.00 92.06           C  
ATOM   2377  C   SER A 296      -4.855  31.500  -1.872  1.00 92.06           C  
ATOM   2378  CB  SER A 296      -4.832  33.156  -0.016  1.00 92.06           C  
ATOM   2379  O   SER A 296      -5.105  32.094  -2.922  1.00 92.06           O  
ATOM   2380  OG  SER A 296      -3.436  32.969   0.112  1.00 92.06           O  
ATOM   2381  N   GLY A 297      -3.941  30.547  -1.838  1.00 93.75           N  
ATOM   2382  CA  GLY A 297      -3.219  30.094  -3.016  1.00 93.75           C  
ATOM   2383  C   GLY A 297      -1.957  30.891  -3.285  1.00 93.75           C  
ATOM   2384  O   GLY A 297      -1.230  30.609  -4.242  1.00 93.75           O  
ATOM   2385  N   ARG A 298      -1.751  31.828  -2.457  1.00 93.81           N  
ATOM   2386  CA  ARG A 298      -0.596  32.688  -2.682  1.00 93.81           C  
ATOM   2387  C   ARG A 298       0.675  32.062  -2.119  1.00 93.81           C  
ATOM   2388  CB  ARG A 298      -0.823  34.062  -2.051  1.00 93.81           C  
ATOM   2389  O   ARG A 298       1.747  32.188  -2.717  1.00 93.81           O  
ATOM   2390  CG  ARG A 298       0.367  35.000  -2.176  1.00 93.81           C  
ATOM   2391  CD  ARG A 298       0.051  36.406  -1.631  1.00 93.81           C  
ATOM   2392  NE  ARG A 298       1.222  37.250  -1.668  1.00 93.81           N  
ATOM   2393  NH1 ARG A 298       0.127  39.125  -0.815  1.00 93.81           N  
ATOM   2394  NH2 ARG A 298       2.352  39.250  -1.356  1.00 93.81           N  
ATOM   2395  CZ  ARG A 298       1.230  38.531  -1.279  1.00 93.81           C  
ATOM   2396  N   TYR A 299       0.534  31.375  -1.011  1.00 96.00           N  
ATOM   2397  CA  TYR A 299       1.706  30.844  -0.323  1.00 96.00           C  
ATOM   2398  C   TYR A 299       1.701  29.312  -0.329  1.00 96.00           C  
ATOM   2399  CB  TYR A 299       1.764  31.359   1.118  1.00 96.00           C  
ATOM   2400  O   TYR A 299       0.673  28.703  -0.604  1.00 96.00           O  
ATOM   2401  CG  TYR A 299       1.816  32.875   1.222  1.00 96.00           C  
ATOM   2402  CD1 TYR A 299       3.008  33.562   1.012  1.00 96.00           C  
ATOM   2403  CD2 TYR A 299       0.677  33.594   1.532  1.00 96.00           C  
ATOM   2404  CE1 TYR A 299       3.062  34.938   1.108  1.00 96.00           C  
ATOM   2405  CE2 TYR A 299       0.719  35.000   1.632  1.00 96.00           C  
ATOM   2406  OH  TYR A 299       1.962  37.031   1.515  1.00 96.00           O  
ATOM   2407  CZ  TYR A 299       1.914  35.656   1.418  1.00 96.00           C  
ATOM   2408  N   MET A 300       2.896  28.844  -0.131  1.00 96.31           N  
ATOM   2409  CA  MET A 300       3.102  27.406   0.012  1.00 96.31           C  
ATOM   2410  C   MET A 300       3.963  27.094   1.233  1.00 96.31           C  
ATOM   2411  CB  MET A 300       3.752  26.828  -1.245  1.00 96.31           C  
ATOM   2412  O   MET A 300       4.930  27.797   1.509  1.00 96.31           O  
ATOM   2413  CG  MET A 300       4.016  25.328  -1.166  1.00 96.31           C  
ATOM   2414  SD  MET A 300       4.746  24.656  -2.711  1.00 96.31           S  
ATOM   2415  CE  MET A 300       6.258  25.656  -2.809  1.00 96.31           C  
ATOM   2416  N   MET A 301       3.512  26.156   1.951  1.00 97.06           N  
ATOM   2417  CA  MET A 301       4.246  25.734   3.143  1.00 97.06           C  
ATOM   2418  C   MET A 301       4.879  24.359   2.939  1.00 97.06           C  
ATOM   2419  CB  MET A 301       3.320  25.703   4.359  1.00 97.06           C  
ATOM   2420  O   MET A 301       4.258  23.469   2.361  1.00 97.06           O  
ATOM   2421  CG  MET A 301       3.982  25.172   5.621  1.00 97.06           C  
ATOM   2422  SD  MET A 301       2.900  25.312   7.098  1.00 97.06           S  
ATOM   2423  CE  MET A 301       1.601  24.125   6.656  1.00 97.06           C  
ATOM   2424  N   THR A 302       6.105  24.188   3.367  1.00 96.75           N  
ATOM   2425  CA  THR A 302       6.797  22.906   3.316  1.00 96.75           C  
ATOM   2426  C   THR A 302       7.309  22.516   4.699  1.00 96.75           C  
ATOM   2427  CB  THR A 302       7.973  22.938   2.324  1.00 96.75           C  
ATOM   2428  O   THR A 302       7.684  23.375   5.496  1.00 96.75           O  
ATOM   2429  CG2 THR A 302       7.492  23.266   0.912  1.00 96.75           C  
ATOM   2430  OG1 THR A 302       8.906  23.953   2.736  1.00 96.75           O  
ATOM   2431  N   ARG A 303       7.254  21.234   4.945  1.00 97.12           N  
ATOM   2432  CA  ARG A 303       7.770  20.688   6.199  1.00 97.12           C  
ATOM   2433  C   ARG A 303       8.906  19.703   5.941  1.00 97.12           C  
ATOM   2434  CB  ARG A 303       6.652  20.000   6.984  1.00 97.12           C  
ATOM   2435  O   ARG A 303       8.719  18.688   5.281  1.00 97.12           O  
ATOM   2436  CG  ARG A 303       7.137  19.250   8.219  1.00 97.12           C  
ATOM   2437  CD  ARG A 303       7.730  20.203   9.258  1.00 97.12           C  
ATOM   2438  NE  ARG A 303       8.125  19.484  10.469  1.00 97.12           N  
ATOM   2439  NH1 ARG A 303       9.766  21.016  11.062  1.00 97.12           N  
ATOM   2440  NH2 ARG A 303       9.367  19.172  12.375  1.00 97.12           N  
ATOM   2441  CZ  ARG A 303       9.086  19.891  11.297  1.00 97.12           C  
ATOM   2442  N   ASP A 304      10.102  20.062   6.379  1.00 95.25           N  
ATOM   2443  CA  ASP A 304      11.211  19.109   6.441  1.00 95.25           C  
ATOM   2444  C   ASP A 304      11.430  18.625   7.871  1.00 95.25           C  
ATOM   2445  CB  ASP A 304      12.492  19.750   5.902  1.00 95.25           C  
ATOM   2446  O   ASP A 304      10.625  18.906   8.766  1.00 95.25           O  
ATOM   2447  CG  ASP A 304      12.883  21.016   6.645  1.00 95.25           C  
ATOM   2448  OD1 ASP A 304      12.711  21.078   7.879  1.00 95.25           O  
ATOM   2449  OD2 ASP A 304      13.359  21.969   5.984  1.00 95.25           O  
ATOM   2450  N   TYR A 305      12.469  17.875   8.094  1.00 95.44           N  
ATOM   2451  CA  TYR A 305      12.625  17.250   9.406  1.00 95.44           C  
ATOM   2452  C   TYR A 305      12.852  18.297  10.484  1.00 95.44           C  
ATOM   2453  CB  TYR A 305      13.781  16.250   9.391  1.00 95.44           C  
ATOM   2454  O   TYR A 305      12.352  18.172  11.602  1.00 95.44           O  
ATOM   2455  CG  TYR A 305      13.883  15.422  10.648  1.00 95.44           C  
ATOM   2456  CD1 TYR A 305      14.844  15.703  11.617  1.00 95.44           C  
ATOM   2457  CD2 TYR A 305      13.016  14.352  10.867  1.00 95.44           C  
ATOM   2458  CE1 TYR A 305      14.938  14.938  12.773  1.00 95.44           C  
ATOM   2459  CE2 TYR A 305      13.102  13.586  12.023  1.00 95.44           C  
ATOM   2460  OH  TYR A 305      14.156  13.125  14.117  1.00 95.44           O  
ATOM   2461  CZ  TYR A 305      14.070  13.883  12.969  1.00 95.44           C  
ATOM   2462  N   LEU A 306      13.508  19.422  10.094  1.00 95.06           N  
ATOM   2463  CA  LEU A 306      13.930  20.375  11.125  1.00 95.06           C  
ATOM   2464  C   LEU A 306      13.031  21.594  11.133  1.00 95.06           C  
ATOM   2465  CB  LEU A 306      15.391  20.781  10.891  1.00 95.06           C  
ATOM   2466  O   LEU A 306      12.891  22.266  12.156  1.00 95.06           O  
ATOM   2467  CG  LEU A 306      16.453  19.719  11.141  1.00 95.06           C  
ATOM   2468  CD1 LEU A 306      17.844  20.250  10.820  1.00 95.06           C  
ATOM   2469  CD2 LEU A 306      16.375  19.219  12.578  1.00 95.06           C  
ATOM   2470  N   SER A 307      12.445  21.922   9.992  1.00 96.00           N  
ATOM   2471  CA  SER A 307      11.820  23.234   9.930  1.00 96.00           C  
ATOM   2472  C   SER A 307      10.578  23.203   9.047  1.00 96.00           C  
ATOM   2473  CB  SER A 307      12.805  24.281   9.414  1.00 96.00           C  
ATOM   2474  O   SER A 307      10.328  22.234   8.336  1.00 96.00           O  
ATOM   2475  OG  SER A 307      13.188  23.984   8.078  1.00 96.00           O  
ATOM   2476  N   VAL A 308       9.789  24.266   9.242  1.00 97.19           N  
ATOM   2477  CA  VAL A 308       8.688  24.625   8.352  1.00 97.19           C  
ATOM   2478  C   VAL A 308       9.039  25.891   7.582  1.00 97.19           C  
ATOM   2479  CB  VAL A 308       7.367  24.812   9.125  1.00 97.19           C  
ATOM   2480  O   VAL A 308       9.445  26.891   8.172  1.00 97.19           O  
ATOM   2481  CG1 VAL A 308       6.270  25.328   8.195  1.00 97.19           C  
ATOM   2482  CG2 VAL A 308       6.938  23.484   9.773  1.00 97.19           C  
ATOM   2483  N   LYS A 309       8.875  25.844   6.312  1.00 96.75           N  
ATOM   2484  CA  LYS A 309       9.195  26.984   5.465  1.00 96.75           C  
ATOM   2485  C   LYS A 309       7.977  27.453   4.676  1.00 96.75           C  
ATOM   2486  CB  LYS A 309      10.344  26.656   4.512  1.00 96.75           C  
ATOM   2487  O   LYS A 309       7.203  26.625   4.184  1.00 96.75           O  
ATOM   2488  CG  LYS A 309      11.656  26.328   5.211  1.00 96.75           C  
ATOM   2489  CD  LYS A 309      12.711  25.844   4.223  1.00 96.75           C  
ATOM   2490  CE  LYS A 309      13.992  25.422   4.930  1.00 96.75           C  
ATOM   2491  NZ  LYS A 309      14.992  24.844   3.979  1.00 96.75           N  
ATOM   2492  N   ILE A 310       7.836  28.766   4.582  1.00 97.19           N  
ATOM   2493  CA  ILE A 310       6.754  29.359   3.807  1.00 97.19           C  
ATOM   2494  C   ILE A 310       7.320  30.031   2.566  1.00 97.19           C  
ATOM   2495  CB  ILE A 310       5.945  30.359   4.652  1.00 97.19           C  
ATOM   2496  O   ILE A 310       8.242  30.844   2.664  1.00 97.19           O  
ATOM   2497  CG1 ILE A 310       5.355  29.672   5.887  1.00 97.19           C  
ATOM   2498  CG2 ILE A 310       4.840  31.016   3.809  1.00 97.19           C  
ATOM   2499  CD1 ILE A 310       4.594  30.609   6.816  1.00 97.19           C  
ATOM   2500  N   TRP A 311       6.750  29.625   1.503  1.00 96.38           N  
ATOM   2501  CA  TRP A 311       7.172  30.188   0.219  1.00 96.38           C  
ATOM   2502  C   TRP A 311       6.086  31.062  -0.376  1.00 96.38           C  
ATOM   2503  CB  TRP A 311       7.527  29.062  -0.759  1.00 96.38           C  
ATOM   2504  O   TRP A 311       4.895  30.781  -0.246  1.00 96.38           O  
ATOM   2505  CG  TRP A 311       8.562  28.109  -0.245  1.00 96.38           C  
ATOM   2506  CD1 TRP A 311       8.375  27.078   0.643  1.00 96.38           C  
ATOM   2507  CD2 TRP A 311       9.953  28.094  -0.584  1.00 96.38           C  
ATOM   2508  CE2 TRP A 311      10.555  27.031   0.135  1.00 96.38           C  
ATOM   2509  CE3 TRP A 311      10.758  28.875  -1.428  1.00 96.38           C  
ATOM   2510  NE1 TRP A 311       9.570  26.438   0.875  1.00 96.38           N  
ATOM   2511  CH2 TRP A 311      12.672  27.516  -0.797  1.00 96.38           C  
ATOM   2512  CZ2 TRP A 311      11.914  26.734   0.035  1.00 96.38           C  
ATOM   2513  CZ3 TRP A 311      12.109  28.578  -1.525  1.00 96.38           C  
ATOM   2514  N   ASP A 312       6.539  32.125  -0.958  1.00 95.50           N  
ATOM   2515  CA  ASP A 312       5.676  32.906  -1.834  1.00 95.50           C  
ATOM   2516  C   ASP A 312       5.793  32.438  -3.283  1.00 95.50           C  
ATOM   2517  CB  ASP A 312       6.016  34.375  -1.731  1.00 95.50           C  
ATOM   2518  O   ASP A 312       6.895  32.375  -3.832  1.00 95.50           O  
ATOM   2519  CG  ASP A 312       4.973  35.281  -2.383  1.00 95.50           C  
ATOM   2520  OD1 ASP A 312       4.324  34.844  -3.361  1.00 95.50           O  
ATOM   2521  OD2 ASP A 312       4.801  36.406  -1.915  1.00 95.50           O  
ATOM   2522  N   LEU A 313       4.734  32.094  -3.896  1.00 93.44           N  
ATOM   2523  CA  LEU A 313       4.746  31.562  -5.250  1.00 93.44           C  
ATOM   2524  C   LEU A 313       5.348  32.562  -6.234  1.00 93.44           C  
ATOM   2525  CB  LEU A 313       3.330  31.188  -5.688  1.00 93.44           C  
ATOM   2526  O   LEU A 313       5.777  32.188  -7.328  1.00 93.44           O  
ATOM   2527  CG  LEU A 313       2.686  30.000  -4.957  1.00 93.44           C  
ATOM   2528  CD1 LEU A 313       1.290  29.734  -5.508  1.00 93.44           C  
ATOM   2529  CD2 LEU A 313       3.559  28.766  -5.070  1.00 93.44           C  
ATOM   2530  N   ASN A 314       5.340  33.750  -5.887  1.00 91.12           N  
ATOM   2531  CA  ASN A 314       5.898  34.781  -6.758  1.00 91.12           C  
ATOM   2532  C   ASN A 314       7.371  35.031  -6.453  1.00 91.12           C  
ATOM   2533  CB  ASN A 314       5.098  36.094  -6.637  1.00 91.12           C  
ATOM   2534  O   ASN A 314       8.031  35.812  -7.152  1.00 91.12           O  
ATOM   2535  CG  ASN A 314       3.668  35.938  -7.121  1.00 91.12           C  
ATOM   2536  ND2 ASN A 314       2.736  36.562  -6.410  1.00 91.12           N  
ATOM   2537  OD1 ASN A 314       3.404  35.281  -8.117  1.00 91.12           O  
ATOM   2538  N   MET A 315       7.895  34.438  -5.387  1.00 87.25           N  
ATOM   2539  CA  MET A 315       9.297  34.562  -5.016  1.00 87.25           C  
ATOM   2540  C   MET A 315       9.938  33.188  -4.832  1.00 87.25           C  
ATOM   2541  CB  MET A 315       9.445  35.375  -3.732  1.00 87.25           C  
ATOM   2542  O   MET A 315       9.938  32.625  -3.727  1.00 87.25           O  
ATOM   2543  CG  MET A 315       9.000  36.812  -3.875  1.00 87.25           C  
ATOM   2544  SD  MET A 315       9.219  37.781  -2.326  1.00 87.25           S  
ATOM   2545  CE  MET A 315      11.023  37.906  -2.275  1.00 87.25           C  
ATOM   2546  N   GLU A 316      10.648  32.688  -5.836  1.00 84.56           N  
ATOM   2547  CA  GLU A 316      11.070  31.281  -5.867  1.00 84.56           C  
ATOM   2548  C   GLU A 316      12.477  31.125  -5.297  1.00 84.56           C  
ATOM   2549  CB  GLU A 316      11.016  30.734  -7.297  1.00 84.56           C  
ATOM   2550  O   GLU A 316      12.898  30.000  -4.992  1.00 84.56           O  
ATOM   2551  CG  GLU A 316      11.875  31.516  -8.289  1.00 84.56           C  
ATOM   2552  CD  GLU A 316      11.586  31.156  -9.734  1.00 84.56           C  
ATOM   2553  OE1 GLU A 316      12.398  31.531 -10.617  1.00 84.56           O  
ATOM   2554  OE2 GLU A 316      10.547  30.516  -9.992  1.00 84.56           O  
ATOM   2555  N   ASN A 317      13.172  32.062  -4.988  1.00 87.12           N  
ATOM   2556  CA  ASN A 317      14.594  31.953  -4.695  1.00 87.12           C  
ATOM   2557  C   ASN A 317      14.844  31.578  -3.232  1.00 87.12           C  
ATOM   2558  CB  ASN A 317      15.312  33.250  -5.043  1.00 87.12           C  
ATOM   2559  O   ASN A 317      15.891  31.031  -2.895  1.00 87.12           O  
ATOM   2560  CG  ASN A 317      15.359  33.500  -6.535  1.00 87.12           C  
ATOM   2561  ND2 ASN A 317      15.492  34.781  -6.914  1.00 87.12           N  
ATOM   2562  OD1 ASN A 317      15.281  32.594  -7.344  1.00 87.12           O  
ATOM   2563  N   ARG A 318      13.930  32.062  -2.422  1.00 89.94           N  
ATOM   2564  CA  ARG A 318      14.086  31.734  -1.007  1.00 89.94           C  
ATOM   2565  C   ARG A 318      12.742  31.703  -0.294  1.00 89.94           C  
ATOM   2566  CB  ARG A 318      15.016  32.750  -0.333  1.00 89.94           C  
ATOM   2567  O   ARG A 318      11.797  32.375  -0.712  1.00 89.94           O  
ATOM   2568  CG  ARG A 318      14.500  34.188  -0.357  1.00 89.94           C  
ATOM   2569  CD  ARG A 318      15.477  35.156   0.292  1.00 89.94           C  
ATOM   2570  NE  ARG A 318      14.984  36.531   0.249  1.00 89.94           N  
ATOM   2571  NH1 ARG A 318      16.781  37.406   1.394  1.00 89.94           N  
ATOM   2572  NH2 ARG A 318      15.078  38.781   0.676  1.00 89.94           N  
ATOM   2573  CZ  ARG A 318      15.609  37.562   0.773  1.00 89.94           C  
ATOM   2574  N   PRO A 319      12.711  30.969   0.751  1.00 94.06           N  
ATOM   2575  CA  PRO A 319      11.477  31.031   1.540  1.00 94.06           C  
ATOM   2576  C   PRO A 319      11.266  32.375   2.201  1.00 94.06           C  
ATOM   2577  CB  PRO A 319      11.680  29.938   2.592  1.00 94.06           C  
ATOM   2578  O   PRO A 319      12.227  33.031   2.627  1.00 94.06           O  
ATOM   2579  CG  PRO A 319      13.156  29.781   2.709  1.00 94.06           C  
ATOM   2580  CD  PRO A 319      13.781  30.172   1.397  1.00 94.06           C  
ATOM   2581  N   VAL A 320      10.055  32.844   2.281  1.00 94.75           N  
ATOM   2582  CA  VAL A 320       9.742  34.156   2.879  1.00 94.75           C  
ATOM   2583  C   VAL A 320       9.766  34.031   4.402  1.00 94.75           C  
ATOM   2584  CB  VAL A 320       8.367  34.688   2.404  1.00 94.75           C  
ATOM   2585  O   VAL A 320      10.070  35.000   5.098  1.00 94.75           O  
ATOM   2586  CG1 VAL A 320       8.164  36.125   2.854  1.00 94.75           C  
ATOM   2587  CG2 VAL A 320       8.250  34.562   0.886  1.00 94.75           C  
ATOM   2588  N   GLU A 321       9.453  32.875   4.910  1.00 95.56           N  
ATOM   2589  CA  GLU A 321       9.484  32.594   6.344  1.00 95.56           C  
ATOM   2590  C   GLU A 321      10.047  31.203   6.625  1.00 95.56           C  
ATOM   2591  CB  GLU A 321       8.086  32.719   6.953  1.00 95.56           C  
ATOM   2592  O   GLU A 321       9.773  30.266   5.887  1.00 95.56           O  
ATOM   2593  CG  GLU A 321       7.438  34.094   6.707  1.00 95.56           C  
ATOM   2594  CD  GLU A 321       5.941  34.094   6.977  1.00 95.56           C  
ATOM   2595  OE1 GLU A 321       5.227  34.938   6.414  1.00 95.56           O  
ATOM   2596  OE2 GLU A 321       5.480  33.219   7.762  1.00 95.56           O  
ATOM   2597  N   THR A 322      10.867  31.047   7.680  1.00 95.12           N  
ATOM   2598  CA  THR A 322      11.398  29.766   8.125  1.00 95.12           C  
ATOM   2599  C   THR A 322      11.211  29.594   9.633  1.00 95.12           C  
ATOM   2600  CB  THR A 322      12.891  29.625   7.773  1.00 95.12           C  
ATOM   2601  O   THR A 322      11.641  30.438  10.414  1.00 95.12           O  
ATOM   2602  CG2 THR A 322      13.430  28.266   8.188  1.00 95.12           C  
ATOM   2603  OG1 THR A 322      13.055  29.781   6.359  1.00 95.12           O  
ATOM   2604  N   TYR A 323      10.547  28.594  10.008  1.00 96.50           N  
ATOM   2605  CA  TYR A 323      10.305  28.281  11.414  1.00 96.50           C  
ATOM   2606  C   TYR A 323      11.047  27.016  11.828  1.00 96.50           C  
ATOM   2607  CB  TYR A 323       8.812  28.125  11.688  1.00 96.50           C  
ATOM   2608  O   TYR A 323      10.820  25.953  11.266  1.00 96.50           O  
ATOM   2609  CG  TYR A 323       7.992  29.328  11.305  1.00 96.50           C  
ATOM   2610  CD1 TYR A 323       8.008  30.484  12.094  1.00 96.50           C  
ATOM   2611  CD2 TYR A 323       7.199  29.328  10.164  1.00 96.50           C  
ATOM   2612  CE1 TYR A 323       7.250  31.594  11.750  1.00 96.50           C  
ATOM   2613  CE2 TYR A 323       6.441  30.438   9.805  1.00 96.50           C  
ATOM   2614  OH  TYR A 323       5.723  32.656  10.258  1.00 96.50           O  
ATOM   2615  CZ  TYR A 323       6.473  31.562  10.602  1.00 96.50           C  
ATOM   2616  N   GLN A 324      11.852  27.078  12.859  1.00 95.00           N  
ATOM   2617  CA  GLN A 324      12.609  25.938  13.352  1.00 95.00           C  
ATOM   2618  C   GLN A 324      11.758  25.078  14.281  1.00 95.00           C  
ATOM   2619  CB  GLN A 324      13.875  26.391  14.070  1.00 95.00           C  
ATOM   2620  O   GLN A 324      11.242  25.562  15.289  1.00 95.00           O  
ATOM   2621  CG  GLN A 324      14.820  27.203  13.203  1.00 95.00           C  
ATOM   2622  CD  GLN A 324      15.336  26.422  12.008  1.00 95.00           C  
ATOM   2623  NE2 GLN A 324      15.570  27.125  10.898  1.00 95.00           N  
ATOM   2624  OE1 GLN A 324      15.523  25.203  12.078  1.00 95.00           O  
ATOM   2625  N   VAL A 325      11.633  23.828  13.984  1.00 95.69           N  
ATOM   2626  CA  VAL A 325      10.789  22.938  14.773  1.00 95.69           C  
ATOM   2627  C   VAL A 325      11.664  21.984  15.602  1.00 95.69           C  
ATOM   2628  CB  VAL A 325       9.828  22.125  13.875  1.00 95.69           C  
ATOM   2629  O   VAL A 325      11.453  21.844  16.812  1.00 95.69           O  
ATOM   2630  CG1 VAL A 325       8.953  21.188  14.727  1.00 95.69           C  
ATOM   2631  CG2 VAL A 325       8.961  23.062  13.039  1.00 95.69           C  
ATOM   2632  N   HIS A 326      12.641  21.344  14.984  1.00 95.06           N  
ATOM   2633  CA  HIS A 326      13.477  20.344  15.633  1.00 95.06           C  
ATOM   2634  C   HIS A 326      14.930  20.797  15.727  1.00 95.06           C  
ATOM   2635  CB  HIS A 326      13.406  19.016  14.875  1.00 95.06           C  
ATOM   2636  O   HIS A 326      15.852  20.000  15.586  1.00 95.06           O  
ATOM   2637  CG  HIS A 326      12.102  18.297  15.055  1.00 95.06           C  
ATOM   2638  CD2 HIS A 326      11.094  18.484  15.938  1.00 95.06           C  
ATOM   2639  ND1 HIS A 326      11.727  17.219  14.266  1.00 95.06           N  
ATOM   2640  CE1 HIS A 326      10.539  16.797  14.664  1.00 95.06           C  
ATOM   2641  NE2 HIS A 326      10.133  17.531  15.672  1.00 95.06           N  
ATOM   2642  N   GLU A 327      15.180  22.062  15.914  1.00 91.19           N  
ATOM   2643  CA  GLU A 327      16.547  22.562  16.000  1.00 91.19           C  
ATOM   2644  C   GLU A 327      17.297  21.922  17.156  1.00 91.19           C  
ATOM   2645  CB  GLU A 327      16.562  24.094  16.141  1.00 91.19           C  
ATOM   2646  O   GLU A 327      18.484  21.609  17.047  1.00 91.19           O  
ATOM   2647  CG  GLU A 327      17.953  24.703  16.094  1.00 91.19           C  
ATOM   2648  CD  GLU A 327      18.641  24.500  14.758  1.00 91.19           C  
ATOM   2649  OE1 GLU A 327      19.891  24.609  14.695  1.00 91.19           O  
ATOM   2650  OE2 GLU A 327      17.938  24.234  13.758  1.00 91.19           O  
ATOM   2651  N   TYR A 328      16.594  21.703  18.250  1.00 90.56           N  
ATOM   2652  CA  TYR A 328      17.234  21.141  19.438  1.00 90.56           C  
ATOM   2653  C   TYR A 328      17.609  19.672  19.219  1.00 90.56           C  
ATOM   2654  CB  TYR A 328      16.297  21.266  20.656  1.00 90.56           C  
ATOM   2655  O   TYR A 328      18.344  19.094  20.016  1.00 90.56           O  
ATOM   2656  CG  TYR A 328      14.883  20.781  20.375  1.00 90.56           C  
ATOM   2657  CD1 TYR A 328      13.867  21.688  20.078  1.00 90.56           C  
ATOM   2658  CD2 TYR A 328      14.570  19.438  20.422  1.00 90.56           C  
ATOM   2659  CE1 TYR A 328      12.570  21.266  19.828  1.00 90.56           C  
ATOM   2660  CE2 TYR A 328      13.273  18.984  20.172  1.00 90.56           C  
ATOM   2661  OH  TYR A 328      11.000  19.469  19.641  1.00 90.56           O  
ATOM   2662  CZ  TYR A 328      12.281  19.906  19.875  1.00 90.56           C  
ATOM   2663  N   LEU A 329      17.094  19.094  18.188  1.00 91.88           N  
ATOM   2664  CA  LEU A 329      17.406  17.703  17.906  1.00 91.88           C  
ATOM   2665  C   LEU A 329      18.641  17.578  17.016  1.00 91.88           C  
ATOM   2666  CB  LEU A 329      16.203  17.016  17.234  1.00 91.88           C  
ATOM   2667  O   LEU A 329      19.094  16.484  16.719  1.00 91.88           O  
ATOM   2668  CG  LEU A 329      14.953  16.828  18.078  1.00 91.88           C  
ATOM   2669  CD1 LEU A 329      13.844  16.172  17.266  1.00 91.88           C  
ATOM   2670  CD2 LEU A 329      15.273  16.016  19.328  1.00 91.88           C  
ATOM   2671  N   ARG A 330      19.219  18.641  16.562  1.00 86.50           N  
ATOM   2672  CA  ARG A 330      20.375  18.641  15.680  1.00 86.50           C  
ATOM   2673  C   ARG A 330      21.531  17.844  16.297  1.00 86.50           C  
ATOM   2674  CB  ARG A 330      20.828  20.062  15.367  1.00 86.50           C  
ATOM   2675  O   ARG A 330      22.281  17.172  15.578  1.00 86.50           O  
ATOM   2676  CG  ARG A 330      20.188  20.656  14.125  1.00 86.50           C  
ATOM   2677  CD  ARG A 330      20.844  21.953  13.703  1.00 86.50           C  
ATOM   2678  NE  ARG A 330      20.078  22.641  12.664  1.00 86.50           N  
ATOM   2679  NH1 ARG A 330      21.938  23.516  11.594  1.00 86.50           N  
ATOM   2680  NH2 ARG A 330      19.828  23.953  10.797  1.00 86.50           N  
ATOM   2681  CZ  ARG A 330      20.625  23.359  11.688  1.00 86.50           C  
ATOM   2682  N   SER A 331      21.641  17.906  17.547  1.00 81.88           N  
ATOM   2683  CA  SER A 331      22.734  17.234  18.234  1.00 81.88           C  
ATOM   2684  C   SER A 331      22.422  15.750  18.438  1.00 81.88           C  
ATOM   2685  CB  SER A 331      23.000  17.875  19.594  1.00 81.88           C  
ATOM   2686  O   SER A 331      23.281  14.977  18.844  1.00 81.88           O  
ATOM   2687  OG  SER A 331      21.844  17.844  20.422  1.00 81.88           O  
ATOM   2688  N   LYS A 332      21.250  15.336  18.141  1.00 84.38           N  
ATOM   2689  CA  LYS A 332      20.844  13.961  18.391  1.00 84.38           C  
ATOM   2690  C   LYS A 332      20.531  13.234  17.078  1.00 84.38           C  
ATOM   2691  CB  LYS A 332      19.609  13.930  19.312  1.00 84.38           C  
ATOM   2692  O   LYS A 332      19.844  12.219  17.078  1.00 84.38           O  
ATOM   2693  CG  LYS A 332      19.875  14.477  20.703  1.00 84.38           C  
ATOM   2694  CD  LYS A 332      20.594  13.469  21.578  1.00 84.38           C  
ATOM   2695  CE  LYS A 332      20.781  13.984  23.000  1.00 84.38           C  
ATOM   2696  NZ  LYS A 332      21.531  13.016  23.859  1.00 84.38           N  
ATOM   2697  N   LEU A 333      20.922  13.789  16.016  1.00 83.94           N  
ATOM   2698  CA  LEU A 333      20.594  13.234  14.703  1.00 83.94           C  
ATOM   2699  C   LEU A 333      21.125  11.812  14.555  1.00 83.94           C  
ATOM   2700  CB  LEU A 333      21.141  14.117  13.586  1.00 83.94           C  
ATOM   2701  O   LEU A 333      20.453  10.953  13.969  1.00 83.94           O  
ATOM   2702  CG  LEU A 333      20.469  15.477  13.391  1.00 83.94           C  
ATOM   2703  CD1 LEU A 333      21.203  16.281  12.328  1.00 83.94           C  
ATOM   2704  CD2 LEU A 333      19.000  15.289  13.008  1.00 83.94           C  
ATOM   2705  N   CYS A 334      22.375  11.492  15.133  1.00 78.06           N  
ATOM   2706  CA  CYS A 334      22.953  10.156  15.055  1.00 78.06           C  
ATOM   2707  C   CYS A 334      22.062   9.141  15.766  1.00 78.06           C  
ATOM   2708  CB  CYS A 334      24.359  10.133  15.664  1.00 78.06           C  
ATOM   2709  O   CYS A 334      21.781   8.070  15.219  1.00 78.06           O  
ATOM   2710  SG  CYS A 334      25.609  10.961  14.656  1.00 78.06           S  
ATOM   2711  N   SER A 335      21.656   9.531  16.891  1.00 81.69           N  
ATOM   2712  CA  SER A 335      20.781   8.648  17.672  1.00 81.69           C  
ATOM   2713  C   SER A 335      19.438   8.445  16.984  1.00 81.69           C  
ATOM   2714  CB  SER A 335      20.578   9.211  19.078  1.00 81.69           C  
ATOM   2715  O   SER A 335      18.922   7.332  16.953  1.00 81.69           O  
ATOM   2716  OG  SER A 335      19.844   8.297  19.875  1.00 81.69           O  
ATOM   2717  N   LEU A 336      18.891   9.477  16.438  1.00 86.38           N  
ATOM   2718  CA  LEU A 336      17.609   9.406  15.734  1.00 86.38           C  
ATOM   2719  C   LEU A 336      17.703   8.516  14.500  1.00 86.38           C  
ATOM   2720  CB  LEU A 336      17.141  10.812  15.328  1.00 86.38           C  
ATOM   2721  O   LEU A 336      16.750   7.848  14.133  1.00 86.38           O  
ATOM   2722  CG  LEU A 336      16.688  11.727  16.469  1.00 86.38           C  
ATOM   2723  CD1 LEU A 336      16.641  13.180  15.992  1.00 86.38           C  
ATOM   2724  CD2 LEU A 336      15.336  11.289  17.016  1.00 86.38           C  
ATOM   2725  N   TYR A 337      18.844   8.547  13.898  1.00 80.31           N  
ATOM   2726  CA  TYR A 337      19.078   7.688  12.742  1.00 80.31           C  
ATOM   2727  C   TYR A 337      19.109   6.219  13.148  1.00 80.31           C  
ATOM   2728  CB  TYR A 337      20.391   8.062  12.047  1.00 80.31           C  
ATOM   2729  O   TYR A 337      18.500   5.371  12.492  1.00 80.31           O  
ATOM   2730  CG  TYR A 337      20.688   7.215  10.836  1.00 80.31           C  
ATOM   2731  CD1 TYR A 337      21.578   6.141  10.914  1.00 80.31           C  
ATOM   2732  CD2 TYR A 337      20.094   7.484   9.602  1.00 80.31           C  
ATOM   2733  CE1 TYR A 337      21.859   5.359   9.805  1.00 80.31           C  
ATOM   2734  CE2 TYR A 337      20.375   6.711   8.484  1.00 80.31           C  
ATOM   2735  OH  TYR A 337      21.547   4.879   7.488  1.00 80.31           O  
ATOM   2736  CZ  TYR A 337      21.266   5.648   8.594  1.00 80.31           C  
ATOM   2737  N   GLU A 338      19.656   5.938  14.273  1.00 76.50           N  
ATOM   2738  CA  GLU A 338      19.766   4.570  14.773  1.00 76.50           C  
ATOM   2739  C   GLU A 338      18.391   3.996  15.133  1.00 76.50           C  
ATOM   2740  CB  GLU A 338      20.688   4.512  15.984  1.00 76.50           C  
ATOM   2741  O   GLU A 338      18.141   2.809  14.922  1.00 76.50           O  
ATOM   2742  CG  GLU A 338      22.156   4.738  15.648  1.00 76.50           C  
ATOM   2743  CD  GLU A 338      23.062   4.770  16.875  1.00 76.50           C  
ATOM   2744  OE1 GLU A 338      24.297   4.906  16.719  1.00 76.50           O  
ATOM   2745  OE2 GLU A 338      22.531   4.660  18.000  1.00 76.50           O  
ATOM   2746  N   ASN A 339      17.578   4.938  15.547  1.00 81.06           N  
ATOM   2747  CA  ASN A 339      16.266   4.453  15.953  1.00 81.06           C  
ATOM   2748  C   ASN A 339      15.234   4.660  14.852  1.00 81.06           C  
ATOM   2749  CB  ASN A 339      15.812   5.145  17.234  1.00 81.06           C  
ATOM   2750  O   ASN A 339      14.031   4.516  15.086  1.00 81.06           O  
ATOM   2751  CG  ASN A 339      16.734   4.855  18.406  1.00 81.06           C  
ATOM   2752  ND2 ASN A 339      16.656   5.688  19.438  1.00 81.06           N  
ATOM   2753  OD1 ASN A 339      17.516   3.895  18.391  1.00 81.06           O  
ATOM   2754  N   ASP A 340      15.578   5.102  13.719  1.00 86.56           N  
ATOM   2755  CA  ASP A 340      14.758   5.277  12.523  1.00 86.56           C  
ATOM   2756  C   ASP A 340      13.781   6.441  12.695  1.00 86.56           C  
ATOM   2757  CB  ASP A 340      13.992   3.994  12.203  1.00 86.56           C  
ATOM   2758  O   ASP A 340      12.875   6.621  11.883  1.00 86.56           O  
ATOM   2759  CG  ASP A 340      14.898   2.877  11.703  1.00 86.56           C  
ATOM   2760  OD1 ASP A 340      15.922   3.166  11.055  1.00 86.56           O  
ATOM   2761  OD2 ASP A 340      14.570   1.696  11.961  1.00 86.56           O  
ATOM   2762  N   CYS A 341      13.898   7.211  13.688  1.00 90.56           N  
ATOM   2763  CA  CYS A 341      12.969   8.305  13.969  1.00 90.56           C  
ATOM   2764  C   CYS A 341      13.188   9.461  13.000  1.00 90.56           C  
ATOM   2765  CB  CYS A 341      13.133   8.789  15.406  1.00 90.56           C  
ATOM   2766  O   CYS A 341      12.266  10.234  12.734  1.00 90.56           O  
ATOM   2767  SG  CYS A 341      12.477   7.645  16.641  1.00 90.56           S  
ATOM   2768  N   ILE A 342      14.445   9.555  12.547  1.00 90.56           N  
ATOM   2769  CA  ILE A 342      14.781  10.664  11.664  1.00 90.56           C  
ATOM   2770  C   ILE A 342      13.977  10.562  10.367  1.00 90.56           C  
ATOM   2771  CB  ILE A 342      16.297  10.703  11.352  1.00 90.56           C  
ATOM   2772  O   ILE A 342      13.891  11.523   9.602  1.00 90.56           O  
ATOM   2773  CG1 ILE A 342      16.703  12.102  10.883  1.00 90.56           C  
ATOM   2774  CG2 ILE A 342      16.656   9.648  10.305  1.00 90.56           C  
ATOM   2775  CD1 ILE A 342      18.219  12.320  10.828  1.00 90.56           C  
ATOM   2776  N   PHE A 343      13.336   9.414  10.086  1.00 91.00           N  
ATOM   2777  CA  PHE A 343      12.570   9.195   8.867  1.00 91.00           C  
ATOM   2778  C   PHE A 343      11.086   9.438   9.102  1.00 91.00           C  
ATOM   2779  CB  PHE A 343      12.797   7.770   8.344  1.00 91.00           C  
ATOM   2780  O   PHE A 343      10.273   9.250   8.195  1.00 91.00           O  
ATOM   2781  CG  PHE A 343      14.234   7.445   8.062  1.00 91.00           C  
ATOM   2782  CD1 PHE A 343      14.875   7.965   6.941  1.00 91.00           C  
ATOM   2783  CD2 PHE A 343      14.953   6.617   8.914  1.00 91.00           C  
ATOM   2784  CE1 PHE A 343      16.203   7.664   6.680  1.00 91.00           C  
ATOM   2785  CE2 PHE A 343      16.281   6.312   8.656  1.00 91.00           C  
ATOM   2786  CZ  PHE A 343      16.906   6.836   7.539  1.00 91.00           C  
ATOM   2787  N   ASP A 344      10.750   9.797  10.289  1.00 92.81           N  
ATOM   2788  CA  ASP A 344       9.359  10.133  10.570  1.00 92.81           C  
ATOM   2789  C   ASP A 344       8.875  11.273   9.680  1.00 92.81           C  
ATOM   2790  CB  ASP A 344       9.188  10.516  12.047  1.00 92.81           C  
ATOM   2791  O   ASP A 344       9.594  12.258   9.484  1.00 92.81           O  
ATOM   2792  CG  ASP A 344       9.227   9.312  12.977  1.00 92.81           C  
ATOM   2793  OD1 ASP A 344       8.891   8.188  12.531  1.00 92.81           O  
ATOM   2794  OD2 ASP A 344       9.586   9.484  14.156  1.00 92.81           O  
ATOM   2795  N   LYS A 345       7.672  11.125   9.148  1.00 93.69           N  
ATOM   2796  CA  LYS A 345       7.109  12.133   8.258  1.00 93.69           C  
ATOM   2797  C   LYS A 345       6.086  13.000   8.984  1.00 93.69           C  
ATOM   2798  CB  LYS A 345       6.461  11.477   7.039  1.00 93.69           C  
ATOM   2799  O   LYS A 345       4.922  12.625   9.117  1.00 93.69           O  
ATOM   2800  CG  LYS A 345       7.441  10.719   6.156  1.00 93.69           C  
ATOM   2801  CD  LYS A 345       6.750  10.133   4.926  1.00 93.69           C  
ATOM   2802  CE  LYS A 345       7.727   9.352   4.055  1.00 93.69           C  
ATOM   2803  NZ  LYS A 345       7.059   8.805   2.838  1.00 93.69           N  
ATOM   2804  N   PHE A 346       6.465  14.180   9.359  1.00 96.31           N  
ATOM   2805  CA  PHE A 346       5.582  15.094  10.062  1.00 96.31           C  
ATOM   2806  C   PHE A 346       4.781  15.945   9.078  1.00 96.31           C  
ATOM   2807  CB  PHE A 346       6.383  16.000  11.008  1.00 96.31           C  
ATOM   2808  O   PHE A 346       5.344  16.516   8.148  1.00 96.31           O  
ATOM   2809  CG  PHE A 346       7.074  15.258  12.117  1.00 96.31           C  
ATOM   2810  CD1 PHE A 346       6.430  15.039  13.328  1.00 96.31           C  
ATOM   2811  CD2 PHE A 346       8.367  14.789  11.953  1.00 96.31           C  
ATOM   2812  CE1 PHE A 346       7.066  14.352  14.359  1.00 96.31           C  
ATOM   2813  CE2 PHE A 346       9.016  14.102  12.977  1.00 96.31           C  
ATOM   2814  CZ  PHE A 346       8.359  13.883  14.180  1.00 96.31           C  
ATOM   2815  N   GLU A 347       3.527  16.062   9.344  1.00 96.19           N  
ATOM   2816  CA  GLU A 347       2.668  16.906   8.523  1.00 96.19           C  
ATOM   2817  C   GLU A 347       2.543  18.312   9.117  1.00 96.19           C  
ATOM   2818  CB  GLU A 347       1.282  16.281   8.367  1.00 96.19           C  
ATOM   2819  O   GLU A 347       2.965  18.547  10.258  1.00 96.19           O  
ATOM   2820  CG  GLU A 347       1.278  15.000   7.535  1.00 96.19           C  
ATOM   2821  CD  GLU A 347      -0.109  14.406   7.355  1.00 96.19           C  
ATOM   2822  OE1 GLU A 347      -0.242  13.375   6.652  1.00 96.19           O  
ATOM   2823  OE2 GLU A 347      -1.070  14.969   7.922  1.00 96.19           O  
ATOM   2824  N   CYS A 348       2.039  19.250   8.305  1.00 96.19           N  
ATOM   2825  CA  CYS A 348       1.771  20.609   8.727  1.00 96.19           C  
ATOM   2826  C   CYS A 348       0.440  21.109   8.164  1.00 96.19           C  
ATOM   2827  CB  CYS A 348       2.896  21.547   8.281  1.00 96.19           C  
ATOM   2828  O   CYS A 348      -0.086  20.531   7.211  1.00 96.19           O  
ATOM   2829  SG  CYS A 348       3.160  21.562   6.492  1.00 96.19           S  
ATOM   2830  N   CYS A 349      -0.126  22.094   8.836  1.00 95.62           N  
ATOM   2831  CA  CYS A 349      -1.412  22.594   8.359  1.00 95.62           C  
ATOM   2832  C   CYS A 349      -1.554  24.094   8.625  1.00 95.62           C  
ATOM   2833  CB  CYS A 349      -2.561  21.828   9.023  1.00 95.62           C  
ATOM   2834  O   CYS A 349      -0.832  24.641   9.461  1.00 95.62           O  
ATOM   2835  SG  CYS A 349      -2.570  21.969  10.828  1.00 95.62           S  
ATOM   2836  N   TRP A 350      -2.408  24.688   7.848  1.00 96.62           N  
ATOM   2837  CA  TRP A 350      -2.758  26.109   7.977  1.00 96.62           C  
ATOM   2838  C   TRP A 350      -3.998  26.281   8.844  1.00 96.62           C  
ATOM   2839  CB  TRP A 350      -2.990  26.734   6.598  1.00 96.62           C  
ATOM   2840  O   TRP A 350      -4.891  25.438   8.844  1.00 96.62           O  
ATOM   2841  CG  TRP A 350      -1.803  26.656   5.688  1.00 96.62           C  
ATOM   2842  CD1 TRP A 350      -1.525  25.672   4.773  1.00 96.62           C  
ATOM   2843  CD2 TRP A 350      -0.729  27.594   5.609  1.00 96.62           C  
ATOM   2844  CE2 TRP A 350       0.167  27.125   4.621  1.00 96.62           C  
ATOM   2845  CE3 TRP A 350      -0.435  28.797   6.273  1.00 96.62           C  
ATOM   2846  NE1 TRP A 350      -0.342  25.953   4.129  1.00 96.62           N  
ATOM   2847  CH2 TRP A 350       1.599  28.984   4.953  1.00 96.62           C  
ATOM   2848  CZ2 TRP A 350       1.336  27.812   4.285  1.00 96.62           C  
ATOM   2849  CZ3 TRP A 350       0.729  29.484   5.938  1.00 96.62           C  
ATOM   2850  N   ASN A 351      -3.973  27.406   9.508  1.00 95.50           N  
ATOM   2851  CA  ASN A 351      -5.270  27.766  10.062  1.00 95.50           C  
ATOM   2852  C   ASN A 351      -6.188  28.375   9.000  1.00 95.50           C  
ATOM   2853  CB  ASN A 351      -5.102  28.750  11.227  1.00 95.50           C  
ATOM   2854  O   ASN A 351      -5.766  28.578   7.859  1.00 95.50           O  
ATOM   2855  CG  ASN A 351      -4.816  30.172  10.758  1.00 95.50           C  
ATOM   2856  ND2 ASN A 351      -5.184  31.141  11.578  1.00 95.50           N  
ATOM   2857  OD1 ASN A 351      -4.273  30.375   9.672  1.00 95.50           O  
ATOM   2858  N   GLY A 352      -7.367  28.609   9.352  1.00 92.12           N  
ATOM   2859  CA  GLY A 352      -8.375  29.062   8.406  1.00 92.12           C  
ATOM   2860  C   GLY A 352      -7.988  30.359   7.703  1.00 92.12           C  
ATOM   2861  O   GLY A 352      -8.273  30.531   6.516  1.00 92.12           O  
ATOM   2862  N   SER A 353      -7.293  31.188   8.383  1.00 93.12           N  
ATOM   2863  CA  SER A 353      -6.969  32.500   7.844  1.00 93.12           C  
ATOM   2864  C   SER A 353      -5.543  32.531   7.305  1.00 93.12           C  
ATOM   2865  CB  SER A 353      -7.148  33.562   8.914  1.00 93.12           C  
ATOM   2866  O   SER A 353      -5.035  33.625   6.957  1.00 93.12           O  
ATOM   2867  OG  SER A 353      -6.293  33.344  10.023  1.00 93.12           O  
ATOM   2868  N   ASP A 354      -4.816  31.469   7.285  1.00 95.38           N  
ATOM   2869  CA  ASP A 354      -3.441  31.359   6.812  1.00 95.38           C  
ATOM   2870  C   ASP A 354      -2.492  32.156   7.684  1.00 95.38           C  
ATOM   2871  CB  ASP A 354      -3.338  31.812   5.355  1.00 95.38           C  
ATOM   2872  O   ASP A 354      -1.408  32.562   7.242  1.00 95.38           O  
ATOM   2873  CG  ASP A 354      -4.117  30.922   4.398  1.00 95.38           C  
ATOM   2874  OD1 ASP A 354      -4.359  29.734   4.727  1.00 95.38           O  
ATOM   2875  OD2 ASP A 354      -4.484  31.406   3.307  1.00 95.38           O  
ATOM   2876  N   SER A 355      -2.895  32.500   8.844  1.00 95.19           N  
ATOM   2877  CA  SER A 355      -2.074  33.344   9.703  1.00 95.19           C  
ATOM   2878  C   SER A 355      -1.239  32.500  10.664  1.00 95.19           C  
ATOM   2879  CB  SER A 355      -2.953  34.312  10.484  1.00 95.19           C  
ATOM   2880  O   SER A 355      -0.289  33.031  11.266  1.00 95.19           O  
ATOM   2881  OG  SER A 355      -3.838  33.625  11.344  1.00 95.19           O  
ATOM   2882  N   VAL A 356      -1.607  31.281  10.906  1.00 95.94           N  
ATOM   2883  CA  VAL A 356      -0.893  30.422  11.828  1.00 95.94           C  
ATOM   2884  C   VAL A 356      -0.582  29.078  11.148  1.00 95.94           C  
ATOM   2885  CB  VAL A 356      -1.703  30.172  13.125  1.00 95.94           C  
ATOM   2886  O   VAL A 356      -1.410  28.547  10.414  1.00 95.94           O  
ATOM   2887  CG1 VAL A 356      -0.923  29.297  14.094  1.00 95.94           C  
ATOM   2888  CG2 VAL A 356      -2.062  31.516  13.781  1.00 95.94           C  
ATOM   2889  N   VAL A 357       0.573  28.609  11.414  1.00 96.75           N  
ATOM   2890  CA  VAL A 357       0.992  27.297  10.930  1.00 96.75           C  
ATOM   2891  C   VAL A 357       1.200  26.344  12.109  1.00 96.75           C  
ATOM   2892  CB  VAL A 357       2.283  27.391  10.086  1.00 96.75           C  
ATOM   2893  O   VAL A 357       1.724  26.750  13.148  1.00 96.75           O  
ATOM   2894  CG1 VAL A 357       2.734  26.000   9.633  1.00 96.75           C  
ATOM   2895  CG2 VAL A 357       2.068  28.312   8.883  1.00 96.75           C  
ATOM   2896  N   MET A 358       0.812  25.156  11.906  1.00 97.44           N  
ATOM   2897  CA  MET A 358       0.933  24.172  12.984  1.00 97.44           C  
ATOM   2898  C   MET A 358       1.582  22.891  12.477  1.00 97.44           C  
ATOM   2899  CB  MET A 358      -0.438  23.875  13.586  1.00 97.44           C  
ATOM   2900  O   MET A 358       1.387  22.516  11.320  1.00 97.44           O  
ATOM   2901  CG  MET A 358      -0.396  22.859  14.719  1.00 97.44           C  
ATOM   2902  SD  MET A 358      -2.055  22.531  15.430  1.00 97.44           S  
ATOM   2903  CE  MET A 358      -2.811  21.594  14.070  1.00 97.44           C  
ATOM   2904  N   THR A 359       2.348  22.219  13.320  1.00 97.50           N  
ATOM   2905  CA  THR A 359       2.965  20.938  13.008  1.00 97.50           C  
ATOM   2906  C   THR A 359       3.176  20.109  14.273  1.00 97.50           C  
ATOM   2907  CB  THR A 359       4.312  21.125  12.281  1.00 97.50           C  
ATOM   2908  O   THR A 359       3.188  20.656  15.383  1.00 97.50           O  
ATOM   2909  CG2 THR A 359       5.328  21.812  13.188  1.00 97.50           C  
ATOM   2910  OG1 THR A 359       4.824  19.844  11.898  1.00 97.50           O  
ATOM   2911  N   GLY A 360       3.324  18.859  14.039  1.00 96.69           N  
ATOM   2912  CA  GLY A 360       3.568  17.984  15.172  1.00 96.69           C  
ATOM   2913  C   GLY A 360       5.043  17.750  15.445  1.00 96.69           C  
ATOM   2914  O   GLY A 360       5.898  18.188  14.664  1.00 96.69           O  
ATOM   2915  N   SER A 361       5.293  17.031  16.609  1.00 96.44           N  
ATOM   2916  CA  SER A 361       6.652  16.703  17.016  1.00 96.44           C  
ATOM   2917  C   SER A 361       6.660  15.516  17.969  1.00 96.44           C  
ATOM   2918  CB  SER A 361       7.324  17.906  17.672  1.00 96.44           C  
ATOM   2919  O   SER A 361       5.660  14.797  18.094  1.00 96.44           O  
ATOM   2920  OG  SER A 361       8.711  17.672  17.859  1.00 96.44           O  
ATOM   2921  N   TYR A 362       7.836  15.281  18.578  1.00 95.50           N  
ATOM   2922  CA  TYR A 362       7.988  14.180  19.516  1.00 95.50           C  
ATOM   2923  C   TYR A 362       7.484  14.570  20.906  1.00 95.50           C  
ATOM   2924  CB  TYR A 362       9.453  13.742  19.594  1.00 95.50           C  
ATOM   2925  O   TYR A 362       7.293  15.758  21.188  1.00 95.50           O  
ATOM   2926  CG  TYR A 362      10.000  13.203  18.297  1.00 95.50           C  
ATOM   2927  CD1 TYR A 362       9.594  11.969  17.812  1.00 95.50           C  
ATOM   2928  CD2 TYR A 362      10.922  13.938  17.562  1.00 95.50           C  
ATOM   2929  CE1 TYR A 362      10.094  11.469  16.609  1.00 95.50           C  
ATOM   2930  CE2 TYR A 362      11.438  13.445  16.359  1.00 95.50           C  
ATOM   2931  OH  TYR A 362      11.516  11.734  14.711  1.00 95.50           O  
ATOM   2932  CZ  TYR A 362      11.016  12.219  15.891  1.00 95.50           C  
ATOM   2933  N   ASN A 363       7.254  13.570  21.750  1.00 93.06           N  
ATOM   2934  CA  ASN A 363       6.738  13.750  23.094  1.00 93.06           C  
ATOM   2935  C   ASN A 363       5.301  14.266  23.078  1.00 93.06           C  
ATOM   2936  CB  ASN A 363       7.633  14.711  23.891  1.00 93.06           C  
ATOM   2937  O   ASN A 363       4.895  15.008  23.969  1.00 93.06           O  
ATOM   2938  CG  ASN A 363       7.793  14.297  25.344  1.00 93.06           C  
ATOM   2939  ND2 ASN A 363       7.832  15.273  26.234  1.00 93.06           N  
ATOM   2940  OD1 ASN A 363       7.879  13.102  25.656  1.00 93.06           O  
ATOM   2941  N   ASN A 364       4.590  14.016  21.969  1.00 94.31           N  
ATOM   2942  CA  ASN A 364       3.217  14.469  21.766  1.00 94.31           C  
ATOM   2943  C   ASN A 364       3.121  15.992  21.781  1.00 94.31           C  
ATOM   2944  CB  ASN A 364       2.293  13.867  22.828  1.00 94.31           C  
ATOM   2945  O   ASN A 364       2.143  16.547  22.266  1.00 94.31           O  
ATOM   2946  CG  ASN A 364       1.995  12.406  22.594  1.00 94.31           C  
ATOM   2947  ND2 ASN A 364       1.429  11.742  23.594  1.00 94.31           N  
ATOM   2948  OD1 ASN A 364       2.273  11.867  21.516  1.00 94.31           O  
ATOM   2949  N   PHE A 365       4.117  16.547  21.312  1.00 95.94           N  
ATOM   2950  CA  PHE A 365       4.121  18.000  21.188  1.00 95.94           C  
ATOM   2951  C   PHE A 365       3.578  18.422  19.828  1.00 95.94           C  
ATOM   2952  CB  PHE A 365       5.539  18.547  21.375  1.00 95.94           C  
ATOM   2953  O   PHE A 365       3.727  17.703  18.844  1.00 95.94           O  
ATOM   2954  CG  PHE A 365       6.012  18.516  22.812  1.00 95.94           C  
ATOM   2955  CD1 PHE A 365       5.105  18.391  23.859  1.00 95.94           C  
ATOM   2956  CD2 PHE A 365       7.367  18.609  23.109  1.00 95.94           C  
ATOM   2957  CE1 PHE A 365       5.539  18.359  25.172  1.00 95.94           C  
ATOM   2958  CE2 PHE A 365       7.809  18.578  24.422  1.00 95.94           C  
ATOM   2959  CZ  PHE A 365       6.895  18.453  25.453  1.00 95.94           C  
ATOM   2960  N   PHE A 366       2.953  19.516  19.812  1.00 96.31           N  
ATOM   2961  CA  PHE A 366       2.635  20.203  18.578  1.00 96.31           C  
ATOM   2962  C   PHE A 366       2.902  21.688  18.703  1.00 96.31           C  
ATOM   2963  CB  PHE A 366       1.173  19.953  18.188  1.00 96.31           C  
ATOM   2964  O   PHE A 366       2.715  22.281  19.766  1.00 96.31           O  
ATOM   2965  CG  PHE A 366       0.183  20.453  19.203  1.00 96.31           C  
ATOM   2966  CD1 PHE A 366      -0.135  19.703  20.312  1.00 96.31           C  
ATOM   2967  CD2 PHE A 366      -0.430  21.688  19.031  1.00 96.31           C  
ATOM   2968  CE1 PHE A 366      -1.050  20.156  21.266  1.00 96.31           C  
ATOM   2969  CE2 PHE A 366      -1.346  22.172  19.969  1.00 96.31           C  
ATOM   2970  CZ  PHE A 366      -1.655  21.391  21.078  1.00 96.31           C  
ATOM   2971  N   ARG A 367       3.357  22.188  17.703  1.00 96.81           N  
ATOM   2972  CA  ARG A 367       3.832  23.562  17.703  1.00 96.81           C  
ATOM   2973  C   ARG A 367       3.027  24.438  16.750  1.00 96.81           C  
ATOM   2974  CB  ARG A 367       5.320  23.625  17.359  1.00 96.81           C  
ATOM   2975  O   ARG A 367       2.615  23.969  15.680  1.00 96.81           O  
ATOM   2976  CG  ARG A 367       6.215  22.859  18.312  1.00 96.81           C  
ATOM   2977  CD  ARG A 367       7.688  23.078  18.000  1.00 96.81           C  
ATOM   2978  NE  ARG A 367       8.109  24.438  18.328  1.00 96.81           N  
ATOM   2979  NH1 ARG A 367      10.344  24.094  17.844  1.00 96.81           N  
ATOM   2980  NH2 ARG A 367       9.633  26.141  18.562  1.00 96.81           N  
ATOM   2981  CZ  ARG A 367       9.359  24.891  18.250  1.00 96.81           C  
ATOM   2982  N   MET A 368       2.865  25.641  17.141  1.00 96.25           N  
ATOM   2983  CA  MET A 368       2.152  26.625  16.344  1.00 96.25           C  
ATOM   2984  C   MET A 368       2.982  27.891  16.172  1.00 96.25           C  
ATOM   2985  CB  MET A 368       0.802  26.969  16.969  1.00 96.25           C  
ATOM   2986  O   MET A 368       3.635  28.344  17.109  1.00 96.25           O  
ATOM   2987  CG  MET A 368      -0.154  25.781  17.047  1.00 96.25           C  
ATOM   2988  SD  MET A 368      -1.727  26.203  17.891  1.00 96.25           S  
ATOM   2989  CE  MET A 368      -1.428  25.453  19.516  1.00 96.25           C  
ATOM   2990  N   PHE A 369       2.951  28.359  15.000  1.00 96.38           N  
ATOM   2991  CA  PHE A 369       3.713  29.562  14.672  1.00 96.38           C  
ATOM   2992  C   PHE A 369       2.803  30.625  14.086  1.00 96.38           C  
ATOM   2993  CB  PHE A 369       4.832  29.219  13.680  1.00 96.38           C  
ATOM   2994  O   PHE A 369       2.131  30.406  13.078  1.00 96.38           O  
ATOM   2995  CG  PHE A 369       5.719  28.094  14.117  1.00 96.38           C  
ATOM   2996  CD1 PHE A 369       6.832  28.328  14.914  1.00 96.38           C  
ATOM   2997  CD2 PHE A 369       5.438  26.781  13.734  1.00 96.38           C  
ATOM   2998  CE1 PHE A 369       7.652  27.281  15.328  1.00 96.38           C  
ATOM   2999  CE2 PHE A 369       6.254  25.734  14.141  1.00 96.38           C  
ATOM   3000  CZ  PHE A 369       7.359  25.984  14.930  1.00 96.38           C  
ATOM   3001  N   ASP A 370       2.828  31.750  14.703  1.00 95.12           N  
ATOM   3002  CA  ASP A 370       2.086  32.906  14.188  1.00 95.12           C  
ATOM   3003  C   ASP A 370       2.906  33.656  13.156  1.00 95.12           C  
ATOM   3004  CB  ASP A 370       1.677  33.844  15.336  1.00 95.12           C  
ATOM   3005  O   ASP A 370       4.004  34.125  13.453  1.00 95.12           O  
ATOM   3006  CG  ASP A 370       0.696  34.906  14.898  1.00 95.12           C  
ATOM   3007  OD1 ASP A 370       1.010  35.688  13.969  1.00 95.12           O  
ATOM   3008  OD2 ASP A 370      -0.400  34.969  15.500  1.00 95.12           O  
ATOM   3009  N   ARG A 371       2.428  33.844  12.055  1.00 93.94           N  
ATOM   3010  CA  ARG A 371       3.168  34.438  10.938  1.00 93.94           C  
ATOM   3011  C   ARG A 371       3.338  35.938  11.125  1.00 93.94           C  
ATOM   3012  CB  ARG A 371       2.463  34.125   9.609  1.00 93.94           C  
ATOM   3013  O   ARG A 371       4.316  36.500  10.656  1.00 93.94           O  
ATOM   3014  CG  ARG A 371       2.404  32.656   9.250  1.00 93.94           C  
ATOM   3015  CD  ARG A 371       1.723  32.438   7.910  1.00 93.94           C  
ATOM   3016  NE  ARG A 371       2.514  32.969   6.805  1.00 93.94           N  
ATOM   3017  NH1 ARG A 371       0.722  33.219   5.367  1.00 93.94           N  
ATOM   3018  NH2 ARG A 371       2.830  33.812   4.691  1.00 93.94           N  
ATOM   3019  CZ  ARG A 371       2.020  33.344   5.621  1.00 93.94           C  
ATOM   3020  N   ASN A 372       2.408  36.562  11.711  1.00 90.38           N  
ATOM   3021  CA  ASN A 372       2.449  38.000  11.898  1.00 90.38           C  
ATOM   3022  C   ASN A 372       3.365  38.406  13.055  1.00 90.38           C  
ATOM   3023  CB  ASN A 372       1.040  38.562  12.125  1.00 90.38           C  
ATOM   3024  O   ASN A 372       4.254  39.219  12.891  1.00 90.38           O  
ATOM   3025  CG  ASN A 372       0.133  38.344  10.930  1.00 90.38           C  
ATOM   3026  ND2 ASN A 372      -1.146  38.125  11.188  1.00 90.38           N  
ATOM   3027  OD1 ASN A 372       0.578  38.438   9.781  1.00 90.38           O  
ATOM   3028  N   THR A 373       3.211  37.656  14.164  1.00 88.44           N  
ATOM   3029  CA  THR A 373       3.965  38.000  15.359  1.00 88.44           C  
ATOM   3030  C   THR A 373       5.266  37.219  15.438  1.00 88.44           C  
ATOM   3031  CB  THR A 373       3.139  37.781  16.641  1.00 88.44           C  
ATOM   3032  O   THR A 373       6.164  37.562  16.203  1.00 88.44           O  
ATOM   3033  CG2 THR A 373       1.823  38.562  16.594  1.00 88.44           C  
ATOM   3034  OG1 THR A 373       2.854  36.375  16.766  1.00 88.44           O  
ATOM   3035  N   LYS A 374       5.438  36.125  14.695  1.00 87.06           N  
ATOM   3036  CA  LYS A 374       6.590  35.250  14.680  1.00 87.06           C  
ATOM   3037  C   LYS A 374       6.758  34.531  16.031  1.00 87.06           C  
ATOM   3038  CB  LYS A 374       7.863  36.000  14.328  1.00 87.06           C  
ATOM   3039  O   LYS A 374       7.840  34.031  16.344  1.00 87.06           O  
ATOM   3040  CG  LYS A 374       7.844  36.625  12.938  1.00 87.06           C  
ATOM   3041  CD  LYS A 374       9.195  36.500  12.242  1.00 87.06           C  
ATOM   3042  CE  LYS A 374       9.172  37.094  10.852  1.00 87.06           C  
ATOM   3043  NZ  LYS A 374      10.500  37.000  10.172  1.00 87.06           N  
ATOM   3044  N   ARG A 375       5.750  34.594  16.781  1.00 90.00           N  
ATOM   3045  CA  ARG A 375       5.766  33.875  18.031  1.00 90.00           C  
ATOM   3046  C   ARG A 375       5.383  32.406  17.812  1.00 90.00           C  
ATOM   3047  CB  ARG A 375       4.820  34.500  19.047  1.00 90.00           C  
ATOM   3048  O   ARG A 375       4.602  32.094  16.906  1.00 90.00           O  
ATOM   3049  CG  ARG A 375       5.277  35.875  19.547  1.00 90.00           C  
ATOM   3050  CD  ARG A 375       4.336  36.438  20.594  1.00 90.00           C  
ATOM   3051  NE  ARG A 375       4.738  37.781  21.016  1.00 90.00           N  
ATOM   3052  NH1 ARG A 375       2.975  38.062  22.484  1.00 90.00           N  
ATOM   3053  NH2 ARG A 375       4.535  39.719  22.219  1.00 90.00           N  
ATOM   3054  CZ  ARG A 375       4.082  38.531  21.906  1.00 90.00           C  
ATOM   3055  N   ASP A 376       6.004  31.609  18.578  1.00 91.69           N  
ATOM   3056  CA  ASP A 376       5.688  30.188  18.500  1.00 91.69           C  
ATOM   3057  C   ASP A 376       5.277  29.625  19.859  1.00 91.69           C  
ATOM   3058  CB  ASP A 376       6.887  29.406  17.938  1.00 91.69           C  
ATOM   3059  O   ASP A 376       5.664  30.156  20.891  1.00 91.69           O  
ATOM   3060  CG  ASP A 376       8.062  29.375  18.906  1.00 91.69           C  
ATOM   3061  OD1 ASP A 376       8.359  30.406  19.531  1.00 91.69           O  
ATOM   3062  OD2 ASP A 376       8.703  28.312  19.016  1.00 91.69           O  
ATOM   3063  N   ILE A 377       4.465  28.719  19.844  1.00 93.06           N  
ATOM   3064  CA  ILE A 377       4.016  28.062  21.062  1.00 93.06           C  
ATOM   3065  C   ILE A 377       4.090  26.547  20.891  1.00 93.06           C  
ATOM   3066  CB  ILE A 377       2.578  28.484  21.438  1.00 93.06           C  
ATOM   3067  O   ILE A 377       3.809  26.016  19.812  1.00 93.06           O  
ATOM   3068  CG1 ILE A 377       2.221  27.984  22.844  1.00 93.06           C  
ATOM   3069  CG2 ILE A 377       1.575  27.969  20.406  1.00 93.06           C  
ATOM   3070  CD1 ILE A 377       0.961  28.609  23.422  1.00 93.06           C  
ATOM   3071  N   THR A 378       4.539  25.859  21.891  1.00 94.62           N  
ATOM   3072  CA  THR A 378       4.586  24.406  21.938  1.00 94.62           C  
ATOM   3073  C   THR A 378       3.617  23.859  22.984  1.00 94.62           C  
ATOM   3074  CB  THR A 378       6.012  23.906  22.250  1.00 94.62           C  
ATOM   3075  O   THR A 378       3.658  24.266  24.141  1.00 94.62           O  
ATOM   3076  CG2 THR A 378       6.094  22.375  22.141  1.00 94.62           C  
ATOM   3077  OG1 THR A 378       6.930  24.484  21.312  1.00 94.62           O  
ATOM   3078  N   LEU A 379       2.822  23.047  22.562  1.00 94.06           N  
ATOM   3079  CA  LEU A 379       1.835  22.453  23.438  1.00 94.06           C  
ATOM   3080  C   LEU A 379       1.958  20.922  23.438  1.00 94.06           C  
ATOM   3081  CB  LEU A 379       0.419  22.859  23.031  1.00 94.06           C  
ATOM   3082  O   LEU A 379       2.623  20.359  22.562  1.00 94.06           O  
ATOM   3083  CG  LEU A 379       0.134  24.359  22.984  1.00 94.06           C  
ATOM   3084  CD1 LEU A 379      -1.217  24.625  22.328  1.00 94.06           C  
ATOM   3085  CD2 LEU A 379       0.178  24.953  24.391  1.00 94.06           C  
ATOM   3086  N   GLU A 380       1.327  20.297  24.453  1.00 92.38           N  
ATOM   3087  CA  GLU A 380       1.413  18.844  24.609  1.00 92.38           C  
ATOM   3088  C   GLU A 380       0.026  18.219  24.656  1.00 92.38           C  
ATOM   3089  CB  GLU A 380       2.199  18.484  25.875  1.00 92.38           C  
ATOM   3090  O   GLU A 380      -0.859  18.688  25.359  1.00 92.38           O  
ATOM   3091  CG  GLU A 380       2.395  16.984  26.062  1.00 92.38           C  
ATOM   3092  CD  GLU A 380       3.184  16.641  27.312  1.00 92.38           C  
ATOM   3093  OE1 GLU A 380       3.359  15.438  27.609  1.00 92.38           O  
ATOM   3094  OE2 GLU A 380       3.627  17.578  28.016  1.00 92.38           O  
ATOM   3095  N   ALA A 381      -0.119  17.234  23.875  1.00 91.38           N  
ATOM   3096  CA  ALA A 381      -1.335  16.422  23.938  1.00 91.38           C  
ATOM   3097  C   ALA A 381      -1.171  15.273  24.938  1.00 91.38           C  
ATOM   3098  CB  ALA A 381      -1.700  15.883  22.562  1.00 91.38           C  
ATOM   3099  O   ALA A 381      -0.525  14.266  24.625  1.00 91.38           O  
ATOM   3100  N   SER A 382      -1.656  15.422  26.094  1.00 82.25           N  
ATOM   3101  CA  SER A 382      -1.549  14.406  27.141  1.00 82.25           C  
ATOM   3102  C   SER A 382      -2.854  14.273  27.906  1.00 82.25           C  
ATOM   3103  CB  SER A 382      -0.405  14.742  28.094  1.00 82.25           C  
ATOM   3104  O   SER A 382      -3.666  15.203  27.938  1.00 82.25           O  
ATOM   3105  OG  SER A 382      -0.816  15.703  29.047  1.00 82.25           O  
ATOM   3106  N   ARG A 383      -2.973  13.219  28.516  1.00 74.62           N  
ATOM   3107  CA  ARG A 383      -4.188  12.930  29.266  1.00 74.62           C  
ATOM   3108  C   ARG A 383      -4.180  13.641  30.625  1.00 74.62           C  
ATOM   3109  CB  ARG A 383      -4.352  11.422  29.469  1.00 74.62           C  
ATOM   3110  O   ARG A 383      -5.234  13.852  31.219  1.00 74.62           O  
ATOM   3111  CG  ARG A 383      -4.898  10.695  28.250  1.00 74.62           C  
ATOM   3112  CD  ARG A 383      -5.160   9.227  28.547  1.00 74.62           C  
ATOM   3113  NE  ARG A 383      -5.684   8.523  27.375  1.00 74.62           N  
ATOM   3114  NH1 ARG A 383      -6.133   6.555  28.500  1.00 74.62           N  
ATOM   3115  NH2 ARG A 383      -6.590   6.738  26.250  1.00 74.62           N  
ATOM   3116  CZ  ARG A 383      -6.133   7.273  27.375  1.00 74.62           C  
ATOM   3117  N   GLU A 384      -3.105  13.891  31.156  1.00 69.88           N  
ATOM   3118  CA  GLU A 384      -3.061  14.516  32.469  1.00 69.88           C  
ATOM   3119  C   GLU A 384      -3.949  15.758  32.531  1.00 69.88           C  
ATOM   3120  CB  GLU A 384      -1.623  14.891  32.844  1.00 69.88           C  
ATOM   3121  O   GLU A 384      -4.586  16.031  33.531  1.00 69.88           O  
ATOM   3122  CG  GLU A 384      -0.726  13.688  33.094  1.00 69.88           C  
ATOM   3123  CD  GLU A 384       0.696  14.062  33.469  1.00 69.88           C  
ATOM   3124  OE1 GLU A 384       1.517  13.156  33.750  1.00 69.88           O  
ATOM   3125  OE2 GLU A 384       0.990  15.281  33.531  1.00 69.88           O  
ATOM   3126  N   ASN A 385      -4.121  16.438  31.438  1.00 63.66           N  
ATOM   3127  CA  ASN A 385      -4.949  17.641  31.391  1.00 63.66           C  
ATOM   3128  C   ASN A 385      -6.191  17.422  30.516  1.00 63.66           C  
ATOM   3129  CB  ASN A 385      -4.137  18.828  30.859  1.00 63.66           C  
ATOM   3130  O   ASN A 385      -6.477  18.219  29.625  1.00 63.66           O  
ATOM   3131  CG  ASN A 385      -3.125  19.344  31.859  1.00 63.66           C  
ATOM   3132  ND2 ASN A 385      -2.084  20.000  31.375  1.00 63.66           N  
ATOM   3133  OD1 ASN A 385      -3.279  19.141  33.062  1.00 63.66           O  
ATOM   3134  N   ASN A 386      -6.922  16.344  30.922  1.00 66.75           N  
ATOM   3135  CA  ASN A 386      -8.016  15.961  30.031  1.00 66.75           C  
ATOM   3136  C   ASN A 386      -9.352  16.516  30.531  1.00 66.75           C  
ATOM   3137  CB  ASN A 386      -8.094  14.438  29.906  1.00 66.75           C  
ATOM   3138  O   ASN A 386     -10.414  16.062  30.094  1.00 66.75           O  
ATOM   3139  CG  ASN A 386      -7.035  13.875  28.969  1.00 66.75           C  
ATOM   3140  ND2 ASN A 386      -6.902  12.555  28.953  1.00 66.75           N  
ATOM   3141  OD1 ASN A 386      -6.340  14.625  28.281  1.00 66.75           O  
ATOM   3142  N   LYS A 387      -9.297  17.453  31.422  1.00 71.44           N  
ATOM   3143  CA  LYS A 387     -10.555  18.094  31.781  1.00 71.44           C  
ATOM   3144  C   LYS A 387     -10.977  19.109  30.719  1.00 71.44           C  
ATOM   3145  CB  LYS A 387     -10.438  18.781  33.125  1.00 71.44           C  
ATOM   3146  O   LYS A 387     -10.148  19.891  30.234  1.00 71.44           O  
ATOM   3147  CG  LYS A 387     -10.242  17.812  34.312  1.00 71.44           C  
ATOM   3148  CD  LYS A 387     -10.234  18.531  35.625  1.00 71.44           C  
ATOM   3149  CE  LYS A 387     -10.000  17.578  36.812  1.00 71.44           C  
ATOM   3150  NZ  LYS A 387      -9.930  18.297  38.094  1.00 71.44           N  
ATOM   3151  N   PRO A 388     -12.195  18.906  30.422  1.00 75.25           N  
ATOM   3152  CA  PRO A 388     -12.672  19.828  29.391  1.00 75.25           C  
ATOM   3153  C   PRO A 388     -12.469  21.297  29.781  1.00 75.25           C  
ATOM   3154  CB  PRO A 388     -14.156  19.500  29.281  1.00 75.25           C  
ATOM   3155  O   PRO A 388     -12.633  21.656  30.953  1.00 75.25           O  
ATOM   3156  CG  PRO A 388     -14.312  18.188  30.000  1.00 75.25           C  
ATOM   3157  CD  PRO A 388     -13.102  17.984  30.859  1.00 75.25           C  
ATOM   3158  N   ARG A 389     -11.938  22.094  28.953  1.00 78.31           N  
ATOM   3159  CA  ARG A 389     -11.797  23.547  29.047  1.00 78.31           C  
ATOM   3160  C   ARG A 389     -10.539  23.922  29.828  1.00 78.31           C  
ATOM   3161  CB  ARG A 389     -13.031  24.156  29.703  1.00 78.31           C  
ATOM   3162  O   ARG A 389     -10.344  25.094  30.172  1.00 78.31           O  
ATOM   3163  CG  ARG A 389     -14.312  23.984  28.906  1.00 78.31           C  
ATOM   3164  CD  ARG A 389     -15.477  24.719  29.547  1.00 78.31           C  
ATOM   3165  NE  ARG A 389     -16.703  24.562  28.766  1.00 78.31           N  
ATOM   3166  NH1 ARG A 389     -18.031  25.766  30.219  1.00 78.31           N  
ATOM   3167  NH2 ARG A 389     -18.938  24.859  28.328  1.00 78.31           N  
ATOM   3168  CZ  ARG A 389     -17.891  25.062  29.109  1.00 78.31           C  
ATOM   3169  N   THR A 390      -9.820  22.922  30.125  1.00 81.19           N  
ATOM   3170  CA  THR A 390      -8.539  23.234  30.750  1.00 81.19           C  
ATOM   3171  C   THR A 390      -7.570  23.828  29.734  1.00 81.19           C  
ATOM   3172  CB  THR A 390      -7.914  21.984  31.391  1.00 81.19           C  
ATOM   3173  O   THR A 390      -7.379  23.281  28.656  1.00 81.19           O  
ATOM   3174  CG2 THR A 390      -6.695  22.344  32.219  1.00 81.19           C  
ATOM   3175  OG1 THR A 390      -8.883  21.344  32.219  1.00 81.19           O  
ATOM   3176  N   VAL A 391      -7.055  24.984  30.141  1.00 85.75           N  
ATOM   3177  CA  VAL A 391      -6.121  25.672  29.250  1.00 85.75           C  
ATOM   3178  C   VAL A 391      -4.793  24.922  29.219  1.00 85.75           C  
ATOM   3179  CB  VAL A 391      -5.895  27.125  29.703  1.00 85.75           C  
ATOM   3180  O   VAL A 391      -4.281  24.500  30.266  1.00 85.75           O  
ATOM   3181  CG1 VAL A 391      -4.840  27.812  28.828  1.00 85.75           C  
ATOM   3182  CG2 VAL A 391      -7.207  27.906  29.672  1.00 85.75           C  
ATOM   3183  N   LEU A 392      -4.301  24.719  28.125  1.00 89.25           N  
ATOM   3184  CA  LEU A 392      -3.031  24.016  27.953  1.00 89.25           C  
ATOM   3185  C   LEU A 392      -1.858  24.922  28.312  1.00 89.25           C  
ATOM   3186  CB  LEU A 392      -2.885  23.516  26.516  1.00 89.25           C  
ATOM   3187  O   LEU A 392      -1.845  26.094  27.938  1.00 89.25           O  
ATOM   3188  CG  LEU A 392      -3.930  22.500  26.031  1.00 89.25           C  
ATOM   3189  CD1 LEU A 392      -3.738  22.203  24.547  1.00 89.25           C  
ATOM   3190  CD2 LEU A 392      -3.848  21.219  26.859  1.00 89.25           C  
ATOM   3191  N   LYS A 393      -0.975  24.328  28.969  1.00 86.81           N  
ATOM   3192  CA  LYS A 393       0.230  25.078  29.328  1.00 86.81           C  
ATOM   3193  C   LYS A 393       1.319  24.891  28.266  1.00 86.81           C  
ATOM   3194  CB  LYS A 393       0.749  24.641  30.688  1.00 86.81           C  
ATOM   3195  O   LYS A 393       1.606  23.766  27.859  1.00 86.81           O  
ATOM   3196  CG  LYS A 393      -0.193  24.953  31.844  1.00 86.81           C  
ATOM   3197  CD  LYS A 393       0.405  24.562  33.188  1.00 86.81           C  
ATOM   3198  CE  LYS A 393      -0.559  24.828  34.344  1.00 86.81           C  
ATOM   3199  NZ  LYS A 393      -0.002  24.375  35.656  1.00 86.81           N  
ATOM   3200  N   PRO A 394       1.895  26.000  27.875  1.00 89.19           N  
ATOM   3201  CA  PRO A 394       2.982  25.906  26.906  1.00 89.19           C  
ATOM   3202  C   PRO A 394       4.199  25.156  27.453  1.00 89.19           C  
ATOM   3203  CB  PRO A 394       3.328  27.359  26.594  1.00 89.19           C  
ATOM   3204  O   PRO A 394       4.492  25.250  28.641  1.00 89.19           O  
ATOM   3205  CG  PRO A 394       2.135  28.141  27.047  1.00 89.19           C  
ATOM   3206  CD  PRO A 394       1.437  27.359  28.125  1.00 89.19           C  
ATOM   3207  N   ARG A 395       4.832  24.406  26.578  1.00 89.25           N  
ATOM   3208  CA  ARG A 395       6.039  23.656  26.906  1.00 89.25           C  
ATOM   3209  C   ARG A 395       7.250  24.219  26.172  1.00 89.25           C  
ATOM   3210  CB  ARG A 395       5.863  22.172  26.578  1.00 89.25           C  
ATOM   3211  O   ARG A 395       7.098  24.938  25.188  1.00 89.25           O  
ATOM   3212  CG  ARG A 395       4.699  21.516  27.297  1.00 89.25           C  
ATOM   3213  CD  ARG A 395       5.043  21.188  28.734  1.00 89.25           C  
ATOM   3214  NE  ARG A 395       3.984  20.406  29.391  1.00 89.25           N  
ATOM   3215  NH1 ARG A 395       5.074  20.219  31.406  1.00 89.25           N  
ATOM   3216  NH2 ARG A 395       3.004  19.281  31.125  1.00 89.25           N  
ATOM   3217  CZ  ARG A 395       4.023  19.969  30.641  1.00 89.25           C  
ATOM   3218  N   LYS A 396       8.430  23.969  26.766  1.00 87.25           N  
ATOM   3219  CA  LYS A 396       9.672  24.375  26.109  1.00 87.25           C  
ATOM   3220  C   LYS A 396      10.734  23.297  26.234  1.00 87.25           C  
ATOM   3221  CB  LYS A 396      10.195  25.688  26.719  1.00 87.25           C  
ATOM   3222  O   LYS A 396      10.859  22.641  27.266  1.00 87.25           O  
ATOM   3223  CG  LYS A 396      11.164  26.438  25.812  1.00 87.25           C  
ATOM   3224  CD  LYS A 396      11.555  27.781  26.422  1.00 87.25           C  
ATOM   3225  CE  LYS A 396      12.570  28.516  25.562  1.00 87.25           C  
ATOM   3226  NZ  LYS A 396      12.961  29.828  26.141  1.00 87.25           N  
ATOM   3227  N   VAL A 397      11.367  23.031  25.125  1.00 86.06           N  
ATOM   3228  CA  VAL A 397      12.461  22.062  25.109  1.00 86.06           C  
ATOM   3229  C   VAL A 397      13.797  22.797  25.250  1.00 86.06           C  
ATOM   3230  CB  VAL A 397      12.445  21.219  23.828  1.00 86.06           C  
ATOM   3231  O   VAL A 397      14.094  23.703  24.469  1.00 86.06           O  
ATOM   3232  CG1 VAL A 397      13.570  20.172  23.844  1.00 86.06           C  
ATOM   3233  CG2 VAL A 397      11.086  20.531  23.641  1.00 86.06           C  
ATOM   3234  N   CYS A 398      14.578  22.422  26.328  1.00 78.94           N  
ATOM   3235  CA  CYS A 398      15.867  23.062  26.578  1.00 78.94           C  
ATOM   3236  C   CYS A 398      17.016  22.078  26.328  1.00 78.94           C  
ATOM   3237  CB  CYS A 398      15.945  23.594  28.000  1.00 78.94           C  
ATOM   3238  O   CYS A 398      16.875  20.875  26.547  1.00 78.94           O  
ATOM   3239  SG  CYS A 398      14.680  24.812  28.391  1.00 78.94           S  
ATOM   3240  N   ALA A 399      17.969  22.484  25.562  1.00 66.88           N  
ATOM   3241  CA  ALA A 399      19.156  21.641  25.359  1.00 66.88           C  
ATOM   3242  C   ALA A 399      19.891  21.391  26.656  1.00 66.88           C  
ATOM   3243  CB  ALA A 399      20.094  22.297  24.328  1.00 66.88           C  
ATOM   3244  O   ALA A 399      20.188  20.250  27.000  1.00 66.88           O  
ATOM   3245  N   SER A 400      21.047  22.203  27.047  1.00 58.69           N  
ATOM   3246  CA  SER A 400      21.953  22.078  28.188  1.00 58.69           C  
ATOM   3247  C   SER A 400      21.578  23.062  29.297  1.00 58.69           C  
ATOM   3248  CB  SER A 400      23.391  22.312  27.750  1.00 58.69           C  
ATOM   3249  O   SER A 400      21.016  24.125  29.031  1.00 58.69           O  
ATOM   3250  OG  SER A 400      24.266  22.375  28.859  1.00 58.69           O  
ATOM   3251  N   GLY A 401      21.156  22.672  30.609  1.00 53.38           N  
ATOM   3252  CA  GLY A 401      21.250  23.438  31.828  1.00 53.38           C  
ATOM   3253  C   GLY A 401      20.141  23.125  32.812  1.00 53.38           C  
ATOM   3254  O   GLY A 401      19.359  22.188  32.594  1.00 53.38           O  
ATOM   3255  N   LYS A 402      19.891  24.031  33.875  1.00 49.16           N  
ATOM   3256  CA  LYS A 402      19.000  23.969  35.031  1.00 49.16           C  
ATOM   3257  C   LYS A 402      17.547  23.969  34.594  1.00 49.16           C  
ATOM   3258  CB  LYS A 402      19.266  25.156  35.969  1.00 49.16           C  
ATOM   3259  O   LYS A 402      17.125  24.828  33.812  1.00 49.16           O  
ATOM   3260  CG  LYS A 402      20.234  24.844  37.094  1.00 49.16           C  
ATOM   3261  CD  LYS A 402      20.375  26.016  38.062  1.00 49.16           C  
ATOM   3262  CE  LYS A 402      21.391  25.719  39.156  1.00 49.16           C  
ATOM   3263  NZ  LYS A 402      21.578  26.906  40.062  1.00 49.16           N  
ATOM   3264  N   ARG A 403      16.875  22.891  34.625  1.00 54.53           N  
ATOM   3265  CA  ARG A 403      15.523  22.547  34.188  1.00 54.53           C  
ATOM   3266  C   ARG A 403      14.469  23.312  34.969  1.00 54.53           C  
ATOM   3267  CB  ARG A 403      15.289  21.031  34.312  1.00 54.53           C  
ATOM   3268  O   ARG A 403      14.469  23.297  36.219  1.00 54.53           O  
ATOM   3269  CG  ARG A 403      15.562  20.250  33.062  1.00 54.53           C  
ATOM   3270  CD  ARG A 403      15.281  18.766  33.219  1.00 54.53           C  
ATOM   3271  NE  ARG A 403      15.648  18.000  32.031  1.00 54.53           N  
ATOM   3272  NH1 ARG A 403      15.109  15.945  32.938  1.00 54.53           N  
ATOM   3273  NH2 ARG A 403      15.914  16.094  30.797  1.00 54.53           N  
ATOM   3274  CZ  ARG A 403      15.555  16.688  31.938  1.00 54.53           C  
ATOM   3275  N   LYS A 404      13.867  24.250  34.312  1.00 59.34           N  
ATOM   3276  CA  LYS A 404      12.656  24.781  34.969  1.00 59.34           C  
ATOM   3277  C   LYS A 404      11.500  23.781  34.812  1.00 59.34           C  
ATOM   3278  CB  LYS A 404      12.273  26.125  34.344  1.00 59.34           C  
ATOM   3279  O   LYS A 404      11.586  22.828  34.062  1.00 59.34           O  
ATOM   3280  CG  LYS A 404      13.203  27.266  34.719  1.00 59.34           C  
ATOM   3281  CD  LYS A 404      12.711  28.594  34.188  1.00 59.34           C  
ATOM   3282  CE  LYS A 404      13.664  29.734  34.531  1.00 59.34           C  
ATOM   3283  NZ  LYS A 404      13.219  31.031  33.938  1.00 59.34           N  
ATOM   3284  N   LYS A 405      10.391  23.953  35.625  1.00 57.38           N  
ATOM   3285  CA  LYS A 405       9.273  23.016  35.781  1.00 57.38           C  
ATOM   3286  C   LYS A 405       8.641  22.703  34.406  1.00 57.38           C  
ATOM   3287  CB  LYS A 405       8.219  23.578  36.719  1.00 57.38           C  
ATOM   3288  O   LYS A 405       8.297  21.562  34.125  1.00 57.38           O  
ATOM   3289  CG  LYS A 405       7.422  22.516  37.469  1.00 57.38           C  
ATOM   3290  CD  LYS A 405       6.426  23.141  38.438  1.00 57.38           C  
ATOM   3291  CE  LYS A 405       5.586  22.078  39.125  1.00 57.38           C  
ATOM   3292  NZ  LYS A 405       4.621  22.688  40.094  1.00 57.38           N  
ATOM   3293  N   ASP A 406       8.547  23.656  33.562  1.00 65.88           N  
ATOM   3294  CA  ASP A 406       7.840  23.484  32.281  1.00 65.88           C  
ATOM   3295  C   ASP A 406       8.812  23.172  31.156  1.00 65.88           C  
ATOM   3296  CB  ASP A 406       7.020  24.734  31.969  1.00 65.88           C  
ATOM   3297  O   ASP A 406       8.438  23.203  29.984  1.00 65.88           O  
ATOM   3298  CG  ASP A 406       5.957  25.031  33.000  1.00 65.88           C  
ATOM   3299  OD1 ASP A 406       5.340  24.094  33.531  1.00 65.88           O  
ATOM   3300  OD2 ASP A 406       5.730  26.234  33.281  1.00 65.88           O  
ATOM   3301  N   GLU A 407      10.070  22.906  31.516  1.00 72.38           N  
ATOM   3302  CA  GLU A 407      11.094  22.656  30.516  1.00 72.38           C  
ATOM   3303  C   GLU A 407      11.484  21.172  30.484  1.00 72.38           C  
ATOM   3304  CB  GLU A 407      12.328  23.516  30.750  1.00 72.38           C  
ATOM   3305  O   GLU A 407      11.477  20.516  31.531  1.00 72.38           O  
ATOM   3306  CG  GLU A 407      12.117  24.984  30.438  1.00 72.38           C  
ATOM   3307  CD  GLU A 407      13.367  25.828  30.641  1.00 72.38           C  
ATOM   3308  OE1 GLU A 407      13.328  27.062  30.375  1.00 72.38           O  
ATOM   3309  OE2 GLU A 407      14.398  25.266  31.062  1.00 72.38           O  
ATOM   3310  N   ILE A 408      11.438  20.625  29.344  1.00 72.88           N  
ATOM   3311  CA  ILE A 408      11.867  19.234  29.156  1.00 72.88           C  
ATOM   3312  C   ILE A 408      13.219  19.203  28.453  1.00 72.88           C  
ATOM   3313  CB  ILE A 408      10.828  18.422  28.375  1.00 72.88           C  
ATOM   3314  O   ILE A 408      13.438  19.953  27.484  1.00 72.88           O  
ATOM   3315  CG1 ILE A 408       9.578  18.172  29.219  1.00 72.88           C  
ATOM   3316  CG2 ILE A 408      11.430  17.094  27.891  1.00 72.88           C  
ATOM   3317  CD1 ILE A 408       8.422  17.547  28.469  1.00 72.88           C  
ATOM   3318  N   SER A 409      14.086  18.516  29.031  1.00 76.50           N  
ATOM   3319  CA  SER A 409      15.398  18.359  28.422  1.00 76.50           C  
ATOM   3320  C   SER A 409      15.312  17.516  27.156  1.00 76.50           C  
ATOM   3321  CB  SER A 409      16.375  17.719  29.406  1.00 76.50           C  
ATOM   3322  O   SER A 409      14.523  16.578  27.078  1.00 76.50           O  
ATOM   3323  OG  SER A 409      17.578  17.328  28.734  1.00 76.50           O  
ATOM   3324  N   VAL A 410      16.125  17.828  26.203  1.00 83.50           N  
ATOM   3325  CA  VAL A 410      16.172  17.125  24.922  1.00 83.50           C  
ATOM   3326  C   VAL A 410      16.453  15.648  25.172  1.00 83.50           C  
ATOM   3327  CB  VAL A 410      17.219  17.734  23.984  1.00 83.50           C  
ATOM   3328  O   VAL A 410      15.914  14.781  24.469  1.00 83.50           O  
ATOM   3329  CG1 VAL A 410      17.297  16.938  22.688  1.00 83.50           C  
ATOM   3330  CG2 VAL A 410      16.906  19.203  23.688  1.00 83.50           C  
ATOM   3331  N   ASP A 411      17.203  15.375  26.219  1.00 79.50           N  
ATOM   3332  CA  ASP A 411      17.594  14.008  26.516  1.00 79.50           C  
ATOM   3333  C   ASP A 411      16.422  13.219  27.109  1.00 79.50           C  
ATOM   3334  CB  ASP A 411      18.781  13.992  27.484  1.00 79.50           C  
ATOM   3335  O   ASP A 411      16.438  11.984  27.125  1.00 79.50           O  
ATOM   3336  CG  ASP A 411      20.047  14.578  26.875  1.00 79.50           C  
ATOM   3337  OD1 ASP A 411      20.359  14.258  25.719  1.00 79.50           O  
ATOM   3338  OD2 ASP A 411      20.719  15.367  27.578  1.00 79.50           O  
ATOM   3339  N   SER A 412      15.469  13.938  27.531  1.00 80.94           N  
ATOM   3340  CA  SER A 412      14.352  13.281  28.203  1.00 80.94           C  
ATOM   3341  C   SER A 412      13.164  13.109  27.266  1.00 80.94           C  
ATOM   3342  CB  SER A 412      13.922  14.078  29.438  1.00 80.94           C  
ATOM   3343  O   SER A 412      12.102  12.633  27.672  1.00 80.94           O  
ATOM   3344  OG  SER A 412      13.555  15.398  29.078  1.00 80.94           O  
ATOM   3345  N   LEU A 413      13.289  13.484  26.062  1.00 89.31           N  
ATOM   3346  CA  LEU A 413      12.203  13.383  25.094  1.00 89.31           C  
ATOM   3347  C   LEU A 413      11.891  11.930  24.781  1.00 89.31           C  
ATOM   3348  CB  LEU A 413      12.547  14.141  23.812  1.00 89.31           C  
ATOM   3349  O   LEU A 413      12.805  11.109  24.641  1.00 89.31           O  
ATOM   3350  CG  LEU A 413      12.516  15.664  23.891  1.00 89.31           C  
ATOM   3351  CD1 LEU A 413      13.086  16.281  22.609  1.00 89.31           C  
ATOM   3352  CD2 LEU A 413      11.086  16.156  24.125  1.00 89.31           C  
ATOM   3353  N   ASP A 414      10.617  11.672  24.750  1.00 89.50           N  
ATOM   3354  CA  ASP A 414      10.148  10.352  24.328  1.00 89.50           C  
ATOM   3355  C   ASP A 414       9.828  10.328  22.828  1.00 89.50           C  
ATOM   3356  CB  ASP A 414       8.922   9.930  25.141  1.00 89.50           C  
ATOM   3357  O   ASP A 414       8.820  10.891  22.406  1.00 89.50           O  
ATOM   3358  CG  ASP A 414       8.539   8.477  24.922  1.00 89.50           C  
ATOM   3359  OD1 ASP A 414       9.047   7.848  23.969  1.00 89.50           O  
ATOM   3360  OD2 ASP A 414       7.715   7.957  25.703  1.00 89.50           O  
ATOM   3361  N   PHE A 415      10.625   9.625  22.031  1.00 91.06           N  
ATOM   3362  CA  PHE A 415      10.477   9.609  20.594  1.00 91.06           C  
ATOM   3363  C   PHE A 415       9.391   8.633  20.156  1.00 91.06           C  
ATOM   3364  CB  PHE A 415      11.812   9.242  19.922  1.00 91.06           C  
ATOM   3365  O   PHE A 415       8.969   8.633  19.000  1.00 91.06           O  
ATOM   3366  CG  PHE A 415      12.906  10.242  20.156  1.00 91.06           C  
ATOM   3367  CD1 PHE A 415      12.812  11.539  19.656  1.00 91.06           C  
ATOM   3368  CD2 PHE A 415      14.031   9.891  20.891  1.00 91.06           C  
ATOM   3369  CE1 PHE A 415      13.828  12.469  19.891  1.00 91.06           C  
ATOM   3370  CE2 PHE A 415      15.047  10.812  21.125  1.00 91.06           C  
ATOM   3371  CZ  PHE A 415      14.945  12.102  20.625  1.00 91.06           C  
ATOM   3372  N   ASN A 416       8.977   7.863  21.062  1.00 87.62           N  
ATOM   3373  CA  ASN A 416       7.879   6.961  20.734  1.00 87.62           C  
ATOM   3374  C   ASN A 416       6.535   7.680  20.766  1.00 87.62           C  
ATOM   3375  CB  ASN A 416       7.867   5.766  21.688  1.00 87.62           C  
ATOM   3376  O   ASN A 416       5.562   7.207  20.172  1.00 87.62           O  
ATOM   3377  CG  ASN A 416       9.086   4.875  21.531  1.00 87.62           C  
ATOM   3378  ND2 ASN A 416       9.586   4.355  22.641  1.00 87.62           N  
ATOM   3379  OD1 ASN A 416       9.562   4.656  20.422  1.00 87.62           O  
ATOM   3380  N   LYS A 417       6.512   8.719  21.516  1.00 90.50           N  
ATOM   3381  CA  LYS A 417       5.336   9.586  21.516  1.00 90.50           C  
ATOM   3382  C   LYS A 417       5.480  10.711  20.500  1.00 90.50           C  
ATOM   3383  CB  LYS A 417       5.098  10.172  22.922  1.00 90.50           C  
ATOM   3384  O   LYS A 417       6.289  11.625  20.688  1.00 90.50           O  
ATOM   3385  CG  LYS A 417       4.746   9.125  23.969  1.00 90.50           C  
ATOM   3386  CD  LYS A 417       4.434   9.773  25.312  1.00 90.50           C  
ATOM   3387  CE  LYS A 417       4.098   8.734  26.375  1.00 90.50           C  
ATOM   3388  NZ  LYS A 417       3.820   9.359  27.703  1.00 90.50           N  
ATOM   3389  N   LYS A 418       4.766  10.578  19.516  1.00 93.75           N  
ATOM   3390  CA  LYS A 418       4.934  11.555  18.438  1.00 93.75           C  
ATOM   3391  C   LYS A 418       3.590  11.922  17.812  1.00 93.75           C  
ATOM   3392  CB  LYS A 418       5.875  11.008  17.359  1.00 93.75           C  
ATOM   3393  O   LYS A 418       2.648  11.125  17.844  1.00 93.75           O  
ATOM   3394  CG  LYS A 418       5.453   9.664  16.797  1.00 93.75           C  
ATOM   3395  CD  LYS A 418       6.516   9.094  15.867  1.00 93.75           C  
ATOM   3396  CE  LYS A 418       6.094   7.746  15.289  1.00 93.75           C  
ATOM   3397  NZ  LYS A 418       7.156   7.160  14.422  1.00 93.75           N  
ATOM   3398  N   ILE A 419       3.480  13.117  17.328  1.00 95.75           N  
ATOM   3399  CA  ILE A 419       2.340  13.617  16.562  1.00 95.75           C  
ATOM   3400  C   ILE A 419       2.742  13.828  15.102  1.00 95.75           C  
ATOM   3401  CB  ILE A 419       1.797  14.930  17.156  1.00 95.75           C  
ATOM   3402  O   ILE A 419       3.436  14.789  14.781  1.00 95.75           O  
ATOM   3403  CG1 ILE A 419       1.290  14.695  18.594  1.00 95.75           C  
ATOM   3404  CG2 ILE A 419       0.690  15.516  16.281  1.00 95.75           C  
ATOM   3405  CD1 ILE A 419       0.827  15.969  19.297  1.00 95.75           C  
ATOM   3406  N   LEU A 420       2.279  12.930  14.336  1.00 96.06           N  
ATOM   3407  CA  LEU A 420       2.629  12.992  12.922  1.00 96.06           C  
ATOM   3408  C   LEU A 420       1.521  13.664  12.117  1.00 96.06           C  
ATOM   3409  CB  LEU A 420       2.895  11.586  12.375  1.00 96.06           C  
ATOM   3410  O   LEU A 420       1.788  14.289  11.086  1.00 96.06           O  
ATOM   3411  CG  LEU A 420       4.023  10.805  13.047  1.00 96.06           C  
ATOM   3412  CD1 LEU A 420       4.145   9.414  12.422  1.00 96.06           C  
ATOM   3413  CD2 LEU A 420       5.340  11.562  12.938  1.00 96.06           C  
ATOM   3414  N   HIS A 421       0.296  13.562  12.602  1.00 95.44           N  
ATOM   3415  CA  HIS A 421      -0.868  14.016  11.852  1.00 95.44           C  
ATOM   3416  C   HIS A 421      -1.668  15.047  12.625  1.00 95.44           C  
ATOM   3417  CB  HIS A 421      -1.760  12.820  11.484  1.00 95.44           C  
ATOM   3418  O   HIS A 421      -2.070  14.805  13.766  1.00 95.44           O  
ATOM   3419  CG  HIS A 421      -1.010  11.656  10.922  1.00 95.44           C  
ATOM   3420  CD2 HIS A 421      -0.690  10.461  11.461  1.00 95.44           C  
ATOM   3421  ND1 HIS A 421      -0.490  11.656   9.648  1.00 95.44           N  
ATOM   3422  CE1 HIS A 421       0.117  10.508   9.422  1.00 95.44           C  
ATOM   3423  NE2 HIS A 421       0.011   9.758  10.508  1.00 95.44           N  
ATOM   3424  N   THR A 422      -1.861  16.141  11.969  1.00 96.38           N  
ATOM   3425  CA  THR A 422      -2.613  17.250  12.555  1.00 96.38           C  
ATOM   3426  C   THR A 422      -3.539  17.875  11.523  1.00 96.38           C  
ATOM   3427  CB  THR A 422      -1.673  18.312  13.133  1.00 96.38           C  
ATOM   3428  O   THR A 422      -3.271  17.812  10.320  1.00 96.38           O  
ATOM   3429  CG2 THR A 422      -0.756  17.734  14.203  1.00 96.38           C  
ATOM   3430  OG1 THR A 422      -0.871  18.859  12.078  1.00 96.38           O  
ATOM   3431  N   ALA A 423      -4.602  18.391  12.000  1.00 97.06           N  
ATOM   3432  CA  ALA A 423      -5.551  19.078  11.133  1.00 97.06           C  
ATOM   3433  C   ALA A 423      -6.148  20.297  11.836  1.00 97.06           C  
ATOM   3434  CB  ALA A 423      -6.660  18.141  10.688  1.00 97.06           C  
ATOM   3435  O   ALA A 423      -6.379  20.266  13.047  1.00 97.06           O  
ATOM   3436  N   TRP A 424      -6.387  21.312  11.062  1.00 97.25           N  
ATOM   3437  CA  TRP A 424      -6.996  22.547  11.562  1.00 97.25           C  
ATOM   3438  C   TRP A 424      -8.352  22.781  10.898  1.00 97.25           C  
ATOM   3439  CB  TRP A 424      -6.074  23.734  11.320  1.00 97.25           C  
ATOM   3440  O   TRP A 424      -8.477  22.703   9.680  1.00 97.25           O  
ATOM   3441  CG  TRP A 424      -6.379  24.938  12.172  1.00 97.25           C  
ATOM   3442  CD1 TRP A 424      -7.562  25.609  12.250  1.00 97.25           C  
ATOM   3443  CD2 TRP A 424      -5.480  25.594  13.078  1.00 97.25           C  
ATOM   3444  CE2 TRP A 424      -6.191  26.656  13.672  1.00 97.25           C  
ATOM   3445  CE3 TRP A 424      -4.145  25.375  13.445  1.00 97.25           C  
ATOM   3446  NE1 TRP A 424      -7.457  26.656  13.148  1.00 97.25           N  
ATOM   3447  CH2 TRP A 424      -4.297  27.281  14.953  1.00 97.25           C  
ATOM   3448  CZ2 TRP A 424      -5.605  27.516  14.609  1.00 97.25           C  
ATOM   3449  CZ3 TRP A 424      -3.566  26.219  14.383  1.00 97.25           C  
ATOM   3450  N   HIS A 425      -9.312  23.094  11.727  1.00 95.81           N  
ATOM   3451  CA  HIS A 425     -10.633  23.438  11.211  1.00 95.81           C  
ATOM   3452  C   HIS A 425     -10.555  24.594  10.227  1.00 95.81           C  
ATOM   3453  CB  HIS A 425     -11.586  23.781  12.352  1.00 95.81           C  
ATOM   3454  O   HIS A 425      -9.852  25.578  10.477  1.00 95.81           O  
ATOM   3455  CG  HIS A 425     -13.023  23.859  11.938  1.00 95.81           C  
ATOM   3456  CD2 HIS A 425     -14.078  23.062  12.211  1.00 95.81           C  
ATOM   3457  ND1 HIS A 425     -13.500  24.875  11.133  1.00 95.81           N  
ATOM   3458  CE1 HIS A 425     -14.797  24.688  10.930  1.00 95.81           C  
ATOM   3459  NE2 HIS A 425     -15.172  23.594  11.570  1.00 95.81           N  
ATOM   3460  N   PRO A 426     -11.281  24.516   9.164  1.00 93.38           N  
ATOM   3461  CA  PRO A 426     -11.133  25.531   8.109  1.00 93.38           C  
ATOM   3462  C   PRO A 426     -11.672  26.906   8.523  1.00 93.38           C  
ATOM   3463  CB  PRO A 426     -11.945  24.953   6.949  1.00 93.38           C  
ATOM   3464  O   PRO A 426     -11.188  27.922   8.031  1.00 93.38           O  
ATOM   3465  CG  PRO A 426     -12.781  23.875   7.566  1.00 93.38           C  
ATOM   3466  CD  PRO A 426     -12.133  23.438   8.844  1.00 93.38           C  
ATOM   3467  N   LYS A 427     -12.641  26.984   9.398  1.00 91.44           N  
ATOM   3468  CA  LYS A 427     -13.289  28.250   9.695  1.00 91.44           C  
ATOM   3469  C   LYS A 427     -13.047  28.672  11.141  1.00 91.44           C  
ATOM   3470  CB  LYS A 427     -14.789  28.172   9.414  1.00 91.44           C  
ATOM   3471  O   LYS A 427     -12.992  29.859  11.453  1.00 91.44           O  
ATOM   3472  CG  LYS A 427     -15.133  27.938   7.945  1.00 91.44           C  
ATOM   3473  CD  LYS A 427     -16.641  27.891   7.727  1.00 91.44           C  
ATOM   3474  CE  LYS A 427     -16.984  27.641   6.266  1.00 91.44           C  
ATOM   3475  NZ  LYS A 427     -18.453  27.500   6.062  1.00 91.44           N  
ATOM   3476  N   GLU A 428     -12.906  27.625  11.961  1.00 91.44           N  
ATOM   3477  CA  GLU A 428     -12.828  27.922  13.383  1.00 91.44           C  
ATOM   3478  C   GLU A 428     -11.484  27.484  13.961  1.00 91.44           C  
ATOM   3479  CB  GLU A 428     -13.977  27.250  14.141  1.00 91.44           C  
ATOM   3480  O   GLU A 428     -10.711  26.797  13.297  1.00 91.44           O  
ATOM   3481  CG  GLU A 428     -15.359  27.703  13.688  1.00 91.44           C  
ATOM   3482  CD  GLU A 428     -16.484  27.109  14.523  1.00 91.44           C  
ATOM   3483  OE1 GLU A 428     -17.672  27.391  14.227  1.00 91.44           O  
ATOM   3484  OE2 GLU A 428     -16.172  26.359  15.477  1.00 91.44           O  
ATOM   3485  N   ASN A 429     -11.297  27.953  15.148  1.00 92.75           N  
ATOM   3486  CA  ASN A 429     -10.078  27.562  15.852  1.00 92.75           C  
ATOM   3487  C   ASN A 429     -10.281  26.266  16.641  1.00 92.75           C  
ATOM   3488  CB  ASN A 429      -9.602  28.688  16.781  1.00 92.75           C  
ATOM   3489  O   ASN A 429     -10.266  26.281  17.875  1.00 92.75           O  
ATOM   3490  CG  ASN A 429      -8.992  29.844  16.016  1.00 92.75           C  
ATOM   3491  ND2 ASN A 429      -9.086  31.031  16.578  1.00 92.75           N  
ATOM   3492  OD1 ASN A 429      -8.445  29.672  14.922  1.00 92.75           O  
ATOM   3493  N   ILE A 430     -10.438  25.312  15.914  1.00 94.19           N  
ATOM   3494  CA  ILE A 430     -10.516  23.938  16.406  1.00 94.19           C  
ATOM   3495  C   ILE A 430      -9.438  23.094  15.758  1.00 94.19           C  
ATOM   3496  CB  ILE A 430     -11.914  23.328  16.156  1.00 94.19           C  
ATOM   3497  O   ILE A 430      -9.273  23.125  14.531  1.00 94.19           O  
ATOM   3498  CG1 ILE A 430     -13.008  24.234  16.750  1.00 94.19           C  
ATOM   3499  CG2 ILE A 430     -11.992  21.922  16.750  1.00 94.19           C  
ATOM   3500  CD1 ILE A 430     -14.414  23.875  16.297  1.00 94.19           C  
ATOM   3501  N   ILE A 431      -8.719  22.391  16.578  1.00 96.25           N  
ATOM   3502  CA  ILE A 431      -7.645  21.578  16.016  1.00 96.25           C  
ATOM   3503  C   ILE A 431      -7.812  20.125  16.453  1.00 96.25           C  
ATOM   3504  CB  ILE A 431      -6.258  22.109  16.438  1.00 96.25           C  
ATOM   3505  O   ILE A 431      -8.320  19.859  17.547  1.00 96.25           O  
ATOM   3506  CG1 ILE A 431      -6.152  22.172  17.969  1.00 96.25           C  
ATOM   3507  CG2 ILE A 431      -5.988  23.484  15.820  1.00 96.25           C  
ATOM   3508  CD1 ILE A 431      -4.766  22.531  18.484  1.00 96.25           C  
ATOM   3509  N   ALA A 432      -7.422  19.281  15.539  1.00 96.75           N  
ATOM   3510  CA  ALA A 432      -7.402  17.844  15.805  1.00 96.75           C  
ATOM   3511  C   ALA A 432      -5.988  17.281  15.672  1.00 96.75           C  
ATOM   3512  CB  ALA A 432      -8.352  17.109  14.859  1.00 96.75           C  
ATOM   3513  O   ALA A 432      -5.316  17.500  14.664  1.00 96.75           O  
ATOM   3514  N   VAL A 433      -5.566  16.531  16.672  1.00 96.25           N  
ATOM   3515  CA  VAL A 433      -4.227  15.969  16.688  1.00 96.25           C  
ATOM   3516  C   VAL A 433      -4.305  14.477  17.000  1.00 96.25           C  
ATOM   3517  CB  VAL A 433      -3.320  16.688  17.719  1.00 96.25           C  
ATOM   3518  O   VAL A 433      -4.941  14.078  17.984  1.00 96.25           O  
ATOM   3519  CG1 VAL A 433      -1.899  16.125  17.672  1.00 96.25           C  
ATOM   3520  CG2 VAL A 433      -3.312  18.188  17.453  1.00 96.25           C  
ATOM   3521  N   ALA A 434      -3.637  13.719  16.188  1.00 94.50           N  
ATOM   3522  CA  ALA A 434      -3.631  12.273  16.391  1.00 94.50           C  
ATOM   3523  C   ALA A 434      -2.395  11.836  17.172  1.00 94.50           C  
ATOM   3524  CB  ALA A 434      -3.699  11.547  15.055  1.00 94.50           C  
ATOM   3525  O   ALA A 434      -1.269  12.180  16.812  1.00 94.50           O  
ATOM   3526  N   THR A 435      -2.633  11.172  18.297  1.00 89.12           N  
ATOM   3527  CA  THR A 435      -1.572  10.547  19.078  1.00 89.12           C  
ATOM   3528  C   THR A 435      -1.774   9.039  19.156  1.00 89.12           C  
ATOM   3529  CB  THR A 435      -1.512  11.125  20.516  1.00 89.12           C  
ATOM   3530  O   THR A 435      -2.639   8.555  19.891  1.00 89.12           O  
ATOM   3531  CG2 THR A 435      -1.361  12.641  20.484  1.00 89.12           C  
ATOM   3532  OG1 THR A 435      -2.717  10.789  21.203  1.00 89.12           O  
ATOM   3533  N   THR A 436      -0.876   8.281  18.406  1.00 85.31           N  
ATOM   3534  CA  THR A 436      -0.983   6.828  18.375  1.00 85.31           C  
ATOM   3535  C   THR A 436      -2.416   6.398  18.078  1.00 85.31           C  
ATOM   3536  CB  THR A 436      -0.526   6.203  19.703  1.00 85.31           C  
ATOM   3537  O   THR A 436      -2.887   6.543  16.938  1.00 85.31           O  
ATOM   3538  CG2 THR A 436       0.995   6.133  19.781  1.00 85.31           C  
ATOM   3539  OG1 THR A 436      -1.018   6.992  20.797  1.00 85.31           O  
ATOM   3540  N   ASN A 437      -3.211   6.109  19.203  1.00 86.75           N  
ATOM   3541  CA  ASN A 437      -4.570   5.645  18.969  1.00 86.75           C  
ATOM   3542  C   ASN A 437      -5.609   6.633  19.484  1.00 86.75           C  
ATOM   3543  CB  ASN A 437      -4.789   4.266  19.594  1.00 86.75           C  
ATOM   3544  O   ASN A 437      -6.801   6.328  19.531  1.00 86.75           O  
ATOM   3545  CG  ASN A 437      -4.562   4.270  21.094  1.00 86.75           C  
ATOM   3546  ND2 ASN A 437      -5.188   3.332  21.797  1.00 86.75           N  
ATOM   3547  OD1 ASN A 437      -3.828   5.113  21.625  1.00 86.75           O  
ATOM   3548  N   ASN A 438      -5.125   7.773  19.797  1.00 91.19           N  
ATOM   3549  CA  ASN A 438      -6.047   8.773  20.328  1.00 91.19           C  
ATOM   3550  C   ASN A 438      -6.109  10.008  19.438  1.00 91.19           C  
ATOM   3551  CB  ASN A 438      -5.652   9.172  21.750  1.00 91.19           C  
ATOM   3552  O   ASN A 438      -5.098  10.406  18.844  1.00 91.19           O  
ATOM   3553  CG  ASN A 438      -5.773   8.023  22.734  1.00 91.19           C  
ATOM   3554  ND2 ASN A 438      -4.914   8.016  23.750  1.00 91.19           N  
ATOM   3555  OD1 ASN A 438      -6.629   7.145  22.578  1.00 91.19           O  
ATOM   3556  N   LEU A 439      -7.324  10.516  19.359  1.00 93.81           N  
ATOM   3557  CA  LEU A 439      -7.547  11.773  18.656  1.00 93.81           C  
ATOM   3558  C   LEU A 439      -7.887  12.891  19.641  1.00 93.81           C  
ATOM   3559  CB  LEU A 439      -8.672  11.625  17.641  1.00 93.81           C  
ATOM   3560  O   LEU A 439      -8.945  12.859  20.281  1.00 93.81           O  
ATOM   3561  CG  LEU A 439      -8.984  12.852  16.781  1.00 93.81           C  
ATOM   3562  CD1 LEU A 439      -7.863  13.109  15.789  1.00 93.81           C  
ATOM   3563  CD2 LEU A 439     -10.320  12.688  16.062  1.00 93.81           C  
ATOM   3564  N   TYR A 440      -7.012  13.789  19.766  1.00 93.94           N  
ATOM   3565  CA  TYR A 440      -7.242  14.938  20.641  1.00 93.94           C  
ATOM   3566  C   TYR A 440      -7.820  16.109  19.844  1.00 93.94           C  
ATOM   3567  CB  TYR A 440      -5.941  15.359  21.328  1.00 93.94           C  
ATOM   3568  O   TYR A 440      -7.352  16.422  18.750  1.00 93.94           O  
ATOM   3569  CG  TYR A 440      -5.469  14.383  22.375  1.00 93.94           C  
ATOM   3570  CD1 TYR A 440      -5.773  14.570  23.719  1.00 93.94           C  
ATOM   3571  CD2 TYR A 440      -4.711  13.266  22.016  1.00 93.94           C  
ATOM   3572  CE1 TYR A 440      -5.336  13.672  24.688  1.00 93.94           C  
ATOM   3573  CE2 TYR A 440      -4.266  12.367  22.984  1.00 93.94           C  
ATOM   3574  OH  TYR A 440      -4.148  11.688  25.266  1.00 93.94           O  
ATOM   3575  CZ  TYR A 440      -4.586  12.578  24.312  1.00 93.94           C  
ATOM   3576  N   ILE A 441      -8.773  16.672  20.422  1.00 94.12           N  
ATOM   3577  CA  ILE A 441      -9.367  17.875  19.828  1.00 94.12           C  
ATOM   3578  C   ILE A 441      -9.227  19.047  20.812  1.00 94.12           C  
ATOM   3579  CB  ILE A 441     -10.852  17.656  19.469  1.00 94.12           C  
ATOM   3580  O   ILE A 441      -9.531  18.906  22.000  1.00 94.12           O  
ATOM   3581  CG1 ILE A 441     -10.984  16.484  18.484  1.00 94.12           C  
ATOM   3582  CG2 ILE A 441     -11.461  18.938  18.891  1.00 94.12           C  
ATOM   3583  CD1 ILE A 441     -12.430  16.125  18.156  1.00 94.12           C  
ATOM   3584  N   PHE A 442      -8.742  20.094  20.297  1.00 94.06           N  
ATOM   3585  CA  PHE A 442      -8.562  21.312  21.078  1.00 94.06           C  
ATOM   3586  C   PHE A 442      -9.305  22.469  20.438  1.00 94.06           C  
ATOM   3587  CB  PHE A 442      -7.078  21.641  21.219  1.00 94.06           C  
ATOM   3588  O   PHE A 442      -9.547  22.469  19.234  1.00 94.06           O  
ATOM   3589  CG  PHE A 442      -6.258  20.531  21.812  1.00 94.06           C  
ATOM   3590  CD1 PHE A 442      -6.172  20.359  23.188  1.00 94.06           C  
ATOM   3591  CD2 PHE A 442      -5.566  19.641  21.000  1.00 94.06           C  
ATOM   3592  CE1 PHE A 442      -5.414  19.328  23.750  1.00 94.06           C  
ATOM   3593  CE2 PHE A 442      -4.809  18.609  21.531  1.00 94.06           C  
ATOM   3594  CZ  PHE A 442      -4.730  18.469  22.906  1.00 94.06           C  
ATOM   3595  N   GLN A 443      -9.656  23.422  21.266  1.00 92.38           N  
ATOM   3596  CA  GLN A 443     -10.320  24.625  20.781  1.00 92.38           C  
ATOM   3597  C   GLN A 443      -9.789  25.859  21.500  1.00 92.38           C  
ATOM   3598  CB  GLN A 443     -11.836  24.516  20.969  1.00 92.38           C  
ATOM   3599  O   GLN A 443      -9.242  25.766  22.609  1.00 92.38           O  
ATOM   3600  CG  GLN A 443     -12.273  24.547  22.422  1.00 92.38           C  
ATOM   3601  CD  GLN A 443     -13.781  24.562  22.578  1.00 92.38           C  
ATOM   3602  NE2 GLN A 443     -14.266  25.156  23.672  1.00 92.38           N  
ATOM   3603  OE1 GLN A 443     -14.508  24.031  21.734  1.00 92.38           O  
ATOM   3604  N   ASP A 444      -9.953  26.969  20.844  1.00 89.56           N  
ATOM   3605  CA  ASP A 444      -9.531  28.203  21.469  1.00 89.56           C  
ATOM   3606  C   ASP A 444     -10.484  28.609  22.594  1.00 89.56           C  
ATOM   3607  CB  ASP A 444      -9.422  29.328  20.438  1.00 89.56           C  
ATOM   3608  O   ASP A 444     -11.672  28.281  22.547  1.00 89.56           O  
ATOM   3609  CG  ASP A 444     -10.758  29.703  19.828  1.00 89.56           C  
ATOM   3610  OD1 ASP A 444     -11.680  28.844  19.812  1.00 89.56           O  
ATOM   3611  OD2 ASP A 444     -10.898  30.844  19.344  1.00 89.56           O  
ATOM   3612  N   LYS A 445      -9.891  29.234  23.609  1.00 81.00           N  
ATOM   3613  CA  LYS A 445     -10.719  29.719  24.703  1.00 81.00           C  
ATOM   3614  C   LYS A 445     -11.477  30.984  24.297  1.00 81.00           C  
ATOM   3615  CB  LYS A 445      -9.867  30.016  25.953  1.00 81.00           C  
ATOM   3616  O   LYS A 445     -10.867  31.969  23.875  1.00 81.00           O  
ATOM   3617  CG  LYS A 445     -10.680  30.266  27.203  1.00 81.00           C  
ATOM   3618  CD  LYS A 445      -9.773  30.500  28.422  1.00 81.00           C  
ATOM   3619  CE  LYS A 445     -10.578  30.812  29.672  1.00 81.00           C  
ATOM   3620  NZ  LYS A 445      -9.703  31.000  30.859  1.00 81.00           N  
ATOM   3621  N   VAL A 446     -12.750  30.859  23.953  1.00 67.88           N  
ATOM   3622  CA  VAL A 446     -13.516  32.062  23.688  1.00 67.88           C  
ATOM   3623  C   VAL A 446     -13.836  32.781  25.000  1.00 67.88           C  
ATOM   3624  CB  VAL A 446     -14.820  31.766  22.922  1.00 67.88           C  
ATOM   3625  O   VAL A 446     -14.156  32.125  26.000  1.00 67.88           O  
ATOM   3626  CG1 VAL A 446     -15.555  33.062  22.547  1.00 67.88           C  
ATOM   3627  CG2 VAL A 446     -14.516  30.938  21.672  1.00 67.88           C  
ATOM   3628  N   ASN A 447     -13.312  33.969  25.266  1.00 54.81           N  
ATOM   3629  CA  ASN A 447     -13.773  34.719  26.406  1.00 54.81           C  
ATOM   3630  C   ASN A 447     -15.289  34.906  26.406  1.00 54.81           C  
ATOM   3631  CB  ASN A 447     -13.078  36.094  26.453  1.00 54.81           C  
ATOM   3632  O   ASN A 447     -15.898  35.031  25.344  1.00 54.81           O  
ATOM   3633  CG  ASN A 447     -11.695  36.031  27.062  1.00 54.81           C  
ATOM   3634  ND2 ASN A 447     -10.922  37.094  26.906  1.00 54.81           N  
ATOM   3635  OD1 ASN A 447     -11.320  35.031  27.672  1.00 54.81           O  
TER    3636      ASN A 447                                                      
ATOM   3637  N   MET B   1       7.199 -79.438  21.578  1.00 18.31           N  
ATOM   3638  CA  MET B   1       6.672 -80.562  22.281  1.00 18.31           C  
ATOM   3639  C   MET B   1       5.516 -81.188  21.516  1.00 18.31           C  
ATOM   3640  CB  MET B   1       6.219 -80.188  23.688  1.00 18.31           C  
ATOM   3641  O   MET B   1       5.492 -82.438  21.297  1.00 18.31           O  
ATOM   3642  CG  MET B   1       7.254 -80.500  24.766  1.00 18.31           C  
ATOM   3643  SD  MET B   1       6.641 -80.062  26.453  1.00 18.31           S  
ATOM   3644  CE  MET B   1       8.195 -80.188  27.391  1.00 18.31           C  
ATOM   3645  N   GLU B   2       4.238 -80.812  22.016  1.00 16.86           N  
ATOM   3646  CA  GLU B   2       3.359 -82.000  21.781  1.00 16.86           C  
ATOM   3647  C   GLU B   2       3.211 -82.250  20.297  1.00 16.86           C  
ATOM   3648  CB  GLU B   2       1.983 -81.750  22.406  1.00 16.86           C  
ATOM   3649  O   GLU B   2       3.500 -81.438  19.453  1.00 16.86           O  
ATOM   3650  CG  GLU B   2       1.851 -82.250  23.828  1.00 16.86           C  
ATOM   3651  CD  GLU B   2       0.500 -82.000  24.453  1.00 16.86           C  
ATOM   3652  OE1 GLU B   2       0.191 -82.562  25.531  1.00 16.86           O  
ATOM   3653  OE2 GLU B   2      -0.257 -81.188  23.875  1.00 16.86           O  
ATOM   3654  N   GLU B   3       1.976 -82.438  19.922  1.00 16.31           N  
ATOM   3655  CA  GLU B   3       1.184 -83.562  19.406  1.00 16.31           C  
ATOM   3656  C   GLU B   3       1.048 -83.438  17.891  1.00 16.31           C  
ATOM   3657  CB  GLU B   3      -0.201 -83.562  20.062  1.00 16.31           C  
ATOM   3658  O   GLU B   3       1.284 -84.438  17.188  1.00 16.31           O  
ATOM   3659  CG  GLU B   3      -0.354 -84.625  21.125  1.00 16.31           C  
ATOM   3660  CD  GLU B   3      -1.711 -84.625  21.812  1.00 16.31           C  
ATOM   3661  OE1 GLU B   3      -2.016 -85.500  22.609  1.00 16.31           O  
ATOM   3662  OE2 GLU B   3      -2.477 -83.625  21.562  1.00 16.31           O  
ATOM   3663  N   GLU B   4      -0.057 -82.750  17.547  1.00 17.84           N  
ATOM   3664  CA  GLU B   4      -1.087 -83.438  16.750  1.00 17.84           C  
ATOM   3665  C   GLU B   4      -0.667 -83.500  15.289  1.00 17.84           C  
ATOM   3666  CB  GLU B   4      -2.416 -82.688  16.875  1.00 17.84           C  
ATOM   3667  O   GLU B   4       0.184 -82.750  14.828  1.00 17.84           O  
ATOM   3668  CG  GLU B   4      -3.369 -83.250  17.906  1.00 17.84           C  
ATOM   3669  CD  GLU B   4      -4.652 -82.438  18.047  1.00 17.84           C  
ATOM   3670  OE1 GLU B   4      -5.582 -82.938  18.750  1.00 17.84           O  
ATOM   3671  OE2 GLU B   4      -4.730 -81.375  17.484  1.00 17.84           O  
ATOM   3672  N   GLN B   5      -1.651 -83.500  14.328  1.00 14.77           N  
ATOM   3673  CA  GLN B   5      -2.316 -84.500  13.531  1.00 14.77           C  
ATOM   3674  C   GLN B   5      -1.927 -84.375  12.062  1.00 14.77           C  
ATOM   3675  CB  GLN B   5      -3.836 -84.375  13.680  1.00 14.77           C  
ATOM   3676  O   GLN B   5      -2.143 -83.375  11.430  1.00 14.77           O  
ATOM   3677  CG  GLN B   5      -4.387 -85.125  14.891  1.00 14.77           C  
ATOM   3678  CD  GLN B   5      -5.895 -85.000  15.016  1.00 14.77           C  
ATOM   3679  NE2 GLN B   5      -6.477 -85.812  15.930  1.00 14.77           N  
ATOM   3680  OE1 GLN B   5      -6.531 -84.250  14.297  1.00 14.77           O  
ATOM   3681  N   ASP B   6      -0.938 -84.938  11.648  1.00 18.44           N  
ATOM   3682  CA  ASP B   6      -0.305 -84.938  10.336  1.00 18.44           C  
ATOM   3683  C   ASP B   6      -1.237 -85.500   9.273  1.00 18.44           C  
ATOM   3684  CB  ASP B   6       1.009 -85.750  10.367  1.00 18.44           C  
ATOM   3685  O   ASP B   6      -0.779 -86.125   8.297  1.00 18.44           O  
ATOM   3686  CG  ASP B   6       2.166 -85.000   9.734  1.00 18.44           C  
ATOM   3687  OD1 ASP B   6       1.975 -83.812   9.297  1.00 18.44           O  
ATOM   3688  OD2 ASP B   6       3.277 -85.562   9.672  1.00 18.44           O  
ATOM   3689  N   LEU B   7      -2.588 -85.250   9.664  1.00 14.84           N  
ATOM   3690  CA  LEU B   7      -3.412 -86.250   8.992  1.00 14.84           C  
ATOM   3691  C   LEU B   7      -3.051 -86.375   7.512  1.00 14.84           C  
ATOM   3692  CB  LEU B   7      -4.898 -85.938   9.148  1.00 14.84           C  
ATOM   3693  O   LEU B   7      -2.619 -85.375   6.914  1.00 14.84           O  
ATOM   3694  CG  LEU B   7      -5.660 -86.688  10.219  1.00 14.84           C  
ATOM   3695  CD1 LEU B   7      -6.332 -85.750  11.195  1.00 14.84           C  
ATOM   3696  CD2 LEU B   7      -6.691 -87.625   9.570  1.00 14.84           C  
ATOM   3697  N   PRO B   8      -3.279 -87.500   6.965  1.00 16.78           N  
ATOM   3698  CA  PRO B   8      -2.857 -88.375   5.848  1.00 16.78           C  
ATOM   3699  C   PRO B   8      -3.303 -87.812   4.492  1.00 16.78           C  
ATOM   3700  CB  PRO B   8      -3.539 -89.688   6.141  1.00 16.78           C  
ATOM   3701  O   PRO B   8      -2.498 -87.750   3.561  1.00 16.78           O  
ATOM   3702  CG  PRO B   8      -4.629 -89.375   7.109  1.00 16.78           C  
ATOM   3703  CD  PRO B   8      -4.445 -87.938   7.570  1.00 16.78           C  
ATOM   3704  N   GLU B   9      -4.660 -87.688   4.309  1.00 15.12           N  
ATOM   3705  CA  GLU B   9      -5.328 -88.688   3.488  1.00 15.12           C  
ATOM   3706  C   GLU B   9      -5.324 -88.312   2.014  1.00 15.12           C  
ATOM   3707  CB  GLU B   9      -6.766 -88.938   3.969  1.00 15.12           C  
ATOM   3708  O   GLU B   9      -4.930 -89.125   1.156  1.00 15.12           O  
ATOM   3709  CG  GLU B   9      -7.109 -90.375   4.262  1.00 15.12           C  
ATOM   3710  CD  GLU B   9      -8.531 -90.562   4.766  1.00 15.12           C  
ATOM   3711  OE1 GLU B   9      -8.969 -91.750   4.914  1.00 15.12           O  
ATOM   3712  OE2 GLU B   9      -9.211 -89.562   5.012  1.00 15.12           O  
ATOM   3713  N   GLN B  10      -6.477 -87.688   1.490  1.00 14.27           N  
ATOM   3714  CA  GLN B  10      -7.453 -88.312   0.631  1.00 14.27           C  
ATOM   3715  C   GLN B  10      -7.141 -88.062  -0.843  1.00 14.27           C  
ATOM   3716  CB  GLN B  10      -8.867 -87.875   0.955  1.00 14.27           C  
ATOM   3717  O   GLN B  10      -6.672 -87.000  -1.215  1.00 14.27           O  
ATOM   3718  CG  GLN B  10      -9.570 -88.688   2.025  1.00 14.27           C  
ATOM   3719  CD  GLN B  10     -11.023 -88.312   2.199  1.00 14.27           C  
ATOM   3720  NE2 GLN B  10     -11.758 -89.062   2.990  1.00 14.27           N  
ATOM   3721  OE1 GLN B  10     -11.492 -87.312   1.626  1.00 14.27           O  
ATOM   3722  N   PRO B  11      -7.383 -89.062  -1.799  1.00 16.12           N  
ATOM   3723  CA  PRO B  11      -7.066 -89.562  -3.137  1.00 16.12           C  
ATOM   3724  C   PRO B  11      -7.758 -88.812  -4.246  1.00 16.12           C  
ATOM   3725  CB  PRO B  11      -7.570 -91.062  -3.100  1.00 16.12           C  
ATOM   3726  O   PRO B  11      -7.578 -89.125  -5.430  1.00 16.12           O  
ATOM   3727  CG  PRO B  11      -8.539 -91.062  -1.961  1.00 16.12           C  
ATOM   3728  CD  PRO B  11      -8.438 -89.750  -1.208  1.00 16.12           C  
ATOM   3729  N   VAL B  12      -8.367 -87.625  -3.984  1.00 14.52           N  
ATOM   3730  CA  VAL B  12      -9.641 -87.500  -4.688  1.00 14.52           C  
ATOM   3731  C   VAL B  12      -9.414 -87.688  -6.188  1.00 14.52           C  
ATOM   3732  CB  VAL B  12     -10.328 -86.188  -4.410  1.00 14.52           C  
ATOM   3733  O   VAL B  12      -8.375 -87.312  -6.719  1.00 14.52           O  
ATOM   3734  CG1 VAL B  12     -11.656 -86.062  -5.172  1.00 14.52           C  
ATOM   3735  CG2 VAL B  12     -10.555 -86.000  -2.912  1.00 14.52           C  
ATOM   3736  N   LYS B  13     -10.617 -87.938  -7.043  1.00 13.48           N  
ATOM   3737  CA  LYS B  13     -11.328 -88.688  -8.078  1.00 13.48           C  
ATOM   3738  C   LYS B  13     -11.117 -88.062  -9.453  1.00 13.48           C  
ATOM   3739  CB  LYS B  13     -12.820 -88.750  -7.754  1.00 13.48           C  
ATOM   3740  O   LYS B  13     -11.039 -86.812  -9.578  1.00 13.48           O  
ATOM   3741  CG  LYS B  13     -13.227 -90.000  -6.988  1.00 13.48           C  
ATOM   3742  CD  LYS B  13     -14.727 -90.062  -6.727  1.00 13.48           C  
ATOM   3743  CE  LYS B  13     -15.133 -91.312  -5.980  1.00 13.48           C  
ATOM   3744  NZ  LYS B  13     -16.594 -91.312  -5.684  1.00 13.48           N  
ATOM   3745  N   LYS B  14     -10.945 -88.875 -10.484  1.00 14.91           N  
ATOM   3746  CA  LYS B  14     -10.594 -89.062 -11.891  1.00 14.91           C  
ATOM   3747  C   LYS B  14     -11.695 -88.562 -12.812  1.00 14.91           C  
ATOM   3748  CB  LYS B  14     -10.312 -90.562 -12.172  1.00 14.91           C  
ATOM   3749  O   LYS B  14     -11.586 -88.625 -14.031  1.00 14.91           O  
ATOM   3750  CG  LYS B  14      -8.836 -90.875 -12.375  1.00 14.91           C  
ATOM   3751  CD  LYS B  14      -8.625 -92.312 -12.664  1.00 14.91           C  
ATOM   3752  CE  LYS B  14      -7.152 -92.688 -12.859  1.00 14.91           C  
ATOM   3753  NZ  LYS B  14      -6.938 -94.125 -13.133  1.00 14.91           N  
ATOM   3754  N   ALA B  15     -12.781 -87.938 -12.422  1.00 12.68           N  
ATOM   3755  CA  ALA B  15     -13.945 -88.312 -13.227  1.00 12.68           C  
ATOM   3756  C   ALA B  15     -13.773 -87.875 -14.672  1.00 12.68           C  
ATOM   3757  CB  ALA B  15     -15.211 -87.688 -12.633  1.00 12.68           C  
ATOM   3758  O   ALA B  15     -13.359 -86.688 -14.945  1.00 12.68           O  
ATOM   3759  N   LYS B  16     -13.969 -88.750 -15.711  1.00 14.27           N  
ATOM   3760  CA  LYS B  16     -13.938 -89.125 -17.125  1.00 14.27           C  
ATOM   3761  C   LYS B  16     -15.086 -88.438 -17.891  1.00 14.27           C  
ATOM   3762  CB  LYS B  16     -14.000 -90.625 -17.297  1.00 14.27           C  
ATOM   3763  O   LYS B  16     -15.172 -88.562 -19.109  1.00 14.27           O  
ATOM   3764  CG  LYS B  16     -12.680 -91.250 -17.734  1.00 14.27           C  
ATOM   3765  CD  LYS B  16     -12.812 -92.750 -17.906  1.00 14.27           C  
ATOM   3766  CE  LYS B  16     -11.500 -93.438 -18.344  1.00 14.27           C  
ATOM   3767  NZ  LYS B  16     -11.625 -94.875 -18.531  1.00 14.27           N  
ATOM   3768  N   MET B  17     -16.094 -87.812 -17.406  1.00 12.92           N  
ATOM   3769  CA  MET B  17     -17.344 -88.250 -18.047  1.00 12.92           C  
ATOM   3770  C   MET B  17     -17.375 -87.812 -19.500  1.00 12.92           C  
ATOM   3771  CB  MET B  17     -18.547 -87.625 -17.297  1.00 12.92           C  
ATOM   3772  O   MET B  17     -16.781 -86.812 -19.875  1.00 12.92           O  
ATOM   3773  CG  MET B  17     -19.266 -88.625 -16.406  1.00 12.92           C  
ATOM   3774  SD  MET B  17     -20.688 -87.875 -15.523  1.00 12.92           S  
ATOM   3775  CE  MET B  17     -22.047 -88.875 -16.172  1.00 12.92           C  
ATOM   3776  N   GLN B  18     -18.375 -88.438 -20.391  1.00 13.78           N  
ATOM   3777  CA  GLN B  18     -18.859 -89.000 -21.641  1.00 13.78           C  
ATOM   3778  C   GLN B  18     -19.469 -87.938 -22.547  1.00 13.78           C  
ATOM   3779  CB  GLN B  18     -19.875 -90.125 -21.375  1.00 13.78           C  
ATOM   3780  O   GLN B  18     -19.141 -87.875 -23.734  1.00 13.78           O  
ATOM   3781  CG  GLN B  18     -19.344 -91.500 -21.609  1.00 13.78           C  
ATOM   3782  CD  GLN B  18     -20.266 -92.562 -21.047  1.00 13.78           C  
ATOM   3783  NE2 GLN B  18     -19.906 -93.812 -21.266  1.00 13.78           N  
ATOM   3784  OE1 GLN B  18     -21.281 -92.250 -20.422  1.00 13.78           O  
ATOM   3785  N   GLU B  19     -20.734 -87.438 -22.359  1.00 13.94           N  
ATOM   3786  CA  GLU B  19     -21.875 -87.875 -23.172  1.00 13.94           C  
ATOM   3787  C   GLU B  19     -21.953 -87.125 -24.469  1.00 13.94           C  
ATOM   3788  CB  GLU B  19     -23.188 -87.750 -22.391  1.00 13.94           C  
ATOM   3789  O   GLU B  19     -21.406 -86.000 -24.578  1.00 13.94           O  
ATOM   3790  CG  GLU B  19     -24.000 -89.062 -22.344  1.00 13.94           C  
ATOM   3791  CD  GLU B  19     -25.266 -88.875 -21.516  1.00 13.94           C  
ATOM   3792  OE1 GLU B  19     -26.078 -89.875 -21.469  1.00 13.94           O  
ATOM   3793  OE2 GLU B  19     -25.453 -87.812 -20.891  1.00 13.94           O  
ATOM   3794  N   SER B  20     -23.281 -86.688 -24.938  1.00 14.11           N  
ATOM   3795  CA  SER B  20     -24.266 -87.125 -25.922  1.00 14.11           C  
ATOM   3796  C   SER B  20     -24.375 -86.125 -27.078  1.00 14.11           C  
ATOM   3797  CB  SER B  20     -25.641 -87.312 -25.281  1.00 14.11           C  
ATOM   3798  O   SER B  20     -24.312 -86.500 -28.250  1.00 14.11           O  
ATOM   3799  OG  SER B  20     -25.719 -88.625 -24.641  1.00 14.11           O  
ATOM   3800  N   GLY B  21     -25.312 -85.062 -26.984  1.00 14.44           N  
ATOM   3801  CA  GLY B  21     -26.578 -85.188 -27.688  1.00 14.44           C  
ATOM   3802  C   GLY B  21     -26.516 -84.688 -29.125  1.00 14.44           C  
ATOM   3803  O   GLY B  21     -25.547 -84.000 -29.484  1.00 14.44           O  
ATOM   3804  N   GLU B  22     -27.688 -84.375 -29.703  1.00 14.38           N  
ATOM   3805  CA  GLU B  22     -28.594 -84.625 -30.812  1.00 14.38           C  
ATOM   3806  C   GLU B  22     -28.453 -83.562 -31.891  1.00 14.38           C  
ATOM   3807  CB  GLU B  22     -30.031 -84.688 -30.328  1.00 14.38           C  
ATOM   3808  O   GLU B  22     -28.234 -83.875 -33.062  1.00 14.38           O  
ATOM   3809  CG  GLU B  22     -30.797 -85.938 -30.844  1.00 14.38           C  
ATOM   3810  CD  GLU B  22     -32.156 -86.062 -30.219  1.00 14.38           C  
ATOM   3811  OE1 GLU B  22     -32.938 -86.938 -30.688  1.00 14.38           O  
ATOM   3812  OE2 GLU B  22     -32.469 -85.312 -29.266  1.00 14.38           O  
ATOM   3813  N   GLN B  23     -29.531 -82.562 -32.031  1.00 14.02           N  
ATOM   3814  CA  GLN B  23     -30.625 -82.562 -33.000  1.00 14.02           C  
ATOM   3815  C   GLN B  23     -30.297 -81.625 -34.188  1.00 14.02           C  
ATOM   3816  CB  GLN B  23     -31.922 -82.125 -32.312  1.00 14.02           C  
ATOM   3817  O   GLN B  23     -29.484 -80.750 -34.062  1.00 14.02           O  
ATOM   3818  CG  GLN B  23     -32.688 -83.250 -31.625  1.00 14.02           C  
ATOM   3819  CD  GLN B  23     -34.062 -82.812 -31.156  1.00 14.02           C  
ATOM   3820  NE2 GLN B  23     -34.812 -83.750 -30.656  1.00 14.02           N  
ATOM   3821  OE1 GLN B  23     -34.406 -81.625 -31.219  1.00 14.02           O  
ATOM   3822  N   THR B  24     -31.109 -81.688 -35.250  1.00 14.20           N  
ATOM   3823  CA  THR B  24     -31.406 -81.750 -36.688  1.00 14.20           C  
ATOM   3824  C   THR B  24     -31.469 -80.375 -37.281  1.00 14.20           C  
ATOM   3825  CB  THR B  24     -32.750 -82.500 -36.938  1.00 14.20           C  
ATOM   3826  O   THR B  24     -30.859 -80.062 -38.312  1.00 14.20           O  
ATOM   3827  CG2 THR B  24     -32.500 -83.875 -37.500  1.00 14.20           C  
ATOM   3828  OG1 THR B  24     -33.469 -82.562 -35.719  1.00 14.20           O  
ATOM   3829  N   ILE B  25     -32.562 -79.562 -37.031  1.00 13.66           N  
ATOM   3830  CA  ILE B  25     -33.562 -79.438 -38.094  1.00 13.66           C  
ATOM   3831  C   ILE B  25     -33.219 -78.312 -39.031  1.00 13.66           C  
ATOM   3832  CB  ILE B  25     -35.000 -79.250 -37.500  1.00 13.66           C  
ATOM   3833  O   ILE B  25     -33.188 -78.438 -40.250  1.00 13.66           O  
ATOM   3834  CG1 ILE B  25     -35.438 -80.500 -36.719  1.00 13.66           C  
ATOM   3835  CG2 ILE B  25     -36.000 -78.938 -38.625  1.00 13.66           C  
ATOM   3836  CD1 ILE B  25     -36.688 -80.250 -35.875  1.00 13.66           C  
ATOM   3837  N   SER B  26     -33.781 -77.000 -38.781  1.00 12.83           N  
ATOM   3838  CA  SER B  26     -34.875 -76.438 -39.531  1.00 12.83           C  
ATOM   3839  C   SER B  26     -34.344 -75.500 -40.625  1.00 12.83           C  
ATOM   3840  CB  SER B  26     -35.844 -75.750 -38.625  1.00 12.83           C  
ATOM   3841  O   SER B  26     -33.531 -74.625 -40.344  1.00 12.83           O  
ATOM   3842  OG  SER B  26     -35.812 -76.250 -37.312  1.00 12.83           O  
ATOM   3843  N   GLN B  27     -34.562 -75.875 -41.906  1.00 14.17           N  
ATOM   3844  CA  GLN B  27     -34.281 -75.438 -43.312  1.00 14.17           C  
ATOM   3845  C   GLN B  27     -34.875 -74.062 -43.625  1.00 14.17           C  
ATOM   3846  CB  GLN B  27     -34.844 -76.500 -44.281  1.00 14.17           C  
ATOM   3847  O   GLN B  27     -34.750 -73.625 -44.750  1.00 14.17           O  
ATOM   3848  CG  GLN B  27     -33.938 -77.688 -44.500  1.00 14.17           C  
ATOM   3849  CD  GLN B  27     -34.375 -78.562 -45.656  1.00 14.17           C  
ATOM   3850  NE2 GLN B  27     -33.562 -79.562 -45.969  1.00 14.17           N  
ATOM   3851  OE1 GLN B  27     -35.406 -78.312 -46.281  1.00 14.17           O  
ATOM   3852  N   VAL B  28     -35.375 -73.375 -42.688  1.00 12.69           N  
ATOM   3853  CA  VAL B  28     -36.500 -72.625 -43.281  1.00 12.69           C  
ATOM   3854  C   VAL B  28     -36.031 -71.812 -44.438  1.00 12.69           C  
ATOM   3855  CB  VAL B  28     -37.219 -71.812 -42.219  1.00 12.69           C  
ATOM   3856  O   VAL B  28     -35.031 -71.062 -44.312  1.00 12.69           O  
ATOM   3857  CG1 VAL B  28     -38.375 -71.000 -42.844  1.00 12.69           C  
ATOM   3858  CG2 VAL B  28     -37.750 -72.688 -41.062  1.00 12.69           C  
ATOM   3859  N   SER B  29     -36.656 -71.812 -45.656  1.00 13.92           N  
ATOM   3860  CA  SER B  29     -36.812 -71.625 -47.094  1.00 13.92           C  
ATOM   3861  C   SER B  29     -36.844 -70.125 -47.469  1.00 13.92           C  
ATOM   3862  CB  SER B  29     -38.062 -72.312 -47.594  1.00 13.92           C  
ATOM   3863  O   SER B  29     -36.188 -69.750 -48.438  1.00 13.92           O  
ATOM   3864  OG  SER B  29     -39.188 -72.000 -46.781  1.00 13.92           O  
ATOM   3865  N   ASN B  30     -37.781 -69.375 -46.938  1.00 13.52           N  
ATOM   3866  CA  ASN B  30     -38.781 -68.875 -47.875  1.00 13.52           C  
ATOM   3867  C   ASN B  30     -38.188 -67.750 -48.781  1.00 13.52           C  
ATOM   3868  CB  ASN B  30     -40.000 -68.312 -47.125  1.00 13.52           C  
ATOM   3869  O   ASN B  30     -37.219 -67.125 -48.438  1.00 13.52           O  
ATOM   3870  CG  ASN B  30     -41.188 -69.250 -47.219  1.00 13.52           C  
ATOM   3871  ND2 ASN B  30     -42.219 -68.938 -46.406  1.00 13.52           N  
ATOM   3872  OD1 ASN B  30     -41.188 -70.188 -47.969  1.00 13.52           O  
ATOM   3873  N   PRO B  31     -39.094 -67.000 -49.469  1.00 14.50           N  
ATOM   3874  CA  PRO B  31     -39.562 -66.625 -50.812  1.00 14.50           C  
ATOM   3875  C   PRO B  31     -39.000 -65.312 -51.344  1.00 14.50           C  
ATOM   3876  CB  PRO B  31     -41.094 -66.562 -50.625  1.00 14.50           C  
ATOM   3877  O   PRO B  31     -38.438 -64.562 -50.594  1.00 14.50           O  
ATOM   3878  CG  PRO B  31     -41.281 -66.250 -49.156  1.00 14.50           C  
ATOM   3879  CD  PRO B  31     -39.969 -66.562 -48.469  1.00 14.50           C  
ATOM   3880  N   ASP B  32     -39.688 -64.688 -52.312  1.00 14.55           N  
ATOM   3881  CA  ASP B  32     -39.812 -64.188 -53.688  1.00 14.55           C  
ATOM   3882  C   ASP B  32     -39.594 -62.688 -53.781  1.00 14.55           C  
ATOM   3883  CB  ASP B  32     -41.219 -64.562 -54.219  1.00 14.55           C  
ATOM   3884  O   ASP B  32     -38.812 -62.219 -54.594  1.00 14.55           O  
ATOM   3885  CG  ASP B  32     -41.156 -65.562 -55.344  1.00 14.55           C  
ATOM   3886  OD1 ASP B  32     -40.062 -65.812 -55.875  1.00 14.55           O  
ATOM   3887  OD2 ASP B  32     -42.219 -66.125 -55.688  1.00 14.55           O  
ATOM   3888  N   VAL B  33     -40.594 -61.812 -53.688  1.00 14.49           N  
ATOM   3889  CA  VAL B  33     -41.344 -61.250 -54.844  1.00 14.49           C  
ATOM   3890  C   VAL B  33     -40.812 -59.844 -55.156  1.00 14.49           C  
ATOM   3891  CB  VAL B  33     -42.844 -61.188 -54.562  1.00 14.49           C  
ATOM   3892  O   VAL B  33     -40.469 -59.562 -56.312  1.00 14.49           O  
ATOM   3893  CG1 VAL B  33     -43.594 -60.594 -55.750  1.00 14.49           C  
ATOM   3894  CG2 VAL B  33     -43.406 -62.562 -54.250  1.00 14.49           C  
ATOM   3895  N   SER B  34     -41.562 -58.719 -55.000  1.00 14.52           N  
ATOM   3896  CA  SER B  34     -42.312 -57.969 -56.000  1.00 14.52           C  
ATOM   3897  C   SER B  34     -41.594 -56.688 -56.406  1.00 14.52           C  
ATOM   3898  CB  SER B  34     -43.719 -57.625 -55.500  1.00 14.52           C  
ATOM   3899  O   SER B  34     -40.688 -56.219 -55.688  1.00 14.52           O  
ATOM   3900  OG  SER B  34     -44.375 -56.781 -56.406  1.00 14.52           O  
ATOM   3901  N   ASP B  35     -42.219 -55.562 -56.656  1.00 13.52           N  
ATOM   3902  CA  ASP B  35     -42.719 -54.844 -57.844  1.00 13.52           C  
ATOM   3903  C   ASP B  35     -42.000 -53.500 -58.031  1.00 13.52           C  
ATOM   3904  CB  ASP B  35     -44.219 -54.625 -57.781  1.00 13.52           C  
ATOM   3905  O   ASP B  35     -41.500 -53.188 -59.094  1.00 13.52           O  
ATOM   3906  CG  ASP B  35     -45.000 -55.719 -58.469  1.00 13.52           C  
ATOM   3907  OD1 ASP B  35     -44.406 -56.500 -59.250  1.00 13.52           O  
ATOM   3908  OD2 ASP B  35     -46.250 -55.812 -58.250  1.00 13.52           O  
ATOM   3909  N   GLN B  36     -42.438 -52.375 -57.312  1.00 13.31           N  
ATOM   3910  CA  GLN B  36     -43.125 -51.312 -58.031  1.00 13.31           C  
ATOM   3911  C   GLN B  36     -42.125 -50.250 -58.500  1.00 13.31           C  
ATOM   3912  CB  GLN B  36     -44.219 -50.688 -57.156  1.00 13.31           C  
ATOM   3913  O   GLN B  36     -41.062 -50.094 -57.906  1.00 13.31           O  
ATOM   3914  CG  GLN B  36     -45.531 -51.438 -57.219  1.00 13.31           C  
ATOM   3915  CD  GLN B  36     -46.688 -50.625 -56.625  1.00 13.31           C  
ATOM   3916  NE2 GLN B  36     -47.906 -51.156 -56.750  1.00 13.31           N  
ATOM   3917  OE1 GLN B  36     -46.469 -49.562 -56.031  1.00 13.31           O  
ATOM   3918  N   LYS B  37     -42.594 -49.094 -58.906  1.00 13.45           N  
ATOM   3919  CA  LYS B  37     -42.625 -48.344 -60.156  1.00 13.45           C  
ATOM   3920  C   LYS B  37     -41.625 -47.156 -60.094  1.00 13.45           C  
ATOM   3921  CB  LYS B  37     -44.031 -47.812 -60.438  1.00 13.45           C  
ATOM   3922  O   LYS B  37     -40.844 -46.969 -61.031  1.00 13.45           O  
ATOM   3923  CG  LYS B  37     -44.688 -48.469 -61.656  1.00 13.45           C  
ATOM   3924  CD  LYS B  37     -46.125 -47.938 -61.844  1.00 13.45           C  
ATOM   3925  CE  LYS B  37     -46.781 -48.625 -63.062  1.00 13.45           C  
ATOM   3926  NZ  LYS B  37     -48.188 -48.156 -63.250  1.00 13.45           N  
ATOM   3927  N   PRO B  38     -41.875 -46.062 -59.250  1.00 13.14           N  
ATOM   3928  CA  PRO B  38     -42.281 -44.906 -60.062  1.00 13.14           C  
ATOM   3929  C   PRO B  38     -41.094 -44.062 -60.500  1.00 13.14           C  
ATOM   3930  CB  PRO B  38     -43.188 -44.125 -59.094  1.00 13.14           C  
ATOM   3931  O   PRO B  38     -40.031 -44.094 -59.875  1.00 13.14           O  
ATOM   3932  CG  PRO B  38     -42.875 -44.688 -57.750  1.00 13.14           C  
ATOM   3933  CD  PRO B  38     -42.062 -45.906 -57.906  1.00 13.14           C  
ATOM   3934  N   GLU B  39     -41.312 -43.031 -61.094  1.00 13.86           N  
ATOM   3935  CA  GLU B  39     -40.969 -42.281 -62.281  1.00 13.86           C  
ATOM   3936  C   GLU B  39     -39.812 -41.281 -61.969  1.00 13.86           C  
ATOM   3937  CB  GLU B  39     -42.156 -41.500 -62.844  1.00 13.86           C  
ATOM   3938  O   GLU B  39     -38.781 -41.344 -62.594  1.00 13.86           O  
ATOM   3939  CG  GLU B  39     -43.094 -42.375 -63.688  1.00 13.86           C  
ATOM   3940  CD  GLU B  39     -44.094 -41.562 -64.500  1.00 13.86           C  
ATOM   3941  OE1 GLU B  39     -44.656 -42.125 -65.438  1.00 13.86           O  
ATOM   3942  OE2 GLU B  39     -44.281 -40.375 -64.188  1.00 13.86           O  
ATOM   3943  N   THR B  40     -40.125 -40.000 -61.906  1.00 13.70           N  
ATOM   3944  CA  THR B  40     -39.875 -39.062 -63.000  1.00 13.70           C  
ATOM   3945  C   THR B  40     -38.625 -38.250 -62.750  1.00 13.70           C  
ATOM   3946  CB  THR B  40     -41.094 -38.125 -63.219  1.00 13.70           C  
ATOM   3947  O   THR B  40     -38.000 -38.375 -61.688  1.00 13.70           O  
ATOM   3948  CG2 THR B  40     -42.250 -38.844 -63.844  1.00 13.70           C  
ATOM   3949  OG1 THR B  40     -41.500 -37.594 -61.938  1.00 13.70           O  
ATOM   3950  N   SER B  41     -38.719 -36.906 -62.469  1.00 14.18           N  
ATOM   3951  CA  SER B  41     -38.500 -35.844 -63.438  1.00 14.18           C  
ATOM   3952  C   SER B  41     -37.156 -35.125 -63.219  1.00 14.18           C  
ATOM   3953  CB  SER B  41     -39.625 -34.812 -63.375  1.00 14.18           C  
ATOM   3954  O   SER B  41     -36.562 -35.250 -62.125  1.00 14.18           O  
ATOM   3955  OG  SER B  41     -39.438 -33.906 -62.312  1.00 14.18           O  
ATOM   3956  N   SER B  42     -37.094 -33.844 -63.219  1.00 14.23           N  
ATOM   3957  CA  SER B  42     -36.594 -32.875 -64.188  1.00 14.23           C  
ATOM   3958  C   SER B  42     -35.281 -32.250 -63.688  1.00 14.23           C  
ATOM   3959  CB  SER B  42     -37.625 -31.781 -64.438  1.00 14.23           C  
ATOM   3960  O   SER B  42     -34.969 -32.312 -62.500  1.00 14.23           O  
ATOM   3961  OG  SER B  42     -37.812 -31.000 -63.250  1.00 14.23           O  
ATOM   3962  N   LEU B  43     -34.719 -31.328 -64.375  1.00 13.96           N  
ATOM   3963  CA  LEU B  43     -33.594 -30.766 -65.062  1.00 13.96           C  
ATOM   3964  C   LEU B  43     -32.781 -29.828 -64.188  1.00 13.96           C  
ATOM   3965  CB  LEU B  43     -34.062 -30.031 -66.312  1.00 13.96           C  
ATOM   3966  O   LEU B  43     -31.562 -29.875 -64.188  1.00 13.96           O  
ATOM   3967  CG  LEU B  43     -34.188 -30.859 -67.625  1.00 13.96           C  
ATOM   3968  CD1 LEU B  43     -35.281 -30.281 -68.500  1.00 13.96           C  
ATOM   3969  CD2 LEU B  43     -32.844 -30.906 -68.312  1.00 13.96           C  
ATOM   3970  N   ALA B  44     -33.312 -28.766 -63.625  1.00 14.05           N  
ATOM   3971  CA  ALA B  44     -32.906 -27.469 -64.188  1.00 14.05           C  
ATOM   3972  C   ALA B  44     -31.625 -26.953 -63.594  1.00 14.05           C  
ATOM   3973  CB  ALA B  44     -34.031 -26.453 -64.062  1.00 14.05           C  
ATOM   3974  O   ALA B  44     -31.219 -27.422 -62.500  1.00 14.05           O  
ATOM   3975  N   SER B  45     -31.281 -25.719 -63.531  1.00 15.01           N  
ATOM   3976  CA  SER B  45     -30.438 -24.719 -64.188  1.00 15.01           C  
ATOM   3977  C   SER B  45     -29.312 -24.250 -63.281  1.00 15.01           C  
ATOM   3978  CB  SER B  45     -31.281 -23.516 -64.625  1.00 15.01           C  
ATOM   3979  O   SER B  45     -29.297 -24.594 -62.094  1.00 15.01           O  
ATOM   3980  OG  SER B  45     -32.188 -23.125 -63.594  1.00 15.01           O  
ATOM   3981  N   ASN B  46     -29.141 -22.984 -63.062  1.00 13.51           N  
ATOM   3982  CA  ASN B  46     -28.188 -21.938 -63.438  1.00 13.51           C  
ATOM   3983  C   ASN B  46     -27.344 -21.516 -62.219  1.00 13.51           C  
ATOM   3984  CB  ASN B  46     -28.906 -20.734 -64.000  1.00 13.51           C  
ATOM   3985  O   ASN B  46     -26.469 -20.641 -62.344  1.00 13.51           O  
ATOM   3986  CG  ASN B  46     -29.031 -20.797 -65.500  1.00 13.51           C  
ATOM   3987  ND2 ASN B  46     -29.875 -19.938 -66.125  1.00 13.51           N  
ATOM   3988  OD1 ASN B  46     -28.359 -21.609 -66.188  1.00 13.51           O  
ATOM   3989  N   LEU B  47     -27.500 -21.891 -60.906  1.00 13.66           N  
ATOM   3990  CA  LEU B  47     -27.562 -20.688 -60.062  1.00 13.66           C  
ATOM   3991  C   LEU B  47     -26.172 -20.156 -59.781  1.00 13.66           C  
ATOM   3992  CB  LEU B  47     -28.281 -21.000 -58.750  1.00 13.66           C  
ATOM   3993  O   LEU B  47     -25.234 -20.922 -59.500  1.00 13.66           O  
ATOM   3994  CG  LEU B  47     -29.766 -20.625 -58.688  1.00 13.66           C  
ATOM   3995  CD1 LEU B  47     -30.594 -21.797 -58.188  1.00 13.66           C  
ATOM   3996  CD2 LEU B  47     -29.969 -19.391 -57.812  1.00 13.66           C  
ATOM   3997  N   PRO B  48     -26.016 -18.844 -59.625  1.00 15.36           N  
ATOM   3998  CA  PRO B  48     -25.125 -17.688 -59.781  1.00 15.36           C  
ATOM   3999  C   PRO B  48     -24.062 -17.609 -58.719  1.00 15.36           C  
ATOM   4000  CB  PRO B  48     -26.078 -16.500 -59.719  1.00 15.36           C  
ATOM   4001  O   PRO B  48     -24.391 -17.594 -57.531  1.00 15.36           O  
ATOM   4002  CG  PRO B  48     -27.312 -17.031 -59.094  1.00 15.36           C  
ATOM   4003  CD  PRO B  48     -27.234 -18.531 -59.062  1.00 15.36           C  
ATOM   4004  N   MET B  49     -22.828 -17.969 -58.875  1.00 14.99           N  
ATOM   4005  CA  MET B  49     -21.891 -18.344 -57.812  1.00 14.99           C  
ATOM   4006  C   MET B  49     -21.297 -17.109 -57.156  1.00 14.99           C  
ATOM   4007  CB  MET B  49     -20.766 -19.203 -58.406  1.00 14.99           C  
ATOM   4008  O   MET B  49     -20.312 -17.203 -56.438  1.00 14.99           O  
ATOM   4009  CG  MET B  49     -21.062 -20.703 -58.344  1.00 14.99           C  
ATOM   4010  SD  MET B  49     -19.922 -21.609 -57.250  1.00 14.99           S  
ATOM   4011  CE  MET B  49     -20.531 -23.297 -57.469  1.00 14.99           C  
ATOM   4012  N   SER B  50     -21.891 -16.062 -57.438  1.00 15.91           N  
ATOM   4013  CA  SER B  50     -20.906 -15.000 -57.594  1.00 15.91           C  
ATOM   4014  C   SER B  50     -19.953 -14.945 -56.406  1.00 15.91           C  
ATOM   4015  CB  SER B  50     -21.594 -13.648 -57.750  1.00 15.91           C  
ATOM   4016  O   SER B  50     -20.234 -15.508 -55.344  1.00 15.91           O  
ATOM   4017  OG  SER B  50     -22.938 -13.812 -58.156  1.00 15.91           O  
ATOM   4018  N   GLU B  51     -19.156 -13.844 -56.312  1.00 15.38           N  
ATOM   4019  CA  GLU B  51     -17.812 -13.328 -56.125  1.00 15.38           C  
ATOM   4020  C   GLU B  51     -17.484 -13.219 -54.625  1.00 15.38           C  
ATOM   4021  CB  GLU B  51     -17.656 -11.969 -56.781  1.00 15.38           C  
ATOM   4022  O   GLU B  51     -16.328 -13.367 -54.219  1.00 15.38           O  
ATOM   4023  CG  GLU B  51     -17.031 -12.039 -58.188  1.00 15.38           C  
ATOM   4024  CD  GLU B  51     -16.812 -10.680 -58.812  1.00 15.38           C  
ATOM   4025  OE1 GLU B  51     -16.125 -10.602 -59.844  1.00 15.38           O  
ATOM   4026  OE2 GLU B  51     -17.312  -9.680 -58.250  1.00 15.38           O  
ATOM   4027  N   GLU B  52     -18.375 -12.633 -53.938  1.00 16.69           N  
ATOM   4028  CA  GLU B  52     -18.109 -11.422 -53.156  1.00 16.69           C  
ATOM   4029  C   GLU B  52     -17.359 -11.734 -51.875  1.00 16.69           C  
ATOM   4030  CB  GLU B  52     -19.406 -10.680 -52.844  1.00 16.69           C  
ATOM   4031  O   GLU B  52     -17.391 -12.867 -51.375  1.00 16.69           O  
ATOM   4032  CG  GLU B  52     -19.688  -9.508 -53.781  1.00 16.69           C  
ATOM   4033  CD  GLU B  52     -20.969  -8.766 -53.438  1.00 16.69           C  
ATOM   4034  OE1 GLU B  52     -21.219  -7.691 -54.031  1.00 16.69           O  
ATOM   4035  OE2 GLU B  52     -21.734  -9.266 -52.562  1.00 16.69           O  
ATOM   4036  N   ILE B  53     -17.141 -10.734 -51.188  1.00 16.59           N  
ATOM   4037  CA  ILE B  53     -16.422  -9.953 -50.188  1.00 16.59           C  
ATOM   4038  C   ILE B  53     -16.500 -10.648 -48.844  1.00 16.59           C  
ATOM   4039  CB  ILE B  53     -16.969  -8.516 -50.094  1.00 16.59           C  
ATOM   4040  O   ILE B  53     -17.578 -11.062 -48.406  1.00 16.59           O  
ATOM   4041  CG1 ILE B  53     -16.766  -7.766 -51.406  1.00 16.59           C  
ATOM   4042  CG2 ILE B  53     -16.328  -7.762 -48.938  1.00 16.59           C  
ATOM   4043  CD1 ILE B  53     -17.516  -6.445 -51.500  1.00 16.59           C  
ATOM   4044  N   MET B  54     -15.312 -11.125 -48.469  1.00 15.83           N  
ATOM   4045  CA  MET B  54     -14.961 -12.125 -47.469  1.00 15.83           C  
ATOM   4046  C   MET B  54     -15.656 -11.828 -46.125  1.00 15.83           C  
ATOM   4047  CB  MET B  54     -13.445 -12.172 -47.250  1.00 15.83           C  
ATOM   4048  O   MET B  54     -15.102 -11.125 -45.281  1.00 15.83           O  
ATOM   4049  CG  MET B  54     -12.734 -13.133 -48.188  1.00 15.83           C  
ATOM   4050  SD  MET B  54     -11.031 -13.523 -47.625  1.00 15.83           S  
ATOM   4051  CE  MET B  54     -10.672 -14.961 -48.656  1.00 15.83           C  
ATOM   4052  N   THR B  55     -16.969 -11.789 -46.281  1.00 15.66           N  
ATOM   4053  CA  THR B  55     -17.703 -11.203 -45.188  1.00 15.66           C  
ATOM   4054  C   THR B  55     -17.484 -12.023 -43.906  1.00 15.66           C  
ATOM   4055  CB  THR B  55     -19.203 -11.086 -45.469  1.00 15.66           C  
ATOM   4056  O   THR B  55     -17.625 -13.250 -43.938  1.00 15.66           O  
ATOM   4057  CG2 THR B  55     -19.484  -9.922 -46.406  1.00 15.66           C  
ATOM   4058  OG1 THR B  55     -19.656 -12.305 -46.094  1.00 15.66           O  
ATOM   4059  N   CYS B  56     -16.344 -11.883 -42.969  1.00 16.67           N  
ATOM   4060  CA  CYS B  56     -15.797 -12.531 -41.781  1.00 16.67           C  
ATOM   4061  C   CYS B  56     -16.875 -13.297 -41.000  1.00 16.67           C  
ATOM   4062  CB  CYS B  56     -15.156 -11.492 -40.844  1.00 16.67           C  
ATOM   4063  O   CYS B  56     -18.062 -13.094 -41.250  1.00 16.67           O  
ATOM   4064  SG  CYS B  56     -13.367 -11.344 -41.062  1.00 16.67           S  
ATOM   4065  N   THR B  57     -16.984 -13.820 -39.906  1.00 17.62           N  
ATOM   4066  CA  THR B  57     -18.359 -14.070 -39.500  1.00 17.62           C  
ATOM   4067  C   THR B  57     -19.250 -12.875 -39.812  1.00 17.62           C  
ATOM   4068  CB  THR B  57     -18.453 -14.391 -38.000  1.00 17.62           C  
ATOM   4069  O   THR B  57     -18.953 -11.750 -39.438  1.00 17.62           O  
ATOM   4070  CG2 THR B  57     -18.562 -15.898 -37.750  1.00 17.62           C  
ATOM   4071  OG1 THR B  57     -17.266 -13.914 -37.344  1.00 17.62           O  
ATOM   4072  N   ASP B  58     -20.078 -12.961 -40.625  1.00 19.30           N  
ATOM   4073  CA  ASP B  58     -21.016 -13.039 -41.750  1.00 19.30           C  
ATOM   4074  C   ASP B  58     -22.422 -12.609 -41.312  1.00 19.30           C  
ATOM   4075  CB  ASP B  58     -21.062 -14.461 -42.312  1.00 19.30           C  
ATOM   4076  O   ASP B  58     -23.344 -12.578 -42.125  1.00 19.30           O  
ATOM   4077  CG  ASP B  58     -20.047 -14.688 -43.438  1.00 19.30           C  
ATOM   4078  OD1 ASP B  58     -19.500 -13.695 -43.969  1.00 19.30           O  
ATOM   4079  OD2 ASP B  58     -19.797 -15.859 -43.781  1.00 19.30           O  
ATOM   4080  N   TYR B  59     -22.766 -13.297 -40.156  1.00 17.33           N  
ATOM   4081  CA  TYR B  59     -23.703 -13.047 -39.094  1.00 17.33           C  
ATOM   4082  C   TYR B  59     -23.750 -11.562 -38.750  1.00 17.33           C  
ATOM   4083  CB  TYR B  59     -23.344 -13.859 -37.844  1.00 17.33           C  
ATOM   4084  O   TYR B  59     -22.719 -10.953 -38.438  1.00 17.33           O  
ATOM   4085  CG  TYR B  59     -24.391 -14.875 -37.469  1.00 17.33           C  
ATOM   4086  CD1 TYR B  59     -25.375 -14.570 -36.531  1.00 17.33           C  
ATOM   4087  CD2 TYR B  59     -24.406 -16.141 -38.031  1.00 17.33           C  
ATOM   4088  CE1 TYR B  59     -26.344 -15.500 -36.156  1.00 17.33           C  
ATOM   4089  CE2 TYR B  59     -25.375 -17.078 -37.688  1.00 17.33           C  
ATOM   4090  OH  TYR B  59     -27.281 -17.672 -36.375  1.00 17.33           O  
ATOM   4091  CZ  TYR B  59     -26.328 -16.750 -36.750  1.00 17.33           C  
ATOM   4092  N   ILE B  60     -24.719 -11.156 -38.125  1.00 18.03           N  
ATOM   4093  CA  ILE B  60     -26.016 -11.539 -38.688  1.00 18.03           C  
ATOM   4094  C   ILE B  60     -26.703 -10.305 -39.250  1.00 18.03           C  
ATOM   4095  CB  ILE B  60     -26.922 -12.203 -37.625  1.00 18.03           C  
ATOM   4096  O   ILE B  60     -26.531  -9.195 -38.750  1.00 18.03           O  
ATOM   4097  CG1 ILE B  60     -26.250 -13.477 -37.094  1.00 18.03           C  
ATOM   4098  CG2 ILE B  60     -28.297 -12.500 -38.188  1.00 18.03           C  
ATOM   4099  CD1 ILE B  60     -26.891 -14.008 -35.812  1.00 18.03           C  
ATOM   4100  N   PRO B  61     -27.328 -10.375 -40.156  1.00 17.19           N  
ATOM   4101  CA  PRO B  61     -28.344  -9.562 -40.844  1.00 17.19           C  
ATOM   4102  C   PRO B  61     -29.438  -9.078 -39.875  1.00 17.19           C  
ATOM   4103  CB  PRO B  61     -28.922 -10.516 -41.875  1.00 17.19           C  
ATOM   4104  O   PRO B  61     -30.500  -8.648 -40.344  1.00 17.19           O  
ATOM   4105  CG  PRO B  61     -28.453 -11.875 -41.469  1.00 17.19           C  
ATOM   4106  CD  PRO B  61     -27.453 -11.711 -40.344  1.00 17.19           C  
ATOM   4107  N   ARG B  62     -29.531  -9.375 -38.656  1.00 17.70           N  
ATOM   4108  CA  ARG B  62     -30.969  -9.391 -38.469  1.00 17.70           C  
ATOM   4109  C   ARG B  62     -31.641  -8.281 -39.281  1.00 17.70           C  
ATOM   4110  CB  ARG B  62     -31.328  -9.242 -37.000  1.00 17.70           C  
ATOM   4111  O   ARG B  62     -30.969  -7.363 -39.750  1.00 17.70           O  
ATOM   4112  CG  ARG B  62     -31.453 -10.570 -36.250  1.00 17.70           C  
ATOM   4113  CD  ARG B  62     -31.875 -10.375 -34.812  1.00 17.70           C  
ATOM   4114  NE  ARG B  62     -32.031 -11.648 -34.125  1.00 17.70           N  
ATOM   4115  NH1 ARG B  62     -32.219 -10.719 -32.031  1.00 17.70           N  
ATOM   4116  NH2 ARG B  62     -32.344 -12.992 -32.281  1.00 17.70           N  
ATOM   4117  CZ  ARG B  62     -32.188 -11.789 -32.812  1.00 17.70           C  
ATOM   4118  N   SER B  63     -32.750  -7.992 -38.750  1.00 14.08           N  
ATOM   4119  CA  SER B  63     -33.906  -7.160 -39.031  1.00 14.08           C  
ATOM   4120  C   SER B  63     -33.531  -5.707 -39.250  1.00 14.08           C  
ATOM   4121  CB  SER B  63     -34.938  -7.254 -37.906  1.00 14.08           C  
ATOM   4122  O   SER B  63     -32.812  -5.125 -38.438  1.00 14.08           O  
ATOM   4123  OG  SER B  63     -34.344  -6.832 -36.688  1.00 14.08           O  
ATOM   4124  N   SER B  64     -33.250  -5.395 -40.469  1.00 16.36           N  
ATOM   4125  CA  SER B  64     -33.031  -4.098 -41.094  1.00 16.36           C  
ATOM   4126  C   SER B  64     -33.938  -3.027 -40.469  1.00 16.36           C  
ATOM   4127  CB  SER B  64     -33.312  -4.184 -42.594  1.00 16.36           C  
ATOM   4128  O   SER B  64     -34.938  -2.639 -41.031  1.00 16.36           O  
ATOM   4129  OG  SER B  64     -34.656  -4.598 -42.844  1.00 16.36           O  
ATOM   4130  N   ASN B  65     -34.312  -3.289 -39.219  1.00 14.20           N  
ATOM   4131  CA  ASN B  65     -35.281  -2.236 -38.906  1.00 14.20           C  
ATOM   4132  C   ASN B  65     -34.906  -0.910 -39.562  1.00 14.20           C  
ATOM   4133  CB  ASN B  65     -35.375  -2.066 -37.375  1.00 14.20           C  
ATOM   4134  O   ASN B  65     -33.719  -0.620 -39.750  1.00 14.20           O  
ATOM   4135  CG  ASN B  65     -36.469  -2.918 -36.781  1.00 14.20           C  
ATOM   4136  ND2 ASN B  65     -36.500  -2.994 -35.438  1.00 14.20           N  
ATOM   4137  OD1 ASN B  65     -37.281  -3.504 -37.500  1.00 14.20           O  
ATOM   4138  N   ASP B  66     -35.875  -0.186 -39.781  1.00 14.43           N  
ATOM   4139  CA  ASP B  66     -36.719   0.954 -40.188  1.00 14.43           C  
ATOM   4140  C   ASP B  66     -36.188   2.246 -39.562  1.00 14.43           C  
ATOM   4141  CB  ASP B  66     -38.188   0.721 -39.781  1.00 14.43           C  
ATOM   4142  O   ASP B  66     -36.750   3.324 -39.781  1.00 14.43           O  
ATOM   4143  CG  ASP B  66     -39.156   0.878 -40.938  1.00 14.43           C  
ATOM   4144  OD1 ASP B  66     -38.719   1.249 -42.031  1.00 14.43           O  
ATOM   4145  OD2 ASP B  66     -40.344   0.633 -40.719  1.00 14.43           O  
ATOM   4146  N   TYR B  67     -35.688   2.168 -38.250  1.00 14.38           N  
ATOM   4147  CA  TYR B  67     -36.375   3.334 -37.719  1.00 14.38           C  
ATOM   4148  C   TYR B  67     -36.094   4.578 -38.531  1.00 14.38           C  
ATOM   4149  CB  TYR B  67     -35.969   3.570 -36.250  1.00 14.38           C  
ATOM   4150  O   TYR B  67     -35.000   4.719 -39.094  1.00 14.38           O  
ATOM   4151  CG  TYR B  67     -36.719   2.709 -35.250  1.00 14.38           C  
ATOM   4152  CD1 TYR B  67     -37.938   3.119 -34.750  1.00 14.38           C  
ATOM   4153  CD2 TYR B  67     -36.188   1.485 -34.844  1.00 14.38           C  
ATOM   4154  CE1 TYR B  67     -38.625   2.330 -33.812  1.00 14.38           C  
ATOM   4155  CE2 TYR B  67     -36.875   0.688 -33.938  1.00 14.38           C  
ATOM   4156  OH  TYR B  67     -38.750   0.333 -32.531  1.00 14.38           O  
ATOM   4157  CZ  TYR B  67     -38.094   1.118 -33.438  1.00 14.38           C  
ATOM   4158  N   THR B  68     -36.969   5.352 -38.875  1.00 13.88           N  
ATOM   4159  CA  THR B  68     -37.406   6.582 -39.531  1.00 13.88           C  
ATOM   4160  C   THR B  68     -36.375   7.699 -39.281  1.00 13.88           C  
ATOM   4161  CB  THR B  68     -38.781   7.023 -39.031  1.00 13.88           C  
ATOM   4162  O   THR B  68     -36.500   8.781 -39.875  1.00 13.88           O  
ATOM   4163  CG2 THR B  68     -39.875   6.297 -39.812  1.00 13.88           C  
ATOM   4164  OG1 THR B  68     -38.938   6.734 -37.656  1.00 13.88           O  
ATOM   4165  N   SER B  69     -35.562   7.496 -38.156  1.00 15.16           N  
ATOM   4166  CA  SER B  69     -35.688   8.906 -37.812  1.00 15.16           C  
ATOM   4167  C   SER B  69     -35.250   9.797 -38.969  1.00 15.16           C  
ATOM   4168  CB  SER B  69     -34.844   9.242 -36.562  1.00 15.16           C  
ATOM   4169  O   SER B  69     -34.344   9.445 -39.719  1.00 15.16           O  
ATOM   4170  OG  SER B  69     -33.500   9.445 -36.906  1.00 15.16           O  
ATOM   4171  N   GLN B  70     -36.031  10.539 -39.344  1.00 14.65           N  
ATOM   4172  CA  GLN B  70     -36.250  11.703 -40.219  1.00 14.65           C  
ATOM   4173  C   GLN B  70     -34.969  12.477 -40.438  1.00 14.65           C  
ATOM   4174  CB  GLN B  70     -37.312  12.617 -39.594  1.00 14.65           C  
ATOM   4175  O   GLN B  70     -34.031  12.391 -39.625  1.00 14.65           O  
ATOM   4176  CG  GLN B  70     -38.750  12.141 -39.844  1.00 14.65           C  
ATOM   4177  CD  GLN B  70     -39.781  13.227 -39.594  1.00 14.65           C  
ATOM   4178  NE2 GLN B  70     -41.031  12.914 -39.844  1.00 14.65           N  
ATOM   4179  OE1 GLN B  70     -39.438  14.336 -39.188  1.00 14.65           O  
ATOM   4180  N   MET B  71     -34.812  12.750 -41.656  1.00 14.47           N  
ATOM   4181  CA  MET B  71     -33.969  13.680 -42.406  1.00 14.47           C  
ATOM   4182  C   MET B  71     -33.500  14.836 -41.500  1.00 14.47           C  
ATOM   4183  CB  MET B  71     -34.719  14.211 -43.625  1.00 14.47           C  
ATOM   4184  O   MET B  71     -32.750  15.695 -41.938  1.00 14.47           O  
ATOM   4185  CG  MET B  71     -34.438  13.414 -44.875  1.00 14.47           C  
ATOM   4186  SD  MET B  71     -35.000  14.297 -46.406  1.00 14.47           S  
ATOM   4187  CE  MET B  71     -34.500  13.117 -47.688  1.00 14.47           C  
ATOM   4188  N   TYR B  72     -33.781  14.922 -40.062  1.00 14.34           N  
ATOM   4189  CA  TYR B  72     -34.219  16.312 -40.094  1.00 14.34           C  
ATOM   4190  C   TYR B  72     -33.219  17.188 -40.812  1.00 14.34           C  
ATOM   4191  CB  TYR B  72     -34.406  16.828 -38.656  1.00 14.34           C  
ATOM   4192  O   TYR B  72     -32.031  16.859 -40.875  1.00 14.34           O  
ATOM   4193  CG  TYR B  72     -35.719  16.391 -38.031  1.00 14.34           C  
ATOM   4194  CD1 TYR B  72     -36.906  17.109 -38.219  1.00 14.34           C  
ATOM   4195  CD2 TYR B  72     -35.781  15.242 -37.250  1.00 14.34           C  
ATOM   4196  CE1 TYR B  72     -38.094  16.703 -37.625  1.00 14.34           C  
ATOM   4197  CE2 TYR B  72     -36.969  14.820 -36.656  1.00 14.34           C  
ATOM   4198  OH  TYR B  72     -39.281  15.148 -36.281  1.00 14.34           O  
ATOM   4199  CZ  TYR B  72     -38.125  15.562 -36.875  1.00 14.34           C  
ATOM   4200  N   SER B  73     -33.594  17.922 -41.688  1.00 14.23           N  
ATOM   4201  CA  SER B  73     -33.156  19.047 -42.500  1.00 14.23           C  
ATOM   4202  C   SER B  73     -32.125  19.875 -41.750  1.00 14.23           C  
ATOM   4203  CB  SER B  73     -34.344  19.938 -42.875  1.00 14.23           C  
ATOM   4204  O   SER B  73     -32.438  20.594 -40.812  1.00 14.23           O  
ATOM   4205  OG  SER B  73     -33.906  21.016 -43.719  1.00 14.23           O  
ATOM   4206  N   ALA B  74     -31.234  19.062 -41.062  1.00 15.91           N  
ATOM   4207  CA  ALA B  74     -30.797  20.219 -40.250  1.00 15.91           C  
ATOM   4208  C   ALA B  74     -30.562  21.422 -41.156  1.00 15.91           C  
ATOM   4209  CB  ALA B  74     -29.531  19.875 -39.469  1.00 15.91           C  
ATOM   4210  O   ALA B  74     -29.781  21.359 -42.125  1.00 15.91           O  
ATOM   4211  N   LYS B  75     -31.453  22.125 -41.406  1.00 15.33           N  
ATOM   4212  CA  LYS B  75     -31.531  23.422 -42.062  1.00 15.33           C  
ATOM   4213  C   LYS B  75     -30.234  24.203 -41.906  1.00 15.33           C  
ATOM   4214  CB  LYS B  75     -32.719  24.234 -41.531  1.00 15.33           C  
ATOM   4215  O   LYS B  75     -29.469  23.969 -40.938  1.00 15.33           O  
ATOM   4216  CG  LYS B  75     -34.062  23.828 -42.125  1.00 15.33           C  
ATOM   4217  CD  LYS B  75     -35.188  24.719 -41.594  1.00 15.33           C  
ATOM   4218  CE  LYS B  75     -36.531  24.297 -42.156  1.00 15.33           C  
ATOM   4219  NZ  LYS B  75     -37.625  25.125 -41.594  1.00 15.33           N  
ATOM   4220  N   PRO B  76     -29.891  24.922 -42.812  1.00 14.76           N  
ATOM   4221  CA  PRO B  76     -28.844  25.953 -42.938  1.00 14.76           C  
ATOM   4222  C   PRO B  76     -28.609  26.703 -41.625  1.00 14.76           C  
ATOM   4223  CB  PRO B  76     -29.422  26.891 -44.000  1.00 14.76           C  
ATOM   4224  O   PRO B  76     -29.562  27.188 -41.000  1.00 14.76           O  
ATOM   4225  CG  PRO B  76     -30.859  26.516 -44.125  1.00 14.76           C  
ATOM   4226  CD  PRO B  76     -31.078  25.234 -43.375  1.00 14.76           C  
ATOM   4227  N   TYR B  77     -28.297  26.203 -40.406  1.00 16.19           N  
ATOM   4228  CA  TYR B  77     -28.750  27.203 -39.438  1.00 16.19           C  
ATOM   4229  C   TYR B  77     -28.609  28.609 -40.031  1.00 16.19           C  
ATOM   4230  CB  TYR B  77     -27.969  27.094 -38.125  1.00 16.19           C  
ATOM   4231  O   TYR B  77     -27.516  29.031 -40.406  1.00 16.19           O  
ATOM   4232  CG  TYR B  77     -28.547  26.094 -37.156  1.00 16.19           C  
ATOM   4233  CD1 TYR B  77     -29.547  26.469 -36.250  1.00 16.19           C  
ATOM   4234  CD2 TYR B  77     -28.094  24.781 -37.125  1.00 16.19           C  
ATOM   4235  CE1 TYR B  77     -30.078  25.547 -35.375  1.00 16.19           C  
ATOM   4236  CE2 TYR B  77     -28.625  23.859 -36.250  1.00 16.19           C  
ATOM   4237  OH  TYR B  77     -30.141  23.328 -34.469  1.00 16.19           O  
ATOM   4238  CZ  TYR B  77     -29.609  24.250 -35.375  1.00 16.19           C  
ATOM   4239  N   ALA B  78     -29.547  28.922 -40.750  1.00 15.92           N  
ATOM   4240  CA  ALA B  78     -29.719  30.125 -41.562  1.00 15.92           C  
ATOM   4241  C   ALA B  78     -28.906  31.297 -40.969  1.00 15.92           C  
ATOM   4242  CB  ALA B  78     -31.203  30.516 -41.656  1.00 15.92           C  
ATOM   4243  O   ALA B  78     -28.094  31.891 -41.688  1.00 15.92           O  
ATOM   4244  N   HIS B  79     -29.594  32.125 -40.156  1.00 13.64           N  
ATOM   4245  CA  HIS B  79     -29.906  33.531 -40.375  1.00 13.64           C  
ATOM   4246  C   HIS B  79     -29.016  34.438 -39.500  1.00 13.64           C  
ATOM   4247  CB  HIS B  79     -31.375  33.812 -40.031  1.00 13.64           C  
ATOM   4248  O   HIS B  79     -29.312  35.625 -39.312  1.00 13.64           O  
ATOM   4249  CG  HIS B  79     -32.312  33.438 -41.156  1.00 13.64           C  
ATOM   4250  CD2 HIS B  79     -33.188  32.406 -41.281  1.00 13.64           C  
ATOM   4251  ND1 HIS B  79     -32.406  34.156 -42.312  1.00 13.64           N  
ATOM   4252  CE1 HIS B  79     -33.312  33.594 -43.094  1.00 13.64           C  
ATOM   4253  NE2 HIS B  79     -33.781  32.531 -42.500  1.00 13.64           N  
ATOM   4254  N   ILE B  80     -28.094  33.875 -38.531  1.00 16.30           N  
ATOM   4255  CA  ILE B  80     -28.312  34.969 -37.562  1.00 16.30           C  
ATOM   4256  C   ILE B  80     -28.422  36.281 -38.312  1.00 16.30           C  
ATOM   4257  CB  ILE B  80     -27.172  35.031 -36.531  1.00 16.30           C  
ATOM   4258  O   ILE B  80     -27.672  36.531 -39.281  1.00 16.30           O  
ATOM   4259  CG1 ILE B  80     -27.188  33.812 -35.625  1.00 16.30           C  
ATOM   4260  CG2 ILE B  80     -27.266  36.312 -35.688  1.00 16.30           C  
ATOM   4261  CD1 ILE B  80     -25.922  33.594 -34.812  1.00 16.30           C  
ATOM   4262  N   LEU B  81     -29.484  36.906 -38.031  1.00 15.41           N  
ATOM   4263  CA  LEU B  81     -29.969  38.156 -38.594  1.00 15.41           C  
ATOM   4264  C   LEU B  81     -28.812  39.125 -38.875  1.00 15.41           C  
ATOM   4265  CB  LEU B  81     -30.984  38.812 -37.656  1.00 15.41           C  
ATOM   4266  O   LEU B  81     -27.812  39.125 -38.156  1.00 15.41           O  
ATOM   4267  CG  LEU B  81     -32.406  38.281 -37.719  1.00 15.41           C  
ATOM   4268  CD1 LEU B  81     -33.156  38.562 -36.406  1.00 15.41           C  
ATOM   4269  CD2 LEU B  81     -33.156  38.938 -38.906  1.00 15.41           C  
ATOM   4270  N   SER B  82     -28.797  39.531 -40.000  1.00 16.48           N  
ATOM   4271  CA  SER B  82     -28.016  40.562 -40.688  1.00 16.48           C  
ATOM   4272  C   SER B  82     -27.797  41.781 -39.781  1.00 16.48           C  
ATOM   4273  CB  SER B  82     -28.719  41.000 -41.969  1.00 16.48           C  
ATOM   4274  O   SER B  82     -27.234  42.781 -40.219  1.00 16.48           O  
ATOM   4275  OG  SER B  82     -29.781  40.125 -42.281  1.00 16.48           O  
ATOM   4276  N   VAL B  83     -28.453  41.719 -38.438  1.00 15.91           N  
ATOM   4277  CA  VAL B  83     -28.891  43.125 -38.500  1.00 15.91           C  
ATOM   4278  C   VAL B  83     -27.719  44.000 -38.906  1.00 15.91           C  
ATOM   4279  CB  VAL B  83     -29.469  43.562 -37.156  1.00 15.91           C  
ATOM   4280  O   VAL B  83     -26.578  43.750 -38.500  1.00 15.91           O  
ATOM   4281  CG1 VAL B  83     -30.188  44.906 -37.281  1.00 15.91           C  
ATOM   4282  CG2 VAL B  83     -30.422  42.531 -36.594  1.00 15.91           C  
ATOM   4283  N   PRO B  84     -27.891  44.688 -39.906  1.00 17.11           N  
ATOM   4284  CA  PRO B  84     -27.000  45.719 -40.469  1.00 17.11           C  
ATOM   4285  C   PRO B  84     -26.250  46.500 -39.406  1.00 17.11           C  
ATOM   4286  CB  PRO B  84     -27.969  46.625 -41.250  1.00 17.11           C  
ATOM   4287  O   PRO B  84     -26.656  46.531 -38.250  1.00 17.11           O  
ATOM   4288  CG  PRO B  84     -29.328  46.281 -40.719  1.00 17.11           C  
ATOM   4289  CD  PRO B  84     -29.203  45.031 -39.906  1.00 17.11           C  
ATOM   4290  N   VAL B  85     -24.953  46.594 -39.594  1.00 17.36           N  
ATOM   4291  CA  VAL B  85     -24.109  47.594 -38.938  1.00 17.36           C  
ATOM   4292  C   VAL B  85     -24.953  48.781 -38.500  1.00 17.36           C  
ATOM   4293  CB  VAL B  85     -22.953  48.062 -39.844  1.00 17.36           C  
ATOM   4294  O   VAL B  85     -25.219  49.688 -39.312  1.00 17.36           O  
ATOM   4295  CG1 VAL B  85     -22.062  49.062 -39.094  1.00 17.36           C  
ATOM   4296  CG2 VAL B  85     -22.125  46.875 -40.312  1.00 17.36           C  
ATOM   4297  N   SER B  86     -26.328  48.375 -38.031  1.00 16.56           N  
ATOM   4298  CA  SER B  86     -27.125  49.594 -38.031  1.00 16.56           C  
ATOM   4299  C   SER B  86     -26.359  50.750 -37.375  1.00 16.56           C  
ATOM   4300  CB  SER B  86     -28.453  49.344 -37.312  1.00 16.56           C  
ATOM   4301  O   SER B  86     -25.609  50.531 -36.438  1.00 16.56           O  
ATOM   4302  OG  SER B  86     -29.297  48.531 -38.062  1.00 16.56           O  
ATOM   4303  N   GLU B  87     -26.656  51.781 -37.875  1.00 16.48           N  
ATOM   4304  CA  GLU B  87     -26.297  53.188 -37.844  1.00 16.48           C  
ATOM   4305  C   GLU B  87     -26.406  53.750 -36.438  1.00 16.48           C  
ATOM   4306  CB  GLU B  87     -27.188  54.000 -38.812  1.00 16.48           C  
ATOM   4307  O   GLU B  87     -25.844  54.812 -36.125  1.00 16.48           O  
ATOM   4308  CG  GLU B  87     -26.641  54.062 -40.219  1.00 16.48           C  
ATOM   4309  CD  GLU B  87     -27.438  54.969 -41.125  1.00 16.48           C  
ATOM   4310  OE1 GLU B  87     -26.953  55.312 -42.250  1.00 16.48           O  
ATOM   4311  OE2 GLU B  87     -28.562  55.375 -40.719  1.00 16.48           O  
ATOM   4312  N   THR B  88     -27.469  53.094 -35.469  1.00 15.63           N  
ATOM   4313  CA  THR B  88     -28.375  54.156 -35.031  1.00 15.63           C  
ATOM   4314  C   THR B  88     -27.688  55.094 -34.062  1.00 15.63           C  
ATOM   4315  CB  THR B  88     -29.625  53.562 -34.375  1.00 15.63           C  
ATOM   4316  O   THR B  88     -26.781  54.688 -33.344  1.00 15.63           O  
ATOM   4317  CG2 THR B  88     -30.781  53.438 -35.344  1.00 15.63           C  
ATOM   4318  OG1 THR B  88     -29.312  52.250 -33.844  1.00 15.63           O  
ATOM   4319  N   ALA B  89     -28.484  56.094 -33.656  1.00 16.44           N  
ATOM   4320  CA  ALA B  89     -28.531  57.531 -33.375  1.00 16.44           C  
ATOM   4321  C   ALA B  89     -28.188  57.812 -31.922  1.00 16.44           C  
ATOM   4322  CB  ALA B  89     -29.906  58.094 -33.719  1.00 16.44           C  
ATOM   4323  O   ALA B  89     -28.172  56.875 -31.094  1.00 16.44           O  
ATOM   4324  N   TYR B  90     -29.125  58.531 -31.188  1.00 15.34           N  
ATOM   4325  CA  TYR B  90     -29.016  59.844 -30.594  1.00 15.34           C  
ATOM   4326  C   TYR B  90     -29.062  59.781 -29.078  1.00 15.34           C  
ATOM   4327  CB  TYR B  90     -30.141  60.750 -31.109  1.00 15.34           C  
ATOM   4328  O   TYR B  90     -28.203  60.344 -28.391  1.00 15.34           O  
ATOM   4329  CG  TYR B  90     -29.812  61.469 -32.375  1.00 15.34           C  
ATOM   4330  CD1 TYR B  90     -29.156  62.719 -32.375  1.00 15.34           C  
ATOM   4331  CD2 TYR B  90     -30.156  60.938 -33.625  1.00 15.34           C  
ATOM   4332  CE1 TYR B  90     -28.859  63.375 -33.562  1.00 15.34           C  
ATOM   4333  CE2 TYR B  90     -29.859  61.594 -34.812  1.00 15.34           C  
ATOM   4334  OH  TYR B  90     -28.906  63.469 -35.938  1.00 15.34           O  
ATOM   4335  CZ  TYR B  90     -29.203  62.812 -34.750  1.00 15.34           C  
ATOM   4336  N   PRO B  91     -30.391  59.719 -28.344  1.00 15.28           N  
ATOM   4337  CA  PRO B  91     -30.703  60.875 -27.531  1.00 15.28           C  
ATOM   4338  C   PRO B  91     -30.484  60.656 -26.031  1.00 15.28           C  
ATOM   4339  CB  PRO B  91     -32.188  61.125 -27.828  1.00 15.28           C  
ATOM   4340  O   PRO B  91     -29.812  61.438 -25.375  1.00 15.28           O  
ATOM   4341  CG  PRO B  91     -32.656  59.906 -28.516  1.00 15.28           C  
ATOM   4342  CD  PRO B  91     -31.453  59.031 -28.797  1.00 15.28           C  
ATOM   4343  N   GLY B  92     -31.688  60.219 -25.094  1.00 15.70           N  
ATOM   4344  CA  GLY B  92     -32.219  61.062 -24.062  1.00 15.70           C  
ATOM   4345  C   GLY B  92     -31.859  60.625 -22.656  1.00 15.70           C  
ATOM   4346  O   GLY B  92     -31.438  59.500 -22.453  1.00 15.70           O  
ATOM   4347  N   GLN B  93     -32.281  61.312 -21.500  1.00 16.31           N  
ATOM   4348  CA  GLN B  93     -31.969  61.844 -20.188  1.00 16.31           C  
ATOM   4349  C   GLN B  93     -32.531  60.938 -19.078  1.00 16.31           C  
ATOM   4350  CB  GLN B  93     -32.531  63.250 -20.031  1.00 16.31           C  
ATOM   4351  O   GLN B  93     -31.922  60.812 -18.000  1.00 16.31           O  
ATOM   4352  CG  GLN B  93     -31.578  64.312 -20.547  1.00 16.31           C  
ATOM   4353  CD  GLN B  93     -32.062  65.750 -20.203  1.00 16.31           C  
ATOM   4354  NE2 GLN B  93     -31.188  66.750 -20.422  1.00 16.31           N  
ATOM   4355  OE1 GLN B  93     -33.188  65.938 -19.734  1.00 16.31           O  
ATOM   4356  N   THR B  94     -33.781  60.125 -18.984  1.00 15.30           N  
ATOM   4357  CA  THR B  94     -34.594  60.562 -17.875  1.00 15.30           C  
ATOM   4358  C   THR B  94     -34.281  59.750 -16.609  1.00 15.30           C  
ATOM   4359  CB  THR B  94     -36.094  60.438 -18.188  1.00 15.30           C  
ATOM   4360  O   THR B  94     -33.812  58.594 -16.719  1.00 15.30           O  
ATOM   4361  CG2 THR B  94     -36.688  61.781 -18.562  1.00 15.30           C  
ATOM   4362  OG1 THR B  94     -36.281  59.531 -19.281  1.00 15.30           O  
ATOM   4363  N   GLN B  95     -35.188  59.812 -15.344  1.00 16.11           N  
ATOM   4364  CA  GLN B  95     -35.188  60.125 -13.922  1.00 16.11           C  
ATOM   4365  C   GLN B  95     -35.562  58.938 -13.070  1.00 16.11           C  
ATOM   4366  CB  GLN B  95     -36.156  61.281 -13.641  1.00 16.11           C  
ATOM   4367  O   GLN B  95     -35.594  59.000 -11.844  1.00 16.11           O  
ATOM   4368  CG  GLN B  95     -35.469  62.656 -13.555  1.00 16.11           C  
ATOM   4369  CD  GLN B  95     -36.438  63.781 -13.320  1.00 16.11           C  
ATOM   4370  NE2 GLN B  95     -35.906  65.000 -13.086  1.00 16.11           N  
ATOM   4371  OE1 GLN B  95     -37.656  63.594 -13.367  1.00 16.11           O  
ATOM   4372  N   TYR B  96     -35.844  57.500 -13.492  1.00 14.80           N  
ATOM   4373  CA  TYR B  96     -37.000  57.000 -12.734  1.00 14.80           C  
ATOM   4374  C   TYR B  96     -36.594  56.656 -11.305  1.00 14.80           C  
ATOM   4375  CB  TYR B  96     -37.594  55.781 -13.422  1.00 14.80           C  
ATOM   4376  O   TYR B  96     -35.406  56.344 -11.055  1.00 14.80           O  
ATOM   4377  CG  TYR B  96     -38.562  56.125 -14.523  1.00 14.80           C  
ATOM   4378  CD1 TYR B  96     -39.938  56.375 -14.242  1.00 14.80           C  
ATOM   4379  CD2 TYR B  96     -38.156  56.250 -15.844  1.00 14.80           C  
ATOM   4380  CE1 TYR B  96     -40.812  56.688 -15.250  1.00 14.80           C  
ATOM   4381  CE2 TYR B  96     -39.031  56.562 -16.859  1.00 14.80           C  
ATOM   4382  OH  TYR B  96     -41.250  57.094 -17.562  1.00 14.80           O  
ATOM   4383  CZ  TYR B  96     -40.375  56.781 -16.562  1.00 14.80           C  
ATOM   4384  N   GLN B  97     -37.656  56.156 -10.375  1.00 16.48           N  
ATOM   4385  CA  GLN B  97     -38.188  56.281  -9.023  1.00 16.48           C  
ATOM   4386  C   GLN B  97     -37.719  55.156  -8.141  1.00 16.48           C  
ATOM   4387  CB  GLN B  97     -39.719  56.344  -9.055  1.00 16.48           C  
ATOM   4388  O   GLN B  97     -37.438  54.062  -8.633  1.00 16.48           O  
ATOM   4389  CG  GLN B  97     -40.281  57.750  -9.242  1.00 16.48           C  
ATOM   4390  CD  GLN B  97     -41.812  57.750  -9.359  1.00 16.48           C  
ATOM   4391  NE2 GLN B  97     -42.375  58.938  -9.383  1.00 16.48           N  
ATOM   4392  OE1 GLN B  97     -42.438  56.688  -9.438  1.00 16.48           O  
ATOM   4393  N   THR B  98     -37.812  55.156  -6.715  1.00 17.73           N  
ATOM   4394  CA  THR B  98     -37.250  54.844  -5.414  1.00 17.73           C  
ATOM   4395  C   THR B  98     -37.812  53.562  -4.859  1.00 17.73           C  
ATOM   4396  CB  THR B  98     -37.469  56.000  -4.410  1.00 17.73           C  
ATOM   4397  O   THR B  98     -37.625  53.250  -3.682  1.00 17.73           O  
ATOM   4398  CG2 THR B  98     -36.438  57.094  -4.594  1.00 17.73           C  
ATOM   4399  OG1 THR B  98     -38.781  56.531  -4.605  1.00 17.73           O  
ATOM   4400  N   LEU B  99     -38.000  52.375  -5.742  1.00 15.35           N  
ATOM   4401  CA  LEU B  99     -39.000  51.438  -5.234  1.00 15.35           C  
ATOM   4402  C   LEU B  99     -38.594  50.906  -3.863  1.00 15.35           C  
ATOM   4403  CB  LEU B  99     -39.188  50.281  -6.211  1.00 15.35           C  
ATOM   4404  O   LEU B  99     -37.406  50.844  -3.541  1.00 15.35           O  
ATOM   4405  CG  LEU B  99     -40.188  50.531  -7.344  1.00 15.35           C  
ATOM   4406  CD1 LEU B  99     -39.844  49.656  -8.547  1.00 15.35           C  
ATOM   4407  CD2 LEU B  99     -41.625  50.219  -6.875  1.00 15.35           C  
ATOM   4408  N   GLN B 100     -39.562  50.031  -3.195  1.00 15.88           N  
ATOM   4409  CA  GLN B 100     -40.250  49.781  -1.945  1.00 15.88           C  
ATOM   4410  C   GLN B 100     -39.531  48.719  -1.112  1.00 15.88           C  
ATOM   4411  CB  GLN B 100     -41.719  49.312  -2.223  1.00 15.88           C  
ATOM   4412  O   GLN B 100     -38.719  47.969  -1.631  1.00 15.88           O  
ATOM   4413  CG  GLN B 100     -42.656  50.500  -2.441  1.00 15.88           C  
ATOM   4414  CD  GLN B 100     -44.125  50.031  -2.486  1.00 15.88           C  
ATOM   4415  NE2 GLN B 100     -45.031  51.000  -2.508  1.00 15.88           N  
ATOM   4416  OE1 GLN B 100     -44.406  48.844  -2.500  1.00 15.88           O  
ATOM   4417  N   GLN B 101     -40.344  47.969  -0.142  1.00 16.64           N  
ATOM   4418  CA  GLN B 101     -40.438  47.656   1.285  1.00 16.64           C  
ATOM   4419  C   GLN B 101     -40.000  46.250   1.573  1.00 16.64           C  
ATOM   4420  CB  GLN B 101     -41.844  47.906   1.812  1.00 16.64           C  
ATOM   4421  O   GLN B 101     -40.562  45.281   1.043  1.00 16.64           O  
ATOM   4422  CG  GLN B 101     -42.094  49.312   2.297  1.00 16.64           C  
ATOM   4423  CD  GLN B 101     -43.469  49.531   2.863  1.00 16.64           C  
ATOM   4424  NE2 GLN B 101     -43.688  50.625   3.555  1.00 16.64           N  
ATOM   4425  OE1 GLN B 101     -44.375  48.688   2.684  1.00 16.64           O  
ATOM   4426  N   THR B 102     -38.781  45.781   1.835  1.00 17.80           N  
ATOM   4427  CA  THR B 102     -38.125  44.500   1.824  1.00 17.80           C  
ATOM   4428  C   THR B 102     -38.625  43.625   2.984  1.00 17.80           C  
ATOM   4429  CB  THR B 102     -36.594  44.625   1.902  1.00 17.80           C  
ATOM   4430  O   THR B 102     -38.312  43.906   4.145  1.00 17.80           O  
ATOM   4431  CG2 THR B 102     -35.969  44.625   0.511  1.00 17.80           C  
ATOM   4432  OG1 THR B 102     -36.281  45.875   2.547  1.00 17.80           O  
ATOM   4433  N   GLN B 103     -39.906  43.094   2.904  1.00 16.83           N  
ATOM   4434  CA  GLN B 103     -40.531  42.562   4.113  1.00 16.83           C  
ATOM   4435  C   GLN B 103     -39.719  41.406   4.680  1.00 16.83           C  
ATOM   4436  CB  GLN B 103     -41.969  42.125   3.826  1.00 16.83           C  
ATOM   4437  O   GLN B 103     -38.969  40.750   3.949  1.00 16.83           O  
ATOM   4438  CG  GLN B 103     -42.969  43.250   3.828  1.00 16.83           C  
ATOM   4439  CD  GLN B 103     -44.281  42.875   4.500  1.00 16.83           C  
ATOM   4440  NE2 GLN B 103     -45.125  43.875   4.750  1.00 16.83           N  
ATOM   4441  OE1 GLN B 103     -44.531  41.719   4.793  1.00 16.83           O  
ATOM   4442  N   PRO B 104     -40.031  40.906   6.047  1.00 17.61           N  
ATOM   4443  CA  PRO B 104     -39.406  40.344   7.254  1.00 17.61           C  
ATOM   4444  C   PRO B 104     -39.312  38.844   7.238  1.00 17.61           C  
ATOM   4445  CB  PRO B 104     -40.312  40.844   8.375  1.00 17.61           C  
ATOM   4446  O   PRO B 104     -40.312  38.156   6.996  1.00 17.61           O  
ATOM   4447  CG  PRO B 104     -41.594  41.250   7.688  1.00 17.61           C  
ATOM   4448  CD  PRO B 104     -41.312  41.344   6.215  1.00 17.61           C  
ATOM   4449  N   TYR B 105     -38.312  38.156   6.715  1.00 16.38           N  
ATOM   4450  CA  TYR B 105     -38.156  36.719   6.477  1.00 16.38           C  
ATOM   4451  C   TYR B 105     -38.406  35.938   7.762  1.00 16.38           C  
ATOM   4452  CB  TYR B 105     -36.781  36.375   5.895  1.00 16.38           C  
ATOM   4453  O   TYR B 105     -37.656  36.094   8.742  1.00 16.38           O  
ATOM   4454  CG  TYR B 105     -36.750  36.375   4.387  1.00 16.38           C  
ATOM   4455  CD1 TYR B 105     -37.031  35.219   3.672  1.00 16.38           C  
ATOM   4456  CD2 TYR B 105     -36.438  37.531   3.672  1.00 16.38           C  
ATOM   4457  CE1 TYR B 105     -37.000  35.188   2.283  1.00 16.38           C  
ATOM   4458  CE2 TYR B 105     -36.406  37.531   2.281  1.00 16.38           C  
ATOM   4459  OH  TYR B 105     -36.656  36.344   0.220  1.00 16.38           O  
ATOM   4460  CZ  TYR B 105     -36.688  36.344   1.597  1.00 16.38           C  
ATOM   4461  N   ALA B 106     -39.625  35.562   8.039  1.00 17.19           N  
ATOM   4462  CA  ALA B 106     -40.094  34.906   9.258  1.00 17.19           C  
ATOM   4463  C   ALA B 106     -39.438  33.531   9.414  1.00 17.19           C  
ATOM   4464  CB  ALA B 106     -41.594  34.781   9.250  1.00 17.19           C  
ATOM   4465  O   ALA B 106     -39.562  32.656   8.531  1.00 17.19           O  
ATOM   4466  N   VAL B 107     -38.281  33.406  10.102  1.00 17.05           N  
ATOM   4467  CA  VAL B 107     -37.281  32.344  10.281  1.00 17.05           C  
ATOM   4468  C   VAL B 107     -37.938  31.125  10.914  1.00 17.05           C  
ATOM   4469  CB  VAL B 107     -36.094  32.812  11.156  1.00 17.05           C  
ATOM   4470  O   VAL B 107     -38.562  31.219  11.984  1.00 17.05           O  
ATOM   4471  CG1 VAL B 107     -35.125  31.672  11.422  1.00 17.05           C  
ATOM   4472  CG2 VAL B 107     -35.375  34.000  10.484  1.00 17.05           C  
ATOM   4473  N   TYR B 108     -38.312  30.094  10.109  1.00 16.72           N  
ATOM   4474  CA  TYR B 108     -39.125  28.922  10.391  1.00 16.72           C  
ATOM   4475  C   TYR B 108     -38.594  28.156  11.602  1.00 16.72           C  
ATOM   4476  CB  TYR B 108     -39.156  27.984   9.172  1.00 16.72           C  
ATOM   4477  O   TYR B 108     -37.406  28.188  11.883  1.00 16.72           O  
ATOM   4478  CG  TYR B 108     -40.281  28.312   8.195  1.00 16.72           C  
ATOM   4479  CD1 TYR B 108     -41.531  27.781   8.359  1.00 16.72           C  
ATOM   4480  CD2 TYR B 108     -40.031  29.141   7.113  1.00 16.72           C  
ATOM   4481  CE1 TYR B 108     -42.562  28.062   7.457  1.00 16.72           C  
ATOM   4482  CE2 TYR B 108     -41.031  29.453   6.207  1.00 16.72           C  
ATOM   4483  OH  TYR B 108     -43.312  29.203   5.492  1.00 16.72           O  
ATOM   4484  CZ  TYR B 108     -42.312  28.906   6.387  1.00 16.72           C  
ATOM   4485  N   PRO B 109     -39.438  27.438  12.383  1.00 17.12           N  
ATOM   4486  CA  PRO B 109     -39.500  26.875  13.734  1.00 17.12           C  
ATOM   4487  C   PRO B 109     -38.625  25.625  13.883  1.00 17.12           C  
ATOM   4488  CB  PRO B 109     -40.969  26.531  13.906  1.00 17.12           C  
ATOM   4489  O   PRO B 109     -38.625  24.766  12.992  1.00 17.12           O  
ATOM   4490  CG  PRO B 109     -41.562  26.688  12.547  1.00 17.12           C  
ATOM   4491  CD  PRO B 109     -40.531  27.250  11.633  1.00 17.12           C  
ATOM   4492  N   GLN B 110     -37.438  25.688  14.562  1.00 17.11           N  
ATOM   4493  CA  GLN B 110     -36.312  24.812  14.781  1.00 17.11           C  
ATOM   4494  C   GLN B 110     -36.719  23.531  15.477  1.00 17.11           C  
ATOM   4495  CB  GLN B 110     -35.219  25.531  15.609  1.00 17.11           C  
ATOM   4496  O   GLN B 110     -37.062  23.531  16.672  1.00 17.11           O  
ATOM   4497  CG  GLN B 110     -33.812  25.172  15.219  1.00 17.11           C  
ATOM   4498  CD  GLN B 110     -32.750  25.953  15.992  1.00 17.11           C  
ATOM   4499  NE2 GLN B 110     -31.500  25.547  15.867  1.00 17.11           N  
ATOM   4500  OE1 GLN B 110     -33.094  26.906  16.703  1.00 17.11           O  
ATOM   4501  N   ALA B 111     -37.594  22.641  14.867  1.00 16.58           N  
ATOM   4502  CA  ALA B 111     -38.219  21.547  15.617  1.00 16.58           C  
ATOM   4503  C   ALA B 111     -37.156  20.609  16.172  1.00 16.58           C  
ATOM   4504  CB  ALA B 111     -39.188  20.781  14.727  1.00 16.58           C  
ATOM   4505  O   ALA B 111     -36.250  20.172  15.453  1.00 16.58           O  
ATOM   4506  N   THR B 112     -36.875  20.500  17.500  1.00 17.70           N  
ATOM   4507  CA  THR B 112     -35.875  20.000  18.453  1.00 17.70           C  
ATOM   4508  C   THR B 112     -35.906  18.484  18.516  1.00 17.70           C  
ATOM   4509  CB  THR B 112     -36.125  20.578  19.859  1.00 17.70           C  
ATOM   4510  O   THR B 112     -35.219  17.875  19.328  1.00 17.70           O  
ATOM   4511  CG2 THR B 112     -35.625  22.016  19.969  1.00 17.70           C  
ATOM   4512  OG1 THR B 112     -37.531  20.562  20.141  1.00 17.70           O  
ATOM   4513  N   GLN B 113     -36.688  17.734  17.578  1.00 16.67           N  
ATOM   4514  CA  GLN B 113     -37.156  16.516  18.219  1.00 16.67           C  
ATOM   4515  C   GLN B 113     -36.000  15.609  18.594  1.00 16.67           C  
ATOM   4516  CB  GLN B 113     -38.125  15.773  17.297  1.00 16.67           C  
ATOM   4517  O   GLN B 113     -34.969  15.586  17.906  1.00 16.67           O  
ATOM   4518  CG  GLN B 113     -39.562  16.297  17.344  1.00 16.67           C  
ATOM   4519  CD  GLN B 113     -40.562  15.344  16.734  1.00 16.67           C  
ATOM   4520  NE2 GLN B 113     -41.844  15.648  16.891  1.00 16.67           N  
ATOM   4521  OE1 GLN B 113     -40.188  14.336  16.125  1.00 16.67           O  
ATOM   4522  N   THR B 114     -36.000  14.938  19.828  1.00 16.86           N  
ATOM   4523  CA  THR B 114     -35.281  14.273  20.891  1.00 16.86           C  
ATOM   4524  C   THR B 114     -34.750  12.922  20.422  1.00 16.86           C  
ATOM   4525  CB  THR B 114     -36.156  14.070  22.141  1.00 16.86           C  
ATOM   4526  O   THR B 114     -35.500  11.969  20.266  1.00 16.86           O  
ATOM   4527  CG2 THR B 114     -35.906  15.156  23.172  1.00 16.86           C  
ATOM   4528  OG1 THR B 114     -37.531  14.125  21.734  1.00 16.86           O  
ATOM   4529  N   TYR B 115     -34.094  12.828  19.156  1.00 16.41           N  
ATOM   4530  CA  TYR B 115     -33.906  11.516  18.531  1.00 16.41           C  
ATOM   4531  C   TYR B 115     -33.188  10.562  19.484  1.00 16.41           C  
ATOM   4532  CB  TYR B 115     -33.125  11.633  17.234  1.00 16.41           C  
ATOM   4533  O   TYR B 115     -32.094  10.836  19.922  1.00 16.41           O  
ATOM   4534  CG  TYR B 115     -34.000  11.938  16.031  1.00 16.41           C  
ATOM   4535  CD1 TYR B 115     -34.594  10.922  15.305  1.00 16.41           C  
ATOM   4536  CD2 TYR B 115     -34.188  13.250  15.609  1.00 16.41           C  
ATOM   4537  CE1 TYR B 115     -35.375  11.195  14.195  1.00 16.41           C  
ATOM   4538  CE2 TYR B 115     -34.969  13.539  14.508  1.00 16.41           C  
ATOM   4539  OH  TYR B 115     -36.344  12.789  12.711  1.00 16.41           O  
ATOM   4540  CZ  TYR B 115     -35.562  12.508  13.805  1.00 16.41           C  
ATOM   4541  N   GLY B 116     -33.875   9.781  20.297  1.00 16.48           N  
ATOM   4542  CA  GLY B 116     -33.594   8.867  21.391  1.00 16.48           C  
ATOM   4543  C   GLY B 116     -32.656   7.742  21.031  1.00 16.48           C  
ATOM   4544  O   GLY B 116     -32.938   6.941  20.141  1.00 16.48           O  
ATOM   4545  N   LEU B 117     -31.422   8.000  20.828  1.00 17.75           N  
ATOM   4546  CA  LEU B 117     -30.438   7.016  20.422  1.00 17.75           C  
ATOM   4547  C   LEU B 117     -30.484   5.785  21.312  1.00 17.75           C  
ATOM   4548  CB  LEU B 117     -29.031   7.625  20.438  1.00 17.75           C  
ATOM   4549  O   LEU B 117     -30.250   5.879  22.516  1.00 17.75           O  
ATOM   4550  CG  LEU B 117     -28.562   8.289  19.141  1.00 17.75           C  
ATOM   4551  CD1 LEU B 117     -27.656   9.469  19.453  1.00 17.75           C  
ATOM   4552  CD2 LEU B 117     -27.844   7.273  18.250  1.00 17.75           C  
ATOM   4553  N   PRO B 118     -31.344   4.852  21.000  1.00 18.72           N  
ATOM   4554  CA  PRO B 118     -31.578   3.805  22.000  1.00 18.72           C  
ATOM   4555  C   PRO B 118     -30.297   3.146  22.484  1.00 18.72           C  
ATOM   4556  CB  PRO B 118     -32.469   2.799  21.250  1.00 18.72           C  
ATOM   4557  O   PRO B 118     -29.281   3.145  21.781  1.00 18.72           O  
ATOM   4558  CG  PRO B 118     -32.375   3.221  19.812  1.00 18.72           C  
ATOM   4559  CD  PRO B 118     -31.656   4.531  19.750  1.00 18.72           C  
ATOM   4560  N   PRO B 119     -30.062   2.965  23.719  1.00 16.92           N  
ATOM   4561  CA  PRO B 119     -28.984   2.477  24.578  1.00 16.92           C  
ATOM   4562  C   PRO B 119     -28.422   1.140  24.109  1.00 16.92           C  
ATOM   4563  CB  PRO B 119     -29.656   2.332  25.953  1.00 16.92           C  
ATOM   4564  O   PRO B 119     -29.125   0.343  23.500  1.00 16.92           O  
ATOM   4565  CG  PRO B 119     -31.125   2.432  25.656  1.00 16.92           C  
ATOM   4566  CD  PRO B 119     -31.312   2.863  24.234  1.00 16.92           C  
ATOM   4567  N   PHE B 120     -27.203   0.944  23.672  1.00 17.42           N  
ATOM   4568  CA  PHE B 120     -26.484  -0.226  23.188  1.00 17.42           C  
ATOM   4569  C   PHE B 120     -26.766  -1.442  24.047  1.00 17.42           C  
ATOM   4570  CB  PHE B 120     -24.969   0.046  23.156  1.00 17.42           C  
ATOM   4571  O   PHE B 120     -26.453  -2.572  23.672  1.00 17.42           O  
ATOM   4572  CG  PHE B 120     -24.391   0.082  21.766  1.00 17.42           C  
ATOM   4573  CD1 PHE B 120     -23.875  -1.071  21.172  1.00 17.42           C  
ATOM   4574  CD2 PHE B 120     -24.359   1.270  21.047  1.00 17.42           C  
ATOM   4575  CE1 PHE B 120     -23.344  -1.041  19.891  1.00 17.42           C  
ATOM   4576  CE2 PHE B 120     -23.812   1.308  19.766  1.00 17.42           C  
ATOM   4577  CZ  PHE B 120     -23.312   0.152  19.188  1.00 17.42           C  
ATOM   4578  N   GLY B 121     -27.000  -1.273  25.484  1.00 15.65           N  
ATOM   4579  CA  GLY B 121     -26.688  -2.289  26.469  1.00 15.65           C  
ATOM   4580  C   GLY B 121     -27.594  -3.506  26.391  1.00 15.65           C  
ATOM   4581  O   GLY B 121     -27.469  -4.430  27.203  1.00 15.65           O  
ATOM   4582  N   ALA B 122     -28.750  -3.500  25.766  1.00 17.06           N  
ATOM   4583  CA  ALA B 122     -29.562  -4.375  26.609  1.00 17.06           C  
ATOM   4584  C   ALA B 122     -28.984  -5.785  26.641  1.00 17.06           C  
ATOM   4585  CB  ALA B 122     -31.016  -4.410  26.109  1.00 17.06           C  
ATOM   4586  O   ALA B 122     -28.359  -6.238  25.688  1.00 17.06           O  
ATOM   4587  N   LEU B 123     -29.250  -6.477  27.859  1.00 15.90           N  
ATOM   4588  CA  LEU B 123     -29.266  -7.648  28.734  1.00 15.90           C  
ATOM   4589  C   LEU B 123     -29.812  -8.867  28.000  1.00 15.90           C  
ATOM   4590  CB  LEU B 123     -30.094  -7.367  29.984  1.00 15.90           C  
ATOM   4591  O   LEU B 123     -30.984  -8.883  27.594  1.00 15.90           O  
ATOM   4592  CG  LEU B 123     -29.344  -6.785  31.172  1.00 15.90           C  
ATOM   4593  CD1 LEU B 123     -30.250  -5.820  31.953  1.00 15.90           C  
ATOM   4594  CD2 LEU B 123     -28.844  -7.898  32.094  1.00 15.90           C  
ATOM   4595  N   TRP B 124     -28.984  -9.406  26.922  1.00 16.64           N  
ATOM   4596  CA  TRP B 124     -29.516 -10.672  26.422  1.00 16.64           C  
ATOM   4597  C   TRP B 124     -30.078 -11.516  27.562  1.00 16.64           C  
ATOM   4598  CB  TRP B 124     -28.438 -11.461  25.672  1.00 16.64           C  
ATOM   4599  O   TRP B 124     -29.375 -11.828  28.516  1.00 16.64           O  
ATOM   4600  CG  TRP B 124     -28.391 -11.203  24.203  1.00 16.64           C  
ATOM   4601  CD1 TRP B 124     -29.469 -11.094  23.359  1.00 16.64           C  
ATOM   4602  CD2 TRP B 124     -27.234 -11.039  23.391  1.00 16.64           C  
ATOM   4603  CE2 TRP B 124     -27.672 -10.828  22.062  1.00 16.64           C  
ATOM   4604  CE3 TRP B 124     -25.859 -11.047  23.656  1.00 16.64           C  
ATOM   4605  NE1 TRP B 124     -29.031 -10.867  22.078  1.00 16.64           N  
ATOM   4606  CH2 TRP B 124     -25.438 -10.641  21.297  1.00 16.64           C  
ATOM   4607  CZ2 TRP B 124     -26.766 -10.625  21.016  1.00 16.64           C  
ATOM   4608  CZ3 TRP B 124     -24.969 -10.852  22.609  1.00 16.64           C  
ATOM   4609  N   PRO B 125     -31.297 -11.398  27.875  1.00 15.69           N  
ATOM   4610  CA  PRO B 125     -31.891 -12.016  29.062  1.00 15.69           C  
ATOM   4611  C   PRO B 125     -31.453 -13.469  29.250  1.00 15.69           C  
ATOM   4612  CB  PRO B 125     -33.406 -11.938  28.781  1.00 15.69           C  
ATOM   4613  O   PRO B 125     -30.844 -14.062  28.359  1.00 15.69           O  
ATOM   4614  CG  PRO B 125     -33.500 -11.555  27.344  1.00 15.69           C  
ATOM   4615  CD  PRO B 125     -32.125 -11.305  26.812  1.00 15.69           C  
ATOM   4616  N   GLY B 126     -32.531 -14.344  29.562  1.00 15.46           N  
ATOM   4617  CA  GLY B 126     -33.000 -15.305  30.531  1.00 15.46           C  
ATOM   4618  C   GLY B 126     -32.812 -16.750  30.094  1.00 15.46           C  
ATOM   4619  O   GLY B 126     -33.688 -17.578  30.266  1.00 15.46           O  
ATOM   4620  N   MET B 127     -32.062 -16.969  28.922  1.00 16.59           N  
ATOM   4621  CA  MET B 127     -32.375 -18.406  28.859  1.00 16.59           C  
ATOM   4622  C   MET B 127     -32.219 -19.047  30.234  1.00 16.59           C  
ATOM   4623  CB  MET B 127     -31.453 -19.094  27.859  1.00 16.59           C  
ATOM   4624  O   MET B 127     -31.281 -18.750  30.969  1.00 16.59           O  
ATOM   4625  CG  MET B 127     -31.969 -19.062  26.422  1.00 16.59           C  
ATOM   4626  SD  MET B 127     -31.031 -20.172  25.312  1.00 16.59           S  
ATOM   4627  CE  MET B 127     -32.188 -20.234  23.891  1.00 16.59           C  
ATOM   4628  N   LYS B 128     -33.312 -19.625  30.703  1.00 16.55           N  
ATOM   4629  CA  LYS B 128     -33.750 -20.188  31.969  1.00 16.55           C  
ATOM   4630  C   LYS B 128     -32.688 -21.062  32.594  1.00 16.55           C  
ATOM   4631  CB  LYS B 128     -35.031 -21.000  31.766  1.00 16.55           C  
ATOM   4632  O   LYS B 128     -31.812 -21.578  31.906  1.00 16.55           O  
ATOM   4633  CG  LYS B 128     -36.312 -20.156  31.781  1.00 16.55           C  
ATOM   4634  CD  LYS B 128     -37.562 -21.031  31.625  1.00 16.55           C  
ATOM   4635  CE  LYS B 128     -38.812 -20.188  31.609  1.00 16.55           C  
ATOM   4636  NZ  LYS B 128     -40.031 -21.031  31.406  1.00 16.55           N  
ATOM   4637  N   PRO B 129     -33.000 -21.406  33.875  1.00 15.73           N  
ATOM   4638  CA  PRO B 129     -32.406 -21.875  35.125  1.00 15.73           C  
ATOM   4639  C   PRO B 129     -31.812 -23.281  35.031  1.00 15.73           C  
ATOM   4640  CB  PRO B 129     -33.594 -21.859  36.094  1.00 15.73           C  
ATOM   4641  O   PRO B 129     -32.188 -24.047  34.156  1.00 15.73           O  
ATOM   4642  CG  PRO B 129     -34.812 -21.812  35.219  1.00 15.73           C  
ATOM   4643  CD  PRO B 129     -34.344 -21.500  33.812  1.00 15.73           C  
ATOM   4644  N   GLU B 130     -30.953 -23.500  35.812  1.00 16.44           N  
ATOM   4645  CA  GLU B 130     -30.047 -24.516  36.344  1.00 16.44           C  
ATOM   4646  C   GLU B 130     -30.812 -25.781  36.719  1.00 16.44           C  
ATOM   4647  CB  GLU B 130     -29.266 -23.984  37.531  1.00 16.44           C  
ATOM   4648  O   GLU B 130     -30.203 -26.797  37.062  1.00 16.44           O  
ATOM   4649  CG  GLU B 130     -28.016 -23.219  37.156  1.00 16.44           C  
ATOM   4650  CD  GLU B 130     -27.203 -22.766  38.375  1.00 16.44           C  
ATOM   4651  OE1 GLU B 130     -26.047 -22.312  38.188  1.00 16.44           O  
ATOM   4652  OE2 GLU B 130     -27.719 -22.891  39.500  1.00 16.44           O  
ATOM   4653  N   SER B 131     -32.250 -25.688  37.000  1.00 16.36           N  
ATOM   4654  CA  SER B 131     -32.375 -26.438  38.219  1.00 16.36           C  
ATOM   4655  C   SER B 131     -32.031 -27.922  38.031  1.00 16.36           C  
ATOM   4656  CB  SER B 131     -33.781 -26.312  38.781  1.00 16.36           C  
ATOM   4657  O   SER B 131     -31.625 -28.609  38.938  1.00 16.36           O  
ATOM   4658  OG  SER B 131     -33.938 -25.078  39.500  1.00 16.36           O  
ATOM   4659  N   GLY B 132     -32.875 -28.562  36.969  1.00 16.95           N  
ATOM   4660  CA  GLY B 132     -33.312 -29.797  37.594  1.00 16.95           C  
ATOM   4661  C   GLY B 132     -32.156 -30.734  37.938  1.00 16.95           C  
ATOM   4662  O   GLY B 132     -31.125 -30.719  37.250  1.00 16.95           O  
ATOM   4663  N   LEU B 133     -32.188 -31.297  39.031  1.00 15.82           N  
ATOM   4664  CA  LEU B 133     -31.500 -32.125  40.000  1.00 15.82           C  
ATOM   4665  C   LEU B 133     -31.109 -33.469  39.406  1.00 15.82           C  
ATOM   4666  CB  LEU B 133     -32.375 -32.312  41.250  1.00 15.82           C  
ATOM   4667  O   LEU B 133     -30.969 -34.438  40.156  1.00 15.82           O  
ATOM   4668  CG  LEU B 133     -32.469 -31.156  42.219  1.00 15.82           C  
ATOM   4669  CD1 LEU B 133     -33.625 -31.344  43.188  1.00 15.82           C  
ATOM   4670  CD2 LEU B 133     -31.141 -31.000  43.000  1.00 15.82           C  
ATOM   4671  N   ILE B 134     -30.969 -33.469  37.969  1.00 15.02           N  
ATOM   4672  CA  ILE B 134     -30.906 -34.938  37.781  1.00 15.02           C  
ATOM   4673  C   ILE B 134     -30.000 -35.531  38.875  1.00 15.02           C  
ATOM   4674  CB  ILE B 134     -30.391 -35.312  36.375  1.00 15.02           C  
ATOM   4675  O   ILE B 134     -28.953 -35.000  39.188  1.00 15.02           O  
ATOM   4676  CG1 ILE B 134     -31.234 -34.656  35.312  1.00 15.02           C  
ATOM   4677  CG2 ILE B 134     -30.375 -36.844  36.219  1.00 15.02           C  
ATOM   4678  CD1 ILE B 134     -30.594 -34.656  33.906  1.00 15.02           C  
ATOM   4679  N   GLN B 135     -30.500 -36.562  39.406  1.00 15.45           N  
ATOM   4680  CA  GLN B 135     -30.234 -37.531  40.469  1.00 15.45           C  
ATOM   4681  C   GLN B 135     -28.891 -38.250  40.250  1.00 15.45           C  
ATOM   4682  CB  GLN B 135     -31.359 -38.562  40.562  1.00 15.45           C  
ATOM   4683  O   GLN B 135     -28.859 -39.406  39.812  1.00 15.45           O  
ATOM   4684  CG  GLN B 135     -32.250 -38.375  41.781  1.00 15.45           C  
ATOM   4685  CD  GLN B 135     -33.500 -39.281  41.750  1.00 15.45           C  
ATOM   4686  NE2 GLN B 135     -34.312 -39.188  42.781  1.00 15.45           N  
ATOM   4687  OE1 GLN B 135     -33.688 -40.031  40.781  1.00 15.45           O  
ATOM   4688  N   THR B 136     -28.141 -37.562  39.438  1.00 14.88           N  
ATOM   4689  CA  THR B 136     -27.219 -38.656  39.156  1.00 14.88           C  
ATOM   4690  C   THR B 136     -26.828 -39.375  40.438  1.00 14.88           C  
ATOM   4691  CB  THR B 136     -25.953 -38.125  38.438  1.00 14.88           C  
ATOM   4692  O   THR B 136     -26.250 -38.781  41.344  1.00 14.88           O  
ATOM   4693  CG2 THR B 136     -25.828 -38.719  37.031  1.00 14.88           C  
ATOM   4694  OG1 THR B 136     -26.000 -36.719  38.344  1.00 14.88           O  
ATOM   4695  N   PRO B 137     -27.562 -40.438  40.562  1.00 14.28           N  
ATOM   4696  CA  PRO B 137     -27.266 -41.281  41.750  1.00 14.28           C  
ATOM   4697  C   PRO B 137     -25.781 -41.594  41.875  1.00 14.28           C  
ATOM   4698  CB  PRO B 137     -28.094 -42.531  41.500  1.00 14.28           C  
ATOM   4699  O   PRO B 137     -25.328 -41.969  42.969  1.00 14.28           O  
ATOM   4700  CG  PRO B 137     -28.469 -42.469  40.031  1.00 14.28           C  
ATOM   4701  CD  PRO B 137     -28.141 -41.094  39.531  1.00 14.28           C  
ATOM   4702  N   SER B 138     -25.266 -41.688  40.625  1.00 14.45           N  
ATOM   4703  CA  SER B 138     -24.812 -43.062  40.531  1.00 14.45           C  
ATOM   4704  C   SER B 138     -23.922 -43.438  41.719  1.00 14.45           C  
ATOM   4705  CB  SER B 138     -24.062 -43.312  39.219  1.00 14.45           C  
ATOM   4706  O   SER B 138     -23.344 -42.531  42.344  1.00 14.45           O  
ATOM   4707  OG  SER B 138     -24.844 -42.938  38.094  1.00 14.45           O  
ATOM   4708  N   PRO B 139     -23.062 -44.250  41.281  1.00 14.61           N  
ATOM   4709  CA  PRO B 139     -22.719 -45.594  41.812  1.00 14.61           C  
ATOM   4710  C   PRO B 139     -21.797 -45.531  43.031  1.00 14.61           C  
ATOM   4711  CB  PRO B 139     -22.031 -46.250  40.625  1.00 14.61           C  
ATOM   4712  O   PRO B 139     -21.172 -44.500  43.281  1.00 14.61           O  
ATOM   4713  CG  PRO B 139     -21.594 -45.156  39.750  1.00 14.61           C  
ATOM   4714  CD  PRO B 139     -22.312 -43.906  40.188  1.00 14.61           C  
ATOM   4715  N   SER B 140     -21.219 -46.656  43.250  1.00 15.35           N  
ATOM   4716  CA  SER B 140     -20.859 -47.562  44.344  1.00 15.35           C  
ATOM   4717  C   SER B 140     -19.594 -47.094  45.062  1.00 15.35           C  
ATOM   4718  CB  SER B 140     -20.672 -48.969  43.781  1.00 15.35           C  
ATOM   4719  O   SER B 140     -18.859 -46.281  44.531  1.00 15.35           O  
ATOM   4720  OG  SER B 140     -19.906 -48.969  42.594  1.00 15.35           O  
ATOM   4721  N   GLN B 141     -18.891 -48.156  45.562  1.00 15.26           N  
ATOM   4722  CA  GLN B 141     -18.375 -48.656  46.844  1.00 15.26           C  
ATOM   4723  C   GLN B 141     -16.969 -48.125  47.094  1.00 15.26           C  
ATOM   4724  CB  GLN B 141     -18.359 -50.188  46.844  1.00 15.26           C  
ATOM   4725  O   GLN B 141     -16.719 -47.500  48.156  1.00 15.26           O  
ATOM   4726  CG  GLN B 141     -19.703 -50.812  47.250  1.00 15.26           C  
ATOM   4727  CD  GLN B 141     -19.578 -52.281  47.594  1.00 15.26           C  
ATOM   4728  NE2 GLN B 141     -20.641 -52.844  48.156  1.00 15.26           N  
ATOM   4729  OE1 GLN B 141     -18.547 -52.906  47.375  1.00 15.26           O  
ATOM   4730  N   HIS B 142     -15.922 -49.094  46.844  1.00 15.54           N  
ATOM   4731  CA  HIS B 142     -15.266 -49.938  47.844  1.00 15.54           C  
ATOM   4732  C   HIS B 142     -13.977 -49.281  48.344  1.00 15.54           C  
ATOM   4733  CB  HIS B 142     -14.969 -51.312  47.281  1.00 15.54           C  
ATOM   4734  O   HIS B 142     -13.445 -48.375  47.719  1.00 15.54           O  
ATOM   4735  CG  HIS B 142     -16.125 -52.281  47.375  1.00 15.54           C  
ATOM   4736  CD2 HIS B 142     -17.000 -52.719  46.438  1.00 15.54           C  
ATOM   4737  ND1 HIS B 142     -16.484 -52.875  48.562  1.00 15.54           N  
ATOM   4738  CE1 HIS B 142     -17.531 -53.656  48.344  1.00 15.54           C  
ATOM   4739  NE2 HIS B 142     -17.859 -53.562  47.062  1.00 15.54           N  
ATOM   4740  N   SER B 143     -12.867 -50.250  48.688  1.00 15.34           N  
ATOM   4741  CA  SER B 143     -12.188 -50.812  49.844  1.00 15.34           C  
ATOM   4742  C   SER B 143     -10.812 -50.188  50.031  1.00 15.34           C  
ATOM   4743  CB  SER B 143     -12.047 -52.344  49.688  1.00 15.34           C  
ATOM   4744  O   SER B 143     -10.500 -49.156  49.438  1.00 15.34           O  
ATOM   4745  OG  SER B 143     -11.398 -52.656  48.469  1.00 15.34           O  
ATOM   4746  N   VAL B 144      -9.617 -51.062  49.719  1.00 14.97           N  
ATOM   4747  CA  VAL B 144      -8.797 -51.875  50.625  1.00 14.97           C  
ATOM   4748  C   VAL B 144      -7.543 -51.094  51.000  1.00 14.97           C  
ATOM   4749  CB  VAL B 144      -8.406 -53.219  49.969  1.00 14.97           C  
ATOM   4750  O   VAL B 144      -7.156 -50.156  50.312  1.00 14.97           O  
ATOM   4751  CG1 VAL B 144      -7.703 -54.125  51.000  1.00 14.97           C  
ATOM   4752  CG2 VAL B 144      -9.641 -53.906  49.406  1.00 14.97           C  
ATOM   4753  N   LEU B 145      -6.273 -51.938  51.125  1.00 14.62           N  
ATOM   4754  CA  LEU B 145      -5.461 -52.625  52.125  1.00 14.62           C  
ATOM   4755  C   LEU B 145      -4.129 -51.875  52.312  1.00 14.62           C  
ATOM   4756  CB  LEU B 145      -5.207 -54.062  51.719  1.00 14.62           C  
ATOM   4757  O   LEU B 145      -3.752 -51.031  51.500  1.00 14.62           O  
ATOM   4758  CG  LEU B 145      -6.273 -55.094  52.156  1.00 14.62           C  
ATOM   4759  CD1 LEU B 145      -6.273 -56.281  51.188  1.00 14.62           C  
ATOM   4760  CD2 LEU B 145      -6.039 -55.531  53.594  1.00 14.62           C  
ATOM   4761  N   THR B 146      -2.973 -52.781  52.250  1.00 14.12           N  
ATOM   4762  CA  THR B 146      -1.987 -53.375  53.125  1.00 14.12           C  
ATOM   4763  C   THR B 146      -0.668 -52.625  53.062  1.00 14.12           C  
ATOM   4764  CB  THR B 146      -1.741 -54.844  52.750  1.00 14.12           C  
ATOM   4765  O   THR B 146      -0.424 -51.750  53.906  1.00 14.12           O  
ATOM   4766  CG2 THR B 146      -2.621 -55.781  53.594  1.00 14.12           C  
ATOM   4767  OG1 THR B 146      -2.037 -55.062  51.375  1.00 14.12           O  
ATOM   4768  N   CYS B 147       0.591 -53.562  52.688  1.00 14.69           N  
ATOM   4769  CA  CYS B 147       1.594 -54.250  53.500  1.00 14.69           C  
ATOM   4770  C   CYS B 147       2.865 -53.406  53.625  1.00 14.69           C  
ATOM   4771  CB  CYS B 147       1.921 -55.594  52.906  1.00 14.69           C  
ATOM   4772  O   CYS B 147       3.109 -52.531  52.781  1.00 14.69           O  
ATOM   4773  SG  CYS B 147       1.065 -56.969  53.719  1.00 14.69           S  
ATOM   4774  N   THR B 148       4.039 -54.188  53.875  1.00 14.64           N  
ATOM   4775  CA  THR B 148       5.137 -54.625  54.750  1.00 14.64           C  
ATOM   4776  C   THR B 148       6.469 -54.094  54.219  1.00 14.64           C  
ATOM   4777  CB  THR B 148       5.199 -56.156  54.844  1.00 14.64           C  
ATOM   4778  O   THR B 148       7.238 -53.500  54.969  1.00 14.64           O  
ATOM   4779  CG2 THR B 148       4.273 -56.656  55.938  1.00 14.64           C  
ATOM   4780  OG1 THR B 148       4.805 -56.750  53.594  1.00 14.64           O  
ATOM   4781  N   THR B 149       7.312 -55.031  53.438  1.00 14.77           N  
ATOM   4782  CA  THR B 149       8.406 -55.844  53.938  1.00 14.77           C  
ATOM   4783  C   THR B 149       9.742 -55.125  53.750  1.00 14.77           C  
ATOM   4784  CB  THR B 149       8.461 -57.219  53.219  1.00 14.77           C  
ATOM   4785  O   THR B 149      10.523 -55.031  54.719  1.00 14.77           O  
ATOM   4786  CG2 THR B 149       7.496 -58.219  53.875  1.00 14.77           C  
ATOM   4787  OG1 THR B 149       8.102 -57.062  51.844  1.00 14.77           O  
ATOM   4788  N   GLY B 150      10.602 -55.781  52.812  1.00 14.76           N  
ATOM   4789  CA  GLY B 150      11.742 -56.656  52.969  1.00 14.76           C  
ATOM   4790  C   GLY B 150      13.070 -55.938  53.000  1.00 14.76           C  
ATOM   4791  O   GLY B 150      13.172 -54.812  52.531  1.00 14.76           O  
ATOM   4792  N   LEU B 151      14.203 -56.781  53.500  1.00 14.46           N  
ATOM   4793  CA  LEU B 151      15.469 -57.062  54.156  1.00 14.46           C  
ATOM   4794  C   LEU B 151      16.641 -56.844  53.219  1.00 14.46           C  
ATOM   4795  CB  LEU B 151      15.477 -58.500  54.688  1.00 14.46           C  
ATOM   4796  O   LEU B 151      17.625 -56.188  53.562  1.00 14.46           O  
ATOM   4797  CG  LEU B 151      15.000 -58.719  56.125  1.00 14.46           C  
ATOM   4798  CD1 LEU B 151      14.219 -60.031  56.219  1.00 14.46           C  
ATOM   4799  CD2 LEU B 151      16.188 -58.719  57.062  1.00 14.46           C  
ATOM   4800  N   THR B 152      16.781 -57.938  52.344  1.00 14.55           N  
ATOM   4801  CA  THR B 152      17.953 -58.812  52.375  1.00 14.55           C  
ATOM   4802  C   THR B 152      19.188 -58.094  51.875  1.00 14.55           C  
ATOM   4803  CB  THR B 152      17.719 -60.062  51.531  1.00 14.55           C  
ATOM   4804  O   THR B 152      19.094 -57.094  51.156  1.00 14.55           O  
ATOM   4805  CG2 THR B 152      16.750 -61.031  52.188  1.00 14.55           C  
ATOM   4806  OG1 THR B 152      17.188 -59.688  50.250  1.00 14.55           O  
ATOM   4807  N   THR B 153      20.312 -58.938  51.750  1.00 15.02           N  
ATOM   4808  CA  THR B 153      21.641 -59.438  52.062  1.00 15.02           C  
ATOM   4809  C   THR B 153      22.641 -59.031  50.969  1.00 15.02           C  
ATOM   4810  CB  THR B 153      21.625 -60.969  52.188  1.00 15.02           C  
ATOM   4811  O   THR B 153      22.250 -58.594  49.906  1.00 15.02           O  
ATOM   4812  CG2 THR B 153      21.328 -61.406  53.625  1.00 15.02           C  
ATOM   4813  OG1 THR B 153      20.625 -61.531  51.344  1.00 15.02           O  
ATOM   4814  N   SER B 154      23.359 -60.156  50.375  1.00 14.93           N  
ATOM   4815  CA  SER B 154      24.672 -60.781  50.469  1.00 14.93           C  
ATOM   4816  C   SER B 154      25.547 -60.375  49.281  1.00 14.93           C  
ATOM   4817  CB  SER B 154      24.547 -62.312  50.500  1.00 14.93           C  
ATOM   4818  O   SER B 154      26.391 -59.469  49.406  1.00 14.93           O  
ATOM   4819  OG  SER B 154      23.922 -62.781  49.312  1.00 14.93           O  
ATOM   4820  N   GLN B 155      25.984 -61.406  48.469  1.00 14.88           N  
ATOM   4821  CA  GLN B 155      27.203 -62.188  48.312  1.00 14.88           C  
ATOM   4822  C   GLN B 155      28.016 -61.688  47.125  1.00 14.88           C  
ATOM   4823  CB  GLN B 155      26.891 -63.656  48.188  1.00 14.88           C  
ATOM   4824  O   GLN B 155      27.500 -61.000  46.250  1.00 14.88           O  
ATOM   4825  CG  GLN B 155      26.688 -64.375  49.500  1.00 14.88           C  
ATOM   4826  CD  GLN B 155      27.797 -65.375  49.844  1.00 14.88           C  
ATOM   4827  NE2 GLN B 155      27.844 -65.812  51.062  1.00 14.88           N  
ATOM   4828  OE1 GLN B 155      28.625 -65.688  48.969  1.00 14.88           O  
ATOM   4829  N   PRO B 156      28.594 -62.688  46.344  1.00 14.34           N  
ATOM   4830  CA  PRO B 156      29.922 -63.250  46.031  1.00 14.34           C  
ATOM   4831  C   PRO B 156      30.500 -62.750  44.719  1.00 14.34           C  
ATOM   4832  CB  PRO B 156      29.672 -64.750  46.000  1.00 14.34           C  
ATOM   4833  O   PRO B 156      31.641 -62.281  44.688  1.00 14.34           O  
ATOM   4834  CG  PRO B 156      28.188 -64.875  45.844  1.00 14.34           C  
ATOM   4835  CD  PRO B 156      27.562 -63.562  46.125  1.00 14.34           C  
ATOM   4836  N   SER B 157      30.156 -63.375  43.469  1.00 13.75           N  
ATOM   4837  CA  SER B 157      30.953 -64.312  42.656  1.00 13.75           C  
ATOM   4838  C   SER B 157      31.766 -63.531  41.625  1.00 13.75           C  
ATOM   4839  CB  SER B 157      30.062 -65.312  41.969  1.00 13.75           C  
ATOM   4840  O   SER B 157      31.266 -62.594  41.000  1.00 13.75           O  
ATOM   4841  OG  SER B 157      28.828 -65.438  42.656  1.00 13.75           O  
ATOM   4842  N   PRO B 158      33.188 -63.906  41.406  1.00 14.20           N  
ATOM   4843  CA  PRO B 158      34.438 -63.469  40.781  1.00 14.20           C  
ATOM   4844  C   PRO B 158      34.438 -63.594  39.281  1.00 14.20           C  
ATOM   4845  CB  PRO B 158      35.469 -64.438  41.406  1.00 14.20           C  
ATOM   4846  O   PRO B 158      35.375 -63.125  38.594  1.00 14.20           O  
ATOM   4847  CG  PRO B 158      34.656 -65.562  41.938  1.00 14.20           C  
ATOM   4848  CD  PRO B 158      33.219 -65.125  42.000  1.00 14.20           C  
ATOM   4849  N   ALA B 159      33.469 -64.250  38.688  1.00 14.11           N  
ATOM   4850  CA  ALA B 159      33.938 -65.250  37.719  1.00 14.11           C  
ATOM   4851  C   ALA B 159      34.750 -64.562  36.594  1.00 14.11           C  
ATOM   4852  CB  ALA B 159      32.781 -66.000  37.156  1.00 14.11           C  
ATOM   4853  O   ALA B 159      34.594 -63.406  36.344  1.00 14.11           O  
ATOM   4854  N   HIS B 160      35.469 -65.562  35.719  1.00 14.27           N  
ATOM   4855  CA  HIS B 160      36.594 -66.062  34.969  1.00 14.27           C  
ATOM   4856  C   HIS B 160      36.531 -65.562  33.500  1.00 14.27           C  
ATOM   4857  CB  HIS B 160      36.625 -67.562  35.000  1.00 14.27           C  
ATOM   4858  O   HIS B 160      37.500 -65.688  32.781  1.00 14.27           O  
ATOM   4859  CG  HIS B 160      37.312 -68.125  36.219  1.00 14.27           C  
ATOM   4860  CD2 HIS B 160      36.812 -68.625  37.375  1.00 14.27           C  
ATOM   4861  ND1 HIS B 160      38.688 -68.188  36.312  1.00 14.27           N  
ATOM   4862  CE1 HIS B 160      39.000 -68.750  37.500  1.00 14.27           C  
ATOM   4863  NE2 HIS B 160      37.875 -69.000  38.156  1.00 14.27           N  
ATOM   4864  N   TYR B 161      35.469 -65.062  32.938  1.00 13.84           N  
ATOM   4865  CA  TYR B 161      35.188 -65.688  31.656  1.00 13.84           C  
ATOM   4866  C   TYR B 161      36.312 -65.375  30.672  1.00 13.84           C  
ATOM   4867  CB  TYR B 161      33.875 -65.250  31.094  1.00 13.84           C  
ATOM   4868  O   TYR B 161      36.875 -64.312  30.656  1.00 13.84           O  
ATOM   4869  CG  TYR B 161      32.656 -65.938  31.688  1.00 13.84           C  
ATOM   4870  CD1 TYR B 161      32.219 -67.125  31.188  1.00 13.84           C  
ATOM   4871  CD2 TYR B 161      31.969 -65.375  32.750  1.00 13.84           C  
ATOM   4872  CE1 TYR B 161      31.125 -67.812  31.734  1.00 13.84           C  
ATOM   4873  CE2 TYR B 161      30.875 -66.000  33.312  1.00 13.84           C  
ATOM   4874  OH  TYR B 161      29.359 -67.875  33.344  1.00 13.84           O  
ATOM   4875  CZ  TYR B 161      30.453 -67.250  32.781  1.00 13.84           C  
ATOM   4876  N   SER B 162      36.719 -66.562  29.953  1.00 14.45           N  
ATOM   4877  CA  SER B 162      37.750 -67.188  29.141  1.00 14.45           C  
ATOM   4878  C   SER B 162      37.906 -66.500  27.781  1.00 14.45           C  
ATOM   4879  CB  SER B 162      37.406 -68.688  28.922  1.00 14.45           C  
ATOM   4880  O   SER B 162      38.875 -66.750  27.062  1.00 14.45           O  
ATOM   4881  OG  SER B 162      37.188 -69.312  30.156  1.00 14.45           O  
ATOM   4882  N   TYR B 163      36.906 -65.875  27.188  1.00 14.73           N  
ATOM   4883  CA  TYR B 163      36.750 -66.438  25.844  1.00 14.73           C  
ATOM   4884  C   TYR B 163      37.969 -66.188  24.984  1.00 14.73           C  
ATOM   4885  CB  TYR B 163      35.500 -65.812  25.156  1.00 14.73           C  
ATOM   4886  O   TYR B 163      38.531 -65.062  25.000  1.00 14.73           O  
ATOM   4887  CG  TYR B 163      34.219 -66.500  25.531  1.00 14.73           C  
ATOM   4888  CD1 TYR B 163      33.781 -67.688  24.859  1.00 14.73           C  
ATOM   4889  CD2 TYR B 163      33.438 -66.062  26.562  1.00 14.73           C  
ATOM   4890  CE1 TYR B 163      32.594 -68.312  25.203  1.00 14.73           C  
ATOM   4891  CE2 TYR B 163      32.250 -66.688  26.922  1.00 14.73           C  
ATOM   4892  OH  TYR B 163      30.656 -68.438  26.578  1.00 14.73           O  
ATOM   4893  CZ  TYR B 163      31.828 -67.812  26.234  1.00 14.73           C  
ATOM   4894  N   PRO B 164      38.438 -67.375  24.578  1.00 15.55           N  
ATOM   4895  CA  PRO B 164      39.750 -67.625  23.938  1.00 15.55           C  
ATOM   4896  C   PRO B 164      39.875 -66.875  22.594  1.00 15.55           C  
ATOM   4897  CB  PRO B 164      39.750 -69.125  23.734  1.00 15.55           C  
ATOM   4898  O   PRO B 164      39.094 -67.125  21.672  1.00 15.55           O  
ATOM   4899  CG  PRO B 164      38.312 -69.562  23.875  1.00 15.55           C  
ATOM   4900  CD  PRO B 164      37.531 -68.375  24.453  1.00 15.55           C  
ATOM   4901  N   ILE B 165      39.906 -65.562  22.641  1.00 16.00           N  
ATOM   4902  CA  ILE B 165      40.031 -65.000  21.312  1.00 16.00           C  
ATOM   4903  C   ILE B 165      41.062 -65.750  20.500  1.00 16.00           C  
ATOM   4904  CB  ILE B 165      40.438 -63.500  21.375  1.00 16.00           C  
ATOM   4905  O   ILE B 165      42.219 -65.812  20.844  1.00 16.00           O  
ATOM   4906  CG1 ILE B 165      39.250 -62.656  21.891  1.00 16.00           C  
ATOM   4907  CG2 ILE B 165      40.906 -63.000  20.016  1.00 16.00           C  
ATOM   4908  CD1 ILE B 165      39.656 -61.281  22.391  1.00 16.00           C  
ATOM   4909  N   GLN B 166      40.531 -67.062  20.031  1.00 15.64           N  
ATOM   4910  CA  GLN B 166      41.469 -67.875  19.281  1.00 15.64           C  
ATOM   4911  C   GLN B 166      42.031 -67.125  18.062  1.00 15.64           C  
ATOM   4912  CB  GLN B 166      40.781 -69.188  18.844  1.00 15.64           C  
ATOM   4913  O   GLN B 166      41.844 -67.562  16.922  1.00 15.64           O  
ATOM   4914  CG  GLN B 166      41.125 -70.375  19.719  1.00 15.64           C  
ATOM   4915  CD  GLN B 166      40.438 -71.625  19.250  1.00 15.64           C  
ATOM   4916  NE2 GLN B 166      40.812 -72.750  19.859  1.00 15.64           N  
ATOM   4917  OE1 GLN B 166      39.594 -71.625  18.359  1.00 15.64           O  
ATOM   4918  N   ALA B 167      41.719 -66.000  17.984  1.00 14.80           N  
ATOM   4919  CA  ALA B 167      42.188 -65.750  16.625  1.00 14.80           C  
ATOM   4920  C   ALA B 167      43.562 -66.438  16.422  1.00 14.80           C  
ATOM   4921  CB  ALA B 167      42.281 -64.250  16.344  1.00 14.80           C  
ATOM   4922  O   ALA B 167      44.469 -66.250  17.234  1.00 14.80           O  
ATOM   4923  N   SER B 168      43.656 -67.688  15.820  1.00 14.88           N  
ATOM   4924  CA  SER B 168      44.750 -68.500  15.320  1.00 14.88           C  
ATOM   4925  C   SER B 168      45.781 -67.688  14.555  1.00 14.88           C  
ATOM   4926  CB  SER B 168      44.219 -69.625  14.422  1.00 14.88           C  
ATOM   4927  O   SER B 168      46.969 -67.812  14.789  1.00 14.88           O  
ATOM   4928  OG  SER B 168      43.375 -69.125  13.422  1.00 14.88           O  
ATOM   4929  N   SER B 169      45.344 -67.688  13.266  1.00 16.61           N  
ATOM   4930  CA  SER B 169      46.438 -68.188  12.422  1.00 16.61           C  
ATOM   4931  C   SER B 169      47.719 -67.375  12.625  1.00 16.61           C  
ATOM   4932  CB  SER B 169      46.031 -68.125  10.945  1.00 16.61           C  
ATOM   4933  O   SER B 169      47.656 -66.250  13.133  1.00 16.61           O  
ATOM   4934  OG  SER B 169      46.406 -66.875  10.352  1.00 16.61           O  
ATOM   4935  N   THR B 170      48.688 -67.562  11.672  1.00 15.72           N  
ATOM   4936  CA  THR B 170      49.969 -67.875  11.031  1.00 15.72           C  
ATOM   4937  C   THR B 170      50.781 -66.625  10.734  1.00 15.72           C
[truncated: 251,506 more chars]
