# Supplementary material for: Substrate recognition principles for the PP2A-B55 protein phosphatase
Source: Sci Adv. 2024 Oct 2;10(40):eadp5491. doi: 10.1126/sciadv.adp5491 (PMC11446282; doi:10.1126/sciadv.adp5491)
Supplement: Supplementary file 3 — Data S1 [file sciadv.adp5491_data_s1.zip › Dataset 1/design_best_after_round1.pdb]

ATOM      1  N   MET B   1      36.201  18.004 -24.765  1.00 21.87           N  
ATOM      2  CA  MET B   1      34.758  17.820 -24.889  1.00 21.87           C  
ATOM      3  C   MET B   1      34.203  17.050 -23.695  1.00 21.87           C  
ATOM      4  O   MET B   1      34.529  15.877 -23.502  1.00 21.87           O  
ATOM      5  CB  MET B   1      34.418  17.087 -26.188  1.00 21.87           C  
ATOM      6  CG  MET B   1      34.187  18.012 -27.371  1.00 21.87           C  
ATOM      7  SD  MET B   1      32.998  17.319 -28.585  1.00 21.87           S  
ATOM      8  CE  MET B   1      34.035  17.296 -30.073  1.00 21.87           C  
ATOM      9  N   ALA B   2      34.336  17.677 -22.512  1.00 22.55           N  
ATOM     10  CA  ALA B   2      33.962  17.222 -21.176  1.00 22.55           C  
ATOM     11  C   ALA B   2      32.497  16.797 -21.131  1.00 22.55           C  
ATOM     12  O   ALA B   2      31.615  17.542 -21.564  1.00 22.55           O  
ATOM     13  CB  ALA B   2      34.227  18.318 -20.147  1.00 22.55           C  
ATOM     14  N   GLY B   3      32.243  15.643 -21.725  1.00 22.63           N  
ATOM     15  CA  GLY B   3      30.912  15.059 -21.716  1.00 22.63           C  
ATOM     16  C   GLY B   3      30.187  15.245 -20.396  1.00 22.63           C  
ATOM     17  O   GLY B   3      30.735  14.943 -19.334  1.00 22.63           O  
ATOM     18  N   ALA B   4      29.642  16.399 -20.227  1.00 27.37           N  
ATOM     19  CA  ALA B   4      28.694  16.829 -19.203  1.00 27.37           C  
ATOM     20  C   ALA B   4      27.616  15.773 -18.975  1.00 27.37           C  
ATOM     21  O   ALA B   4      26.636  15.707 -19.722  1.00 27.37           O  
ATOM     22  CB  ALA B   4      28.057  18.161 -19.593  1.00 27.37           C  
ATOM     23  N   GLY B   5      27.813  14.575 -19.270  1.00 29.03           N  
ATOM     24  CA  GLY B   5      26.730  13.669 -18.923  1.00 29.03           C  
ATOM     25  C   GLY B   5      26.143  13.940 -17.551  1.00 29.03           C  
ATOM     26  O   GLY B   5      26.832  13.809 -16.538  1.00 29.03           O  
ATOM     27  N   GLY B   6      25.718  15.145 -17.317  1.00 33.99           N  
ATOM     28  CA  GLY B   6      24.894  15.657 -16.233  1.00 33.99           C  
ATOM     29  C   GLY B   6      23.823  14.680 -15.786  1.00 33.99           C  
ATOM     30  O   GLY B   6      22.643  14.861 -16.094  1.00 33.99           O  
ATOM     31  N   GLY B   7      23.833  13.479 -16.139  1.00 40.24           N  
ATOM     32  CA  GLY B   7      22.679  12.780 -15.596  1.00 40.24           C  
ATOM     33  C   GLY B   7      22.324  13.218 -14.188  1.00 40.24           C  
ATOM     34  O   GLY B   7      23.210  13.500 -13.378  1.00 40.24           O  
ATOM     35  N   ASN B   8      21.477  14.294 -14.069  1.00 49.83           N  
ATOM     36  CA  ASN B   8      20.782  14.793 -12.887  1.00 49.83           C  
ATOM     37  C   ASN B   8      20.641  13.711 -11.820  1.00 49.83           C  
ATOM     38  O   ASN B   8      19.617  13.029 -11.753  1.00 49.83           O  
ATOM     39  CB  ASN B   8      19.407  15.347 -13.267  1.00 49.83           C  
ATOM     40  CG  ASN B   8      19.283  16.834 -13.001  1.00 49.83           C  
ATOM     41  ND2 ASN B   8      18.101  17.385 -13.253  1.00 49.83           N  
ATOM     42  OD1 ASN B   8      20.241  17.483 -12.575  1.00 49.83           O  
ATOM     43  N   ASP B   9      21.707  12.937 -11.523  1.00 67.26           N  
ATOM     44  CA  ASP B   9      21.539  11.958 -10.454  1.00 67.26           C  
ATOM     45  C   ASP B   9      21.157  12.638  -9.141  1.00 67.26           C  
ATOM     46  O   ASP B   9      21.868  13.525  -8.665  1.00 67.26           O  
ATOM     47  CB  ASP B   9      22.819  11.140 -10.269  1.00 67.26           C  
ATOM     48  CG  ASP B   9      22.779   9.804 -10.990  1.00 67.26           C  
ATOM     49  OD1 ASP B   9      21.686   9.376 -11.421  1.00 67.26           O  
ATOM     50  OD2 ASP B   9      23.849   9.173 -11.127  1.00 67.26           O1-
ATOM     51  N   ILE B  10      19.947  12.737  -8.885  1.00 82.90           N  
ATOM     52  CA  ILE B  10      19.442  13.255  -7.618  1.00 82.90           C  
ATOM     53  C   ILE B  10      20.214  12.628  -6.460  1.00 82.90           C  
ATOM     54  O   ILE B  10      20.368  11.405  -6.398  1.00 82.90           O  
ATOM     55  CB  ILE B  10      17.929  12.988  -7.461  1.00 82.90           C  
ATOM     56  CG1 ILE B  10      17.147  13.660  -8.595  1.00 82.90           C  
ATOM     57  CG2 ILE B  10      17.434  13.471  -6.094  1.00 82.90           C  
ATOM     58  CD1 ILE B  10      15.671  13.287  -8.636  1.00 82.90           C  
ATOM     59  N   GLN B  11      20.920  13.517  -5.770  1.00 90.57           N  
ATOM     60  CA  GLN B  11      21.544  13.060  -4.533  1.00 90.57           C  
ATOM     61  C   GLN B  11      20.583  13.183  -3.354  1.00 90.57           C  
ATOM     62  O   GLN B  11      20.179  14.288  -2.989  1.00 90.57           O  
ATOM     63  CB  GLN B  11      22.823  13.850  -4.252  1.00 90.57           C  
ATOM     64  CG  GLN B  11      23.954  13.555  -5.229  1.00 90.57           C  
ATOM     65  CD  GLN B  11      25.244  14.268  -4.865  1.00 90.57           C  
ATOM     66  NE2 GLN B  11      26.339  13.877  -5.508  1.00 90.57           N  
ATOM     67  OE1 GLN B  11      25.255  15.163  -4.014  1.00 90.57           O  
ATOM     68  N   TRP B  12      20.328  12.084  -2.756  1.00 93.43           N  
ATOM     69  CA  TRP B  12      19.354  12.060  -1.669  1.00 93.43           C  
ATOM     70  C   TRP B  12      20.037  12.272  -0.322  1.00 93.43           C  
ATOM     71  O   TRP B  12      21.079  11.674  -0.046  1.00 93.43           O  
ATOM     72  CB  TRP B  12      18.586  10.735  -1.664  1.00 93.43           C  
ATOM     73  CG  TRP B  12      17.638  10.577  -2.814  1.00 93.43           C  
ATOM     74  CD1 TRP B  12      17.844   9.860  -3.960  1.00 93.43           C  
ATOM     75  CD2 TRP B  12      16.333  11.153  -2.931  1.00 93.43           C  
ATOM     76  CE2 TRP B  12      15.805  10.743  -4.175  1.00 93.43           C  
ATOM     77  CE3 TRP B  12      15.559  11.977  -2.103  1.00 93.43           C  
ATOM     78  NE1 TRP B  12      16.745   9.955  -4.782  1.00 93.43           N  
ATOM     79  CZ2 TRP B  12      14.535  11.129  -4.610  1.00 93.43           C  
ATOM     80  CZ3 TRP B  12      14.296  12.361  -2.538  1.00 93.43           C  
ATOM     81  CH2 TRP B  12      13.798  11.935  -3.781  1.00 93.43           C  
ATOM     82  N   CYS B  13      19.377  13.109   0.478  1.00 92.94           N  
ATOM     83  CA  CYS B  13      19.924  13.421   1.794  1.00 92.94           C  
ATOM     84  C   CYS B  13      18.895  13.162   2.888  1.00 92.94           C  
ATOM     85  O   CYS B  13      17.693  13.320   2.665  1.00 92.94           O  
ATOM     86  CB  CYS B  13      20.386  14.877   1.851  1.00 92.94           C  
ATOM     87  SG  CYS B  13      21.601  15.305   0.585  1.00 92.94           S  
ATOM     88  N   PHE B  14      19.470  12.842   4.023  1.00 92.98           N  
ATOM     89  CA  PHE B  14      18.612  12.666   5.189  1.00 92.98           C  
ATOM     90  C   PHE B  14      18.014  13.998   5.627  1.00 92.98           C  
ATOM     91  O   PHE B  14      18.718  15.007   5.698  1.00 92.98           O  
ATOM     92  CB  PHE B  14      19.395  12.036   6.345  1.00 92.98           C  
ATOM     93  CG  PHE B  14      18.608  11.928   7.623  1.00 92.98           C  
ATOM     94  CD1 PHE B  14      18.730  12.894   8.615  1.00 92.98           C  
ATOM     95  CD2 PHE B  14      17.747  10.859   7.833  1.00 92.98           C  
ATOM     96  CE1 PHE B  14      18.003  12.796   9.799  1.00 92.98           C  
ATOM     97  CE2 PHE B  14      17.017  10.754   9.014  1.00 92.98           C  
ATOM     98  CZ  PHE B  14      17.147  11.723   9.996  1.00 92.98           C  
ATOM     99  N   SER B  15      16.718  14.008   5.852  1.00 91.37           N  
ATOM    100  CA  SER B  15      16.060  15.205   6.364  1.00 91.37           C  
ATOM    101  C   SER B  15      15.659  15.034   7.825  1.00 91.37           C  
ATOM    102  O   SER B  15      16.192  15.714   8.705  1.00 91.37           O  
ATOM    103  CB  SER B  15      14.827  15.541   5.524  1.00 91.37           C  
ATOM    104  OG  SER B  15      14.165  16.684   6.037  1.00 91.37           O  
ATOM    105  N   GLN B  16      14.790  14.043   8.068  1.00 92.25           N  
ATOM    106  CA  GLN B  16      14.329  13.837   9.437  1.00 92.25           C  
ATOM    107  C   GLN B  16      13.798  12.419   9.631  1.00 92.25           C  
ATOM    108  O   GLN B  16      13.520  11.716   8.658  1.00 92.25           O  
ATOM    109  CB  GLN B  16      13.248  14.857   9.800  1.00 92.25           C  
ATOM    110  CG  GLN B  16      12.011  14.782   8.916  1.00 92.25           C  
ATOM    111  CD  GLN B  16      11.047  15.929   9.157  1.00 92.25           C  
ATOM    112  NE2 GLN B  16       9.858  15.837   8.573  1.00 92.25           N  
ATOM    113  OE1 GLN B  16      11.369  16.890   9.864  1.00 92.25           O  
ATOM    114  N   VAL B  17      13.686  12.040  10.902  1.00 93.35           N  
ATOM    115  CA  VAL B  17      13.080  10.763  11.264  1.00 93.35           C  
ATOM    116  C   VAL B  17      12.079  10.969  12.398  1.00 93.35           C  
ATOM    117  O   VAL B  17      12.351  11.707  13.349  1.00 93.35           O  
ATOM    118  CB  VAL B  17      14.147   9.725  11.677  1.00 93.35           C  
ATOM    119  CG1 VAL B  17      14.920  10.205  12.904  1.00 93.35           C  
ATOM    120  CG2 VAL B  17      13.496   8.370  11.947  1.00 93.35           C  
ATOM    121  N   LYS B  18      10.907  10.446  12.149  1.00 92.30           N  
ATOM    122  CA  LYS B  18       9.860  10.522  13.164  1.00 92.30           C  
ATOM    123  C   LYS B  18       9.595   9.153  13.783  1.00 92.30           C  
ATOM    124  O   LYS B  18       9.715   8.127  13.110  1.00 92.30           O  
ATOM    125  CB  LYS B  18       8.571  11.085  12.564  1.00 92.30           C  
ATOM    126  CG  LYS B  18       8.731  12.458  11.930  1.00 92.30           C  
ATOM    127  CD  LYS B  18       8.974  13.534  12.981  1.00 92.30           C  
ATOM    128  CE  LYS B  18       9.010  14.924  12.361  1.00 92.30           C  
ATOM    129  NZ  LYS B  18       9.271  15.981  13.384  1.00 92.30           N1+
ATOM    130  N   GLY B  19       9.257   9.105  15.059  1.00 85.79           N  
ATOM    131  CA  GLY B  19       8.964   7.868  15.764  1.00 85.79           C  
ATOM    132  C   GLY B  19       9.906   7.605  16.924  1.00 85.79           C  
ATOM    133  O   GLY B  19      10.875   8.341  17.123  1.00 85.79           O  
ATOM    134  N   ALA B  20       9.552   6.691  17.790  1.00 74.11           N  
ATOM    135  CA  ALA B  20      10.282   6.399  19.021  1.00 74.11           C  
ATOM    136  C   ALA B  20      11.615   5.719  18.721  1.00 74.11           C  
ATOM    137  O   ALA B  20      11.743   5.005  17.724  1.00 74.11           O  
ATOM    138  CB  ALA B  20       9.438   5.525  19.946  1.00 74.11           C  
ATOM    139  N   VAL B  21      12.617   6.082  19.450  1.00 68.43           N  
ATOM    140  CA  VAL B  21      13.963   5.542  19.295  1.00 68.43           C  
ATOM    141  C   VAL B  21      14.066   4.198  20.013  1.00 68.43           C  
ATOM    142  O   VAL B  21      14.946   3.389  19.707  1.00 68.43           O  
ATOM    143  CB  VAL B  21      15.033   6.518  19.835  1.00 68.43           C  
ATOM    144  CG1 VAL B  21      16.437   5.962  19.604  1.00 68.43           C  
ATOM    145  CG2 VAL B  21      14.882   7.889  19.179  1.00 68.43           C  
ATOM    146  N   ASP B  22      12.947   3.845  20.680  1.00 65.21           N  
ATOM    147  CA  ASP B  22      13.067   2.667  21.534  1.00 65.21           C  
ATOM    148  C   ASP B  22      13.093   1.386  20.704  1.00 65.21           C  
ATOM    149  O   ASP B  22      12.452   1.308  19.653  1.00 65.21           O  
ATOM    150  CB  ASP B  22      11.917   2.617  22.543  1.00 65.21           C  
ATOM    151  CG  ASP B  22      12.204   3.404  23.809  1.00 65.21           C  
ATOM    152  OD1 ASP B  22      13.387   3.688  24.096  1.00 65.21           O  
ATOM    153  OD2 ASP B  22      11.239   3.742  24.529  1.00 65.21           O1-
ATOM    154  N   ASP B  23      13.932   0.487  21.154  1.00 63.76           N  
ATOM    155  CA  ASP B  23      14.100  -0.787  20.460  1.00 63.76           C  
ATOM    156  C   ASP B  23      12.885  -1.688  20.666  1.00 63.76           C  
ATOM    157  O   ASP B  23      12.531  -2.472  19.783  1.00 63.76           O  
ATOM    158  CB  ASP B  23      15.369  -1.495  20.940  1.00 63.76           C  
ATOM    159  CG  ASP B  23      16.628  -0.978  20.267  1.00 63.76           C  
ATOM    160  OD1 ASP B  23      16.534  -0.392  19.167  1.00 63.76           O  
ATOM    161  OD2 ASP B  23      17.723  -1.162  20.840  1.00 63.76           O1-
ATOM    162  N   ASP B  24      12.160  -1.481  21.734  1.00 75.98           N  
ATOM    163  CA  ASP B  24      11.020  -2.365  21.955  1.00 75.98           C  
ATOM    164  C   ASP B  24       9.757  -1.806  21.302  1.00 75.98           C  
ATOM    165  O   ASP B  24       9.057  -0.983  21.895  1.00 75.98           O  
ATOM    166  CB  ASP B  24      10.787  -2.576  23.452  1.00 75.98           C  
ATOM    167  CG  ASP B  24      11.750  -3.578  24.066  1.00 75.98           C  
ATOM    168  OD1 ASP B  24      12.259  -4.459  23.340  1.00 75.98           O  
ATOM    169  OD2 ASP B  24      12.000  -3.487  25.287  1.00 75.98           O1-
ATOM    170  N   VAL B  25       9.592  -2.177  20.002  1.00 81.31           N  
ATOM    171  CA  VAL B  25       8.487  -1.644  19.214  1.00 81.31           C  
ATOM    172  C   VAL B  25       7.253  -2.526  19.391  1.00 81.31           C  
ATOM    173  O   VAL B  25       7.320  -3.743  19.201  1.00 81.31           O  
ATOM    174  CB  VAL B  25       8.856  -1.538  17.717  1.00 81.31           C  
ATOM    175  CG1 VAL B  25       7.682  -0.988  16.909  1.00 81.31           C  
ATOM    176  CG2 VAL B  25      10.093  -0.660  17.534  1.00 81.31           C  
ATOM    177  N   ALA B  26       6.225  -1.894  19.965  1.00 88.95           N  
ATOM    178  CA  ALA B  26       4.946  -2.595  20.052  1.00 88.95           C  
ATOM    179  C   ALA B  26       4.327  -2.781  18.670  1.00 88.95           C  
ATOM    180  O   ALA B  26       4.484  -1.929  17.792  1.00 88.95           O  
ATOM    181  CB  ALA B  26       3.985  -1.836  20.964  1.00 88.95           C  
ATOM    182  N   GLU B  27       3.716  -3.910  18.432  1.00 91.39           N  
ATOM    183  CA  GLU B  27       3.070  -4.221  17.160  1.00 91.39           C  
ATOM    184  C   GLU B  27       2.092  -3.123  16.755  1.00 91.39           C  
ATOM    185  O   GLU B  27       1.971  -2.797  15.572  1.00 91.39           O  
ATOM    186  CB  GLU B  27       2.346  -5.568  17.240  1.00 91.39           C  
ATOM    187  CG  GLU B  27       1.900  -6.107  15.889  1.00 91.39           C  
ATOM    188  CD  GLU B  27       1.321  -7.511  15.965  1.00 91.39           C  
ATOM    189  OE1 GLU B  27       0.863  -8.036  14.924  1.00 91.39           O  
ATOM    190  OE2 GLU B  27       1.324  -8.090  17.074  1.00 91.39           O1-
ATOM    191  N   ALA B  28       1.505  -2.500  17.711  1.00 92.98           N  
ATOM    192  CA  ALA B  28       0.497  -1.472  17.469  1.00 92.98           C  
ATOM    193  C   ALA B  28       1.127  -0.214  16.878  1.00 92.98           C  
ATOM    194  O   ALA B  28       0.443   0.589  16.239  1.00 92.98           O  
ATOM    195  CB  ALA B  28      -0.242  -1.136  18.762  1.00 92.98           C  
ATOM    196  N   ASP B  29       2.456  -0.122  17.065  1.00 93.85           N  
ATOM    197  CA  ASP B  29       3.126   1.109  16.656  1.00 93.85           C  
ATOM    198  C   ASP B  29       3.741   0.963  15.266  1.00 93.85           C  
ATOM    199  O   ASP B  29       4.283   1.925  14.717  1.00 93.85           O  
ATOM    200  CB  ASP B  29       4.204   1.496  17.670  1.00 93.85           C  
ATOM    201  CG  ASP B  29       3.632   1.911  19.014  1.00 93.85           C  
ATOM    202  OD1 ASP B  29       2.517   2.472  19.055  1.00 93.85           O  
ATOM    203  OD2 ASP B  29       4.305   1.677  20.041  1.00 93.85           O1-
ATOM    204  N   ILE B  30       3.573  -0.159  14.665  1.00 95.49           N  
ATOM    205  CA  ILE B  30       4.116  -0.391  13.330  1.00 95.49           C  
ATOM    206  C   ILE B  30       3.309   0.397  12.301  1.00 95.49           C  
ATOM    207  O   ILE B  30       2.081   0.295  12.255  1.00 95.49           O  
ATOM    208  CB  ILE B  30       4.116  -1.895  12.974  1.00 95.49           C  
ATOM    209  CG1 ILE B  30       5.015  -2.673  13.942  1.00 95.49           C  
ATOM    210  CG2 ILE B  30       4.561  -2.106  11.524  1.00 95.49           C  
ATOM    211  CD1 ILE B  30       4.948  -4.184  13.770  1.00 95.49           C  
ATOM    212  N   ILE B  31       3.985   1.172  11.499  1.00 97.25           N  
ATOM    213  CA  ILE B  31       3.327   1.972  10.472  1.00 97.25           C  
ATOM    214  C   ILE B  31       2.826   1.062   9.352  1.00 97.25           C  
ATOM    215  O   ILE B  31       3.595   0.278   8.790  1.00 97.25           O  
ATOM    216  CB  ILE B  31       4.275   3.051   9.902  1.00 97.25           C  
ATOM    217  CG1 ILE B  31       4.707   4.020  11.009  1.00 97.25           C  
ATOM    218  CG2 ILE B  31       3.606   3.802   8.747  1.00 97.25           C  
ATOM    219  CD1 ILE B  31       5.759   5.030  10.571  1.00 97.25           C  
ATOM    220  N   SER B  32       1.566   1.230   9.050  1.00 97.84           N  
ATOM    221  CA  SER B  32       0.965   0.302   8.097  1.00 97.84           C  
ATOM    222  C   SER B  32       0.600   1.006   6.795  1.00 97.84           C  
ATOM    223  O   SER B  32       0.227   0.357   5.815  1.00 97.84           O  
ATOM    224  CB  SER B  32      -0.279  -0.353   8.699  1.00 97.84           C  
ATOM    225  OG  SER B  32      -1.232   0.627   9.074  1.00 97.84           O  
ATOM    226  N   THR B  33       0.729   2.329   6.763  1.00 98.44           N  
ATOM    227  CA  THR B  33       0.454   3.076   5.541  1.00 98.44           C  
ATOM    228  C   THR B  33       1.019   4.490   5.632  1.00 98.44           C  
ATOM    229  O   THR B  33       1.155   5.041   6.727  1.00 98.44           O  
ATOM    230  CB  THR B  33      -1.058   3.141   5.254  1.00 98.44           C  
ATOM    231  CG2 THR B  33      -1.779   3.985   6.300  1.00 98.44           C  
ATOM    232  OG1 THR B  33      -1.268   3.720   3.961  1.00 98.44           O  
ATOM    233  N   VAL B  34       1.342   5.094   4.493  1.00 98.51           N  
ATOM    234  CA  VAL B  34       1.854   6.457   4.404  1.00 98.51           C  
ATOM    235  C   VAL B  34       1.344   7.118   3.125  1.00 98.51           C  
ATOM    236  O   VAL B  34       1.331   6.496   2.060  1.00 98.51           O  
ATOM    237  CB  VAL B  34       3.398   6.486   4.439  1.00 98.51           C  
ATOM    238  CG1 VAL B  34       3.914   7.920   4.327  1.00 98.51           C  
ATOM    239  CG2 VAL B  34       3.914   5.828   5.718  1.00 98.51           C  
ATOM    240  N   GLU B  35       0.984   8.442   3.256  1.00 98.02           N  
ATOM    241  CA  GLU B  35       0.425   9.095   2.076  1.00 98.02           C  
ATOM    242  C   GLU B  35       0.557  10.613   2.171  1.00 98.02           C  
ATOM    243  O   GLU B  35       0.213  11.208   3.194  1.00 98.02           O  
ATOM    244  CB  GLU B  35      -1.044   8.705   1.890  1.00 98.02           C  
ATOM    245  CG  GLU B  35      -1.672   9.262   0.621  1.00 98.02           C  
ATOM    246  CD  GLU B  35      -1.999   8.191  -0.407  1.00 98.02           C  
ATOM    247  OE1 GLU B  35      -2.489   8.534  -1.507  1.00 98.02           O  
ATOM    248  OE2 GLU B  35      -1.765   6.998  -0.109  1.00 98.02           O1-
ATOM    249  N   PHE B  36       0.999  11.226   1.059  1.00 98.13           N  
ATOM    250  CA  PHE B  36       0.977  12.680   0.949  1.00 98.13           C  
ATOM    251  C   PHE B  36      -0.376  13.165   0.443  1.00 98.13           C  
ATOM    252  O   PHE B  36      -1.037  12.474  -0.335  1.00 98.13           O  
ATOM    253  CB  PHE B  36       2.091  13.167   0.017  1.00 98.13           C  
ATOM    254  CG  PHE B  36       3.457  13.160   0.649  1.00 98.13           C  
ATOM    255  CD1 PHE B  36       3.845  14.179   1.511  1.00 98.13           C  
ATOM    256  CD2 PHE B  36       4.354  12.135   0.380  1.00 98.13           C  
ATOM    257  CE1 PHE B  36       5.109  14.175   2.097  1.00 98.13           C  
ATOM    258  CE2 PHE B  36       5.619  12.124   0.961  1.00 98.13           C  
ATOM    259  CZ  PHE B  36       5.994  13.146   1.819  1.00 98.13           C  
ATOM    260  N   ASN B  37      -0.678  14.369   0.898  1.00 97.45           N  
ATOM    261  CA  ASN B  37      -1.846  14.967   0.261  1.00 97.45           C  
ATOM    262  C   ASN B  37      -1.506  15.539  -1.112  1.00 97.45           C  
ATOM    263  O   ASN B  37      -0.371  15.415  -1.577  1.00 97.45           O  
ATOM    264  CB  ASN B  37      -2.447  16.054   1.154  1.00 97.45           C  
ATOM    265  CG  ASN B  37      -1.613  17.320   1.176  1.00 97.45           C  
ATOM    266  ND2 ASN B  37      -2.231  18.432   1.557  1.00 97.45           N  
ATOM    267  OD1 ASN B  37      -0.423  17.299   0.851  1.00 97.45           O  
ATOM    268  N   HIS B  38      -2.425  16.105  -1.819  1.00 95.01           N  
ATOM    269  CA  HIS B  38      -2.283  16.493  -3.218  1.00 95.01           C  
ATOM    270  C   HIS B  38      -1.241  17.593  -3.382  1.00 95.01           C  
ATOM    271  O   HIS B  38      -0.527  17.633  -4.386  1.00 95.01           O  
ATOM    272  CB  HIS B  38      -3.628  16.954  -3.784  1.00 95.01           C  
ATOM    273  CG  HIS B  38      -4.672  15.883  -3.799  1.00 95.01           C  
ATOM    274  CD2 HIS B  38      -5.097  15.070  -4.793  1.00 95.01           C  
ATOM    275  ND1 HIS B  38      -5.416  15.555  -2.686  1.00 95.01           N  
ATOM    276  CE1 HIS B  38      -6.255  14.581  -2.997  1.00 95.01           C  
ATOM    277  NE2 HIS B  38      -6.082  14.269  -4.270  1.00 95.01           N  
ATOM    278  N   SER B  39      -1.148  18.467  -2.406  1.00 94.18           N  
ATOM    279  CA  SER B  39      -0.193  19.568  -2.471  1.00 94.18           C  
ATOM    280  C   SER B  39       1.171  19.149  -1.933  1.00 94.18           C  
ATOM    281  O   SER B  39       2.183  19.790  -2.224  1.00 94.18           O  
ATOM    282  CB  SER B  39      -0.711  20.775  -1.687  1.00 94.18           C  
ATOM    283  OG  SER B  39      -0.749  20.494  -0.299  1.00 94.18           O  
ATOM    284  N   GLY B  40       1.146  18.090  -1.121  1.00 95.64           N  
ATOM    285  CA  GLY B  40       2.372  17.641  -0.479  1.00 95.64           C  
ATOM    286  C   GLY B  40       2.653  18.348   0.833  1.00 95.64           C  
ATOM    287  O   GLY B  40       3.660  18.075   1.488  1.00 95.64           O  
ATOM    288  N   GLU B  41       1.786  19.214   1.214  1.00 94.75           N  
ATOM    289  CA  GLU B  41       1.953  19.974   2.449  1.00 94.75           C  
ATOM    290  C   GLU B  41       1.685  19.103   3.673  1.00 94.75           C  
ATOM    291  O   GLU B  41       2.235  19.348   4.749  1.00 94.75           O  
ATOM    292  CB  GLU B  41       1.029  21.194   2.459  1.00 94.75           C  
ATOM    293  CG  GLU B  41       1.429  22.276   1.466  1.00 94.75           C  
ATOM    294  CD  GLU B  41       0.527  23.499   1.516  1.00 94.75           C  
ATOM    295  OE1 GLU B  41       0.815  24.495   0.815  1.00 94.75           O  
ATOM    296  OE2 GLU B  41      -0.477  23.461   2.263  1.00 94.75           O1-
ATOM    297  N   LEU B  42       0.813  18.188   3.505  1.00 96.88           N  
ATOM    298  CA  LEU B  42       0.477  17.289   4.604  1.00 96.88           C  
ATOM    299  C   LEU B  42       0.901  15.859   4.286  1.00 96.88           C  
ATOM    300  O   LEU B  42       0.864  15.439   3.127  1.00 96.88           O  
ATOM    301  CB  LEU B  42      -1.026  17.335   4.893  1.00 96.88           C  
ATOM    302  CG  LEU B  42      -1.590  18.687   5.333  1.00 96.88           C  
ATOM    303  CD1 LEU B  42      -3.114  18.634   5.385  1.00 96.88           C  
ATOM    304  CD2 LEU B  42      -1.018  19.091   6.687  1.00 96.88           C  
ATOM    305  N   LEU B  43       1.338  15.175   5.234  1.00 98.06           N  
ATOM    306  CA  LEU B  43       1.724  13.769   5.180  1.00 98.06           C  
ATOM    307  C   LEU B  43       1.045  12.975   6.291  1.00 98.06           C  
ATOM    308  O   LEU B  43       1.164  13.322   7.469  1.00 98.06           O  
ATOM    309  CB  LEU B  43       3.244  13.626   5.291  1.00 98.06           C  
ATOM    310  CG  LEU B  43       3.789  12.198   5.343  1.00 98.06           C  
ATOM    311  CD1 LEU B  43       3.570  11.499   4.005  1.00 98.06           C  
ATOM    312  CD2 LEU B  43       5.269  12.203   5.713  1.00 98.06           C  
ATOM    313  N   ALA B  44       0.352  11.884   5.921  1.00 98.69           N  
ATOM    314  CA  ALA B  44      -0.384  11.109   6.916  1.00 98.69           C  
ATOM    315  C   ALA B  44       0.167   9.690   7.023  1.00 98.69           C  
ATOM    316  O   ALA B  44       0.560   9.092   6.018  1.00 98.69           O  
ATOM    317  CB  ALA B  44      -1.871  11.074   6.571  1.00 98.69           C  
ATOM    318  N   THR B  45       0.218   9.165   8.205  1.00 98.56           N  
ATOM    319  CA  THR B  45       0.577   7.773   8.450  1.00 98.56           C  
ATOM    320  C   THR B  45      -0.503   7.072   9.271  1.00 98.56           C  
ATOM    321  O   THR B  45      -1.221   7.716  10.039  1.00 98.56           O  
ATOM    322  CB  THR B  45       1.929   7.664   9.178  1.00 98.56           C  
ATOM    323  CG2 THR B  45       3.038   8.345   8.383  1.00 98.56           C  
ATOM    324  OG1 THR B  45       1.825   8.289  10.463  1.00 98.56           O  
ATOM    325  N   GLY B  46      -0.709   5.871   9.004  1.00 98.41           N  
ATOM    326  CA  GLY B  46      -1.512   4.974   9.818  1.00 98.41           C  
ATOM    327  C   GLY B  46      -0.711   3.831  10.414  1.00 98.41           C  
ATOM    328  O   GLY B  46       0.275   3.384   9.825  1.00 98.41           O  
ATOM    329  N   ASP B  47      -1.171   3.387  11.604  1.00 97.40           N  
ATOM    330  CA  ASP B  47      -0.420   2.300  12.224  1.00 97.40           C  
ATOM    331  C   ASP B  47      -1.324   1.105  12.519  1.00 97.40           C  
ATOM    332  O   ASP B  47      -2.514   1.127  12.198  1.00 97.40           O  
ATOM    333  CB  ASP B  47       0.254   2.780  13.512  1.00 97.40           C  
ATOM    334  CG  ASP B  47      -0.739   3.261  14.556  1.00 97.40           C  
ATOM    335  OD1 ASP B  47      -1.935   2.910  14.468  1.00 97.40           O  
ATOM    336  OD2 ASP B  47      -0.321   4.000  15.474  1.00 97.40           O1-
ATOM    337  N   LYS B  48      -0.763   0.068  13.013  1.00 96.69           N  
ATOM    338  CA  LYS B  48      -1.485  -1.174  13.271  1.00 96.69           C  
ATOM    339  C   LYS B  48      -2.395  -1.038  14.488  1.00 96.69           C  
ATOM    340  O   LYS B  48      -3.295  -1.856  14.691  1.00 96.69           O  
ATOM    341  CB  LYS B  48      -0.506  -2.332  13.474  1.00 96.69           C  
ATOM    342  CG  LYS B  48       0.173  -2.800  12.196  1.00 96.69           C  
ATOM    343  CD  LYS B  48       0.916  -4.113  12.406  1.00 96.69           C  
ATOM    344  CE  LYS B  48       1.506  -4.638  11.105  1.00 96.69           C  
ATOM    345  NZ  LYS B  48       2.228  -5.930  11.305  1.00 96.69           N1+
ATOM    346  N   GLY B  49      -2.165   0.033  15.267  1.00 96.11           N  
ATOM    347  CA  GLY B  49      -3.009   0.304  16.420  1.00 96.11           C  
ATOM    348  C   GLY B  49      -4.219   1.156  16.087  1.00 96.11           C  
ATOM    349  O   GLY B  49      -5.008   1.496  16.970  1.00 96.11           O  
ATOM    350  N   GLY B  50      -4.345   1.556  14.887  1.00 97.46           N  
ATOM    351  CA  GLY B  50      -5.513   2.283  14.416  1.00 97.46           C  
ATOM    352  C   GLY B  50      -5.361   3.789  14.521  1.00 97.46           C  
ATOM    353  O   GLY B  50      -6.338   4.528  14.383  1.00 97.46           O  
ATOM    354  N   ARG B  51      -4.123   4.229  14.771  1.00 97.36           N  
ATOM    355  CA  ARG B  51      -3.869   5.660  14.906  1.00 97.36           C  
ATOM    356  C   ARG B  51      -3.438   6.267  13.575  1.00 97.36           C  
ATOM    357  O   ARG B  51      -2.704   5.638  12.809  1.00 97.36           O  
ATOM    358  CB  ARG B  51      -2.801   5.918  15.970  1.00 97.36           C  
ATOM    359  CG  ARG B  51      -3.208   5.485  17.370  1.00 97.36           C  
ATOM    360  CD  ARG B  51      -2.067   5.646  18.364  1.00 97.36           C  
ATOM    361  NE  ARG B  51      -0.938   4.782  18.035  1.00 97.36           N  
ATOM    362  CZ  ARG B  51       0.215   4.754  18.698  1.00 97.36           C  
ATOM    363  NH1 ARG B  51       0.414   5.548  19.745  1.00 97.36           N1+
ATOM    364  NH2 ARG B  51       1.176   3.928  18.313  1.00 97.36           N  
ATOM    365  N   VAL B  52      -3.927   7.450  13.337  1.00 98.35           N  
ATOM    366  CA  VAL B  52      -3.485   8.242  12.194  1.00 98.35           C  
ATOM    367  C   VAL B  52      -2.706   9.462  12.679  1.00 98.35           C  
ATOM    368  O   VAL B  52      -3.166  10.188  13.564  1.00 98.35           O  
ATOM    369  CB  VAL B  52      -4.676   8.685  11.316  1.00 98.35           C  
ATOM    370  CG1 VAL B  52      -4.212   9.641  10.219  1.00 98.35           C  
ATOM    371  CG2 VAL B  52      -5.373   7.468  10.709  1.00 98.35           C  
ATOM    372  N   VAL B  53      -1.574   9.630  12.184  1.00 97.88           N  
ATOM    373  CA  VAL B  53      -0.770  10.809  12.489  1.00 97.88           C  
ATOM    374  C   VAL B  53      -0.566  11.637  11.222  1.00 97.88           C  
ATOM    375  O   VAL B  53      -0.100  11.121  10.204  1.00 97.88           O  
ATOM    376  CB  VAL B  53       0.595  10.422  13.099  1.00 97.88           C  
ATOM    377  CG1 VAL B  53       1.370  11.669  13.524  1.00 97.88           C  
ATOM    378  CG2 VAL B  53       0.401   9.480  14.286  1.00 97.88           C  
ATOM    379  N   ILE B  54      -0.831  12.932  11.311  1.00 98.02           N  
ATOM    380  CA  ILE B  54      -0.665  13.838  10.180  1.00 98.02           C  
ATOM    381  C   ILE B  54       0.496  14.793  10.449  1.00 98.02           C  
ATOM    382  O   ILE B  54       0.577  15.393  11.524  1.00 98.02           O  
ATOM    383  CB  ILE B  54      -1.959  14.633   9.898  1.00 98.02           C  
ATOM    384  CG1 ILE B  54      -3.123  13.677   9.613  1.00 98.02           C  
ATOM    385  CG2 ILE B  54      -1.752  15.606   8.733  1.00 98.02           C  
ATOM    386  CD1 ILE B  54      -4.472  14.368   9.469  1.00 98.02           C  
ATOM    387  N   PHE B  55       1.324  14.935   9.506  1.00 97.26           N  
ATOM    388  CA  PHE B  55       2.455  15.853   9.573  1.00 97.26           C  
ATOM    389  C   PHE B  55       2.282  16.999   8.584  1.00 97.26           C  
ATOM    390  O   PHE B  55       1.750  16.806   7.489  1.00 97.26           O  
ATOM    391  CB  PHE B  55       3.767  15.113   9.293  1.00 97.26           C  
ATOM    392  CG  PHE B  55       4.003  13.933  10.198  1.00 97.26           C  
ATOM    393  CD1 PHE B  55       4.684  14.087  11.400  1.00 97.26           C  
ATOM    394  CD2 PHE B  55       3.545  12.671   9.847  1.00 97.26           C  
ATOM    395  CE1 PHE B  55       4.904  12.997  12.239  1.00 97.26           C  
ATOM    396  CE2 PHE B  55       3.761  11.577  10.680  1.00 97.26           C  
ATOM    397  CZ  PHE B  55       4.441  11.742  11.876  1.00 97.26           C  
ATOM    398  N   GLN B  56       2.711  18.177   8.968  1.00 95.40           N  
ATOM    399  CA  GLN B  56       2.628  19.345   8.098  1.00 95.40           C  
ATOM    400  C   GLN B  56       4.012  19.929   7.828  1.00 95.40           C  
ATOM    401  O   GLN B  56       4.835  20.037   8.739  1.00 95.40           O  
ATOM    402  CB  GLN B  56       1.720  20.411   8.712  1.00 95.40           C  
ATOM    403  CG  GLN B  56       1.493  21.619   7.813  1.00 95.40           C  
ATOM    404  CD  GLN B  56       0.573  22.651   8.438  1.00 95.40           C  
ATOM    405  NE2 GLN B  56      -0.309  23.227   7.628  1.00 95.40           N  
ATOM    406  OE1 GLN B  56       0.654  22.929   9.639  1.00 95.40           O  
ATOM    407  N   GLN B  57       4.147  20.280   6.625  1.00 93.98           N  
ATOM    408  CA  GLN B  57       5.420  20.873   6.229  1.00 93.98           C  
ATOM    409  C   GLN B  57       5.571  22.281   6.799  1.00 93.98           C  
ATOM    410  O   GLN B  57       4.639  23.085   6.735  1.00 93.98           O  
ATOM    411  CB  GLN B  57       5.547  20.907   4.706  1.00 93.98           C  
ATOM    412  CG  GLN B  57       6.930  21.310   4.212  1.00 93.98           C  
ATOM    413  CD  GLN B  57       7.051  21.262   2.701  1.00 93.98           C  
ATOM    414  NE2 GLN B  57       8.267  21.047   2.210  1.00 93.98           N  
ATOM    415  OE1 GLN B  57       6.060  21.415   1.980  1.00 93.98           O  
ATOM    416  N   GLU B  58       6.669  22.514   7.359  1.00 87.64           N  
ATOM    417  CA  GLU B  58       6.921  23.847   7.898  1.00 87.64           C  
ATOM    418  C   GLU B  58       7.059  24.877   6.781  1.00 87.64           C  
ATOM    419  O   GLU B  58       7.685  24.606   5.754  1.00 87.64           O  
ATOM    420  CB  GLU B  58       8.180  23.845   8.770  1.00 87.64           C  
ATOM    421  CG  GLU B  58       7.923  23.461  10.220  1.00 87.64           C  
ATOM    422  CD  GLU B  58       9.127  23.682  11.121  1.00 87.64           C  
ATOM    423  OE1 GLU B  58       9.024  23.432  12.344  1.00 87.64           O  
ATOM    424  OE2 GLU B  58      10.182  24.110  10.601  1.00 87.64           O1-
ATOM    425  N   GLN B  59       6.279  25.892   6.912  1.00 74.62           N  
ATOM    426  CA  GLN B  59       6.381  26.961   5.924  1.00 74.62           C  
ATOM    427  C   GLN B  59       7.733  27.665   6.014  1.00 74.62           C  
ATOM    428  O   GLN B  59       8.290  27.813   7.103  1.00 74.62           O  
ATOM    429  CB  GLN B  59       5.249  27.973   6.109  1.00 74.62           C  
ATOM    430  CG  GLN B  59       3.947  27.569   5.431  1.00 74.62           C  
ATOM    431  CD  GLN B  59       2.833  28.575   5.653  1.00 74.62           C  
ATOM    432  NE2 GLN B  59       1.664  28.299   5.086  1.00 74.62           N  
ATOM    433  OE1 GLN B  59       3.022  29.590   6.330  1.00 74.62           O  
ATOM    434  N   GLU B  60       8.424  27.654   4.899  1.00 60.75           N  
ATOM    435  CA  GLU B  60       9.740  28.277   4.797  1.00 60.75           C  
ATOM    436  C   GLU B  60       9.768  29.628   5.505  1.00 60.75           C  
ATOM    437  O   GLU B  60       8.882  30.461   5.299  1.00 60.75           O  
ATOM    438  CB  GLU B  60      10.144  28.442   3.330  1.00 60.75           C  
ATOM    439  CG  GLU B  60      10.854  27.229   2.747  1.00 60.75           C  
ATOM    440  CD  GLU B  60      11.279  27.420   1.300  1.00 60.75           C  
ATOM    441  OE1 GLU B  60      11.914  26.505   0.727  1.00 60.75           O  
ATOM    442  OE2 GLU B  60      10.975  28.494   0.734  1.00 60.75           O1-
ATOM    443  N   ASN B  61      10.172  29.728   6.756  1.00 53.24           N  
ATOM    444  CA  ASN B  61      10.523  31.057   7.243  1.00 53.24           C  
ATOM    445  C   ASN B  61      11.645  31.679   6.415  1.00 53.24           C  
ATOM    446  O   ASN B  61      12.568  30.982   5.991  1.00 53.24           O  
ATOM    447  CB  ASN B  61      10.922  31.000   8.719  1.00 53.24           C  
ATOM    448  CG  ASN B  61       9.727  31.066   9.649  1.00 53.24           C  
ATOM    449  ND2 ASN B  61       9.931  30.682  10.904  1.00 53.24           N  
ATOM    450  OD1 ASN B  61       8.630  31.457   9.244  1.00 53.24           O  
ATOM    451  N   LYS B  62      11.350  32.615   5.483  1.00 49.86           N  
ATOM    452  CA  LYS B  62      12.314  33.348   4.667  1.00 49.86           C  
ATOM    453  C   LYS B  62      13.698  33.338   5.310  1.00 49.86           C  
ATOM    454  O   LYS B  62      14.712  33.291   4.611  1.00 49.86           O  
ATOM    455  CB  LYS B  62      11.848  34.788   4.448  1.00 49.86           C  
ATOM    456  CG  LYS B  62      10.817  34.944   3.340  1.00 49.86           C  
ATOM    457  CD  LYS B  62      10.495  36.410   3.078  1.00 49.86           C  
ATOM    458  CE  LYS B  62       9.426  36.565   2.005  1.00 49.86           C  
ATOM    459  NZ  LYS B  62       9.090  38.000   1.761  1.00 49.86           N1+
ATOM    460  N   ILE B  63      13.806  33.475   6.582  1.00 50.10           N  
ATOM    461  CA  ILE B  63      15.093  33.749   7.212  1.00 50.10           C  
ATOM    462  C   ILE B  63      15.883  32.450   7.358  1.00 50.10           C  
ATOM    463  O   ILE B  63      17.114  32.453   7.285  1.00 50.10           O  
ATOM    464  CB  ILE B  63      14.916  34.427   8.589  1.00 50.10           C  
ATOM    465  CG1 ILE B  63      14.006  35.655   8.466  1.00 50.10           C  
ATOM    466  CG2 ILE B  63      16.275  34.809   9.181  1.00 50.10           C  
ATOM    467  CD1 ILE B  63      13.595  36.256   9.803  1.00 50.10           C  
ATOM    468  N   GLN B  64      15.196  31.250   7.462  1.00 50.23           N  
ATOM    469  CA  GLN B  64      15.965  30.030   7.688  1.00 50.23           C  
ATOM    470  C   GLN B  64      15.919  29.117   6.467  1.00 50.23           C  
ATOM    471  O   GLN B  64      14.874  28.544   6.152  1.00 50.23           O  
ATOM    472  CB  GLN B  64      15.445  29.287   8.919  1.00 50.23           C  
ATOM    473  CG  GLN B  64      15.960  29.846  10.239  1.00 50.23           C  
ATOM    474  CD  GLN B  64      15.664  28.937  11.417  1.00 50.23           C  
ATOM    475  NE2 GLN B  64      16.168  29.304  12.590  1.00 50.23           N  
ATOM    476  OE1 GLN B  64      14.986  27.914  11.274  1.00 50.23           O  
ATOM    477  N   SER B  65      16.553  29.429   5.389  1.00 49.91           N  
ATOM    478  CA  SER B  65      16.696  28.738   4.111  1.00 49.91           C  
ATOM    479  C   SER B  65      16.860  27.235   4.312  1.00 49.91           C  
ATOM    480  O   SER B  65      16.420  26.440   3.478  1.00 49.91           O  
ATOM    481  CB  SER B  65      17.890  29.290   3.333  1.00 49.91           C  
ATOM    482  OG  SER B  65      19.054  29.304   4.141  1.00 49.91           O  
ATOM    483  N   HIS B  66      17.468  26.776   5.503  1.00 48.77           N  
ATOM    484  CA  HIS B  66      17.913  25.395   5.651  1.00 48.77           C  
ATOM    485  C   HIS B  66      16.768  24.492   6.096  1.00 48.77           C  
ATOM    486  O   HIS B  66      16.910  23.267   6.120  1.00 48.77           O  
ATOM    487  CB  HIS B  66      19.068  25.308   6.650  1.00 48.77           C  
ATOM    488  CG  HIS B  66      20.338  25.924   6.154  1.00 48.77           C  
ATOM    489  CD2 HIS B  66      21.625  25.521   6.270  1.00 48.77           C  
ATOM    490  ND1 HIS B  66      20.365  27.105   5.444  1.00 48.77           N  
ATOM    491  CE1 HIS B  66      21.618  27.402   5.143  1.00 48.77           C  
ATOM    492  NE2 HIS B  66      22.402  26.457   5.632  1.00 48.77           N  
ATOM    493  N   SER B  67      15.592  25.047   6.488  1.00 52.95           N  
ATOM    494  CA  SER B  67      14.477  24.240   6.973  1.00 52.95           C  
ATOM    495  C   SER B  67      13.511  23.896   5.845  1.00 52.95           C  
ATOM    496  O   SER B  67      12.341  23.595   6.093  1.00 52.95           O  
ATOM    497  CB  SER B  67      13.731  24.972   8.090  1.00 52.95           C  
ATOM    498  OG  SER B  67      13.032  26.092   7.577  1.00 52.95           O  
ATOM    499  N   ARG B  68      14.035  23.854   4.596  1.00 58.55           N  
ATOM    500  CA  ARG B  68      13.104  23.597   3.502  1.00 58.55           C  
ATOM    501  C   ARG B  68      12.632  22.147   3.513  1.00 58.55           C  
ATOM    502  O   ARG B  68      13.444  21.225   3.615  1.00 58.55           O  
ATOM    503  CB  ARG B  68      13.752  23.928   2.156  1.00 58.55           C  
ATOM    504  CG  ARG B  68      12.852  24.712   1.214  1.00 58.55           C  
ATOM    505  CD  ARG B  68      13.562  25.058  -0.087  1.00 58.55           C  
ATOM    506  NE  ARG B  68      12.668  25.729  -1.027  1.00 58.55           N  
ATOM    507  CZ  ARG B  68      13.009  26.114  -2.253  1.00 58.55           C  
ATOM    508  NH1 ARG B  68      14.236  25.901  -2.715  1.00 58.55           N1+
ATOM    509  NH2 ARG B  68      12.116  26.717  -3.025  1.00 58.55           N  
ATOM    510  N   GLY B  69      11.612  21.947   4.291  1.00 68.00           N  
ATOM    511  CA  GLY B  69      10.980  20.666   4.022  1.00 68.00           C  
ATOM    512  C   GLY B  69      10.744  19.842   5.274  1.00 68.00           C  
ATOM    513  O   GLY B  69      10.556  18.626   5.198  1.00 68.00           O  
ATOM    514  N   GLU B  70      10.908  20.445   6.482  1.00 87.45           N  
ATOM    515  CA  GLU B  70      10.691  19.614   7.663  1.00 87.45           C  
ATOM    516  C   GLU B  70       9.203  19.450   7.956  1.00 87.45           C  
ATOM    517  O   GLU B  70       8.411  20.362   7.710  1.00 87.45           O  
ATOM    518  CB  GLU B  70      11.404  20.212   8.879  1.00 87.45           C  
ATOM    519  CG  GLU B  70      12.911  19.997   8.875  1.00 87.45           C  
ATOM    520  CD  GLU B  70      13.584  20.449  10.161  1.00 87.45           C  
ATOM    521  OE1 GLU B  70      14.815  20.265  10.299  1.00 87.45           O  
ATOM    522  OE2 GLU B  70      12.875  20.991  11.038  1.00 87.45           O1-
ATOM    523  N   TYR B  71       8.832  18.340   8.318  1.00 94.30           N  
ATOM    524  CA  TYR B  71       7.449  18.024   8.655  1.00 94.30           C  
ATOM    525  C   TYR B  71       7.274  17.879  10.162  1.00 94.30           C  
ATOM    526  O   TYR B  71       8.036  17.163  10.816  1.00 94.30           O  
ATOM    527  CB  TYR B  71       7.005  16.737   7.953  1.00 94.30           C  
ATOM    528  CG  TYR B  71       6.666  16.927   6.494  1.00 94.30           C  
ATOM    529  CD1 TYR B  71       5.346  17.099   6.082  1.00 94.30           C  
ATOM    530  CD2 TYR B  71       7.664  16.936   5.526  1.00 94.30           C  
ATOM    531  CE1 TYR B  71       5.029  17.273   4.739  1.00 94.30           C  
ATOM    532  CE2 TYR B  71       7.358  17.109   4.180  1.00 94.30           C  
ATOM    533  CZ  TYR B  71       6.040  17.277   3.797  1.00 94.30           C  
ATOM    534  OH  TYR B  71       5.732  17.449   2.466  1.00 94.30           O  
ATOM    535  N   ASN B  72       6.304  18.571  10.693  1.00 94.21           N  
ATOM    536  CA  ASN B  72       5.976  18.480  12.112  1.00 94.21           C  
ATOM    537  C   ASN B  72       4.583  17.897  12.330  1.00 94.21           C  
ATOM    538  O   ASN B  72       3.724  17.984  11.450  1.00 94.21           O  
ATOM    539  CB  ASN B  72       6.087  19.853  12.777  1.00 94.21           C  
ATOM    540  CG  ASN B  72       7.493  20.417  12.723  1.00 94.21           C  
ATOM    541  ND2 ASN B  72       7.605  21.702  12.407  1.00 94.21           N  
ATOM    542  OD1 ASN B  72       8.471  19.703  12.962  1.00 94.21           O  
ATOM    543  N   VAL B  73       4.446  17.368  13.533  1.00 94.37           N  
ATOM    544  CA  VAL B  73       3.158  16.753  13.836  1.00 94.37           C  
ATOM    545  C   VAL B  73       2.056  17.809  13.787  1.00 94.37           C  
ATOM    546  O   VAL B  73       2.141  18.836  14.465  1.00 94.37           O  
ATOM    547  CB  VAL B  73       3.170  16.060  15.218  1.00 94.37           C  
ATOM    548  CG1 VAL B  73       1.784  15.519  15.563  1.00 94.37           C  
ATOM    549  CG2 VAL B  73       4.207  14.939  15.242  1.00 94.37           C  
ATOM    550  N   TYR B  74       1.146  17.567  13.008  1.00 93.83           N  
ATOM    551  CA  TYR B  74       0.013  18.461  12.795  1.00 93.83           C  
ATOM    552  C   TYR B  74      -1.203  17.997  13.587  1.00 93.83           C  
ATOM    553  O   TYR B  74      -1.855  18.797  14.262  1.00 93.83           O  
ATOM    554  CB  TYR B  74      -0.334  18.543  11.306  1.00 93.83           C  
ATOM    555  CG  TYR B  74      -1.454  19.507  10.996  1.00 93.83           C  
ATOM    556  CD1 TYR B  74      -2.651  19.060  10.442  1.00 93.83           C  
ATOM    557  CD2 TYR B  74      -1.317  20.866  11.256  1.00 93.83           C  
ATOM    558  CE1 TYR B  74      -3.685  19.944  10.153  1.00 93.83           C  
ATOM    559  CE2 TYR B  74      -2.344  21.760  10.972  1.00 93.83           C  
ATOM    560  CZ  TYR B  74      -3.522  21.290  10.422  1.00 93.83           C  
ATOM    561  OH  TYR B  74      -4.543  22.171  10.138  1.00 93.83           O  
ATOM    562  N   SER B  75      -1.516  16.720  13.538  1.00 94.66           N  
ATOM    563  CA  SER B  75      -2.648  16.130  14.246  1.00 94.66           C  
ATOM    564  C   SER B  75      -2.453  14.631  14.446  1.00 94.66           C  
ATOM    565  O   SER B  75      -1.838  13.963  13.612  1.00 94.66           O  
ATOM    566  CB  SER B  75      -3.949  16.387  13.486  1.00 94.66           C  
ATOM    567  OG  SER B  75      -5.052  15.814  14.168  1.00 94.66           O  
ATOM    568  N   THR B  76      -2.893  14.152  15.567  1.00 96.35           N  
ATOM    569  CA  THR B  76      -2.921  12.724  15.865  1.00 96.35           C  
ATOM    570  C   THR B  76      -4.287  12.311  16.406  1.00 96.35           C  
ATOM    571  O   THR B  76      -4.839  12.976  17.285  1.00 96.35           O  
ATOM    572  CB  THR B  76      -1.828  12.343  16.879  1.00 96.35           C  
ATOM    573  CG2 THR B  76      -1.770  10.833  17.085  1.00 96.35           C  
ATOM    574  OG1 THR B  76      -0.557  12.797  16.396  1.00 96.35           O  
ATOM    575  N   PHE B  77      -4.815  11.263  15.903  1.00 97.16           N  
ATOM    576  CA  PHE B  77      -6.106  10.822  16.416  1.00 97.16           C  
ATOM    577  C   PHE B  77      -6.297   9.327  16.191  1.00 97.16           C  
ATOM    578  O   PHE B  77      -5.595   8.722  15.377  1.00 97.16           O  
ATOM    579  CB  PHE B  77      -7.245  11.602  15.751  1.00 97.16           C  
ATOM    580  CG  PHE B  77      -7.304  11.434  14.257  1.00 97.16           C  
ATOM    581  CD1 PHE B  77      -6.536  12.237  13.422  1.00 97.16           C  
ATOM    582  CD2 PHE B  77      -8.128  10.472  13.687  1.00 97.16           C  
ATOM    583  CE1 PHE B  77      -6.589  12.083  12.038  1.00 97.16           C  
ATOM    584  CE2 PHE B  77      -8.186  10.313  12.305  1.00 97.16           C  
ATOM    585  CZ  PHE B  77      -7.417  11.120  11.483  1.00 97.16           C  
ATOM    586  N   GLN B  78      -7.221   8.761  16.942  1.00 97.19           N  
ATOM    587  CA  GLN B  78      -7.587   7.357  16.789  1.00 97.19           C  
ATOM    588  C   GLN B  78      -8.663   7.182  15.722  1.00 97.19           C  
ATOM    589  O   GLN B  78      -9.823   7.541  15.937  1.00 97.19           O  
ATOM    590  CB  GLN B  78      -8.069   6.779  18.121  1.00 97.19           C  
ATOM    591  CG  GLN B  78      -8.364   5.286  18.073  1.00 97.19           C  
ATOM    592  CD  GLN B  78      -7.112   4.446  17.906  1.00 97.19           C  
ATOM    593  NE2 GLN B  78      -7.168   3.471  17.005  1.00 97.19           N  
ATOM    594  OE1 GLN B  78      -6.102   4.672  18.580  1.00 97.19           O  
ATOM    595  N   SER B  79      -8.361   6.569  14.657  1.00 96.91           N  
ATOM    596  CA  SER B  79      -9.293   6.403  13.547  1.00 96.91           C  
ATOM    597  C   SER B  79     -10.188   5.185  13.753  1.00 96.91           C  
ATOM    598  O   SER B  79     -11.408   5.272  13.599  1.00 96.91           O  
ATOM    599  CB  SER B  79      -8.534   6.270  12.225  1.00 96.91           C  
ATOM    600  OG  SER B  79      -9.429   6.019  11.155  1.00 96.91           O  
ATOM    601  N   HIS B  80      -9.596   4.110  14.050  1.00 95.85           N  
ATOM    602  CA  HIS B  80     -10.333   2.860  14.200  1.00 95.85           C  
ATOM    603  C   HIS B  80     -10.031   2.199  15.541  1.00 95.85           C  
ATOM    604  O   HIS B  80      -8.894   2.241  16.017  1.00 95.85           O  
ATOM    605  CB  HIS B  80      -9.999   1.901  13.055  1.00 95.85           C  
ATOM    606  CG  HIS B  80     -10.451   2.387  11.715  1.00 95.85           C  
ATOM    607  CD2 HIS B  80     -11.495   2.012  10.939  1.00 95.85           C  
ATOM    608  ND1 HIS B  80      -9.793   3.380  11.023  1.00 95.85           N  
ATOM    609  CE1 HIS B  80     -10.415   3.596   9.876  1.00 95.85           C  
ATOM    610  NE2 HIS B  80     -11.452   2.779   9.801  1.00 95.85           N  
ATOM    611  N   GLU B  81     -11.021   1.668  16.128  1.00 92.73           N  
ATOM    612  CA  GLU B  81     -10.918   0.901  17.366  1.00 92.73           C  
ATOM    613  C   GLU B  81     -11.244  -0.571  17.131  1.00 92.73           C  
ATOM    614  O   GLU B  81     -11.921  -0.916  16.160  1.00 92.73           O  
ATOM    615  CB  GLU B  81     -11.847   1.481  18.436  1.00 92.73           C  
ATOM    616  CG  GLU B  81     -11.518   2.916  18.823  1.00 92.73           C  
ATOM    617  CD  GLU B  81     -12.338   3.422  20.000  1.00 92.73           C  
ATOM    618  OE1 GLU B  81     -12.044   4.525  20.514  1.00 92.73           O  
ATOM    619  OE2 GLU B  81     -13.280   2.710  20.411  1.00 92.73           O1-
ATOM    620  N   PRO B  82     -10.596  -1.313  18.004  1.00 87.30           N  
ATOM    621  CA  PRO B  82     -10.976  -2.720  17.862  1.00 87.30           C  
ATOM    622  C   PRO B  82     -12.468  -2.954  18.090  1.00 87.30           C  
ATOM    623  O   PRO B  82     -13.076  -2.302  18.942  1.00 87.30           O  
ATOM    624  CB  PRO B  82     -10.144  -3.421  18.939  1.00 87.30           C  
ATOM    625  CG  PRO B  82      -9.071  -2.440  19.290  1.00 87.30           C  
ATOM    626  CD  PRO B  82      -9.557  -1.060  18.951  1.00 87.30           C  
ATOM    627  N   GLU B  83     -13.022  -3.696  17.256  1.00 81.69           N  
ATOM    628  CA  GLU B  83     -14.438  -4.035  17.364  1.00 81.69           C  
ATOM    629  C   GLU B  83     -14.657  -5.540  17.238  1.00 81.69           C  
ATOM    630  O   GLU B  83     -13.762  -6.269  16.805  1.00 81.69           O  
ATOM    631  CB  GLU B  83     -15.251  -3.294  16.298  1.00 81.69           C  
ATOM    632  CG  GLU B  83     -15.302  -1.787  16.502  1.00 81.69           C  
ATOM    633  CD  GLU B  83     -16.082  -1.062  15.417  1.00 81.69           C  
ATOM    634  OE1 GLU B  83     -16.116   0.190  15.427  1.00 81.69           O  
ATOM    635  OE2 GLU B  83     -16.665  -1.750  14.550  1.00 81.69           O1-
ATOM    636  N   PHE B  84     -15.752  -6.048  17.882  1.00 78.00           N  
ATOM    637  CA  PHE B  84     -16.081  -7.465  17.774  1.00 78.00           C  
ATOM    638  C   PHE B  84     -17.304  -7.671  16.888  1.00 78.00           C  
ATOM    639  O   PHE B  84     -18.310  -6.974  17.037  1.00 78.00           O  
ATOM    640  CB  PHE B  84     -16.331  -8.067  19.160  1.00 78.00           C  
ATOM    641  CG  PHE B  84     -16.389  -9.571  19.167  1.00 78.00           C  
ATOM    642  CD1 PHE B  84     -17.611 -10.233  19.180  1.00 78.00           C  
ATOM    643  CD2 PHE B  84     -15.222 -10.323  19.161  1.00 78.00           C  
ATOM    644  CE1 PHE B  84     -17.668 -11.624  19.187  1.00 78.00           C  
ATOM    645  CE2 PHE B  84     -15.271 -11.714  19.167  1.00 78.00           C  
ATOM    646  CZ  PHE B  84     -16.495 -12.363  19.181  1.00 78.00           C  
ATOM    647  N   ASP B  85     -17.118  -8.477  15.821  1.00 67.44           N  
ATOM    648  CA  ASP B  85     -18.246  -8.878  14.986  1.00 67.44           C  
ATOM    649  C   ASP B  85     -18.987 -10.065  15.596  1.00 67.44           C  
ATOM    650  O   ASP B  85     -18.518 -11.202  15.519  1.00 67.44           O  
ATOM    651  CB  ASP B  85     -17.771  -9.224  13.573  1.00 67.44           C  
ATOM    652  CG  ASP B  85     -18.914  -9.381  12.586  1.00 67.44           C  
ATOM    653  OD1 ASP B  85     -20.071  -9.572  13.017  1.00 67.44           O  
ATOM    654  OD2 ASP B  85     -18.654  -9.317  11.364  1.00 67.44           O1-
ATOM    655  N   TYR B  86     -20.109  -9.825  16.137  1.00 70.57           N  
ATOM    656  CA  TYR B  86     -20.842 -10.834  16.894  1.00 70.57           C  
ATOM    657  C   TYR B  86     -21.375 -11.926  15.973  1.00 70.57           C  
ATOM    658  O   TYR B  86     -21.443 -13.094  16.361  1.00 70.57           O  
ATOM    659  CB  TYR B  86     -21.998 -10.193  17.667  1.00 70.57           C  
ATOM    660  CG  TYR B  86     -21.550  -9.234  18.743  1.00 70.57           C  
ATOM    661  CD1 TYR B  86     -21.110  -9.700  19.980  1.00 70.57           C  
ATOM    662  CD2 TYR B  86     -21.566  -7.860  18.526  1.00 70.57           C  
ATOM    663  CE1 TYR B  86     -20.698  -8.820  20.976  1.00 70.57           C  
ATOM    664  CE2 TYR B  86     -21.156  -6.971  19.514  1.00 70.57           C  
ATOM    665  CZ  TYR B  86     -20.725  -7.460  20.733  1.00 70.57           C  
ATOM    666  OH  TYR B  86     -20.318  -6.584  21.715  1.00 70.57           O  
ATOM    667  N   LEU B  87     -21.757 -11.575  14.757  1.00 66.52           N  
ATOM    668  CA  LEU B  87     -22.340 -12.529  13.819  1.00 66.52           C  
ATOM    669  C   LEU B  87     -21.296 -13.536  13.350  1.00 66.52           C  
ATOM    670  O   LEU B  87     -21.575 -14.735  13.270  1.00 66.52           O  
ATOM    671  CB  LEU B  87     -22.939 -11.798  12.615  1.00 66.52           C  
ATOM    672  CG  LEU B  87     -24.210 -10.989  12.876  1.00 66.52           C  
ATOM    673  CD1 LEU B  87     -24.592 -10.186  11.637  1.00 66.52           C  
ATOM    674  CD2 LEU B  87     -25.352 -11.909  13.296  1.00 66.52           C  
ATOM    675  N   LYS B  88     -20.053 -13.039  13.298  1.00 66.06           N  
ATOM    676  CA  LYS B  88     -19.002 -13.916  12.791  1.00 66.06           C  
ATOM    677  C   LYS B  88     -18.048 -14.333  13.906  1.00 66.06           C  
ATOM    678  O   LYS B  88     -17.151 -15.150  13.690  1.00 66.06           O  
ATOM    679  CB  LYS B  88     -18.225 -13.229  11.667  1.00 66.06           C  
ATOM    680  CG  LYS B  88     -19.027 -13.038  10.387  1.00 66.06           C  
ATOM    681  CD  LYS B  88     -18.165 -12.467   9.268  1.00 66.06           C  
ATOM    682  CE  LYS B  88     -18.975 -12.239   7.999  1.00 66.06           C  
ATOM    683  NZ  LYS B  88     -18.140 -11.658   6.906  1.00 66.06           N1+
ATOM    684  N   SER B  89     -18.379 -13.770  15.154  1.00 69.12           N  
ATOM    685  CA  SER B  89     -17.557 -14.046  16.328  1.00 69.12           C  
ATOM    686  C   SER B  89     -16.084 -13.766  16.050  1.00 69.12           C  
ATOM    687  O   SER B  89     -15.218 -14.576  16.386  1.00 69.12           O  
ATOM    688  CB  SER B  89     -17.733 -15.498  16.775  1.00 69.12           C  
ATOM    689  OG  SER B  89     -19.087 -15.765  17.099  1.00 69.12           O  
ATOM    690  N   LEU B  90     -15.871 -12.632  15.243  1.00 70.78           N  
ATOM    691  CA  LEU B  90     -14.506 -12.268  14.879  1.00 70.78           C  
ATOM    692  C   LEU B  90     -14.174 -10.859  15.359  1.00 70.78           C  
ATOM    693  O   LEU B  90     -15.040  -9.982  15.370  1.00 70.78           O  
ATOM    694  CB  LEU B  90     -14.312 -12.363  13.364  1.00 70.78           C  
ATOM    695  CG  LEU B  90     -14.254 -13.773  12.775  1.00 70.78           C  
ATOM    696  CD1 LEU B  90     -14.471 -13.727  11.266  1.00 70.78           C  
ATOM    697  CD2 LEU B  90     -12.923 -14.438  13.109  1.00 70.78           C  
ATOM    698  N   GLU B  91     -12.951 -10.786  15.873  1.00 77.35           N  
ATOM    699  CA  GLU B  91     -12.461  -9.459  16.235  1.00 77.35           C  
ATOM    700  C   GLU B  91     -12.003  -8.684  15.003  1.00 77.35           C  
ATOM    701  O   GLU B  91     -11.315  -9.232  14.139  1.00 77.35           O  
ATOM    702  CB  GLU B  91     -11.316  -9.567  17.245  1.00 77.35           C  
ATOM    703  CG  GLU B  91     -10.983  -8.254  17.940  1.00 77.35           C  
ATOM    704  CD  GLU B  91      -9.936  -8.401  19.032  1.00 77.35           C  
ATOM    705  OE1 GLU B  91      -9.551  -7.381  19.646  1.00 77.35           O  
ATOM    706  OE2 GLU B  91      -9.495  -9.547  19.274  1.00 77.35           O1-
ATOM    707  N   ILE B  92     -12.557  -7.534  14.903  1.00 76.08           N  
ATOM    708  CA  ILE B  92     -12.086  -6.684  13.816  1.00 76.08           C  
ATOM    709  C   ILE B  92     -10.866  -5.889  14.274  1.00 76.08           C  
ATOM    710  O   ILE B  92     -10.954  -5.087  15.207  1.00 76.08           O  
ATOM    711  CB  ILE B  92     -13.196  -5.727  13.325  1.00 76.08           C  
ATOM    712  CG1 ILE B  92     -14.427  -6.523  12.876  1.00 76.08           C  
ATOM    713  CG2 ILE B  92     -12.678  -4.834  12.194  1.00 76.08           C  
ATOM    714  CD1 ILE B  92     -15.651  -5.663  12.594  1.00 76.08           C  
ATOM    715  N   GLU B  93      -9.816  -6.096  13.551  1.00 81.55           N  
ATOM    716  CA  GLU B  93      -8.575  -5.419  13.914  1.00 81.55           C  
ATOM    717  C   GLU B  93      -8.646  -3.928  13.595  1.00 81.55           C  
ATOM    718  O   GLU B  93      -9.355  -3.519  12.673  1.00 81.55           O  
ATOM    719  CB  GLU B  93      -7.384  -6.055  13.194  1.00 81.55           C  
ATOM    720  CG  GLU B  93      -7.047  -7.456  13.683  1.00 81.55           C  
ATOM    721  CD  GLU B  93      -5.795  -8.031  13.039  1.00 81.55           C  
ATOM    722  OE1 GLU B  93      -5.414  -9.177  13.369  1.00 81.55           O  
ATOM    723  OE2 GLU B  93      -5.190  -7.329  12.198  1.00 81.55           O1-
ATOM    724  N   GLU B  94      -7.923  -3.150  14.338  1.00 88.62           N  
ATOM    725  CA  GLU B  94      -7.963  -1.697  14.208  1.00 88.62           C  
ATOM    726  C   GLU B  94      -6.875  -1.197  13.262  1.00 88.62           C  
ATOM    727  O   GLU B  94      -6.790   0.000  12.983  1.00 88.62           O  
ATOM    728  CB  GLU B  94      -7.816  -1.030  15.578  1.00 88.62           C  
ATOM    729  CG  GLU B  94      -6.495  -1.332  16.270  1.00 88.62           C  
ATOM    730  CD  GLU B  94      -6.565  -2.531  17.202  1.00 88.62           C  
ATOM    731  OE1 GLU B  94      -5.769  -2.598  18.166  1.00 88.62           O  
ATOM    732  OE2 GLU B  94      -7.423  -3.411  16.966  1.00 88.62           O1-
ATOM    733  N   LYS B  95      -6.104  -2.122  12.714  1.00 95.61           N  
ATOM    734  CA  LYS B  95      -5.011  -1.745  11.823  1.00 95.61           C  
ATOM    735  C   LYS B  95      -5.519  -0.908  10.652  1.00 95.61           C  
ATOM    736  O   LYS B  95      -6.522  -1.253  10.025  1.00 95.61           O  
ATOM    737  CB  LYS B  95      -4.289  -2.989  11.303  1.00 95.61           C  
ATOM    738  CG  LYS B  95      -3.203  -2.692  10.280  1.00 95.61           C  
ATOM    739  CD  LYS B  95      -2.647  -3.971   9.667  1.00 95.61           C  
ATOM    740  CE  LYS B  95      -1.706  -3.674   8.507  1.00 95.61           C  
ATOM    741  NZ  LYS B  95      -1.208  -4.926   7.863  1.00 95.61           N1+
ATOM    742  N   ILE B  96      -4.781   0.175  10.366  1.00 97.92           N  
ATOM    743  CA  ILE B  96      -5.140   1.009   9.224  1.00 97.92           C  
ATOM    744  C   ILE B  96      -4.530   0.429   7.950  1.00 97.92           C  
ATOM    745  O   ILE B  96      -3.307   0.391   7.802  1.00 97.92           O  
ATOM    746  CB  ILE B  96      -4.677   2.470   9.423  1.00 97.92           C  
ATOM    747  CG1 ILE B  96      -5.286   3.053  10.704  1.00 97.92           C  
ATOM    748  CG2 ILE B  96      -5.043   3.323   8.205  1.00 97.92           C  
ATOM    749  CD1 ILE B  96      -4.869   4.490  10.989  1.00 97.92           C  
ATOM    750  N   ASN B  97      -5.376   0.149   7.038  1.00 97.16           N  
ATOM    751  CA  ASN B  97      -4.906  -0.495   5.816  1.00 97.16           C  
ATOM    752  C   ASN B  97      -4.492   0.530   4.765  1.00 97.16           C  
ATOM    753  O   ASN B  97      -3.508   0.330   4.051  1.00 97.16           O  
ATOM    754  CB  ASN B  97      -5.982  -1.427   5.254  1.00 97.16           C  
ATOM    755  CG  ASN B  97      -6.239  -2.627   6.144  1.00 97.16           C  
ATOM    756  ND2 ASN B  97      -7.395  -3.257   5.971  1.00 97.16           N  
ATOM    757  OD1 ASN B  97      -5.405  -2.985   6.980  1.00 97.16           O  
ATOM    758  N   LYS B  98      -5.280   1.580   4.677  1.00 98.30           N  
ATOM    759  CA  LYS B  98      -5.005   2.579   3.648  1.00 98.30           C  
ATOM    760  C   LYS B  98      -5.539   3.949   4.055  1.00 98.30           C  
ATOM    761  O   LYS B  98      -6.516   4.044   4.801  1.00 98.30           O  
ATOM    762  CB  LYS B  98      -5.615   2.155   2.311  1.00 98.30           C  
ATOM    763  CG  LYS B  98      -4.803   1.108   1.564  1.00 98.30           C  
ATOM    764  CD  LYS B  98      -3.488   1.681   1.051  1.00 98.30           C  
ATOM    765  CE  LYS B  98      -2.752   0.687   0.163  1.00 98.30           C  
ATOM    766  NZ  LYS B  98      -1.473   1.253  -0.360  1.00 98.30           N1+
ATOM    767  N   ILE B  99      -4.892   4.978   3.590  1.00 98.54           N  
ATOM    768  CA  ILE B  99      -5.330   6.362   3.733  1.00 98.54           C  
ATOM    769  C   ILE B  99      -5.309   7.054   2.372  1.00 98.54           C  
ATOM    770  O   ILE B  99      -4.368   6.879   1.595  1.00 98.54           O  
ATOM    771  CB  ILE B  99      -4.447   7.133   4.740  1.00 98.54           C  
ATOM    772  CG1 ILE B  99      -4.600   6.542   6.146  1.00 98.54           C  
ATOM    773  CG2 ILE B  99      -4.794   8.624   4.732  1.00 98.54           C  
ATOM    774  CD1 ILE B  99      -3.603   7.088   7.159  1.00 98.54           C  
ATOM    775  N   ARG B 100      -6.354   7.824   2.110  1.00 98.40           N  
ATOM    776  CA  ARG B 100      -6.402   8.615   0.885  1.00 98.40           C  
ATOM    777  C   ARG B 100      -6.976  10.003   1.152  1.00 98.40           C  
ATOM    778  O   ARG B 100      -8.024  10.135   1.788  1.00 98.40           O  
ATOM    779  CB  ARG B 100      -7.232   7.902  -0.185  1.00 98.40           C  
ATOM    780  CG  ARG B 100      -6.560   6.666  -0.763  1.00 98.40           C  
ATOM    781  CD  ARG B 100      -5.340   7.027  -1.598  1.00 98.40           C  
ATOM    782  NE  ARG B 100      -4.769   5.853  -2.254  1.00 98.40           N  
ATOM    783  CZ  ARG B 100      -3.572   5.341  -1.983  1.00 98.40           C  
ATOM    784  NH1 ARG B 100      -2.792   5.891  -1.060  1.00 98.40           N1+
ATOM    785  NH2 ARG B 100      -3.151   4.270  -2.640  1.00 98.40           N  
ATOM    786  N   TRP B 101      -6.344  11.011   0.573  1.00 98.23           N  
ATOM    787  CA  TRP B 101      -6.777  12.390   0.775  1.00 98.23           C  
ATOM    788  C   TRP B 101      -7.817  12.792  -0.265  1.00 98.23           C  
ATOM    789  O   TRP B 101      -7.733  12.384  -1.426  1.00 98.23           O  
ATOM    790  CB  TRP B 101      -5.580  13.344   0.715  1.00 98.23           C  
ATOM    791  CG  TRP B 101      -4.630  13.202   1.866  1.00 98.23           C  
ATOM    792  CD1 TRP B 101      -3.536  12.385   1.936  1.00 98.23           C  
ATOM    793  CD2 TRP B 101      -4.694  13.896   3.116  1.00 98.23           C  
ATOM    794  CE2 TRP B 101      -3.605  13.450   3.897  1.00 98.23           C  
ATOM    795  CE3 TRP B 101      -5.567  14.853   3.652  1.00 98.23           C  
ATOM    796  NE1 TRP B 101      -2.915  12.530   3.155  1.00 98.23           N  
ATOM    797  CZ2 TRP B 101      -3.365  13.930   5.187  1.00 98.23           C  
ATOM    798  CZ3 TRP B 101      -5.327  15.329   4.936  1.00 98.23           C  
ATOM    799  CH2 TRP B 101      -4.234  14.865   5.687  1.00 98.23           C  
ATOM    800  N   LEU B 102      -8.715  13.570   0.160  1.00 97.41           N  
ATOM    801  CA  LEU B 102      -9.621  14.281  -0.736  1.00 97.41           C  
ATOM    802  C   LEU B 102      -9.160  15.720  -0.944  1.00 97.41           C  
ATOM    803  O   LEU B 102      -8.341  16.231  -0.177  1.00 97.41           O  
ATOM    804  CB  LEU B 102     -11.047  14.265  -0.180  1.00 97.41           C  
ATOM    805  CG  LEU B 102     -11.810  12.945  -0.308  1.00 97.41           C  
ATOM    806  CD1 LEU B 102     -11.723  12.155   0.994  1.00 97.41           C  
ATOM    807  CD2 LEU B 102     -13.264  13.203  -0.688  1.00 97.41           C  
ATOM    808  N   PRO B 103      -9.644  16.257  -2.058  1.00 94.04           N  
ATOM    809  CA  PRO B 103      -9.278  17.664  -2.243  1.00 94.04           C  
ATOM    810  C   PRO B 103      -9.759  18.553  -1.098  1.00 94.04           C  
ATOM    811  O   PRO B 103     -10.814  18.296  -0.513  1.00 94.04           O  
ATOM    812  CB  PRO B 103      -9.972  18.040  -3.554  1.00 94.04           C  
ATOM    813  CG  PRO B 103     -10.179  16.740  -4.263  1.00 94.04           C  
ATOM    814  CD  PRO B 103     -10.366  15.661  -3.236  1.00 94.04           C  
ATOM    815  N   GLN B 104      -8.933  19.503  -0.802  1.00 93.41           N  
ATOM    816  CA  GLN B 104      -9.279  20.449   0.254  1.00 93.41           C  
ATOM    817  C   GLN B 104     -10.535  21.237  -0.103  1.00 93.41           C  
ATOM    818  O   GLN B 104     -10.719  21.635  -1.255  1.00 93.41           O  
ATOM    819  CB  GLN B 104      -8.116  21.407   0.519  1.00 93.41           C  
ATOM    820  CG  GLN B 104      -8.361  22.366   1.676  1.00 93.41           C  
ATOM    821  CD  GLN B 104      -7.179  23.279   1.942  1.00 93.41           C  
ATOM    822  NE2 GLN B 104      -7.315  24.152   2.934  1.00 93.41           N  
ATOM    823  OE1 GLN B 104      -6.151  23.200   1.261  1.00 93.41           O  
ATOM    824  N   LYS B 105     -11.418  21.317   0.843  1.00 89.44           N  
ATOM    825  CA  LYS B 105     -12.609  22.151   0.711  1.00 89.44           C  
ATOM    826  C   LYS B 105     -12.626  23.255   1.764  1.00 89.44           C  
ATOM    827  O   LYS B 105     -12.712  22.977   2.962  1.00 89.44           O  
ATOM    828  CB  LYS B 105     -13.875  21.300   0.823  1.00 89.44           C  
ATOM    829  CG  LYS B 105     -14.085  20.345  -0.343  1.00 89.44           C  
ATOM    830  CD  LYS B 105     -15.404  19.594  -0.220  1.00 89.44           C  
ATOM    831  CE  LYS B 105     -15.596  18.607  -1.364  1.00 89.44           C  
ATOM    832  NZ  LYS B 105     -16.883  17.860  -1.241  1.00 89.44           N1+
ATOM    833  N   ASN B 106     -12.582  24.450   1.314  1.00 86.91           N  
ATOM    834  CA  ASN B 106     -12.508  25.609   2.197  1.00 86.91           C  
ATOM    835  C   ASN B 106     -11.278  25.550   3.098  1.00 86.91           C  
ATOM    836  O   ASN B 106     -10.150  25.465   2.610  1.00 86.91           O  
ATOM    837  CB  ASN B 106     -13.780  25.724   3.040  1.00 86.91           C  
ATOM    838  CG  ASN B 106     -15.026  25.904   2.197  1.00 86.91           C  
ATOM    839  ND2 ASN B 106     -16.148  25.380   2.676  1.00 86.91           N  
ATOM    840  OD1 ASN B 106     -14.981  26.508   1.122  1.00 86.91           O  
ATOM    841  N   ALA B 107     -11.509  25.555   4.354  1.00 87.19           N  
ATOM    842  CA  ALA B 107     -10.367  25.573   5.265  1.00 87.19           C  
ATOM    843  C   ALA B 107     -10.116  24.189   5.856  1.00 87.19           C  
ATOM    844  O   ALA B 107      -9.123  23.977   6.557  1.00 87.19           O  
ATOM    845  CB  ALA B 107     -10.591  26.592   6.379  1.00 87.19           C  
ATOM    846  N   ALA B 108     -10.901  23.234   5.432  1.00 93.17           N  
ATOM    847  CA  ALA B 108     -10.790  21.925   6.071  1.00 93.17           C  
ATOM    848  C   ALA B 108     -10.170  20.903   5.123  1.00 93.17           C  
ATOM    849  O   ALA B 108     -10.305  21.017   3.902  1.00 93.17           O  
ATOM    850  CB  ALA B 108     -12.160  21.446   6.544  1.00 93.17           C  
ATOM    851  N   GLN B 109      -9.450  20.046   5.692  1.00 95.44           N  
ATOM    852  CA  GLN B 109      -8.900  18.906   4.966  1.00 95.44           C  
ATOM    853  C   GLN B 109      -9.721  17.644   5.220  1.00 95.44           C  
ATOM    854  O   GLN B 109     -10.343  17.504   6.274  1.00 95.44           O  
ATOM    855  CB  GLN B 109      -7.441  18.671   5.361  1.00 95.44           C  
ATOM    856  CG  GLN B 109      -6.540  19.877   5.133  1.00 95.44           C  
ATOM    857  CD  GLN B 109      -6.195  20.085   3.671  1.00 95.44           C  
ATOM    858  NE2 GLN B 109      -5.589  21.226   3.360  1.00 95.44           N  
ATOM    859  OE1 GLN B 109      -6.470  19.226   2.826  1.00 95.44           O  
ATOM    860  N   PHE B 110      -9.767  16.806   4.218  1.00 97.27           N  
ATOM    861  CA  PHE B 110     -10.536  15.575   4.353  1.00 97.27           C  
ATOM    862  C   PHE B 110      -9.694  14.366   3.964  1.00 97.27           C  
ATOM    863  O   PHE B 110      -8.879  14.441   3.042  1.00 97.27           O  
ATOM    864  CB  PHE B 110     -11.801  15.632   3.492  1.00 97.27           C  
ATOM    865  CG  PHE B 110     -12.771  16.705   3.909  1.00 97.27           C  
ATOM    866  CD1 PHE B 110     -13.824  16.414   4.768  1.00 97.27           C  
ATOM    867  CD2 PHE B 110     -12.630  18.005   3.441  1.00 97.27           C  
ATOM    868  CE1 PHE B 110     -14.723  17.405   5.155  1.00 97.27           C  
ATOM    869  CE2 PHE B 110     -13.524  19.001   3.824  1.00 97.27           C  
ATOM    870  CZ  PHE B 110     -14.571  18.698   4.680  1.00 97.27           C  
ATOM    871  N   LEU B 111      -9.838  13.298   4.645  1.00 97.39           N  
ATOM    872  CA  LEU B 111      -9.135  12.080   4.258  1.00 97.39           C  
ATOM    873  C   LEU B 111      -9.967  10.845   4.583  1.00 97.39           C  
ATOM    874  O   LEU B 111     -10.777  10.864   5.513  1.00 97.39           O  
ATOM    875  CB  LEU B 111      -7.779  11.996   4.964  1.00 97.39           C  
ATOM    876  CG  LEU B 111      -7.814  11.760   6.475  1.00 97.39           C  
ATOM    877  CD1 LEU B 111      -7.929  10.270   6.776  1.00 97.39           C  
ATOM    878  CD2 LEU B 111      -6.575  12.352   7.138  1.00 97.39           C  
ATOM    879  N   LEU B 112      -9.822   9.793   3.793  1.00 98.47           N  
ATOM    880  CA  LEU B 112     -10.430   8.488   4.029  1.00 98.47           C  
ATOM    881  C   LEU B 112      -9.438   7.538   4.691  1.00 98.47           C  
ATOM    882  O   LEU B 112      -8.267   7.490   4.307  1.00 98.47           O  
ATOM    883  CB  LEU B 112     -10.933   7.886   2.715  1.00 98.47           C  
ATOM    884  CG  LEU B 112     -12.197   8.510   2.122  1.00 98.47           C  
ATOM    885  CD1 LEU B 112     -12.462   7.951   0.729  1.00 98.47           C  
ATOM    886  CD2 LEU B 112     -13.393   8.268   3.038  1.00 98.47           C  
ATOM    887  N   SER B 113      -9.849   6.839   5.685  1.00 98.42           N  
ATOM    888  CA  SER B 113      -9.076   5.769   6.308  1.00 98.42           C  
ATOM    889  C   SER B 113      -9.893   4.485   6.411  1.00 98.42           C  
ATOM    890  O   SER B 113     -11.119   4.532   6.532  1.00 98.42           O  
ATOM    891  CB  SER B 113      -8.597   6.191   7.697  1.00 98.42           C  
ATOM    892  OG  SER B 113      -9.694   6.349   8.581  1.00 98.42           O  
ATOM    893  N   THR B 114      -9.172   3.404   6.306  1.00 98.05           N  
ATOM    894  CA  THR B 114      -9.908   2.146   6.368  1.00 98.05           C  
ATOM    895  C   THR B 114      -9.150   1.117   7.203  1.00 98.05           C  
ATOM    896  O   THR B 114      -7.918   1.078   7.180  1.00 98.05           O  
ATOM    897  CB  THR B 114     -10.165   1.579   4.959  1.00 98.05           C  
ATOM    898  CG2 THR B 114      -8.856   1.348   4.212  1.00 98.05           C  
ATOM    899  OG1 THR B 114     -10.864   0.333   5.072  1.00 98.05           O  
ATOM    900  N   ASN B 115      -9.944   0.371   7.974  1.00 96.02           N  
ATOM    901  CA  ASN B 115      -9.408  -0.869   8.525  1.00 96.02           C  
ATOM    902  C   ASN B 115      -9.852  -2.081   7.711  1.00 96.02           C  
ATOM    903  O   ASN B 115     -10.089  -1.973   6.507  1.00 96.02           O  
ATOM    904  CB  ASN B 115      -9.823  -1.030   9.989  1.00 96.02           C  
ATOM    905  CG  ASN B 115     -11.310  -1.277  10.150  1.00 96.02           C  
ATOM    906  ND2 ASN B 115     -11.753  -1.443  11.391  1.00 96.02           N  
ATOM    907  OD1 ASN B 115     -12.055  -1.318   9.167  1.00 96.02           O  
ATOM    908  N   ASP B 116     -10.057  -3.212   8.322  1.00 92.99           N  
ATOM    909  CA  ASP B 116     -10.357  -4.428   7.572  1.00 92.99           C  
ATOM    910  C   ASP B 116     -11.793  -4.413   7.053  1.00 92.99           C  
ATOM    911  O   ASP B 116     -12.088  -5.004   6.012  1.00 92.99           O  
ATOM    912  CB  ASP B 116     -10.125  -5.666   8.442  1.00 92.99           C  
ATOM    913  CG  ASP B 116      -8.654  -5.975   8.654  1.00 92.99           C  
ATOM    914  OD1 ASP B 116      -7.799  -5.375   7.966  1.00 92.99           O  
ATOM    915  OD2 ASP B 116      -8.346  -6.827   9.515  1.00 92.99           O1-
ATOM    916  N   LYS B 117     -12.632  -3.583   7.704  1.00 92.18           N  
ATOM    917  CA  LYS B 117     -14.040  -3.740   7.352  1.00 92.18           C  
ATOM    918  C   LYS B 117     -14.723  -2.384   7.200  1.00 92.18           C  
ATOM    919  O   LYS B 117     -15.769  -2.279   6.555  1.00 92.18           O  
ATOM    920  CB  LYS B 117     -14.767  -4.578   8.406  1.00 92.18           C  
ATOM    921  CG  LYS B 117     -14.250  -6.004   8.527  1.00 92.18           C  
ATOM    922  CD  LYS B 117     -14.615  -6.837   7.306  1.00 92.18           C  
ATOM    923  CE  LYS B 117     -14.205  -8.294   7.478  1.00 92.18           C  
ATOM    924  NZ  LYS B 117     -14.467  -9.093   6.244  1.00 92.18           N1+
ATOM    925  N   THR B 118     -14.141  -1.411   7.848  1.00 94.82           N  
ATOM    926  CA  THR B 118     -14.868  -0.149   7.925  1.00 94.82           C  
ATOM    927  C   THR B 118     -14.036   0.991   7.345  1.00 94.82           C  
ATOM    928  O   THR B 118     -12.847   1.114   7.645  1.00 94.82           O  
ATOM    929  CB  THR B 118     -15.257   0.184   9.378  1.00 94.82           C  
ATOM    930  CG2 THR B 118     -16.111   1.446   9.443  1.00 94.82           C  
ATOM    931  OG1 THR B 118     -15.999  -0.911   9.930  1.00 94.82           O  
ATOM    932  N   ILE B 119     -14.691   1.801   6.561  1.00 97.50           N  
ATOM    933  CA  ILE B 119     -14.074   2.996   5.996  1.00 97.50           C  
ATOM    934  C   ILE B 119     -14.649   4.240   6.668  1.00 97.50           C  
ATOM    935  O   ILE B 119     -15.860   4.336   6.880  1.00 97.50           O  
ATOM    936  CB  ILE B 119     -14.281   3.069   4.466  1.00 97.50           C  
ATOM    937  CG1 ILE B 119     -13.737   1.804   3.792  1.00 97.50           C  
ATOM    938  CG2 ILE B 119     -13.618   4.324   3.891  1.00 97.50           C  
ATOM    939  CD1 ILE B 119     -14.352   1.516   2.429  1.00 97.50           C  
ATOM    940  N   LYS B 120     -13.780   5.201   6.985  1.00 98.03           N  
ATOM    941  CA  LYS B 120     -14.235   6.428   7.633  1.00 98.03           C  
ATOM    942  C   LYS B 120     -13.709   7.661   6.904  1.00 98.03           C  
ATOM    943  O   LYS B 120     -12.547   7.699   6.496  1.00 98.03           O  
ATOM    944  CB  LYS B 120     -13.793   6.457   9.097  1.00 98.03           C  
ATOM    945  CG  LYS B 120     -14.426   5.372   9.956  1.00 98.03           C  
ATOM    946  CD  LYS B 120     -13.999   5.492  11.413  1.00 98.03           C  
ATOM    947  CE  LYS B 120     -14.592   4.378  12.265  1.00 98.03           C  
ATOM    948  NZ  LYS B 120     -14.178   4.494  13.695  1.00 98.03           N1+
ATOM    949  N   LEU B 121     -14.603   8.568   6.710  1.00 98.22           N  
ATOM    950  CA  LEU B 121     -14.229   9.881   6.198  1.00 98.22           C  
ATOM    951  C   LEU B 121     -13.990  10.863   7.340  1.00 98.22           C  
ATOM    952  O   LEU B 121     -14.885  11.104   8.154  1.00 98.22           O  
ATOM    953  CB  LEU B 121     -15.314  10.422   5.263  1.00 98.22           C  
ATOM    954  CG  LEU B 121     -15.070  11.811   4.671  1.00 98.22           C  
ATOM    955  CD1 LEU B 121     -13.853  11.788   3.752  1.00 98.22           C  
ATOM    956  CD2 LEU B 121     -16.304  12.297   3.920  1.00 98.22           C  
ATOM    957  N   TRP B 122     -12.835  11.474   7.326  1.00 98.24           N  
ATOM    958  CA  TRP B 122     -12.459  12.375   8.411  1.00 98.24           C  
ATOM    959  C   TRP B 122     -12.354  13.813   7.914  1.00 98.24           C  
ATOM    960  O   TRP B 122     -11.880  14.059   6.803  1.00 98.24           O  
ATOM    961  CB  TRP B 122     -11.130  11.939   9.035  1.00 98.24           C  
ATOM    962  CG  TRP B 122     -11.201  10.635   9.771  1.00 98.24           C  
ATOM    963  CD1 TRP B 122     -11.069   9.382   9.241  1.00 98.24           C  
ATOM    964  CD2 TRP B 122     -11.426  10.457  11.173  1.00 98.24           C  
ATOM    965  CE2 TRP B 122     -11.417   9.067  11.424  1.00 98.24           C  
ATOM    966  CE3 TRP B 122     -11.634  11.339  12.242  1.00 98.24           C  
ATOM    967  NE1 TRP B 122     -11.198   8.434  10.230  1.00 98.24           N  
ATOM    968  CZ2 TRP B 122     -11.609   8.538  12.703  1.00 98.24           C  
ATOM    969  CZ3 TRP B 122     -11.824  10.811  13.514  1.00 98.24           C  
ATOM    970  CH2 TRP B 122     -11.810   9.423  13.731  1.00 98.24           C  
ATOM    971  N   LYS B 123     -12.795  14.666   8.698  1.00 97.29           N  
ATOM    972  CA  LYS B 123     -12.607  16.099   8.487  1.00 97.29           C  
ATOM    973  C   LYS B 123     -11.560  16.662   9.444  1.00 97.29           C  
ATOM    974  O   LYS B 123     -11.668  16.494  10.660  1.00 97.29           O  
ATOM    975  CB  LYS B 123     -13.930  16.846   8.660  1.00 97.29           C  
ATOM    976  CG  LYS B 123     -13.837  18.340   8.392  1.00 97.29           C  
ATOM    977  CD  LYS B 123     -15.170  19.036   8.635  1.00 97.29           C  
ATOM    978  CE  LYS B 123     -15.065  20.539   8.414  1.00 97.29           C  
ATOM    979  NZ  LYS B 123     -16.371  21.226   8.650  1.00 97.29           N1+
ATOM    980  N   ILE B 124     -10.596  17.279   8.918  1.00 96.03           N  
ATOM    981  CA  ILE B 124      -9.553  17.908   9.722  1.00 96.03           C  
ATOM    982  C   ILE B 124      -9.677  19.427   9.630  1.00 96.03           C  
ATOM    983  O   ILE B 124      -9.494  20.008   8.557  1.00 96.03           O  
ATOM    984  CB  ILE B 124      -8.145  17.457   9.273  1.00 96.03           C  
ATOM    985  CG1 ILE B 124      -8.021  15.931   9.358  1.00 96.03           C  
ATOM    986  CG2 ILE B 124      -7.065  18.142  10.115  1.00 96.03           C  
ATOM    987  CD1 ILE B 124      -8.460  15.203   8.095  1.00 96.03           C  
ATOM    988  N   SER B 125      -9.961  20.045  10.754  1.00 92.95           N  
ATOM    989  CA  SER B 125     -10.186  21.487  10.741  1.00 92.95           C  
ATOM    990  C   SER B 125      -9.417  22.176  11.863  1.00 92.95           C  
ATOM    991  O   SER B 125      -9.106  21.556  12.881  1.00 92.95           O  
ATOM    992  CB  SER B 125     -11.678  21.798  10.868  1.00 92.95           C  
ATOM    993  OG  SER B 125     -12.206  21.249  12.064  1.00 92.95           O  
ATOM    994  N   GLU B 126      -9.078  23.371  11.594  1.00 90.17           N  
ATOM    995  CA  GLU B 126      -8.413  24.209  12.588  1.00 90.17           C  
ATOM    996  C   GLU B 126      -9.418  25.084  13.332  1.00 90.17           C  
ATOM    997  O   GLU B 126     -10.352  25.616  12.728  1.00 90.17           O  
ATOM    998  CB  GLU B 126      -7.343  25.081  11.927  1.00 90.17           C  
ATOM    999  CG  GLU B 126      -6.202  24.289  11.304  1.00 90.17           C  
ATOM   1000  CD  GLU B 126      -5.147  25.169  10.652  1.00 90.17           C  
ATOM   1001  OE1 GLU B 126      -4.140  24.630  10.140  1.00 90.17           O  
ATOM   1002  OE2 GLU B 126      -5.329  26.407  10.654  1.00 90.17           O1-
ATOM   1003  N   ARG B 127      -9.247  25.054  14.614  1.00 85.37           N  
ATOM   1004  CA  ARG B 127     -10.077  25.934  15.431  1.00 85.37           C  
ATOM   1005  C   ARG B 127      -9.222  26.932  16.204  1.00 85.37           C  
ATOM   1006  O   ARG B 127      -8.281  26.543  16.900  1.00 85.37           O  
ATOM   1007  CB  ARG B 127     -10.935  25.117  16.400  1.00 85.37           C  
ATOM   1008  CG  ARG B 127     -12.112  24.416  15.740  1.00 85.37           C  
ATOM   1009  CD  ARG B 127     -13.061  23.818  16.770  1.00 85.37           C  
ATOM   1010  NE  ARG B 127     -14.179  23.127  16.134  1.00 85.37           N  
ATOM   1011  CZ  ARG B 127     -15.191  22.564  16.787  1.00 85.37           C  
ATOM   1012  NH1 ARG B 127     -15.246  22.598  18.114  1.00 85.37           N1+
ATOM   1013  NH2 ARG B 127     -16.157  21.960  16.109  1.00 85.37           N  
ATOM   1014  N   ASP B 128      -9.542  28.210  16.013  1.00 81.69           N  
ATOM   1015  CA  ASP B 128      -8.762  29.216  16.728  1.00 81.69           C  
ATOM   1016  C   ASP B 128      -9.662  30.095  17.594  1.00 81.69           C  
ATOM   1017  O   ASP B 128      -9.219  31.119  18.117  1.00 81.69           O  
ATOM   1018  CB  ASP B 128      -7.971  30.080  15.745  1.00 81.69           C  
ATOM   1019  CG  ASP B 128      -8.853  30.767  14.716  1.00 81.69           C  
ATOM   1020  OD1 ASP B 128     -10.033  30.384  14.572  1.00 81.69           O  
ATOM   1021  OD2 ASP B 128      -8.361  31.699  14.043  1.00 81.69           O1-
ATOM   1022  N   LYS B 129     -10.908  29.792  17.653  1.00 83.84           N  
ATOM   1023  CA  LYS B 129     -11.843  30.548  18.481  1.00 83.84           C  
ATOM   1024  C   LYS B 129     -12.713  29.616  19.319  1.00 83.84           C  
ATOM   1025  O   LYS B 129     -12.968  28.476  18.926  1.00 83.84           O  
ATOM   1026  CB  LYS B 129     -12.725  31.446  17.611  1.00 83.84           C  
ATOM   1027  CG  LYS B 129     -11.957  32.520  16.853  1.00 83.84           C  
ATOM   1028  CD  LYS B 129     -12.888  33.384  16.012  1.00 83.84           C  
ATOM   1029  CE  LYS B 129     -12.113  34.397  15.181  1.00 83.84           C  
ATOM   1030  NZ  LYS B 129     -13.019  35.217  14.322  1.00 83.84           N1+
ATOM   1031  N   ARG B 130     -12.983  29.997  20.504  1.00 80.71           N  
ATOM   1032  CA  ARG B 130     -13.891  29.235  21.355  1.00 80.71           C  
ATOM   1033  C   ARG B 130     -15.031  30.112  21.863  1.00 80.71           C  
ATOM   1034  O   ARG B 130     -14.832  31.295  22.146  1.00 80.71           O  
ATOM   1035  CB  ARG B 130     -13.135  28.624  22.537  1.00 80.71           C  
ATOM   1036  CG  ARG B 130     -12.621  29.648  23.536  1.00 80.71           C  
ATOM   1037  CD  ARG B 130     -11.920  28.985  24.714  1.00 80.71           C  
ATOM   1038  NE  ARG B 130     -11.417  29.971  25.666  1.00 80.71           N  
ATOM   1039  CZ  ARG B 130     -10.710  29.681  26.755  1.00 80.71           C  
ATOM   1040  NH1 ARG B 130     -10.409  28.422  27.052  1.00 80.71           N1+
ATOM   1041  NH2 ARG B 130     -10.302  30.656  27.553  1.00 80.71           N  
ATOM   1042  N   PRO B 131     -16.291  29.615  21.914  1.00 80.38           N  
ATOM   1043  CA  PRO B 131     -17.408  30.404  22.438  1.00 80.38           C  
ATOM   1044  C   PRO B 131     -17.359  30.560  23.957  1.00 80.38           C  
ATOM   1045  O   PRO B 131     -17.038  29.605  24.669  1.00 80.38           O  
ATOM   1046  CB  PRO B 131     -18.638  29.600  22.011  1.00 80.38           C  
ATOM   1047  CG  PRO B 131     -18.102  28.262  21.616  1.00 80.38           C  
ATOM   1048  CD  PRO B 131     -16.611  28.369  21.474  1.00 80.38           C  
ATOM   1049  N   GLU B 132     -17.410  31.778  24.446  1.00 81.02           N  
ATOM   1050  CA  GLU B 132     -17.481  32.073  25.874  1.00 81.02           C  
ATOM   1051  C   GLU B 132     -18.690  32.947  26.197  1.00 81.02           C  
ATOM   1052  O   GLU B 132     -19.329  33.491  25.294  1.00 81.02           O  
ATOM   1053  CB  GLU B 132     -16.196  32.757  26.347  1.00 81.02           C  
ATOM   1054  CG  GLU B 132     -14.999  31.822  26.438  1.00 81.02           C  
ATOM   1055  CD  GLU B 132     -13.786  32.462  27.094  1.00 81.02           C  
ATOM   1056  OE1 GLU B 132     -12.756  31.772  27.268  1.00 81.02           O  
ATOM   1057  OE2 GLU B 132     -13.868  33.662  27.439  1.00 81.02           O1-
ATOM   1058  N   GLY B 133     -19.170  32.881  27.435  1.00 77.73           N  
ATOM   1059  CA  GLY B 133     -20.205  33.781  27.917  1.00 77.73           C  
ATOM   1060  C   GLY B 133     -21.596  33.177  27.860  1.00 77.73           C  
ATOM   1061  O   GLY B 133     -22.559  33.855  27.498  1.00 77.73           O  
ATOM   1062  N   TYR B 134     -21.663  31.924  28.186  1.00 78.67           N  
ATOM   1063  CA  TYR B 134     -22.971  31.279  28.218  1.00 78.67           C  
ATOM   1064  C   TYR B 134     -23.785  31.757  29.415  1.00 78.67           C  
ATOM   1065  O   TYR B 134     -23.223  32.126  30.448  1.00 78.67           O  
ATOM   1066  CB  TYR B 134     -22.819  29.756  28.265  1.00 78.67           C  
ATOM   1067  CG  TYR B 134     -22.246  29.164  27.000  1.00 78.67           C  
ATOM   1068  CD1 TYR B 134     -23.058  28.905  25.899  1.00 78.67           C  
ATOM   1069  CD2 TYR B 134     -20.892  28.861  26.904  1.00 78.67           C  
ATOM   1070  CE1 TYR B 134     -22.535  28.358  24.732  1.00 78.67           C  
ATOM   1071  CE2 TYR B 134     -20.358  28.314  25.742  1.00 78.67           C  
ATOM   1072  CZ  TYR B 134     -21.186  28.067  24.663  1.00 78.67           C  
ATOM   1073  OH  TYR B 134     -20.663  27.525  23.510  1.00 78.67           O  
ATOM   1074  N   ASN B 135     -25.128  31.916  29.257  1.00 79.78           N  
ATOM   1075  CA  ASN B 135     -26.003  32.414  30.313  1.00 79.78           C  
ATOM   1076  C   ASN B 135     -26.245  31.356  31.386  1.00 79.78           C  
ATOM   1077  O   ASN B 135     -26.376  31.683  32.567  1.00 79.78           O  
ATOM   1078  CB  ASN B 135     -27.334  32.890  29.727  1.00 79.78           C  
ATOM   1079  CG  ASN B 135     -27.229  34.253  29.072  1.00 79.78           C  
ATOM   1080  ND2 ASN B 135     -28.025  34.474  28.032  1.00 79.78           N  
ATOM   1081  OD1 ASN B 135     -26.439  35.100  29.496  1.00 79.78           O  
ATOM   1082  N   LEU B 136     -26.247  30.086  30.976  1.00 75.85           N  
ATOM   1083  CA  LEU B 136     -26.697  29.052  31.901  1.00 75.85           C  
ATOM   1084  C   LEU B 136     -25.512  28.277  32.468  1.00 75.85           C  
ATOM   1085  O   LEU B 136     -25.640  27.600  33.491  1.00 75.85           O  
ATOM   1086  CB  LEU B 136     -27.664  28.091  31.203  1.00 75.85           C  
ATOM   1087  CG  LEU B 136     -28.996  28.685  30.743  1.00 75.85           C  
ATOM   1088  CD1 LEU B 136     -29.738  27.695  29.852  1.00 75.85           C  
ATOM   1089  CD2 LEU B 136     -29.850  29.076  31.944  1.00 75.85           C  
ATOM   1090  N   LYS B 137     -24.408  28.295  31.833  1.00 75.12           N  
ATOM   1091  CA  LYS B 137     -23.274  27.484  32.267  1.00 75.12           C  
ATOM   1092  C   LYS B 137     -22.029  28.344  32.469  1.00 75.12           C  
ATOM   1093  O   LYS B 137     -21.790  29.287  31.712  1.00 75.12           O  
ATOM   1094  CB  LYS B 137     -22.987  26.376  31.253  1.00 75.12           C  
ATOM   1095  CG  LYS B 137     -23.916  25.177  31.366  1.00 75.12           C  
ATOM   1096  CD  LYS B 137     -23.536  24.080  30.380  1.00 75.12           C  
ATOM   1097  CE  LYS B 137     -24.510  22.911  30.440  1.00 75.12           C  
ATOM   1098  NZ  LYS B 137     -24.161  21.847  29.451  1.00 75.12           N1+
ATOM   1099  N   GLU B 138     -21.457  28.177  33.731  1.00 72.01           N  
ATOM   1100  CA  GLU B 138     -20.173  28.832  33.964  1.00 72.01           C  
ATOM   1101  C   GLU B 138     -19.079  28.228  33.089  1.00 72.01           C  
ATOM   1102  O   GLU B 138     -19.296  27.212  32.426  1.00 72.01           O  
ATOM   1103  CB  GLU B 138     -19.780  28.734  35.440  1.00 72.01           C  
ATOM   1104  CG  GLU B 138     -20.338  29.857  36.302  1.00 72.01           C  
ATOM   1105  CD  GLU B 138     -19.916  29.762  37.759  1.00 72.01           C  
ATOM   1106  OE1 GLU B 138     -20.328  30.625  38.568  1.00 72.01           O  
ATOM   1107  OE2 GLU B 138     -19.167  28.818  38.095  1.00 72.01           O1-
ATOM   1108  N   GLU B 139     -17.941  28.949  32.912  1.00 69.70           N  
ATOM   1109  CA  GLU B 139     -16.805  28.524  32.099  1.00 69.70           C  
ATOM   1110  C   GLU B 139     -16.307  27.146  32.525  1.00 69.70           C  
ATOM   1111  O   GLU B 139     -15.817  26.374  31.698  1.00 69.70           O  
ATOM   1112  CB  GLU B 139     -15.669  29.545  32.187  1.00 69.70           C  
ATOM   1113  CG  GLU B 139     -15.799  30.698  31.202  1.00 69.70           C  
ATOM   1114  CD  GLU B 139     -14.620  31.656  31.240  1.00 69.70           C  
ATOM   1115  OE1 GLU B 139     -14.593  32.617  30.438  1.00 69.70           O  
ATOM   1116  OE2 GLU B 139     -13.715  31.444  32.078  1.00 69.70           O1-
ATOM   1117  N   ASP B 140     -16.627  26.789  33.780  1.00 70.95           N  
ATOM   1118  CA  ASP B 140     -16.167  25.513  34.321  1.00 70.95           C  
ATOM   1119  C   ASP B 140     -17.227  24.428  34.146  1.00 70.95           C  
ATOM   1120  O   ASP B 140     -17.027  23.285  34.563  1.00 70.95           O  
ATOM   1121  CB  ASP B 140     -15.801  25.658  35.799  1.00 70.95           C  
ATOM   1122  CG  ASP B 140     -16.956  26.153  36.651  1.00 70.95           C  
ATOM   1123  OD1 ASP B 140     -18.015  26.512  36.092  1.00 70.95           O  
ATOM   1124  OD2 ASP B 140     -16.805  26.188  37.891  1.00 70.95           O1-
ATOM   1125  N   GLY B 141     -18.349  24.708  33.450  1.00 71.44           N  
ATOM   1126  CA  GLY B 141     -19.387  23.727  33.174  1.00 71.44           C  
ATOM   1127  C   GLY B 141     -20.478  23.700  34.227  1.00 71.44           C  
ATOM   1128  O   GLY B 141     -21.485  23.006  34.068  1.00 71.44           O  
ATOM   1129  N   ARG B 142     -20.372  24.469  35.297  1.00 76.85           N  
ATOM   1130  CA  ARG B 142     -21.369  24.491  36.363  1.00 76.85           C  
ATOM   1131  C   ARG B 142     -22.556  25.371  35.984  1.00 76.85           C  
ATOM   1132  O   ARG B 142     -22.382  26.428  35.374  1.00 76.85           O  
ATOM   1133  CB  ARG B 142     -20.747  24.985  37.671  1.00 76.85           C  
ATOM   1134  CG  ARG B 142     -19.911  23.938  38.389  1.00 76.85           C  
ATOM   1135  CD  ARG B 142     -19.389  24.452  39.724  1.00 76.85           C  
ATOM   1136  NE  ARG B 142     -18.538  23.467  40.385  1.00 76.85           N  
ATOM   1137  CZ  ARG B 142     -17.943  23.646  41.561  1.00 76.85           C  
ATOM   1138  NH1 ARG B 142     -18.096  24.782  42.232  1.00 76.85           N1+
ATOM   1139  NH2 ARG B 142     -17.189  22.683  42.071  1.00 76.85           N  
ATOM   1140  N   TYR B 143     -23.684  24.819  36.142  1.00 81.84           N  
ATOM   1141  CA  TYR B 143     -24.901  25.551  35.810  1.00 81.84           C  
ATOM   1142  C   TYR B 143     -25.094  26.740  36.743  1.00 81.84           C  
ATOM   1143  O   TYR B 143     -24.847  26.639  37.947  1.00 81.84           O  
ATOM   1144  CB  TYR B 143     -26.121  24.627  35.883  1.00 81.84           C  
ATOM   1145  CG  TYR B 143     -26.293  23.752  34.666  1.00 81.84           C  
ATOM   1146  CD1 TYR B 143     -26.881  24.248  33.505  1.00 81.84           C  
ATOM   1147  CD2 TYR B 143     -25.870  22.427  34.674  1.00 81.84           C  
ATOM   1148  CE1 TYR B 143     -27.045  23.445  32.381  1.00 81.84           C  
ATOM   1149  CE2 TYR B 143     -26.028  21.615  33.556  1.00 81.84           C  
ATOM   1150  CZ  TYR B 143     -26.615  22.132  32.416  1.00 81.84           C  
ATOM   1151  OH  TYR B 143     -26.774  21.332  31.306  1.00 81.84           O  
ATOM   1152  N   ARG B 144     -25.349  27.880  36.193  1.00 79.41           N  
ATOM   1153  CA  ARG B 144     -25.642  29.083  36.964  1.00 79.41           C  
ATOM   1154  C   ARG B 144     -27.059  29.041  37.526  1.00 79.41           C  
ATOM   1155  O   ARG B 144     -27.938  28.388  36.960  1.00 79.41           O  
ATOM   1156  CB  ARG B 144     -25.456  30.333  36.102  1.00 79.41           C  
ATOM   1157  CG  ARG B 144     -24.045  30.898  36.132  1.00 79.41           C  
ATOM   1158  CD  ARG B 144     -23.940  32.196  35.343  1.00 79.41           C  
ATOM   1159  NE  ARG B 144     -22.552  32.528  35.035  1.00 79.41           N  
ATOM   1160  CZ  ARG B 144     -22.165  33.585  34.326  1.00 79.41           C  
ATOM   1161  NH1 ARG B 144     -23.059  34.437  33.837  1.00 79.41           N1+
ATOM   1162  NH2 ARG B 144     -20.876  33.793  34.105  1.00 79.41           N  
ATOM   1163  N   ASP B 145     -27.260  29.381  38.799  1.00 78.59           N  
ATOM   1164  CA  ASP B 145     -28.595  29.570  39.358  1.00 78.59           C  
ATOM   1165  C   ASP B 145     -29.403  30.563  38.525  1.00 78.59           C  
ATOM   1166  O   ASP B 145     -28.987  31.709  38.340  1.00 78.59           O  
ATOM   1167  CB  ASP B 145     -28.507  30.050  40.808  1.00 78.59           C  
ATOM   1168  CG  ASP B 145     -29.808  29.874  41.571  1.00 78.59           C  
ATOM   1169  OD1 ASP B 145     -30.864  29.664  40.936  1.00 78.59           O  
ATOM   1170  OD2 ASP B 145     -29.778  29.950  42.819  1.00 78.59           O1-
ATOM   1171  N   PRO B 146     -30.457  30.074  37.824  1.00 78.94           N  
ATOM   1172  CA  PRO B 146     -31.278  30.906  36.941  1.00 78.94           C  
ATOM   1173  C   PRO B 146     -31.732  32.203  37.606  1.00 78.94           C  
ATOM   1174  O   PRO B 146     -31.974  33.200  36.921  1.00 78.94           O  
ATOM   1175  CB  PRO B 146     -32.475  30.007  36.623  1.00 78.94           C  
ATOM   1176  CG  PRO B 146     -32.192  28.726  37.340  1.00 78.94           C  
ATOM   1177  CD  PRO B 146     -30.920  28.887  38.121  1.00 78.94           C  
ATOM   1178  N   THR B 147     -31.902  32.212  38.978  1.00 80.96           N  
ATOM   1179  CA  THR B 147     -32.402  33.387  39.685  1.00 80.96           C  
ATOM   1180  C   THR B 147     -31.343  34.485  39.725  1.00 80.96           C  
ATOM   1181  O   THR B 147     -31.667  35.660  39.908  1.00 80.96           O  
ATOM   1182  CB  THR B 147     -32.834  33.033  41.120  1.00 80.96           C  
ATOM   1183  CG2 THR B 147     -34.148  32.258  41.123  1.00 80.96           C  
ATOM   1184  OG1 THR B 147     -31.818  32.232  41.735  1.00 80.96           O  
ATOM   1185  N   THR B 148     -30.197  34.075  39.404  1.00 76.62           N  
ATOM   1186  CA  THR B 148     -29.080  35.010  39.482  1.00 76.62           C  
ATOM   1187  C   THR B 148     -28.830  35.669  38.128  1.00 76.62           C  
ATOM   1188  O   THR B 148     -28.066  36.631  38.032  1.00 76.62           O  
ATOM   1189  CB  THR B 148     -27.796  34.308  39.960  1.00 76.62           C  
ATOM   1190  CG2 THR B 148     -27.821  34.082  41.468  1.00 76.62           C  
ATOM   1191  OG1 THR B 148     -27.677  33.042  39.300  1.00 76.62           O  
ATOM   1192  N   VAL B 149     -29.516  35.100  37.129  1.00 72.81           N  
ATOM   1193  CA  VAL B 149     -29.315  35.637  35.787  1.00 72.81           C  
ATOM   1194  C   VAL B 149     -30.095  36.940  35.629  1.00 72.81           C  
ATOM   1195  O   VAL B 149     -31.328  36.940  35.664  1.00 72.81           O  
ATOM   1196  CB  VAL B 149     -29.742  34.625  34.701  1.00 72.81           C  
ATOM   1197  CG1 VAL B 149     -29.532  35.209  33.305  1.00 72.81           C  
ATOM   1198  CG2 VAL B 149     -28.970  33.316  34.857  1.00 72.81           C  
ATOM   1199  N   THR B 150     -29.419  37.996  35.780  1.00 79.07           N  
ATOM   1200  CA  THR B 150     -30.080  39.296  35.768  1.00 79.07           C  
ATOM   1201  C   THR B 150     -29.964  39.948  34.393  1.00 79.07           C  
ATOM   1202  O   THR B 150     -30.784  40.795  34.031  1.00 79.07           O  
ATOM   1203  CB  THR B 150     -29.489  40.234  36.836  1.00 79.07           C  
ATOM   1204  CG2 THR B 150     -29.897  39.797  38.239  1.00 79.07           C  
ATOM   1205  OG1 THR B 150     -28.059  40.217  36.739  1.00 79.07           O  
ATOM   1206  N   THR B 151     -28.912  39.431  33.613  1.00 79.13           N  
ATOM   1207  CA  THR B 151     -28.742  39.993  32.278  1.00 79.13           C  
ATOM   1208  C   THR B 151     -28.463  38.893  31.259  1.00 79.13           C  
ATOM   1209  O   THR B 151     -27.807  37.898  31.575  1.00 79.13           O  
ATOM   1210  CB  THR B 151     -27.600  41.026  32.248  1.00 79.13           C  
ATOM   1211  CG2 THR B 151     -28.045  42.356  32.847  1.00 79.13           C  
ATOM   1212  OG1 THR B 151     -26.490  40.523  33.002  1.00 79.13           O  
ATOM   1213  N   LEU B 152     -29.167  38.912  30.069  1.00 77.41           N  
ATOM   1214  CA  LEU B 152     -28.929  37.974  28.977  1.00 77.41           C  
ATOM   1215  C   LEU B 152     -27.629  38.302  28.251  1.00 77.41           C  
ATOM   1216  O   LEU B 152     -27.370  39.463  27.926  1.00 77.41           O  
ATOM   1217  CB  LEU B 152     -30.098  37.995  27.989  1.00 77.41           C  
ATOM   1218  CG  LEU B 152     -30.997  36.757  27.975  1.00 77.41           C  
ATOM   1219  CD1 LEU B 152     -32.456  37.159  28.159  1.00 77.41           C  
ATOM   1220  CD2 LEU B 152     -30.812  35.976  26.679  1.00 77.41           C  
ATOM   1221  N   ARG B 153     -26.672  37.297  28.325  1.00 76.39           N  
ATOM   1222  CA  ARG B 153     -25.412  37.484  27.612  1.00 76.39           C  
ATOM   1223  C   ARG B 153     -25.376  36.649  26.336  1.00 76.39           C  
ATOM   1224  O   ARG B 153     -25.871  35.520  26.313  1.00 76.39           O  
ATOM   1225  CB  ARG B 153     -24.227  37.121  28.510  1.00 76.39           C  
ATOM   1226  CG  ARG B 153     -24.036  38.064  29.687  1.00 76.39           C  
ATOM   1227  CD  ARG B 153     -22.818  37.687  30.519  1.00 76.39           C  
ATOM   1228  NE  ARG B 153     -22.735  38.478  31.743  1.00 76.39           N  
ATOM   1229  CZ  ARG B 153     -21.721  38.441  32.603  1.00 76.39           C  
ATOM   1230  NH1 ARG B 153     -20.678  37.648  32.387  1.00 76.39           N1+
ATOM   1231  NH2 ARG B 153     -21.749  39.204  33.686  1.00 76.39           N  
ATOM   1232  N   VAL B 154     -25.109  37.277  25.170  1.00 79.08           N  
ATOM   1233  CA  VAL B 154     -24.895  36.549  23.924  1.00 79.08           C  
ATOM   1234  C   VAL B 154     -23.468  36.005  23.881  1.00 79.08           C  
ATOM   1235  O   VAL B 154     -22.505  36.759  24.040  1.00 79.08           O  
ATOM   1236  CB  VAL B 154     -25.161  37.443  22.691  1.00 79.08           C  
ATOM   1237  CG1 VAL B 154     -24.966  36.652  21.399  1.00 79.08           C  
ATOM   1238  CG2 VAL B 154     -26.569  38.031  22.754  1.00 79.08           C  
ATOM   1239  N   PRO B 155     -23.304  34.628  23.823  1.00 80.10           N  
ATOM   1240  CA  PRO B 155     -21.947  34.078  23.769  1.00 80.10           C  
ATOM   1241  C   PRO B 155     -21.087  34.734  22.691  1.00 80.10           C  
ATOM   1242  O   PRO B 155     -21.601  35.122  21.638  1.00 80.10           O  
ATOM   1243  CB  PRO B 155     -22.179  32.598  23.457  1.00 80.10           C  
ATOM   1244  CG  PRO B 155     -23.665  32.442  23.425  1.00 80.10           C  
ATOM   1245  CD  PRO B 155     -24.290  33.796  23.597  1.00 80.10           C  
ATOM   1246  N   VAL B 156     -19.835  35.102  23.085  1.00 80.28           N  
ATOM   1247  CA  VAL B 156     -18.903  35.736  22.158  1.00 80.28           C  
ATOM   1248  C   VAL B 156     -17.733  34.796  21.878  1.00 80.28           C  
ATOM   1249  O   VAL B 156     -17.354  33.993  22.735  1.00 80.28           O  
ATOM   1250  CB  VAL B 156     -18.384  37.084  22.708  1.00 80.28           C  
ATOM   1251  CG1 VAL B 156     -17.636  37.857  21.624  1.00 80.28           C  
ATOM   1252  CG2 VAL B 156     -19.541  37.915  23.260  1.00 80.28           C  
ATOM   1253  N   PHE B 157     -17.204  34.752  20.664  1.00 83.42           N  
ATOM   1254  CA  PHE B 157     -16.039  33.955  20.300  1.00 83.42           C  
ATOM   1255  C   PHE B 157     -14.752  34.654  20.721  1.00 83.42           C  
ATOM   1256  O   PHE B 157     -14.550  35.831  20.416  1.00 83.42           O  
ATOM   1257  CB  PHE B 157     -16.020  33.685  18.792  1.00 83.42           C  
ATOM   1258  CG  PHE B 157     -16.894  32.535  18.370  1.00 83.42           C  
ATOM   1259  CD1 PHE B 157     -16.450  31.224  18.497  1.00 83.42           C  
ATOM   1260  CD2 PHE B 157     -18.159  32.764  17.846  1.00 83.42           C  
ATOM   1261  CE1 PHE B 157     -17.256  30.157  18.107  1.00 83.42           C  
ATOM   1262  CE2 PHE B 157     -18.971  31.703  17.454  1.00 83.42           C  
ATOM   1263  CZ  PHE B 157     -18.517  30.400  17.585  1.00 83.42           C  
ATOM   1264  N   ARG B 158     -13.982  33.977  21.562  1.00 84.89           N  
ATOM   1265  CA  ARG B 158     -12.684  34.504  21.969  1.00 84.89           C  
ATOM   1266  C   ARG B 158     -11.547  33.730  21.311  1.00 84.89           C  
ATOM   1267  O   ARG B 158     -11.653  32.519  21.103  1.00 84.89           O  
ATOM   1268  CB  ARG B 158     -12.538  34.457  23.492  1.00 84.89           C  
ATOM   1269  CG  ARG B 158     -13.464  35.411  24.229  1.00 84.89           C  
ATOM   1270  CD  ARG B 158     -12.737  36.156  25.340  1.00 84.89           C  
ATOM   1271  NE  ARG B 158     -13.654  36.970  26.133  1.00 84.89           N  
ATOM   1272  CZ  ARG B 158     -13.284  37.799  27.105  1.00 84.89           C  
ATOM   1273  NH1 ARG B 158     -12.003  37.942  27.425  1.00 84.89           N1+
ATOM   1274  NH2 ARG B 158     -14.202  38.492  27.763  1.00 84.89           N  
ATOM   1275  N   PRO B 159     -10.530  34.472  20.921  1.00 83.44           N  
ATOM   1276  CA  PRO B 159      -9.377  33.807  20.307  1.00 83.44           C  
ATOM   1277  C   PRO B 159      -8.716  32.793  21.238  1.00 83.44           C  
ATOM   1278  O   PRO B 159      -8.701  32.987  22.457  1.00 83.44           O  
ATOM   1279  CB  PRO B 159      -8.426  34.966  19.998  1.00 83.44           C  
ATOM   1280  CG  PRO B 159      -9.171  36.193  20.412  1.00 83.44           C  
ATOM   1281  CD  PRO B 159     -10.425  35.773  21.124  1.00 83.44           C  
ATOM   1282  N   MET B 160      -8.440  31.597  20.762  1.00 80.33           N  
ATOM   1283  CA  MET B 160      -7.720  30.557  21.490  1.00 80.33           C  
ATOM   1284  C   MET B 160      -6.524  30.058  20.686  1.00 80.33           C  
ATOM   1285  O   MET B 160      -6.347  30.440  19.527  1.00 80.33           O  
ATOM   1286  CB  MET B 160      -8.651  29.389  21.822  1.00 80.33           C  
ATOM   1287  CG  MET B 160      -9.102  28.599  20.604  1.00 80.33           C  
ATOM   1288  SD  MET B 160     -10.152  27.161  21.048  1.00 80.33           S  
ATOM   1289  CE  MET B 160      -8.967  26.188  22.019  1.00 80.33           C  
ATOM   1290  N   ASP B 161      -5.678  29.317  21.406  1.00 82.58           N  
ATOM   1291  CA  ASP B 161      -4.557  28.701  20.702  1.00 82.58           C  
ATOM   1292  C   ASP B 161      -5.049  27.764  19.602  1.00 82.58           C  
ATOM   1293  O   ASP B 161      -6.079  27.104  19.755  1.00 82.58           O  
ATOM   1294  CB  ASP B 161      -3.662  27.939  21.681  1.00 82.58           C  
ATOM   1295  CG  ASP B 161      -2.867  28.856  22.595  1.00 82.58           C  
ATOM   1296  OD1 ASP B 161      -2.604  30.017  22.215  1.00 82.58           O  
ATOM   1297  OD2 ASP B 161      -2.499  28.412  23.704  1.00 82.58           O1-
ATOM   1298  N   LEU B 162      -4.365  27.779  18.519  1.00 82.12           N  
ATOM   1299  CA  LEU B 162      -4.749  26.965  17.371  1.00 82.12           C  
ATOM   1300  C   LEU B 162      -4.826  25.490  17.751  1.00 82.12           C  
ATOM   1301  O   LEU B 162      -3.884  24.944  18.330  1.00 82.12           O  
ATOM   1302  CB  LEU B 162      -3.755  27.157  16.222  1.00 82.12           C  
ATOM   1303  CG  LEU B 162      -4.105  26.469  14.901  1.00 82.12           C  
ATOM   1304  CD1 LEU B 162      -5.153  27.278  14.144  1.00 82.12           C  
ATOM   1305  CD2 LEU B 162      -2.854  26.276  14.051  1.00 82.12           C  
ATOM   1306  N   MET B 163      -6.055  24.990  17.548  1.00 85.45           N  
ATOM   1307  CA  MET B 163      -6.265  23.566  17.793  1.00 85.45           C  
ATOM   1308  C   MET B 163      -6.729  22.858  16.524  1.00 85.45           C  
ATOM   1309  O   MET B 163      -7.605  23.356  15.815  1.00 85.45           O  
ATOM   1310  CB  MET B 163      -7.287  23.357  18.912  1.00 85.45           C  
ATOM   1311  CG  MET B 163      -7.362  21.924  19.413  1.00 85.45           C  
ATOM   1312  SD  MET B 163      -8.581  21.717  20.769  1.00 85.45           S  
ATOM   1313  CE  MET B 163      -9.860  20.760  19.907  1.00 85.45           C  
ATOM   1314  N   VAL B 164      -6.005  21.815  16.179  1.00 90.15           N  
ATOM   1315  CA  VAL B 164      -6.408  21.023  15.022  1.00 90.15           C  
ATOM   1316  C   VAL B 164      -7.247  19.831  15.477  1.00 90.15           C  
ATOM   1317  O   VAL B 164      -6.821  19.057  16.337  1.00 90.15           O  
ATOM   1318  CB  VAL B 164      -5.184  20.535  14.214  1.00 90.15           C  
ATOM   1319  CG1 VAL B 164      -5.628  19.738  12.989  1.00 90.15           C  
ATOM   1320  CG2 VAL B 164      -4.313  21.719  13.798  1.00 90.15           C  
ATOM   1321  N   GLU B 165      -8.440  19.759  14.920  1.00 91.25           N  
ATOM   1322  CA  GLU B 165      -9.356  18.698  15.327  1.00 91.25           C  
ATOM   1323  C   GLU B 165      -9.690  17.778  14.156  1.00 91.25           C  
ATOM   1324  O   GLU B 165      -9.924  18.245  13.039  1.00 91.25           O  
ATOM   1325  CB  GLU B 165     -10.640  19.291  15.912  1.00 91.25           C  
ATOM   1326  CG  GLU B 165     -11.565  18.258  16.539  1.00 91.25           C  
ATOM   1327  CD  GLU B 165     -12.858  18.854  17.071  1.00 91.25           C  
ATOM   1328  OE1 GLU B 165     -13.699  18.099  17.609  1.00 91.25           O  
ATOM   1329  OE2 GLU B 165     -13.033  20.087  16.948  1.00 91.25           O1-
ATOM   1330  N   ALA B 166      -9.641  16.520  14.461  1.00 95.13           N  
ATOM   1331  CA  ALA B 166     -10.094  15.514  13.504  1.00 95.13           C  
ATOM   1332  C   ALA B 166     -11.429  14.912  13.932  1.00 95.13           C  
ATOM   1333  O   ALA B 166     -11.550  14.374  15.035  1.00 95.13           O  
ATOM   1334  CB  ALA B 166      -9.044  14.417  13.349  1.00 95.13           C  
ATOM   1335  N   SER B 167     -12.411  15.023  13.100  1.00 95.52           N  
ATOM   1336  CA  SER B 167     -13.726  14.477  13.418  1.00 95.52           C  
ATOM   1337  C   SER B 167     -14.235  13.574  12.299  1.00 95.52           C  
ATOM   1338  O   SER B 167     -14.079  13.891  11.118  1.00 95.52           O  
ATOM   1339  CB  SER B 167     -14.729  15.603  13.670  1.00 95.52           C  
ATOM   1340  OG  SER B 167     -14.856  16.429  12.525  1.00 95.52           O  
ATOM   1341  N   PRO B 168     -14.794  12.454  12.759  1.00 95.41           N  
ATOM   1342  CA  PRO B 168     -15.381  11.591  11.731  1.00 95.41           C  
ATOM   1343  C   PRO B 168     -16.630  12.198  11.095  1.00 95.41           C  
ATOM   1344  O   PRO B 168     -17.583  12.537  11.801  1.00 95.41           O  
ATOM   1345  CB  PRO B 168     -15.725  10.312  12.498  1.00 95.41           C  
ATOM   1346  CG  PRO B 168     -15.930  10.757  13.910  1.00 95.41           C  
ATOM   1347  CD  PRO B 168     -15.069  11.961  14.161  1.00 95.41           C  
ATOM   1348  N   ARG B 169     -16.634  12.337   9.854  1.00 95.56           N  
ATOM   1349  CA  ARG B 169     -17.765  12.933   9.150  1.00 95.56           C  
ATOM   1350  C   ARG B 169     -18.741  11.862   8.676  1.00 95.56           C  
ATOM   1351  O   ARG B 169     -19.957  12.029   8.788  1.00 95.56           O  
ATOM   1352  CB  ARG B 169     -17.280  13.763   7.959  1.00 95.56           C  
ATOM   1353  CG  ARG B 169     -18.364  14.619   7.322  1.00 95.56           C  
ATOM   1354  CD  ARG B 169     -17.789  15.585   6.295  1.00 95.56           C  
ATOM   1355  NE  ARG B 169     -18.841  16.337   5.616  1.00 95.56           N  
ATOM   1356  CZ  ARG B 169     -18.635  17.405   4.851  1.00 95.56           C  
ATOM   1357  NH1 ARG B 169     -17.406  17.870   4.652  1.00 95.56           N1+
ATOM   1358  NH2 ARG B 169     -19.664  18.014   4.281  1.00 95.56           N  
ATOM   1359  N   ARG B 170     -18.217  10.807   8.177  1.00 97.14           N  
ATOM   1360  CA  ARG B 170     -19.045   9.716   7.673  1.00 97.14           C  
ATOM   1361  C   ARG B 170     -18.373   8.367   7.903  1.00 97.14           C  
ATOM   1362  O   ARG B 170     -17.144   8.266   7.873  1.00 97.14           O  
ATOM   1363  CB  ARG B 170     -19.337   9.908   6.183  1.00 97.14           C  
ATOM   1364  CG  ARG B 170     -20.154  11.152   5.871  1.00 97.14           C  
ATOM   1365  CD  ARG B 170     -20.486  11.251   4.389  1.00 97.14           C  
ATOM   1366  NE  ARG B 170     -21.185  12.495   4.075  1.00 97.14           N  
ATOM   1367  CZ  ARG B 170     -22.258  12.585   3.294  1.00 97.14           C  
ATOM   1368  NH1 ARG B 170     -22.779  11.502   2.730  1.00 97.14           N1+
ATOM   1369  NH2 ARG B 170     -22.814  13.768   3.076  1.00 97.14           N  
ATOM   1370  N   ILE B 171     -19.240   7.368   8.099  1.00 96.60           N  
ATOM   1371  CA  ILE B 171     -18.761   6.004   8.295  1.00 96.60           C  
ATOM   1372  C   ILE B 171     -19.410   5.077   7.269  1.00 96.60           C  
ATOM   1373  O   ILE B 171     -20.635   5.056   7.130  1.00 96.60           O  
ATOM   1374  CB  ILE B 171     -19.050   5.503   9.728  1.00 96.60           C  
ATOM   1375  CG1 ILE B 171     -18.399   6.433  10.759  1.00 96.60           C  
ATOM   1376  CG2 ILE B 171     -18.563   4.062   9.905  1.00 96.60           C  
ATOM   1377  CD1 ILE B 171     -18.795   6.134  12.198  1.00 96.60           C  
ATOM   1378  N   PHE B 172     -18.583   4.398   6.536  1.00 96.27           N  
ATOM   1379  CA  PHE B 172     -19.037   3.442   5.532  1.00 96.27           C  
ATOM   1380  C   PHE B 172     -18.748   2.013   5.975  1.00 96.27           C  
ATOM   1381  O   PHE B 172     -17.602   1.562   5.928  1.00 96.27           O  
ATOM   1382  CB  PHE B 172     -18.366   3.719   4.183  1.00 96.27           C  
ATOM   1383  CG  PHE B 172     -18.481   5.150   3.730  1.00 96.27           C  
ATOM   1384  CD1 PHE B 172     -19.552   5.561   2.945  1.00 96.27           C  
ATOM   1385  CD2 PHE B 172     -17.518   6.084   4.088  1.00 96.27           C  
ATOM   1386  CE1 PHE B 172     -19.662   6.884   2.524  1.00 96.27           C  
ATOM   1387  CE2 PHE B 172     -17.621   7.408   3.671  1.00 96.27           C  
ATOM   1388  CZ  PHE B 172     -18.693   7.806   2.889  1.00 96.27           C  
ATOM   1389  N   ALA B 173     -19.831   1.288   6.337  1.00 89.74           N  
ATOM   1390  CA  ALA B 173     -19.628  -0.047   6.894  1.00 89.74           C  
ATOM   1391  C   ALA B 173     -20.567  -1.061   6.246  1.00 89.74           C  
ATOM   1392  O   ALA B 173     -21.345  -0.714   5.354  1.00 89.74           O  
ATOM   1393  CB  ALA B 173     -19.832  -0.030   8.407  1.00 89.74           C  
ATOM   1394  N   ASN B 174     -20.304  -2.327   6.420  1.00 85.46           N  
ATOM   1395  CA  ASN B 174     -21.170  -3.464   6.126  1.00 85.46           C  
ATOM   1396  C   ASN B 174     -21.190  -3.783   4.634  1.00 85.46           C  
ATOM   1397  O   ASN B 174     -22.211  -4.221   4.102  1.00 85.46           O  
ATOM   1398  CB  ASN B 174     -22.590  -3.204   6.632  1.00 85.46           C  
ATOM   1399  CG  ASN B 174     -22.660  -3.091   8.143  1.00 85.46           C  
ATOM   1400  ND2 ASN B 174     -23.562  -2.250   8.634  1.00 85.46           N  
ATOM   1401  OD1 ASN B 174     -21.908  -3.755   8.862  1.00 85.46           O  
ATOM   1402  N   ALA B 175     -20.133  -3.501   3.992  1.00 90.31           N  
ATOM   1403  CA  ALA B 175     -20.110  -3.810   2.565  1.00 90.31           C  
ATOM   1404  C   ALA B 175     -19.085  -4.897   2.256  1.00 90.31           C  
ATOM   1405  O   ALA B 175     -19.174  -5.569   1.225  1.00 90.31           O  
ATOM   1406  CB  ALA B 175     -19.808  -2.552   1.754  1.00 90.31           C  
ATOM   1407  N   HIS B 176     -18.127  -5.069   3.128  1.00 90.60           N  
ATOM   1408  CA  HIS B 176     -17.052  -6.017   2.857  1.00 90.60           C  
ATOM   1409  C   HIS B 176     -17.047  -7.150   3.877  1.00 90.60           C  
ATOM   1410  O   HIS B 176     -17.031  -6.904   5.085  1.00 90.60           O  
ATOM   1411  CB  HIS B 176     -15.698  -5.305   2.856  1.00 90.60           C  
ATOM   1412  CG  HIS B 176     -15.509  -4.375   1.700  1.00 90.60           C  
ATOM   1413  CD2 HIS B 176     -15.605  -3.027   1.618  1.00 90.60           C  
ATOM   1414  ND1 HIS B 176     -15.183  -4.817   0.436  1.00 90.60           N  
ATOM   1415  CE1 HIS B 176     -15.085  -3.777  -0.375  1.00 90.60           C  
ATOM   1416  NE2 HIS B 176     -15.336  -2.679   0.317  1.00 90.60           N  
ATOM   1417  N   THR B 177     -17.089  -8.307   3.352  1.00 87.69           N  
ATOM   1418  CA  THR B 177     -16.974  -9.496   4.190  1.00 87.69           C  
ATOM   1419  C   THR B 177     -15.509  -9.853   4.424  1.00 87.69           C  
ATOM   1420  O   THR B 177     -15.163 -10.429   5.457  1.00 87.69           O  
ATOM   1421  CB  THR B 177     -17.703 -10.697   3.558  1.00 87.69           C  
ATOM   1422  CG2 THR B 177     -17.810 -11.856   4.544  1.00 87.69           C  
ATOM   1423  OG1 THR B 177     -19.021 -10.295   3.166  1.00 87.69           O  
ATOM   1424  N   TYR B 178     -14.696  -9.479   3.503  1.00 90.77           N  
ATOM   1425  CA  TYR B 178     -13.267  -9.760   3.566  1.00 90.77           C  
ATOM   1426  C   TYR B 178     -12.469  -8.482   3.799  1.00 90.77           C  
ATOM   1427  O   TYR B 178     -13.038  -7.389   3.853  1.00 90.77           O  
ATOM   1428  CB  TYR B 178     -12.795 -10.442   2.279  1.00 90.77           C  
ATOM   1429  CG  TYR B 178     -13.487 -11.754   1.998  1.00 90.77           C  
ATOM   1430  CD1 TYR B 178     -13.037 -12.939   2.575  1.00 90.77           C  
ATOM   1431  CD2 TYR B 178     -14.591 -11.810   1.155  1.00 90.77           C  
ATOM   1432  CE1 TYR B 178     -13.671 -14.150   2.318  1.00 90.77           C  
ATOM   1433  CE2 TYR B 178     -15.233 -13.016   0.890  1.00 90.77           C  
ATOM   1434  CZ  TYR B 178     -14.767 -14.178   1.476  1.00 90.77           C  
ATOM   1435  OH  TYR B 178     -15.398 -15.375   1.218  1.00 90.77           O  
ATOM   1436  N   HIS B 179     -11.133  -8.627   3.966  1.00 93.35           N  
ATOM   1437  CA  HIS B 179     -10.298  -7.502   4.373  1.00 93.35           C  
ATOM   1438  C   HIS B 179     -10.117  -6.508   3.231  1.00 93.35           C  
ATOM   1439  O   HIS B 179      -9.669  -6.879   2.144  1.00 93.35           O  
ATOM   1440  CB  HIS B 179      -8.935  -7.996   4.860  1.00 93.35           C  
ATOM   1441  CG  HIS B 179      -9.012  -8.876   6.067  1.00 93.35           C  
ATOM   1442  CD2 HIS B 179     -10.029  -9.119   6.928  1.00 93.35           C  
ATOM   1443  ND1 HIS B 179      -7.945  -9.630   6.507  1.00 93.35           N  
ATOM   1444  CE1 HIS B 179      -8.305 -10.301   7.589  1.00 93.35           C  
ATOM   1445  NE2 HIS B 179      -9.564 -10.008   7.865  1.00 93.35           N  
ATOM   1446  N   ILE B 180     -10.424  -5.304   3.552  1.00 96.70           N  
ATOM   1447  CA  ILE B 180     -10.247  -4.247   2.562  1.00 96.70           C  
ATOM   1448  C   ILE B 180      -8.759  -4.029   2.300  1.00 96.70           C  
ATOM   1449  O   ILE B 180      -7.982  -3.821   3.235  1.00 96.70           O  
ATOM   1450  CB  ILE B 180     -10.911  -2.928   3.018  1.00 96.70           C  
ATOM   1451  CG1 ILE B 180     -12.420  -3.125   3.201  1.00 96.70           C  
ATOM   1452  CG2 ILE B 180     -10.621  -1.804   2.019  1.00 96.70           C  
ATOM   1453  CD1 ILE B 180     -13.119  -1.954   3.878  1.00 96.70           C  
ATOM   1454  N   ASN B 181      -8.412  -4.024   1.052  1.00 96.62           N  
ATOM   1455  CA  ASN B 181      -6.991  -3.871   0.757  1.00 96.62           C  
ATOM   1456  C   ASN B 181      -6.713  -2.582  -0.009  1.00 96.62           C  
ATOM   1457  O   ASN B 181      -5.566  -2.141  -0.095  1.00 96.62           O  
ATOM   1458  CB  ASN B 181      -6.473  -5.078  -0.028  1.00 96.62           C  
ATOM   1459  CG  ASN B 181      -7.249  -5.319  -1.308  1.00 96.62           C  
ATOM   1460  ND2 ASN B 181      -7.636  -6.567  -1.541  1.00 96.62           N  
ATOM   1461  OD1 ASN B 181      -7.498  -4.390  -2.081  1.00 96.62           O  
ATOM   1462  N   SER B 182      -7.791  -1.985  -0.559  1.00 96.93           N  
ATOM   1463  CA  SER B 182      -7.545  -0.766  -1.323  1.00 96.93           C  
ATOM   1464  C   SER B 182      -8.735   0.185  -1.245  1.00 96.93           C  
ATOM   1465  O   SER B 182      -9.879  -0.255  -1.109  1.00 96.93           O  
ATOM   1466  CB  SER B 182      -7.244  -1.099  -2.784  1.00 96.93           C  
ATOM   1467  OG  SER B 182      -8.280  -1.887  -3.344  1.00 96.93           O  
ATOM   1468  N   ILE B 183      -8.454   1.424  -1.237  1.00 98.29           N  
ATOM   1469  CA  ILE B 183      -9.426   2.490  -1.454  1.00 98.29           C  
ATOM   1470  C   ILE B 183      -8.857   3.516  -2.431  1.00 98.29           C  
ATOM   1471  O   ILE B 183      -7.657   3.800  -2.413  1.00 98.29           O  
ATOM   1472  CB  ILE B 183      -9.821   3.175  -0.127  1.00 98.29           C  
ATOM   1473  CG1 ILE B 183      -8.580   3.747   0.568  1.00 98.29           C  
ATOM   1474  CG2 ILE B 183     -10.557   2.193   0.790  1.00 98.29           C  
ATOM   1475  CD1 ILE B 183      -8.892   4.606   1.786  1.00 98.29           C  
ATOM   1476  N   SER B 184      -9.697   3.988  -3.322  1.00 98.25           N  
ATOM   1477  CA  SER B 184      -9.242   4.936  -4.334  1.00 98.25           C  
ATOM   1478  C   SER B 184     -10.309   5.983  -4.631  1.00 98.25           C  
ATOM   1479  O   SER B 184     -11.458   5.642  -4.923  1.00 98.25           O  
ATOM   1480  CB  SER B 184      -8.863   4.203  -5.622  1.00 98.25           C  
ATOM   1481  OG  SER B 184      -8.365   5.112  -6.590  1.00 98.25           O  
ATOM   1482  N   ILE B 185      -9.871   7.209  -4.614  1.00 98.01           N  
ATOM   1483  CA  ILE B 185     -10.796   8.311  -4.861  1.00 98.01           C  
ATOM   1484  C   ILE B 185     -10.911   8.561  -6.362  1.00 98.01           C  
ATOM   1485  O   ILE B 185      -9.903   8.593  -7.072  1.00 98.01           O  
ATOM   1486  CB  ILE B 185     -10.346   9.599  -4.135  1.00 98.01           C  
ATOM   1487  CG1 ILE B 185     -10.277   9.363  -2.622  1.00 98.01           C  
ATOM   1488  CG2 ILE B 185     -11.287  10.761  -4.466  1.00 98.01           C  
ATOM   1489  CD1 ILE B 185      -9.631  10.503  -1.847  1.00 98.01           C  
ATOM   1490  N   ASN B 186     -12.106   8.745  -6.751  1.00 97.53           N  
ATOM   1491  CA  ASN B 186     -12.375   8.993  -8.163  1.00 97.53           C  
ATOM   1492  C   ASN B 186     -12.012  10.420  -8.561  1.00 97.53           C  
ATOM   1493  O   ASN B 186     -11.955  11.311  -7.712  1.00 97.53           O  
ATOM   1494  CB  ASN B 186     -13.843   8.708  -8.488  1.00 97.53           C  
ATOM   1495  CG  ASN B 186     -14.080   8.479  -9.968  1.00 97.53           C  
ATOM   1496  ND2 ASN B 186     -15.077   7.663 -10.289  1.00 97.53           N  
ATOM   1497  OD1 ASN B 186     -13.373   9.030 -10.815  1.00 97.53           O  
ATOM   1498  N   SER B 187     -11.781  10.625  -9.823  1.00 95.65           N  
ATOM   1499  CA  SER B 187     -11.399  11.937 -10.334  1.00 95.65           C  
ATOM   1500  C   SER B 187     -12.568  12.915 -10.274  1.00 95.65           C  
ATOM   1501  O   SER B 187     -12.374  14.129 -10.366  1.00 95.65           O  
ATOM   1502  CB  SER B 187     -10.892  11.825 -11.773  1.00 95.65           C  
ATOM   1503  OG  SER B 187     -11.865  11.215 -12.603  1.00 95.65           O  
ATOM   1504  N   ASP B 188     -13.764  12.430 -10.106  1.00 94.49           N  
ATOM   1505  CA  ASP B 188     -14.939  13.289  -9.986  1.00 94.49           C  
ATOM   1506  C   ASP B 188     -15.071  13.844  -8.569  1.00 94.49           C  
ATOM   1507  O   ASP B 188     -15.921  14.697  -8.308  1.00 94.49           O  
ATOM   1508  CB  ASP B 188     -16.206  12.523 -10.371  1.00 94.49           C  
ATOM   1509  CG  ASP B 188     -16.498  11.356  -9.444  1.00 94.49           C  
ATOM   1510  OD1 ASP B 188     -15.828  11.227  -8.396  1.00 94.49           O  
ATOM   1511  OD2 ASP B 188     -17.404  10.557  -9.765  1.00 94.49           O1-
ATOM   1512  N   TYR B 189     -14.379  13.257  -7.609  1.00 93.59           N  
ATOM   1513  CA  TYR B 189     -14.303  13.669  -6.212  1.00 93.59           C  
ATOM   1514  C   TYR B 189     -15.658  13.536  -5.529  1.00 93.59           C  
ATOM   1515  O   TYR B 189     -15.944  14.243  -4.559  1.00 93.59           O  
ATOM   1516  CB  TYR B 189     -13.802  15.112  -6.103  1.00 93.59           C  
ATOM   1517  CG  TYR B 189     -12.437  15.329  -6.709  1.00 93.59           C  
ATOM   1518  CD1 TYR B 189     -11.322  14.650  -6.224  1.00 93.59           C  
ATOM   1519  CD2 TYR B 189     -12.260  16.213  -7.768  1.00 93.59           C  
ATOM   1520  CE1 TYR B 189     -10.062  14.848  -6.778  1.00 93.59           C  
ATOM   1521  CE2 TYR B 189     -11.004  16.419  -8.330  1.00 93.59           C  
ATOM   1522  CZ  TYR B 189      -9.913  15.732  -7.830  1.00 93.59           C  
ATOM   1523  OH  TYR B 189      -8.668  15.932  -8.382  1.00 93.59           O  
ATOM   1524  N   GLU B 190     -16.495  12.685  -6.081  1.00 95.49           N  
ATOM   1525  CA  GLU B 190     -17.799  12.408  -5.486  1.00 95.49           C  
ATOM   1526  C   GLU B 190     -17.918  10.943  -5.074  1.00 95.49           C  
ATOM   1527  O   GLU B 190     -18.666  10.611  -4.152  1.00 95.49           O  
ATOM   1528  CB  GLU B 190     -18.922  12.772  -6.461  1.00 95.49           C  
ATOM   1529  CG  GLU B 190     -19.039  14.265  -6.734  1.00 95.49           C  
ATOM   1530  CD  GLU B 190     -20.240  14.625  -7.594  1.00 95.49           C  
ATOM   1531  OE1 GLU B 190     -20.509  15.832  -7.785  1.00 95.49           O  
ATOM   1532  OE2 GLU B 190     -20.917  13.692  -8.081  1.00 95.49           O1-
ATOM   1533  N   THR B 191     -17.230  10.163  -5.856  1.00 97.38           N  
ATOM   1534  CA  THR B 191     -17.305   8.727  -5.613  1.00 97.38           C  
ATOM   1535  C   THR B 191     -15.922   8.155  -5.315  1.00 97.38           C  
ATOM   1536  O   THR B 191     -14.907   8.804  -5.577  1.00 97.38           O  
ATOM   1537  CB  THR B 191     -17.920   7.988  -6.817  1.00 97.38           C  
ATOM   1538  CG2 THR B 191     -19.347   8.459  -7.080  1.00 97.38           C  
ATOM   1539  OG1 THR B 191     -17.124   8.239  -7.982  1.00 97.38           O  
ATOM   1540  N   TYR B 192     -15.876   7.025  -4.682  1.00 97.91           N  
ATOM   1541  CA  TYR B 192     -14.627   6.310  -4.444  1.00 97.91           C  
ATOM   1542  C   TYR B 192     -14.842   4.803  -4.502  1.00 97.91           C  
ATOM   1543  O   TYR B 192     -15.980   4.329  -4.456  1.00 97.91           O  
ATOM   1544  CB  TYR B 192     -14.034   6.701  -3.086  1.00 97.91           C  
ATOM   1545  CG  TYR B 192     -14.781   6.123  -1.909  1.00 97.91           C  
ATOM   1546  CD1 TYR B 192     -15.906   6.761  -1.391  1.00 97.91           C  
ATOM   1547  CD2 TYR B 192     -14.362   4.939  -1.311  1.00 97.91           C  
ATOM   1548  CE1 TYR B 192     -16.596   6.233  -0.305  1.00 97.91           C  
ATOM   1549  CE2 TYR B 192     -15.045   4.402  -0.224  1.00 97.91           C  
ATOM   1550  CZ  TYR B 192     -16.159   5.055   0.271  1.00 97.91           C  
ATOM   1551  OH  TYR B 192     -16.838   4.528   1.346  1.00 97.91           O  
ATOM   1552  N   LEU B 193     -13.728   4.052  -4.659  1.00 97.14           N  
ATOM   1553  CA  LEU B 193     -13.804   2.598  -4.743  1.00 97.14           C  
ATOM   1554  C   LEU B 193     -13.178   1.949  -3.513  1.00 97.14           C  
ATOM   1555  O   LEU B 193     -12.204   2.466  -2.961  1.00 97.14           O  
ATOM   1556  CB  LEU B 193     -13.106   2.097  -6.010  1.00 97.14           C  
ATOM   1557  CG  LEU B 193     -11.600   2.345  -6.098  1.00 97.14           C  
ATOM   1558  CD1 LEU B 193     -10.845   1.021  -6.138  1.00 97.14           C  
ATOM   1559  CD2 LEU B 193     -11.268   3.193  -7.322  1.00 97.14           C  
ATOM   1560  N   SER B 194     -13.750   0.907  -3.036  1.00 98.11           N  
ATOM   1561  CA  SER B 194     -13.144   0.033  -2.037  1.00 98.11           C  
ATOM   1562  C   SER B 194     -13.043  -1.401  -2.546  1.00 98.11           C  
ATOM   1563  O   SER B 194     -13.961  -1.898  -3.202  1.00 98.11           O  
ATOM   1564  CB  SER B 194     -13.949   0.066  -0.737  1.00 98.11           C  
ATOM   1565  OG  SER B 194     -15.246  -0.471  -0.934  1.00 98.11           O  
ATOM   1566  N   ALA B 195     -11.883  -2.003  -2.304  1.00 97.97           N  
ATOM   1567  CA  ALA B 195     -11.672  -3.364  -2.789  1.00 97.97           C  
ATOM   1568  C   ALA B 195     -11.221  -4.285  -1.658  1.00 97.97           C  
ATOM   1569  O   ALA B 195     -10.429  -3.884  -0.802  1.00 97.97           O  
ATOM   1570  CB  ALA B 195     -10.647  -3.374  -3.920  1.00 97.97           C  
ATOM   1571  N   ASP B 196     -11.854  -5.423  -1.609  1.00 97.01           N  
ATOM   1572  CA  ASP B 196     -11.336  -6.505  -0.777  1.00 97.01           C  
ATOM   1573  C   ASP B 196     -10.836  -7.666  -1.634  1.00 97.01           C  
ATOM   1574  O   ASP B 196     -10.554  -7.491  -2.821  1.00 97.01           O  
ATOM   1575  CB  ASP B 196     -12.409  -6.994   0.198  1.00 97.01           C  
ATOM   1576  CG  ASP B 196     -13.621  -7.583  -0.501  1.00 97.01           C  
ATOM   1577  OD1 ASP B 196     -13.487  -8.080  -1.641  1.00 97.01           O  
ATOM   1578  OD2 ASP B 196     -14.721  -7.549   0.091  1.00 97.01           O1-
ATOM   1579  N   ASP B 197     -10.743  -8.863  -1.106  1.00 96.76           N  
ATOM   1580  CA  ASP B 197     -10.128  -9.981  -1.815  1.00 96.76           C  
ATOM   1581  C   ASP B 197     -11.034 -10.486  -2.936  1.00 96.76           C  
ATOM   1582  O   ASP B 197     -10.563 -11.113  -3.887  1.00 96.76           O  
ATOM   1583  CB  ASP B 197      -9.806 -11.120  -0.846  1.00 96.76           C  
ATOM   1584  CG  ASP B 197      -8.703 -10.769   0.137  1.00 96.76           C  
ATOM   1585  OD1 ASP B 197      -7.888  -9.868  -0.157  1.00 96.76           O  
ATOM   1586  OD2 ASP B 197      -8.646 -11.401   1.214  1.00 96.76           O1-
ATOM   1587  N   LEU B 198     -12.336 -10.123  -2.855  1.00 96.55           N  
ATOM   1588  CA  LEU B 198     -13.238 -10.777  -3.798  1.00 96.55           C  
ATOM   1589  C   LEU B 198     -14.137  -9.756  -4.487  1.00 96.55           C  
ATOM   1590  O   LEU B 198     -14.735 -10.050  -5.525  1.00 96.55           O  
ATOM   1591  CB  LEU B 198     -14.092 -11.826  -3.082  1.00 96.55           C  
ATOM   1592  CG  LEU B 198     -13.337 -12.986  -2.430  1.00 96.55           C  
ATOM   1593  CD1 LEU B 198     -14.315 -13.942  -1.756  1.00 96.55           C  
ATOM   1594  CD2 LEU B 198     -12.489 -13.719  -3.463  1.00 96.55           C  
ATOM   1595  N   ARG B 199     -14.178  -8.576  -3.912  1.00 95.96           N  
ATOM   1596  CA  ARG B 199     -15.154  -7.637  -4.456  1.00 95.96           C  
ATOM   1597  C   ARG B 199     -14.577  -6.227  -4.528  1.00 95.96           C  
ATOM   1598  O   ARG B 199     -13.657  -5.888  -3.780  1.00 95.96           O  
ATOM   1599  CB  ARG B 199     -16.430  -7.638  -3.612  1.00 95.96           C  
ATOM   1600  CG  ARG B 199     -17.136  -8.984  -3.564  1.00 95.96           C  
ATOM   1601  CD  ARG B 199     -18.392  -8.932  -2.705  1.00 95.96           C  
ATOM   1602  NE  ARG B 199     -19.104 -10.207  -2.713  1.00 95.96           N  
ATOM   1603  CZ  ARG B 199     -20.258 -10.434  -2.093  1.00 95.96           C  
ATOM   1604  NH1 ARG B 199     -20.856  -9.472  -1.399  1.00 95.96           N1+
ATOM   1605  NH2 ARG B 199     -20.819 -11.632  -2.166  1.00 95.96           N  
ATOM   1606  N   ILE B 200     -15.172  -5.470  -5.458  1.00 96.87           N  
ATOM   1607  CA  ILE B 200     -14.939  -4.032  -5.537  1.00 96.87           C  
ATOM   1608  C   ILE B 200     -16.272  -3.289  -5.468  1.00 96.87           C  
ATOM   1609  O   ILE B 200     -17.187  -3.569  -6.246  1.00 96.87           O  
ATOM   1610  CB  ILE B 200     -14.180  -3.653  -6.828  1.00 96.87           C  
ATOM   1611  CG1 ILE B 200     -12.850  -4.409  -6.908  1.00 96.87           C  
ATOM   1612  CG2 ILE B 200     -13.955  -2.139  -6.897  1.00 96.87           C  
ATOM   1613  CD1 ILE B 200     -12.076  -4.169  -8.197  1.00 96.87           C  
ATOM   1614  N   ASN B 201     -16.331  -2.349  -4.577  1.00 96.54           N  
ATOM   1615  CA  ASN B 201     -17.555  -1.577  -4.396  1.00 96.54           C  
ATOM   1616  C   ASN B 201     -17.348  -0.107  -4.753  1.00 96.54           C  
ATOM   1617  O   ASN B 201     -16.277   0.451  -4.508  1.00 96.54           O  
ATOM   1618  CB  ASN B 201     -18.065  -1.707  -2.959  1.00 96.54           C  
ATOM   1619  CG  ASN B 201     -18.458  -3.128  -2.606  1.00 96.54           C  
ATOM   1620  ND2 ASN B 201     -18.078  -3.570  -1.413  1.00 96.54           N  
ATOM   1621  OD1 ASN B 201     -19.098  -3.824  -3.400  1.00 96.54           O  
ATOM   1622  N   LEU B 202     -18.337   0.415  -5.373  1.00 96.61           N  
ATOM   1623  CA  LEU B 202     -18.372   1.845  -5.656  1.00 96.61           C  
ATOM   1624  C   LEU B 202     -19.238   2.580  -4.639  1.00 96.61           C  
ATOM   1625  O   LEU B 202     -20.390   2.204  -4.410  1.00 96.61           O  
ATOM   1626  CB  LEU B 202     -18.899   2.100  -7.071  1.00 96.61           C  
ATOM   1627  CG  LEU B 202     -18.878   3.551  -7.551  1.00 96.61           C  
ATOM   1628  CD1 LEU B 202     -17.441   4.032  -7.726  1.00 96.61           C  
ATOM   1629  CD2 LEU B 202     -19.657   3.695  -8.854  1.00 96.61           C  
ATOM   1630  N   TRP B 203     -18.675   3.637  -4.094  1.00 97.56           N  
ATOM   1631  CA  TRP B 203     -19.360   4.418  -3.069  1.00 97.56           C  
ATOM   1632  C   TRP B 203     -19.552   5.861  -3.523  1.00 97.56           C  
ATOM   1633  O   TRP B 203     -18.764   6.380  -4.317  1.00 97.56           O  
ATOM   1634  CB  TRP B 203     -18.579   4.383  -1.753  1.00 97.56           C  
ATOM   1635  CG  TRP B 203     -18.345   3.001  -1.221  1.00 97.56           C  
ATOM   1636  CD1 TRP B 203     -17.380   2.118  -1.618  1.00 97.56           C  
ATOM   1637  CD2 TRP B 203     -19.095   2.343  -0.195  1.00 97.56           C  
ATOM   1638  CE2 TRP B 203     -18.528   1.061  -0.021  1.00 97.56           C  
ATOM   1639  CE3 TRP B 203     -20.192   2.713   0.594  1.00 97.56           C  
ATOM   1640  NE1 TRP B 203     -17.484   0.949  -0.899  1.00 97.56           N  
ATOM   1641  CZ2 TRP B 203     -19.022   0.147   0.913  1.00 97.56           C  
ATOM   1642  CZ3 TRP B 203     -20.682   1.802   1.523  1.00 97.56           C  
ATOM   1643  CH2 TRP B 203     -20.096   0.534   1.672  1.00 97.56           C  
ATOM   1644  N   HIS B 204     -20.658   6.426  -3.026  1.00 97.38           N  
ATOM   1645  CA  HIS B 204     -20.792   7.878  -3.053  1.00 97.38           C  
ATOM   1646  C   HIS B 204     -20.387   8.493  -1.717  1.00 97.38           C  
ATOM   1647  O   HIS B 204     -20.758   7.984  -0.657  1.00 97.38           O  
ATOM   1648  CB  HIS B 204     -22.227   8.278  -3.402  1.00 97.38           C  
ATOM   1649  CG  HIS B 204     -22.365   9.706  -3.824  1.00 97.38           C  
ATOM   1650  CD2 HIS B 204     -22.584  10.255  -5.042  1.00 97.38           C  
ATOM   1651  ND1 HIS B 204     -22.277  10.756  -2.937  1.00 97.38           N  
ATOM   1652  CE1 HIS B 204     -22.436  11.894  -3.593  1.00 97.38           C  
ATOM   1653  NE2 HIS B 204     -22.624  11.617  -4.872  1.00 97.38           N  
ATOM   1654  N   LEU B 205     -19.638   9.571  -1.724  1.00 96.62           N  
ATOM   1655  CA  LEU B 205     -19.066  10.161  -0.518  1.00 96.62           C  
ATOM   1656  C   LEU B 205     -20.163  10.694   0.398  1.00 96.62           C  
ATOM   1657  O   LEU B 205     -19.944  10.865   1.600  1.00 96.62           O  
ATOM   1658  CB  LEU B 205     -18.096  11.288  -0.881  1.00 96.62           C  
ATOM   1659  CG  LEU B 205     -16.728  10.859  -1.416  1.00 96.62           C  
ATOM   1660  CD1 LEU B 205     -15.997  12.053  -2.020  1.00 96.62           C  
ATOM   1661  CD2 LEU B 205     -15.897  10.220  -0.309  1.00 96.62           C  
ATOM   1662  N   GLU B 206     -21.375  10.900  -0.124  1.00 95.52           N  
ATOM   1663  CA  GLU B 206     -22.457  11.489   0.659  1.00 95.52           C  
ATOM   1664  C   GLU B 206     -23.488  10.435   1.055  1.00 95.52           C  
ATOM   1665  O   GLU B 206     -24.408  10.718   1.826  1.00 95.52           O  
ATOM   1666  CB  GLU B 206     -23.133  12.619  -0.122  1.00 95.52           C  
ATOM   1667  CG  GLU B 206     -22.228  13.815  -0.381  1.00 95.52           C  
ATOM   1668  CD  GLU B 206     -22.180  14.793   0.782  1.00 95.52           C  
ATOM   1669  OE1 GLU B 206     -21.191  15.552   0.896  1.00 95.52           O  
ATOM   1670  OE2 GLU B 206     -23.139  14.800   1.586  1.00 95.52           O1-
ATOM   1671  N   ILE B 207     -23.382   9.262   0.522  1.00 95.80           N  
ATOM   1672  CA  ILE B 207     -24.311   8.179   0.826  1.00 95.80           C  
ATOM   1673  C   ILE B 207     -23.579   7.064   1.569  1.00 95.80           C  
ATOM   1674  O   ILE B 207     -22.758   6.354   0.983  1.00 95.80           O  
ATOM   1675  CB  ILE B 207     -24.971   7.625  -0.457  1.00 95.80           C  
ATOM   1676  CG1 ILE B 207     -25.667   8.751  -1.229  1.00 95.80           C  
ATOM   1677  CG2 ILE B 207     -25.957   6.504  -0.116  1.00 95.80           C  
ATOM   1678  CD1 ILE B 207     -26.190   8.333  -2.597  1.00 95.80           C  
ATOM   1679  N   THR B 208     -23.996   6.753   2.811  1.00 93.09           N  
ATOM   1680  CA  THR B 208     -23.198   5.871   3.656  1.00 93.09           C  
ATOM   1681  C   THR B 208     -23.835   4.488   3.748  1.00 93.09           C  
ATOM   1682  O   THR B 208     -23.190   3.528   4.175  1.00 93.09           O  
ATOM   1683  CB  THR B 208     -23.028   6.456   5.070  1.00 93.09           C  
ATOM   1684  CG2 THR B 208     -22.272   7.780   5.030  1.00 93.09           C  
ATOM   1685  OG1 THR B 208     -24.320   6.674   5.649  1.00 93.09           O  
ATOM   1686  N   ASP B 209     -25.027   4.374   3.342  1.00 90.94           N  
ATOM   1687  CA  ASP B 209     -25.733   3.124   3.607  1.00 90.94           C  
ATOM   1688  C   ASP B 209     -25.859   2.284   2.338  1.00 90.94           C  
ATOM   1689  O   ASP B 209     -26.514   1.240   2.340  1.00 90.94           O  
ATOM   1690  CB  ASP B 209     -27.119   3.404   4.192  1.00 90.94           C  
ATOM   1691  CG  ASP B 209     -27.983   4.263   3.285  1.00 90.94           C  
ATOM   1692  OD1 ASP B 209     -27.433   5.032   2.468  1.00 90.94           O  
ATOM   1693  OD2 ASP B 209     -29.225   4.172   3.390  1.00 90.94           O1-
ATOM   1694  N   ARG B 210     -25.220   2.798   1.310  1.00 92.73           N  
ATOM   1695  CA  ARG B 210     -25.357   2.061   0.058  1.00 92.73           C  
ATOM   1696  C   ARG B 210     -24.050   2.068  -0.727  1.00 92.73           C  
ATOM   1697  O   ARG B 210     -23.346   3.079  -0.763  1.00 92.73           O  
ATOM   1698  CB  ARG B 210     -26.483   2.652  -0.794  1.00 92.73           C  
ATOM   1699  CG  ARG B 210     -27.864   2.510  -0.173  1.00 92.73           C  
ATOM   1700  CD  ARG B 210     -28.945   3.113  -1.060  1.00 92.73           C  
ATOM   1701  NE  ARG B 210     -30.272   2.957  -0.472  1.00 92.73           N  
ATOM   1702  CZ  ARG B 210     -31.410   3.302  -1.068  1.00 92.73           C  
ATOM   1703  NH1 ARG B 210     -31.404   3.831  -2.286  1.00 92.73           N1+
ATOM   1704  NH2 ARG B 210     -32.563   3.116  -0.442  1.00 92.73           N  
ATOM   1705  N   SER B 211     -23.767   0.926  -1.244  1.00 93.77           N  
ATOM   1706  CA  SER B 211     -22.657   0.777  -2.179  1.00 93.77           C  
ATOM   1707  C   SER B 211     -23.041  -0.113  -3.356  1.00 93.77           C  
ATOM   1708  O   SER B 211     -24.021  -0.858  -3.284  1.00 93.77           O  
ATOM   1709  CB  SER B 211     -21.432   0.198  -1.470  1.00 93.77           C  
ATOM   1710  OG  SER B 211     -21.660  -1.149  -1.091  1.00 93.77           O  
ATOM   1711  N   PHE B 212     -22.342   0.042  -4.427  1.00 93.87           N  
ATOM   1712  CA  PHE B 212     -22.613  -0.764  -5.612  1.00 93.87           C  
ATOM   1713  C   PHE B 212     -21.461  -1.722  -5.890  1.00 93.87           C  
ATOM   1714  O   PHE B 212     -20.320  -1.292  -6.077  1.00 93.87           O  
ATOM   1715  CB  PHE B 212     -22.855   0.133  -6.830  1.00 93.87           C  
ATOM   1716  CG  PHE B 212     -24.050   1.038  -6.690  1.00 93.87           C  
ATOM   1717  CD1 PHE B 212     -25.323   0.584  -7.010  1.00 93.87           C  
ATOM   1718  CD2 PHE B 212     -23.898   2.342  -6.238  1.00 93.87           C  
ATOM   1719  CE1 PHE B 212     -26.431   1.419  -6.881  1.00 93.87           C  
ATOM   1720  CE2 PHE B 212     -25.000   3.182  -6.107  1.00 93.87           C  
ATOM   1721  CZ  PHE B 212     -26.266   2.719  -6.430  1.00 93.87           C  
ATOM   1722  N   ASN B 213     -21.771  -2.971  -5.843  1.00 93.49           N  
ATOM   1723  CA  ASN B 213     -20.781  -3.986  -6.186  1.00 93.49           C  
ATOM   1724  C   ASN B 213     -20.517  -4.026  -7.689  1.00 93.49           C  
ATOM   1725  O   ASN B 213     -21.372  -4.460  -8.463  1.00 93.49           O  
ATOM   1726  CB  ASN B 213     -21.228  -5.362  -5.690  1.00 93.49           C  
ATOM   1727  CG  ASN B 213     -20.165  -6.426  -5.880  1.00 93.49           C  
ATOM   1728  ND2 ASN B 213     -19.261  -6.540  -4.915  1.00 93.49           N  
ATOM   1729  OD1 ASN B 213     -20.156  -7.139  -6.888  1.00 93.49           O  
ATOM   1730  N   ILE B 214     -19.366  -3.682  -8.075  1.00 93.68           N  
ATOM   1731  CA  ILE B 214     -19.107  -3.540  -9.504  1.00 93.68           C  
ATOM   1732  C   ILE B 214     -18.213  -4.682  -9.982  1.00 93.68           C  
ATOM   1733  O   ILE B 214     -18.175  -4.990 -11.176  1.00 93.68           O  
ATOM   1734  CB  ILE B 214     -18.455  -2.177  -9.827  1.00 93.68           C  
ATOM   1735  CG1 ILE B 214     -17.204  -1.966  -8.968  1.00 93.68           C  
ATOM   1736  CG2 ILE B 214     -19.458  -1.037  -9.624  1.00 93.68           C  
ATOM   1737  CD1 ILE B 214     -16.429  -0.699  -9.303  1.00 93.68           C  
ATOM   1738  N   VAL B 215     -17.481  -5.287  -9.140  1.00 94.43           N  
ATOM   1739  CA  VAL B 215     -16.704  -6.481  -9.452  1.00 94.43           C  
ATOM   1740  C   VAL B 215     -16.927  -7.540  -8.374  1.00 94.43           C  
ATOM   1741  O   VAL B 215     -16.852  -7.243  -7.179  1.00 94.43           O  
ATOM   1742  CB  VAL B 215     -15.197  -6.161  -9.580  1.00 94.43           C  
ATOM   1743  CG1 VAL B 215     -14.389  -7.440  -9.789  1.00 94.43           C  
ATOM   1744  CG2 VAL B 215     -14.957  -5.180 -10.726  1.00 94.43           C  
ATOM   1745  N   ASP B 216     -17.234  -8.713  -8.755  1.00 93.92           N  
ATOM   1746  CA  ASP B 216     -17.412  -9.852  -7.859  1.00 93.92           C  
ATOM   1747  C   ASP B 216     -16.805 -11.119  -8.457  1.00 93.92           C  
ATOM   1748  O   ASP B 216     -17.373 -11.711  -9.377  1.00 93.92           O  
ATOM   1749  CB  ASP B 216     -18.895 -10.070  -7.556  1.00 93.92           C  
ATOM   1750  CG  ASP B 216     -19.131 -11.071  -6.438  1.00 93.92           C  
ATOM   1751  OD1 ASP B 216     -18.181 -11.782  -6.046  1.00 93.92           O  
ATOM   1752  OD2 ASP B 216     -20.278 -11.150  -5.947  1.00 93.92           O1-
ATOM   1753  N   ILE B 217     -15.736 -11.534  -7.839  1.00 92.94           N  
ATOM   1754  CA  ILE B 217     -15.079 -12.704  -8.412  1.00 92.94           C  
ATOM   1755  C   ILE B 217     -15.241 -13.898  -7.474  1.00 92.94           C  
ATOM   1756  O   ILE B 217     -14.522 -14.892  -7.594  1.00 92.94           O  
ATOM   1757  CB  ILE B 217     -13.581 -12.435  -8.682  1.00 92.94           C  
ATOM   1758  CG1 ILE B 217     -12.854 -12.100  -7.375  1.00 92.94           C  
ATOM   1759  CG2 ILE B 217     -13.411 -11.310  -9.707  1.00 92.94           C  
ATOM   1760  CD1 ILE B 217     -11.336 -12.089  -7.496  1.00 92.94           C  
ATOM   1761  N   LYS B 218     -16.113 -13.764  -6.527  1.00 93.36           N  
ATOM   1762  CA  LYS B 218     -16.389 -14.861  -5.603  1.00 93.36           C  
ATOM   1763  C   LYS B 218     -16.994 -16.056  -6.333  1.00 93.36           C  
ATOM   1764  O   LYS B 218     -18.040 -15.933  -6.975  1.00 93.36           O  
ATOM   1765  CB  LYS B 218     -17.326 -14.399  -4.486  1.00 93.36           C  
ATOM   1766  CG  LYS B 218     -17.560 -15.443  -3.403  1.00 93.36           C  
ATOM   1767  CD  LYS B 218     -18.500 -14.925  -2.322  1.00 93.36           C  
ATOM   1768  CE  LYS B 218     -18.773 -15.985  -1.264  1.00 93.36           C  
ATOM   1769  NZ  LYS B 218     -19.699 -15.485  -0.204  1.00 93.36           N1+
ATOM   1770  N   PRO B 219     -16.356 -17.221  -6.175  1.00 92.66           N  
ATOM   1771  CA  PRO B 219     -16.927 -18.418  -6.797  1.00 92.66           C  
ATOM   1772  C   PRO B 219     -18.092 -18.998  -5.999  1.00 92.66           C  
ATOM   1773  O   PRO B 219     -18.306 -18.617  -4.845  1.00 92.66           O  
ATOM   1774  CB  PRO B 219     -15.748 -19.394  -6.830  1.00 92.66           C  
ATOM   1775  CG  PRO B 219     -14.884 -18.990  -5.680  1.00 92.66           C  
ATOM   1776  CD  PRO B 219     -15.050 -17.514  -5.455  1.00 92.66           C  
ATOM   1777  N   ALA B 220     -18.803 -19.940  -6.655  1.00 93.30           N  
ATOM   1778  CA  ALA B 220     -19.903 -20.610  -5.966  1.00 93.30           C  
ATOM   1779  C   ALA B 220     -19.390 -21.442  -4.794  1.00 93.30           C  
ATOM   1780  O   ALA B 220     -19.995 -21.451  -3.719  1.00 93.30           O  
ATOM   1781  CB  ALA B 220     -20.683 -21.491  -6.939  1.00 93.30           C  
ATOM   1782  N   ASN B 221     -18.275 -22.014  -5.036  1.00 92.41           N  
ATOM   1783  CA  ASN B 221     -17.585 -22.803  -4.020  1.00 92.41           C  
ATOM   1784  C   ASN B 221     -16.195 -22.247  -3.727  1.00 92.41           C  
ATOM   1785  O   ASN B 221     -15.350 -22.172  -4.621  1.00 92.41           O  
ATOM   1786  CB  ASN B 221     -17.492 -24.268  -4.450  1.00 92.41           C  
ATOM   1787  CG  ASN B 221     -17.021 -25.176  -3.331  1.00 92.41           C  
ATOM   1788  ND2 ASN B 221     -17.174 -26.481  -3.522  1.00 92.41           N  
ATOM   1789  OD1 ASN B 221     -16.524 -24.709  -2.303  1.00 92.41           O  
ATOM   1790  N   MET B 222     -16.005 -21.783  -2.538  1.00 89.56           N  
ATOM   1791  CA  MET B 222     -14.763 -21.129  -2.136  1.00 89.56           C  
ATOM   1792  C   MET B 222     -13.571 -22.061  -2.328  1.00 89.56           C  
ATOM   1793  O   MET B 222     -12.428 -21.607  -2.404  1.00 89.56           O  
ATOM   1794  CB  MET B 222     -14.841 -20.674  -0.678  1.00 89.56           C  
ATOM   1795  CG  MET B 222     -15.638 -19.395  -0.477  1.00 89.56           C  
ATOM   1796  SD  MET B 222     -14.960 -17.986  -1.437  1.00 89.56           S  
ATOM   1797  CE  MET B 222     -13.427 -17.680  -0.515  1.00 89.56           C  
ATOM   1798  N   GLU B 223     -13.853 -23.340  -2.408  1.00 85.83           N  
ATOM   1799  CA  GLU B 223     -12.776 -24.296  -2.648  1.00 85.83           C  
ATOM   1800  C   GLU B 223     -12.235 -24.171  -4.069  1.00 85.83           C  
ATOM   1801  O   GLU B 223     -11.124 -24.623  -4.358  1.00 85.83           O  
ATOM   1802  CB  GLU B 223     -13.259 -25.726  -2.393  1.00 85.83           C  
ATOM   1803  CG  GLU B 223     -13.526 -26.032  -0.926  1.00 85.83           C  
ATOM   1804  CD  GLU B 223     -13.911 -27.482  -0.677  1.00 85.83           C  
ATOM   1805  OE1 GLU B 223     -14.113 -27.862   0.499  1.00 85.83           O  
ATOM   1806  OE2 GLU B 223     -14.011 -28.243  -1.665  1.00 85.83           O1-
ATOM   1807  N   GLU B 224     -12.995 -23.530  -4.885  1.00 91.03           N  
ATOM   1808  CA  GLU B 224     -12.605 -23.361  -6.282  1.00 91.03           C  
ATOM   1809  C   GLU B 224     -11.904 -22.023  -6.501  1.00 91.03           C  
ATOM   1810  O   GLU B 224     -11.577 -21.666  -7.635  1.00 91.03           O  
ATOM   1811  CB  GLU B 224     -13.827 -23.471  -7.198  1.00 91.03           C  
ATOM   1812  CG  GLU B 224     -14.475 -24.848  -7.196  1.00 91.03           C  
ATOM   1813  CD  GLU B 224     -15.731 -24.920  -8.049  1.00 91.03           C  
ATOM   1814  OE1 GLU B 224     -16.360 -26.001  -8.112  1.00 91.03           O  
ATOM   1815  OE2 GLU B 224     -16.089 -23.889  -8.660  1.00 91.03           O1-
ATOM   1816  N   LEU B 225     -11.735 -21.291  -5.432  1.00 93.37           N  
ATOM   1817  CA  LEU B 225     -11.102 -19.981  -5.536  1.00 93.37           C  
ATOM   1818  C   LEU B 225      -9.652 -20.112  -5.991  1.00 93.37           C  
ATOM   1819  O   LEU B 225      -8.855 -20.798  -5.348  1.00 93.37           O  
ATOM   1820  CB  LEU B 225     -11.163 -19.248  -4.193  1.00 93.37           C  
ATOM   1821  CG  LEU B 225     -10.654 -17.806  -4.184  1.00 93.37           C  
ATOM   1822  CD1 LEU B 225     -11.586 -16.910  -4.993  1.00 93.37           C  
ATOM   1823  CD2 LEU B 225     -10.521 -17.294  -2.754  1.00 93.37           C  
ATOM   1824  N   THR B 226      -9.318 -19.442  -7.049  1.00 92.96           N  
ATOM   1825  CA  THR B 226      -7.970 -19.579  -7.588  1.00 92.96           C  
ATOM   1826  C   THR B 226      -7.277 -18.222  -7.664  1.00 92.96           C  
ATOM   1827  O   THR B 226      -6.065 -18.149  -7.878  1.00 92.96           O  
ATOM   1828  CB  THR B 226      -7.989 -20.228  -8.984  1.00 92.96           C  
ATOM   1829  CG2 THR B 226      -8.553 -21.644  -8.925  1.00 92.96           C  
ATOM   1830  OG1 THR B 226      -8.803 -19.438  -9.860  1.00 92.96           O  
ATOM   1831  N   GLU B 227      -8.059 -17.255  -7.452  1.00 94.78           N  
ATOM   1832  CA  GLU B 227      -7.503 -15.914  -7.600  1.00 94.78           C  
ATOM   1833  C   GLU B 227      -8.211 -14.918  -6.685  1.00 94.78           C  
ATOM   1834  O   GLU B 227      -9.399 -15.073  -6.392  1.00 94.78           O  
ATOM   1835  CB  GLU B 227      -7.597 -15.449  -9.055  1.00 94.78           C  
ATOM   1836  CG  GLU B 227      -7.033 -14.056  -9.294  1.00 94.78           C  
ATOM   1837  CD  GLU B 227      -7.230 -13.566 -10.720  1.00 94.78           C  
ATOM   1838  OE1 GLU B 227      -6.735 -12.466 -11.057  1.00 94.78           O  
ATOM   1839  OE2 GLU B 227      -7.884 -14.287 -11.506  1.00 94.78           O1-
ATOM   1840  N   VAL B 228      -7.459 -13.941  -6.185  1.00 97.56           N  
ATOM   1841  CA  VAL B 228      -8.047 -12.893  -5.358  1.00 97.56           C  
ATOM   1842  C   VAL B 228      -7.595 -11.523  -5.859  1.00 97.56           C  
ATOM   1843  O   VAL B 228      -6.545 -11.403  -6.494  1.00 97.56           O  
ATOM   1844  CB  VAL B 228      -7.670 -13.066  -3.869  1.00 97.56           C  
ATOM   1845  CG1 VAL B 228      -8.206 -14.390  -3.327  1.00 97.56           C  
ATOM   1846  CG2 VAL B 228      -6.155 -12.986  -3.690  1.00 97.56           C  
ATOM   1847  N   ILE B 229      -8.407 -10.515  -5.531  1.00 97.67           N  
ATOM   1848  CA  ILE B 229      -8.060  -9.139  -5.869  1.00 97.67           C  
ATOM   1849  C   ILE B 229      -7.005  -8.619  -4.895  1.00 97.67           C  
ATOM   1850  O   ILE B 229      -7.185  -8.692  -3.677  1.00 97.67           O  
ATOM   1851  CB  ILE B 229      -9.303  -8.221  -5.853  1.00 97.67           C  
ATOM   1852  CG1 ILE B 229     -10.336  -8.703  -6.878  1.00 97.67           C  
ATOM   1853  CG2 ILE B 229      -8.904  -6.767  -6.119  1.00 97.67           C  
ATOM   1854  CD1 ILE B 229     -11.702  -8.046  -6.736  1.00 97.67           C  
ATOM   1855  N   THR B 230      -5.947  -8.032  -5.450  1.00 98.07           N  
ATOM   1856  CA  THR B 230      -4.852  -7.620  -4.579  1.00 98.07           C  
ATOM   1857  C   THR B 230      -4.790  -6.099  -4.471  1.00 98.07           C  
ATOM   1858  O   THR B 230      -4.240  -5.562  -3.507  1.00 98.07           O  
ATOM   1859  CB  THR B 230      -3.501  -8.157  -5.089  1.00 98.07           C  
ATOM   1860  CG2 THR B 230      -3.446  -9.679  -5.001  1.00 98.07           C  
ATOM   1861  OG1 THR B 230      -3.321  -7.761  -6.454  1.00 98.07           O  
ATOM   1862  N   ALA B 231      -5.270  -5.418  -5.485  1.00 97.90           N  
ATOM   1863  CA  ALA B 231      -5.283  -3.958  -5.464  1.00 97.90           C  
ATOM   1864  C   ALA B 231      -6.238  -3.403  -6.517  1.00 97.90           C  
ATOM   1865  O   ALA B 231      -6.539  -4.074  -7.506  1.00 97.90           O  
ATOM   1866  CB  ALA B 231      -3.875  -3.410  -5.685  1.00 97.90           C  
ATOM   1867  N   ALA B 232      -6.715  -2.228  -6.266  1.00 97.92           N  
ATOM   1868  CA  ALA B 232      -7.584  -1.532  -7.212  1.00 97.92           C  
ATOM   1869  C   ALA B 232      -7.362  -0.023  -7.152  1.00 97.92           C  
ATOM   1870  O   ALA B 232      -7.095   0.530  -6.083  1.00 97.92           O  
ATOM   1871  CB  ALA B 232      -9.048  -1.863  -6.932  1.00 97.92           C  
ATOM   1872  N   GLU B 233      -7.493   0.595  -8.350  1.00 97.62           N  
ATOM   1873  CA  GLU B 233      -7.249   2.033  -8.408  1.00 97.62           C  
ATOM   1874  C   GLU B 233      -8.025   2.678  -9.553  1.00 97.62           C  
ATOM   1875  O   GLU B 233      -8.100   2.122 -10.650  1.00 97.62           O  
ATOM   1876  CB  GLU B 233      -5.753   2.319  -8.560  1.00 97.62           C  
ATOM   1877  CG  GLU B 233      -5.376   3.773  -8.314  1.00 97.62           C  
ATOM   1878  CD  GLU B 233      -3.875   4.001  -8.244  1.00 97.62           C  
ATOM   1879  OE1 GLU B 233      -3.443   5.169  -8.117  1.00 97.62           O  
ATOM   1880  OE2 GLU B 233      -3.124   3.003  -8.318  1.00 97.62           O1-
ATOM   1881  N   PHE B 234      -8.508   3.880  -9.283  1.00 97.80           N  
ATOM   1882  CA  PHE B 234      -9.153   4.658 -10.334  1.00 97.80           C  
ATOM   1883  C   PHE B 234      -8.116   5.332 -11.224  1.00 97.80           C  
ATOM   1884  O   PHE B 234      -7.033   5.695 -10.759  1.00 97.80           O  
ATOM   1885  CB  PHE B 234     -10.088   5.710  -9.728  1.00 97.80           C  
ATOM   1886  CG  PHE B 234     -11.489   5.215  -9.494  1.00 97.80           C  
ATOM   1887  CD1 PHE B 234     -12.274   4.779 -10.556  1.00 97.80           C  
ATOM   1888  CD2 PHE B 234     -12.023   5.185  -8.213  1.00 97.80           C  
ATOM   1889  CE1 PHE B 234     -13.571   4.320 -10.342  1.00 97.80           C  
ATOM   1890  CE2 PHE B 234     -13.319   4.727  -7.992  1.00 97.80           C  
ATOM   1891  CZ  PHE B 234     -14.092   4.296  -9.058  1.00 97.80           C  
ATOM   1892  N   HIS B 235      -8.567   5.463 -12.471  1.00 97.26           N  
ATOM   1893  CA  HIS B 235      -7.773   6.308 -13.355  1.00 97.26           C  
ATOM   1894  C   HIS B 235      -7.759   7.753 -12.869  1.00 97.26           C  
ATOM   1895  O   HIS B 235      -8.769   8.256 -12.371  1.00 97.26           O  
ATOM   1896  CB  HIS B 235      -8.311   6.240 -14.786  1.00 97.26           C  
ATOM   1897  CG  HIS B 235      -7.382   6.820 -15.804  1.00 97.26           C  
ATOM   1898  CD2 HIS B 235      -6.507   6.226 -16.649  1.00 97.26           C  
ATOM   1899  ND1 HIS B 235      -7.284   8.175 -16.037  1.00 97.26           N  
ATOM   1900  CE1 HIS B 235      -6.387   8.389 -16.984  1.00 97.26           C  
ATOM   1901  NE2 HIS B 235      -5.900   7.223 -17.373  1.00 97.26           N  
ATOM   1902  N   PRO B 236      -6.641   8.405 -12.986  1.00 96.42           N  
ATOM   1903  CA  PRO B 236      -6.510   9.742 -12.402  1.00 96.42           C  
ATOM   1904  C   PRO B 236      -7.321  10.795 -13.153  1.00 96.42           C  
ATOM   1905  O   PRO B 236      -7.660  11.838 -12.587  1.00 96.42           O  
ATOM   1906  CB  PRO B 236      -5.010  10.028 -12.509  1.00 96.42           C  
ATOM   1907  CG  PRO B 236      -4.528   9.133 -13.605  1.00 96.42           C  
ATOM   1908  CD  PRO B 236      -5.360   7.883 -13.602  1.00 96.42           C  
ATOM   1909  N   ASN B 237      -7.658  10.564 -14.439  1.00 95.71           N  
ATOM   1910  CA  ASN B 237      -8.317  11.596 -15.233  1.00 95.71           C  
ATOM   1911  C   ASN B 237      -9.638  11.100 -15.812  1.00 95.71           C  
ATOM   1912  O   ASN B 237     -10.493  11.901 -16.195  1.00 95.71           O  
ATOM   1913  CB  ASN B 237      -7.395  12.082 -16.353  1.00 95.71           C  
ATOM   1914  CG  ASN B 237      -6.082  12.633 -15.831  1.00 95.71           C  
ATOM   1915  ND2 ASN B 237      -5.018  12.466 -16.608  1.00 95.71           N  
ATOM   1916  OD1 ASN B 237      -6.025  13.204 -14.739  1.00 95.71           O  
ATOM   1917  N   SER B 238      -9.809   9.845 -15.904  1.00 94.90           N  
ATOM   1918  CA  SER B 238     -11.046   9.270 -16.424  1.00 94.90           C  
ATOM   1919  C   SER B 238     -11.885   8.660 -15.306  1.00 94.90           C  
ATOM   1920  O   SER B 238     -11.567   7.581 -14.803  1.00 94.90           O  
ATOM   1921  CB  SER B 238     -10.741   8.209 -17.481  1.00 94.90           C  
ATOM   1922  OG  SER B 238     -10.021   8.770 -18.565  1.00 94.90           O  
ATOM   1923  N   CYS B 239     -13.000   9.164 -15.093  1.00 94.05           N  
ATOM   1924  CA  CYS B 239     -13.795   8.816 -13.920  1.00 94.05           C  
ATOM   1925  C   CYS B 239     -14.533   7.499 -14.133  1.00 94.05           C  
ATOM   1926  O   CYS B 239     -15.112   6.949 -13.195  1.00 94.05           O  
ATOM   1927  CB  CYS B 239     -14.795   9.926 -13.601  1.00 94.05           C  
ATOM   1928  SG  CYS B 239     -15.958  10.265 -14.941  1.00 94.05           S  
ATOM   1929  N   ASN B 240     -14.484   6.993 -15.306  1.00 93.36           N  
ATOM   1930  CA  ASN B 240     -15.217   5.765 -15.597  1.00 93.36           C  
ATOM   1931  C   ASN B 240     -14.282   4.564 -15.694  1.00 93.36           C  
ATOM   1932  O   ASN B 240     -14.726   3.445 -15.959  1.00 93.36           O  
ATOM   1933  CB  ASN B 240     -16.025   5.916 -16.888  1.00 93.36           C  
ATOM   1934  CG  ASN B 240     -15.163   6.303 -18.074  1.00 93.36           C  
ATOM   1935  ND2 ASN B 240     -15.396   5.660 -19.212  1.00 93.36           N  
ATOM   1936  OD1 ASN B 240     -14.295   7.173 -17.968  1.00 93.36           O  
ATOM   1937  N   THR B 241     -13.032   4.844 -15.546  1.00 94.49           N  
ATOM   1938  CA  THR B 241     -12.048   3.787 -15.751  1.00 94.49           C  
ATOM   1939  C   THR B 241     -11.314   3.472 -14.450  1.00 94.49           C  
ATOM   1940  O   THR B 241     -10.966   4.380 -13.693  1.00 94.49           O  
ATOM   1941  CB  THR B 241     -11.029   4.176 -16.837  1.00 94.49           C  
ATOM   1942  CG2 THR B 241     -10.070   3.027 -17.129  1.00 94.49           C  
ATOM   1943  OG1 THR B 241     -11.729   4.517 -18.041  1.00 94.49           O  
ATOM   1944  N   PHE B 242     -11.170   2.212 -14.215  1.00 96.33           N  
ATOM   1945  CA  PHE B 242     -10.369   1.776 -13.077  1.00 96.33           C  
ATOM   1946  C   PHE B 242      -9.659   0.464 -13.386  1.00 96.33           C  
ATOM   1947  O   PHE B 242     -10.004  -0.223 -14.350  1.00 96.33           O  
ATOM   1948  CB  PHE B 242     -11.246   1.619 -11.831  1.00 96.33           C  
ATOM   1949  CG  PHE B 242     -12.198   0.456 -11.901  1.00 96.33           C  
ATOM   1950  CD1 PHE B 242     -13.428   0.584 -12.533  1.00 96.33           C  
ATOM   1951  CD2 PHE B 242     -11.862  -0.766 -11.334  1.00 96.33           C  
ATOM   1952  CE1 PHE B 242     -14.312  -0.491 -12.599  1.00 96.33           C  
ATOM   1953  CE2 PHE B 242     -12.739  -1.845 -11.396  1.00 96.33           C  
ATOM   1954  CZ  PHE B 242     -13.964  -1.705 -12.028  1.00 96.33           C  
ATOM   1955  N   VAL B 243      -8.649   0.182 -12.583  1.00 96.75           N  
ATOM   1956  CA  VAL B 243      -7.885  -1.045 -12.780  1.00 96.75           C  
ATOM   1957  C   VAL B 243      -7.864  -1.855 -11.486  1.00 96.75           C  
ATOM   1958  O   VAL B 243      -7.959  -1.292 -10.393  1.00 96.75           O  
ATOM   1959  CB  VAL B 243      -6.442  -0.747 -13.246  1.00 96.75           C  
ATOM   1960  CG1 VAL B 243      -5.645  -0.071 -12.132  1.00 96.75           C  
ATOM   1961  CG2 VAL B 243      -5.752  -2.032 -13.697  1.00 96.75           C  
ATOM   1962  N   TYR B 244      -7.846  -3.163 -11.586  1.00 97.10           N  
ATOM   1963  CA  TYR B 244      -7.567  -3.985 -10.414  1.00 97.10           C  
ATOM   1964  C   TYR B 244      -6.627  -5.133 -10.763  1.00 97.10           C  
ATOM   1965  O   TYR B 244      -6.626  -5.618 -11.897  1.00 97.10           O  
ATOM   1966  CB  TYR B 244      -8.867  -4.536  -9.822  1.00 97.10           C  
ATOM   1967  CG  TYR B 244      -9.569  -5.528 -10.717  1.00 97.10           C  
ATOM   1968  CD1 TYR B 244     -10.513  -5.107 -11.651  1.00 97.10           C  
ATOM   1969  CD2 TYR B 244      -9.291  -6.888 -10.631  1.00 97.10           C  
ATOM   1970  CE1 TYR B 244     -11.164  -6.018 -12.477  1.00 97.10           C  
ATOM   1971  CE2 TYR B 244      -9.935  -7.808 -11.452  1.00 97.10           C  
ATOM   1972  CZ  TYR B 244     -10.868  -7.364 -12.371  1.00 97.10           C  
ATOM   1973  OH  TYR B 244     -11.509  -8.270 -13.186  1.00 97.10           O  
ATOM   1974  N   SER B 245      -5.783  -5.475  -9.817  1.00 97.06           N  
ATOM   1975  CA  SER B 245      -4.803  -6.543  -9.987  1.00 97.06           C  
ATOM   1976  C   SER B 245      -5.195  -7.784  -9.192  1.00 97.06           C  
ATOM   1977  O   SER B 245      -6.066  -7.721  -8.322  1.00 97.06           O  
ATOM   1978  CB  SER B 245      -3.414  -6.069  -9.556  1.00 97.06           C  
ATOM   1979  OG  SER B 245      -3.405  -5.718  -8.183  1.00 97.06           O  
ATOM   1980  N   SER B 246      -4.526  -8.898  -9.576  1.00 96.24           N  
ATOM   1981  CA  SER B 246      -4.899 -10.150  -8.925  1.00 96.24           C  
ATOM   1982  C   SER B 246      -3.668 -10.914  -8.449  1.00 96.24           C  
ATOM   1983  O   SER B 246      -2.538 -10.551  -8.784  1.00 96.24           O  
ATOM   1984  CB  SER B 246      -5.716 -11.026  -9.876  1.00 96.24           C  
ATOM   1985  OG  SER B 246      -4.874 -11.662 -10.823  1.00 96.24           O  
ATOM   1986  N   SER B 247      -3.906 -11.937  -7.697  1.00 96.71           N  
ATOM   1987  CA  SER B 247      -2.865 -12.800  -7.148  1.00 96.71           C  
ATOM   1988  C   SER B 247      -2.249 -13.680  -8.231  1.00 96.71           C  
ATOM   1989  O   SER B 247      -1.190 -14.275  -8.026  1.00 96.71           O  
ATOM   1990  CB  SER B 247      -3.429 -13.675  -6.028  1.00 96.71           C  
ATOM   1991  OG  SER B 247      -4.468 -14.508  -6.515  1.00 96.71           O  
ATOM   1992  N   LYS B 248      -2.795 -13.702  -9.398  1.00 93.68           N  
ATOM   1993  CA  LYS B 248      -2.272 -14.499 -10.503  1.00 93.68           C  
ATOM   1994  C   LYS B 248      -1.332 -13.675 -11.378  1.00 93.68           C  
ATOM   1995  O   LYS B 248      -0.817 -14.170 -12.384  1.00 93.68           O  
ATOM   1996  CB  LYS B 248      -3.416 -15.062 -11.349  1.00 93.68           C  
ATOM   1997  CG  LYS B 248      -4.149 -16.227 -10.701  1.00 93.68           C  
ATOM   1998  CD  LYS B 248      -5.100 -16.903 -11.681  1.00 93.68           C  
ATOM   1999  CE  LYS B 248      -5.723 -18.157 -11.082  1.00 93.68           C  
ATOM   2000  NZ  LYS B 248      -6.679 -18.806 -12.028  1.00 93.68           N1+
ATOM   2001  N   GLY B 249      -1.219 -12.478 -11.048  1.00 94.03           N  
ATOM   2002  CA  GLY B 249      -0.317 -11.615 -11.794  1.00 94.03           C  
ATOM   2003  C   GLY B 249      -0.987 -10.924 -12.966  1.00 94.03           C  
ATOM   2004  O   GLY B 249      -0.311 -10.421 -13.866  1.00 94.03           O  
ATOM   2005  N   THR B 250      -2.296 -10.925 -12.957  1.00 94.20           N  
ATOM   2006  CA  THR B 250      -3.039 -10.291 -14.040  1.00 94.20           C  
ATOM   2007  C   THR B 250      -3.573  -8.929 -13.605  1.00 94.20           C  
ATOM   2008  O   THR B 250      -3.785  -8.691 -12.414  1.00 94.20           O  
ATOM   2009  CB  THR B 250      -4.207 -11.177 -14.510  1.00 94.20           C  
ATOM   2010  CG2 THR B 250      -3.704 -12.518 -15.033  1.00 94.20           C  
ATOM   2011  OG1 THR B 250      -5.096 -11.409 -13.409  1.00 94.20           O  
ATOM   2012  N   ILE B 251      -3.744  -8.092 -14.608  1.00 95.93           N  
ATOM   2013  CA  ILE B 251      -4.313  -6.765 -14.396  1.00 95.93           C  
ATOM   2014  C   ILE B 251      -5.503  -6.558 -15.330  1.00 95.93           C  
ATOM   2015  O   ILE B 251      -5.392  -6.766 -16.541  1.00 95.93           O  
ATOM   2016  CB  ILE B 251      -3.260  -5.656 -14.616  1.00 95.93           C  
ATOM   2017  CG1 ILE B 251      -1.999  -5.947 -13.793  1.00 95.93           C  
ATOM   2018  CG2 ILE B 251      -3.839  -4.283 -14.263  1.00 95.93           C  
ATOM   2019  CD1 ILE B 251      -0.716  -5.416 -14.418  1.00 95.93           C  
ATOM   2020  N   ARG B 252      -6.561  -6.095 -14.771  1.00 95.20           N  
ATOM   2021  CA  ARG B 252      -7.754  -5.858 -15.578  1.00 95.20           C  
ATOM   2022  C   ARG B 252      -8.144  -4.384 -15.560  1.00 95.20           C  
ATOM   2023  O   ARG B 252      -8.324  -3.797 -14.491  1.00 95.20           O  
ATOM   2024  CB  ARG B 252      -8.920  -6.715 -15.079  1.00 95.20           C  
ATOM   2025  CG  ARG B 252      -8.726  -8.207 -15.297  1.00 95.20           C  
ATOM   2026  CD  ARG B 252      -9.874  -9.017 -14.712  1.00 95.20           C  
ATOM   2027  NE  ARG B 252      -9.648 -10.452 -14.853  1.00 95.20           N  
ATOM   2028  CZ  ARG B 252      -9.148 -11.238 -13.904  1.00 95.20           C  
ATOM   2029  NH1 ARG B 252      -8.809 -10.741 -12.720  1.00 95.20           N1+
ATOM   2030  NH2 ARG B 252      -8.984 -12.532 -14.140  1.00 95.20           N  
ATOM   2031  N   LEU B 253      -8.195  -3.846 -16.678  1.00 94.65           N  
ATOM   2032  CA  LEU B 253      -8.705  -2.489 -16.847  1.00 94.65           C  
ATOM   2033  C   LEU B 253     -10.197  -2.504 -17.160  1.00 94.65           C  
ATOM   2034  O   LEU B 253     -10.627  -3.145 -18.122  1.00 94.65           O  
ATOM   2035  CB  LEU B 253      -7.944  -1.765 -17.961  1.00 94.65           C  
ATOM   2036  CG  LEU B 253      -8.235  -0.272 -18.120  1.00 94.65           C  
ATOM   2037  CD1 LEU B 253      -7.683   0.506 -16.930  1.00 94.65           C  
ATOM   2038  CD2 LEU B 253      -7.647   0.251 -19.427  1.00 94.65           C  
ATOM   2039  N   CYS B 254     -10.952  -1.757 -16.397  1.00 93.62           N  
ATOM   2040  CA  CYS B 254     -12.403  -1.793 -16.540  1.00 93.62           C  
ATOM   2041  C   CYS B 254     -12.950  -0.418 -16.905  1.00 93.62           C  
ATOM   2042  O   CYS B 254     -12.387   0.603 -16.508  1.00 93.62           O  
ATOM   2043  CB  CYS B 254     -13.057  -2.286 -15.250  1.00 93.62           C  
ATOM   2044  SG  CYS B 254     -12.501  -3.925 -14.732  1.00 93.62           S  
ATOM   2045  N   ASP B 255     -13.932  -0.432 -17.707  1.00 90.93           N  
ATOM   2046  CA  ASP B 255     -14.708   0.749 -18.075  1.00 90.93           C  
ATOM   2047  C   ASP B 255     -16.152   0.630 -17.591  1.00 90.93           C  
ATOM   2048  O   ASP B 255     -16.907  -0.215 -18.075  1.00 90.93           O  
ATOM   2049  CB  ASP B 255     -14.678   0.961 -19.590  1.00 90.93           C  
ATOM   2050  CG  ASP B 255     -15.263   2.296 -20.014  1.00 90.93           C  
ATOM   2051  OD1 ASP B 255     -16.017   2.909 -19.227  1.00 90.93           O  
ATOM   2052  OD2 ASP B 255     -14.970   2.738 -21.146  1.00 90.93           O1-
ATOM   2053  N   MET B 256     -16.520   1.418 -16.738  1.00 85.88           N  
ATOM   2054  CA  MET B 256     -17.817   1.311 -16.076  1.00 85.88           C  
ATOM   2055  C   MET B 256     -18.948   1.671 -17.034  1.00 85.88           C  
ATOM   2056  O   MET B 256     -20.112   1.368 -16.767  1.00 85.88           O  
ATOM   2057  CB  MET B 256     -17.868   2.216 -14.843  1.00 85.88           C  
ATOM   2058  CG  MET B 256     -16.967   1.757 -13.708  1.00 85.88           C  
ATOM   2059  SD  MET B 256     -17.134   2.804 -12.211  1.00 85.88           S  
ATOM   2060  CE  MET B 256     -16.738   4.430 -12.912  1.00 85.88           C  
ATOM   2061  N   ARG B 257     -18.625   2.312 -18.081  1.00 80.53           N  
ATOM   2062  CA  ARG B 257     -19.642   2.658 -19.069  1.00 80.53           C  
ATOM   2063  C   ARG B 257     -20.022   1.445 -19.911  1.00 80.53           C  
ATOM   2064  O   ARG B 257     -21.113   1.398 -20.483  1.00 80.53           O  
ATOM   2065  CB  ARG B 257     -19.150   3.791 -19.972  1.00 80.53           C  
ATOM   2066  CG  ARG B 257     -18.956   5.115 -19.250  1.00 80.53           C  
ATOM   2067  CD  ARG B 257     -18.467   6.205 -20.194  1.00 80.53           C  
ATOM   2068  NE  ARG B 257     -18.177   7.445 -19.479  1.00 80.53           N  
ATOM   2069  CZ  ARG B 257     -17.631   8.526 -20.029  1.00 80.53           C  
ATOM   2070  NH1 ARG B 257     -17.304   8.541 -21.316  1.00 80.53           N1+
ATOM   2071  NH2 ARG B 257     -17.410   9.601 -19.287  1.00 80.53           N  
ATOM   2072  N   ALA B 258     -19.139   0.576 -20.063  1.00 70.36           N  
ATOM   2073  CA  ALA B 258     -19.355  -0.591 -20.915  1.00 70.36           C  
ATOM   2074  C   ALA B 258     -20.314  -1.580 -20.258  1.00 70.36           C  
ATOM   2075  O   ALA B 258     -21.163  -2.170 -20.930  1.00 70.36           O  
ATOM   2076  CB  ALA B 258     -18.026  -1.273 -21.230  1.00 70.36           C  
ATOM   2077  N   SER B 259     -20.301  -1.780 -18.926  1.00 64.90           N  
ATOM   2078  CA  SER B 259     -21.191  -2.661 -18.177  1.00 64.90           C  
ATOM   2079  C   SER B 259     -21.313  -2.218 -16.723  1.00 64.90           C  
ATOM   2080  O   SER B 259     -20.352  -1.709 -16.142  1.00 64.90           O  
ATOM   2081  CB  SER B 259     -20.693  -4.106 -18.239  1.00 64.90           C  
ATOM   2082  OG  SER B 259     -21.569  -4.971 -17.537  1.00 64.90           O  
ATOM   2083  N   ALA B 260     -22.582  -2.260 -16.300  1.00 57.86           N  
ATOM   2084  CA  ALA B 260     -22.791  -1.874 -14.907  1.00 57.86           C  
ATOM   2085  C   ALA B 260     -21.984  -2.762 -13.965  1.00 57.86           C  
ATOM   2086  O   ALA B 260     -21.444  -2.285 -12.963  1.00 57.86           O  
ATOM   2087  CB  ALA B 260     -24.275  -1.938 -14.554  1.00 57.86           C  
ATOM   2088  N   LEU B 261     -21.987  -4.045 -14.392  1.00 62.43           N  
ATOM   2089  CA  LEU B 261     -21.158  -5.025 -13.699  1.00 62.43           C  
ATOM   2090  C   LEU B 261     -19.903  -5.343 -14.504  1.00 62.43           C  
ATOM   2091  O   LEU B 261     -19.991  -5.750 -15.665  1.00 62.43           O  
ATOM   2092  CB  LEU B 261     -21.950  -6.309 -13.438  1.00 62.43           C  
ATOM   2093  CG  LEU B 261     -23.110  -6.200 -12.447  1.00 62.43           C  
ATOM   2094  CD1 LEU B 261     -24.002  -7.434 -12.538  1.00 62.43           C  
ATOM   2095  CD2 LEU B 261     -22.584  -6.018 -11.027  1.00 62.43           C  
ATOM   2096  N   CYS B 262     -18.944  -4.645 -14.116  1.00 67.67           N  
ATOM   2097  CA  CYS B 262     -17.714  -4.843 -14.875  1.00 67.67           C  
ATOM   2098  C   CYS B 262     -17.268  -6.299 -14.822  1.00 67.67           C  
ATOM   2099  O   CYS B 262     -16.198  -6.606 -14.293  1.00 67.67           O  
ATOM   2100  CB  CYS B 262     -16.603  -3.940 -14.340  1.00 67.67           C  
ATOM   2101  SG  CYS B 262     -16.910  -2.179 -14.597  1.00 67.67           S  
ATOM   2102  N   ASP B 263     -18.225  -7.217 -15.021  1.00 59.82           N  
ATOM   2103  CA  ASP B 263     -17.922  -8.645 -15.051  1.00 59.82           C  
ATOM   2104  C   ASP B 263     -16.988  -8.984 -16.210  1.00 59.82           C  
ATOM   2105  O   ASP B 263     -16.377 -10.054 -16.229  1.00 59.82           O  
ATOM   2106  CB  ASP B 263     -19.209  -9.465 -15.156  1.00 59.82           C  
ATOM   2107  CG  ASP B 263     -20.090  -9.346 -13.924  1.00 59.82           C  
ATOM   2108  OD1 ASP B 263     -19.586  -8.956 -12.849  1.00 59.82           O  
ATOM   2109  OD2 ASP B 263     -21.299  -9.648 -14.029  1.00 59.82           O1-
ATOM   2110  N   ARG B 264     -16.921  -7.992 -17.101  1.00 67.62           N  
ATOM   2111  CA  ARG B 264     -16.006  -8.163 -18.226  1.00 67.62           C  
ATOM   2112  C   ARG B 264     -14.980  -7.036 -18.273  1.00 67.62           C  
ATOM   2113  O   ARG B 264     -15.319  -5.871 -18.054  1.00 67.62           O  
ATOM   2114  CB  ARG B 264     -16.780  -8.224 -19.544  1.00 67.62           C  
ATOM   2115  CG  ARG B 264     -17.648  -9.463 -19.693  1.00 67.62           C  
ATOM   2116  CD  ARG B 264     -18.277  -9.548 -21.077  1.00 67.62           C  
ATOM   2117  NE  ARG B 264     -19.127 -10.728 -21.211  1.00 67.62           N  
ATOM   2118  CZ  ARG B 264     -19.825 -11.039 -22.299  1.00 67.62           C  
ATOM   2119  NH1 ARG B 264     -19.789 -10.260 -23.374  1.00 67.62           N1+
ATOM   2120  NH2 ARG B 264     -20.567 -12.138 -22.313  1.00 67.62           N  
ATOM   2121  N   HIS B 265     -13.819  -7.512 -18.243  1.00 71.47           N  
ATOM   2122  CA  HIS B 265     -12.787  -6.488 -18.364  1.00 71.47           C  
ATOM   2123  C   HIS B 265     -12.754  -5.903 -19.772  1.00 71.47           C  
ATOM   2124  O   HIS B 265     -13.137  -6.570 -20.735  1.00 71.47           O  
ATOM   2125  CB  HIS B 265     -11.416  -7.064 -18.002  1.00 71.47           C  
ATOM   2126  CG  HIS B 265     -11.011  -8.227 -18.851  1.00 71.47           C  
ATOM   2127  CD2 HIS B 265     -10.204  -8.297 -19.936  1.00 71.47           C  
ATOM   2128  ND1 HIS B 265     -11.454  -9.510 -18.616  1.00 71.47           N  
ATOM   2129  CE1 HIS B 265     -10.935 -10.322 -19.522  1.00 71.47           C  
ATOM   2130  NE2 HIS B 265     -10.173  -9.610 -20.335  1.00 71.47           N  
ATOM   2131  N   SER B 266     -12.408  -4.594 -19.753  1.00 74.47           N  
ATOM   2132  CA  SER B 266     -12.219  -3.982 -21.064  1.00 74.47           C  
ATOM   2133  C   SER B 266     -10.894  -4.408 -21.687  1.00 74.47           C  
ATOM   2134  O   SER B 266     -10.834  -4.723 -22.877  1.00 74.47           O  
ATOM   2135  CB  SER B 266     -12.276  -2.458 -20.957  1.00 74.47           C  
ATOM   2136  OG  SER B 266     -13.511  -2.038 -20.404  1.00 74.47           O  
ATOM   2137  N   LYS B 267      -9.864  -4.457 -20.825  1.00 80.51           N  
ATOM   2138  CA  LYS B 267      -8.530  -4.888 -21.234  1.00 80.51           C  
ATOM   2139  C   LYS B 267      -7.892  -5.781 -20.174  1.00 80.51           C  
ATOM   2140  O   LYS B 267      -8.146  -5.614 -18.979  1.00 80.51           O  
ATOM   2141  CB  LYS B 267      -7.636  -3.678 -21.507  1.00 80.51           C  
ATOM   2142  CG  LYS B 267      -8.075  -2.841 -22.700  1.00 80.51           C  
ATOM   2143  CD  LYS B 267      -7.107  -1.694 -22.964  1.00 80.51           C  
ATOM   2144  CE  LYS B 267      -7.564  -0.835 -24.135  1.00 80.51           C  
ATOM   2145  NZ  LYS B 267      -6.638   0.312 -24.376  1.00 80.51           N1+
ATOM   2146  N   LEU B 268      -7.159  -6.767 -20.662  1.00 80.31           N  
ATOM   2147  CA  LEU B 268      -6.438  -7.682 -19.784  1.00 80.31           C  
ATOM   2148  C   LEU B 268      -4.937  -7.613 -20.041  1.00 80.31           C  
ATOM   2149  O   LEU B 268      -4.489  -7.777 -21.178  1.00 80.31           O  
ATOM   2150  CB  LEU B 268      -6.936  -9.116 -19.979  1.00 80.31           C  
ATOM   2151  CG  LEU B 268      -6.246 -10.194 -19.140  1.00 80.31           C  
ATOM   2152  CD1 LEU B 268      -6.602 -10.027 -17.667  1.00 80.31           C  
ATOM   2153  CD2 LEU B 268      -6.631 -11.584 -19.634  1.00 80.31           C  
ATOM   2154  N   PHE B 269      -4.219  -7.346 -19.052  1.00 84.57           N  
ATOM   2155  CA  PHE B 269      -2.767  -7.264 -19.151  1.00 84.57           C  
ATOM   2156  C   PHE B 269      -2.109  -8.464 -18.481  1.00 84.57           C  
ATOM   2157  O   PHE B 269      -2.285  -8.685 -17.281  1.00 84.57           O  
ATOM   2158  CB  PHE B 269      -2.256  -5.965 -18.520  1.00 84.57           C  
ATOM   2159  CG  PHE B 269      -2.771  -4.720 -19.190  1.00 84.57           C  
ATOM   2160  CD1 PHE B 269      -1.999  -4.051 -20.132  1.00 84.57           C  
ATOM   2161  CD2 PHE B 269      -4.029  -4.219 -18.879  1.00 84.57           C  
ATOM   2162  CE1 PHE B 269      -2.473  -2.899 -20.755  1.00 84.57           C  
ATOM   2163  CE2 PHE B 269      -4.509  -3.068 -19.497  1.00 84.57           C  
ATOM   2164  CZ  PHE B 269      -3.730  -2.409 -20.434  1.00 84.57           C  
ATOM   2165  N   GLU B 270      -1.421  -9.197 -19.180  1.00 82.05           N  
ATOM   2166  CA  GLU B 270      -0.755 -10.388 -18.661  1.00 82.05           C  
ATOM   2167  C   GLU B 270       0.435 -10.779 -19.534  1.00 82.05           C  
ATOM   2168  O   GLU B 270       0.377 -10.662 -20.759  1.00 82.05           O  
ATOM   2169  CB  GLU B 270      -1.741 -11.555 -18.563  1.00 82.05           C  
ATOM   2170  CG  GLU B 270      -1.151 -12.805 -17.926  1.00 82.05           C  
ATOM   2171  CD  GLU B 270      -2.136 -13.962 -17.852  1.00 82.05           C  
ATOM   2172  OE1 GLU B 270      -1.830 -14.977 -17.186  1.00 82.05           O  
ATOM   2173  OE2 GLU B 270      -3.221 -13.852 -18.465  1.00 82.05           O1-
ATOM   2174  N   GLU B 271       1.475 -11.123 -18.757  1.00 80.88           N  
ATOM   2175  CA  GLU B 271       2.647 -11.613 -19.478  1.00 80.88           C  
ATOM   2176  C   GLU B 271       2.567 -13.121 -19.700  1.00 80.88           C  
ATOM   2177  O   GLU B 271       2.260 -13.875 -18.774  1.00 80.88           O  
ATOM   2178  CB  GLU B 271       3.930 -11.260 -18.721  1.00 80.88           C  
ATOM   2179  CG  GLU B 271       5.184 -11.305 -19.582  1.00 80.88           C  
ATOM   2180  CD  GLU B 271       6.422 -10.791 -18.866  1.00 80.88           C  
ATOM   2181  OE1 GLU B 271       7.418 -10.451 -19.544  1.00 80.88           O  
ATOM   2182  OE2 GLU B 271       6.396 -10.727 -17.616  1.00 80.88           O1-
ATOM   2183  N   PRO B 272       2.885 -13.458 -20.871  1.00 76.39           N  
ATOM   2184  CA  PRO B 272       2.920 -14.910 -21.065  1.00 76.39           C  
ATOM   2185  C   PRO B 272       3.982 -15.594 -20.208  1.00 76.39           C  
ATOM   2186  O   PRO B 272       5.042 -15.016 -19.953  1.00 76.39           O  
ATOM   2187  CB  PRO B 272       3.240 -15.059 -22.554  1.00 76.39           C  
ATOM   2188  CG  PRO B 272       3.168 -13.670 -23.101  1.00 76.39           C  
ATOM   2189  CD  PRO B 272       3.147 -12.704 -21.951  1.00 76.39           C  
ATOM   2190  N   GLU B 273       3.634 -16.674 -19.673  1.00 73.39           N  
ATOM   2191  CA  GLU B 273       4.559 -17.398 -18.806  1.00 73.39           C  
ATOM   2192  C   GLU B 273       5.729 -17.968 -19.602  1.00 73.39           C  
ATOM   2193  O   GLU B 273       5.536 -18.540 -20.677  1.00 73.39           O  
ATOM   2194  CB  GLU B 273       3.832 -18.521 -18.062  1.00 73.39           C  
ATOM   2195  CG  GLU B 273       3.873 -18.382 -16.547  1.00 73.39           C  
ATOM   2196  CD  GLU B 273       3.138 -19.499 -15.822  1.00 73.39           C  
ATOM   2197  OE1 GLU B 273       3.122 -19.501 -14.570  1.00 73.39           O  
ATOM   2198  OE2 GLU B 273       2.576 -20.378 -16.512  1.00 73.39           O1-
ATOM   2199  N   ASP B 274       6.915 -17.597 -19.140  1.00 68.48           N  
ATOM   2200  CA  ASP B 274       8.099 -18.251 -19.690  1.00 68.48           C  
ATOM   2201  C   ASP B 274       8.371 -19.578 -18.985  1.00 68.48           C  
ATOM   2202  O   ASP B 274       8.641 -19.604 -17.782  1.00 68.48           O  
ATOM   2203  CB  ASP B 274       9.320 -17.335 -19.576  1.00 68.48           C  
ATOM   2204  CG  ASP B 274      10.486 -17.792 -20.435  1.00 68.48           C  
ATOM   2205  OD1 ASP B 274      10.457 -18.932 -20.946  1.00 68.48           O  
ATOM   2206  OD2 ASP B 274      11.443 -17.005 -20.599  1.00 68.48           O1-
ATOM   2207  N   PRO B 275       8.203 -20.681 -19.649  1.00 67.95           N  
ATOM   2208  CA  PRO B 275       8.405 -21.999 -19.043  1.00 67.95           C  
ATOM   2209  C   PRO B 275       9.784 -22.150 -18.404  1.00 67.95           C  
ATOM   2210  O   PRO B 275       9.949 -22.922 -17.456  1.00 67.95           O  
ATOM   2211  CB  PRO B 275       8.243 -22.959 -20.224  1.00 67.95           C  
ATOM   2212  CG  PRO B 275       7.777 -22.098 -21.354  1.00 67.95           C  
ATOM   2213  CD  PRO B 275       7.902 -20.660 -20.941  1.00 67.95           C  
ATOM   2214  N   SER B 276      10.793 -21.394 -18.930  1.00 63.97           N  
ATOM   2215  CA  SER B 276      12.158 -21.498 -18.425  1.00 63.97           C  
ATOM   2216  C   SER B 276      12.279 -20.887 -17.033  1.00 63.97           C  
ATOM   2217  O   SER B 276      13.212 -21.200 -16.291  1.00 63.97           O  
ATOM   2218  CB  SER B 276      13.137 -20.813 -19.379  1.00 63.97           C  
ATOM   2219  OG  SER B 276      12.862 -19.426 -19.470  1.00 63.97           O  
ATOM   2220  N   ASN B 277      11.317 -20.200 -16.605  1.00 64.13           N  
ATOM   2221  CA  ASN B 277      11.350 -19.513 -15.319  1.00 64.13           C  
ATOM   2222  C   ASN B 277      10.401 -20.159 -14.313  1.00 64.13           C  
ATOM   2223  O   ASN B 277      10.067 -19.556 -13.292  1.00 64.13           O  
ATOM   2224  CB  ASN B 277      11.010 -18.031 -15.493  1.00 64.13           C  
ATOM   2225  CG  ASN B 277      12.227 -17.188 -15.817  1.00 64.13           C  
ATOM   2226  ND2 ASN B 277      11.995 -15.966 -16.281  1.00 64.13           N  
ATOM   2227  OD1 ASN B 277      13.367 -17.631 -15.654  1.00 64.13           O  
ATOM   2228  N   ARG B 278      10.074 -21.362 -14.678  1.00 65.01           N  
ATOM   2229  CA  ARG B 278       9.105 -22.027 -13.812  1.00 65.01           C  
ATOM   2230  C   ARG B 278       9.745 -22.441 -12.491  1.00 65.01           C  
ATOM   2231  O   ARG B 278      10.830 -23.027 -12.478  1.00 65.01           O  
ATOM   2232  CB  ARG B 278       8.508 -23.250 -14.512  1.00 65.01           C  
ATOM   2233  CG  ARG B 278       7.190 -22.974 -15.217  1.00 65.01           C  
ATOM   2234  CD  ARG B 278       6.607 -24.236 -15.838  1.00 65.01           C  
ATOM   2235  NE  ARG B 278       5.382 -23.955 -16.580  1.00 65.01           N  
ATOM   2236  CZ  ARG B 278       4.651 -24.870 -17.211  1.00 65.01           C  
ATOM   2237  NH1 ARG B 278       5.010 -26.148 -17.202  1.00 65.01           N1+
ATOM   2238  NH2 ARG B 278       3.553 -24.504 -17.856  1.00 65.01           N  
ATOM   2239  N   SER B 279       9.501 -21.664 -11.550  1.00 73.76           N  
ATOM   2240  CA  SER B 279       9.928 -21.985 -10.192  1.00 73.76           C  
ATOM   2241  C   SER B 279       8.772 -22.539  -9.366  1.00 73.76           C  
ATOM   2242  O   SER B 279       7.605 -22.364  -9.725  1.00 73.76           O  
ATOM   2243  CB  SER B 279      10.509 -20.749  -9.505  1.00 73.76           C  
ATOM   2244  OG  SER B 279      10.770 -21.009  -8.137  1.00 73.76           O  
ATOM   2245  N   PHE B 280       9.150 -23.390  -8.466  1.00 82.62           N  
ATOM   2246  CA  PHE B 280       8.176 -23.967  -7.547  1.00 82.62           C  
ATOM   2247  C   PHE B 280       7.350 -22.875  -6.878  1.00 82.62           C  
ATOM   2248  O   PHE B 280       6.236 -23.128  -6.415  1.00 82.62           O  
ATOM   2249  CB  PHE B 280       8.877 -24.820  -6.485  1.00 82.62           C  
ATOM   2250  CG  PHE B 280       9.593 -26.019  -7.045  1.00 82.62           C  
ATOM   2251  CD1 PHE B 280       8.880 -27.110  -7.529  1.00 82.62           C  
ATOM   2252  CD2 PHE B 280      10.981 -26.056  -7.089  1.00 82.62           C  
ATOM   2253  CE1 PHE B 280       9.541 -28.221  -8.048  1.00 82.62           C  
ATOM   2254  CE2 PHE B 280      11.648 -27.163  -7.606  1.00 82.62           C  
ATOM   2255  CZ  PHE B 280      10.926 -28.245  -8.084  1.00 82.62           C  
ATOM   2256  N   PHE B 281       7.863 -21.610  -6.956  1.00 92.73           N  
ATOM   2257  CA  PHE B 281       7.233 -20.514  -6.229  1.00 92.73           C  
ATOM   2258  C   PHE B 281       6.584 -19.527  -7.192  1.00 92.73           C  
ATOM   2259  O   PHE B 281       6.227 -18.414  -6.801  1.00 92.73           O  
ATOM   2260  CB  PHE B 281       8.258 -19.791  -5.349  1.00 92.73           C  
ATOM   2261  CG  PHE B 281       8.870 -20.665  -4.288  1.00 92.73           C  
ATOM   2262  CD1 PHE B 281       8.162 -20.982  -3.135  1.00 92.73           C  
ATOM   2263  CD2 PHE B 281      10.154 -21.171  -4.443  1.00 92.73           C  
ATOM   2264  CE1 PHE B 281       8.726 -21.791  -2.151  1.00 92.73           C  
ATOM   2265  CE2 PHE B 281      10.725 -21.979  -3.464  1.00 92.73           C  
ATOM   2266  CZ  PHE B 281      10.010 -22.288  -2.319  1.00 92.73           C  
ATOM   2267  N   SER B 282       6.408 -19.925  -8.399  1.00 91.97           N  
ATOM   2268  CA  SER B 282       5.920 -19.034  -9.447  1.00 91.97           C  
ATOM   2269  C   SER B 282       4.546 -18.471  -9.098  1.00 91.97           C  
ATOM   2270  O   SER B 282       4.260 -17.303  -9.370  1.00 91.97           O  
ATOM   2271  CB  SER B 282       5.855 -19.767 -10.787  1.00 91.97           C  
ATOM   2272  OG  SER B 282       5.026 -20.913 -10.693  1.00 91.97           O  
ATOM   2273  N   GLU B 283       3.727 -19.291  -8.353  1.00 91.97           N  
ATOM   2274  CA  GLU B 283       2.379 -18.861  -7.995  1.00 91.97           C  
ATOM   2275  C   GLU B 283       2.414 -17.730  -6.971  1.00 91.97           C  
ATOM   2276  O   GLU B 283       1.545 -16.856  -6.974  1.00 91.97           O  
ATOM   2277  CB  GLU B 283       1.566 -20.038  -7.450  1.00 91.97           C  
ATOM   2278  CG  GLU B 283       1.270 -21.113  -8.486  1.00 91.97           C  
ATOM   2279  CD  GLU B 283       0.443 -20.606  -9.657  1.00 91.97           C  
ATOM   2280  OE1 GLU B 283       0.713 -21.009 -10.811  1.00 91.97           O  
ATOM   2281  OE2 GLU B 283      -0.483 -19.798  -9.419  1.00 91.97           O1-
ATOM   2282  N   ILE B 284       3.445 -17.708  -6.266  1.00 95.91           N  
ATOM   2283  CA  ILE B 284       3.527 -16.731  -5.186  1.00 95.91           C  
ATOM   2284  C   ILE B 284       4.234 -15.472  -5.683  1.00 95.91           C  
ATOM   2285  O   ILE B 284       3.742 -14.358  -5.488  1.00 95.91           O  
ATOM   2286  CB  ILE B 284       4.262 -17.308  -3.956  1.00 95.91           C  
ATOM   2287  CG1 ILE B 284       3.535 -18.553  -3.435  1.00 95.91           C  
ATOM   2288  CG2 ILE B 284       4.391 -16.249  -2.858  1.00 95.91           C  
ATOM   2289  CD1 ILE B 284       4.235 -19.236  -2.268  1.00 95.91           C  
ATOM   2290  N   ILE B 285       5.287 -15.613  -6.414  1.00 95.94           N  
ATOM   2291  CA  ILE B 285       6.115 -14.469  -6.779  1.00 95.94           C  
ATOM   2292  C   ILE B 285       5.432 -13.671  -7.887  1.00 95.94           C  
ATOM   2293  O   ILE B 285       5.777 -12.511  -8.128  1.00 95.94           O  
ATOM   2294  CB  ILE B 285       7.525 -14.913  -7.230  1.00 95.94           C  
ATOM   2295  CG1 ILE B 285       7.429 -15.857  -8.434  1.00 95.94           C  
ATOM   2296  CG2 ILE B 285       8.278 -15.577  -6.073  1.00 95.94           C  
ATOM   2297  CD1 ILE B 285       8.775 -16.216  -9.048  1.00 95.94           C  
ATOM   2298  N   SER B 286       4.434 -14.257  -8.534  1.00 94.15           N  
ATOM   2299  CA  SER B 286       3.724 -13.567  -9.605  1.00 94.15           C  
ATOM   2300  C   SER B 286       2.598 -12.699  -9.052  1.00 94.15           C  
ATOM   2301  O   SER B 286       2.048 -11.858  -9.766  1.00 94.15           O  
ATOM   2302  CB  SER B 286       3.157 -14.573 -10.608  1.00 94.15           C  
ATOM   2303  OG  SER B 286       2.210 -15.424  -9.986  1.00 94.15           O  
ATOM   2304  N   SER B 287       2.249 -12.901  -7.807  1.00 96.99           N  
ATOM   2305  CA  SER B 287       1.180 -12.121  -7.190  1.00 96.99           C  
ATOM   2306  C   SER B 287       1.530 -10.637  -7.150  1.00 96.99           C  
ATOM   2307  O   SER B 287       2.619 -10.262  -6.710  1.00 96.99           O  
ATOM   2308  CB  SER B 287       0.898 -12.625  -5.774  1.00 96.99           C  
ATOM   2309  OG  SER B 287      -0.111 -11.845  -5.154  1.00 96.99           O  
ATOM   2310  N   ILE B 288       0.614  -9.827  -7.604  1.00 97.89           N  
ATOM   2311  CA  ILE B 288       0.841  -8.387  -7.646  1.00 97.89           C  
ATOM   2312  C   ILE B 288       0.548  -7.778  -6.276  1.00 97.89           C  
ATOM   2313  O   ILE B 288      -0.542  -7.961  -5.729  1.00 97.89           O  
ATOM   2314  CB  ILE B 288      -0.026  -7.709  -8.730  1.00 97.89           C  
ATOM   2315  CG1 ILE B 288       0.349  -8.235 -10.120  1.00 97.89           C  
ATOM   2316  CG2 ILE B 288       0.120  -6.185  -8.664  1.00 97.89           C  
ATOM   2317  CD1 ILE B 288      -0.530  -7.701 -11.242  1.00 97.89           C  
ATOM   2318  N   SER B 289       1.507  -7.071  -5.817  1.00 97.72           N  
ATOM   2319  CA  SER B 289       1.350  -6.477  -4.494  1.00 97.72           C  
ATOM   2320  C   SER B 289       0.796  -5.059  -4.586  1.00 97.72           C  
ATOM   2321  O   SER B 289       0.192  -4.559  -3.635  1.00 97.72           O  
ATOM   2322  CB  SER B 289       2.686  -6.463  -3.750  1.00 97.72           C  
ATOM   2323  OG  SER B 289       3.664  -5.750  -4.487  1.00 97.72           O  
ATOM   2324  N   ASP B 290       1.051  -4.369  -5.676  1.00 98.25           N  
ATOM   2325  CA  ASP B 290       0.573  -2.997  -5.824  1.00 98.25           C  
ATOM   2326  C   ASP B 290       0.437  -2.618  -7.296  1.00 98.25           C  
ATOM   2327  O   ASP B 290       1.159  -3.142  -8.147  1.00 98.25           O  
ATOM   2328  CB  ASP B 290       1.515  -2.022  -5.114  1.00 98.25           C  
ATOM   2329  CG  ASP B 290       0.849  -0.703  -4.764  1.00 98.25           C  
ATOM   2330  OD1 ASP B 290      -0.398  -0.623  -4.793  1.00 98.25           O  
ATOM   2331  OD2 ASP B 290       1.578   0.266  -4.459  1.00 98.25           O1-
ATOM   2332  N   VAL B 291      -0.504  -1.780  -7.532  1.00 98.15           N  
ATOM   2333  CA  VAL B 291      -0.719  -1.222  -8.863  1.00 98.15           C  
ATOM   2334  C   VAL B 291      -0.995   0.276  -8.757  1.00 98.15           C  
ATOM   2335  O   VAL B 291      -1.781   0.711  -7.912  1.00 98.15           O  
ATOM   2336  CB  VAL B 291      -1.883  -1.929  -9.594  1.00 98.15           C  
ATOM   2337  CG1 VAL B 291      -3.204  -1.686  -8.865  1.00 98.15           C  
ATOM   2338  CG2 VAL B 291      -1.972  -1.450 -11.042  1.00 98.15           C  
ATOM   2339  N   LYS B 292      -0.332   1.069  -9.612  1.00 97.96           N  
ATOM   2340  CA  LYS B 292      -0.492   2.520  -9.575  1.00 97.96           C  
ATOM   2341  C   LYS B 292      -0.493   3.108 -10.983  1.00 97.96           C  
ATOM   2342  O   LYS B 292       0.375   2.785 -11.797  1.00 97.96           O  
ATOM   2343  CB  LYS B 292       0.616   3.162  -8.739  1.00 97.96           C  
ATOM   2344  CG  LYS B 292       0.562   2.804  -7.261  1.00 97.96           C  
ATOM   2345  CD  LYS B 292      -0.573   3.530  -6.551  1.00 97.96           C  
ATOM   2346  CE  LYS B 292      -0.541   3.286  -5.048  1.00 97.96           C  
ATOM   2347  NZ  LYS B 292      -1.679   3.957  -4.353  1.00 97.96           N1+
ATOM   2348  N   PHE B 293      -1.422   4.012 -11.212  1.00 98.14           N  
ATOM   2349  CA  PHE B 293      -1.388   4.771 -12.456  1.00 98.14           C  
ATOM   2350  C   PHE B 293      -0.349   5.884 -12.384  1.00 98.14           C  
ATOM   2351  O   PHE B 293      -0.085   6.425 -11.308  1.00 98.14           O  
ATOM   2352  CB  PHE B 293      -2.768   5.360 -12.766  1.00 98.14           C  
ATOM   2353  CG  PHE B 293      -3.756   4.350 -13.286  1.00 98.14           C  
ATOM   2354  CD1 PHE B 293      -3.645   3.849 -14.577  1.00 98.14           C  
ATOM   2355  CD2 PHE B 293      -4.796   3.903 -12.482  1.00 98.14           C  
ATOM   2356  CE1 PHE B 293      -4.558   2.915 -15.060  1.00 98.14           C  
ATOM   2357  CE2 PHE B 293      -5.712   2.969 -12.957  1.00 98.14           C  
ATOM   2358  CZ  PHE B 293      -5.592   2.477 -14.247  1.00 98.14           C  
ATOM   2359  N   SER B 294       0.188   6.138 -13.567  1.00 97.79           N  
ATOM   2360  CA  SER B 294       0.986   7.358 -13.630  1.00 97.79           C  
ATOM   2361  C   SER B 294       0.108   8.599 -13.510  1.00 97.79           C  
ATOM   2362  O   SER B 294      -1.109   8.526 -13.694  1.00 97.79           O  
ATOM   2363  CB  SER B 294       1.782   7.411 -14.935  1.00 97.79           C  
ATOM   2364  OG  SER B 294       0.914   7.545 -16.048  1.00 97.79           O  
ATOM   2365  N   HIS B 295       0.758   9.704 -13.179  1.00 96.30           N  
ATOM   2366  CA  HIS B 295      -0.006  10.937 -13.023  1.00 96.30           C  
ATOM   2367  C   HIS B 295      -0.623  11.374 -14.348  1.00 96.30           C  
ATOM   2368  O   HIS B 295      -1.721  11.935 -14.371  1.00 96.30           O  
ATOM   2369  CB  HIS B 295       0.882  12.051 -12.466  1.00 96.30           C  
ATOM   2370  CG  HIS B 295       1.468  11.737 -11.126  1.00 96.30           C  
ATOM   2371  CD2 HIS B 295       0.973  11.906  -9.877  1.00 96.30           C  
ATOM   2372  ND1 HIS B 295       2.719  11.180 -10.973  1.00 96.30           N  
ATOM   2373  CE1 HIS B 295       2.968  11.019  -9.684  1.00 96.30           C  
ATOM   2374  NE2 HIS B 295       1.925  11.451  -8.998  1.00 96.30           N  
ATOM   2375  N   SER B 296       0.041  11.127 -15.435  1.00 94.88           N  
ATOM   2376  CA  SER B 296      -0.465  11.462 -16.762  1.00 94.88           C  
ATOM   2377  C   SER B 296      -1.645  10.574 -17.144  1.00 94.88           C  
ATOM   2378  O   SER B 296      -2.440  10.931 -18.015  1.00 94.88           O  
ATOM   2379  CB  SER B 296       0.643  11.330 -17.807  1.00 94.88           C  
ATOM   2380  OG  SER B 296       0.994   9.970 -18.000  1.00 94.88           O  
ATOM   2381  N   GLY B 297      -1.690   9.365 -16.537  1.00 96.09           N  
ATOM   2382  CA  GLY B 297      -2.756   8.419 -16.828  1.00 96.09           C  
ATOM   2383  C   GLY B 297      -2.448   7.518 -18.008  1.00 96.09           C  
ATOM   2384  O   GLY B 297      -3.257   6.660 -18.368  1.00 96.09           O  
ATOM   2385  N   ARG B 298      -1.350   7.733 -18.567  1.00 95.76           N  
ATOM   2386  CA  ARG B 298      -0.984   6.969 -19.756  1.00 95.76           C  
ATOM   2387  C   ARG B 298      -0.380   5.622 -19.376  1.00 95.76           C  
ATOM   2388  O   ARG B 298      -0.575   4.627 -20.078  1.00 95.76           O  
ATOM   2389  CB  ARG B 298      -0.001   7.759 -20.622  1.00 95.76           C  
ATOM   2390  CG  ARG B 298       0.488   7.002 -21.846  1.00 95.76           C  
ATOM   2391  CD  ARG B 298       1.340   7.881 -22.750  1.00 95.76           C  
ATOM   2392  NE  ARG B 298       1.861   7.135 -23.892  1.00 95.76           N  
ATOM   2393  CZ  ARG B 298       2.656   7.642 -24.830  1.00 95.76           C  
ATOM   2394  NH1 ARG B 298       3.038   8.913 -24.781  1.00 95.76           N1+
ATOM   2395  NH2 ARG B 298       3.071   6.873 -25.826  1.00 95.76           N  
ATOM   2396  N   TYR B 299       0.349   5.586 -18.287  1.00 97.41           N  
ATOM   2397  CA  TYR B 299       1.062   4.381 -17.879  1.00 97.41           C  
ATOM   2398  C   TYR B 299       0.526   3.852 -16.554  1.00 97.41           C  
ATOM   2399  O   TYR B 299      -0.193   4.557 -15.843  1.00 97.41           O  
ATOM   2400  CB  TYR B 299       2.564   4.659 -17.762  1.00 97.41           C  
ATOM   2401  CG  TYR B 299       3.192   5.152 -19.043  1.00 97.41           C  
ATOM   2402  CD1 TYR B 299       3.481   4.272 -20.083  1.00 97.41           C  
ATOM   2403  CD2 TYR B 299       3.498   6.497 -19.214  1.00 97.41           C  
ATOM   2404  CE1 TYR B 299       4.061   4.722 -21.265  1.00 97.41           C  
ATOM   2405  CE2 TYR B 299       4.079   6.958 -20.391  1.00 97.41           C  
ATOM   2406  CZ  TYR B 299       4.356   6.064 -21.409  1.00 97.41           C  
ATOM   2407  OH  TYR B 299       4.930   6.515 -22.577  1.00 97.41           O  
ATOM   2408  N   MET B 300       0.804   2.625 -16.364  1.00 97.36           N  
ATOM   2409  CA  MET B 300       0.524   1.993 -15.078  1.00 97.36           C  
ATOM   2410  C   MET B 300       1.718   1.171 -14.604  1.00 97.36           C  
ATOM   2411  O   MET B 300       2.428   0.574 -15.416  1.00 97.36           O  
ATOM   2412  CB  MET B 300      -0.717   1.105 -15.174  1.00 97.36           C  
ATOM   2413  CG  MET B 300      -1.024   0.341 -13.896  1.00 97.36           C  
ATOM   2414  SD  MET B 300      -2.495  -0.745 -14.062  1.00 97.36           S  
ATOM   2415  CE  MET B 300      -1.832  -2.012 -15.179  1.00 97.36           C  
ATOM   2416  N   MET B 301       1.920   1.169 -13.342  1.00 98.10           N  
ATOM   2417  CA  MET B 301       3.026   0.437 -12.732  1.00 98.10           C  
ATOM   2418  C   MET B 301       2.509  -0.697 -11.853  1.00 98.10           C  
ATOM   2419  O   MET B 301       1.521  -0.531 -11.136  1.00 98.10           O  
ATOM   2420  CB  MET B 301       3.906   1.378 -11.908  1.00 98.10           C  
ATOM   2421  CG  MET B 301       5.009   0.670 -11.138  1.00 98.10           C  
ATOM   2422  SD  MET B 301       6.093   1.838 -10.228  1.00 98.10           S  
ATOM   2423  CE  MET B 301       4.920   2.469  -8.995  1.00 98.10           C  
ATOM   2424  N   THR B 302       3.135  -1.862 -11.913  1.00 98.17           N  
ATOM   2425  CA  THR B 302       2.791  -2.990 -11.053  1.00 98.17           C  
ATOM   2426  C   THR B 302       4.023  -3.498 -10.310  1.00 98.17           C  
ATOM   2427  O   THR B 302       5.139  -3.437 -10.831  1.00 98.17           O  
ATOM   2428  CB  THR B 302       2.167  -4.140 -11.864  1.00 98.17           C  
ATOM   2429  CG2 THR B 302       0.889  -3.690 -12.564  1.00 98.17           C  
ATOM   2430  OG1 THR B 302       3.107  -4.587 -12.850  1.00 98.17           O  
ATOM   2431  N   ARG B 303       3.782  -3.968  -9.112  1.00 98.47           N  
ATOM   2432  CA  ARG B 303       4.847  -4.522  -8.283  1.00 98.47           C  
ATOM   2433  C   ARG B 303       4.531  -5.957  -7.873  1.00 98.47           C  
ATOM   2434  O   ARG B 303       3.519  -6.211  -7.217  1.00 98.47           O  
ATOM   2435  CB  ARG B 303       5.067  -3.658  -7.040  1.00 98.47           C  
ATOM   2436  CG  ARG B 303       6.015  -4.272  -6.022  1.00 98.47           C  
ATOM   2437  CD  ARG B 303       7.426  -4.410  -6.577  1.00 98.47           C  
ATOM   2438  NE  ARG B 303       8.329  -5.020  -5.606  1.00 98.47           N  
ATOM   2439  CZ  ARG B 303       9.523  -4.536  -5.273  1.00 98.47           C  
ATOM   2440  NH1 ARG B 303       9.981  -3.420  -5.829  1.00 98.47           N1+
ATOM   2441  NH2 ARG B 303      10.264  -5.171  -4.377  1.00 98.47           N  
ATOM   2442  N   ASP B 304       5.319  -6.891  -8.416  1.00 97.59           N  
ATOM   2443  CA  ASP B 304       5.291  -8.247  -7.876  1.00 97.59           C  
ATOM   2444  C   ASP B 304       6.470  -8.488  -6.936  1.00 97.59           C  
ATOM   2445  O   ASP B 304       7.172  -7.548  -6.558  1.00 97.59           O  
ATOM   2446  CB  ASP B 304       5.303  -9.276  -9.009  1.00 97.59           C  
ATOM   2447  CG  ASP B 304       6.543  -9.184  -9.880  1.00 97.59           C  
ATOM   2448  OD1 ASP B 304       7.612  -8.773  -9.379  1.00 97.59           O  
ATOM   2449  OD2 ASP B 304       6.450  -9.524 -11.080  1.00 97.59           O1-
ATOM   2450  N   TYR B 305       6.702  -9.732  -6.603  1.00 97.86           N  
ATOM   2451  CA  TYR B 305       7.699  -9.979  -5.568  1.00 97.86           C  
ATOM   2452  C   TYR B 305       9.102  -9.669  -6.076  1.00 97.86           C  
ATOM   2453  O   TYR B 305       9.920  -9.098  -5.351  1.00 97.86           O  
ATOM   2454  CB  TYR B 305       7.627 -11.431  -5.087  1.00 97.86           C  
ATOM   2455  CG  TYR B 305       8.463 -11.708  -3.862  1.00 97.86           C  
ATOM   2456  CD1 TYR B 305       9.670 -12.397  -3.959  1.00 97.86           C  
ATOM   2457  CD2 TYR B 305       8.049 -11.281  -2.604  1.00 97.86           C  
ATOM   2458  CE1 TYR B 305      10.443 -12.656  -2.832  1.00 97.86           C  
ATOM   2459  CE2 TYR B 305       8.814 -11.534  -1.471  1.00 97.86           C  
ATOM   2460  CZ  TYR B 305      10.008 -12.221  -1.594  1.00 97.86           C  
ATOM   2461  OH  TYR B 305      10.769 -12.474  -0.475  1.00 97.86           O  
ATOM   2462  N   LEU B 306       9.374  -9.909  -7.387  1.00 96.56           N  
ATOM   2463  CA  LEU B 306      10.745  -9.846  -7.882  1.00 96.56           C  
ATOM   2464  C   LEU B 306      10.977  -8.566  -8.679  1.00 96.56           C  
ATOM   2465  O   LEU B 306      12.121  -8.143  -8.863  1.00 96.56           O  
ATOM   2466  CB  LEU B 306      11.058 -11.066  -8.751  1.00 96.56           C  
ATOM   2467  CG  LEU B 306      11.060 -12.421  -8.042  1.00 96.56           C  
ATOM   2468  CD1 LEU B 306      11.384 -13.537  -9.030  1.00 96.56           C  
ATOM   2469  CD2 LEU B 306      12.055 -12.418  -6.886  1.00 96.56           C  
ATOM   2470  N   SER B 307       9.834  -7.968  -9.156  1.00 97.37           N  
ATOM   2471  CA  SER B 307      10.098  -6.892 -10.106  1.00 97.37           C  
ATOM   2472  C   SER B 307       9.003  -5.831 -10.059  1.00 97.37           C  
ATOM   2473  O   SER B 307       7.949  -6.046  -9.457  1.00 97.37           O  
ATOM   2474  CB  SER B 307      10.219  -7.449 -11.525  1.00 97.37           C  
ATOM   2475  OG  SER B 307       8.979  -7.973 -11.968  1.00 97.37           O  
ATOM   2476  N   VAL B 308       9.361  -4.684 -10.611  1.00 98.24           N  
ATOM   2477  CA  VAL B 308       8.411  -3.629 -10.950  1.00 98.24           C  
ATOM   2478  C   VAL B 308       8.271  -3.526 -12.467  1.00 98.24           C  
ATOM   2479  O   VAL B 308       9.272  -3.473 -13.186  1.00 98.24           O  
ATOM   2480  CB  VAL B 308       8.841  -2.267 -10.360  1.00 98.24           C  
ATOM   2481  CG1 VAL B 308       7.916  -1.152 -10.846  1.00 98.24           C  
ATOM   2482  CG2 VAL B 308       8.854  -2.327  -8.834  1.00 98.24           C  
ATOM   2483  N   LYS B 309       7.058  -3.469 -12.908  1.00 97.69           N  
ATOM   2484  CA  LYS B 309       6.810  -3.407 -14.345  1.00 97.69           C  
ATOM   2485  C   LYS B 309       5.960  -2.192 -14.704  1.00 97.69           C  
ATOM   2486  O   LYS B 309       5.004  -1.865 -13.997  1.00 97.69           O  
ATOM   2487  CB  LYS B 309       6.124  -4.687 -14.827  1.00 97.69           C  
ATOM   2488  CG  LYS B 309       6.963  -5.944 -14.648  1.00 97.69           C  
ATOM   2489  CD  LYS B 309       6.180  -7.196 -15.019  1.00 97.69           C  
ATOM   2490  CE  LYS B 309       6.977  -8.461 -14.730  1.00 97.69           C  
ATOM   2491  NZ  LYS B 309       6.166  -9.693 -14.968  1.00 97.69           N1+
ATOM   2492  N   ILE B 310       6.294  -1.562 -15.828  1.00 98.11           N  
ATOM   2493  CA  ILE B 310       5.524  -0.433 -16.337  1.00 98.11           C  
ATOM   2494  C   ILE B 310       4.757  -0.854 -17.589  1.00 98.11           C  
ATOM   2495  O   ILE B 310       5.339  -1.410 -18.523  1.00 98.11           O  
ATOM   2496  CB  ILE B 310       6.434   0.777 -16.648  1.00 98.11           C  
ATOM   2497  CG1 ILE B 310       7.221   1.188 -15.399  1.00 98.11           C  
ATOM   2498  CG2 ILE B 310       5.608   1.950 -17.185  1.00 98.11           C  
ATOM   2499  CD1 ILE B 310       8.195   2.335 -15.630  1.00 98.11           C  
ATOM   2500  N   TRP B 311       3.510  -0.534 -17.527  1.00 97.73           N  
ATOM   2501  CA  TRP B 311       2.634  -0.892 -18.638  1.00 97.73           C  
ATOM   2502  C   TRP B 311       2.121   0.355 -19.350  1.00 97.73           C  
ATOM   2503  O   TRP B 311       1.827   1.367 -18.708  1.00 97.73           O  
ATOM   2504  CB  TRP B 311       1.456  -1.735 -18.145  1.00 97.73           C  
ATOM   2505  CG  TRP B 311       1.861  -2.974 -17.403  1.00 97.73           C  
ATOM   2506  CD1 TRP B 311       2.318  -3.051 -16.117  1.00 97.73           C  
ATOM   2507  CD2 TRP B 311       1.850  -4.313 -17.907  1.00 97.73           C  
ATOM   2508  CE2 TRP B 311       2.313  -5.153 -16.870  1.00 97.73           C  
ATOM   2509  CE3 TRP B 311       1.492  -4.885 -19.135  1.00 97.73           C  
ATOM   2510  NE1 TRP B 311       2.592  -4.359 -15.790  1.00 97.73           N  
ATOM   2511  CZ2 TRP B 311       2.427  -6.537 -17.025  1.00 97.73           C  
ATOM   2512  CZ3 TRP B 311       1.606  -6.262 -19.287  1.00 97.73           C  
ATOM   2513  CH2 TRP B 311       2.070  -7.070 -18.236  1.00 97.73           C  
ATOM   2514  N   ASP B 312       2.140   0.270 -20.627  1.00 96.74           N  
ATOM   2515  CA  ASP B 312       1.404   1.242 -21.429  1.00 96.74           C  
ATOM   2516  C   ASP B 312      -0.052   0.819 -21.606  1.00 96.74           C  
ATOM   2517  O   ASP B 312      -0.330  -0.303 -22.036  1.00 96.74           O  
ATOM   2518  CB  ASP B 312       2.069   1.423 -22.796  1.00 96.74           C  
ATOM   2519  CG  ASP B 312       1.495   2.587 -23.585  1.00 96.74           C  
ATOM   2520  OD1 ASP B 312       0.293   2.895 -23.430  1.00 96.74           O  
ATOM   2521  OD2 ASP B 312       2.250   3.199 -24.371  1.00 96.74           O1-
ATOM   2522  N   LEU B 313      -0.949   1.676 -21.331  1.00 94.72           N  
ATOM   2523  CA  LEU B 313      -2.364   1.324 -21.375  1.00 94.72           C  
ATOM   2524  C   LEU B 313      -2.788   0.959 -22.794  1.00 94.72           C  
ATOM   2525  O   LEU B 313      -3.820   0.313 -22.991  1.00 94.72           O  
ATOM   2526  CB  LEU B 313      -3.221   2.480 -20.855  1.00 94.72           C  
ATOM   2527  CG  LEU B 313      -3.117   2.781 -19.359  1.00 94.72           C  
ATOM   2528  CD1 LEU B 313      -4.070   3.910 -18.978  1.00 94.72           C  
ATOM   2529  CD2 LEU B 313      -3.409   1.529 -18.539  1.00 94.72           C  
ATOM   2530  N   ASN B 314      -1.973   1.309 -23.735  1.00 92.31           N  
ATOM   2531  CA  ASN B 314      -2.289   1.025 -25.131  1.00 92.31           C  
ATOM   2532  C   ASN B 314      -1.604  -0.251 -25.612  1.00 92.31           C  
ATOM   2533  O   ASN B 314      -1.805  -0.677 -26.751  1.00 92.31           O  
ATOM   2534  CB  ASN B 314      -1.897   2.207 -26.021  1.00 92.31           C  
ATOM   2535  CG  ASN B 314      -2.726   3.446 -25.745  1.00 92.31           C  
ATOM   2536  ND2 ASN B 314      -2.102   4.613 -25.855  1.00 92.31           N  
ATOM   2537  OD1 ASN B 314      -3.917   3.355 -25.434  1.00 92.31           O  
ATOM   2538  N   MET B 315      -0.808  -0.863 -24.757  1.00 90.66           N  
ATOM   2539  CA  MET B 315      -0.118  -2.114 -25.058  1.00 90.66           C  
ATOM   2540  C   MET B 315      -0.379  -3.154 -23.973  1.00 90.66           C  
ATOM   2541  O   MET B 315       0.330  -3.196 -22.965  1.00 90.66           O  
ATOM   2542  CB  MET B 315       1.386  -1.878 -25.206  1.00 90.66           C  
ATOM   2543  CG  MET B 315       2.144  -3.078 -25.750  1.00 90.66           C  
ATOM   2544  SD  MET B 315       3.942  -2.755 -25.920  1.00 90.66           S  
ATOM   2545  CE  MET B 315       3.943  -1.731 -27.418  1.00 90.66           C  
ATOM   2546  N   GLU B 316      -1.158  -4.228 -24.259  1.00 87.06           N  
ATOM   2547  CA  GLU B 316      -1.663  -5.126 -23.224  1.00 87.06           C  
ATOM   2548  C   GLU B 316      -0.821  -6.395 -23.135  1.00 87.06           C  
ATOM   2549  O   GLU B 316      -0.879  -7.116 -22.137  1.00 87.06           O  
ATOM   2550  CB  GLU B 316      -3.128  -5.484 -23.491  1.00 87.06           C  
ATOM   2551  CG  GLU B 316      -4.044  -4.275 -23.610  1.00 87.06           C  
ATOM   2552  CD  GLU B 316      -5.432  -4.623 -24.126  1.00 87.06           C  
ATOM   2553  OE1 GLU B 316      -6.189  -3.699 -24.502  1.00 87.06           O  
ATOM   2554  OE2 GLU B 316      -5.765  -5.828 -24.152  1.00 87.06           O1-
ATOM   2555  N   ASN B 317       0.002  -6.680 -24.037  1.00 88.51           N  
ATOM   2556  CA  ASN B 317       0.598  -8.008 -24.150  1.00 88.51           C  
ATOM   2557  C   ASN B 317       1.919  -8.095 -23.392  1.00 88.51           C  
ATOM   2558  O   ASN B 317       2.372  -9.189 -23.049  1.00 88.51           O  
ATOM   2559  CB  ASN B 317       0.802  -8.382 -25.619  1.00 88.51           C  
ATOM   2560  CG  ASN B 317      -0.506  -8.538 -26.370  1.00 88.51           C  
ATOM   2561  ND2 ASN B 317      -0.457  -8.375 -27.687  1.00 88.51           N  
ATOM   2562  OD1 ASN B 317      -1.552  -8.801 -25.771  1.00 88.51           O  
ATOM   2563  N   ARG B 318       2.471  -6.884 -23.183  1.00 92.41           N  
ATOM   2564  CA  ARG B 318       3.729  -6.911 -22.444  1.00 92.41           C  
ATOM   2565  C   ARG B 318       4.008  -5.562 -21.789  1.00 92.41           C  
ATOM   2566  O   ARG B 318       3.588  -4.520 -22.297  1.00 92.41           O  
ATOM   2567  CB  ARG B 318       4.887  -7.294 -23.367  1.00 92.41           C  
ATOM   2568  CG  ARG B 318       5.162  -6.279 -24.465  1.00 92.41           C  
ATOM   2569  CD  ARG B 318       6.318  -6.711 -25.356  1.00 92.41           C  
ATOM   2570  NE  ARG B 318       6.577  -5.738 -26.413  1.00 92.41           N  
ATOM   2571  CZ  ARG B 318       7.499  -5.876 -27.362  1.00 92.41           C  
ATOM   2572  NH1 ARG B 318       8.271  -6.955 -27.405  1.00 92.41           N1+
ATOM   2573  NH2 ARG B 318       7.650  -4.928 -28.276  1.00 92.41           N  
ATOM   2574  N   PRO B 319       4.740  -5.654 -20.712  1.00 95.92           N  
ATOM   2575  CA  PRO B 319       5.163  -4.376 -20.135  1.00 95.92           C  
ATOM   2576  C   PRO B 319       6.178  -3.642 -21.009  1.00 95.92           C  
ATOM   2577  O   PRO B 319       6.980  -4.278 -21.697  1.00 95.92           O  
ATOM   2578  CB  PRO B 319       5.787  -4.782 -18.798  1.00 95.92           C  
ATOM   2579  CG  PRO B 319       6.217  -6.200 -18.991  1.00 95.92           C  
ATOM   2580  CD  PRO B 319       5.306  -6.842 -19.998  1.00 95.92           C  
ATOM   2581  N   VAL B 320       6.165  -2.346 -20.941  1.00 96.58           N  
ATOM   2582  CA  VAL B 320       7.097  -1.563 -21.745  1.00 96.58           C  
ATOM   2583  C   VAL B 320       8.440  -1.460 -21.026  1.00 96.58           C  
ATOM   2584  O   VAL B 320       9.480  -1.281 -21.664  1.00 96.58           O  
ATOM   2585  CB  VAL B 320       6.543  -0.152 -22.043  1.00 96.58           C  
ATOM   2586  CG1 VAL B 320       5.359  -0.229 -23.007  1.00 96.58           C  
ATOM   2587  CG2 VAL B 320       6.136   0.546 -20.747  1.00 96.58           C  
ATOM   2588  N   GLU B 321       8.414  -1.577 -19.720  1.00 96.96           N  
ATOM   2589  CA  GLU B 321       9.617  -1.577 -18.893  1.00 96.96           C  
ATOM   2590  C   GLU B 321       9.521  -2.614 -17.778  1.00 96.96           C  
ATOM   2591  O   GLU B 321       8.444  -2.834 -17.219  1.00 96.96           O  
ATOM   2592  CB  GLU B 321       9.861  -0.187 -18.300  1.00 96.96           C  
ATOM   2593  CG  GLU B 321       9.912   0.925 -19.337  1.00 96.96           C  
ATOM   2594  CD  GLU B 321       9.891   2.317 -18.727  1.00 96.96           C  
ATOM   2595  OE1 GLU B 321       9.491   3.279 -19.422  1.00 96.96           O  
ATOM   2596  OE2 GLU B 321      10.277   2.447 -17.544  1.00 96.96           O1-
ATOM   2597  N   THR B 322      10.643  -3.272 -17.459  1.00 96.76           N  
ATOM   2598  CA  THR B 322      10.727  -4.207 -16.343  1.00 96.76           C  
ATOM   2599  C   THR B 322      11.980  -3.946 -15.512  1.00 96.76           C  
ATOM   2600  O   THR B 322      13.094  -3.954 -16.039  1.00 96.76           O  
ATOM   2601  CB  THR B 322      10.730  -5.666 -16.836  1.00 96.76           C  
ATOM   2602  CG2 THR B 322      10.766  -6.642 -15.665  1.00 96.76           C  
ATOM   2603  OG1 THR B 322       9.546  -5.906 -17.608  1.00 96.76           O  
ATOM   2604  N   TYR B 323      11.796  -3.724 -14.244  1.00 97.51           N  
ATOM   2605  CA  TYR B 323      12.903  -3.487 -13.324  1.00 97.51           C  
ATOM   2606  C   TYR B 323      13.006  -4.607 -12.295  1.00 97.51           C  
ATOM   2607  O   TYR B 323      12.060  -4.859 -11.545  1.00 97.51           O  
ATOM   2608  CB  TYR B 323      12.733  -2.140 -12.615  1.00 97.51           C  
ATOM   2609  CG  TYR B 323      12.573  -0.973 -13.558  1.00 97.51           C  
ATOM   2610  CD1 TYR B 323      13.648  -0.513 -14.316  1.00 97.51           C  
ATOM   2611  CD2 TYR B 323      11.348  -0.328 -13.694  1.00 97.51           C  
ATOM   2612  CE1 TYR B 323      13.506   0.564 -15.185  1.00 97.51           C  
ATOM   2613  CE2 TYR B 323      11.195   0.749 -14.560  1.00 97.51           C  
ATOM   2614  CZ  TYR B 323      12.277   1.187 -15.301  1.00 97.51           C  
ATOM   2615  OH  TYR B 323      12.131   2.253 -16.160  1.00 97.51           O  
ATOM   2616  N   GLN B 324      14.198  -5.195 -12.156  1.00 96.21           N  
ATOM   2617  CA  GLN B 324      14.406  -6.257 -11.177  1.00 96.21           C  
ATOM   2618  C   GLN B 324      14.674  -5.680  -9.789  1.00 96.21           C  
ATOM   2619  O   GLN B 324      15.606  -4.894  -9.607  1.00 96.21           O  
ATOM   2620  CB  GLN B 324      15.564  -7.161 -11.602  1.00 96.21           C  
ATOM   2621  CG  GLN B 324      15.354  -7.835 -12.951  1.00 96.21           C  
ATOM   2622  CD  GLN B 324      14.142  -8.748 -12.969  1.00 96.21           C  
ATOM   2623  NE2 GLN B 324      13.443  -8.783 -14.098  1.00 96.21           N  
ATOM   2624  OE1 GLN B 324      13.838  -9.417 -11.976  1.00 96.21           O  
ATOM   2625  N   VAL B 325      13.960  -6.134  -8.811  1.00 97.03           N  
ATOM   2626  CA  VAL B 325      14.087  -5.589  -7.464  1.00 97.03           C  
ATOM   2627  C   VAL B 325      14.710  -6.634  -6.540  1.00 97.03           C  
ATOM   2628  O   VAL B 325      15.648  -6.335  -5.798  1.00 97.03           O  
ATOM   2629  CB  VAL B 325      12.721  -5.131  -6.906  1.00 97.03           C  
ATOM   2630  CG1 VAL B 325      12.868  -4.614  -5.476  1.00 97.03           C  
ATOM   2631  CG2 VAL B 325      12.110  -4.058  -7.806  1.00 97.03           C  
ATOM   2632  N   HIS B 326      14.266  -7.839  -6.613  1.00 96.60           N  
ATOM   2633  CA  HIS B 326      14.682  -8.886  -5.687  1.00 96.60           C  
ATOM   2634  C   HIS B 326      15.299 -10.066  -6.429  1.00 96.60           C  
ATOM   2635  O   HIS B 326      15.212 -11.208  -5.971  1.00 96.60           O  
ATOM   2636  CB  HIS B 326      13.494  -9.359  -4.845  1.00 96.60           C  
ATOM   2637  CG  HIS B 326      13.104  -8.399  -3.766  1.00 96.60           C  
ATOM   2638  CD2 HIS B 326      13.747  -7.321  -3.260  1.00 96.60           C  
ATOM   2639  ND1 HIS B 326      11.916  -8.501  -3.075  1.00 96.60           N  
ATOM   2640  CE1 HIS B 326      11.846  -7.523  -2.187  1.00 96.60           C  
ATOM   2641  NE2 HIS B 326      12.945  -6.793  -2.279  1.00 96.60           N  
ATOM   2642  N   GLU B 327      15.861  -9.765  -7.571  1.00 93.79           N  
ATOM   2643  CA  GLU B 327      16.452 -10.860  -8.335  1.00 93.79           C  
ATOM   2644  C   GLU B 327      17.476 -11.625  -7.501  1.00 93.79           C  
ATOM   2645  O   GLU B 327      17.582 -12.849  -7.609  1.00 93.79           O  
ATOM   2646  CB  GLU B 327      17.106 -10.331  -9.615  1.00 93.79           C  
ATOM   2647  CG  GLU B 327      17.621 -11.425 -10.539  1.00 93.79           C  
ATOM   2648  CD  GLU B 327      16.523 -12.341 -11.056  1.00 93.79           C  
ATOM   2649  OE1 GLU B 327      16.822 -13.499 -11.425  1.00 93.79           O  
ATOM   2650  OE2 GLU B 327      15.354 -11.896 -11.092  1.00 93.79           O1-
ATOM   2651  N   TYR B 328      18.200 -10.994  -6.653  1.00 93.32           N  
ATOM   2652  CA  TYR B 328      19.241 -11.604  -5.833  1.00 93.32           C  
ATOM   2653  C   TYR B 328      18.638 -12.550  -4.801  1.00 93.32           C  
ATOM   2654  O   TYR B 328      19.354 -13.337  -4.178  1.00 93.32           O  
ATOM   2655  CB  TYR B 328      20.072 -10.526  -5.130  1.00 93.32           C  
ATOM   2656  CG  TYR B 328      19.246  -9.543  -4.337  1.00 93.32           C  
ATOM   2657  CD1 TYR B 328      18.929  -8.290  -4.858  1.00 93.32           C  
ATOM   2658  CD2 TYR B 328      18.781  -9.864  -3.067  1.00 93.32           C  
ATOM   2659  CE1 TYR B 328      18.169  -7.380  -4.130  1.00 93.32           C  
ATOM   2660  CE2 TYR B 328      18.020  -8.962  -2.330  1.00 93.32           C  
ATOM   2661  CZ  TYR B 328      17.720  -7.725  -2.870  1.00 93.32           C  
ATOM   2662  OH  TYR B 328      16.967  -6.828  -2.145  1.00 93.32           O  
ATOM   2663  N   LEU B 329      17.349 -12.535  -4.607  1.00 95.21           N  
ATOM   2664  CA  LEU B 329      16.695 -13.359  -3.595  1.00 95.21           C  
ATOM   2665  C   LEU B 329      16.186 -14.662  -4.202  1.00 95.21           C  
ATOM   2666  O   LEU B 329      15.622 -15.502  -3.496  1.00 95.21           O  
ATOM   2667  CB  LEU B 329      15.535 -12.595  -2.951  1.00 95.21           C  
ATOM   2668  CG  LEU B 329      15.913 -11.385  -2.094  1.00 95.21           C  
ATOM   2669  CD1 LEU B 329      14.659 -10.716  -1.541  1.00 95.21           C  
ATOM   2670  CD2 LEU B 329      16.847 -11.801  -0.963  1.00 95.21           C  
ATOM   2671  N   ARG B 330      16.372 -14.862  -5.448  1.00 92.71           N  
ATOM   2672  CA  ARG B 330      15.848 -16.038  -6.133  1.00 92.71           C  
ATOM   2673  C   ARG B 330      16.332 -17.322  -5.466  1.00 92.71           C  
ATOM   2674  O   ARG B 330      15.565 -18.275  -5.312  1.00 92.71           O  
ATOM   2675  CB  ARG B 330      16.255 -16.028  -7.608  1.00 92.71           C  
ATOM   2676  CG  ARG B 330      15.263 -15.321  -8.517  1.00 92.71           C  
ATOM   2677  CD  ARG B 330      15.535 -15.614  -9.986  1.00 92.71           C  
ATOM   2678  NE  ARG B 330      14.724 -14.773 -10.862  1.00 92.71           N  
ATOM   2679  CZ  ARG B 330      13.608 -15.167 -11.470  1.00 92.71           C  
ATOM   2680  NH1 ARG B 330      13.146 -16.401 -11.307  1.00 92.71           N1+
ATOM   2681  NH2 ARG B 330      12.948 -14.320 -12.246  1.00 92.71           N  
ATOM   2682  N   SER B 331      17.548 -17.295  -5.016  1.00 90.09           N  
ATOM   2683  CA  SER B 331      18.132 -18.494  -4.424  1.00 90.09           C  
ATOM   2684  C   SER B 331      17.665 -18.684  -2.984  1.00 90.09           C  
ATOM   2685  O   SER B 331      17.920 -19.725  -2.376  1.00 90.09           O  
ATOM   2686  CB  SER B 331      19.659 -18.425  -4.468  1.00 90.09           C  
ATOM   2687  OG  SER B 331      20.134 -17.312  -3.730  1.00 90.09           O  
ATOM   2688  N   LYS B 332      16.957 -17.702  -2.478  1.00 93.47           N  
ATOM   2689  CA  LYS B 332      16.544 -17.757  -1.079  1.00 93.47           C  
ATOM   2690  C   LYS B 332      15.031 -17.910  -0.958  1.00 93.47           C  
ATOM   2691  O   LYS B 332      14.467 -17.720   0.122  1.00 93.47           O  
ATOM   2692  CB  LYS B 332      17.005 -16.503  -0.334  1.00 93.47           C  
ATOM   2693  CG  LYS B 332      18.516 -16.328  -0.292  1.00 93.47           C  
ATOM   2694  CD  LYS B 332      19.178 -17.388   0.578  1.00 93.47           C  
ATOM   2695  CE  LYS B 332      20.680 -17.163   0.691  1.00 93.47           C  
ATOM   2696  NZ  LYS B 332      21.350 -18.264   1.445  1.00 93.47           N1+
ATOM   2697  N   LEU B 333      14.386 -18.213  -2.019  1.00 94.66           N  
ATOM   2698  CA  LEU B 333      12.927 -18.233  -2.041  1.00 94.66           C  
ATOM   2699  C   LEU B 333      12.383 -19.262  -1.056  1.00 94.66           C  
ATOM   2700  O   LEU B 333      11.399 -19.001  -0.360  1.00 94.66           O  
ATOM   2701  CB  LEU B 333      12.416 -18.539  -3.451  1.00 94.66           C  
ATOM   2702  CG  LEU B 333      12.603 -17.436  -4.495  1.00 94.66           C  
ATOM   2703  CD1 LEU B 333      12.100 -17.904  -5.856  1.00 94.66           C  
ATOM   2704  CD2 LEU B 333      11.886 -16.163  -4.061  1.00 94.66           C  
ATOM   2705  N   CYS B 334      13.106 -20.397  -0.947  1.00 93.37           N  
ATOM   2706  CA  CYS B 334      12.657 -21.437  -0.029  1.00 93.37           C  
ATOM   2707  C   CYS B 334      12.709 -20.950   1.414  1.00 93.37           C  
ATOM   2708  O   CYS B 334      11.742 -21.108   2.162  1.00 93.37           O  
ATOM   2709  CB  CYS B 334      13.514 -22.694  -0.183  1.00 93.37           C  
ATOM   2710  SG  CYS B 334      12.860 -24.132   0.693  1.00 93.37           S  
ATOM   2711  N   SER B 335      13.798 -20.390   1.710  1.00 94.48           N  
ATOM   2712  CA  SER B 335      13.954 -19.841   3.053  1.00 94.48           C  
ATOM   2713  C   SER B 335      12.930 -18.744   3.325  1.00 94.48           C  
ATOM   2714  O   SER B 335      12.350 -18.685   4.411  1.00 94.48           O  
ATOM   2715  CB  SER B 335      15.367 -19.289   3.245  1.00 94.48           C  
ATOM   2716  OG  SER B 335      16.332 -20.319   3.117  1.00 94.48           O  
ATOM   2717  N   LEU B 336      12.627 -17.902   2.355  1.00 96.70           N  
ATOM   2718  CA  LEU B 336      11.669 -16.808   2.478  1.00 96.70           C  
ATOM   2719  C   LEU B 336      10.252 -17.343   2.657  1.00 96.70           C  
ATOM   2720  O   LEU B 336       9.440 -16.738   3.361  1.00 96.70           O  
ATOM   2721  CB  LEU B 336      11.733 -15.899   1.247  1.00 96.70           C  
ATOM   2722  CG  LEU B 336      12.999 -15.056   1.092  1.00 96.70           C  
ATOM   2723  CD1 LEU B 336      13.055 -14.435  -0.300  1.00 96.70           C  
ATOM   2724  CD2 LEU B 336      13.059 -13.977   2.167  1.00 96.70           C  
ATOM   2725  N   TYR B 337      10.035 -18.452   2.066  1.00 96.08           N  
ATOM   2726  CA  TYR B 337       8.740 -19.101   2.236  1.00 96.08           C  
ATOM   2727  C   TYR B 337       8.566 -19.607   3.663  1.00 96.08           C  
ATOM   2728  O   TYR B 337       7.524 -19.386   4.284  1.00 96.08           O  
ATOM   2729  CB  TYR B 337       8.587 -20.263   1.249  1.00 96.08           C  
ATOM   2730  CG  TYR B 337       7.269 -20.988   1.365  1.00 96.08           C  
ATOM   2731  CD1 TYR B 337       7.161 -22.163   2.107  1.00 96.08           C  
ATOM   2732  CD2 TYR B 337       6.129 -20.502   0.733  1.00 96.08           C  
ATOM   2733  CE1 TYR B 337       5.949 -22.836   2.215  1.00 96.08           C  
ATOM   2734  CE2 TYR B 337       4.912 -21.168   0.835  1.00 96.08           C  
ATOM   2735  CZ  TYR B 337       4.831 -22.331   1.577  1.00 96.08           C  
ATOM   2736  OH  TYR B 337       3.629 -22.994   1.680  1.00 96.08           O  
ATOM   2737  N   GLU B 338       9.567 -20.127   4.236  1.00 94.71           N  
ATOM   2738  CA  GLU B 338       9.524 -20.699   5.578  1.00 94.71           C  
ATOM   2739  C   GLU B 338       9.307 -19.618   6.633  1.00 94.71           C  
ATOM   2740  O   GLU B 338       8.621 -19.847   7.631  1.00 94.71           O  
ATOM   2741  CB  GLU B 338      10.813 -21.472   5.875  1.00 94.71           C  
ATOM   2742  CG  GLU B 338      10.933 -22.783   5.112  1.00 94.71           C  
ATOM   2743  CD  GLU B 338      12.228 -23.526   5.397  1.00 94.71           C  
ATOM   2744  OE1 GLU B 338      12.401 -24.660   4.896  1.00 94.71           O  
ATOM   2745  OE2 GLU B 338      13.077 -22.970   6.129  1.00 94.71           O1-
ATOM   2746  N   ASN B 339       9.819 -18.491   6.309  1.00 94.56           N  
ATOM   2747  CA  ASN B 339       9.679 -17.436   7.308  1.00 94.56           C  
ATOM   2748  C   ASN B 339       8.556 -16.468   6.946  1.00 94.56           C  
ATOM   2749  O   ASN B 339       8.441 -15.394   7.540  1.00 94.56           O  
ATOM   2750  CB  ASN B 339      10.998 -16.680   7.479  1.00 94.56           C  
ATOM   2751  CG  ASN B 339      11.427 -15.960   6.216  1.00 94.56           C  
ATOM   2752  ND2 ASN B 339      12.666 -15.484   6.196  1.00 94.56           N  
ATOM   2753  OD1 ASN B 339      10.650 -15.832   5.265  1.00 94.56           O  
ATOM   2754  N   ASP B 340       7.812 -16.639   5.938  1.00 96.17           N  
ATOM   2755  CA  ASP B 340       6.601 -15.938   5.522  1.00 96.17           C  
ATOM   2756  C   ASP B 340       6.939 -14.614   4.842  1.00 96.17           C  
ATOM   2757  O   ASP B 340       6.043 -13.843   4.491  1.00 96.17           O  
ATOM   2758  CB  ASP B 340       5.682 -15.694   6.721  1.00 96.17           C  
ATOM   2759  CG  ASP B 340       4.851 -16.911   7.088  1.00 96.17           C  
ATOM   2760  OD1 ASP B 340       4.958 -17.952   6.405  1.00 96.17           O  
ATOM   2761  OD2 ASP B 340       4.079 -16.827   8.068  1.00 96.17           O1-
ATOM   2762  N   CYS B 341       8.201 -14.375   4.564  1.00 97.68           N  
ATOM   2763  CA  CYS B 341       8.612 -13.103   3.981  1.00 97.68           C  
ATOM   2764  C   CYS B 341       8.234 -13.030   2.507  1.00 97.68           C  
ATOM   2765  O   CYS B 341       8.035 -11.941   1.966  1.00 97.68           O  
ATOM   2766  CB  CYS B 341      10.119 -12.902   4.141  1.00 97.68           C  
ATOM   2767  SG  CYS B 341      10.630 -12.538   5.835  1.00 97.68           S  
ATOM   2768  N   ILE B 342       8.098 -14.200   1.906  1.00 97.56           N  
ATOM   2769  CA  ILE B 342       7.807 -14.244   0.477  1.00 97.56           C  
ATOM   2770  C   ILE B 342       6.401 -13.706   0.219  1.00 97.56           C  
ATOM   2771  O   ILE B 342       6.053 -13.383  -0.919  1.00 97.56           O  
ATOM   2772  CB  ILE B 342       7.944 -15.677  -0.084  1.00 97.56           C  
ATOM   2773  CG1 ILE B 342       8.035 -15.646  -1.614  1.00 97.56           C  
ATOM   2774  CG2 ILE B 342       6.774 -16.551   0.377  1.00 97.56           C  
ATOM   2775  CD1 ILE B 342       8.408 -16.983  -2.239  1.00 97.56           C  
ATOM   2776  N   PHE B 343       5.542 -13.540   1.280  1.00 97.76           N  
ATOM   2777  CA  PHE B 343       4.166 -13.078   1.139  1.00 97.76           C  
ATOM   2778  C   PHE B 343       4.066 -11.582   1.410  1.00 97.76           C  
ATOM   2779  O   PHE B 343       2.975 -11.010   1.372  1.00 97.76           O  
ATOM   2780  CB  PHE B 343       3.240 -13.847   2.086  1.00 97.76           C  
ATOM   2781  CG  PHE B 343       3.216 -15.331   1.841  1.00 97.76           C  
ATOM   2782  CD1 PHE B 343       2.563 -15.856   0.732  1.00 97.76           C  
ATOM   2783  CD2 PHE B 343       3.847 -16.203   2.719  1.00 97.76           C  
ATOM   2784  CE1 PHE B 343       2.540 -17.230   0.502  1.00 97.76           C  
ATOM   2785  CE2 PHE B 343       3.827 -17.577   2.496  1.00 97.76           C  
ATOM   2786  CZ  PHE B 343       3.172 -18.088   1.387  1.00 97.76           C  
ATOM   2787  N   ASP B 344       5.178 -10.951   1.694  1.00 97.86           N  
ATOM   2788  CA  ASP B 344       5.177  -9.519   1.973  1.00 97.86           C  
ATOM   2789  C   ASP B 344       4.644  -8.727   0.781  1.00 97.86           C  
ATOM   2790  O   ASP B 344       4.917  -9.071  -0.371  1.00 97.86           O  
ATOM   2791  CB  ASP B 344       6.585  -9.041   2.335  1.00 97.86           C  
ATOM   2792  CG  ASP B 344       7.002  -9.435   3.741  1.00 97.86           C  
ATOM   2793  OD1 ASP B 344       6.122  -9.736   4.576  1.00 97.86           O  
ATOM   2794  OD2 ASP B 344       8.221  -9.441   4.017  1.00 97.86           O1-
ATOM   2795  N   LYS B 345       3.895  -7.661   1.054  1.00 97.76           N  
ATOM   2796  CA  LYS B 345       3.330  -6.805   0.014  1.00 97.76           C  
ATOM   2797  C   LYS B 345       4.063  -5.469  -0.055  1.00 97.76           C  
ATOM   2798  O   LYS B 345       3.757  -4.547   0.704  1.00 97.76           O  
ATOM   2799  CB  LYS B 345       1.839  -6.574   0.261  1.00 97.76           C  
ATOM   2800  CG  LYS B 345       0.989  -7.831   0.144  1.00 97.76           C  
ATOM   2801  CD  LYS B 345      -0.477  -7.544   0.443  1.00 97.76           C  
ATOM   2802  CE  LYS B 345      -1.138  -6.770  -0.689  1.00 97.76           C  
ATOM   2803  NZ  LYS B 345      -2.582  -6.509  -0.411  1.00 97.76           N1+
ATOM   2804  N   PHE B 346       4.946  -5.378  -1.037  1.00 98.46           N  
ATOM   2805  CA  PHE B 346       5.703  -4.144  -1.209  1.00 98.46           C  
ATOM   2806  C   PHE B 346       4.934  -3.154  -2.077  1.00 98.46           C  
ATOM   2807  O   PHE B 346       4.435  -3.514  -3.144  1.00 98.46           O  
ATOM   2808  CB  PHE B 346       7.073  -4.433  -1.831  1.00 98.46           C  
ATOM   2809  CG  PHE B 346       7.984  -5.239  -0.945  1.00 98.46           C  
ATOM   2810  CD1 PHE B 346       8.832  -4.610  -0.042  1.00 98.46           C  
ATOM   2811  CD2 PHE B 346       7.992  -6.626  -1.015  1.00 98.46           C  
ATOM   2812  CE1 PHE B 346       9.676  -5.353   0.780  1.00 98.46           C  
ATOM   2813  CE2 PHE B 346       8.833  -7.375  -0.197  1.00 98.46           C  
ATOM   2814  CZ  PHE B 346       9.675  -6.737   0.699  1.00 98.46           C  
ATOM   2815  N   GLU B 347       4.869  -1.939  -1.617  1.00 98.28           N  
ATOM   2816  CA  GLU B 347       4.220  -0.889  -2.397  1.00 98.28           C  
ATOM   2817  C   GLU B 347       5.217  -0.183  -3.310  1.00 98.28           C  
ATOM   2818  O   GLU B 347       6.430  -0.346  -3.157  1.00 98.28           O  
ATOM   2819  CB  GLU B 347       3.542   0.126  -1.472  1.00 98.28           C  
ATOM   2820  CG  GLU B 347       2.372  -0.445  -0.684  1.00 98.28           C  
ATOM   2821  CD  GLU B 347       1.686   0.584   0.200  1.00 98.28           C  
ATOM   2822  OE1 GLU B 347       0.663   0.249   0.840  1.00 98.28           O  
ATOM   2823  OE2 GLU B 347       2.175   1.735   0.253  1.00 98.28           O1-
ATOM   2824  N   CYS B 348       4.672   0.454  -4.285  1.00 98.25           N  
ATOM   2825  CA  CYS B 348       5.492   1.253  -5.189  1.00 98.25           C  
ATOM   2826  C   CYS B 348       4.874   2.627  -5.415  1.00 98.25           C  
ATOM   2827  O   CYS B 348       3.689   2.832  -5.144  1.00 98.25           O  
ATOM   2828  CB  CYS B 348       5.669   0.537  -6.527  1.00 98.25           C  
ATOM   2829  SG  CYS B 348       4.112   0.155  -7.360  1.00 98.25           S  
ATOM   2830  N   CYS B 349       5.728   3.585  -5.869  1.00 98.06           N  
ATOM   2831  CA  CYS B 349       5.195   4.924  -6.094  1.00 98.06           C  
ATOM   2832  C   CYS B 349       5.960   5.636  -7.202  1.00 98.06           C  
ATOM   2833  O   CYS B 349       7.089   5.260  -7.524  1.00 98.06           O  
ATOM   2834  CB  CYS B 349       5.255   5.748  -4.808  1.00 98.06           C  
ATOM   2835  SG  CYS B 349       6.928   5.968  -4.163  1.00 98.06           S  
ATOM   2836  N   TRP B 350       5.275   6.649  -7.812  1.00 97.86           N  
ATOM   2837  CA  TRP B 350       5.844   7.518  -8.838  1.00 97.86           C  
ATOM   2838  C   TRP B 350       6.392   8.801  -8.222  1.00 97.86           C  
ATOM   2839  O   TRP B 350       5.868   9.287  -7.217  1.00 97.86           O  
ATOM   2840  CB  TRP B 350       4.794   7.854  -9.901  1.00 97.86           C  
ATOM   2841  CG  TRP B 350       4.233   6.654 -10.603  1.00 97.86           C  
ATOM   2842  CD1 TRP B 350       3.101   5.961 -10.273  1.00 97.86           C  
ATOM   2843  CD2 TRP B 350       4.781   6.004 -11.753  1.00 97.86           C  
ATOM   2844  CE2 TRP B 350       3.929   4.922 -12.068  1.00 97.86           C  
ATOM   2845  CE3 TRP B 350       5.911   6.231 -12.550  1.00 97.86           C  
ATOM   2846  NE1 TRP B 350       2.913   4.918 -11.150  1.00 97.86           N  
ATOM   2847  CZ2 TRP B 350       4.172   4.069 -13.146  1.00 97.86           C  
ATOM   2848  CZ3 TRP B 350       6.152   5.380 -13.623  1.00 97.86           C  
ATOM   2849  CH2 TRP B 350       5.284   4.313 -13.909  1.00 97.86           C  
ATOM   2850  N   ASN B 351       7.392   9.300  -8.900  1.00 97.11           N  
ATOM   2851  CA  ASN B 351       7.683  10.692  -8.571  1.00 97.11           C  
ATOM   2852  C   ASN B 351       6.699  11.644  -9.246  1.00 97.11           C  
ATOM   2853  O   ASN B 351       5.790  11.206  -9.953  1.00 97.11           O  
ATOM   2854  CB  ASN B 351       9.119  11.047  -8.962  1.00 97.11           C  
ATOM   2855  CG  ASN B 351       9.293  11.213 -10.459  1.00 97.11           C  
ATOM   2856  ND2 ASN B 351      10.290  11.994 -10.857  1.00 97.11           N  
ATOM   2857  OD1 ASN B 351       8.536  10.645 -11.251  1.00 97.11           O  
ATOM   2858  N   GLY B 352       6.857  12.899  -8.972  1.00 94.94           N  
ATOM   2859  CA  GLY B 352       5.895  13.885  -9.437  1.00 94.94           C  
ATOM   2860  C   GLY B 352       5.807  13.965 -10.949  1.00 94.94           C  
ATOM   2861  O   GLY B 352       4.729  14.195 -11.502  1.00 94.94           O  
ATOM   2862  N   SER B 353       6.862  13.668 -11.650  1.00 95.45           N  
ATOM   2863  CA  SER B 353       6.921  13.807 -13.102  1.00 95.45           C  
ATOM   2864  C   SER B 353       6.772  12.456 -13.793  1.00 95.45           C  
ATOM   2865  O   SER B 353       6.924  12.357 -15.012  1.00 95.45           O  
ATOM   2866  CB  SER B 353       8.237  14.463 -13.524  1.00 95.45           C  
ATOM   2867  OG  SER B 353       9.344  13.675 -13.122  1.00 95.45           O  
ATOM   2868  N   ASP B 354       6.599  11.410 -13.076  1.00 97.12           N  
ATOM   2869  CA  ASP B 354       6.441  10.053 -13.590  1.00 97.12           C  
ATOM   2870  C   ASP B 354       7.744   9.543 -14.202  1.00 97.12           C  
ATOM   2871  O   ASP B 354       7.733   8.616 -15.014  1.00 97.12           O  
ATOM   2872  CB  ASP B 354       5.317  10.000 -14.627  1.00 97.12           C  
ATOM   2873  CG  ASP B 354       3.955  10.330 -14.042  1.00 97.12           C  
ATOM   2874  OD1 ASP B 354       3.749  10.130 -12.826  1.00 97.12           O  
ATOM   2875  OD2 ASP B 354       3.079  10.791 -14.806  1.00 97.12           O1-
ATOM   2876  N   SER B 355       8.828  10.144 -13.884  1.00 96.74           N  
ATOM   2877  CA  SER B 355      10.094   9.789 -14.517  1.00 96.74           C  
ATOM   2878  C   SER B 355      10.875   8.791 -13.670  1.00 96.74           C  
ATOM   2879  O   SER B 355      11.814   8.157 -14.155  1.00 96.74           O  
ATOM   2880  CB  SER B 355      10.941  11.038 -14.759  1.00 96.74           C  
ATOM   2881  OG  SER B 355      11.248  11.683 -13.535  1.00 96.74           O  
ATOM   2882  N   VAL B 356      10.544   8.682 -12.429  1.00 97.48           N  
ATOM   2883  CA  VAL B 356      11.248   7.773 -11.531  1.00 97.48           C  
ATOM   2884  C   VAL B 356      10.240   6.924 -10.761  1.00 97.48           C  
ATOM   2885  O   VAL B 356       9.188   7.418 -10.349  1.00 97.48           O  
ATOM   2886  CB  VAL B 356      12.160   8.540 -10.548  1.00 97.48           C  
ATOM   2887  CG1 VAL B 356      12.912   7.569  -9.639  1.00 97.48           C  
ATOM   2888  CG2 VAL B 356      13.140   9.428 -11.312  1.00 97.48           C  
ATOM   2889  N   VAL B 357      10.572   5.667 -10.566  1.00 97.81           N  
ATOM   2890  CA  VAL B 357       9.761   4.750  -9.773  1.00 97.81           C  
ATOM   2891  C   VAL B 357      10.527   4.333  -8.520  1.00 97.81           C  
ATOM   2892  O   VAL B 357      11.749   4.172  -8.557  1.00 97.81           O  
ATOM   2893  CB  VAL B 357       9.353   3.502 -10.588  1.00 97.81           C  
ATOM   2894  CG1 VAL B 357       8.576   2.517  -9.716  1.00 97.81           C  
ATOM   2895  CG2 VAL B 357       8.526   3.909 -11.807  1.00 97.81           C  
ATOM   2896  N   MET B 358       9.775   4.151  -7.463  1.00 98.40           N  
ATOM   2897  CA  MET B 358      10.418   3.786  -6.204  1.00 98.40           C  
ATOM   2898  C   MET B 358       9.657   2.661  -5.511  1.00 98.40           C  
ATOM   2899  O   MET B 358       8.431   2.585  -5.605  1.00 98.40           O  
ATOM   2900  CB  MET B 358      10.514   5.000  -5.277  1.00 98.40           C  
ATOM   2901  CG  MET B 358      11.182   4.702  -3.945  1.00 98.40           C  
ATOM   2902  SD  MET B 358      11.228   6.166  -2.839  1.00 98.40           S  
ATOM   2903  CE  MET B 358       9.484   6.248  -2.343  1.00 98.40           C  
ATOM   2904  N   THR B 359      10.349   1.771  -4.804  1.00 98.74           N  
ATOM   2905  CA  THR B 359       9.740   0.700  -4.023  1.00 98.74           C  
ATOM   2906  C   THR B 359      10.658   0.275  -2.880  1.00 98.74           C  
ATOM   2907  O   THR B 359      11.854   0.573  -2.894  1.00 98.74           O  
ATOM   2908  CB  THR B 359       9.416  -0.519  -4.906  1.00 98.74           C  
ATOM   2909  CG2 THR B 359      10.691  -1.192  -5.405  1.00 98.74           C  
ATOM   2910  OG1 THR B 359       8.657  -1.466  -4.143  1.00 98.74           O  
ATOM   2911  N   GLY B 360      10.082  -0.358  -1.946  1.00 98.41           N  
ATOM   2912  CA  GLY B 360      10.849  -0.795  -0.790  1.00 98.41           C  
ATOM   2913  C   GLY B 360      11.410  -2.196  -0.942  1.00 98.41           C  
ATOM   2914  O   GLY B 360      11.130  -2.879  -1.929  1.00 98.41           O  
ATOM   2915  N   SER B 361      12.249  -2.616   0.033  1.00 98.22           N  
ATOM   2916  CA  SER B 361      12.858  -3.941   0.084  1.00 98.22           C  
ATOM   2917  C   SER B 361      13.264  -4.308   1.507  1.00 98.22           C  
ATOM   2918  O   SER B 361      12.829  -3.668   2.467  1.00 98.22           O  
ATOM   2919  CB  SER B 361      14.079  -4.005  -0.836  1.00 98.22           C  
ATOM   2920  OG  SER B 361      14.541  -5.339  -0.966  1.00 98.22           O  
ATOM   2921  N   TYR B 362      14.018  -5.416   1.626  1.00 97.59           N  
ATOM   2922  CA  TYR B 362      14.469  -5.883   2.932  1.00 97.59           C  
ATOM   2923  C   TYR B 362      15.736  -5.155   3.364  1.00 97.59           C  
ATOM   2924  O   TYR B 362      16.431  -4.561   2.536  1.00 97.59           O  
ATOM   2925  CB  TYR B 362      14.717  -7.394   2.907  1.00 97.59           C  
ATOM   2926  CG  TYR B 362      13.478  -8.208   2.620  1.00 97.59           C  
ATOM   2927  CD1 TYR B 362      12.462  -8.322   3.565  1.00 97.59           C  
ATOM   2928  CD2 TYR B 362      13.323  -8.864   1.404  1.00 97.59           C  
ATOM   2929  CE1 TYR B 362      11.319  -9.073   3.305  1.00 97.59           C  
ATOM   2930  CE2 TYR B 362      12.185  -9.617   1.133  1.00 97.59           C  
ATOM   2931  CZ  TYR B 362      11.190  -9.715   2.088  1.00 97.59           C  
ATOM   2932  OH  TYR B 362      10.062 -10.460   1.826  1.00 97.59           O  
ATOM   2933  N   ASN B 363      15.996  -5.165   4.646  1.00 95.82           N  
ATOM   2934  CA  ASN B 363      17.163  -4.526   5.246  1.00 95.82           C  
ATOM   2935  C   ASN B 363      17.042  -3.005   5.225  1.00 95.82           C  
ATOM   2936  O   ASN B 363      18.042  -2.300   5.078  1.00 95.82           O  
ATOM   2937  CB  ASN B 363      18.443  -4.966   4.532  1.00 95.82           C  
ATOM   2938  CG  ASN B 363      19.649  -4.980   5.450  1.00 95.82           C  
ATOM   2939  ND2 ASN B 363      20.787  -4.523   4.941  1.00 95.82           N  
ATOM   2940  OD1 ASN B 363      19.558  -5.399   6.607  1.00 95.82           O  
ATOM   2941  N   ASN B 364      15.805  -2.590   5.247  1.00 96.43           N  
ATOM   2942  CA  ASN B 364      15.480  -1.168   5.216  1.00 96.43           C  
ATOM   2943  C   ASN B 364      15.990  -0.504   3.940  1.00 96.43           C  
ATOM   2944  O   ASN B 364      16.362   0.670   3.952  1.00 96.43           O  
ATOM   2945  CB  ASN B 364      16.048  -0.460   6.447  1.00 96.43           C  
ATOM   2946  CG  ASN B 364      15.238  -0.726   7.700  1.00 96.43           C  
ATOM   2947  ND2 ASN B 364      15.796  -0.376   8.853  1.00 96.43           N  
ATOM   2948  OD1 ASN B 364      14.120  -1.243   7.633  1.00 96.43           O  
ATOM   2949  N   PHE B 365      16.024  -1.318   2.932  1.00 97.43           N  
ATOM   2950  CA  PHE B 365      16.419  -0.805   1.626  1.00 97.43           C  
ATOM   2951  C   PHE B 365      15.210  -0.276   0.864  1.00 97.43           C  
ATOM   2952  O   PHE B 365      14.086  -0.733   1.080  1.00 97.43           O  
ATOM   2953  CB  PHE B 365      17.120  -1.894   0.808  1.00 97.43           C  
ATOM   2954  CG  PHE B 365      18.490  -2.250   1.319  1.00 97.43           C  
ATOM   2955  CD1 PHE B 365      19.183  -1.381   2.154  1.00 97.43           C  
ATOM   2956  CD2 PHE B 365      19.085  -3.453   0.965  1.00 97.43           C  
ATOM   2957  CE1 PHE B 365      20.452  -1.708   2.628  1.00 97.43           C  
ATOM   2958  CE2 PHE B 365      20.353  -3.787   1.435  1.00 97.43           C  
ATOM   2959  CZ  PHE B 365      21.034  -2.912   2.266  1.00 97.43           C  
ATOM   2960  N   PHE B 366      15.450   0.688   0.121  1.00 98.04           N  
ATOM   2961  CA  PHE B 366      14.487   1.088  -0.899  1.00 98.04           C  
ATOM   2962  C   PHE B 366      15.190   1.396  -2.216  1.00 98.04           C  
ATOM   2963  O   PHE B 366      16.341   1.838  -2.223  1.00 98.04           O  
ATOM   2964  CB  PHE B 366      13.685   2.308  -0.434  1.00 98.04           C  
ATOM   2965  CG  PHE B 366      14.535   3.509  -0.119  1.00 98.04           C  
ATOM   2966  CD1 PHE B 366      15.128   3.650   1.129  1.00 98.04           C  
ATOM   2967  CD2 PHE B 366      14.742   4.498  -1.073  1.00 98.04           C  
ATOM   2968  CE1 PHE B 366      15.916   4.761   1.424  1.00 98.04           C  
ATOM   2969  CE2 PHE B 366      15.527   5.611  -0.786  1.00 98.04           C  
ATOM   2970  CZ  PHE B 366      16.112   5.741   0.464  1.00 98.04           C  
ATOM   2971  N   ARG B 367      14.480   1.099  -3.287  1.00 97.82           N  
ATOM   2972  CA  ARG B 367      15.097   1.169  -4.608  1.00 97.82           C  
ATOM   2973  C   ARG B 367      14.389   2.193  -5.489  1.00 97.82           C  
ATOM   2974  O   ARG B 367      13.167   2.338  -5.423  1.00 97.82           O  
ATOM   2975  CB  ARG B 367      15.082  -0.204  -5.283  1.00 97.82           C  
ATOM   2976  CG  ARG B 367      15.857  -1.271  -4.527  1.00 97.82           C  
ATOM   2977  CD  ARG B 367      16.003  -2.547  -5.344  1.00 97.82           C  
ATOM   2978  NE  ARG B 367      16.953  -2.379  -6.440  1.00 97.82           N  
ATOM   2979  CZ  ARG B 367      17.296  -3.335  -7.298  1.00 97.82           C  
ATOM   2980  NH1 ARG B 367      16.772  -4.552  -7.204  1.00 97.82           N1+
ATOM   2981  NH2 ARG B 367      18.170  -3.074  -8.259  1.00 97.82           N  
ATOM   2982  N   MET B 368      15.167   2.836  -6.313  1.00 97.63           N  
ATOM   2983  CA  MET B 368      14.646   3.813  -7.265  1.00 97.63           C  
ATOM   2984  C   MET B 368      15.145   3.518  -8.675  1.00 97.63           C  
ATOM   2985  O   MET B 368      16.306   3.150  -8.864  1.00 97.63           O  
ATOM   2986  CB  MET B 368      15.048   5.231  -6.854  1.00 97.63           C  
ATOM   2987  CG  MET B 368      14.568   5.626  -5.467  1.00 97.63           C  
ATOM   2988  SD  MET B 368      15.109   7.314  -4.990  1.00 97.63           S  
ATOM   2989  CE  MET B 368      13.880   8.308  -5.881  1.00 97.63           C  
ATOM   2990  N   PHE B 369      14.267   3.686  -9.593  1.00 97.33           N  
ATOM   2991  CA  PHE B 369      14.591   3.415 -10.988  1.00 97.33           C  
ATOM   2992  C   PHE B 369      14.246   4.612 -11.867  1.00 97.33           C  
ATOM   2993  O   PHE B 369      13.095   5.051 -11.901  1.00 97.33           O  
ATOM   2994  CB  PHE B 369      13.848   2.169 -11.482  1.00 97.33           C  
ATOM   2995  CG  PHE B 369      14.043   0.960 -10.609  1.00 97.33           C  
ATOM   2996  CD1 PHE B 369      15.110   0.095 -10.823  1.00 97.33           C  
ATOM   2997  CD2 PHE B 369      13.160   0.688  -9.572  1.00 97.33           C  
ATOM   2998  CE1 PHE B 369      15.293  -1.026 -10.016  1.00 97.33           C  
ATOM   2999  CE2 PHE B 369      13.336  -0.430  -8.762  1.00 97.33           C  
ATOM   3000  CZ  PHE B 369      14.403  -1.286  -8.986  1.00 97.33           C  
ATOM   3001  N   ASP B 370      15.250   5.132 -12.554  1.00 96.59           N  
ATOM   3002  CA  ASP B 370      15.026   6.197 -13.527  1.00 96.59           C  
ATOM   3003  C   ASP B 370      14.552   5.629 -14.863  1.00 96.59           C  
ATOM   3004  O   ASP B 370      15.260   4.843 -15.496  1.00 96.59           O  
ATOM   3005  CB  ASP B 370      16.302   7.017 -13.728  1.00 96.59           C  
ATOM   3006  CG  ASP B 370      16.075   8.276 -14.546  1.00 96.59           C  
ATOM   3007  OD1 ASP B 370      15.534   8.185 -15.669  1.00 96.59           O  
ATOM   3008  OD2 ASP B 370      16.444   9.369 -14.064  1.00 96.59           O1-
ATOM   3009  N   ARG B 371      13.501   6.068 -15.323  1.00 96.41           N  
ATOM   3010  CA  ARG B 371      12.874   5.494 -16.509  1.00 96.41           C  
ATOM   3011  C   ARG B 371      13.590   5.945 -17.779  1.00 96.41           C  
ATOM   3012  O   ARG B 371      13.603   5.224 -18.779  1.00 96.41           O  
ATOM   3013  CB  ARG B 371      11.395   5.881 -16.577  1.00 96.41           C  
ATOM   3014  CG  ARG B 371      10.555   5.302 -15.450  1.00 96.41           C  
ATOM   3015  CD  ARG B 371       9.094   5.714 -15.567  1.00 96.41           C  
ATOM   3016  NE  ARG B 371       8.475   5.167 -16.771  1.00 96.41           N  
ATOM   3017  CZ  ARG B 371       7.392   5.667 -17.360  1.00 96.41           C  
ATOM   3018  NH1 ARG B 371       6.785   6.740 -16.865  1.00 96.41           N1+
ATOM   3019  NH2 ARG B 371       6.913   5.091 -18.452  1.00 96.41           N  
ATOM   3020  N   ASN B 372      14.221   7.081 -17.730  1.00 93.63           N  
ATOM   3021  CA  ASN B 372      14.901   7.623 -18.901  1.00 93.63           C  
ATOM   3022  C   ASN B 372      16.282   7.002 -19.086  1.00 93.63           C  
ATOM   3023  O   ASN B 372      16.621   6.545 -20.179  1.00 93.63           O  
ATOM   3024  CB  ASN B 372      15.013   9.146 -18.800  1.00 93.63           C  
ATOM   3025  CG  ASN B 372      13.661   9.833 -18.806  1.00 93.63           C  
ATOM   3026  ND2 ASN B 372      13.551  10.933 -18.070  1.00 93.63           N  
ATOM   3027  OD1 ASN B 372      12.723   9.378 -19.466  1.00 93.63           O  
ATOM   3028  N   THR B 373      16.985   6.863 -17.992  1.00 92.23           N  
ATOM   3029  CA  THR B 373      18.357   6.372 -18.058  1.00 92.23           C  
ATOM   3030  C   THR B 373      18.408   4.872 -17.780  1.00 92.23           C  
ATOM   3031  O   THR B 373      19.417   4.219 -18.056  1.00 92.23           O  
ATOM   3032  CB  THR B 373      19.265   7.113 -17.060  1.00 92.23           C  
ATOM   3033  CG2 THR B 373      19.254   8.616 -17.318  1.00 92.23           C  
ATOM   3034  OG1 THR B 373      18.802   6.865 -15.727  1.00 92.23           O  
ATOM   3035  N   LYS B 374      17.357   4.299 -17.187  1.00 90.19           N  
ATOM   3036  CA  LYS B 374      17.249   2.893 -16.808  1.00 90.19           C  
ATOM   3037  C   LYS B 374      18.244   2.543 -15.704  1.00 90.19           C  
ATOM   3038  O   LYS B 374      18.596   1.375 -15.526  1.00 90.19           O  
ATOM   3039  CB  LYS B 374      17.475   1.991 -18.022  1.00 90.19           C  
ATOM   3040  CG  LYS B 374      16.413   2.128 -19.102  1.00 90.19           C  
ATOM   3041  CD  LYS B 374      16.580   1.074 -20.189  1.00 90.19           C  
ATOM   3042  CE  LYS B 374      15.504   1.197 -21.259  1.00 90.19           C  
ATOM   3043  NZ  LYS B 374      15.664   0.165 -22.327  1.00 90.19           N1+
ATOM   3044  N   ARG B 375      18.701   3.592 -15.070  1.00 92.69           N  
ATOM   3045  CA  ARG B 375      19.589   3.380 -13.931  1.00 92.69           C  
ATOM   3046  C   ARG B 375      18.793   3.188 -12.645  1.00 92.69           C  
ATOM   3047  O   ARG B 375      17.679   3.701 -12.515  1.00 92.69           O  
ATOM   3048  CB  ARG B 375      20.557   4.555 -13.778  1.00 92.69           C  
ATOM   3049  CG  ARG B 375      21.593   4.649 -14.887  1.00 92.69           C  
ATOM   3050  CD  ARG B 375      22.601   5.759 -14.625  1.00 92.69           C  
ATOM   3051  NE  ARG B 375      23.604   5.837 -15.683  1.00 92.69           N  
ATOM   3052  CZ  ARG B 375      24.600   6.718 -15.720  1.00 92.69           C  
ATOM   3053  NH1 ARG B 375      24.747   7.616 -14.753  1.00 92.69           N1+
ATOM   3054  NH2 ARG B 375      25.457   6.700 -16.731  1.00 92.69           N  
ATOM   3055  N   ASP B 376      19.393   2.378 -11.819  1.00 94.29           N  
ATOM   3056  CA  ASP B 376      18.727   2.154 -10.540  1.00 94.29           C  
ATOM   3057  C   ASP B 376      19.681   2.399  -9.373  1.00 94.29           C  
ATOM   3058  O   ASP B 376      20.901   2.339  -9.540  1.00 94.29           O  
ATOM   3059  CB  ASP B 376      18.163   0.733 -10.469  1.00 94.29           C  
ATOM   3060  CG  ASP B 376      19.242  -0.335 -10.508  1.00 94.29           C  
ATOM   3061  OD1 ASP B 376      19.987  -0.413 -11.509  1.00 94.29           O  
ATOM   3062  OD2 ASP B 376      19.346  -1.108  -9.531  1.00 94.29           O1-
ATOM   3063  N   ILE B 377      19.136   2.733  -8.285  1.00 95.53           N  
ATOM   3064  CA  ILE B 377      19.936   2.964  -7.087  1.00 95.53           C  
ATOM   3065  C   ILE B 377      19.248   2.336  -5.878  1.00 95.53           C  
ATOM   3066  O   ILE B 377      18.017   2.320  -5.794  1.00 95.53           O  
ATOM   3067  CB  ILE B 377      20.170   4.473  -6.847  1.00 95.53           C  
ATOM   3068  CG1 ILE B 377      21.181   4.682  -5.714  1.00 95.53           C  
ATOM   3069  CG2 ILE B 377      18.848   5.182  -6.539  1.00 95.53           C  
ATOM   3070  CD1 ILE B 377      21.703   6.109  -5.606  1.00 95.53           C  
ATOM   3071  N   THR B 378      20.017   1.743  -5.011  1.00 96.63           N  
ATOM   3072  CA  THR B 378      19.540   1.191  -3.748  1.00 96.63           C  
ATOM   3073  C   THR B 378      20.047   2.018  -2.570  1.00 96.63           C  
ATOM   3074  O   THR B 378      21.252   2.239  -2.433  1.00 96.63           O  
ATOM   3075  CB  THR B 378      19.981  -0.275  -3.578  1.00 96.63           C  
ATOM   3076  CG2 THR B 378      19.416  -0.873  -2.294  1.00 96.63           C  
ATOM   3077  OG1 THR B 378      19.514  -1.041  -4.695  1.00 96.63           O  
ATOM   3078  N   LEU B 379      19.133   2.457  -1.820  1.00 96.09           N  
ATOM   3079  CA  LEU B 379      19.478   3.249  -0.645  1.00 96.09           C  
ATOM   3080  C   LEU B 379      18.947   2.596   0.626  1.00 96.09           C  
ATOM   3081  O   LEU B 379      18.133   1.672   0.561  1.00 96.09           O  
ATOM   3082  CB  LEU B 379      18.920   4.669  -0.774  1.00 96.09           C  
ATOM   3083  CG  LEU B 379      19.361   5.462  -2.005  1.00 96.09           C  
ATOM   3084  CD1 LEU B 379      18.534   6.736  -2.140  1.00 96.09           C  
ATOM   3085  CD2 LEU B 379      20.848   5.790  -1.926  1.00 96.09           C  
ATOM   3086  N   GLU B 380      19.468   3.093   1.771  1.00 95.48           N  
ATOM   3087  CA  GLU B 380      19.087   2.491   3.045  1.00 95.48           C  
ATOM   3088  C   GLU B 380      18.584   3.545   4.026  1.00 95.48           C  
ATOM   3089  O   GLU B 380      19.186   4.612   4.162  1.00 95.48           O  
ATOM   3090  CB  GLU B 380      20.265   1.726   3.653  1.00 95.48           C  
ATOM   3091  CG  GLU B 380      19.944   1.054   4.979  1.00 95.48           C  
ATOM   3092  CD  GLU B 380      21.144   0.364   5.609  1.00 95.48           C  
ATOM   3093  OE1 GLU B 380      21.030  -0.126   6.755  1.00 95.48           O  
ATOM   3094  OE2 GLU B 380      22.207   0.314   4.951  1.00 95.48           O1-
ATOM   3095  N   ALA B 381      17.463   3.227   4.606  1.00 94.56           N  
ATOM   3096  CA  ALA B 381      16.977   4.058   5.704  1.00 94.56           C  
ATOM   3097  C   ALA B 381      17.528   3.576   7.043  1.00 94.56           C  
ATOM   3098  O   ALA B 381      17.036   2.596   7.608  1.00 94.56           O  
ATOM   3099  CB  ALA B 381      15.450   4.064   5.732  1.00 94.56           C  
ATOM   3100  N   SER B 382      18.591   4.197   7.460  1.00 85.31           N  
ATOM   3101  CA  SER B 382      19.225   3.782   8.707  1.00 85.31           C  
ATOM   3102  C   SER B 382      19.528   4.982   9.599  1.00 85.31           C  
ATOM   3103  O   SER B 382      19.667   6.105   9.111  1.00 85.31           O  
ATOM   3104  CB  SER B 382      20.514   3.010   8.422  1.00 85.31           C  
ATOM   3105  OG  SER B 382      21.262   2.823   9.612  1.00 85.31           O  
ATOM   3106  N   ARG B 383      19.650   4.707  10.829  1.00 77.76           N  
ATOM   3107  CA  ARG B 383      19.900   5.770  11.798  1.00 77.76           C  
ATOM   3108  C   ARG B 383      21.376   6.150  11.824  1.00 77.76           C  
ATOM   3109  O   ARG B 383      21.741   7.209  12.340  1.00 77.76           O  
ATOM   3110  CB  ARG B 383      19.444   5.343  13.194  1.00 77.76           C  
ATOM   3111  CG  ARG B 383      17.939   5.417  13.401  1.00 77.76           C  
ATOM   3112  CD  ARG B 383      17.556   5.164  14.852  1.00 77.76           C  
ATOM   3113  NE  ARG B 383      16.108   5.185  15.039  1.00 77.76           N  
ATOM   3114  CZ  ARG B 383      15.496   5.478  16.183  1.00 77.76           C  
ATOM   3115  NH1 ARG B 383      16.197   5.782  17.269  1.00 77.76           N1+
ATOM   3116  NH2 ARG B 383      14.172   5.468  16.242  1.00 77.76           N  
ATOM   3117  N   GLU B 384      22.254   5.353  11.348  1.00 74.77           N  
ATOM   3118  CA  GLU B 384      23.686   5.632  11.378  1.00 74.77           C  
ATOM   3119  C   GLU B 384      24.014   6.917  10.622  1.00 74.77           C  
ATOM   3120  O   GLU B 384      24.936   7.645  10.995  1.00 74.77           O  
ATOM   3121  CB  GLU B 384      24.476   4.460  10.790  1.00 74.77           C  
ATOM   3122  CG  GLU B 384      24.448   3.206  11.651  1.00 74.77           C  
ATOM   3123  CD  GLU B 384      25.345   2.097  11.125  1.00 74.77           C  
ATOM   3124  OE1 GLU B 384      25.467   1.046  11.795  1.00 74.77           O  
ATOM   3125  OE2 GLU B 384      25.932   2.281  10.035  1.00 74.77           O1-
ATOM   3126  N   ASN B 385      23.094   7.408   9.819  1.00 68.49           N  
ATOM   3127  CA  ASN B 385      23.273   8.605   9.005  1.00 68.49           C  
ATOM   3128  C   ASN B 385      22.121   9.588   9.191  1.00 68.49           C  
ATOM   3129  O   ASN B 385      21.501  10.017   8.217  1.00 68.49           O  
ATOM   3130  CB  ASN B 385      23.419   8.233   7.528  1.00 68.49           C  
ATOM   3131  CG  ASN B 385      24.704   7.481   7.239  1.00 68.49           C  
ATOM   3132  ND2 ASN B 385      24.700   6.686   6.176  1.00 68.49           N  
ATOM   3133  OD1 ASN B 385      25.692   7.614   7.966  1.00 68.49           O  
ATOM   3134  N   ASN B 386      21.951   9.928  10.569  1.00 74.66           N  
ATOM   3135  CA  ASN B 386      20.728  10.673  10.851  1.00 74.66           C  
ATOM   3136  C   ASN B 386      21.008  12.162  11.030  1.00 74.66           C  
ATOM   3137  O   ASN B 386      20.170  12.897  11.555  1.00 74.66           O  
ATOM   3138  CB  ASN B 386      20.031  10.111  12.091  1.00 74.66           C  
ATOM   3139  CG  ASN B 386      19.491   8.711  11.873  1.00 74.66           C  
ATOM   3140  ND2 ASN B 386      19.162   8.026  12.963  1.00 74.66           N  
ATOM   3141  OD1 ASN B 386      19.372   8.248  10.736  1.00 74.66           O  
ATOM   3142  N   LYS B 387      22.165  12.548  10.515  1.00 82.90           N  
ATOM   3143  CA  LYS B 387      22.403  13.988  10.542  1.00 82.90           C  
ATOM   3144  C   LYS B 387      21.790  14.670   9.323  1.00 82.90           C  
ATOM   3145  O   LYS B 387      21.908  14.171   8.202  1.00 82.90           O  
ATOM   3146  CB  LYS B 387      23.902  14.283  10.609  1.00 82.90           C  
ATOM   3147  CG  LYS B 387      24.561  13.852  11.912  1.00 82.90           C  
ATOM   3148  CD  LYS B 387      26.033  14.240  11.949  1.00 82.90           C  
ATOM   3149  CE  LYS B 387      26.711  13.743  13.219  1.00 82.90           C  
ATOM   3150  NZ  LYS B 387      28.165  14.084  13.240  1.00 82.90           N1+
ATOM   3151  N   PRO B 388      21.140  15.674   9.625  1.00 81.65           N  
ATOM   3152  CA  PRO B 388      20.495  16.375   8.512  1.00 81.65           C  
ATOM   3153  C   PRO B 388      21.469  16.724   7.389  1.00 81.65           C  
ATOM   3154  O   PRO B 388      22.621  17.076   7.655  1.00 81.65           O  
ATOM   3155  CB  PRO B 388      19.940  17.642   9.167  1.00 81.65           C  
ATOM   3156  CG  PRO B 388      19.806  17.296  10.615  1.00 81.65           C  
ATOM   3157  CD  PRO B 388      20.854  16.278  10.961  1.00 81.65           C  
ATOM   3158  N   ARG B 389      21.141  16.412   6.183  1.00 85.24           N  
ATOM   3159  CA  ARG B 389      21.826  16.799   4.953  1.00 85.24           C  
ATOM   3160  C   ARG B 389      22.945  15.818   4.618  1.00 85.24           C  
ATOM   3161  O   ARG B 389      23.711  16.040   3.678  1.00 85.24           O  
ATOM   3162  CB  ARG B 389      22.390  18.216   5.074  1.00 85.24           C  
ATOM   3163  CG  ARG B 389      21.325  19.301   5.123  1.00 85.24           C  
ATOM   3164  CD  ARG B 389      21.937  20.694   5.072  1.00 85.24           C  
ATOM   3165  NE  ARG B 389      20.913  21.734   5.117  1.00 85.24           N  
ATOM   3166  CZ  ARG B 389      21.161  23.040   5.161  1.00 85.24           C  
ATOM   3167  NH1 ARG B 389      22.409  23.494   5.166  1.00 85.24           N1+
ATOM   3168  NH2 ARG B 389      20.153  23.899   5.199  1.00 85.24           N  
ATOM   3169  N   THR B 390      22.959  14.821   5.367  1.00 89.10           N  
ATOM   3170  CA  THR B 390      23.910  13.769   5.025  1.00 89.10           C  
ATOM   3171  C   THR B 390      23.467  13.027   3.767  1.00 89.10           C  
ATOM   3172  O   THR B 390      22.328  12.563   3.683  1.00 89.10           O  
ATOM   3173  CB  THR B 390      24.075  12.767   6.183  1.00 89.10           C  
ATOM   3174  CG2 THR B 390      25.141  11.725   5.862  1.00 89.10           C  
ATOM   3175  OG1 THR B 390      24.457  13.475   7.369  1.00 89.10           O  
ATOM   3176  N   VAL B 391      24.363  12.927   2.883  1.00 92.01           N  
ATOM   3177  CA  VAL B 391      24.058  12.282   1.609  1.00 92.01           C  
ATOM   3178  C   VAL B 391      24.033  10.766   1.790  1.00 92.01           C  
ATOM   3179  O   VAL B 391      24.909  10.198   2.448  1.00 92.01           O  
ATOM   3180  CB  VAL B 391      25.080  12.672   0.518  1.00 92.01           C  
ATOM   3181  CG1 VAL B 391      24.793  11.922  -0.782  1.00 92.01           C  
ATOM   3182  CG2 VAL B 391      25.061  14.181   0.284  1.00 92.01           C  
ATOM   3183  N   LEU B 392      23.056  10.172   1.250  1.00 92.65           N  
ATOM   3184  CA  LEU B 392      22.944   8.721   1.344  1.00 92.65           C  
ATOM   3185  C   LEU B 392      23.883   8.038   0.356  1.00 92.65           C  
ATOM   3186  O   LEU B 392      23.968   8.441  -0.807  1.00 92.65           O  
ATOM   3187  CB  LEU B 392      21.501   8.277   1.086  1.00 92.65           C  
ATOM   3188  CG  LEU B 392      20.447   8.794   2.066  1.00 92.65           C  
ATOM   3189  CD1 LEU B 392      19.056   8.337   1.639  1.00 92.65           C  
ATOM   3190  CD2 LEU B 392      20.758   8.325   3.484  1.00 92.65           C  
ATOM   3191  N   LYS B 393      24.477   7.072   0.855  1.00 90.90           N  
ATOM   3192  CA  LYS B 393      25.368   6.302  -0.007  1.00 90.90           C  
ATOM   3193  C   LYS B 393      24.645   5.104  -0.616  1.00 90.90           C  
ATOM   3194  O   LYS B 393      23.920   4.391   0.080  1.00 90.90           O  
ATOM   3195  CB  LYS B 393      26.596   5.831   0.774  1.00 90.90           C  
ATOM   3196  CG  LYS B 393      27.490   6.961   1.263  1.00 90.90           C  
ATOM   3197  CD  LYS B 393      28.719   6.428   1.988  1.00 90.90           C  
ATOM   3198  CE  LYS B 393      29.589   7.558   2.521  1.00 90.90           C  
ATOM   3199  NZ  LYS B 393      30.776   7.040   3.265  1.00 90.90           N1+
ATOM   3200  N   PRO B 394      24.880   4.906  -1.875  1.00 92.91           N  
ATOM   3201  CA  PRO B 394      24.250   3.749  -2.514  1.00 92.91           C  
ATOM   3202  C   PRO B 394      24.736   2.420  -1.938  1.00 92.91           C  
ATOM   3203  O   PRO B 394      25.891   2.310  -1.519  1.00 92.91           O  
ATOM   3204  CB  PRO B 394      24.661   3.890  -3.982  1.00 92.91           C  
ATOM   3205  CG  PRO B 394      25.062   5.322  -4.130  1.00 92.91           C  
ATOM   3206  CD  PRO B 394      25.552   5.821  -2.801  1.00 92.91           C  
ATOM   3207  N   ARG B 395      23.828   1.457  -1.920  1.00 92.76           N  
ATOM   3208  CA  ARG B 395      24.140   0.111  -1.452  1.00 92.76           C  
ATOM   3209  C   ARG B 395      24.013  -0.905  -2.582  1.00 92.76           C  
ATOM   3210  O   ARG B 395      23.336  -0.649  -3.580  1.00 92.76           O  
ATOM   3211  CB  ARG B 395      23.225  -0.280  -0.290  1.00 92.76           C  
ATOM   3212  CG  ARG B 395      23.311   0.657   0.905  1.00 92.76           C  
ATOM   3213  CD  ARG B 395      24.611   0.472   1.675  1.00 92.76           C  
ATOM   3214  NE  ARG B 395      24.611   1.229   2.923  1.00 92.76           N  
ATOM   3215  CZ  ARG B 395      25.631   1.289   3.773  1.00 92.76           C  
ATOM   3216  NH1 ARG B 395      26.760   0.634   3.525  1.00 92.76           N1+
ATOM   3217  NH2 ARG B 395      25.524   2.009   4.881  1.00 92.76           N  
ATOM   3218  N   LYS B 396      24.748  -1.983  -2.370  1.00 92.00           N  
ATOM   3219  CA  LYS B 396      24.655  -3.067  -3.344  1.00 92.00           C  
ATOM   3220  C   LYS B 396      24.586  -4.424  -2.651  1.00 92.00           C  
ATOM   3221  O   LYS B 396      25.305  -4.669  -1.679  1.00 92.00           O  
ATOM   3222  CB  LYS B 396      25.844  -3.028  -4.305  1.00 92.00           C  
ATOM   3223  CG  LYS B 396      25.677  -3.912  -5.532  1.00 92.00           C  
ATOM   3224  CD  LYS B 396      26.847  -3.758  -6.495  1.00 92.00           C  
ATOM   3225  CE  LYS B 396      26.716  -4.694  -7.689  1.00 92.00           C  
ATOM   3226  NZ  LYS B 396      27.857  -4.540  -8.641  1.00 92.00           N1+
ATOM   3227  N   VAL B 397      23.700  -5.227  -3.157  1.00 91.35           N  
ATOM   3228  CA  VAL B 397      23.591  -6.583  -2.628  1.00 91.35           C  
ATOM   3229  C   VAL B 397      24.284  -7.564  -3.571  1.00 91.35           C  
ATOM   3230  O   VAL B 397      24.013  -7.574  -4.774  1.00 91.35           O  
ATOM   3231  CB  VAL B 397      22.117  -6.994  -2.420  1.00 91.35           C  
ATOM   3232  CG1 VAL B 397      22.026  -8.407  -1.846  1.00 91.35           C  
ATOM   3233  CG2 VAL B 397      21.409  -5.996  -1.505  1.00 91.35           C  
ATOM   3234  N   CYS B 398      25.186  -8.293  -3.040  1.00 86.02           N  
ATOM   3235  CA  CYS B 398      25.917  -9.254  -3.858  1.00 86.02           C  
ATOM   3236  C   CYS B 398      25.564 -10.684  -3.467  1.00 86.02           C  
ATOM   3237  O   CYS B 398      25.218 -10.949  -2.314  1.00 86.02           O  
ATOM   3238  CB  CYS B 398      27.424  -9.037  -3.725  1.00 86.02           C  
ATOM   3239  SG  CYS B 398      27.897  -8.107  -2.250  1.00 86.02           S  
ATOM   3240  N   ALA B 399      25.466 -11.521  -4.488  1.00 75.14           N  
ATOM   3241  CA  ALA B 399      25.143 -12.927  -4.259  1.00 75.14           C  
ATOM   3242  C   ALA B 399      26.338 -13.676  -3.674  1.00 75.14           C  
ATOM   3243  O   ALA B 399      26.169 -14.593  -2.866  1.00 75.14           O  
ATOM   3244  CB  ALA B 399      24.690 -13.588  -5.558  1.00 75.14           C  
ATOM   3245  N   SER B 400      27.642 -13.130  -4.014  1.00 69.41           N  
ATOM   3246  CA  SER B 400      28.846 -13.855  -3.622  1.00 69.41           C  
ATOM   3247  C   SER B 400      29.666 -13.059  -2.612  1.00 69.41           C  
ATOM   3248  O   SER B 400      29.524 -11.838  -2.513  1.00 69.41           O  
ATOM   3249  CB  SER B 400      29.703 -14.175  -4.847  1.00 69.41           C  
ATOM   3250  OG  SER B 400      30.950 -14.727  -4.459  1.00 69.41           O  
ATOM   3251  N   GLY B 401      30.293 -13.654  -1.606  1.00 61.85           N  
ATOM   3252  CA  GLY B 401      30.979 -13.347  -0.361  1.00 61.85           C  
ATOM   3253  C   GLY B 401      32.013 -12.246  -0.505  1.00 61.85           C  
ATOM   3254  O   GLY B 401      32.598 -11.803   0.485  1.00 61.85           O  
ATOM   3255  N   LYS B 402      32.729 -11.949  -1.573  1.00 60.52           N  
ATOM   3256  CA  LYS B 402      33.834 -11.015  -1.378  1.00 60.52           C  
ATOM   3257  C   LYS B 402      33.322  -9.598  -1.140  1.00 60.52           C  
ATOM   3258  O   LYS B 402      32.568  -9.060  -1.953  1.00 60.52           O  
ATOM   3259  CB  LYS B 402      34.774 -11.037  -2.585  1.00 60.52           C  
ATOM   3260  CG  LYS B 402      35.872 -12.086  -2.496  1.00 60.52           C  
ATOM   3261  CD  LYS B 402      36.866 -11.954  -3.643  1.00 60.52           C  
ATOM   3262  CE  LYS B 402      37.932 -13.040  -3.588  1.00 60.52           C  
ATOM   3263  NZ  LYS B 402      38.895 -12.928  -4.724  1.00 60.52           N1+
ATOM   3264  N   ARG B 403      33.387  -9.080   0.090  1.00 62.70           N  
ATOM   3265  CA  ARG B 403      32.734  -7.915   0.676  1.00 62.70           C  
ATOM   3266  C   ARG B 403      33.536  -6.646   0.411  1.00 62.70           C  
ATOM   3267  O   ARG B 403      34.714  -6.564   0.766  1.00 62.70           O  
ATOM   3268  CB  ARG B 403      32.540  -8.107   2.182  1.00 62.70           C  
ATOM   3269  CG  ARG B 403      31.383  -9.026   2.541  1.00 62.70           C  
ATOM   3270  CD  ARG B 403      31.182  -9.118   4.047  1.00 62.70           C  
ATOM   3271  NE  ARG B 403      30.067  -9.996   4.390  1.00 62.70           N  
ATOM   3272  CZ  ARG B 403      29.718 -10.329   5.629  1.00 62.70           C  
ATOM   3273  NH1 ARG B 403      30.393  -9.861   6.673  1.00 62.70           N1+
ATOM   3274  NH2 ARG B 403      28.685 -11.135   5.828  1.00 62.70           N  
ATOM   3275  N   LYS B 404      33.143  -5.933  -0.672  1.00 70.09           N  
ATOM   3276  CA  LYS B 404      33.595  -4.545  -0.652  1.00 70.09           C  
ATOM   3277  C   LYS B 404      32.792  -3.720   0.348  1.00 70.09           C  
ATOM   3278  O   LYS B 404      31.763  -4.175   0.852  1.00 70.09           O  
ATOM   3279  CB  LYS B 404      33.490  -3.926  -2.047  1.00 70.09           C  
ATOM   3280  CG  LYS B 404      34.483  -4.491  -3.052  1.00 70.09           C  
ATOM   3281  CD  LYS B 404      34.393  -3.771  -4.391  1.00 70.09           C  
ATOM   3282  CE  LYS B 404      35.351  -4.369  -5.413  1.00 70.09           C  
ATOM   3283  NZ  LYS B 404      35.247  -3.684  -6.736  1.00 70.09           N1+
ATOM   3284  N   LYS B 405      33.267  -2.675   0.981  1.00 69.86           N  
ATOM   3285  CA  LYS B 405      32.739  -1.860   2.071  1.00 69.86           C  
ATOM   3286  C   LYS B 405      31.270  -1.518   1.839  1.00 69.86           C  
ATOM   3287  O   LYS B 405      30.462  -1.563   2.770  1.00 69.86           O  
ATOM   3288  CB  LYS B 405      33.557  -0.577   2.228  1.00 69.86           C  
ATOM   3289  CG  LYS B 405      33.469   0.047   3.613  1.00 69.86           C  
ATOM   3290  CD  LYS B 405      34.360   1.277   3.729  1.00 69.86           C  
ATOM   3291  CE  LYS B 405      34.187   1.969   5.074  1.00 69.86           C  
ATOM   3292  NZ  LYS B 405      35.083   3.157   5.206  1.00 69.86           N1+
ATOM   3293  N   ASP B 406      30.715  -1.430   0.596  1.00 75.00           N  
ATOM   3294  CA  ASP B 406      29.342  -1.011   0.330  1.00 75.00           C  
ATOM   3295  C   ASP B 406      28.519  -2.161  -0.246  1.00 75.00           C  
ATOM   3296  O   ASP B 406      27.389  -1.958  -0.695  1.00 75.00           O  
ATOM   3297  CB  ASP B 406      29.321   0.182  -0.628  1.00 75.00           C  
ATOM   3298  CG  ASP B 406      29.945   1.432  -0.032  1.00 75.00           C  
ATOM   3299  OD1 ASP B 406      29.855   1.631   1.199  1.00 75.00           O  
ATOM   3300  OD2 ASP B 406      30.528   2.227  -0.800  1.00 75.00           O1-
ATOM   3301  N   GLU B 407      28.972  -3.330   0.047  1.00 86.02           N  
ATOM   3302  CA  GLU B 407      28.304  -4.521  -0.470  1.00 86.02           C  
ATOM   3303  C   GLU B 407      27.829  -5.424   0.665  1.00 86.02           C  
ATOM   3304  O   GLU B 407      28.474  -5.504   1.713  1.00 86.02           O  
ATOM   3305  CB  GLU B 407      29.235  -5.297  -1.405  1.00 86.02           C  
ATOM   3306  CG  GLU B 407      29.554  -4.566  -2.701  1.00 86.02           C  
ATOM   3307  CD  GLU B 407      30.419  -5.379  -3.651  1.00 86.02           C  
ATOM   3308  OE1 GLU B 407      30.757  -4.875  -4.746  1.00 86.02           O  
ATOM   3309  OE2 GLU B 407      30.761  -6.529  -3.298  1.00 86.02           O1-
ATOM   3310  N   ILE B 408      26.614  -5.755   0.586  1.00 88.37           N  
ATOM   3311  CA  ILE B 408      26.047  -6.660   1.580  1.00 88.37           C  
ATOM   3312  C   ILE B 408      25.711  -7.999   0.927  1.00 88.37           C  
ATOM   3313  O   ILE B 408      25.166  -8.038  -0.178  1.00 88.37           O  
ATOM   3314  CB  ILE B 408      24.789  -6.056   2.243  1.00 88.37           C  
ATOM   3315  CG1 ILE B 408      25.132  -4.728   2.928  1.00 88.37           C  
ATOM   3316  CG2 ILE B 408      24.176  -7.044   3.239  1.00 88.37           C  
ATOM   3317  CD1 ILE B 408      23.916  -3.942   3.398  1.00 88.37           C  
ATOM   3318  N   SER B 409      26.182  -8.989   1.601  1.00 91.31           N  
ATOM   3319  CA  SER B 409      25.874 -10.321   1.091  1.00 91.31           C  
ATOM   3320  C   SER B 409      24.404 -10.667   1.303  1.00 91.31           C  
ATOM   3321  O   SER B 409      23.810 -10.287   2.314  1.00 91.31           O  
ATOM   3322  CB  SER B 409      26.756 -11.371   1.767  1.00 91.31           C  
ATOM   3323  OG  SER B 409      26.319 -12.680   1.442  1.00 91.31           O  
ATOM   3324  N   VAL B 410      23.808 -11.371   0.433  1.00 92.83           N  
ATOM   3325  CA  VAL B 410      22.404 -11.764   0.485  1.00 92.83           C  
ATOM   3326  C   VAL B 410      22.129 -12.536   1.773  1.00 92.83           C  
ATOM   3327  O   VAL B 410      21.072 -12.377   2.387  1.00 92.83           O  
ATOM   3328  CB  VAL B 410      22.006 -12.615  -0.742  1.00 92.83           C  
ATOM   3329  CG1 VAL B 410      20.574 -13.126  -0.604  1.00 92.83           C  
ATOM   3330  CG2 VAL B 410      22.166 -11.805  -2.027  1.00 92.83           C  
ATOM   3331  N   ASP B 411      23.121 -13.261   2.284  1.00 91.18           N  
ATOM   3332  CA  ASP B 411      22.972 -14.092   3.475  1.00 91.18           C  
ATOM   3333  C   ASP B 411      22.943 -13.238   4.740  1.00 91.18           C  
ATOM   3334  O   ASP B 411      22.463 -13.683   5.785  1.00 91.18           O  
ATOM   3335  CB  ASP B 411      24.104 -15.118   3.559  1.00 91.18           C  
ATOM   3336  CG  ASP B 411      24.052 -16.151   2.447  1.00 91.18           C  
ATOM   3337  OD1 ASP B 411      22.942 -16.577   2.062  1.00 91.18           O  
ATOM   3338  OD2 ASP B 411      25.131 -16.545   1.953  1.00 91.18           O1-
ATOM   3339  N   SER B 412      23.400 -12.049   4.591  1.00 91.87           N  
ATOM   3340  CA  SER B 412      23.497 -11.187   5.763  1.00 91.87           C  
ATOM   3341  C   SER B 412      22.307 -10.237   5.851  1.00 91.87           C  
ATOM   3342  O   SER B 412      22.235  -9.406   6.759  1.00 91.87           O  
ATOM   3343  CB  SER B 412      24.799 -10.385   5.734  1.00 91.87           C  
ATOM   3344  OG  SER B 412      25.920 -11.249   5.657  1.00 91.87           O  
ATOM   3345  N   LEU B 413      21.401 -10.383   4.940  1.00 94.49           N  
ATOM   3346  CA  LEU B 413      20.243  -9.496   4.928  1.00 94.49           C  
ATOM   3347  C   LEU B 413      19.336  -9.769   6.123  1.00 94.49           C  
ATOM   3348  O   LEU B 413      19.121 -10.925   6.492  1.00 94.49           O  
ATOM   3349  CB  LEU B 413      19.455  -9.660   3.626  1.00 94.49           C  
ATOM   3350  CG  LEU B 413      20.120  -9.122   2.358  1.00 94.49           C  
ATOM   3351  CD1 LEU B 413      19.278  -9.462   1.133  1.00 94.49           C  
ATOM   3352  CD2 LEU B 413      20.334  -7.616   2.464  1.00 94.49           C  
ATOM   3353  N   ASP B 414      18.894  -8.732   6.735  1.00 94.79           N  
ATOM   3354  CA  ASP B 414      17.909  -8.843   7.806  1.00 94.79           C  
ATOM   3355  C   ASP B 414      16.490  -8.683   7.265  1.00 94.79           C  
ATOM   3356  O   ASP B 414      16.055  -7.569   6.966  1.00 94.79           O  
ATOM   3357  CB  ASP B 414      18.178  -7.800   8.892  1.00 94.79           C  
ATOM   3358  CG  ASP B 414      17.313  -7.992  10.126  1.00 94.79           C  
ATOM   3359  OD1 ASP B 414      16.345  -8.781  10.075  1.00 94.79           O  
ATOM   3360  OD2 ASP B 414      17.599  -7.345  11.156  1.00 94.79           O1-
ATOM   3361  N   PHE B 415      15.702  -9.762   7.259  1.00 95.88           N  
ATOM   3362  CA  PHE B 415      14.377  -9.766   6.651  1.00 95.88           C  
ATOM   3363  C   PHE B 415      13.339  -9.199   7.612  1.00 95.88           C  
ATOM   3364  O   PHE B 415      12.197  -8.945   7.222  1.00 95.88           O  
ATOM   3365  CB  PHE B 415      13.982 -11.184   6.229  1.00 95.88           C  
ATOM   3366  CG  PHE B 415      14.823 -11.741   5.112  1.00 95.88           C  
ATOM   3367  CD1 PHE B 415      14.650 -11.300   3.806  1.00 95.88           C  
ATOM   3368  CD2 PHE B 415      15.788 -12.707   5.369  1.00 95.88           C  
ATOM   3369  CE1 PHE B 415      15.427 -11.814   2.770  1.00 95.88           C  
ATOM   3370  CE2 PHE B 415      16.568 -13.225   4.339  1.00 95.88           C  
ATOM   3371  CZ  PHE B 415      16.386 -12.778   3.041  1.00 95.88           C  
ATOM   3372  N   ASN B 416      13.773  -8.966   8.878  1.00 92.44           N  
ATOM   3373  CA  ASN B 416      12.876  -8.334   9.839  1.00 92.44           C  
ATOM   3374  C   ASN B 416      12.809  -6.823   9.635  1.00 92.44           C  
ATOM   3375  O   ASN B 416      11.864  -6.173  10.085  1.00 92.44           O  
ATOM   3376  CB  ASN B 416      13.309  -8.657  11.271  1.00 92.44           C  
ATOM   3377  CG  ASN B 416      13.105 -10.116  11.627  1.00 92.44           C  
ATOM   3378  ND2 ASN B 416      14.039 -10.678  12.385  1.00 92.44           N  
ATOM   3379  OD1 ASN B 416      12.116 -10.734  11.224  1.00 92.44           O  
ATOM   3380  N   LYS B 417      13.821  -6.359   9.016  1.00 94.46           N  
ATOM   3381  CA  LYS B 417      13.829  -4.953   8.622  1.00 94.46           C  
ATOM   3382  C   LYS B 417      13.360  -4.784   7.180  1.00 94.46           C  
ATOM   3383  O   LYS B 417      14.072  -5.150   6.243  1.00 94.46           O  
ATOM   3384  CB  LYS B 417      15.226  -4.355   8.793  1.00 94.46           C  
ATOM   3385  CG  LYS B 417      15.718  -4.331  10.232  1.00 94.46           C  
ATOM   3386  CD  LYS B 417      17.083  -3.666  10.346  1.00 94.46           C  
ATOM   3387  CE  LYS B 417      17.577  -3.643  11.786  1.00 94.46           C  
ATOM   3388  NZ  LYS B 417      18.928  -3.016  11.899  1.00 94.46           N1+
ATOM   3389  N   LYS B 418      12.225  -4.236   7.013  1.00 97.12           N  
ATOM   3390  CA  LYS B 418      11.680  -4.156   5.661  1.00 97.12           C  
ATOM   3391  C   LYS B 418      10.904  -2.858   5.457  1.00 97.12           C  
ATOM   3392  O   LYS B 418      10.344  -2.308   6.407  1.00 97.12           O  
ATOM   3393  CB  LYS B 418      10.777  -5.357   5.375  1.00 97.12           C  
ATOM   3394  CG  LYS B 418       9.649  -5.537   6.379  1.00 97.12           C  
ATOM   3395  CD  LYS B 418       8.900  -6.844   6.151  1.00 97.12           C  
ATOM   3396  CE  LYS B 418       7.804  -7.049   7.188  1.00 97.12           C  
ATOM   3397  NZ  LYS B 418       7.146  -8.383   7.042  1.00 97.12           N1+
ATOM   3398  N   ILE B 419      10.930  -2.386   4.256  1.00 98.18           N  
ATOM   3399  CA  ILE B 419      10.173  -1.205   3.857  1.00 98.18           C  
ATOM   3400  C   ILE B 419       9.028  -1.614   2.933  1.00 98.18           C  
ATOM   3401  O   ILE B 419       9.238  -1.849   1.740  1.00 98.18           O  
ATOM   3402  CB  ILE B 419      11.076  -0.162   3.161  1.00 98.18           C  
ATOM   3403  CG1 ILE B 419      12.167   0.325   4.122  1.00 98.18           C  
ATOM   3404  CG2 ILE B 419      10.243   1.012   2.639  1.00 98.18           C  
ATOM   3405  CD1 ILE B 419      13.153   1.301   3.495  1.00 98.18           C  
ATOM   3406  N   LEU B 420       7.841  -1.576   3.525  1.00 98.27           N  
ATOM   3407  CA  LEU B 420       6.669  -1.997   2.766  1.00 98.27           C  
ATOM   3408  C   LEU B 420       5.913  -0.791   2.219  1.00 98.27           C  
ATOM   3409  O   LEU B 420       5.205  -0.899   1.215  1.00 98.27           O  
ATOM   3410  CB  LEU B 420       5.739  -2.843   3.641  1.00 98.27           C  
ATOM   3411  CG  LEU B 420       6.328  -4.139   4.200  1.00 98.27           C  
ATOM   3412  CD1 LEU B 420       5.302  -4.852   5.075  1.00 98.27           C  
ATOM   3413  CD2 LEU B 420       6.795  -5.047   3.067  1.00 98.27           C  
ATOM   3414  N   HIS B 421       6.096   0.360   2.857  1.00 98.33           N  
ATOM   3415  CA  HIS B 421       5.304   1.539   2.524  1.00 98.33           C  
ATOM   3416  C   HIS B 421       6.198   2.742   2.242  1.00 98.33           C  
ATOM   3417  O   HIS B 421       7.021   3.120   3.079  1.00 98.33           O  
ATOM   3418  CB  HIS B 421       4.328   1.865   3.656  1.00 98.33           C  
ATOM   3419  CG  HIS B 421       3.539   0.685   4.127  1.00 98.33           C  
ATOM   3420  CD2 HIS B 421       3.612  -0.034   5.272  1.00 98.33           C  
ATOM   3421  ND1 HIS B 421       2.533   0.115   3.376  1.00 98.33           N  
ATOM   3422  CE1 HIS B 421       2.020  -0.905   4.042  1.00 98.33           C  
ATOM   3423  NE2 HIS B 421       2.657  -1.017   5.195  1.00 98.33           N  
ATOM   3424  N   THR B 422       5.986   3.269   1.072  1.00 98.35           N  
ATOM   3425  CA  THR B 422       6.737   4.444   0.644  1.00 98.35           C  
ATOM   3426  C   THR B 422       5.816   5.460  -0.026  1.00 98.35           C  
ATOM   3427  O   THR B 422       4.755   5.100  -0.539  1.00 98.35           O  
ATOM   3428  CB  THR B 422       7.873   4.061  -0.322  1.00 98.35           C  
ATOM   3429  CG2 THR B 422       8.870   3.120   0.347  1.00 98.35           C  
ATOM   3430  OG1 THR B 422       7.316   3.409  -1.470  1.00 98.35           O  
ATOM   3431  N   ALA B 423       6.214   6.657   0.027  1.00 98.33           N  
ATOM   3432  CA  ALA B 423       5.451   7.711  -0.636  1.00 98.33           C  
ATOM   3433  C   ALA B 423       6.374   8.796  -1.184  1.00 98.33           C  
ATOM   3434  O   ALA B 423       7.400   9.111  -0.577  1.00 98.33           O  
ATOM   3435  CB  ALA B 423       4.434   8.319   0.328  1.00 98.33           C  
ATOM   3436  N   TRP B 424       6.001   9.329  -2.326  1.00 98.22           N  
ATOM   3437  CA  TRP B 424       6.761  10.398  -2.966  1.00 98.22           C  
ATOM   3438  C   TRP B 424       5.938  11.679  -3.045  1.00 98.22           C  
ATOM   3439  O   TRP B 424       4.787  11.659  -3.487  1.00 98.22           O  
ATOM   3440  CB  TRP B 424       7.208   9.976  -4.368  1.00 98.22           C  
ATOM   3441  CG  TRP B 424       8.346  10.785  -4.914  1.00 98.22           C  
ATOM   3442  CD1 TRP B 424       8.371  12.137  -5.120  1.00 98.22           C  
ATOM   3443  CD2 TRP B 424       9.623  10.292  -5.329  1.00 98.22           C  
ATOM   3444  CE2 TRP B 424      10.375  11.401  -5.775  1.00 98.22           C  
ATOM   3445  CE3 TRP B 424      10.205   9.018  -5.366  1.00 98.22           C  
ATOM   3446  NE1 TRP B 424       9.589  12.513  -5.637  1.00 98.22           N  
ATOM   3447  CZ2 TRP B 424      11.681  11.274  -6.253  1.00 98.22           C  
ATOM   3448  CZ3 TRP B 424      11.506   8.893  -5.842  1.00 98.22           C  
ATOM   3449  CH2 TRP B 424      12.227  10.017  -6.279  1.00 98.22           C  
ATOM   3450  N   HIS B 425       6.564  12.762  -2.635  1.00 96.89           N  
ATOM   3451  CA  HIS B 425       5.908  14.061  -2.740  1.00 96.89           C  
ATOM   3452  C   HIS B 425       5.452  14.334  -4.170  1.00 96.89           C  
ATOM   3453  O   HIS B 425       6.170  14.026  -5.124  1.00 96.89           O  
ATOM   3454  CB  HIS B 425       6.843  15.174  -2.266  1.00 96.89           C  
ATOM   3455  CG  HIS B 425       6.154  16.483  -2.044  1.00 96.89           C  
ATOM   3456  CD2 HIS B 425       5.846  17.144  -0.903  1.00 96.89           C  
ATOM   3457  ND1 HIS B 425       5.693  17.266  -3.080  1.00 96.89           N  
ATOM   3458  CE1 HIS B 425       5.130  18.355  -2.584  1.00 96.89           C  
ATOM   3459  NE2 HIS B 425       5.210  18.305  -1.266  1.00 96.89           N  
ATOM   3460  N   PRO B 426       4.300  14.935  -4.322  1.00 95.72           N  
ATOM   3461  CA  PRO B 426       3.725  15.095  -5.659  1.00 95.72           C  
ATOM   3462  C   PRO B 426       4.482  16.113  -6.509  1.00 95.72           C  
ATOM   3463  O   PRO B 426       4.465  16.029  -7.740  1.00 95.72           O  
ATOM   3464  CB  PRO B 426       2.299  15.575  -5.375  1.00 95.72           C  
ATOM   3465  CG  PRO B 426       2.346  16.105  -3.978  1.00 95.72           C  
ATOM   3466  CD  PRO B 426       3.418  15.371  -3.225  1.00 95.72           C  
ATOM   3467  N   LYS B 427       5.171  17.048  -5.884  1.00 93.80           N  
ATOM   3468  CA  LYS B 427       5.748  18.140  -6.661  1.00 93.80           C  
ATOM   3469  C   LYS B 427       7.249  18.259  -6.412  1.00 93.80           C  
ATOM   3470  O   LYS B 427       7.995  18.707  -7.285  1.00 93.80           O  
ATOM   3471  CB  LYS B 427       5.055  19.462  -6.327  1.00 93.80           C  
ATOM   3472  CG  LYS B 427       3.585  19.506  -6.716  1.00 93.80           C  
ATOM   3473  CD  LYS B 427       2.960  20.856  -6.388  1.00 93.80           C  
ATOM   3474  CE  LYS B 427       1.481  20.891  -6.751  1.00 93.80           C  
ATOM   3475  NZ  LYS B 427       0.853  22.196  -6.387  1.00 93.80           N1+
ATOM   3476  N   GLU B 428       7.607  17.821  -5.238  1.00 93.08           N  
ATOM   3477  CA  GLU B 428       9.002  18.011  -4.853  1.00 93.08           C  
ATOM   3478  C   GLU B 428       9.713  16.672  -4.676  1.00 93.08           C  
ATOM   3479  O   GLU B 428       9.067  15.624  -4.612  1.00 93.08           O  
ATOM   3480  CB  GLU B 428       9.099  18.832  -3.565  1.00 93.08           C  
ATOM   3481  CG  GLU B 428       8.498  20.225  -3.677  1.00 93.08           C  
ATOM   3482  CD  GLU B 428       8.675  21.059  -2.418  1.00 93.08           C  
ATOM   3483  OE1 GLU B 428       8.140  22.189  -2.358  1.00 93.08           O  
ATOM   3484  OE2 GLU B 428       9.355  20.578  -1.484  1.00 93.08           O1-
ATOM   3485  N   ASN B 429      11.011  16.795  -4.647  1.00 93.72           N  
ATOM   3486  CA  ASN B 429      11.805  15.595  -4.406  1.00 93.72           C  
ATOM   3487  C   ASN B 429      11.976  15.326  -2.913  1.00 93.72           C  
ATOM   3488  O   ASN B 429      13.082  15.435  -2.381  1.00 93.72           O  
ATOM   3489  CB  ASN B 429      13.172  15.709  -5.085  1.00 93.72           C  
ATOM   3490  CG  ASN B 429      13.085  15.598  -6.594  1.00 93.72           C  
ATOM   3491  ND2 ASN B 429      14.022  16.230  -7.290  1.00 93.72           N  
ATOM   3492  OD1 ASN B 429      12.183  14.948  -7.130  1.00 93.72           O  
ATOM   3493  N   ILE B 430      10.920  15.035  -2.323  1.00 95.33           N  
ATOM   3494  CA  ILE B 430      10.829  14.612  -0.930  1.00 95.33           C  
ATOM   3495  C   ILE B 430      10.167  13.238  -0.851  1.00 95.33           C  
ATOM   3496  O   ILE B 430       9.114  13.014  -1.452  1.00 95.33           O  
ATOM   3497  CB  ILE B 430      10.045  15.635  -0.078  1.00 95.33           C  
ATOM   3498  CG1 ILE B 430      10.695  17.020  -0.175  1.00 95.33           C  
ATOM   3499  CG2 ILE B 430       9.959  15.171   1.379  1.00 95.33           C  
ATOM   3500  CD1 ILE B 430       9.863  18.139   0.436  1.00 95.33           C  
ATOM   3501  N   ILE B 431      10.796  12.377  -0.105  1.00 97.14           N  
ATOM   3502  CA  ILE B 431      10.223  11.038  -0.018  1.00 97.14           C  
ATOM   3503  C   ILE B 431      10.045  10.647   1.447  1.00 97.14           C  
ATOM   3504  O   ILE B 431      10.811  11.084   2.310  1.00 97.14           O  
ATOM   3505  CB  ILE B 431      11.102   9.999  -0.748  1.00 97.14           C  
ATOM   3506  CG1 ILE B 431      12.514   9.980  -0.150  1.00 97.14           C  
ATOM   3507  CG2 ILE B 431      11.148  10.289  -2.251  1.00 97.14           C  
ATOM   3508  CD1 ILE B 431      13.408   8.880  -0.708  1.00 97.14           C  
ATOM   3509  N   ALA B 432       9.006   9.891   1.670  1.00 98.11           N  
ATOM   3510  CA  ALA B 432       8.736   9.339   2.995  1.00 98.11           C  
ATOM   3511  C   ALA B 432       8.774   7.813   2.971  1.00 98.11           C  
ATOM   3512  O   ALA B 432       8.086   7.181   2.166  1.00 98.11           O  
ATOM   3513  CB  ALA B 432       7.384   9.826   3.509  1.00 98.11           C  
ATOM   3514  N   VAL B 433       9.537   7.256   3.871  1.00 97.94           N  
ATOM   3515  CA  VAL B 433       9.711   5.809   3.924  1.00 97.94           C  
ATOM   3516  C   VAL B 433       9.417   5.304   5.335  1.00 97.94           C  
ATOM   3517  O   VAL B 433      10.032   5.756   6.303  1.00 97.94           O  
ATOM   3518  CB  VAL B 433      11.137   5.393   3.495  1.00 97.94           C  
ATOM   3519  CG1 VAL B 433      11.292   3.874   3.538  1.00 97.94           C  
ATOM   3520  CG2 VAL B 433      11.450   5.926   2.098  1.00 97.94           C  
ATOM   3521  N   ALA B 434       8.533   4.331   5.421  1.00 97.63           N  
ATOM   3522  CA  ALA B 434       8.143   3.789   6.720  1.00 97.63           C  
ATOM   3523  C   ALA B 434       8.949   2.538   7.057  1.00 97.63           C  
ATOM   3524  O   ALA B 434       8.996   1.591   6.268  1.00 97.63           O  
ATOM   3525  CB  ALA B 434       6.649   3.477   6.739  1.00 97.63           C  
ATOM   3526  N   THR B 435       9.628   2.578   8.181  1.00 93.79           N  
ATOM   3527  CA  THR B 435      10.337   1.423   8.719  1.00 93.79           C  
ATOM   3528  C   THR B 435       9.787   1.040  10.090  1.00 93.79           C  
ATOM   3529  O   THR B 435      10.008   1.749  11.073  1.00 93.79           O  
ATOM   3530  CB  THR B 435      11.849   1.696   8.828  1.00 93.79           C  
ATOM   3531  CG2 THR B 435      12.441   2.062   7.470  1.00 93.79           C  
ATOM   3532  OG1 THR B 435      12.068   2.779   9.740  1.00 93.79           O  
ATOM   3533  N   THR B 436       9.193  -0.121  10.185  1.00 90.45           N  
ATOM   3534  CA  THR B 436       8.577  -0.586  11.423  1.00 90.45           C  
ATOM   3535  C   THR B 436       7.783   0.536  12.087  1.00 90.45           C  
ATOM   3536  O   THR B 436       6.681   0.869  11.646  1.00 90.45           O  
ATOM   3537  CB  THR B 436       9.633  -1.123  12.406  1.00 90.45           C  
ATOM   3538  CG2 THR B 436      10.213  -2.448  11.922  1.00 90.45           C  
ATOM   3539  OG1 THR B 436      10.694  -0.166  12.527  1.00 90.45           O  
ATOM   3540  N   ASN B 437       8.507   1.247  13.119  1.00 91.41           N  
ATOM   3541  CA  ASN B 437       7.781   2.302  13.820  1.00 91.41           C  
ATOM   3542  C   ASN B 437       8.367   3.679  13.521  1.00 91.41           C  
ATOM   3543  O   ASN B 437       8.039   4.657  14.195  1.00 91.41           O  
ATOM   3544  CB  ASN B 437       7.779   2.041  15.328  1.00 91.41           C  
ATOM   3545  CG  ASN B 437       9.175   2.003  15.916  1.00 91.41           C  
ATOM   3546  ND2 ASN B 437       9.324   2.531  17.125  1.00 91.41           N  
ATOM   3547  OD1 ASN B 437      10.113   1.503  15.289  1.00 91.41           O  
ATOM   3548  N   ASN B 438       9.217   3.726  12.567  1.00 94.24           N  
ATOM   3549  CA  ASN B 438       9.841   5.001  12.229  1.00 94.24           C  
ATOM   3550  C   ASN B 438       9.456   5.460  10.826  1.00 94.24           C  
ATOM   3551  O   ASN B 438       9.272   4.636   9.927  1.00 94.24           O  
ATOM   3552  CB  ASN B 438      11.362   4.905  12.358  1.00 94.24           C  
ATOM   3553  CG  ASN B 438      11.811   4.615  13.777  1.00 94.24           C  
ATOM   3554  ND2 ASN B 438      12.877   3.835  13.914  1.00 94.24           N  
ATOM   3555  OD1 ASN B 438      11.205   5.088  14.741  1.00 94.24           O  
ATOM   3556  N   LEU B 439       9.339   6.778  10.712  1.00 96.57           N  
ATOM   3557  CA  LEU B 439       9.106   7.396   9.412  1.00 96.57           C  
ATOM   3558  C   LEU B 439      10.297   8.253   8.996  1.00 96.57           C  
ATOM   3559  O   LEU B 439      10.553   9.300   9.596  1.00 96.57           O  
ATOM   3560  CB  LEU B 439       7.835   8.249   9.443  1.00 96.57           C  
ATOM   3561  CG  LEU B 439       7.454   8.946   8.136  1.00 96.57           C  
ATOM   3562  CD1 LEU B 439       7.016   7.920   7.097  1.00 96.57           C  
ATOM   3563  CD2 LEU B 439       6.353   9.973   8.379  1.00 96.57           C  
ATOM   3564  N   TYR B 440      10.993   7.819   7.989  1.00 95.79           N  
ATOM   3565  CA  TYR B 440      12.135   8.568   7.477  1.00 95.79           C  
ATOM   3566  C   TYR B 440      11.719   9.483   6.332  1.00 95.79           C  
ATOM   3567  O   TYR B 440      10.975   9.071   5.439  1.00 95.79           O  
ATOM   3568  CB  TYR B 440      13.238   7.614   7.009  1.00 95.79           C  
ATOM   3569  CG  TYR B 440      13.923   6.878   8.134  1.00 95.79           C  
ATOM   3570  CD1 TYR B 440      15.120   7.347   8.672  1.00 95.79           C  
ATOM   3571  CD2 TYR B 440      13.377   5.713   8.662  1.00 95.79           C  
ATOM   3572  CE1 TYR B 440      15.756   6.672   9.708  1.00 95.79           C  
ATOM   3573  CE2 TYR B 440      14.004   5.029   9.698  1.00 95.79           C  
ATOM   3574  CZ  TYR B 440      15.191   5.516  10.214  1.00 95.79           C  
ATOM   3575  OH  TYR B 440      15.817   4.843  11.240  1.00 95.79           O  
ATOM   3576  N   ILE B 441      12.241  10.649   6.353  1.00 95.87           N  
ATOM   3577  CA  ILE B 441      12.017  11.597   5.267  1.00 95.87           C  
ATOM   3578  C   ILE B 441      13.352  11.986   4.637  1.00 95.87           C  
ATOM   3579  O   ILE B 441      14.308  12.311   5.345  1.00 95.87           O  
ATOM   3580  CB  ILE B 441      11.270  12.856   5.762  1.00 95.87           C  
ATOM   3581  CG1 ILE B 441       9.920  12.470   6.377  1.00 95.87           C  
ATOM   3582  CG2 ILE B 441      11.085  13.858   4.619  1.00 95.87           C  
ATOM   3583  CD1 ILE B 441       9.191  13.627   7.046  1.00 95.87           C  
ATOM   3584  N   PHE B 442      13.411  11.894   3.388  1.00 94.79           N  
ATOM   3585  CA  PHE B 442      14.601  12.262   2.630  1.00 94.79           C  
ATOM   3586  C   PHE B 442      14.275  13.330   1.594  1.00 94.79           C  
ATOM   3587  O   PHE B 442      13.140  13.419   1.122  1.00 94.79           O  
ATOM   3588  CB  PHE B 442      15.205  11.032   1.945  1.00 94.79           C  
ATOM   3589  CG  PHE B 442      15.535   9.910   2.891  1.00 94.79           C  
ATOM   3590  CD1 PHE B 442      16.707   9.934   3.637  1.00 94.79           C  
ATOM   3591  CD2 PHE B 442      14.673   8.830   3.035  1.00 94.79           C  
ATOM   3592  CE1 PHE B 442      17.016   8.896   4.514  1.00 94.79           C  
ATOM   3593  CE2 PHE B 442      14.975   7.790   3.909  1.00 94.79           C  
ATOM   3594  CZ  PHE B 442      16.147   7.825   4.647  1.00 94.79           C  
ATOM   3595  N   GLN B 443      15.257  14.105   1.274  1.00 93.43           N  
ATOM   3596  CA  GLN B 443      15.079  15.150   0.272  1.00 93.43           C  
ATOM   3597  C   GLN B 443      16.309  15.267  -0.625  1.00 93.43           C  
ATOM   3598  O   GLN B 443      17.403  14.846  -0.244  1.00 93.43           O  
ATOM   3599  CB  GLN B 443      14.787  16.493   0.941  1.00 93.43           C  
ATOM   3600  CG  GLN B 443      15.937  17.020   1.790  1.00 93.43           C  
ATOM   3601  CD  GLN B 443      15.612  18.341   2.463  1.00 93.43           C  
ATOM   3602  NE2 GLN B 443      16.625  18.974   3.045  1.00 93.43           N  
ATOM   3603  OE1 GLN B 443      14.461  18.788   2.459  1.00 93.43           O  
ATOM   3604  N   ASP B 444      16.062  15.799  -1.811  1.00 90.48           N  
ATOM   3605  CA  ASP B 444      17.190  15.993  -2.717  1.00 90.48           C  
ATOM   3606  C   ASP B 444      18.103  17.113  -2.224  1.00 90.48           C  
ATOM   3607  O   ASP B 444      17.653  18.029  -1.532  1.00 90.48           O  
ATOM   3608  CB  ASP B 444      16.696  16.301  -4.132  1.00 90.48           C  
ATOM   3609  CG  ASP B 444      16.013  17.653  -4.240  1.00 90.48           C  
ATOM   3610  OD1 ASP B 444      15.466  18.143  -3.228  1.00 90.48           O  
ATOM   3611  OD2 ASP B 444      16.019  18.232  -5.348  1.00 90.48           O1-
ATOM   3612  N   LYS B 445      19.371  16.986  -2.559  1.00 82.10           N  
ATOM   3613  CA  LYS B 445      20.333  18.013  -2.170  1.00 82.10           C  
ATOM   3614  C   LYS B 445      20.125  19.293  -2.974  1.00 82.10           C  
ATOM   3615  O   LYS B 445      20.068  19.257  -4.205  1.00 82.10           O  
ATOM   3616  CB  LYS B 445      21.764  17.505  -2.354  1.00 82.10           C  
ATOM   3617  CG  LYS B 445      22.821  18.385  -1.703  1.00 82.10           C  
ATOM   3618  CD  LYS B 445      24.215  17.790  -1.857  1.00 82.10           C  
ATOM   3619  CE  LYS B 445      25.279  18.692  -1.245  1.00 82.10           C  
ATOM   3620  NZ  LYS B 445      26.644  18.097  -1.363  1.00 82.10           N1+
ATOM   3621  N   VAL B 446      19.596  20.346  -2.342  1.00 66.40           N  
ATOM   3622  CA  VAL B 446      19.450  21.594  -3.083  1.00 66.40           C  
ATOM   3623  C   VAL B 446      20.807  22.284  -3.206  1.00 66.40           C  
ATOM   3624  O   VAL B 446      21.575  22.333  -2.243  1.00 66.40           O  
ATOM   3625  CB  VAL B 446      18.431  22.539  -2.408  1.00 66.40           C  
ATOM   3626  CG1 VAL B 446      18.236  23.806  -3.239  1.00 66.40           C  
ATOM   3627  CG2 VAL B 446      17.097  21.824  -2.199  1.00 66.40           C  
ATOM   3628  N   ASN B 447      21.354  22.387  -4.431  1.00 53.03           N  
ATOM   3629  CA  ASN B 447      22.567  23.185  -4.579  1.00 53.03           C  
ATOM   3630  C   ASN B 447      22.382  24.593  -4.021  1.00 53.03           C  
ATOM   3631  O   ASN B 447      21.306  25.180  -4.148  1.00 53.03           O  
ATOM   3632  CB  ASN B 447      22.994  23.247  -6.047  1.00 53.03           C  
ATOM   3633  CG  ASN B 447      23.772  22.020  -6.481  1.00 53.03           C  
ATOM   3634  ND2 ASN B 447      23.879  21.818  -7.789  1.00 53.03           N  
ATOM   3635  OD1 ASN B 447      24.272  21.260  -5.647  1.00 53.03           O  
TER   
ATOM   3636  N   LEU C   1       8.886 -30.069  -0.349  1.00 88.80           N  
ATOM   3637  CA  LEU C   1       8.243 -28.775  -0.550  1.00 88.80           C  
ATOM   3638  C   LEU C   1       6.724 -28.911  -0.511  1.00 88.80           C  
ATOM   3639  O   LEU C   1       6.035 -28.060   0.056  1.00 88.80           O  
ATOM   3640  CB  LEU C   1       8.678 -28.161  -1.883  1.00 88.80           C  
ATOM   3641  CG  LEU C   1       8.282 -26.703  -2.119  1.00 88.80           C  
ATOM   3642  CD1 LEU C   1       9.216 -25.770  -1.356  1.00 88.80           C  
ATOM   3643  CD2 LEU C   1       8.294 -26.379  -3.609  1.00 88.80           C  
ATOM   3644  N   LEU C   2       6.232 -29.947  -1.056  1.00 93.00           N  
ATOM   3645  CA  LEU C   2       4.798 -30.214  -1.029  1.00 93.00           C  
ATOM   3646  C   LEU C   2       4.306 -30.401   0.402  1.00 93.00           C  
ATOM   3647  O   LEU C   2       3.291 -29.820   0.795  1.00 93.00           O  
ATOM   3648  CB  LEU C   2       4.468 -31.456  -1.861  1.00 93.00           C  
ATOM   3649  CG  LEU C   2       2.987 -31.821  -1.977  1.00 93.00           C  
ATOM   3650  CD1 LEU C   2       2.211 -30.685  -2.634  1.00 93.00           C  
ATOM   3651  CD2 LEU C   2       2.816 -33.117  -2.762  1.00 93.00           C  
ATOM   3652  N   GLU C   3       5.034 -31.148   1.139  1.00 93.67           N  
ATOM   3653  CA  GLU C   3       4.668 -31.385   2.532  1.00 93.67           C  
ATOM   3654  C   GLU C   3       4.703 -30.090   3.340  1.00 93.67           C  
ATOM   3655  O   GLU C   3       3.824 -29.846   4.169  1.00 93.67           O  
ATOM   3656  CB  GLU C   3       5.598 -32.424   3.163  1.00 93.67           C  
ATOM   3657  CG  GLU C   3       5.311 -33.853   2.724  1.00 93.67           C  
ATOM   3658  CD  GLU C   3       6.190 -34.881   3.418  1.00 93.67           C  
ATOM   3659  OE1 GLU C   3       5.983 -36.098   3.207  1.00 93.67           O  
ATOM   3660  OE2 GLU C   3       7.092 -34.467   4.180  1.00 93.67           O1-
ATOM   3661  N   LEU C   4       5.704 -29.336   3.062  1.00 94.15           N  
ATOM   3662  CA  LEU C   4       5.824 -28.045   3.732  1.00 94.15           C  
ATOM   3663  C   LEU C   4       4.645 -27.142   3.387  1.00 94.15           C  
ATOM   3664  O   LEU C   4       4.070 -26.501   4.269  1.00 94.15           O  
ATOM   3665  CB  LEU C   4       7.137 -27.360   3.345  1.00 94.15           C  
ATOM   3666  CG  LEU C   4       7.415 -26.007   4.001  1.00 94.15           C  
ATOM   3667  CD1 LEU C   4       7.603 -26.175   5.505  1.00 94.15           C  
ATOM   3668  CD2 LEU C   4       8.640 -25.350   3.373  1.00 94.15           C  
ATOM   3669  N   ALA C   5       4.297 -27.090   2.174  1.00 95.93           N  
ATOM   3670  CA  ALA C   5       3.178 -26.276   1.705  1.00 95.93           C  
ATOM   3671  C   ALA C   5       1.862 -26.752   2.312  1.00 95.93           C  
ATOM   3672  O   ALA C   5       1.037 -25.939   2.737  1.00 95.93           O  
ATOM   3673  CB  ALA C   5       3.100 -26.306   0.181  1.00 95.93           C  
ATOM   3674  N   LYS C   6       1.678 -28.050   2.418  1.00 96.85           N  
ATOM   3675  CA  LYS C   6       0.467 -28.613   3.008  1.00 96.85           C  
ATOM   3676  C   LYS C   6       0.368 -28.271   4.492  1.00 96.85           C  
ATOM   3677  O   LYS C   6      -0.718 -27.973   4.994  1.00 96.85           O  
ATOM   3678  CB  LYS C   6       0.432 -30.130   2.816  1.00 96.85           C  
ATOM   3679  CG  LYS C   6       0.134 -30.567   1.389  1.00 96.85           C  
ATOM   3680  CD  LYS C   6       0.079 -32.084   1.269  1.00 96.85           C  
ATOM   3681  CE  LYS C   6      -0.310 -32.521  -0.137  1.00 96.85           C  
ATOM   3682  NZ  LYS C   6      -0.297 -34.008  -0.279  1.00 96.85           N1+
ATOM   3683  N   LYS C   7       1.464 -28.353   5.106  1.00 96.65           N  
ATOM   3684  CA  LYS C   7       1.505 -27.986   6.518  1.00 96.65           C  
ATOM   3685  C   LYS C   7       1.124 -26.522   6.717  1.00 96.65           C  
ATOM   3686  O   LYS C   7       0.341 -26.194   7.611  1.00 96.65           O  
ATOM   3687  CB  LYS C   7       2.893 -28.250   7.102  1.00 96.65           C  
ATOM   3688  CG  LYS C   7       2.995 -27.992   8.598  1.00 96.65           C  
ATOM   3689  CD  LYS C   7       4.404 -28.249   9.115  1.00 96.65           C  
ATOM   3690  CE  LYS C   7       4.541 -27.868  10.583  1.00 96.65           C  
ATOM   3691  NZ  LYS C   7       5.928 -28.095  11.088  1.00 96.65           N1+
ATOM   3692  N   LYS C   8       1.633 -25.686   5.884  1.00 95.95           N  
ATOM   3693  CA  LYS C   8       1.324 -24.261   5.952  1.00 95.95           C  
ATOM   3694  C   LYS C   8      -0.160 -24.008   5.700  1.00 95.95           C  
ATOM   3695  O   LYS C   8      -0.783 -23.198   6.389  1.00 95.95           O  
ATOM   3696  CB  LYS C   8       2.168 -23.479   4.945  1.00 95.95           C  
ATOM   3697  CG  LYS C   8       2.176 -21.976   5.179  1.00 95.95           C  
ATOM   3698  CD  LYS C   8       3.435 -21.329   4.615  1.00 95.95           C  
ATOM   3699  CE  LYS C   8       3.897 -20.159   5.473  1.00 95.95           C  
ATOM   3700  NZ  LYS C   8       5.004 -19.397   4.821  1.00 95.95           N1+
ATOM   3701  N   LEU C   9      -0.679 -24.660   4.744  1.00 96.65           N  
ATOM   3702  CA  LEU C   9      -2.095 -24.507   4.430  1.00 96.65           C  
ATOM   3703  C   LEU C   9      -2.963 -24.917   5.615  1.00 96.65           C  
ATOM   3704  O   LEU C   9      -3.933 -24.232   5.946  1.00 96.65           O  
ATOM   3705  CB  LEU C   9      -2.464 -25.340   3.200  1.00 96.65           C  
ATOM   3706  CG  LEU C   9      -3.891 -25.177   2.674  1.00 96.65           C  
ATOM   3707  CD1 LEU C   9      -4.142 -23.730   2.262  1.00 96.65           C  
ATOM   3708  CD2 LEU C   9      -4.141 -26.123   1.504  1.00 96.65           C  
ATOM   3709  N   LYS C  10      -2.603 -25.939   6.277  1.00 96.41           N  
ATOM   3710  CA  LYS C  10      -3.341 -26.416   7.444  1.00 96.41           C  
ATOM   3711  C   LYS C  10      -3.307 -25.390   8.573  1.00 96.41           C  
ATOM   3712  O   LYS C  10      -4.330 -25.122   9.206  1.00 96.41           O  
ATOM   3713  CB  LYS C  10      -2.773 -27.750   7.930  1.00 96.41           C  
ATOM   3714  CG  LYS C  10      -3.619 -28.432   8.995  1.00 96.41           C  
ATOM   3715  CD  LYS C  10      -3.027 -29.774   9.404  1.00 96.41           C  
ATOM   3716  CE  LYS C  10      -3.830 -30.422  10.525  1.00 96.41           C  
ATOM   3717  NZ  LYS C  10      -3.249 -31.736  10.934  1.00 96.41           N1+
ATOM   3718  N   GLU C  11      -2.164 -24.826   8.742  1.00 95.31           N  
ATOM   3719  CA  GLU C  11      -2.008 -23.794   9.763  1.00 95.31           C  
ATOM   3720  C   GLU C  11      -2.882 -22.581   9.460  1.00 95.31           C  
ATOM   3721  O   GLU C  11      -3.523 -22.031  10.358  1.00 95.31           O  
ATOM   3722  CB  GLU C  11      -0.541 -23.371   9.880  1.00 95.31           C  
ATOM   3723  CG  GLU C  11       0.362 -24.440  10.477  1.00 95.31           C  
ATOM   3724  CD  GLU C  11       1.836 -24.068  10.444  1.00 95.31           C  
ATOM   3725  OE1 GLU C  11       2.681 -24.897  10.850  1.00 95.31           O  
ATOM   3726  OE2 GLU C  11       2.148 -22.937  10.009  1.00 95.31           O1-
ATOM   3727  N   LEU C  12      -2.918 -22.217   8.197  1.00 93.90           N  
ATOM   3728  CA  LEU C  12      -3.704 -21.063   7.776  1.00 93.90           C  
ATOM   3729  C   LEU C  12      -5.196 -21.332   7.943  1.00 93.90           C  
ATOM   3730  O   LEU C  12      -5.951 -20.440   8.339  1.00 93.90           O  
ATOM   3731  CB  LEU C  12      -3.398 -20.709   6.318  1.00 93.90           C  
ATOM   3732  CG  LEU C  12      -2.056 -20.025   6.054  1.00 93.90           C  
ATOM   3733  CD1 LEU C  12      -1.750 -20.016   4.560  1.00 93.90           C  
ATOM   3734  CD2 LEU C  12      -2.060 -18.606   6.612  1.00 93.90           C  
ATOM   3735  N   GLU C  13      -5.608 -22.529   7.715  1.00 93.20           N  
ATOM   3736  CA  GLU C  13      -7.015 -22.908   7.799  1.00 93.20           C  
ATOM   3737  C   GLU C  13      -7.498 -22.919   9.246  1.00 93.20           C  
ATOM   3738  O   GLU C  13      -8.688 -22.733   9.510  1.00 93.20           O  
ATOM   3739  CB  GLU C  13      -7.242 -24.280   7.159  1.00 93.20           C  
ATOM   3740  CG  GLU C  13      -7.183 -24.267   5.638  1.00 93.20           C  
ATOM   3741  CD  GLU C  13      -7.318 -25.650   5.021  1.00 93.20           C  
ATOM   3742  OE1 GLU C  13      -7.541 -25.747   3.793  1.00 93.20           O  
ATOM   3743  OE2 GLU C  13      -7.200 -26.644   5.771  1.00 93.20           O1-
ATOM   3744  N   GLU C  14      -6.622 -23.016  10.188  1.00 93.05           N  
ATOM   3745  CA  GLU C  14      -6.967 -23.099  11.604  1.00 93.05           C  
ATOM   3746  C   GLU C  14      -7.062 -21.711  12.232  1.00 93.05           C  
ATOM   3747  O   GLU C  14      -7.606 -21.556  13.327  1.00 93.05           O  
ATOM   3748  CB  GLU C  14      -5.941 -23.948  12.359  1.00 93.05           C  
ATOM   3749  CG  GLU C  14      -6.006 -25.432  12.026  1.00 93.05           C  
ATOM   3750  CD  GLU C  14      -4.917 -26.247  12.705  1.00 93.05           C  
ATOM   3751  OE1 GLU C  14      -4.906 -27.490  12.553  1.00 93.05           O  
ATOM   3752  OE2 GLU C  14      -4.069 -25.639  13.395  1.00 93.05           O1-
ATOM   3753  N   GLU C  15      -6.617 -20.742  11.459  1.00 88.42           N  
ATOM   3754  CA  GLU C  15      -6.688 -19.375  11.967  1.00 88.42           C  
ATOM   3755  C   GLU C  15      -8.120 -18.850  11.939  1.00 88.42           C  
ATOM   3756  O   GLU C  15      -8.861 -19.100  10.986  1.00 88.42           O  
ATOM   3757  CB  GLU C  15      -5.773 -18.453  11.157  1.00 88.42           C  
ATOM   3758  CG  GLU C  15      -4.290 -18.708  11.378  1.00 88.42           C  
ATOM   3759  CD  GLU C  15      -3.394 -17.758  10.598  1.00 88.42           C  
ATOM   3760  OE1 GLU C  15      -2.152 -17.877  10.697  1.00 88.42           O  
ATOM   3761  OE2 GLU C  15      -3.940 -16.887   9.884  1.00 88.42           O1-
ATOM   3762  N   PRO C  16      -8.561 -18.166  12.938  1.00 82.61           N  
ATOM   3763  CA  PRO C  16      -9.933 -17.657  13.005  1.00 82.61           C  
ATOM   3764  C   PRO C  16     -10.266 -16.706  11.858  1.00 82.61           C  
ATOM   3765  O   PRO C  16     -11.378 -16.741  11.325  1.00 82.61           O  
ATOM   3766  CB  PRO C  16      -9.972 -16.925  14.350  1.00 82.61           C  
ATOM   3767  CG  PRO C  16      -8.538 -16.700  14.704  1.00 82.61           C  
ATOM   3768  CD  PRO C  16      -7.705 -17.732  14.000  1.00 82.61           C  
ATOM   3769  N   ASP C  17      -9.373 -15.915  11.442  1.00 82.18           N  
ATOM   3770  CA  ASP C  17      -9.521 -14.980  10.331  1.00 82.18           C  
ATOM   3771  C   ASP C  17      -8.340 -15.082   9.367  1.00 82.18           C  
ATOM   3772  O   ASP C  17      -7.490 -14.190   9.323  1.00 82.18           O  
ATOM   3773  CB  ASP C  17      -9.654 -13.547  10.850  1.00 82.18           C  
ATOM   3774  CG  ASP C  17     -10.090 -12.565   9.776  1.00 82.18           C  
ATOM   3775  OD1 ASP C  17     -10.683 -12.994   8.762  1.00 82.18           O  
ATOM   3776  OD2 ASP C  17      -9.834 -11.353   9.943  1.00 82.18           O1-
ATOM   3777  N   PRO C  18      -8.438 -16.132   8.552  1.00 85.62           N  
ATOM   3778  CA  PRO C  18      -7.274 -16.410   7.708  1.00 85.62           C  
ATOM   3779  C   PRO C  18      -7.082 -15.371   6.606  1.00 85.62           C  
ATOM   3780  O   PRO C  18      -8.061 -14.819   6.096  1.00 85.62           O  
ATOM   3781  CB  PRO C  18      -7.589 -17.785   7.113  1.00 85.62           C  
ATOM   3782  CG  PRO C  18      -9.078 -17.898   7.180  1.00 85.62           C  
ATOM   3783  CD  PRO C  18      -9.570 -17.046   8.315  1.00 85.62           C  
ATOM   3784  N   ASP C  19      -5.848 -15.062   6.322  1.00 90.42           N  
ATOM   3785  CA  ASP C  19      -5.493 -14.264   5.152  1.00 90.42           C  
ATOM   3786  C   ASP C  19      -5.842 -14.998   3.860  1.00 90.42           C  
ATOM   3787  O   ASP C  19      -5.145 -15.935   3.465  1.00 90.42           O  
ATOM   3788  CB  ASP C  19      -4.004 -13.914   5.173  1.00 90.42           C  
ATOM   3789  CG  ASP C  19      -3.613 -12.918   4.095  1.00 90.42           C  
ATOM   3790  OD1 ASP C  19      -4.248 -12.905   3.017  1.00 90.42           O  
ATOM   3791  OD2 ASP C  19      -2.661 -12.141   4.323  1.00 90.42           O1-
ATOM   3792  N   LEU C  20      -6.885 -14.545   3.253  1.00 95.31           N  
ATOM   3793  CA  LEU C  20      -7.427 -15.240   2.091  1.00 95.31           C  
ATOM   3794  C   LEU C  20      -6.422 -15.247   0.944  1.00 95.31           C  
ATOM   3795  O   LEU C  20      -6.313 -16.235   0.214  1.00 95.31           O  
ATOM   3796  CB  LEU C  20      -8.734 -14.587   1.636  1.00 95.31           C  
ATOM   3797  CG  LEU C  20      -9.528 -15.333   0.562  1.00 95.31           C  
ATOM   3798  CD1 LEU C  20      -9.895 -16.731   1.050  1.00 95.31           C  
ATOM   3799  CD2 LEU C  20     -10.779 -14.550   0.179  1.00 95.31           C  
ATOM   3800  N   ARG C  21      -5.663 -14.251   0.792  1.00 95.83           N  
ATOM   3801  CA  ARG C  21      -4.647 -14.183  -0.254  1.00 95.83           C  
ATOM   3802  C   ARG C  21      -3.564 -15.235  -0.034  1.00 95.83           C  
ATOM   3803  O   ARG C  21      -3.248 -16.006  -0.942  1.00 95.83           O  
ATOM   3804  CB  ARG C  21      -4.020 -12.788  -0.306  1.00 95.83           C  
ATOM   3805  CG  ARG C  21      -2.933 -12.640  -1.359  1.00 95.83           C  
ATOM   3806  CD  ARG C  21      -2.189 -11.320  -1.218  1.00 95.83           C  
ATOM   3807  NE  ARG C  21      -0.886 -11.364  -1.876  1.00 95.83           N  
ATOM   3808  CZ  ARG C  21       0.247 -10.914  -1.344  1.00 95.83           C  
ATOM   3809  NH1 ARG C  21       0.259 -10.375  -0.130  1.00 95.83           N1+
ATOM   3810  NH2 ARG C  21       1.377 -11.003  -2.030  1.00 95.83           N  
ATOM   3811  N   LYS C  22      -3.050 -15.229   1.176  1.00 96.36           N  
ATOM   3812  CA  LYS C  22      -2.007 -16.192   1.516  1.00 96.36           C  
ATOM   3813  C   LYS C  22      -2.504 -17.625   1.340  1.00 96.36           C  
ATOM   3814  O   LYS C  22      -1.817 -18.456   0.743  1.00 96.36           O  
ATOM   3815  CB  LYS C  22      -1.526 -15.978   2.952  1.00 96.36           C  
ATOM   3816  CG  LYS C  22      -0.246 -16.727   3.294  1.00 96.36           C  
ATOM   3817  CD  LYS C  22       0.266 -16.355   4.680  1.00 96.36           C  
ATOM   3818  CE  LYS C  22       1.552 -17.097   5.019  1.00 96.36           C  
ATOM   3819  NZ  LYS C  22       2.098 -16.681   6.346  1.00 96.36           N1+
ATOM   3820  N   LYS C  23      -3.655 -17.874   1.812  1.00 96.52           N  
ATOM   3821  CA  LYS C  23      -4.257 -19.199   1.696  1.00 96.52           C  
ATOM   3822  C   LYS C  23      -4.402 -19.610   0.234  1.00 96.52           C  
ATOM   3823  O   LYS C  23      -4.066 -20.737  -0.136  1.00 96.52           O  
ATOM   3824  CB  LYS C  23      -5.621 -19.231   2.387  1.00 96.52           C  
ATOM   3825  CG  LYS C  23      -6.238 -20.620   2.473  1.00 96.52           C  
ATOM   3826  CD  LYS C  23      -7.592 -20.587   3.171  1.00 96.52           C  
ATOM   3827  CE  LYS C  23      -8.348 -21.896   2.987  1.00 96.52           C  
ATOM   3828  NZ  LYS C  23      -9.703 -21.846   3.614  1.00 96.52           N1+
ATOM   3829  N   THR C  24      -4.864 -18.717  -0.590  1.00 96.80           N  
ATOM   3830  CA  THR C  24      -5.074 -18.990  -2.007  1.00 96.80           C  
ATOM   3831  C   THR C  24      -3.744 -19.235  -2.714  1.00 96.80           C  
ATOM   3832  O   THR C  24      -3.628 -20.153  -3.529  1.00 96.80           O  
ATOM   3833  CB  THR C  24      -5.818 -17.830  -2.694  1.00 96.80           C  
ATOM   3834  CG2 THR C  24      -6.061 -18.129  -4.170  1.00 96.80           C  
ATOM   3835  OG1 THR C  24      -7.079 -17.627  -2.045  1.00 96.80           O  
ATOM   3836  N   LEU C  25      -2.761 -18.523  -2.381  1.00 97.41           N  
ATOM   3837  CA  LEU C  25      -1.443 -18.675  -2.988  1.00 97.41           C  
ATOM   3838  C   LEU C  25      -0.837 -20.030  -2.639  1.00 97.41           C  
ATOM   3839  O   LEU C  25      -0.308 -20.722  -3.512  1.00 97.41           O  
ATOM   3840  CB  LEU C  25      -0.509 -17.552  -2.531  1.00 97.41           C  
ATOM   3841  CG  LEU C  25      -0.818 -16.153  -3.068  1.00 97.41           C  
ATOM   3842  CD1 LEU C  25       0.067 -15.116  -2.385  1.00 97.41           C  
ATOM   3843  CD2 LEU C  25      -0.634 -16.108  -4.581  1.00 97.41           C  
ATOM   3844  N   VAL C  26      -0.926 -20.384  -1.385  1.00 97.07           N  
ATOM   3845  CA  VAL C  26      -0.376 -21.657  -0.930  1.00 97.07           C  
ATOM   3846  C   VAL C  26      -1.133 -22.811  -1.585  1.00 97.07           C  
ATOM   3847  O   VAL C  26      -0.524 -23.776  -2.051  1.00 97.07           O  
ATOM   3848  CB  VAL C  26      -0.438 -21.785   0.609  1.00 97.07           C  
ATOM   3849  CG1 VAL C  26       0.032 -23.168   1.055  1.00 97.07           C  
ATOM   3850  CG2 VAL C  26       0.403 -20.693   1.268  1.00 97.07           C  
ATOM   3851  N   ARG C  27      -2.400 -22.675  -1.650  1.00 96.51           N  
ATOM   3852  CA  ARG C  27      -3.222 -23.697  -2.290  1.00 96.51           C  
ATOM   3853  C   ARG C  27      -2.838 -23.872  -3.755  1.00 96.51           C  
ATOM   3854  O   ARG C  27      -2.700 -24.998  -4.236  1.00 96.51           O  
ATOM   3855  CB  ARG C  27      -4.707 -23.342  -2.177  1.00 96.51           C  
ATOM   3856  CG  ARG C  27      -5.642 -24.463  -2.600  1.00 96.51           C  
ATOM   3857  CD  ARG C  27      -7.104 -24.058  -2.467  1.00 96.51           C  
ATOM   3858  NE  ARG C  27      -7.577 -24.191  -1.092  1.00 96.51           N  
ATOM   3859  CZ  ARG C  27      -8.457 -23.380  -0.512  1.00 96.51           C  
ATOM   3860  NH1 ARG C  27      -8.980 -22.358  -1.179  1.00 96.51           N1+
ATOM   3861  NH2 ARG C  27      -8.818 -23.593   0.745  1.00 96.51           N  
ATOM   3862  N   ASN C  28      -2.673 -22.796  -4.460  1.00 95.14           N  
ATOM   3863  CA  ASN C  28      -2.286 -22.854  -5.866  1.00 95.14           C  
ATOM   3864  C   ASN C  28      -0.911 -23.492  -6.043  1.00 95.14           C  
ATOM   3865  O   ASN C  28      -0.686 -24.235  -7.000  1.00 95.14           O  
ATOM   3866  CB  ASN C  28      -2.307 -21.456  -6.486  1.00 95.14           C  
ATOM   3867  CG  ASN C  28      -3.713 -20.923  -6.678  1.00 95.14           C  
ATOM   3868  ND2 ASN C  28      -3.829 -19.615  -6.878  1.00 95.14           N  
ATOM   3869  OD1 ASN C  28      -4.687 -21.679  -6.646  1.00 95.14           O  
ATOM   3870  N   MET C  29      -0.085 -23.183  -5.126  1.00 95.27           N  
ATOM   3871  CA  MET C  29       1.243 -23.790  -5.160  1.00 95.27           C  
ATOM   3872  C   MET C  29       1.154 -25.303  -4.998  1.00 95.27           C  
ATOM   3873  O   MET C  29       1.809 -26.050  -5.727  1.00 95.27           O  
ATOM   3874  CB  MET C  29       2.134 -23.198  -4.066  1.00 95.27           C  
ATOM   3875  CG  MET C  29       3.551 -23.748  -4.066  1.00 95.27           C  
ATOM   3876  SD  MET C  29       4.589 -23.014  -2.742  1.00 95.27           S  
ATOM   3877  CE  MET C  29       5.998 -24.157  -2.770  1.00 95.27           C  
ATOM   3878  N   ILE C  30       0.367 -25.789  -4.107  1.00 95.80           N  
ATOM   3879  CA  ILE C  30       0.180 -27.212  -3.844  1.00 95.80           C  
ATOM   3880  C   ILE C  30      -0.385 -27.896  -5.087  1.00 95.80           C  
ATOM   3881  O   ILE C  30       0.112 -28.944  -5.506  1.00 95.80           O  
ATOM   3882  CB  ILE C  30      -0.752 -27.445  -2.634  1.00 95.80           C  
ATOM   3883  CG1 ILE C  30      -0.067 -26.993  -1.338  1.00 95.80           C  
ATOM   3884  CG2 ILE C  30      -1.168 -28.916  -2.548  1.00 95.80           C  
ATOM   3885  CD1 ILE C  30      -0.981 -27.000  -0.120  1.00 95.80           C  
ATOM   3886  N   LYS C  31      -1.398 -27.274  -5.638  1.00 94.00           N  
ATOM   3887  CA  LYS C  31      -2.013 -27.838  -6.836  1.00 94.00           C  
ATOM   3888  C   LYS C  31      -0.992 -27.980  -7.962  1.00 94.00           C  
ATOM   3889  O   LYS C  31      -0.956 -29.003  -8.649  1.00 94.00           O  
ATOM   3890  CB  LYS C  31      -3.185 -26.970  -7.297  1.00 94.00           C  
ATOM   3891  CG  LYS C  31      -4.426 -27.092  -6.425  1.00 94.00           C  
ATOM   3892  CD  LYS C  31      -5.581 -26.268  -6.979  1.00 94.00           C  
ATOM   3893  CE  LYS C  31      -6.812 -26.360  -6.089  1.00 94.00           C  
ATOM   3894  NZ  LYS C  31      -7.923 -25.496  -6.588  1.00 94.00           N1+
ATOM   3895  N   LYS C  32      -0.219 -27.006  -8.114  1.00 91.04           N  
ATOM   3896  CA  LYS C  32       0.812 -27.045  -9.147  1.00 91.04           C  
ATOM   3897  C   LYS C  32       1.831 -28.145  -8.865  1.00 91.04           C  
ATOM   3898  O   LYS C  32       2.227 -28.879  -9.773  1.00 91.04           O  
ATOM   3899  CB  LYS C  32       1.516 -25.692  -9.255  1.00 91.04           C  
ATOM   3900  CG  LYS C  32       2.466 -25.581 -10.438  1.00 91.04           C  
ATOM   3901  CD  LYS C  32       3.059 -24.182 -10.550  1.00 91.04           C  
ATOM   3902  CE  LYS C  32       4.050 -24.084 -11.702  1.00 91.04           C  
ATOM   3903  NZ  LYS C  32       4.601 -22.703 -11.843  1.00 91.04           N1+
ATOM   3904  N   LEU C  33       2.293 -28.281  -7.654  1.00 91.93           N  
ATOM   3905  CA  LEU C  33       3.270 -29.291  -7.263  1.00 91.93           C  
ATOM   3906  C   LEU C  33       2.701 -30.695  -7.440  1.00 91.93           C  
ATOM   3907  O   LEU C  33       3.406 -31.603  -7.887  1.00 91.93           O  
ATOM   3908  CB  LEU C  33       3.705 -29.083  -5.810  1.00 91.93           C  
ATOM   3909  CG  LEU C  33       4.632 -27.896  -5.543  1.00 91.93           C  
ATOM   3910  CD1 LEU C  33       4.786 -27.672  -4.042  1.00 91.93           C  
ATOM   3911  CD2 LEU C  33       5.991 -28.121  -6.197  1.00 91.93           C  
ATOM   3912  N   GLU C  34       1.459 -30.844  -7.106  1.00 93.55           N  
ATOM   3913  CA  GLU C  34       0.807 -32.140  -7.268  1.00 93.55           C  
ATOM   3914  C   GLU C  34       0.699 -32.523  -8.741  1.00 93.55           C  
ATOM   3915  O   GLU C  34       0.897 -33.685  -9.102  1.00 93.55           O  
ATOM   3916  CB  GLU C  34      -0.583 -32.126  -6.626  1.00 93.55           C  
ATOM   3917  CG  GLU C  34      -0.557 -32.128  -5.104  1.00 93.55           C  
ATOM   3918  CD  GLU C  34      -1.939 -32.021  -4.480  1.00 93.55           C  
ATOM   3919  OE1 GLU C  34      -2.089 -32.340  -3.279  1.00 93.55           O  
ATOM   3920  OE2 GLU C  34      -2.880 -31.617  -5.199  1.00 93.55           O1-
TER   
END
