# Supplementary material for: Substrate recognition principles for the PP2A-B55 protein phosphatase
Source: Sci Adv. 2024 Oct 2;10(40):eadp5491. doi: 10.1126/sciadv.adp5491 (PMC11446282; doi:10.1126/sciadv.adp5491)
Supplement: Supplementary file 3 — Data S1 [file sciadv.adp5491_data_s1.zip › Dataset 1/b55_zds1_851-895_unrelaxed_rank_001_alphafold2_multimer_v3_model_4_seed_000.pdb]

MODEL     1                                                                     
ATOM      1  N   MET A   1     -26.750 -20.766  36.219  1.00 24.06           N  
ATOM      2  CA  MET A   1     -25.578 -19.875  36.250  1.00 24.06           C  
ATOM      3  C   MET A   1     -25.172 -19.469  34.812  1.00 24.06           C  
ATOM      4  CB  MET A   1     -24.406 -20.547  36.969  1.00 24.06           C  
ATOM      5  O   MET A   1     -24.844 -20.328  34.000  1.00 24.06           O  
ATOM      6  CG  MET A   1     -24.438 -20.375  38.469  1.00 24.06           C  
ATOM      7  SD  MET A   1     -22.938 -21.047  39.281  1.00 24.06           S  
ATOM      8  CE  MET A   1     -23.703 -22.000  40.625  1.00 24.06           C  
ATOM      9  N   ALA A   2     -25.859 -18.469  34.031  1.00 26.48           N  
ATOM     10  CA  ALA A   2     -25.703 -18.031  32.656  1.00 26.48           C  
ATOM     11  C   ALA A   2     -24.266 -17.562  32.406  1.00 26.48           C  
ATOM     12  CB  ALA A   2     -26.688 -16.906  32.344  1.00 26.48           C  
ATOM     13  O   ALA A   2     -23.734 -16.734  33.156  1.00 26.48           O  
ATOM     14  N   GLY A   3     -23.156 -18.312  32.094  1.00 26.31           N  
ATOM     15  CA  GLY A   3     -21.797 -17.969  31.750  1.00 26.31           C  
ATOM     16  C   GLY A   3     -21.719 -16.828  30.734  1.00 26.31           C  
ATOM     17  O   GLY A   3     -22.203 -16.969  29.609  1.00 26.31           O  
ATOM     18  N   ALA A   4     -21.812 -15.461  30.969  1.00 30.17           N  
ATOM     19  CA  ALA A   4     -21.688 -14.195  30.250  1.00 30.17           C  
ATOM     20  C   ALA A   4     -20.328 -14.102  29.547  1.00 30.17           C  
ATOM     21  CB  ALA A   4     -21.859 -13.016  31.203  1.00 30.17           C  
ATOM     22  O   ALA A   4     -19.812 -13.000  29.328  1.00 30.17           O  
ATOM     23  N   GLY A   5     -19.359 -14.930  29.391  1.00 34.72           N  
ATOM     24  CA  GLY A   5     -18.125 -14.570  28.703  1.00 34.72           C  
ATOM     25  C   GLY A   5     -18.375 -13.836  27.406  1.00 34.72           C  
ATOM     26  O   GLY A   5     -18.531 -14.461  26.344  1.00 34.72           O  
ATOM     27  N   GLY A   6     -19.234 -12.703  27.172  1.00 36.41           N  
ATOM     28  CA  GLY A   6     -19.500 -11.930  25.969  1.00 36.41           C  
ATOM     29  C   GLY A   6     -18.234 -11.562  25.219  1.00 36.41           C  
ATOM     30  O   GLY A   6     -17.422 -10.781  25.703  1.00 36.41           O  
ATOM     31  N   GLY A   7     -17.375 -12.250  24.641  1.00 44.19           N  
ATOM     32  CA  GLY A   7     -16.344 -11.820  23.703  1.00 44.19           C  
ATOM     33  C   GLY A   7     -16.703 -10.539  22.969  1.00 44.19           C  
ATOM     34  O   GLY A   7     -17.812 -10.406  22.438  1.00 44.19           O  
ATOM     35  N   ASN A   8     -16.422  -9.203  23.406  1.00 52.56           N  
ATOM     36  CA  ASN A   8     -16.703  -7.840  22.969  1.00 52.56           C  
ATOM     37  C   ASN A   8     -16.625  -7.715  21.453  1.00 52.56           C  
ATOM     38  CB  ASN A   8     -15.734  -6.855  23.641  1.00 52.56           C  
ATOM     39  O   ASN A   8     -15.539  -7.570  20.891  1.00 52.56           O  
ATOM     40  CG  ASN A   8     -16.438  -5.848  24.516  1.00 52.56           C  
ATOM     41  ND2 ASN A   8     -15.664  -4.961  25.141  1.00 52.56           N  
ATOM     42  OD1 ASN A   8     -17.672  -5.867  24.641  1.00 52.56           O  
ATOM     43  N   ASP A   9     -17.406  -8.250  20.562  1.00 72.75           N  
ATOM     44  CA  ASP A   9     -17.594  -7.969  19.141  1.00 72.75           C  
ATOM     45  C   ASP A   9     -17.750  -6.473  18.891  1.00 72.75           C  
ATOM     46  CB  ASP A   9     -18.812  -8.727  18.609  1.00 72.75           C  
ATOM     47  O   ASP A   9     -18.672  -5.844  19.422  1.00 72.75           O  
ATOM     48  CG  ASP A   9     -18.438 -10.016  17.906  1.00 72.75           C  
ATOM     49  OD1 ASP A   9     -17.234 -10.242  17.625  1.00 72.75           O  
ATOM     50  OD2 ASP A   9     -19.359 -10.828  17.625  1.00 72.75           O  
ATOM     51  N   ILE A  10     -16.734  -5.816  18.422  1.00 85.19           N  
ATOM     52  CA  ILE A  10     -16.750  -4.402  18.078  1.00 85.19           C  
ATOM     53  C   ILE A  10     -17.859  -4.152  17.031  1.00 85.19           C  
ATOM     54  CB  ILE A  10     -15.391  -3.928  17.531  1.00 85.19           C  
ATOM     55  O   ILE A  10     -17.922  -4.836  16.016  1.00 85.19           O  
ATOM     56  CG1 ILE A  10     -14.297  -4.125  18.594  1.00 85.19           C  
ATOM     57  CG2 ILE A  10     -15.469  -2.463  17.094  1.00 85.19           C  
ATOM     58  CD1 ILE A  10     -12.891  -3.836  18.094  1.00 85.19           C  
ATOM     59  N   GLN A  11     -18.797  -3.365  17.469  1.00 92.19           N  
ATOM     60  CA  GLN A  11     -19.812  -2.904  16.516  1.00 92.19           C  
ATOM     61  C   GLN A  11     -19.359  -1.618  15.828  1.00 92.19           C  
ATOM     62  CB  GLN A  11     -21.156  -2.686  17.203  1.00 92.19           C  
ATOM     63  O   GLN A  11     -19.219  -0.577  16.469  1.00 92.19           O  
ATOM     64  CG  GLN A  11     -21.859  -3.977  17.594  1.00 92.19           C  
ATOM     65  CD  GLN A  11     -23.234  -3.734  18.203  1.00 92.19           C  
ATOM     66  NE2 GLN A  11     -23.953  -4.812  18.484  1.00 92.19           N  
ATOM     67  OE1 GLN A  11     -23.641  -2.588  18.422  1.00 92.19           O  
ATOM     68  N   TRP A  12     -19.219  -1.734  14.555  1.00 94.88           N  
ATOM     69  CA  TRP A  12     -18.719  -0.598  13.781  1.00 94.88           C  
ATOM     70  C   TRP A  12     -19.875   0.284  13.312  1.00 94.88           C  
ATOM     71  CB  TRP A  12     -17.906  -1.077  12.586  1.00 94.88           C  
ATOM     72  O   TRP A  12     -20.906  -0.220  12.859  1.00 94.88           O  
ATOM     73  CG  TRP A  12     -16.578  -1.664  12.953  1.00 94.88           C  
ATOM     74  CD1 TRP A  12     -16.266  -2.990  13.062  1.00 94.88           C  
ATOM     75  CD2 TRP A  12     -15.375  -0.942  13.258  1.00 94.88           C  
ATOM     76  CE2 TRP A  12     -14.375  -1.896  13.547  1.00 94.88           C  
ATOM     77  CE3 TRP A  12     -15.047   0.420  13.312  1.00 94.88           C  
ATOM     78  NE1 TRP A  12     -14.938  -3.137  13.422  1.00 94.88           N  
ATOM     79  CH2 TRP A  12     -12.781  -0.190  13.945  1.00 94.88           C  
ATOM     80  CZ2 TRP A  12     -13.070  -1.529  13.891  1.00 94.88           C  
ATOM     81  CZ3 TRP A  12     -13.750   0.783  13.656  1.00 94.88           C  
ATOM     82  N   CYS A  13     -19.656   1.631  13.398  1.00 94.12           N  
ATOM     83  CA  CYS A  13     -20.656   2.604  12.969  1.00 94.12           C  
ATOM     84  C   CYS A  13     -20.062   3.607  11.992  1.00 94.12           C  
ATOM     85  CB  CYS A  13     -21.234   3.340  14.180  1.00 94.12           C  
ATOM     86  O   CYS A  13     -18.859   3.893  12.039  1.00 94.12           O  
ATOM     87  SG  CYS A  13     -22.047   2.252  15.375  1.00 94.12           S  
ATOM     88  N   PHE A  14     -20.953   4.137  11.195  1.00 94.38           N  
ATOM     89  CA  PHE A  14     -20.578   5.211  10.289  1.00 94.38           C  
ATOM     90  C   PHE A  14     -20.297   6.496  11.055  1.00 94.38           C  
ATOM     91  CB  PHE A  14     -21.672   5.449   9.242  1.00 94.38           C  
ATOM     92  O   PHE A  14     -21.062   6.883  11.930  1.00 94.38           O  
ATOM     93  CG  PHE A  14     -21.375   6.598   8.312  1.00 94.38           C  
ATOM     94  CD1 PHE A  14     -21.953   7.848   8.523  1.00 94.38           C  
ATOM     95  CD2 PHE A  14     -20.531   6.430   7.223  1.00 94.38           C  
ATOM     96  CE1 PHE A  14     -21.672   8.914   7.668  1.00 94.38           C  
ATOM     97  CE2 PHE A  14     -20.250   7.488   6.359  1.00 94.38           C  
ATOM     98  CZ  PHE A  14     -20.828   8.727   6.586  1.00 94.38           C  
ATOM     99  N   SER A  15     -19.172   7.078  10.781  1.00 92.94           N  
ATOM    100  CA  SER A  15     -18.859   8.367  11.383  1.00 92.94           C  
ATOM    101  C   SER A  15     -19.047   9.508  10.391  1.00 92.94           C  
ATOM    102  CB  SER A  15     -17.422   8.375  11.914  1.00 92.94           C  
ATOM    103  O   SER A  15     -19.938  10.352  10.570  1.00 92.94           O  
ATOM    104  OG  SER A  15     -17.109   9.633  12.484  1.00 92.94           O  
ATOM    105  N   GLN A  16     -18.266   9.477   9.328  1.00 93.50           N  
ATOM    106  CA  GLN A  16     -18.344  10.547   8.336  1.00 93.50           C  
ATOM    107  C   GLN A  16     -17.734  10.102   7.004  1.00 93.50           C  
ATOM    108  CB  GLN A  16     -17.641  11.805   8.844  1.00 93.50           C  
ATOM    109  O   GLN A  16     -17.047   9.078   6.941  1.00 93.50           O  
ATOM    110  CG  GLN A  16     -16.156  11.594   9.156  1.00 93.50           C  
ATOM    111  CD  GLN A  16     -15.539  12.789   9.859  1.00 93.50           C  
ATOM    112  NE2 GLN A  16     -14.289  12.633  10.289  1.00 93.50           N  
ATOM    113  OE1 GLN A  16     -16.172  13.836  10.008  1.00 93.50           O  
ATOM    114  N   VAL A  17     -18.062  10.867   5.961  1.00 94.50           N  
ATOM    115  CA  VAL A  17     -17.484  10.680   4.637  1.00 94.50           C  
ATOM    116  C   VAL A  17     -17.000  12.016   4.086  1.00 94.50           C  
ATOM    117  CB  VAL A  17     -18.484  10.031   3.662  1.00 94.50           C  
ATOM    118  O   VAL A  17     -17.688  13.031   4.215  1.00 94.50           O  
ATOM    119  CG1 VAL A  17     -19.719  10.914   3.494  1.00 94.50           C  
ATOM    120  CG2 VAL A  17     -17.828   9.766   2.309  1.00 94.50           C  
ATOM    121  N   LYS A  18     -15.781  11.992   3.676  1.00 93.44           N  
ATOM    122  CA  LYS A  18     -15.180  13.180   3.074  1.00 93.44           C  
ATOM    123  C   LYS A  18     -14.977  12.992   1.573  1.00 93.44           C  
ATOM    124  CB  LYS A  18     -13.852  13.508   3.746  1.00 93.44           C  
ATOM    125  O   LYS A  18     -14.633  11.898   1.119  1.00 93.44           O  
ATOM    126  CG  LYS A  18     -13.938  13.648   5.258  1.00 93.44           C  
ATOM    127  CD  LYS A  18     -14.641  14.938   5.664  1.00 93.44           C  
ATOM    128  CE  LYS A  18     -14.641  15.133   7.172  1.00 93.44           C  
ATOM    129  NZ  LYS A  18     -15.234  16.438   7.566  1.00 93.44           N  
ATOM    130  N   GLY A  19     -15.172  14.047   0.776  1.00 87.19           N  
ATOM    131  CA  GLY A  19     -15.008  13.992  -0.667  1.00 87.19           C  
ATOM    132  C   GLY A  19     -16.250  14.414  -1.430  1.00 87.19           C  
ATOM    133  O   GLY A  19     -17.297  14.680  -0.830  1.00 87.19           O  
ATOM    134  N   ALA A  20     -16.141  14.562  -2.723  1.00 75.81           N  
ATOM    135  CA  ALA A  20     -17.188  15.094  -3.580  1.00 75.81           C  
ATOM    136  C   ALA A  20     -18.297  14.062  -3.805  1.00 75.81           C  
ATOM    137  CB  ALA A  20     -16.609  15.555  -4.914  1.00 75.81           C  
ATOM    138  O   ALA A  20     -18.031  12.859  -3.816  1.00 75.81           O  
ATOM    139  N   VAL A  21     -19.531  14.516  -3.787  1.00 69.50           N  
ATOM    140  CA  VAL A  21     -20.703  13.664  -3.990  1.00 69.50           C  
ATOM    141  C   VAL A  21     -20.922  13.445  -5.484  1.00 69.50           C  
ATOM    142  CB  VAL A  21     -21.969  14.273  -3.344  1.00 69.50           C  
ATOM    143  O   VAL A  21     -21.469  12.414  -5.891  1.00 69.50           O  
ATOM    144  CG1 VAL A  21     -23.172  13.352  -3.539  1.00 69.50           C  
ATOM    145  CG2 VAL A  21     -21.734  14.539  -1.858  1.00 69.50           C  
ATOM    146  N   ASP A  22     -20.188  14.188  -6.301  1.00 66.12           N  
ATOM    147  CA  ASP A  22     -20.484  14.172  -7.730  1.00 66.12           C  
ATOM    148  C   ASP A  22     -20.016  12.867  -8.367  1.00 66.12           C  
ATOM    149  CB  ASP A  22     -19.828  15.359  -8.430  1.00 66.12           C  
ATOM    150  O   ASP A  22     -19.031  12.266  -7.922  1.00 66.12           O  
ATOM    151  CG  ASP A  22     -20.609  15.859  -9.625  1.00 66.12           C  
ATOM    152  OD1 ASP A  22     -21.578  15.180 -10.047  1.00 66.12           O  
ATOM    153  OD2 ASP A  22     -20.266  16.938 -10.156  1.00 66.12           O  
ATOM    154  N   ASP A  23     -20.828  12.320  -9.227  1.00 65.62           N  
ATOM    155  CA  ASP A  23     -20.609  11.055  -9.930  1.00 65.62           C  
ATOM    156  C   ASP A  23     -19.406  11.164 -10.875  1.00 65.62           C  
ATOM    157  CB  ASP A  23     -21.844  10.641 -10.711  1.00 65.62           C  
ATOM    158  O   ASP A  23     -18.703  10.180 -11.117  1.00 65.62           O  
ATOM    159  CG  ASP A  23     -22.969  10.117  -9.812  1.00 65.62           C  
ATOM    160  OD1 ASP A  23     -22.672   9.617  -8.711  1.00 65.62           O  
ATOM    161  OD2 ASP A  23     -24.141  10.211 -10.219  1.00 65.62           O  
ATOM    162  N   ASP A  24     -19.172  12.367 -11.391  1.00 77.06           N  
ATOM    163  CA  ASP A  24     -18.062  12.484 -12.336  1.00 77.06           C  
ATOM    164  C   ASP A  24     -16.734  12.695 -11.602  1.00 77.06           C  
ATOM    165  CB  ASP A  24     -18.312  13.633 -13.312  1.00 77.06           C  
ATOM    166  O   ASP A  24     -16.391  13.828 -11.258  1.00 77.06           O  
ATOM    167  CG  ASP A  24     -19.297  13.266 -14.422  1.00 77.06           C  
ATOM    168  OD1 ASP A  24     -19.469  12.055 -14.695  1.00 77.06           O  
ATOM    169  OD2 ASP A  24     -19.891  14.188 -15.016  1.00 77.06           O  
ATOM    170  N   VAL A  25     -16.062  11.688 -11.266  1.00 82.94           N  
ATOM    171  CA  VAL A  25     -14.812  11.750 -10.516  1.00 82.94           C  
ATOM    172  C   VAL A  25     -13.625  11.859 -11.477  1.00 82.94           C  
ATOM    173  CB  VAL A  25     -14.641  10.516  -9.594  1.00 82.94           C  
ATOM    174  O   VAL A  25     -13.508  11.062 -12.414  1.00 82.94           O  
ATOM    175  CG1 VAL A  25     -13.320  10.594  -8.828  1.00 82.94           C  
ATOM    176  CG2 VAL A  25     -15.812  10.406  -8.633  1.00 82.94           C  
ATOM    177  N   ALA A  26     -12.867  12.977 -11.273  1.00 90.31           N  
ATOM    178  CA  ALA A  26     -11.625  13.117 -12.031  1.00 90.31           C  
ATOM    179  C   ALA A  26     -10.555  12.164 -11.500  1.00 90.31           C  
ATOM    180  CB  ALA A  26     -11.133  14.555 -11.977  1.00 90.31           C  
ATOM    181  O   ALA A  26     -10.484  11.914 -10.297  1.00 90.31           O  
ATOM    182  N   GLU A  27      -9.758  11.641 -12.391  1.00 93.44           N  
ATOM    183  CA  GLU A  27      -8.656  10.750 -12.023  1.00 93.44           C  
ATOM    184  C   GLU A  27      -7.746  11.398 -10.984  1.00 93.44           C  
ATOM    185  CB  GLU A  27      -7.852  10.359 -13.266  1.00 93.44           C  
ATOM    186  O   GLU A  27      -7.246  10.719 -10.086  1.00 93.44           O  
ATOM    187  CG  GLU A  27      -6.793   9.297 -12.992  1.00 93.44           C  
ATOM    188  CD  GLU A  27      -7.375   7.918 -12.727  1.00 93.44           C  
ATOM    189  OE1 GLU A  27      -6.629   7.023 -12.273  1.00 93.44           O  
ATOM    190  OE2 GLU A  27      -8.586   7.734 -12.977  1.00 93.44           O  
ATOM    191  N   ALA A  28      -7.621  12.672 -11.023  1.00 95.06           N  
ATOM    192  CA  ALA A  28      -6.730  13.406 -10.133  1.00 95.06           C  
ATOM    193  C   ALA A  28      -7.242  13.367  -8.695  1.00 95.06           C  
ATOM    194  CB  ALA A  28      -6.582  14.852 -10.602  1.00 95.06           C  
ATOM    195  O   ALA A  28      -6.469  13.523  -7.746  1.00 95.06           O  
ATOM    196  N   ASP A  29      -8.500  13.094  -8.555  1.00 95.25           N  
ATOM    197  CA  ASP A  29      -9.109  13.180  -7.227  1.00 95.25           C  
ATOM    198  C   ASP A  29      -9.125  11.820  -6.543  1.00 95.25           C  
ATOM    199  CB  ASP A  29     -10.531  13.742  -7.320  1.00 95.25           C  
ATOM    200  O   ASP A  29      -9.562  11.703  -5.395  1.00 95.25           O  
ATOM    201  CG  ASP A  29     -10.562  15.195  -7.746  1.00 95.25           C  
ATOM    202  OD1 ASP A  29      -9.641  15.961  -7.398  1.00 95.25           O  
ATOM    203  OD2 ASP A  29     -11.539  15.586  -8.430  1.00 95.25           O  
ATOM    204  N   ILE A  30      -8.633  10.844  -7.246  1.00 96.50           N  
ATOM    205  CA  ILE A  30      -8.594   9.508  -6.668  1.00 96.50           C  
ATOM    206  C   ILE A  30      -7.566   9.461  -5.543  1.00 96.50           C  
ATOM    207  CB  ILE A  30      -8.273   8.438  -7.734  1.00 96.50           C  
ATOM    208  O   ILE A  30      -6.402   9.812  -5.742  1.00 96.50           O  
ATOM    209  CG1 ILE A  30      -9.367   8.406  -8.805  1.00 96.50           C  
ATOM    210  CG2 ILE A  30      -8.094   7.062  -7.086  1.00 96.50           C  
ATOM    211  CD1 ILE A  30      -9.078   7.453  -9.953  1.00 96.50           C  
ATOM    212  N   ILE A  31      -8.016   9.031  -4.367  1.00 97.62           N  
ATOM    213  CA  ILE A  31      -7.125   8.930  -3.215  1.00 97.62           C  
ATOM    214  C   ILE A  31      -6.133   7.789  -3.428  1.00 97.62           C  
ATOM    215  CB  ILE A  31      -7.922   8.711  -1.908  1.00 97.62           C  
ATOM    216  O   ILE A  31      -6.527   6.668  -3.746  1.00 97.62           O  
ATOM    217  CG1 ILE A  31      -8.836   9.914  -1.633  1.00 97.62           C  
ATOM    218  CG2 ILE A  31      -6.969   8.469  -0.732  1.00 97.62           C  
ATOM    219  CD1 ILE A  31      -9.797   9.703  -0.469  1.00 97.62           C  
ATOM    220  N   SER A  32      -4.891   8.102  -3.230  1.00 98.25           N  
ATOM    221  CA  SER A  32      -3.863   7.113  -3.537  1.00 98.25           C  
ATOM    222  C   SER A  32      -3.119   6.684  -2.277  1.00 98.25           C  
ATOM    223  CB  SER A  32      -2.873   7.668  -4.562  1.00 98.25           C  
ATOM    224  O   SER A  32      -2.279   5.781  -2.324  1.00 98.25           O  
ATOM    225  OG  SER A  32      -2.297   8.875  -4.098  1.00 98.25           O  
ATOM    226  N   THR A  33      -3.369   7.301  -1.170  1.00 98.44           N  
ATOM    227  CA  THR A  33      -2.754   6.902   0.092  1.00 98.44           C  
ATOM    228  C   THR A  33      -3.486   7.535   1.272  1.00 98.44           C  
ATOM    229  CB  THR A  33      -1.266   7.293   0.137  1.00 98.44           C  
ATOM    230  O   THR A  33      -4.082   8.609   1.139  1.00 98.44           O  
ATOM    231  CG2 THR A  33      -1.095   8.805   0.123  1.00 98.44           C  
ATOM    232  OG1 THR A  33      -0.676   6.766   1.333  1.00 98.44           O  
ATOM    233  N   VAL A  34      -3.457   6.906   2.424  1.00 98.56           N  
ATOM    234  CA  VAL A  34      -4.074   7.371   3.662  1.00 98.56           C  
ATOM    235  C   VAL A  34      -3.207   6.969   4.855  1.00 98.56           C  
ATOM    236  CB  VAL A  34      -5.504   6.805   3.828  1.00 98.56           C  
ATOM    237  O   VAL A  34      -2.719   5.840   4.922  1.00 98.56           O  
ATOM    238  CG1 VAL A  34      -6.133   7.309   5.129  1.00 98.56           C  
ATOM    239  CG2 VAL A  34      -6.371   7.188   2.629  1.00 98.56           C  
ATOM    240  N   GLU A  35      -3.066   7.906   5.820  1.00 98.00           N  
ATOM    241  CA  GLU A  35      -2.184   7.602   6.941  1.00 98.00           C  
ATOM    242  C   GLU A  35      -2.521   8.461   8.156  1.00 98.00           C  
ATOM    243  CB  GLU A  35      -0.719   7.805   6.547  1.00 98.00           C  
ATOM    244  O   GLU A  35      -2.650   9.688   8.039  1.00 98.00           O  
ATOM    245  CG  GLU A  35       0.273   7.359   7.609  1.00 98.00           C  
ATOM    246  CD  GLU A  35       0.805   5.953   7.383  1.00 98.00           C  
ATOM    247  OE1 GLU A  35       1.569   5.449   8.234  1.00 98.00           O  
ATOM    248  OE2 GLU A  35       0.456   5.352   6.344  1.00 98.00           O  
ATOM    249  N   PHE A  36      -2.658   7.797   9.336  1.00 98.12           N  
ATOM    250  CA  PHE A  36      -2.760   8.531  10.594  1.00 98.12           C  
ATOM    251  C   PHE A  36      -1.378   8.914  11.117  1.00 98.12           C  
ATOM    252  CB  PHE A  36      -3.504   7.699  11.648  1.00 98.12           C  
ATOM    253  O   PHE A  36      -0.402   8.195  10.883  1.00 98.12           O  
ATOM    254  CG  PHE A  36      -4.996   7.680  11.461  1.00 98.12           C  
ATOM    255  CD1 PHE A  36      -5.781   8.734  11.914  1.00 98.12           C  
ATOM    256  CD2 PHE A  36      -5.617   6.609  10.828  1.00 98.12           C  
ATOM    257  CE1 PHE A  36      -7.164   8.719  11.742  1.00 98.12           C  
ATOM    258  CE2 PHE A  36      -6.996   6.590  10.656  1.00 98.12           C  
ATOM    259  CZ  PHE A  36      -7.770   7.645  11.117  1.00 98.12           C  
ATOM    260  N   ASN A  37      -1.413  10.062  11.805  1.00 97.19           N  
ATOM    261  CA  ASN A  37      -0.175  10.320  12.531  1.00 97.19           C  
ATOM    262  C   ASN A  37      -0.095   9.492  13.812  1.00 97.19           C  
ATOM    263  CB  ASN A  37      -0.039  11.812  12.852  1.00 97.19           C  
ATOM    264  O   ASN A  37      -0.992   8.703  14.102  1.00 97.19           O  
ATOM    265  CG  ASN A  37      -0.969  12.258  13.961  1.00 97.19           C  
ATOM    266  ND2 ASN A  37      -0.601  13.336  14.648  1.00 97.19           N  
ATOM    267  OD1 ASN A  37      -2.008  11.641  14.211  1.00 97.19           O  
ATOM    268  N   HIS A  38       0.963   9.578  14.562  1.00 94.81           N  
ATOM    269  CA  HIS A  38       1.265   8.688  15.680  1.00 94.81           C  
ATOM    270  C   HIS A  38       0.221   8.812  16.781  1.00 94.81           C  
ATOM    271  CB  HIS A  38       2.658   8.977  16.234  1.00 94.81           C  
ATOM    272  O   HIS A  38      -0.097   7.832  17.453  1.00 94.81           O  
ATOM    273  CG  HIS A  38       3.762   8.719  15.258  1.00 94.81           C  
ATOM    274  CD2 HIS A  38       4.574   7.648  15.102  1.00 94.81           C  
ATOM    275  ND1 HIS A  38       4.133   9.633  14.297  1.00 94.81           N  
ATOM    276  CE1 HIS A  38       5.133   9.133  13.586  1.00 94.81           C  
ATOM    277  NE2 HIS A  38       5.418   7.930  14.055  1.00 94.81           N  
ATOM    278  N   SER A  39      -0.292  10.000  16.969  1.00 94.38           N  
ATOM    279  CA  SER A  39      -1.282  10.219  18.016  1.00 94.38           C  
ATOM    280  C   SER A  39      -2.688   9.883  17.531  1.00 94.38           C  
ATOM    281  CB  SER A  39      -1.236  11.672  18.500  1.00 94.38           C  
ATOM    282  O   SER A  39      -3.598   9.680  18.344  1.00 94.38           O  
ATOM    283  OG  SER A  39      -1.665  12.555  17.484  1.00 94.38           O  
ATOM    284  N   GLY A  40      -2.875   9.891  16.219  1.00 96.44           N  
ATOM    285  CA  GLY A  40      -4.195   9.688  15.633  1.00 96.44           C  
ATOM    286  C   GLY A  40      -4.992  10.969  15.508  1.00 96.44           C  
ATOM    287  O   GLY A  40      -6.105  10.969  14.984  1.00 96.44           O  
ATOM    288  N   GLU A  41      -4.410  12.062  15.938  1.00 95.50           N  
ATOM    289  CA  GLU A  41      -5.090  13.352  15.883  1.00 95.50           C  
ATOM    290  C   GLU A  41      -5.191  13.867  14.445  1.00 95.50           C  
ATOM    291  CB  GLU A  41      -4.371  14.375  16.766  1.00 95.50           C  
ATOM    292  O   GLU A  41      -6.117  14.602  14.109  1.00 95.50           O  
ATOM    293  CG  GLU A  41      -4.551  14.141  18.250  1.00 95.50           C  
ATOM    294  CD  GLU A  41      -3.801  15.148  19.109  1.00 95.50           C  
ATOM    295  OE1 GLU A  41      -3.826  15.016  20.359  1.00 95.50           O  
ATOM    296  OE2 GLU A  41      -3.186  16.062  18.531  1.00 95.50           O  
ATOM    297  N   LEU A  42      -4.191  13.555  13.695  1.00 97.19           N  
ATOM    298  CA  LEU A  42      -4.172  13.992  12.305  1.00 97.19           C  
ATOM    299  C   LEU A  42      -4.273  12.797  11.359  1.00 97.19           C  
ATOM    300  CB  LEU A  42      -2.896  14.789  12.008  1.00 97.19           C  
ATOM    301  O   LEU A  42      -3.695  11.742  11.625  1.00 97.19           O  
ATOM    302  CG  LEU A  42      -2.686  16.062  12.828  1.00 97.19           C  
ATOM    303  CD1 LEU A  42      -1.342  16.688  12.492  1.00 97.19           C  
ATOM    304  CD2 LEU A  42      -3.824  17.047  12.594  1.00 97.19           C  
ATOM    305  N   LEU A  43      -4.996  12.930  10.328  1.00 98.25           N  
ATOM    306  CA  LEU A  43      -5.176  11.977   9.242  1.00 98.25           C  
ATOM    307  C   LEU A  43      -4.859  12.617   7.895  1.00 98.25           C  
ATOM    308  CB  LEU A  43      -6.605  11.430   9.242  1.00 98.25           C  
ATOM    309  O   LEU A  43      -5.488  13.609   7.512  1.00 98.25           O  
ATOM    310  CG  LEU A  43      -6.965  10.477   8.102  1.00 98.25           C  
ATOM    311  CD1 LEU A  43      -6.152   9.188   8.211  1.00 98.25           C  
ATOM    312  CD2 LEU A  43      -8.461  10.172   8.109  1.00 98.25           C  
ATOM    313  N   ALA A  44      -3.875  12.055   7.211  1.00 98.69           N  
ATOM    314  CA  ALA A  44      -3.473  12.625   5.930  1.00 98.69           C  
ATOM    315  C   ALA A  44      -3.867  11.719   4.770  1.00 98.69           C  
ATOM    316  CB  ALA A  44      -1.967  12.883   5.910  1.00 98.69           C  
ATOM    317  O   ALA A  44      -3.781  10.492   4.875  1.00 98.69           O  
ATOM    318  N   THR A  45      -4.266  12.289   3.689  1.00 98.56           N  
ATOM    319  CA  THR A  45      -4.516  11.578   2.441  1.00 98.56           C  
ATOM    320  C   THR A  45      -3.760  12.227   1.287  1.00 98.56           C  
ATOM    321  CB  THR A  45      -6.020  11.531   2.113  1.00 98.56           C  
ATOM    322  O   THR A  45      -3.465  13.422   1.329  1.00 98.56           O  
ATOM    323  CG2 THR A  45      -6.812  10.891   3.246  1.00 98.56           C  
ATOM    324  OG1 THR A  45      -6.496  12.867   1.912  1.00 98.56           O  
ATOM    325  N   GLY A  46      -3.316  11.477   0.408  1.00 98.56           N  
ATOM    326  CA  GLY A  46      -2.781  11.906  -0.873  1.00 98.56           C  
ATOM    327  C   GLY A  46      -3.586  11.406  -2.057  1.00 98.56           C  
ATOM    328  O   GLY A  46      -4.293  10.398  -1.951  1.00 98.56           O  
ATOM    329  N   ASP A  47      -3.510  12.156  -3.141  1.00 98.19           N  
ATOM    330  CA  ASP A  47      -4.297  11.734  -4.297  1.00 98.19           C  
ATOM    331  C   ASP A  47      -3.441  11.703  -5.562  1.00 98.19           C  
ATOM    332  CB  ASP A  47      -5.496  12.664  -4.496  1.00 98.19           C  
ATOM    333  O   ASP A  47      -2.240  11.977  -5.512  1.00 98.19           O  
ATOM    334  CG  ASP A  47      -5.094  14.109  -4.719  1.00 98.19           C  
ATOM    335  OD1 ASP A  47      -3.977  14.367  -5.219  1.00 98.19           O  
ATOM    336  OD2 ASP A  47      -5.902  15.008  -4.395  1.00 98.19           O  
ATOM    337  N   LYS A  48      -4.043  11.266  -6.645  1.00 97.94           N  
ATOM    338  CA  LYS A  48      -3.344  11.094  -7.914  1.00 97.94           C  
ATOM    339  C   LYS A  48      -3.004  12.445  -8.539  1.00 97.94           C  
ATOM    340  CB  LYS A  48      -4.184  10.258  -8.883  1.00 97.94           C  
ATOM    341  O   LYS A  48      -2.174  12.523  -9.453  1.00 97.94           O  
ATOM    342  CG  LYS A  48      -4.262   8.789  -8.523  1.00 97.94           C  
ATOM    343  CD  LYS A  48      -4.879   7.969  -9.648  1.00 97.94           C  
ATOM    344  CE  LYS A  48      -4.844   6.477  -9.344  1.00 97.94           C  
ATOM    345  NZ  LYS A  48      -5.438   5.668 -10.453  1.00 97.94           N  
ATOM    346  N   GLY A  49      -3.613  13.484  -8.047  1.00 97.81           N  
ATOM    347  CA  GLY A  49      -3.324  14.828  -8.531  1.00 97.81           C  
ATOM    348  C   GLY A  49      -2.184  15.500  -7.785  1.00 97.81           C  
ATOM    349  O   GLY A  49      -1.860  16.656  -8.047  1.00 97.81           O  
ATOM    350  N   GLY A  50      -1.627  14.805  -6.801  1.00 98.50           N  
ATOM    351  CA  GLY A  50      -0.469  15.305  -6.078  1.00 98.50           C  
ATOM    352  C   GLY A  50      -0.837  16.141  -4.875  1.00 98.50           C  
ATOM    353  O   GLY A  50       0.009  16.859  -4.320  1.00 98.50           O  
ATOM    354  N   ARG A  51      -2.068  16.078  -4.516  1.00 98.19           N  
ATOM    355  CA  ARG A  51      -2.549  16.891  -3.395  1.00 98.19           C  
ATOM    356  C   ARG A  51      -2.539  16.078  -2.100  1.00 98.19           C  
ATOM    357  CB  ARG A  51      -3.959  17.406  -3.676  1.00 98.19           C  
ATOM    358  O   ARG A  51      -2.861  14.898  -2.098  1.00 98.19           O  
ATOM    359  CG  ARG A  51      -4.051  18.312  -4.902  1.00 98.19           C  
ATOM    360  CD  ARG A  51      -5.496  18.625  -5.262  1.00 98.19           C  
ATOM    361  NE  ARG A  51      -6.230  17.422  -5.652  1.00 98.19           N  
ATOM    362  NH1 ARG A  51      -8.281  18.469  -5.805  1.00 98.19           N  
ATOM    363  NH2 ARG A  51      -8.102  16.234  -6.246  1.00 98.19           N  
ATOM    364  CZ  ARG A  51      -7.539  17.375  -5.902  1.00 98.19           C  
ATOM    365  N   VAL A  52      -2.180  16.750  -1.042  1.00 98.62           N  
ATOM    366  CA  VAL A  52      -2.279  16.188   0.300  1.00 98.62           C  
ATOM    367  C   VAL A  52      -3.365  16.922   1.089  1.00 98.62           C  
ATOM    368  CB  VAL A  52      -0.931  16.266   1.051  1.00 98.62           C  
ATOM    369  O   VAL A  52      -3.400  18.156   1.116  1.00 98.62           O  
ATOM    370  CG1 VAL A  52      -1.098  15.844   2.508  1.00 98.62           C  
ATOM    371  CG2 VAL A  52       0.120  15.414   0.353  1.00 98.62           C  
ATOM    372  N   VAL A  53      -4.191  16.203   1.618  1.00 98.19           N  
ATOM    373  CA  VAL A  53      -5.207  16.750   2.508  1.00 98.19           C  
ATOM    374  C   VAL A  53      -5.031  16.188   3.914  1.00 98.19           C  
ATOM    375  CB  VAL A  53      -6.637  16.469   1.991  1.00 98.19           C  
ATOM    376  O   VAL A  53      -4.977  14.969   4.094  1.00 98.19           O  
ATOM    377  CG1 VAL A  53      -7.680  17.156   2.863  1.00 98.19           C  
ATOM    378  CG2 VAL A  53      -6.773  16.906   0.535  1.00 98.19           C  
ATOM    379  N   ILE A  54      -4.973  17.062   4.867  1.00 98.19           N  
ATOM    380  CA  ILE A  54      -4.812  16.672   6.266  1.00 98.19           C  
ATOM    381  C   ILE A  54      -6.094  16.969   7.035  1.00 98.19           C  
ATOM    382  CB  ILE A  54      -3.609  17.391   6.918  1.00 98.19           C  
ATOM    383  O   ILE A  54      -6.629  18.078   6.953  1.00 98.19           O  
ATOM    384  CG1 ILE A  54      -2.326  17.109   6.129  1.00 98.19           C  
ATOM    385  CG2 ILE A  54      -3.457  16.953   8.383  1.00 98.19           C  
ATOM    386  CD1 ILE A  54      -1.121  17.906   6.602  1.00 98.19           C  
ATOM    387  N   PHE A  55      -6.520  16.031   7.719  1.00 97.75           N  
ATOM    388  CA  PHE A  55      -7.688  16.172   8.578  1.00 97.75           C  
ATOM    389  C   PHE A  55      -7.281  16.125  10.047  1.00 97.75           C  
ATOM    390  CB  PHE A  55      -8.711  15.070   8.281  1.00 97.75           C  
ATOM    391  O   PHE A  55      -6.391  15.367  10.430  1.00 97.75           O  
ATOM    392  CG  PHE A  55      -9.125  15.000   6.840  1.00 97.75           C  
ATOM    393  CD1 PHE A  55     -10.219  15.711   6.379  1.00 97.75           C  
ATOM    394  CD2 PHE A  55      -8.406  14.219   5.938  1.00 97.75           C  
ATOM    395  CE1 PHE A  55     -10.609  15.648   5.043  1.00 97.75           C  
ATOM    396  CE2 PHE A  55      -8.789  14.148   4.602  1.00 97.75           C  
ATOM    397  CZ  PHE A  55      -9.883  14.867   4.156  1.00 97.75           C  
ATOM    398  N   GLN A  56      -7.984  16.891  10.852  1.00 96.44           N  
ATOM    399  CA  GLN A  56      -7.730  16.906  12.289  1.00 96.44           C  
ATOM    400  C   GLN A  56      -8.969  16.469  13.070  1.00 96.44           C  
ATOM    401  CB  GLN A  56      -7.285  18.297  12.734  1.00 96.44           C  
ATOM    402  O   GLN A  56     -10.086  16.891  12.758  1.00 96.44           O  
ATOM    403  CG  GLN A  56      -6.887  18.375  14.203  1.00 96.44           C  
ATOM    404  CD  GLN A  56      -6.375  19.750  14.602  1.00 96.44           C  
ATOM    405  NE2 GLN A  56      -5.312  19.766  15.398  1.00 96.44           N  
ATOM    406  OE1 GLN A  56      -6.926  20.766  14.195  1.00 96.44           O  
ATOM    407  N   GLN A  57      -8.703  15.719  14.047  1.00 95.31           N  
ATOM    408  CA  GLN A  57      -9.789  15.227  14.898  1.00 95.31           C  
ATOM    409  C   GLN A  57     -10.414  16.359  15.703  1.00 95.31           C  
ATOM    410  CB  GLN A  57      -9.289  14.133  15.836  1.00 95.31           C  
ATOM    411  O   GLN A  57      -9.695  17.203  16.250  1.00 95.31           O  
ATOM    412  CG  GLN A  57     -10.398  13.352  16.531  1.00 95.31           C  
ATOM    413  CD  GLN A  57      -9.875  12.195  17.344  1.00 95.31           C  
ATOM    414  NE2 GLN A  57     -10.695  11.164  17.500  1.00 95.31           N  
ATOM    415  OE1 GLN A  57      -8.750  12.227  17.844  1.00 95.31           O  
ATOM    416  N   GLU A  58     -11.672  16.359  15.742  1.00 89.75           N  
ATOM    417  CA  GLU A  58     -12.367  17.391  16.516  1.00 89.75           C  
ATOM    418  C   GLU A  58     -12.180  17.172  18.016  1.00 89.75           C  
ATOM    419  CB  GLU A  58     -13.859  17.391  16.156  1.00 89.75           C  
ATOM    420  O   GLU A  58     -12.211  16.031  18.484  1.00 89.75           O  
ATOM    421  CG  GLU A  58     -14.195  18.156  14.891  1.00 89.75           C  
ATOM    422  CD  GLU A  58     -15.586  18.766  14.898  1.00 89.75           C  
ATOM    423  OE1 GLU A  58     -15.930  19.516  13.961  1.00 89.75           O  
ATOM    424  OE2 GLU A  58     -16.344  18.469  15.852  1.00 89.75           O  
ATOM    425  N   GLN A  59     -11.742  18.156  18.734  1.00 76.31           N  
ATOM    426  CA  GLN A  59     -11.539  18.062  20.172  1.00 76.31           C  
ATOM    427  C   GLN A  59     -12.859  17.812  20.906  1.00 76.31           C  
ATOM    428  CB  GLN A  59     -10.883  19.344  20.703  1.00 76.31           C  
ATOM    429  O   GLN A  59     -13.906  18.328  20.500  1.00 76.31           O  
ATOM    430  CG  GLN A  59      -9.391  19.422  20.438  1.00 76.31           C  
ATOM    431  CD  GLN A  59      -8.750  20.656  21.016  1.00 76.31           C  
ATOM    432  NE2 GLN A  59      -7.434  20.781  20.859  1.00 76.31           N  
ATOM    433  OE1 GLN A  59      -9.430  21.516  21.609  1.00 76.31           O  
ATOM    434  N   GLU A  60     -12.938  16.703  21.516  1.00 63.12           N  
ATOM    435  CA  GLU A  60     -14.125  16.359  22.297  1.00 63.12           C  
ATOM    436  C   GLU A  60     -14.594  17.562  23.141  1.00 63.12           C  
ATOM    437  CB  GLU A  60     -13.836  15.172  23.219  1.00 63.12           C  
ATOM    438  O   GLU A  60     -13.805  18.188  23.828  1.00 63.12           O  
ATOM    439  CG  GLU A  60     -14.125  13.820  22.562  1.00 63.12           C  
ATOM    440  CD  GLU A  60     -13.883  12.648  23.500  1.00 63.12           C  
ATOM    441  OE1 GLU A  60     -14.180  11.492  23.109  1.00 63.12           O  
ATOM    442  OE2 GLU A  60     -13.383  12.883  24.625  1.00 63.12           O  
ATOM    443  N   ASN A  61     -15.531  18.375  22.812  1.00 55.28           N  
ATOM    444  CA  ASN A  61     -16.172  19.203  23.812  1.00 55.28           C  
ATOM    445  C   ASN A  61     -16.750  18.359  24.953  1.00 55.28           C  
ATOM    446  CB  ASN A  61     -17.281  20.062  23.188  1.00 55.28           C  
ATOM    447  O   ASN A  61     -17.156  17.203  24.734  1.00 55.28           O  
ATOM    448  CG  ASN A  61     -16.734  21.328  22.562  1.00 55.28           C  
ATOM    449  ND2 ASN A  61     -17.516  21.938  21.672  1.00 55.28           N  
ATOM    450  OD1 ASN A  61     -15.633  21.781  22.891  1.00 55.28           O  
ATOM    451  N   LYS A  62     -16.266  18.406  26.297  1.00 50.59           N  
ATOM    452  CA  LYS A  62     -16.703  17.672  27.484  1.00 50.59           C  
ATOM    453  C   LYS A  62     -18.141  17.172  27.328  1.00 50.59           C  
ATOM    454  CB  LYS A  62     -16.594  18.562  28.719  1.00 50.59           C  
ATOM    455  O   LYS A  62     -18.500  16.109  27.828  1.00 50.59           O  
ATOM    456  CG  LYS A  62     -15.195  18.609  29.312  1.00 50.59           C  
ATOM    457  CD  LYS A  62     -15.172  19.406  30.609  1.00 50.59           C  
ATOM    458  CE  LYS A  62     -13.766  19.469  31.203  1.00 50.59           C  
ATOM    459  NZ  LYS A  62     -13.727  20.297  32.438  1.00 50.59           N  
ATOM    460  N   ILE A  63     -19.062  18.031  26.859  1.00 52.12           N  
ATOM    461  CA  ILE A  63     -20.469  17.688  26.938  1.00 52.12           C  
ATOM    462  C   ILE A  63     -20.781  16.594  25.891  1.00 52.12           C  
ATOM    463  CB  ILE A  63     -21.375  18.922  26.703  1.00 52.12           C  
ATOM    464  O   ILE A  63     -21.609  15.719  26.141  1.00 52.12           O  
ATOM    465  CG1 ILE A  63     -21.062  20.000  27.734  1.00 52.12           C  
ATOM    466  CG2 ILE A  63     -22.859  18.531  26.750  1.00 52.12           C  
ATOM    467  CD1 ILE A  63     -21.719  21.344  27.438  1.00 52.12           C  
ATOM    468  N   GLN A  64     -20.234  16.594  24.547  1.00 52.03           N  
ATOM    469  CA  GLN A  64     -20.703  15.680  23.516  1.00 52.03           C  
ATOM    470  C   GLN A  64     -19.672  14.578  23.250  1.00 52.03           C  
ATOM    471  CB  GLN A  64     -20.984  16.438  22.219  1.00 52.03           C  
ATOM    472  O   GLN A  64     -18.750  14.758  22.469  1.00 52.03           O  
ATOM    473  CG  GLN A  64     -22.312  17.188  22.219  1.00 52.03           C  
ATOM    474  CD  GLN A  64     -22.609  17.891  20.906  1.00 52.03           C  
ATOM    475  NE2 GLN A  64     -23.750  18.562  20.844  1.00 52.03           N  
ATOM    476  OE1 GLN A  64     -21.812  17.828  19.969  1.00 52.03           O  
ATOM    477  N   SER A  65     -19.438  13.523  24.062  1.00 54.84           N  
ATOM    478  CA  SER A  65     -18.656  12.297  23.922  1.00 54.84           C  
ATOM    479  C   SER A  65     -18.734  11.742  22.500  1.00 54.84           C  
ATOM    480  CB  SER A  65     -19.125  11.242  24.922  1.00 54.84           C  
ATOM    481  O   SER A  65     -17.859  11.008  22.062  1.00 54.84           O  
ATOM    482  OG  SER A  65     -18.531   9.984  24.641  1.00 54.84           O  
ATOM    483  N   HIS A  66     -19.719  12.164  21.641  1.00 57.53           N  
ATOM    484  CA  HIS A  66     -20.062  11.516  20.391  1.00 57.53           C  
ATOM    485  C   HIS A  66     -19.125  11.953  19.266  1.00 57.53           C  
ATOM    486  CB  HIS A  66     -21.516  11.820  20.016  1.00 57.53           C  
ATOM    487  O   HIS A  66     -19.250  11.484  18.125  1.00 57.53           O  
ATOM    488  CG  HIS A  66     -22.500  11.438  21.062  1.00 57.53           C  
ATOM    489  CD2 HIS A  66     -23.297  12.195  21.859  1.00 57.53           C  
ATOM    490  ND1 HIS A  66     -22.750  10.125  21.406  1.00 57.53           N  
ATOM    491  CE1 HIS A  66     -23.656  10.094  22.375  1.00 57.53           C  
ATOM    492  NE2 HIS A  66     -24.016  11.336  22.656  1.00 57.53           N  
ATOM    493  N   SER A  67     -18.047  12.820  19.516  1.00 64.81           N  
ATOM    494  CA  SER A  67     -17.328  13.406  18.406  1.00 64.81           C  
ATOM    495  C   SER A  67     -15.977  12.719  18.203  1.00 64.81           C  
ATOM    496  CB  SER A  67     -17.109  14.906  18.625  1.00 64.81           C  
ATOM    497  O   SER A  67     -15.109  13.227  17.484  1.00 64.81           O  
ATOM    498  OG  SER A  67     -16.328  15.133  19.781  1.00 64.81           O  
ATOM    499  N   ARG A  68     -15.711  11.602  18.781  1.00 73.44           N  
ATOM    500  CA  ARG A  68     -14.398  10.953  18.750  1.00 73.44           C  
ATOM    501  C   ARG A  68     -14.008  10.609  17.312  1.00 73.44           C  
ATOM    502  CB  ARG A  68     -14.391   9.688  19.609  1.00 73.44           C  
ATOM    503  O   ARG A  68     -12.836  10.711  16.938  1.00 73.44           O  
ATOM    504  CG  ARG A  68     -13.000   9.133  19.875  1.00 73.44           C  
ATOM    505  CD  ARG A  68     -13.055   7.879  20.734  1.00 73.44           C  
ATOM    506  NE  ARG A  68     -11.750   7.219  20.797  1.00 73.44           N  
ATOM    507  NH1 ARG A  68     -12.531   5.344  21.906  1.00 73.44           N  
ATOM    508  NH2 ARG A  68     -10.312   5.523  21.359  1.00 73.44           N  
ATOM    509  CZ  ARG A  68     -11.531   6.031  21.359  1.00 73.44           C  
ATOM    510  N   GLY A  69     -14.781  10.359  16.359  1.00 80.44           N  
ATOM    511  CA  GLY A  69     -14.484   9.930  15.008  1.00 80.44           C  
ATOM    512  C   GLY A  69     -14.727  11.008  13.969  1.00 80.44           C  
ATOM    513  O   GLY A  69     -14.797  10.727  12.773  1.00 80.44           O  
ATOM    514  N   GLU A  70     -14.805  12.219  14.523  1.00 91.94           N  
ATOM    515  CA  GLU A  70     -15.047  13.312  13.578  1.00 91.94           C  
ATOM    516  C   GLU A  70     -13.750  14.047  13.242  1.00 91.94           C  
ATOM    517  CB  GLU A  70     -16.078  14.289  14.141  1.00 91.94           C  
ATOM    518  O   GLU A  70     -13.000  14.430  14.141  1.00 91.94           O  
ATOM    519  CG  GLU A  70     -17.484  13.734  14.188  1.00 91.94           C  
ATOM    520  CD  GLU A  70     -18.531  14.781  14.531  1.00 91.94           C  
ATOM    521  OE1 GLU A  70     -19.734  14.438  14.648  1.00 91.94           O  
ATOM    522  OE2 GLU A  70     -18.156  15.969  14.688  1.00 91.94           O  
ATOM    523  N   TYR A  71     -13.484  14.148  11.992  1.00 96.00           N  
ATOM    524  CA  TYR A  71     -12.297  14.828  11.484  1.00 96.00           C  
ATOM    525  C   TYR A  71     -12.672  15.969  10.547  1.00 96.00           C  
ATOM    526  CB  TYR A  71     -11.383  13.836  10.750  1.00 96.00           C  
ATOM    527  O   TYR A  71     -13.555  15.820   9.695  1.00 96.00           O  
ATOM    528  CG  TYR A  71     -10.648  12.891  11.672  1.00 96.00           C  
ATOM    529  CD1 TYR A  71      -9.320  13.125  12.016  1.00 96.00           C  
ATOM    530  CD2 TYR A  71     -11.281  11.773  12.195  1.00 96.00           C  
ATOM    531  CE1 TYR A  71      -8.633  12.258  12.859  1.00 96.00           C  
ATOM    532  CE2 TYR A  71     -10.609  10.898  13.047  1.00 96.00           C  
ATOM    533  OH  TYR A  71      -8.617  10.289  14.211  1.00 96.00           O  
ATOM    534  CZ  TYR A  71      -9.289  11.148  13.367  1.00 96.00           C  
ATOM    535  N   ASN A  72     -12.031  17.094  10.734  1.00 95.25           N  
ATOM    536  CA  ASN A  72     -12.227  18.234   9.852  1.00 95.25           C  
ATOM    537  C   ASN A  72     -10.961  18.594   9.086  1.00 95.25           C  
ATOM    538  CB  ASN A  72     -12.711  19.453  10.656  1.00 95.25           C  
ATOM    539  O   ASN A  72      -9.859  18.234   9.508  1.00 95.25           O  
ATOM    540  CG  ASN A  72     -14.070  19.234  11.281  1.00 95.25           C  
ATOM    541  ND2 ASN A  72     -14.188  19.531  12.570  1.00 95.25           N  
ATOM    542  OD1 ASN A  72     -15.016  18.797  10.617  1.00 95.25           O  
ATOM    543  N   VAL A  73     -11.180  19.250   7.957  1.00 95.69           N  
ATOM    544  CA  VAL A  73     -10.031  19.609   7.129  1.00 95.69           C  
ATOM    545  C   VAL A  73      -9.117  20.547   7.898  1.00 95.69           C  
ATOM    546  CB  VAL A  73     -10.477  20.266   5.797  1.00 95.69           C  
ATOM    547  O   VAL A  73      -9.555  21.594   8.391  1.00 95.69           O  
ATOM    548  CG1 VAL A  73      -9.258  20.734   5.000  1.00 95.69           C  
ATOM    549  CG2 VAL A  73     -11.305  19.281   4.977  1.00 95.69           C  
ATOM    550  N   TYR A  74      -7.941  20.156   8.031  1.00 95.06           N  
ATOM    551  CA  TYR A  74      -6.918  20.906   8.758  1.00 95.06           C  
ATOM    552  C   TYR A  74      -6.035  21.703   7.801  1.00 95.06           C  
ATOM    553  CB  TYR A  74      -6.059  19.969   9.602  1.00 95.06           C  
ATOM    554  O   TYR A  74      -5.742  22.875   8.039  1.00 95.06           O  
ATOM    555  CG  TYR A  74      -5.066  20.672  10.492  1.00 95.06           C  
ATOM    556  CD1 TYR A  74      -3.697  20.469  10.352  1.00 95.06           C  
ATOM    557  CD2 TYR A  74      -5.492  21.562  11.469  1.00 95.06           C  
ATOM    558  CE1 TYR A  74      -2.777  21.109  11.164  1.00 95.06           C  
ATOM    559  CE2 TYR A  74      -4.582  22.219  12.289  1.00 95.06           C  
ATOM    560  OH  TYR A  74      -2.324  22.641  12.938  1.00 95.06           O  
ATOM    561  CZ  TYR A  74      -3.230  22.000  12.125  1.00 95.06           C  
ATOM    562  N   SER A  75      -5.602  21.094   6.730  1.00 95.56           N  
ATOM    563  CA  SER A  75      -4.762  21.719   5.715  1.00 95.56           C  
ATOM    564  C   SER A  75      -4.855  20.984   4.383  1.00 95.56           C  
ATOM    565  CB  SER A  75      -3.305  21.766   6.180  1.00 95.56           C  
ATOM    566  O   SER A  75      -5.074  19.766   4.355  1.00 95.56           O  
ATOM    567  OG  SER A  75      -2.488  22.406   5.219  1.00 95.56           O  
ATOM    568  N   THR A  76      -4.812  21.641   3.309  1.00 97.31           N  
ATOM    569  CA  THR A  76      -4.730  21.094   1.961  1.00 97.31           C  
ATOM    570  C   THR A  76      -3.654  21.797   1.147  1.00 97.31           C  
ATOM    571  CB  THR A  76      -6.082  21.188   1.232  1.00 97.31           C  
ATOM    572  O   THR A  76      -3.602  23.031   1.123  1.00 97.31           O  
ATOM    573  CG2 THR A  76      -6.027  20.516  -0.133  1.00 97.31           C  
ATOM    574  OG1 THR A  76      -7.098  20.562   2.023  1.00 97.31           O  
ATOM    575  N   PHE A  77      -2.803  21.078   0.535  1.00 97.81           N  
ATOM    576  CA  PHE A  77      -1.760  21.703  -0.264  1.00 97.81           C  
ATOM    577  C   PHE A  77      -1.289  20.781  -1.376  1.00 97.81           C  
ATOM    578  CB  PHE A  77      -0.575  22.109   0.619  1.00 97.81           C  
ATOM    579  O   PHE A  77      -1.487  19.562  -1.303  1.00 97.81           O  
ATOM    580  CG  PHE A  77       0.098  20.953   1.300  1.00 97.81           C  
ATOM    581  CD1 PHE A  77      -0.402  20.438   2.492  1.00 97.81           C  
ATOM    582  CD2 PHE A  77       1.232  20.375   0.748  1.00 97.81           C  
ATOM    583  CE1 PHE A  77       0.220  19.359   3.125  1.00 97.81           C  
ATOM    584  CE2 PHE A  77       1.858  19.297   1.374  1.00 97.81           C  
ATOM    585  CZ  PHE A  77       1.352  18.797   2.562  1.00 97.81           C  
ATOM    586  N   GLN A  78      -0.736  21.422  -2.396  1.00 98.25           N  
ATOM    587  CA  GLN A  78      -0.142  20.672  -3.498  1.00 98.25           C  
ATOM    588  C   GLN A  78       1.246  20.156  -3.127  1.00 98.25           C  
ATOM    589  CB  GLN A  78      -0.062  21.531  -4.758  1.00 98.25           C  
ATOM    590  O   GLN A  78       2.174  20.938  -2.934  1.00 98.25           O  
ATOM    591  CG  GLN A  78       0.399  20.781  -5.996  1.00 98.25           C  
ATOM    592  CD  GLN A  78      -0.619  19.750  -6.473  1.00 98.25           C  
ATOM    593  NE2 GLN A  78      -0.148  18.562  -6.816  1.00 98.25           N  
ATOM    594  OE1 GLN A  78      -1.820  20.047  -6.531  1.00 98.25           O  
ATOM    595  N   SER A  79       1.404  18.953  -3.014  1.00 98.12           N  
ATOM    596  CA  SER A  79       2.682  18.359  -2.645  1.00 98.12           C  
ATOM    597  C   SER A  79       3.580  18.172  -3.863  1.00 98.12           C  
ATOM    598  CB  SER A  79       2.465  17.000  -1.958  1.00 98.12           C  
ATOM    599  O   SER A  79       4.762  18.531  -3.830  1.00 98.12           O  
ATOM    600  OG  SER A  79       3.701  16.359  -1.722  1.00 98.12           O  
ATOM    601  N   HIS A  80       3.049  17.625  -4.887  1.00 98.19           N  
ATOM    602  CA  HIS A  80       3.814  17.328  -6.094  1.00 98.19           C  
ATOM    603  C   HIS A  80       3.100  17.844  -7.340  1.00 98.19           C  
ATOM    604  CB  HIS A  80       4.062  15.820  -6.211  1.00 98.19           C  
ATOM    605  O   HIS A  80       1.869  17.812  -7.410  1.00 98.19           O  
ATOM    606  CG  HIS A  80       4.941  15.273  -5.137  1.00 98.19           C  
ATOM    607  CD2 HIS A  80       6.250  14.914  -5.152  1.00 98.19           C  
ATOM    608  ND1 HIS A  80       4.492  15.031  -3.857  1.00 98.19           N  
ATOM    609  CE1 HIS A  80       5.484  14.547  -3.131  1.00 98.19           C  
ATOM    610  NE2 HIS A  80       6.562  14.461  -3.893  1.00 98.19           N  
ATOM    611  N   GLU A  81       3.824  18.312  -8.195  1.00 97.44           N  
ATOM    612  CA  GLU A  81       3.379  18.719  -9.523  1.00 97.44           C  
ATOM    613  C   GLU A  81       4.082  17.922 -10.617  1.00 97.44           C  
ATOM    614  CB  GLU A  81       3.625  20.219  -9.734  1.00 97.44           C  
ATOM    615  O   GLU A  81       5.137  17.328 -10.375  1.00 97.44           O  
ATOM    616  CG  GLU A  81       2.885  21.109  -8.750  1.00 97.44           C  
ATOM    617  CD  GLU A  81       3.062  22.594  -9.031  1.00 97.44           C  
ATOM    618  OE1 GLU A  81       2.396  23.422  -8.367  1.00 97.44           O  
ATOM    619  OE2 GLU A  81       3.873  22.938  -9.922  1.00 97.44           O  
ATOM    620  N   PRO A  82       3.299  17.859 -11.742  1.00 95.56           N  
ATOM    621  CA  PRO A  82       4.008  17.172 -12.828  1.00 95.56           C  
ATOM    622  C   PRO A  82       5.340  17.844 -13.164  1.00 95.56           C  
ATOM    623  CB  PRO A  82       3.033  17.266 -14.000  1.00 95.56           C  
ATOM    624  O   PRO A  82       5.445  19.078 -13.141  1.00 95.56           O  
ATOM    625  CG  PRO A  82       1.708  17.562 -13.375  1.00 95.56           C  
ATOM    626  CD  PRO A  82       1.941  18.312 -12.094  1.00 95.56           C  
ATOM    627  N   GLU A  83       6.293  17.016 -13.344  1.00 92.12           N  
ATOM    628  CA  GLU A  83       7.629  17.500 -13.672  1.00 92.12           C  
ATOM    629  C   GLU A  83       8.250  16.688 -14.805  1.00 92.12           C  
ATOM    630  CB  GLU A  83       8.531  17.469 -12.438  1.00 92.12           C  
ATOM    631  O   GLU A  83       7.770  15.602 -15.133  1.00 92.12           O  
ATOM    632  CG  GLU A  83       8.102  18.406 -11.320  1.00 92.12           C  
ATOM    633  CD  GLU A  83       8.922  18.250 -10.055  1.00 92.12           C  
ATOM    634  OE1 GLU A  83       8.539  18.828  -9.008  1.00 92.12           O  
ATOM    635  OE2 GLU A  83       9.953  17.547 -10.102  1.00 92.12           O  
ATOM    636  N   PHE A  84       9.180  17.312 -15.523  1.00 90.75           N  
ATOM    637  CA  PHE A  84       9.938  16.625 -16.562  1.00 90.75           C  
ATOM    638  C   PHE A  84      11.422  16.625 -16.250  1.00 90.75           C  
ATOM    639  CB  PHE A  84       9.688  17.281 -17.938  1.00 90.75           C  
ATOM    640  O   PHE A  84      12.000  17.688 -15.945  1.00 90.75           O  
ATOM    641  CG  PHE A  84      10.297  16.531 -19.078  1.00 90.75           C  
ATOM    642  CD1 PHE A  84      11.492  16.953 -19.656  1.00 90.75           C  
ATOM    643  CD2 PHE A  84       9.664  15.406 -19.609  1.00 90.75           C  
ATOM    644  CE1 PHE A  84      12.055  16.250 -20.719  1.00 90.75           C  
ATOM    645  CE2 PHE A  84      10.227  14.703 -20.672  1.00 90.75           C  
ATOM    646  CZ  PHE A  84      11.422  15.133 -21.234  1.00 90.75           C  
ATOM    647  N   ASP A  85      11.977  15.484 -16.109  1.00 86.06           N  
ATOM    648  CA  ASP A  85      13.422  15.336 -15.945  1.00 86.06           C  
ATOM    649  C   ASP A  85      14.141  15.352 -17.297  1.00 86.06           C  
ATOM    650  CB  ASP A  85      13.742  14.047 -15.195  1.00 86.06           C  
ATOM    651  O   ASP A  85      14.164  14.344 -18.000  1.00 86.06           O  
ATOM    652  CG  ASP A  85      15.203  13.945 -14.781  1.00 86.06           C  
ATOM    653  OD1 ASP A  85      16.062  14.633 -15.383  1.00 86.06           O  
ATOM    654  OD2 ASP A  85      15.508  13.180 -13.844  1.00 86.06           O  
ATOM    655  N   TYR A  86      14.820  16.406 -17.656  1.00 86.44           N  
ATOM    656  CA  TYR A  86      15.438  16.594 -18.953  1.00 86.44           C  
ATOM    657  C   TYR A  86      16.641  15.688 -19.125  1.00 86.44           C  
ATOM    658  CB  TYR A  86      15.852  18.062 -19.141  1.00 86.44           C  
ATOM    659  O   TYR A  86      16.922  15.203 -20.234  1.00 86.44           O  
ATOM    660  CG  TYR A  86      14.695  19.031 -19.156  1.00 86.44           C  
ATOM    661  CD1 TYR A  86      13.906  19.188 -20.297  1.00 86.44           C  
ATOM    662  CD2 TYR A  86      14.391  19.781 -18.031  1.00 86.44           C  
ATOM    663  CE1 TYR A  86      12.836  20.078 -20.297  1.00 86.44           C  
ATOM    664  CE2 TYR A  86      13.328  20.672 -18.031  1.00 86.44           C  
ATOM    665  OH  TYR A  86      11.500  21.703 -19.188  1.00 86.44           O  
ATOM    666  CZ  TYR A  86      12.555  20.812 -19.172  1.00 86.44           C  
ATOM    667  N   LEU A  87      17.328  15.484 -18.016  1.00 83.06           N  
ATOM    668  CA  LEU A  87      18.531  14.664 -18.078  1.00 83.06           C  
ATOM    669  C   LEU A  87      18.188  13.219 -18.391  1.00 83.06           C  
ATOM    670  CB  LEU A  87      19.312  14.742 -16.766  1.00 83.06           C  
ATOM    671  O   LEU A  87      18.891  12.555 -19.156  1.00 83.06           O  
ATOM    672  CG  LEU A  87      19.984  16.078 -16.453  1.00 83.06           C  
ATOM    673  CD1 LEU A  87      20.562  16.062 -15.039  1.00 83.06           C  
ATOM    674  CD2 LEU A  87      21.062  16.391 -17.469  1.00 83.06           C  
ATOM    675  N   LYS A  88      17.047  12.773 -17.859  1.00 81.12           N  
ATOM    676  CA  LYS A  88      16.672  11.375 -18.047  1.00 81.12           C  
ATOM    677  C   LYS A  88      15.531  11.250 -19.047  1.00 81.12           C  
ATOM    678  CB  LYS A  88      16.266  10.750 -16.703  1.00 81.12           C  
ATOM    679  O   LYS A  88      15.125  10.133 -19.391  1.00 81.12           O  
ATOM    680  CG  LYS A  88      17.406  10.664 -15.695  1.00 81.12           C  
ATOM    681  CD  LYS A  88      16.969   9.953 -14.422  1.00 81.12           C  
ATOM    682  CE  LYS A  88      18.078   9.930 -13.383  1.00 81.12           C  
ATOM    683  NZ  LYS A  88      17.594   9.391 -12.078  1.00 81.12           N  
ATOM    684  N   SER A  89      15.031  12.398 -19.609  1.00 86.06           N  
ATOM    685  CA  SER A  89      13.922  12.453 -20.562  1.00 86.06           C  
ATOM    686  C   SER A  89      12.727  11.656 -20.047  1.00 86.06           C  
ATOM    687  CB  SER A  89      14.359  11.930 -21.922  1.00 86.06           C  
ATOM    688  O   SER A  89      12.156  10.852 -20.781  1.00 86.06           O  
ATOM    689  OG  SER A  89      15.289  12.805 -22.531  1.00 86.06           O  
ATOM    690  N   LEU A  90      12.391  11.898 -18.719  1.00 84.56           N  
ATOM    691  CA  LEU A  90      11.320  11.148 -18.078  1.00 84.56           C  
ATOM    692  C   LEU A  90      10.281  12.086 -17.469  1.00 84.56           C  
ATOM    693  CB  LEU A  90      11.891  10.227 -16.984  1.00 84.56           C  
ATOM    694  O   LEU A  90      10.633  13.086 -16.844  1.00 84.56           O  
ATOM    695  CG  LEU A  90      12.516   8.922 -17.469  1.00 84.56           C  
ATOM    696  CD1 LEU A  90      13.508   8.398 -16.438  1.00 84.56           C  
ATOM    697  CD2 LEU A  90      11.438   7.883 -17.750  1.00 84.56           C  
ATOM    698  N   GLU A  91       9.047  11.773 -17.844  1.00 90.06           N  
ATOM    699  CA  GLU A  91       7.961  12.492 -17.188  1.00 90.06           C  
ATOM    700  C   GLU A  91       7.719  11.953 -15.781  1.00 90.06           C  
ATOM    701  CB  GLU A  91       6.676  12.398 -18.016  1.00 90.06           C  
ATOM    702  O   GLU A  91       7.637  10.734 -15.578  1.00 90.06           O  
ATOM    703  CG  GLU A  91       5.602  13.391 -17.594  1.00 90.06           C  
ATOM    704  CD  GLU A  91       4.383  13.367 -18.500  1.00 90.06           C  
ATOM    705  OE1 GLU A  91       3.430  14.148 -18.250  1.00 90.06           O  
ATOM    706  OE2 GLU A  91       4.375  12.578 -19.469  1.00 90.06           O  
ATOM    707  N   ILE A  92       7.613  12.852 -14.828  1.00 93.00           N  
ATOM    708  CA  ILE A  92       7.344  12.453 -13.445  1.00 93.00           C  
ATOM    709  C   ILE A  92       5.934  12.891 -13.055  1.00 93.00           C  
ATOM    710  CB  ILE A  92       8.383  13.062 -12.477  1.00 93.00           C  
ATOM    711  O   ILE A  92       5.656  14.086 -12.938  1.00 93.00           O  
ATOM    712  CG1 ILE A  92       9.805  12.695 -12.914  1.00 93.00           C  
ATOM    713  CG2 ILE A  92       8.117  12.594 -11.039  1.00 93.00           C  
ATOM    714  CD1 ILE A  92      10.898  13.391 -12.125  1.00 93.00           C  
ATOM    715  N   GLU A  93       5.145  11.930 -12.820  1.00 95.12           N  
ATOM    716  CA  GLU A  93       3.758  12.211 -12.461  1.00 95.12           C  
ATOM    717  C   GLU A  93       3.660  12.773 -11.047  1.00 95.12           C  
ATOM    718  CB  GLU A  93       2.906  10.945 -12.578  1.00 95.12           C  
ATOM    719  O   GLU A  93       4.562  12.578 -10.227  1.00 95.12           O  
ATOM    720  CG  GLU A  93       2.781  10.414 -14.000  1.00 95.12           C  
ATOM    721  CD  GLU A  93       1.830   9.234 -14.125  1.00 95.12           C  
ATOM    722  OE1 GLU A  93       1.588   8.766 -15.258  1.00 95.12           O  
ATOM    723  OE2 GLU A  93       1.321   8.781 -13.078  1.00 95.12           O  
ATOM    724  N   GLU A  94       2.559  13.469 -10.789  1.00 97.38           N  
ATOM    725  CA  GLU A  94       2.369  14.141  -9.508  1.00 97.38           C  
ATOM    726  C   GLU A  94       1.710  13.219  -8.492  1.00 97.38           C  
ATOM    727  CB  GLU A  94       1.528  15.406  -9.688  1.00 97.38           C  
ATOM    728  O   GLU A  94       1.663  13.523  -7.301  1.00 97.38           O  
ATOM    729  CG  GLU A  94       0.114  15.148 -10.188  1.00 97.38           C  
ATOM    730  CD  GLU A  94      -0.017  15.227 -11.695  1.00 97.38           C  
ATOM    731  OE1 GLU A  94      -1.040  15.758 -12.188  1.00 97.38           O  
ATOM    732  OE2 GLU A  94       0.912  14.766 -12.398  1.00 97.38           O  
ATOM    733  N   LYS A  95       1.279  12.055  -8.953  1.00 97.94           N  
ATOM    734  CA  LYS A  95       0.571  11.125  -8.078  1.00 97.94           C  
ATOM    735  C   LYS A  95       1.367  10.852  -6.805  1.00 97.94           C  
ATOM    736  CB  LYS A  95       0.287   9.805  -8.805  1.00 97.94           C  
ATOM    737  O   LYS A  95       2.562  10.555  -6.863  1.00 97.94           O  
ATOM    738  CG  LYS A  95      -0.383   8.750  -7.938  1.00 97.94           C  
ATOM    739  CD  LYS A  95      -0.452   7.406  -8.648  1.00 97.94           C  
ATOM    740  CE  LYS A  95      -0.877   6.293  -7.699  1.00 97.94           C  
ATOM    741  NZ  LYS A  95      -0.812   4.953  -8.359  1.00 97.94           N  
ATOM    742  N   ILE A  96       0.703  10.891  -5.664  1.00 98.62           N  
ATOM    743  CA  ILE A  96       1.356  10.594  -4.395  1.00 98.62           C  
ATOM    744  C   ILE A  96       1.287   9.094  -4.117  1.00 98.62           C  
ATOM    745  CB  ILE A  96       0.717  11.383  -3.232  1.00 98.62           C  
ATOM    746  O   ILE A  96       0.197   8.523  -4.016  1.00 98.62           O  
ATOM    747  CG1 ILE A  96       0.826  12.891  -3.492  1.00 98.62           C  
ATOM    748  CG2 ILE A  96       1.371  11.008  -1.899  1.00 98.62           C  
ATOM    749  CD1 ILE A  96       0.122  13.750  -2.449  1.00 98.62           C  
ATOM    750  N   ASN A  97       2.404   8.547  -3.934  1.00 97.94           N  
ATOM    751  CA  ASN A  97       2.463   7.109  -3.717  1.00 97.94           C  
ATOM    752  C   ASN A  97       2.332   6.758  -2.236  1.00 97.94           C  
ATOM    753  CB  ASN A  97       3.760   6.531  -4.285  1.00 97.94           C  
ATOM    754  O   ASN A  97       1.709   5.758  -1.884  1.00 97.94           O  
ATOM    755  CG  ASN A  97       3.840   6.652  -5.793  1.00 97.94           C  
ATOM    756  ND2 ASN A  97       5.055   6.629  -6.328  1.00 97.94           N  
ATOM    757  OD1 ASN A  97       2.816   6.766  -6.477  1.00 97.94           O  
ATOM    758  N   LYS A  98       2.980   7.566  -1.376  1.00 98.38           N  
ATOM    759  CA  LYS A  98       3.006   7.262   0.053  1.00 98.38           C  
ATOM    760  C   LYS A  98       3.203   8.531   0.879  1.00 98.38           C  
ATOM    761  CB  LYS A  98       4.113   6.254   0.368  1.00 98.38           C  
ATOM    762  O   LYS A  98       3.824   9.492   0.417  1.00 98.38           O  
ATOM    763  CG  LYS A  98       3.758   4.816   0.018  1.00 98.38           C  
ATOM    764  CD  LYS A  98       2.646   4.281   0.914  1.00 98.38           C  
ATOM    765  CE  LYS A  98       2.402   2.799   0.676  1.00 98.38           C  
ATOM    766  NZ  LYS A  98       1.293   2.277   1.528  1.00 98.38           N  
ATOM    767  N   ILE A  99       2.623   8.516   2.053  1.00 98.56           N  
ATOM    768  CA  ILE A  99       2.824   9.547   3.064  1.00 98.56           C  
ATOM    769  C   ILE A  99       3.244   8.898   4.383  1.00 98.56           C  
ATOM    770  CB  ILE A  99       1.551  10.398   3.268  1.00 98.56           C  
ATOM    771  O   ILE A  99       2.723   7.848   4.758  1.00 98.56           O  
ATOM    772  CG1 ILE A  99       1.256  11.227   2.010  1.00 98.56           C  
ATOM    773  CG2 ILE A  99       1.694  11.305   4.496  1.00 98.56           C  
ATOM    774  CD1 ILE A  99      -0.110  11.898   2.020  1.00 98.56           C  
ATOM    775  N   ARG A 100       4.219   9.508   5.035  1.00 98.19           N  
ATOM    776  CA  ARG A 100       4.645   9.047   6.348  1.00 98.19           C  
ATOM    777  C   ARG A 100       4.879  10.219   7.297  1.00 98.19           C  
ATOM    778  CB  ARG A 100       5.914   8.203   6.238  1.00 98.19           C  
ATOM    779  O   ARG A 100       5.562  11.180   6.941  1.00 98.19           O  
ATOM    780  CG  ARG A 100       5.703   6.855   5.559  1.00 98.19           C  
ATOM    781  CD  ARG A 100       4.875   5.914   6.422  1.00 98.19           C  
ATOM    782  NE  ARG A 100       4.773   4.586   5.828  1.00 98.19           N  
ATOM    783  NH1 ARG A 100       2.521   4.746   5.340  1.00 98.19           N  
ATOM    784  NH2 ARG A 100       3.680   2.842   4.809  1.00 98.19           N  
ATOM    785  CZ  ARG A 100       3.658   4.062   5.328  1.00 98.19           C  
ATOM    786  N   TRP A 101       4.340  10.086   8.516  1.00 97.94           N  
ATOM    787  CA  TRP A 101       4.504  11.141   9.516  1.00 97.94           C  
ATOM    788  C   TRP A 101       5.801  10.953  10.297  1.00 97.94           C  
ATOM    789  CB  TRP A 101       3.312  11.156  10.477  1.00 97.94           C  
ATOM    790  O   TRP A 101       6.191   9.828  10.602  1.00 97.94           O  
ATOM    791  CG  TRP A 101       2.016  11.547   9.836  1.00 97.94           C  
ATOM    792  CD1 TRP A 101       1.089  10.719   9.273  1.00 97.94           C  
ATOM    793  CD2 TRP A 101       1.507  12.883   9.688  1.00 97.94           C  
ATOM    794  CE2 TRP A 101       0.264  12.781   9.023  1.00 97.94           C  
ATOM    795  CE3 TRP A 101       1.980  14.148  10.055  1.00 97.94           C  
ATOM    796  NE1 TRP A 101       0.032  11.453   8.781  1.00 97.94           N  
ATOM    797  CH2 TRP A 101      -0.025  15.133   9.094  1.00 97.94           C  
ATOM    798  CZ2 TRP A 101      -0.512  13.898   8.727  1.00 97.94           C  
ATOM    799  CZ3 TRP A 101       1.207  15.258   9.758  1.00 97.94           C  
ATOM    800  N   LEU A 102       6.383  12.055  10.578  1.00 96.88           N  
ATOM    801  CA  LEU A 102       7.492  12.062  11.523  1.00 96.88           C  
ATOM    802  C   LEU A 102       7.004  12.383  12.930  1.00 96.88           C  
ATOM    803  CB  LEU A 102       8.555  13.086  11.094  1.00 96.88           C  
ATOM    804  O   LEU A 102       5.906  12.922  13.102  1.00 96.88           O  
ATOM    805  CG  LEU A 102       9.508  12.641   9.984  1.00 96.88           C  
ATOM    806  CD1 LEU A 102       8.867  12.859   8.617  1.00 96.88           C  
ATOM    807  CD2 LEU A 102      10.828  13.391  10.086  1.00 96.88           C  
ATOM    808  N   PRO A 103       7.812  11.961  13.898  1.00 90.62           N  
ATOM    809  CA  PRO A 103       7.410  12.344  15.258  1.00 90.62           C  
ATOM    810  C   PRO A 103       7.363  13.859  15.453  1.00 90.62           C  
ATOM    811  CB  PRO A 103       8.492  11.711  16.141  1.00 90.62           C  
ATOM    812  O   PRO A 103       8.188  14.578  14.891  1.00 90.62           O  
ATOM    813  CG  PRO A 103       9.086  10.633  15.289  1.00 90.62           C  
ATOM    814  CD  PRO A 103       8.961  11.031  13.852  1.00 90.62           C  
ATOM    815  N   GLN A 104       6.430  14.195  16.297  1.00 86.94           N  
ATOM    816  CA  GLN A 104       6.262  15.625  16.531  1.00 86.94           C  
ATOM    817  C   GLN A 104       7.414  16.188  17.359  1.00 86.94           C  
ATOM    818  CB  GLN A 104       4.930  15.906  17.219  1.00 86.94           C  
ATOM    819  O   GLN A 104       7.766  15.617  18.391  1.00 86.94           O  
ATOM    820  CG  GLN A 104       4.586  17.391  17.328  1.00 86.94           C  
ATOM    821  CD  GLN A 104       3.215  17.625  17.922  1.00 86.94           C  
ATOM    822  NE2 GLN A 104       2.766  18.875  17.891  1.00 86.94           N  
ATOM    823  OE1 GLN A 104       2.566  16.703  18.422  1.00 86.94           O  
ATOM    824  N   LYS A 105       8.258  17.031  17.125  1.00 74.06           N  
ATOM    825  CA  LYS A 105       9.375  17.625  17.859  1.00 74.06           C  
ATOM    826  C   LYS A 105       8.945  18.891  18.594  1.00 74.06           C  
ATOM    827  CB  LYS A 105      10.531  17.938  16.922  1.00 74.06           C  
ATOM    828  O   LYS A 105       9.211  19.047  19.781  1.00 74.06           O  
ATOM    829  CG  LYS A 105      11.250  16.703  16.391  1.00 74.06           C  
ATOM    830  CD  LYS A 105      12.453  17.078  15.531  1.00 74.06           C  
ATOM    831  CE  LYS A 105      13.148  15.844  14.977  1.00 74.06           C  
ATOM    832  NZ  LYS A 105      14.312  16.203  14.109  1.00 74.06           N  
ATOM    833  N   ASN A 106       8.180  19.859  18.094  1.00 79.50           N  
ATOM    834  CA  ASN A 106       7.688  21.094  18.672  1.00 79.50           C  
ATOM    835  C   ASN A 106       6.223  21.344  18.328  1.00 79.50           C  
ATOM    836  CB  ASN A 106       8.547  22.281  18.234  1.00 79.50           C  
ATOM    837  O   ASN A 106       5.395  20.438  18.438  1.00 79.50           O  
ATOM    838  CG  ASN A 106      10.016  22.109  18.562  1.00 79.50           C  
ATOM    839  ND2 ASN A 106      10.883  22.672  17.734  1.00 79.50           N  
ATOM    840  OD1 ASN A 106      10.367  21.453  19.547  1.00 79.50           O  
ATOM    841  N   ALA A 107       5.930  22.469  18.016  1.00 85.25           N  
ATOM    842  CA  ALA A 107       4.551  22.828  17.672  1.00 85.25           C  
ATOM    843  C   ALA A 107       4.227  22.438  16.234  1.00 85.25           C  
ATOM    844  CB  ALA A 107       4.316  24.312  17.875  1.00 85.25           C  
ATOM    845  O   ALA A 107       3.057  22.297  15.867  1.00 85.25           O  
ATOM    846  N   ALA A 108       5.223  22.094  15.484  1.00 91.19           N  
ATOM    847  CA  ALA A 108       5.012  21.812  14.062  1.00 91.19           C  
ATOM    848  C   ALA A 108       4.949  20.312  13.812  1.00 91.19           C  
ATOM    849  CB  ALA A 108       6.121  22.438  13.227  1.00 91.19           C  
ATOM    850  O   ALA A 108       5.512  19.516  14.578  1.00 91.19           O  
ATOM    851  N   GLN A 109       4.180  19.969  12.836  1.00 94.62           N  
ATOM    852  CA  GLN A 109       4.105  18.609  12.352  1.00 94.62           C  
ATOM    853  C   GLN A 109       4.926  18.422  11.078  1.00 94.62           C  
ATOM    854  CB  GLN A 109       2.652  18.203  12.102  1.00 94.62           C  
ATOM    855  O   GLN A 109       5.066  19.359  10.289  1.00 94.62           O  
ATOM    856  CG  GLN A 109       1.752  18.359  13.312  1.00 94.62           C  
ATOM    857  CD  GLN A 109       1.938  17.234  14.328  1.00 94.62           C  
ATOM    858  NE2 GLN A 109       1.434  17.453  15.539  1.00 94.62           N  
ATOM    859  OE1 GLN A 109       2.533  16.203  14.023  1.00 94.62           O  
ATOM    860  N   PHE A 110       5.516  17.250  10.961  1.00 96.75           N  
ATOM    861  CA  PHE A 110       6.316  16.953   9.773  1.00 96.75           C  
ATOM    862  C   PHE A 110       5.832  15.680   9.094  1.00 96.75           C  
ATOM    863  CB  PHE A 110       7.797  16.828  10.141  1.00 96.75           C  
ATOM    864  O   PHE A 110       5.480  14.711   9.766  1.00 96.75           O  
ATOM    865  CG  PHE A 110       8.422  18.109  10.625  1.00 96.75           C  
ATOM    866  CD1 PHE A 110       9.070  18.953   9.734  1.00 96.75           C  
ATOM    867  CD2 PHE A 110       8.352  18.469  11.961  1.00 96.75           C  
ATOM    868  CE1 PHE A 110       9.648  20.141  10.180  1.00 96.75           C  
ATOM    869  CE2 PHE A 110       8.922  19.656  12.414  1.00 96.75           C  
ATOM    870  CZ  PHE A 110       9.578  20.484  11.516  1.00 96.75           C  
ATOM    871  N   LEU A 111       5.789  15.688   7.777  1.00 97.06           N  
ATOM    872  CA  LEU A 111       5.422  14.477   7.043  1.00 97.06           C  
ATOM    873  C   LEU A 111       6.223  14.367   5.750  1.00 97.06           C  
ATOM    874  CB  LEU A 111       3.924  14.477   6.730  1.00 97.06           C  
ATOM    875  O   LEU A 111       6.617  15.383   5.168  1.00 97.06           O  
ATOM    876  CG  LEU A 111       3.439  15.508   5.715  1.00 97.06           C  
ATOM    877  CD1 LEU A 111       3.586  14.969   4.297  1.00 97.06           C  
ATOM    878  CD2 LEU A 111       1.992  15.898   5.996  1.00 97.06           C  
ATOM    879  N   LEU A 112       6.578  13.133   5.398  1.00 98.50           N  
ATOM    880  CA  LEU A 112       7.180  12.820   4.109  1.00 98.50           C  
ATOM    881  C   LEU A 112       6.113  12.445   3.086  1.00 98.50           C  
ATOM    882  CB  LEU A 112       8.188  11.672   4.254  1.00 98.50           C  
ATOM    883  O   LEU A 112       5.148  11.750   3.416  1.00 98.50           O  
ATOM    884  CG  LEU A 112       9.477  12.000   5.004  1.00 98.50           C  
ATOM    885  CD1 LEU A 112      10.289  10.727   5.230  1.00 98.50           C  
ATOM    886  CD2 LEU A 112      10.297  13.031   4.246  1.00 98.50           C  
ATOM    887  N   SER A 113       6.207  12.945   1.898  1.00 98.75           N  
ATOM    888  CA  SER A 113       5.410  12.523   0.752  1.00 98.75           C  
ATOM    889  C   SER A 113       6.297  12.148  -0.430  1.00 98.75           C  
ATOM    890  CB  SER A 113       4.430  13.617   0.340  1.00 98.75           C  
ATOM    891  O   SER A 113       7.410  12.672  -0.565  1.00 98.75           O  
ATOM    892  OG  SER A 113       5.121  14.719  -0.230  1.00 98.75           O  
ATOM    893  N   THR A 114       5.828  11.242  -1.204  1.00 98.56           N  
ATOM    894  CA  THR A 114       6.617  10.867  -2.373  1.00 98.56           C  
ATOM    895  C   THR A 114       5.719  10.633  -3.582  1.00 98.56           C  
ATOM    896  CB  THR A 114       7.453   9.602  -2.100  1.00 98.56           C  
ATOM    897  O   THR A 114       4.625  10.078  -3.451  1.00 98.56           O  
ATOM    898  CG2 THR A 114       6.559   8.414  -1.766  1.00 98.56           C  
ATOM    899  OG1 THR A 114       8.234   9.289  -3.264  1.00 98.56           O  
ATOM    900  N   ASN A 115       6.168  11.141  -4.680  1.00 97.94           N  
ATOM    901  CA  ASN A 115       5.645  10.656  -5.953  1.00 97.94           C  
ATOM    902  C   ASN A 115       6.531   9.570  -6.547  1.00 97.94           C  
ATOM    903  CB  ASN A 115       5.488  11.812  -6.945  1.00 97.94           C  
ATOM    904  O   ASN A 115       7.164   8.805  -5.812  1.00 97.94           O  
ATOM    905  CG  ASN A 115       6.820  12.391  -7.379  1.00 97.94           C  
ATOM    906  ND2 ASN A 115       6.777  13.461  -8.164  1.00 97.94           N  
ATOM    907  OD1 ASN A 115       7.883  11.883  -7.012  1.00 97.94           O  
ATOM    908  N   ASP A 116       6.586   9.453  -7.797  1.00 96.44           N  
ATOM    909  CA  ASP A 116       7.289   8.328  -8.406  1.00 96.44           C  
ATOM    910  C   ASP A 116       8.805   8.484  -8.273  1.00 96.44           C  
ATOM    911  CB  ASP A 116       6.902   8.195  -9.883  1.00 96.44           C  
ATOM    912  O   ASP A 116       9.539   7.500  -8.328  1.00 96.44           O  
ATOM    913  CG  ASP A 116       5.539   7.559 -10.086  1.00 96.44           C  
ATOM    914  OD1 ASP A 116       4.992   6.973  -9.125  1.00 96.44           O  
ATOM    915  OD2 ASP A 116       5.008   7.637 -11.211  1.00 96.44           O  
ATOM    916  N   LYS A 117       9.273   9.766  -8.039  1.00 96.31           N  
ATOM    917  CA  LYS A 117      10.727   9.938  -8.133  1.00 96.31           C  
ATOM    918  C   LYS A 117      11.242  10.859  -7.043  1.00 96.31           C  
ATOM    919  CB  LYS A 117      11.102  10.484  -9.516  1.00 96.31           C  
ATOM    920  O   LYS A 117      12.445  10.875  -6.754  1.00 96.31           O  
ATOM    921  CG  LYS A 117      10.891   9.500 -10.648  1.00 96.31           C  
ATOM    922  CD  LYS A 117      11.789   8.281 -10.516  1.00 96.31           C  
ATOM    923  CE  LYS A 117      11.641   7.336 -11.703  1.00 96.31           C  
ATOM    924  NZ  LYS A 117      12.422   6.082 -11.516  1.00 96.31           N  
ATOM    925  N   THR A 118      10.359  11.625  -6.504  1.00 97.06           N  
ATOM    926  CA  THR A 118      10.812  12.680  -5.605  1.00 97.06           C  
ATOM    927  C   THR A 118      10.117  12.570  -4.250  1.00 97.06           C  
ATOM    928  CB  THR A 118      10.555  14.070  -6.207  1.00 97.06           C  
ATOM    929  O   THR A 118       8.891  12.461  -4.184  1.00 97.06           O  
ATOM    930  CG2 THR A 118      11.125  15.172  -5.312  1.00 97.06           C  
ATOM    931  OG1 THR A 118      11.180  14.148  -7.496  1.00 97.06           O  
ATOM    932  N   ILE A 119      10.906  12.625  -3.229  1.00 98.31           N  
ATOM    933  CA  ILE A 119      10.398  12.633  -1.859  1.00 98.31           C  
ATOM    934  C   ILE A 119      10.531  14.039  -1.272  1.00 98.31           C  
ATOM    935  CB  ILE A 119      11.141  11.609  -0.974  1.00 98.31           C  
ATOM    936  O   ILE A 119      11.547  14.711  -1.488  1.00 98.31           O  
ATOM    937  CG1 ILE A 119      11.055  10.211  -1.591  1.00 98.31           C  
ATOM    938  CG2 ILE A 119      10.578  11.617   0.450  1.00 98.31           C  
ATOM    939  CD1 ILE A 119      12.172   9.273  -1.152  1.00 98.31           C  
ATOM    940  N   LYS A 120       9.555  14.453  -0.574  1.00 98.56           N  
ATOM    941  CA  LYS A 120       9.586  15.781   0.029  1.00 98.56           C  
ATOM    942  C   LYS A 120       9.234  15.727   1.513  1.00 98.56           C  
ATOM    943  CB  LYS A 120       8.625  16.734  -0.699  1.00 98.56           C  
ATOM    944  O   LYS A 120       8.336  14.984   1.912  1.00 98.56           O  
ATOM    945  CG  LYS A 120       9.023  17.016  -2.139  1.00 98.56           C  
ATOM    946  CD  LYS A 120       8.055  18.000  -2.793  1.00 98.56           C  
ATOM    947  CE  LYS A 120       8.422  18.250  -4.250  1.00 98.56           C  
ATOM    948  NZ  LYS A 120       7.422  19.141  -4.926  1.00 98.56           N  
ATOM    949  N   LEU A 121       9.984  16.438   2.236  1.00 98.25           N  
ATOM    950  CA  LEU A 121       9.672  16.656   3.645  1.00 98.25           C  
ATOM    951  C   LEU A 121       8.891  17.953   3.836  1.00 98.25           C  
ATOM    952  CB  LEU A 121      10.953  16.688   4.480  1.00 98.25           C  
ATOM    953  O   LEU A 121       9.375  19.031   3.482  1.00 98.25           O  
ATOM    954  CG  LEU A 121      10.781  16.938   5.980  1.00 98.25           C  
ATOM    955  CD1 LEU A 121      10.016  15.773   6.617  1.00 98.25           C  
ATOM    956  CD2 LEU A 121      12.141  17.109   6.652  1.00 98.25           C  
ATOM    957  N   TRP A 122       7.785  17.828   4.426  1.00 98.12           N  
ATOM    958  CA  TRP A 122       6.906  18.969   4.621  1.00 98.12           C  
ATOM    959  C   TRP A 122       6.809  19.344   6.098  1.00 98.12           C  
ATOM    960  CB  TRP A 122       5.512  18.688   4.059  1.00 98.12           C  
ATOM    961  O   TRP A 122       6.727  18.453   6.957  1.00 98.12           O  
ATOM    962  CG  TRP A 122       5.477  18.531   2.566  1.00 98.12           C  
ATOM    963  CD1 TRP A 122       5.645  17.359   1.861  1.00 98.12           C  
ATOM    964  CD2 TRP A 122       5.270  19.562   1.599  1.00 98.12           C  
ATOM    965  CE2 TRP A 122       5.320  18.953   0.324  1.00 98.12           C  
ATOM    966  CE3 TRP A 122       5.043  20.938   1.686  1.00 98.12           C  
ATOM    967  NE1 TRP A 122       5.551  17.609   0.512  1.00 98.12           N  
ATOM    968  CH2 TRP A 122       4.930  21.031  -0.744  1.00 98.12           C  
ATOM    969  CZ2 TRP A 122       5.152  19.672  -0.856  1.00 98.12           C  
ATOM    970  CZ3 TRP A 122       4.875  21.656   0.509  1.00 98.12           C  
ATOM    971  N   LYS A 123       6.762  20.578   6.340  1.00 96.56           N  
ATOM    972  CA  LYS A 123       6.469  21.125   7.664  1.00 96.56           C  
ATOM    973  C   LYS A 123       5.070  21.719   7.719  1.00 96.56           C  
ATOM    974  CB  LYS A 123       7.508  22.172   8.055  1.00 96.56           C  
ATOM    975  O   LYS A 123       4.723  22.578   6.898  1.00 96.56           O  
ATOM    976  CG  LYS A 123       7.336  22.719   9.469  1.00 96.56           C  
ATOM    977  CD  LYS A 123       8.359  23.812   9.773  1.00 96.56           C  
ATOM    978  CE  LYS A 123       8.164  24.375  11.172  1.00 96.56           C  
ATOM    979  NZ  LYS A 123       9.156  25.453  11.477  1.00 96.56           N  
ATOM    980  N   ILE A 124       4.316  21.234   8.586  1.00 95.50           N  
ATOM    981  CA  ILE A 124       2.977  21.766   8.805  1.00 95.50           C  
ATOM    982  C   ILE A 124       2.957  22.609  10.078  1.00 95.50           C  
ATOM    983  CB  ILE A 124       1.931  20.625   8.898  1.00 95.50           C  
ATOM    984  O   ILE A 124       3.133  22.094  11.180  1.00 95.50           O  
ATOM    985  CG1 ILE A 124       2.115  19.641   7.746  1.00 95.50           C  
ATOM    986  CG2 ILE A 124       0.511  21.203   8.906  1.00 95.50           C  
ATOM    987  CD1 ILE A 124       1.980  20.266   6.363  1.00 95.50           C  
ATOM    988  N   SER A 125       2.760  23.906   9.891  1.00 92.31           N  
ATOM    989  CA  SER A 125       2.818  24.812  11.031  1.00 92.31           C  
ATOM    990  C   SER A 125       1.580  25.703  11.094  1.00 92.31           C  
ATOM    991  CB  SER A 125       4.074  25.672  10.969  1.00 92.31           C  
ATOM    992  O   SER A 125       0.970  26.000  10.062  1.00 92.31           O  
ATOM    993  OG  SER A 125       4.090  26.453   9.781  1.00 92.31           O  
ATOM    994  N   GLU A 126       1.246  26.031  12.297  1.00 89.62           N  
ATOM    995  CA  GLU A 126       0.140  26.953  12.539  1.00 89.62           C  
ATOM    996  C   GLU A 126       0.643  28.375  12.742  1.00 89.62           C  
ATOM    997  CB  GLU A 126      -0.671  26.500  13.766  1.00 89.62           C  
ATOM    998  O   GLU A 126       1.683  28.594  13.367  1.00 89.62           O  
ATOM    999  CG  GLU A 126      -1.349  25.156  13.594  1.00 89.62           C  
ATOM   1000  CD  GLU A 126      -2.160  24.734  14.805  1.00 89.62           C  
ATOM   1001  OE1 GLU A 126      -2.785  23.641  14.773  1.00 89.62           O  
ATOM   1002  OE2 GLU A 126      -2.172  25.484  15.805  1.00 89.62           O  
ATOM   1003  N   ARG A 127      -0.025  29.234  12.062  1.00 83.75           N  
ATOM   1004  CA  ARG A 127       0.281  30.656  12.234  1.00 83.75           C  
ATOM   1005  C   ARG A 127      -0.940  31.422  12.727  1.00 83.75           C  
ATOM   1006  CB  ARG A 127       0.781  31.250  10.914  1.00 83.75           C  
ATOM   1007  O   ARG A 127      -2.016  31.328  12.133  1.00 83.75           O  
ATOM   1008  CG  ARG A 127       2.219  30.891  10.578  1.00 83.75           C  
ATOM   1009  CD  ARG A 127       2.727  31.672   9.375  1.00 83.75           C  
ATOM   1010  NE  ARG A 127       4.109  31.328   9.055  1.00 83.75           N  
ATOM   1011  NH1 ARG A 127       4.297  32.812   7.305  1.00 83.75           N  
ATOM   1012  NH2 ARG A 127       6.074  31.484   7.879  1.00 83.75           N  
ATOM   1013  CZ  ARG A 127       4.824  31.875   8.078  1.00 83.75           C  
ATOM   1014  N   ASP A 128      -0.786  31.984  13.930  1.00 76.81           N  
ATOM   1015  CA  ASP A 128      -1.900  32.719  14.500  1.00 76.81           C  
ATOM   1016  C   ASP A 128      -1.553  34.219  14.633  1.00 76.81           C  
ATOM   1017  CB  ASP A 128      -2.295  32.156  15.859  1.00 76.81           C  
ATOM   1018  O   ASP A 128      -2.283  34.969  15.273  1.00 76.81           O  
ATOM   1019  CG  ASP A 128      -1.146  32.156  16.859  1.00 76.81           C  
ATOM   1020  OD1 ASP A 128       0.014  32.375  16.453  1.00 76.81           O  
ATOM   1021  OD2 ASP A 128      -1.401  31.906  18.047  1.00 76.81           O  
ATOM   1022  N   LYS A 129      -0.405  34.656  14.305  1.00 76.25           N  
ATOM   1023  CA  LYS A 129      -0.005  36.031  14.422  1.00 76.25           C  
ATOM   1024  C   LYS A 129       0.485  36.594  13.078  1.00 76.25           C  
ATOM   1025  CB  LYS A 129       1.084  36.188  15.477  1.00 76.25           C  
ATOM   1026  O   LYS A 129       1.020  35.844  12.258  1.00 76.25           O  
ATOM   1027  CG  LYS A 129       0.635  35.844  16.891  1.00 76.25           C  
ATOM   1028  CD  LYS A 129       1.758  36.031  17.906  1.00 76.25           C  
ATOM   1029  CE  LYS A 129       1.328  35.625  19.297  1.00 76.25           C  
ATOM   1030  NZ  LYS A 129       2.443  35.750  20.281  1.00 76.25           N  
ATOM   1031  N   ARG A 130       0.080  37.656  12.703  1.00 74.88           N  
ATOM   1032  CA  ARG A 130       0.578  38.344  11.516  1.00 74.88           C  
ATOM   1033  C   ARG A 130       1.228  39.688  11.883  1.00 74.88           C  
ATOM   1034  CB  ARG A 130      -0.556  38.594  10.516  1.00 74.88           C  
ATOM   1035  O   ARG A 130       0.769  40.375  12.797  1.00 74.88           O  
ATOM   1036  CG  ARG A 130      -1.580  39.594  10.969  1.00 74.88           C  
ATOM   1037  CD  ARG A 130      -2.648  39.844   9.906  1.00 74.88           C  
ATOM   1038  NE  ARG A 130      -3.652  40.812  10.367  1.00 74.88           N  
ATOM   1039  NH1 ARG A 130      -4.910  40.719   8.430  1.00 74.88           N  
ATOM   1040  NH2 ARG A 130      -5.559  42.062  10.164  1.00 74.88           N  
ATOM   1041  CZ  ARG A 130      -4.703  41.188   9.648  1.00 74.88           C  
ATOM   1042  N   PRO A 131       2.455  39.938  11.289  1.00 73.81           N  
ATOM   1043  CA  PRO A 131       3.098  41.219  11.570  1.00 73.81           C  
ATOM   1044  C   PRO A 131       2.357  42.406  10.938  1.00 73.81           C  
ATOM   1045  CB  PRO A 131       4.492  41.062  10.961  1.00 73.81           C  
ATOM   1046  O   PRO A 131       1.906  42.312   9.797  1.00 73.81           O  
ATOM   1047  CG  PRO A 131       4.359  39.906  10.008  1.00 73.81           C  
ATOM   1048  CD  PRO A 131       3.125  39.125  10.367  1.00 73.81           C  
ATOM   1049  N   GLU A 132       1.877  43.250  11.758  1.00 71.50           N  
ATOM   1050  CA  GLU A 132       1.237  44.500  11.312  1.00 71.50           C  
ATOM   1051  C   GLU A 132       2.039  45.719  11.742  1.00 71.50           C  
ATOM   1052  CB  GLU A 132      -0.192  44.594  11.852  1.00 71.50           C  
ATOM   1053  O   GLU A 132       2.850  45.656  12.664  1.00 71.50           O  
ATOM   1054  CG  GLU A 132      -1.214  43.812  11.016  1.00 71.50           C  
ATOM   1055  CD  GLU A 132      -2.650  44.094  11.430  1.00 71.50           C  
ATOM   1056  OE1 GLU A 132      -3.582  43.562  10.789  1.00 71.50           O  
ATOM   1057  OE2 GLU A 132      -2.848  44.875  12.406  1.00 71.50           O  
ATOM   1058  N   GLY A 133       2.066  46.781  10.969  1.00 67.31           N  
ATOM   1059  CA  GLY A 133       2.611  48.062  11.359  1.00 67.31           C  
ATOM   1060  C   GLY A 133       3.967  48.375  10.742  1.00 67.31           C  
ATOM   1061  O   GLY A 133       4.840  48.938  11.391  1.00 67.31           O  
ATOM   1062  N   TYR A 134       4.156  47.875   9.531  1.00 66.94           N  
ATOM   1063  CA  TYR A 134       5.402  48.219   8.867  1.00 66.94           C  
ATOM   1064  C   TYR A 134       5.484  49.719   8.633  1.00 66.94           C  
ATOM   1065  CB  TYR A 134       5.531  47.469   7.531  1.00 66.94           C  
ATOM   1066  O   TYR A 134       4.461  50.406   8.469  1.00 66.94           O  
ATOM   1067  CG  TYR A 134       5.770  46.000   7.684  1.00 66.94           C  
ATOM   1068  CD1 TYR A 134       7.047  45.500   7.922  1.00 66.94           C  
ATOM   1069  CD2 TYR A 134       4.719  45.094   7.582  1.00 66.94           C  
ATOM   1070  CE1 TYR A 134       7.273  44.125   8.055  1.00 66.94           C  
ATOM   1071  CE2 TYR A 134       4.930  43.719   7.719  1.00 66.94           C  
ATOM   1072  OH  TYR A 134       6.422  41.906   8.086  1.00 66.94           O  
ATOM   1073  CZ  TYR A 134       6.207  43.250   7.953  1.00 66.94           C  
ATOM   1074  N   ASN A 135       6.746  50.281   8.852  1.00 69.50           N  
ATOM   1075  CA  ASN A 135       6.941  51.719   8.680  1.00 69.50           C  
ATOM   1076  C   ASN A 135       6.773  52.156   7.223  1.00 69.50           C  
ATOM   1077  CB  ASN A 135       8.320  52.156   9.195  1.00 69.50           C  
ATOM   1078  O   ASN A 135       6.184  53.188   6.938  1.00 69.50           O  
ATOM   1079  CG  ASN A 135       8.336  52.406  10.688  1.00 69.50           C  
ATOM   1080  ND2 ASN A 135       9.492  52.219  11.312  1.00 69.50           N  
ATOM   1081  OD1 ASN A 135       7.309  52.781  11.273  1.00 69.50           O  
ATOM   1082  N   LEU A 136       7.262  51.281   6.395  1.00 65.56           N  
ATOM   1083  CA  LEU A 136       7.336  51.719   5.008  1.00 65.56           C  
ATOM   1084  C   LEU A 136       6.156  51.188   4.199  1.00 65.56           C  
ATOM   1085  CB  LEU A 136       8.656  51.281   4.367  1.00 65.56           C  
ATOM   1086  O   LEU A 136       5.930  51.594   3.064  1.00 65.56           O  
ATOM   1087  CG  LEU A 136       9.930  51.906   4.918  1.00 65.56           C  
ATOM   1088  CD1 LEU A 136      11.148  51.094   4.500  1.00 65.56           C  
ATOM   1089  CD2 LEU A 136      10.047  53.344   4.449  1.00 65.56           C  
ATOM   1090  N   LYS A 137       5.414  50.188   4.609  1.00 64.94           N  
ATOM   1091  CA  LYS A 137       4.328  49.594   3.818  1.00 64.94           C  
ATOM   1092  C   LYS A 137       3.000  49.688   4.566  1.00 64.94           C  
ATOM   1093  CB  LYS A 137       4.633  48.156   3.453  1.00 64.94           C  
ATOM   1094  O   LYS A 137       2.951  49.469   5.777  1.00 64.94           O  
ATOM   1095  CG  LYS A 137       5.363  47.969   2.129  1.00 64.94           C  
ATOM   1096  CD  LYS A 137       5.566  46.500   1.784  1.00 64.94           C  
ATOM   1097  CE  LYS A 137       6.305  46.344   0.463  1.00 64.94           C  
ATOM   1098  NZ  LYS A 137       6.504  44.906   0.118  1.00 64.94           N  
ATOM   1099  N   GLU A 138       1.927  50.281   3.883  1.00 62.91           N  
ATOM   1100  CA  GLU A 138       0.576  50.250   4.438  1.00 62.91           C  
ATOM   1101  C   GLU A 138       0.037  48.844   4.523  1.00 62.91           C  
ATOM   1102  CB  GLU A 138      -0.364  51.125   3.594  1.00 62.91           C  
ATOM   1103  O   GLU A 138       0.667  47.906   4.035  1.00 62.91           O  
ATOM   1104  CG  GLU A 138      -0.220  52.625   3.852  1.00 62.91           C  
ATOM   1105  CD  GLU A 138      -1.450  53.406   3.451  1.00 62.91           C  
ATOM   1106  OE1 GLU A 138      -1.472  54.656   3.668  1.00 62.91           O  
ATOM   1107  OE2 GLU A 138      -2.402  52.812   2.916  1.00 62.91           O  
ATOM   1108  N   GLU A 139      -1.035  48.625   5.328  1.00 63.50           N  
ATOM   1109  CA  GLU A 139      -1.655  47.344   5.543  1.00 63.50           C  
ATOM   1110  C   GLU A 139      -2.016  46.656   4.219  1.00 63.50           C  
ATOM   1111  CB  GLU A 139      -2.902  47.469   6.418  1.00 63.50           C  
ATOM   1112  O   GLU A 139      -2.002  45.438   4.113  1.00 63.50           O  
ATOM   1113  CG  GLU A 139      -2.609  47.469   7.914  1.00 63.50           C  
ATOM   1114  CD  GLU A 139      -3.863  47.406   8.773  1.00 63.50           C  
ATOM   1115  OE1 GLU A 139      -3.744  47.219  10.008  1.00 63.50           O  
ATOM   1116  OE2 GLU A 139      -4.973  47.500   8.203  1.00 63.50           O  
ATOM   1117  N   ASP A 140      -2.260  47.531   3.232  1.00 61.69           N  
ATOM   1118  CA  ASP A 140      -2.688  47.031   1.930  1.00 61.69           C  
ATOM   1119  C   ASP A 140      -1.488  46.812   1.014  1.00 61.69           C  
ATOM   1120  CB  ASP A 140      -3.666  48.000   1.272  1.00 61.69           C  
ATOM   1121  O   ASP A 140      -1.654  46.438  -0.155  1.00 61.69           O  
ATOM   1122  CG  ASP A 140      -3.090  49.406   1.108  1.00 61.69           C  
ATOM   1123  OD1 ASP A 140      -1.984  49.688   1.625  1.00 61.69           O  
ATOM   1124  OD2 ASP A 140      -3.750  50.250   0.458  1.00 61.69           O  
ATOM   1125  N   GLY A 141      -0.239  46.844   1.465  1.00 63.31           N  
ATOM   1126  CA  GLY A 141       0.951  46.562   0.672  1.00 63.31           C  
ATOM   1127  C   GLY A 141       1.544  47.812   0.051  1.00 63.31           C  
ATOM   1128  O   GLY A 141       2.607  47.781  -0.572  1.00 63.31           O  
ATOM   1129  N   ARG A 142       0.917  49.000   0.155  1.00 71.19           N  
ATOM   1130  CA  ARG A 142       1.404  50.219  -0.512  1.00 71.19           C  
ATOM   1131  C   ARG A 142       2.537  50.844   0.280  1.00 71.19           C  
ATOM   1132  CB  ARG A 142       0.267  51.219  -0.709  1.00 71.19           C  
ATOM   1133  O   ARG A 142       2.506  50.875   1.513  1.00 71.19           O  
ATOM   1134  CG  ARG A 142      -0.740  50.812  -1.771  1.00 71.19           C  
ATOM   1135  CD  ARG A 142      -1.834  51.844  -1.947  1.00 71.19           C  
ATOM   1136  NE  ARG A 142      -2.842  51.406  -2.910  1.00 71.19           N  
ATOM   1137  NH1 ARG A 142      -4.242  53.219  -2.570  1.00 71.19           N  
ATOM   1138  NH2 ARG A 142      -4.812  51.594  -4.078  1.00 71.19           N  
ATOM   1139  CZ  ARG A 142      -3.963  52.062  -3.186  1.00 71.19           C  
ATOM   1140  N   TYR A 143       3.596  51.156  -0.372  1.00 74.19           N  
ATOM   1141  CA  TYR A 143       4.762  51.781   0.244  1.00 74.19           C  
ATOM   1142  C   TYR A 143       4.434  53.188   0.720  1.00 74.19           C  
ATOM   1143  CB  TYR A 143       5.934  51.812  -0.740  1.00 74.19           C  
ATOM   1144  O   TYR A 143       3.711  53.938   0.046  1.00 74.19           O  
ATOM   1145  CG  TYR A 143       6.652  50.500  -0.878  1.00 74.19           C  
ATOM   1146  CD1 TYR A 143       7.633  50.125   0.037  1.00 74.19           C  
ATOM   1147  CD2 TYR A 143       6.355  49.625  -1.923  1.00 74.19           C  
ATOM   1148  CE1 TYR A 143       8.297  48.906  -0.087  1.00 74.19           C  
ATOM   1149  CE2 TYR A 143       7.020  48.406  -2.057  1.00 74.19           C  
ATOM   1150  OH  TYR A 143       8.641  46.844  -1.264  1.00 74.19           O  
ATOM   1151  CZ  TYR A 143       7.984  48.062  -1.136  1.00 74.19           C  
ATOM   1152  N   ARG A 144       4.668  53.469   1.960  1.00 69.56           N  
ATOM   1153  CA  ARG A 144       4.477  54.812   2.502  1.00 69.56           C  
ATOM   1154  C   ARG A 144       5.633  55.750   2.121  1.00 69.56           C  
ATOM   1155  CB  ARG A 144       4.328  54.781   4.023  1.00 69.56           C  
ATOM   1156  O   ARG A 144       6.750  55.281   1.894  1.00 69.56           O  
ATOM   1157  CG  ARG A 144       2.898  54.562   4.500  1.00 69.56           C  
ATOM   1158  CD  ARG A 144       2.795  54.594   6.016  1.00 69.56           C  
ATOM   1159  NE  ARG A 144       1.439  54.312   6.473  1.00 69.56           N  
ATOM   1160  NH1 ARG A 144       1.955  54.406   8.727  1.00 69.56           N  
ATOM   1161  NH2 ARG A 144      -0.190  53.938   8.047  1.00 69.56           N  
ATOM   1162  CZ  ARG A 144       1.071  54.219   7.746  1.00 69.56           C  
ATOM   1163  N   ASP A 145       5.402  56.938   1.729  1.00 73.44           N  
ATOM   1164  CA  ASP A 145       6.430  57.938   1.516  1.00 73.44           C  
ATOM   1165  C   ASP A 145       7.332  58.094   2.740  1.00 73.44           C  
ATOM   1166  CB  ASP A 145       5.785  59.312   1.186  1.00 73.44           C  
ATOM   1167  O   ASP A 145       6.848  58.312   3.850  1.00 73.44           O  
ATOM   1168  CG  ASP A 145       6.777  60.312   0.628  1.00 73.44           C  
ATOM   1169  OD1 ASP A 145       8.000  60.094   0.778  1.00 73.44           O  
ATOM   1170  OD2 ASP A 145       6.328  61.312   0.036  1.00 73.44           O  
ATOM   1171  N   PRO A 146       8.625  57.656   2.703  1.00 70.88           N  
ATOM   1172  CA  PRO A 146       9.570  57.688   3.818  1.00 70.88           C  
ATOM   1173  C   PRO A 146       9.555  59.031   4.547  1.00 70.88           C  
ATOM   1174  CB  PRO A 146      10.922  57.469   3.143  1.00 70.88           C  
ATOM   1175  O   PRO A 146       9.883  59.094   5.734  1.00 70.88           O  
ATOM   1176  CG  PRO A 146      10.602  57.281   1.693  1.00 70.88           C  
ATOM   1177  CD  PRO A 146       9.133  57.531   1.498  1.00 70.88           C  
ATOM   1178  N   THR A 147       9.289  60.156   3.812  1.00 75.44           N  
ATOM   1179  CA  THR A 147       9.328  61.500   4.414  1.00 75.44           C  
ATOM   1180  C   THR A 147       8.188  61.656   5.422  1.00 75.44           C  
ATOM   1181  CB  THR A 147       9.234  62.594   3.344  1.00 75.44           C  
ATOM   1182  O   THR A 147       8.242  62.562   6.281  1.00 75.44           O  
ATOM   1183  CG2 THR A 147      10.414  62.531   2.381  1.00 75.44           C  
ATOM   1184  OG1 THR A 147       8.016  62.438   2.605  1.00 75.44           O  
ATOM   1185  N   THR A 148       7.195  60.812   5.254  1.00 67.69           N  
ATOM   1186  CA  THR A 148       6.012  60.938   6.102  1.00 67.69           C  
ATOM   1187  C   THR A 148       6.152  60.062   7.352  1.00 67.69           C  
ATOM   1188  CB  THR A 148       4.734  60.531   5.340  1.00 67.69           C  
ATOM   1189  O   THR A 148       5.297  60.125   8.234  1.00 67.69           O  
ATOM   1190  CG2 THR A 148       4.473  61.469   4.168  1.00 67.69           C  
ATOM   1191  OG1 THR A 148       4.883  59.188   4.840  1.00 67.69           O  
ATOM   1192  N   VAL A 149       7.195  59.188   7.285  1.00 62.91           N  
ATOM   1193  CA  VAL A 149       7.379  58.281   8.414  1.00 62.91           C  
ATOM   1194  C   VAL A 149       7.961  59.062   9.602  1.00 62.91           C  
ATOM   1195  CB  VAL A 149       8.297  57.094   8.055  1.00 62.91           C  
ATOM   1196  O   VAL A 149       9.094  59.531   9.539  1.00 62.91           O  
ATOM   1197  CG1 VAL A 149       8.453  56.156   9.242  1.00 62.91           C  
ATOM   1198  CG2 VAL A 149       7.742  56.344   6.844  1.00 62.91           C  
ATOM   1199  N   THR A 150       7.227  59.688  10.430  1.00 70.50           N  
ATOM   1200  CA  THR A 150       7.676  60.500  11.570  1.00 70.50           C  
ATOM   1201  C   THR A 150       7.887  59.625  12.797  1.00 70.50           C  
ATOM   1202  CB  THR A 150       6.668  61.625  11.898  1.00 70.50           C  
ATOM   1203  O   THR A 150       8.547  60.031  13.750  1.00 70.50           O  
ATOM   1204  CG2 THR A 150       6.570  62.625  10.758  1.00 70.50           C  
ATOM   1205  OG1 THR A 150       5.375  61.031  12.117  1.00 70.50           O  
ATOM   1206  N   THR A 151       7.172  58.469  12.844  1.00 67.25           N  
ATOM   1207  CA  THR A 151       7.348  57.594  14.016  1.00 67.25           C  
ATOM   1208  C   THR A 151       7.801  56.219  13.594  1.00 67.25           C  
ATOM   1209  CB  THR A 151       6.047  57.500  14.828  1.00 67.25           C  
ATOM   1210  O   THR A 151       7.410  55.719  12.539  1.00 67.25           O  
ATOM   1211  CG2 THR A 151       5.621  58.875  15.359  1.00 67.25           C  
ATOM   1212  OG1 THR A 151       5.004  56.969  13.992  1.00 67.25           O  
ATOM   1213  N   LEU A 152       8.984  55.656  14.039  1.00 65.94           N  
ATOM   1214  CA  LEU A 152       9.453  54.281  13.820  1.00 65.94           C  
ATOM   1215  C   LEU A 152       8.477  53.281  14.398  1.00 65.94           C  
ATOM   1216  CB  LEU A 152      10.836  54.094  14.438  1.00 65.94           C  
ATOM   1217  O   LEU A 152       8.086  53.375  15.562  1.00 65.94           O  
ATOM   1218  CG  LEU A 152      11.969  53.750  13.469  1.00 65.94           C  
ATOM   1219  CD1 LEU A 152      13.109  54.781  13.602  1.00 65.94           C  
ATOM   1220  CD2 LEU A 152      12.484  52.344  13.719  1.00 65.94           C  
ATOM   1221  N   ARG A 153       7.613  52.719  13.531  1.00 66.19           N  
ATOM   1222  CA  ARG A 153       6.711  51.688  14.031  1.00 66.19           C  
ATOM   1223  C   ARG A 153       7.375  50.312  14.008  1.00 66.19           C  
ATOM   1224  CB  ARG A 153       5.418  51.656  13.211  1.00 66.19           C  
ATOM   1225  O   ARG A 153       8.031  49.969  13.031  1.00 66.19           O  
ATOM   1226  CG  ARG A 153       4.461  52.812  13.531  1.00 66.19           C  
ATOM   1227  CD  ARG A 153       3.143  52.656  12.781  1.00 66.19           C  
ATOM   1228  NE  ARG A 153       2.242  53.781  13.047  1.00 66.19           N  
ATOM   1229  NH1 ARG A 153       0.466  52.906  11.859  1.00 66.19           N  
ATOM   1230  NH2 ARG A 153       0.261  54.938  12.906  1.00 66.19           N  
ATOM   1231  CZ  ARG A 153       0.992  53.875  12.602  1.00 66.19           C  
ATOM   1232  N   VAL A 154       7.625  49.719  15.203  1.00 72.81           N  
ATOM   1233  CA  VAL A 154       8.078  48.344  15.297  1.00 72.81           C  
ATOM   1234  C   VAL A 154       6.918  47.375  14.977  1.00 72.81           C  
ATOM   1235  CB  VAL A 154       8.656  48.000  16.688  1.00 72.81           C  
ATOM   1236  O   VAL A 154       5.840  47.500  15.562  1.00 72.81           O  
ATOM   1237  CG1 VAL A 154       9.211  46.594  16.734  1.00 72.81           C  
ATOM   1238  CG2 VAL A 154       9.742  49.031  17.062  1.00 72.81           C  
ATOM   1239  N   PRO A 155       7.039  46.594  13.852  1.00 72.25           N  
ATOM   1240  CA  PRO A 155       5.941  45.688  13.531  1.00 72.25           C  
ATOM   1241  C   PRO A 155       5.496  44.875  14.742  1.00 72.25           C  
ATOM   1242  CB  PRO A 155       6.535  44.781  12.453  1.00 72.25           C  
ATOM   1243  O   PRO A 155       6.324  44.469  15.570  1.00 72.25           O  
ATOM   1244  CG  PRO A 155       7.906  45.312  12.203  1.00 72.25           C  
ATOM   1245  CD  PRO A 155       8.172  46.406  13.203  1.00 72.25           C  
ATOM   1246  N   VAL A 156       4.234  45.094  15.109  1.00 74.75           N  
ATOM   1247  CA  VAL A 156       3.666  44.312  16.219  1.00 74.75           C  
ATOM   1248  C   VAL A 156       2.898  43.094  15.664  1.00 74.75           C  
ATOM   1249  CB  VAL A 156       2.738  45.188  17.094  1.00 74.75           C  
ATOM   1250  O   VAL A 156       2.373  43.156  14.547  1.00 74.75           O  
ATOM   1251  CG1 VAL A 156       2.539  44.531  18.469  1.00 74.75           C  
ATOM   1252  CG2 VAL A 156       3.307  46.594  17.234  1.00 74.75           C  
ATOM   1253  N   PHE A 157       3.014  41.938  16.266  1.00 75.19           N  
ATOM   1254  CA  PHE A 157       2.279  40.750  15.883  1.00 75.19           C  
ATOM   1255  C   PHE A 157       0.835  40.812  16.359  1.00 75.19           C  
ATOM   1256  CB  PHE A 157       2.959  39.500  16.438  1.00 75.19           C  
ATOM   1257  O   PHE A 157       0.582  41.062  17.547  1.00 75.19           O  
ATOM   1258  CG  PHE A 157       4.117  39.000  15.609  1.00 75.19           C  
ATOM   1259  CD1 PHE A 157       3.900  38.219  14.484  1.00 75.19           C  
ATOM   1260  CD2 PHE A 157       5.418  39.344  15.953  1.00 75.19           C  
ATOM   1261  CE1 PHE A 157       4.969  37.781  13.719  1.00 75.19           C  
ATOM   1262  CE2 PHE A 157       6.492  38.906  15.180  1.00 75.19           C  
ATOM   1263  CZ  PHE A 157       6.266  38.125  14.070  1.00 75.19           C  
ATOM   1264  N   ARG A 158      -0.073  40.875  15.422  1.00 75.12           N  
ATOM   1265  CA  ARG A 158      -1.490  40.844  15.766  1.00 75.12           C  
ATOM   1266  C   ARG A 158      -2.082  39.469  15.562  1.00 75.12           C  
ATOM   1267  CB  ARG A 158      -2.264  41.875  14.938  1.00 75.12           C  
ATOM   1268  O   ARG A 158      -1.707  38.750  14.633  1.00 75.12           O  
ATOM   1269  CG  ARG A 158      -2.045  43.312  15.375  1.00 75.12           C  
ATOM   1270  CD  ARG A 158      -3.264  44.188  15.094  1.00 75.12           C  
ATOM   1271  NE  ARG A 158      -3.039  45.562  15.477  1.00 75.12           N  
ATOM   1272  NH1 ARG A 158      -5.086  46.344  14.719  1.00 75.12           N  
ATOM   1273  NH2 ARG A 158      -3.602  47.781  15.688  1.00 75.12           N  
ATOM   1274  CZ  ARG A 158      -3.908  46.562  15.297  1.00 75.12           C  
ATOM   1275  N   PRO A 159      -2.881  39.062  16.578  1.00 74.81           N  
ATOM   1276  CA  PRO A 159      -3.547  37.781  16.453  1.00 74.81           C  
ATOM   1277  C   PRO A 159      -4.387  37.656  15.188  1.00 74.81           C  
ATOM   1278  CB  PRO A 159      -4.430  37.719  17.703  1.00 74.81           C  
ATOM   1279  O   PRO A 159      -4.996  38.625  14.750  1.00 74.81           O  
ATOM   1280  CG  PRO A 159      -4.012  38.875  18.531  1.00 74.81           C  
ATOM   1281  CD  PRO A 159      -3.168  39.781  17.672  1.00 74.81           C  
ATOM   1282  N   MET A 160      -4.199  36.656  14.414  1.00 73.38           N  
ATOM   1283  CA  MET A 160      -5.008  36.375  13.227  1.00 73.38           C  
ATOM   1284  C   MET A 160      -5.703  35.031  13.352  1.00 73.38           C  
ATOM   1285  CB  MET A 160      -4.145  36.406  11.969  1.00 73.38           C  
ATOM   1286  O   MET A 160      -5.469  34.312  14.312  1.00 73.38           O  
ATOM   1287  CG  MET A 160      -3.145  35.281  11.883  1.00 73.38           C  
ATOM   1288  SD  MET A 160      -2.242  35.250  10.281  1.00 73.38           S  
ATOM   1289  CE  MET A 160      -3.510  34.500   9.211  1.00 73.38           C  
ATOM   1290  N   ASP A 161      -6.676  34.844  12.414  1.00 77.94           N  
ATOM   1291  CA  ASP A 161      -7.316  33.531  12.352  1.00 77.94           C  
ATOM   1292  C   ASP A 161      -6.285  32.406  12.125  1.00 77.94           C  
ATOM   1293  CB  ASP A 161      -8.375  33.500  11.258  1.00 77.94           C  
ATOM   1294  O   ASP A 161      -5.285  32.625  11.438  1.00 77.94           O  
ATOM   1295  CG  ASP A 161      -9.562  34.406  11.547  1.00 77.94           C  
ATOM   1296  OD1 ASP A 161      -9.875  34.625  12.734  1.00 77.94           O  
ATOM   1297  OD2 ASP A 161     -10.188  34.875  10.578  1.00 77.94           O  
ATOM   1298  N   LEU A 162      -6.453  31.328  12.797  1.00 80.12           N  
ATOM   1299  CA  LEU A 162      -5.527  30.203  12.695  1.00 80.12           C  
ATOM   1300  C   LEU A 162      -5.359  29.750  11.250  1.00 80.12           C  
ATOM   1301  CB  LEU A 162      -6.012  29.031  13.555  1.00 80.12           C  
ATOM   1302  O   LEU A 162      -6.344  29.453  10.570  1.00 80.12           O  
ATOM   1303  CG  LEU A 162      -5.086  27.812  13.625  1.00 80.12           C  
ATOM   1304  CD1 LEU A 162      -3.893  28.109  14.531  1.00 80.12           C  
ATOM   1305  CD2 LEU A 162      -5.848  26.594  14.125  1.00 80.12           C  
ATOM   1306  N   MET A 163      -4.141  30.000  10.852  1.00 84.75           N  
ATOM   1307  CA  MET A 163      -3.811  29.531   9.508  1.00 84.75           C  
ATOM   1308  C   MET A 163      -2.812  28.375   9.555  1.00 84.75           C  
ATOM   1309  CB  MET A 163      -3.246  30.672   8.664  1.00 84.75           C  
ATOM   1310  O   MET A 163      -1.822  28.438  10.289  1.00 84.75           O  
ATOM   1311  CG  MET A 163      -3.051  30.312   7.199  1.00 84.75           C  
ATOM   1312  SD  MET A 163      -2.322  31.703   6.230  1.00 84.75           S  
ATOM   1313  CE  MET A 163      -3.779  32.750   6.043  1.00 84.75           C  
ATOM   1314  N   VAL A 164      -3.145  27.328   8.867  1.00 91.06           N  
ATOM   1315  CA  VAL A 164      -2.236  26.188   8.805  1.00 91.06           C  
ATOM   1316  C   VAL A 164      -1.472  26.203   7.480  1.00 91.06           C  
ATOM   1317  CB  VAL A 164      -2.992  24.844   8.953  1.00 91.06           C  
ATOM   1318  O   VAL A 164      -2.076  26.234   6.406  1.00 91.06           O  
ATOM   1319  CG1 VAL A 164      -2.016  23.672   8.969  1.00 91.06           C  
ATOM   1320  CG2 VAL A 164      -3.834  24.859  10.234  1.00 91.06           C  
ATOM   1321  N   GLU A 165      -0.159  26.281   7.633  1.00 92.38           N  
ATOM   1322  CA  GLU A 165       0.689  26.375   6.449  1.00 92.38           C  
ATOM   1323  C   GLU A 165       1.558  25.141   6.289  1.00 92.38           C  
ATOM   1324  CB  GLU A 165       1.569  27.625   6.516  1.00 92.38           C  
ATOM   1325  O   GLU A 165       2.148  24.656   7.258  1.00 92.38           O  
ATOM   1326  CG  GLU A 165       2.398  27.875   5.262  1.00 92.38           C  
ATOM   1327  CD  GLU A 165       3.297  29.094   5.363  1.00 92.38           C  
ATOM   1328  OE1 GLU A 165       4.008  29.406   4.379  1.00 92.38           O  
ATOM   1329  OE2 GLU A 165       3.291  29.734   6.430  1.00 92.38           O  
ATOM   1330  N   ALA A 166       1.542  24.656   5.070  1.00 95.88           N  
ATOM   1331  CA  ALA A 166       2.455  23.562   4.707  1.00 95.88           C  
ATOM   1332  C   ALA A 166       3.607  24.094   3.852  1.00 95.88           C  
ATOM   1333  CB  ALA A 166       1.703  22.469   3.969  1.00 95.88           C  
ATOM   1334  O   ALA A 166       3.387  24.688   2.795  1.00 95.88           O  
ATOM   1335  N   SER A 167       4.852  23.906   4.320  1.00 96.19           N  
ATOM   1336  CA  SER A 167       6.023  24.359   3.584  1.00 96.19           C  
ATOM   1337  C   SER A 167       7.016  23.219   3.367  1.00 96.19           C  
ATOM   1338  CB  SER A 167       6.707  25.500   4.324  1.00 96.19           C  
ATOM   1339  O   SER A 167       7.309  22.453   4.289  1.00 96.19           O  
ATOM   1340  OG  SER A 167       7.109  25.109   5.621  1.00 96.19           O  
ATOM   1341  N   PRO A 168       7.492  23.203   2.154  1.00 96.25           N  
ATOM   1342  CA  PRO A 168       8.531  22.188   1.931  1.00 96.25           C  
ATOM   1343  C   PRO A 168       9.852  22.547   2.605  1.00 96.25           C  
ATOM   1344  CB  PRO A 168       8.680  22.172   0.407  1.00 96.25           C  
ATOM   1345  O   PRO A 168      10.344  23.656   2.451  1.00 96.25           O  
ATOM   1346  CG  PRO A 168       8.289  23.547  -0.031  1.00 96.25           C  
ATOM   1347  CD  PRO A 168       7.266  24.078   0.927  1.00 96.25           C  
ATOM   1348  N   ARG A 169      10.398  21.656   3.266  1.00 96.38           N  
ATOM   1349  CA  ARG A 169      11.656  21.891   3.975  1.00 96.38           C  
ATOM   1350  C   ARG A 169      12.828  21.250   3.238  1.00 96.38           C  
ATOM   1351  CB  ARG A 169      11.578  21.344   5.402  1.00 96.38           C  
ATOM   1352  O   ARG A 169      13.914  21.828   3.180  1.00 96.38           O  
ATOM   1353  CG  ARG A 169      10.594  22.094   6.293  1.00 96.38           C  
ATOM   1354  CD  ARG A 169      11.062  23.516   6.566  1.00 96.38           C  
ATOM   1355  NE  ARG A 169      10.164  24.203   7.492  1.00 96.38           N  
ATOM   1356  NH1 ARG A 169      11.062  26.297   7.125  1.00 96.38           N  
ATOM   1357  NH2 ARG A 169       9.328  26.031   8.602  1.00 96.38           N  
ATOM   1358  CZ  ARG A 169      10.188  25.500   7.738  1.00 96.38           C  
ATOM   1359  N   ARG A 170      12.617  20.047   2.742  1.00 97.56           N  
ATOM   1360  CA  ARG A 170      13.664  19.312   2.047  1.00 97.56           C  
ATOM   1361  C   ARG A 170      13.094  18.547   0.850  1.00 97.56           C  
ATOM   1362  CB  ARG A 170      14.352  18.328   3.002  1.00 97.56           C  
ATOM   1363  O   ARG A 170      11.930  18.156   0.855  1.00 97.56           O  
ATOM   1364  CG  ARG A 170      15.000  19.000   4.203  1.00 97.56           C  
ATOM   1365  CD  ARG A 170      16.297  19.703   3.832  1.00 97.56           C  
ATOM   1366  NE  ARG A 170      17.031  20.141   5.016  1.00 97.56           N  
ATOM   1367  NH1 ARG A 170      16.344  22.344   4.855  1.00 97.56           N  
ATOM   1368  NH2 ARG A 170      17.734  21.688   6.559  1.00 97.56           N  
ATOM   1369  CZ  ARG A 170      17.031  21.391   5.473  1.00 97.56           C  
ATOM   1370  N   ILE A 171      13.922  18.422  -0.138  1.00 97.62           N  
ATOM   1371  CA  ILE A 171      13.578  17.641  -1.328  1.00 97.62           C  
ATOM   1372  C   ILE A 171      14.648  16.578  -1.585  1.00 97.62           C  
ATOM   1373  CB  ILE A 171      13.422  18.562  -2.566  1.00 97.62           C  
ATOM   1374  O   ILE A 171      15.836  16.906  -1.677  1.00 97.62           O  
ATOM   1375  CG1 ILE A 171      12.328  19.609  -2.322  1.00 97.62           C  
ATOM   1376  CG2 ILE A 171      13.109  17.719  -3.814  1.00 97.62           C  
ATOM   1377  CD1 ILE A 171      12.211  20.656  -3.420  1.00 97.62           C  
ATOM   1378  N   PHE A 172      14.281  15.406  -1.622  1.00 97.44           N  
ATOM   1379  CA  PHE A 172      15.156  14.273  -1.876  1.00 97.44           C  
ATOM   1380  C   PHE A 172      14.883  13.672  -3.248  1.00 97.44           C  
ATOM   1381  CB  PHE A 172      14.992  13.211  -0.790  1.00 97.44           C  
ATOM   1382  O   PHE A 172      13.883  12.969  -3.432  1.00 97.44           O  
ATOM   1383  CG  PHE A 172      15.055  13.750   0.611  1.00 97.44           C  
ATOM   1384  CD1 PHE A 172      16.250  13.781   1.307  1.00 97.44           C  
ATOM   1385  CD2 PHE A 172      13.914  14.234   1.233  1.00 97.44           C  
ATOM   1386  CE1 PHE A 172      16.312  14.289   2.604  1.00 97.44           C  
ATOM   1387  CE2 PHE A 172      13.969  14.742   2.529  1.00 97.44           C  
ATOM   1388  CZ  PHE A 172      15.172  14.766   3.213  1.00 97.44           C  
ATOM   1389  N   ALA A 173      15.773  13.922  -4.141  1.00 94.31           N  
ATOM   1390  CA  ALA A 173      15.539  13.477  -5.516  1.00 94.31           C  
ATOM   1391  C   ALA A 173      16.766  12.773  -6.082  1.00 94.31           C  
ATOM   1392  CB  ALA A 173      15.156  14.664  -6.395  1.00 94.31           C  
ATOM   1393  O   ALA A 173      17.781  12.617  -5.391  1.00 94.31           O  
ATOM   1394  N   ASN A 174      16.625  12.141  -7.160  1.00 91.19           N  
ATOM   1395  CA  ASN A 174      17.688  11.602  -8.008  1.00 91.19           C  
ATOM   1396  C   ASN A 174      18.344  10.375  -7.371  1.00 91.19           C  
ATOM   1397  CB  ASN A 174      18.750  12.672  -8.297  1.00 91.19           C  
ATOM   1398  O   ASN A 174      19.562  10.203  -7.453  1.00 91.19           O  
ATOM   1399  CG  ASN A 174      18.188  13.836  -9.094  1.00 91.19           C  
ATOM   1400  ND2 ASN A 174      18.625  15.039  -8.773  1.00 91.19           N  
ATOM   1401  OD1 ASN A 174      17.375  13.641 -10.000  1.00 91.19           O  
ATOM   1402  N   ALA A 175      17.641   9.586  -6.703  1.00 94.19           N  
ATOM   1403  CA  ALA A 175      18.203   8.375  -6.125  1.00 94.19           C  
ATOM   1404  C   ALA A 175      17.578   7.129  -6.742  1.00 94.19           C  
ATOM   1405  CB  ALA A 175      18.016   8.367  -4.609  1.00 94.19           C  
ATOM   1406  O   ALA A 175      18.109   6.023  -6.609  1.00 94.19           O  
ATOM   1407  N   HIS A 176      16.453   7.301  -7.406  1.00 94.81           N  
ATOM   1408  CA  HIS A 176      15.719   6.152  -7.922  1.00 94.81           C  
ATOM   1409  C   HIS A 176      15.539   6.250  -9.430  1.00 94.81           C  
ATOM   1410  CB  HIS A 176      14.359   6.031  -7.230  1.00 94.81           C  
ATOM   1411  O   HIS A 176      15.141   7.301  -9.945  1.00 94.81           O  
ATOM   1412  CG  HIS A 176      14.453   5.617  -5.797  1.00 94.81           C  
ATOM   1413  CD2 HIS A 176      14.320   6.336  -4.656  1.00 94.81           C  
ATOM   1414  ND1 HIS A 176      14.703   4.320  -5.410  1.00 94.81           N  
ATOM   1415  CE1 HIS A 176      14.727   4.258  -4.090  1.00 94.81           C  
ATOM   1416  NE2 HIS A 176      14.492   5.465  -3.607  1.00 94.81           N  
ATOM   1417  N   THR A 177      15.867   5.188 -10.086  1.00 92.31           N  
ATOM   1418  CA  THR A 177      15.602   5.055 -11.508  1.00 92.31           C  
ATOM   1419  C   THR A 177      14.172   4.582 -11.758  1.00 92.31           C  
ATOM   1420  CB  THR A 177      16.594   4.078 -12.172  1.00 92.31           C  
ATOM   1421  O   THR A 177      13.531   5.004 -12.719  1.00 92.31           O  
ATOM   1422  CG2 THR A 177      16.391   4.035 -13.688  1.00 92.31           C  
ATOM   1423  OG1 THR A 177      17.938   4.500 -11.891  1.00 92.31           O  
ATOM   1424  N   TYR A 178      13.656   3.785 -10.867  1.00 94.50           N  
ATOM   1425  CA  TYR A 178      12.312   3.227 -10.977  1.00 94.50           C  
ATOM   1426  C   TYR A 178      11.375   3.857  -9.953  1.00 94.50           C  
ATOM   1427  CB  TYR A 178      12.344   1.707 -10.781  1.00 94.50           C  
ATOM   1428  O   TYR A 178      11.781   4.730  -9.180  1.00 94.50           O  
ATOM   1429  CG  TYR A 178      13.156   0.982 -11.828  1.00 94.50           C  
ATOM   1430  CD1 TYR A 178      12.609   0.641 -13.062  1.00 94.50           C  
ATOM   1431  CD2 TYR A 178      14.484   0.638 -11.578  1.00 94.50           C  
ATOM   1432  CE1 TYR A 178      13.352  -0.029 -14.023  1.00 94.50           C  
ATOM   1433  CE2 TYR A 178      15.242  -0.031 -12.539  1.00 94.50           C  
ATOM   1434  OH  TYR A 178      15.414  -1.022 -14.703  1.00 94.50           O  
ATOM   1435  CZ  TYR A 178      14.672  -0.360 -13.750  1.00 94.50           C  
ATOM   1436  N   HIS A 179      10.117   3.459 -10.008  1.00 95.88           N  
ATOM   1437  CA  HIS A 179       9.086   4.156  -9.250  1.00 95.88           C  
ATOM   1438  C   HIS A 179       9.148   3.799  -7.770  1.00 95.88           C  
ATOM   1439  CB  HIS A 179       7.699   3.830  -9.812  1.00 95.88           C  
ATOM   1440  O   HIS A 179       9.102   2.621  -7.410  1.00 95.88           O  
ATOM   1441  CG  HIS A 179       7.473   4.352 -11.195  1.00 95.88           C  
ATOM   1442  CD2 HIS A 179       8.164   5.254 -11.930  1.00 95.88           C  
ATOM   1443  ND1 HIS A 179       6.418   3.941 -11.984  1.00 95.88           N  
ATOM   1444  CE1 HIS A 179       6.473   4.570 -13.148  1.00 95.88           C  
ATOM   1445  NE2 HIS A 179       7.523   5.371 -13.141  1.00 95.88           N  
ATOM   1446  N   ILE A 180       9.164   4.820  -6.969  1.00 98.19           N  
ATOM   1447  CA  ILE A 180       9.195   4.629  -5.523  1.00 98.19           C  
ATOM   1448  C   ILE A 180       7.859   4.047  -5.055  1.00 98.19           C  
ATOM   1449  CB  ILE A 180       9.484   5.953  -4.785  1.00 98.19           C  
ATOM   1450  O   ILE A 180       6.793   4.570  -5.395  1.00 98.19           O  
ATOM   1451  CG1 ILE A 180      10.883   6.477  -5.156  1.00 98.19           C  
ATOM   1452  CG2 ILE A 180       9.359   5.766  -3.270  1.00 98.19           C  
ATOM   1453  CD1 ILE A 180      11.156   7.895  -4.684  1.00 98.19           C  
ATOM   1454  N   ASN A 181       7.973   2.992  -4.328  1.00 97.69           N  
ATOM   1455  CA  ASN A 181       6.738   2.365  -3.867  1.00 97.69           C  
ATOM   1456  C   ASN A 181       6.656   2.340  -2.344  1.00 97.69           C  
ATOM   1457  CB  ASN A 181       6.613   0.947  -4.430  1.00 97.69           C  
ATOM   1458  O   ASN A 181       5.609   2.012  -1.779  1.00 97.69           O  
ATOM   1459  CG  ASN A 181       7.793   0.069  -4.062  1.00 97.69           C  
ATOM   1460  ND2 ASN A 181       8.344  -0.632  -5.047  1.00 97.69           N  
ATOM   1461  OD1 ASN A 181       8.211   0.020  -2.902  1.00 97.69           O  
ATOM   1462  N   SER A 182       7.762   2.664  -1.672  1.00 98.19           N  
ATOM   1463  CA  SER A 182       7.766   2.611  -0.214  1.00 98.19           C  
ATOM   1464  C   SER A 182       8.641   3.713   0.376  1.00 98.19           C  
ATOM   1465  CB  SER A 182       8.250   1.246   0.272  1.00 98.19           C  
ATOM   1466  O   SER A 182       9.688   4.043  -0.180  1.00 98.19           O  
ATOM   1467  OG  SER A 182       7.480   0.204  -0.304  1.00 98.19           O  
ATOM   1468  N   ILE A 183       8.219   4.266   1.437  1.00 98.56           N  
ATOM   1469  CA  ILE A 183       9.031   5.094   2.322  1.00 98.56           C  
ATOM   1470  C   ILE A 183       8.742   4.727   3.777  1.00 98.56           C  
ATOM   1471  CB  ILE A 183       8.773   6.598   2.088  1.00 98.56           C  
ATOM   1472  O   ILE A 183       7.605   4.410   4.129  1.00 98.56           O  
ATOM   1473  CG1 ILE A 183       7.277   6.910   2.203  1.00 98.56           C  
ATOM   1474  CG2 ILE A 183       9.320   7.031   0.724  1.00 98.56           C  
ATOM   1475  CD1 ILE A 183       6.945   8.391   2.115  1.00 98.56           C  
ATOM   1476  N   SER A 184       9.789   4.672   4.566  1.00 98.31           N  
ATOM   1477  CA  SER A 184       9.625   4.273   5.961  1.00 98.31           C  
ATOM   1478  C   SER A 184      10.602   5.020   6.867  1.00 98.31           C  
ATOM   1479  CB  SER A 184       9.820   2.766   6.117  1.00 98.31           C  
ATOM   1480  O   SER A 184      11.805   5.027   6.617  1.00 98.31           O  
ATOM   1481  OG  SER A 184       9.547   2.355   7.445  1.00 98.31           O  
ATOM   1482  N   ILE A 185       9.992   5.555   7.867  1.00 97.88           N  
ATOM   1483  CA  ILE A 185      10.812   6.309   8.812  1.00 97.88           C  
ATOM   1484  C   ILE A 185      11.469   5.355   9.805  1.00 97.88           C  
ATOM   1485  CB  ILE A 185       9.977   7.371   9.562  1.00 97.88           C  
ATOM   1486  O   ILE A 185      10.836   4.418  10.289  1.00 97.88           O  
ATOM   1487  CG1 ILE A 185       9.305   8.320   8.562  1.00 97.88           C  
ATOM   1488  CG2 ILE A 185      10.852   8.148  10.547  1.00 97.88           C  
ATOM   1489  CD1 ILE A 185      10.273   9.148   7.738  1.00 97.88           C  
ATOM   1490  N   ASN A 186      12.688   5.625  10.039  1.00 97.88           N  
ATOM   1491  CA  ASN A 186      13.445   4.805  10.984  1.00 97.88           C  
ATOM   1492  C   ASN A 186      13.086   5.148  12.430  1.00 97.88           C  
ATOM   1493  CB  ASN A 186      14.945   4.969  10.750  1.00 97.88           C  
ATOM   1494  O   ASN A 186      12.680   6.270  12.727  1.00 97.88           O  
ATOM   1495  CG  ASN A 186      15.758   3.836  11.359  1.00 97.88           C  
ATOM   1496  ND2 ASN A 186      16.969   3.645  10.859  1.00 97.88           N  
ATOM   1497  OD1 ASN A 186      15.289   3.139  12.266  1.00 97.88           O  
ATOM   1498  N   SER A 187      13.273   4.199  13.289  1.00 96.12           N  
ATOM   1499  CA  SER A 187      12.969   4.406  14.695  1.00 96.12           C  
ATOM   1500  C   SER A 187      13.945   5.379  15.344  1.00 96.12           C  
ATOM   1501  CB  SER A 187      12.984   3.076  15.453  1.00 96.12           C  
ATOM   1502  O   SER A 187      13.695   5.898  16.438  1.00 96.12           O  
ATOM   1503  OG  SER A 187      14.242   2.436  15.312  1.00 96.12           O  
ATOM   1504  N   ASP A 188      15.062   5.676  14.719  1.00 94.50           N  
ATOM   1505  CA  ASP A 188      16.016   6.660  15.227  1.00 94.50           C  
ATOM   1506  C   ASP A 188      15.547   8.078  14.938  1.00 94.50           C  
ATOM   1507  CB  ASP A 188      17.406   6.434  14.602  1.00 94.50           C  
ATOM   1508  O   ASP A 188      16.078   9.039  15.500  1.00 94.50           O  
ATOM   1509  CG  ASP A 188      17.422   6.656  13.102  1.00 94.50           C  
ATOM   1510  OD1 ASP A 188      16.453   7.234  12.555  1.00 94.50           O  
ATOM   1511  OD2 ASP A 188      18.406   6.246  12.453  1.00 94.50           O  
ATOM   1512  N   TYR A 189      14.570   8.266  14.008  1.00 93.00           N  
ATOM   1513  CA  TYR A 189      13.945   9.523  13.625  1.00 93.00           C  
ATOM   1514  C   TYR A 189      14.953  10.461  12.961  1.00 93.00           C  
ATOM   1515  CB  TYR A 189      13.320  10.211  14.844  1.00 93.00           C  
ATOM   1516  O   TYR A 189      14.781  11.680  12.984  1.00 93.00           O  
ATOM   1517  CG  TYR A 189      12.312   9.352  15.562  1.00 93.00           C  
ATOM   1518  CD1 TYR A 189      11.180   8.867  14.914  1.00 93.00           C  
ATOM   1519  CD2 TYR A 189      12.484   9.023  16.906  1.00 93.00           C  
ATOM   1520  CE1 TYR A 189      10.242   8.078  15.578  1.00 93.00           C  
ATOM   1521  CE2 TYR A 189      11.562   8.234  17.578  1.00 93.00           C  
ATOM   1522  OH  TYR A 189       9.523   6.984  17.578  1.00 93.00           O  
ATOM   1523  CZ  TYR A 189      10.445   7.766  16.906  1.00 93.00           C  
ATOM   1524  N   GLU A 190      16.031   9.891  12.469  1.00 96.12           N  
ATOM   1525  CA  GLU A 190      17.062  10.648  11.758  1.00 96.12           C  
ATOM   1526  C   GLU A 190      17.172  10.188  10.305  1.00 96.12           C  
ATOM   1527  CB  GLU A 190      18.406  10.516  12.461  1.00 96.12           C  
ATOM   1528  O   GLU A 190      17.562  10.961   9.438  1.00 96.12           O  
ATOM   1529  CG  GLU A 190      18.453  11.164  13.836  1.00 96.12           C  
ATOM   1530  CD  GLU A 190      19.828  11.148  14.469  1.00 96.12           C  
ATOM   1531  OE1 GLU A 190      20.016  11.758  15.547  1.00 96.12           O  
ATOM   1532  OE2 GLU A 190      20.750  10.531  13.875  1.00 96.12           O  
ATOM   1533  N   THR A 191      16.891   8.906  10.109  1.00 97.81           N  
ATOM   1534  CA  THR A 191      17.031   8.320   8.781  1.00 97.81           C  
ATOM   1535  C   THR A 191      15.719   7.715   8.312  1.00 97.81           C  
ATOM   1536  CB  THR A 191      18.141   7.242   8.766  1.00 97.81           C  
ATOM   1537  O   THR A 191      14.797   7.539   9.109  1.00 97.81           O  
ATOM   1538  CG2 THR A 191      19.500   7.836   9.125  1.00 97.81           C  
ATOM   1539  OG1 THR A 191      17.812   6.219   9.711  1.00 97.81           O  
ATOM   1540  N   TYR A 192      15.594   7.535   7.035  1.00 98.25           N  
ATOM   1541  CA  TYR A 192      14.453   6.844   6.449  1.00 98.25           C  
ATOM   1542  C   TYR A 192      14.867   6.086   5.191  1.00 98.25           C  
ATOM   1543  CB  TYR A 192      13.336   7.836   6.117  1.00 98.25           C  
ATOM   1544  O   TYR A 192      15.945   6.320   4.641  1.00 98.25           O  
ATOM   1545  CG  TYR A 192      13.633   8.703   4.922  1.00 98.25           C  
ATOM   1546  CD1 TYR A 192      14.406   9.852   5.043  1.00 98.25           C  
ATOM   1547  CD2 TYR A 192      13.125   8.383   3.664  1.00 98.25           C  
ATOM   1548  CE1 TYR A 192      14.680  10.656   3.941  1.00 98.25           C  
ATOM   1549  CE2 TYR A 192      13.391   9.180   2.557  1.00 98.25           C  
ATOM   1550  OH  TYR A 192      14.438  11.109   1.612  1.00 98.25           O  
ATOM   1551  CZ  TYR A 192      14.172  10.312   2.705  1.00 98.25           C  
ATOM   1552  N   LEU A 193      14.109   5.137   4.848  1.00 97.69           N  
ATOM   1553  CA  LEU A 193      14.438   4.402   3.629  1.00 97.69           C  
ATOM   1554  C   LEU A 193      13.398   4.652   2.543  1.00 97.69           C  
ATOM   1555  CB  LEU A 193      14.547   2.904   3.918  1.00 97.69           C  
ATOM   1556  O   LEU A 193      12.242   4.957   2.846  1.00 97.69           O  
ATOM   1557  CG  LEU A 193      13.266   2.211   4.383  1.00 97.69           C  
ATOM   1558  CD1 LEU A 193      12.383   1.859   3.189  1.00 97.69           C  
ATOM   1559  CD2 LEU A 193      13.594   0.964   5.195  1.00 97.69           C  
ATOM   1560  N   SER A 194      13.773   4.598   1.348  1.00 98.56           N  
ATOM   1561  CA  SER A 194      12.922   4.582   0.164  1.00 98.56           C  
ATOM   1562  C   SER A 194      13.219   3.375  -0.719  1.00 98.56           C  
ATOM   1563  CB  SER A 194      13.102   5.871  -0.642  1.00 98.56           C  
ATOM   1564  O   SER A 194      14.383   2.994  -0.884  1.00 98.56           O  
ATOM   1565  OG  SER A 194      14.430   5.977  -1.133  1.00 98.56           O  
ATOM   1566  N   ALA A 195      12.188   2.771  -1.167  1.00 98.44           N  
ATOM   1567  CA  ALA A 195      12.336   1.606  -2.033  1.00 98.44           C  
ATOM   1568  C   ALA A 195      11.617   1.810  -3.361  1.00 98.44           C  
ATOM   1569  CB  ALA A 195      11.820   0.352  -1.335  1.00 98.44           C  
ATOM   1570  O   ALA A 195      10.516   2.361  -3.396  1.00 98.44           O  
ATOM   1571  N   ASP A 196      12.281   1.451  -4.418  1.00 98.12           N  
ATOM   1572  CA  ASP A 196      11.617   1.272  -5.707  1.00 98.12           C  
ATOM   1573  C   ASP A 196      11.602  -0.198  -6.117  1.00 98.12           C  
ATOM   1574  CB  ASP A 196      12.297   2.113  -6.785  1.00 98.12           C  
ATOM   1575  O   ASP A 196      11.781  -1.084  -5.277  1.00 98.12           O  
ATOM   1576  CG  ASP A 196      13.688   1.613  -7.137  1.00 98.12           C  
ATOM   1577  OD1 ASP A 196      13.984   0.418  -6.914  1.00 98.12           O  
ATOM   1578  OD2 ASP A 196      14.500   2.424  -7.633  1.00 98.12           O  
ATOM   1579  N   ASP A 197      11.367  -0.509  -7.328  1.00 97.94           N  
ATOM   1580  CA  ASP A 197      11.188  -1.890  -7.770  1.00 97.94           C  
ATOM   1581  C   ASP A 197      12.484  -2.684  -7.637  1.00 97.94           C  
ATOM   1582  CB  ASP A 197      10.688  -1.931  -9.211  1.00 97.94           C  
ATOM   1583  O   ASP A 197      12.461  -3.916  -7.598  1.00 97.94           O  
ATOM   1584  CG  ASP A 197       9.266  -1.413  -9.367  1.00 97.94           C  
ATOM   1585  OD1 ASP A 197       8.492  -1.459  -8.383  1.00 97.94           O  
ATOM   1586  OD2 ASP A 197       8.922  -0.956 -10.477  1.00 97.94           O  
ATOM   1587  N   LEU A 198      13.602  -1.939  -7.551  1.00 97.69           N  
ATOM   1588  CA  LEU A 198      14.836  -2.697  -7.664  1.00 97.69           C  
ATOM   1589  C   LEU A 198      15.812  -2.318  -6.555  1.00 97.69           C  
ATOM   1590  CB  LEU A 198      15.492  -2.461  -9.031  1.00 97.69           C  
ATOM   1591  O   LEU A 198      16.766  -3.055  -6.277  1.00 97.69           O  
ATOM   1592  CG  LEU A 198      14.695  -2.934 -10.250  1.00 97.69           C  
ATOM   1593  CD1 LEU A 198      15.508  -2.729 -11.523  1.00 97.69           C  
ATOM   1594  CD2 LEU A 198      14.297  -4.398 -10.094  1.00 97.69           C  
ATOM   1595  N   ARG A 199      15.586  -1.224  -5.953  1.00 97.38           N  
ATOM   1596  CA  ARG A 199      16.578  -0.734  -5.008  1.00 97.38           C  
ATOM   1597  C   ARG A 199      15.922  -0.198  -3.742  1.00 97.38           C  
ATOM   1598  CB  ARG A 199      17.438   0.354  -5.652  1.00 97.38           C  
ATOM   1599  O   ARG A 199      14.758   0.213  -3.770  1.00 97.38           O  
ATOM   1600  CG  ARG A 199      18.359  -0.155  -6.758  1.00 97.38           C  
ATOM   1601  CD  ARG A 199      19.172   0.968  -7.371  1.00 97.38           C  
ATOM   1602  NE  ARG A 199      20.078   0.471  -8.406  1.00 97.38           N  
ATOM   1603  NH1 ARG A 199      20.891   2.555  -8.992  1.00 97.38           N  
ATOM   1604  NH2 ARG A 199      21.656   0.680 -10.070  1.00 97.38           N  
ATOM   1605  CZ  ARG A 199      20.875   1.236  -9.156  1.00 97.38           C  
ATOM   1606  N   ILE A 200      16.688  -0.216  -2.676  1.00 97.94           N  
ATOM   1607  CA  ILE A 200      16.344   0.456  -1.426  1.00 97.94           C  
ATOM   1608  C   ILE A 200      17.469   1.408  -1.027  1.00 97.94           C  
ATOM   1609  CB  ILE A 200      16.078  -0.561  -0.293  1.00 97.94           C  
ATOM   1610  O   ILE A 200      18.641   1.017  -0.984  1.00 97.94           O  
ATOM   1611  CG1 ILE A 200      14.992  -1.558  -0.715  1.00 97.94           C  
ATOM   1612  CG2 ILE A 200      15.688   0.162   0.999  1.00 97.94           C  
ATOM   1613  CD1 ILE A 200      14.688  -2.617   0.333  1.00 97.94           C  
ATOM   1614  N   ASN A 201      17.141   2.604  -0.742  1.00 97.44           N  
ATOM   1615  CA  ASN A 201      18.094   3.629  -0.347  1.00 97.44           C  
ATOM   1616  C   ASN A 201      17.828   4.125   1.072  1.00 97.44           C  
ATOM   1617  CB  ASN A 201      18.062   4.801  -1.332  1.00 97.44           C  
ATOM   1618  O   ASN A 201      16.688   4.277   1.479  1.00 97.44           O  
ATOM   1619  CG  ASN A 201      18.469   4.395  -2.734  1.00 97.44           C  
ATOM   1620  ND2 ASN A 201      17.656   4.742  -3.717  1.00 97.44           N  
ATOM   1621  OD1 ASN A 201      19.531   3.775  -2.932  1.00 97.44           O  
ATOM   1622  N   LEU A 202      18.891   4.316   1.742  1.00 97.38           N  
ATOM   1623  CA  LEU A 202      18.859   4.914   3.072  1.00 97.38           C  
ATOM   1624  C   LEU A 202      19.203   6.398   3.010  1.00 97.38           C  
ATOM   1625  CB  LEU A 202      19.844   4.195   4.012  1.00 97.38           C  
ATOM   1626  O   LEU A 202      20.234   6.781   2.457  1.00 97.38           O  
ATOM   1627  CG  LEU A 202      19.828   4.652   5.469  1.00 97.38           C  
ATOM   1628  CD1 LEU A 202      18.516   4.270   6.141  1.00 97.38           C  
ATOM   1629  CD2 LEU A 202      21.016   4.051   6.223  1.00 97.38           C  
ATOM   1630  N   TRP A 203      18.328   7.180   3.588  1.00 98.00           N  
ATOM   1631  CA  TRP A 203      18.484   8.633   3.580  1.00 98.00           C  
ATOM   1632  C   TRP A 203      18.672   9.164   4.996  1.00 98.00           C  
ATOM   1633  CB  TRP A 203      17.281   9.297   2.918  1.00 98.00           C  
ATOM   1634  O   TRP A 203      18.203   8.555   5.965  1.00 98.00           O  
ATOM   1635  CG  TRP A 203      17.031   8.852   1.508  1.00 98.00           C  
ATOM   1636  CD1 TRP A 203      16.359   7.730   1.103  1.00 98.00           C  
ATOM   1637  CD2 TRP A 203      17.469   9.516   0.315  1.00 98.00           C  
ATOM   1638  CE2 TRP A 203      17.016   8.742  -0.778  1.00 98.00           C  
ATOM   1639  CE3 TRP A 203      18.188  10.695   0.065  1.00 98.00           C  
ATOM   1640  NE1 TRP A 203      16.359   7.660  -0.271  1.00 98.00           N  
ATOM   1641  CH2 TRP A 203      17.969  10.266  -2.320  1.00 98.00           C  
ATOM   1642  CZ2 TRP A 203      17.266   9.109  -2.104  1.00 98.00           C  
ATOM   1643  CZ3 TRP A 203      18.438  11.055  -1.255  1.00 98.00           C  
ATOM   1644  N   HIS A 204      19.375  10.281   5.090  1.00 97.94           N  
ATOM   1645  CA  HIS A 204      19.328  11.109   6.289  1.00 97.94           C  
ATOM   1646  C   HIS A 204      18.391  12.297   6.109  1.00 97.94           C  
ATOM   1647  CB  HIS A 204      20.734  11.594   6.652  1.00 97.94           C  
ATOM   1648  O   HIS A 204      18.406  12.953   5.070  1.00 97.94           O  
ATOM   1649  CG  HIS A 204      20.844  12.125   8.047  1.00 97.94           C  
ATOM   1650  CD2 HIS A 204      21.328  11.562   9.180  1.00 97.94           C  
ATOM   1651  ND1 HIS A 204      20.406  13.383   8.398  1.00 97.94           N  
ATOM   1652  CE1 HIS A 204      20.625  13.578   9.688  1.00 97.94           C  
ATOM   1653  NE2 HIS A 204      21.188  12.484  10.188  1.00 97.94           N  
ATOM   1654  N   LEU A 205      17.625  12.594   7.066  1.00 97.19           N  
ATOM   1655  CA  LEU A 205      16.578  13.602   6.965  1.00 97.19           C  
ATOM   1656  C   LEU A 205      17.172  14.992   6.730  1.00 97.19           C  
ATOM   1657  CB  LEU A 205      15.711  13.617   8.234  1.00 97.19           C  
ATOM   1658  O   LEU A 205      16.500  15.883   6.211  1.00 97.19           O  
ATOM   1659  CG  LEU A 205      14.664  12.508   8.352  1.00 97.19           C  
ATOM   1660  CD1 LEU A 205      14.148  12.414   9.789  1.00 97.19           C  
ATOM   1661  CD2 LEU A 205      13.516  12.750   7.379  1.00 97.19           C  
ATOM   1662  N   GLU A 206      18.406  15.195   7.039  1.00 96.81           N  
ATOM   1663  CA  GLU A 206      19.031  16.516   6.926  1.00 96.81           C  
ATOM   1664  C   GLU A 206      19.953  16.578   5.707  1.00 96.81           C  
ATOM   1665  CB  GLU A 206      19.812  16.844   8.195  1.00 96.81           C  
ATOM   1666  O   GLU A 206      20.500  17.641   5.402  1.00 96.81           O  
ATOM   1667  CG  GLU A 206      18.953  17.016   9.430  1.00 96.81           C  
ATOM   1668  CD  GLU A 206      17.984  18.188   9.328  1.00 96.81           C  
ATOM   1669  OE1 GLU A 206      16.938  18.172  10.000  1.00 96.81           O  
ATOM   1670  OE2 GLU A 206      18.297  19.141   8.570  1.00 96.81           O  
ATOM   1671  N   ILE A 207      20.219  15.516   5.098  1.00 97.19           N  
ATOM   1672  CA  ILE A 207      21.109  15.453   3.945  1.00 97.19           C  
ATOM   1673  C   ILE A 207      20.312  15.086   2.695  1.00 97.19           C  
ATOM   1674  CB  ILE A 207      22.250  14.438   4.168  1.00 97.19           C  
ATOM   1675  O   ILE A 207      19.859  13.945   2.553  1.00 97.19           O  
ATOM   1676  CG1 ILE A 207      23.047  14.789   5.434  1.00 97.19           C  
ATOM   1677  CG2 ILE A 207      23.172  14.391   2.943  1.00 97.19           C  
ATOM   1678  CD1 ILE A 207      24.125  13.781   5.789  1.00 97.19           C  
ATOM   1679  N   THR A 208      20.234  16.016   1.734  1.00 96.38           N  
ATOM   1680  CA  THR A 208      19.312  15.828   0.630  1.00 96.38           C  
ATOM   1681  C   THR A 208      20.047  15.398  -0.636  1.00 96.38           C  
ATOM   1682  CB  THR A 208      18.516  17.109   0.353  1.00 96.38           C  
ATOM   1683  O   THR A 208      19.422  15.000  -1.620  1.00 96.38           O  
ATOM   1684  CG2 THR A 208      17.656  17.500   1.553  1.00 96.38           C  
ATOM   1685  OG1 THR A 208      19.422  18.188   0.070  1.00 96.38           O  
ATOM   1686  N   ASP A 209      21.344  15.500  -0.675  1.00 94.44           N  
ATOM   1687  CA  ASP A 209      22.078  15.297  -1.918  1.00 94.44           C  
ATOM   1688  C   ASP A 209      22.781  13.938  -1.922  1.00 94.44           C  
ATOM   1689  CB  ASP A 209      23.094  16.422  -2.131  1.00 94.44           C  
ATOM   1690  O   ASP A 209      23.609  13.664  -2.799  1.00 94.44           O  
ATOM   1691  CG  ASP A 209      24.125  16.516  -1.015  1.00 94.44           C  
ATOM   1692  OD1 ASP A 209      23.859  16.016   0.100  1.00 94.44           O  
ATOM   1693  OD2 ASP A 209      25.203  17.094  -1.250  1.00 94.44           O  
ATOM   1694  N   ARG A 210      22.547  13.180  -0.917  1.00 94.88           N  
ATOM   1695  CA  ARG A 210      23.188  11.875  -0.855  1.00 94.88           C  
ATOM   1696  C   ARG A 210      22.281  10.836  -0.221  1.00 94.88           C  
ATOM   1697  CB  ARG A 210      24.500  11.969  -0.073  1.00 94.88           C  
ATOM   1698  O   ARG A 210      21.531  11.141   0.715  1.00 94.88           O  
ATOM   1699  CG  ARG A 210      25.547  12.875  -0.715  1.00 94.88           C  
ATOM   1700  CD  ARG A 210      26.828  12.938   0.108  1.00 94.88           C  
ATOM   1701  NE  ARG A 210      27.797  13.867  -0.473  1.00 94.88           N  
ATOM   1702  NH1 ARG A 210      29.469  13.391   1.049  1.00 94.88           N  
ATOM   1703  NH2 ARG A 210      29.828  14.922  -0.617  1.00 94.88           N  
ATOM   1704  CZ  ARG A 210      29.031  14.055  -0.012  1.00 94.88           C  
ATOM   1705  N   SER A 211      22.328   9.703  -0.759  1.00 95.69           N  
ATOM   1706  CA  SER A 211      21.672   8.523  -0.201  1.00 95.69           C  
ATOM   1707  C   SER A 211      22.562   7.293  -0.310  1.00 95.69           C  
ATOM   1708  CB  SER A 211      20.344   8.258  -0.908  1.00 95.69           C  
ATOM   1709  O   SER A 211      23.562   7.309  -1.034  1.00 95.69           O  
ATOM   1710  OG  SER A 211      20.562   7.812  -2.236  1.00 95.69           O  
ATOM   1711  N   PHE A 212      22.312   6.332   0.507  1.00 95.00           N  
ATOM   1712  CA  PHE A 212      23.078   5.090   0.473  1.00 95.00           C  
ATOM   1713  C   PHE A 212      22.234   3.945  -0.059  1.00 95.00           C  
ATOM   1714  CB  PHE A 212      23.609   4.750   1.868  1.00 95.00           C  
ATOM   1715  O   PHE A 212      21.203   3.600   0.532  1.00 95.00           O  
ATOM   1716  CG  PHE A 212      24.531   5.789   2.439  1.00 95.00           C  
ATOM   1717  CD1 PHE A 212      25.875   5.836   2.062  1.00 95.00           C  
ATOM   1718  CD2 PHE A 212      24.062   6.723   3.355  1.00 95.00           C  
ATOM   1719  CE1 PHE A 212      26.734   6.801   2.592  1.00 95.00           C  
ATOM   1720  CE2 PHE A 212      24.922   7.688   3.887  1.00 95.00           C  
ATOM   1721  CZ  PHE A 212      26.250   7.727   3.504  1.00 95.00           C  
ATOM   1722  N   ASN A 213      22.641   3.422  -1.158  1.00 95.38           N  
ATOM   1723  CA  ASN A 213      21.969   2.234  -1.679  1.00 95.38           C  
ATOM   1724  C   ASN A 213      22.281   0.997  -0.848  1.00 95.38           C  
ATOM   1725  CB  ASN A 213      22.344   2.004  -3.145  1.00 95.38           C  
ATOM   1726  O   ASN A 213      23.422   0.516  -0.860  1.00 95.38           O  
ATOM   1727  CG  ASN A 213      21.578   0.847  -3.766  1.00 95.38           C  
ATOM   1728  ND2 ASN A 213      20.281   1.036  -3.988  1.00 95.38           N  
ATOM   1729  OD1 ASN A 213      22.156  -0.208  -4.043  1.00 95.38           O  
ATOM   1730  N   ILE A 214      21.312   0.431  -0.213  1.00 95.19           N  
ATOM   1731  CA  ILE A 214      21.609  -0.643   0.728  1.00 95.19           C  
ATOM   1732  C   ILE A 214      21.094  -1.968   0.182  1.00 95.19           C  
ATOM   1733  CB  ILE A 214      21.016  -0.359   2.121  1.00 95.19           C  
ATOM   1734  O   ILE A 214      21.500  -3.039   0.639  1.00 95.19           O  
ATOM   1735  CG1 ILE A 214      19.516  -0.045   1.999  1.00 95.19           C  
ATOM   1736  CG2 ILE A 214      21.750   0.788   2.811  1.00 95.19           C  
ATOM   1737  CD1 ILE A 214      18.812   0.139   3.336  1.00 95.19           C  
ATOM   1738  N   VAL A 215      20.203  -1.963  -0.730  1.00 96.00           N  
ATOM   1739  CA  VAL A 215      19.750  -3.152  -1.441  1.00 96.00           C  
ATOM   1740  C   VAL A 215      19.688  -2.869  -2.941  1.00 96.00           C  
ATOM   1741  CB  VAL A 215      18.359  -3.615  -0.938  1.00 96.00           C  
ATOM   1742  O   VAL A 215      19.188  -1.832  -3.367  1.00 96.00           O  
ATOM   1743  CG1 VAL A 215      17.844  -4.781  -1.777  1.00 96.00           C  
ATOM   1744  CG2 VAL A 215      18.438  -4.004   0.537  1.00 96.00           C  
ATOM   1745  N   ASP A 216      20.219  -3.684  -3.727  1.00 95.69           N  
ATOM   1746  CA  ASP A 216      20.188  -3.633  -5.188  1.00 95.69           C  
ATOM   1747  C   ASP A 216      20.016  -5.027  -5.781  1.00 95.69           C  
ATOM   1748  CB  ASP A 216      21.453  -2.982  -5.727  1.00 95.69           C  
ATOM   1749  O   ASP A 216      20.938  -5.848  -5.734  1.00 95.69           O  
ATOM   1750  CG  ASP A 216      21.344  -2.607  -7.195  1.00 95.69           C  
ATOM   1751  OD1 ASP A 216      20.438  -3.100  -7.887  1.00 95.69           O  
ATOM   1752  OD2 ASP A 216      22.188  -1.812  -7.664  1.00 95.69           O  
ATOM   1753  N   ILE A 217      18.812  -5.258  -6.316  1.00 95.38           N  
ATOM   1754  CA  ILE A 217      18.578  -6.594  -6.848  1.00 95.38           C  
ATOM   1755  C   ILE A 217      18.547  -6.547  -8.375  1.00 95.38           C  
ATOM   1756  CB  ILE A 217      17.250  -7.188  -6.309  1.00 95.38           C  
ATOM   1757  O   ILE A 217      18.062  -7.473  -9.023  1.00 95.38           O  
ATOM   1758  CG1 ILE A 217      16.062  -6.355  -6.797  1.00 95.38           C  
ATOM   1759  CG2 ILE A 217      17.266  -7.266  -4.781  1.00 95.38           C  
ATOM   1760  CD1 ILE A 217      14.703  -7.004  -6.539  1.00 95.38           C  
ATOM   1761  N   LYS A 218      18.969  -5.484  -8.906  1.00 95.00           N  
ATOM   1762  CA  LYS A 218      19.031  -5.340 -10.359  1.00 95.00           C  
ATOM   1763  C   LYS A 218      20.047  -6.312 -10.961  1.00 95.00           C  
ATOM   1764  CB  LYS A 218      19.391  -3.904 -10.742  1.00 95.00           C  
ATOM   1765  O   LYS A 218      21.219  -6.281 -10.609  1.00 95.00           O  
ATOM   1766  CG  LYS A 218      19.359  -3.637 -12.234  1.00 95.00           C  
ATOM   1767  CD  LYS A 218      19.719  -2.189 -12.555  1.00 95.00           C  
ATOM   1768  CE  LYS A 218      19.766  -1.936 -14.055  1.00 95.00           C  
ATOM   1769  NZ  LYS A 218      20.125  -0.520 -14.367  1.00 95.00           N  
ATOM   1770  N   PRO A 219      19.625  -7.070 -11.953  1.00 94.44           N  
ATOM   1771  CA  PRO A 219      20.562  -7.969 -12.617  1.00 94.44           C  
ATOM   1772  C   PRO A 219      21.406  -7.262 -13.680  1.00 94.44           C  
ATOM   1773  CB  PRO A 219      19.656  -9.023 -13.258  1.00 94.44           C  
ATOM   1774  O   PRO A 219      21.125  -6.117 -14.039  1.00 94.44           O  
ATOM   1775  CG  PRO A 219      18.391  -8.297 -13.586  1.00 94.44           C  
ATOM   1776  CD  PRO A 219      18.172  -7.246 -12.531  1.00 94.44           C  
ATOM   1777  N   ALA A 220      22.438  -7.980 -14.102  1.00 95.06           N  
ATOM   1778  CA  ALA A 220      23.281  -7.434 -15.156  1.00 95.06           C  
ATOM   1779  C   ALA A 220      22.500  -7.258 -16.453  1.00 95.06           C  
ATOM   1780  CB  ALA A 220      24.500  -8.336 -15.391  1.00 95.06           C  
ATOM   1781  O   ALA A 220      22.625  -6.238 -17.125  1.00 95.06           O  
ATOM   1782  N   ASN A 221      21.688  -8.203 -16.672  1.00 95.50           N  
ATOM   1783  CA  ASN A 221      20.781  -8.172 -17.828  1.00 95.50           C  
ATOM   1784  C   ASN A 221      19.328  -8.125 -17.391  1.00 95.50           C  
ATOM   1785  CB  ASN A 221      21.031  -9.375 -18.734  1.00 95.50           C  
ATOM   1786  O   ASN A 221      18.812  -9.070 -16.781  1.00 95.50           O  
ATOM   1787  CG  ASN A 221      20.281  -9.273 -20.047  1.00 95.50           C  
ATOM   1788  ND2 ASN A 221      20.578 -10.180 -20.969  1.00 95.50           N  
ATOM   1789  OD1 ASN A 221      19.438  -8.391 -20.234  1.00 95.50           O  
ATOM   1790  N   MET A 222      18.672  -7.051 -17.672  1.00 93.38           N  
ATOM   1791  CA  MET A 222      17.281  -6.820 -17.250  1.00 93.38           C  
ATOM   1792  C   MET A 222      16.359  -7.918 -17.766  1.00 93.38           C  
ATOM   1793  CB  MET A 222      16.797  -5.453 -17.734  1.00 93.38           C  
ATOM   1794  O   MET A 222      15.281  -8.133 -17.234  1.00 93.38           O  
ATOM   1795  CG  MET A 222      17.297  -4.293 -16.891  1.00 93.38           C  
ATOM   1796  SD  MET A 222      16.688  -4.367 -15.156  1.00 93.38           S  
ATOM   1797  CE  MET A 222      14.945  -3.949 -15.414  1.00 93.38           C  
ATOM   1798  N   GLU A 223      16.812  -8.500 -18.828  1.00 90.50           N  
ATOM   1799  CA  GLU A 223      16.016  -9.594 -19.375  1.00 90.50           C  
ATOM   1800  C   GLU A 223      15.953 -10.766 -18.391  1.00 90.50           C  
ATOM   1801  CB  GLU A 223      16.594 -10.055 -20.703  1.00 90.50           C  
ATOM   1802  O   GLU A 223      15.062 -11.617 -18.500  1.00 90.50           O  
ATOM   1803  CG  GLU A 223      16.469  -9.031 -21.828  1.00 90.50           C  
ATOM   1804  CD  GLU A 223      17.047  -9.500 -23.141  1.00 90.50           C  
ATOM   1805  OE1 GLU A 223      16.969  -8.742 -24.141  1.00 90.50           O  
ATOM   1806  OE2 GLU A 223      17.562 -10.633 -23.188  1.00 90.50           O  
ATOM   1807  N   GLU A 224      16.875 -10.750 -17.484  1.00 94.56           N  
ATOM   1808  CA  GLU A 224      16.953 -11.844 -16.516  1.00 94.56           C  
ATOM   1809  C   GLU A 224      16.219 -11.484 -15.227  1.00 94.56           C  
ATOM   1810  CB  GLU A 224      18.422 -12.180 -16.203  1.00 94.56           C  
ATOM   1811  O   GLU A 224      16.266 -12.250 -14.258  1.00 94.56           O  
ATOM   1812  CG  GLU A 224      19.188 -12.711 -17.406  1.00 94.56           C  
ATOM   1813  CD  GLU A 224      20.656 -12.953 -17.109  1.00 94.56           C  
ATOM   1814  OE1 GLU A 224      21.422 -13.328 -18.047  1.00 94.56           O  
ATOM   1815  OE2 GLU A 224      21.062 -12.773 -15.945  1.00 94.56           O  
ATOM   1816  N   LEU A 225      15.562 -10.359 -15.250  1.00 96.62           N  
ATOM   1817  CA  LEU A 225      14.844  -9.930 -14.055  1.00 96.62           C  
ATOM   1818  C   LEU A 225      13.617 -10.797 -13.805  1.00 96.62           C  
ATOM   1819  CB  LEU A 225      14.430  -8.461 -14.188  1.00 96.62           C  
ATOM   1820  O   LEU A 225      12.727 -10.875 -14.648  1.00 96.62           O  
ATOM   1821  CG  LEU A 225      13.766  -7.828 -12.961  1.00 96.62           C  
ATOM   1822  CD1 LEU A 225      14.781  -7.688 -11.828  1.00 96.62           C  
ATOM   1823  CD2 LEU A 225      13.156  -6.477 -13.312  1.00 96.62           C  
ATOM   1824  N   THR A 226      13.500 -11.430 -12.594  1.00 96.75           N  
ATOM   1825  CA  THR A 226      12.391 -12.320 -12.273  1.00 96.75           C  
ATOM   1826  C   THR A 226      11.719 -11.906 -10.969  1.00 96.75           C  
ATOM   1827  CB  THR A 226      12.859 -13.781 -12.172  1.00 96.75           C  
ATOM   1828  O   THR A 226      10.680 -12.453 -10.602  1.00 96.75           O  
ATOM   1829  CG2 THR A 226      13.469 -14.258 -13.484  1.00 96.75           C  
ATOM   1830  OG1 THR A 226      13.852 -13.883 -11.141  1.00 96.75           O  
ATOM   1831  N   GLU A 227      12.328 -10.961 -10.352  1.00 97.31           N  
ATOM   1832  CA  GLU A 227      11.828 -10.547  -9.039  1.00 97.31           C  
ATOM   1833  C   GLU A 227      11.984  -9.039  -8.844  1.00 97.31           C  
ATOM   1834  CB  GLU A 227      12.555 -11.297  -7.922  1.00 97.31           C  
ATOM   1835  O   GLU A 227      12.969  -8.445  -9.297  1.00 97.31           O  
ATOM   1836  CG  GLU A 227      12.023 -10.992  -6.531  1.00 97.31           C  
ATOM   1837  CD  GLU A 227      12.742 -11.758  -5.434  1.00 97.31           C  
ATOM   1838  OE1 GLU A 227      12.250 -11.773  -4.281  1.00 97.31           O  
ATOM   1839  OE2 GLU A 227      13.805 -12.344  -5.723  1.00 97.31           O  
ATOM   1840  N   VAL A 228      11.031  -8.422  -8.211  1.00 98.25           N  
ATOM   1841  CA  VAL A 228      11.109  -7.000  -7.898  1.00 98.25           C  
ATOM   1842  C   VAL A 228      10.695  -6.762  -6.449  1.00 98.25           C  
ATOM   1843  CB  VAL A 228      10.234  -6.160  -8.852  1.00 98.25           C  
ATOM   1844  O   VAL A 228      10.008  -7.594  -5.848  1.00 98.25           O  
ATOM   1845  CG1 VAL A 228      10.703  -6.305 -10.297  1.00 98.25           C  
ATOM   1846  CG2 VAL A 228       8.766  -6.574  -8.719  1.00 98.25           C  
ATOM   1847  N   ILE A 229      11.125  -5.637  -5.918  1.00 98.31           N  
ATOM   1848  CA  ILE A 229      10.750  -5.223  -4.570  1.00 98.31           C  
ATOM   1849  C   ILE A 229       9.352  -4.613  -4.586  1.00 98.31           C  
ATOM   1850  CB  ILE A 229      11.766  -4.223  -3.980  1.00 98.31           C  
ATOM   1851  O   ILE A 229       9.078  -3.697  -5.363  1.00 98.31           O  
ATOM   1852  CG1 ILE A 229      13.156  -4.863  -3.891  1.00 98.31           C  
ATOM   1853  CG2 ILE A 229      11.305  -3.721  -2.609  1.00 98.31           C  
ATOM   1854  CD1 ILE A 229      14.281  -3.869  -3.611  1.00 98.31           C  
ATOM   1855  N   THR A 230       8.477  -5.117  -3.719  1.00 98.44           N  
ATOM   1856  CA  THR A 230       7.094  -4.652  -3.754  1.00 98.44           C  
ATOM   1857  C   THR A 230       6.801  -3.742  -2.568  1.00 98.44           C  
ATOM   1858  CB  THR A 230       6.109  -5.836  -3.754  1.00 98.44           C  
ATOM   1859  O   THR A 230       5.855  -2.951  -2.605  1.00 98.44           O  
ATOM   1860  CG2 THR A 230       6.234  -6.656  -5.035  1.00 98.44           C  
ATOM   1861  OG1 THR A 230       6.387  -6.684  -2.631  1.00 98.44           O  
ATOM   1862  N   ALA A 231       7.512  -3.869  -1.478  1.00 98.44           N  
ATOM   1863  CA  ALA A 231       7.344  -3.037  -0.289  1.00 98.44           C  
ATOM   1864  C   ALA A 231       8.547  -3.162   0.643  1.00 98.44           C  
ATOM   1865  CB  ALA A 231       6.059  -3.414   0.447  1.00 98.44           C  
ATOM   1866  O   ALA A 231       9.273  -4.156   0.598  1.00 98.44           O  
ATOM   1867  N   ALA A 232       8.758  -2.145   1.443  1.00 98.31           N  
ATOM   1868  CA  ALA A 232       9.828  -2.139   2.434  1.00 98.31           C  
ATOM   1869  C   ALA A 232       9.430  -1.338   3.670  1.00 98.31           C  
ATOM   1870  CB  ALA A 232      11.109  -1.572   1.828  1.00 98.31           C  
ATOM   1871  O   ALA A 232       8.750  -0.316   3.562  1.00 98.31           O  
ATOM   1872  N   GLU A 233       9.875  -1.839   4.801  1.00 97.88           N  
ATOM   1873  CA  GLU A 233       9.500  -1.210   6.066  1.00 97.88           C  
ATOM   1874  C   GLU A 233      10.602  -1.373   7.109  1.00 97.88           C  
ATOM   1875  CB  GLU A 233       8.188  -1.794   6.590  1.00 97.88           C  
ATOM   1876  O   GLU A 233      11.195  -2.447   7.230  1.00 97.88           O  
ATOM   1877  CG  GLU A 233       7.566  -0.986   7.719  1.00 97.88           C  
ATOM   1878  CD  GLU A 233       6.113  -1.356   7.988  1.00 97.88           C  
ATOM   1879  OE1 GLU A 233       5.520  -0.814   8.945  1.00 97.88           O  
ATOM   1880  OE2 GLU A 233       5.570  -2.197   7.238  1.00 97.88           O  
ATOM   1881  N   PHE A 234      10.828  -0.312   7.883  1.00 97.81           N  
ATOM   1882  CA  PHE A 234      11.727  -0.413   9.031  1.00 97.81           C  
ATOM   1883  C   PHE A 234      11.023  -1.104  10.195  1.00 97.81           C  
ATOM   1884  CB  PHE A 234      12.211   0.976   9.461  1.00 97.81           C  
ATOM   1885  O   PHE A 234       9.812  -0.970  10.375  1.00 97.81           O  
ATOM   1886  CG  PHE A 234      13.539   1.363   8.859  1.00 97.81           C  
ATOM   1887  CD1 PHE A 234      14.680   0.612   9.117  1.00 97.81           C  
ATOM   1888  CD2 PHE A 234      13.641   2.480   8.039  1.00 97.81           C  
ATOM   1889  CE1 PHE A 234      15.906   0.969   8.562  1.00 97.81           C  
ATOM   1890  CE2 PHE A 234      14.867   2.844   7.488  1.00 97.81           C  
ATOM   1891  CZ  PHE A 234      15.992   2.086   7.750  1.00 97.81           C  
ATOM   1892  N   HIS A 235      11.883  -1.771  10.938  1.00 97.75           N  
ATOM   1893  CA  HIS A 235      11.375  -2.266  12.211  1.00 97.75           C  
ATOM   1894  C   HIS A 235      10.992  -1.114  13.133  1.00 97.75           C  
ATOM   1895  CB  HIS A 235      12.422  -3.156  12.891  1.00 97.75           C  
ATOM   1896  O   HIS A 235      11.695  -0.099  13.195  1.00 97.75           O  
ATOM   1897  CG  HIS A 235      11.883  -3.934  14.047  1.00 97.75           C  
ATOM   1898  CD2 HIS A 235      11.453  -5.215  14.141  1.00 97.75           C  
ATOM   1899  ND1 HIS A 235      11.742  -3.391  15.305  1.00 97.75           N  
ATOM   1900  CE1 HIS A 235      11.242  -4.305  16.125  1.00 97.75           C  
ATOM   1901  NE2 HIS A 235      11.062  -5.422  15.438  1.00 97.75           N  
ATOM   1902  N   PRO A 236       9.938  -1.278  13.836  1.00 96.62           N  
ATOM   1903  CA  PRO A 236       9.438  -0.146  14.617  1.00 96.62           C  
ATOM   1904  C   PRO A 236      10.320   0.187  15.812  1.00 96.62           C  
ATOM   1905  CB  PRO A 236       8.055  -0.620  15.078  1.00 96.62           C  
ATOM   1906  O   PRO A 236      10.305   1.318  16.312  1.00 96.62           O  
ATOM   1907  CG  PRO A 236       8.117  -2.111  15.008  1.00 96.62           C  
ATOM   1908  CD  PRO A 236       9.016  -2.498  13.867  1.00 96.62           C  
ATOM   1909  N   ASN A 237      11.094  -0.761  16.344  1.00 96.12           N  
ATOM   1910  CA  ASN A 237      11.859  -0.551  17.562  1.00 96.12           C  
ATOM   1911  C   ASN A 237      13.359  -0.714  17.328  1.00 96.12           C  
ATOM   1912  CB  ASN A 237      11.391  -1.510  18.656  1.00 96.12           C  
ATOM   1913  O   ASN A 237      14.180  -0.234  18.109  1.00 96.12           O  
ATOM   1914  CG  ASN A 237       9.922  -1.360  18.969  1.00 96.12           C  
ATOM   1915  ND2 ASN A 237       9.258  -2.475  19.266  1.00 96.12           N  
ATOM   1916  OD1 ASN A 237       9.375  -0.252  18.953  1.00 96.12           O  
ATOM   1917  N   SER A 238      13.742  -1.431  16.359  1.00 96.00           N  
ATOM   1918  CA  SER A 238      15.141  -1.656  16.031  1.00 96.00           C  
ATOM   1919  C   SER A 238      15.570  -0.847  14.812  1.00 96.00           C  
ATOM   1920  CB  SER A 238      15.406  -3.143  15.781  1.00 96.00           C  
ATOM   1921  O   SER A 238      15.242  -1.208  13.672  1.00 96.00           O  
ATOM   1922  OG  SER A 238      15.094  -3.906  16.938  1.00 96.00           O  
ATOM   1923  N   CYS A 239      16.438   0.079  15.016  1.00 96.00           N  
ATOM   1924  CA  CYS A 239      16.750   1.052  13.977  1.00 96.00           C  
ATOM   1925  C   CYS A 239      17.703   0.466  12.953  1.00 96.00           C  
ATOM   1926  CB  CYS A 239      17.344   2.318  14.586  1.00 96.00           C  
ATOM   1927  O   CYS A 239      18.031   1.109  11.945  1.00 96.00           O  
ATOM   1928  SG  CYS A 239      18.859   2.027  15.523  1.00 96.00           S  
ATOM   1929  N   ASN A 240      18.156  -0.729  13.164  1.00 94.75           N  
ATOM   1930  CA  ASN A 240      19.109  -1.349  12.258  1.00 94.75           C  
ATOM   1931  C   ASN A 240      18.469  -2.453  11.430  1.00 94.75           C  
ATOM   1932  CB  ASN A 240      20.312  -1.900  13.031  1.00 94.75           C  
ATOM   1933  O   ASN A 240      19.141  -3.135  10.656  1.00 94.75           O  
ATOM   1934  CG  ASN A 240      19.906  -2.912  14.086  1.00 94.75           C  
ATOM   1935  ND2 ASN A 240      20.531  -4.090  14.047  1.00 94.75           N  
ATOM   1936  OD1 ASN A 240      19.047  -2.641  14.930  1.00 94.75           O  
ATOM   1937  N   THR A 241      17.188  -2.658  11.656  1.00 95.69           N  
ATOM   1938  CA  THR A 241      16.500  -3.787  11.023  1.00 95.69           C  
ATOM   1939  C   THR A 241      15.375  -3.303  10.125  1.00 95.69           C  
ATOM   1940  CB  THR A 241      15.953  -4.766  12.078  1.00 95.69           C  
ATOM   1941  O   THR A 241      14.625  -2.393  10.492  1.00 95.69           O  
ATOM   1942  CG2 THR A 241      15.312  -5.984  11.414  1.00 95.69           C  
ATOM   1943  OG1 THR A 241      17.016  -5.199  12.922  1.00 95.69           O  
ATOM   1944  N   PHE A 242      15.312  -3.857   8.945  1.00 97.19           N  
ATOM   1945  CA  PHE A 242      14.203  -3.578   8.039  1.00 97.19           C  
ATOM   1946  C   PHE A 242      13.852  -4.812   7.219  1.00 97.19           C  
ATOM   1947  CB  PHE A 242      14.539  -2.406   7.113  1.00 97.19           C  
ATOM   1948  O   PHE A 242      14.609  -5.781   7.188  1.00 97.19           O  
ATOM   1949  CG  PHE A 242      15.555  -2.742   6.055  1.00 97.19           C  
ATOM   1950  CD1 PHE A 242      16.906  -2.684   6.332  1.00 97.19           C  
ATOM   1951  CD2 PHE A 242      15.148  -3.119   4.781  1.00 97.19           C  
ATOM   1952  CE1 PHE A 242      17.859  -2.994   5.352  1.00 97.19           C  
ATOM   1953  CE2 PHE A 242      16.078  -3.430   3.799  1.00 97.19           C  
ATOM   1954  CZ  PHE A 242      17.438  -3.367   4.086  1.00 97.19           C  
ATOM   1955  N   VAL A 243      12.688  -4.785   6.684  1.00 97.38           N  
ATOM   1956  CA  VAL A 243      12.219  -5.895   5.859  1.00 97.38           C  
ATOM   1957  C   VAL A 243      11.812  -5.379   4.480  1.00 97.38           C  
ATOM   1958  CB  VAL A 243      11.039  -6.637   6.520  1.00 97.38           C  
ATOM   1959  O   VAL A 243      11.453  -4.211   4.328  1.00 97.38           O  
ATOM   1960  CG1 VAL A 243       9.789  -5.762   6.523  1.00 97.38           C  
ATOM   1961  CG2 VAL A 243      10.766  -7.957   5.797  1.00 97.38           C  
ATOM   1962  N   TYR A 244      11.930  -6.211   3.488  1.00 97.94           N  
ATOM   1963  CA  TYR A 244      11.312  -5.918   2.199  1.00 97.94           C  
ATOM   1964  C   TYR A 244      10.727  -7.176   1.573  1.00 97.94           C  
ATOM   1965  CB  TYR A 244      12.328  -5.285   1.246  1.00 97.94           C  
ATOM   1966  O   TYR A 244      11.219  -8.281   1.802  1.00 97.94           O  
ATOM   1967  CG  TYR A 244      13.422  -6.234   0.814  1.00 97.94           C  
ATOM   1968  CD1 TYR A 244      14.594  -6.367   1.557  1.00 97.94           C  
ATOM   1969  CD2 TYR A 244      13.289  -7.004  -0.338  1.00 97.94           C  
ATOM   1970  CE1 TYR A 244      15.602  -7.238   1.161  1.00 97.94           C  
ATOM   1971  CE2 TYR A 244      14.289  -7.875  -0.744  1.00 97.94           C  
ATOM   1972  OH  TYR A 244      16.438  -8.852  -0.384  1.00 97.94           O  
ATOM   1973  CZ  TYR A 244      15.445  -7.988   0.012  1.00 97.94           C  
ATOM   1974  N   SER A 245       9.633  -6.969   0.897  1.00 98.00           N  
ATOM   1975  CA  SER A 245       8.922  -8.062   0.235  1.00 98.00           C  
ATOM   1976  C   SER A 245       9.164  -8.039  -1.271  1.00 98.00           C  
ATOM   1977  CB  SER A 245       7.426  -7.980   0.524  1.00 98.00           C  
ATOM   1978  O   SER A 245       9.688  -7.059  -1.810  1.00 98.00           O  
ATOM   1979  OG  SER A 245       6.883  -6.762   0.046  1.00 98.00           O  
ATOM   1980  N   SER A 246       8.758  -9.172  -1.912  1.00 97.44           N  
ATOM   1981  CA  SER A 246       9.031  -9.289  -3.342  1.00 97.44           C  
ATOM   1982  C   SER A 246       7.809  -9.805  -4.098  1.00 97.44           C  
ATOM   1983  CB  SER A 246      10.219 -10.219  -3.584  1.00 97.44           C  
ATOM   1984  O   SER A 246       6.836 -10.250  -3.486  1.00 97.44           O  
ATOM   1985  OG  SER A 246       9.805 -11.570  -3.602  1.00 97.44           O  
ATOM   1986  N   SER A 247       7.922  -9.711  -5.402  1.00 97.81           N  
ATOM   1987  CA  SER A 247       6.875 -10.180  -6.305  1.00 97.81           C  
ATOM   1988  C   SER A 247       6.820 -11.703  -6.340  1.00 97.81           C  
ATOM   1989  CB  SER A 247       7.102  -9.641  -7.715  1.00 97.81           C  
ATOM   1990  O   SER A 247       5.859 -12.289  -6.848  1.00 97.81           O  
ATOM   1991  OG  SER A 247       8.352 -10.062  -8.227  1.00 97.81           O  
ATOM   1992  N   LYS A 248       7.754 -12.383  -5.711  1.00 95.56           N  
ATOM   1993  CA  LYS A 248       7.781 -13.844  -5.684  1.00 95.56           C  
ATOM   1994  C   LYS A 248       7.109 -14.383  -4.426  1.00 95.56           C  
ATOM   1995  CB  LYS A 248       9.219 -14.359  -5.777  1.00 95.56           C  
ATOM   1996  O   LYS A 248       7.004 -15.594  -4.242  1.00 95.56           O  
ATOM   1997  CG  LYS A 248       9.828 -14.250  -7.164  1.00 95.56           C  
ATOM   1998  CD  LYS A 248      11.156 -14.992  -7.254  1.00 95.56           C  
ATOM   1999  CE  LYS A 248      11.703 -14.992  -8.672  1.00 95.56           C  
ATOM   2000  NZ  LYS A 248      13.008 -15.703  -8.758  1.00 95.56           N  
ATOM   2001  N   GLY A 249       6.742 -13.516  -3.549  1.00 95.69           N  
ATOM   2002  CA  GLY A 249       6.094 -13.945  -2.322  1.00 95.69           C  
ATOM   2003  C   GLY A 249       7.066 -14.188  -1.185  1.00 95.69           C  
ATOM   2004  O   GLY A 249       6.734 -14.859  -0.208  1.00 95.69           O  
ATOM   2005  N   THR A 250       8.227 -13.664  -1.352  1.00 95.69           N  
ATOM   2006  CA  THR A 250       9.242 -13.820  -0.312  1.00 95.69           C  
ATOM   2007  C   THR A 250       9.438 -12.516   0.454  1.00 95.69           C  
ATOM   2008  CB  THR A 250      10.586 -14.281  -0.905  1.00 95.69           C  
ATOM   2009  O   THR A 250       9.109 -11.438  -0.051  1.00 95.69           O  
ATOM   2010  CG2 THR A 250      10.430 -15.594  -1.672  1.00 95.69           C  
ATOM   2011  OG1 THR A 250      11.078 -13.273  -1.796  1.00 95.69           O  
ATOM   2012  N   ILE A 251       9.891 -12.664   1.688  1.00 97.12           N  
ATOM   2013  CA  ILE A 251      10.195 -11.539   2.555  1.00 97.12           C  
ATOM   2014  C   ILE A 251      11.609 -11.680   3.109  1.00 97.12           C  
ATOM   2015  CB  ILE A 251       9.180 -11.422   3.709  1.00 97.12           C  
ATOM   2016  O   ILE A 251      11.984 -12.734   3.621  1.00 97.12           O  
ATOM   2017  CG1 ILE A 251       7.746 -11.492   3.168  1.00 97.12           C  
ATOM   2018  CG2 ILE A 251       9.398 -10.125   4.496  1.00 97.12           C  
ATOM   2019  CD1 ILE A 251       6.859 -12.492   3.895  1.00 97.12           C  
ATOM   2020  N   ARG A 252      12.352 -10.680   3.035  1.00 96.44           N  
ATOM   2021  CA  ARG A 252      13.727 -10.695   3.533  1.00 96.44           C  
ATOM   2022  C   ARG A 252      13.898  -9.703   4.676  1.00 96.44           C  
ATOM   2023  CB  ARG A 252      14.711 -10.375   2.406  1.00 96.44           C  
ATOM   2024  O   ARG A 252      13.562  -8.523   4.543  1.00 96.44           O  
ATOM   2025  CG  ARG A 252      14.820 -11.469   1.354  1.00 96.44           C  
ATOM   2026  CD  ARG A 252      15.703 -11.047   0.191  1.00 96.44           C  
ATOM   2027  NE  ARG A 252      15.797 -12.094  -0.823  1.00 96.44           N  
ATOM   2028  NH1 ARG A 252      13.867 -11.477  -1.932  1.00 96.44           N  
ATOM   2029  NH2 ARG A 252      15.109 -13.258  -2.676  1.00 96.44           N  
ATOM   2030  CZ  ARG A 252      14.922 -12.273  -1.808  1.00 96.44           C  
ATOM   2031  N   LEU A 253      14.336 -10.227   5.715  1.00 96.06           N  
ATOM   2032  CA  LEU A 253      14.719  -9.391   6.848  1.00 96.06           C  
ATOM   2033  C   LEU A 253      16.203  -9.047   6.785  1.00 96.06           C  
ATOM   2034  CB  LEU A 253      14.406 -10.102   8.172  1.00 96.06           C  
ATOM   2035  O   LEU A 253      17.047  -9.938   6.637  1.00 96.06           O  
ATOM   2036  CG  LEU A 253      14.570  -9.266   9.438  1.00 96.06           C  
ATOM   2037  CD1 LEU A 253      13.445  -8.242   9.555  1.00 96.06           C  
ATOM   2038  CD2 LEU A 253      14.609 -10.164  10.672  1.00 96.06           C  
ATOM   2039  N   CYS A 254      16.453  -7.762   6.926  1.00 95.25           N  
ATOM   2040  CA  CYS A 254      17.844  -7.301   6.812  1.00 95.25           C  
ATOM   2041  C   CYS A 254      18.281  -6.594   8.086  1.00 95.25           C  
ATOM   2042  CB  CYS A 254      17.984  -6.359   5.617  1.00 95.25           C  
ATOM   2043  O   CYS A 254      17.484  -5.926   8.742  1.00 95.25           O  
ATOM   2044  SG  CYS A 254      17.531  -7.109   4.035  1.00 95.25           S  
ATOM   2045  N   ASP A 255      19.500  -6.816   8.445  1.00 92.25           N  
ATOM   2046  CA  ASP A 255      20.188  -6.148   9.547  1.00 92.25           C  
ATOM   2047  C   ASP A 255      21.359  -5.320   9.047  1.00 92.25           C  
ATOM   2048  CB  ASP A 255      20.656  -7.168  10.586  1.00 92.25           C  
ATOM   2049  O   ASP A 255      22.359  -5.871   8.578  1.00 92.25           O  
ATOM   2050  CG  ASP A 255      21.172  -6.527  11.859  1.00 92.25           C  
ATOM   2051  OD1 ASP A 255      21.531  -5.328  11.844  1.00 92.25           O  
ATOM   2052  OD2 ASP A 255      21.219  -7.223  12.898  1.00 92.25           O  
ATOM   2053  N   MET A 256      21.312  -4.078   9.156  1.00 87.81           N  
ATOM   2054  CA  MET A 256      22.297  -3.160   8.586  1.00 87.81           C  
ATOM   2055  C   MET A 256      23.609  -3.229   9.344  1.00 87.81           C  
ATOM   2056  CB  MET A 256      21.766  -1.727   8.594  1.00 87.81           C  
ATOM   2057  O   MET A 256      24.641  -2.754   8.859  1.00 87.81           O  
ATOM   2058  CG  MET A 256      20.609  -1.493   7.621  1.00 87.81           C  
ATOM   2059  SD  MET A 256      20.156   0.278   7.496  1.00 87.81           S  
ATOM   2060  CE  MET A 256      19.422   0.534   9.141  1.00 87.81           C  
ATOM   2061  N   ARG A 257      23.578  -3.729  10.539  1.00 84.62           N  
ATOM   2062  CA  ARG A 257      24.812  -3.895  11.281  1.00 84.62           C  
ATOM   2063  C   ARG A 257      25.625  -5.078  10.750  1.00 84.62           C  
ATOM   2064  CB  ARG A 257      24.531  -4.086  12.773  1.00 84.62           C  
ATOM   2065  O   ARG A 257      26.844  -5.125  10.906  1.00 84.62           O  
ATOM   2066  CG  ARG A 257      23.906  -2.869  13.438  1.00 84.62           C  
ATOM   2067  CD  ARG A 257      23.578  -3.139  14.898  1.00 84.62           C  
ATOM   2068  NE  ARG A 257      22.859  -2.021  15.500  1.00 84.62           N  
ATOM   2069  NH1 ARG A 257      22.250  -3.176  17.406  1.00 84.62           N  
ATOM   2070  NH2 ARG A 257      21.609  -0.991  17.125  1.00 84.62           N  
ATOM   2071  CZ  ARG A 257      22.234  -2.064  16.672  1.00 84.62           C  
ATOM   2072  N   ALA A 258      24.938  -6.023  10.234  1.00 74.69           N  
ATOM   2073  CA  ALA A 258      25.594  -7.230   9.734  1.00 74.69           C  
ATOM   2074  C   ALA A 258      26.281  -6.969   8.406  1.00 74.69           C  
ATOM   2075  CB  ALA A 258      24.594  -8.367   9.594  1.00 74.69           C  
ATOM   2076  O   ALA A 258      27.359  -7.523   8.133  1.00 74.69           O  
ATOM   2077  N   SER A 259      25.781  -6.145   7.461  1.00 70.38           N  
ATOM   2078  CA  SER A 259      26.344  -5.801   6.160  1.00 70.38           C  
ATOM   2079  C   SER A 259      25.859  -4.426   5.699  1.00 70.38           C  
ATOM   2080  CB  SER A 259      25.969  -6.855   5.117  1.00 70.38           C  
ATOM   2081  O   SER A 259      24.672  -4.109   5.793  1.00 70.38           O  
ATOM   2082  OG  SER A 259      26.531  -6.547   3.861  1.00 70.38           O  
ATOM   2083  N   ALA A 260      26.844  -3.633   5.309  1.00 67.50           N  
ATOM   2084  CA  ALA A 260      26.484  -2.314   4.797  1.00 67.50           C  
ATOM   2085  C   ALA A 260      25.578  -2.430   3.574  1.00 67.50           C  
ATOM   2086  CB  ALA A 260      27.734  -1.516   4.453  1.00 67.50           C  
ATOM   2087  O   ALA A 260      24.625  -1.654   3.420  1.00 67.50           O  
ATOM   2088  N   LEU A 261      25.969  -3.424   2.844  1.00 70.06           N  
ATOM   2089  CA  LEU A 261      25.141  -3.785   1.696  1.00 70.06           C  
ATOM   2090  C   LEU A 261      24.312  -5.023   1.998  1.00 70.06           C  
ATOM   2091  CB  LEU A 261      26.016  -4.035   0.464  1.00 70.06           C  
ATOM   2092  O   LEU A 261      24.859  -6.086   2.309  1.00 70.06           O  
ATOM   2093  CG  LEU A 261      26.828  -2.842  -0.045  1.00 70.06           C  
ATOM   2094  CD1 LEU A 261      27.781  -3.281  -1.146  1.00 70.06           C  
ATOM   2095  CD2 LEU A 261      25.906  -1.739  -0.545  1.00 70.06           C  
ATOM   2096  N   CYS A 262      23.156  -4.734   2.258  1.00 72.00           N  
ATOM   2097  CA  CYS A 262      22.281  -5.848   2.613  1.00 72.00           C  
ATOM   2098  C   CYS A 262      22.078  -6.777   1.425  1.00 72.00           C  
ATOM   2099  CB  CYS A 262      20.938  -5.332   3.109  1.00 72.00           C  
ATOM   2100  O   CYS A 262      20.938  -7.062   1.043  1.00 72.00           O  
ATOM   2101  SG  CYS A 262      21.031  -4.379   4.641  1.00 72.00           S  
ATOM   2102  N   ASP A 263      23.141  -7.078   0.762  1.00 67.88           N  
ATOM   2103  CA  ASP A 263      23.125  -8.070  -0.309  1.00 67.88           C  
ATOM   2104  C   ASP A 263      22.703  -9.445   0.218  1.00 67.88           C  
ATOM   2105  CB  ASP A 263      24.500  -8.164  -0.972  1.00 67.88           C  
ATOM   2106  O   ASP A 263      22.188 -10.273  -0.534  1.00 67.88           O  
ATOM   2107  CG  ASP A 263      25.625  -7.676  -0.073  1.00 67.88           C  
ATOM   2108  OD1 ASP A 263      25.344  -7.000   0.941  1.00 67.88           O  
ATOM   2109  OD2 ASP A 263      26.797  -7.969  -0.384  1.00 67.88           O  
ATOM   2110  N   ARG A 264      22.938  -9.555   1.539  1.00 75.06           N  
ATOM   2111  CA  ARG A 264      22.516 -10.805   2.166  1.00 75.06           C  
ATOM   2112  C   ARG A 264      21.453 -10.547   3.232  1.00 75.06           C  
ATOM   2113  CB  ARG A 264      23.719 -11.531   2.781  1.00 75.06           C  
ATOM   2114  O   ARG A 264      21.562  -9.586   4.000  1.00 75.06           O  
ATOM   2115  CG  ARG A 264      24.719 -12.039   1.758  1.00 75.06           C  
ATOM   2116  CD  ARG A 264      25.828 -12.844   2.414  1.00 75.06           C  
ATOM   2117  NE  ARG A 264      26.797 -13.336   1.430  1.00 75.06           N  
ATOM   2118  NH1 ARG A 264      28.219 -14.273   2.984  1.00 75.06           N  
ATOM   2119  NH2 ARG A 264      28.703 -14.406   0.749  1.00 75.06           N  
ATOM   2120  CZ  ARG A 264      27.906 -14.008   1.724  1.00 75.06           C  
ATOM   2121  N   HIS A 265      20.531 -11.297   3.168  1.00 80.50           N  
ATOM   2122  CA  HIS A 265      19.469 -11.188   4.172  1.00 80.50           C  
ATOM   2123  C   HIS A 265      19.859 -11.906   5.461  1.00 80.50           C  
ATOM   2124  CB  HIS A 265      18.156 -11.766   3.631  1.00 80.50           C  
ATOM   2125  O   HIS A 265      20.641 -12.859   5.434  1.00 80.50           O  
ATOM   2126  CG  HIS A 265      18.297 -13.156   3.090  1.00 80.50           C  
ATOM   2127  CD2 HIS A 265      18.109 -14.359   3.676  1.00 80.50           C  
ATOM   2128  ND1 HIS A 265      18.656 -13.414   1.786  1.00 80.50           N  
ATOM   2129  CE1 HIS A 265      18.688 -14.719   1.596  1.00 80.50           C  
ATOM   2130  NE2 HIS A 265      18.359 -15.320   2.727  1.00 80.50           N  
ATOM   2131  N   SER A 266      19.391 -11.312   6.555  1.00 86.19           N  
ATOM   2132  CA  SER A 266      19.578 -12.000   7.828  1.00 86.19           C  
ATOM   2133  C   SER A 266      18.625 -13.180   7.969  1.00 86.19           C  
ATOM   2134  CB  SER A 266      19.375 -11.031   8.992  1.00 86.19           C  
ATOM   2135  O   SER A 266      19.016 -14.250   8.445  1.00 86.19           O  
ATOM   2136  OG  SER A 266      20.297  -9.953   8.922  1.00 86.19           O  
ATOM   2137  N   LYS A 267      17.422 -12.953   7.570  1.00 91.62           N  
ATOM   2138  CA  LYS A 267      16.406 -14.000   7.566  1.00 91.62           C  
ATOM   2139  C   LYS A 267      15.594 -13.969   6.273  1.00 91.62           C  
ATOM   2140  CB  LYS A 267      15.477 -13.852   8.773  1.00 91.62           C  
ATOM   2141  O   LYS A 267      15.422 -12.914   5.664  1.00 91.62           O  
ATOM   2142  CG  LYS A 267      16.156 -14.062  10.109  1.00 91.62           C  
ATOM   2143  CD  LYS A 267      15.172 -14.008  11.266  1.00 91.62           C  
ATOM   2144  CE  LYS A 267      15.859 -14.227  12.609  1.00 91.62           C  
ATOM   2145  NZ  LYS A 267      14.883 -14.203  13.742  1.00 91.62           N  
ATOM   2146  N   LEU A 268      15.125 -15.172   5.875  1.00 94.12           N  
ATOM   2147  CA  LEU A 268      14.266 -15.320   4.703  1.00 94.12           C  
ATOM   2148  C   LEU A 268      12.961 -16.016   5.074  1.00 94.12           C  
ATOM   2149  CB  LEU A 268      14.992 -16.125   3.613  1.00 94.12           C  
ATOM   2150  O   LEU A 268      12.969 -17.125   5.609  1.00 94.12           O  
ATOM   2151  CG  LEU A 268      14.195 -16.391   2.332  1.00 94.12           C  
ATOM   2152  CD1 LEU A 268      13.906 -15.078   1.608  1.00 94.12           C  
ATOM   2153  CD2 LEU A 268      14.961 -17.344   1.423  1.00 94.12           C  
ATOM   2154  N   PHE A 269      11.891 -15.281   4.832  1.00 95.75           N  
ATOM   2155  CA  PHE A 269      10.570 -15.812   5.121  1.00 95.75           C  
ATOM   2156  C   PHE A 269       9.859 -16.234   3.842  1.00 95.75           C  
ATOM   2157  CB  PHE A 269       9.719 -14.766   5.863  1.00 95.75           C  
ATOM   2158  O   PHE A 269       9.523 -15.406   3.000  1.00 95.75           O  
ATOM   2159  CG  PHE A 269      10.312 -14.320   7.172  1.00 95.75           C  
ATOM   2160  CD1 PHE A 269       9.859 -14.859   8.375  1.00 95.75           C  
ATOM   2161  CD2 PHE A 269      11.320 -13.367   7.203  1.00 95.75           C  
ATOM   2162  CE1 PHE A 269      10.406 -14.453   9.586  1.00 95.75           C  
ATOM   2163  CE2 PHE A 269      11.875 -12.953   8.414  1.00 95.75           C  
ATOM   2164  CZ  PHE A 269      11.414 -13.500   9.602  1.00 95.75           C  
ATOM   2165  N   GLU A 270       9.633 -17.438   3.709  1.00 92.31           N  
ATOM   2166  CA  GLU A 270       8.977 -18.000   2.529  1.00 92.31           C  
ATOM   2167  C   GLU A 270       8.312 -19.328   2.844  1.00 92.31           C  
ATOM   2168  CB  GLU A 270       9.977 -18.172   1.386  1.00 92.31           C  
ATOM   2169  O   GLU A 270       8.820 -20.109   3.646  1.00 92.31           O  
ATOM   2170  CG  GLU A 270      11.039 -19.234   1.646  1.00 92.31           C  
ATOM   2171  CD  GLU A 270      12.016 -19.391   0.498  1.00 92.31           C  
ATOM   2172  OE1 GLU A 270      12.938 -20.234   0.602  1.00 92.31           O  
ATOM   2173  OE2 GLU A 270      11.867 -18.672  -0.514  1.00 92.31           O  
ATOM   2174  N   GLU A 271       7.164 -19.531   2.232  1.00 88.38           N  
ATOM   2175  CA  GLU A 271       6.465 -20.797   2.389  1.00 88.38           C  
ATOM   2176  C   GLU A 271       7.039 -21.859   1.461  1.00 88.38           C  
ATOM   2177  CB  GLU A 271       4.965 -20.625   2.125  1.00 88.38           C  
ATOM   2178  O   GLU A 271       7.383 -21.578   0.312  1.00 88.38           O  
ATOM   2179  CG  GLU A 271       4.246 -19.797   3.184  1.00 88.38           C  
ATOM   2180  CD  GLU A 271       2.752 -19.672   2.936  1.00 88.38           C  
ATOM   2181  OE1 GLU A 271       1.978 -20.500   3.479  1.00 88.38           O  
ATOM   2182  OE2 GLU A 271       2.350 -18.750   2.191  1.00 88.38           O  
ATOM   2183  N   PRO A 272       7.168 -23.000   2.035  1.00 81.75           N  
ATOM   2184  CA  PRO A 272       7.645 -24.078   1.167  1.00 81.75           C  
ATOM   2185  C   PRO A 272       6.723 -24.328  -0.024  1.00 81.75           C  
ATOM   2186  CB  PRO A 272       7.676 -25.281   2.098  1.00 81.75           C  
ATOM   2187  O   PRO A 272       5.504 -24.172   0.091  1.00 81.75           O  
ATOM   2188  CG  PRO A 272       7.383 -24.734   3.455  1.00 81.75           C  
ATOM   2189  CD  PRO A 272       6.898 -23.328   3.301  1.00 81.75           C  
ATOM   2190  N   GLU A 273       7.301 -24.453  -1.118  1.00 75.62           N  
ATOM   2191  CA  GLU A 273       6.531 -24.672  -2.340  1.00 75.62           C  
ATOM   2192  C   GLU A 273       5.809 -26.016  -2.305  1.00 75.62           C  
ATOM   2193  CB  GLU A 273       7.445 -24.594  -3.568  1.00 75.62           C  
ATOM   2194  O   GLU A 273       6.430 -27.062  -2.082  1.00 75.62           O  
ATOM   2195  CG  GLU A 273       7.664 -23.188  -4.090  1.00 75.62           C  
ATOM   2196  CD  GLU A 273       8.500 -23.141  -5.355  1.00 75.62           C  
ATOM   2197  OE1 GLU A 273       8.703 -22.031  -5.906  1.00 75.62           O  
ATOM   2198  OE2 GLU A 273       8.961 -24.219  -5.797  1.00 75.62           O  
ATOM   2199  N   ASP A 274       4.547 -25.953  -2.150  1.00 74.00           N  
ATOM   2200  CA  ASP A 274       3.738 -27.156  -2.311  1.00 74.00           C  
ATOM   2201  C   ASP A 274       3.174 -27.250  -3.727  1.00 74.00           C  
ATOM   2202  CB  ASP A 274       2.602 -27.188  -1.287  1.00 74.00           C  
ATOM   2203  O   ASP A 274       2.279 -26.500  -4.098  1.00 74.00           O  
ATOM   2204  CG  ASP A 274       1.865 -28.516  -1.251  1.00 74.00           C  
ATOM   2205  OD1 ASP A 274       2.086 -29.359  -2.145  1.00 74.00           O  
ATOM   2206  OD2 ASP A 274       1.054 -28.703  -0.321  1.00 74.00           O  
ATOM   2207  N   PRO A 275       3.732 -28.141  -4.516  1.00 72.56           N  
ATOM   2208  CA  PRO A 275       3.279 -28.250  -5.902  1.00 72.56           C  
ATOM   2209  C   PRO A 275       1.785 -28.547  -6.012  1.00 72.56           C  
ATOM   2210  CB  PRO A 275       4.109 -29.422  -6.445  1.00 72.56           C  
ATOM   2211  O   PRO A 275       1.155 -28.203  -7.016  1.00 72.56           O  
ATOM   2212  CG  PRO A 275       5.188 -29.625  -5.434  1.00 72.56           C  
ATOM   2213  CD  PRO A 275       4.773 -28.953  -4.152  1.00 72.56           C  
ATOM   2214  N   SER A 276       1.238 -29.188  -5.012  1.00 71.94           N  
ATOM   2215  CA  SER A 276      -0.175 -29.547  -5.055  1.00 71.94           C  
ATOM   2216  C   SER A 276      -1.064 -28.312  -4.957  1.00 71.94           C  
ATOM   2217  CB  SER A 276      -0.516 -30.516  -3.930  1.00 71.94           C  
ATOM   2218  O   SER A 276      -2.229 -28.344  -5.363  1.00 71.94           O  
ATOM   2219  OG  SER A 276      -0.361 -29.906  -2.664  1.00 71.94           O  
ATOM   2220  N   ASN A 277      -0.503 -27.250  -4.555  1.00 72.44           N  
ATOM   2221  CA  ASN A 277      -1.273 -26.031  -4.355  1.00 72.44           C  
ATOM   2222  C   ASN A 277      -1.047 -25.031  -5.484  1.00 72.44           C  
ATOM   2223  CB  ASN A 277      -0.927 -25.391  -3.006  1.00 72.44           C  
ATOM   2224  O   ASN A 277      -1.615 -23.938  -5.477  1.00 72.44           O  
ATOM   2225  CG  ASN A 277      -1.577 -26.109  -1.839  1.00 72.44           C  
ATOM   2226  ND2 ASN A 277      -1.103 -25.828  -0.631  1.00 72.44           N  
ATOM   2227  OD1 ASN A 277      -2.498 -26.906  -2.020  1.00 72.44           O  
ATOM   2228  N   ARG A 278      -0.224 -25.469  -6.410  1.00 79.56           N  
ATOM   2229  CA  ARG A 278       0.086 -24.531  -7.488  1.00 79.56           C  
ATOM   2230  C   ARG A 278      -1.084 -24.406  -8.461  1.00 79.56           C  
ATOM   2231  CB  ARG A 278       1.344 -24.984  -8.242  1.00 79.56           C  
ATOM   2232  O   ARG A 278      -1.649 -25.422  -8.891  1.00 79.56           O  
ATOM   2233  CG  ARG A 278       2.082 -23.844  -8.930  1.00 79.56           C  
ATOM   2234  CD  ARG A 278       3.410 -24.312  -9.516  1.00 79.56           C  
ATOM   2235  NE  ARG A 278       4.074 -23.250 -10.258  1.00 79.56           N  
ATOM   2236  NH1 ARG A 278       5.941 -24.500 -10.789  1.00 79.56           N  
ATOM   2237  NH2 ARG A 278       5.773 -22.328 -11.500  1.00 79.56           N  
ATOM   2238  CZ  ARG A 278       5.262 -23.359 -10.852  1.00 79.56           C  
ATOM   2239  N   SER A 279      -1.554 -23.297  -8.570  1.00 82.50           N  
ATOM   2240  CA  SER A 279      -2.629 -22.984  -9.508  1.00 82.50           C  
ATOM   2241  C   SER A 279      -2.098 -22.234 -10.727  1.00 82.50           C  
ATOM   2242  CB  SER A 279      -3.711 -22.156  -8.820  1.00 82.50           C  
ATOM   2243  O   SER A 279      -0.943 -21.812 -10.742  1.00 82.50           O  
ATOM   2244  OG  SER A 279      -3.344 -20.781  -8.781  1.00 82.50           O  
ATOM   2245  N   PHE A 280      -2.945 -22.188 -11.727  1.00 90.25           N  
ATOM   2246  CA  PHE A 280      -2.568 -21.578 -13.000  1.00 90.25           C  
ATOM   2247  C   PHE A 280      -2.041 -20.172 -12.789  1.00 90.25           C  
ATOM   2248  CB  PHE A 280      -3.764 -21.547 -13.961  1.00 90.25           C  
ATOM   2249  O   PHE A 280      -1.052 -19.766 -13.406  1.00 90.25           O  
ATOM   2250  CG  PHE A 280      -3.416 -21.078 -15.344  1.00 90.25           C  
ATOM   2251  CD1 PHE A 280      -3.744 -19.797 -15.766  1.00 90.25           C  
ATOM   2252  CD2 PHE A 280      -2.764 -21.922 -16.234  1.00 90.25           C  
ATOM   2253  CE1 PHE A 280      -3.426 -19.359 -17.047  1.00 90.25           C  
ATOM   2254  CE2 PHE A 280      -2.441 -21.500 -17.516  1.00 90.25           C  
ATOM   2255  CZ  PHE A 280      -2.773 -20.219 -17.922  1.00 90.25           C  
ATOM   2256  N   PHE A 281      -2.566 -19.406 -11.852  1.00 94.75           N  
ATOM   2257  CA  PHE A 281      -2.197 -18.016 -11.633  1.00 94.75           C  
ATOM   2258  C   PHE A 281      -1.284 -17.875 -10.422  1.00 94.75           C  
ATOM   2259  CB  PHE A 281      -3.445 -17.141 -11.453  1.00 94.75           C  
ATOM   2260  O   PHE A 281      -1.108 -16.781  -9.891  1.00 94.75           O  
ATOM   2261  CG  PHE A 281      -4.258 -16.984 -12.711  1.00 94.75           C  
ATOM   2262  CD1 PHE A 281      -3.777 -16.219 -13.766  1.00 94.75           C  
ATOM   2263  CD2 PHE A 281      -5.504 -17.578 -12.828  1.00 94.75           C  
ATOM   2264  CE1 PHE A 281      -4.527 -16.062 -14.930  1.00 94.75           C  
ATOM   2265  CE2 PHE A 281      -6.258 -17.422 -13.984  1.00 94.75           C  
ATOM   2266  CZ  PHE A 281      -5.770 -16.672 -15.039  1.00 94.75           C  
ATOM   2267  N   SER A 282      -0.649 -18.875  -9.953  1.00 91.69           N  
ATOM   2268  CA  SER A 282       0.120 -18.906  -8.711  1.00 91.69           C  
ATOM   2269  C   SER A 282       1.229 -17.859  -8.734  1.00 91.69           C  
ATOM   2270  CB  SER A 282       0.720 -20.281  -8.484  1.00 91.69           C  
ATOM   2271  O   SER A 282       1.460 -17.172  -7.730  1.00 91.69           O  
ATOM   2272  OG  SER A 282      -0.251 -21.172  -7.953  1.00 91.69           O  
ATOM   2273  N   GLU A 283       1.872 -17.656  -9.859  1.00 90.94           N  
ATOM   2274  CA  GLU A 283       2.965 -16.688  -9.977  1.00 90.94           C  
ATOM   2275  C   GLU A 283       2.479 -15.266  -9.711  1.00 90.94           C  
ATOM   2276  CB  GLU A 283       3.617 -16.766 -11.359  1.00 90.94           C  
ATOM   2277  O   GLU A 283       3.189 -14.461  -9.102  1.00 90.94           O  
ATOM   2278  CG  GLU A 283       4.410 -18.047 -11.586  1.00 90.94           C  
ATOM   2279  CD  GLU A 283       5.793 -18.016 -10.953  1.00 90.94           C  
ATOM   2280  OE1 GLU A 283       6.484 -19.062 -10.945  1.00 90.94           O  
ATOM   2281  OE2 GLU A 283       6.188 -16.938 -10.445  1.00 90.94           O  
ATOM   2282  N   ILE A 284       1.312 -15.023 -10.070  1.00 97.00           N  
ATOM   2283  CA  ILE A 284       0.790 -13.664  -9.984  1.00 97.00           C  
ATOM   2284  C   ILE A 284       0.224 -13.422  -8.586  1.00 97.00           C  
ATOM   2285  CB  ILE A 284      -0.293 -13.406 -11.055  1.00 97.00           C  
ATOM   2286  O   ILE A 284       0.519 -12.398  -7.961  1.00 97.00           O  
ATOM   2287  CG1 ILE A 284       0.308 -13.516 -12.461  1.00 97.00           C  
ATOM   2288  CG2 ILE A 284      -0.944 -12.039 -10.844  1.00 97.00           C  
ATOM   2289  CD1 ILE A 284      -0.713 -13.391 -13.578  1.00 97.00           C  
ATOM   2290  N   ILE A 285      -0.541 -14.359  -8.055  1.00 96.69           N  
ATOM   2291  CA  ILE A 285      -1.271 -14.125  -6.812  1.00 96.69           C  
ATOM   2292  C   ILE A 285      -0.319 -14.227  -5.625  1.00 96.69           C  
ATOM   2293  CB  ILE A 285      -2.439 -15.125  -6.648  1.00 96.69           C  
ATOM   2294  O   ILE A 285      -0.660 -13.820  -4.508  1.00 96.69           O  
ATOM   2295  CG1 ILE A 285      -1.918 -16.562  -6.660  1.00 96.69           C  
ATOM   2296  CG2 ILE A 285      -3.488 -14.914  -7.742  1.00 96.69           C  
ATOM   2297  CD1 ILE A 285      -2.996 -17.625  -6.438  1.00 96.69           C  
ATOM   2298  N   SER A 286       0.863 -14.766  -5.840  1.00 95.31           N  
ATOM   2299  CA  SER A 286       1.839 -14.906  -4.766  1.00 95.31           C  
ATOM   2300  C   SER A 286       2.533 -13.578  -4.480  1.00 95.31           C  
ATOM   2301  CB  SER A 286       2.879 -15.969  -5.117  1.00 95.31           C  
ATOM   2302  O   SER A 286       3.201 -13.430  -3.455  1.00 95.31           O  
ATOM   2303  OG  SER A 286       3.600 -15.602  -6.281  1.00 95.31           O  
ATOM   2304  N   SER A 287       2.473 -12.672  -5.398  1.00 97.62           N  
ATOM   2305  CA  SER A 287       3.135 -11.383  -5.246  1.00 97.62           C  
ATOM   2306  C   SER A 287       2.629 -10.641  -4.012  1.00 97.62           C  
ATOM   2307  CB  SER A 287       2.922 -10.516  -6.492  1.00 97.62           C  
ATOM   2308  O   SER A 287       1.421 -10.469  -3.836  1.00 97.62           O  
ATOM   2309  OG  SER A 287       3.488  -9.227  -6.312  1.00 97.62           O  
ATOM   2310  N   ILE A 288       3.543 -10.211  -3.164  1.00 98.44           N  
ATOM   2311  CA  ILE A 288       3.178  -9.492  -1.947  1.00 98.44           C  
ATOM   2312  C   ILE A 288       2.916  -8.023  -2.273  1.00 98.44           C  
ATOM   2313  CB  ILE A 288       4.273  -9.617  -0.868  1.00 98.44           C  
ATOM   2314  O   ILE A 288       3.748  -7.363  -2.900  1.00 98.44           O  
ATOM   2315  CG1 ILE A 288       4.449 -11.078  -0.449  1.00 98.44           C  
ATOM   2316  CG2 ILE A 288       3.943  -8.734   0.342  1.00 98.44           C  
ATOM   2317  CD1 ILE A 288       5.648 -11.328   0.459  1.00 98.44           C  
ATOM   2318  N   SER A 289       1.758  -7.594  -1.817  1.00 97.88           N  
ATOM   2319  CA  SER A 289       1.401  -6.211  -2.121  1.00 97.88           C  
ATOM   2320  C   SER A 289       1.765  -5.281  -0.969  1.00 97.88           C  
ATOM   2321  CB  SER A 289      -0.092  -6.098  -2.430  1.00 97.88           C  
ATOM   2322  O   SER A 289       1.890  -4.070  -1.158  1.00 97.88           O  
ATOM   2323  OG  SER A 289      -0.867  -6.578  -1.344  1.00 97.88           O  
ATOM   2324  N   ASP A 290       1.880  -5.801   0.246  1.00 98.44           N  
ATOM   2325  CA  ASP A 290       2.176  -4.973   1.413  1.00 98.44           C  
ATOM   2326  C   ASP A 290       2.793  -5.809   2.533  1.00 98.44           C  
ATOM   2327  CB  ASP A 290       0.908  -4.277   1.914  1.00 98.44           C  
ATOM   2328  O   ASP A 290       2.508  -7.000   2.658  1.00 98.44           O  
ATOM   2329  CG  ASP A 290       1.199  -3.047   2.752  1.00 98.44           C  
ATOM   2330  OD1 ASP A 290       2.365  -2.598   2.793  1.00 98.44           O  
ATOM   2331  OD2 ASP A 290       0.255  -2.521   3.383  1.00 98.44           O  
ATOM   2332  N   VAL A 291       3.637  -5.203   3.271  1.00 98.44           N  
ATOM   2333  CA  VAL A 291       4.266  -5.809   4.438  1.00 98.44           C  
ATOM   2334  C   VAL A 291       4.344  -4.789   5.574  1.00 98.44           C  
ATOM   2335  CB  VAL A 291       5.676  -6.348   4.109  1.00 98.44           C  
ATOM   2336  O   VAL A 291       4.699  -3.631   5.352  1.00 98.44           O  
ATOM   2337  CG1 VAL A 291       6.586  -5.215   3.623  1.00 98.44           C  
ATOM   2338  CG2 VAL A 291       6.285  -7.035   5.328  1.00 98.44           C  
ATOM   2339  N   LYS A 292       3.920  -5.211   6.785  1.00 97.88           N  
ATOM   2340  CA  LYS A 292       3.924  -4.316   7.938  1.00 97.88           C  
ATOM   2341  C   LYS A 292       4.324  -5.062   9.211  1.00 97.88           C  
ATOM   2342  CB  LYS A 292       2.551  -3.670   8.125  1.00 97.88           C  
ATOM   2343  O   LYS A 292       3.850  -6.172   9.461  1.00 97.88           O  
ATOM   2344  CG  LYS A 292       2.180  -2.684   7.023  1.00 97.88           C  
ATOM   2345  CD  LYS A 292       1.023  -1.786   7.445  1.00 97.88           C  
ATOM   2346  CE  LYS A 292       0.707  -0.744   6.379  1.00 97.88           C  
ATOM   2347  NZ  LYS A 292      -0.376   0.186   6.820  1.00 97.88           N  
ATOM   2348  N   PHE A 293       5.188  -4.410   9.977  1.00 98.31           N  
ATOM   2349  CA  PHE A 293       5.469  -4.934  11.305  1.00 98.31           C  
ATOM   2350  C   PHE A 293       4.324  -4.633  12.266  1.00 98.31           C  
ATOM   2351  CB  PHE A 293       6.777  -4.352  11.852  1.00 98.31           C  
ATOM   2352  O   PHE A 293       3.627  -3.627  12.109  1.00 98.31           O  
ATOM   2353  CG  PHE A 293       8.008  -4.918  11.203  1.00 98.31           C  
ATOM   2354  CD1 PHE A 293       8.492  -6.168  11.578  1.00 98.31           C  
ATOM   2355  CD2 PHE A 293       8.688  -4.203  10.227  1.00 98.31           C  
ATOM   2356  CE1 PHE A 293       9.633  -6.699  10.984  1.00 98.31           C  
ATOM   2357  CE2 PHE A 293       9.836  -4.727   9.625  1.00 98.31           C  
ATOM   2358  CZ  PHE A 293      10.305  -5.973  10.008  1.00 98.31           C  
ATOM   2359  N   SER A 294       4.176  -5.574  13.180  1.00 98.12           N  
ATOM   2360  CA  SER A 294       3.295  -5.223  14.289  1.00 98.12           C  
ATOM   2361  C   SER A 294       3.891  -4.105  15.141  1.00 98.12           C  
ATOM   2362  CB  SER A 294       3.025  -6.449  15.164  1.00 98.12           C  
ATOM   2363  O   SER A 294       5.086  -3.822  15.047  1.00 98.12           O  
ATOM   2364  OG  SER A 294       4.211  -6.883  15.805  1.00 98.12           O  
ATOM   2365  N   HIS A 295       3.029  -3.469  15.922  1.00 96.69           N  
ATOM   2366  CA  HIS A 295       3.516  -2.393  16.781  1.00 96.69           C  
ATOM   2367  C   HIS A 295       4.523  -2.912  17.797  1.00 96.69           C  
ATOM   2368  CB  HIS A 295       2.350  -1.710  17.500  1.00 96.69           C  
ATOM   2369  O   HIS A 295       5.480  -2.215  18.141  1.00 96.69           O  
ATOM   2370  CG  HIS A 295       1.360  -1.079  16.562  1.00 96.69           C  
ATOM   2371  CD2 HIS A 295       1.308   0.166  16.047  1.00 96.69           C  
ATOM   2372  ND1 HIS A 295       0.260  -1.752  16.094  1.00 96.69           N  
ATOM   2373  CE1 HIS A 295      -0.429  -0.946  15.297  1.00 96.69           C  
ATOM   2374  NE2 HIS A 295       0.186   0.223  15.250  1.00 96.69           N  
ATOM   2375  N   SER A 296       4.391  -4.086  18.281  1.00 95.19           N  
ATOM   2376  CA  SER A 296       5.309  -4.691  19.234  1.00 95.19           C  
ATOM   2377  C   SER A 296       6.652  -5.008  18.594  1.00 95.19           C  
ATOM   2378  CB  SER A 296       4.703  -5.965  19.828  1.00 95.19           C  
ATOM   2379  O   SER A 296       7.656  -5.184  19.297  1.00 95.19           O  
ATOM   2380  OG  SER A 296       4.625  -6.984  18.844  1.00 95.19           O  
ATOM   2381  N   GLY A 297       6.680  -5.199  17.297  1.00 96.75           N  
ATOM   2382  CA  GLY A 297       7.895  -5.562  16.578  1.00 96.75           C  
ATOM   2383  C   GLY A 297       8.141  -7.059  16.547  1.00 96.75           C  
ATOM   2384  O   GLY A 297       9.117  -7.520  15.953  1.00 96.75           O  
ATOM   2385  N   ARG A 298       7.266  -7.770  17.156  1.00 96.44           N  
ATOM   2386  CA  ARG A 298       7.449  -9.211  17.234  1.00 96.44           C  
ATOM   2387  C   ARG A 298       6.934  -9.898  15.969  1.00 96.44           C  
ATOM   2388  CB  ARG A 298       6.746  -9.781  18.469  1.00 96.44           C  
ATOM   2389  O   ARG A 298       7.531 -10.867  15.492  1.00 96.44           O  
ATOM   2390  CG  ARG A 298       6.816 -11.297  18.578  1.00 96.44           C  
ATOM   2391  CD  ARG A 298       6.215 -11.797  19.875  1.00 96.44           C  
ATOM   2392  NE  ARG A 298       6.219 -13.250  19.953  1.00 96.44           N  
ATOM   2393  NH1 ARG A 298       5.262 -13.359  22.047  1.00 96.44           N  
ATOM   2394  NH2 ARG A 298       5.820 -15.289  20.938  1.00 96.44           N  
ATOM   2395  CZ  ARG A 298       5.766 -13.961  20.984  1.00 96.44           C  
ATOM   2396  N   TYR A 299       5.840  -9.375  15.430  1.00 98.00           N  
ATOM   2397  CA  TYR A 299       5.184 -10.023  14.297  1.00 98.00           C  
ATOM   2398  C   TYR A 299       5.270  -9.148  13.047  1.00 98.00           C  
ATOM   2399  CB  TYR A 299       3.717 -10.320  14.625  1.00 98.00           C  
ATOM   2400  O   TYR A 299       5.586  -7.961  13.133  1.00 98.00           O  
ATOM   2401  CG  TYR A 299       3.535 -11.227  15.812  1.00 98.00           C  
ATOM   2402  CD1 TYR A 299       3.723 -12.602  15.703  1.00 98.00           C  
ATOM   2403  CD2 TYR A 299       3.174 -10.711  17.062  1.00 98.00           C  
ATOM   2404  CE1 TYR A 299       3.553 -13.445  16.797  1.00 98.00           C  
ATOM   2405  CE2 TYR A 299       3.002 -11.539  18.156  1.00 98.00           C  
ATOM   2406  OH  TYR A 299       3.025 -13.727  19.109  1.00 98.00           O  
ATOM   2407  CZ  TYR A 299       3.193 -12.898  18.016  1.00 98.00           C  
ATOM   2408  N   MET A 300       5.066  -9.820  11.938  1.00 97.75           N  
ATOM   2409  CA  MET A 300       4.996  -9.164  10.633  1.00 97.75           C  
ATOM   2410  C   MET A 300       3.812  -9.688   9.820  1.00 97.75           C  
ATOM   2411  CB  MET A 300       6.297  -9.375   9.852  1.00 97.75           C  
ATOM   2412  O   MET A 300       3.516 -10.883   9.852  1.00 97.75           O  
ATOM   2413  CG  MET A 300       6.277  -8.781   8.453  1.00 97.75           C  
ATOM   2414  SD  MET A 300       7.840  -9.078   7.543  1.00 97.75           S  
ATOM   2415  CE  MET A 300       7.801 -10.891   7.426  1.00 97.75           C  
ATOM   2416  N   MET A 301       3.143  -8.773   9.242  1.00 98.31           N  
ATOM   2417  CA  MET A 301       2.004  -9.141   8.406  1.00 98.31           C  
ATOM   2418  C   MET A 301       2.312  -8.922   6.934  1.00 98.31           C  
ATOM   2419  CB  MET A 301       0.761  -8.344   8.812  1.00 98.31           C  
ATOM   2420  O   MET A 301       2.949  -7.930   6.570  1.00 98.31           O  
ATOM   2421  CG  MET A 301      -0.417  -8.531   7.867  1.00 98.31           C  
ATOM   2422  SD  MET A 301      -1.912  -7.625   8.422  1.00 98.31           S  
ATOM   2423  CE  MET A 301      -1.406  -5.922   8.055  1.00 98.31           C  
ATOM   2424  N   THR A 302       1.868  -9.797   6.078  1.00 98.44           N  
ATOM   2425  CA  THR A 302       1.999  -9.656   4.633  1.00 98.44           C  
ATOM   2426  C   THR A 302       0.646  -9.836   3.947  1.00 98.44           C  
ATOM   2427  CB  THR A 302       3.002 -10.680   4.062  1.00 98.44           C  
ATOM   2428  O   THR A 302      -0.204 -10.586   4.426  1.00 98.44           O  
ATOM   2429  CG2 THR A 302       4.383 -10.500   4.684  1.00 98.44           C  
ATOM   2430  OG1 THR A 302       2.533 -12.008   4.344  1.00 98.44           O  
ATOM   2431  N   ARG A 303       0.479  -9.102   2.891  1.00 98.50           N  
ATOM   2432  CA  ARG A 303      -0.729  -9.195   2.076  1.00 98.50           C  
ATOM   2433  C   ARG A 303      -0.399  -9.641   0.657  1.00 98.50           C  
ATOM   2434  CB  ARG A 303      -1.459  -7.852   2.045  1.00 98.50           C  
ATOM   2435  O   ARG A 303       0.361  -8.977  -0.050  1.00 98.50           O  
ATOM   2436  CG  ARG A 303      -2.674  -7.832   1.132  1.00 98.50           C  
ATOM   2437  CD  ARG A 303      -3.760  -8.781   1.619  1.00 98.50           C  
ATOM   2438  NE  ARG A 303      -4.969  -8.680   0.805  1.00 98.50           N  
ATOM   2439  NH1 ARG A 303      -4.277 -10.219  -0.777  1.00 98.50           N  
ATOM   2440  NH2 ARG A 303      -6.320  -9.203  -0.978  1.00 98.50           N  
ATOM   2441  CZ  ARG A 303      -5.184  -9.367  -0.315  1.00 98.50           C  
ATOM   2442  N   ASP A 304      -0.850 -10.789   0.271  1.00 97.75           N  
ATOM   2443  CA  ASP A 304      -0.860 -11.203  -1.131  1.00 97.75           C  
ATOM   2444  C   ASP A 304      -2.262 -11.086  -1.726  1.00 97.75           C  
ATOM   2445  CB  ASP A 304      -0.338 -12.633  -1.276  1.00 97.75           C  
ATOM   2446  O   ASP A 304      -3.162 -10.516  -1.106  1.00 97.75           O  
ATOM   2447  CG  ASP A 304      -1.174 -13.648  -0.518  1.00 97.75           C  
ATOM   2448  OD1 ASP A 304      -2.420 -13.547  -0.533  1.00 97.75           O  
ATOM   2449  OD2 ASP A 304      -0.582 -14.555   0.102  1.00 97.75           O  
ATOM   2450  N   TYR A 305      -2.457 -11.617  -2.926  1.00 98.00           N  
ATOM   2451  CA  TYR A 305      -3.719 -11.328  -3.600  1.00 98.00           C  
ATOM   2452  C   TYR A 305      -4.883 -12.000  -2.885  1.00 98.00           C  
ATOM   2453  CB  TYR A 305      -3.666 -11.789  -5.059  1.00 98.00           C  
ATOM   2454  O   TYR A 305      -5.973 -11.430  -2.783  1.00 98.00           O  
ATOM   2455  CG  TYR A 305      -4.770 -11.219  -5.918  1.00 98.00           C  
ATOM   2456  CD1 TYR A 305      -5.871 -11.992  -6.273  1.00 98.00           C  
ATOM   2457  CD2 TYR A 305      -4.715  -9.906  -6.371  1.00 98.00           C  
ATOM   2458  CE1 TYR A 305      -6.891 -11.477  -7.066  1.00 98.00           C  
ATOM   2459  CE2 TYR A 305      -5.730  -9.375  -7.160  1.00 98.00           C  
ATOM   2460  OH  TYR A 305      -7.816  -9.648  -8.289  1.00 98.00           O  
ATOM   2461  CZ  TYR A 305      -6.812 -10.164  -7.504  1.00 98.00           C  
ATOM   2462  N   LEU A 306      -4.617 -13.172  -2.291  1.00 97.31           N  
ATOM   2463  CA  LEU A 306      -5.734 -13.953  -1.775  1.00 97.31           C  
ATOM   2464  C   LEU A 306      -5.789 -13.883  -0.253  1.00 97.31           C  
ATOM   2465  CB  LEU A 306      -5.625 -15.414  -2.229  1.00 97.31           C  
ATOM   2466  O   LEU A 306      -6.836 -14.141   0.347  1.00 97.31           O  
ATOM   2467  CG  LEU A 306      -5.777 -15.672  -3.729  1.00 97.31           C  
ATOM   2468  CD1 LEU A 306      -5.688 -17.156  -4.023  1.00 97.31           C  
ATOM   2469  CD2 LEU A 306      -7.094 -15.094  -4.238  1.00 97.31           C  
ATOM   2470  N   SER A 307      -4.652 -13.555   0.378  1.00 97.69           N  
ATOM   2471  CA  SER A 307      -4.652 -13.766   1.822  1.00 97.69           C  
ATOM   2472  C   SER A 307      -3.766 -12.742   2.527  1.00 97.69           C  
ATOM   2473  CB  SER A 307      -4.176 -15.180   2.160  1.00 97.69           C  
ATOM   2474  O   SER A 307      -3.010 -12.016   1.878  1.00 97.69           O  
ATOM   2475  OG  SER A 307      -2.826 -15.359   1.776  1.00 97.69           O  
ATOM   2476  N   VAL A 308      -4.016 -12.641   3.838  1.00 98.38           N  
ATOM   2477  CA  VAL A 308      -3.121 -11.977   4.781  1.00 98.38           C  
ATOM   2478  C   VAL A 308      -2.439 -13.016   5.668  1.00 98.38           C  
ATOM   2479  CB  VAL A 308      -3.879 -10.945   5.652  1.00 98.38           C  
ATOM   2480  O   VAL A 308      -3.098 -13.906   6.207  1.00 98.38           O  
ATOM   2481  CG1 VAL A 308      -2.984 -10.438   6.781  1.00 98.38           C  
ATOM   2482  CG2 VAL A 308      -4.379  -9.789   4.793  1.00 98.38           C  
ATOM   2483  N   LYS A 309      -1.190 -12.898   5.797  1.00 98.06           N  
ATOM   2484  CA  LYS A 309      -0.422 -13.844   6.605  1.00 98.06           C  
ATOM   2485  C   LYS A 309       0.354 -13.117   7.703  1.00 98.06           C  
ATOM   2486  CB  LYS A 309       0.538 -14.641   5.723  1.00 98.06           C  
ATOM   2487  O   LYS A 309       0.903 -12.039   7.477  1.00 98.06           O  
ATOM   2488  CG  LYS A 309      -0.156 -15.539   4.711  1.00 98.06           C  
ATOM   2489  CD  LYS A 309       0.838 -16.156   3.732  1.00 98.06           C  
ATOM   2490  CE  LYS A 309       0.139 -17.000   2.682  1.00 98.06           C  
ATOM   2491  NZ  LYS A 309       1.089 -17.484   1.632  1.00 98.06           N  
ATOM   2492  N   ILE A 310       0.349 -13.734   8.859  1.00 98.44           N  
ATOM   2493  CA  ILE A 310       1.106 -13.203   9.992  1.00 98.44           C  
ATOM   2494  C   ILE A 310       2.314 -14.094  10.266  1.00 98.44           C  
ATOM   2495  CB  ILE A 310       0.228 -13.086  11.258  1.00 98.44           C  
ATOM   2496  O   ILE A 310       2.178 -15.312  10.406  1.00 98.44           O  
ATOM   2497  CG1 ILE A 310      -1.058 -12.312  10.945  1.00 98.44           C  
ATOM   2498  CG2 ILE A 310       1.006 -12.422  12.398  1.00 98.44           C  
ATOM   2499  CD1 ILE A 310      -0.822 -10.867  10.516  1.00 98.44           C  
ATOM   2500  N   TRP A 311       3.395 -13.461  10.344  1.00 98.19           N  
ATOM   2501  CA  TRP A 311       4.652 -14.156  10.609  1.00 98.19           C  
ATOM   2502  C   TRP A 311       5.195 -13.781  11.984  1.00 98.19           C  
ATOM   2503  CB  TRP A 311       5.684 -13.828   9.531  1.00 98.19           C  
ATOM   2504  O   TRP A 311       5.070 -12.633  12.414  1.00 98.19           O  
ATOM   2505  CG  TRP A 311       5.230 -14.148   8.141  1.00 98.19           C  
ATOM   2506  CD1 TRP A 311       4.395 -13.406   7.355  1.00 98.19           C  
ATOM   2507  CD2 TRP A 311       5.586 -15.305   7.367  1.00 98.19           C  
ATOM   2508  CE2 TRP A 311       4.926 -15.188   6.125  1.00 98.19           C  
ATOM   2509  CE3 TRP A 311       6.395 -16.422   7.609  1.00 98.19           C  
ATOM   2510  NE1 TRP A 311       4.211 -14.023   6.141  1.00 98.19           N  
ATOM   2511  CH2 TRP A 311       5.855 -17.234   5.383  1.00 98.19           C  
ATOM   2512  CZ2 TRP A 311       5.059 -16.156   5.121  1.00 98.19           C  
ATOM   2513  CZ3 TRP A 311       6.523 -17.375   6.613  1.00 98.19           C  
ATOM   2514  N   ASP A 312       5.738 -14.727  12.617  1.00 97.75           N  
ATOM   2515  CA  ASP A 312       6.598 -14.484  13.773  1.00 97.75           C  
ATOM   2516  C   ASP A 312       8.055 -14.320  13.352  1.00 97.75           C  
ATOM   2517  CB  ASP A 312       6.469 -15.625  14.781  1.00 97.75           C  
ATOM   2518  O   ASP A 312       8.602 -15.172  12.641  1.00 97.75           O  
ATOM   2519  CG  ASP A 312       7.129 -15.312  16.109  1.00 97.75           C  
ATOM   2520  OD1 ASP A 312       8.133 -14.570  16.141  1.00 97.75           O  
ATOM   2521  OD2 ASP A 312       6.645 -15.828  17.156  1.00 97.75           O  
ATOM   2522  N   LEU A 313       8.664 -13.297  13.758  1.00 96.75           N  
ATOM   2523  CA  LEU A 313      10.031 -13.008  13.336  1.00 96.75           C  
ATOM   2524  C   LEU A 313      10.984 -14.109  13.797  1.00 96.75           C  
ATOM   2525  CB  LEU A 313      10.500 -11.656  13.891  1.00 96.75           C  
ATOM   2526  O   LEU A 313      12.094 -14.242  13.266  1.00 96.75           O  
ATOM   2527  CG  LEU A 313       9.836 -10.422  13.289  1.00 96.75           C  
ATOM   2528  CD1 LEU A 313      10.484  -9.156  13.836  1.00 96.75           C  
ATOM   2529  CD2 LEU A 313       9.914 -10.453  11.766  1.00 96.75           C  
ATOM   2530  N   ASN A 314      10.562 -14.867  14.734  1.00 95.00           N  
ATOM   2531  CA  ASN A 314      11.398 -15.953  15.242  1.00 95.00           C  
ATOM   2532  C   ASN A 314      11.070 -17.281  14.562  1.00 95.00           C  
ATOM   2533  CB  ASN A 314      11.242 -16.078  16.766  1.00 95.00           C  
ATOM   2534  O   ASN A 314      11.688 -18.312  14.867  1.00 95.00           O  
ATOM   2535  CG  ASN A 314      11.773 -14.875  17.500  1.00 95.00           C  
ATOM   2536  ND2 ASN A 314      11.070 -14.469  18.547  1.00 95.00           N  
ATOM   2537  OD1 ASN A 314      12.812 -14.305  17.141  1.00 95.00           O  
ATOM   2538  N   MET A 315      10.125 -17.359  13.688  1.00 93.50           N  
ATOM   2539  CA  MET A 315       9.734 -18.547  12.938  1.00 93.50           C  
ATOM   2540  C   MET A 315       9.641 -18.250  11.445  1.00 93.50           C  
ATOM   2541  CB  MET A 315       8.398 -19.094  13.445  1.00 93.50           C  
ATOM   2542  O   MET A 315       8.570 -17.906  10.945  1.00 93.50           O  
ATOM   2543  CG  MET A 315       8.094 -20.516  12.969  1.00 93.50           C  
ATOM   2544  SD  MET A 315       6.637 -21.234  13.820  1.00 93.50           S  
ATOM   2545  CE  MET A 315       5.309 -20.266  13.055  1.00 93.50           C  
ATOM   2546  N   GLU A 316      10.641 -18.578  10.648  1.00 91.69           N  
ATOM   2547  CA  GLU A 316      10.758 -18.094   9.273  1.00 91.69           C  
ATOM   2548  C   GLU A 316      10.203 -19.125   8.281  1.00 91.69           C  
ATOM   2549  CB  GLU A 316      12.219 -17.781   8.930  1.00 91.69           C  
ATOM   2550  O   GLU A 316       9.992 -18.812   7.109  1.00 91.69           O  
ATOM   2551  CG  GLU A 316      13.164 -18.953   9.141  1.00 91.69           C  
ATOM   2552  CD  GLU A 316      14.633 -18.562   9.070  1.00 91.69           C  
ATOM   2553  OE1 GLU A 316      15.477 -19.422   8.719  1.00 91.69           O  
ATOM   2554  OE2 GLU A 316      14.938 -17.391   9.383  1.00 91.69           O  
ATOM   2555  N   ASN A 317       9.883 -20.281   8.656  1.00 91.94           N  
ATOM   2556  CA  ASN A 317       9.586 -21.359   7.723  1.00 91.94           C  
ATOM   2557  C   ASN A 317       8.125 -21.328   7.281  1.00 91.94           C  
ATOM   2558  CB  ASN A 317       9.922 -22.719   8.344  1.00 91.94           C  
ATOM   2559  O   ASN A 317       7.770 -21.891   6.246  1.00 91.94           O  
ATOM   2560  CG  ASN A 317      11.406 -22.906   8.570  1.00 91.94           C  
ATOM   2561  ND2 ASN A 317      11.766 -23.891   9.383  1.00 91.94           N  
ATOM   2562  OD1 ASN A 317      12.227 -22.172   8.016  1.00 91.94           O  
ATOM   2563  N   ARG A 318       7.297 -20.766   8.227  1.00 94.31           N  
ATOM   2564  CA  ARG A 318       5.887 -20.672   7.867  1.00 94.31           C  
ATOM   2565  C   ARG A 318       5.203 -19.547   8.625  1.00 94.31           C  
ATOM   2566  CB  ARG A 318       5.164 -22.000   8.141  1.00 94.31           C  
ATOM   2567  O   ARG A 318       5.625 -19.188   9.727  1.00 94.31           O  
ATOM   2568  CG  ARG A 318       5.172 -22.406   9.609  1.00 94.31           C  
ATOM   2569  CD  ARG A 318       4.512 -23.766   9.812  1.00 94.31           C  
ATOM   2570  NE  ARG A 318       4.539 -24.172  11.219  1.00 94.31           N  
ATOM   2571  NH1 ARG A 318       3.332 -26.109  10.891  1.00 94.31           N  
ATOM   2572  NH2 ARG A 318       4.062 -25.547  12.992  1.00 94.31           N  
ATOM   2573  CZ  ARG A 318       3.977 -25.266  11.695  1.00 94.31           C  
ATOM   2574  N   PRO A 319       4.133 -19.047   8.047  1.00 96.88           N  
ATOM   2575  CA  PRO A 319       3.355 -18.078   8.820  1.00 96.88           C  
ATOM   2576  C   PRO A 319       2.658 -18.703  10.023  1.00 96.88           C  
ATOM   2577  CB  PRO A 319       2.334 -17.547   7.805  1.00 96.88           C  
ATOM   2578  O   PRO A 319       2.207 -19.844   9.953  1.00 96.88           O  
ATOM   2579  CG  PRO A 319       2.176 -18.656   6.816  1.00 96.88           C  
ATOM   2580  CD  PRO A 319       3.477 -19.406   6.730  1.00 96.88           C  
ATOM   2581  N   VAL A 320       2.523 -17.922  11.070  1.00 97.31           N  
ATOM   2582  CA  VAL A 320       1.875 -18.422  12.273  1.00 97.31           C  
ATOM   2583  C   VAL A 320       0.360 -18.297  12.141  1.00 97.31           C  
ATOM   2584  CB  VAL A 320       2.365 -17.672  13.539  1.00 97.31           C  
ATOM   2585  O   VAL A 320      -0.393 -19.016  12.797  1.00 97.31           O  
ATOM   2586  CG1 VAL A 320       3.816 -18.031  13.844  1.00 97.31           C  
ATOM   2587  CG2 VAL A 320       2.207 -16.172  13.359  1.00 97.31           C  
ATOM   2588  N   GLU A 321      -0.120 -17.391  11.367  1.00 97.69           N  
ATOM   2589  CA  GLU A 321      -1.533 -17.203  11.055  1.00 97.69           C  
ATOM   2590  C   GLU A 321      -1.734 -16.922   9.562  1.00 97.69           C  
ATOM   2591  CB  GLU A 321      -2.133 -16.078  11.891  1.00 97.69           C  
ATOM   2592  O   GLU A 321      -0.944 -16.203   8.953  1.00 97.69           O  
ATOM   2593  CG  GLU A 321      -1.921 -16.234  13.383  1.00 97.69           C  
ATOM   2594  CD  GLU A 321      -2.174 -14.953  14.172  1.00 97.69           C  
ATOM   2595  OE1 GLU A 321      -1.569 -14.781  15.250  1.00 97.69           O  
ATOM   2596  OE2 GLU A 321      -2.982 -14.125  13.695  1.00 97.69           O  
ATOM   2597  N   THR A 322      -2.797 -17.469   8.945  1.00 97.44           N  
ATOM   2598  CA  THR A 322      -3.186 -17.188   7.562  1.00 97.44           C  
ATOM   2599  C   THR A 322      -4.680 -16.891   7.473  1.00 97.44           C  
ATOM   2600  CB  THR A 322      -2.842 -18.375   6.641  1.00 97.44           C  
ATOM   2601  O   THR A 322      -5.508 -17.703   7.891  1.00 97.44           O  
ATOM   2602  CG2 THR A 322      -3.229 -18.078   5.195  1.00 97.44           C  
ATOM   2603  OG1 THR A 322      -1.433 -18.625   6.703  1.00 97.44           O  
ATOM   2604  N   TYR A 323      -5.047 -15.742   6.977  1.00 98.12           N  
ATOM   2605  CA  TYR A 323      -6.434 -15.320   6.801  1.00 98.12           C  
ATOM   2606  C   TYR A 323      -6.789 -15.227   5.320  1.00 98.12           C  
ATOM   2607  CB  TYR A 323      -6.676 -13.969   7.480  1.00 98.12           C  
ATOM   2608  O   TYR A 323      -6.184 -14.453   4.574  1.00 98.12           O  
ATOM   2609  CG  TYR A 323      -6.340 -13.961   8.953  1.00 98.12           C  
ATOM   2610  CD1 TYR A 323      -7.152 -14.609   9.875  1.00 98.12           C  
ATOM   2611  CD2 TYR A 323      -5.207 -13.297   9.422  1.00 98.12           C  
ATOM   2612  CE1 TYR A 323      -6.848 -14.602  11.234  1.00 98.12           C  
ATOM   2613  CE2 TYR A 323      -4.895 -13.281  10.773  1.00 98.12           C  
ATOM   2614  OH  TYR A 323      -5.410 -13.930  13.016  1.00 98.12           O  
ATOM   2615  CZ  TYR A 323      -5.719 -13.938  11.672  1.00 98.12           C  
ATOM   2616  N   GLN A 324      -7.828 -15.938   4.898  1.00 97.06           N  
ATOM   2617  CA  GLN A 324      -8.273 -15.898   3.512  1.00 97.06           C  
ATOM   2618  C   GLN A 324      -9.125 -14.664   3.238  1.00 97.06           C  
ATOM   2619  CB  GLN A 324      -9.062 -17.172   3.168  1.00 97.06           C  
ATOM   2620  O   GLN A 324     -10.211 -14.508   3.812  1.00 97.06           O  
ATOM   2621  CG  GLN A 324      -8.266 -18.453   3.342  1.00 97.06           C  
ATOM   2622  CD  GLN A 324      -7.027 -18.500   2.461  1.00 97.06           C  
ATOM   2623  NE2 GLN A 324      -5.961 -19.109   2.967  1.00 97.06           N  
ATOM   2624  OE1 GLN A 324      -7.035 -18.000   1.333  1.00 97.06           O  
ATOM   2625  N   VAL A 325      -8.711 -13.836   2.377  1.00 97.81           N  
ATOM   2626  CA  VAL A 325      -9.406 -12.586   2.096  1.00 97.81           C  
ATOM   2627  C   VAL A 325     -10.250 -12.734   0.830  1.00 97.81           C  
ATOM   2628  CB  VAL A 325      -8.414 -11.414   1.941  1.00 97.81           C  
ATOM   2629  O   VAL A 325     -11.422 -12.352   0.809  1.00 97.81           O  
ATOM   2630  CG1 VAL A 325      -9.156 -10.117   1.626  1.00 97.81           C  
ATOM   2631  CG2 VAL A 325      -7.574 -11.258   3.207  1.00 97.81           C  
ATOM   2632  N   HIS A 326      -9.648 -13.273  -0.245  1.00 97.44           N  
ATOM   2633  CA  HIS A 326     -10.266 -13.344  -1.567  1.00 97.44           C  
ATOM   2634  C   HIS A 326     -10.484 -14.789  -1.993  1.00 97.44           C  
ATOM   2635  CB  HIS A 326      -9.391 -12.617  -2.598  1.00 97.44           C  
ATOM   2636  O   HIS A 326     -10.320 -15.125  -3.168  1.00 97.44           O  
ATOM   2637  CG  HIS A 326      -9.492 -11.133  -2.527  1.00 97.44           C  
ATOM   2638  CD2 HIS A 326     -10.336 -10.328  -1.840  1.00 97.44           C  
ATOM   2639  ND1 HIS A 326      -8.656 -10.289  -3.230  1.00 97.44           N  
ATOM   2640  CE1 HIS A 326      -8.977  -9.039  -2.977  1.00 97.44           C  
ATOM   2641  NE2 HIS A 326     -10.000  -9.031  -2.135  1.00 97.44           N  
ATOM   2642  N   GLU A 327     -10.750 -15.688  -1.058  1.00 94.88           N  
ATOM   2643  CA  GLU A 327     -10.945 -17.094  -1.412  1.00 94.88           C  
ATOM   2644  C   GLU A 327     -12.086 -17.250  -2.412  1.00 94.88           C  
ATOM   2645  CB  GLU A 327     -11.219 -17.922  -0.160  1.00 94.88           C  
ATOM   2646  O   GLU A 327     -11.992 -18.047  -3.348  1.00 94.88           O  
ATOM   2647  CG  GLU A 327     -11.344 -19.422  -0.432  1.00 94.88           C  
ATOM   2648  CD  GLU A 327     -10.078 -20.031  -1.012  1.00 94.88           C  
ATOM   2649  OE1 GLU A 327     -10.164 -21.078  -1.689  1.00 94.88           O  
ATOM   2650  OE2 GLU A 327      -8.992 -19.453  -0.787  1.00 94.88           O  
ATOM   2651  N   TYR A 328     -13.133 -16.453  -2.242  1.00 94.81           N  
ATOM   2652  CA  TYR A 328     -14.305 -16.547  -3.107  1.00 94.81           C  
ATOM   2653  C   TYR A 328     -13.984 -16.078  -4.520  1.00 94.81           C  
ATOM   2654  CB  TYR A 328     -15.477 -15.742  -2.537  1.00 94.81           C  
ATOM   2655  O   TYR A 328     -14.766 -16.281  -5.449  1.00 94.81           O  
ATOM   2656  CG  TYR A 328     -15.102 -14.328  -2.166  1.00 94.81           C  
ATOM   2657  CD1 TYR A 328     -14.898 -13.961  -0.835  1.00 94.81           C  
ATOM   2658  CD2 TYR A 328     -14.961 -13.344  -3.143  1.00 94.81           C  
ATOM   2659  CE1 TYR A 328     -14.562 -12.656  -0.489  1.00 94.81           C  
ATOM   2660  CE2 TYR A 328     -14.625 -12.039  -2.807  1.00 94.81           C  
ATOM   2661  OH  TYR A 328     -14.094 -10.414  -1.142  1.00 94.81           O  
ATOM   2662  CZ  TYR A 328     -14.430 -11.703  -1.479  1.00 94.81           C  
ATOM   2663  N   LEU A 329     -12.867 -15.461  -4.703  1.00 96.12           N  
ATOM   2664  CA  LEU A 329     -12.500 -14.953  -6.020  1.00 96.12           C  
ATOM   2665  C   LEU A 329     -11.703 -16.000  -6.801  1.00 96.12           C  
ATOM   2666  CB  LEU A 329     -11.680 -13.672  -5.891  1.00 96.12           C  
ATOM   2667  O   LEU A 329     -11.359 -15.781  -7.965  1.00 96.12           O  
ATOM   2668  CG  LEU A 329     -12.430 -12.438  -5.367  1.00 96.12           C  
ATOM   2669  CD1 LEU A 329     -11.508 -11.227  -5.348  1.00 96.12           C  
ATOM   2670  CD2 LEU A 329     -13.664 -12.164  -6.215  1.00 96.12           C  
ATOM   2671  N   ARG A 330     -11.391 -17.109  -6.273  1.00 93.88           N  
ATOM   2672  CA  ARG A 330     -10.594 -18.141  -6.945  1.00 93.88           C  
ATOM   2673  C   ARG A 330     -11.234 -18.547  -8.266  1.00 93.88           C  
ATOM   2674  CB  ARG A 330     -10.430 -19.359  -6.043  1.00 93.88           C  
ATOM   2675  O   ARG A 330     -10.531 -18.828  -9.242  1.00 93.88           O  
ATOM   2676  CG  ARG A 330      -9.320 -19.219  -5.008  1.00 93.88           C  
ATOM   2677  CD  ARG A 330      -8.977 -20.547  -4.355  1.00 93.88           C  
ATOM   2678  NE  ARG A 330      -7.988 -20.391  -3.297  1.00 93.88           N  
ATOM   2679  NH1 ARG A 330      -6.172 -20.891  -4.633  1.00 93.88           N  
ATOM   2680  NH2 ARG A 330      -5.863 -20.391  -2.418  1.00 93.88           N  
ATOM   2681  CZ  ARG A 330      -6.676 -20.562  -3.453  1.00 93.88           C  
ATOM   2682  N   SER A 331     -12.516 -18.562  -8.289  1.00 91.81           N  
ATOM   2683  CA  SER A 331     -13.234 -18.984  -9.492  1.00 91.81           C  
ATOM   2684  C   SER A 331     -13.312 -17.844 -10.508  1.00 91.81           C  
ATOM   2685  CB  SER A 331     -14.641 -19.453  -9.141  1.00 91.81           C  
ATOM   2686  O   SER A 331     -13.758 -18.047 -11.641  1.00 91.81           O  
ATOM   2687  OG  SER A 331     -15.391 -18.422  -8.531  1.00 91.81           O  
ATOM   2688  N   LYS A 332     -12.891 -16.703 -10.125  1.00 94.88           N  
ATOM   2689  CA  LYS A 332     -13.016 -15.539 -10.992  1.00 94.88           C  
ATOM   2690  C   LYS A 332     -11.648 -15.047 -11.445  1.00 94.88           C  
ATOM   2691  CB  LYS A 332     -13.766 -14.414 -10.273  1.00 94.88           C  
ATOM   2692  O   LYS A 332     -11.531 -13.977 -12.047  1.00 94.88           O  
ATOM   2693  CG  LYS A 332     -15.211 -14.750  -9.945  1.00 94.88           C  
ATOM   2694  CD  LYS A 332     -16.031 -14.953 -11.203  1.00 94.88           C  
ATOM   2695  CE  LYS A 332     -17.500 -15.227 -10.883  1.00 94.88           C  
ATOM   2696  NZ  LYS A 332     -18.297 -15.539 -12.109  1.00 94.88           N  
ATOM   2697  N   LEU A 333     -10.633 -15.797 -11.211  1.00 96.25           N  
ATOM   2698  CA  LEU A 333      -9.266 -15.352 -11.461  1.00 96.25           C  
ATOM   2699  C   LEU A 333      -9.055 -15.070 -12.945  1.00 96.25           C  
ATOM   2700  CB  LEU A 333      -8.258 -16.406 -10.984  1.00 96.25           C  
ATOM   2701  O   LEU A 333      -8.344 -14.125 -13.305  1.00 96.25           O  
ATOM   2702  CG  LEU A 333      -8.102 -16.547  -9.469  1.00 96.25           C  
ATOM   2703  CD1 LEU A 333      -7.109 -17.656  -9.141  1.00 96.25           C  
ATOM   2704  CD2 LEU A 333      -7.664 -15.227  -8.844  1.00 96.25           C  
ATOM   2705  N   CYS A 334      -9.695 -15.805 -13.836  1.00 96.19           N  
ATOM   2706  CA  CYS A 334      -9.570 -15.555 -15.266  1.00 96.19           C  
ATOM   2707  C   CYS A 334     -10.141 -14.188 -15.641  1.00 96.19           C  
ATOM   2708  CB  CYS A 334     -10.273 -16.641 -16.062  1.00 96.19           C  
ATOM   2709  O   CYS A 334      -9.492 -13.414 -16.344  1.00 96.19           O  
ATOM   2710  SG  CYS A 334      -9.422 -18.234 -16.031  1.00 96.19           S  
ATOM   2711  N   SER A 335     -11.289 -13.992 -15.203  1.00 96.12           N  
ATOM   2712  CA  SER A 335     -11.922 -12.703 -15.477  1.00 96.12           C  
ATOM   2713  C   SER A 335     -11.117 -11.555 -14.883  1.00 96.12           C  
ATOM   2714  CB  SER A 335     -13.344 -12.680 -14.914  1.00 96.12           C  
ATOM   2715  O   SER A 335     -10.945 -10.516 -15.523  1.00 96.12           O  
ATOM   2716  OG  SER A 335     -14.016 -11.492 -15.289  1.00 96.12           O  
ATOM   2717  N   LEU A 336     -10.617 -11.727 -13.680  1.00 97.56           N  
ATOM   2718  CA  LEU A 336      -9.812 -10.703 -13.016  1.00 97.56           C  
ATOM   2719  C   LEU A 336      -8.531 -10.445 -13.789  1.00 97.56           C  
ATOM   2720  CB  LEU A 336      -9.484 -11.133 -11.586  1.00 97.56           C  
ATOM   2721  O   LEU A 336      -8.055  -9.305 -13.852  1.00 97.56           O  
ATOM   2722  CG  LEU A 336     -10.641 -11.102 -10.586  1.00 97.56           C  
ATOM   2723  CD1 LEU A 336     -10.320 -11.977  -9.375  1.00 97.56           C  
ATOM   2724  CD2 LEU A 336     -10.945  -9.672 -10.156  1.00 97.56           C  
ATOM   2725  N   TYR A 337      -8.031 -11.492 -14.344  1.00 97.56           N  
ATOM   2726  CA  TYR A 337      -6.848 -11.344 -15.180  1.00 97.56           C  
ATOM   2727  C   TYR A 337      -7.168 -10.547 -16.438  1.00 97.56           C  
ATOM   2728  CB  TYR A 337      -6.277 -12.711 -15.555  1.00 97.56           C  
ATOM   2729  O   TYR A 337      -6.426  -9.641 -16.812  1.00 97.56           O  
ATOM   2730  CG  TYR A 337      -5.012 -12.633 -16.375  1.00 97.56           C  
ATOM   2731  CD1 TYR A 337      -5.055 -12.664 -17.766  1.00 97.56           C  
ATOM   2732  CD2 TYR A 337      -3.768 -12.539 -15.766  1.00 97.56           C  
ATOM   2733  CE1 TYR A 337      -3.893 -12.594 -18.531  1.00 97.56           C  
ATOM   2734  CE2 TYR A 337      -2.598 -12.469 -16.516  1.00 97.56           C  
ATOM   2735  OH  TYR A 337      -1.515 -12.430 -18.641  1.00 97.56           O  
ATOM   2736  CZ  TYR A 337      -2.670 -12.500 -17.891  1.00 97.56           C  
ATOM   2737  N   GLU A 338      -8.250 -10.805 -17.047  1.00 97.25           N  
ATOM   2738  CA  GLU A 338      -8.648 -10.148 -18.297  1.00 97.25           C  
ATOM   2739  C   GLU A 338      -8.820  -8.648 -18.094  1.00 97.25           C  
ATOM   2740  CB  GLU A 338      -9.945 -10.758 -18.828  1.00 97.25           C  
ATOM   2741  O   GLU A 338      -8.391  -7.848 -18.938  1.00 97.25           O  
ATOM   2742  CG  GLU A 338      -9.766 -12.148 -19.422  1.00 97.25           C  
ATOM   2743  CD  GLU A 338     -11.078 -12.789 -19.844  1.00 97.25           C  
ATOM   2744  OE1 GLU A 338     -11.055 -13.922 -20.391  1.00 97.25           O  
ATOM   2745  OE2 GLU A 338     -12.141 -12.164 -19.625  1.00 97.25           O  
ATOM   2746  N   ASN A 339      -9.305  -8.297 -16.969  1.00 97.12           N  
ATOM   2747  CA  ASN A 339      -9.570  -6.875 -16.766  1.00 97.12           C  
ATOM   2748  C   ASN A 339      -8.461  -6.215 -15.945  1.00 97.12           C  
ATOM   2749  CB  ASN A 339     -10.922  -6.680 -16.062  1.00 97.12           C  
ATOM   2750  O   ASN A 339      -8.625  -5.098 -15.453  1.00 97.12           O  
ATOM   2751  CG  ASN A 339     -10.992  -7.363 -14.719  1.00 97.12           C  
ATOM   2752  ND2 ASN A 339     -12.203  -7.590 -14.227  1.00 97.12           N  
ATOM   2753  OD1 ASN A 339      -9.961  -7.688 -14.117  1.00 97.12           O  
ATOM   2754  N   ASP A 340      -7.387  -6.844 -15.648  1.00 97.56           N  
ATOM   2755  CA  ASP A 340      -6.172  -6.348 -15.008  1.00 97.56           C  
ATOM   2756  C   ASP A 340      -6.383  -6.156 -13.508  1.00 97.56           C  
ATOM   2757  CB  ASP A 340      -5.730  -5.031 -15.648  1.00 97.56           C  
ATOM   2758  O   ASP A 340      -5.488  -5.676 -12.805  1.00 97.56           O  
ATOM   2759  CG  ASP A 340      -4.941  -5.230 -16.938  1.00 97.56           C  
ATOM   2760  OD1 ASP A 340      -4.367  -6.320 -17.125  1.00 97.56           O  
ATOM   2761  OD2 ASP A 340      -4.891  -4.285 -17.750  1.00 97.56           O  
ATOM   2762  N   CYS A 341      -7.465  -6.598 -12.953  1.00 97.94           N  
ATOM   2763  CA  CYS A 341      -7.758  -6.406 -11.539  1.00 97.94           C  
ATOM   2764  C   CYS A 341      -6.883  -7.309 -10.672  1.00 97.94           C  
ATOM   2765  CB  CYS A 341      -9.234  -6.684 -11.250  1.00 97.94           C  
ATOM   2766  O   CYS A 341      -6.621  -6.992  -9.508  1.00 97.94           O  
ATOM   2767  SG  CYS A 341     -10.352  -5.426 -11.906  1.00 97.94           S  
ATOM   2768  N   ILE A 342      -6.441  -8.430 -11.289  1.00 98.12           N  
ATOM   2769  CA  ILE A 342      -5.637  -9.383 -10.539  1.00 98.12           C  
ATOM   2770  C   ILE A 342      -4.316  -8.734 -10.125  1.00 98.12           C  
ATOM   2771  CB  ILE A 342      -5.375 -10.664 -11.359  1.00 98.12           C  
ATOM   2772  O   ILE A 342      -3.598  -9.266  -9.273  1.00 98.12           O  
ATOM   2773  CG1 ILE A 342      -5.023 -11.828 -10.422  1.00 98.12           C  
ATOM   2774  CG2 ILE A 342      -4.262 -10.438 -12.383  1.00 98.12           C  
ATOM   2775  CD1 ILE A 342      -5.004 -13.188 -11.109  1.00 98.12           C  
ATOM   2776  N   PHE A 343      -3.945  -7.559 -10.688  1.00 98.12           N  
ATOM   2777  CA  PHE A 343      -2.684  -6.891 -10.391  1.00 98.12           C  
ATOM   2778  C   PHE A 343      -2.883  -5.801  -9.344  1.00 98.12           C  
ATOM   2779  CB  PHE A 343      -2.082  -6.289 -11.664  1.00 98.12           C  
ATOM   2780  O   PHE A 343      -1.931  -5.109  -8.969  1.00 98.12           O  
ATOM   2781  CG  PHE A 343      -1.729  -7.309 -12.711  1.00 98.12           C  
ATOM   2782  CD1 PHE A 343      -0.650  -8.164 -12.531  1.00 98.12           C  
ATOM   2783  CD2 PHE A 343      -2.480  -7.414 -13.875  1.00 98.12           C  
ATOM   2784  CE1 PHE A 343      -0.322  -9.109 -13.500  1.00 98.12           C  
ATOM   2785  CE2 PHE A 343      -2.160  -8.359 -14.844  1.00 98.12           C  
ATOM   2786  CZ  PHE A 343      -1.079  -9.211 -14.656  1.00 98.12           C  
ATOM   2787  N   ASP A 344      -4.094  -5.641  -8.891  1.00 97.94           N  
ATOM   2788  CA  ASP A 344      -4.367  -4.629  -7.879  1.00 97.94           C  
ATOM   2789  C   ASP A 344      -3.539  -4.875  -6.621  1.00 97.94           C  
ATOM   2790  CB  ASP A 344      -5.859  -4.605  -7.531  1.00 97.94           C  
ATOM   2791  O   ASP A 344      -3.350  -6.020  -6.207  1.00 97.94           O  
ATOM   2792  CG  ASP A 344      -6.707  -3.930  -8.594  1.00 97.94           C  
ATOM   2793  OD1 ASP A 344      -6.191  -3.051  -9.320  1.00 97.94           O  
ATOM   2794  OD2 ASP A 344      -7.902  -4.277  -8.703  1.00 97.94           O  
ATOM   2795  N   LYS A 345      -3.086  -3.807  -5.996  1.00 97.75           N  
ATOM   2796  CA  LYS A 345      -2.279  -3.877  -4.781  1.00 97.75           C  
ATOM   2797  C   LYS A 345      -3.088  -3.455  -3.559  1.00 97.75           C  
ATOM   2798  CB  LYS A 345      -1.033  -3.000  -4.914  1.00 97.75           C  
ATOM   2799  O   LYS A 345      -3.328  -2.264  -3.348  1.00 97.75           O  
ATOM   2800  CG  LYS A 345      -0.043  -3.484  -5.965  1.00 97.75           C  
ATOM   2801  CD  LYS A 345       1.137  -2.531  -6.102  1.00 97.75           C  
ATOM   2802  CE  LYS A 345       2.045  -2.586  -4.883  1.00 97.75           C  
ATOM   2803  NZ  LYS A 345       3.166  -1.604  -4.980  1.00 97.75           N  
ATOM   2804  N   PHE A 346      -3.430  -4.383  -2.754  1.00 98.31           N  
ATOM   2805  CA  PHE A 346      -4.191  -4.102  -1.542  1.00 98.31           C  
ATOM   2806  C   PHE A 346      -3.262  -3.934  -0.346  1.00 98.31           C  
ATOM   2807  CB  PHE A 346      -5.203  -5.219  -1.269  1.00 98.31           C  
ATOM   2808  O   PHE A 346      -2.381  -4.766  -0.117  1.00 98.31           O  
ATOM   2809  CG  PHE A 346      -6.250  -5.363  -2.340  1.00 98.31           C  
ATOM   2810  CD1 PHE A 346      -7.449  -4.668  -2.256  1.00 98.31           C  
ATOM   2811  CD2 PHE A 346      -6.035  -6.199  -3.428  1.00 98.31           C  
ATOM   2812  CE1 PHE A 346      -8.422  -4.801  -3.246  1.00 98.31           C  
ATOM   2813  CE2 PHE A 346      -7.000  -6.336  -4.422  1.00 98.31           C  
ATOM   2814  CZ  PHE A 346      -8.195  -5.637  -4.328  1.00 98.31           C  
ATOM   2815  N   GLU A 347      -3.486  -2.928   0.373  1.00 98.19           N  
ATOM   2816  CA  GLU A 347      -2.732  -2.717   1.606  1.00 98.19           C  
ATOM   2817  C   GLU A 347      -3.436  -3.357   2.799  1.00 98.19           C  
ATOM   2818  CB  GLU A 347      -2.521  -1.222   1.859  1.00 98.19           C  
ATOM   2819  O   GLU A 347      -4.570  -3.824   2.680  1.00 98.19           O  
ATOM   2820  CG  GLU A 347      -1.635  -0.542   0.827  1.00 98.19           C  
ATOM   2821  CD  GLU A 347      -1.441   0.943   1.087  1.00 98.19           C  
ATOM   2822  OE1 GLU A 347      -0.681   1.597   0.337  1.00 98.19           O  
ATOM   2823  OE2 GLU A 347      -2.055   1.457   2.049  1.00 98.19           O  
ATOM   2824  N   CYS A 348      -2.711  -3.486   3.869  1.00 98.12           N  
ATOM   2825  CA  CYS A 348      -3.268  -3.990   5.121  1.00 98.12           C  
ATOM   2826  C   CYS A 348      -2.746  -3.193   6.309  1.00 98.12           C  
ATOM   2827  CB  CYS A 348      -2.930  -5.469   5.301  1.00 98.12           C  
ATOM   2828  O   CYS A 348      -1.755  -2.471   6.191  1.00 98.12           O  
ATOM   2829  SG  CYS A 348      -1.158  -5.824   5.250  1.00 98.12           S  
ATOM   2830  N   CYS A 349      -3.465  -3.238   7.453  1.00 98.00           N  
ATOM   2831  CA  CYS A 349      -3.021  -2.479   8.617  1.00 98.00           C  
ATOM   2832  C   CYS A 349      -3.402  -3.189   9.914  1.00 98.00           C  
ATOM   2833  CB  CYS A 349      -3.625  -1.073   8.602  1.00 98.00           C  
ATOM   2834  O   CYS A 349      -4.270  -4.062   9.914  1.00 98.00           O  
ATOM   2835  SG  CYS A 349      -5.430  -1.057   8.648  1.00 98.00           S  
ATOM   2836  N   TRP A 350      -2.686  -2.865  10.961  1.00 98.06           N  
ATOM   2837  CA  TRP A 350      -2.934  -3.336  12.320  1.00 98.06           C  
ATOM   2838  C   TRP A 350      -3.826  -2.361  13.078  1.00 98.06           C  
ATOM   2839  CB  TRP A 350      -1.614  -3.529  13.070  1.00 98.06           C  
ATOM   2840  O   TRP A 350      -3.764  -1.149  12.852  1.00 98.06           O  
ATOM   2841  CG  TRP A 350      -0.664  -4.473  12.398  1.00 98.06           C  
ATOM   2842  CD1 TRP A 350       0.333  -4.152  11.516  1.00 98.06           C  
ATOM   2843  CD2 TRP A 350      -0.624  -5.898  12.547  1.00 98.06           C  
ATOM   2844  CE2 TRP A 350       0.424  -6.375  11.727  1.00 98.06           C  
ATOM   2845  CE3 TRP A 350      -1.372  -6.816  13.297  1.00 98.06           C  
ATOM   2846  NE1 TRP A 350       0.991  -5.293  11.109  1.00 98.06           N  
ATOM   2847  CH2 TRP A 350      -0.007  -8.609  12.375  1.00 98.06           C  
ATOM   2848  CZ2 TRP A 350       0.741  -7.730  11.633  1.00 98.06           C  
ATOM   2849  CZ3 TRP A 350      -1.055  -8.164  13.203  1.00 98.06           C  
ATOM   2850  N   ASN A 351      -4.559  -2.986  13.938  1.00 97.56           N  
ATOM   2851  CA  ASN A 351      -5.109  -2.061  14.922  1.00 97.56           C  
ATOM   2852  C   ASN A 351      -4.078  -1.681  15.977  1.00 97.56           C  
ATOM   2853  CB  ASN A 351      -6.352  -2.660  15.586  1.00 97.56           C  
ATOM   2854  O   ASN A 351      -2.947  -2.174  15.953  1.00 97.56           O  
ATOM   2855  CG  ASN A 351      -6.008  -3.664  16.672  1.00 97.56           C  
ATOM   2856  ND2 ASN A 351      -6.902  -3.822  17.641  1.00 97.56           N  
ATOM   2857  OD1 ASN A 351      -4.945  -4.293  16.641  1.00 97.56           O  
ATOM   2858  N   GLY A 352      -4.465  -0.812  16.844  1.00 95.94           N  
ATOM   2859  CA  GLY A 352      -3.523  -0.255  17.797  1.00 95.94           C  
ATOM   2860  C   GLY A 352      -2.904  -1.304  18.703  1.00 95.94           C  
ATOM   2861  O   GLY A 352      -1.744  -1.179  19.109  1.00 95.94           O  
ATOM   2862  N   SER A 353      -3.590  -2.389  19.000  1.00 96.06           N  
ATOM   2863  CA  SER A 353      -3.133  -3.398  19.953  1.00 96.06           C  
ATOM   2864  C   SER A 353      -2.615  -4.641  19.234  1.00 96.06           C  
ATOM   2865  CB  SER A 353      -4.262  -3.789  20.906  1.00 96.06           C  
ATOM   2866  O   SER A 353      -2.359  -5.668  19.859  1.00 96.06           O  
ATOM   2867  OG  SER A 353      -5.355  -4.344  20.203  1.00 96.06           O  
ATOM   2868  N   ASP A 354      -2.557  -4.648  17.938  1.00 97.50           N  
ATOM   2869  CA  ASP A 354      -2.090  -5.758  17.109  1.00 97.50           C  
ATOM   2870  C   ASP A 354      -3.037  -6.953  17.203  1.00 97.50           C  
ATOM   2871  CB  ASP A 354      -0.676  -6.176  17.531  1.00 97.50           C  
ATOM   2872  O   ASP A 354      -2.648  -8.086  16.922  1.00 97.50           O  
ATOM   2873  CG  ASP A 354       0.358  -5.094  17.266  1.00 97.50           C  
ATOM   2874  OD1 ASP A 354       0.130  -4.223  16.406  1.00 97.50           O  
ATOM   2875  OD2 ASP A 354       1.413  -5.113  17.938  1.00 97.50           O  
ATOM   2876  N   SER A 355      -4.238  -6.734  17.688  1.00 97.38           N  
ATOM   2877  CA  SER A 355      -5.160  -7.848  17.891  1.00 97.38           C  
ATOM   2878  C   SER A 355      -6.062  -8.047  16.672  1.00 97.38           C  
ATOM   2879  CB  SER A 355      -6.016  -7.613  19.141  1.00 97.38           C  
ATOM   2880  O   SER A 355      -6.723  -9.078  16.562  1.00 97.38           O  
ATOM   2881  OG  SER A 355      -6.840  -6.469  18.969  1.00 97.38           O  
ATOM   2882  N   VAL A 356      -6.184  -7.059  15.828  1.00 98.00           N  
ATOM   2883  CA  VAL A 356      -7.027  -7.133  14.641  1.00 98.00           C  
ATOM   2884  C   VAL A 356      -6.238  -6.676  13.414  1.00 98.00           C  
ATOM   2885  CB  VAL A 356      -8.312  -6.285  14.797  1.00 98.00           C  
ATOM   2886  O   VAL A 356      -5.473  -5.711  13.492  1.00 98.00           O  
ATOM   2887  CG1 VAL A 356      -9.195  -6.410  13.562  1.00 98.00           C  
ATOM   2888  CG2 VAL A 356      -9.070  -6.699  16.062  1.00 98.00           C  
ATOM   2889  N   VAL A 357      -6.445  -7.375  12.320  1.00 98.25           N  
ATOM   2890  CA  VAL A 357      -5.871  -6.996  11.039  1.00 98.25           C  
ATOM   2891  C   VAL A 357      -6.984  -6.617  10.062  1.00 98.25           C  
ATOM   2892  CB  VAL A 357      -5.008  -8.133  10.445  1.00 98.25           C  
ATOM   2893  O   VAL A 357      -8.039  -7.254  10.039  1.00 98.25           O  
ATOM   2894  CG1 VAL A 357      -4.500  -7.758   9.055  1.00 98.25           C  
ATOM   2895  CG2 VAL A 357      -3.844  -8.461  11.375  1.00 98.25           C  
ATOM   2896  N   MET A 358      -6.723  -5.582   9.281  1.00 98.50           N  
ATOM   2897  CA  MET A 358      -7.727  -5.098   8.336  1.00 98.50           C  
ATOM   2898  C   MET A 358      -7.133  -4.926   6.945  1.00 98.50           C  
ATOM   2899  CB  MET A 358      -8.328  -3.777   8.820  1.00 98.50           C  
ATOM   2900  O   MET A 358      -5.957  -4.578   6.809  1.00 98.50           O  
ATOM   2901  CG  MET A 358      -9.383  -3.205   7.883  1.00 98.50           C  
ATOM   2902  SD  MET A 358     -10.172  -1.693   8.562  1.00 98.50           S  
ATOM   2903  CE  MET A 358      -8.789  -0.524   8.430  1.00 98.50           C  
ATOM   2904  N   THR A 359      -7.887  -5.184   5.902  1.00 98.69           N  
ATOM   2905  CA  THR A 359      -7.477  -4.984   4.516  1.00 98.69           C  
ATOM   2906  C   THR A 359      -8.688  -4.699   3.631  1.00 98.69           C  
ATOM   2907  CB  THR A 359      -6.723  -6.215   3.979  1.00 98.69           C  
ATOM   2908  O   THR A 359      -9.820  -4.988   4.012  1.00 98.69           O  
ATOM   2909  CG2 THR A 359      -7.629  -7.441   3.938  1.00 98.69           C  
ATOM   2910  OG1 THR A 359      -6.254  -5.938   2.654  1.00 98.69           O  
ATOM   2911  N   GLY A 360      -8.461  -4.133   2.531  1.00 98.44           N  
ATOM   2912  CA  GLY A 360      -9.531  -3.812   1.594  1.00 98.44           C  
ATOM   2913  C   GLY A 360      -9.820  -4.934   0.614  1.00 98.44           C  
ATOM   2914  O   GLY A 360      -9.109  -5.945   0.593  1.00 98.44           O  
ATOM   2915  N   SER A 361     -10.859  -4.711  -0.190  1.00 98.19           N  
ATOM   2916  CA  SER A 361     -11.297  -5.652  -1.212  1.00 98.19           C  
ATOM   2917  C   SER A 361     -12.141  -4.961  -2.277  1.00 98.19           C  
ATOM   2918  CB  SER A 361     -12.094  -6.797  -0.580  1.00 98.19           C  
ATOM   2919  O   SER A 361     -12.094  -3.738  -2.418  1.00 98.19           O  
ATOM   2920  OG  SER A 361     -12.320  -7.832  -1.520  1.00 98.19           O  
ATOM   2921  N   TYR A 362     -12.766  -5.789  -3.131  1.00 97.75           N  
ATOM   2922  CA  TYR A 362     -13.625  -5.270  -4.188  1.00 97.75           C  
ATOM   2923  C   TYR A 362     -15.031  -5.004  -3.664  1.00 97.75           C  
ATOM   2924  CB  TYR A 362     -13.680  -6.246  -5.367  1.00 97.75           C  
ATOM   2925  O   TYR A 362     -15.383  -5.441  -2.566  1.00 97.75           O  
ATOM   2926  CG  TYR A 362     -12.352  -6.461  -6.043  1.00 97.75           C  
ATOM   2927  CD1 TYR A 362     -11.773  -5.457  -6.816  1.00 97.75           C  
ATOM   2928  CD2 TYR A 362     -11.672  -7.664  -5.910  1.00 97.75           C  
ATOM   2929  CE1 TYR A 362     -10.547  -5.648  -7.445  1.00 97.75           C  
ATOM   2930  CE2 TYR A 362     -10.445  -7.867  -6.535  1.00 97.75           C  
ATOM   2931  OH  TYR A 362      -8.680  -7.051  -7.918  1.00 97.75           O  
ATOM   2932  CZ  TYR A 362      -9.891  -6.855  -7.301  1.00 97.75           C  
ATOM   2933  N   ASN A 363     -15.781  -4.250  -4.410  1.00 96.50           N  
ATOM   2934  CA  ASN A 363     -17.141  -3.869  -4.055  1.00 96.50           C  
ATOM   2935  C   ASN A 363     -17.172  -2.951  -2.834  1.00 96.50           C  
ATOM   2936  CB  ASN A 363     -18.000  -5.113  -3.799  1.00 96.50           C  
ATOM   2937  O   ASN A 363     -18.094  -3.006  -2.029  1.00 96.50           O  
ATOM   2938  CG  ASN A 363     -19.438  -4.941  -4.270  1.00 96.50           C  
ATOM   2939  ND2 ASN A 363     -20.375  -5.238  -3.395  1.00 96.50           N  
ATOM   2940  OD1 ASN A 363     -19.672  -4.547  -5.414  1.00 96.50           O  
ATOM   2941  N   ASN A 364     -16.078  -2.246  -2.613  1.00 97.19           N  
ATOM   2942  CA  ASN A 364     -15.898  -1.348  -1.477  1.00 97.19           C  
ATOM   2943  C   ASN A 364     -16.000  -2.092  -0.150  1.00 97.19           C  
ATOM   2944  CB  ASN A 364     -16.906  -0.203  -1.530  1.00 97.19           C  
ATOM   2945  O   ASN A 364     -16.531  -1.553   0.829  1.00 97.19           O  
ATOM   2946  CG  ASN A 364     -16.547   0.860  -2.545  1.00 97.19           C  
ATOM   2947  ND2 ASN A 364     -17.484   1.751  -2.840  1.00 97.19           N  
ATOM   2948  OD1 ASN A 364     -15.414   0.881  -3.059  1.00 97.19           O  
ATOM   2949  N   PHE A 365     -15.594  -3.293  -0.262  1.00 97.75           N  
ATOM   2950  CA  PHE A 365     -15.555  -4.102   0.951  1.00 97.75           C  
ATOM   2951  C   PHE A 365     -14.219  -3.934   1.668  1.00 97.75           C  
ATOM   2952  CB  PHE A 365     -15.789  -5.578   0.622  1.00 97.75           C  
ATOM   2953  O   PHE A 365     -13.188  -3.693   1.031  1.00 97.75           O  
ATOM   2954  CG  PHE A 365     -17.203  -5.895   0.235  1.00 97.75           C  
ATOM   2955  CD1 PHE A 365     -18.234  -5.008   0.525  1.00 97.75           C  
ATOM   2956  CD2 PHE A 365     -17.516  -7.082  -0.421  1.00 97.75           C  
ATOM   2957  CE1 PHE A 365     -19.547  -5.297   0.168  1.00 97.75           C  
ATOM   2958  CE2 PHE A 365     -18.828  -7.379  -0.781  1.00 97.75           C  
ATOM   2959  CZ  PHE A 365     -19.844  -6.484  -0.485  1.00 97.75           C  
ATOM   2960  N   PHE A 366     -14.289  -4.000   2.943  1.00 98.12           N  
ATOM   2961  CA  PHE A 366     -13.086  -4.180   3.750  1.00 98.12           C  
ATOM   2962  C   PHE A 366     -13.312  -5.223   4.836  1.00 98.12           C  
ATOM   2963  CB  PHE A 366     -12.656  -2.850   4.383  1.00 98.12           C  
ATOM   2964  O   PHE A 366     -14.422  -5.359   5.352  1.00 98.12           O  
ATOM   2965  CG  PHE A 366     -13.695  -2.250   5.289  1.00 98.12           C  
ATOM   2966  CD1 PHE A 366     -14.758  -1.523   4.770  1.00 98.12           C  
ATOM   2967  CD2 PHE A 366     -13.609  -2.410   6.668  1.00 98.12           C  
ATOM   2968  CE1 PHE A 366     -15.727  -0.966   5.609  1.00 98.12           C  
ATOM   2969  CE2 PHE A 366     -14.562  -1.855   7.512  1.00 98.12           C  
ATOM   2970  CZ  PHE A 366     -15.625  -1.133   6.980  1.00 98.12           C  
ATOM   2971  N   ARG A 367     -12.281  -5.918   5.086  1.00 98.12           N  
ATOM   2972  CA  ARG A 367     -12.383  -7.078   5.961  1.00 98.12           C  
ATOM   2973  C   ARG A 367     -11.477  -6.930   7.180  1.00 98.12           C  
ATOM   2974  CB  ARG A 367     -12.039  -8.359   5.203  1.00 98.12           C  
ATOM   2975  O   ARG A 367     -10.383  -6.367   7.078  1.00 98.12           O  
ATOM   2976  CG  ARG A 367     -12.922  -8.617   3.992  1.00 98.12           C  
ATOM   2977  CD  ARG A 367     -12.688 -10.008   3.410  1.00 98.12           C  
ATOM   2978  NE  ARG A 367     -13.172 -11.055   4.309  1.00 98.12           N  
ATOM   2979  NH1 ARG A 367     -12.742 -12.789   2.850  1.00 98.12           N  
ATOM   2980  NH2 ARG A 367     -13.641 -13.219   4.914  1.00 98.12           N  
ATOM   2981  CZ  ARG A 367     -13.180 -12.352   4.023  1.00 98.12           C  
ATOM   2982  N   MET A 368     -11.961  -7.449   8.242  1.00 98.12           N  
ATOM   2983  CA  MET A 368     -11.211  -7.434   9.492  1.00 98.12           C  
ATOM   2984  C   MET A 368     -11.125  -8.836  10.094  1.00 98.12           C  
ATOM   2985  CB  MET A 368     -11.859  -6.477  10.500  1.00 98.12           C  
ATOM   2986  O   MET A 368     -12.094  -9.594  10.047  1.00 98.12           O  
ATOM   2987  CG  MET A 368     -11.859  -5.027  10.047  1.00 98.12           C  
ATOM   2988  SD  MET A 368     -12.734  -3.926  11.227  1.00 98.12           S  
ATOM   2989  CE  MET A 368     -14.359  -3.818  10.414  1.00 98.12           C  
ATOM   2990  N   PHE A 369     -10.000  -9.133  10.586  1.00 98.06           N  
ATOM   2991  CA  PHE A 369      -9.734 -10.445  11.164  1.00 98.06           C  
ATOM   2992  C   PHE A 369      -9.227 -10.312  12.594  1.00 98.06           C  
ATOM   2993  CB  PHE A 369      -8.719 -11.219  10.320  1.00 98.06           C  
ATOM   2994  O   PHE A 369      -8.203  -9.680  12.844  1.00 98.06           O  
ATOM   2995  CG  PHE A 369      -9.094 -11.320   8.867  1.00 98.06           C  
ATOM   2996  CD1 PHE A 369      -9.875 -12.383   8.406  1.00 98.06           C  
ATOM   2997  CD2 PHE A 369      -8.680 -10.359   7.953  1.00 98.06           C  
ATOM   2998  CE1 PHE A 369     -10.227 -12.484   7.062  1.00 98.06           C  
ATOM   2999  CE2 PHE A 369      -9.023 -10.453   6.609  1.00 98.06           C  
ATOM   3000  CZ  PHE A 369      -9.797 -11.516   6.164  1.00 98.06           C  
ATOM   3001  N   ASP A 370      -9.938 -10.938  13.516  1.00 97.31           N  
ATOM   3002  CA  ASP A 370      -9.516 -10.969  14.914  1.00 97.31           C  
ATOM   3003  C   ASP A 370      -8.516 -12.094  15.164  1.00 97.31           C  
ATOM   3004  CB  ASP A 370     -10.727 -11.133  15.836  1.00 97.31           C  
ATOM   3005  O   ASP A 370      -8.820 -13.266  14.938  1.00 97.31           O  
ATOM   3006  CG  ASP A 370     -10.383 -10.961  17.297  1.00 97.31           C  
ATOM   3007  OD1 ASP A 370      -9.625 -11.781  17.859  1.00 97.31           O  
ATOM   3008  OD2 ASP A 370     -10.883  -9.984  17.906  1.00 97.31           O  
ATOM   3009  N   ARG A 371      -7.434 -11.812  15.680  1.00 97.31           N  
ATOM   3010  CA  ARG A 371      -6.340 -12.766  15.812  1.00 97.31           C  
ATOM   3011  C   ARG A 371      -6.586 -13.727  16.969  1.00 97.31           C  
ATOM   3012  CB  ARG A 371      -5.008 -12.039  16.000  1.00 97.31           C  
ATOM   3013  O   ARG A 371      -6.082 -14.852  16.969  1.00 97.31           O  
ATOM   3014  CG  ARG A 371      -4.590 -11.195  14.812  1.00 97.31           C  
ATOM   3015  CD  ARG A 371      -3.244 -10.523  15.047  1.00 97.31           C  
ATOM   3016  NE  ARG A 371      -2.160 -11.500  15.117  1.00 97.31           N  
ATOM   3017  NH1 ARG A 371      -0.803 -10.203  16.469  1.00 97.31           N  
ATOM   3018  NH2 ARG A 371      -0.106 -12.281  15.781  1.00 97.31           N  
ATOM   3019  CZ  ARG A 371      -1.025 -11.320  15.789  1.00 97.31           C  
ATOM   3020  N   ASN A 372      -7.266 -13.297  17.938  1.00 94.75           N  
ATOM   3021  CA  ASN A 372      -7.527 -14.117  19.109  1.00 94.75           C  
ATOM   3022  C   ASN A 372      -8.672 -15.102  18.859  1.00 94.75           C  
ATOM   3023  CB  ASN A 372      -7.844 -13.242  20.312  1.00 94.75           C  
ATOM   3024  O   ASN A 372      -8.523 -16.297  19.094  1.00 94.75           O  
ATOM   3025  CG  ASN A 372      -6.668 -12.383  20.734  1.00 94.75           C  
ATOM   3026  ND2 ASN A 372      -6.957 -11.156  21.156  1.00 94.75           N  
ATOM   3027  OD1 ASN A 372      -5.516 -12.812  20.672  1.00 94.75           O  
ATOM   3028  N   THR A 373      -9.750 -14.602  18.250  1.00 94.00           N  
ATOM   3029  CA  THR A 373     -10.938 -15.430  18.062  1.00 94.00           C  
ATOM   3030  C   THR A 373     -10.945 -16.078  16.688  1.00 94.00           C  
ATOM   3031  CB  THR A 373     -12.227 -14.602  18.250  1.00 94.00           C  
ATOM   3032  O   THR A 373     -11.711 -17.016  16.438  1.00 94.00           O  
ATOM   3033  CG2 THR A 373     -12.242 -13.914  19.609  1.00 94.00           C  
ATOM   3034  OG1 THR A 373     -12.305 -13.609  17.219  1.00 94.00           O  
ATOM   3035  N   LYS A 374     -10.172 -15.562  15.727  1.00 92.81           N  
ATOM   3036  CA  LYS A 374     -10.078 -16.031  14.344  1.00 92.81           C  
ATOM   3037  C   LYS A 374     -11.375 -15.742  13.586  1.00 92.81           C  
ATOM   3038  CB  LYS A 374      -9.758 -17.516  14.289  1.00 92.81           C  
ATOM   3039  O   LYS A 374     -11.625 -16.344  12.539  1.00 92.81           O  
ATOM   3040  CG  LYS A 374      -8.438 -17.891  14.953  1.00 92.81           C  
ATOM   3041  CD  LYS A 374      -7.254 -17.297  14.203  1.00 92.81           C  
ATOM   3042  CE  LYS A 374      -5.926 -17.734  14.805  1.00 92.81           C  
ATOM   3043  NZ  LYS A 374      -4.766 -17.047  14.164  1.00 92.81           N  
ATOM   3044  N   ARG A 375     -12.133 -14.898  14.188  1.00 94.44           N  
ATOM   3045  CA  ARG A 375     -13.344 -14.469  13.492  1.00 94.44           C  
ATOM   3046  C   ARG A 375     -13.039 -13.320  12.531  1.00 94.44           C  
ATOM   3047  CB  ARG A 375     -14.422 -14.047  14.484  1.00 94.44           C  
ATOM   3048  O   ARG A 375     -12.086 -12.562  12.750  1.00 94.44           O  
ATOM   3049  CG  ARG A 375     -14.953 -15.188  15.344  1.00 94.44           C  
ATOM   3050  CD  ARG A 375     -16.031 -14.719  16.312  1.00 94.44           C  
ATOM   3051  NE  ARG A 375     -16.500 -15.805  17.156  1.00 94.44           N  
ATOM   3052  NH1 ARG A 375     -17.984 -14.492  18.359  1.00 94.44           N  
ATOM   3053  NH2 ARG A 375     -17.766 -16.734  18.828  1.00 94.44           N  
ATOM   3054  CZ  ARG A 375     -17.422 -15.672  18.109  1.00 94.44           C  
ATOM   3055  N   ASP A 376     -13.820 -13.297  11.508  1.00 96.00           N  
ATOM   3056  CA  ASP A 376     -13.656 -12.219  10.539  1.00 96.00           C  
ATOM   3057  C   ASP A 376     -14.984 -11.539  10.250  1.00 96.00           C  
ATOM   3058  CB  ASP A 376     -13.039 -12.750   9.242  1.00 96.00           C  
ATOM   3059  O   ASP A 376     -16.047 -12.102  10.516  1.00 96.00           O  
ATOM   3060  CG  ASP A 376     -13.961 -13.703   8.500  1.00 96.00           C  
ATOM   3061  OD1 ASP A 376     -14.391 -14.719   9.086  1.00 96.00           O  
ATOM   3062  OD2 ASP A 376     -14.250 -13.430   7.312  1.00 96.00           O  
ATOM   3063  N   ILE A 377     -14.922 -10.344   9.820  1.00 96.31           N  
ATOM   3064  CA  ILE A 377     -16.109  -9.586   9.445  1.00 96.31           C  
ATOM   3065  C   ILE A 377     -15.844  -8.812   8.156  1.00 96.31           C  
ATOM   3066  CB  ILE A 377     -16.547  -8.625  10.570  1.00 96.31           C  
ATOM   3067  O   ILE A 377     -14.727  -8.344   7.934  1.00 96.31           O  
ATOM   3068  CG1 ILE A 377     -17.906  -8.000  10.242  1.00 96.31           C  
ATOM   3069  CG2 ILE A 377     -15.492  -7.539  10.797  1.00 96.31           C  
ATOM   3070  CD1 ILE A 377     -18.562  -7.273  11.406  1.00 96.31           C  
ATOM   3071  N   THR A 378     -16.797  -8.758   7.281  1.00 97.31           N  
ATOM   3072  CA  THR A 378     -16.750  -7.980   6.047  1.00 97.31           C  
ATOM   3073  C   THR A 378     -17.750  -6.832   6.102  1.00 97.31           C  
ATOM   3074  CB  THR A 378     -17.047  -8.867   4.820  1.00 97.31           C  
ATOM   3075  O   THR A 378     -18.938  -7.047   6.387  1.00 97.31           O  
ATOM   3076  CG2 THR A 378     -16.906  -8.070   3.527  1.00 97.31           C  
ATOM   3077  OG1 THR A 378     -16.125  -9.961   4.797  1.00 97.31           O  
ATOM   3078  N   LEU A 379     -17.266  -5.707   5.867  1.00 96.69           N  
ATOM   3079  CA  LEU A 379     -18.109  -4.520   5.871  1.00 96.69           C  
ATOM   3080  C   LEU A 379     -17.984  -3.770   4.547  1.00 96.69           C  
ATOM   3081  CB  LEU A 379     -17.719  -3.592   7.027  1.00 96.69           C  
ATOM   3082  O   LEU A 379     -17.094  -4.043   3.746  1.00 96.69           O  
ATOM   3083  CG  LEU A 379     -17.812  -4.188   8.430  1.00 96.69           C  
ATOM   3084  CD1 LEU A 379     -17.188  -3.244   9.453  1.00 96.69           C  
ATOM   3085  CD2 LEU A 379     -19.266  -4.488   8.789  1.00 96.69           C  
ATOM   3086  N   GLU A 380     -18.953  -2.844   4.340  1.00 96.31           N  
ATOM   3087  CA  GLU A 380     -19.000  -2.113   3.076  1.00 96.31           C  
ATOM   3088  C   GLU A 380     -18.969  -0.605   3.309  1.00 96.31           C  
ATOM   3089  CB  GLU A 380     -20.234  -2.502   2.275  1.00 96.31           C  
ATOM   3090  O   GLU A 380     -19.703  -0.090   4.152  1.00 96.31           O  
ATOM   3091  CG  GLU A 380     -20.328  -1.842   0.906  1.00 96.31           C  
ATOM   3092  CD  GLU A 380     -21.562  -2.227   0.127  1.00 96.31           C  
ATOM   3093  OE1 GLU A 380     -21.844  -1.609  -0.927  1.00 96.31           O  
ATOM   3094  OE2 GLU A 380     -22.281  -3.154   0.574  1.00 96.31           O  
ATOM   3095  N   ALA A 381     -18.094   0.031   2.623  1.00 95.44           N  
ATOM   3096  CA  ALA A 381     -18.094   1.491   2.609  1.00 95.44           C  
ATOM   3097  C   ALA A 381     -19.016   2.025   1.516  1.00 95.44           C  
ATOM   3098  CB  ALA A 381     -16.672   2.027   2.416  1.00 95.44           C  
ATOM   3099  O   ALA A 381     -18.656   2.027   0.336  1.00 95.44           O  
ATOM   3100  N   SER A 382     -20.172   2.414   1.898  1.00 88.50           N  
ATOM   3101  CA  SER A 382     -21.156   2.924   0.948  1.00 88.50           C  
ATOM   3102  C   SER A 382     -21.922   4.113   1.522  1.00 88.50           C  
ATOM   3103  CB  SER A 382     -22.141   1.821   0.555  1.00 88.50           C  
ATOM   3104  O   SER A 382     -22.000   4.277   2.742  1.00 88.50           O  
ATOM   3105  OG  SER A 382     -23.047   1.558   1.612  1.00 88.50           O  
ATOM   3106  N   ARG A 383     -22.297   4.844   0.645  1.00 81.31           N  
ATOM   3107  CA  ARG A 383     -23.047   6.027   1.062  1.00 81.31           C  
ATOM   3108  C   ARG A 383     -24.469   5.672   1.466  1.00 81.31           C  
ATOM   3109  CB  ARG A 383     -23.062   7.074  -0.055  1.00 81.31           C  
ATOM   3110  O   ARG A 383     -25.172   6.480   2.080  1.00 81.31           O  
ATOM   3111  CG  ARG A 383     -21.734   7.801  -0.242  1.00 81.31           C  
ATOM   3112  CD  ARG A 383     -21.859   8.953  -1.226  1.00 81.31           C  
ATOM   3113  NE  ARG A 383     -20.594   9.641  -1.418  1.00 81.31           N  
ATOM   3114  NH1 ARG A 383     -21.469  11.766  -1.316  1.00 81.31           N  
ATOM   3115  NH2 ARG A 383     -19.219  11.477  -1.637  1.00 81.31           N  
ATOM   3116  CZ  ARG A 383     -20.438  10.961  -1.457  1.00 81.31           C  
ATOM   3117  N   GLU A 384     -24.750   4.441   1.248  1.00 75.25           N  
ATOM   3118  CA  GLU A 384     -26.078   4.047   1.715  1.00 75.25           C  
ATOM   3119  C   GLU A 384     -26.141   4.016   3.240  1.00 75.25           C  
ATOM   3120  CB  GLU A 384     -26.453   2.682   1.145  1.00 75.25           C  
ATOM   3121  O   GLU A 384     -25.234   3.494   3.893  1.00 75.25           O  
ATOM   3122  CG  GLU A 384     -26.656   2.678  -0.365  1.00 75.25           C  
ATOM   3123  CD  GLU A 384     -27.094   1.327  -0.911  1.00 75.25           C  
ATOM   3124  OE1 GLU A 384     -27.312   1.210  -2.139  1.00 75.25           O  
ATOM   3125  OE2 GLU A 384     -27.219   0.380  -0.103  1.00 75.25           O  
ATOM   3126  N   ASN A 385     -27.109   4.691   3.863  1.00 69.00           N  
ATOM   3127  CA  ASN A 385     -27.312   4.754   5.309  1.00 69.00           C  
ATOM   3128  C   ASN A 385     -26.188   5.512   6.000  1.00 69.00           C  
ATOM   3129  CB  ASN A 385     -27.438   3.348   5.891  1.00 69.00           C  
ATOM   3130  O   ASN A 385     -25.562   4.992   6.926  1.00 69.00           O  
ATOM   3131  CG  ASN A 385     -28.734   2.662   5.480  1.00 69.00           C  
ATOM   3132  ND2 ASN A 385     -28.719   1.336   5.445  1.00 69.00           N  
ATOM   3133  OD1 ASN A 385     -29.734   3.322   5.199  1.00 69.00           O  
ATOM   3134  N   ASN A 386     -25.812   6.555   5.477  1.00 75.06           N  
ATOM   3135  CA  ASN A 386     -24.688   7.359   5.941  1.00 75.06           C  
ATOM   3136  C   ASN A 386     -25.094   8.250   7.113  1.00 75.06           C  
ATOM   3137  CB  ASN A 386     -24.125   8.211   4.797  1.00 75.06           C  
ATOM   3138  O   ASN A 386     -24.438   9.266   7.379  1.00 75.06           O  
ATOM   3139  CG  ASN A 386     -23.328   7.391   3.801  1.00 75.06           C  
ATOM   3140  ND2 ASN A 386     -23.031   7.984   2.654  1.00 75.06           N  
ATOM   3141  OD1 ASN A 386     -23.000   6.234   4.059  1.00 75.06           O  
ATOM   3142  N   LYS A 387     -26.078   7.848   7.762  1.00 82.56           N  
ATOM   3143  CA  LYS A 387     -26.359   8.617   8.969  1.00 82.56           C  
ATOM   3144  C   LYS A 387     -25.328   8.336  10.055  1.00 82.56           C  
ATOM   3145  CB  LYS A 387     -27.766   8.305   9.492  1.00 82.56           C  
ATOM   3146  O   LYS A 387     -24.906   7.195  10.242  1.00 82.56           O  
ATOM   3147  CG  LYS A 387     -28.891   8.727   8.547  1.00 82.56           C  
ATOM   3148  CD  LYS A 387     -30.266   8.461   9.156  1.00 82.56           C  
ATOM   3149  CE  LYS A 387     -31.375   8.836   8.203  1.00 82.56           C  
ATOM   3150  NZ  LYS A 387     -32.719   8.523   8.766  1.00 82.56           N  
ATOM   3151  N   PRO A 388     -24.938   9.422  10.578  1.00 82.50           N  
ATOM   3152  CA  PRO A 388     -23.938   9.227  11.633  1.00 82.50           C  
ATOM   3153  C   PRO A 388     -24.391   8.250  12.703  1.00 82.50           C  
ATOM   3154  CB  PRO A 388     -23.766  10.633  12.211  1.00 82.50           C  
ATOM   3155  O   PRO A 388     -25.578   8.234  13.078  1.00 82.50           O  
ATOM   3156  CG  PRO A 388     -24.172  11.555  11.109  1.00 82.50           C  
ATOM   3157  CD  PRO A 388     -25.234  10.891  10.297  1.00 82.50           C  
ATOM   3158  N   ARG A 389     -23.578   7.246  13.055  1.00 85.75           N  
ATOM   3159  CA  ARG A 389     -23.734   6.281  14.133  1.00 85.75           C  
ATOM   3160  C   ARG A 389     -24.594   5.102  13.695  1.00 85.75           C  
ATOM   3161  CB  ARG A 389     -24.359   6.949  15.359  1.00 85.75           C  
ATOM   3162  O   ARG A 389     -25.000   4.273  14.516  1.00 85.75           O  
ATOM   3163  CG  ARG A 389     -23.469   8.008  16.000  1.00 85.75           C  
ATOM   3164  CD  ARG A 389     -24.062   8.523  17.312  1.00 85.75           C  
ATOM   3165  NE  ARG A 389     -23.188   9.492  17.953  1.00 85.75           N  
ATOM   3166  NH1 ARG A 389     -24.609   9.922  19.719  1.00 85.75           N  
ATOM   3167  NH2 ARG A 389     -22.594  11.000  19.578  1.00 85.75           N  
ATOM   3168  CZ  ARG A 389     -23.469  10.133  19.078  1.00 85.75           C  
ATOM   3169  N   THR A 390     -24.828   5.121  12.500  1.00 89.31           N  
ATOM   3170  CA  THR A 390     -25.500   3.943  11.977  1.00 89.31           C  
ATOM   3171  C   THR A 390     -24.594   2.725  12.016  1.00 89.31           C  
ATOM   3172  CB  THR A 390     -26.000   4.176  10.539  1.00 89.31           C  
ATOM   3173  O   THR A 390     -23.453   2.779  11.523  1.00 89.31           O  
ATOM   3174  CG2 THR A 390     -26.750   2.963  10.008  1.00 89.31           C  
ATOM   3175  OG1 THR A 390     -26.859   5.316  10.516  1.00 89.31           O  
ATOM   3176  N   VAL A 391     -25.109   1.689  12.586  1.00 92.75           N  
ATOM   3177  CA  VAL A 391     -24.328   0.466  12.711  1.00 92.75           C  
ATOM   3178  C   VAL A 391     -24.219  -0.215  11.344  1.00 92.75           C  
ATOM   3179  CB  VAL A 391     -24.953  -0.504  13.742  1.00 92.75           C  
ATOM   3180  O   VAL A 391     -25.188  -0.311  10.609  1.00 92.75           O  
ATOM   3181  CG1 VAL A 391     -24.172  -1.824  13.773  1.00 92.75           C  
ATOM   3182  CG2 VAL A 391     -24.969   0.136  15.125  1.00 92.75           C  
ATOM   3183  N   LEU A 392     -23.047  -0.603  11.016  1.00 93.56           N  
ATOM   3184  CA  LEU A 392     -22.812  -1.287   9.750  1.00 93.56           C  
ATOM   3185  C   LEU A 392     -23.234  -2.748   9.836  1.00 93.56           C  
ATOM   3186  CB  LEU A 392     -21.328  -1.194   9.352  1.00 93.56           C  
ATOM   3187  O   LEU A 392     -22.969  -3.420  10.836  1.00 93.56           O  
ATOM   3188  CG  LEU A 392     -20.766   0.214   9.164  1.00 93.56           C  
ATOM   3189  CD1 LEU A 392     -19.281   0.149   8.828  1.00 93.56           C  
ATOM   3190  CD2 LEU A 392     -21.531   0.956   8.078  1.00 93.56           C  
ATOM   3191  N   LYS A 393     -23.828  -3.123   8.805  1.00 92.38           N  
ATOM   3192  CA  LYS A 393     -24.219  -4.523   8.734  1.00 92.38           C  
ATOM   3193  C   LYS A 393     -23.156  -5.367   8.039  1.00 92.38           C  
ATOM   3194  CB  LYS A 393     -25.562  -4.664   8.000  1.00 92.38           C  
ATOM   3195  O   LYS A 393     -22.656  -4.988   6.977  1.00 92.38           O  
ATOM   3196  CG  LYS A 393     -26.719  -3.984   8.711  1.00 92.38           C  
ATOM   3197  CD  LYS A 393     -28.031  -4.188   7.953  1.00 92.38           C  
ATOM   3198  CE  LYS A 393     -29.188  -3.457   8.625  1.00 92.38           C  
ATOM   3199  NZ  LYS A 393     -30.453  -3.602   7.859  1.00 92.38           N  
ATOM   3200  N   PRO A 394     -22.859  -6.473   8.633  1.00 94.19           N  
ATOM   3201  CA  PRO A 394     -21.891  -7.359   7.988  1.00 94.19           C  
ATOM   3202  C   PRO A 394     -22.375  -7.887   6.641  1.00 94.19           C  
ATOM   3203  CB  PRO A 394     -21.719  -8.500   9.000  1.00 94.19           C  
ATOM   3204  O   PRO A 394     -23.578  -8.055   6.438  1.00 94.19           O  
ATOM   3205  CG  PRO A 394     -22.141  -7.914  10.305  1.00 94.19           C  
ATOM   3206  CD  PRO A 394     -23.203  -6.883  10.055  1.00 94.19           C  
ATOM   3207  N   ARG A 395     -21.453  -8.070   5.746  1.00 94.06           N  
ATOM   3208  CA  ARG A 395     -21.703  -8.625   4.422  1.00 94.06           C  
ATOM   3209  C   ARG A 395     -21.047  -9.992   4.258  1.00 94.06           C  
ATOM   3210  CB  ARG A 395     -21.203  -7.668   3.334  1.00 94.06           C  
ATOM   3211  O   ARG A 395     -20.141 -10.344   5.020  1.00 94.06           O  
ATOM   3212  CG  ARG A 395     -21.844  -6.289   3.389  1.00 94.06           C  
ATOM   3213  CD  ARG A 395     -23.281  -6.312   2.904  1.00 94.06           C  
ATOM   3214  NE  ARG A 395     -23.844  -4.969   2.793  1.00 94.06           N  
ATOM   3215  NH1 ARG A 395     -26.000  -5.582   3.367  1.00 94.06           N  
ATOM   3216  NH2 ARG A 395     -25.516  -3.395   2.885  1.00 94.06           N  
ATOM   3217  CZ  ARG A 395     -25.109  -4.652   3.016  1.00 94.06           C  
ATOM   3218  N   LYS A 396     -21.594 -10.734   3.307  1.00 93.31           N  
ATOM   3219  CA  LYS A 396     -21.016 -12.031   2.971  1.00 93.31           C  
ATOM   3220  C   LYS A 396     -21.094 -12.297   1.469  1.00 93.31           C  
ATOM   3221  CB  LYS A 396     -21.734 -13.156   3.730  1.00 93.31           C  
ATOM   3222  O   LYS A 396     -22.094 -11.984   0.825  1.00 93.31           O  
ATOM   3223  CG  LYS A 396     -21.016 -14.492   3.676  1.00 93.31           C  
ATOM   3224  CD  LYS A 396     -21.703 -15.539   4.547  1.00 93.31           C  
ATOM   3225  CE  LYS A 396     -21.000 -16.891   4.469  1.00 93.31           C  
ATOM   3226  NZ  LYS A 396     -21.688 -17.906   5.316  1.00 93.31           N  
ATOM   3227  N   VAL A 397     -20.000 -12.758   0.953  1.00 93.56           N  
ATOM   3228  CA  VAL A 397     -19.938 -13.117  -0.461  1.00 93.56           C  
ATOM   3229  C   VAL A 397     -20.141 -14.625  -0.622  1.00 93.56           C  
ATOM   3230  CB  VAL A 397     -18.609 -12.672  -1.112  1.00 93.56           C  
ATOM   3231  O   VAL A 397     -19.422 -15.414  -0.006  1.00 93.56           O  
ATOM   3232  CG1 VAL A 397     -18.594 -13.039  -2.596  1.00 93.56           C  
ATOM   3233  CG2 VAL A 397     -18.406 -11.172  -0.921  1.00 93.56           C  
ATOM   3234  N   CYS A 398     -21.141 -14.961  -1.451  1.00 89.31           N  
ATOM   3235  CA  CYS A 398     -21.422 -16.375  -1.661  1.00 89.31           C  
ATOM   3236  C   CYS A 398     -21.047 -16.797  -3.074  1.00 89.31           C  
ATOM   3237  CB  CYS A 398     -22.906 -16.672  -1.405  1.00 89.31           C  
ATOM   3238  O   CYS A 398     -21.219 -16.047  -4.027  1.00 89.31           O  
ATOM   3239  SG  CYS A 398     -24.031 -15.703  -2.434  1.00 89.31           S  
ATOM   3240  N   ALA A 399     -20.391 -17.906  -3.174  1.00 81.50           N  
ATOM   3241  CA  ALA A 399     -20.047 -18.453  -4.480  1.00 81.50           C  
ATOM   3242  C   ALA A 399     -21.250 -19.141  -5.125  1.00 81.50           C  
ATOM   3243  CB  ALA A 399     -18.891 -19.438  -4.348  1.00 81.50           C  
ATOM   3244  O   ALA A 399     -21.391 -19.141  -6.352  1.00 81.50           O  
ATOM   3245  N   SER A 400     -22.188 -19.875  -4.359  1.00 70.62           N  
ATOM   3246  CA  SER A 400     -23.266 -20.703  -4.910  1.00 70.62           C  
ATOM   3247  C   SER A 400     -24.594 -19.953  -4.926  1.00 70.62           C  
ATOM   3248  CB  SER A 400     -23.406 -22.000  -4.109  1.00 70.62           C  
ATOM   3249  O   SER A 400     -24.719 -18.875  -4.320  1.00 70.62           O  
ATOM   3250  OG  SER A 400     -24.516 -22.750  -4.578  1.00 70.62           O  
ATOM   3251  N   GLY A 401     -25.750 -20.312  -5.746  1.00 59.84           N  
ATOM   3252  CA  GLY A 401     -27.047 -19.812  -6.191  1.00 59.84           C  
ATOM   3253  C   GLY A 401     -27.938 -19.328  -5.055  1.00 59.84           C  
ATOM   3254  O   GLY A 401     -28.562 -18.281  -5.148  1.00 59.84           O  
ATOM   3255  N   LYS A 402     -28.250 -20.031  -4.008  1.00 60.53           N  
ATOM   3256  CA  LYS A 402     -29.391 -19.609  -3.207  1.00 60.53           C  
ATOM   3257  C   LYS A 402     -29.016 -18.406  -2.330  1.00 60.53           C  
ATOM   3258  CB  LYS A 402     -29.906 -20.750  -2.340  1.00 60.53           C  
ATOM   3259  O   LYS A 402     -28.141 -18.500  -1.479  1.00 60.53           O  
ATOM   3260  CG  LYS A 402     -30.984 -21.594  -3.002  1.00 60.53           C  
ATOM   3261  CD  LYS A 402     -31.547 -22.625  -2.043  1.00 60.53           C  
ATOM   3262  CE  LYS A 402     -32.594 -23.516  -2.723  1.00 60.53           C  
ATOM   3263  NZ  LYS A 402     -33.125 -24.547  -1.796  1.00 60.53           N  
ATOM   3264  N   ARG A 403     -29.312 -17.219  -2.691  1.00 64.94           N  
ATOM   3265  CA  ARG A 403     -28.938 -15.922  -2.135  1.00 64.94           C  
ATOM   3266  C   ARG A 403     -29.781 -15.609  -0.897  1.00 64.94           C  
ATOM   3267  CB  ARG A 403     -29.125 -14.820  -3.182  1.00 64.94           C  
ATOM   3268  O   ARG A 403     -31.000 -15.719  -0.922  1.00 64.94           O  
ATOM   3269  CG  ARG A 403     -27.859 -14.508  -3.967  1.00 64.94           C  
ATOM   3270  CD  ARG A 403     -28.078 -13.359  -4.945  1.00 64.94           C  
ATOM   3271  NE  ARG A 403     -26.922 -13.180  -5.820  1.00 64.94           N  
ATOM   3272  NH1 ARG A 403     -27.812 -11.383  -6.965  1.00 64.94           N  
ATOM   3273  NH2 ARG A 403     -25.719 -12.164  -7.500  1.00 64.94           N  
ATOM   3274  CZ  ARG A 403     -26.812 -12.242  -6.762  1.00 64.94           C  
ATOM   3275  N   LYS A 404     -29.109 -15.648   0.218  1.00 70.81           N  
ATOM   3276  CA  LYS A 404     -29.797 -15.039   1.356  1.00 70.81           C  
ATOM   3277  C   LYS A 404     -29.719 -13.516   1.292  1.00 70.81           C  
ATOM   3278  CB  LYS A 404     -29.188 -15.539   2.672  1.00 70.81           C  
ATOM   3279  O   LYS A 404     -28.953 -12.961   0.499  1.00 70.81           O  
ATOM   3280  CG  LYS A 404     -29.469 -17.000   2.963  1.00 70.81           C  
ATOM   3281  CD  LYS A 404     -28.922 -17.422   4.320  1.00 70.81           C  
ATOM   3282  CE  LYS A 404     -29.156 -18.891   4.602  1.00 70.81           C  
ATOM   3283  NZ  LYS A 404     -28.578 -19.312   5.906  1.00 70.81           N  
ATOM   3284  N   LYS A 405     -30.594 -12.805   2.025  1.00 68.88           N  
ATOM   3285  CA  LYS A 405     -30.812 -11.359   1.977  1.00 68.88           C  
ATOM   3286  C   LYS A 405     -29.484 -10.602   2.096  1.00 68.88           C  
ATOM   3287  CB  LYS A 405     -31.766 -10.922   3.086  1.00 68.88           C  
ATOM   3288  O   LYS A 405     -29.234  -9.656   1.347  1.00 68.88           O  
ATOM   3289  CG  LYS A 405     -32.562  -9.672   2.756  1.00 68.88           C  
ATOM   3290  CD  LYS A 405     -33.531  -9.320   3.871  1.00 68.88           C  
ATOM   3291  CE  LYS A 405     -34.281  -8.023   3.578  1.00 68.88           C  
ATOM   3292  NZ  LYS A 405     -35.219  -7.664   4.680  1.00 68.88           N  
ATOM   3293  N   ASP A 406     -28.516 -10.953   2.959  1.00 75.56           N  
ATOM   3294  CA  ASP A 406     -27.297 -10.195   3.211  1.00 75.56           C  
ATOM   3295  C   ASP A 406     -26.109 -10.789   2.451  1.00 75.56           C  
ATOM   3296  CB  ASP A 406     -26.984 -10.148   4.711  1.00 75.56           C  
ATOM   3297  O   ASP A 406     -24.953 -10.461   2.736  1.00 75.56           O  
ATOM   3298  CG  ASP A 406     -28.078  -9.469   5.520  1.00 75.56           C  
ATOM   3299  OD1 ASP A 406     -28.656  -8.477   5.039  1.00 75.56           O  
ATOM   3300  OD2 ASP A 406     -28.359  -9.930   6.645  1.00 75.56           O  
ATOM   3301  N   GLU A 407     -26.375 -11.539   1.486  1.00 84.06           N  
ATOM   3302  CA  GLU A 407     -25.328 -12.203   0.727  1.00 84.06           C  
ATOM   3303  C   GLU A 407     -25.250 -11.664  -0.699  1.00 84.06           C  
ATOM   3304  CB  GLU A 407     -25.547 -13.719   0.708  1.00 84.06           C  
ATOM   3305  O   GLU A 407     -26.266 -11.258  -1.269  1.00 84.06           O  
ATOM   3306  CG  GLU A 407     -25.391 -14.383   2.068  1.00 84.06           C  
ATOM   3307  CD  GLU A 407     -25.500 -15.898   2.014  1.00 84.06           C  
ATOM   3308  OE1 GLU A 407     -25.328 -16.562   3.064  1.00 84.06           O  
ATOM   3309  OE2 GLU A 407     -25.766 -16.422   0.913  1.00 84.06           O  
ATOM   3310  N   ILE A 408     -24.094 -11.422  -1.091  1.00 88.94           N  
ATOM   3311  CA  ILE A 408     -23.859 -10.984  -2.463  1.00 88.94           C  
ATOM   3312  C   ILE A 408     -23.156 -12.094  -3.244  1.00 88.94           C  
ATOM   3313  CB  ILE A 408     -23.031  -9.688  -2.510  1.00 88.94           C  
ATOM   3314  O   ILE A 408     -22.250 -12.742  -2.725  1.00 88.94           O  
ATOM   3315  CG1 ILE A 408     -22.906  -9.180  -3.951  1.00 88.94           C  
ATOM   3316  CG2 ILE A 408     -21.656  -9.906  -1.889  1.00 88.94           C  
ATOM   3317  CD1 ILE A 408     -22.469  -7.727  -4.062  1.00 88.94           C  
ATOM   3318  N   SER A 409     -23.719 -12.320  -4.363  1.00 92.75           N  
ATOM   3319  CA  SER A 409     -23.094 -13.336  -5.211  1.00 92.75           C  
ATOM   3320  C   SER A 409     -21.734 -12.859  -5.734  1.00 92.75           C  
ATOM   3321  CB  SER A 409     -24.000 -13.695  -6.383  1.00 92.75           C  
ATOM   3322  O   SER A 409     -21.578 -11.688  -6.094  1.00 92.75           O  
ATOM   3323  OG  SER A 409     -23.328 -14.523  -7.312  1.00 92.75           O  
ATOM   3324  N   VAL A 410     -20.859 -13.727  -5.871  1.00 94.44           N  
ATOM   3325  CA  VAL A 410     -19.531 -13.414  -6.371  1.00 94.44           C  
ATOM   3326  C   VAL A 410     -19.625 -12.867  -7.797  1.00 94.44           C  
ATOM   3327  CB  VAL A 410     -18.594 -14.648  -6.336  1.00 94.44           C  
ATOM   3328  O   VAL A 410     -18.844 -12.000  -8.188  1.00 94.44           O  
ATOM   3329  CG1 VAL A 410     -17.250 -14.336  -6.992  1.00 94.44           C  
ATOM   3330  CG2 VAL A 410     -18.406 -15.125  -4.898  1.00 94.44           C  
ATOM   3331  N   ASP A 411     -20.641 -13.211  -8.516  1.00 92.75           N  
ATOM   3332  CA  ASP A 411     -20.828 -12.789  -9.906  1.00 92.75           C  
ATOM   3333  C   ASP A 411     -21.297 -11.344  -9.984  1.00 92.75           C  
ATOM   3334  CB  ASP A 411     -21.812 -13.711 -10.617  1.00 92.75           C  
ATOM   3335  O   ASP A 411     -21.203 -10.703 -11.039  1.00 92.75           O  
ATOM   3336  CG  ASP A 411     -21.297 -15.133 -10.773  1.00 92.75           C  
ATOM   3337  OD1 ASP A 411     -20.141 -15.312 -11.227  1.00 92.75           O  
ATOM   3338  OD2 ASP A 411     -22.047 -16.078 -10.445  1.00 92.75           O  
ATOM   3339  N   SER A 412     -21.781 -10.922  -8.914  1.00 93.75           N  
ATOM   3340  CA  SER A 412     -22.359  -9.578  -8.922  1.00 93.75           C  
ATOM   3341  C   SER A 412     -21.391  -8.555  -8.359  1.00 93.75           C  
ATOM   3342  CB  SER A 412     -23.656  -9.562  -8.109  1.00 93.75           C  
ATOM   3343  O   SER A 412     -21.719  -7.375  -8.219  1.00 93.75           O  
ATOM   3344  OG  SER A 412     -24.578 -10.516  -8.609  1.00 93.75           O  
ATOM   3345  N   LEU A 413     -20.219  -8.969  -8.070  1.00 95.69           N  
ATOM   3346  CA  LEU A 413     -19.234  -8.062  -7.492  1.00 95.69           C  
ATOM   3347  C   LEU A 413     -18.797  -7.012  -8.516  1.00 95.69           C  
ATOM   3348  CB  LEU A 413     -18.016  -8.836  -6.996  1.00 95.69           C  
ATOM   3349  O   LEU A 413     -18.625  -7.324  -9.695  1.00 95.69           O  
ATOM   3350  CG  LEU A 413     -18.203  -9.688  -5.742  1.00 95.69           C  
ATOM   3351  CD1 LEU A 413     -16.938 -10.469  -5.422  1.00 95.69           C  
ATOM   3352  CD2 LEU A 413     -18.625  -8.812  -4.562  1.00 95.69           C  
ATOM   3353  N   ASP A 414     -18.719  -5.824  -8.086  1.00 95.69           N  
ATOM   3354  CA  ASP A 414     -18.188  -4.738  -8.898  1.00 95.69           C  
ATOM   3355  C   ASP A 414     -16.703  -4.527  -8.633  1.00 95.69           C  
ATOM   3356  CB  ASP A 414     -18.969  -3.441  -8.641  1.00 95.69           C  
ATOM   3357  O   ASP A 414     -16.328  -3.990  -7.586  1.00 95.69           O  
ATOM   3358  CG  ASP A 414     -18.609  -2.334  -9.617  1.00 95.69           C  
ATOM   3359  OD1 ASP A 414     -17.578  -2.451 -10.328  1.00 95.69           O  
ATOM   3360  OD2 ASP A 414     -19.359  -1.335  -9.680  1.00 95.69           O  
ATOM   3361  N   PHE A 415     -15.844  -4.812  -9.594  1.00 96.44           N  
ATOM   3362  CA  PHE A 415     -14.398  -4.770  -9.406  1.00 96.44           C  
ATOM   3363  C   PHE A 415     -13.867  -3.354  -9.594  1.00 96.44           C  
ATOM   3364  CB  PHE A 415     -13.703  -5.727 -10.375  1.00 96.44           C  
ATOM   3365  O   PHE A 415     -12.711  -3.072  -9.281  1.00 96.44           O  
ATOM   3366  CG  PHE A 415     -14.078  -7.168 -10.188  1.00 96.44           C  
ATOM   3367  CD1 PHE A 415     -13.953  -7.777  -8.945  1.00 96.44           C  
ATOM   3368  CD2 PHE A 415     -14.570  -7.918 -11.250  1.00 96.44           C  
ATOM   3369  CE1 PHE A 415     -14.305  -9.117  -8.766  1.00 96.44           C  
ATOM   3370  CE2 PHE A 415     -14.922  -9.250 -11.078  1.00 96.44           C  
ATOM   3371  CZ  PHE A 415     -14.789  -9.852  -9.836  1.00 96.44           C  
ATOM   3372  N   ASN A 416     -14.703  -2.443 -10.086  1.00 93.19           N  
ATOM   3373  CA  ASN A 416     -14.297  -1.046 -10.203  1.00 93.19           C  
ATOM   3374  C   ASN A 416     -14.391  -0.324  -8.859  1.00 93.19           C  
ATOM   3375  CB  ASN A 416     -15.148  -0.325 -11.250  1.00 93.19           C  
ATOM   3376  O   ASN A 416     -13.781   0.730  -8.680  1.00 93.19           O  
ATOM   3377  CG  ASN A 416     -14.898  -0.838 -12.656  1.00 93.19           C  
ATOM   3378  ND2 ASN A 416     -15.969  -0.968 -13.438  1.00 93.19           N  
ATOM   3379  OD1 ASN A 416     -13.766  -1.116 -13.039  1.00 93.19           O  
ATOM   3380  N   LYS A 417     -15.188  -0.866  -8.047  1.00 95.25           N  
ATOM   3381  CA  LYS A 417     -15.250  -0.380  -6.676  1.00 95.25           C  
ATOM   3382  C   LYS A 417     -14.305  -1.162  -5.773  1.00 95.25           C  
ATOM   3383  CB  LYS A 417     -16.688  -0.470  -6.137  1.00 95.25           C  
ATOM   3384  O   LYS A 417     -14.523  -2.348  -5.512  1.00 95.25           O  
ATOM   3385  CG  LYS A 417     -17.672   0.426  -6.863  1.00 95.25           C  
ATOM   3386  CD  LYS A 417     -19.047   0.361  -6.227  1.00 95.25           C  
ATOM   3387  CE  LYS A 417     -20.047   1.251  -6.957  1.00 95.25           C  
ATOM   3388  NZ  LYS A 417     -21.422   1.158  -6.363  1.00 95.25           N  
ATOM   3389  N   LYS A 418     -13.359  -0.544  -5.371  1.00 97.12           N  
ATOM   3390  CA  LYS A 418     -12.359  -1.277  -4.605  1.00 97.12           C  
ATOM   3391  C   LYS A 418     -11.742  -0.396  -3.523  1.00 97.12           C  
ATOM   3392  CB  LYS A 418     -11.266  -1.816  -5.527  1.00 97.12           C  
ATOM   3393  O   LYS A 418     -11.688   0.828  -3.666  1.00 97.12           O  
ATOM   3394  CG  LYS A 418     -10.617  -0.756  -6.406  1.00 97.12           C  
ATOM   3395  CD  LYS A 418      -9.656  -1.374  -7.414  1.00 97.12           C  
ATOM   3396  CE  LYS A 418      -9.031  -0.317  -8.320  1.00 97.12           C  
ATOM   3397  NZ  LYS A 418      -8.156  -0.926  -9.359  1.00 97.12           N  
ATOM   3398  N   ILE A 419     -11.328  -0.988  -2.443  1.00 98.06           N  
ATOM   3399  CA  ILE A 419     -10.602  -0.354  -1.350  1.00 98.06           C  
ATOM   3400  C   ILE A 419      -9.164  -0.861  -1.324  1.00 98.06           C  
ATOM   3401  CB  ILE A 419     -11.289  -0.615   0.010  1.00 98.06           C  
ATOM   3402  O   ILE A 419      -8.906  -1.995  -0.914  1.00 98.06           O  
ATOM   3403  CG1 ILE A 419     -12.688   0.008   0.031  1.00 98.06           C  
ATOM   3404  CG2 ILE A 419     -10.430  -0.074   1.159  1.00 98.06           C  
ATOM   3405  CD1 ILE A 419     -13.469  -0.273   1.306  1.00 98.06           C  
ATOM   3406  N   LEU A 420      -8.320   0.040  -1.781  1.00 98.25           N  
ATOM   3407  CA  LEU A 420      -6.910  -0.330  -1.854  1.00 98.25           C  
ATOM   3408  C   LEU A 420      -6.141   0.219  -0.657  1.00 98.25           C  
ATOM   3409  CB  LEU A 420      -6.289   0.184  -3.154  1.00 98.25           C  
ATOM   3410  O   LEU A 420      -5.090  -0.313  -0.292  1.00 98.25           O  
ATOM   3411  CG  LEU A 420      -6.949  -0.283  -4.453  1.00 98.25           C  
ATOM   3412  CD1 LEU A 420      -6.223   0.303  -5.660  1.00 98.25           C  
ATOM   3413  CD2 LEU A 420      -6.973  -1.806  -4.523  1.00 98.25           C  
ATOM   3414  N   HIS A 421      -6.652   1.257   0.006  1.00 98.25           N  
ATOM   3415  CA  HIS A 421      -5.953   1.966   1.072  1.00 98.25           C  
ATOM   3416  C   HIS A 421      -6.824   2.084   2.318  1.00 98.25           C  
ATOM   3417  CB  HIS A 421      -5.523   3.355   0.599  1.00 98.25           C  
ATOM   3418  O   HIS A 421      -7.953   2.576   2.250  1.00 98.25           O  
ATOM   3419  CG  HIS A 421      -4.855   3.354  -0.739  1.00 98.25           C  
ATOM   3420  CD2 HIS A 421      -5.309   3.732  -1.958  1.00 98.25           C  
ATOM   3421  ND1 HIS A 421      -3.562   2.918  -0.924  1.00 98.25           N  
ATOM   3422  CE1 HIS A 421      -3.244   3.031  -2.203  1.00 98.25           C  
ATOM   3423  NE2 HIS A 421      -4.285   3.521  -2.852  1.00 98.25           N  
ATOM   3424  N   THR A 422      -6.270   1.593   3.381  1.00 98.25           N  
ATOM   3425  CA  THR A 422      -6.941   1.663   4.672  1.00 98.25           C  
ATOM   3426  C   THR A 422      -5.957   2.053   5.773  1.00 98.25           C  
ATOM   3427  CB  THR A 422      -7.605   0.321   5.031  1.00 98.25           C  
ATOM   3428  O   THR A 422      -4.746   1.867   5.625  1.00 98.25           O  
ATOM   3429  CG2 THR A 422      -8.633  -0.079   3.977  1.00 98.25           C  
ATOM   3430  OG1 THR A 422      -6.602  -0.698   5.113  1.00 98.25           O  
ATOM   3431  N   ALA A 423      -6.465   2.609   6.773  1.00 98.44           N  
ATOM   3432  CA  ALA A 423      -5.656   2.979   7.934  1.00 98.44           C  
ATOM   3433  C   ALA A 423      -6.449   2.814   9.227  1.00 98.44           C  
ATOM   3434  CB  ALA A 423      -5.156   4.414   7.797  1.00 98.44           C  
ATOM   3435  O   ALA A 423      -7.664   3.039   9.250  1.00 98.44           O  
ATOM   3436  N   TRP A 424      -5.727   2.396  10.234  1.00 98.38           N  
ATOM   3437  CA  TRP A 424      -6.320   2.227  11.562  1.00 98.38           C  
ATOM   3438  C   TRP A 424      -5.703   3.197  12.562  1.00 98.38           C  
ATOM   3439  CB  TRP A 424      -6.141   0.787  12.047  1.00 98.38           C  
ATOM   3440  O   TRP A 424      -4.477   3.307  12.656  1.00 98.38           O  
ATOM   3441  CG  TRP A 424      -7.102   0.385  13.125  1.00 98.38           C  
ATOM   3442  CD1 TRP A 424      -7.254   0.968  14.352  1.00 98.38           C  
ATOM   3443  CD2 TRP A 424      -8.039  -0.693  13.078  1.00 98.38           C  
ATOM   3444  CE2 TRP A 424      -8.734  -0.705  14.305  1.00 98.38           C  
ATOM   3445  CE3 TRP A 424      -8.367  -1.650  12.102  1.00 98.38           C  
ATOM   3446  NE1 TRP A 424      -8.234   0.317  15.070  1.00 98.38           N  
ATOM   3447  CH2 TRP A 424     -10.031  -2.564  13.625  1.00 98.38           C  
ATOM   3448  CZ2 TRP A 424      -9.727  -1.639  14.594  1.00 98.38           C  
ATOM   3449  CZ3 TRP A 424      -9.359  -2.578  12.391  1.00 98.38           C  
ATOM   3450  N   HIS A 425      -6.562   3.895  13.266  1.00 97.81           N  
ATOM   3451  CA  HIS A 425      -6.098   4.789  14.312  1.00 97.81           C  
ATOM   3452  C   HIS A 425      -5.195   4.059  15.305  1.00 97.81           C  
ATOM   3453  CB  HIS A 425      -7.281   5.418  15.047  1.00 97.81           C  
ATOM   3454  O   HIS A 425      -5.492   2.930  15.703  1.00 97.81           O  
ATOM   3455  CG  HIS A 425      -6.902   6.551  15.945  1.00 97.81           C  
ATOM   3456  CD2 HIS A 425      -7.141   7.879  15.852  1.00 97.81           C  
ATOM   3457  ND1 HIS A 425      -6.180   6.371  17.109  1.00 97.81           N  
ATOM   3458  CE1 HIS A 425      -5.992   7.543  17.688  1.00 97.81           C  
ATOM   3459  NE2 HIS A 425      -6.566   8.477  16.953  1.00 97.81           N  
ATOM   3460  N   PRO A 426      -4.164   4.699  15.750  1.00 96.38           N  
ATOM   3461  CA  PRO A 426      -3.172   3.982  16.562  1.00 96.38           C  
ATOM   3462  C   PRO A 426      -3.674   3.670  17.969  1.00 96.38           C  
ATOM   3463  CB  PRO A 426      -1.987   4.949  16.594  1.00 96.38           C  
ATOM   3464  O   PRO A 426      -3.215   2.707  18.594  1.00 96.38           O  
ATOM   3465  CG  PRO A 426      -2.562   6.277  16.219  1.00 96.38           C  
ATOM   3466  CD  PRO A 426      -3.746   6.043  15.328  1.00 96.38           C  
ATOM   3467  N   LYS A 427      -4.605   4.418  18.484  1.00 95.25           N  
ATOM   3468  CA  LYS A 427      -4.969   4.273  19.891  1.00 95.25           C  
ATOM   3469  C   LYS A 427      -6.441   3.904  20.047  1.00 95.25           C  
ATOM   3470  CB  LYS A 427      -4.668   5.562  20.672  1.00 95.25           C  
ATOM   3471  O   LYS A 427      -6.848   3.375  21.094  1.00 95.25           O  
ATOM   3472  CG  LYS A 427      -3.193   5.930  20.703  1.00 95.25           C  
ATOM   3473  CD  LYS A 427      -2.955   7.203  21.500  1.00 95.25           C  
ATOM   3474  CE  LYS A 427      -1.480   7.586  21.531  1.00 95.25           C  
ATOM   3475  NZ  LYS A 427      -1.254   8.883  22.234  1.00 95.25           N  
ATOM   3476  N   GLU A 428      -7.184   4.277  19.047  1.00 95.12           N  
ATOM   3477  CA  GLU A 428      -8.625   4.102  19.156  1.00 95.12           C  
ATOM   3478  C   GLU A 428      -9.172   3.227  18.031  1.00 95.12           C  
ATOM   3479  CB  GLU A 428      -9.336   5.461  19.156  1.00 95.12           C  
ATOM   3480  O   GLU A 428      -8.453   2.922  17.078  1.00 95.12           O  
ATOM   3481  CG  GLU A 428      -8.914   6.375  20.297  1.00 95.12           C  
ATOM   3482  CD  GLU A 428      -9.711   7.664  20.359  1.00 95.12           C  
ATOM   3483  OE1 GLU A 428      -9.398   8.539  21.188  1.00 95.12           O  
ATOM   3484  OE2 GLU A 428     -10.664   7.805  19.562  1.00 95.12           O  
ATOM   3485  N   ASN A 429     -10.398   2.840  18.234  1.00 95.75           N  
ATOM   3486  CA  ASN A 429     -11.078   2.090  17.188  1.00 95.75           C  
ATOM   3487  C   ASN A 429     -11.758   3.020  16.188  1.00 95.75           C  
ATOM   3488  CB  ASN A 429     -12.102   1.126  17.797  1.00 95.75           C  
ATOM   3489  O   ASN A 429     -12.992   3.070  16.125  1.00 95.75           O  
ATOM   3490  CG  ASN A 429     -11.453  -0.073  18.469  1.00 95.75           C  
ATOM   3491  ND2 ASN A 429     -12.117  -0.631  19.469  1.00 95.75           N  
ATOM   3492  OD1 ASN A 429     -10.359  -0.493  18.078  1.00 95.75           O  
ATOM   3493  N   ILE A 430     -10.984   3.691  15.484  1.00 97.06           N  
ATOM   3494  CA  ILE A 430     -11.359   4.543  14.359  1.00 97.06           C  
ATOM   3495  C   ILE A 430     -10.602   4.105  13.109  1.00 97.06           C  
ATOM   3496  CB  ILE A 430     -11.086   6.031  14.664  1.00 97.06           C  
ATOM   3497  O   ILE A 430      -9.383   3.902  13.148  1.00 97.06           O  
ATOM   3498  CG1 ILE A 430     -11.797   6.457  15.953  1.00 97.06           C  
ATOM   3499  CG2 ILE A 430     -11.516   6.914  13.484  1.00 97.06           C  
ATOM   3500  CD1 ILE A 430     -11.375   7.828  16.469  1.00 97.06           C  
ATOM   3501  N   ILE A 431     -11.328   3.926  12.062  1.00 97.88           N  
ATOM   3502  CA  ILE A 431     -10.664   3.482  10.836  1.00 97.88           C  
ATOM   3503  C   ILE A 431     -11.008   4.434   9.695  1.00 97.88           C  
ATOM   3504  CB  ILE A 431     -11.070   2.035  10.469  1.00 97.88           C  
ATOM   3505  O   ILE A 431     -12.078   5.043   9.680  1.00 97.88           O  
ATOM   3506  CG1 ILE A 431     -12.586   1.933  10.289  1.00 97.88           C  
ATOM   3507  CG2 ILE A 431     -10.578   1.052  11.539  1.00 97.88           C  
ATOM   3508  CD1 ILE A 431     -13.055   0.577   9.781  1.00 97.88           C  
ATOM   3509  N   ALA A 432     -10.062   4.594   8.852  1.00 98.38           N  
ATOM   3510  CA  ALA A 432     -10.234   5.371   7.629  1.00 98.38           C  
ATOM   3511  C   ALA A 432     -10.070   4.492   6.395  1.00 98.38           C  
ATOM   3512  CB  ALA A 432      -9.234   6.527   7.594  1.00 98.38           C  
ATOM   3513  O   ALA A 432      -9.078   3.762   6.270  1.00 98.38           O  
ATOM   3514  N   VAL A 433     -10.992   4.586   5.504  1.00 97.94           N  
ATOM   3515  CA  VAL A 433     -11.008   3.764   4.301  1.00 97.94           C  
ATOM   3516  C   VAL A 433     -11.195   4.648   3.070  1.00 97.94           C  
ATOM   3517  CB  VAL A 433     -12.109   2.686   4.359  1.00 97.94           C  
ATOM   3518  O   VAL A 433     -12.156   5.422   3.000  1.00 97.94           O  
ATOM   3519  CG1 VAL A 433     -12.102   1.832   3.094  1.00 97.94           C  
ATOM   3520  CG2 VAL A 433     -11.938   1.812   5.598  1.00 97.94           C  
ATOM   3521  N   ALA A 434     -10.320   4.527   2.121  1.00 97.56           N  
ATOM   3522  CA  ALA A 434     -10.406   5.332   0.906  1.00 97.56           C  
ATOM   3523  C   ALA A 434     -11.141   4.578  -0.201  1.00 97.56           C  
ATOM   3524  CB  ALA A 434      -9.008   5.738   0.437  1.00 97.56           C  
ATOM   3525  O   ALA A 434     -10.789   3.441  -0.522  1.00 97.56           O  
ATOM   3526  N   THR A 435     -12.203   5.211  -0.686  1.00 93.12           N  
ATOM   3527  CA  THR A 435     -12.914   4.730  -1.862  1.00 93.12           C  
ATOM   3528  C   THR A 435     -12.781   5.715  -3.020  1.00 93.12           C  
ATOM   3529  CB  THR A 435     -14.406   4.500  -1.553  1.00 93.12           C  
ATOM   3530  O   THR A 435     -13.391   6.789  -3.002  1.00 93.12           O  
ATOM   3531  CG2 THR A 435     -14.586   3.611  -0.325  1.00 93.12           C  
ATOM   3532  OG1 THR A 435     -15.039   5.762  -1.311  1.00 93.12           O  
ATOM   3533  N   THR A 436     -12.195   5.426  -4.152  1.00 89.56           N  
ATOM   3534  CA  THR A 436     -11.961   6.293  -5.301  1.00 89.56           C  
ATOM   3535  C   THR A 436     -11.609   7.707  -4.848  1.00 89.56           C  
ATOM   3536  CB  THR A 436     -13.188   6.336  -6.234  1.00 89.56           C  
ATOM   3537  O   THR A 436     -10.484   7.969  -4.414  1.00 89.56           O  
ATOM   3538  CG2 THR A 436     -12.852   7.031  -7.551  1.00 89.56           C  
ATOM   3539  OG1 THR A 436     -13.617   5.000  -6.508  1.00 89.56           O  
ATOM   3540  N   ASN A 437     -12.727   8.609  -4.699  1.00 92.12           N  
ATOM   3541  CA  ASN A 437     -12.445   9.984  -4.301  1.00 92.12           C  
ATOM   3542  C   ASN A 437     -13.055  10.312  -2.943  1.00 92.12           C  
ATOM   3543  CB  ASN A 437     -12.953  10.961  -5.363  1.00 92.12           C  
ATOM   3544  O   ASN A 437     -13.172  11.484  -2.580  1.00 92.12           O  
ATOM   3545  CG  ASN A 437     -14.453  10.883  -5.562  1.00 92.12           C  
ATOM   3546  ND2 ASN A 437     -15.070  12.016  -5.879  1.00 92.12           N  
ATOM   3547  OD1 ASN A 437     -15.047   9.805  -5.438  1.00 92.12           O  
ATOM   3548  N   ASN A 438     -13.430   9.250  -2.285  1.00 95.25           N  
ATOM   3549  CA  ASN A 438     -14.039   9.477  -0.979  1.00 95.25           C  
ATOM   3550  C   ASN A 438     -13.234   8.820   0.137  1.00 95.25           C  
ATOM   3551  CB  ASN A 438     -15.484   8.969  -0.965  1.00 95.25           C  
ATOM   3552  O   ASN A 438     -12.617   7.773  -0.073  1.00 95.25           O  
ATOM   3553  CG  ASN A 438     -16.375   9.742  -1.914  1.00 95.25           C  
ATOM   3554  ND2 ASN A 438     -17.469   9.117  -2.336  1.00 95.25           N  
ATOM   3555  OD1 ASN A 438     -16.094  10.891  -2.266  1.00 95.25           O  
ATOM   3556  N   LEU A 439     -13.281   9.469   1.254  1.00 96.88           N  
ATOM   3557  CA  LEU A 439     -12.688   8.922   2.473  1.00 96.88           C  
ATOM   3558  C   LEU A 439     -13.758   8.641   3.520  1.00 96.88           C  
ATOM   3559  CB  LEU A 439     -11.648   9.898   3.039  1.00 96.88           C  
ATOM   3560  O   LEU A 439     -14.406   9.562   4.020  1.00 96.88           O  
ATOM   3561  CG  LEU A 439     -10.906   9.438   4.293  1.00 96.88           C  
ATOM   3562  CD1 LEU A 439      -9.906   8.336   3.941  1.00 96.88           C  
ATOM   3563  CD2 LEU A 439     -10.195  10.617   4.957  1.00 96.88           C  
ATOM   3564  N   TYR A 440     -13.906   7.406   3.807  1.00 96.62           N  
ATOM   3565  CA  TYR A 440     -14.867   7.012   4.832  1.00 96.62           C  
ATOM   3566  C   TYR A 440     -14.180   6.820   6.176  1.00 96.62           C  
ATOM   3567  CB  TYR A 440     -15.586   5.727   4.426  1.00 96.62           C  
ATOM   3568  O   TYR A 440     -13.078   6.258   6.246  1.00 96.62           O  
ATOM   3569  CG  TYR A 440     -16.578   5.914   3.297  1.00 96.62           C  
ATOM   3570  CD1 TYR A 440     -17.938   6.086   3.555  1.00 96.62           C  
ATOM   3571  CD2 TYR A 440     -16.156   5.914   1.973  1.00 96.62           C  
ATOM   3572  CE1 TYR A 440     -18.844   6.258   2.518  1.00 96.62           C  
ATOM   3573  CE2 TYR A 440     -17.047   6.086   0.929  1.00 96.62           C  
ATOM   3574  OH  TYR A 440     -19.297   6.426   0.181  1.00 96.62           O  
ATOM   3575  CZ  TYR A 440     -18.391   6.258   1.211  1.00 96.62           C  
ATOM   3576  N   ILE A 441     -14.820   7.258   7.164  1.00 96.94           N  
ATOM   3577  CA  ILE A 441     -14.344   7.055   8.531  1.00 96.94           C  
ATOM   3578  C   ILE A 441     -15.398   6.316   9.344  1.00 96.94           C  
ATOM   3579  CB  ILE A 441     -13.977   8.391   9.203  1.00 96.94           C  
ATOM   3580  O   ILE A 441     -16.578   6.688   9.328  1.00 96.94           O  
ATOM   3581  CG1 ILE A 441     -12.898   9.125   8.398  1.00 96.94           C  
ATOM   3582  CG2 ILE A 441     -13.516   8.164  10.648  1.00 96.94           C  
ATOM   3583  CD1 ILE A 441     -12.555  10.508   8.938  1.00 96.94           C  
ATOM   3584  N   PHE A 442     -14.977   5.309   9.961  1.00 96.19           N  
ATOM   3585  CA  PHE A 442     -15.844   4.508  10.820  1.00 96.19           C  
ATOM   3586  C   PHE A 442     -15.281   4.438  12.234  1.00 96.19           C  
ATOM   3587  CB  PHE A 442     -16.016   3.096  10.250  1.00 96.19           C  
ATOM   3588  O   PHE A 442     -14.078   4.594  12.438  1.00 96.19           O  
ATOM   3589  CG  PHE A 442     -16.516   3.066   8.828  1.00 96.19           C  
ATOM   3590  CD1 PHE A 442     -17.875   3.170   8.555  1.00 96.19           C  
ATOM   3591  CD2 PHE A 442     -15.625   2.936   7.770  1.00 96.19           C  
ATOM   3592  CE1 PHE A 442     -18.344   3.145   7.246  1.00 96.19           C  
ATOM   3593  CE2 PHE A 442     -16.078   2.910   6.457  1.00 96.19           C  
ATOM   3594  CZ  PHE A 442     -17.438   3.012   6.199  1.00 96.19           C  
ATOM   3595  N   GLN A 443     -16.172   4.211  13.156  1.00 95.00           N  
ATOM   3596  CA  GLN A 443     -15.750   4.094  14.555  1.00 95.00           C  
ATOM   3597  C   GLN A 443     -16.594   3.055  15.297  1.00 95.00           C  
ATOM   3598  CB  GLN A 443     -15.852   5.449  15.258  1.00 95.00           C  
ATOM   3599  O   GLN A 443     -17.688   2.711  14.859  1.00 95.00           O  
ATOM   3600  CG  GLN A 443     -17.281   5.977  15.375  1.00 95.00           C  
ATOM   3601  CD  GLN A 443     -17.359   7.277  16.156  1.00 95.00           C  
ATOM   3602  NE2 GLN A 443     -18.578   7.691  16.500  1.00 95.00           N  
ATOM   3603  OE1 GLN A 443     -16.328   7.906  16.438  1.00 95.00           O  
ATOM   3604  N   ASP A 444     -16.016   2.566  16.375  1.00 92.44           N  
ATOM   3605  CA  ASP A 444     -16.781   1.612  17.172  1.00 92.44           C  
ATOM   3606  C   ASP A 444     -17.891   2.312  17.938  1.00 92.44           C  
ATOM   3607  CB  ASP A 444     -15.852   0.868  18.141  1.00 92.44           C  
ATOM   3608  O   ASP A 444     -17.781   3.498  18.266  1.00 92.44           O  
ATOM   3609  CG  ASP A 444     -15.273   1.768  19.219  1.00 92.44           C  
ATOM   3610  OD1 ASP A 444     -15.148   2.990  18.984  1.00 92.44           O  
ATOM   3611  OD2 ASP A 444     -14.945   1.250  20.297  1.00 92.44           O  
ATOM   3612  N   LYS A 445     -18.969   1.560  18.156  1.00 84.44           N  
ATOM   3613  CA  LYS A 445     -20.078   2.107  18.906  1.00 84.44           C  
ATOM   3614  C   LYS A 445     -19.750   2.209  20.391  1.00 84.44           C  
ATOM   3615  CB  LYS A 445     -21.328   1.251  18.719  1.00 84.44           C  
ATOM   3616  O   LYS A 445     -19.375   1.214  21.031  1.00 84.44           O  
ATOM   3617  CG  LYS A 445     -22.609   1.898  19.219  1.00 84.44           C  
ATOM   3618  CD  LYS A 445     -23.828   1.024  18.953  1.00 84.44           C  
ATOM   3619  CE  LYS A 445     -25.109   1.656  19.484  1.00 84.44           C  
ATOM   3620  NZ  LYS A 445     -26.297   0.806  19.219  1.00 84.44           N  
ATOM   3621  N   VAL A 446     -19.250   3.334  20.953  1.00 69.88           N  
ATOM   3622  CA  VAL A 446     -19.016   3.453  22.391  1.00 69.88           C  
ATOM   3623  C   VAL A 446     -20.359   3.461  23.125  1.00 69.88           C  
ATOM   3624  CB  VAL A 446     -18.219   4.727  22.719  1.00 69.88           C  
ATOM   3625  O   VAL A 446     -21.297   4.137  22.703  1.00 69.88           O  
ATOM   3626  CG1 VAL A 446     -17.906   4.789  24.219  1.00 69.88           C  
ATOM   3627  CG2 VAL A 446     -16.922   4.770  21.922  1.00 69.88           C  
ATOM   3628  N   ASN A 447     -20.625   2.418  23.906  1.00 55.28           N  
ATOM   3629  CA  ASN A 447     -21.781   2.504  24.797  1.00 55.28           C  
ATOM   3630  C   ASN A 447     -21.656   3.697  25.750  1.00 55.28           C  
ATOM   3631  CB  ASN A 447     -21.938   1.208  25.594  1.00 55.28           C  
ATOM   3632  O   ASN A 447     -20.547   4.090  26.125  1.00 55.28           O  
ATOM   3633  CG  ASN A 447     -22.500   0.077  24.766  1.00 55.28           C  
ATOM   3634  ND2 ASN A 447     -22.406  -1.145  25.281  1.00 55.28           N  
ATOM   3635  OD1 ASN A 447     -23.031   0.298  23.672  1.00 55.28           O  
TER    3636      ASN A 447                                                      
ATOM   3637  N   ARG B   1      -6.719 -27.406 -12.602  1.00 76.06           N  
ATOM   3638  CA  ARG B   1      -6.266 -27.078 -13.945  1.00 76.06           C  
ATOM   3639  C   ARG B   1      -7.395 -26.453 -14.766  1.00 76.06           C  
ATOM   3640  CB  ARG B   1      -5.727 -28.312 -14.656  1.00 76.06           C  
ATOM   3641  O   ARG B   1      -8.570 -26.750 -14.539  1.00 76.06           O  
ATOM   3642  CG  ARG B   1      -4.238 -28.250 -14.961  1.00 76.06           C  
ATOM   3643  CD  ARG B   1      -3.814 -29.344 -15.930  1.00 76.06           C  
ATOM   3644  NE  ARG B   1      -2.363 -29.484 -15.984  1.00 76.06           N  
ATOM   3645  NH1 ARG B   1      -2.377 -31.188 -17.562  1.00 76.06           N  
ATOM   3646  NH2 ARG B   1      -0.389 -30.391 -16.734  1.00 76.06           N  
ATOM   3647  CZ  ARG B   1      -1.713 -30.359 -16.750  1.00 76.06           C  
ATOM   3648  N   LEU B   2      -7.070 -25.375 -15.633  1.00 86.62           N  
ATOM   3649  CA  LEU B   2      -8.016 -24.766 -16.562  1.00 86.62           C  
ATOM   3650  C   LEU B   2      -8.031 -25.500 -17.891  1.00 86.62           C  
ATOM   3651  CB  LEU B   2      -7.672 -23.281 -16.781  1.00 86.62           C  
ATOM   3652  O   LEU B   2      -7.117 -26.281 -18.172  1.00 86.62           O  
ATOM   3653  CG  LEU B   2      -7.754 -22.375 -15.562  1.00 86.62           C  
ATOM   3654  CD1 LEU B   2      -7.191 -21.000 -15.891  1.00 86.62           C  
ATOM   3655  CD2 LEU B   2      -9.195 -22.266 -15.078  1.00 86.62           C  
ATOM   3656  N   PRO B   3      -9.188 -25.391 -18.578  1.00 90.81           N  
ATOM   3657  CA  PRO B   3      -9.211 -25.953 -19.938  1.00 90.81           C  
ATOM   3658  C   PRO B   3      -8.102 -25.391 -20.812  1.00 90.81           C  
ATOM   3659  CB  PRO B   3     -10.586 -25.547 -20.453  1.00 90.81           C  
ATOM   3660  O   PRO B   3      -7.785 -24.203 -20.750  1.00 90.81           O  
ATOM   3661  CG  PRO B   3     -11.406 -25.312 -19.234  1.00 90.81           C  
ATOM   3662  CD  PRO B   3     -10.508 -24.781 -18.156  1.00 90.81           C  
ATOM   3663  N   ILE B   4      -7.617 -26.328 -21.609  1.00 90.19           N  
ATOM   3664  CA  ILE B   4      -6.434 -26.000 -22.406  1.00 90.19           C  
ATOM   3665  C   ILE B   4      -6.727 -24.797 -23.281  1.00 90.19           C  
ATOM   3666  CB  ILE B   4      -5.980 -27.203 -23.266  1.00 90.19           C  
ATOM   3667  O   ILE B   4      -5.852 -23.953 -23.500  1.00 90.19           O  
ATOM   3668  CG1 ILE B   4      -4.625 -26.906 -23.906  1.00 90.19           C  
ATOM   3669  CG2 ILE B   4      -7.035 -27.531 -24.328  1.00 90.19           C  
ATOM   3670  CD1 ILE B   4      -3.432 -27.188 -23.000  1.00 90.19           C  
ATOM   3671  N   ASN B   5      -7.902 -24.734 -23.828  1.00 93.38           N  
ATOM   3672  CA  ASN B   5      -8.250 -23.609 -24.688  1.00 93.38           C  
ATOM   3673  C   ASN B   5      -8.188 -22.297 -23.938  1.00 93.38           C  
ATOM   3674  CB  ASN B   5      -9.641 -23.812 -25.297  1.00 93.38           C  
ATOM   3675  O   ASN B   5      -7.766 -21.281 -24.484  1.00 93.38           O  
ATOM   3676  CG  ASN B   5     -10.711 -24.047 -24.250  1.00 93.38           C  
ATOM   3677  ND2 ASN B   5     -11.773 -23.250 -24.312  1.00 93.38           N  
ATOM   3678  OD1 ASN B   5     -10.586 -24.922 -23.406  1.00 93.38           O  
ATOM   3679  N   VAL B   6      -8.609 -22.344 -22.719  1.00 95.00           N  
ATOM   3680  CA  VAL B   6      -8.586 -21.156 -21.875  1.00 95.00           C  
ATOM   3681  C   VAL B   6      -7.141 -20.797 -21.531  1.00 95.00           C  
ATOM   3682  CB  VAL B   6      -9.406 -21.344 -20.578  1.00 95.00           C  
ATOM   3683  O   VAL B   6      -6.754 -19.625 -21.609  1.00 95.00           O  
ATOM   3684  CG1 VAL B   6      -9.312 -20.109 -19.688  1.00 95.00           C  
ATOM   3685  CG2 VAL B   6     -10.867 -21.656 -20.922  1.00 95.00           C  
ATOM   3686  N   GLU B   7      -6.340 -21.734 -21.234  1.00 94.00           N  
ATOM   3687  CA  GLU B   7      -4.934 -21.500 -20.922  1.00 94.00           C  
ATOM   3688  C   GLU B   7      -4.207 -20.859 -22.094  1.00 94.00           C  
ATOM   3689  CB  GLU B   7      -4.238 -22.797 -20.531  1.00 94.00           C  
ATOM   3690  O   GLU B   7      -3.461 -19.891 -21.922  1.00 94.00           O  
ATOM   3691  CG  GLU B   7      -4.719 -23.375 -19.203  1.00 94.00           C  
ATOM   3692  CD  GLU B   7      -3.994 -24.656 -18.797  1.00 94.00           C  
ATOM   3693  OE1 GLU B   7      -4.152 -25.109 -17.641  1.00 94.00           O  
ATOM   3694  OE2 GLU B   7      -3.260 -25.203 -19.656  1.00 94.00           O  
ATOM   3695  N   ARG B   8      -4.469 -21.359 -23.234  1.00 94.50           N  
ATOM   3696  CA  ARG B   8      -3.846 -20.812 -24.438  1.00 94.50           C  
ATOM   3697  C   ARG B   8      -4.309 -19.375 -24.688  1.00 94.50           C  
ATOM   3698  CB  ARG B   8      -4.156 -21.688 -25.641  1.00 94.50           C  
ATOM   3699  O   ARG B   8      -3.516 -18.531 -25.078  1.00 94.50           O  
ATOM   3700  CG  ARG B   8      -3.412 -23.016 -25.656  1.00 94.50           C  
ATOM   3701  CD  ARG B   8      -3.738 -23.828 -26.906  1.00 94.50           C  
ATOM   3702  NE  ARG B   8      -2.994 -25.078 -26.938  1.00 94.50           N  
ATOM   3703  NH1 ARG B   8      -4.098 -25.938 -28.781  1.00 94.50           N  
ATOM   3704  NH2 ARG B   8      -2.447 -27.156 -27.750  1.00 94.50           N  
ATOM   3705  CZ  ARG B   8      -3.182 -26.047 -27.828  1.00 94.50           C  
ATOM   3706  N   ALA B   9      -5.562 -19.188 -24.500  1.00 96.75           N  
ATOM   3707  CA  ALA B   9      -6.094 -17.844 -24.672  1.00 96.75           C  
ATOM   3708  C   ALA B   9      -5.445 -16.859 -23.703  1.00 96.75           C  
ATOM   3709  CB  ALA B   9      -7.609 -17.844 -24.500  1.00 96.75           C  
ATOM   3710  O   ALA B   9      -5.098 -15.742 -24.094  1.00 96.75           O  
ATOM   3711  N   ILE B  10      -5.246 -17.266 -22.469  1.00 96.75           N  
ATOM   3712  CA  ILE B  10      -4.645 -16.422 -21.438  1.00 96.75           C  
ATOM   3713  C   ILE B  10      -3.178 -16.172 -21.781  1.00 96.75           C  
ATOM   3714  CB  ILE B  10      -4.766 -17.062 -20.047  1.00 96.75           C  
ATOM   3715  O   ILE B  10      -2.684 -15.055 -21.609  1.00 96.75           O  
ATOM   3716  CG1 ILE B  10      -6.227 -17.062 -19.578  1.00 96.75           C  
ATOM   3717  CG2 ILE B  10      -3.863 -16.344 -19.047  1.00 96.75           C  
ATOM   3718  CD1 ILE B  10      -6.449 -17.719 -18.219  1.00 96.75           C  
ATOM   3719  N   TYR B  11      -2.543 -17.156 -22.281  1.00 95.88           N  
ATOM   3720  CA  TYR B  11      -1.156 -16.984 -22.688  1.00 95.88           C  
ATOM   3721  C   TYR B  11      -1.042 -15.953 -23.797  1.00 95.88           C  
ATOM   3722  CB  TYR B  11      -0.570 -18.328 -23.172  1.00 95.88           C  
ATOM   3723  O   TYR B  11      -0.198 -15.055 -23.734  1.00 95.88           O  
ATOM   3724  CG  TYR B  11       0.868 -18.234 -23.609  1.00 95.88           C  
ATOM   3725  CD1 TYR B  11       1.193 -18.156 -24.969  1.00 95.88           C  
ATOM   3726  CD2 TYR B  11       1.904 -18.219 -22.688  1.00 95.88           C  
ATOM   3727  CE1 TYR B  11       2.518 -18.078 -25.375  1.00 95.88           C  
ATOM   3728  CE2 TYR B  11       3.232 -18.125 -23.094  1.00 95.88           C  
ATOM   3729  OH  TYR B  11       4.840 -17.984 -24.844  1.00 95.88           O  
ATOM   3730  CZ  TYR B  11       3.527 -18.062 -24.438  1.00 95.88           C  
ATOM   3731  N   ARG B  12      -1.900 -16.062 -24.766  1.00 97.00           N  
ATOM   3732  CA  ARG B  12      -1.911 -15.094 -25.859  1.00 97.00           C  
ATOM   3733  C   ARG B  12      -2.217 -13.695 -25.328  1.00 97.00           C  
ATOM   3734  CB  ARG B  12      -2.936 -15.492 -26.922  1.00 97.00           C  
ATOM   3735  O   ARG B  12      -1.597 -12.719 -25.766  1.00 97.00           O  
ATOM   3736  CG  ARG B  12      -2.531 -16.703 -27.734  1.00 97.00           C  
ATOM   3737  CD  ARG B  12      -3.596 -17.078 -28.766  1.00 97.00           C  
ATOM   3738  NE  ARG B  12      -3.297 -18.344 -29.422  1.00 97.00           N  
ATOM   3739  NH1 ARG B  12      -5.242 -18.406 -30.656  1.00 97.00           N  
ATOM   3740  NH2 ARG B  12      -3.715 -20.109 -30.844  1.00 97.00           N  
ATOM   3741  CZ  ARG B  12      -4.086 -18.953 -30.297  1.00 97.00           C  
ATOM   3742  N   LEU B  13      -3.170 -13.680 -24.484  1.00 97.94           N  
ATOM   3743  CA  LEU B  13      -3.525 -12.398 -23.875  1.00 97.94           C  
ATOM   3744  C   LEU B  13      -2.338 -11.797 -23.141  1.00 97.94           C  
ATOM   3745  CB  LEU B  13      -4.707 -12.562 -22.922  1.00 97.94           C  
ATOM   3746  O   LEU B  13      -2.166 -10.570 -23.125  1.00 97.94           O  
ATOM   3747  CG  LEU B  13      -5.203 -11.297 -22.219  1.00 97.94           C  
ATOM   3748  CD1 LEU B  13      -5.645 -10.266 -23.250  1.00 97.94           C  
ATOM   3749  CD2 LEU B  13      -6.340 -11.625 -21.266  1.00 97.94           C  
ATOM   3750  N   SER B  14      -1.504 -12.602 -22.516  1.00 97.75           N  
ATOM   3751  CA  SER B  14      -0.335 -12.125 -21.797  1.00 97.75           C  
ATOM   3752  C   SER B  14       0.642 -11.406 -22.719  1.00 97.75           C  
ATOM   3753  CB  SER B  14       0.372 -13.289 -21.094  1.00 97.75           C  
ATOM   3754  O   SER B  14       1.245 -10.406 -22.328  1.00 97.75           O  
ATOM   3755  OG  SER B  14      -0.513 -13.961 -20.219  1.00 97.75           O  
ATOM   3756  N   HIS B  15       0.769 -11.852 -23.906  1.00 97.06           N  
ATOM   3757  CA  HIS B  15       1.619 -11.172 -24.875  1.00 97.06           C  
ATOM   3758  C   HIS B  15       1.099  -9.773 -25.188  1.00 97.06           C  
ATOM   3759  CB  HIS B  15       1.715 -11.984 -26.172  1.00 97.06           C  
ATOM   3760  O   HIS B  15       1.875  -8.820 -25.234  1.00 97.06           O  
ATOM   3761  CG  HIS B  15       2.646 -13.156 -26.078  1.00 97.06           C  
ATOM   3762  CD2 HIS B  15       2.400 -14.484 -25.969  1.00 97.06           C  
ATOM   3763  ND1 HIS B  15       4.016 -13.016 -26.094  1.00 97.06           N  
ATOM   3764  CE1 HIS B  15       4.574 -14.211 -25.984  1.00 97.06           C  
ATOM   3765  NE2 HIS B  15       3.617 -15.117 -25.922  1.00 97.06           N  
ATOM   3766  N   LEU B  16      -0.178  -9.773 -25.344  1.00 97.56           N  
ATOM   3767  CA  LEU B  16      -0.794  -8.477 -25.609  1.00 97.56           C  
ATOM   3768  C   LEU B  16      -0.601  -7.527 -24.438  1.00 97.56           C  
ATOM   3769  CB  LEU B  16      -2.287  -8.641 -25.906  1.00 97.56           C  
ATOM   3770  O   LEU B  16      -0.276  -6.352 -24.625  1.00 97.56           O  
ATOM   3771  CG  LEU B  16      -2.643  -9.328 -27.234  1.00 97.56           C  
ATOM   3772  CD1 LEU B  16      -4.148  -9.562 -27.312  1.00 97.56           C  
ATOM   3773  CD2 LEU B  16      -2.152  -8.508 -28.406  1.00 97.56           C  
ATOM   3774  N   LYS B  17      -0.746  -8.008 -23.344  1.00 97.56           N  
ATOM   3775  CA  LYS B  17      -0.584  -7.188 -22.141  1.00 97.56           C  
ATOM   3776  C   LYS B  17       0.862  -6.727 -21.984  1.00 97.56           C  
ATOM   3777  CB  LYS B  17      -1.029  -7.957 -20.906  1.00 97.56           C  
ATOM   3778  O   LYS B  17       1.116  -5.582 -21.609  1.00 97.56           O  
ATOM   3779  CG  LYS B  17      -2.533  -8.172 -20.812  1.00 97.56           C  
ATOM   3780  CD  LYS B  17      -2.924  -8.852 -19.500  1.00 97.56           C  
ATOM   3781  CE  LYS B  17      -4.430  -9.055 -19.406  1.00 97.56           C  
ATOM   3782  NZ  LYS B  17      -5.152  -7.766 -19.219  1.00 97.56           N  
ATOM   3783  N   LEU B  18       1.827  -7.516 -22.234  1.00 96.38           N  
ATOM   3784  CA  LEU B  18       3.242  -7.184 -22.109  1.00 96.38           C  
ATOM   3785  C   LEU B  18       3.656  -6.152 -23.156  1.00 96.38           C  
ATOM   3786  CB  LEU B  18       4.102  -8.445 -22.234  1.00 96.38           C  
ATOM   3787  O   LEU B  18       4.652  -5.449 -22.969  1.00 96.38           O  
ATOM   3788  CG  LEU B  18       5.535  -8.344 -21.719  1.00 96.38           C  
ATOM   3789  CD1 LEU B  18       5.535  -8.070 -20.219  1.00 96.38           C  
ATOM   3790  CD2 LEU B  18       6.309  -9.625 -22.031  1.00 96.38           C  
ATOM   3791  N   SER B  19       2.896  -6.035 -24.219  1.00 95.56           N  
ATOM   3792  CA  SER B  19       3.229  -5.102 -25.297  1.00 95.56           C  
ATOM   3793  C   SER B  19       2.918  -3.664 -24.891  1.00 95.56           C  
ATOM   3794  CB  SER B  19       2.467  -5.457 -26.578  1.00 95.56           C  
ATOM   3795  O   SER B  19       3.371  -2.719 -25.547  1.00 95.56           O  
ATOM   3796  OG  SER B  19       1.100  -5.102 -26.453  1.00 95.56           O  
ATOM   3797  N   ASN B  20       2.119  -3.492 -23.797  1.00 93.94           N  
ATOM   3798  CA  ASN B  20       1.852  -2.154 -23.281  1.00 93.94           C  
ATOM   3799  C   ASN B  20       3.068  -1.579 -22.562  1.00 93.94           C  
ATOM   3800  CB  ASN B  20       0.641  -2.174 -22.344  1.00 93.94           C  
ATOM   3801  O   ASN B  20       3.379  -1.980 -21.438  1.00 93.94           O  
ATOM   3802  CG  ASN B  20       0.292  -0.798 -21.812  1.00 93.94           C  
ATOM   3803  ND2 ASN B  20      -0.780  -0.718 -21.031  1.00 93.94           N  
ATOM   3804  OD1 ASN B  20       0.980   0.185 -22.094  1.00 93.94           O  
ATOM   3805  N   SER B  21       3.705  -0.539 -23.078  1.00 89.50           N  
ATOM   3806  CA  SER B  21       4.949   0.028 -22.578  1.00 89.50           C  
ATOM   3807  C   SER B  21       4.715   0.830 -21.297  1.00 89.50           C  
ATOM   3808  CB  SER B  21       5.605   0.918 -23.625  1.00 89.50           C  
ATOM   3809  O   SER B  21       5.652   1.106 -20.547  1.00 89.50           O  
ATOM   3810  OG  SER B  21       4.723   1.952 -24.031  1.00 89.50           O  
ATOM   3811  N   LYS B  22       3.494   1.178 -21.062  1.00 90.88           N  
ATOM   3812  CA  LYS B  22       3.189   2.000 -19.906  1.00 90.88           C  
ATOM   3813  C   LYS B  22       2.992   1.137 -18.656  1.00 90.88           C  
ATOM   3814  CB  LYS B  22       1.944   2.852 -20.156  1.00 90.88           C  
ATOM   3815  O   LYS B  22       2.816   1.659 -17.547  1.00 90.88           O  
ATOM   3816  CG  LYS B  22       2.127   3.912 -21.219  1.00 90.88           C  
ATOM   3817  CD  LYS B  22       0.904   4.812 -21.328  1.00 90.88           C  
ATOM   3818  CE  LYS B  22       1.100   5.898 -22.375  1.00 90.88           C  
ATOM   3819  NZ  LYS B  22      -0.083   6.809 -22.469  1.00 90.88           N  
ATOM   3820  N   ARG B  23       3.109  -0.161 -18.859  1.00 94.44           N  
ATOM   3821  CA  ARG B  23       2.900  -1.062 -17.719  1.00 94.44           C  
ATOM   3822  C   ARG B  23       4.059  -0.979 -16.734  1.00 94.44           C  
ATOM   3823  CB  ARG B  23       2.729  -2.502 -18.203  1.00 94.44           C  
ATOM   3824  O   ARG B  23       5.227  -0.953 -17.141  1.00 94.44           O  
ATOM   3825  CG  ARG B  23       2.336  -3.479 -17.109  1.00 94.44           C  
ATOM   3826  CD  ARG B  23       1.961  -4.844 -17.672  1.00 94.44           C  
ATOM   3827  NE  ARG B  23       0.758  -4.773 -18.500  1.00 94.44           N  
ATOM   3828  NH1 ARG B  23      -0.715  -4.887 -16.734  1.00 94.44           N  
ATOM   3829  NH2 ARG B  23      -1.509  -4.723 -18.875  1.00 94.44           N  
ATOM   3830  CZ  ARG B  23      -0.486  -4.793 -18.031  1.00 94.44           C  
ATOM   3831  N   GLY B  24       3.793  -0.903 -15.500  1.00 94.38           N  
ATOM   3832  CA  GLY B  24       4.824  -0.859 -14.477  1.00 94.38           C  
ATOM   3833  C   GLY B  24       5.742  -2.066 -14.508  1.00 94.38           C  
ATOM   3834  O   GLY B  24       5.359  -3.135 -14.984  1.00 94.38           O  
ATOM   3835  N   LEU B  25       6.875  -1.889 -13.992  1.00 96.81           N  
ATOM   3836  CA  LEU B  25       7.879  -2.943 -14.031  1.00 96.81           C  
ATOM   3837  C   LEU B  25       7.398  -4.180 -13.281  1.00 96.81           C  
ATOM   3838  CB  LEU B  25       9.195  -2.449 -13.422  1.00 96.81           C  
ATOM   3839  O   LEU B  25       7.617  -5.309 -13.727  1.00 96.81           O  
ATOM   3840  CG  LEU B  25      10.391  -3.398 -13.531  1.00 96.81           C  
ATOM   3841  CD1 LEU B  25      10.688  -3.711 -14.992  1.00 96.81           C  
ATOM   3842  CD2 LEU B  25      11.617  -2.797 -12.844  1.00 96.81           C  
ATOM   3843  N   ARG B  26       6.746  -4.047 -12.180  1.00 97.44           N  
ATOM   3844  CA  ARG B  26       6.238  -5.172 -11.406  1.00 97.44           C  
ATOM   3845  C   ARG B  26       5.324  -6.055 -12.250  1.00 97.44           C  
ATOM   3846  CB  ARG B  26       5.484  -4.676 -10.164  1.00 97.44           C  
ATOM   3847  O   ARG B  26       5.500  -7.273 -12.289  1.00 97.44           O  
ATOM   3848  CG  ARG B  26       4.844  -5.785  -9.344  1.00 97.44           C  
ATOM   3849  CD  ARG B  26       3.979  -5.227  -8.227  1.00 97.44           C  
ATOM   3850  NE  ARG B  26       3.008  -6.211  -7.754  1.00 97.44           N  
ATOM   3851  NH1 ARG B  26       1.192  -5.211  -8.773  1.00 97.44           N  
ATOM   3852  NH2 ARG B  26       0.913  -7.129  -7.547  1.00 97.44           N  
ATOM   3853  CZ  ARG B  26       1.706  -6.184  -8.023  1.00 97.44           C  
ATOM   3854  N   GLU B  27       4.363  -5.445 -12.875  1.00 97.69           N  
ATOM   3855  CA  GLU B  27       3.422  -6.203 -13.695  1.00 97.69           C  
ATOM   3856  C   GLU B  27       4.129  -6.891 -14.859  1.00 97.69           C  
ATOM   3857  CB  GLU B  27       2.311  -5.289 -14.219  1.00 97.69           C  
ATOM   3858  O   GLU B  27       3.793  -8.023 -15.219  1.00 97.69           O  
ATOM   3859  CG  GLU B  27       1.388  -4.758 -13.133  1.00 97.69           C  
ATOM   3860  CD  GLU B  27       0.330  -3.803 -13.664  1.00 97.69           C  
ATOM   3861  OE1 GLU B  27      -0.211  -2.998 -12.867  1.00 97.69           O  
ATOM   3862  OE2 GLU B  27       0.039  -3.859 -14.875  1.00 97.69           O  
ATOM   3863  N   GLN B  28       5.098  -6.215 -15.414  1.00 97.62           N  
ATOM   3864  CA  GLN B  28       5.867  -6.820 -16.500  1.00 97.62           C  
ATOM   3865  C   GLN B  28       6.566  -8.094 -16.031  1.00 97.62           C  
ATOM   3866  CB  GLN B  28       6.895  -5.832 -17.047  1.00 97.62           C  
ATOM   3867  O   GLN B  28       6.523  -9.117 -16.703  1.00 97.62           O  
ATOM   3868  CG  GLN B  28       6.277  -4.617 -17.719  1.00 97.62           C  
ATOM   3869  CD  GLN B  28       7.316  -3.646 -18.250  1.00 97.62           C  
ATOM   3870  NE2 GLN B  28       7.004  -2.355 -18.203  1.00 97.62           N  
ATOM   3871  OE1 GLN B  28       8.398  -4.051 -18.703  1.00 97.62           O  
ATOM   3872  N   VAL B  29       7.145  -7.988 -14.930  1.00 97.56           N  
ATOM   3873  CA  VAL B  29       7.871  -9.133 -14.383  1.00 97.56           C  
ATOM   3874  C   VAL B  29       6.887 -10.258 -14.055  1.00 97.56           C  
ATOM   3875  CB  VAL B  29       8.680  -8.742 -13.125  1.00 97.56           C  
ATOM   3876  O   VAL B  29       7.148 -11.422 -14.359  1.00 97.56           O  
ATOM   3877  CG1 VAL B  29       9.164  -9.992 -12.391  1.00 97.56           C  
ATOM   3878  CG2 VAL B  29       9.852  -7.848 -13.500  1.00 97.56           C  
ATOM   3879  N   LEU B  30       5.746  -9.930 -13.484  1.00 97.88           N  
ATOM   3880  CA  LEU B  30       4.742 -10.938 -13.164  1.00 97.88           C  
ATOM   3881  C   LEU B  30       4.242 -11.633 -14.430  1.00 97.88           C  
ATOM   3882  CB  LEU B  30       3.562 -10.305 -12.422  1.00 97.88           C  
ATOM   3883  O   LEU B  30       4.113 -12.859 -14.461  1.00 97.88           O  
ATOM   3884  CG  LEU B  30       3.844  -9.812 -11.000  1.00 97.88           C  
ATOM   3885  CD1 LEU B  30       2.609  -9.133 -10.422  1.00 97.88           C  
ATOM   3886  CD2 LEU B  30       4.285 -10.969 -10.117  1.00 97.88           C  
ATOM   3887  N   LEU B  31       3.990 -10.859 -15.430  1.00 97.81           N  
ATOM   3888  CA  LEU B  31       3.506 -11.398 -16.688  1.00 97.81           C  
ATOM   3889  C   LEU B  31       4.551 -12.312 -17.328  1.00 97.81           C  
ATOM   3890  CB  LEU B  31       3.143 -10.266 -17.656  1.00 97.81           C  
ATOM   3891  O   LEU B  31       4.230 -13.406 -17.781  1.00 97.81           O  
ATOM   3892  CG  LEU B  31       1.848  -9.508 -17.359  1.00 97.81           C  
ATOM   3893  CD1 LEU B  31       1.774  -8.234 -18.188  1.00 97.81           C  
ATOM   3894  CD2 LEU B  31       0.636 -10.398 -17.609  1.00 97.81           C  
ATOM   3895  N   SER B  32       5.762 -11.844 -17.344  1.00 97.00           N  
ATOM   3896  CA  SER B  32       6.836 -12.641 -17.938  1.00 97.00           C  
ATOM   3897  C   SER B  32       7.027 -13.953 -17.172  1.00 97.00           C  
ATOM   3898  CB  SER B  32       8.148 -11.852 -17.938  1.00 97.00           C  
ATOM   3899  O   SER B  32       7.145 -15.016 -17.781  1.00 97.00           O  
ATOM   3900  OG  SER B  32       8.047 -10.719 -18.781  1.00 97.00           O  
ATOM   3901  N   ASN B  33       7.102 -13.875 -15.867  1.00 96.56           N  
ATOM   3902  CA  ASN B  33       7.230 -15.078 -15.062  1.00 96.56           C  
ATOM   3903  C   ASN B  33       6.070 -16.047 -15.305  1.00 96.56           C  
ATOM   3904  CB  ASN B  33       7.328 -14.727 -13.578  1.00 96.56           C  
ATOM   3905  O   ASN B  33       6.270 -17.250 -15.375  1.00 96.56           O  
ATOM   3906  CG  ASN B  33       8.664 -14.109 -13.211  1.00 96.56           C  
ATOM   3907  ND2 ASN B  33       8.727 -13.492 -12.039  1.00 96.56           N  
ATOM   3908  OD1 ASN B  33       9.633 -14.188 -13.977  1.00 96.56           O  
ATOM   3909  N   PHE B  34       4.875 -15.500 -15.391  1.00 96.12           N  
ATOM   3910  CA  PHE B  34       3.689 -16.297 -15.648  1.00 96.12           C  
ATOM   3911  C   PHE B  34       3.818 -17.047 -16.969  1.00 96.12           C  
ATOM   3912  CB  PHE B  34       2.434 -15.422 -15.664  1.00 96.12           C  
ATOM   3913  O   PHE B  34       3.557 -18.250 -17.047  1.00 96.12           O  
ATOM   3914  CG  PHE B  34       1.203 -16.125 -16.156  1.00 96.12           C  
ATOM   3915  CD1 PHE B  34       0.738 -15.914 -17.453  1.00 96.12           C  
ATOM   3916  CD2 PHE B  34       0.511 -17.016 -15.344  1.00 96.12           C  
ATOM   3917  CE1 PHE B  34      -0.402 -16.562 -17.922  1.00 96.12           C  
ATOM   3918  CE2 PHE B  34      -0.629 -17.672 -15.797  1.00 96.12           C  
ATOM   3919  CZ  PHE B  34      -1.084 -17.438 -17.094  1.00 96.12           C  
ATOM   3920  N   MET B  35       4.172 -16.359 -17.984  1.00 96.06           N  
ATOM   3921  CA  MET B  35       4.312 -16.953 -19.312  1.00 96.06           C  
ATOM   3922  C   MET B  35       5.379 -18.047 -19.312  1.00 96.06           C  
ATOM   3923  CB  MET B  35       4.656 -15.883 -20.359  1.00 96.06           C  
ATOM   3924  O   MET B  35       5.180 -19.109 -19.891  1.00 96.06           O  
ATOM   3925  CG  MET B  35       3.523 -14.906 -20.641  1.00 96.06           C  
ATOM   3926  SD  MET B  35       4.020 -13.562 -21.766  1.00 96.06           S  
ATOM   3927  CE  MET B  35       4.188 -14.492 -23.312  1.00 96.06           C  
ATOM   3928  N   TYR B  36       6.488 -17.766 -18.719  1.00 94.31           N  
ATOM   3929  CA  TYR B  36       7.547 -18.766 -18.625  1.00 94.31           C  
ATOM   3930  C   TYR B  36       7.059 -20.000 -17.875  1.00 94.31           C  
ATOM   3931  CB  TYR B  36       8.773 -18.172 -17.922  1.00 94.31           C  
ATOM   3932  O   TYR B  36       7.316 -21.125 -18.297  1.00 94.31           O  
ATOM   3933  CG  TYR B  36       9.938 -19.125 -17.828  1.00 94.31           C  
ATOM   3934  CD1 TYR B  36      10.188 -19.859 -16.672  1.00 94.31           C  
ATOM   3935  CD2 TYR B  36      10.797 -19.312 -18.922  1.00 94.31           C  
ATOM   3936  CE1 TYR B  36      11.258 -20.734 -16.594  1.00 94.31           C  
ATOM   3937  CE2 TYR B  36      11.867 -20.188 -18.844  1.00 94.31           C  
ATOM   3938  OH  TYR B  36      13.156 -21.766 -17.609  1.00 94.31           O  
ATOM   3939  CZ  TYR B  36      12.094 -20.891 -17.672  1.00 94.31           C  
ATOM   3940  N   ALA B  37       6.406 -19.797 -16.719  1.00 92.38           N  
ATOM   3941  CA  ALA B  37       5.879 -20.906 -15.945  1.00 92.38           C  
ATOM   3942  C   ALA B  37       4.922 -21.750 -16.781  1.00 92.38           C  
ATOM   3943  CB  ALA B  37       5.176 -20.406 -14.688  1.00 92.38           C  
ATOM   3944  O   ALA B  37       4.965 -22.984 -16.734  1.00 92.38           O  
ATOM   3945  N   TYR B  38       4.098 -21.141 -17.578  1.00 91.38           N  
ATOM   3946  CA  TYR B  38       3.154 -21.859 -18.438  1.00 91.38           C  
ATOM   3947  C   TYR B  38       3.889 -22.672 -19.484  1.00 91.38           C  
ATOM   3948  CB  TYR B  38       2.193 -20.875 -19.109  1.00 91.38           C  
ATOM   3949  O   TYR B  38       3.564 -23.844 -19.719  1.00 91.38           O  
ATOM   3950  CG  TYR B  38       1.234 -21.531 -20.078  1.00 91.38           C  
ATOM   3951  CD1 TYR B  38       1.389 -21.375 -21.453  1.00 91.38           C  
ATOM   3952  CD2 TYR B  38       0.172 -22.297 -19.609  1.00 91.38           C  
ATOM   3953  CE1 TYR B  38       0.505 -21.969 -22.344  1.00 91.38           C  
ATOM   3954  CE2 TYR B  38      -0.717 -22.891 -20.500  1.00 91.38           C  
ATOM   3955  OH  TYR B  38      -1.419 -23.328 -22.734  1.00 91.38           O  
ATOM   3956  CZ  TYR B  38      -0.542 -22.734 -21.859  1.00 91.38           C  
ATOM   3957  N   LEU B  39       4.832 -22.078 -20.125  1.00 92.56           N  
ATOM   3958  CA  LEU B  39       5.590 -22.781 -21.141  1.00 92.56           C  
ATOM   3959  C   LEU B  39       6.312 -24.000 -20.562  1.00 92.56           C  
ATOM   3960  CB  LEU B  39       6.598 -21.844 -21.812  1.00 92.56           C  
ATOM   3961  O   LEU B  39       6.387 -25.047 -21.188  1.00 92.56           O  
ATOM   3962  CG  LEU B  39       6.020 -20.781 -22.734  1.00 92.56           C  
ATOM   3963  CD1 LEU B  39       7.137 -19.906 -23.312  1.00 92.56           C  
ATOM   3964  CD2 LEU B  39       5.207 -21.422 -23.859  1.00 92.56           C  
ATOM   3965  N   ASN B  40       6.828 -23.844 -19.406  1.00 89.12           N  
ATOM   3966  CA  ASN B  40       7.480 -24.969 -18.734  1.00 89.12           C  
ATOM   3967  C   ASN B  40       6.492 -26.094 -18.422  1.00 89.12           C  
ATOM   3968  CB  ASN B  40       8.172 -24.500 -17.453  1.00 89.12           C  
ATOM   3969  O   ASN B  40       6.836 -27.266 -18.500  1.00 89.12           O  
ATOM   3970  CG  ASN B  40       9.461 -23.750 -17.734  1.00 89.12           C  
ATOM   3971  ND2 ASN B  40       9.867 -22.891 -16.797  1.00 89.12           N  
ATOM   3972  OD1 ASN B  40      10.086 -23.922 -18.781  1.00 89.12           O  
ATOM   3973  N   LEU B  41       5.355 -25.703 -18.078  1.00 84.25           N  
ATOM   3974  CA  LEU B  41       4.320 -26.672 -17.766  1.00 84.25           C  
ATOM   3975  C   LEU B  41       3.887 -27.422 -19.031  1.00 84.25           C  
ATOM   3976  CB  LEU B  41       3.109 -26.000 -17.125  1.00 84.25           C  
ATOM   3977  O   LEU B  41       3.727 -28.641 -19.016  1.00 84.25           O  
ATOM   3978  CG  LEU B  41       2.061 -26.922 -16.516  1.00 84.25           C  
ATOM   3979  CD1 LEU B  41       1.852 -26.594 -15.039  1.00 84.25           C  
ATOM   3980  CD2 LEU B  41       0.747 -26.828 -17.281  1.00 84.25           C  
ATOM   3981  N   VAL B  42       3.711 -26.750 -20.156  1.00 85.38           N  
ATOM   3982  CA  VAL B  42       3.227 -27.328 -21.406  1.00 85.38           C  
ATOM   3983  C   VAL B  42       4.332 -28.172 -22.047  1.00 85.38           C  
ATOM   3984  CB  VAL B  42       2.734 -26.250 -22.375  1.00 85.38           C  
ATOM   3985  O   VAL B  42       4.062 -29.219 -22.641  1.00 85.38           O  
ATOM   3986  CG1 VAL B  42       2.438 -26.859 -23.750  1.00 85.38           C  
ATOM   3987  CG2 VAL B  42       1.497 -25.547 -21.828  1.00 85.38           C  
ATOM   3988  N   ASN B  43       5.500 -27.641 -21.906  1.00 85.75           N  
ATOM   3989  CA  ASN B  43       6.605 -28.391 -22.500  1.00 85.75           C  
ATOM   3990  C   ASN B  43       6.934 -29.641 -21.703  1.00 85.75           C  
ATOM   3991  CB  ASN B  43       7.844 -27.500 -22.625  1.00 85.75           C  
ATOM   3992  O   ASN B  43       7.477 -30.609 -22.250  1.00 85.75           O  
ATOM   3993  CG  ASN B  43       7.695 -26.438 -23.688  1.00 85.75           C  
ATOM   3994  ND2 ASN B  43       8.492 -25.375 -23.578  1.00 85.75           N  
ATOM   3995  OD1 ASN B  43       6.871 -26.547 -24.594  1.00 85.75           O  
ATOM   3996  N   HIS B  44       6.777 -29.672 -20.438  1.00 76.88           N  
ATOM   3997  CA  HIS B  44       7.086 -30.844 -19.641  1.00 76.88           C  
ATOM   3998  C   HIS B  44       5.852 -31.719 -19.438  1.00 76.88           C  
ATOM   3999  CB  HIS B  44       7.660 -30.422 -18.281  1.00 76.88           C  
ATOM   4000  O   HIS B  44       5.891 -32.688 -18.688  1.00 76.88           O  
ATOM   4001  CG  HIS B  44       9.008 -29.781 -18.375  1.00 76.88           C  
ATOM   4002  CD2 HIS B  44       9.422 -28.531 -18.094  1.00 76.88           C  
ATOM   4003  ND1 HIS B  44      10.125 -30.469 -18.812  1.00 76.88           N  
ATOM   4004  CE1 HIS B  44      11.172 -29.656 -18.797  1.00 76.88           C  
ATOM   4005  NE2 HIS B  44      10.766 -28.469 -18.359  1.00 76.88           N  
ATOM   4006  N   THR B  45       4.719 -31.297 -19.891  1.00 63.78           N  
ATOM   4007  CA  THR B  45       3.578 -32.219 -19.953  1.00 63.78           C  
ATOM   4008  C   THR B  45       3.500 -32.875 -21.312  1.00 63.78           C  
ATOM   4009  CB  THR B  45       2.260 -31.469 -19.656  1.00 63.78           C  
ATOM   4010  O   THR B  45       3.201 -34.062 -21.406  1.00 63.78           O  
ATOM   4011  CG2 THR B  45       1.945 -31.469 -18.172  1.00 63.78           C  
ATOM   4012  OG1 THR B  45       2.367 -30.125 -20.125  1.00 63.78           O  
TER    4013      THR B  45                                                      
ENDMDL                                                                          
END                                                                             
