# Supplementary material for: Substrate recognition principles for the PP2A-B55 protein phosphatase
Source: Sci Adv. 2024 Oct 2;10(40):eadp5491. doi: 10.1126/sciadv.adp5491 (PMC11446282; doi:10.1126/sciadv.adp5491)
Supplement: Supplementary file 3 — Data S1 [file sciadv.adp5491_data_s1.zip › Dataset 1/b55_Q99958-FOXC2_HUMAN_unrelaxed_rank_003_alphafold2_multimer_v3_model_4_seed_000.pdb]

MODEL     1                                                                     
ATOM      1  N   MET A   1      37.688  35.656  -4.645  1.00 24.23           N  
ATOM      2  CA  MET A   1      36.281  35.719  -4.266  1.00 24.23           C  
ATOM      3  C   MET A   1      35.562  34.438  -4.633  1.00 24.23           C  
ATOM      4  CB  MET A   1      35.594  36.906  -4.934  1.00 24.23           C  
ATOM      5  O   MET A   1      35.375  34.125  -5.816  1.00 24.23           O  
ATOM      6  CG  MET A   1      35.812  38.250  -4.219  1.00 24.23           C  
ATOM      7  SD  MET A   1      34.719  39.594  -4.844  1.00 24.23           S  
ATOM      8  CE  MET A   1      35.781  41.031  -4.492  1.00 24.23           C  
ATOM      9  N   ALA A   2      35.875  33.250  -4.082  1.00 27.58           N  
ATOM     10  CA  ALA A   2      35.281  31.922  -4.359  1.00 27.58           C  
ATOM     11  C   ALA A   2      33.750  32.000  -4.418  1.00 27.58           C  
ATOM     12  CB  ALA A   2      35.719  30.922  -3.305  1.00 27.58           C  
ATOM     13  O   ALA A   2      33.125  32.656  -3.578  1.00 27.58           O  
ATOM     14  N   GLY A   3      33.000  32.125  -5.543  1.00 26.50           N  
ATOM     15  CA  GLY A   3      31.562  32.094  -5.773  1.00 26.50           C  
ATOM     16  C   GLY A   3      30.844  31.094  -4.875  1.00 26.50           C  
ATOM     17  O   GLY A   3      31.234  29.938  -4.793  1.00 26.50           O  
ATOM     18  N   ALA A   4      30.344  31.344  -3.609  1.00 30.30           N  
ATOM     19  CA  ALA A   4      29.391  30.641  -2.740  1.00 30.30           C  
ATOM     20  C   ALA A   4      28.203  30.109  -3.537  1.00 30.30           C  
ATOM     21  CB  ALA A   4      28.906  31.578  -1.629  1.00 30.30           C  
ATOM     22  O   ALA A   4      27.188  30.797  -3.664  1.00 30.30           O  
ATOM     23  N   GLY A   5      28.062  29.938  -4.820  1.00 33.81           N  
ATOM     24  CA  GLY A   5      26.875  29.359  -5.406  1.00 33.81           C  
ATOM     25  C   GLY A   5      26.344  28.172  -4.625  1.00 33.81           C  
ATOM     26  O   GLY A   5      26.750  27.031  -4.863  1.00 33.81           O  
ATOM     27  N   GLY A   6      26.234  28.141  -3.215  1.00 36.34           N  
ATOM     28  CA  GLY A   6      25.703  27.078  -2.396  1.00 36.34           C  
ATOM     29  C   GLY A   6      24.438  26.453  -2.971  1.00 36.34           C  
ATOM     30  O   GLY A   6      23.453  27.156  -3.203  1.00 36.34           O  
ATOM     31  N   GLY A   7      24.359  25.672  -3.883  1.00 41.81           N  
ATOM     32  CA  GLY A   7      23.203  24.891  -4.281  1.00 41.81           C  
ATOM     33  C   GLY A   7      22.250  24.609  -3.135  1.00 41.81           C  
ATOM     34  O   GLY A   7      22.656  24.594  -1.972  1.00 41.81           O  
ATOM     35  N   ASN A   8      20.969  25.156  -2.979  1.00 50.69           N  
ATOM     36  CA  ASN A   8      19.844  25.000  -2.051  1.00 50.69           C  
ATOM     37  C   ASN A   8      19.781  23.578  -1.499  1.00 50.69           C  
ATOM     38  CB  ASN A   8      18.531  25.359  -2.727  1.00 50.69           C  
ATOM     39  O   ASN A   8      19.047  22.734  -2.016  1.00 50.69           O  
ATOM     40  CG  ASN A   8      17.734  26.391  -1.938  1.00 50.69           C  
ATOM     41  ND2 ASN A   8      16.531  26.703  -2.418  1.00 50.69           N  
ATOM     42  OD1 ASN A   8      18.188  26.875  -0.905  1.00 50.69           O  
ATOM     43  N   ASP A   9      20.766  22.953  -0.959  1.00 67.81           N  
ATOM     44  CA  ASP A   9      20.703  21.672  -0.248  1.00 67.81           C  
ATOM     45  C   ASP A   9      19.812  21.781   0.985  1.00 67.81           C  
ATOM     46  CB  ASP A   9      22.109  21.219   0.157  1.00 67.81           C  
ATOM     47  O   ASP A   9      20.109  22.547   1.907  1.00 67.81           O  
ATOM     48  CG  ASP A   9      22.594  20.016  -0.631  1.00 67.81           C  
ATOM     49  OD1 ASP A   9      21.797  19.422  -1.391  1.00 67.81           O  
ATOM     50  OD2 ASP A   9      23.781  19.641  -0.490  1.00 67.81           O  
ATOM     51  N   ILE A  10      18.547  21.422   0.916  1.00 82.19           N  
ATOM     52  CA  ILE A  10      17.609  21.375   2.033  1.00 82.19           C  
ATOM     53  C   ILE A  10      18.172  20.500   3.146  1.00 82.19           C  
ATOM     54  CB  ILE A  10      16.219  20.844   1.588  1.00 82.19           C  
ATOM     55  O   ILE A  10      18.578  19.359   2.904  1.00 82.19           O  
ATOM     56  CG1 ILE A  10      15.625  21.750   0.503  1.00 82.19           C  
ATOM     57  CG2 ILE A  10      15.273  20.734   2.787  1.00 82.19           C  
ATOM     58  CD1 ILE A  10      14.375  21.188  -0.150  1.00 82.19           C  
ATOM     59  N   GLN A  11      18.422  21.203   4.277  1.00 90.75           N  
ATOM     60  CA  GLN A  11      18.812  20.453   5.465  1.00 90.75           C  
ATOM     61  C   GLN A  11      17.594  20.062   6.289  1.00 90.75           C  
ATOM     62  CB  GLN A  11      19.781  21.266   6.320  1.00 90.75           C  
ATOM     63  O   GLN A  11      16.766  20.906   6.617  1.00 90.75           O  
ATOM     64  CG  GLN A  11      21.141  21.484   5.672  1.00 90.75           C  
ATOM     65  CD  GLN A  11      22.109  22.234   6.566  1.00 90.75           C  
ATOM     66  NE2 GLN A  11      23.375  22.328   6.148  1.00 90.75           N  
ATOM     67  OE1 GLN A  11      21.734  22.750   7.625  1.00 90.75           O  
ATOM     68  N   TRP A  12      17.547  18.828   6.586  1.00 93.62           N  
ATOM     69  CA  TRP A  12      16.391  18.312   7.301  1.00 93.62           C  
ATOM     70  C   TRP A  12      16.672  18.188   8.797  1.00 93.62           C  
ATOM     71  CB  TRP A  12      15.977  16.953   6.738  1.00 93.62           C  
ATOM     72  O   TRP A  12      17.766  17.781   9.188  1.00 93.62           O  
ATOM     73  CG  TRP A  12      15.375  17.016   5.367  1.00 93.62           C  
ATOM     74  CD1 TRP A  12      16.016  16.844   4.172  1.00 93.62           C  
ATOM     75  CD2 TRP A  12      14.000  17.250   5.051  1.00 93.62           C  
ATOM     76  CE2 TRP A  12      13.891  17.234   3.643  1.00 93.62           C  
ATOM     77  CE3 TRP A  12      12.859  17.500   5.820  1.00 93.62           C  
ATOM     78  NE1 TRP A  12      15.133  16.984   3.133  1.00 93.62           N  
ATOM     79  CH2 TRP A  12      11.562  17.672   3.766  1.00 93.62           C  
ATOM     80  CZ2 TRP A  12      12.672  17.438   2.988  1.00 93.62           C  
ATOM     81  CZ3 TRP A  12      11.648  17.703   5.168  1.00 93.62           C  
ATOM     82  N   CYS A  13      15.680  18.578   9.617  1.00 92.62           N  
ATOM     83  CA  CYS A  13      15.805  18.500  11.070  1.00 92.62           C  
ATOM     84  C   CYS A  13      14.664  17.688  11.672  1.00 92.62           C  
ATOM     85  CB  CYS A  13      15.812  19.906  11.672  1.00 92.62           C  
ATOM     86  O   CYS A  13      13.570  17.641  11.117  1.00 92.62           O  
ATOM     87  SG  CYS A  13      17.172  20.953  11.094  1.00 92.62           S  
ATOM     88  N   PHE A  14      15.008  17.141  12.828  1.00 92.25           N  
ATOM     89  CA  PHE A  14      14.000  16.422  13.586  1.00 92.25           C  
ATOM     90  C   PHE A  14      12.992  17.375  14.211  1.00 92.25           C  
ATOM     91  CB  PHE A  14      14.656  15.562  14.672  1.00 92.25           C  
ATOM     92  O   PHE A  14      13.383  18.406  14.781  1.00 92.25           O  
ATOM     93  CG  PHE A  14      13.672  14.836  15.547  1.00 92.25           C  
ATOM     94  CD1 PHE A  14      13.328  15.336  16.797  1.00 92.25           C  
ATOM     95  CD2 PHE A  14      13.086  13.648  15.117  1.00 92.25           C  
ATOM     96  CE1 PHE A  14      12.414  14.664  17.609  1.00 92.25           C  
ATOM     97  CE2 PHE A  14      12.180  12.969  15.922  1.00 92.25           C  
ATOM     98  CZ  PHE A  14      11.844  13.477  17.172  1.00 92.25           C  
ATOM     99  N   SER A  15      11.742  17.094  14.047  1.00 90.94           N  
ATOM    100  CA  SER A  15      10.703  17.906  14.664  1.00 90.94           C  
ATOM    101  C   SER A  15      10.078  17.203  15.859  1.00 90.94           C  
ATOM    102  CB  SER A  15       9.617  18.250  13.648  1.00 90.94           C  
ATOM    103  O   SER A  15      10.211  17.656  17.000  1.00 90.94           O  
ATOM    104  OG  SER A  15       8.633  19.094  14.227  1.00 90.94           O  
ATOM    105  N   GLN A  16       9.445  16.062  15.578  1.00 91.19           N  
ATOM    106  CA  GLN A  16       8.773  15.336  16.656  1.00 91.19           C  
ATOM    107  C   GLN A  16       8.578  13.867  16.297  1.00 91.19           C  
ATOM    108  CB  GLN A  16       7.426  15.984  16.969  1.00 91.19           C  
ATOM    109  O   GLN A  16       8.680  13.492  15.125  1.00 91.19           O  
ATOM    110  CG  GLN A  16       6.449  15.977  15.805  1.00 91.19           C  
ATOM    111  CD  GLN A  16       5.141  16.672  16.141  1.00 91.19           C  
ATOM    112  NE2 GLN A  16       4.141  16.484  15.273  1.00 91.19           N  
ATOM    113  OE1 GLN A  16       5.031  17.375  17.141  1.00 91.19           O  
ATOM    114  N   VAL A  17       8.398  13.086  17.359  1.00 92.06           N  
ATOM    115  CA  VAL A  17       8.047  11.680  17.203  1.00 92.06           C  
ATOM    116  C   VAL A  17       6.809  11.359  18.047  1.00 92.06           C  
ATOM    117  CB  VAL A  17       9.219  10.758  17.609  1.00 92.06           C  
ATOM    118  O   VAL A  17       6.707  11.781  19.203  1.00 92.06           O  
ATOM    119  CG1 VAL A  17       9.570  10.938  19.078  1.00 92.06           C  
ATOM    120  CG2 VAL A  17       8.867   9.297  17.312  1.00 92.06           C  
ATOM    121  N   LYS A  18       5.863  10.805  17.359  1.00 90.19           N  
ATOM    122  CA  LYS A  18       4.637  10.375  18.016  1.00 90.19           C  
ATOM    123  C   LYS A  18       4.562   8.859  18.125  1.00 90.19           C  
ATOM    124  CB  LYS A  18       3.412  10.914  17.281  1.00 90.19           C  
ATOM    125  O   LYS A  18       4.992   8.148  17.219  1.00 90.19           O  
ATOM    126  CG  LYS A  18       3.404  12.422  17.109  1.00 90.19           C  
ATOM    127  CD  LYS A  18       3.109  13.133  18.422  1.00 90.19           C  
ATOM    128  CE  LYS A  18       2.986  14.641  18.234  1.00 90.19           C  
ATOM    129  NZ  LYS A  18       2.602  15.336  19.500  1.00 90.19           N  
ATOM    130  N   GLY A  19       4.027   8.328  19.250  1.00 84.19           N  
ATOM    131  CA  GLY A  19       3.895   6.895  19.469  1.00 84.19           C  
ATOM    132  C   GLY A  19       4.570   6.414  20.734  1.00 84.19           C  
ATOM    133  O   GLY A  19       5.223   7.195  21.438  1.00 84.19           O  
ATOM    134  N   ALA A  20       4.363   5.129  21.031  1.00 72.12           N  
ATOM    135  CA  ALA A  20       4.836   4.562  22.281  1.00 72.12           C  
ATOM    136  C   ALA A  20       6.344   4.324  22.250  1.00 72.12           C  
ATOM    137  CB  ALA A  20       4.102   3.258  22.594  1.00 72.12           C  
ATOM    138  O   ALA A  20       6.914   4.078  21.188  1.00 72.12           O  
ATOM    139  N   VAL A  21       7.008   4.582  23.328  1.00 65.50           N  
ATOM    140  CA  VAL A  21       8.453   4.441  23.453  1.00 65.50           C  
ATOM    141  C   VAL A  21       8.812   2.977  23.688  1.00 65.50           C  
ATOM    142  CB  VAL A  21       9.000   5.312  24.609  1.00 65.50           C  
ATOM    143  O   VAL A  21       9.906   2.533  23.328  1.00 65.50           O  
ATOM    144  CG1 VAL A  21      10.523   5.211  24.688  1.00 65.50           C  
ATOM    145  CG2 VAL A  21       8.562   6.766  24.438  1.00 65.50           C  
ATOM    146  N   ASP A  22       7.781   2.162  23.969  1.00 61.62           N  
ATOM    147  CA  ASP A  22       8.086   0.801  24.406  1.00 61.62           C  
ATOM    148  C   ASP A  22       8.430  -0.086  23.203  1.00 61.62           C  
ATOM    149  CB  ASP A  22       6.910   0.206  25.188  1.00 61.62           C  
ATOM    150  O   ASP A  22       7.914   0.121  22.109  1.00 61.62           O  
ATOM    151  CG  ASP A  22       7.270  -0.152  26.609  1.00 61.62           C  
ATOM    152  OD1 ASP A  22       8.477  -0.260  26.938  1.00 61.62           O  
ATOM    153  OD2 ASP A  22       6.340  -0.331  27.422  1.00 61.62           O  
ATOM    154  N   ASP A  23       9.500  -0.845  23.375  1.00 61.19           N  
ATOM    155  CA  ASP A  23       9.977  -1.767  22.344  1.00 61.19           C  
ATOM    156  C   ASP A  23       8.969  -2.887  22.109  1.00 61.19           C  
ATOM    157  CB  ASP A  23      11.328  -2.355  22.750  1.00 61.19           C  
ATOM    158  O   ASP A  23       8.930  -3.469  21.016  1.00 61.19           O  
ATOM    159  CG  ASP A  23      12.484  -1.398  22.516  1.00 61.19           C  
ATOM    160  OD1 ASP A  23      12.359  -0.495  21.656  1.00 61.19           O  
ATOM    161  OD2 ASP A  23      13.523  -1.551  23.188  1.00 61.19           O  
ATOM    162  N   ASP A  24       8.164  -3.182  23.125  1.00 69.00           N  
ATOM    163  CA  ASP A  24       7.188  -4.250  22.922  1.00 69.00           C  
ATOM    164  C   ASP A  24       5.965  -3.740  22.156  1.00 69.00           C  
ATOM    165  CB  ASP A  24       6.762  -4.840  24.266  1.00 69.00           C  
ATOM    166  O   ASP A  24       5.000  -3.271  22.766  1.00 69.00           O  
ATOM    167  CG  ASP A  24       7.770  -5.828  24.828  1.00 69.00           C  
ATOM    168  OD1 ASP A  24       8.586  -6.371  24.062  1.00 69.00           O  
ATOM    169  OD2 ASP A  24       7.746  -6.066  26.062  1.00 69.00           O  
ATOM    170  N   VAL A  25       6.059  -3.660  20.922  1.00 75.06           N  
ATOM    171  CA  VAL A  25       5.004  -3.113  20.062  1.00 75.06           C  
ATOM    172  C   VAL A  25       4.039  -4.227  19.672  1.00 75.06           C  
ATOM    173  CB  VAL A  25       5.582  -2.428  18.812  1.00 75.06           C  
ATOM    174  O   VAL A  25       4.461  -5.277  19.172  1.00 75.06           O  
ATOM    175  CG1 VAL A  25       4.465  -1.829  17.953  1.00 75.06           C  
ATOM    176  CG2 VAL A  25       6.590  -1.350  19.203  1.00 75.06           C  
ATOM    177  N   ALA A  26       2.738  -3.936  20.047  1.00 81.81           N  
ATOM    178  CA  ALA A  26       1.689  -4.832  19.578  1.00 81.81           C  
ATOM    179  C   ALA A  26       1.474  -4.672  18.078  1.00 81.81           C  
ATOM    180  CB  ALA A  26       0.386  -4.578  20.328  1.00 81.81           C  
ATOM    181  O   ALA A  26       1.604  -3.568  17.531  1.00 81.81           O  
ATOM    182  N   GLU A  27       1.223  -5.754  17.422  1.00 84.75           N  
ATOM    183  CA  GLU A  27       0.971  -5.746  15.984  1.00 84.75           C  
ATOM    184  C   GLU A  27      -0.148  -4.773  15.617  1.00 84.75           C  
ATOM    185  CB  GLU A  27       0.623  -7.152  15.492  1.00 84.75           C  
ATOM    186  O   GLU A  27      -0.106  -4.133  14.570  1.00 84.75           O  
ATOM    187  CG  GLU A  27       0.526  -7.270  13.977  1.00 84.75           C  
ATOM    188  CD  GLU A  27       0.353  -8.703  13.492  1.00 84.75           C  
ATOM    189  OE1 GLU A  27       0.225  -8.922  12.266  1.00 84.75           O  
ATOM    190  OE2 GLU A  27       0.343  -9.617  14.352  1.00 84.75           O  
ATOM    191  N   ALA A  28      -1.056  -4.578  16.500  1.00 87.75           N  
ATOM    192  CA  ALA A  28      -2.209  -3.721  16.250  1.00 87.75           C  
ATOM    193  C   ALA A  28      -1.798  -2.252  16.203  1.00 87.75           C  
ATOM    194  CB  ALA A  28      -3.273  -3.932  17.328  1.00 87.75           C  
ATOM    195  O   ALA A  28      -2.482  -1.432  15.586  1.00 87.75           O  
ATOM    196  N   ASP A  29      -0.674  -1.971  16.750  1.00 91.88           N  
ATOM    197  CA  ASP A  29      -0.272  -0.573  16.859  1.00 91.88           C  
ATOM    198  C   ASP A  29       0.650  -0.171  15.711  1.00 91.88           C  
ATOM    199  CB  ASP A  29       0.420  -0.321  18.203  1.00 91.88           C  
ATOM    200  O   ASP A  29       1.075   0.983  15.625  1.00 91.88           O  
ATOM    201  CG  ASP A  29      -0.528  -0.417  19.391  1.00 91.88           C  
ATOM    202  OD1 ASP A  29      -1.730  -0.112  19.234  1.00 91.88           O  
ATOM    203  OD2 ASP A  29      -0.068  -0.799  20.484  1.00 91.88           O  
ATOM    204  N   ILE A  30       0.923  -1.074  14.836  1.00 92.75           N  
ATOM    205  CA  ILE A  30       1.783  -0.774  13.695  1.00 92.75           C  
ATOM    206  C   ILE A  30       1.046   0.139  12.719  1.00 92.75           C  
ATOM    207  CB  ILE A  30       2.242  -2.064  12.984  1.00 92.75           C  
ATOM    208  O   ILE A  30      -0.067  -0.172  12.289  1.00 92.75           O  
ATOM    209  CG1 ILE A  30       3.102  -2.918  13.922  1.00 92.75           C  
ATOM    210  CG2 ILE A  30       3.004  -1.727  11.695  1.00 92.75           C  
ATOM    211  CD1 ILE A  30       3.480  -4.277  13.352  1.00 92.75           C  
ATOM    212  N   ILE A  31       1.671   1.295  12.430  1.00 96.00           N  
ATOM    213  CA  ILE A  31       1.073   2.246  11.500  1.00 96.00           C  
ATOM    214  C   ILE A  31       1.068   1.657  10.094  1.00 96.00           C  
ATOM    215  CB  ILE A  31       1.824   3.598  11.516  1.00 96.00           C  
ATOM    216  O   ILE A  31       2.107   1.220   9.594  1.00 96.00           O  
ATOM    217  CG1 ILE A  31       1.748   4.238  12.906  1.00 96.00           C  
ATOM    218  CG2 ILE A  31       1.259   4.539  10.445  1.00 96.00           C  
ATOM    219  CD1 ILE A  31       2.617   5.477  13.062  1.00 96.00           C  
ATOM    220  N   SER A  32      -0.093   1.677   9.492  1.00 96.38           N  
ATOM    221  CA  SER A  32      -0.240   1.023   8.195  1.00 96.38           C  
ATOM    222  C   SER A  32      -0.486   2.041   7.090  1.00 96.38           C  
ATOM    223  CB  SER A  32      -1.386   0.011   8.234  1.00 96.38           C  
ATOM    224  O   SER A  32      -0.501   1.690   5.906  1.00 96.38           O  
ATOM    225  OG  SER A  32      -2.594   0.632   8.641  1.00 96.38           O  
ATOM    226  N   THR A  33      -0.708   3.311   7.418  1.00 97.81           N  
ATOM    227  CA  THR A  33      -0.882   4.352   6.410  1.00 97.81           C  
ATOM    228  C   THR A  33      -0.725   5.734   7.031  1.00 97.81           C  
ATOM    229  CB  THR A  33      -2.260   4.242   5.730  1.00 97.81           C  
ATOM    230  O   THR A  33      -0.957   5.914   8.227  1.00 97.81           O  
ATOM    231  CG2 THR A  33      -3.385   4.535   6.719  1.00 97.81           C  
ATOM    232  OG1 THR A  33      -2.328   5.188   4.652  1.00 97.81           O  
ATOM    233  N   VAL A  34      -0.350   6.707   6.230  1.00 98.25           N  
ATOM    234  CA  VAL A  34      -0.173   8.094   6.641  1.00 98.25           C  
ATOM    235  C   VAL A  34      -0.557   9.031   5.496  1.00 98.25           C  
ATOM    236  CB  VAL A  34       1.279   8.375   7.090  1.00 98.25           C  
ATOM    237  O   VAL A  34      -0.186   8.789   4.344  1.00 98.25           O  
ATOM    238  CG1 VAL A  34       1.437   9.828   7.539  1.00 98.25           C  
ATOM    239  CG2 VAL A  34       1.685   7.418   8.211  1.00 98.25           C  
ATOM    240  N   GLU A  35      -1.293  10.141   5.848  1.00 97.81           N  
ATOM    241  CA  GLU A  35      -1.740  11.039   4.789  1.00 97.81           C  
ATOM    242  C   GLU A  35      -2.004  12.445   5.332  1.00 97.81           C  
ATOM    243  CB  GLU A  35      -3.000  10.492   4.113  1.00 97.81           C  
ATOM    244  O   GLU A  35      -2.670  12.602   6.355  1.00 97.81           O  
ATOM    245  CG  GLU A  35      -3.430  11.273   2.883  1.00 97.81           C  
ATOM    246  CD  GLU A  35      -2.646  10.906   1.634  1.00 97.81           C  
ATOM    247  OE1 GLU A  35      -2.840  11.555   0.582  1.00 97.81           O  
ATOM    248  OE2 GLU A  35      -1.832   9.961   1.708  1.00 97.81           O  
ATOM    249  N   PHE A  36      -1.484  13.453   4.617  1.00 98.06           N  
ATOM    250  CA  PHE A  36      -1.835  14.836   4.910  1.00 98.06           C  
ATOM    251  C   PHE A  36      -3.125  15.227   4.199  1.00 98.06           C  
ATOM    252  CB  PHE A  36      -0.701  15.781   4.496  1.00 98.06           C  
ATOM    253  O   PHE A  36      -3.422  14.727   3.115  1.00 98.06           O  
ATOM    254  CG  PHE A  36       0.458  15.789   5.457  1.00 98.06           C  
ATOM    255  CD1 PHE A  36       0.403  16.531   6.629  1.00 98.06           C  
ATOM    256  CD2 PHE A  36       1.604  15.055   5.191  1.00 98.06           C  
ATOM    257  CE1 PHE A  36       1.474  16.547   7.520  1.00 98.06           C  
ATOM    258  CE2 PHE A  36       2.678  15.062   6.074  1.00 98.06           C  
ATOM    259  CZ  PHE A  36       2.611  15.805   7.238  1.00 98.06           C  
ATOM    260  N   ASN A  37      -3.822  16.125   4.867  1.00 97.50           N  
ATOM    261  CA  ASN A  37      -4.941  16.703   4.129  1.00 97.50           C  
ATOM    262  C   ASN A  37      -4.473  17.750   3.127  1.00 97.50           C  
ATOM    263  CB  ASN A  37      -5.973  17.297   5.086  1.00 97.50           C  
ATOM    264  O   ASN A  37      -3.273  18.000   2.990  1.00 97.50           O  
ATOM    265  CG  ASN A  37      -5.516  18.609   5.688  1.00 97.50           C  
ATOM    266  ND2 ASN A  37      -6.469  19.438   6.098  1.00 97.50           N  
ATOM    267  OD1 ASN A  37      -4.312  18.891   5.781  1.00 97.50           O  
ATOM    268  N   HIS A  38      -5.344  18.344   2.344  1.00 94.31           N  
ATOM    269  CA  HIS A  38      -5.020  19.203   1.213  1.00 94.31           C  
ATOM    270  C   HIS A  38      -4.258  20.453   1.667  1.00 94.31           C  
ATOM    271  CB  HIS A  38      -6.293  19.625   0.471  1.00 94.31           C  
ATOM    272  O   HIS A  38      -3.375  20.938   0.955  1.00 94.31           O  
ATOM    273  CG  HIS A  38      -7.008  18.469  -0.174  1.00 94.31           C  
ATOM    274  CD2 HIS A  38      -6.980  18.016  -1.447  1.00 94.31           C  
ATOM    275  ND1 HIS A  38      -7.875  17.656   0.515  1.00 94.31           N  
ATOM    276  CE1 HIS A  38      -8.352  16.734  -0.310  1.00 94.31           C  
ATOM    277  NE2 HIS A  38      -7.824  16.938  -1.506  1.00 94.31           N  
ATOM    278  N   SER A  39      -4.582  20.938   2.824  1.00 94.12           N  
ATOM    279  CA  SER A  39      -3.918  22.141   3.326  1.00 94.12           C  
ATOM    280  C   SER A  39      -2.629  21.781   4.066  1.00 94.12           C  
ATOM    281  CB  SER A  39      -4.848  22.922   4.254  1.00 94.12           C  
ATOM    282  O   SER A  39      -1.764  22.641   4.254  1.00 94.12           O  
ATOM    283  OG  SER A  39      -5.121  22.188   5.434  1.00 94.12           O  
ATOM    284  N   GLY A  40      -2.533  20.516   4.527  1.00 95.94           N  
ATOM    285  CA  GLY A  40      -1.397  20.078   5.328  1.00 95.94           C  
ATOM    286  C   GLY A  40      -1.579  20.344   6.812  1.00 95.94           C  
ATOM    287  O   GLY A  40      -0.721  19.984   7.621  1.00 95.94           O  
ATOM    288  N   GLU A  41      -2.646  20.922   7.184  1.00 95.12           N  
ATOM    289  CA  GLU A  41      -2.904  21.250   8.578  1.00 95.12           C  
ATOM    290  C   GLU A  41      -3.230  20.000   9.398  1.00 95.12           C  
ATOM    291  CB  GLU A  41      -4.047  22.266   8.695  1.00 95.12           C  
ATOM    292  O   GLU A  41      -3.006  19.969  10.609  1.00 95.12           O  
ATOM    293  CG  GLU A  41      -3.686  23.656   8.195  1.00 95.12           C  
ATOM    294  CD  GLU A  41      -4.828  24.656   8.320  1.00 95.12           C  
ATOM    295  OE1 GLU A  41      -4.648  25.828   7.934  1.00 95.12           O  
ATOM    296  OE2 GLU A  41      -5.910  24.250   8.797  1.00 95.12           O  
ATOM    297  N   LEU A  42      -3.857  19.062   8.750  1.00 97.19           N  
ATOM    298  CA  LEU A  42      -4.199  17.812   9.414  1.00 97.19           C  
ATOM    299  C   LEU A  42      -3.395  16.641   8.844  1.00 97.19           C  
ATOM    300  CB  LEU A  42      -5.695  17.516   9.289  1.00 97.19           C  
ATOM    301  O   LEU A  42      -3.166  16.578   7.633  1.00 97.19           O  
ATOM    302  CG  LEU A  42      -6.641  18.562   9.891  1.00 97.19           C  
ATOM    303  CD1 LEU A  42      -8.094  18.203   9.578  1.00 97.19           C  
ATOM    304  CD2 LEU A  42      -6.426  18.672  11.398  1.00 97.19           C  
ATOM    305  N   LEU A  43      -2.934  15.828   9.664  1.00 98.06           N  
ATOM    306  CA  LEU A  43      -2.215  14.602   9.344  1.00 98.06           C  
ATOM    307  C   LEU A  43      -2.912  13.391   9.953  1.00 98.06           C  
ATOM    308  CB  LEU A  43      -0.771  14.680   9.844  1.00 98.06           C  
ATOM    309  O   LEU A  43      -3.100  13.320  11.172  1.00 98.06           O  
ATOM    310  CG  LEU A  43       0.083  13.422   9.648  1.00 98.06           C  
ATOM    311  CD1 LEU A  43       0.309  13.164   8.164  1.00 98.06           C  
ATOM    312  CD2 LEU A  43       1.414  13.562  10.383  1.00 98.06           C  
ATOM    313  N   ALA A  44      -3.316  12.422   9.094  1.00 98.56           N  
ATOM    314  CA  ALA A  44      -4.020  11.234   9.570  1.00 98.56           C  
ATOM    315  C   ALA A  44      -3.145   9.992   9.461  1.00 98.56           C  
ATOM    316  CB  ALA A  44      -5.320  11.039   8.797  1.00 98.56           C  
ATOM    317  O   ALA A  44      -2.416   9.820   8.477  1.00 98.56           O  
ATOM    318  N   THR A  45      -3.197   9.164  10.430  1.00 98.25           N  
ATOM    319  CA  THR A  45      -2.553   7.855  10.398  1.00 98.25           C  
ATOM    320  C   THR A  45      -3.561   6.750  10.688  1.00 98.25           C  
ATOM    321  CB  THR A  45      -1.398   7.781  11.414  1.00 98.25           C  
ATOM    322  O   THR A  45      -4.543   6.965  11.398  1.00 98.25           O  
ATOM    323  CG2 THR A  45      -0.385   8.898  11.180  1.00 98.25           C  
ATOM    324  OG1 THR A  45      -1.930   7.906  12.742  1.00 98.25           O  
ATOM    325  N   GLY A  46      -3.434   5.684  10.047  1.00 98.00           N  
ATOM    326  CA  GLY A  46      -4.137   4.445  10.344  1.00 98.00           C  
ATOM    327  C   GLY A  46      -3.215   3.324  10.781  1.00 98.00           C  
ATOM    328  O   GLY A  46      -2.035   3.307  10.422  1.00 98.00           O  
ATOM    329  N   ASP A  47      -3.770   2.439  11.594  1.00 96.50           N  
ATOM    330  CA  ASP A  47      -2.922   1.352  12.078  1.00 96.50           C  
ATOM    331  C   ASP A  47      -3.566  -0.007  11.812  1.00 96.50           C  
ATOM    332  CB  ASP A  47      -2.635   1.514  13.570  1.00 96.50           C  
ATOM    333  O   ASP A  47      -4.648  -0.082  11.227  1.00 96.50           O  
ATOM    334  CG  ASP A  47      -3.895   1.500  14.422  1.00 96.50           C  
ATOM    335  OD1 ASP A  47      -4.895   0.863  14.023  1.00 96.50           O  
ATOM    336  OD2 ASP A  47      -3.889   2.135  15.500  1.00 96.50           O  
ATOM    337  N   LYS A  48      -2.838  -1.063  12.125  1.00 93.31           N  
ATOM    338  CA  LYS A  48      -3.279  -2.430  11.867  1.00 93.31           C  
ATOM    339  C   LYS A  48      -4.430  -2.820  12.789  1.00 93.31           C  
ATOM    340  CB  LYS A  48      -2.119  -3.412  12.031  1.00 93.31           C  
ATOM    341  O   LYS A  48      -5.145  -3.789  12.523  1.00 93.31           O  
ATOM    342  CG  LYS A  48      -1.092  -3.352  10.906  1.00 93.31           C  
ATOM    343  CD  LYS A  48      -0.123  -4.523  10.977  1.00 93.31           C  
ATOM    344  CE  LYS A  48       0.845  -4.516   9.797  1.00 93.31           C  
ATOM    345  NZ  LYS A  48       1.811  -5.652   9.867  1.00 93.31           N  
ATOM    346  N   GLY A  49      -4.617  -2.021  13.836  1.00 93.69           N  
ATOM    347  CA  GLY A  49      -5.715  -2.275  14.758  1.00 93.69           C  
ATOM    348  C   GLY A  49      -7.008  -1.593  14.344  1.00 93.69           C  
ATOM    349  O   GLY A  49      -8.023  -1.710  15.039  1.00 93.69           O  
ATOM    350  N   GLY A  50      -6.980  -0.872  13.258  1.00 96.62           N  
ATOM    351  CA  GLY A  50      -8.180  -0.242  12.734  1.00 96.62           C  
ATOM    352  C   GLY A  50      -8.414   1.148  13.289  1.00 96.62           C  
ATOM    353  O   GLY A  50      -9.492   1.724  13.102  1.00 96.62           O  
ATOM    354  N   ARG A  51      -7.457   1.647  13.930  1.00 96.31           N  
ATOM    355  CA  ARG A  51      -7.562   2.969  14.539  1.00 96.31           C  
ATOM    356  C   ARG A  51      -7.031   4.051  13.609  1.00 96.31           C  
ATOM    357  CB  ARG A  51      -6.809   3.010  15.875  1.00 96.31           C  
ATOM    358  O   ARG A  51      -6.047   3.834  12.898  1.00 96.31           O  
ATOM    359  CG  ARG A  51      -6.941   4.328  16.609  1.00 96.31           C  
ATOM    360  CD  ARG A  51      -6.141   4.328  17.906  1.00 96.31           C  
ATOM    361  NE  ARG A  51      -5.066   3.342  17.875  1.00 96.31           N  
ATOM    362  NH1 ARG A  51      -4.273   3.834  20.000  1.00 96.31           N  
ATOM    363  NH2 ARG A  51      -3.264   2.203  18.734  1.00 96.31           N  
ATOM    364  CZ  ARG A  51      -4.203   3.129  18.875  1.00 96.31           C  
ATOM    365  N   VAL A  52      -7.719   5.156  13.664  1.00 98.25           N  
ATOM    366  CA  VAL A  52      -7.266   6.340  12.945  1.00 98.25           C  
ATOM    367  C   VAL A  52      -6.934   7.449  13.945  1.00 98.25           C  
ATOM    368  CB  VAL A  52      -8.328   6.832  11.938  1.00 98.25           C  
ATOM    369  O   VAL A  52      -7.730   7.754  14.836  1.00 98.25           O  
ATOM    370  CG1 VAL A  52      -7.918   8.172  11.336  1.00 98.25           C  
ATOM    371  CG2 VAL A  52      -8.539   5.789  10.844  1.00 98.25           C  
ATOM    372  N   VAL A  53      -5.832   7.953  13.797  1.00 97.31           N  
ATOM    373  CA  VAL A  53      -5.418   9.086  14.617  1.00 97.31           C  
ATOM    374  C   VAL A  53      -5.160  10.297  13.727  1.00 97.31           C  
ATOM    375  CB  VAL A  53      -4.160   8.758  15.453  1.00 97.31           C  
ATOM    376  O   VAL A  53      -4.414  10.211  12.750  1.00 97.31           O  
ATOM    377  CG1 VAL A  53      -3.820   9.906  16.391  1.00 97.31           C  
ATOM    378  CG2 VAL A  53      -4.363   7.461  16.234  1.00 97.31           C  
ATOM    379  N   ILE A  54      -5.742  11.414  14.086  1.00 97.56           N  
ATOM    380  CA  ILE A  54      -5.582  12.656  13.344  1.00 97.56           C  
ATOM    381  C   ILE A  54      -4.773  13.656  14.164  1.00 97.56           C  
ATOM    382  CB  ILE A  54      -6.949  13.258  12.953  1.00 97.56           C  
ATOM    383  O   ILE A  54      -5.078  13.883  15.336  1.00 97.56           O  
ATOM    384  CG1 ILE A  54      -7.770  12.258  12.141  1.00 97.56           C  
ATOM    385  CG2 ILE A  54      -6.758  14.570  12.180  1.00 97.56           C  
ATOM    386  CD1 ILE A  54      -9.188  12.711  11.836  1.00 97.56           C  
ATOM    387  N   PHE A  55      -3.828  14.195  13.539  1.00 96.50           N  
ATOM    388  CA  PHE A  55      -2.992  15.219  14.148  1.00 96.50           C  
ATOM    389  C   PHE A  55      -3.238  16.578  13.492  1.00 96.50           C  
ATOM    390  CB  PHE A  55      -1.511  14.844  14.039  1.00 96.50           C  
ATOM    391  O   PHE A  55      -3.447  16.656  12.281  1.00 96.50           O  
ATOM    392  CG  PHE A  55      -1.183  13.492  14.609  1.00 96.50           C  
ATOM    393  CD1 PHE A  55      -0.797  13.359  15.938  1.00 96.50           C  
ATOM    394  CD2 PHE A  55      -1.261  12.352  13.820  1.00 96.50           C  
ATOM    395  CE1 PHE A  55      -0.493  12.109  16.469  1.00 96.50           C  
ATOM    396  CE2 PHE A  55      -0.958  11.102  14.352  1.00 96.50           C  
ATOM    397  CZ  PHE A  55      -0.573  10.984  15.672  1.00 96.50           C  
ATOM    398  N   GLN A  56      -3.137  17.609  14.289  1.00 95.06           N  
ATOM    399  CA  GLN A  56      -3.309  18.969  13.789  1.00 95.06           C  
ATOM    400  C   GLN A  56      -2.061  19.812  14.039  1.00 95.06           C  
ATOM    401  CB  GLN A  56      -4.527  19.641  14.430  1.00 95.06           C  
ATOM    402  O   GLN A  56      -1.465  19.750  15.117  1.00 95.06           O  
ATOM    403  CG  GLN A  56      -4.836  21.016  13.883  1.00 95.06           C  
ATOM    404  CD  GLN A  56      -6.082  21.625  14.500  1.00 95.06           C  
ATOM    405  NE2 GLN A  56      -6.844  22.359  13.688  1.00 95.06           N  
ATOM    406  OE1 GLN A  56      -6.363  21.438  15.688  1.00 95.06           O  
ATOM    407  N   GLN A  57      -1.764  20.562  13.094  1.00 93.62           N  
ATOM    408  CA  GLN A  57      -0.614  21.469  13.203  1.00 93.62           C  
ATOM    409  C   GLN A  57      -0.850  22.531  14.258  1.00 93.62           C  
ATOM    410  CB  GLN A  57      -0.309  22.109  11.852  1.00 93.62           C  
ATOM    411  O   GLN A  57      -1.934  23.125  14.328  1.00 93.62           O  
ATOM    412  CG  GLN A  57       1.045  22.812  11.797  1.00 93.62           C  
ATOM    413  CD  GLN A  57       1.374  23.344  10.414  1.00 93.62           C  
ATOM    414  NE2 GLN A  57       2.662  23.469  10.117  1.00 93.62           N  
ATOM    415  OE1 GLN A  57       0.476  23.625   9.617  1.00 93.62           O  
ATOM    416  N   GLU A  58       0.139  22.734  14.984  1.00 88.19           N  
ATOM    417  CA  GLU A  58       0.025  23.766  16.016  1.00 88.19           C  
ATOM    418  C   GLU A  58      -0.008  25.172  15.406  1.00 88.19           C  
ATOM    419  CB  GLU A  58       1.181  23.656  17.016  1.00 88.19           C  
ATOM    420  O   GLU A  58       0.908  25.547  14.680  1.00 88.19           O  
ATOM    421  CG  GLU A  58       0.860  24.219  18.391  1.00 88.19           C  
ATOM    422  CD  GLU A  58       1.864  23.812  19.453  1.00 88.19           C  
ATOM    423  OE1 GLU A  58       1.634  24.109  20.656  1.00 88.19           O  
ATOM    424  OE2 GLU A  58       2.891  23.188  19.094  1.00 88.19           O  
ATOM    425  N   GLN A  59      -1.021  25.938  15.602  1.00 75.38           N  
ATOM    426  CA  GLN A  59      -1.263  27.234  14.969  1.00 75.38           C  
ATOM    427  C   GLN A  59      -0.279  28.281  15.469  1.00 75.38           C  
ATOM    428  CB  GLN A  59      -2.699  27.703  15.219  1.00 75.38           C  
ATOM    429  O   GLN A  59       0.183  29.125  14.703  1.00 75.38           O  
ATOM    430  CG  GLN A  59      -3.740  26.938  14.414  1.00 75.38           C  
ATOM    431  CD  GLN A  59      -5.078  27.656  14.352  1.00 75.38           C  
ATOM    432  NE2 GLN A  59      -6.008  27.109  13.570  1.00 75.38           N  
ATOM    433  OE1 GLN A  59      -5.273  28.688  15.008  1.00 75.38           O  
ATOM    434  N   GLU A  60      -0.054  28.266  16.766  1.00 71.12           N  
ATOM    435  CA  GLU A  60       0.835  29.266  17.312  1.00 71.12           C  
ATOM    436  C   GLU A  60       2.221  29.203  16.688  1.00 71.12           C  
ATOM    437  CB  GLU A  60       0.944  29.109  18.844  1.00 71.12           C  
ATOM    438  O   GLU A  60       2.916  30.219  16.578  1.00 71.12           O  
ATOM    439  CG  GLU A  60      -0.332  29.469  19.578  1.00 71.12           C  
ATOM    440  CD  GLU A  60      -0.192  29.359  21.094  1.00 71.12           C  
ATOM    441  OE1 GLU A  60      -1.149  29.719  21.812  1.00 71.12           O  
ATOM    442  OE2 GLU A  60       0.884  28.922  21.562  1.00 71.12           O  
ATOM    443  N   ASN A  61       2.516  28.031  16.203  1.00 63.88           N  
ATOM    444  CA  ASN A  61       3.859  27.812  15.680  1.00 63.88           C  
ATOM    445  C   ASN A  61       3.914  28.000  14.164  1.00 63.88           C  
ATOM    446  CB  ASN A  61       4.352  26.406  16.047  1.00 63.88           C  
ATOM    447  O   ASN A  61       4.973  27.859  13.555  1.00 63.88           O  
ATOM    448  CG  ASN A  61       4.598  26.250  17.531  1.00 63.88           C  
ATOM    449  ND2 ASN A  61       4.699  25.016  18.000  1.00 63.88           N  
ATOM    450  OD1 ASN A  61       4.699  27.234  18.266  1.00 63.88           O  
ATOM    451  N   LYS A  62       2.771  28.203  13.586  1.00 63.16           N  
ATOM    452  CA  LYS A  62       2.746  28.375  12.133  1.00 63.16           C  
ATOM    453  C   LYS A  62       3.572  29.578  11.711  1.00 63.16           C  
ATOM    454  CB  LYS A  62       1.307  28.516  11.633  1.00 63.16           C  
ATOM    455  O   LYS A  62       4.176  29.578  10.633  1.00 63.16           O  
ATOM    456  CG  LYS A  62       0.573  27.188  11.469  1.00 63.16           C  
ATOM    457  CD  LYS A  62      -0.815  27.391  10.875  1.00 63.16           C  
ATOM    458  CE  LYS A  62      -1.581  26.078  10.781  1.00 63.16           C  
ATOM    459  NZ  LYS A  62      -2.982  26.297  10.305  1.00 63.16           N  
ATOM    460  N   ILE A  63       3.576  30.562  12.641  1.00 64.81           N  
ATOM    461  CA  ILE A  63       4.273  31.797  12.297  1.00 64.81           C  
ATOM    462  C   ILE A  63       5.770  31.625  12.562  1.00 64.81           C  
ATOM    463  CB  ILE A  63       3.717  33.000  13.094  1.00 64.81           C  
ATOM    464  O   ILE A  63       6.598  32.188  11.828  1.00 64.81           O  
ATOM    465  CG1 ILE A  63       2.209  33.125  12.859  1.00 64.81           C  
ATOM    466  CG2 ILE A  63       4.457  34.281  12.719  1.00 64.81           C  
ATOM    467  CD1 ILE A  63       1.502  34.000  13.883  1.00 64.81           C  
ATOM    468  N   GLN A  64       6.031  30.828  13.594  1.00 67.19           N  
ATOM    469  CA  GLN A  64       7.441  30.609  13.898  1.00 67.19           C  
ATOM    470  C   GLN A  64       8.039  29.547  12.977  1.00 67.19           C  
ATOM    471  CB  GLN A  64       7.621  30.188  15.359  1.00 67.19           C  
ATOM    472  O   GLN A  64       7.695  28.359  13.070  1.00 67.19           O  
ATOM    473  CG  GLN A  64       7.258  31.281  16.359  1.00 67.19           C  
ATOM    474  CD  GLN A  64       7.492  30.859  17.797  1.00 67.19           C  
ATOM    475  NE2 GLN A  64       7.250  31.781  18.734  1.00 67.19           N  
ATOM    476  OE1 GLN A  64       7.887  29.719  18.062  1.00 67.19           O  
ATOM    477  N   SER A  65       8.742  29.953  12.047  1.00 67.56           N  
ATOM    478  CA  SER A  65       9.297  29.141  10.977  1.00 67.56           C  
ATOM    479  C   SER A  65       9.977  27.891  11.531  1.00 67.56           C  
ATOM    480  CB  SER A  65      10.297  29.938  10.148  1.00 67.56           C  
ATOM    481  O   SER A  65      10.000  26.844  10.875  1.00 67.56           O  
ATOM    482  OG  SER A  65      11.477  30.203  10.891  1.00 67.56           O  
ATOM    483  N   HIS A  66      10.344  27.938  12.883  1.00 69.69           N  
ATOM    484  CA  HIS A  66      11.148  26.844  13.406  1.00 69.69           C  
ATOM    485  C   HIS A  66      10.273  25.734  13.969  1.00 69.69           C  
ATOM    486  CB  HIS A  66      12.102  27.344  14.492  1.00 69.69           C  
ATOM    487  O   HIS A  66      10.750  24.625  14.211  1.00 69.69           O  
ATOM    488  CG  HIS A  66      13.055  28.406  14.016  1.00 69.69           C  
ATOM    489  CD2 HIS A  66      13.156  29.719  14.320  1.00 69.69           C  
ATOM    490  ND1 HIS A  66      14.047  28.141  13.102  1.00 69.69           N  
ATOM    491  CE1 HIS A  66      14.727  29.250  12.859  1.00 69.69           C  
ATOM    492  NE2 HIS A  66      14.203  30.219  13.594  1.00 69.69           N  
ATOM    493  N   SER A  67       8.992  26.016  14.086  1.00 77.88           N  
ATOM    494  CA  SER A  67       8.164  25.000  14.742  1.00 77.88           C  
ATOM    495  C   SER A  67       6.965  24.641  13.883  1.00 77.88           C  
ATOM    496  CB  SER A  67       7.695  25.500  16.109  1.00 77.88           C  
ATOM    497  O   SER A  67       5.918  24.234  14.406  1.00 77.88           O  
ATOM    498  OG  SER A  67       6.914  26.688  15.977  1.00 77.88           O  
ATOM    499  N   ARG A  68       7.070  24.797  12.672  1.00 83.94           N  
ATOM    500  CA  ARG A  68       5.957  24.500  11.773  1.00 83.94           C  
ATOM    501  C   ARG A  68       5.664  23.016  11.719  1.00 83.94           C  
ATOM    502  CB  ARG A  68       6.250  25.031  10.367  1.00 83.94           C  
ATOM    503  O   ARG A  68       4.543  22.609  11.406  1.00 83.94           O  
ATOM    504  CG  ARG A  68       6.336  26.547  10.289  1.00 83.94           C  
ATOM    505  CD  ARG A  68       6.664  27.031   8.875  1.00 83.94           C  
ATOM    506  NE  ARG A  68       6.934  28.453   8.836  1.00 83.94           N  
ATOM    507  NH1 ARG A  68       7.266  28.547   6.551  1.00 83.94           N  
ATOM    508  NH2 ARG A  68       7.441  30.453   7.812  1.00 83.94           N  
ATOM    509  CZ  ARG A  68       7.211  29.141   7.734  1.00 83.94           C  
ATOM    510  N   GLY A  69       6.598  22.234  12.047  1.00 88.75           N  
ATOM    511  CA  GLY A  69       6.461  20.797  11.938  1.00 88.75           C  
ATOM    512  C   GLY A  69       5.902  20.141  13.195  1.00 88.75           C  
ATOM    513  O   GLY A  69       5.977  18.922  13.359  1.00 88.75           O  
ATOM    514  N   GLU A  70       5.344  20.984  14.055  1.00 91.81           N  
ATOM    515  CA  GLU A  70       4.773  20.438  15.281  1.00 91.81           C  
ATOM    516  C   GLU A  70       3.285  20.141  15.117  1.00 91.81           C  
ATOM    517  CB  GLU A  70       4.996  21.391  16.453  1.00 91.81           C  
ATOM    518  O   GLU A  70       2.518  21.016  14.711  1.00 91.81           O  
ATOM    519  CG  GLU A  70       6.445  21.484  16.906  1.00 91.81           C  
ATOM    520  CD  GLU A  70       6.633  22.344  18.156  1.00 91.81           C  
ATOM    521  OE1 GLU A  70       7.793  22.547  18.578  1.00 91.81           O  
ATOM    522  OE2 GLU A  70       5.613  22.812  18.703  1.00 91.81           O  
ATOM    523  N   TYR A  71       2.881  18.938  15.391  1.00 94.19           N  
ATOM    524  CA  TYR A  71       1.502  18.469  15.289  1.00 94.19           C  
ATOM    525  C   TYR A  71       1.020  17.891  16.609  1.00 94.19           C  
ATOM    526  CB  TYR A  71       1.367  17.422  14.180  1.00 94.19           C  
ATOM    527  O   TYR A  71       1.766  17.188  17.297  1.00 94.19           O  
ATOM    528  CG  TYR A  71       1.418  18.000  12.789  1.00 94.19           C  
ATOM    529  CD1 TYR A  71       0.255  18.172  12.039  1.00 94.19           C  
ATOM    530  CD2 TYR A  71       2.627  18.391  12.219  1.00 94.19           C  
ATOM    531  CE1 TYR A  71       0.297  18.703  10.750  1.00 94.19           C  
ATOM    532  CE2 TYR A  71       2.682  18.922  10.938  1.00 94.19           C  
ATOM    533  OH  TYR A  71       1.560  19.594   8.938  1.00 94.19           O  
ATOM    534  CZ  TYR A  71       1.513  19.078  10.211  1.00 94.19           C  
ATOM    535  N   ASN A  72      -0.171  18.188  16.953  1.00 93.00           N  
ATOM    536  CA  ASN A  72      -0.797  17.625  18.156  1.00 93.00           C  
ATOM    537  C   ASN A  72      -1.964  16.703  17.797  1.00 93.00           C  
ATOM    538  CB  ASN A  72      -1.265  18.750  19.078  1.00 93.00           C  
ATOM    539  O   ASN A  72      -2.535  16.812  16.719  1.00 93.00           O  
ATOM    540  CG  ASN A  72      -0.115  19.562  19.641  1.00 93.00           C  
ATOM    541  ND2 ASN A  72      -0.280  20.875  19.656  1.00 93.00           N  
ATOM    542  OD1 ASN A  72       0.915  19.016  20.047  1.00 93.00           O  
ATOM    543  N   VAL A  73      -2.248  15.828  18.766  1.00 93.00           N  
ATOM    544  CA  VAL A  73      -3.354  14.906  18.531  1.00 93.00           C  
ATOM    545  C   VAL A  73      -4.668  15.680  18.453  1.00 93.00           C  
ATOM    546  CB  VAL A  73      -3.436  13.828  19.625  1.00 93.00           C  
ATOM    547  O   VAL A  73      -5.000  16.438  19.375  1.00 93.00           O  
ATOM    548  CG1 VAL A  73      -4.656  12.938  19.422  1.00 93.00           C  
ATOM    549  CG2 VAL A  73      -2.156  12.992  19.656  1.00 93.00           C  
ATOM    550  N   TYR A  74      -5.320  15.539  17.406  1.00 93.19           N  
ATOM    551  CA  TYR A  74      -6.574  16.234  17.141  1.00 93.19           C  
ATOM    552  C   TYR A  74      -7.770  15.328  17.406  1.00 93.19           C  
ATOM    553  CB  TYR A  74      -6.613  16.719  15.688  1.00 93.19           C  
ATOM    554  O   TYR A  74      -8.742  15.750  18.047  1.00 93.19           O  
ATOM    555  CG  TYR A  74      -7.824  17.562  15.359  1.00 93.19           C  
ATOM    556  CD1 TYR A  74      -8.750  17.141  14.406  1.00 93.19           C  
ATOM    557  CD2 TYR A  74      -8.047  18.781  16.000  1.00 93.19           C  
ATOM    558  CE1 TYR A  74      -9.867  17.922  14.102  1.00 93.19           C  
ATOM    559  CE2 TYR A  74      -9.156  19.547  15.711  1.00 93.19           C  
ATOM    560  OH  TYR A  74     -11.164  19.891  14.461  1.00 93.19           O  
ATOM    561  CZ  TYR A  74     -10.062  19.125  14.758  1.00 93.19           C  
ATOM    562  N   SER A  75      -7.773  14.078  16.938  1.00 92.38           N  
ATOM    563  CA  SER A  75      -8.836  13.102  17.141  1.00 92.38           C  
ATOM    564  C   SER A  75      -8.312  11.680  17.000  1.00 92.38           C  
ATOM    565  CB  SER A  75      -9.969  13.336  16.141  1.00 92.38           C  
ATOM    566  O   SER A  75      -7.379  11.422  16.234  1.00 92.38           O  
ATOM    567  OG  SER A  75     -11.023  12.414  16.359  1.00 92.38           O  
ATOM    568  N   THR A  76      -8.797  10.805  17.766  1.00 95.06           N  
ATOM    569  CA  THR A  76      -8.531   9.375  17.672  1.00 95.06           C  
ATOM    570  C   THR A  76      -9.836   8.578  17.703  1.00 95.06           C  
ATOM    571  CB  THR A  76      -7.602   8.898  18.797  1.00 95.06           C  
ATOM    572  O   THR A  76     -10.688   8.812  18.562  1.00 95.06           O  
ATOM    573  CG2 THR A  76      -7.180   7.449  18.594  1.00 95.06           C  
ATOM    574  OG1 THR A  76      -6.430   9.727  18.828  1.00 95.06           O  
ATOM    575  N   PHE A  77     -10.000   7.695  16.797  1.00 95.38           N  
ATOM    576  CA  PHE A  77     -11.219   6.895  16.797  1.00 95.38           C  
ATOM    577  C   PHE A  77     -10.984   5.551  16.109  1.00 95.38           C  
ATOM    578  CB  PHE A  77     -12.359   7.645  16.109  1.00 95.38           C  
ATOM    579  O   PHE A  77     -10.039   5.398  15.344  1.00 95.38           O  
ATOM    580  CG  PHE A  77     -12.094   7.953  14.664  1.00 95.38           C  
ATOM    581  CD1 PHE A  77     -11.367   9.078  14.297  1.00 95.38           C  
ATOM    582  CD2 PHE A  77     -12.578   7.117  13.664  1.00 95.38           C  
ATOM    583  CE1 PHE A  77     -11.117   9.367  12.953  1.00 95.38           C  
ATOM    584  CE2 PHE A  77     -12.336   7.398  12.320  1.00 95.38           C  
ATOM    585  CZ  PHE A  77     -11.609   8.523  11.969  1.00 95.38           C  
ATOM    586  N   GLN A  78     -11.852   4.645  16.484  1.00 96.25           N  
ATOM    587  CA  GLN A  78     -11.836   3.330  15.859  1.00 96.25           C  
ATOM    588  C   GLN A  78     -12.578   3.350  14.531  1.00 96.25           C  
ATOM    589  CB  GLN A  78     -12.445   2.281  16.781  1.00 96.25           C  
ATOM    590  O   GLN A  78     -13.797   3.533  14.500  1.00 96.25           O  
ATOM    591  CG  GLN A  78     -12.359   0.859  16.250  1.00 96.25           C  
ATOM    592  CD  GLN A  78     -10.930   0.347  16.156  1.00 96.25           C  
ATOM    593  NE2 GLN A  78     -10.633  -0.398  15.102  1.00 96.25           N  
ATOM    594  OE1 GLN A  78     -10.109   0.619  17.031  1.00 96.25           O  
ATOM    595  N   SER A  79     -11.906   3.182  13.508  1.00 97.12           N  
ATOM    596  CA  SER A  79     -12.531   3.219  12.188  1.00 97.12           C  
ATOM    597  C   SER A  79     -13.117   1.860  11.820  1.00 97.12           C  
ATOM    598  CB  SER A  79     -11.516   3.650  11.133  1.00 97.12           C  
ATOM    599  O   SER A  79     -14.289   1.765  11.453  1.00 97.12           O  
ATOM    600  OG  SER A  79     -12.094   3.623   9.836  1.00 97.12           O  
ATOM    601  N   HIS A  80     -12.312   0.897  11.859  1.00 96.00           N  
ATOM    602  CA  HIS A  80     -12.734  -0.444  11.469  1.00 96.00           C  
ATOM    603  C   HIS A  80     -12.523  -1.439  12.609  1.00 96.00           C  
ATOM    604  CB  HIS A  80     -11.969  -0.900  10.227  1.00 96.00           C  
ATOM    605  O   HIS A  80     -11.539  -1.344  13.352  1.00 96.00           O  
ATOM    606  CG  HIS A  80     -12.281  -0.099   9.000  1.00 96.00           C  
ATOM    607  CD2 HIS A  80     -13.047  -0.391   7.922  1.00 96.00           C  
ATOM    608  ND1 HIS A  80     -11.789   1.169   8.797  1.00 96.00           N  
ATOM    609  CE1 HIS A  80     -12.234   1.625   7.637  1.00 96.00           C  
ATOM    610  NE2 HIS A  80     -13.000   0.698   7.086  1.00 96.00           N  
ATOM    611  N   GLU A  81     -13.422  -2.328  12.766  1.00 92.12           N  
ATOM    612  CA  GLU A  81     -13.359  -3.455  13.688  1.00 92.12           C  
ATOM    613  C   GLU A  81     -13.367  -4.785  12.938  1.00 92.12           C  
ATOM    614  CB  GLU A  81     -14.523  -3.402  14.680  1.00 92.12           C  
ATOM    615  O   GLU A  81     -13.781  -4.848  11.781  1.00 92.12           O  
ATOM    616  CG  GLU A  81     -14.547  -2.145  15.539  1.00 92.12           C  
ATOM    617  CD  GLU A  81     -15.680  -2.131  16.547  1.00 92.12           C  
ATOM    618  OE1 GLU A  81     -15.742  -1.189  17.375  1.00 92.12           O  
ATOM    619  OE2 GLU A  81     -16.500  -3.068  16.531  1.00 92.12           O  
ATOM    620  N   PRO A  82     -12.734  -5.754  13.648  1.00 87.62           N  
ATOM    621  CA  PRO A  82     -12.812  -7.059  12.984  1.00 87.62           C  
ATOM    622  C   PRO A  82     -14.258  -7.520  12.773  1.00 87.62           C  
ATOM    623  CB  PRO A  82     -12.078  -7.988  13.953  1.00 87.62           C  
ATOM    624  O   PRO A  82     -15.117  -7.285  13.625  1.00 87.62           O  
ATOM    625  CG  PRO A  82     -11.305  -7.074  14.844  1.00 87.62           C  
ATOM    626  CD  PRO A  82     -11.961  -5.727  14.844  1.00 87.62           C  
ATOM    627  N   GLU A  83     -14.430  -8.000  11.617  1.00 83.50           N  
ATOM    628  CA  GLU A  83     -15.766  -8.469  11.266  1.00 83.50           C  
ATOM    629  C   GLU A  83     -15.703  -9.844  10.594  1.00 83.50           C  
ATOM    630  CB  GLU A  83     -16.469  -7.465  10.352  1.00 83.50           C  
ATOM    631  O   GLU A  83     -14.641 -10.281  10.156  1.00 83.50           O  
ATOM    632  CG  GLU A  83     -16.703  -6.109  11.000  1.00 83.50           C  
ATOM    633  CD  GLU A  83     -17.250  -5.070  10.031  1.00 83.50           C  
ATOM    634  OE1 GLU A  83     -17.344  -3.879  10.406  1.00 83.50           O  
ATOM    635  OE2 GLU A  83     -17.578  -5.445   8.883  1.00 83.50           O  
ATOM    636  N   PHE A  84     -16.828 -10.633  10.672  1.00 76.88           N  
ATOM    637  CA  PHE A  84     -16.969 -11.922  10.000  1.00 76.88           C  
ATOM    638  C   PHE A  84     -18.109 -11.891   8.992  1.00 76.88           C  
ATOM    639  CB  PHE A  84     -17.203 -13.039  11.023  1.00 76.88           C  
ATOM    640  O   PHE A  84     -19.219 -11.492   9.328  1.00 76.88           O  
ATOM    641  CG  PHE A  84     -17.141 -14.422  10.430  1.00 76.88           C  
ATOM    642  CD1 PHE A  84     -18.312 -15.094  10.102  1.00 76.88           C  
ATOM    643  CD2 PHE A  84     -15.922 -15.047  10.203  1.00 76.88           C  
ATOM    644  CE1 PHE A  84     -18.266 -16.375   9.555  1.00 76.88           C  
ATOM    645  CE2 PHE A  84     -15.867 -16.328   9.664  1.00 76.88           C  
ATOM    646  CZ  PHE A  84     -17.047 -16.984   9.336  1.00 76.88           C  
ATOM    647  N   ASP A  85     -17.766 -12.086   7.766  1.00 74.44           N  
ATOM    648  CA  ASP A  85     -18.766 -12.242   6.723  1.00 74.44           C  
ATOM    649  C   ASP A  85     -19.297 -13.672   6.684  1.00 74.44           C  
ATOM    650  CB  ASP A  85     -18.188 -11.859   5.355  1.00 74.44           C  
ATOM    651  O   ASP A  85     -18.656 -14.570   6.133  1.00 74.44           O  
ATOM    652  CG  ASP A  85     -19.250 -11.773   4.270  1.00 74.44           C  
ATOM    653  OD1 ASP A  85     -20.312 -12.406   4.406  1.00 74.44           O  
ATOM    654  OD2 ASP A  85     -19.016 -11.070   3.266  1.00 74.44           O  
ATOM    655  N   TYR A  86     -20.484 -13.938   7.113  1.00 71.62           N  
ATOM    656  CA  TYR A  86     -21.062 -15.258   7.266  1.00 71.62           C  
ATOM    657  C   TYR A  86     -21.422 -15.859   5.906  1.00 71.62           C  
ATOM    658  CB  TYR A  86     -22.328 -15.195   8.141  1.00 71.62           C  
ATOM    659  O   TYR A  86     -21.391 -17.078   5.734  1.00 71.62           O  
ATOM    660  CG  TYR A  86     -22.062 -14.750   9.555  1.00 71.62           C  
ATOM    661  CD1 TYR A  86     -21.594 -15.648  10.516  1.00 71.62           C  
ATOM    662  CD2 TYR A  86     -22.266 -13.430   9.938  1.00 71.62           C  
ATOM    663  CE1 TYR A  86     -21.344 -15.242  11.820  1.00 71.62           C  
ATOM    664  CE2 TYR A  86     -22.016 -13.016  11.242  1.00 71.62           C  
ATOM    665  OH  TYR A  86     -21.312 -13.523  13.469  1.00 71.62           O  
ATOM    666  CZ  TYR A  86     -21.562 -13.930  12.172  1.00 71.62           C  
ATOM    667  N   LEU A  87     -21.859 -14.977   5.004  1.00 68.50           N  
ATOM    668  CA  LEU A  87     -22.234 -15.461   3.684  1.00 68.50           C  
ATOM    669  C   LEU A  87     -21.031 -16.031   2.939  1.00 68.50           C  
ATOM    670  CB  LEU A  87     -22.875 -14.344   2.865  1.00 68.50           C  
ATOM    671  O   LEU A  87     -21.141 -17.031   2.236  1.00 68.50           O  
ATOM    672  CG  LEU A  87     -24.266 -13.875   3.324  1.00 68.50           C  
ATOM    673  CD1 LEU A  87     -24.641 -12.570   2.623  1.00 68.50           C  
ATOM    674  CD2 LEU A  87     -25.297 -14.953   3.064  1.00 68.50           C  
ATOM    675  N   LYS A  88     -19.922 -15.445   3.184  1.00 65.62           N  
ATOM    676  CA  LYS A  88     -18.719 -15.875   2.471  1.00 65.62           C  
ATOM    677  C   LYS A  88     -17.766 -16.625   3.396  1.00 65.62           C  
ATOM    678  CB  LYS A  88     -18.000 -14.672   1.860  1.00 65.62           C  
ATOM    679  O   LYS A  88     -16.734 -17.141   2.953  1.00 65.62           O  
ATOM    680  CG  LYS A  88     -18.812 -13.938   0.802  1.00 65.62           C  
ATOM    681  CD  LYS A  88     -18.047 -12.742   0.239  1.00 65.62           C  
ATOM    682  CE  LYS A  88     -18.906 -11.938  -0.729  1.00 65.62           C  
ATOM    683  NZ  LYS A  88     -18.234 -10.656  -1.124  1.00 65.62           N  
ATOM    684  N   SER A  89     -18.141 -16.766   4.680  1.00 68.25           N  
ATOM    685  CA  SER A  89     -17.328 -17.438   5.695  1.00 68.25           C  
ATOM    686  C   SER A  89     -15.906 -16.891   5.719  1.00 68.25           C  
ATOM    687  CB  SER A  89     -17.297 -18.938   5.453  1.00 68.25           C  
ATOM    688  O   SER A  89     -14.945 -17.656   5.699  1.00 68.25           O  
ATOM    689  OG  SER A  89     -18.609 -19.484   5.500  1.00 68.25           O  
ATOM    690  N   LEU A  90     -15.812 -15.477   5.707  1.00 70.12           N  
ATOM    691  CA  LEU A  90     -14.508 -14.820   5.637  1.00 70.12           C  
ATOM    692  C   LEU A  90     -14.328 -13.844   6.793  1.00 70.12           C  
ATOM    693  CB  LEU A  90     -14.352 -14.086   4.301  1.00 70.12           C  
ATOM    694  O   LEU A  90     -15.250 -13.102   7.137  1.00 70.12           O  
ATOM    695  CG  LEU A  90     -14.031 -14.953   3.084  1.00 70.12           C  
ATOM    696  CD1 LEU A  90     -14.516 -14.281   1.807  1.00 70.12           C  
ATOM    697  CD2 LEU A  90     -12.539 -15.242   3.008  1.00 70.12           C  
ATOM    698  N   GLU A  91     -13.172 -13.961   7.426  1.00 77.94           N  
ATOM    699  CA  GLU A  91     -12.812 -12.969   8.430  1.00 77.94           C  
ATOM    700  C   GLU A  91     -12.242 -11.711   7.781  1.00 77.94           C  
ATOM    701  CB  GLU A  91     -11.797 -13.547   9.422  1.00 77.94           C  
ATOM    702  O   GLU A  91     -11.406 -11.789   6.879  1.00 77.94           O  
ATOM    703  CG  GLU A  91     -12.391 -14.594  10.359  1.00 77.94           C  
ATOM    704  CD  GLU A  91     -11.391 -15.125  11.375  1.00 77.94           C  
ATOM    705  OE1 GLU A  91     -11.773 -15.953  12.227  1.00 77.94           O  
ATOM    706  OE2 GLU A  91     -10.211 -14.703  11.312  1.00 77.94           O  
ATOM    707  N   ILE A  92     -12.820 -10.586   8.195  1.00 77.12           N  
ATOM    708  CA  ILE A  92     -12.344  -9.305   7.691  1.00 77.12           C  
ATOM    709  C   ILE A  92     -11.539  -8.594   8.773  1.00 77.12           C  
ATOM    710  CB  ILE A  92     -13.508  -8.406   7.219  1.00 77.12           C  
ATOM    711  O   ILE A  92     -12.078  -8.227   9.820  1.00 77.12           O  
ATOM    712  CG1 ILE A  92     -14.352  -9.141   6.164  1.00 77.12           C  
ATOM    713  CG2 ILE A  92     -12.984  -7.082   6.668  1.00 77.12           C  
ATOM    714  CD1 ILE A  92     -15.648  -8.438   5.809  1.00 77.12           C  
ATOM    715  N   GLU A  93     -10.328  -8.359   8.453  1.00 84.19           N  
ATOM    716  CA  GLU A  93      -9.438  -7.727   9.422  1.00 84.19           C  
ATOM    717  C   GLU A  93      -9.727  -6.234   9.539  1.00 84.19           C  
ATOM    718  CB  GLU A  93      -7.973  -7.949   9.039  1.00 84.19           C  
ATOM    719  O   GLU A  93     -10.375  -5.648   8.672  1.00 84.19           O  
ATOM    720  CG  GLU A  93      -7.535  -9.406   9.102  1.00 84.19           C  
ATOM    721  CD  GLU A  93      -6.051  -9.594   8.828  1.00 84.19           C  
ATOM    722  OE1 GLU A  93      -5.562 -10.742   8.906  1.00 84.19           O  
ATOM    723  OE2 GLU A  93      -5.371  -8.586   8.539  1.00 84.19           O  
ATOM    724  N   GLU A  94      -9.273  -5.691  10.680  1.00 89.81           N  
ATOM    725  CA  GLU A  94      -9.562  -4.297  11.000  1.00 89.81           C  
ATOM    726  C   GLU A  94      -8.469  -3.373  10.469  1.00 89.81           C  
ATOM    727  CB  GLU A  94      -9.719  -4.117  12.508  1.00 89.81           C  
ATOM    728  O   GLU A  94      -8.625  -2.150  10.492  1.00 89.81           O  
ATOM    729  CG  GLU A  94      -8.477  -4.488  13.305  1.00 89.81           C  
ATOM    730  CD  GLU A  94      -8.734  -5.582  14.336  1.00 89.81           C  
ATOM    731  OE1 GLU A  94      -8.086  -5.566  15.406  1.00 89.81           O  
ATOM    732  OE2 GLU A  94      -9.586  -6.461  14.062  1.00 89.81           O  
ATOM    733  N   LYS A  95      -7.395  -3.945   9.906  1.00 92.06           N  
ATOM    734  CA  LYS A  95      -6.254  -3.150   9.461  1.00 92.06           C  
ATOM    735  C   LYS A  95      -6.691  -2.064   8.484  1.00 92.06           C  
ATOM    736  CB  LYS A  95      -5.195  -4.043   8.820  1.00 92.06           C  
ATOM    737  O   LYS A  95      -7.434  -2.338   7.539  1.00 92.06           O  
ATOM    738  CG  LYS A  95      -4.012  -3.283   8.242  1.00 92.06           C  
ATOM    739  CD  LYS A  95      -3.090  -4.203   7.449  1.00 92.06           C  
ATOM    740  CE  LYS A  95      -2.051  -3.412   6.664  1.00 92.06           C  
ATOM    741  NZ  LYS A  95      -1.221  -4.297   5.797  1.00 92.06           N  
ATOM    742  N   ILE A  96      -6.191  -0.852   8.672  1.00 96.75           N  
ATOM    743  CA  ILE A  96      -6.469   0.230   7.734  1.00 96.75           C  
ATOM    744  C   ILE A  96      -5.461   0.187   6.590  1.00 96.75           C  
ATOM    745  CB  ILE A  96      -6.430   1.608   8.430  1.00 96.75           C  
ATOM    746  O   ILE A  96      -4.258   0.350   6.805  1.00 96.75           O  
ATOM    747  CG1 ILE A  96      -7.387   1.629   9.633  1.00 96.75           C  
ATOM    748  CG2 ILE A  96      -6.770   2.725   7.441  1.00 96.75           C  
ATOM    749  CD1 ILE A  96      -8.859   1.542   9.250  1.00 96.75           C  
ATOM    750  N   ASN A  97      -5.977   0.034   5.426  1.00 95.31           N  
ATOM    751  CA  ASN A  97      -5.102  -0.065   4.266  1.00 95.31           C  
ATOM    752  C   ASN A  97      -4.738   1.312   3.717  1.00 95.31           C  
ATOM    753  CB  ASN A  97      -5.754  -0.916   3.172  1.00 95.31           C  
ATOM    754  O   ASN A  97      -3.598   1.543   3.311  1.00 95.31           O  
ATOM    755  CG  ASN A  97      -5.883  -2.373   3.568  1.00 95.31           C  
ATOM    756  ND2 ASN A  97      -6.762  -3.098   2.883  1.00 95.31           N  
ATOM    757  OD1 ASN A  97      -5.203  -2.846   4.480  1.00 95.31           O  
ATOM    758  N   LYS A  98      -5.758   2.188   3.627  1.00 97.81           N  
ATOM    759  CA  LYS A  98      -5.555   3.502   3.025  1.00 97.81           C  
ATOM    760  C   LYS A  98      -6.504   4.535   3.623  1.00 97.81           C  
ATOM    761  CB  LYS A  98      -5.738   3.434   1.510  1.00 97.81           C  
ATOM    762  O   LYS A  98      -7.605   4.195   4.055  1.00 97.81           O  
ATOM    763  CG  LYS A  98      -4.617   2.709   0.780  1.00 97.81           C  
ATOM    764  CD  LYS A  98      -3.342   3.541   0.749  1.00 97.81           C  
ATOM    765  CE  LYS A  98      -2.250   2.861  -0.065  1.00 97.81           C  
ATOM    766  NZ  LYS A  98      -1.000   3.680  -0.108  1.00 97.81           N  
ATOM    767  N   ILE A  99      -6.035   5.742   3.660  1.00 98.31           N  
ATOM    768  CA  ILE A  99      -6.836   6.898   4.051  1.00 98.31           C  
ATOM    769  C   ILE A  99      -6.734   7.984   2.982  1.00 98.31           C  
ATOM    770  CB  ILE A  99      -6.391   7.453   5.422  1.00 98.31           C  
ATOM    771  O   ILE A  99      -5.660   8.211   2.424  1.00 98.31           O  
ATOM    772  CG1 ILE A  99      -6.688   6.438   6.531  1.00 98.31           C  
ATOM    773  CG2 ILE A  99      -7.070   8.797   5.711  1.00 98.31           C  
ATOM    774  CD1 ILE A  99      -6.082   6.801   7.883  1.00 98.31           C  
ATOM    775  N   ARG A 100      -7.871   8.602   2.670  1.00 98.31           N  
ATOM    776  CA  ARG A 100      -7.898   9.719   1.734  1.00 98.31           C  
ATOM    777  C   ARG A 100      -8.805  10.836   2.240  1.00 98.31           C  
ATOM    778  CB  ARG A 100      -8.359   9.258   0.351  1.00 98.31           C  
ATOM    779  O   ARG A 100      -9.930  10.578   2.672  1.00 98.31           O  
ATOM    780  CG  ARG A 100      -7.367   8.344  -0.352  1.00 98.31           C  
ATOM    781  CD  ARG A 100      -6.105   9.086  -0.765  1.00 98.31           C  
ATOM    782  NE  ARG A 100      -5.188   8.219  -1.497  1.00 98.31           N  
ATOM    783  NH1 ARG A 100      -3.295   8.938  -0.382  1.00 98.31           N  
ATOM    784  NH2 ARG A 100      -3.129   7.344  -2.021  1.00 98.31           N  
ATOM    785  CZ  ARG A 100      -3.871   8.172  -1.299  1.00 98.31           C  
ATOM    786  N   TRP A 101      -8.328  12.055   2.115  1.00 98.19           N  
ATOM    787  CA  TRP A 101      -9.086  13.211   2.568  1.00 98.19           C  
ATOM    788  C   TRP A 101      -9.977  13.750   1.450  1.00 98.19           C  
ATOM    789  CB  TRP A 101      -8.148  14.312   3.068  1.00 98.19           C  
ATOM    790  O   TRP A 101      -9.578  13.750   0.282  1.00 98.19           O  
ATOM    791  CG  TRP A 101      -7.434  13.969   4.340  1.00 98.19           C  
ATOM    792  CD1 TRP A 101      -6.211  13.367   4.465  1.00 98.19           C  
ATOM    793  CD2 TRP A 101      -7.898  14.203   5.672  1.00 98.19           C  
ATOM    794  CE2 TRP A 101      -6.906  13.719   6.555  1.00 98.19           C  
ATOM    795  CE3 TRP A 101      -9.062  14.773   6.207  1.00 98.19           C  
ATOM    796  NE1 TRP A 101      -5.887  13.219   5.793  1.00 98.19           N  
ATOM    797  CH2 TRP A 101      -8.188  14.359   8.438  1.00 98.19           C  
ATOM    798  CZ2 TRP A 101      -7.043  13.797   7.941  1.00 98.19           C  
ATOM    799  CZ3 TRP A 101      -9.195  14.844   7.590  1.00 98.19           C  
ATOM    800  N   LEU A 102     -11.109  14.195   1.863  1.00 97.62           N  
ATOM    801  CA  LEU A 102     -11.984  14.977   0.996  1.00 97.62           C  
ATOM    802  C   LEU A 102     -11.891  16.469   1.326  1.00 97.62           C  
ATOM    803  CB  LEU A 102     -13.438  14.508   1.131  1.00 97.62           C  
ATOM    804  O   LEU A 102     -11.383  16.844   2.387  1.00 97.62           O  
ATOM    805  CG  LEU A 102     -13.766  13.148   0.509  1.00 97.62           C  
ATOM    806  CD1 LEU A 102     -14.461  12.258   1.529  1.00 97.62           C  
ATOM    807  CD2 LEU A 102     -14.633  13.328  -0.732  1.00 97.62           C  
ATOM    808  N   PRO A 103     -12.305  17.250   0.353  1.00 94.75           N  
ATOM    809  CA  PRO A 103     -12.297  18.672   0.660  1.00 94.75           C  
ATOM    810  C   PRO A 103     -13.227  19.031   1.815  1.00 94.75           C  
ATOM    811  CB  PRO A 103     -12.766  19.312  -0.645  1.00 94.75           C  
ATOM    812  O   PRO A 103     -14.273  18.422   1.984  1.00 94.75           O  
ATOM    813  CG  PRO A 103     -12.469  18.312  -1.702  1.00 94.75           C  
ATOM    814  CD  PRO A 103     -12.578  16.938  -1.097  1.00 94.75           C  
ATOM    815  N   GLN A 104     -12.750  20.000   2.516  1.00 94.19           N  
ATOM    816  CA  GLN A 104     -13.539  20.469   3.650  1.00 94.19           C  
ATOM    817  C   GLN A 104     -14.852  21.094   3.186  1.00 94.19           C  
ATOM    818  CB  GLN A 104     -12.742  21.469   4.484  1.00 94.19           C  
ATOM    819  O   GLN A 104     -14.875  21.828   2.193  1.00 94.19           O  
ATOM    820  CG  GLN A 104     -13.445  21.922   5.754  1.00 94.19           C  
ATOM    821  CD  GLN A 104     -12.617  22.891   6.578  1.00 94.19           C  
ATOM    822  NE2 GLN A 104     -13.125  23.250   7.750  1.00 94.19           N  
ATOM    823  OE1 GLN A 104     -11.531  23.297   6.164  1.00 94.19           O  
ATOM    824  N   LYS A 105     -15.922  20.734   3.832  1.00 90.44           N  
ATOM    825  CA  LYS A 105     -17.219  21.359   3.600  1.00 90.44           C  
ATOM    826  C   LYS A 105     -17.734  22.047   4.859  1.00 90.44           C  
ATOM    827  CB  LYS A 105     -18.234  20.312   3.133  1.00 90.44           C  
ATOM    828  O   LYS A 105     -18.016  21.406   5.867  1.00 90.44           O  
ATOM    829  CG  LYS A 105     -17.938  19.734   1.756  1.00 90.44           C  
ATOM    830  CD  LYS A 105     -19.016  18.734   1.324  1.00 90.44           C  
ATOM    831  CE  LYS A 105     -18.672  18.109  -0.020  1.00 90.44           C  
ATOM    832  NZ  LYS A 105     -19.672  17.062  -0.400  1.00 90.44           N  
ATOM    833  N   ASN A 106     -17.875  23.359   4.742  1.00 87.50           N  
ATOM    834  CA  ASN A 106     -18.234  24.188   5.891  1.00 87.50           C  
ATOM    835  C   ASN A 106     -17.203  24.062   7.008  1.00 87.50           C  
ATOM    836  CB  ASN A 106     -19.625  23.812   6.410  1.00 87.50           C  
ATOM    837  O   ASN A 106     -16.031  24.359   6.805  1.00 87.50           O  
ATOM    838  CG  ASN A 106     -20.703  23.938   5.344  1.00 87.50           C  
ATOM    839  ND2 ASN A 106     -21.688  23.047   5.398  1.00 87.50           N  
ATOM    840  OD1 ASN A 106     -20.641  24.812   4.477  1.00 87.50           O  
ATOM    841  N   ALA A 107     -17.562  23.578   8.148  1.00 87.44           N  
ATOM    842  CA  ALA A 107     -16.609  23.484   9.250  1.00 87.44           C  
ATOM    843  C   ALA A 107     -16.203  22.031   9.508  1.00 87.44           C  
ATOM    844  CB  ALA A 107     -17.219  24.094  10.516  1.00 87.44           C  
ATOM    845  O   ALA A 107     -15.367  21.766  10.375  1.00 87.44           O  
ATOM    846  N   ALA A 108     -16.672  21.172   8.711  1.00 92.88           N  
ATOM    847  CA  ALA A 108     -16.422  19.750   8.961  1.00 92.88           C  
ATOM    848  C   ALA A 108     -15.383  19.203   7.980  1.00 92.88           C  
ATOM    849  CB  ALA A 108     -17.703  18.953   8.859  1.00 92.88           C  
ATOM    850  O   ALA A 108     -15.305  19.656   6.832  1.00 92.88           O  
ATOM    851  N   GLN A 109     -14.578  18.344   8.477  1.00 95.81           N  
ATOM    852  CA  GLN A 109     -13.625  17.594   7.656  1.00 95.81           C  
ATOM    853  C   GLN A 109     -14.148  16.203   7.328  1.00 95.81           C  
ATOM    854  CB  GLN A 109     -12.273  17.500   8.359  1.00 95.81           C  
ATOM    855  O   GLN A 109     -14.914  15.625   8.094  1.00 95.81           O  
ATOM    856  CG  GLN A 109     -11.680  18.844   8.750  1.00 95.81           C  
ATOM    857  CD  GLN A 109     -11.109  19.609   7.566  1.00 95.81           C  
ATOM    858  NE2 GLN A 109     -10.867  20.891   7.746  1.00 95.81           N  
ATOM    859  OE1 GLN A 109     -10.883  19.031   6.496  1.00 95.81           O  
ATOM    860  N   PHE A 110     -13.773  15.711   6.148  1.00 97.50           N  
ATOM    861  CA  PHE A 110     -14.219  14.391   5.719  1.00 97.50           C  
ATOM    862  C   PHE A 110     -13.039  13.539   5.273  1.00 97.50           C  
ATOM    863  CB  PHE A 110     -15.242  14.508   4.586  1.00 97.50           C  
ATOM    864  O   PHE A 110     -12.117  14.039   4.629  1.00 97.50           O  
ATOM    865  CG  PHE A 110     -16.531  15.180   4.992  1.00 97.50           C  
ATOM    866  CD1 PHE A 110     -17.625  14.430   5.410  1.00 97.50           C  
ATOM    867  CD2 PHE A 110     -16.641  16.562   4.957  1.00 97.50           C  
ATOM    868  CE1 PHE A 110     -18.812  15.055   5.785  1.00 97.50           C  
ATOM    869  CE2 PHE A 110     -17.812  17.188   5.332  1.00 97.50           C  
ATOM    870  CZ  PHE A 110     -18.906  16.438   5.746  1.00 97.50           C  
ATOM    871  N   LEU A 111     -13.070  12.281   5.617  1.00 97.56           N  
ATOM    872  CA  LEU A 111     -12.016  11.375   5.172  1.00 97.56           C  
ATOM    873  C   LEU A 111     -12.578   9.992   4.883  1.00 97.56           C  
ATOM    874  CB  LEU A 111     -10.906  11.281   6.223  1.00 97.56           C  
ATOM    875  O   LEU A 111     -13.562   9.570   5.500  1.00 97.56           O  
ATOM    876  CG  LEU A 111     -11.258  10.523   7.508  1.00 97.56           C  
ATOM    877  CD1 LEU A 111     -10.992   9.031   7.332  1.00 97.56           C  
ATOM    878  CD2 LEU A 111     -10.461  11.078   8.688  1.00 97.56           C  
ATOM    879  N   LEU A 112     -12.023   9.344   3.840  1.00 98.50           N  
ATOM    880  CA  LEU A 112     -12.305   7.945   3.529  1.00 98.50           C  
ATOM    881  C   LEU A 112     -11.258   7.027   4.152  1.00 98.50           C  
ATOM    882  CB  LEU A 112     -12.344   7.730   2.014  1.00 98.50           C  
ATOM    883  O   LEU A 112     -10.062   7.344   4.141  1.00 98.50           O  
ATOM    884  CG  LEU A 112     -13.555   8.320   1.281  1.00 98.50           C  
ATOM    885  CD1 LEU A 112     -13.359   8.211  -0.228  1.00 98.50           C  
ATOM    886  CD2 LEU A 112     -14.836   7.621   1.717  1.00 98.50           C  
ATOM    887  N   SER A 113     -11.656   5.973   4.766  1.00 98.50           N  
ATOM    888  CA  SER A 113     -10.781   4.910   5.254  1.00 98.50           C  
ATOM    889  C   SER A 113     -11.250   3.545   4.754  1.00 98.50           C  
ATOM    890  CB  SER A 113     -10.734   4.914   6.781  1.00 98.50           C  
ATOM    891  O   SER A 113     -12.445   3.326   4.551  1.00 98.50           O  
ATOM    892  OG  SER A 113     -11.992   4.551   7.328  1.00 98.50           O  
ATOM    893  N   THR A 114     -10.281   2.695   4.539  1.00 97.88           N  
ATOM    894  CA  THR A 114     -10.656   1.371   4.051  1.00 97.88           C  
ATOM    895  C   THR A 114      -9.852   0.287   4.762  1.00 97.88           C  
ATOM    896  CB  THR A 114     -10.445   1.259   2.531  1.00 97.88           C  
ATOM    897  O   THR A 114      -8.664   0.471   5.039  1.00 97.88           O  
ATOM    898  CG2 THR A 114      -8.992   1.524   2.152  1.00 97.88           C  
ATOM    899  OG1 THR A 114     -10.805  -0.061   2.102  1.00 97.88           O  
ATOM    900  N   ASN A 115     -10.539  -0.754   5.094  1.00 95.38           N  
ATOM    901  CA  ASN A 115      -9.852  -2.004   5.398  1.00 95.38           C  
ATOM    902  C   ASN A 115      -9.844  -2.945   4.195  1.00 95.38           C  
ATOM    903  CB  ASN A 115     -10.492  -2.691   6.605  1.00 95.38           C  
ATOM    904  O   ASN A 115      -9.820  -2.496   3.051  1.00 95.38           O  
ATOM    905  CG  ASN A 115     -11.891  -3.203   6.309  1.00 95.38           C  
ATOM    906  ND2 ASN A 115     -12.547  -3.750   7.324  1.00 95.38           N  
ATOM    907  OD1 ASN A 115     -12.375  -3.109   5.180  1.00 95.38           O  
ATOM    908  N   ASP A 116      -9.852  -4.203   4.391  1.00 90.31           N  
ATOM    909  CA  ASP A 116      -9.680  -5.152   3.297  1.00 90.31           C  
ATOM    910  C   ASP A 116     -10.938  -5.234   2.439  1.00 90.31           C  
ATOM    911  CB  ASP A 116      -9.320  -6.535   3.838  1.00 90.31           C  
ATOM    912  O   ASP A 116     -10.875  -5.582   1.259  1.00 90.31           O  
ATOM    913  CG  ASP A 116      -7.898  -6.617   4.367  1.00 90.31           C  
ATOM    914  OD1 ASP A 116      -7.082  -5.719   4.062  1.00 90.31           O  
ATOM    915  OD2 ASP A 116      -7.590  -7.586   5.094  1.00 90.31           O  
ATOM    916  N   LYS A 117     -12.102  -4.820   3.039  1.00 91.06           N  
ATOM    917  CA  LYS A 117     -13.336  -5.102   2.307  1.00 91.06           C  
ATOM    918  C   LYS A 117     -14.297  -3.918   2.379  1.00 91.06           C  
ATOM    919  CB  LYS A 117     -14.008  -6.359   2.854  1.00 91.06           C  
ATOM    920  O   LYS A 117     -15.211  -3.805   1.560  1.00 91.06           O  
ATOM    921  CG  LYS A 117     -13.180  -7.625   2.684  1.00 91.06           C  
ATOM    922  CD  LYS A 117     -13.055  -8.016   1.218  1.00 91.06           C  
ATOM    923  CE  LYS A 117     -12.305  -9.328   1.052  1.00 91.06           C  
ATOM    924  NZ  LYS A 117     -12.055  -9.648  -0.386  1.00 91.06           N  
ATOM    925  N   THR A 118     -14.070  -3.111   3.334  1.00 94.69           N  
ATOM    926  CA  THR A 118     -15.070  -2.090   3.605  1.00 94.69           C  
ATOM    927  C   THR A 118     -14.445  -0.699   3.613  1.00 94.69           C  
ATOM    928  CB  THR A 118     -15.781  -2.344   4.949  1.00 94.69           C  
ATOM    929  O   THR A 118     -13.414  -0.483   4.254  1.00 94.69           O  
ATOM    930  CG2 THR A 118     -16.938  -1.372   5.152  1.00 94.69           C  
ATOM    931  OG1 THR A 118     -16.281  -3.684   4.973  1.00 94.69           O  
ATOM    932  N   ILE A 119     -15.109   0.188   2.918  1.00 97.75           N  
ATOM    933  CA  ILE A 119     -14.703   1.588   2.896  1.00 97.75           C  
ATOM    934  C   ILE A 119     -15.695   2.426   3.701  1.00 97.75           C  
ATOM    935  CB  ILE A 119     -14.594   2.125   1.452  1.00 97.75           C  
ATOM    936  O   ILE A 119     -16.906   2.240   3.586  1.00 97.75           O  
ATOM    937  CG1 ILE A 119     -13.648   1.248   0.626  1.00 97.75           C  
ATOM    938  CG2 ILE A 119     -14.125   3.584   1.451  1.00 97.75           C  
ATOM    939  CD1 ILE A 119     -13.867   1.345  -0.877  1.00 97.75           C  
ATOM    940  N   LYS A 120     -15.203   3.330   4.480  1.00 98.19           N  
ATOM    941  CA  LYS A 120     -16.062   4.180   5.301  1.00 98.19           C  
ATOM    942  C   LYS A 120     -15.734   5.656   5.094  1.00 98.19           C  
ATOM    943  CB  LYS A 120     -15.922   3.816   6.781  1.00 98.19           C  
ATOM    944  O   LYS A 120     -14.562   6.027   4.996  1.00 98.19           O  
ATOM    945  CG  LYS A 120     -16.438   2.424   7.125  1.00 98.19           C  
ATOM    946  CD  LYS A 120     -16.328   2.148   8.617  1.00 98.19           C  
ATOM    947  CE  LYS A 120     -16.812   0.741   8.961  1.00 98.19           C  
ATOM    948  NZ  LYS A 120     -16.672   0.451  10.422  1.00 98.19           N  
ATOM    949  N   LEU A 121     -16.766   6.387   4.953  1.00 98.38           N  
ATOM    950  CA  LEU A 121     -16.641   7.844   4.930  1.00 98.38           C  
ATOM    951  C   LEU A 121     -16.891   8.430   6.316  1.00 98.38           C  
ATOM    952  CB  LEU A 121     -17.625   8.445   3.928  1.00 98.38           C  
ATOM    953  O   LEU A 121     -17.953   8.242   6.895  1.00 98.38           O  
ATOM    954  CG  LEU A 121     -17.641   9.969   3.824  1.00 98.38           C  
ATOM    955  CD1 LEU A 121     -16.312  10.477   3.279  1.00 98.38           C  
ATOM    956  CD2 LEU A 121     -18.797  10.438   2.943  1.00 98.38           C  
ATOM    957  N   TRP A 122     -15.945   9.164   6.789  1.00 98.19           N  
ATOM    958  CA  TRP A 122     -16.016   9.734   8.133  1.00 98.19           C  
ATOM    959  C   TRP A 122     -16.156  11.250   8.062  1.00 98.19           C  
ATOM    960  CB  TRP A 122     -14.773   9.359   8.945  1.00 98.19           C  
ATOM    961  O   TRP A 122     -15.523  11.906   7.238  1.00 98.19           O  
ATOM    962  CG  TRP A 122     -14.641   7.895   9.219  1.00 98.19           C  
ATOM    963  CD1 TRP A 122     -14.055   6.957   8.414  1.00 98.19           C  
ATOM    964  CD2 TRP A 122     -15.117   7.191  10.367  1.00 98.19           C  
ATOM    965  CE2 TRP A 122     -14.781   5.832  10.203  1.00 98.19           C  
ATOM    966  CE3 TRP A 122     -15.805   7.586  11.531  1.00 98.19           C  
ATOM    967  NE1 TRP A 122     -14.133   5.715   9.000  1.00 98.19           N  
ATOM    968  CH2 TRP A 122     -15.766   5.270  12.273  1.00 98.19           C  
ATOM    969  CZ2 TRP A 122     -15.102   4.859  11.148  1.00 98.19           C  
ATOM    970  CZ3 TRP A 122     -16.125   6.617  12.477  1.00 98.19           C  
ATOM    971  N   LYS A 123     -16.969  11.781   8.953  1.00 97.25           N  
ATOM    972  CA  LYS A 123     -17.078  13.219   9.180  1.00 97.25           C  
ATOM    973  C   LYS A 123     -16.422  13.617  10.492  1.00 97.25           C  
ATOM    974  CB  LYS A 123     -18.547  13.656   9.180  1.00 97.25           C  
ATOM    975  O   LYS A 123     -16.734  13.055  11.547  1.00 97.25           O  
ATOM    976  CG  LYS A 123     -18.750  15.148   9.359  1.00 97.25           C  
ATOM    977  CD  LYS A 123     -20.219  15.516   9.422  1.00 97.25           C  
ATOM    978  CE  LYS A 123     -20.422  17.000   9.656  1.00 97.25           C  
ATOM    979  NZ  LYS A 123     -21.875  17.359   9.750  1.00 97.25           N  
ATOM    980  N   ILE A 124     -15.547  14.461  10.391  1.00 95.38           N  
ATOM    981  CA  ILE A 124     -14.867  14.984  11.570  1.00 95.38           C  
ATOM    982  C   ILE A 124     -15.367  16.406  11.859  1.00 95.38           C  
ATOM    983  CB  ILE A 124     -13.336  14.984  11.391  1.00 95.38           C  
ATOM    984  O   ILE A 124     -15.156  17.312  11.055  1.00 95.38           O  
ATOM    985  CG1 ILE A 124     -12.844  13.578  11.000  1.00 95.38           C  
ATOM    986  CG2 ILE A 124     -12.641  15.477  12.656  1.00 95.38           C  
ATOM    987  CD1 ILE A 124     -11.469  13.562  10.352  1.00 95.38           C  
ATOM    988  N   SER A 125     -16.000  16.531  13.000  1.00 92.75           N  
ATOM    989  CA  SER A 125     -16.594  17.828  13.336  1.00 92.75           C  
ATOM    990  C   SER A 125     -16.219  18.250  14.750  1.00 92.75           C  
ATOM    991  CB  SER A 125     -18.109  17.766  13.188  1.00 92.75           C  
ATOM    992  O   SER A 125     -16.016  17.406  15.625  1.00 92.75           O  
ATOM    993  OG  SER A 125     -18.656  16.766  14.031  1.00 92.75           O  
ATOM    994  N   GLU A 126     -16.109  19.531  14.883  1.00 89.62           N  
ATOM    995  CA  GLU A 126     -15.852  20.141  16.188  1.00 89.62           C  
ATOM    996  C   GLU A 126     -17.156  20.594  16.844  1.00 89.62           C  
ATOM    997  CB  GLU A 126     -14.883  21.312  16.062  1.00 89.62           C  
ATOM    998  O   GLU A 126     -18.047  21.109  16.156  1.00 89.62           O  
ATOM    999  CG  GLU A 126     -13.500  20.906  15.547  1.00 89.62           C  
ATOM   1000  CD  GLU A 126     -12.555  22.094  15.398  1.00 89.62           C  
ATOM   1001  OE1 GLU A 126     -11.391  21.891  14.977  1.00 89.62           O  
ATOM   1002  OE2 GLU A 126     -12.977  23.234  15.695  1.00 89.62           O  
ATOM   1003  N   ARG A 127     -17.219  20.250  18.109  1.00 84.62           N  
ATOM   1004  CA  ARG A 127     -18.359  20.719  18.891  1.00 84.62           C  
ATOM   1005  C   ARG A 127     -17.891  21.547  20.094  1.00 84.62           C  
ATOM   1006  CB  ARG A 127     -19.203  19.547  19.359  1.00 84.62           C  
ATOM   1007  O   ARG A 127     -17.141  21.047  20.938  1.00 84.62           O  
ATOM   1008  CG  ARG A 127     -20.156  19.016  18.312  1.00 84.62           C  
ATOM   1009  CD  ARG A 127     -21.062  17.922  18.859  1.00 84.62           C  
ATOM   1010  NE  ARG A 127     -22.047  17.484  17.859  1.00 84.62           N  
ATOM   1011  NH1 ARG A 127     -22.922  15.797  19.188  1.00 84.62           N  
ATOM   1012  NH2 ARG A 127     -23.750  16.156  17.078  1.00 84.62           N  
ATOM   1013  CZ  ARG A 127     -22.906  16.484  18.047  1.00 84.62           C  
ATOM   1014  N   ASP A 128     -18.297  22.797  20.094  1.00 80.12           N  
ATOM   1015  CA  ASP A 128     -17.891  23.672  21.188  1.00 80.12           C  
ATOM   1016  C   ASP A 128     -19.109  24.172  21.984  1.00 80.12           C  
ATOM   1017  CB  ASP A 128     -17.094  24.859  20.672  1.00 80.12           C  
ATOM   1018  O   ASP A 128     -18.984  25.062  22.828  1.00 80.12           O  
ATOM   1019  CG  ASP A 128     -17.859  25.703  19.672  1.00 80.12           C  
ATOM   1020  OD1 ASP A 128     -18.906  25.250  19.156  1.00 80.12           O  
ATOM   1021  OD2 ASP A 128     -17.422  26.844  19.375  1.00 80.12           O  
ATOM   1022  N   LYS A 129     -20.219  23.766  21.625  1.00 81.88           N  
ATOM   1023  CA  LYS A 129     -21.438  24.156  22.328  1.00 81.88           C  
ATOM   1024  C   LYS A 129     -22.281  22.938  22.703  1.00 81.88           C  
ATOM   1025  CB  LYS A 129     -22.250  25.125  21.469  1.00 81.88           C  
ATOM   1026  O   LYS A 129     -22.234  21.922  22.016  1.00 81.88           O  
ATOM   1027  CG  LYS A 129     -21.547  26.438  21.172  1.00 81.88           C  
ATOM   1028  CD  LYS A 129     -22.422  27.359  20.312  1.00 81.88           C  
ATOM   1029  CE  LYS A 129     -21.688  28.641  19.953  1.00 81.88           C  
ATOM   1030  NZ  LYS A 129     -22.500  29.500  19.047  1.00 81.88           N  
ATOM   1031  N   ARG A 130     -22.812  22.922  23.812  1.00 81.25           N  
ATOM   1032  CA  ARG A 130     -23.734  21.875  24.250  1.00 81.25           C  
ATOM   1033  C   ARG A 130     -25.078  22.453  24.656  1.00 81.25           C  
ATOM   1034  CB  ARG A 130     -23.125  21.094  25.422  1.00 81.25           C  
ATOM   1035  O   ARG A 130     -25.141  23.562  25.203  1.00 81.25           O  
ATOM   1036  CG  ARG A 130     -23.078  21.875  26.734  1.00 81.25           C  
ATOM   1037  CD  ARG A 130     -22.531  21.031  27.875  1.00 81.25           C  
ATOM   1038  NE  ARG A 130     -22.438  21.797  29.109  1.00 81.25           N  
ATOM   1039  NH1 ARG A 130     -21.562  20.047  30.359  1.00 81.25           N  
ATOM   1040  NH2 ARG A 130     -21.938  22.094  31.328  1.00 81.25           N  
ATOM   1041  CZ  ARG A 130     -21.984  21.312  30.266  1.00 81.25           C  
ATOM   1042  N   PRO A 131     -26.141  21.734  24.266  1.00 80.69           N  
ATOM   1043  CA  PRO A 131     -27.469  22.203  24.672  1.00 80.69           C  
ATOM   1044  C   PRO A 131     -27.750  21.953  26.156  1.00 80.69           C  
ATOM   1045  CB  PRO A 131     -28.406  21.391  23.797  1.00 80.69           C  
ATOM   1046  O   PRO A 131     -27.406  20.875  26.688  1.00 80.69           O  
ATOM   1047  CG  PRO A 131     -27.609  20.219  23.344  1.00 80.69           C  
ATOM   1048  CD  PRO A 131     -26.156  20.547  23.500  1.00 80.69           C  
ATOM   1049  N   GLU A 132     -28.031  22.922  26.828  1.00 80.69           N  
ATOM   1050  CA  GLU A 132     -28.406  22.844  28.234  1.00 80.69           C  
ATOM   1051  C   GLU A 132     -29.828  23.375  28.453  1.00 80.69           C  
ATOM   1052  CB  GLU A 132     -27.422  23.594  29.109  1.00 80.69           C  
ATOM   1053  O   GLU A 132     -30.312  24.188  27.656  1.00 80.69           O  
ATOM   1054  CG  GLU A 132     -26.109  22.859  29.344  1.00 80.69           C  
ATOM   1055  CD  GLU A 132     -25.188  23.547  30.328  1.00 80.69           C  
ATOM   1056  OE1 GLU A 132     -24.047  23.062  30.547  1.00 80.69           O  
ATOM   1057  OE2 GLU A 132     -25.609  24.578  30.906  1.00 80.69           O  
ATOM   1058  N   GLY A 133     -30.516  22.812  29.375  1.00 78.94           N  
ATOM   1059  CA  GLY A 133     -31.797  23.328  29.797  1.00 78.94           C  
ATOM   1060  C   GLY A 133     -32.969  22.531  29.234  1.00 78.94           C  
ATOM   1061  O   GLY A 133     -33.969  23.109  28.828  1.00 78.94           O  
ATOM   1062  N   TYR A 134     -32.719  21.250  29.078  1.00 81.75           N  
ATOM   1063  CA  TYR A 134     -33.812  20.391  28.656  1.00 81.75           C  
ATOM   1064  C   TYR A 134     -34.906  20.344  29.734  1.00 81.75           C  
ATOM   1065  CB  TYR A 134     -33.312  18.984  28.344  1.00 81.75           C  
ATOM   1066  O   TYR A 134     -34.594  20.484  30.922  1.00 81.75           O  
ATOM   1067  CG  TYR A 134     -32.531  18.891  27.062  1.00 81.75           C  
ATOM   1068  CD1 TYR A 134     -33.188  18.875  25.828  1.00 81.75           C  
ATOM   1069  CD2 TYR A 134     -31.141  18.828  27.078  1.00 81.75           C  
ATOM   1070  CE1 TYR A 134     -32.438  18.781  24.641  1.00 81.75           C  
ATOM   1071  CE2 TYR A 134     -30.406  18.734  25.906  1.00 81.75           C  
ATOM   1072  OH  TYR A 134     -30.344  18.625  23.516  1.00 81.75           O  
ATOM   1073  CZ  TYR A 134     -31.062  18.719  24.688  1.00 81.75           C  
ATOM   1074  N   ASN A 135     -36.125  20.234  29.234  1.00 82.44           N  
ATOM   1075  CA  ASN A 135     -37.250  20.250  30.156  1.00 82.44           C  
ATOM   1076  C   ASN A 135     -37.438  18.906  30.828  1.00 82.44           C  
ATOM   1077  CB  ASN A 135     -38.531  20.688  29.438  1.00 82.44           C  
ATOM   1078  O   ASN A 135     -37.875  18.828  31.984  1.00 82.44           O  
ATOM   1079  CG  ASN A 135     -38.469  22.109  28.938  1.00 82.44           C  
ATOM   1080  ND2 ASN A 135     -38.656  22.297  27.625  1.00 82.44           N  
ATOM   1081  OD1 ASN A 135     -38.250  23.047  29.703  1.00 82.44           O  
ATOM   1082  N   LEU A 136     -37.062  17.891  30.078  1.00 80.44           N  
ATOM   1083  CA  LEU A 136     -37.344  16.562  30.625  1.00 80.44           C  
ATOM   1084  C   LEU A 136     -36.062  15.898  31.125  1.00 80.44           C  
ATOM   1085  CB  LEU A 136     -38.000  15.672  29.562  1.00 80.44           C  
ATOM   1086  O   LEU A 136     -36.094  14.805  31.688  1.00 80.44           O  
ATOM   1087  CG  LEU A 136     -39.406  16.094  29.109  1.00 80.44           C  
ATOM   1088  CD1 LEU A 136     -39.812  15.312  27.859  1.00 80.44           C  
ATOM   1089  CD2 LEU A 136     -40.406  15.891  30.234  1.00 80.44           C  
ATOM   1090  N   LYS A 137     -34.938  16.453  30.906  1.00 78.62           N  
ATOM   1091  CA  LYS A 137     -33.656  15.875  31.312  1.00 78.62           C  
ATOM   1092  C   LYS A 137     -32.781  16.922  32.000  1.00 78.62           C  
ATOM   1093  CB  LYS A 137     -32.938  15.289  30.109  1.00 78.62           C  
ATOM   1094  O   LYS A 137     -32.719  18.062  31.547  1.00 78.62           O  
ATOM   1095  CG  LYS A 137     -32.312  13.922  30.359  1.00 78.62           C  
ATOM   1096  CD  LYS A 137     -31.578  13.406  29.141  1.00 78.62           C  
ATOM   1097  CE  LYS A 137     -30.906  12.070  29.406  1.00 78.62           C  
ATOM   1098  NZ  LYS A 137     -30.125  11.586  28.234  1.00 78.62           N  
ATOM   1099  N   GLU A 138     -32.344  16.469  33.188  1.00 76.25           N  
ATOM   1100  CA  GLU A 138     -31.391  17.344  33.875  1.00 76.25           C  
ATOM   1101  C   GLU A 138     -30.047  17.344  33.188  1.00 76.25           C  
ATOM   1102  CB  GLU A 138     -31.234  16.906  35.344  1.00 76.25           C  
ATOM   1103  O   GLU A 138     -29.812  16.578  32.250  1.00 76.25           O  
ATOM   1104  CG  GLU A 138     -32.406  17.297  36.250  1.00 76.25           C  
ATOM   1105  CD  GLU A 138     -32.062  17.312  37.719  1.00 76.25           C  
ATOM   1106  OE1 GLU A 138     -32.938  17.625  38.531  1.00 76.25           O  
ATOM   1107  OE2 GLU A 138     -30.891  17.016  38.031  1.00 76.25           O  
ATOM   1108  N   GLU A 139     -29.172  18.328  33.500  1.00 73.88           N  
ATOM   1109  CA  GLU A 139     -27.875  18.516  32.875  1.00 73.88           C  
ATOM   1110  C   GLU A 139     -26.969  17.297  33.094  1.00 73.88           C  
ATOM   1111  CB  GLU A 139     -27.188  19.781  33.406  1.00 73.88           C  
ATOM   1112  O   GLU A 139     -26.109  17.016  32.250  1.00 73.88           O  
ATOM   1113  CG  GLU A 139     -27.859  21.078  32.969  1.00 73.88           C  
ATOM   1114  CD  GLU A 139     -27.172  22.312  33.531  1.00 73.88           C  
ATOM   1115  OE1 GLU A 139     -27.578  23.438  33.188  1.00 73.88           O  
ATOM   1116  OE2 GLU A 139     -26.203  22.156  34.312  1.00 73.88           O  
ATOM   1117  N   ASP A 140     -27.297  16.625  34.156  1.00 71.94           N  
ATOM   1118  CA  ASP A 140     -26.500  15.445  34.469  1.00 71.94           C  
ATOM   1119  C   ASP A 140     -27.047  14.203  33.781  1.00 71.94           C  
ATOM   1120  CB  ASP A 140     -26.438  15.227  36.000  1.00 71.94           C  
ATOM   1121  O   ASP A 140     -26.500  13.102  33.969  1.00 71.94           O  
ATOM   1122  CG  ASP A 140     -27.812  15.172  36.625  1.00 71.94           C  
ATOM   1123  OD1 ASP A 140     -28.828  15.391  35.938  1.00 71.94           O  
ATOM   1124  OD2 ASP A 140     -27.891  14.914  37.844  1.00 71.94           O  
ATOM   1125  N   GLY A 141     -28.047  14.305  32.938  1.00 74.12           N  
ATOM   1126  CA  GLY A 141     -28.609  13.180  32.219  1.00 74.12           C  
ATOM   1127  C   GLY A 141     -29.828  12.570  32.875  1.00 74.12           C  
ATOM   1128  O   GLY A 141     -30.500  11.711  32.312  1.00 74.12           O  
ATOM   1129  N   ARG A 142     -30.250  13.008  34.094  1.00 78.88           N  
ATOM   1130  CA  ARG A 142     -31.375  12.414  34.812  1.00 78.88           C  
ATOM   1131  C   ARG A 142     -32.719  12.961  34.312  1.00 78.88           C  
ATOM   1132  CB  ARG A 142     -31.250  12.680  36.312  1.00 78.88           C  
ATOM   1133  O   ARG A 142     -32.812  14.164  34.062  1.00 78.88           O  
ATOM   1134  CG  ARG A 142     -30.203  11.805  37.000  1.00 78.88           C  
ATOM   1135  CD  ARG A 142     -30.141  12.078  38.500  1.00 78.88           C  
ATOM   1136  NE  ARG A 142     -29.094  11.297  39.156  1.00 78.88           N  
ATOM   1137  NH1 ARG A 142     -29.344  12.281  41.219  1.00 78.88           N  
ATOM   1138  NH2 ARG A 142     -27.766  10.648  40.906  1.00 78.88           N  
ATOM   1139  CZ  ARG A 142     -28.734  11.406  40.438  1.00 78.88           C  
ATOM   1140  N   TYR A 143     -33.562  12.078  34.094  1.00 83.88           N  
ATOM   1141  CA  TYR A 143     -34.875  12.453  33.594  1.00 83.88           C  
ATOM   1142  C   TYR A 143     -35.719  13.133  34.656  1.00 83.88           C  
ATOM   1143  CB  TYR A 143     -35.625  11.227  33.031  1.00 83.88           C  
ATOM   1144  O   TYR A 143     -35.656  12.734  35.844  1.00 83.88           O  
ATOM   1145  CG  TYR A 143     -35.188  10.797  31.672  1.00 83.88           C  
ATOM   1146  CD1 TYR A 143     -35.688  11.398  30.531  1.00 83.88           C  
ATOM   1147  CD2 TYR A 143     -34.250   9.781  31.516  1.00 83.88           C  
ATOM   1148  CE1 TYR A 143     -35.281  11.000  29.250  1.00 83.88           C  
ATOM   1149  CE2 TYR A 143     -33.812   9.375  30.250  1.00 83.88           C  
ATOM   1150  OH  TYR A 143     -33.938   9.594  27.875  1.00 83.88           O  
ATOM   1151  CZ  TYR A 143     -34.344   9.992  29.141  1.00 83.88           C  
ATOM   1152  N   ARG A 144     -36.312  14.172  34.406  1.00 80.38           N  
ATOM   1153  CA  ARG A 144     -37.188  14.898  35.312  1.00 80.38           C  
ATOM   1154  C   ARG A 144     -38.625  14.414  35.156  1.00 80.38           C  
ATOM   1155  CB  ARG A 144     -37.125  16.406  35.031  1.00 80.38           C  
ATOM   1156  O   ARG A 144     -39.031  13.977  34.094  1.00 80.38           O  
ATOM   1157  CG  ARG A 144     -35.938  17.094  35.719  1.00 80.38           C  
ATOM   1158  CD  ARG A 144     -35.969  18.594  35.500  1.00 80.38           C  
ATOM   1159  NE  ARG A 144     -34.781  19.250  36.031  1.00 80.38           N  
ATOM   1160  NH1 ARG A 144     -35.375  21.375  35.344  1.00 80.38           N  
ATOM   1161  NH2 ARG A 144     -33.406  21.031  36.469  1.00 80.38           N  
ATOM   1162  CZ  ARG A 144     -34.531  20.547  35.969  1.00 80.38           C  
ATOM   1163  N   ASP A 145     -39.281  14.289  36.219  1.00 81.94           N  
ATOM   1164  CA  ASP A 145     -40.719  13.992  36.219  1.00 81.94           C  
ATOM   1165  C   ASP A 145     -41.500  15.078  35.469  1.00 81.94           C  
ATOM   1166  CB  ASP A 145     -41.219  13.836  37.656  1.00 81.94           C  
ATOM   1167  O   ASP A 145     -41.406  16.250  35.812  1.00 81.94           O  
ATOM   1168  CG  ASP A 145     -42.625  13.234  37.688  1.00 81.94           C  
ATOM   1169  OD1 ASP A 145     -43.312  13.148  36.656  1.00 81.94           O  
ATOM   1170  OD2 ASP A 145     -43.062  12.836  38.812  1.00 81.94           O  
ATOM   1171  N   PRO A 146     -42.094  14.703  34.344  1.00 82.44           N  
ATOM   1172  CA  PRO A 146     -42.844  15.672  33.531  1.00 82.44           C  
ATOM   1173  C   PRO A 146     -43.875  16.453  34.344  1.00 82.44           C  
ATOM   1174  CB  PRO A 146     -43.531  14.789  32.469  1.00 82.44           C  
ATOM   1175  O   PRO A 146     -44.219  17.578  33.969  1.00 82.44           O  
ATOM   1176  CG  PRO A 146     -43.000  13.414  32.750  1.00 82.44           C  
ATOM   1177  CD  PRO A 146     -42.219  13.430  34.031  1.00 82.44           C  
ATOM   1178  N   THR A 147     -44.406  15.852  35.438  1.00 85.00           N  
ATOM   1179  CA  THR A 147     -45.438  16.500  36.250  1.00 85.00           C  
ATOM   1180  C   THR A 147     -44.844  17.672  37.031  1.00 85.00           C  
ATOM   1181  CB  THR A 147     -46.094  15.500  37.219  1.00 85.00           C  
ATOM   1182  O   THR A 147     -45.562  18.578  37.438  1.00 85.00           O  
ATOM   1183  CG2 THR A 147     -46.781  14.367  36.469  1.00 85.00           C  
ATOM   1184  OG1 THR A 147     -45.094  14.953  38.062  1.00 85.00           O  
ATOM   1185  N   THR A 148     -43.594  17.609  37.125  1.00 79.69           N  
ATOM   1186  CA  THR A 148     -42.938  18.609  37.938  1.00 79.69           C  
ATOM   1187  C   THR A 148     -42.531  19.812  37.094  1.00 79.69           C  
ATOM   1188  CB  THR A 148     -41.688  18.031  38.625  1.00 79.69           C  
ATOM   1189  O   THR A 148     -42.094  20.844  37.625  1.00 79.69           O  
ATOM   1190  CG2 THR A 148     -42.062  16.875  39.562  1.00 79.69           C  
ATOM   1191  OG1 THR A 148     -40.750  17.562  37.656  1.00 79.69           O  
ATOM   1192  N   VAL A 149     -42.719  19.562  35.750  1.00 76.75           N  
ATOM   1193  CA  VAL A 149     -42.312  20.641  34.875  1.00 76.75           C  
ATOM   1194  C   VAL A 149     -43.406  21.719  34.812  1.00 76.75           C  
ATOM   1195  CB  VAL A 149     -42.031  20.125  33.438  1.00 76.75           C  
ATOM   1196  O   VAL A 149     -44.531  21.453  34.344  1.00 76.75           O  
ATOM   1197  CG1 VAL A 149     -41.594  21.266  32.531  1.00 76.75           C  
ATOM   1198  CG2 VAL A 149     -40.938  19.031  33.469  1.00 76.75           C  
ATOM   1199  N   THR A 150     -43.250  22.828  35.438  1.00 82.56           N  
ATOM   1200  CA  THR A 150     -44.219  23.906  35.531  1.00 82.56           C  
ATOM   1201  C   THR A 150     -43.969  24.969  34.469  1.00 82.56           C  
ATOM   1202  CB  THR A 150     -44.219  24.562  36.906  1.00 82.56           C  
ATOM   1203  O   THR A 150     -44.875  25.656  34.000  1.00 82.56           O  
ATOM   1204  CG2 THR A 150     -44.688  23.578  38.000  1.00 82.56           C  
ATOM   1205  OG1 THR A 150     -42.906  25.000  37.219  1.00 82.56           O  
ATOM   1206  N   THR A 151     -42.656  25.203  34.094  1.00 82.81           N  
ATOM   1207  CA  THR A 151     -42.312  26.156  33.031  1.00 82.81           C  
ATOM   1208  C   THR A 151     -41.469  25.516  31.969  1.00 82.81           C  
ATOM   1209  CB  THR A 151     -41.594  27.375  33.625  1.00 82.81           C  
ATOM   1210  O   THR A 151     -40.625  24.672  32.281  1.00 82.81           O  
ATOM   1211  CG2 THR A 151     -42.500  28.203  34.531  1.00 82.81           C  
ATOM   1212  OG1 THR A 151     -40.469  26.922  34.406  1.00 82.81           O  
ATOM   1213  N   LEU A 152     -41.844  25.703  30.641  1.00 82.81           N  
ATOM   1214  CA  LEU A 152     -41.062  25.172  29.531  1.00 82.81           C  
ATOM   1215  C   LEU A 152     -39.875  26.094  29.203  1.00 82.81           C  
ATOM   1216  CB  LEU A 152     -41.938  25.016  28.281  1.00 82.81           C  
ATOM   1217  O   LEU A 152     -40.031  27.312  29.234  1.00 82.81           O  
ATOM   1218  CG  LEU A 152     -42.906  23.812  28.266  1.00 82.81           C  
ATOM   1219  CD1 LEU A 152     -44.000  24.016  27.250  1.00 82.81           C  
ATOM   1220  CD2 LEU A 152     -42.125  22.531  27.984  1.00 82.81           C  
ATOM   1221  N   ARG A 153     -38.719  25.531  29.297  1.00 80.75           N  
ATOM   1222  CA  ARG A 153     -37.500  26.281  28.938  1.00 80.75           C  
ATOM   1223  C   ARG A 153     -37.000  25.859  27.562  1.00 80.75           C  
ATOM   1224  CB  ARG A 153     -36.406  26.078  30.000  1.00 80.75           C  
ATOM   1225  O   ARG A 153     -37.125  24.703  27.172  1.00 80.75           O  
ATOM   1226  CG  ARG A 153     -36.812  26.578  31.375  1.00 80.75           C  
ATOM   1227  CD  ARG A 153     -35.688  26.359  32.375  1.00 80.75           C  
ATOM   1228  NE  ARG A 153     -36.094  26.750  33.719  1.00 80.75           N  
ATOM   1229  NH1 ARG A 153     -34.031  26.297  34.719  1.00 80.75           N  
ATOM   1230  NH2 ARG A 153     -35.750  27.094  35.969  1.00 80.75           N  
ATOM   1231  CZ  ARG A 153     -35.281  26.703  34.812  1.00 80.75           C  
ATOM   1232  N   VAL A 154     -36.656  26.875  26.672  1.00 84.44           N  
ATOM   1233  CA  VAL A 154     -36.000  26.594  25.391  1.00 84.44           C  
ATOM   1234  C   VAL A 154     -34.500  26.281  25.641  1.00 84.44           C  
ATOM   1235  CB  VAL A 154     -36.125  27.766  24.406  1.00 84.44           C  
ATOM   1236  O   VAL A 154     -33.781  27.109  26.203  1.00 84.44           O  
ATOM   1237  CG1 VAL A 154     -35.438  27.453  23.078  1.00 84.44           C  
ATOM   1238  CG2 VAL A 154     -37.594  28.094  24.188  1.00 84.44           C  
ATOM   1239  N   PRO A 155     -34.094  25.062  25.344  1.00 84.19           N  
ATOM   1240  CA  PRO A 155     -32.656  24.734  25.547  1.00 84.19           C  
ATOM   1241  C   PRO A 155     -31.734  25.734  24.875  1.00 84.19           C  
ATOM   1242  CB  PRO A 155     -32.531  23.344  24.906  1.00 84.19           C  
ATOM   1243  O   PRO A 155     -32.031  26.266  23.797  1.00 84.19           O  
ATOM   1244  CG  PRO A 155     -33.938  22.922  24.641  1.00 84.19           C  
ATOM   1245  CD  PRO A 155     -34.844  24.109  24.766  1.00 84.19           C  
ATOM   1246  N   VAL A 156     -30.781  26.266  25.672  1.00 84.81           N  
ATOM   1247  CA  VAL A 156     -29.812  27.234  25.156  1.00 84.81           C  
ATOM   1248  C   VAL A 156     -28.453  26.562  24.969  1.00 84.81           C  
ATOM   1249  CB  VAL A 156     -29.672  28.453  26.094  1.00 84.81           C  
ATOM   1250  O   VAL A 156     -28.109  25.625  25.703  1.00 84.81           O  
ATOM   1251  CG1 VAL A 156     -28.938  29.594  25.391  1.00 84.81           C  
ATOM   1252  CG2 VAL A 156     -31.047  28.922  26.562  1.00 84.81           C  
ATOM   1253  N   PHE A 157     -27.719  26.906  23.969  1.00 84.81           N  
ATOM   1254  CA  PHE A 157     -26.391  26.375  23.719  1.00 84.81           C  
ATOM   1255  C   PHE A 157     -25.359  27.062  24.594  1.00 84.81           C  
ATOM   1256  CB  PHE A 157     -26.016  26.531  22.234  1.00 84.81           C  
ATOM   1257  O   PHE A 157     -25.297  28.297  24.625  1.00 84.81           O  
ATOM   1258  CG  PHE A 157     -26.625  25.469  21.344  1.00 84.81           C  
ATOM   1259  CD1 PHE A 157     -26.062  24.203  21.266  1.00 84.81           C  
ATOM   1260  CD2 PHE A 157     -27.766  25.750  20.594  1.00 84.81           C  
ATOM   1261  CE1 PHE A 157     -26.609  23.234  20.438  1.00 84.81           C  
ATOM   1262  CE2 PHE A 157     -28.312  24.781  19.766  1.00 84.81           C  
ATOM   1263  CZ  PHE A 157     -27.750  23.516  19.688  1.00 84.81           C  
ATOM   1264  N   ARG A 158     -24.688  26.297  25.422  1.00 85.00           N  
ATOM   1265  CA  ARG A 158     -23.609  26.812  26.250  1.00 85.00           C  
ATOM   1266  C   ARG A 158     -22.250  26.359  25.734  1.00 85.00           C  
ATOM   1267  CB  ARG A 158     -23.781  26.375  27.703  1.00 85.00           C  
ATOM   1268  O   ARG A 158     -22.125  25.250  25.203  1.00 85.00           O  
ATOM   1269  CG  ARG A 158     -24.984  27.016  28.391  1.00 85.00           C  
ATOM   1270  CD  ARG A 158     -24.609  27.594  29.750  1.00 85.00           C  
ATOM   1271  NE  ARG A 158     -25.781  28.125  30.453  1.00 85.00           N  
ATOM   1272  NH1 ARG A 158     -24.594  28.938  32.250  1.00 85.00           N  
ATOM   1273  NH2 ARG A 158     -26.875  29.172  32.156  1.00 85.00           N  
ATOM   1274  CZ  ARG A 158     -25.750  28.750  31.625  1.00 85.00           C  
ATOM   1275  N   PRO A 159     -21.344  27.312  25.766  1.00 81.88           N  
ATOM   1276  CA  PRO A 159     -20.000  26.953  25.328  1.00 81.88           C  
ATOM   1277  C   PRO A 159     -19.406  25.797  26.141  1.00 81.88           C  
ATOM   1278  CB  PRO A 159     -19.188  28.234  25.531  1.00 81.88           C  
ATOM   1279  O   PRO A 159     -19.641  25.703  27.344  1.00 81.88           O  
ATOM   1280  CG  PRO A 159     -20.219  29.266  25.859  1.00 81.88           C  
ATOM   1281  CD  PRO A 159     -21.516  28.578  26.172  1.00 81.88           C  
ATOM   1282  N   MET A 160     -18.891  24.812  25.500  1.00 78.00           N  
ATOM   1283  CA  MET A 160     -18.203  23.703  26.141  1.00 78.00           C  
ATOM   1284  C   MET A 160     -16.781  23.562  25.609  1.00 78.00           C  
ATOM   1285  CB  MET A 160     -18.969  22.391  25.922  1.00 78.00           C  
ATOM   1286  O   MET A 160     -16.391  24.266  24.672  1.00 78.00           O  
ATOM   1287  CG  MET A 160     -18.953  21.906  24.484  1.00 78.00           C  
ATOM   1288  SD  MET A 160     -19.734  20.266  24.297  1.00 78.00           S  
ATOM   1289  CE  MET A 160     -18.828  19.625  22.875  1.00 78.00           C  
ATOM   1290  N   ASP A 161     -16.000  22.766  26.359  1.00 80.75           N  
ATOM   1291  CA  ASP A 161     -14.656  22.484  25.875  1.00 80.75           C  
ATOM   1292  C   ASP A 161     -14.688  21.859  24.484  1.00 80.75           C  
ATOM   1293  CB  ASP A 161     -13.922  21.562  26.844  1.00 80.75           C  
ATOM   1294  O   ASP A 161     -15.609  21.109  24.156  1.00 80.75           O  
ATOM   1295  CG  ASP A 161     -13.656  22.219  28.188  1.00 80.75           C  
ATOM   1296  OD1 ASP A 161     -13.570  23.469  28.266  1.00 80.75           O  
ATOM   1297  OD2 ASP A 161     -13.523  21.484  29.188  1.00 80.75           O  
ATOM   1298  N   LEU A 162     -13.773  22.297  23.641  1.00 80.88           N  
ATOM   1299  CA  LEU A 162     -13.711  21.812  22.266  1.00 80.88           C  
ATOM   1300  C   LEU A 162     -13.594  20.297  22.203  1.00 80.88           C  
ATOM   1301  CB  LEU A 162     -12.523  22.453  21.531  1.00 80.88           C  
ATOM   1302  O   LEU A 162     -12.695  19.719  22.812  1.00 80.88           O  
ATOM   1303  CG  LEU A 162     -12.367  22.109  20.047  1.00 80.88           C  
ATOM   1304  CD1 LEU A 162     -13.422  22.828  19.219  1.00 80.88           C  
ATOM   1305  CD2 LEU A 162     -10.961  22.453  19.562  1.00 80.88           C  
ATOM   1306  N   MET A 163     -14.688  19.750  21.609  1.00 85.38           N  
ATOM   1307  CA  MET A 163     -14.680  18.312  21.406  1.00 85.38           C  
ATOM   1308  C   MET A 163     -14.672  17.969  19.922  1.00 85.38           C  
ATOM   1309  CB  MET A 163     -15.891  17.672  22.094  1.00 85.38           C  
ATOM   1310  O   MET A 163     -15.430  18.562  19.141  1.00 85.38           O  
ATOM   1311  CG  MET A 163     -15.836  16.156  22.125  1.00 85.38           C  
ATOM   1312  SD  MET A 163     -17.312  15.414  22.938  1.00 85.38           S  
ATOM   1313  CE  MET A 163     -18.453  15.367  21.531  1.00 85.38           C  
ATOM   1314  N   VAL A 164     -13.766  17.141  19.562  1.00 89.50           N  
ATOM   1315  CA  VAL A 164     -13.695  16.703  18.172  1.00 89.50           C  
ATOM   1316  C   VAL A 164     -14.305  15.305  18.047  1.00 89.50           C  
ATOM   1317  CB  VAL A 164     -12.242  16.703  17.641  1.00 89.50           C  
ATOM   1318  O   VAL A 164     -13.867  14.367  18.719  1.00 89.50           O  
ATOM   1319  CG1 VAL A 164     -12.203  16.312  16.172  1.00 89.50           C  
ATOM   1320  CG2 VAL A 164     -11.609  18.078  17.844  1.00 89.50           C  
ATOM   1321  N   GLU A 165     -15.336  15.250  17.203  1.00 90.50           N  
ATOM   1322  CA  GLU A 165     -16.047  13.984  17.031  1.00 90.50           C  
ATOM   1323  C   GLU A 165     -15.906  13.453  15.609  1.00 90.50           C  
ATOM   1324  CB  GLU A 165     -17.531  14.141  17.391  1.00 90.50           C  
ATOM   1325  O   GLU A 165     -16.031  14.211  14.641  1.00 90.50           O  
ATOM   1326  CG  GLU A 165     -18.297  12.836  17.391  1.00 90.50           C  
ATOM   1327  CD  GLU A 165     -19.781  13.016  17.719  1.00 90.50           C  
ATOM   1328  OE1 GLU A 165     -20.516  12.008  17.781  1.00 90.50           O  
ATOM   1329  OE2 GLU A 165     -20.203  14.180  17.906  1.00 90.50           O  
ATOM   1330  N   ALA A 166     -15.617  12.219  15.562  1.00 94.50           N  
ATOM   1331  CA  ALA A 166     -15.617  11.516  14.289  1.00 94.50           C  
ATOM   1332  C   ALA A 166     -16.844  10.617  14.156  1.00 94.50           C  
ATOM   1333  CB  ALA A 166     -14.344  10.688  14.141  1.00 94.50           C  
ATOM   1334  O   ALA A 166     -17.078   9.734  14.984  1.00 94.50           O  
ATOM   1335  N   SER A 167     -17.656  10.867  13.109  1.00 95.44           N  
ATOM   1336  CA  SER A 167     -18.859  10.078  12.891  1.00 95.44           C  
ATOM   1337  C   SER A 167     -18.875   9.461  11.500  1.00 95.44           C  
ATOM   1338  CB  SER A 167     -20.109  10.945  13.086  1.00 95.44           C  
ATOM   1339  O   SER A 167     -18.562  10.125  10.516  1.00 95.44           O  
ATOM   1340  OG  SER A 167     -20.109  12.031  12.172  1.00 95.44           O  
ATOM   1341  N   PRO A 168     -19.234   8.188  11.508  1.00 95.38           N  
ATOM   1342  CA  PRO A 168     -19.375   7.574  10.188  1.00 95.38           C  
ATOM   1343  C   PRO A 168     -20.578   8.086   9.422  1.00 95.38           C  
ATOM   1344  CB  PRO A 168     -19.516   6.082  10.500  1.00 95.38           C  
ATOM   1345  O   PRO A 168     -21.703   8.094   9.953  1.00 95.38           O  
ATOM   1346  CG  PRO A 168     -20.109   6.035  11.867  1.00 95.38           C  
ATOM   1347  CD  PRO A 168     -19.672   7.254  12.625  1.00 95.38           C  
ATOM   1348  N   ARG A 169     -20.422   8.469   8.289  1.00 96.12           N  
ATOM   1349  CA  ARG A 169     -21.516   9.008   7.473  1.00 96.12           C  
ATOM   1350  C   ARG A 169     -22.031   7.961   6.488  1.00 96.12           C  
ATOM   1351  CB  ARG A 169     -21.047  10.258   6.719  1.00 96.12           C  
ATOM   1352  O   ARG A 169     -23.234   7.832   6.289  1.00 96.12           O  
ATOM   1353  CG  ARG A 169     -20.797  11.461   7.613  1.00 96.12           C  
ATOM   1354  CD  ARG A 169     -22.094  12.094   8.086  1.00 96.12           C  
ATOM   1355  NE  ARG A 169     -21.844  13.312   8.852  1.00 96.12           N  
ATOM   1356  NH1 ARG A 169     -24.062  13.711   9.336  1.00 96.12           N  
ATOM   1357  NH2 ARG A 169     -22.453  15.141  10.102  1.00 96.12           N  
ATOM   1358  CZ  ARG A 169     -22.797  14.055   9.430  1.00 96.12           C  
ATOM   1359  N   ARG A 170     -21.109   7.281   5.824  1.00 97.19           N  
ATOM   1360  CA  ARG A 170     -21.453   6.289   4.816  1.00 97.19           C  
ATOM   1361  C   ARG A 170     -20.531   5.082   4.887  1.00 97.19           C  
ATOM   1362  CB  ARG A 170     -21.406   6.906   3.414  1.00 97.19           C  
ATOM   1363  O   ARG A 170     -19.359   5.207   5.258  1.00 97.19           O  
ATOM   1364  CG  ARG A 170     -22.344   8.086   3.227  1.00 97.19           C  
ATOM   1365  CD  ARG A 170     -23.797   7.637   3.133  1.00 97.19           C  
ATOM   1366  NE  ARG A 170     -24.688   8.742   2.785  1.00 97.19           N  
ATOM   1367  NH1 ARG A 170     -25.266   9.242   4.969  1.00 97.19           N  
ATOM   1368  NH2 ARG A 170     -26.141  10.469   3.240  1.00 97.19           N  
ATOM   1369  CZ  ARG A 170     -25.359   9.484   3.666  1.00 97.19           C  
ATOM   1370  N   ILE A 171     -21.094   3.908   4.520  1.00 96.69           N  
ATOM   1371  CA  ILE A 171     -20.328   2.662   4.480  1.00 96.69           C  
ATOM   1372  C   ILE A 171     -20.469   2.021   3.100  1.00 96.69           C  
ATOM   1373  CB  ILE A 171     -20.812   1.681   5.574  1.00 96.69           C  
ATOM   1374  O   ILE A 171     -21.578   1.828   2.604  1.00 96.69           O  
ATOM   1375  CG1 ILE A 171     -20.656   2.314   6.961  1.00 96.69           C  
ATOM   1376  CG2 ILE A 171     -20.031   0.362   5.488  1.00 96.69           C  
ATOM   1377  CD1 ILE A 171     -21.281   1.510   8.086  1.00 96.69           C  
ATOM   1378  N   PHE A 172     -19.406   1.783   2.482  1.00 96.31           N  
ATOM   1379  CA  PHE A 172     -19.344   1.156   1.167  1.00 96.31           C  
ATOM   1380  C   PHE A 172     -18.750  -0.246   1.263  1.00 96.31           C  
ATOM   1381  CB  PHE A 172     -18.516   2.008   0.202  1.00 96.31           C  
ATOM   1382  O   PHE A 172     -17.562  -0.408   1.512  1.00 96.31           O  
ATOM   1383  CG  PHE A 172     -18.891   3.467   0.208  1.00 96.31           C  
ATOM   1384  CD1 PHE A 172     -19.797   3.971  -0.709  1.00 96.31           C  
ATOM   1385  CD2 PHE A 172     -18.312   4.336   1.131  1.00 96.31           C  
ATOM   1386  CE1 PHE A 172     -20.141   5.320  -0.706  1.00 96.31           C  
ATOM   1387  CE2 PHE A 172     -18.656   5.688   1.141  1.00 96.31           C  
ATOM   1388  CZ  PHE A 172     -19.578   6.176   0.221  1.00 96.31           C  
ATOM   1389  N   ALA A 173     -19.594  -1.216   1.031  1.00 92.06           N  
ATOM   1390  CA  ALA A 173     -19.141  -2.594   1.202  1.00 92.06           C  
ATOM   1391  C   ALA A 173     -19.672  -3.488   0.087  1.00 92.06           C  
ATOM   1392  CB  ALA A 173     -19.578  -3.133   2.564  1.00 92.06           C  
ATOM   1393  O   ALA A 173     -20.344  -3.014  -0.834  1.00 92.06           O  
ATOM   1394  N   ASN A 174     -19.156  -4.680  -0.012  1.00 87.94           N  
ATOM   1395  CA  ASN A 174     -19.656  -5.773  -0.839  1.00 87.94           C  
ATOM   1396  C   ASN A 174     -19.312  -5.562  -2.312  1.00 87.94           C  
ATOM   1397  CB  ASN A 174     -21.156  -5.941  -0.660  1.00 87.94           C  
ATOM   1398  O   ASN A 174     -20.078  -5.973  -3.193  1.00 87.94           O  
ATOM   1399  CG  ASN A 174     -21.547  -6.324   0.756  1.00 87.94           C  
ATOM   1400  ND2 ASN A 174     -22.672  -5.816   1.223  1.00 87.94           N  
ATOM   1401  OD1 ASN A 174     -20.828  -7.070   1.426  1.00 87.94           O  
ATOM   1402  N   ALA A 175     -18.344  -4.859  -2.607  1.00 91.44           N  
ATOM   1403  CA  ALA A 175     -17.984  -4.656  -4.008  1.00 91.44           C  
ATOM   1404  C   ALA A 175     -16.703  -5.422  -4.352  1.00 91.44           C  
ATOM   1405  CB  ALA A 175     -17.797  -3.168  -4.301  1.00 91.44           C  
ATOM   1406  O   ALA A 175     -16.406  -5.645  -5.527  1.00 91.44           O  
ATOM   1407  N   HIS A 176     -15.977  -5.777  -3.311  1.00 90.75           N  
ATOM   1408  CA  HIS A 176     -14.672  -6.402  -3.535  1.00 90.75           C  
ATOM   1409  C   HIS A 176     -14.617  -7.797  -2.920  1.00 90.75           C  
ATOM   1410  CB  HIS A 176     -13.555  -5.527  -2.965  1.00 90.75           C  
ATOM   1411  O   HIS A 176     -14.992  -7.980  -1.761  1.00 90.75           O  
ATOM   1412  CG  HIS A 176     -13.336  -4.258  -3.725  1.00 90.75           C  
ATOM   1413  CD2 HIS A 176     -13.727  -2.988  -3.463  1.00 90.75           C  
ATOM   1414  ND1 HIS A 176     -12.648  -4.215  -4.914  1.00 90.75           N  
ATOM   1415  CE1 HIS A 176     -12.617  -2.965  -5.355  1.00 90.75           C  
ATOM   1416  NE2 HIS A 176     -13.266  -2.203  -4.492  1.00 90.75           N  
ATOM   1417  N   THR A 177     -14.195  -8.703  -3.742  1.00 83.06           N  
ATOM   1418  CA  THR A 177     -13.945 -10.062  -3.264  1.00 83.06           C  
ATOM   1419  C   THR A 177     -12.547 -10.180  -2.678  1.00 83.06           C  
ATOM   1420  CB  THR A 177     -14.125 -11.094  -4.391  1.00 83.06           C  
ATOM   1421  O   THR A 177     -12.328 -10.922  -1.717  1.00 83.06           O  
ATOM   1422  CG2 THR A 177     -14.125 -12.516  -3.842  1.00 83.06           C  
ATOM   1423  OG1 THR A 177     -15.375 -10.852  -5.059  1.00 83.06           O  
ATOM   1424  N   TYR A 178     -11.703  -9.422  -3.268  1.00 83.81           N  
ATOM   1425  CA  TYR A 178     -10.312  -9.430  -2.834  1.00 83.81           C  
ATOM   1426  C   TYR A 178      -9.977  -8.172  -2.039  1.00 83.81           C  
ATOM   1427  CB  TYR A 178      -9.375  -9.547  -4.039  1.00 83.81           C  
ATOM   1428  O   TYR A 178     -10.828  -7.297  -1.868  1.00 83.81           O  
ATOM   1429  CG  TYR A 178      -9.633 -10.773  -4.887  1.00 83.81           C  
ATOM   1430  CD1 TYR A 178      -9.141 -12.023  -4.504  1.00 83.81           C  
ATOM   1431  CD2 TYR A 178     -10.352 -10.688  -6.070  1.00 83.81           C  
ATOM   1432  CE1 TYR A 178      -9.367 -13.156  -5.281  1.00 83.81           C  
ATOM   1433  CE2 TYR A 178     -10.586 -11.812  -6.855  1.00 83.81           C  
ATOM   1434  OH  TYR A 178     -10.320 -14.156  -7.227  1.00 83.81           O  
ATOM   1435  CZ  TYR A 178     -10.094 -13.039  -6.453  1.00 83.81           C  
ATOM   1436  N   HIS A 179      -8.789  -8.109  -1.500  1.00 88.00           N  
ATOM   1437  CA  HIS A 179      -8.406  -7.035  -0.587  1.00 88.00           C  
ATOM   1438  C   HIS A 179      -8.250  -5.715  -1.327  1.00 88.00           C  
ATOM   1439  CB  HIS A 179      -7.109  -7.391   0.142  1.00 88.00           C  
ATOM   1440  O   HIS A 179      -7.562  -5.648  -2.350  1.00 88.00           O  
ATOM   1441  CG  HIS A 179      -7.246  -8.547   1.076  1.00 88.00           C  
ATOM   1442  CD2 HIS A 179      -8.250  -9.438   1.252  1.00 88.00           C  
ATOM   1443  ND1 HIS A 179      -6.262  -8.898   1.976  1.00 88.00           N  
ATOM   1444  CE1 HIS A 179      -6.656  -9.953   2.664  1.00 88.00           C  
ATOM   1445  NE2 HIS A 179      -7.859 -10.305   2.244  1.00 88.00           N  
ATOM   1446  N   ILE A 180      -8.859  -4.742  -0.744  1.00 94.12           N  
ATOM   1447  CA  ILE A 180      -8.750  -3.408  -1.323  1.00 94.12           C  
ATOM   1448  C   ILE A 180      -7.332  -2.871  -1.105  1.00 94.12           C  
ATOM   1449  CB  ILE A 180      -9.789  -2.438  -0.720  1.00 94.12           C  
ATOM   1450  O   ILE A 180      -6.855  -2.811   0.029  1.00 94.12           O  
ATOM   1451  CG1 ILE A 180     -11.211  -2.920  -1.026  1.00 94.12           C  
ATOM   1452  CG2 ILE A 180      -9.562  -1.015  -1.244  1.00 94.12           C  
ATOM   1453  CD1 ILE A 180     -12.297  -2.162  -0.275  1.00 94.12           C  
ATOM   1454  N   ASN A 181      -6.711  -2.498  -2.189  1.00 94.12           N  
ATOM   1455  CA  ASN A 181      -5.336  -2.023  -2.068  1.00 94.12           C  
ATOM   1456  C   ASN A 181      -5.223  -0.543  -2.418  1.00 94.12           C  
ATOM   1457  CB  ASN A 181      -4.402  -2.854  -2.953  1.00 94.12           C  
ATOM   1458  O   ASN A 181      -4.191   0.082  -2.162  1.00 94.12           O  
ATOM   1459  CG  ASN A 181      -4.797  -2.812  -4.418  1.00 94.12           C  
ATOM   1460  ND2 ASN A 181      -4.637  -3.936  -5.105  1.00 94.12           N  
ATOM   1461  OD1 ASN A 181      -5.238  -1.779  -4.926  1.00 94.12           O  
ATOM   1462  N   SER A 182      -6.293   0.012  -3.010  1.00 97.06           N  
ATOM   1463  CA  SER A 182      -6.223   1.414  -3.406  1.00 97.06           C  
ATOM   1464  C   SER A 182      -7.574   2.102  -3.262  1.00 97.06           C  
ATOM   1465  CB  SER A 182      -5.727   1.539  -4.848  1.00 97.06           C  
ATOM   1466  O   SER A 182      -8.617   1.487  -3.500  1.00 97.06           O  
ATOM   1467  OG  SER A 182      -4.473   0.899  -5.008  1.00 97.06           O  
ATOM   1468  N   ILE A 183      -7.566   3.297  -2.877  1.00 98.38           N  
ATOM   1469  CA  ILE A 183      -8.695   4.223  -2.947  1.00 98.38           C  
ATOM   1470  C   ILE A 183      -8.203   5.594  -3.414  1.00 98.38           C  
ATOM   1471  CB  ILE A 183      -9.406   4.348  -1.584  1.00 98.38           C  
ATOM   1472  O   ILE A 183      -7.113   6.031  -3.035  1.00 98.38           O  
ATOM   1473  CG1 ILE A 183      -8.422   4.781  -0.497  1.00 98.38           C  
ATOM   1474  CG2 ILE A 183     -10.094   3.025  -1.211  1.00 98.38           C  
ATOM   1475  CD1 ILE A 183      -9.070   5.105   0.839  1.00 98.38           C  
ATOM   1476  N   SER A 184      -8.930   6.156  -4.312  1.00 98.31           N  
ATOM   1477  CA  SER A 184      -8.539   7.457  -4.852  1.00 98.31           C  
ATOM   1478  C   SER A 184      -9.758   8.336  -5.109  1.00 98.31           C  
ATOM   1479  CB  SER A 184      -7.738   7.285  -6.145  1.00 98.31           C  
ATOM   1480  O   SER A 184     -10.727   7.898  -5.730  1.00 98.31           O  
ATOM   1481  OG  SER A 184      -7.266   8.539  -6.613  1.00 98.31           O  
ATOM   1482  N   ILE A 185      -9.602   9.539  -4.637  1.00 98.06           N  
ATOM   1483  CA  ILE A 185     -10.695  10.484  -4.809  1.00 98.06           C  
ATOM   1484  C   ILE A 185     -10.578  11.172  -6.168  1.00 98.06           C  
ATOM   1485  CB  ILE A 185     -10.719  11.539  -3.680  1.00 98.06           C  
ATOM   1486  O   ILE A 185      -9.484  11.547  -6.590  1.00 98.06           O  
ATOM   1487  CG1 ILE A 185     -10.906  10.859  -2.318  1.00 98.06           C  
ATOM   1488  CG2 ILE A 185     -11.820  12.578  -3.930  1.00 98.06           C  
ATOM   1489  CD1 ILE A 185     -10.633  11.773  -1.129  1.00 98.06           C  
ATOM   1490  N   ASN A 186     -11.703  11.281  -6.793  1.00 97.94           N  
ATOM   1491  CA  ASN A 186     -11.750  11.930  -8.102  1.00 97.94           C  
ATOM   1492  C   ASN A 186     -11.641  13.445  -7.977  1.00 97.94           C  
ATOM   1493  CB  ASN A 186     -13.031  11.547  -8.844  1.00 97.94           C  
ATOM   1494  O   ASN A 186     -11.953  14.016  -6.930  1.00 97.94           O  
ATOM   1495  CG  ASN A 186     -12.938  11.797 -10.336  1.00 97.94           C  
ATOM   1496  ND2 ASN A 186     -13.805  11.141 -11.102  1.00 97.94           N  
ATOM   1497  OD1 ASN A 186     -12.094  12.562 -10.797  1.00 97.94           O  
ATOM   1498  N   SER A 187     -11.234  14.070  -9.023  1.00 96.25           N  
ATOM   1499  CA  SER A 187     -11.078  15.523  -9.031  1.00 96.25           C  
ATOM   1500  C   SER A 187     -12.430  16.219  -8.969  1.00 96.25           C  
ATOM   1501  CB  SER A 187     -10.320  15.969 -10.281  1.00 96.25           C  
ATOM   1502  O   SER A 187     -12.508  17.406  -8.625  1.00 96.25           O  
ATOM   1503  OG  SER A 187     -10.984  15.539 -11.461  1.00 96.25           O  
ATOM   1504  N   ASP A 188     -13.516  15.555  -9.289  1.00 95.06           N  
ATOM   1505  CA  ASP A 188     -14.852  16.125  -9.195  1.00 95.06           C  
ATOM   1506  C   ASP A 188     -15.344  16.156  -7.746  1.00 95.06           C  
ATOM   1507  CB  ASP A 188     -15.836  15.344 -10.070  1.00 95.06           C  
ATOM   1508  O   ASP A 188     -16.328  16.812  -7.430  1.00 95.06           O  
ATOM   1509  CG  ASP A 188     -16.000  13.898  -9.625  1.00 95.06           C  
ATOM   1510  OD1 ASP A 188     -15.523  13.539  -8.523  1.00 95.06           O  
ATOM   1511  OD2 ASP A 188     -16.594  13.109 -10.383  1.00 95.06           O  
ATOM   1512  N   TYR A 189     -14.727  15.406  -6.852  1.00 94.38           N  
ATOM   1513  CA  TYR A 189     -15.016  15.320  -5.426  1.00 94.38           C  
ATOM   1514  C   TYR A 189     -16.406  14.766  -5.184  1.00 94.38           C  
ATOM   1515  CB  TYR A 189     -14.883  16.703  -4.770  1.00 94.38           C  
ATOM   1516  O   TYR A 189     -17.031  15.062  -4.160  1.00 94.38           O  
ATOM   1517  CG  TYR A 189     -13.523  17.328  -4.949  1.00 94.38           C  
ATOM   1518  CD1 TYR A 189     -12.375  16.719  -4.441  1.00 94.38           C  
ATOM   1519  CD2 TYR A 189     -13.375  18.531  -5.633  1.00 94.38           C  
ATOM   1520  CE1 TYR A 189     -11.117  17.297  -4.605  1.00 94.38           C  
ATOM   1521  CE2 TYR A 189     -12.125  19.125  -5.801  1.00 94.38           C  
ATOM   1522  OH  TYR A 189      -9.766  19.078  -5.449  1.00 94.38           O  
ATOM   1523  CZ  TYR A 189     -11.008  18.500  -5.285  1.00 94.38           C  
ATOM   1524  N   GLU A 190     -16.906  14.086  -6.160  1.00 96.19           N  
ATOM   1525  CA  GLU A 190     -18.203  13.422  -6.043  1.00 96.19           C  
ATOM   1526  C   GLU A 190     -18.047  11.906  -6.137  1.00 96.19           C  
ATOM   1527  CB  GLU A 190     -19.172  13.922  -7.121  1.00 96.19           C  
ATOM   1528  O   GLU A 190     -18.859  11.156  -5.570  1.00 96.19           O  
ATOM   1529  CG  GLU A 190     -19.547  15.383  -6.965  1.00 96.19           C  
ATOM   1530  CD  GLU A 190     -20.594  15.836  -7.973  1.00 96.19           C  
ATOM   1531  OE1 GLU A 190     -21.062  17.000  -7.891  1.00 96.19           O  
ATOM   1532  OE2 GLU A 190     -20.969  15.023  -8.852  1.00 96.19           O  
ATOM   1533  N   THR A 191     -17.062  11.500  -6.883  1.00 97.56           N  
ATOM   1534  CA  THR A 191     -16.828  10.078  -7.094  1.00 97.56           C  
ATOM   1535  C   THR A 191     -15.430   9.680  -6.625  1.00 97.56           C  
ATOM   1536  CB  THR A 191     -17.000   9.695  -8.578  1.00 97.56           C  
ATOM   1537  O   THR A 191     -14.578  10.539  -6.391  1.00 97.56           O  
ATOM   1538  CG2 THR A 191     -18.422  10.000  -9.062  1.00 97.56           C  
ATOM   1539  OG1 THR A 191     -16.062  10.445  -9.367  1.00 97.56           O  
ATOM   1540  N   TYR A 192     -15.234   8.414  -6.367  1.00 98.31           N  
ATOM   1541  CA  TYR A 192     -13.930   7.855  -6.039  1.00 98.31           C  
ATOM   1542  C   TYR A 192     -13.805   6.422  -6.539  1.00 98.31           C  
ATOM   1543  CB  TYR A 192     -13.695   7.898  -4.527  1.00 98.31           C  
ATOM   1544  O   TYR A 192     -14.805   5.793  -6.891  1.00 98.31           O  
ATOM   1545  CG  TYR A 192     -14.508   6.891  -3.754  1.00 98.31           C  
ATOM   1546  CD1 TYR A 192     -15.828   7.152  -3.404  1.00 98.31           C  
ATOM   1547  CD2 TYR A 192     -13.953   5.672  -3.369  1.00 98.31           C  
ATOM   1548  CE1 TYR A 192     -16.578   6.223  -2.691  1.00 98.31           C  
ATOM   1549  CE2 TYR A 192     -14.695   4.738  -2.654  1.00 98.31           C  
ATOM   1550  OH  TYR A 192     -16.750   4.102  -1.615  1.00 98.31           O  
ATOM   1551  CZ  TYR A 192     -16.000   5.023  -2.322  1.00 98.31           C  
ATOM   1552  N   LEU A 193     -12.586   5.988  -6.680  1.00 98.12           N  
ATOM   1553  CA  LEU A 193     -12.398   4.613  -7.125  1.00 98.12           C  
ATOM   1554  C   LEU A 193     -11.781   3.764  -6.023  1.00 98.12           C  
ATOM   1555  CB  LEU A 193     -11.516   4.570  -8.375  1.00 98.12           C  
ATOM   1556  O   LEU A 193     -11.102   4.285  -5.137  1.00 98.12           O  
ATOM   1557  CG  LEU A 193     -10.055   5.000  -8.188  1.00 98.12           C  
ATOM   1558  CD1 LEU A 193      -9.234   3.846  -7.617  1.00 98.12           C  
ATOM   1559  CD2 LEU A 193      -9.469   5.480  -9.508  1.00 98.12           C  
ATOM   1560  N   SER A 194     -12.086   2.531  -5.988  1.00 98.19           N  
ATOM   1561  CA  SER A 194     -11.445   1.502  -5.180  1.00 98.19           C  
ATOM   1562  C   SER A 194     -10.977   0.333  -6.039  1.00 98.19           C  
ATOM   1563  CB  SER A 194     -12.398   0.999  -4.094  1.00 98.19           C  
ATOM   1564  O   SER A 194     -11.648  -0.044  -7.000  1.00 98.19           O  
ATOM   1565  OG  SER A 194     -13.555   0.419  -4.672  1.00 98.19           O  
ATOM   1566  N   ALA A 195      -9.797  -0.150  -5.668  1.00 97.50           N  
ATOM   1567  CA  ALA A 195      -9.227  -1.233  -6.465  1.00 97.50           C  
ATOM   1568  C   ALA A 195      -8.781  -2.393  -5.578  1.00 97.50           C  
ATOM   1569  CB  ALA A 195      -8.055  -0.722  -7.297  1.00 97.50           C  
ATOM   1570  O   ALA A 195      -8.305  -2.182  -4.461  1.00 97.50           O  
ATOM   1571  N   ASP A 196      -9.023  -3.566  -6.031  1.00 93.69           N  
ATOM   1572  CA  ASP A 196      -8.391  -4.766  -5.500  1.00 93.69           C  
ATOM   1573  C   ASP A 196      -7.492  -5.422  -6.551  1.00 93.69           C  
ATOM   1574  CB  ASP A 196      -9.438  -5.762  -5.012  1.00 93.69           C  
ATOM   1575  O   ASP A 196      -7.121  -4.789  -7.539  1.00 93.69           O  
ATOM   1576  CG  ASP A 196     -10.312  -6.301  -6.129  1.00 93.69           C  
ATOM   1577  OD1 ASP A 196      -9.836  -6.398  -7.281  1.00 93.69           O  
ATOM   1578  OD2 ASP A 196     -11.492  -6.629  -5.859  1.00 93.69           O  
ATOM   1579  N   ASP A 197      -7.090  -6.586  -6.391  1.00 90.56           N  
ATOM   1580  CA  ASP A 197      -6.121  -7.246  -7.258  1.00 90.56           C  
ATOM   1581  C   ASP A 197      -6.703  -7.492  -8.648  1.00 90.56           C  
ATOM   1582  CB  ASP A 197      -5.660  -8.570  -6.641  1.00 90.56           C  
ATOM   1583  O   ASP A 197      -5.961  -7.668  -9.617  1.00 90.56           O  
ATOM   1584  CG  ASP A 197      -4.719  -8.383  -5.465  1.00 90.56           C  
ATOM   1585  OD1 ASP A 197      -4.477  -7.223  -5.059  1.00 90.56           O  
ATOM   1586  OD2 ASP A 197      -4.211  -9.398  -4.945  1.00 90.56           O  
ATOM   1587  N   LEU A 198      -8.016  -7.449  -8.703  1.00 91.56           N  
ATOM   1588  CA  LEU A 198      -8.578  -7.922  -9.969  1.00 91.56           C  
ATOM   1589  C   LEU A 198      -9.547  -6.895 -10.555  1.00 91.56           C  
ATOM   1590  CB  LEU A 198      -9.297  -9.258  -9.766  1.00 91.56           C  
ATOM   1591  O   LEU A 198      -9.883  -6.961 -11.734  1.00 91.56           O  
ATOM   1592  CG  LEU A 198      -8.430 -10.438  -9.320  1.00 91.56           C  
ATOM   1593  CD1 LEU A 198      -9.273 -11.703  -9.203  1.00 91.56           C  
ATOM   1594  CD2 LEU A 198      -7.273 -10.641 -10.297  1.00 91.56           C  
ATOM   1595  N   ARG A 199      -9.977  -5.926  -9.820  1.00 94.06           N  
ATOM   1596  CA  ARG A 199     -10.984  -5.023 -10.367  1.00 94.06           C  
ATOM   1597  C   ARG A 199     -10.844  -3.625  -9.766  1.00 94.06           C  
ATOM   1598  CB  ARG A 199     -12.391  -5.566 -10.102  1.00 94.06           C  
ATOM   1599  O   ARG A 199     -10.250  -3.457  -8.703  1.00 94.06           O  
ATOM   1600  CG  ARG A 199     -12.727  -5.707  -8.625  1.00 94.06           C  
ATOM   1601  CD  ARG A 199     -14.086  -6.367  -8.422  1.00 94.06           C  
ATOM   1602  NE  ARG A 199     -14.406  -6.508  -7.004  1.00 94.06           N  
ATOM   1603  NH1 ARG A 199     -16.328  -7.742  -7.352  1.00 94.06           N  
ATOM   1604  NH2 ARG A 199     -15.664  -7.223  -5.219  1.00 94.06           N  
ATOM   1605  CZ  ARG A 199     -15.469  -7.156  -6.527  1.00 94.06           C  
ATOM   1606  N   ILE A 200     -11.414  -2.732 -10.508  1.00 96.94           N  
ATOM   1607  CA  ILE A 200     -11.547  -1.351 -10.062  1.00 96.94           C  
ATOM   1608  C   ILE A 200     -13.023  -0.940 -10.109  1.00 96.94           C  
ATOM   1609  CB  ILE A 200     -10.695  -0.392 -10.922  1.00 96.94           C  
ATOM   1610  O   ILE A 200     -13.680  -1.094 -11.133  1.00 96.94           O  
ATOM   1611  CG1 ILE A 200      -9.227  -0.823 -10.906  1.00 96.94           C  
ATOM   1612  CG2 ILE A 200     -10.852   1.052 -10.438  1.00 96.94           C  
ATOM   1613  CD1 ILE A 200      -8.320   0.050 -11.758  1.00 96.94           C  
ATOM   1614  N   ASN A 201     -13.477  -0.445  -9.016  1.00 96.50           N  
ATOM   1615  CA  ASN A 201     -14.859   0.011  -8.898  1.00 96.50           C  
ATOM   1616  C   ASN A 201     -14.938   1.525  -8.734  1.00 96.50           C  
ATOM   1617  CB  ASN A 201     -15.555  -0.689  -7.734  1.00 96.50           C  
ATOM   1618  O   ASN A 201     -14.125   2.119  -8.023  1.00 96.50           O  
ATOM   1619  CG  ASN A 201     -15.664  -2.188  -7.934  1.00 96.50           C  
ATOM   1620  ND2 ASN A 201     -15.109  -2.951  -7.000  1.00 96.50           N  
ATOM   1621  OD1 ASN A 201     -16.250  -2.656  -8.922  1.00 96.50           O  
ATOM   1622  N   LEU A 202     -15.844   2.074  -9.438  1.00 97.00           N  
ATOM   1623  CA  LEU A 202     -16.156   3.492  -9.312  1.00 97.00           C  
ATOM   1624  C   LEU A 202     -17.375   3.699  -8.406  1.00 97.00           C  
ATOM   1625  CB  LEU A 202     -16.438   4.109 -10.688  1.00 97.00           C  
ATOM   1626  O   LEU A 202     -18.422   3.082  -8.602  1.00 97.00           O  
ATOM   1627  CG  LEU A 202     -16.703   5.613 -10.711  1.00 97.00           C  
ATOM   1628  CD1 LEU A 202     -15.453   6.391 -10.344  1.00 97.00           C  
ATOM   1629  CD2 LEU A 202     -17.219   6.035 -12.086  1.00 97.00           C  
ATOM   1630  N   TRP A 203     -17.203   4.559  -7.453  1.00 97.56           N  
ATOM   1631  CA  TRP A 203     -18.250   4.828  -6.473  1.00 97.56           C  
ATOM   1632  C   TRP A 203     -18.688   6.285  -6.539  1.00 97.56           C  
ATOM   1633  CB  TRP A 203     -17.750   4.496  -5.059  1.00 97.56           C  
ATOM   1634  O   TRP A 203     -17.906   7.164  -6.910  1.00 97.56           O  
ATOM   1635  CG  TRP A 203     -17.312   3.074  -4.891  1.00 97.56           C  
ATOM   1636  CD1 TRP A 203     -16.094   2.549  -5.207  1.00 97.56           C  
ATOM   1637  CD2 TRP A 203     -18.094   1.995  -4.363  1.00 97.56           C  
ATOM   1638  CE2 TRP A 203     -17.281   0.841  -4.391  1.00 97.56           C  
ATOM   1639  CE3 TRP A 203     -19.391   1.891  -3.869  1.00 97.56           C  
ATOM   1640  NE1 TRP A 203     -16.062   1.206  -4.910  1.00 97.56           N  
ATOM   1641  CH2 TRP A 203     -19.016  -0.477  -3.465  1.00 97.56           C  
ATOM   1642  CZ2 TRP A 203     -17.734  -0.403  -3.943  1.00 97.56           C  
ATOM   1643  CZ3 TRP A 203     -19.844   0.652  -3.422  1.00 97.56           C  
ATOM   1644  N   HIS A 204     -19.969   6.500  -6.207  1.00 96.88           N  
ATOM   1645  CA  HIS A 204     -20.438   7.836  -5.867  1.00 96.88           C  
ATOM   1646  C   HIS A 204     -20.484   8.039  -4.355  1.00 96.88           C  
ATOM   1647  CB  HIS A 204     -21.828   8.078  -6.461  1.00 96.88           C  
ATOM   1648  O   HIS A 204     -20.922   7.152  -3.617  1.00 96.88           O  
ATOM   1649  CG  HIS A 204     -22.234   9.523  -6.480  1.00 96.88           C  
ATOM   1650  CD2 HIS A 204     -22.266  10.422  -7.492  1.00 96.88           C  
ATOM   1651  ND1 HIS A 204     -22.656  10.188  -5.355  1.00 96.88           N  
ATOM   1652  CE1 HIS A 204     -22.938  11.445  -5.676  1.00 96.88           C  
ATOM   1653  NE2 HIS A 204     -22.703  11.609  -6.965  1.00 96.88           N  
ATOM   1654  N   LEU A 205     -20.078   9.125  -3.883  1.00 97.00           N  
ATOM   1655  CA  LEU A 205     -19.922   9.375  -2.455  1.00 97.00           C  
ATOM   1656  C   LEU A 205     -21.281   9.344  -1.749  1.00 97.00           C  
ATOM   1657  CB  LEU A 205     -19.250  10.734  -2.219  1.00 97.00           C  
ATOM   1658  O   LEU A 205     -21.344   9.109  -0.540  1.00 97.00           O  
ATOM   1659  CG  LEU A 205     -17.734  10.773  -2.424  1.00 97.00           C  
ATOM   1660  CD1 LEU A 205     -17.250  12.219  -2.488  1.00 97.00           C  
ATOM   1661  CD2 LEU A 205     -17.016  10.016  -1.312  1.00 97.00           C  
ATOM   1662  N   GLU A 206     -22.359   9.562  -2.439  1.00 95.81           N  
ATOM   1663  CA  GLU A 206     -23.688   9.625  -1.825  1.00 95.81           C  
ATOM   1664  C   GLU A 206     -24.453   8.320  -2.037  1.00 95.81           C  
ATOM   1665  CB  GLU A 206     -24.484  10.805  -2.387  1.00 95.81           C  
ATOM   1666  O   GLU A 206     -25.531   8.133  -1.479  1.00 95.81           O  
ATOM   1667  CG  GLU A 206     -23.922  12.164  -2.021  1.00 95.81           C  
ATOM   1668  CD  GLU A 206     -24.812  13.320  -2.428  1.00 95.81           C  
ATOM   1669  OE1 GLU A 206     -24.547  14.469  -2.020  1.00 95.81           O  
ATOM   1670  OE2 GLU A 206     -25.797  13.070  -3.162  1.00 95.81           O  
ATOM   1671  N   ILE A 207     -24.000   7.480  -2.826  1.00 94.75           N  
ATOM   1672  CA  ILE A 207     -24.672   6.227  -3.143  1.00 94.75           C  
ATOM   1673  C   ILE A 207     -23.844   5.055  -2.619  1.00 94.75           C  
ATOM   1674  CB  ILE A 207     -24.906   6.082  -4.664  1.00 94.75           C  
ATOM   1675  O   ILE A 207     -22.781   4.750  -3.154  1.00 94.75           O  
ATOM   1676  CG1 ILE A 207     -25.688   7.285  -5.199  1.00 94.75           C  
ATOM   1677  CG2 ILE A 207     -25.641   4.770  -4.973  1.00 94.75           C  
ATOM   1678  CD1 ILE A 207     -25.844   7.297  -6.715  1.00 94.75           C  
ATOM   1679  N   THR A 208     -24.359   4.328  -1.622  1.00 94.06           N  
ATOM   1680  CA  THR A 208     -23.562   3.328  -0.924  1.00 94.06           C  
ATOM   1681  C   THR A 208     -23.875   1.927  -1.438  1.00 94.06           C  
ATOM   1682  CB  THR A 208     -23.797   3.387   0.597  1.00 94.06           C  
ATOM   1683  O   THR A 208     -23.125   0.981  -1.182  1.00 94.06           O  
ATOM   1684  CG2 THR A 208     -23.359   4.730   1.171  1.00 94.06           C  
ATOM   1685  OG1 THR A 208     -25.188   3.197   0.866  1.00 94.06           O  
ATOM   1686  N   ASP A 209     -24.984   1.746  -2.145  1.00 91.44           N  
ATOM   1687  CA  ASP A 209     -25.438   0.404  -2.490  1.00 91.44           C  
ATOM   1688  C   ASP A 209     -25.141   0.075  -3.949  1.00 91.44           C  
ATOM   1689  CB  ASP A 209     -26.953   0.267  -2.227  1.00 91.44           C  
ATOM   1690  O   ASP A 209     -25.578  -0.948  -4.469  1.00 91.44           O  
ATOM   1691  CG  ASP A 209     -27.781   1.246  -3.033  1.00 91.44           C  
ATOM   1692  OD1 ASP A 209     -27.281   2.332  -3.387  1.00 91.44           O  
ATOM   1693  OD2 ASP A 209     -28.953   0.931  -3.314  1.00 91.44           O  
ATOM   1694  N   ARG A 210     -24.438   0.972  -4.621  1.00 92.38           N  
ATOM   1695  CA  ARG A 210     -24.141   0.743  -6.031  1.00 92.38           C  
ATOM   1696  C   ARG A 210     -22.719   1.199  -6.367  1.00 92.38           C  
ATOM   1697  CB  ARG A 210     -25.141   1.467  -6.922  1.00 92.38           C  
ATOM   1698  O   ARG A 210     -22.281   2.264  -5.926  1.00 92.38           O  
ATOM   1699  CG  ARG A 210     -26.562   0.943  -6.789  1.00 92.38           C  
ATOM   1700  CD  ARG A 210     -27.531   1.685  -7.711  1.00 92.38           C  
ATOM   1701  NE  ARG A 210     -28.906   1.279  -7.480  1.00 92.38           N  
ATOM   1702  NH1 ARG A 210     -29.781   2.537  -9.211  1.00 92.38           N  
ATOM   1703  NH2 ARG A 210     -31.172   1.262  -7.906  1.00 92.38           N  
ATOM   1704  CZ  ARG A 210     -29.953   1.693  -8.203  1.00 92.38           C  
ATOM   1705  N   SER A 211     -22.031   0.380  -7.074  1.00 93.44           N  
ATOM   1706  CA  SER A 211     -20.750   0.715  -7.656  1.00 93.44           C  
ATOM   1707  C   SER A 211     -20.656   0.241  -9.102  1.00 93.44           C  
ATOM   1708  CB  SER A 211     -19.609   0.099  -6.836  1.00 93.44           C  
ATOM   1709  O   SER A 211     -21.438  -0.594  -9.539  1.00 93.44           O  
ATOM   1710  OG  SER A 211     -19.594  -1.312  -6.973  1.00 93.44           O  
ATOM   1711  N   PHE A 212     -19.750   0.875  -9.859  1.00 93.12           N  
ATOM   1712  CA  PHE A 212     -19.547   0.492 -11.250  1.00 93.12           C  
ATOM   1713  C   PHE A 212     -18.172  -0.134 -11.438  1.00 93.12           C  
ATOM   1714  CB  PHE A 212     -19.703   1.706 -12.172  1.00 93.12           C  
ATOM   1715  O   PHE A 212     -17.156   0.497 -11.148  1.00 93.12           O  
ATOM   1716  CG  PHE A 212     -21.062   2.354 -12.094  1.00 93.12           C  
ATOM   1717  CD1 PHE A 212     -22.109   1.877 -12.867  1.00 93.12           C  
ATOM   1718  CD2 PHE A 212     -21.281   3.441 -11.258  1.00 93.12           C  
ATOM   1719  CE1 PHE A 212     -23.359   2.475 -12.805  1.00 93.12           C  
ATOM   1720  CE2 PHE A 212     -22.531   4.043 -11.195  1.00 93.12           C  
ATOM   1721  CZ  PHE A 212     -23.578   3.561 -11.961  1.00 93.12           C  
ATOM   1722  N   ASN A 213     -18.203  -1.364 -11.828  1.00 93.00           N  
ATOM   1723  CA  ASN A 213     -16.938  -2.021 -12.172  1.00 93.00           C  
ATOM   1724  C   ASN A 213     -16.359  -1.476 -13.477  1.00 93.00           C  
ATOM   1725  CB  ASN A 213     -17.141  -3.535 -12.273  1.00 93.00           C  
ATOM   1726  O   ASN A 213     -16.891  -1.745 -14.555  1.00 93.00           O  
ATOM   1727  CG  ASN A 213     -15.836  -4.289 -12.430  1.00 93.00           C  
ATOM   1728  ND2 ASN A 213     -15.281  -4.738 -11.312  1.00 93.00           N  
ATOM   1729  OD1 ASN A 213     -15.328  -4.457 -13.539  1.00 93.00           O  
ATOM   1730  N   ILE A 214     -15.289  -0.788 -13.430  1.00 94.12           N  
ATOM   1731  CA  ILE A 214     -14.789  -0.112 -14.625  1.00 94.12           C  
ATOM   1732  C   ILE A 214     -13.570  -0.855 -15.164  1.00 94.12           C  
ATOM   1733  CB  ILE A 214     -14.430   1.362 -14.328  1.00 94.12           C  
ATOM   1734  O   ILE A 214     -13.188  -0.676 -16.328  1.00 94.12           O  
ATOM   1735  CG1 ILE A 214     -13.477   1.451 -13.133  1.00 94.12           C  
ATOM   1736  CG2 ILE A 214     -15.695   2.186 -14.078  1.00 94.12           C  
ATOM   1737  CD1 ILE A 214     -12.953   2.855 -12.867  1.00 94.12           C  
ATOM   1738  N   VAL A 215     -12.891  -1.635 -14.367  1.00 94.56           N  
ATOM   1739  CA  VAL A 215     -11.820  -2.518 -14.820  1.00 94.56           C  
ATOM   1740  C   VAL A 215     -12.016  -3.910 -14.227  1.00 94.56           C  
ATOM   1741  CB  VAL A 215     -10.430  -1.962 -14.430  1.00 94.56           C  
ATOM   1742  O   VAL A 215     -12.266  -4.051 -13.023  1.00 94.56           O  
ATOM   1743  CG1 VAL A 215      -9.328  -2.945 -14.820  1.00 94.56           C  
ATOM   1744  CG2 VAL A 215     -10.195  -0.603 -15.086  1.00 94.56           C  
ATOM   1745  N   ASP A 216     -11.977  -4.891 -15.016  1.00 91.56           N  
ATOM   1746  CA  ASP A 216     -12.055  -6.293 -14.617  1.00 91.56           C  
ATOM   1747  C   ASP A 216     -11.031  -7.141 -15.375  1.00 91.56           C  
ATOM   1748  CB  ASP A 216     -13.461  -6.840 -14.852  1.00 91.56           C  
ATOM   1749  O   ASP A 216     -11.195  -7.391 -16.578  1.00 91.56           O  
ATOM   1750  CG  ASP A 216     -13.711  -8.156 -14.141  1.00 91.56           C  
ATOM   1751  OD1 ASP A 216     -12.734  -8.867 -13.805  1.00 91.56           O  
ATOM   1752  OD2 ASP A 216     -14.898  -8.492 -13.914  1.00 91.56           O  
ATOM   1753  N   ILE A 217     -10.023  -7.562 -14.602  1.00 89.50           N  
ATOM   1754  CA  ILE A 217      -8.992  -8.328 -15.289  1.00 89.50           C  
ATOM   1755  C   ILE A 217      -9.070  -9.797 -14.875  1.00 89.50           C  
ATOM   1756  CB  ILE A 217      -7.582  -7.762 -14.992  1.00 89.50           C  
ATOM   1757  O   ILE A 217      -8.133 -10.562 -15.109  1.00 89.50           O  
ATOM   1758  CG1 ILE A 217      -7.289  -7.828 -13.484  1.00 89.50           C  
ATOM   1759  CG2 ILE A 217      -7.457  -6.328 -15.508  1.00 89.50           C  
ATOM   1760  CD1 ILE A 217      -5.840  -7.523 -13.125  1.00 89.50           C  
ATOM   1761  N   LYS A 218     -10.055 -10.164 -14.227  1.00 84.69           N  
ATOM   1762  CA  LYS A 218     -10.250 -11.562 -13.852  1.00 84.69           C  
ATOM   1763  C   LYS A 218     -10.406 -12.445 -15.086  1.00 84.69           C  
ATOM   1764  CB  LYS A 218     -11.477 -11.703 -12.945  1.00 84.69           C  
ATOM   1765  O   LYS A 218     -11.312 -12.234 -15.898  1.00 84.69           O  
ATOM   1766  CG  LYS A 218     -11.695 -13.117 -12.422  1.00 84.69           C  
ATOM   1767  CD  LYS A 218     -12.930 -13.195 -11.531  1.00 84.69           C  
ATOM   1768  CE  LYS A 218     -13.180 -14.617 -11.055  1.00 84.69           C  
ATOM   1769  NZ  LYS A 218     -14.406 -14.711 -10.203  1.00 84.69           N  
ATOM   1770  N   PRO A 219      -9.555 -13.477 -15.141  1.00 83.38           N  
ATOM   1771  CA  PRO A 219      -9.711 -14.406 -16.250  1.00 83.38           C  
ATOM   1772  C   PRO A 219     -10.805 -15.438 -16.016  1.00 83.38           C  
ATOM   1773  CB  PRO A 219      -8.336 -15.086 -16.344  1.00 83.38           C  
ATOM   1774  O   PRO A 219     -11.359 -15.516 -14.914  1.00 83.38           O  
ATOM   1775  CG  PRO A 219      -7.801 -15.039 -14.945  1.00 83.38           C  
ATOM   1776  CD  PRO A 219      -8.367 -13.836 -14.250  1.00 83.38           C  
ATOM   1777  N   ALA A 220     -11.148 -16.125 -17.109  1.00 77.94           N  
ATOM   1778  CA  ALA A 220     -12.133 -17.203 -16.984  1.00 77.94           C  
ATOM   1779  C   ALA A 220     -11.648 -18.297 -16.047  1.00 77.94           C  
ATOM   1780  CB  ALA A 220     -12.453 -17.781 -18.359  1.00 77.94           C  
ATOM   1781  O   ALA A 220     -12.414 -18.797 -15.211  1.00 77.94           O  
ATOM   1782  N   ASN A 221     -10.359 -18.516 -16.219  1.00 74.50           N  
ATOM   1783  CA  ASN A 221      -9.688 -19.469 -15.344  1.00 74.50           C  
ATOM   1784  C   ASN A 221      -8.547 -18.812 -14.570  1.00 74.50           C  
ATOM   1785  CB  ASN A 221      -9.172 -20.656 -16.141  1.00 74.50           C  
ATOM   1786  O   ASN A 221      -7.656 -18.203 -15.164  1.00 74.50           O  
ATOM   1787  CG  ASN A 221     -10.297 -21.516 -16.719  1.00 74.50           C  
ATOM   1788  ND2 ASN A 221     -10.062 -22.078 -17.891  1.00 74.50           N  
ATOM   1789  OD1 ASN A 221     -11.359 -21.641 -16.109  1.00 74.50           O  
ATOM   1790  N   MET A 222      -8.633 -18.781 -13.250  1.00 74.12           N  
ATOM   1791  CA  MET A 222      -7.652 -18.125 -12.375  1.00 74.12           C  
ATOM   1792  C   MET A 222      -6.238 -18.609 -12.688  1.00 74.12           C  
ATOM   1793  CB  MET A 222      -7.980 -18.391 -10.906  1.00 74.12           C  
ATOM   1794  O   MET A 222      -5.266 -17.906 -12.422  1.00 74.12           O  
ATOM   1795  CG  MET A 222      -9.070 -17.484 -10.344  1.00 74.12           C  
ATOM   1796  SD  MET A 222      -8.625 -15.711 -10.461  1.00 74.12           S  
ATOM   1797  CE  MET A 222      -8.727 -15.250  -8.711  1.00 74.12           C  
ATOM   1798  N   GLU A 223      -6.152 -19.766 -13.227  1.00 72.81           N  
ATOM   1799  CA  GLU A 223      -4.840 -20.281 -13.594  1.00 72.81           C  
ATOM   1800  C   GLU A 223      -4.211 -19.469 -14.711  1.00 72.81           C  
ATOM   1801  CB  GLU A 223      -4.941 -21.750 -14.016  1.00 72.81           C  
ATOM   1802  O   GLU A 223      -2.994 -19.484 -14.898  1.00 72.81           O  
ATOM   1803  CG  GLU A 223      -5.367 -22.688 -12.891  1.00 72.81           C  
ATOM   1804  CD  GLU A 223      -5.434 -24.156 -13.320  1.00 72.81           C  
ATOM   1805  OE1 GLU A 223      -5.711 -25.016 -12.461  1.00 72.81           O  
ATOM   1806  OE2 GLU A 223      -5.203 -24.422 -14.516  1.00 72.81           O  
ATOM   1807  N   GLU A 224      -5.141 -18.797 -15.391  1.00 78.25           N  
ATOM   1808  CA  GLU A 224      -4.672 -18.000 -16.516  1.00 78.25           C  
ATOM   1809  C   GLU A 224      -4.309 -16.578 -16.078  1.00 78.25           C  
ATOM   1810  CB  GLU A 224      -5.738 -17.938 -17.625  1.00 78.25           C  
ATOM   1811  O   GLU A 224      -3.941 -15.742 -16.906  1.00 78.25           O  
ATOM   1812  CG  GLU A 224      -6.051 -19.297 -18.234  1.00 78.25           C  
ATOM   1813  CD  GLU A 224      -7.211 -19.266 -19.219  1.00 78.25           C  
ATOM   1814  OE1 GLU A 224      -7.633 -20.344 -19.703  1.00 78.25           O  
ATOM   1815  OE2 GLU A 224      -7.699 -18.141 -19.500  1.00 78.25           O  
ATOM   1816  N   LEU A 225      -4.504 -16.406 -14.727  1.00 82.50           N  
ATOM   1817  CA  LEU A 225      -4.160 -15.094 -14.211  1.00 82.50           C  
ATOM   1818  C   LEU A 225      -2.662 -14.836 -14.312  1.00 82.50           C  
ATOM   1819  CB  LEU A 225      -4.617 -14.953 -12.758  1.00 82.50           C  
ATOM   1820  O   LEU A 225      -1.862 -15.578 -13.734  1.00 82.50           O  
ATOM   1821  CG  LEU A 225      -4.449 -13.570 -12.125  1.00 82.50           C  
ATOM   1822  CD1 LEU A 225      -5.367 -12.555 -12.805  1.00 82.50           C  
ATOM   1823  CD2 LEU A 225      -4.734 -13.625 -10.625  1.00 82.50           C  
ATOM   1824  N   THR A 226      -2.287 -13.773 -15.078  1.00 77.81           N  
ATOM   1825  CA  THR A 226      -0.870 -13.516 -15.305  1.00 77.81           C  
ATOM   1826  C   THR A 226      -0.429 -12.258 -14.562  1.00 77.81           C  
ATOM   1827  CB  THR A 226      -0.561 -13.367 -16.812  1.00 77.81           C  
ATOM   1828  O   THR A 226       0.762 -12.062 -14.312  1.00 77.81           O  
ATOM   1829  CG2 THR A 226      -0.855 -14.664 -17.562  1.00 77.81           C  
ATOM   1830  OG1 THR A 226      -1.367 -12.320 -17.359  1.00 77.81           O  
ATOM   1831  N   GLU A 227      -1.329 -11.398 -14.328  1.00 86.31           N  
ATOM   1832  CA  GLU A 227      -0.995 -10.156 -13.648  1.00 86.31           C  
ATOM   1833  C   GLU A 227      -2.137  -9.695 -12.750  1.00 86.31           C  
ATOM   1834  CB  GLU A 227      -0.653  -9.062 -14.664  1.00 86.31           C  
ATOM   1835  O   GLU A 227      -3.287 -10.094 -12.945  1.00 86.31           O  
ATOM   1836  CG  GLU A 227      -1.822  -8.656 -15.555  1.00 86.31           C  
ATOM   1837  CD  GLU A 227      -1.484  -7.527 -16.516  1.00 86.31           C  
ATOM   1838  OE1 GLU A 227      -2.051  -7.492 -17.625  1.00 86.31           O  
ATOM   1839  OE2 GLU A 227      -0.647  -6.676 -16.141  1.00 86.31           O  
ATOM   1840  N   VAL A 228      -1.805  -8.945 -11.750  1.00 91.19           N  
ATOM   1841  CA  VAL A 228      -2.799  -8.406 -10.828  1.00 91.19           C  
ATOM   1842  C   VAL A 228      -2.629  -6.895 -10.711  1.00 91.19           C  
ATOM   1843  CB  VAL A 228      -2.697  -9.070  -9.438  1.00 91.19           C  
ATOM   1844  O   VAL A 228      -1.562  -6.355 -11.016  1.00 91.19           O  
ATOM   1845  CG1 VAL A 228      -2.971 -10.570  -9.531  1.00 91.19           C  
ATOM   1846  CG2 VAL A 228      -1.323  -8.812  -8.828  1.00 91.19           C  
ATOM   1847  N   ILE A 229      -3.723  -6.230 -10.320  1.00 93.69           N  
ATOM   1848  CA  ILE A 229      -3.688  -4.793 -10.086  1.00 93.69           C  
ATOM   1849  C   ILE A 229      -2.998  -4.504  -8.758  1.00 93.69           C  
ATOM   1850  CB  ILE A 229      -5.105  -4.180 -10.102  1.00 93.69           C  
ATOM   1851  O   ILE A 229      -3.387  -5.047  -7.719  1.00 93.69           O  
ATOM   1852  CG1 ILE A 229      -5.785  -4.441 -11.453  1.00 93.69           C  
ATOM   1853  CG2 ILE A 229      -5.051  -2.682  -9.797  1.00 93.69           C  
ATOM   1854  CD1 ILE A 229      -7.270  -4.105 -11.469  1.00 93.69           C  
ATOM   1855  N   THR A 230      -1.991  -3.637  -8.812  1.00 95.12           N  
ATOM   1856  CA  THR A 230      -1.210  -3.395  -7.602  1.00 95.12           C  
ATOM   1857  C   THR A 230      -1.521  -2.018  -7.023  1.00 95.12           C  
ATOM   1858  CB  THR A 230       0.300  -3.508  -7.879  1.00 95.12           C  
ATOM   1859  O   THR A 230      -1.311  -1.774  -5.832  1.00 95.12           O  
ATOM   1860  CG2 THR A 230       0.688  -4.941  -8.234  1.00 95.12           C  
ATOM   1861  OG1 THR A 230       0.645  -2.648  -8.977  1.00 95.12           O  
ATOM   1862  N   ALA A 231      -1.943  -1.073  -7.867  1.00 97.31           N  
ATOM   1863  CA  ALA A 231      -2.305   0.272  -7.426  1.00 97.31           C  
ATOM   1864  C   ALA A 231      -3.152   0.983  -8.477  1.00 97.31           C  
ATOM   1865  CB  ALA A 231      -1.051   1.086  -7.121  1.00 97.31           C  
ATOM   1866  O   ALA A 231      -3.094   0.646  -9.664  1.00 97.31           O  
ATOM   1867  N   ALA A 232      -3.926   1.950  -8.039  1.00 97.94           N  
ATOM   1868  CA  ALA A 232      -4.762   2.758  -8.922  1.00 97.94           C  
ATOM   1869  C   ALA A 232      -4.934   4.172  -8.375  1.00 97.94           C  
ATOM   1870  CB  ALA A 232      -6.125   2.096  -9.117  1.00 97.94           C  
ATOM   1871  O   ALA A 232      -5.043   4.363  -7.160  1.00 97.94           O  
ATOM   1872  N   GLU A 233      -4.949   5.102  -9.312  1.00 97.94           N  
ATOM   1873  CA  GLU A 233      -5.047   6.500  -8.914  1.00 97.94           C  
ATOM   1874  C   GLU A 233      -5.777   7.324  -9.969  1.00 97.94           C  
ATOM   1875  CB  GLU A 233      -3.656   7.086  -8.656  1.00 97.94           C  
ATOM   1876  O   GLU A 233      -5.566   7.133 -11.172  1.00 97.94           O  
ATOM   1877  CG  GLU A 233      -3.676   8.430  -7.941  1.00 97.94           C  
ATOM   1878  CD  GLU A 233      -2.326   8.820  -7.355  1.00 97.94           C  
ATOM   1879  OE1 GLU A 233      -2.219   9.906  -6.750  1.00 97.94           O  
ATOM   1880  OE2 GLU A 233      -1.370   8.023  -7.508  1.00 97.94           O  
ATOM   1881  N   PHE A 234      -6.582   8.266  -9.500  1.00 97.88           N  
ATOM   1882  CA  PHE A 234      -7.207   9.227 -10.406  1.00 97.88           C  
ATOM   1883  C   PHE A 234      -6.238  10.344 -10.766  1.00 97.88           C  
ATOM   1884  CB  PHE A 234      -8.477   9.812  -9.773  1.00 97.88           C  
ATOM   1885  O   PHE A 234      -5.383  10.719  -9.953  1.00 97.88           O  
ATOM   1886  CG  PHE A 234      -9.734   9.078 -10.148  1.00 97.88           C  
ATOM   1887  CD1 PHE A 234     -10.133   8.984 -11.477  1.00 97.88           C  
ATOM   1888  CD2 PHE A 234     -10.516   8.484  -9.164  1.00 97.88           C  
ATOM   1889  CE1 PHE A 234     -11.297   8.305 -11.820  1.00 97.88           C  
ATOM   1890  CE2 PHE A 234     -11.688   7.801  -9.508  1.00 97.88           C  
ATOM   1891  CZ  PHE A 234     -12.070   7.715 -10.836  1.00 97.88           C  
ATOM   1892  N   HIS A 235      -6.469  10.828 -11.953  1.00 97.62           N  
ATOM   1893  CA  HIS A 235      -5.746  12.039 -12.320  1.00 97.62           C  
ATOM   1894  C   HIS A 235      -6.191  13.227 -11.484  1.00 97.62           C  
ATOM   1895  CB  HIS A 235      -5.938  12.344 -13.812  1.00 97.62           C  
ATOM   1896  O   HIS A 235      -7.383  13.391 -11.211  1.00 97.62           O  
ATOM   1897  CG  HIS A 235      -5.016  13.398 -14.328  1.00 97.62           C  
ATOM   1898  CD2 HIS A 235      -3.832  13.305 -14.984  1.00 97.62           C  
ATOM   1899  ND1 HIS A 235      -5.277  14.750 -14.195  1.00 97.62           N  
ATOM   1900  CE1 HIS A 235      -4.289  15.438 -14.750  1.00 97.62           C  
ATOM   1901  NE2 HIS A 235      -3.400  14.586 -15.227  1.00 97.62           N  
ATOM   1902  N   PRO A 236      -5.305  14.047 -11.117  1.00 96.50           N  
ATOM   1903  CA  PRO A 236      -5.652  15.117 -10.188  1.00 96.50           C  
ATOM   1904  C   PRO A 236      -6.500  16.219 -10.828  1.00 96.50           C  
ATOM   1905  CB  PRO A 236      -4.293  15.664  -9.750  1.00 96.50           C  
ATOM   1906  O   PRO A 236      -7.211  16.938 -10.133  1.00 96.50           O  
ATOM   1907  CG  PRO A 236      -3.355  15.273 -10.844  1.00 96.50           C  
ATOM   1908  CD  PRO A 236      -3.816  13.969 -11.422  1.00 96.50           C  
ATOM   1909  N   ASN A 237      -6.465  16.406 -12.141  1.00 96.12           N  
ATOM   1910  CA  ASN A 237      -7.152  17.516 -12.805  1.00 96.12           C  
ATOM   1911  C   ASN A 237      -8.203  17.016 -13.789  1.00 96.12           C  
ATOM   1912  CB  ASN A 237      -6.145  18.422 -13.508  1.00 96.12           C  
ATOM   1913  O   ASN A 237      -9.070  17.781 -14.219  1.00 96.12           O  
ATOM   1914  CG  ASN A 237      -5.141  19.047 -12.555  1.00 96.12           C  
ATOM   1915  ND2 ASN A 237      -3.920  19.250 -13.031  1.00 96.12           N  
ATOM   1916  OD1 ASN A 237      -5.457  19.312 -11.398  1.00 96.12           O  
ATOM   1917  N   SER A 238      -8.102  15.852 -14.203  1.00 95.50           N  
ATOM   1918  CA  SER A 238      -9.039  15.273 -15.156  1.00 95.50           C  
ATOM   1919  C   SER A 238      -9.883  14.180 -14.516  1.00 95.50           C  
ATOM   1920  CB  SER A 238      -8.297  14.711 -16.359  1.00 95.50           C  
ATOM   1921  O   SER A 238      -9.406  13.070 -14.281  1.00 95.50           O  
ATOM   1922  OG  SER A 238      -7.578  15.727 -17.047  1.00 95.50           O  
ATOM   1923  N   CYS A 239     -11.148  14.414 -14.438  1.00 95.50           N  
ATOM   1924  CA  CYS A 239     -12.031  13.539 -13.672  1.00 95.50           C  
ATOM   1925  C   CYS A 239     -12.367  12.281 -14.453  1.00 95.50           C  
ATOM   1926  CB  CYS A 239     -13.312  14.281 -13.289  1.00 95.50           C  
ATOM   1927  O   CYS A 239     -13.000  11.367 -13.922  1.00 95.50           O  
ATOM   1928  SG  CYS A 239     -14.266  14.859 -14.703  1.00 95.50           S  
ATOM   1929  N   ASN A 240     -11.930  12.172 -15.688  1.00 94.75           N  
ATOM   1930  CA  ASN A 240     -12.250  11.000 -16.500  1.00 94.75           C  
ATOM   1931  C   ASN A 240     -11.023  10.117 -16.703  1.00 94.75           C  
ATOM   1932  CB  ASN A 240     -12.836  11.422 -17.844  1.00 94.75           C  
ATOM   1933  O   ASN A 240     -11.102   9.094 -17.391  1.00 94.75           O  
ATOM   1934  CG  ASN A 240     -11.898  12.320 -18.641  1.00 94.75           C  
ATOM   1935  ND2 ASN A 240     -12.180  12.477 -19.922  1.00 94.75           N  
ATOM   1936  OD1 ASN A 240     -10.938  12.867 -18.094  1.00 94.75           O  
ATOM   1937  N   THR A 241      -9.938  10.562 -16.141  1.00 95.81           N  
ATOM   1938  CA  THR A 241      -8.688   9.852 -16.375  1.00 95.81           C  
ATOM   1939  C   THR A 241      -8.148   9.227 -15.094  1.00 95.81           C  
ATOM   1940  CB  THR A 241      -7.621  10.789 -16.984  1.00 95.81           C  
ATOM   1941  O   THR A 241      -8.141   9.875 -14.047  1.00 95.81           O  
ATOM   1942  CG2 THR A 241      -6.355  10.023 -17.344  1.00 95.81           C  
ATOM   1943  OG1 THR A 241      -8.148  11.406 -18.156  1.00 95.81           O  
ATOM   1944  N   PHE A 242      -7.824   7.992 -15.180  1.00 97.00           N  
ATOM   1945  CA  PHE A 242      -7.188   7.312 -14.062  1.00 97.00           C  
ATOM   1946  C   PHE A 242      -6.129   6.336 -14.547  1.00 97.00           C  
ATOM   1947  CB  PHE A 242      -8.234   6.578 -13.211  1.00 97.00           C  
ATOM   1948  O   PHE A 242      -6.047   6.043 -15.742  1.00 97.00           O  
ATOM   1949  CG  PHE A 242      -8.789   5.348 -13.875  1.00 97.00           C  
ATOM   1950  CD1 PHE A 242      -9.836   5.441 -14.789  1.00 97.00           C  
ATOM   1951  CD2 PHE A 242      -8.266   4.090 -13.594  1.00 97.00           C  
ATOM   1952  CE1 PHE A 242     -10.359   4.305 -15.398  1.00 97.00           C  
ATOM   1953  CE2 PHE A 242      -8.781   2.951 -14.203  1.00 97.00           C  
ATOM   1954  CZ  PHE A 242      -9.828   3.061 -15.102  1.00 97.00           C  
ATOM   1955  N   VAL A 243      -5.266   5.957 -13.641  1.00 97.44           N  
ATOM   1956  CA  VAL A 243      -4.188   5.027 -13.961  1.00 97.44           C  
ATOM   1957  C   VAL A 243      -4.223   3.844 -13.000  1.00 97.44           C  
ATOM   1958  CB  VAL A 243      -2.807   5.719 -13.906  1.00 97.44           C  
ATOM   1959  O   VAL A 243      -4.688   3.971 -11.867  1.00 97.44           O  
ATOM   1960  CG1 VAL A 243      -2.432   6.062 -12.469  1.00 97.44           C  
ATOM   1961  CG2 VAL A 243      -1.740   4.828 -14.547  1.00 97.44           C  
ATOM   1962  N   TYR A 244      -3.826   2.711 -13.469  1.00 97.44           N  
ATOM   1963  CA  TYR A 244      -3.580   1.589 -12.570  1.00 97.44           C  
ATOM   1964  C   TYR A 244      -2.342   0.809 -13.000  1.00 97.44           C  
ATOM   1965  CB  TYR A 244      -4.793   0.656 -12.523  1.00 97.44           C  
ATOM   1966  O   TYR A 244      -1.994   0.785 -14.180  1.00 97.44           O  
ATOM   1967  CG  TYR A 244      -5.031  -0.091 -13.812  1.00 97.44           C  
ATOM   1968  CD1 TYR A 244      -5.820   0.456 -14.828  1.00 97.44           C  
ATOM   1969  CD2 TYR A 244      -4.469  -1.346 -14.031  1.00 97.44           C  
ATOM   1970  CE1 TYR A 244      -6.047  -0.230 -16.016  1.00 97.44           C  
ATOM   1971  CE2 TYR A 244      -4.688  -2.041 -15.211  1.00 97.44           C  
ATOM   1972  OH  TYR A 244      -5.691  -2.158 -17.375  1.00 97.44           O  
ATOM   1973  CZ  TYR A 244      -5.473  -1.475 -16.203  1.00 97.44           C  
ATOM   1974  N   SER A 245      -1.646   0.279 -12.031  1.00 96.81           N  
ATOM   1975  CA  SER A 245      -0.419  -0.479 -12.250  1.00 96.81           C  
ATOM   1976  C   SER A 245      -0.644  -1.972 -12.039  1.00 96.81           C  
ATOM   1977  CB  SER A 245       0.691   0.017 -11.328  1.00 96.81           C  
ATOM   1978  O   SER A 245      -1.693  -2.381 -11.531  1.00 96.81           O  
ATOM   1979  OG  SER A 245       0.312  -0.121  -9.969  1.00 96.81           O  
ATOM   1980  N   SER A 246       0.407  -2.740 -12.477  1.00 93.44           N  
ATOM   1981  CA  SER A 246       0.275  -4.191 -12.391  1.00 93.44           C  
ATOM   1982  C   SER A 246       1.511  -4.824 -11.758  1.00 93.44           C  
ATOM   1983  CB  SER A 246       0.039  -4.789 -13.773  1.00 93.44           C  
ATOM   1984  O   SER A 246       2.541  -4.164 -11.602  1.00 93.44           O  
ATOM   1985  OG  SER A 246       1.264  -4.941 -14.477  1.00 93.44           O  
ATOM   1986  N   SER A 247       1.354  -6.078 -11.438  1.00 90.44           N  
ATOM   1987  CA  SER A 247       2.436  -6.871 -10.859  1.00 90.44           C  
ATOM   1988  C   SER A 247       3.514  -7.168 -11.898  1.00 90.44           C  
ATOM   1989  CB  SER A 247       1.894  -8.180 -10.281  1.00 90.44           C  
ATOM   1990  O   SER A 247       4.617  -7.590 -11.547  1.00 90.44           O  
ATOM   1991  OG  SER A 247       1.260  -8.945 -11.289  1.00 90.44           O  
ATOM   1992  N   LYS A 248       3.277  -6.906 -13.172  1.00 88.94           N  
ATOM   1993  CA  LYS A 248       4.258  -7.137 -14.227  1.00 88.94           C  
ATOM   1994  C   LYS A 248       5.066  -5.875 -14.516  1.00 88.94           C  
ATOM   1995  CB  LYS A 248       3.570  -7.621 -15.508  1.00 88.94           C  
ATOM   1996  O   LYS A 248       5.941  -5.875 -15.383  1.00 88.94           O  
ATOM   1997  CG  LYS A 248       3.076  -9.055 -15.438  1.00 88.94           C  
ATOM   1998  CD  LYS A 248       2.623  -9.555 -16.797  1.00 88.94           C  
ATOM   1999  CE  LYS A 248       2.248 -11.031 -16.766  1.00 88.94           C  
ATOM   2000  NZ  LYS A 248       1.805 -11.531 -18.094  1.00 88.94           N  
ATOM   2001  N   GLY A 249       4.695  -4.777 -13.844  1.00 92.94           N  
ATOM   2002  CA  GLY A 249       5.438  -3.537 -14.016  1.00 92.94           C  
ATOM   2003  C   GLY A 249       4.848  -2.633 -15.086  1.00 92.94           C  
ATOM   2004  O   GLY A 249       5.477  -1.655 -15.492  1.00 92.94           O  
ATOM   2005  N   THR A 250       3.699  -2.977 -15.508  1.00 94.25           N  
ATOM   2006  CA  THR A 250       3.035  -2.160 -16.516  1.00 94.25           C  
ATOM   2007  C   THR A 250       2.074  -1.169 -15.867  1.00 94.25           C  
ATOM   2008  CB  THR A 250       2.268  -3.033 -17.531  1.00 94.25           C  
ATOM   2009  O   THR A 250       1.574  -1.413 -14.766  1.00 94.25           O  
ATOM   2010  CG2 THR A 250       3.203  -4.008 -18.234  1.00 94.25           C  
ATOM   2011  OG1 THR A 250       1.256  -3.777 -16.828  1.00 94.25           O  
ATOM   2012  N   ILE A 251       1.903  -0.058 -16.594  1.00 96.31           N  
ATOM   2013  CA  ILE A 251       0.975   0.981 -16.156  1.00 96.31           C  
ATOM   2014  C   ILE A 251      -0.010   1.294 -17.281  1.00 96.31           C  
ATOM   2015  CB  ILE A 251       1.722   2.264 -15.727  1.00 96.31           C  
ATOM   2016  O   ILE A 251       0.397   1.558 -18.422  1.00 96.31           O  
ATOM   2017  CG1 ILE A 251       2.814   1.927 -14.703  1.00 96.31           C  
ATOM   2018  CG2 ILE A 251       0.742   3.295 -15.156  1.00 96.31           C  
ATOM   2019  CD1 ILE A 251       4.012   2.865 -14.742  1.00 96.31           C  
ATOM   2020  N   ARG A 252      -1.218   1.326 -16.969  1.00 96.00           N  
ATOM   2021  CA  ARG A 252      -2.252   1.598 -17.953  1.00 96.00           C  
ATOM   2022  C   ARG A 252      -3.023   2.867 -17.609  1.00 96.00           C  
ATOM   2023  CB  ARG A 252      -3.215   0.413 -18.062  1.00 96.00           C  
ATOM   2024  O   ARG A 252      -3.580   2.984 -16.516  1.00 96.00           O  
ATOM   2025  CG  ARG A 252      -2.590  -0.837 -18.656  1.00 96.00           C  
ATOM   2026  CD  ARG A 252      -3.555  -2.014 -18.641  1.00 96.00           C  
ATOM   2027  NE  ARG A 252      -2.951  -3.215 -19.219  1.00 96.00           N  
ATOM   2028  NH1 ARG A 252      -2.074  -3.979 -17.219  1.00 96.00           N  
ATOM   2029  NH2 ARG A 252      -1.757  -5.176 -19.156  1.00 96.00           N  
ATOM   2030  CZ  ARG A 252      -2.262  -4.121 -18.531  1.00 96.00           C  
ATOM   2031  N   LEU A 253      -2.961   3.727 -18.500  1.00 95.69           N  
ATOM   2032  CA  LEU A 253      -3.766   4.941 -18.406  1.00 95.69           C  
ATOM   2033  C   LEU A 253      -5.113   4.758 -19.094  1.00 95.69           C  
ATOM   2034  CB  LEU A 253      -3.020   6.129 -19.016  1.00 95.69           C  
ATOM   2035  O   LEU A 253      -5.168   4.371 -20.266  1.00 95.69           O  
ATOM   2036  CG  LEU A 253      -3.643   7.508 -18.797  1.00 95.69           C  
ATOM   2037  CD1 LEU A 253      -3.459   7.945 -17.359  1.00 95.69           C  
ATOM   2038  CD2 LEU A 253      -3.031   8.531 -19.750  1.00 95.69           C  
ATOM   2039  N   CYS A 254      -6.125   5.086 -18.344  1.00 95.00           N  
ATOM   2040  CA  CYS A 254      -7.465   4.832 -18.859  1.00 95.00           C  
ATOM   2041  C   CYS A 254      -8.289   6.113 -18.891  1.00 95.00           C  
ATOM   2042  CB  CYS A 254      -8.180   3.783 -18.000  1.00 95.00           C  
ATOM   2043  O   CYS A 254      -8.078   7.016 -18.078  1.00 95.00           O  
ATOM   2044  SG  CYS A 254      -7.336   2.188 -17.953  1.00 95.00           S  
ATOM   2045  N   ASP A 255      -9.133   6.195 -19.906  1.00 92.62           N  
ATOM   2046  CA  ASP A 255     -10.133   7.246 -20.047  1.00 92.62           C  
ATOM   2047  C   ASP A 255     -11.547   6.680 -19.953  1.00 92.62           C  
ATOM   2048  CB  ASP A 255      -9.953   7.969 -21.391  1.00 92.62           C  
ATOM   2049  O   ASP A 255     -11.977   5.906 -20.812  1.00 92.62           O  
ATOM   2050  CG  ASP A 255     -10.812   9.211 -21.516  1.00 92.62           C  
ATOM   2051  OD1 ASP A 255     -11.805   9.344 -20.766  1.00 92.62           O  
ATOM   2052  OD2 ASP A 255     -10.500  10.070 -22.375  1.00 92.62           O  
ATOM   2053  N   MET A 256     -12.219   7.035 -19.016  1.00 89.62           N  
ATOM   2054  CA  MET A 256     -13.531   6.469 -18.719  1.00 89.62           C  
ATOM   2055  C   MET A 256     -14.547   6.863 -19.781  1.00 89.62           C  
ATOM   2056  CB  MET A 256     -14.008   6.922 -17.344  1.00 89.62           C  
ATOM   2057  O   MET A 256     -15.617   6.262 -19.875  1.00 89.62           O  
ATOM   2058  CG  MET A 256     -13.227   6.316 -16.188  1.00 89.62           C  
ATOM   2059  SD  MET A 256     -13.922   6.773 -14.547  1.00 89.62           S  
ATOM   2060  CE  MET A 256     -13.922   8.578 -14.695  1.00 89.62           C  
ATOM   2061  N   ARG A 257     -14.297   7.883 -20.531  1.00 85.19           N  
ATOM   2062  CA  ARG A 257     -15.211   8.312 -21.578  1.00 85.19           C  
ATOM   2063  C   ARG A 257     -15.141   7.383 -22.781  1.00 85.19           C  
ATOM   2064  CB  ARG A 257     -14.891   9.750 -22.016  1.00 85.19           C  
ATOM   2065  O   ARG A 257     -16.047   7.359 -23.609  1.00 85.19           O  
ATOM   2066  CG  ARG A 257     -15.047  10.773 -20.891  1.00 85.19           C  
ATOM   2067  CD  ARG A 257     -14.570  12.156 -21.328  1.00 85.19           C  
ATOM   2068  NE  ARG A 257     -13.117  12.195 -21.484  1.00 85.19           N  
ATOM   2069  NH1 ARG A 257     -13.047  14.406 -22.156  1.00 85.19           N  
ATOM   2070  NH2 ARG A 257     -11.109  13.188 -22.000  1.00 85.19           N  
ATOM   2071  CZ  ARG A 257     -12.430  13.266 -21.891  1.00 85.19           C  
ATOM   2072  N   ALA A 258     -14.094   6.695 -22.875  1.00 80.06           N  
ATOM   2073  CA  ALA A 258     -13.875   5.848 -24.047  1.00 80.06           C  
ATOM   2074  C   ALA A 258     -14.773   4.613 -24.000  1.00 80.06           C  
ATOM   2075  CB  ALA A 258     -12.406   5.434 -24.141  1.00 80.06           C  
ATOM   2076  O   ALA A 258     -15.297   4.180 -25.031  1.00 80.06           O  
ATOM   2077  N   SER A 259     -14.953   3.982 -22.875  1.00 74.94           N  
ATOM   2078  CA  SER A 259     -15.781   2.793 -22.703  1.00 74.94           C  
ATOM   2079  C   SER A 259     -16.266   2.662 -21.266  1.00 74.94           C  
ATOM   2080  CB  SER A 259     -15.008   1.536 -23.109  1.00 74.94           C  
ATOM   2081  O   SER A 259     -15.664   3.238 -20.344  1.00 74.94           O  
ATOM   2082  OG  SER A 259     -13.789   1.447 -22.391  1.00 74.94           O  
ATOM   2083  N   ALA A 260     -17.391   2.031 -21.141  1.00 71.25           N  
ATOM   2084  CA  ALA A 260     -17.922   1.798 -19.797  1.00 71.25           C  
ATOM   2085  C   ALA A 260     -16.969   0.949 -18.969  1.00 71.25           C  
ATOM   2086  CB  ALA A 260     -19.297   1.126 -19.875  1.00 71.25           C  
ATOM   2087  O   ALA A 260     -16.719   1.239 -17.797  1.00 71.25           O  
ATOM   2088  N   LEU A 261     -16.578  -0.067 -19.656  1.00 76.12           N  
ATOM   2089  CA  LEU A 261     -15.523  -0.890 -19.078  1.00 76.12           C  
ATOM   2090  C   LEU A 261     -14.172  -0.560 -19.703  1.00 76.12           C  
ATOM   2091  CB  LEU A 261     -15.836  -2.377 -19.266  1.00 76.12           C  
ATOM   2092  O   LEU A 261     -14.023  -0.577 -20.922  1.00 76.12           O  
ATOM   2093  CG  LEU A 261     -16.734  -3.020 -18.219  1.00 76.12           C  
ATOM   2094  CD1 LEU A 261     -17.688  -4.016 -18.859  1.00 76.12           C  
ATOM   2095  CD2 LEU A 261     -15.906  -3.699 -17.141  1.00 76.12           C  
ATOM   2096  N   CYS A 262     -13.367  -0.059 -18.922  1.00 81.38           N  
ATOM   2097  CA  CYS A 262     -12.055   0.341 -19.406  1.00 81.38           C  
ATOM   2098  C   CYS A 262     -11.172  -0.878 -19.672  1.00 81.38           C  
ATOM   2099  CB  CYS A 262     -11.367   1.267 -18.406  1.00 81.38           C  
ATOM   2100  O   CYS A 262     -10.109  -1.020 -19.078  1.00 81.38           O  
ATOM   2101  SG  CYS A 262     -12.203   2.852 -18.188  1.00 81.38           S  
ATOM   2102  N   ASP A 263     -11.719  -1.711 -20.453  1.00 71.50           N  
ATOM   2103  CA  ASP A 263     -10.977  -2.904 -20.844  1.00 71.50           C  
ATOM   2104  C   ASP A 263      -9.797  -2.545 -21.734  1.00 71.50           C  
ATOM   2105  CB  ASP A 263     -11.898  -3.898 -21.547  1.00 71.50           C  
ATOM   2106  O   ASP A 263      -8.812  -3.285 -21.797  1.00 71.50           O  
ATOM   2107  CG  ASP A 263     -13.312  -3.377 -21.734  1.00 71.50           C  
ATOM   2108  OD1 ASP A 263     -13.734  -2.488 -20.953  1.00 71.50           O  
ATOM   2109  OD2 ASP A 263     -14.008  -3.861 -22.641  1.00 71.50           O  
ATOM   2110  N   ARG A 264      -9.977  -1.422 -22.344  1.00 77.44           N  
ATOM   2111  CA  ARG A 264      -8.891  -0.926 -23.188  1.00 77.44           C  
ATOM   2112  C   ARG A 264      -8.242   0.313 -22.562  1.00 77.44           C  
ATOM   2113  CB  ARG A 264      -9.398  -0.610 -24.594  1.00 77.44           C  
ATOM   2114  O   ARG A 264      -8.938   1.182 -22.031  1.00 77.44           O  
ATOM   2115  CG  ARG A 264      -9.898  -1.827 -25.344  1.00 77.44           C  
ATOM   2116  CD  ARG A 264     -10.312  -1.472 -26.766  1.00 77.44           C  
ATOM   2117  NE  ARG A 264     -10.891  -2.619 -27.469  1.00 77.44           N  
ATOM   2118  NH1 ARG A 264     -11.461  -1.440 -29.375  1.00 77.44           N  
ATOM   2119  NH2 ARG A 264     -11.922  -3.682 -29.219  1.00 77.44           N  
ATOM   2120  CZ  ARG A 264     -11.422  -2.578 -28.688  1.00 77.44           C  
ATOM   2121  N   HIS A 265      -7.008   0.182 -22.547  1.00 77.06           N  
ATOM   2122  CA  HIS A 265      -6.281   1.332 -22.016  1.00 77.06           C  
ATOM   2123  C   HIS A 265      -6.078   2.396 -23.078  1.00 77.06           C  
ATOM   2124  CB  HIS A 265      -4.930   0.898 -21.438  1.00 77.06           C  
ATOM   2125  O   HIS A 265      -6.031   2.082 -24.281  1.00 77.06           O  
ATOM   2126  CG  HIS A 265      -4.074   0.162 -22.422  1.00 77.06           C  
ATOM   2127  CD2 HIS A 265      -3.123   0.604 -23.281  1.00 77.06           C  
ATOM   2128  ND1 HIS A 265      -4.152  -1.202 -22.594  1.00 77.06           N  
ATOM   2129  CE1 HIS A 265      -3.281  -1.569 -23.516  1.00 77.06           C  
ATOM   2130  NE2 HIS A 265      -2.645  -0.492 -23.953  1.00 77.06           N  
ATOM   2131  N   SER A 266      -6.145   3.639 -22.594  1.00 80.88           N  
ATOM   2132  CA  SER A 266      -5.828   4.727 -23.516  1.00 80.88           C  
ATOM   2133  C   SER A 266      -4.340   4.758 -23.844  1.00 80.88           C  
ATOM   2134  CB  SER A 266      -6.258   6.070 -22.922  1.00 80.88           C  
ATOM   2135  O   SER A 266      -3.961   4.926 -25.000  1.00 80.88           O  
ATOM   2136  OG  SER A 266      -7.629   6.051 -22.562  1.00 80.88           O  
ATOM   2137  N   LYS A 267      -3.555   4.613 -22.844  1.00 86.81           N  
ATOM   2138  CA  LYS A 267      -2.102   4.555 -22.984  1.00 86.81           C  
ATOM   2139  C   LYS A 267      -1.505   3.457 -22.109  1.00 86.81           C  
ATOM   2140  CB  LYS A 267      -1.475   5.906 -22.625  1.00 86.81           C  
ATOM   2141  O   LYS A 267      -2.047   3.135 -21.047  1.00 86.81           O  
ATOM   2142  CG  LYS A 267      -1.866   7.035 -23.562  1.00 86.81           C  
ATOM   2143  CD  LYS A 267      -1.125   8.320 -23.234  1.00 86.81           C  
ATOM   2144  CE  LYS A 267      -1.522   9.461 -24.172  1.00 86.81           C  
ATOM   2145  NZ  LYS A 267      -0.796  10.727 -23.844  1.00 86.81           N  
ATOM   2146  N   LEU A 268      -0.399   2.912 -22.672  1.00 86.62           N  
ATOM   2147  CA  LEU A 268       0.335   1.873 -21.969  1.00 86.62           C  
ATOM   2148  C   LEU A 268       1.777   2.301 -21.719  1.00 86.62           C  
ATOM   2149  CB  LEU A 268       0.308   0.561 -22.750  1.00 86.62           C  
ATOM   2150  O   LEU A 268       2.480   2.703 -22.641  1.00 86.62           O  
ATOM   2151  CG  LEU A 268       1.056  -0.619 -22.125  1.00 86.62           C  
ATOM   2152  CD1 LEU A 268       0.349  -1.082 -20.859  1.00 86.62           C  
ATOM   2153  CD2 LEU A 268       1.176  -1.765 -23.125  1.00 86.62           C  
ATOM   2154  N   PHE A 269       2.113   2.301 -20.469  1.00 87.25           N  
ATOM   2155  CA  PHE A 269       3.473   2.646 -20.078  1.00 87.25           C  
ATOM   2156  C   PHE A 269       4.246   1.403 -19.641  1.00 87.25           C  
ATOM   2157  CB  PHE A 269       3.457   3.670 -18.938  1.00 87.25           C  
ATOM   2158  O   PHE A 269       3.910   0.773 -18.641  1.00 87.25           O  
ATOM   2159  CG  PHE A 269       2.738   4.949 -19.281  1.00 87.25           C  
ATOM   2160  CD1 PHE A 269       3.449   6.090 -19.625  1.00 87.25           C  
ATOM   2161  CD2 PHE A 269       1.351   5.004 -19.250  1.00 87.25           C  
ATOM   2162  CE1 PHE A 269       2.785   7.273 -19.938  1.00 87.25           C  
ATOM   2163  CE2 PHE A 269       0.681   6.184 -19.562  1.00 87.25           C  
ATOM   2164  CZ  PHE A 269       1.400   7.316 -19.906  1.00 87.25           C  
ATOM   2165  N   GLU A 270       5.230   1.027 -20.359  1.00 87.75           N  
ATOM   2166  CA  GLU A 270       6.039  -0.157 -20.078  1.00 87.75           C  
ATOM   2167  C   GLU A 270       7.457   0.000 -20.625  1.00 87.75           C  
ATOM   2168  CB  GLU A 270       5.383  -1.405 -20.672  1.00 87.75           C  
ATOM   2169  O   GLU A 270       7.652   0.565 -21.703  1.00 87.75           O  
ATOM   2170  CG  GLU A 270       6.121  -2.697 -20.359  1.00 87.75           C  
ATOM   2171  CD  GLU A 270       5.445  -3.932 -20.938  1.00 87.75           C  
ATOM   2172  OE1 GLU A 270       5.852  -5.062 -20.594  1.00 87.75           O  
ATOM   2173  OE2 GLU A 270       4.508  -3.764 -21.750  1.00 87.75           O  
ATOM   2174  N   GLU A 271       8.320  -0.382 -19.797  1.00 83.69           N  
ATOM   2175  CA  GLU A 271       9.711  -0.396 -20.250  1.00 83.69           C  
ATOM   2176  C   GLU A 271      10.062  -1.720 -20.922  1.00 83.69           C  
ATOM   2177  CB  GLU A 271      10.656  -0.136 -19.062  1.00 83.69           C  
ATOM   2178  O   GLU A 271       9.852  -2.789 -20.344  1.00 83.69           O  
ATOM   2179  CG  GLU A 271      12.086   0.196 -19.484  1.00 83.69           C  
ATOM   2180  CD  GLU A 271      12.977   0.566 -18.312  1.00 83.69           C  
ATOM   2181  OE1 GLU A 271      14.125   1.021 -18.547  1.00 83.69           O  
ATOM   2182  OE2 GLU A 271      12.539   0.398 -17.156  1.00 83.69           O  
ATOM   2183  N   PRO A 272      10.500  -1.602 -22.078  1.00 79.44           N  
ATOM   2184  CA  PRO A 272      10.883  -2.846 -22.750  1.00 79.44           C  
ATOM   2185  C   PRO A 272      11.992  -3.594 -22.000  1.00 79.44           C  
ATOM   2186  CB  PRO A 272      11.367  -2.375 -24.125  1.00 79.44           C  
ATOM   2187  O   PRO A 272      12.969  -2.979 -21.562  1.00 79.44           O  
ATOM   2188  CG  PRO A 272      11.523  -0.895 -23.984  1.00 79.44           C  
ATOM   2189  CD  PRO A 272      10.859  -0.461 -22.703  1.00 79.44           C  
ATOM   2190  N   GLU A 273      11.758  -4.793 -21.609  1.00 75.94           N  
ATOM   2191  CA  GLU A 273      12.750  -5.602 -20.922  1.00 75.94           C  
ATOM   2192  C   GLU A 273      13.641  -6.352 -21.906  1.00 75.94           C  
ATOM   2193  CB  GLU A 273      12.070  -6.590 -19.969  1.00 75.94           C  
ATOM   2194  O   GLU A 273      13.172  -6.812 -22.938  1.00 75.94           O  
ATOM   2195  CG  GLU A 273      11.984  -6.098 -18.531  1.00 75.94           C  
ATOM   2196  CD  GLU A 273      11.430  -7.141 -17.562  1.00 75.94           C  
ATOM   2197  OE1 GLU A 273      11.336  -6.859 -16.359  1.00 75.94           O  
ATOM   2198  OE2 GLU A 273      11.086  -8.250 -18.031  1.00 75.94           O  
ATOM   2199  N   ASP A 274      14.875  -6.273 -21.547  1.00 74.75           N  
ATOM   2200  CA  ASP A 274      15.797  -7.117 -22.297  1.00 74.75           C  
ATOM   2201  C   ASP A 274      15.648  -8.586 -21.906  1.00 74.75           C  
ATOM   2202  CB  ASP A 274      17.234  -6.656 -22.078  1.00 74.75           C  
ATOM   2203  O   ASP A 274      15.914  -8.953 -20.766  1.00 74.75           O  
ATOM   2204  CG  ASP A 274      18.203  -7.203 -23.125  1.00 74.75           C  
ATOM   2205  OD1 ASP A 274      17.844  -8.172 -23.828  1.00 74.75           O  
ATOM   2206  OD2 ASP A 274      19.328  -6.660 -23.234  1.00 74.75           O  
ATOM   2207  N   PRO A 275      15.180  -9.422 -22.797  1.00 76.19           N  
ATOM   2208  CA  PRO A 275      14.977 -10.836 -22.484  1.00 76.19           C  
ATOM   2209  C   PRO A 275      16.234 -11.523 -21.969  1.00 76.19           C  
ATOM   2210  CB  PRO A 275      14.539 -11.438 -23.828  1.00 76.19           C  
ATOM   2211  O   PRO A 275      16.156 -12.516 -21.234  1.00 76.19           O  
ATOM   2212  CG  PRO A 275      14.281 -10.250 -24.703  1.00 76.19           C  
ATOM   2213  CD  PRO A 275      14.883  -9.039 -24.047  1.00 76.19           C  
ATOM   2214  N   SER A 276      17.391 -10.992 -22.359  1.00 72.69           N  
ATOM   2215  CA  SER A 276      18.656 -11.602 -21.922  1.00 72.69           C  
ATOM   2216  C   SER A 276      18.891 -11.375 -20.438  1.00 72.69           C  
ATOM   2217  CB  SER A 276      19.828 -11.031 -22.734  1.00 72.69           C  
ATOM   2218  O   SER A 276      19.641 -12.117 -19.797  1.00 72.69           O  
ATOM   2219  OG  SER A 276      19.984  -9.648 -22.484  1.00 72.69           O  
ATOM   2220  N   ASN A 277      18.219 -10.422 -19.875  1.00 73.44           N  
ATOM   2221  CA  ASN A 277      18.422 -10.078 -18.469  1.00 73.44           C  
ATOM   2222  C   ASN A 277      17.297 -10.625 -17.594  1.00 73.44           C  
ATOM   2223  CB  ASN A 277      18.531  -8.562 -18.297  1.00 73.44           C  
ATOM   2224  O   ASN A 277      17.203 -10.273 -16.406  1.00 73.44           O  
ATOM   2225  CG  ASN A 277      19.875  -8.023 -18.781  1.00 73.44           C  
ATOM   2226  ND2 ASN A 277      19.938  -6.711 -18.984  1.00 73.44           N  
ATOM   2227  OD1 ASN A 277      20.828  -8.773 -18.969  1.00 73.44           O  
ATOM   2228  N   ARG A 278      16.500 -11.477 -18.188  1.00 77.25           N  
ATOM   2229  CA  ARG A 278      15.367 -11.992 -17.438  1.00 77.25           C  
ATOM   2230  C   ARG A 278      15.805 -13.062 -16.438  1.00 77.25           C  
ATOM   2231  CB  ARG A 278      14.305 -12.555 -18.375  1.00 77.25           C  
ATOM   2232  O   ARG A 278      16.562 -13.969 -16.797  1.00 77.25           O  
ATOM   2233  CG  ARG A 278      12.914 -12.633 -17.766  1.00 77.25           C  
ATOM   2234  CD  ARG A 278      11.875 -13.047 -18.797  1.00 77.25           C  
ATOM   2235  NE  ARG A 278      10.547 -13.195 -18.203  1.00 77.25           N  
ATOM   2236  NH1 ARG A 278       9.477 -13.719 -20.172  1.00 77.25           N  
ATOM   2237  NH2 ARG A 278       8.289 -13.617 -18.219  1.00 77.25           N  
ATOM   2238  CZ  ARG A 278       9.445 -13.508 -18.859  1.00 77.25           C  
ATOM   2239  N   SER A 279      15.539 -12.750 -15.234  1.00 74.25           N  
ATOM   2240  CA  SER A 279      15.820 -13.695 -14.156  1.00 74.25           C  
ATOM   2241  C   SER A 279      14.555 -14.062 -13.398  1.00 74.25           C  
ATOM   2242  CB  SER A 279      16.844 -13.102 -13.188  1.00 74.25           C  
ATOM   2243  O   SER A 279      13.484 -13.500 -13.648  1.00 74.25           O  
ATOM   2244  OG  SER A 279      16.234 -12.227 -12.266  1.00 74.25           O  
ATOM   2245  N   PHE A 280      14.688 -15.023 -12.555  1.00 74.50           N  
ATOM   2246  CA  PHE A 280      13.586 -15.492 -11.727  1.00 74.50           C  
ATOM   2247  C   PHE A 280      12.906 -14.336 -11.016  1.00 74.50           C  
ATOM   2248  CB  PHE A 280      14.078 -16.531 -10.711  1.00 74.50           C  
ATOM   2249  O   PHE A 280      11.680 -14.305 -10.891  1.00 74.50           O  
ATOM   2250  CG  PHE A 280      13.008 -17.000  -9.766  1.00 74.50           C  
ATOM   2251  CD1 PHE A 280      12.883 -16.453  -8.492  1.00 74.50           C  
ATOM   2252  CD2 PHE A 280      12.117 -18.000 -10.148  1.00 74.50           C  
ATOM   2253  CE1 PHE A 280      11.898 -16.891  -7.617  1.00 74.50           C  
ATOM   2254  CE2 PHE A 280      11.125 -18.438  -9.273  1.00 74.50           C  
ATOM   2255  CZ  PHE A 280      11.016 -17.891  -8.008  1.00 74.50           C  
ATOM   2256  N   PHE A 281      13.672 -13.297 -10.648  1.00 85.19           N  
ATOM   2257  CA  PHE A 281      13.133 -12.234  -9.812  1.00 85.19           C  
ATOM   2258  C   PHE A 281      12.664 -11.062 -10.664  1.00 85.19           C  
ATOM   2259  CB  PHE A 281      14.188 -11.758  -8.805  1.00 85.19           C  
ATOM   2260  O   PHE A 281      12.078 -10.102 -10.148  1.00 85.19           O  
ATOM   2261  CG  PHE A 281      14.602 -12.812  -7.816  1.00 85.19           C  
ATOM   2262  CD1 PHE A 281      13.719 -13.258  -6.840  1.00 85.19           C  
ATOM   2263  CD2 PHE A 281      15.875 -13.367  -7.863  1.00 85.19           C  
ATOM   2264  CE1 PHE A 281      14.102 -14.234  -5.922  1.00 85.19           C  
ATOM   2265  CE2 PHE A 281      16.266 -14.344  -6.953  1.00 85.19           C  
ATOM   2266  CZ  PHE A 281      15.375 -14.773  -5.984  1.00 85.19           C  
ATOM   2267  N   SER A 282      12.938 -11.070 -11.938  1.00 84.31           N  
ATOM   2268  CA  SER A 282      12.656  -9.930 -12.805  1.00 84.31           C  
ATOM   2269  C   SER A 282      11.195  -9.492 -12.688  1.00 84.31           C  
ATOM   2270  CB  SER A 282      12.977 -10.273 -14.258  1.00 84.31           C  
ATOM   2271  O   SER A 282      10.914  -8.305 -12.523  1.00 84.31           O  
ATOM   2272  OG  SER A 282      14.375 -10.453 -14.430  1.00 84.31           O  
ATOM   2273  N   GLU A 283      10.336 -10.430 -12.711  1.00 83.69           N  
ATOM   2274  CA  GLU A 283       8.922 -10.094 -12.617  1.00 83.69           C  
ATOM   2275  C   GLU A 283       8.555  -9.633 -11.211  1.00 83.69           C  
ATOM   2276  CB  GLU A 283       8.055 -11.289 -13.023  1.00 83.69           C  
ATOM   2277  O   GLU A 283       7.742  -8.719 -11.047  1.00 83.69           O  
ATOM   2278  CG  GLU A 283       6.586 -10.945 -13.227  1.00 83.69           C  
ATOM   2279  CD  GLU A 283       5.754 -12.133 -13.695  1.00 83.69           C  
ATOM   2280  OE1 GLU A 283       4.504 -12.039 -13.672  1.00 83.69           O  
ATOM   2281  OE2 GLU A 283       6.355 -13.156 -14.086  1.00 83.69           O  
ATOM   2282  N   ILE A 284       9.156 -10.164 -10.266  1.00 86.19           N  
ATOM   2283  CA  ILE A 284       8.836  -9.844  -8.875  1.00 86.19           C  
ATOM   2284  C   ILE A 284       9.305  -8.422  -8.555  1.00 86.19           C  
ATOM   2285  CB  ILE A 284       9.477 -10.852  -7.898  1.00 86.19           C  
ATOM   2286  O   ILE A 284       8.555  -7.637  -7.965  1.00 86.19           O  
ATOM   2287  CG1 ILE A 284       8.914 -12.258  -8.141  1.00 86.19           C  
ATOM   2288  CG2 ILE A 284       9.258 -10.414  -6.449  1.00 86.19           C  
ATOM   2289  CD1 ILE A 284       9.539 -13.328  -7.254  1.00 86.19           C  
ATOM   2290  N   ILE A 285      10.492  -8.094  -8.961  1.00 90.75           N  
ATOM   2291  CA  ILE A 285      11.055  -6.793  -8.617  1.00 90.75           C  
ATOM   2292  C   ILE A 285      10.430  -5.711  -9.500  1.00 90.75           C  
ATOM   2293  CB  ILE A 285      12.594  -6.785  -8.781  1.00 90.75           C  
ATOM   2294  O   ILE A 285      10.523  -4.520  -9.188  1.00 90.75           O  
ATOM   2295  CG1 ILE A 285      12.984  -7.125 -10.219  1.00 90.75           C  
ATOM   2296  CG2 ILE A 285      13.242  -7.762  -7.793  1.00 90.75           C  
ATOM   2297  CD1 ILE A 285      14.477  -7.043 -10.492  1.00 90.75           C  
ATOM   2298  N   SER A 286       9.844  -6.145 -10.570  1.00 91.50           N  
ATOM   2299  CA  SER A 286       9.234  -5.172 -11.477  1.00 91.50           C  
ATOM   2300  C   SER A 286       7.840  -4.773 -11.000  1.00 91.50           C  
ATOM   2301  CB  SER A 286       9.148  -5.734 -12.891  1.00 91.50           C  
ATOM   2302  O   SER A 286       7.258  -3.807 -11.500  1.00 91.50           O  
ATOM   2303  OG  SER A 286       8.336  -6.891 -12.930  1.00 91.50           O  
ATOM   2304  N   SER A 287       7.305  -5.516 -10.062  1.00 92.88           N  
ATOM   2305  CA  SER A 287       5.973  -5.215  -9.547  1.00 92.88           C  
ATOM   2306  C   SER A 287       5.906  -3.797  -8.984  1.00 92.88           C  
ATOM   2307  CB  SER A 287       5.574  -6.219  -8.469  1.00 92.88           C  
ATOM   2308  O   SER A 287       6.754  -3.404  -8.180  1.00 92.88           O  
ATOM   2309  OG  SER A 287       4.312  -5.887  -7.914  1.00 92.88           O  
ATOM   2310  N   ILE A 288       4.914  -3.066  -9.453  1.00 96.25           N  
ATOM   2311  CA  ILE A 288       4.773  -1.684  -9.008  1.00 96.25           C  
ATOM   2312  C   ILE A 288       4.012  -1.644  -7.688  1.00 96.25           C  
ATOM   2313  CB  ILE A 288       4.055  -0.820 -10.070  1.00 96.25           C  
ATOM   2314  O   ILE A 288       2.883  -2.133  -7.598  1.00 96.25           O  
ATOM   2315  CG1 ILE A 288       4.859  -0.790 -11.375  1.00 96.25           C  
ATOM   2316  CG2 ILE A 288       3.814   0.597  -9.539  1.00 96.25           C  
ATOM   2317  CD1 ILE A 288       4.133  -0.132 -12.539  1.00 96.25           C  
ATOM   2318  N   SER A 289       4.668  -1.067  -6.734  1.00 95.38           N  
ATOM   2319  CA  SER A 289       4.059  -1.020  -5.410  1.00 95.38           C  
ATOM   2320  C   SER A 289       3.199   0.228  -5.242  1.00 95.38           C  
ATOM   2321  CB  SER A 289       5.137  -1.056  -4.324  1.00 95.38           C  
ATOM   2322  O   SER A 289       2.258   0.237  -4.445  1.00 95.38           O  
ATOM   2323  OG  SER A 289       6.012   0.050  -4.445  1.00 95.38           O  
ATOM   2324  N   ASP A 290       3.543   1.324  -5.973  1.00 97.81           N  
ATOM   2325  CA  ASP A 290       2.799   2.572  -5.832  1.00 97.81           C  
ATOM   2326  C   ASP A 290       2.883   3.406  -7.109  1.00 97.81           C  
ATOM   2327  CB  ASP A 290       3.322   3.379  -4.645  1.00 97.81           C  
ATOM   2328  O   ASP A 290       3.883   3.352  -7.828  1.00 97.81           O  
ATOM   2329  CG  ASP A 290       2.332   4.418  -4.148  1.00 97.81           C  
ATOM   2330  OD1 ASP A 290       1.138   4.344  -4.512  1.00 97.81           O  
ATOM   2331  OD2 ASP A 290       2.748   5.320  -3.391  1.00 97.81           O  
ATOM   2332  N   VAL A 291       1.867   4.121  -7.367  1.00 98.06           N  
ATOM   2333  CA  VAL A 291       1.776   5.039  -8.500  1.00 98.06           C  
ATOM   2334  C   VAL A 291       1.146   6.352  -8.047  1.00 98.06           C  
ATOM   2335  CB  VAL A 291       0.961   4.426  -9.664  1.00 98.06           C  
ATOM   2336  O   VAL A 291       0.115   6.355  -7.371  1.00 98.06           O  
ATOM   2337  CG1 VAL A 291       0.803   5.434 -10.797  1.00 98.06           C  
ATOM   2338  CG2 VAL A 291       1.627   3.148 -10.164  1.00 98.06           C  
ATOM   2339  N   LYS A 292       1.804   7.477  -8.383  1.00 97.69           N  
ATOM   2340  CA  LYS A 292       1.312   8.797  -8.000  1.00 97.69           C  
ATOM   2341  C   LYS A 292       1.473   9.797  -9.141  1.00 97.69           C  
ATOM   2342  CB  LYS A 292       2.043   9.297  -6.750  1.00 97.69           C  
ATOM   2343  O   LYS A 292       2.525   9.859  -9.773  1.00 97.69           O  
ATOM   2344  CG  LYS A 292       1.764   8.477  -5.500  1.00 97.69           C  
ATOM   2345  CD  LYS A 292       0.364   8.742  -4.961  1.00 97.69           C  
ATOM   2346  CE  LYS A 292       0.115   7.996  -3.658  1.00 97.69           C  
ATOM   2347  NZ  LYS A 292      -1.276   8.203  -3.156  1.00 97.69           N  
ATOM   2348  N   PHE A 293       0.423  10.539  -9.344  1.00 98.00           N  
ATOM   2349  CA  PHE A 293       0.542  11.656 -10.273  1.00 98.00           C  
ATOM   2350  C   PHE A 293       1.215  12.844  -9.602  1.00 98.00           C  
ATOM   2351  CB  PHE A 293      -0.835  12.062 -10.805  1.00 98.00           C  
ATOM   2352  O   PHE A 293       1.100  13.023  -8.383  1.00 98.00           O  
ATOM   2353  CG  PHE A 293      -1.399  11.109 -11.820  1.00 98.00           C  
ATOM   2354  CD1 PHE A 293      -0.976  11.156 -13.148  1.00 98.00           C  
ATOM   2355  CD2 PHE A 293      -2.355  10.172 -11.453  1.00 98.00           C  
ATOM   2356  CE1 PHE A 293      -1.497  10.273 -14.086  1.00 98.00           C  
ATOM   2357  CE2 PHE A 293      -2.881   9.289 -12.391  1.00 98.00           C  
ATOM   2358  CZ  PHE A 293      -2.451   9.336 -13.711  1.00 98.00           C  
ATOM   2359  N   SER A 294       1.922  13.562 -10.438  1.00 97.75           N  
ATOM   2360  CA  SER A 294       2.393  14.852  -9.930  1.00 97.75           C  
ATOM   2361  C   SER A 294       1.229  15.805  -9.680  1.00 97.75           C  
ATOM   2362  CB  SER A 294       3.385  15.484 -10.906  1.00 97.75           C  
ATOM   2363  O   SER A 294       0.127  15.594 -10.195  1.00 97.75           O  
ATOM   2364  OG  SER A 294       2.748  15.812 -12.125  1.00 97.75           O  
ATOM   2365  N   HIS A 295       1.517  16.812  -8.898  1.00 95.31           N  
ATOM   2366  CA  HIS A 295       0.467  17.781  -8.609  1.00 95.31           C  
ATOM   2367  C   HIS A 295       0.031  18.516  -9.875  1.00 95.31           C  
ATOM   2368  CB  HIS A 295       0.941  18.797  -7.562  1.00 95.31           C  
ATOM   2369  O   HIS A 295      -1.147  18.844 -10.039  1.00 95.31           O  
ATOM   2370  CG  HIS A 295       1.272  18.172  -6.242  1.00 95.31           C  
ATOM   2371  CD2 HIS A 295       0.513  17.969  -5.141  1.00 95.31           C  
ATOM   2372  ND1 HIS A 295       2.523  17.672  -5.945  1.00 95.31           N  
ATOM   2373  CE1 HIS A 295       2.520  17.188  -4.715  1.00 95.31           C  
ATOM   2374  NE2 HIS A 295       1.311  17.359  -4.203  1.00 95.31           N  
ATOM   2375  N   SER A 296       0.883  18.750 -10.766  1.00 93.94           N  
ATOM   2376  CA  SER A 296       0.574  19.406 -12.031  1.00 93.94           C  
ATOM   2377  C   SER A 296      -0.251  18.500 -12.945  1.00 93.94           C  
ATOM   2378  CB  SER A 296       1.859  19.828 -12.742  1.00 93.94           C  
ATOM   2379  O   SER A 296      -0.905  18.984 -13.875  1.00 93.94           O  
ATOM   2380  OG  SER A 296       2.580  18.688 -13.195  1.00 93.94           O  
ATOM   2381  N   GLY A 297      -0.160  17.188 -12.773  1.00 96.00           N  
ATOM   2382  CA  GLY A 297      -0.865  16.234 -13.609  1.00 96.00           C  
ATOM   2383  C   GLY A 297      -0.096  15.859 -14.859  1.00 96.00           C  
ATOM   2384  O   GLY A 297      -0.565  15.055 -15.664  1.00 96.00           O  
ATOM   2385  N   ARG A 298       1.047  16.438 -14.992  1.00 95.94           N  
ATOM   2386  CA  ARG A 298       1.824  16.188 -16.203  1.00 95.94           C  
ATOM   2387  C   ARG A 298       2.639  14.906 -16.078  1.00 95.94           C  
ATOM   2388  CB  ARG A 298       2.750  17.375 -16.500  1.00 95.94           C  
ATOM   2389  O   ARG A 298       2.789  14.164 -17.047  1.00 95.94           O  
ATOM   2390  CG  ARG A 298       3.654  17.156 -17.703  1.00 95.94           C  
ATOM   2391  CD  ARG A 298       4.469  18.406 -18.016  1.00 95.94           C  
ATOM   2392  NE  ARG A 298       5.410  18.172 -19.109  1.00 95.94           N  
ATOM   2393  NH1 ARG A 298       6.289  20.312 -19.078  1.00 95.94           N  
ATOM   2394  NH2 ARG A 298       7.062  18.766 -20.594  1.00 95.94           N  
ATOM   2395  CZ  ARG A 298       6.250  19.078 -19.594  1.00 95.94           C  
ATOM   2396  N   TYR A 299       3.137  14.656 -14.891  1.00 97.69           N  
ATOM   2397  CA  TYR A 299       4.035  13.523 -14.680  1.00 97.69           C  
ATOM   2398  C   TYR A 299       3.395  12.477 -13.781  1.00 97.69           C  
ATOM   2399  CB  TYR A 299       5.359  13.992 -14.078  1.00 97.69           C  
ATOM   2400  O   TYR A 299       2.404  12.758 -13.102  1.00 97.69           O  
ATOM   2401  CG  TYR A 299       6.090  15.008 -14.922  1.00 97.69           C  
ATOM   2402  CD1 TYR A 299       6.828  14.609 -16.031  1.00 97.69           C  
ATOM   2403  CD2 TYR A 299       6.047  16.359 -14.609  1.00 97.69           C  
ATOM   2404  CE1 TYR A 299       7.504  15.547 -16.812  1.00 97.69           C  
ATOM   2405  CE2 TYR A 299       6.719  17.297 -15.391  1.00 97.69           C  
ATOM   2406  OH  TYR A 299       8.109  17.812 -17.266  1.00 97.69           O  
ATOM   2407  CZ  TYR A 299       7.441  16.891 -16.484  1.00 97.69           C  
ATOM   2408  N   MET A 300       3.945  11.297 -13.906  1.00 97.56           N  
ATOM   2409  CA  MET A 300       3.553  10.164 -13.062  1.00 97.56           C  
ATOM   2410  C   MET A 300       4.777   9.461 -12.500  1.00 97.56           C  
ATOM   2411  CB  MET A 300       2.697   9.172 -13.859  1.00 97.56           C  
ATOM   2412  O   MET A 300       5.770   9.266 -13.203  1.00 97.56           O  
ATOM   2413  CG  MET A 300       2.279   7.953 -13.055  1.00 97.56           C  
ATOM   2414  SD  MET A 300       1.222   6.809 -14.031  1.00 97.56           S  
ATOM   2415  CE  MET A 300       2.367   6.367 -15.367  1.00 97.56           C  
ATOM   2416  N   MET A 301       4.723   9.219 -11.258  1.00 98.06           N  
ATOM   2417  CA  MET A 301       5.809   8.523 -10.578  1.00 98.06           C  
ATOM   2418  C   MET A 301       5.402   7.098 -10.219  1.00 98.06           C  
ATOM   2419  CB  MET A 301       6.227   9.281  -9.312  1.00 98.06           C  
ATOM   2420  O   MET A 301       4.277   6.859  -9.773  1.00 98.06           O  
ATOM   2421  CG  MET A 301       7.281   8.562  -8.484  1.00 98.06           C  
ATOM   2422  SD  MET A 301       7.887   9.570  -7.082  1.00 98.06           S  
ATOM   2423  CE  MET A 301       6.391   9.633  -6.059  1.00 98.06           C  
ATOM   2424  N   THR A 302       6.262   6.145 -10.422  1.00 98.06           N  
ATOM   2425  CA  THR A 302       6.035   4.754 -10.047  1.00 98.06           C  
ATOM   2426  C   THR A 302       7.168   4.242  -9.164  1.00 98.06           C  
ATOM   2427  CB  THR A 302       5.906   3.854 -11.289  1.00 98.06           C  
ATOM   2428  O   THR A 302       8.320   4.652  -9.320  1.00 98.06           O  
ATOM   2429  CG2 THR A 302       4.742   4.301 -12.172  1.00 98.06           C  
ATOM   2430  OG1 THR A 302       7.117   3.918 -12.047  1.00 98.06           O  
ATOM   2431  N   ARG A 303       6.816   3.402  -8.242  1.00 98.12           N  
ATOM   2432  CA  ARG A 303       7.785   2.768  -7.355  1.00 98.12           C  
ATOM   2433  C   ARG A 303       7.770   1.252  -7.520  1.00 98.12           C  
ATOM   2434  CB  ARG A 303       7.504   3.141  -5.895  1.00 98.12           C  
ATOM   2435  O   ARG A 303       6.758   0.604  -7.238  1.00 98.12           O  
ATOM   2436  CG  ARG A 303       8.344   2.367  -4.891  1.00 98.12           C  
ATOM   2437  CD  ARG A 303       9.828   2.703  -5.016  1.00 98.12           C  
ATOM   2438  NE  ARG A 303      10.625   2.006  -4.012  1.00 98.12           N  
ATOM   2439  NH1 ARG A 303      10.844   3.838  -2.623  1.00 98.12           N  
ATOM   2440  NH2 ARG A 303      11.805   1.836  -2.051  1.00 98.12           N  
ATOM   2441  CZ  ARG A 303      11.086   2.562  -2.896  1.00 98.12           C  
ATOM   2442  N   ASP A 304       8.844   0.694  -8.016  1.00 96.88           N  
ATOM   2443  CA  ASP A 304       9.062  -0.749  -7.977  1.00 96.88           C  
ATOM   2444  C   ASP A 304      10.039  -1.127  -6.863  1.00 96.88           C  
ATOM   2445  CB  ASP A 304       9.594  -1.249  -9.328  1.00 96.88           C  
ATOM   2446  O   ASP A 304      10.391  -0.290  -6.027  1.00 96.88           O  
ATOM   2447  CG  ASP A 304      10.898  -0.588  -9.734  1.00 96.88           C  
ATOM   2448  OD1 ASP A 304      11.766  -0.373  -8.867  1.00 96.88           O  
ATOM   2449  OD2 ASP A 304      11.047  -0.277 -10.938  1.00 96.88           O  
ATOM   2450  N   TYR A 305      10.430  -2.375  -6.809  1.00 96.06           N  
ATOM   2451  CA  TYR A 305      11.211  -2.805  -5.656  1.00 96.06           C  
ATOM   2452  C   TYR A 305      12.578  -2.135  -5.645  1.00 96.06           C  
ATOM   2453  CB  TYR A 305      11.375  -4.328  -5.652  1.00 96.06           C  
ATOM   2454  O   TYR A 305      13.094  -1.781  -4.582  1.00 96.06           O  
ATOM   2455  CG  TYR A 305      12.016  -4.867  -4.398  1.00 96.06           C  
ATOM   2456  CD1 TYR A 305      13.336  -5.320  -4.410  1.00 96.06           C  
ATOM   2457  CD2 TYR A 305      11.312  -4.926  -3.203  1.00 96.06           C  
ATOM   2458  CE1 TYR A 305      13.930  -5.816  -3.256  1.00 96.06           C  
ATOM   2459  CE2 TYR A 305      11.898  -5.422  -2.045  1.00 96.06           C  
ATOM   2460  OH  TYR A 305      13.797  -6.359  -0.937  1.00 96.06           O  
ATOM   2461  CZ  TYR A 305      13.211  -5.867  -2.080  1.00 96.06           C  
ATOM   2462  N   LEU A 306      13.125  -1.829  -6.844  1.00 96.75           N  
ATOM   2463  CA  LEU A 306      14.508  -1.370  -6.906  1.00 96.75           C  
ATOM   2464  C   LEU A 306      14.570   0.130  -7.172  1.00 96.75           C  
ATOM   2465  CB  LEU A 306      15.273  -2.125  -7.992  1.00 96.75           C  
ATOM   2466  O   LEU A 306      15.547   0.790  -6.805  1.00 96.75           O  
ATOM   2467  CG  LEU A 306      15.539  -3.609  -7.730  1.00 96.75           C  
ATOM   2468  CD1 LEU A 306      16.281  -4.230  -8.906  1.00 96.75           C  
ATOM   2469  CD2 LEU A 306      16.328  -3.793  -6.434  1.00 96.75           C  
ATOM   2470  N   SER A 307      13.516   0.687  -7.816  1.00 97.50           N  
ATOM   2471  CA  SER A 307      13.703   2.049  -8.305  1.00 97.50           C  
ATOM   2472  C   SER A 307      12.398   2.834  -8.266  1.00 97.50           C  
ATOM   2473  CB  SER A 307      14.258   2.033  -9.734  1.00 97.50           C  
ATOM   2474  O   SER A 307      11.328   2.260  -8.055  1.00 97.50           O  
ATOM   2475  OG  SER A 307      13.328   1.444 -10.625  1.00 97.50           O  
ATOM   2476  N   VAL A 308      12.570   4.133  -8.352  1.00 98.12           N  
ATOM   2477  CA  VAL A 308      11.492   5.074  -8.625  1.00 98.12           C  
ATOM   2478  C   VAL A 308      11.625   5.633 -10.039  1.00 98.12           C  
ATOM   2479  CB  VAL A 308      11.477   6.227  -7.594  1.00 98.12           C  
ATOM   2480  O   VAL A 308      12.703   6.102 -10.422  1.00 98.12           O  
ATOM   2481  CG1 VAL A 308      10.453   7.289  -7.984  1.00 98.12           C  
ATOM   2482  CG2 VAL A 308      11.180   5.688  -6.191  1.00 98.12           C  
ATOM   2483  N   LYS A 309      10.586   5.594 -10.773  1.00 97.69           N  
ATOM   2484  CA  LYS A 309      10.594   6.070 -12.156  1.00 97.69           C  
ATOM   2485  C   LYS A 309       9.570   7.184 -12.359  1.00 97.69           C  
ATOM   2486  CB  LYS A 309      10.320   4.922 -13.125  1.00 97.69           C  
ATOM   2487  O   LYS A 309       8.461   7.117 -11.828  1.00 97.69           O  
ATOM   2488  CG  LYS A 309      11.383   3.830 -13.109  1.00 97.69           C  
ATOM   2489  CD  LYS A 309      10.977   2.645 -13.977  1.00 97.69           C  
ATOM   2490  CE  LYS A 309      12.000   1.520 -13.898  1.00 97.69           C  
ATOM   2491  NZ  LYS A 309      11.562   0.316 -14.664  1.00 97.69           N  
ATOM   2492  N   ILE A 310       9.961   8.172 -13.109  1.00 98.06           N  
ATOM   2493  CA  ILE A 310       9.070   9.281 -13.453  1.00 98.06           C  
ATOM   2494  C   ILE A 310       8.719   9.211 -14.938  1.00 98.06           C  
ATOM   2495  CB  ILE A 310       9.711  10.641 -13.117  1.00 98.06           C  
ATOM   2496  O   ILE A 310       9.609   9.133 -15.789  1.00 98.06           O  
ATOM   2497  CG1 ILE A 310      10.055  10.719 -11.625  1.00 98.06           C  
ATOM   2498  CG2 ILE A 310       8.781  11.789 -13.516  1.00 98.06           C  
ATOM   2499  CD1 ILE A 310      10.742  12.008 -11.203  1.00 98.06           C  
ATOM   2500  N   TRP A 311       7.488   9.250 -15.148  1.00 97.62           N  
ATOM   2501  CA  TRP A 311       6.969   9.188 -16.516  1.00 97.62           C  
ATOM   2502  C   TRP A 311       6.328  10.516 -16.906  1.00 97.62           C  
ATOM   2503  CB  TRP A 311       5.949   8.055 -16.656  1.00 97.62           C  
ATOM   2504  O   TRP A 311       5.699  11.180 -16.078  1.00 97.62           O  
ATOM   2505  CG  TRP A 311       6.473   6.711 -16.234  1.00 97.62           C  
ATOM   2506  CD1 TRP A 311       6.613   6.238 -14.969  1.00 97.62           C  
ATOM   2507  CD2 TRP A 311       6.926   5.672 -17.109  1.00 97.62           C  
ATOM   2508  CE2 TRP A 311       7.332   4.594 -16.297  1.00 97.62           C  
ATOM   2509  CE3 TRP A 311       7.035   5.547 -18.500  1.00 97.62           C  
ATOM   2510  NE1 TRP A 311       7.129   4.961 -14.992  1.00 97.62           N  
ATOM   2511  CH2 TRP A 311       7.926   3.307 -18.188  1.00 97.62           C  
ATOM   2512  CZ2 TRP A 311       7.832   3.402 -16.828  1.00 97.62           C  
ATOM   2513  CZ3 TRP A 311       7.535   4.363 -19.031  1.00 97.62           C  
ATOM   2514  N   ASP A 312       6.527  10.883 -18.078  1.00 97.12           N  
ATOM   2515  CA  ASP A 312       5.746  11.945 -18.703  1.00 97.12           C  
ATOM   2516  C   ASP A 312       4.520  11.383 -19.422  1.00 97.12           C  
ATOM   2517  CB  ASP A 312       6.609  12.742 -19.688  1.00 97.12           C  
ATOM   2518  O   ASP A 312       4.641  10.477 -20.250  1.00 97.12           O  
ATOM   2519  CG  ASP A 312       5.941  14.016 -20.172  1.00 97.12           C  
ATOM   2520  OD1 ASP A 312       4.695  14.062 -20.234  1.00 97.12           O  
ATOM   2521  OD2 ASP A 312       6.672  14.984 -20.469  1.00 97.12           O  
ATOM   2522  N   LEU A 313       3.398  11.859 -19.141  1.00 95.69           N  
ATOM   2523  CA  LEU A 313       2.162  11.328 -19.703  1.00 95.69           C  
ATOM   2524  C   LEU A 313       2.150  11.469 -21.219  1.00 95.69           C  
ATOM   2525  CB  LEU A 313       0.949  12.047 -19.109  1.00 95.69           C  
ATOM   2526  O   LEU A 313       1.395  10.781 -21.906  1.00 95.69           O  
ATOM   2527  CG  LEU A 313       0.672  11.781 -17.625  1.00 95.69           C  
ATOM   2528  CD1 LEU A 313      -0.598  12.500 -17.188  1.00 95.69           C  
ATOM   2529  CD2 LEU A 313       0.561  10.281 -17.359  1.00 95.69           C  
ATOM   2530  N   ASN A 314       2.918  12.320 -21.703  1.00 93.56           N  
ATOM   2531  CA  ASN A 314       2.980  12.523 -23.156  1.00 93.56           C  
ATOM   2532  C   ASN A 314       4.066  11.664 -23.797  1.00 93.56           C  
ATOM   2533  CB  ASN A 314       3.213  14.000 -23.484  1.00 93.56           C  
ATOM   2534  O   ASN A 314       4.191  11.625 -25.016  1.00 93.56           O  
ATOM   2535  CG  ASN A 314       2.062  14.883 -23.047  1.00 93.56           C  
ATOM   2536  ND2 ASN A 314       2.383  16.062 -22.516  1.00 93.56           N  
ATOM   2537  OD1 ASN A 314       0.893  14.516 -23.172  1.00 93.56           O  
ATOM   2538  N   MET A 315       4.883  10.984 -22.984  1.00 91.19           N  
ATOM   2539  CA  MET A 315       5.934  10.094 -23.469  1.00 91.19           C  
ATOM   2540  C   MET A 315       5.820   8.719 -22.828  1.00 91.19           C  
ATOM   2541  CB  MET A 315       7.316  10.688 -23.188  1.00 91.19           C  
ATOM   2542  O   MET A 315       6.430   8.461 -21.781  1.00 91.19           O  
ATOM   2543  CG  MET A 315       7.594  11.977 -23.938  1.00 91.19           C  
ATOM   2544  SD  MET A 315       9.258  12.664 -23.578  1.00 91.19           S  
ATOM   2545  CE  MET A 315      10.297  11.383 -24.328  1.00 91.19           C  
ATOM   2546  N   GLU A 316       5.176   7.758 -23.484  1.00 88.19           N  
ATOM   2547  CA  GLU A 316       4.789   6.496 -22.859  1.00 88.19           C  
ATOM   2548  C   GLU A 316       5.859   5.426 -23.078  1.00 88.19           C  
ATOM   2549  CB  GLU A 316       3.447   6.012 -23.422  1.00 88.19           C  
ATOM   2550  O   GLU A 316       5.848   4.387 -22.406  1.00 88.19           O  
ATOM   2551  CG  GLU A 316       3.445   5.789 -24.922  1.00 88.19           C  
ATOM   2552  CD  GLU A 316       2.068   5.949 -25.547  1.00 88.19           C  
ATOM   2553  OE1 GLU A 316       1.820   5.359 -26.625  1.00 88.19           O  
ATOM   2554  OE2 GLU A 316       1.232   6.668 -24.969  1.00 88.19           O  
ATOM   2555  N   ASN A 317       6.832   5.570 -23.812  1.00 90.25           N  
ATOM   2556  CA  ASN A 317       7.730   4.504 -24.234  1.00 90.25           C  
ATOM   2557  C   ASN A 317       8.828   4.254 -23.219  1.00 90.25           C  
ATOM   2558  CB  ASN A 317       8.344   4.824 -25.609  1.00 90.25           C  
ATOM   2559  O   ASN A 317       9.414   3.170 -23.172  1.00 90.25           O  
ATOM   2560  CG  ASN A 317       7.316   4.797 -26.719  1.00 90.25           C  
ATOM   2561  ND2 ASN A 317       7.598   5.520 -27.797  1.00 90.25           N  
ATOM   2562  OD1 ASN A 317       6.281   4.137 -26.625  1.00 90.25           O  
ATOM   2563  N   ARG A 318       9.156   5.359 -22.531  1.00 93.12           N  
ATOM   2564  CA  ARG A 318      10.188   5.203 -21.516  1.00 93.12           C  
ATOM   2565  C   ARG A 318      10.016   6.227 -20.406  1.00 93.12           C  
ATOM   2566  CB  ARG A 318      11.578   5.340 -22.141  1.00 93.12           C  
ATOM   2567  O   ARG A 318       9.484   7.316 -20.625  1.00 93.12           O  
ATOM   2568  CG  ARG A 318      11.844   6.703 -22.766  1.00 93.12           C  
ATOM   2569  CD  ARG A 318      13.234   6.777 -23.391  1.00 93.12           C  
ATOM   2570  NE  ARG A 318      13.492   8.086 -23.969  1.00 93.12           N  
ATOM   2571  NH1 ARG A 318      15.633   7.582 -24.672  1.00 93.12           N  
ATOM   2572  NH2 ARG A 318      14.750   9.664 -25.078  1.00 93.12           N  
ATOM   2573  CZ  ARG A 318      14.625   8.445 -24.578  1.00 93.12           C  
ATOM   2574  N   PRO A 319      10.500   5.867 -19.266  1.00 96.12           N  
ATOM   2575  CA  PRO A 319      10.492   6.879 -18.203  1.00 96.12           C  
ATOM   2576  C   PRO A 319      11.445   8.039 -18.500  1.00 96.12           C  
ATOM   2577  CB  PRO A 319      10.930   6.098 -16.969  1.00 96.12           C  
ATOM   2578  O   PRO A 319      12.516   7.836 -19.062  1.00 96.12           O  
ATOM   2579  CG  PRO A 319      11.719   4.949 -17.500  1.00 96.12           C  
ATOM   2580  CD  PRO A 319      11.203   4.605 -18.875  1.00 96.12           C  
ATOM   2581  N   VAL A 320      11.078   9.219 -18.094  1.00 96.56           N  
ATOM   2582  CA  VAL A 320      11.906  10.398 -18.328  1.00 96.56           C  
ATOM   2583  C   VAL A 320      13.016  10.461 -17.266  1.00 96.56           C  
ATOM   2584  CB  VAL A 320      11.070  11.695 -18.297  1.00 96.56           C  
ATOM   2585  O   VAL A 320      14.102  10.992 -17.531  1.00 96.56           O  
ATOM   2586  CG1 VAL A 320      11.906  12.891 -18.766  1.00 96.56           C  
ATOM   2587  CG2 VAL A 320       9.820  11.539 -19.156  1.00 96.56           C  
ATOM   2588  N   GLU A 321      12.781   9.922 -16.078  1.00 97.00           N  
ATOM   2589  CA  GLU A 321      13.758   9.852 -14.992  1.00 97.00           C  
ATOM   2590  C   GLU A 321      13.672   8.508 -14.273  1.00 97.00           C  
ATOM   2591  CB  GLU A 321      13.547  10.992 -14.000  1.00 97.00           C  
ATOM   2592  O   GLU A 321      12.578   7.973 -14.070  1.00 97.00           O  
ATOM   2593  CG  GLU A 321      13.586  12.375 -14.641  1.00 97.00           C  
ATOM   2594  CD  GLU A 321      13.023  13.469 -13.750  1.00 97.00           C  
ATOM   2595  OE1 GLU A 321      12.562  14.508 -14.273  1.00 97.00           O  
ATOM   2596  OE2 GLU A 321      13.031  13.281 -12.508  1.00 97.00           O  
ATOM   2597  N   THR A 322      14.828   7.934 -13.891  1.00 96.94           N  
ATOM   2598  CA  THR A 322      14.898   6.707 -13.102  1.00 96.94           C  
ATOM   2599  C   THR A 322      15.859   6.871 -11.930  1.00 96.94           C  
ATOM   2600  CB  THR A 322      15.336   5.512 -13.961  1.00 96.94           C  
ATOM   2601  O   THR A 322      17.031   7.238 -12.117  1.00 96.94           O  
ATOM   2602  CG2 THR A 322      15.359   4.223 -13.148  1.00 96.94           C  
ATOM   2603  OG1 THR A 322      14.422   5.359 -15.055  1.00 96.94           O  
ATOM   2604  N   TYR A 323      15.398   6.660 -10.719  1.00 97.69           N  
ATOM   2605  CA  TYR A 323      16.203   6.746  -9.508  1.00 97.69           C  
ATOM   2606  C   TYR A 323      16.344   5.379  -8.852  1.00 97.69           C  
ATOM   2607  CB  TYR A 323      15.578   7.734  -8.516  1.00 97.69           C  
ATOM   2608  O   TYR A 323      15.359   4.750  -8.477  1.00 97.69           O  
ATOM   2609  CG  TYR A 323      15.367   9.117  -9.086  1.00 97.69           C  
ATOM   2610  CD1 TYR A 323      16.438   9.992  -9.258  1.00 97.69           C  
ATOM   2611  CD2 TYR A 323      14.094   9.547  -9.461  1.00 97.69           C  
ATOM   2612  CE1 TYR A 323      16.250  11.266  -9.789  1.00 97.69           C  
ATOM   2613  CE2 TYR A 323      13.891  10.820  -9.984  1.00 97.69           C  
ATOM   2614  OH  TYR A 323      14.781  12.930 -10.672  1.00 97.69           O  
ATOM   2615  CZ  TYR A 323      14.969  11.672 -10.148  1.00 97.69           C  
ATOM   2616  N   GLN A 324      17.562   4.945  -8.609  1.00 96.69           N  
ATOM   2617  CA  GLN A 324      17.812   3.658  -7.969  1.00 96.69           C  
ATOM   2618  C   GLN A 324      17.703   3.762  -6.449  1.00 96.69           C  
ATOM   2619  CB  GLN A 324      19.203   3.129  -8.352  1.00 96.69           C  
ATOM   2620  O   GLN A 324      18.375   4.578  -5.824  1.00 96.69           O  
ATOM   2621  CG  GLN A 324      19.391   2.924  -9.852  1.00 96.69           C  
ATOM   2622  CD  GLN A 324      18.406   1.924 -10.430  1.00 96.69           C  
ATOM   2623  NE2 GLN A 324      17.969   2.168 -11.664  1.00 96.69           N  
ATOM   2624  OE1 GLN A 324      18.031   0.940  -9.781  1.00 96.69           O  
ATOM   2625  N   VAL A 325      16.922   2.939  -5.836  1.00 97.25           N  
ATOM   2626  CA  VAL A 325      16.688   2.992  -4.395  1.00 97.25           C  
ATOM   2627  C   VAL A 325      17.359   1.794  -3.721  1.00 97.25           C  
ATOM   2628  CB  VAL A 325      15.180   3.021  -4.062  1.00 97.25           C  
ATOM   2629  O   VAL A 325      18.078   1.951  -2.736  1.00 97.25           O  
ATOM   2630  CG1 VAL A 325      14.961   3.078  -2.551  1.00 97.25           C  
ATOM   2631  CG2 VAL A 325      14.508   4.211  -4.746  1.00 97.25           C  
ATOM   2632  N   HIS A 326      17.141   0.591  -4.234  1.00 96.69           N  
ATOM   2633  CA  HIS A 326      17.609  -0.648  -3.627  1.00 96.69           C  
ATOM   2634  C   HIS A 326      18.625  -1.356  -4.531  1.00 96.69           C  
ATOM   2635  CB  HIS A 326      16.438  -1.577  -3.320  1.00 96.69           C  
ATOM   2636  O   HIS A 326      18.641  -2.588  -4.602  1.00 96.69           O  
ATOM   2637  CG  HIS A 326      15.602  -1.125  -2.166  1.00 96.69           C  
ATOM   2638  CD2 HIS A 326      15.828  -0.188  -1.216  1.00 96.69           C  
ATOM   2639  ND1 HIS A 326      14.367  -1.660  -1.891  1.00 96.69           N  
ATOM   2640  CE1 HIS A 326      13.867  -1.070  -0.818  1.00 96.69           C  
ATOM   2641  NE2 HIS A 326      14.734  -0.173  -0.389  1.00 96.69           N  
ATOM   2642  N   GLU A 327      19.422  -0.637  -5.238  1.00 94.06           N  
ATOM   2643  CA  GLU A 327      20.391  -1.269  -6.129  1.00 94.06           C  
ATOM   2644  C   GLU A 327      21.359  -2.164  -5.352  1.00 94.06           C  
ATOM   2645  CB  GLU A 327      21.188  -0.209  -6.906  1.00 94.06           C  
ATOM   2646  O   GLU A 327      21.719  -3.246  -5.820  1.00 94.06           O  
ATOM   2647  CG  GLU A 327      22.125  -0.788  -7.949  1.00 94.06           C  
ATOM   2648  CD  GLU A 327      21.406  -1.570  -9.039  1.00 94.06           C  
ATOM   2649  OE1 GLU A 327      22.047  -2.436  -9.680  1.00 94.06           O  
ATOM   2650  OE2 GLU A 327      20.203  -1.315  -9.258  1.00 94.06           O  
ATOM   2651  N   TYR A 328      21.734  -1.734  -4.164  1.00 93.50           N  
ATOM   2652  CA  TYR A 328      22.688  -2.477  -3.348  1.00 93.50           C  
ATOM   2653  C   TYR A 328      22.078  -3.777  -2.840  1.00 93.50           C  
ATOM   2654  CB  TYR A 328      23.156  -1.626  -2.166  1.00 93.50           C  
ATOM   2655  O   TYR A 328      22.781  -4.645  -2.326  1.00 93.50           O  
ATOM   2656  CG  TYR A 328      22.031  -0.959  -1.409  1.00 93.50           C  
ATOM   2657  CD1 TYR A 328      21.719   0.376  -1.640  1.00 93.50           C  
ATOM   2658  CD2 TYR A 328      21.297  -1.661  -0.464  1.00 93.50           C  
ATOM   2659  CE1 TYR A 328      20.688   0.996  -0.944  1.00 93.50           C  
ATOM   2660  CE2 TYR A 328      20.266  -1.052   0.238  1.00 93.50           C  
ATOM   2661  OH  TYR A 328      18.938   0.883   0.683  1.00 93.50           O  
ATOM   2662  CZ  TYR A 328      19.969   0.275  -0.009  1.00 93.50           C  
ATOM   2663  N   LEU A 329      20.797  -3.951  -3.006  1.00 94.81           N  
ATOM   2664  CA  LEU A 329      20.141  -5.160  -2.537  1.00 94.81           C  
ATOM   2665  C   LEU A 329      20.047  -6.203  -3.646  1.00 94.81           C  
ATOM   2666  CB  LEU A 329      18.734  -4.832  -2.023  1.00 94.81           C  
ATOM   2667  O   LEU A 329      19.562  -7.312  -3.428  1.00 94.81           O  
ATOM   2668  CG  LEU A 329      18.656  -3.988  -0.750  1.00 94.81           C  
ATOM   2669  CD1 LEU A 329      17.203  -3.744  -0.363  1.00 94.81           C  
ATOM   2670  CD2 LEU A 329      19.406  -4.664   0.388  1.00 94.81           C  
ATOM   2671  N   ARG A 330      20.500  -5.922  -4.805  1.00 91.88           N  
ATOM   2672  CA  ARG A 330      20.422  -6.844  -5.934  1.00 91.88           C  
ATOM   2673  C   ARG A 330      21.109  -8.164  -5.609  1.00 91.88           C  
ATOM   2674  CB  ARG A 330      21.062  -6.219  -7.180  1.00 91.88           C  
ATOM   2675  O   ARG A 330      20.656  -9.227  -6.035  1.00 91.88           O  
ATOM   2676  CG  ARG A 330      20.109  -5.316  -7.961  1.00 91.88           C  
ATOM   2677  CD  ARG A 330      20.656  -4.996  -9.344  1.00 91.88           C  
ATOM   2678  NE  ARG A 330      19.812  -4.035 -10.047  1.00 91.88           N  
ATOM   2679  NH1 ARG A 330      20.062  -5.008 -12.125  1.00 91.88           N  
ATOM   2680  NH2 ARG A 330      18.766  -3.139 -11.883  1.00 91.88           N  
ATOM   2681  CZ  ARG A 330      19.547  -4.062 -11.352  1.00 91.88           C  
ATOM   2682  N   SER A 331      22.156  -8.094  -4.867  1.00 88.62           N  
ATOM   2683  CA  SER A 331      22.906  -9.289  -4.523  1.00 88.62           C  
ATOM   2684  C   SER A 331      22.234 -10.070  -3.406  1.00 88.62           C  
ATOM   2685  CB  SER A 331      24.328  -8.914  -4.109  1.00 88.62           C  
ATOM   2686  O   SER A 331      22.625 -11.195  -3.100  1.00 88.62           O  
ATOM   2687  OG  SER A 331      24.328  -8.047  -2.992  1.00 88.62           O  
ATOM   2688  N   LYS A 332      21.266  -9.500  -2.826  1.00 90.81           N  
ATOM   2689  CA  LYS A 332      20.609 -10.125  -1.681  1.00 90.81           C  
ATOM   2690  C   LYS A 332      19.172 -10.531  -2.012  1.00 90.81           C  
ATOM   2691  CB  LYS A 332      20.625  -9.188  -0.473  1.00 90.81           C  
ATOM   2692  O   LYS A 332      18.375 -10.773  -1.112  1.00 90.81           O  
ATOM   2693  CG  LYS A 332      22.016  -8.867   0.042  1.00 90.81           C  
ATOM   2694  CD  LYS A 332      22.609 -10.039   0.814  1.00 90.81           C  
ATOM   2695  CE  LYS A 332      23.984  -9.688   1.398  1.00 90.81           C  
ATOM   2696  NZ  LYS A 332      24.594 -10.852   2.102  1.00 90.81           N  
ATOM   2697  N   LEU A 333      18.828 -10.570  -3.256  1.00 89.62           N  
ATOM   2698  CA  LEU A 333      17.453 -10.820  -3.668  1.00 89.62           C  
ATOM   2699  C   LEU A 333      17.000 -12.195  -3.217  1.00 89.62           C  
ATOM   2700  CB  LEU A 333      17.312 -10.688  -5.188  1.00 89.62           C  
ATOM   2701  O   LEU A 333      15.844 -12.367  -2.801  1.00 89.62           O  
ATOM   2702  CG  LEU A 333      17.406  -9.273  -5.762  1.00 89.62           C  
ATOM   2703  CD1 LEU A 333      17.312  -9.312  -7.281  1.00 89.62           C  
ATOM   2704  CD2 LEU A 333      16.312  -8.391  -5.172  1.00 89.62           C  
ATOM   2705  N   CYS A 334      17.891 -13.164  -3.248  1.00 83.50           N  
ATOM   2706  CA  CYS A 334      17.531 -14.516  -2.830  1.00 83.50           C  
ATOM   2707  C   CYS A 334      17.141 -14.547  -1.355  1.00 83.50           C  
ATOM   2708  CB  CYS A 334      18.688 -15.477  -3.084  1.00 83.50           C  
ATOM   2709  O   CYS A 334      16.109 -15.102  -0.990  1.00 83.50           O  
ATOM   2710  SG  CYS A 334      18.984 -15.812  -4.836  1.00 83.50           S  
ATOM   2711  N   SER A 335      18.000 -13.953  -0.580  1.00 84.38           N  
ATOM   2712  CA  SER A 335      17.719 -13.898   0.853  1.00 84.38           C  
ATOM   2713  C   SER A 335      16.453 -13.125   1.146  1.00 84.38           C  
ATOM   2714  CB  SER A 335      18.906 -13.266   1.601  1.00 84.38           C  
ATOM   2715  O   SER A 335      15.648 -13.531   1.995  1.00 84.38           O  
ATOM   2716  OG  SER A 335      18.656 -13.250   2.996  1.00 84.38           O  
ATOM   2717  N   LEU A 336      16.203 -12.055   0.435  1.00 88.31           N  
ATOM   2718  CA  LEU A 336      15.016 -11.234   0.620  1.00 88.31           C  
ATOM   2719  C   LEU A 336      13.758 -12.000   0.221  1.00 88.31           C  
ATOM   2720  CB  LEU A 336      15.125  -9.945  -0.197  1.00 88.31           C  
ATOM   2721  O   LEU A 336      12.695 -11.805   0.816  1.00 88.31           O  
ATOM   2722  CG  LEU A 336      16.156  -8.922   0.287  1.00 88.31           C  
ATOM   2723  CD1 LEU A 336      16.406  -7.871  -0.792  1.00 88.31           C  
ATOM   2724  CD2 LEU A 336      15.688  -8.266   1.580  1.00 88.31           C  
ATOM   2725  N   TYR A 337      13.945 -12.820  -0.770  1.00 84.06           N  
ATOM   2726  CA  TYR A 337      12.828 -13.648  -1.202  1.00 84.06           C  
ATOM   2727  C   TYR A 337      12.492 -14.703  -0.152  1.00 84.06           C  
ATOM   2728  CB  TYR A 337      13.148 -14.328  -2.537  1.00 84.06           C  
ATOM   2729  O   TYR A 337      11.320 -14.922   0.161  1.00 84.06           O  
ATOM   2730  CG  TYR A 337      12.031 -15.195  -3.061  1.00 84.06           C  
ATOM   2731  CD1 TYR A 337      12.109 -16.594  -2.994  1.00 84.06           C  
ATOM   2732  CD2 TYR A 337      10.891 -14.633  -3.621  1.00 84.06           C  
ATOM   2733  CE1 TYR A 337      11.078 -17.391  -3.475  1.00 84.06           C  
ATOM   2734  CE2 TYR A 337       9.859 -15.422  -4.105  1.00 84.06           C  
ATOM   2735  OH  TYR A 337       8.938 -17.594  -4.508  1.00 84.06           O  
ATOM   2736  CZ  TYR A 337       9.961 -16.797  -4.027  1.00 84.06           C  
ATOM   2737  N   GLU A 338      13.422 -15.180   0.528  1.00 75.88           N  
ATOM   2738  CA  GLU A 338      13.219 -16.219   1.539  1.00 75.88           C  
ATOM   2739  C   GLU A 338      12.555 -15.641   2.787  1.00 75.88           C  
ATOM   2740  CB  GLU A 338      14.555 -16.875   1.910  1.00 75.88           C  
ATOM   2741  O   GLU A 338      11.742 -16.328   3.428  1.00 75.88           O  
ATOM   2742  CG  GLU A 338      15.117 -17.781   0.825  1.00 75.88           C  
ATOM   2743  CD  GLU A 338      16.484 -18.344   1.172  1.00 75.88           C  
ATOM   2744  OE1 GLU A 338      17.031 -19.141   0.375  1.00 75.88           O  
ATOM   2745  OE2 GLU A 338      17.016 -18.000   2.250  1.00 75.88           O  
ATOM   2746  N   ASN A 339      12.820 -14.438   3.014  1.00 75.31           N  
ATOM   2747  CA  ASN A 339      12.242 -13.828   4.207  1.00 75.31           C  
ATOM   2748  C   ASN A 339      11.008 -13.000   3.869  1.00 75.31           C  
ATOM   2749  CB  ASN A 339      13.281 -12.961   4.922  1.00 75.31           C  
ATOM   2750  O   ASN A 339      10.508 -12.258   4.711  1.00 75.31           O  
ATOM   2751  CG  ASN A 339      14.469 -13.766   5.418  1.00 75.31           C  
ATOM   2752  ND2 ASN A 339      15.609 -13.094   5.582  1.00 75.31           N  
ATOM   2753  OD1 ASN A 339      14.367 -14.969   5.648  1.00 75.31           O  
ATOM   2754  N   ASP A 340      10.547 -13.016   2.613  1.00 81.38           N  
ATOM   2755  CA  ASP A 340       9.328 -12.375   2.125  1.00 81.38           C  
ATOM   2756  C   ASP A 340       9.477 -10.852   2.117  1.00 81.38           C  
ATOM   2757  CB  ASP A 340       8.133 -12.781   2.980  1.00 81.38           C  
ATOM   2758  O   ASP A 340       8.492 -10.133   1.957  1.00 81.38           O  
ATOM   2759  CG  ASP A 340       7.703 -14.227   2.756  1.00 81.38           C  
ATOM   2760  OD1 ASP A 340       8.000 -14.789   1.681  1.00 81.38           O  
ATOM   2761  OD2 ASP A 340       7.062 -14.797   3.662  1.00 81.38           O  
ATOM   2762  N   CYS A 341      10.672 -10.352   2.311  1.00 88.38           N  
ATOM   2763  CA  CYS A 341      10.891  -8.914   2.346  1.00 88.38           C  
ATOM   2764  C   CYS A 341      10.773  -8.305   0.952  1.00 88.38           C  
ATOM   2765  CB  CYS A 341      12.258  -8.586   2.939  1.00 88.38           C  
ATOM   2766  O   CYS A 341      10.438  -7.133   0.806  1.00 88.38           O  
ATOM   2767  SG  CYS A 341      12.367  -8.883   4.719  1.00 88.38           S  
ATOM   2768  N   ILE A 342      11.047  -9.148  -0.050  1.00 90.25           N  
ATOM   2769  CA  ILE A 342      11.047  -8.656  -1.424  1.00 90.25           C  
ATOM   2770  C   ILE A 342       9.633  -8.234  -1.821  1.00 90.25           C  
ATOM   2771  CB  ILE A 342      11.578  -9.727  -2.404  1.00 90.25           C  
ATOM   2772  O   ILE A 342       9.445  -7.551  -2.830  1.00 90.25           O  
ATOM   2773  CG1 ILE A 342      12.055  -9.070  -3.705  1.00 90.25           C  
ATOM   2774  CG2 ILE A 342      10.508 -10.781  -2.688  1.00 90.25           C  
ATOM   2775  CD1 ILE A 342      12.883  -9.984  -4.594  1.00 90.25           C  
ATOM   2776  N   PHE A 343       8.594  -8.578  -1.025  1.00 88.62           N  
ATOM   2777  CA  PHE A 343       7.203  -8.266  -1.345  1.00 88.62           C  
ATOM   2778  C   PHE A 343       6.738  -7.035  -0.578  1.00 88.62           C  
ATOM   2779  CB  PHE A 343       6.297  -9.461  -1.026  1.00 88.62           C  
ATOM   2780  O   PHE A 343       5.570  -6.648  -0.667  1.00 88.62           O  
ATOM   2781  CG  PHE A 343       6.691 -10.727  -1.729  1.00 88.62           C  
ATOM   2782  CD1 PHE A 343       6.574 -10.844  -3.109  1.00 88.62           C  
ATOM   2783  CD2 PHE A 343       7.184 -11.812  -1.010  1.00 88.62           C  
ATOM   2784  CE1 PHE A 343       6.941 -12.016  -3.764  1.00 88.62           C  
ATOM   2785  CE2 PHE A 343       7.555 -12.984  -1.656  1.00 88.62           C  
ATOM   2786  CZ  PHE A 343       7.430 -13.086  -3.033  1.00 88.62           C  
ATOM   2787  N   ASP A 344       7.625  -6.473   0.169  1.00 91.50           N  
ATOM   2788  CA  ASP A 344       7.273  -5.250   0.877  1.00 91.50           C  
ATOM   2789  C   ASP A 344       6.824  -4.160  -0.096  1.00 91.50           C  
ATOM   2790  CB  ASP A 344       8.453  -4.754   1.715  1.00 91.50           C  
ATOM   2791  O   ASP A 344       7.453  -3.957  -1.139  1.00 91.50           O  
ATOM   2792  CG  ASP A 344       8.672  -5.570   2.977  1.00 91.50           C  
ATOM   2793  OD1 ASP A 344       7.707  -6.191   3.473  1.00 91.50           O  
ATOM   2794  OD2 ASP A 344       9.812  -5.590   3.480  1.00 91.50           O  
ATOM   2795  N   LYS A 345       5.773  -3.492   0.206  1.00 93.31           N  
ATOM   2796  CA  LYS A 345       5.215  -2.455  -0.658  1.00 93.31           C  
ATOM   2797  C   LYS A 345       5.645  -1.066  -0.196  1.00 93.31           C  
ATOM   2798  CB  LYS A 345       3.689  -2.549  -0.692  1.00 93.31           C  
ATOM   2799  O   LYS A 345       4.996  -0.464   0.663  1.00 93.31           O  
ATOM   2800  CG  LYS A 345       3.162  -3.832  -1.318  1.00 93.31           C  
ATOM   2801  CD  LYS A 345       1.642  -3.824  -1.409  1.00 93.31           C  
ATOM   2802  CE  LYS A 345       1.112  -5.113  -2.025  1.00 93.31           C  
ATOM   2803  NZ  LYS A 345      -0.376  -5.098  -2.148  1.00 93.31           N  
ATOM   2804  N   PHE A 346       6.641  -0.536  -0.814  1.00 96.81           N  
ATOM   2805  CA  PHE A 346       7.133   0.794  -0.478  1.00 96.81           C  
ATOM   2806  C   PHE A 346       6.352   1.867  -1.227  1.00 96.81           C  
ATOM   2807  CB  PHE A 346       8.625   0.912  -0.799  1.00 96.81           C  
ATOM   2808  O   PHE A 346       6.219   1.806  -2.449  1.00 96.81           O  
ATOM   2809  CG  PHE A 346       9.500   0.006   0.027  1.00 96.81           C  
ATOM   2810  CD1 PHE A 346       9.992   0.424   1.258  1.00 96.81           C  
ATOM   2811  CD2 PHE A 346       9.828  -1.264  -0.428  1.00 96.81           C  
ATOM   2812  CE1 PHE A 346      10.797  -0.413   2.025  1.00 96.81           C  
ATOM   2813  CE2 PHE A 346      10.633  -2.105   0.332  1.00 96.81           C  
ATOM   2814  CZ  PHE A 346      11.117  -1.678   1.558  1.00 96.81           C  
ATOM   2815  N   GLU A 347       5.910   2.809  -0.515  1.00 97.56           N  
ATOM   2816  CA  GLU A 347       5.219   3.934  -1.135  1.00 97.56           C  
ATOM   2817  C   GLU A 347       6.191   5.051  -1.493  1.00 97.56           C  
ATOM   2818  CB  GLU A 347       4.121   4.469  -0.207  1.00 97.56           C  
ATOM   2819  O   GLU A 347       7.359   5.016  -1.094  1.00 97.56           O  
ATOM   2820  CG  GLU A 347       2.959   3.508  -0.010  1.00 97.56           C  
ATOM   2821  CD  GLU A 347       1.854   4.074   0.867  1.00 97.56           C  
ATOM   2822  OE1 GLU A 347       0.824   3.393   1.063  1.00 97.56           O  
ATOM   2823  OE2 GLU A 347       2.021   5.211   1.362  1.00 97.56           O  
ATOM   2824  N   CYS A 348       5.730   5.969  -2.371  1.00 97.62           N  
ATOM   2825  CA  CYS A 348       6.488   7.156  -2.756  1.00 97.62           C  
ATOM   2826  C   CYS A 348       5.602   8.391  -2.760  1.00 97.62           C  
ATOM   2827  CB  CYS A 348       7.117   6.965  -4.133  1.00 97.62           C  
ATOM   2828  O   CYS A 348       4.371   8.281  -2.770  1.00 97.62           O  
ATOM   2829  SG  CYS A 348       5.918   6.625  -5.441  1.00 97.62           S  
ATOM   2830  N   CYS A 349       6.246   9.570  -2.613  1.00 97.56           N  
ATOM   2831  CA  CYS A 349       5.445  10.789  -2.592  1.00 97.56           C  
ATOM   2832  C   CYS A 349       6.207  11.953  -3.219  1.00 97.56           C  
ATOM   2833  CB  CYS A 349       5.043  11.141  -1.160  1.00 97.56           C  
ATOM   2834  O   CYS A 349       7.430  11.898  -3.352  1.00 97.56           O  
ATOM   2835  SG  CYS A 349       6.449  11.414  -0.058  1.00 97.56           S  
ATOM   2836  N   TRP A 350       5.492  12.930  -3.682  1.00 97.75           N  
ATOM   2837  CA  TRP A 350       5.996  14.180  -4.238  1.00 97.75           C  
ATOM   2838  C   TRP A 350       6.082  15.258  -3.162  1.00 97.75           C  
ATOM   2839  CB  TRP A 350       5.105  14.656  -5.387  1.00 97.75           C  
ATOM   2840  O   TRP A 350       5.266  15.289  -2.238  1.00 97.75           O  
ATOM   2841  CG  TRP A 350       4.992  13.672  -6.516  1.00 97.75           C  
ATOM   2842  CD1 TRP A 350       4.047  12.695  -6.664  1.00 97.75           C  
ATOM   2843  CD2 TRP A 350       5.855  13.578  -7.652  1.00 97.75           C  
ATOM   2844  CE2 TRP A 350       5.371  12.516  -8.453  1.00 97.75           C  
ATOM   2845  CE3 TRP A 350       6.988  14.281  -8.078  1.00 97.75           C  
ATOM   2846  NE1 TRP A 350       4.270  11.992  -7.824  1.00 97.75           N  
ATOM   2847  CH2 TRP A 350       7.098  12.844 -10.039  1.00 97.75           C  
ATOM   2848  CZ2 TRP A 350       5.988  12.141  -9.648  1.00 97.75           C  
ATOM   2849  CZ3 TRP A 350       7.598  13.906  -9.266  1.00 97.75           C  
ATOM   2850  N   ASN A 351       7.043  16.078  -3.379  1.00 96.94           N  
ATOM   2851  CA  ASN A 351       6.934  17.297  -2.590  1.00 96.94           C  
ATOM   2852  C   ASN A 351       5.914  18.250  -3.189  1.00 96.94           C  
ATOM   2853  CB  ASN A 351       8.297  17.984  -2.463  1.00 96.94           C  
ATOM   2854  O   ASN A 351       5.359  18.000  -4.262  1.00 96.94           O  
ATOM   2855  CG  ASN A 351       8.695  18.734  -3.719  1.00 96.94           C  
ATOM   2856  ND2 ASN A 351       9.523  19.750  -3.562  1.00 96.94           N  
ATOM   2857  OD1 ASN A 351       8.250  18.391  -4.820  1.00 96.94           O  
ATOM   2858  N   GLY A 352       5.688  19.297  -2.506  1.00 94.62           N  
ATOM   2859  CA  GLY A 352       4.641  20.234  -2.902  1.00 94.62           C  
ATOM   2860  C   GLY A 352       4.852  20.812  -4.289  1.00 94.62           C  
ATOM   2861  O   GLY A 352       3.891  21.062  -5.020  1.00 94.62           O  
ATOM   2862  N   SER A 353       6.078  20.984  -4.711  1.00 95.06           N  
ATOM   2863  CA  SER A 353       6.395  21.625  -5.984  1.00 95.06           C  
ATOM   2864  C   SER A 353       6.746  20.594  -7.051  1.00 95.06           C  
ATOM   2865  CB  SER A 353       7.555  22.609  -5.812  1.00 95.06           C  
ATOM   2866  O   SER A 353       7.199  20.953  -8.141  1.00 95.06           O  
ATOM   2867  OG  SER A 353       8.719  21.938  -5.348  1.00 95.06           O  
ATOM   2868  N   ASP A 354       6.660  19.344  -6.797  1.00 96.88           N  
ATOM   2869  CA  ASP A 354       6.969  18.250  -7.707  1.00 96.88           C  
ATOM   2870  C   ASP A 354       8.453  18.234  -8.062  1.00 96.88           C  
ATOM   2871  CB  ASP A 354       6.125  18.344  -8.977  1.00 96.88           C  
ATOM   2872  O   ASP A 354       8.844  17.688  -9.094  1.00 96.88           O  
ATOM   2873  CG  ASP A 354       4.637  18.188  -8.719  1.00 96.88           C  
ATOM   2874  OD1 ASP A 354       4.262  17.578  -7.695  1.00 96.88           O  
ATOM   2875  OD2 ASP A 354       3.838  18.672  -9.547  1.00 96.88           O  
ATOM   2876  N   SER A 355       9.273  18.859  -7.289  1.00 96.69           N  
ATOM   2877  CA  SER A 355      10.695  18.969  -7.605  1.00 96.69           C  
ATOM   2878  C   SER A 355      11.500  17.875  -6.898  1.00 96.69           C  
ATOM   2879  CB  SER A 355      11.234  20.344  -7.219  1.00 96.69           C  
ATOM   2880  O   SER A 355      12.648  17.609  -7.254  1.00 96.69           O  
ATOM   2881  OG  SER A 355      11.141  20.547  -5.820  1.00 96.69           O  
ATOM   2882  N   VAL A 356      10.969  17.281  -5.859  1.00 97.25           N  
ATOM   2883  CA  VAL A 356      11.656  16.250  -5.094  1.00 97.25           C  
ATOM   2884  C   VAL A 356      10.734  15.039  -4.922  1.00 97.25           C  
ATOM   2885  CB  VAL A 356      12.109  16.781  -3.711  1.00 97.25           C  
ATOM   2886  O   VAL A 356       9.531  15.195  -4.695  1.00 97.25           O  
ATOM   2887  CG1 VAL A 356      12.859  15.688  -2.941  1.00 97.25           C  
ATOM   2888  CG2 VAL A 356      12.977  18.016  -3.871  1.00 97.25           C  
ATOM   2889  N   VAL A 357      11.305  13.891  -5.027  1.00 97.81           N  
ATOM   2890  CA  VAL A 357      10.602  12.641  -4.793  1.00 97.81           C  
ATOM   2891  C   VAL A 357      11.188  11.930  -3.574  1.00 97.81           C  
ATOM   2892  CB  VAL A 357      10.656  11.711  -6.027  1.00 97.81           C  
ATOM   2893  O   VAL A 357      12.406  11.953  -3.369  1.00 97.81           O  
ATOM   2894  CG1 VAL A 357       9.953  10.383  -5.742  1.00 97.81           C  
ATOM   2895  CG2 VAL A 357      10.031  12.398  -7.238  1.00 97.81           C  
ATOM   2896  N   MET A 358      10.352  11.336  -2.820  1.00 98.25           N  
ATOM   2897  CA  MET A 358      10.805  10.656  -1.604  1.00 98.25           C  
ATOM   2898  C   MET A 358      10.203   9.258  -1.507  1.00 98.25           C  
ATOM   2899  CB  MET A 358      10.422  11.477  -0.367  1.00 98.25           C  
ATOM   2900  O   MET A 358       9.086   9.023  -1.955  1.00 98.25           O  
ATOM   2901  CG  MET A 358      10.859  10.844   0.943  1.00 98.25           C  
ATOM   2902  SD  MET A 358      10.422  11.867   2.400  1.00 98.25           S  
ATOM   2903  CE  MET A 358       8.617  11.656   2.412  1.00 98.25           C  
ATOM   2904  N   THR A 359      10.945   8.289  -0.914  1.00 98.44           N  
ATOM   2905  CA  THR A 359      10.484   6.926  -0.674  1.00 98.44           C  
ATOM   2906  C   THR A 359      11.188   6.320   0.533  1.00 98.44           C  
ATOM   2907  CB  THR A 359      10.711   6.035  -1.909  1.00 98.44           C  
ATOM   2908  O   THR A 359      12.250   6.797   0.944  1.00 98.44           O  
ATOM   2909  CG2 THR A 359      12.195   5.879  -2.207  1.00 98.44           C  
ATOM   2910  OG1 THR A 359      10.141   4.742  -1.666  1.00 98.44           O  
ATOM   2911  N   GLY A 360      10.602   5.328   1.057  1.00 97.94           N  
ATOM   2912  CA  GLY A 360      11.188   4.637   2.193  1.00 97.94           C  
ATOM   2913  C   GLY A 360      12.055   3.459   1.790  1.00 97.94           C  
ATOM   2914  O   GLY A 360      12.117   3.100   0.612  1.00 97.94           O  
ATOM   2915  N   SER A 361      12.734   2.912   2.826  1.00 97.56           N  
ATOM   2916  CA  SER A 361      13.602   1.751   2.646  1.00 97.56           C  
ATOM   2917  C   SER A 361      13.789   0.991   3.955  1.00 97.56           C  
ATOM   2918  CB  SER A 361      14.969   2.180   2.098  1.00 97.56           C  
ATOM   2919  O   SER A 361      13.039   1.195   4.910  1.00 97.56           O  
ATOM   2920  OG  SER A 361      15.727   1.050   1.709  1.00 97.56           O  
ATOM   2921  N   TYR A 362      14.734   0.046   3.914  1.00 96.81           N  
ATOM   2922  CA  TYR A 362      15.023  -0.757   5.098  1.00 96.81           C  
ATOM   2923  C   TYR A 362      15.953  -0.012   6.047  1.00 96.81           C  
ATOM   2924  CB  TYR A 362      15.648  -2.096   4.695  1.00 96.81           C  
ATOM   2925  O   TYR A 362      16.547   0.998   5.672  1.00 96.81           O  
ATOM   2926  CG  TYR A 362      14.742  -2.965   3.859  1.00 96.81           C  
ATOM   2927  CD1 TYR A 362      13.625  -3.574   4.418  1.00 96.81           C  
ATOM   2928  CD2 TYR A 362      15.008  -3.182   2.510  1.00 96.81           C  
ATOM   2929  CE1 TYR A 362      12.781  -4.379   3.650  1.00 96.81           C  
ATOM   2930  CE2 TYR A 362      14.180  -3.984   1.734  1.00 96.81           C  
ATOM   2931  OH  TYR A 362      12.242  -5.371   1.550  1.00 96.81           O  
ATOM   2932  CZ  TYR A 362      13.070  -4.578   2.312  1.00 96.81           C  
ATOM   2933  N   ASN A 363      16.016  -0.472   7.258  1.00 94.88           N  
ATOM   2934  CA  ASN A 363      16.828   0.130   8.305  1.00 94.88           C  
ATOM   2935  C   ASN A 363      16.312   1.507   8.703  1.00 94.88           C  
ATOM   2936  CB  ASN A 363      18.297   0.227   7.859  1.00 94.88           C  
ATOM   2937  O   ASN A 363      17.094   2.393   9.055  1.00 94.88           O  
ATOM   2938  CG  ASN A 363      19.266   0.031   9.000  1.00 94.88           C  
ATOM   2939  ND2 ASN A 363      20.312   0.855   9.039  1.00 94.88           N  
ATOM   2940  OD1 ASN A 363      19.094  -0.854   9.844  1.00 94.88           O  
ATOM   2941  N   ASN A 364      15.031   1.740   8.453  1.00 96.12           N  
ATOM   2942  CA  ASN A 364      14.367   3.012   8.734  1.00 96.12           C  
ATOM   2943  C   ASN A 364      14.984   4.148   7.918  1.00 96.12           C  
ATOM   2944  CB  ASN A 364      14.430   3.334  10.227  1.00 96.12           C  
ATOM   2945  O   ASN A 364      15.078   5.277   8.398  1.00 96.12           O  
ATOM   2946  CG  ASN A 364      13.484   2.482  11.047  1.00 96.12           C  
ATOM   2947  ND2 ASN A 364      13.641   2.518  12.367  1.00 96.12           N  
ATOM   2948  OD1 ASN A 364      12.617   1.797  10.500  1.00 96.12           O  
ATOM   2949  N   PHE A 365      15.406   3.783   6.805  1.00 97.12           N  
ATOM   2950  CA  PHE A 365      15.938   4.789   5.891  1.00 97.12           C  
ATOM   2951  C   PHE A 365      14.828   5.352   5.008  1.00 97.12           C  
ATOM   2952  CB  PHE A 365      17.047   4.195   5.020  1.00 97.12           C  
ATOM   2953  O   PHE A 365      13.852   4.656   4.707  1.00 97.12           O  
ATOM   2954  CG  PHE A 365      18.328   3.941   5.766  1.00 97.12           C  
ATOM   2955  CD1 PHE A 365      18.578   4.566   6.980  1.00 97.12           C  
ATOM   2956  CD2 PHE A 365      19.297   3.080   5.246  1.00 97.12           C  
ATOM   2957  CE1 PHE A 365      19.766   4.332   7.672  1.00 97.12           C  
ATOM   2958  CE2 PHE A 365      20.484   2.844   5.934  1.00 97.12           C  
ATOM   2959  CZ  PHE A 365      20.719   3.473   7.145  1.00 97.12           C  
ATOM   2960  N   PHE A 366      14.938   6.527   4.664  1.00 97.69           N  
ATOM   2961  CA  PHE A 366      14.148   7.121   3.598  1.00 97.69           C  
ATOM   2962  C   PHE A 366      15.016   7.988   2.693  1.00 97.69           C  
ATOM   2963  CB  PHE A 366      13.000   7.957   4.180  1.00 97.69           C  
ATOM   2964  O   PHE A 366      15.961   8.617   3.156  1.00 97.69           O  
ATOM   2965  CG  PHE A 366      13.461   9.102   5.043  1.00 97.69           C  
ATOM   2966  CD1 PHE A 366      13.797   8.891   6.379  1.00 97.69           C  
ATOM   2967  CD2 PHE A 366      13.562  10.383   4.523  1.00 97.69           C  
ATOM   2968  CE1 PHE A 366      14.219   9.945   7.180  1.00 97.69           C  
ATOM   2969  CE2 PHE A 366      13.992  11.445   5.320  1.00 97.69           C  
ATOM   2970  CZ  PHE A 366      14.312  11.227   6.648  1.00 97.69           C  
ATOM   2971  N   ARG A 367      14.719   7.965   1.501  1.00 97.81           N  
ATOM   2972  CA  ARG A 367      15.562   8.594   0.488  1.00 97.81           C  
ATOM   2973  C   ARG A 367      14.797   9.680  -0.263  1.00 97.81           C  
ATOM   2974  CB  ARG A 367      16.094   7.547  -0.496  1.00 97.81           C  
ATOM   2975  O   ARG A 367      13.602   9.547  -0.511  1.00 97.81           O  
ATOM   2976  CG  ARG A 367      16.938   6.461   0.153  1.00 97.81           C  
ATOM   2977  CD  ARG A 367      17.562   5.539  -0.884  1.00 97.81           C  
ATOM   2978  NE  ARG A 367      18.594   6.227  -1.655  1.00 97.81           N  
ATOM   2979  NH1 ARG A 367      19.234   4.355  -2.854  1.00 97.81           N  
ATOM   2980  NH2 ARG A 367      20.266   6.363  -3.217  1.00 97.81           N  
ATOM   2981  CZ  ARG A 367      19.359   5.648  -2.574  1.00 97.81           C  
ATOM   2982  N   MET A 368      15.508  10.672  -0.604  1.00 97.50           N  
ATOM   2983  CA  MET A 368      14.961  11.789  -1.369  1.00 97.50           C  
ATOM   2984  C   MET A 368      15.805  12.055  -2.611  1.00 97.50           C  
ATOM   2985  CB  MET A 368      14.883  13.047  -0.503  1.00 97.50           C  
ATOM   2986  O   MET A 368      17.031  11.977  -2.564  1.00 97.50           O  
ATOM   2987  CG  MET A 368      13.984  12.898   0.709  1.00 97.50           C  
ATOM   2988  SD  MET A 368      14.031  14.375   1.801  1.00 97.50           S  
ATOM   2989  CE  MET A 368      14.945  13.703   3.213  1.00 97.50           C  
ATOM   2990  N   PHE A 369      15.117  12.328  -3.650  1.00 97.44           N  
ATOM   2991  CA  PHE A 369      15.766  12.594  -4.930  1.00 97.44           C  
ATOM   2992  C   PHE A 369      15.320  13.938  -5.496  1.00 97.44           C  
ATOM   2993  CB  PHE A 369      15.461  11.477  -5.930  1.00 97.44           C  
ATOM   2994  O   PHE A 369      14.125  14.164  -5.715  1.00 97.44           O  
ATOM   2995  CG  PHE A 369      15.750  10.094  -5.406  1.00 97.44           C  
ATOM   2996  CD1 PHE A 369      17.016   9.539  -5.547  1.00 97.44           C  
ATOM   2997  CD2 PHE A 369      14.758   9.359  -4.770  1.00 97.44           C  
ATOM   2998  CE1 PHE A 369      17.281   8.258  -5.062  1.00 97.44           C  
ATOM   2999  CE2 PHE A 369      15.023   8.078  -4.285  1.00 97.44           C  
ATOM   3000  CZ  PHE A 369      16.297   7.531  -4.430  1.00 97.44           C  
ATOM   3001  N   ASP A 370      16.250  14.781  -5.727  1.00 96.69           N  
ATOM   3002  CA  ASP A 370      15.977  16.062  -6.367  1.00 96.69           C  
ATOM   3003  C   ASP A 370      15.953  15.922  -7.887  1.00 96.69           C  
ATOM   3004  CB  ASP A 370      17.016  17.109  -5.949  1.00 96.69           C  
ATOM   3005  O   ASP A 370      16.938  15.508  -8.492  1.00 96.69           O  
ATOM   3006  CG  ASP A 370      16.641  18.516  -6.395  1.00 96.69           C  
ATOM   3007  OD1 ASP A 370      16.484  18.750  -7.609  1.00 96.69           O  
ATOM   3008  OD2 ASP A 370      16.516  19.391  -5.516  1.00 96.69           O  
ATOM   3009  N   ARG A 371      14.953  16.312  -8.516  1.00 96.19           N  
ATOM   3010  CA  ARG A 371      14.750  16.094  -9.945  1.00 96.19           C  
ATOM   3011  C   ARG A 371      15.609  17.047 -10.766  1.00 96.19           C  
ATOM   3012  CB  ARG A 371      13.273  16.250 -10.312  1.00 96.19           C  
ATOM   3013  O   ARG A 371      16.000  16.719 -11.891  1.00 96.19           O  
ATOM   3014  CG  ARG A 371      12.367  15.211  -9.688  1.00 96.19           C  
ATOM   3015  CD  ARG A 371      10.914  15.422 -10.086  1.00 96.19           C  
ATOM   3016  NE  ARG A 371      10.703  15.195 -11.508  1.00 96.19           N  
ATOM   3017  NH1 ARG A 371       8.727  16.391 -11.633  1.00 96.19           N  
ATOM   3018  NH2 ARG A 371       9.586  15.383 -13.508  1.00 96.19           N  
ATOM   3019  CZ  ARG A 371       9.672  15.656 -12.211  1.00 96.19           C  
ATOM   3020  N   ASN A 372      15.867  18.188 -10.258  1.00 93.19           N  
ATOM   3021  CA  ASN A 372      16.641  19.188 -10.984  1.00 93.19           C  
ATOM   3022  C   ASN A 372      18.141  18.922 -10.891  1.00 93.19           C  
ATOM   3023  CB  ASN A 372      16.312  20.594 -10.469  1.00 93.19           C  
ATOM   3024  O   ASN A 372      18.828  18.859 -11.914  1.00 93.19           O  
ATOM   3025  CG  ASN A 372      14.867  20.984 -10.703  1.00 93.19           C  
ATOM   3026  ND2 ASN A 372      14.289  21.719  -9.758  1.00 93.19           N  
ATOM   3027  OD1 ASN A 372      14.273  20.625 -11.727  1.00 93.19           O  
ATOM   3028  N   THR A 373      18.594  18.625  -9.672  1.00 92.06           N  
ATOM   3029  CA  THR A 373      20.016  18.469  -9.453  1.00 92.06           C  
ATOM   3030  C   THR A 373      20.422  17.000  -9.578  1.00 92.06           C  
ATOM   3031  CB  THR A 373      20.438  19.000  -8.078  1.00 92.06           C  
ATOM   3032  O   THR A 373      21.609  16.688  -9.688  1.00 92.06           O  
ATOM   3033  CG2 THR A 373      20.031  20.469  -7.906  1.00 92.06           C  
ATOM   3034  OG1 THR A 373      19.797  18.219  -7.055  1.00 92.06           O  
ATOM   3035  N   LYS A 374      19.500  16.062  -9.492  1.00 90.25           N  
ATOM   3036  CA  LYS A 374      19.703  14.617  -9.547  1.00 90.25           C  
ATOM   3037  C   LYS A 374      20.500  14.125  -8.344  1.00 90.25           C  
ATOM   3038  CB  LYS A 374      20.422  14.227 -10.844  1.00 90.25           C  
ATOM   3039  O   LYS A 374      21.078  13.039  -8.375  1.00 90.25           O  
ATOM   3040  CG  LYS A 374      19.672  14.602 -12.109  1.00 90.25           C  
ATOM   3041  CD  LYS A 374      18.422  13.750 -12.281  1.00 90.25           C  
ATOM   3042  CE  LYS A 374      17.719  14.055 -13.602  1.00 90.25           C  
ATOM   3043  NZ  LYS A 374      16.453  13.281 -13.742  1.00 90.25           N  
ATOM   3044  N   ARG A 375      20.562  14.969  -7.406  1.00 93.00           N  
ATOM   3045  CA  ARG A 375      21.188  14.555  -6.160  1.00 93.00           C  
ATOM   3046  C   ARG A 375      20.219  13.781  -5.285  1.00 93.00           C  
ATOM   3047  CB  ARG A 375      21.734  15.766  -5.398  1.00 93.00           C  
ATOM   3048  O   ARG A 375      19.000  14.031  -5.316  1.00 93.00           O  
ATOM   3049  CG  ARG A 375      22.891  16.453  -6.094  1.00 93.00           C  
ATOM   3050  CD  ARG A 375      23.422  17.625  -5.270  1.00 93.00           C  
ATOM   3051  NE  ARG A 375      24.500  18.328  -5.965  1.00 93.00           N  
ATOM   3052  NH1 ARG A 375      24.781  19.938  -4.328  1.00 93.00           N  
ATOM   3053  NH2 ARG A 375      26.078  19.969  -6.219  1.00 93.00           N  
ATOM   3054  CZ  ARG A 375      25.109  19.406  -5.504  1.00 93.00           C  
ATOM   3055  N   ASP A 376      20.766  12.852  -4.598  1.00 94.25           N  
ATOM   3056  CA  ASP A 376      19.938  12.070  -3.686  1.00 94.25           C  
ATOM   3057  C   ASP A 376      20.516  12.094  -2.268  1.00 94.25           C  
ATOM   3058  CB  ASP A 376      19.828  10.625  -4.176  1.00 94.25           C  
ATOM   3059  O   ASP A 376      21.703  12.336  -2.078  1.00 94.25           O  
ATOM   3060  CG  ASP A 376      21.141   9.859  -4.094  1.00 94.25           C  
ATOM   3061  OD1 ASP A 376      22.203  10.430  -4.422  1.00 94.25           O  
ATOM   3062  OD2 ASP A 376      21.109   8.672  -3.701  1.00 94.25           O  
ATOM   3063  N   ILE A 377      19.688  11.984  -1.329  1.00 95.12           N  
ATOM   3064  CA  ILE A 377      20.078  11.945   0.073  1.00 95.12           C  
ATOM   3065  C   ILE A 377      19.344  10.812   0.789  1.00 95.12           C  
ATOM   3066  CB  ILE A 377      19.812  13.289   0.776  1.00 95.12           C  
ATOM   3067  O   ILE A 377      18.172  10.562   0.515  1.00 95.12           O  
ATOM   3068  CG1 ILE A 377      20.422  13.297   2.178  1.00 95.12           C  
ATOM   3069  CG2 ILE A 377      18.297  13.570   0.841  1.00 95.12           C  
ATOM   3070  CD1 ILE A 377      20.469  14.672   2.832  1.00 95.12           C  
ATOM   3071  N   THR A 378      20.031  10.086   1.632  1.00 96.44           N  
ATOM   3072  CA  THR A 378      19.469   9.039   2.473  1.00 96.44           C  
ATOM   3073  C   THR A 378      19.516   9.438   3.945  1.00 96.44           C  
ATOM   3074  CB  THR A 378      20.203   7.703   2.275  1.00 96.44           C  
ATOM   3075  O   THR A 378      20.578   9.797   4.461  1.00 96.44           O  
ATOM   3076  CG2 THR A 378      19.531   6.578   3.049  1.00 96.44           C  
ATOM   3077  OG1 THR A 378      20.219   7.371   0.882  1.00 96.44           O  
ATOM   3078  N   LEU A 379      18.438   9.391   4.531  1.00 95.75           N  
ATOM   3079  CA  LEU A 379      18.328   9.750   5.941  1.00 95.75           C  
ATOM   3080  C   LEU A 379      17.734   8.594   6.750  1.00 95.75           C  
ATOM   3081  CB  LEU A 379      17.469  11.008   6.117  1.00 95.75           C  
ATOM   3082  O   LEU A 379      17.188   7.645   6.176  1.00 95.75           O  
ATOM   3083  CG  LEU A 379      17.938  12.250   5.359  1.00 95.75           C  
ATOM   3084  CD1 LEU A 379      16.875  13.344   5.445  1.00 95.75           C  
ATOM   3085  CD2 LEU A 379      19.266  12.742   5.910  1.00 95.75           C  
ATOM   3086  N   GLU A 380      17.891   8.727   8.117  1.00 94.88           N  
ATOM   3087  CA  GLU A 380      17.422   7.664   9.000  1.00 94.88           C  
ATOM   3088  C   GLU A 380      16.469   8.203  10.055  1.00 94.88           C  
ATOM   3089  CB  GLU A 380      18.609   6.965   9.672  1.00 94.88           C  
ATOM   3090  O   GLU A 380      16.734   9.234  10.672  1.00 94.88           O  
ATOM   3091  CG  GLU A 380      18.203   5.793  10.555  1.00 94.88           C  
ATOM   3092  CD  GLU A 380      19.391   5.109  11.227  1.00 94.88           C  
ATOM   3093  OE1 GLU A 380      19.172   4.176  12.031  1.00 94.88           O  
ATOM   3094  OE2 GLU A 380      20.547   5.512  10.938  1.00 94.88           O  
ATOM   3095  N   ALA A 381      15.367   7.523  10.156  1.00 94.12           N  
ATOM   3096  CA  ALA A 381      14.445   7.820  11.250  1.00 94.12           C  
ATOM   3097  C   ALA A 381      14.773   6.988  12.484  1.00 94.12           C  
ATOM   3098  CB  ALA A 381      13.008   7.574  10.812  1.00 94.12           C  
ATOM   3099  O   ALA A 381      14.461   5.797  12.539  1.00 94.12           O  
ATOM   3100  N   SER A 382      15.461   7.617  13.391  1.00 86.88           N  
ATOM   3101  CA  SER A 382      15.852   6.926  14.617  1.00 86.88           C  
ATOM   3102  C   SER A 382      15.688   7.828  15.836  1.00 86.88           C  
ATOM   3103  CB  SER A 382      17.297   6.441  14.523  1.00 86.88           C  
ATOM   3104  O   SER A 382      15.688   9.055  15.711  1.00 86.88           O  
ATOM   3105  OG  SER A 382      18.203   7.504  14.758  1.00 86.88           O  
ATOM   3106  N   ARG A 383      15.586   7.211  16.922  1.00 79.50           N  
ATOM   3107  CA  ARG A 383      15.383   7.941  18.172  1.00 79.50           C  
ATOM   3108  C   ARG A 383      16.688   8.508  18.703  1.00 79.50           C  
ATOM   3109  CB  ARG A 383      14.742   7.035  19.219  1.00 79.50           C  
ATOM   3110  O   ARG A 383      16.688   9.438  19.516  1.00 79.50           O  
ATOM   3111  CG  ARG A 383      13.266   6.766  18.984  1.00 79.50           C  
ATOM   3112  CD  ARG A 383      12.641   5.988  20.141  1.00 79.50           C  
ATOM   3113  NE  ARG A 383      11.219   5.750  19.922  1.00 79.50           N  
ATOM   3114  NH1 ARG A 383      10.773   5.152  22.109  1.00 79.50           N  
ATOM   3115  NH2 ARG A 383       9.086   5.168  20.562  1.00 79.50           N  
ATOM   3116  CZ  ARG A 383      10.359   5.355  20.859  1.00 79.50           C  
ATOM   3117  N   GLU A 384      17.797   8.000  18.375  1.00 75.06           N  
ATOM   3118  CA  GLU A 384      19.078   8.492  18.891  1.00 75.06           C  
ATOM   3119  C   GLU A 384      19.219   9.992  18.641  1.00 75.06           C  
ATOM   3120  CB  GLU A 384      20.234   7.738  18.250  1.00 75.06           C  
ATOM   3121  O   GLU A 384      19.750  10.711  19.500  1.00 75.06           O  
ATOM   3122  CG  GLU A 384      20.328   6.273  18.656  1.00 75.06           C  
ATOM   3123  CD  GLU A 384      21.500   5.539  18.016  1.00 75.06           C  
ATOM   3124  OE1 GLU A 384      21.688   4.336  18.312  1.00 75.06           O  
ATOM   3125  OE2 GLU A 384      22.219   6.172  17.219  1.00 75.06           O  
ATOM   3126  N   ASN A 385      18.719  10.523  17.594  1.00 67.19           N  
ATOM   3127  CA  ASN A 385      18.812  11.945  17.266  1.00 67.19           C  
ATOM   3128  C   ASN A 385      17.453  12.625  17.359  1.00 67.19           C  
ATOM   3129  CB  ASN A 385      19.406  12.133  15.867  1.00 67.19           C  
ATOM   3130  O   ASN A 385      17.047  13.352  16.453  1.00 67.19           O  
ATOM   3131  CG  ASN A 385      20.891  11.828  15.812  1.00 67.19           C  
ATOM   3132  ND2 ASN A 385      21.391  11.516  14.625  1.00 67.19           N  
ATOM   3133  OD1 ASN A 385      21.578  11.875  16.828  1.00 67.19           O  
ATOM   3134  N   ASN A 386      16.891  12.406  18.594  1.00 71.56           N  
ATOM   3135  CA  ASN A 386      15.500  12.852  18.703  1.00 71.56           C  
ATOM   3136  C   ASN A 386      15.398  14.227  19.359  1.00 71.56           C  
ATOM   3137  CB  ASN A 386      14.664  11.836  19.469  1.00 71.56           C  
ATOM   3138  O   ASN A 386      14.328  14.633  19.797  1.00 71.56           O  
ATOM   3139  CG  ASN A 386      14.367  10.586  18.656  1.00 71.56           C  
ATOM   3140  ND2 ASN A 386      13.820   9.570  19.312  1.00 71.56           N  
ATOM   3141  OD1 ASN A 386      14.641  10.531  17.453  1.00 71.56           O  
ATOM   3142  N   LYS A 387      16.484  14.922  19.438  1.00 79.75           N  
ATOM   3143  CA  LYS A 387      16.344  16.281  19.922  1.00 79.75           C  
ATOM   3144  C   LYS A 387      15.789  17.203  18.844  1.00 79.75           C  
ATOM   3145  CB  LYS A 387      17.703  16.812  20.406  1.00 79.75           C  
ATOM   3146  O   LYS A 387      16.203  17.141  17.688  1.00 79.75           O  
ATOM   3147  CG  LYS A 387      18.250  16.078  21.625  1.00 79.75           C  
ATOM   3148  CD  LYS A 387      19.562  16.703  22.109  1.00 79.75           C  
ATOM   3149  CE  LYS A 387      20.141  15.930  23.297  1.00 79.75           C  
ATOM   3150  NZ  LYS A 387      21.469  16.484  23.703  1.00 79.75           N  
ATOM   3151  N   PRO A 388      14.844  17.922  19.344  1.00 79.88           N  
ATOM   3152  CA  PRO A 388      14.234  18.812  18.359  1.00 79.88           C  
ATOM   3153  C   PRO A 388      15.250  19.734  17.688  1.00 79.88           C  
ATOM   3154  CB  PRO A 388      13.227  19.625  19.188  1.00 79.88           C  
ATOM   3155  O   PRO A 388      16.188  20.203  18.328  1.00 79.88           O  
ATOM   3156  CG  PRO A 388      13.031  18.812  20.438  1.00 79.88           C  
ATOM   3157  CD  PRO A 388      14.211  17.906  20.609  1.00 79.88           C  
ATOM   3158  N   ARG A 389      15.250  19.891  16.391  1.00 83.06           N  
ATOM   3159  CA  ARG A 389      16.016  20.812  15.570  1.00 83.06           C  
ATOM   3160  C   ARG A 389      17.406  20.250  15.266  1.00 83.06           C  
ATOM   3161  CB  ARG A 389      16.141  22.172  16.250  1.00 83.06           C  
ATOM   3162  O   ARG A 389      18.266  20.953  14.727  1.00 83.06           O  
ATOM   3163  CG  ARG A 389      14.812  22.891  16.438  1.00 83.06           C  
ATOM   3164  CD  ARG A 389      15.000  24.281  17.016  1.00 83.06           C  
ATOM   3165  NE  ARG A 389      13.727  24.969  17.172  1.00 83.06           N  
ATOM   3166  NH1 ARG A 389      14.641  26.875  18.125  1.00 83.06           N  
ATOM   3167  NH2 ARG A 389      12.375  26.719  17.812  1.00 83.06           N  
ATOM   3168  CZ  ARG A 389      13.586  26.188  17.703  1.00 83.06           C  
ATOM   3169  N   THR A 390      17.578  19.078  15.672  1.00 86.50           N  
ATOM   3170  CA  THR A 390      18.828  18.438  15.305  1.00 86.50           C  
ATOM   3171  C   THR A 390      18.844  18.078  13.820  1.00 86.50           C  
ATOM   3172  CB  THR A 390      19.078  17.156  16.141  1.00 86.50           C  
ATOM   3173  O   THR A 390      17.906  17.469  13.320  1.00 86.50           O  
ATOM   3174  CG2 THR A 390      20.469  16.578  15.875  1.00 86.50           C  
ATOM   3175  OG1 THR A 390      18.969  17.484  17.531  1.00 86.50           O  
ATOM   3176  N   VAL A 391      19.906  18.516  13.227  1.00 90.56           N  
ATOM   3177  CA  VAL A 391      20.031  18.266  11.797  1.00 90.56           C  
ATOM   3178  C   VAL A 391      20.359  16.781  11.570  1.00 90.56           C  
ATOM   3179  CB  VAL A 391      21.125  19.156  11.156  1.00 90.56           C  
ATOM   3180  O   VAL A 391      21.203  16.219  12.258  1.00 90.56           O  
ATOM   3181  CG1 VAL A 391      21.312  18.797   9.680  1.00 90.56           C  
ATOM   3182  CG2 VAL A 391      20.750  20.625  11.305  1.00 90.56           C  
ATOM   3183  N   LEU A 392      19.688  16.188  10.656  1.00 91.88           N  
ATOM   3184  CA  LEU A 392      19.922  14.781  10.336  1.00 91.88           C  
ATOM   3185  C   LEU A 392      21.172  14.602   9.500  1.00 91.88           C  
ATOM   3186  CB  LEU A 392      18.703  14.203   9.586  1.00 91.88           C  
ATOM   3187  O   LEU A 392      21.422  15.383   8.578  1.00 91.88           O  
ATOM   3188  CG  LEU A 392      17.375  14.211  10.344  1.00 91.88           C  
ATOM   3189  CD1 LEU A 392      16.250  13.703   9.438  1.00 91.88           C  
ATOM   3190  CD2 LEU A 392      17.469  13.375  11.609  1.00 91.88           C  
ATOM   3191  N   LYS A 393      21.844  13.625   9.852  1.00 90.81           N  
ATOM   3192  CA  LYS A 393      23.047  13.305   9.094  1.00 90.81           C  
ATOM   3193  C   LYS A 393      22.734  12.312   7.973  1.00 90.81           C  
ATOM   3194  CB  LYS A 393      24.125  12.742  10.008  1.00 90.81           C  
ATOM   3195  O   LYS A 393      22.094  11.289   8.203  1.00 90.81           O  
ATOM   3196  CG  LYS A 393      24.625  13.734  11.055  1.00 90.81           C  
ATOM   3197  CD  LYS A 393      25.734  13.133  11.914  1.00 90.81           C  
ATOM   3198  CE  LYS A 393      26.172  14.094  13.008  1.00 90.81           C  
ATOM   3199  NZ  LYS A 393      27.203  13.477  13.898  1.00 90.81           N  
ATOM   3200  N   PRO A 394      23.234  12.609   6.805  1.00 92.19           N  
ATOM   3201  CA  PRO A 394      23.016  11.672   5.699  1.00 92.19           C  
ATOM   3202  C   PRO A 394      23.719  10.328   5.918  1.00 92.19           C  
ATOM   3203  CB  PRO A 394      23.609  12.406   4.496  1.00 92.19           C  
ATOM   3204  O   PRO A 394      24.781  10.273   6.543  1.00 92.19           O  
ATOM   3205  CG  PRO A 394      23.656  13.844   4.902  1.00 92.19           C  
ATOM   3206  CD  PRO A 394      23.797  13.914   6.395  1.00 92.19           C  
ATOM   3207  N   ARG A 395      23.078   9.273   5.430  1.00 92.31           N  
ATOM   3208  CA  ARG A 395      23.609   7.914   5.500  1.00 92.31           C  
ATOM   3209  C   ARG A 395      23.938   7.383   4.105  1.00 92.31           C  
ATOM   3210  CB  ARG A 395      22.609   6.980   6.191  1.00 92.31           C  
ATOM   3211  O   ARG A 395      23.453   7.918   3.105  1.00 92.31           O  
ATOM   3212  CG  ARG A 395      22.234   7.418   7.598  1.00 92.31           C  
ATOM   3213  CD  ARG A 395      23.344   7.129   8.594  1.00 92.31           C  
ATOM   3214  NE  ARG A 395      22.938   7.410   9.969  1.00 92.31           N  
ATOM   3215  NH1 ARG A 395      24.984   6.922  10.906  1.00 92.31           N  
ATOM   3216  NH2 ARG A 395      23.250   7.586  12.234  1.00 92.31           N  
ATOM   3217  CZ  ARG A 395      23.719   7.305  11.031  1.00 92.31           C  
ATOM   3218  N   LYS A 396      24.844   6.395   4.109  1.00 90.69           N  
ATOM   3219  CA  LYS A 396      25.188   5.727   2.859  1.00 90.69           C  
ATOM   3220  C   LYS A 396      25.344   4.223   3.062  1.00 90.69           C  
ATOM   3221  CB  LYS A 396      26.484   6.309   2.277  1.00 90.69           C  
ATOM   3222  O   LYS A 396      25.891   3.779   4.070  1.00 90.69           O  
ATOM   3223  CG  LYS A 396      26.719   5.945   0.821  1.00 90.69           C  
ATOM   3224  CD  LYS A 396      27.969   6.641   0.269  1.00 90.69           C  
ATOM   3225  CE  LYS A 396      28.250   6.230  -1.170  1.00 90.69           C  
ATOM   3226  NZ  LYS A 396      29.453   6.914  -1.717  1.00 90.69           N  
ATOM   3227  N   VAL A 397      24.781   3.510   2.148  1.00 89.69           N  
ATOM   3228  CA  VAL A 397      24.906   2.057   2.184  1.00 89.69           C  
ATOM   3229  C   VAL A 397      26.000   1.610   1.219  1.00 89.69           C  
ATOM   3230  CB  VAL A 397      23.562   1.363   1.831  1.00 89.69           C  
ATOM   3231  O   VAL A 397      25.984   1.975   0.040  1.00 89.69           O  
ATOM   3232  CG1 VAL A 397      23.703  -0.156   1.908  1.00 89.69           C  
ATOM   3233  CG2 VAL A 397      22.453   1.845   2.760  1.00 89.69           C  
ATOM   3234  N   CYS A 398      27.031   0.864   1.778  1.00 84.88           N  
ATOM   3235  CA  CYS A 398      28.156   0.398   0.957  1.00 84.88           C  
ATOM   3236  C   CYS A 398      28.125  -1.118   0.805  1.00 84.88           C  
ATOM   3237  CB  CYS A 398      29.484   0.832   1.563  1.00 84.88           C  
ATOM   3238  O   CYS A 398      27.656  -1.826   1.699  1.00 84.88           O  
ATOM   3239  SG  CYS A 398      29.656   2.621   1.754  1.00 84.88           S  
ATOM   3240  N   ALA A 399      28.219  -1.602  -0.361  1.00 73.88           N  
ATOM   3241  CA  ALA A 399      28.266  -3.045  -0.583  1.00 73.88           C  
ATOM   3242  C   ALA A 399      29.438  -3.682   0.154  1.00 73.88           C  
ATOM   3243  CB  ALA A 399      28.344  -3.354  -2.076  1.00 73.88           C  
ATOM   3244  O   ALA A 399      29.266  -4.668   0.873  1.00 73.88           O  
ATOM   3245  N   SER A 400      30.719  -3.818  -0.399  1.00 64.19           N  
ATOM   3246  CA  SER A 400      31.906  -4.488   0.103  1.00 64.19           C  
ATOM   3247  C   SER A 400      33.000  -3.479   0.457  1.00 64.19           C  
ATOM   3248  CB  SER A 400      32.438  -5.480  -0.930  1.00 64.19           C  
ATOM   3249  O   SER A 400      33.031  -2.377  -0.094  1.00 64.19           O  
ATOM   3250  OG  SER A 400      33.719  -5.984  -0.539  1.00 64.19           O  
ATOM   3251  N   GLY A 401      33.625  -3.375   1.743  1.00 59.22           N  
ATOM   3252  CA  GLY A 401      34.938  -2.822   2.070  1.00 59.22           C  
ATOM   3253  C   GLY A 401      34.969  -2.119   3.414  1.00 59.22           C  
ATOM   3254  O   GLY A 401      34.000  -2.166   4.168  1.00 59.22           O  
ATOM   3255  N   LYS A 402      36.031  -1.295   3.691  1.00 57.94           N  
ATOM   3256  CA  LYS A 402      36.406  -0.561   4.891  1.00 57.94           C  
ATOM   3257  C   LYS A 402      35.344   0.462   5.281  1.00 57.94           C  
ATOM   3258  CB  LYS A 402      37.750   0.135   4.680  1.00 57.94           C  
ATOM   3259  O   LYS A 402      34.938   1.265   4.449  1.00 57.94           O  
ATOM   3260  CG  LYS A 402      38.969  -0.708   5.082  1.00 57.94           C  
ATOM   3261  CD  LYS A 402      40.250   0.078   4.957  1.00 57.94           C  
ATOM   3262  CE  LYS A 402      41.469  -0.783   5.301  1.00 57.94           C  
ATOM   3263  NZ  LYS A 402      42.750  -0.041   5.102  1.00 57.94           N  
ATOM   3264  N   ARG A 403      34.562   0.235   6.312  1.00 62.34           N  
ATOM   3265  CA  ARG A 403      33.406   0.939   6.859  1.00 62.34           C  
ATOM   3266  C   ARG A 403      33.812   2.318   7.379  1.00 62.34           C  
ATOM   3267  CB  ARG A 403      32.750   0.122   7.980  1.00 62.34           C  
ATOM   3268  O   ARG A 403      34.719   2.441   8.188  1.00 62.34           O  
ATOM   3269  CG  ARG A 403      31.781  -0.934   7.492  1.00 62.34           C  
ATOM   3270  CD  ARG A 403      31.141  -1.681   8.648  1.00 62.34           C  
ATOM   3271  NE  ARG A 403      30.281  -2.768   8.172  1.00 62.34           N  
ATOM   3272  NH1 ARG A 403      29.703  -3.506  10.281  1.00 62.34           N  
ATOM   3273  NH2 ARG A 403      28.875  -4.562   8.430  1.00 62.34           N  
ATOM   3274  CZ  ARG A 403      29.625  -3.609   8.961  1.00 62.34           C  
ATOM   3275  N   LYS A 404      33.469   3.293   6.602  1.00 66.44           N  
ATOM   3276  CA  LYS A 404      33.531   4.602   7.250  1.00 66.44           C  
ATOM   3277  C   LYS A 404      32.406   4.777   8.250  1.00 66.44           C  
ATOM   3278  CB  LYS A 404      33.500   5.719   6.207  1.00 66.44           C  
ATOM   3279  O   LYS A 404      31.453   3.998   8.250  1.00 66.44           O  
ATOM   3280  CG  LYS A 404      34.750   5.809   5.348  1.00 66.44           C  
ATOM   3281  CD  LYS A 404      34.688   6.988   4.383  1.00 66.44           C  
ATOM   3282  CE  LYS A 404      35.938   7.051   3.494  1.00 66.44           C  
ATOM   3283  NZ  LYS A 404      35.844   8.156   2.494  1.00 66.44           N  
ATOM   3284  N   LYS A 405      32.500   5.770   9.203  1.00 65.94           N  
ATOM   3285  CA  LYS A 405      31.594   5.977  10.344  1.00 65.94           C  
ATOM   3286  C   LYS A 405      30.141   6.105   9.883  1.00 65.94           C  
ATOM   3287  CB  LYS A 405      32.000   7.219  11.133  1.00 65.94           C  
ATOM   3288  O   LYS A 405      29.234   5.543  10.500  1.00 65.94           O  
ATOM   3289  CG  LYS A 405      31.594   7.188  12.594  1.00 65.94           C  
ATOM   3290  CD  LYS A 405      32.094   8.430  13.336  1.00 65.94           C  
ATOM   3291  CE  LYS A 405      31.609   8.430  14.781  1.00 65.94           C  
ATOM   3292  NZ  LYS A 405      32.094   9.641  15.523  1.00 65.94           N  
ATOM   3293  N   ASP A 406      29.859   6.715   8.758  1.00 72.12           N  
ATOM   3294  CA  ASP A 406      28.500   6.992   8.320  1.00 72.12           C  
ATOM   3295  C   ASP A 406      28.047   5.984   7.262  1.00 72.12           C  
ATOM   3296  CB  ASP A 406      28.391   8.414   7.766  1.00 72.12           C  
ATOM   3297  O   ASP A 406      27.000   6.172   6.621  1.00 72.12           O  
ATOM   3298  CG  ASP A 406      28.703   9.477   8.797  1.00 72.12           C  
ATOM   3299  OD1 ASP A 406      28.359   9.305   9.984  1.00 72.12           O  
ATOM   3300  OD2 ASP A 406      29.328  10.500   8.430  1.00 72.12           O  
ATOM   3301  N   GLU A 407      28.828   4.914   7.117  1.00 77.62           N  
ATOM   3302  CA  GLU A 407      28.516   3.908   6.113  1.00 77.62           C  
ATOM   3303  C   GLU A 407      28.047   2.605   6.762  1.00 77.62           C  
ATOM   3304  CB  GLU A 407      29.719   3.643   5.207  1.00 77.62           C  
ATOM   3305  O   GLU A 407      28.516   2.242   7.840  1.00 77.62           O  
ATOM   3306  CG  GLU A 407      30.047   4.797   4.273  1.00 77.62           C  
ATOM   3307  CD  GLU A 407      31.219   4.500   3.344  1.00 77.62           C  
ATOM   3308  OE1 GLU A 407      31.578   5.375   2.525  1.00 77.62           O  
ATOM   3309  OE2 GLU A 407      31.781   3.385   3.438  1.00 77.62           O  
ATOM   3310  N   ILE A 408      26.938   2.123   6.277  1.00 81.19           N  
ATOM   3311  CA  ILE A 408      26.422   0.846   6.750  1.00 81.19           C  
ATOM   3312  C   ILE A 408      26.562  -0.206   5.652  1.00 81.19           C  
ATOM   3313  CB  ILE A 408      24.938   0.968   7.184  1.00 81.19           C  
ATOM   3314  O   ILE A 408      26.281   0.067   4.480  1.00 81.19           O  
ATOM   3315  CG1 ILE A 408      24.812   1.895   8.398  1.00 81.19           C  
ATOM   3316  CG2 ILE A 408      24.344  -0.412   7.488  1.00 81.19           C  
ATOM   3317  CD1 ILE A 408      23.375   2.229   8.781  1.00 81.19           C  
ATOM   3318  N   SER A 409      27.094  -1.248   6.027  1.00 86.75           N  
ATOM   3319  CA  SER A 409      27.234  -2.350   5.082  1.00 86.75           C  
ATOM   3320  C   SER A 409      25.875  -2.967   4.750  1.00 86.75           C  
ATOM   3321  CB  SER A 409      28.172  -3.424   5.637  1.00 86.75           C  
ATOM   3322  O   SER A 409      25.000  -3.045   5.613  1.00 86.75           O  
ATOM   3323  OG  SER A 409      28.109  -4.602   4.855  1.00 86.75           O  
ATOM   3324  N   VAL A 410      25.719  -3.457   3.598  1.00 89.44           N  
ATOM   3325  CA  VAL A 410      24.484  -4.074   3.129  1.00 89.44           C  
ATOM   3326  C   VAL A 410      24.156  -5.293   3.992  1.00 89.44           C  
ATOM   3327  CB  VAL A 410      24.578  -4.488   1.643  1.00 89.44           C  
ATOM   3328  O   VAL A 410      22.984  -5.562   4.277  1.00 89.44           O  
ATOM   3329  CG1 VAL A 410      23.312  -5.207   1.196  1.00 89.44           C  
ATOM   3330  CG2 VAL A 410      24.844  -3.262   0.767  1.00 89.44           C  
ATOM   3331  N   ASP A 411      25.156  -5.922   4.516  1.00 87.56           N  
ATOM   3332  CA  ASP A 411      24.969  -7.133   5.309  1.00 87.56           C  
ATOM   3333  C   ASP A 411      24.469  -6.801   6.715  1.00 87.56           C  
ATOM   3334  CB  ASP A 411      26.266  -7.930   5.383  1.00 87.56           C  
ATOM   3335  O   ASP A 411      23.938  -7.664   7.414  1.00 87.56           O  
ATOM   3336  CG  ASP A 411      26.719  -8.453   4.031  1.00 87.56           C  
ATOM   3337  OD1 ASP A 411      25.875  -8.969   3.266  1.00 87.56           O  
ATOM   3338  OD2 ASP A 411      27.938  -8.359   3.732  1.00 87.56           O  
ATOM   3339  N   SER A 412      24.641  -5.602   7.051  1.00 89.88           N  
ATOM   3340  CA  SER A 412      24.281  -5.207   8.406  1.00 89.88           C  
ATOM   3341  C   SER A 412      22.906  -4.551   8.445  1.00 89.88           C  
ATOM   3342  CB  SER A 412      25.328  -4.254   8.984  1.00 89.88           C  
ATOM   3343  O   SER A 412      22.453  -4.102   9.500  1.00 89.88           O  
ATOM   3344  OG  SER A 412      25.375  -3.049   8.242  1.00 89.88           O  
ATOM   3345  N   LEU A 413      22.250  -4.531   7.332  1.00 92.44           N  
ATOM   3346  CA  LEU A 413      20.938  -3.898   7.270  1.00 92.44           C  
ATOM   3347  C   LEU A 413      19.906  -4.719   8.039  1.00 92.44           C  
ATOM   3348  CB  LEU A 413      20.500  -3.725   5.816  1.00 92.44           C  
ATOM   3349  O   LEU A 413      19.922  -5.949   7.969  1.00 92.44           O  
ATOM   3350  CG  LEU A 413      21.219  -2.645   5.012  1.00 92.44           C  
ATOM   3351  CD1 LEU A 413      20.781  -2.689   3.551  1.00 92.44           C  
ATOM   3352  CD2 LEU A 413      20.969  -1.267   5.609  1.00 92.44           C  
ATOM   3353  N   ASP A 414      19.125  -4.000   8.789  1.00 92.50           N  
ATOM   3354  CA  ASP A 414      18.000  -4.621   9.469  1.00 92.50           C  
ATOM   3355  C   ASP A 414      16.719  -4.520   8.633  1.00 92.50           C  
ATOM   3356  CB  ASP A 414      17.781  -3.973  10.836  1.00 92.50           C  
ATOM   3357  O   ASP A 414      16.141  -3.443   8.508  1.00 92.50           O  
ATOM   3358  CG  ASP A 414      16.766  -4.723  11.695  1.00 92.50           C  
ATOM   3359  OD1 ASP A 414      16.031  -5.570  11.156  1.00 92.50           O  
ATOM   3360  OD2 ASP A 414      16.719  -4.457  12.914  1.00 92.50           O  
ATOM   3361  N   PHE A 415      16.234  -5.656   8.117  1.00 92.50           N  
ATOM   3362  CA  PHE A 415      15.094  -5.680   7.215  1.00 92.50           C  
ATOM   3363  C   PHE A 415      13.789  -5.637   7.992  1.00 92.50           C  
ATOM   3364  CB  PHE A 415      15.141  -6.930   6.328  1.00 92.50           C  
ATOM   3365  O   PHE A 415      12.719  -5.445   7.410  1.00 92.50           O  
ATOM   3366  CG  PHE A 415      16.328  -6.980   5.402  1.00 92.50           C  
ATOM   3367  CD1 PHE A 415      16.469  -6.047   4.383  1.00 92.50           C  
ATOM   3368  CD2 PHE A 415      17.297  -7.961   5.551  1.00 92.50           C  
ATOM   3369  CE1 PHE A 415      17.562  -6.086   3.525  1.00 92.50           C  
ATOM   3370  CE2 PHE A 415      18.391  -8.008   4.695  1.00 92.50           C  
ATOM   3371  CZ  PHE A 415      18.531  -7.074   3.682  1.00 92.50           C  
ATOM   3372  N   ASN A 416      13.875  -5.785   9.297  1.00 87.50           N  
ATOM   3373  CA  ASN A 416      12.672  -5.664  10.117  1.00 87.50           C  
ATOM   3374  C   ASN A 416      12.328  -4.199  10.383  1.00 87.50           C  
ATOM   3375  CB  ASN A 416      12.852  -6.418  11.438  1.00 87.50           C  
ATOM   3376  O   ASN A 416      11.188  -3.883  10.734  1.00 87.50           O  
ATOM   3377  CG  ASN A 416      12.969  -7.914  11.242  1.00 87.50           C  
ATOM   3378  ND2 ASN A 416      13.859  -8.547  11.992  1.00 87.50           N  
ATOM   3379  OD1 ASN A 416      12.258  -8.508  10.422  1.00 87.50           O  
ATOM   3380  N   LYS A 417      13.328  -3.416  10.273  1.00 93.00           N  
ATOM   3381  CA  LYS A 417      13.109  -1.974  10.359  1.00 93.00           C  
ATOM   3382  C   LYS A 417      12.922  -1.366   8.969  1.00 93.00           C  
ATOM   3383  CB  LYS A 417      14.273  -1.293  11.078  1.00 93.00           C  
ATOM   3384  O   LYS A 417      13.867  -1.295   8.188  1.00 93.00           O  
ATOM   3385  CG  LYS A 417      14.422  -1.701  12.531  1.00 93.00           C  
ATOM   3386  CD  LYS A 417      15.531  -0.915  13.219  1.00 93.00           C  
ATOM   3387  CE  LYS A 417      15.695  -1.332  14.672  1.00 93.00           C  
ATOM   3388  NZ  LYS A 417      16.812  -0.595  15.344  1.00 93.00           N  
ATOM   3389  N   LYS A 418      11.797  -1.003   8.734  1.00 95.44           N  
ATOM   3390  CA  LYS A 418      11.508  -0.531   7.383  1.00 95.44           C  
ATOM   3391  C   LYS A 418      10.523   0.637   7.410  1.00 95.44           C  
ATOM   3392  CB  LYS A 418      10.945  -1.667   6.527  1.00 95.44           C  
ATOM   3393  O   LYS A 418       9.719   0.757   8.336  1.00 95.44           O  
ATOM   3394  CG  LYS A 418       9.727  -2.354   7.125  1.00 95.44           C  
ATOM   3395  CD  LYS A 418       9.328  -3.586   6.320  1.00 95.44           C  
ATOM   3396  CE  LYS A 418       8.117  -4.277   6.922  1.00 95.44           C  
ATOM   3397  NZ  LYS A 418       7.758  -5.520   6.176  1.00 95.44           N  
ATOM   3398  N   ILE A 419      10.625   1.515   6.453  1.00 97.25           N  
ATOM   3399  CA  ILE A 419       9.695   2.611   6.211  1.00 97.25           C  
ATOM   3400  C   ILE A 419       8.906   2.350   4.930  1.00 97.25           C  
ATOM   3401  CB  ILE A 419      10.430   3.967   6.121  1.00 97.25           C  
ATOM   3402  O   ILE A 419       9.438   2.500   3.826  1.00 97.25           O  
ATOM   3403  CG1 ILE A 419      11.117   4.293   7.453  1.00 97.25           C  
ATOM   3404  CG2 ILE A 419       9.461   5.082   5.719  1.00 97.25           C  
ATOM   3405  CD1 ILE A 419      11.961   5.559   7.422  1.00 97.25           C  
ATOM   3406  N   LEU A 420       7.676   1.963   5.141  1.00 97.12           N  
ATOM   3407  CA  LEU A 420       6.820   1.646   4.004  1.00 97.12           C  
ATOM   3408  C   LEU A 420       5.938   2.834   3.637  1.00 97.12           C  
ATOM   3409  CB  LEU A 420       5.949   0.425   4.312  1.00 97.12           C  
ATOM   3410  O   LEU A 420       5.574   3.008   2.471  1.00 97.12           O  
ATOM   3411  CG  LEU A 420       6.688  -0.869   4.656  1.00 97.12           C  
ATOM   3412  CD1 LEU A 420       5.695  -1.986   4.949  1.00 97.12           C  
ATOM   3413  CD2 LEU A 420       7.625  -1.266   3.520  1.00 97.12           C  
ATOM   3414  N   HIS A 421       5.621   3.682   4.617  1.00 97.56           N  
ATOM   3415  CA  HIS A 421       4.656   4.758   4.441  1.00 97.56           C  
ATOM   3416  C   HIS A 421       5.285   6.117   4.738  1.00 97.56           C  
ATOM   3417  CB  HIS A 421       3.436   4.535   5.336  1.00 97.56           C  
ATOM   3418  O   HIS A 421       5.816   6.332   5.828  1.00 97.56           O  
ATOM   3419  CG  HIS A 421       2.889   3.146   5.270  1.00 97.56           C  
ATOM   3420  CD2 HIS A 421       2.930   2.131   6.164  1.00 97.56           C  
ATOM   3421  ND1 HIS A 421       2.201   2.668   4.176  1.00 97.56           N  
ATOM   3422  CE1 HIS A 421       1.844   1.415   4.398  1.00 97.56           C  
ATOM   3423  NE2 HIS A 421       2.273   1.065   5.602  1.00 97.56           N  
ATOM   3424  N   THR A 422       5.199   6.941   3.752  1.00 97.88           N  
ATOM   3425  CA  THR A 422       5.727   8.297   3.863  1.00 97.88           C  
ATOM   3426  C   THR A 422       4.750   9.312   3.266  1.00 97.88           C  
ATOM   3427  CB  THR A 422       7.090   8.430   3.162  1.00 97.88           C  
ATOM   3428  O   THR A 422       3.953   8.969   2.389  1.00 97.88           O  
ATOM   3429  CG2 THR A 422       8.109   7.465   3.766  1.00 97.88           C  
ATOM   3430  OG1 THR A 422       6.938   8.133   1.770  1.00 97.88           O  
ATOM   3431  N   ALA A 423       4.797  10.484   3.775  1.00 98.19           N  
ATOM   3432  CA  ALA A 423       3.959  11.562   3.264  1.00 98.19           C  
ATOM   3433  C   ALA A 423       4.695  12.898   3.314  1.00 98.19           C  
ATOM   3434  CB  ALA A 423       2.656  11.648   4.055  1.00 98.19           C  
ATOM   3435  O   ALA A 423       5.469  13.156   4.242  1.00 98.19           O  
ATOM   3436  N   TRP A 424       4.453  13.688   2.301  1.00 98.19           N  
ATOM   3437  CA  TRP A 424       5.027  15.031   2.215  1.00 98.19           C  
ATOM   3438  C   TRP A 424       3.938  16.094   2.289  1.00 98.19           C  
ATOM   3439  CB  TRP A 424       5.824  15.188   0.918  1.00 98.19           C  
ATOM   3440  O   TRP A 424       2.930  16.016   1.582  1.00 98.19           O  
ATOM   3441  CG  TRP A 424       6.793  16.328   0.938  1.00 98.19           C  
ATOM   3442  CD1 TRP A 424       6.508  17.656   1.149  1.00 98.19           C  
ATOM   3443  CD2 TRP A 424       8.211  16.250   0.734  1.00 98.19           C  
ATOM   3444  CE2 TRP A 424       8.719  17.578   0.836  1.00 98.19           C  
ATOM   3445  CE3 TRP A 424       9.094  15.203   0.476  1.00 98.19           C  
ATOM   3446  NE1 TRP A 424       7.660  18.406   1.090  1.00 98.19           N  
ATOM   3447  CH2 TRP A 424      10.922  16.812   0.437  1.00 98.19           C  
ATOM   3448  CZ2 TRP A 424      10.078  17.859   0.689  1.00 98.19           C  
ATOM   3449  CZ3 TRP A 424      10.445  15.492   0.329  1.00 98.19           C  
ATOM   3450  N   HIS A 425       4.180  17.031   3.146  1.00 97.25           N  
ATOM   3451  CA  HIS A 425       3.252  18.156   3.248  1.00 97.25           C  
ATOM   3452  C   HIS A 425       3.049  18.828   1.895  1.00 97.25           C  
ATOM   3453  CB  HIS A 425       3.756  19.172   4.270  1.00 97.25           C  
ATOM   3454  O   HIS A 425       4.008  19.047   1.152  1.00 97.25           O  
ATOM   3455  CG  HIS A 425       2.740  20.219   4.633  1.00 97.25           C  
ATOM   3456  CD2 HIS A 425       2.041  20.422   5.773  1.00 97.25           C  
ATOM   3457  ND1 HIS A 425       2.344  21.203   3.760  1.00 97.25           N  
ATOM   3458  CE1 HIS A 425       1.440  21.969   4.352  1.00 97.25           C  
ATOM   3459  NE2 HIS A 425       1.239  21.516   5.574  1.00 97.25           N  
ATOM   3460  N   PRO A 426       1.857  19.250   1.583  1.00 95.44           N  
ATOM   3461  CA  PRO A 426       1.565  19.734   0.236  1.00 95.44           C  
ATOM   3462  C   PRO A 426       2.174  21.109  -0.032  1.00 95.44           C  
ATOM   3463  CB  PRO A 426       0.036  19.812   0.207  1.00 95.44           C  
ATOM   3464  O   PRO A 426       2.467  21.453  -1.182  1.00 95.44           O  
ATOM   3465  CG  PRO A 426      -0.374  19.766   1.644  1.00 95.44           C  
ATOM   3466  CD  PRO A 426       0.693  19.062   2.428  1.00 95.44           C  
ATOM   3467  N   LYS A 427       2.400  21.938   0.972  1.00 93.44           N  
ATOM   3468  CA  LYS A 427       2.820  23.312   0.743  1.00 93.44           C  
ATOM   3469  C   LYS A 427       4.203  23.578   1.337  1.00 93.44           C  
ATOM   3470  CB  LYS A 427       1.803  24.281   1.334  1.00 93.44           C  
ATOM   3471  O   LYS A 427       4.957  24.406   0.827  1.00 93.44           O  
ATOM   3472  CG  LYS A 427       0.436  24.234   0.668  1.00 93.44           C  
ATOM   3473  CD  LYS A 427      -0.528  25.234   1.292  1.00 93.44           C  
ATOM   3474  CE  LYS A 427      -1.907  25.156   0.651  1.00 93.44           C  
ATOM   3475  NZ  LYS A 427      -2.883  26.062   1.324  1.00 93.44           N  
ATOM   3476  N   GLU A 428       4.453  22.812   2.396  1.00 93.12           N  
ATOM   3477  CA  GLU A 428       5.684  23.094   3.133  1.00 93.12           C  
ATOM   3478  C   GLU A 428       6.625  21.891   3.113  1.00 93.12           C  
ATOM   3479  CB  GLU A 428       5.367  23.500   4.578  1.00 93.12           C  
ATOM   3480  O   GLU A 428       6.238  20.812   2.688  1.00 93.12           O  
ATOM   3481  CG  GLU A 428       4.508  24.750   4.695  1.00 93.12           C  
ATOM   3482  CD  GLU A 428       4.258  25.172   6.137  1.00 93.12           C  
ATOM   3483  OE1 GLU A 428       3.486  26.125   6.363  1.00 93.12           O  
ATOM   3484  OE2 GLU A 428       4.836  24.531   7.043  1.00 93.12           O  
ATOM   3485  N   ASN A 429       7.828  22.188   3.541  1.00 94.62           N  
ATOM   3486  CA  ASN A 429       8.805  21.109   3.656  1.00 94.62           C  
ATOM   3487  C   ASN A 429       8.734  20.438   5.023  1.00 94.62           C  
ATOM   3488  CB  ASN A 429      10.219  21.641   3.398  1.00 94.62           C  
ATOM   3489  O   ASN A 429       9.664  20.547   5.824  1.00 94.62           O  
ATOM   3490  CG  ASN A 429      10.469  21.953   1.936  1.00 94.62           C  
ATOM   3491  ND2 ASN A 429      11.359  22.906   1.675  1.00 94.62           N  
ATOM   3492  OD1 ASN A 429       9.859  21.359   1.048  1.00 94.62           O  
ATOM   3493  N   ILE A 430       7.699  19.781   5.219  1.00 96.12           N  
ATOM   3494  CA  ILE A 430       7.441  18.922   6.371  1.00 96.12           C  
ATOM   3495  C   ILE A 430       7.137  17.500   5.898  1.00 96.12           C  
ATOM   3496  CB  ILE A 430       6.273  19.453   7.227  1.00 96.12           C  
ATOM   3497  O   ILE A 430       6.332  17.297   4.988  1.00 96.12           O  
ATOM   3498  CG1 ILE A 430       6.539  20.906   7.633  1.00 96.12           C  
ATOM   3499  CG2 ILE A 430       6.055  18.578   8.461  1.00 96.12           C  
ATOM   3500  CD1 ILE A 430       5.320  21.625   8.203  1.00 96.12           C  
ATOM   3501  N   ILE A 431       7.812  16.578   6.469  1.00 97.50           N  
ATOM   3502  CA  ILE A 431       7.598  15.195   6.047  1.00 97.50           C  
ATOM   3503  C   ILE A 431       7.215  14.336   7.250  1.00 97.50           C  
ATOM   3504  CB  ILE A 431       8.852  14.617   5.352  1.00 97.50           C  
ATOM   3505  O   ILE A 431       7.660  14.602   8.375  1.00 97.50           O  
ATOM   3506  CG1 ILE A 431      10.055  14.664   6.297  1.00 97.50           C  
ATOM   3507  CG2 ILE A 431       9.141  15.367   4.051  1.00 97.50           C  
ATOM   3508  CD1 ILE A 431      11.289  13.945   5.766  1.00 97.50           C  
ATOM   3509  N   ALA A 432       6.352  13.375   6.980  1.00 98.12           N  
ATOM   3510  CA  ALA A 432       5.945  12.383   7.969  1.00 98.12           C  
ATOM   3511  C   ALA A 432       6.336  10.977   7.527  1.00 98.12           C  
ATOM   3512  CB  ALA A 432       4.441  12.461   8.219  1.00 98.12           C  
ATOM   3513  O   ALA A 432       6.047  10.570   6.398  1.00 98.12           O  
ATOM   3514  N   VAL A 433       6.980  10.258   8.422  1.00 97.56           N  
ATOM   3515  CA  VAL A 433       7.438   8.906   8.117  1.00 97.56           C  
ATOM   3516  C   VAL A 433       6.988   7.949   9.219  1.00 97.56           C  
ATOM   3517  CB  VAL A 433       8.969   8.852   7.953  1.00 97.56           C  
ATOM   3518  O   VAL A 433       7.215   8.211  10.406  1.00 97.56           O  
ATOM   3519  CG1 VAL A 433       9.430   7.430   7.617  1.00 97.56           C  
ATOM   3520  CG2 VAL A 433       9.430   9.828   6.875  1.00 97.56           C  
ATOM   3521  N   ALA A 434       6.398   6.863   8.828  1.00 96.56           N  
ATOM   3522  CA  ALA A 434       5.930   5.867   9.789  1.00 96.56           C  
ATOM   3523  C   ALA A 434       6.949   4.742   9.961  1.00 96.56           C  
ATOM   3524  CB  ALA A 434       4.582   5.301   9.359  1.00 96.56           C  
ATOM   3525  O   ALA A 434       7.414   4.168   8.977  1.00 96.56           O  
ATOM   3526  N   THR A 435       7.363   4.543  11.195  1.00 91.12           N  
ATOM   3527  CA  THR A 435       8.211   3.414  11.555  1.00 91.12           C  
ATOM   3528  C   THR A 435       7.516   2.520  12.578  1.00 91.12           C  
ATOM   3529  CB  THR A 435       9.562   3.889  12.125  1.00 91.12           C  
ATOM   3530  O   THR A 435       7.414   2.873  13.758  1.00 91.12           O  
ATOM   3531  CG2 THR A 435      10.258   4.852  11.172  1.00 91.12           C  
ATOM   3532  OG1 THR A 435       9.344   4.551  13.375  1.00 91.12           O  
ATOM   3533  N   THR A 436       7.090   1.341  12.133  1.00 87.50           N  
ATOM   3534  CA  THR A 436       6.383   0.406  13.000  1.00 87.50           C  
ATOM   3535  C   THR A 436       5.238   1.105  13.727  1.00 87.50           C  
ATOM   3536  CB  THR A 436       7.336  -0.234  14.023  1.00 87.50           C  
ATOM   3537  O   THR A 436       4.223   1.443  13.117  1.00 87.50           O  
ATOM   3538  CG2 THR A 436       8.227  -1.283  13.367  1.00 87.50           C  
ATOM   3539  OG1 THR A 436       8.156   0.786  14.602  1.00 87.50           O  
ATOM   3540  N   ASN A 437       5.527   1.534  15.039  1.00 89.06           N  
ATOM   3541  CA  ASN A 437       4.445   2.166  15.789  1.00 89.06           C  
ATOM   3542  C   ASN A 437       4.742   3.637  16.062  1.00 89.06           C  
ATOM   3543  CB  ASN A 437       4.188   1.419  17.094  1.00 89.06           C  
ATOM   3544  O   ASN A 437       4.062   4.270  16.875  1.00 89.06           O  
ATOM   3545  CG  ASN A 437       5.395   1.418  18.016  1.00 89.06           C  
ATOM   3546  ND2 ASN A 437       5.152   1.350  19.312  1.00 89.06           N  
ATOM   3547  OD1 ASN A 437       6.539   1.479  17.562  1.00 89.06           O  
ATOM   3548  N   ASN A 438       5.727   4.117  15.375  1.00 93.06           N  
ATOM   3549  CA  ASN A 438       6.090   5.516  15.586  1.00 93.06           C  
ATOM   3550  C   ASN A 438       5.902   6.344  14.320  1.00 93.06           C  
ATOM   3551  CB  ASN A 438       7.531   5.625  16.094  1.00 93.06           C  
ATOM   3552  O   ASN A 438       6.133   5.855  13.211  1.00 93.06           O  
ATOM   3553  CG  ASN A 438       7.727   4.992  17.453  1.00 93.06           C  
ATOM   3554  ND2 ASN A 438       8.859   4.316  17.641  1.00 93.06           N  
ATOM   3555  OD1 ASN A 438       6.871   5.105  18.328  1.00 93.06           O  
ATOM   3556  N   LEU A 439       5.496   7.559  14.562  1.00 95.81           N  
ATOM   3557  CA  LEU A 439       5.391   8.539  13.484  1.00 95.81           C  
ATOM   3558  C   LEU A 439       6.426   9.648  13.664  1.00 95.81           C  
ATOM   3559  CB  LEU A 439       3.984   9.141  13.445  1.00 95.81           C  
ATOM   3560  O   LEU A 439       6.348  10.430  14.609  1.00 95.81           O  
ATOM   3561  CG  LEU A 439       3.721  10.180  12.352  1.00 95.81           C  
ATOM   3562  CD1 LEU A 439       3.693   9.500  10.977  1.00 95.81           C  
ATOM   3563  CD2 LEU A 439       2.414  10.914  12.617  1.00 95.81           C  
ATOM   3564  N   TYR A 440       7.340   9.672  12.766  1.00 95.44           N  
ATOM   3565  CA  TYR A 440       8.359  10.719  12.797  1.00 95.44           C  
ATOM   3566  C   TYR A 440       7.980  11.875  11.883  1.00 95.44           C  
ATOM   3567  CB  TYR A 440       9.719  10.148  12.383  1.00 95.44           C  
ATOM   3568  O   TYR A 440       7.527  11.664  10.758  1.00 95.44           O  
ATOM   3569  CG  TYR A 440      10.320   9.211  13.398  1.00 95.44           C  
ATOM   3570  CD1 TYR A 440      11.242   9.664  14.344  1.00 95.44           C  
ATOM   3571  CD2 TYR A 440       9.969   7.863  13.422  1.00 95.44           C  
ATOM   3572  CE1 TYR A 440      11.805   8.805  15.281  1.00 95.44           C  
ATOM   3573  CE2 TYR A 440      10.523   6.992  14.359  1.00 95.44           C  
ATOM   3574  OH  TYR A 440      11.984   6.617  16.203  1.00 95.44           O  
ATOM   3575  CZ  TYR A 440      11.438   7.473  15.281  1.00 95.44           C  
ATOM   3576  N   ILE A 441       8.188  13.031  12.367  1.00 95.88           N  
ATOM   3577  CA  ILE A 441       7.965  14.234  11.578  1.00 95.88           C  
ATOM   3578  C   ILE A 441       9.258  15.039  11.484  1.00 95.88           C  
ATOM   3579  CB  ILE A 441       6.836  15.102  12.180  1.00 95.88           C  
ATOM   3580  O   ILE A 441       9.930  15.273  12.492  1.00 95.88           O  
ATOM   3581  CG1 ILE A 441       5.531  14.305  12.250  1.00 95.88           C  
ATOM   3582  CG2 ILE A 441       6.648  16.375  11.359  1.00 95.88           C  
ATOM   3583  CD1 ILE A 441       4.391  15.039  12.945  1.00 95.88           C  
ATOM   3584  N   PHE A 442       9.586  15.367  10.297  1.00 95.31           N  
ATOM   3585  CA  PHE A 442      10.781  16.156  10.023  1.00 95.31           C  
ATOM   3586  C   PHE A 442      10.422  17.453   9.289  1.00 95.31           C  
ATOM   3587  CB  PHE A 442      11.789  15.352   9.203  1.00 95.31           C  
ATOM   3588  O   PHE A 442       9.406  17.516   8.602  1.00 95.31           O  
ATOM   3589  CG  PHE A 442      12.172  14.039   9.828  1.00 95.31           C  
ATOM   3590  CD1 PHE A 442      13.156  13.977  10.805  1.00 95.31           C  
ATOM   3591  CD2 PHE A 442      11.531  12.867   9.445  1.00 95.31           C  
ATOM   3592  CE1 PHE A 442      13.508  12.758  11.391  1.00 95.31           C  
ATOM   3593  CE2 PHE A 442      11.883  11.648  10.023  1.00 95.31           C  
ATOM   3594  CZ  PHE A 442      12.867  11.594  10.992  1.00 95.31           C  
ATOM   3595  N   GLN A 443      11.273  18.438   9.445  1.00 94.00           N  
ATOM   3596  CA  GLN A 443      11.086  19.719   8.758  1.00 94.00           C  
ATOM   3597  C   GLN A 443      12.414  20.266   8.273  1.00 94.00           C  
ATOM   3598  CB  GLN A 443      10.398  20.719   9.680  1.00 94.00           C  
ATOM   3599  O   GLN A 443      13.477  19.922   8.797  1.00 94.00           O  
ATOM   3600  CG  GLN A 443      11.266  21.188  10.836  1.00 94.00           C  
ATOM   3601  CD  GLN A 443      10.602  22.281  11.664  1.00 94.00           C  
ATOM   3602  NE2 GLN A 443      11.414  23.094  12.344  1.00 94.00           N  
ATOM   3603  OE1 GLN A 443       9.375  22.391  11.688  1.00 94.00           O  
ATOM   3604  N   ASP A 444      12.328  21.109   7.258  1.00 91.31           N  
ATOM   3605  CA  ASP A 444      13.547  21.750   6.773  1.00 91.31           C  
ATOM   3606  C   ASP A 444      14.047  22.812   7.758  1.00 91.31           C  
ATOM   3607  CB  ASP A 444      13.312  22.391   5.398  1.00 91.31           C  
ATOM   3608  O   ASP A 444      13.258  23.391   8.508  1.00 91.31           O  
ATOM   3609  CG  ASP A 444      12.312  23.531   5.441  1.00 91.31           C  
ATOM   3610  OD1 ASP A 444      11.438  23.547   6.328  1.00 91.31           O  
ATOM   3611  OD2 ASP A 444      12.406  24.422   4.574  1.00 91.31           O  
ATOM   3612  N   LYS A 445      15.383  22.953   7.746  1.00 83.12           N  
ATOM   3613  CA  LYS A 445      15.969  23.969   8.609  1.00 83.12           C  
ATOM   3614  C   LYS A 445      15.789  25.359   8.008  1.00 83.12           C  
ATOM   3615  CB  LYS A 445      17.453  23.688   8.836  1.00 83.12           C  
ATOM   3616  O   LYS A 445      16.188  25.625   6.871  1.00 83.12           O  
ATOM   3617  CG  LYS A 445      18.094  24.562   9.906  1.00 83.12           C  
ATOM   3618  CD  LYS A 445      19.562  24.219  10.109  1.00 83.12           C  
ATOM   3619  CE  LYS A 445      20.219  25.125  11.148  1.00 83.12           C  
ATOM   3620  NZ  LYS A 445      21.656  24.766  11.359  1.00 83.12           N  
ATOM   3621  N   VAL A 446      14.859  26.156   8.492  1.00 69.81           N  
ATOM   3622  CA  VAL A 446      14.758  27.531   8.023  1.00 69.81           C  
ATOM   3623  C   VAL A 446      15.844  28.391   8.672  1.00 69.81           C  
ATOM   3624  CB  VAL A 446      13.359  28.125   8.320  1.00 69.81           C  
ATOM   3625  O   VAL A 446      16.141  28.234   9.859  1.00 69.81           O  
ATOM   3626  CG1 VAL A 446      13.219  29.516   7.695  1.00 69.81           C  
ATOM   3627  CG2 VAL A 446      12.266  27.203   7.816  1.00 69.81           C  
ATOM   3628  N   ASN A 447      16.812  28.906   7.914  1.00 55.34           N  
ATOM   3629  CA  ASN A 447      17.750  29.875   8.469  1.00 55.34           C  
ATOM   3630  C   ASN A 447      17.031  31.062   9.094  1.00 55.34           C  
ATOM   3631  CB  ASN A 447      18.734  30.344   7.398  1.00 55.34           C  
ATOM   3632  O   ASN A 447      15.961  31.453   8.625  1.00 55.34           O  
ATOM   3633  CG  ASN A 447      19.875  29.375   7.164  1.00 55.34           C  
ATOM   3634  ND2 ASN A 447      20.625  29.594   6.098  1.00 55.34           N  
ATOM   3635  OD1 ASN A 447      20.062  28.422   7.934  1.00 55.34           O  
TER    3636      ASN A 447                                                      
ATOM   3637  N   MET B   1     -45.719   4.426 -50.812  1.00 20.17           N  
ATOM   3638  CA  MET B   1     -45.688   3.004 -50.500  1.00 20.17           C  
ATOM   3639  C   MET B   1     -44.375   2.650 -49.812  1.00 20.17           C  
ATOM   3640  CB  MET B   1     -45.844   2.156 -51.750  1.00 20.17           C  
ATOM   3641  O   MET B   1     -43.438   2.170 -50.438  1.00 20.17           O  
ATOM   3642  CG  MET B   1     -47.281   1.792 -52.062  1.00 20.17           C  
ATOM   3643  SD  MET B   1     -47.438   0.747 -53.562  1.00 20.17           S  
ATOM   3644  CE  MET B   1     -49.250   0.666 -53.719  1.00 20.17           C  
ATOM   3645  N   GLN B   2     -43.656   3.760 -49.000  1.00 18.42           N  
ATOM   3646  CA  GLN B   2     -42.562   4.359 -48.250  1.00 18.42           C  
ATOM   3647  C   GLN B   2     -42.188   3.516 -47.031  1.00 18.42           C  
ATOM   3648  CB  GLN B   2     -42.906   5.781 -47.812  1.00 18.42           C  
ATOM   3649  O   GLN B   2     -43.000   3.330 -46.125  1.00 18.42           O  
ATOM   3650  CG  GLN B   2     -42.531   6.848 -48.844  1.00 18.42           C  
ATOM   3651  CD  GLN B   2     -42.938   8.242 -48.406  1.00 18.42           C  
ATOM   3652  NE2 GLN B   2     -42.438   9.250 -49.125  1.00 18.42           N  
ATOM   3653  OE1 GLN B   2     -43.688   8.414 -47.469  1.00 18.42           O  
ATOM   3654  N   ALA B   3     -41.125   2.359 -47.031  1.00 19.16           N  
ATOM   3655  CA  ALA B   3     -40.625   1.189 -46.312  1.00 19.16           C  
ATOM   3656  C   ALA B   3     -40.094   1.573 -44.906  1.00 19.16           C  
ATOM   3657  CB  ALA B   3     -39.500   0.506 -47.094  1.00 19.16           C  
ATOM   3658  O   ALA B   3     -39.281   2.486 -44.781  1.00 19.16           O  
ATOM   3659  N   ARG B   4     -40.812   1.439 -43.562  1.00 19.11           N  
ATOM   3660  CA  ARG B   4     -40.750   1.846 -42.188  1.00 19.11           C  
ATOM   3661  C   ARG B   4     -39.562   1.201 -41.469  1.00 19.11           C  
ATOM   3662  CB  ARG B   4     -42.062   1.481 -41.469  1.00 19.11           C  
ATOM   3663  O   ARG B   4     -39.469  -0.025 -41.406  1.00 19.11           O  
ATOM   3664  CG  ARG B   4     -43.188   2.508 -41.656  1.00 19.11           C  
ATOM   3665  CD  ARG B   4     -44.406   2.158 -40.844  1.00 19.11           C  
ATOM   3666  NE  ARG B   4     -45.438   3.172 -40.969  1.00 19.11           N  
ATOM   3667  NH1 ARG B   4     -47.000   2.049 -39.688  1.00 19.11           N  
ATOM   3668  NH2 ARG B   4     -47.531   4.078 -40.594  1.00 19.11           N  
ATOM   3669  CZ  ARG B   4     -46.656   3.096 -40.406  1.00 19.11           C  
ATOM   3670  N   TYR B   5     -38.156   1.681 -41.344  1.00 17.48           N  
ATOM   3671  CA  TYR B   5     -36.844   1.210 -40.875  1.00 17.48           C  
ATOM   3672  C   TYR B   5     -36.875   0.986 -39.375  1.00 17.48           C  
ATOM   3673  CB  TYR B   5     -35.750   2.211 -41.219  1.00 17.48           C  
ATOM   3674  O   TYR B   5     -37.062   1.932 -38.594  1.00 17.48           O  
ATOM   3675  CG  TYR B   5     -35.312   2.152 -42.688  1.00 17.48           C  
ATOM   3676  CD1 TYR B   5     -34.344   1.263 -43.094  1.00 17.48           C  
ATOM   3677  CD2 TYR B   5     -35.906   2.988 -43.625  1.00 17.48           C  
ATOM   3678  CE1 TYR B   5     -33.938   1.206 -44.438  1.00 17.48           C  
ATOM   3679  CE2 TYR B   5     -35.500   2.939 -44.969  1.00 17.48           C  
ATOM   3680  OH  TYR B   5     -34.125   1.997 -46.688  1.00 17.48           O  
ATOM   3681  CZ  TYR B   5     -34.531   2.047 -45.344  1.00 17.48           C  
ATOM   3682  N   SER B   6     -37.406  -0.213 -38.594  1.00 18.52           N  
ATOM   3683  CA  SER B   6     -37.656  -0.510 -37.188  1.00 18.52           C  
ATOM   3684  C   SER B   6     -36.375  -0.667 -36.406  1.00 18.52           C  
ATOM   3685  CB  SER B   6     -38.500  -1.781 -37.062  1.00 18.52           C  
ATOM   3686  O   SER B   6     -35.625  -1.634 -36.625  1.00 18.52           O  
ATOM   3687  OG  SER B   6     -39.469  -1.847 -38.094  1.00 18.52           O  
ATOM   3688  N   VAL B   7     -35.344   0.289 -36.125  1.00 18.03           N  
ATOM   3689  CA  VAL B   7     -34.031   0.178 -35.500  1.00 18.03           C  
ATOM   3690  C   VAL B   7     -34.156  -0.190 -34.031  1.00 18.03           C  
ATOM   3691  CB  VAL B   7     -33.219   1.488 -35.656  1.00 18.03           C  
ATOM   3692  O   VAL B   7     -34.719   0.581 -33.250  1.00 18.03           O  
ATOM   3693  CG1 VAL B   7     -31.844   1.345 -35.031  1.00 18.03           C  
ATOM   3694  CG2 VAL B   7     -33.125   1.883 -37.125  1.00 18.03           C  
ATOM   3695  N   SER B   8     -34.344  -1.549 -33.406  1.00 18.72           N  
ATOM   3696  CA  SER B   8     -34.625  -2.057 -32.062  1.00 18.72           C  
ATOM   3697  C   SER B   8     -33.375  -1.899 -31.188  1.00 18.72           C  
ATOM   3698  CB  SER B   8     -35.031  -3.527 -32.125  1.00 18.72           C  
ATOM   3699  O   SER B   8     -32.375  -2.607 -31.359  1.00 18.72           O  
ATOM   3700  OG  SER B   8     -34.875  -4.051 -33.438  1.00 18.72           O  
ATOM   3701  N   ASP B   9     -32.719  -0.754 -30.766  1.00 19.16           N  
ATOM   3702  CA  ASP B   9     -31.422  -0.583 -30.125  1.00 19.16           C  
ATOM   3703  C   ASP B   9     -31.453  -1.044 -28.672  1.00 19.16           C  
ATOM   3704  CB  ASP B   9     -30.969   0.878 -30.203  1.00 19.16           C  
ATOM   3705  O   ASP B   9     -31.922  -0.309 -27.797  1.00 19.16           O  
ATOM   3706  CG  ASP B   9     -29.516   1.031 -30.594  1.00 19.16           C  
ATOM   3707  OD1 ASP B   9     -28.797   0.013 -30.672  1.00 19.16           O  
ATOM   3708  OD2 ASP B   9     -29.078   2.180 -30.828  1.00 19.16           O  
ATOM   3709  N   PRO B  10     -31.797  -2.346 -28.109  1.00 19.39           N  
ATOM   3710  CA  PRO B  10     -32.062  -2.623 -26.688  1.00 19.39           C  
ATOM   3711  C   PRO B  10     -30.797  -2.555 -25.844  1.00 19.39           C  
ATOM   3712  CB  PRO B  10     -32.625  -4.043 -26.703  1.00 19.39           C  
ATOM   3713  O   PRO B  10     -29.906  -3.412 -25.953  1.00 19.39           O  
ATOM   3714  CG  PRO B  10     -32.281  -4.578 -28.062  1.00 19.39           C  
ATOM   3715  CD  PRO B  10     -31.750  -3.451 -28.891  1.00 19.39           C  
ATOM   3716  N   ASN B  11     -29.828  -1.680 -25.750  1.00 19.25           N  
ATOM   3717  CA  ASN B  11     -28.594  -1.748 -24.969  1.00 19.25           C  
ATOM   3718  C   ASN B  11     -28.891  -1.957 -23.484  1.00 19.25           C  
ATOM   3719  CB  ASN B  11     -27.766  -0.484 -25.172  1.00 19.25           C  
ATOM   3720  O   ASN B  11     -29.172  -0.999 -22.766  1.00 19.25           O  
ATOM   3721  CG  ASN B  11     -26.750  -0.630 -26.297  1.00 19.25           C  
ATOM   3722  ND2 ASN B  11     -26.156   0.484 -26.719  1.00 19.25           N  
ATOM   3723  OD1 ASN B  11     -26.500  -1.735 -26.781  1.00 19.25           O  
ATOM   3724  N   ALA B  12     -29.547  -3.100 -22.953  1.00 18.11           N  
ATOM   3725  CA  ALA B  12     -29.984  -3.365 -21.594  1.00 18.11           C  
ATOM   3726  C   ALA B  12     -28.797  -3.434 -20.641  1.00 18.11           C  
ATOM   3727  CB  ALA B  12     -30.797  -4.664 -21.531  1.00 18.11           C  
ATOM   3728  O   ALA B  12     -27.875  -4.227 -20.844  1.00 18.11           O  
ATOM   3729  N   LEU B  13     -28.219  -2.344 -20.062  1.00 20.08           N  
ATOM   3730  CA  LEU B  13     -27.219  -2.211 -19.016  1.00 20.08           C  
ATOM   3731  C   LEU B  13     -27.578  -3.086 -17.812  1.00 20.08           C  
ATOM   3732  CB  LEU B  13     -27.094  -0.750 -18.578  1.00 20.08           C  
ATOM   3733  O   LEU B  13     -28.672  -2.951 -17.250  1.00 20.08           O  
ATOM   3734  CG  LEU B  13     -26.203   0.141 -19.438  1.00 20.08           C  
ATOM   3735  CD1 LEU B  13     -26.562   1.609 -19.219  1.00 20.08           C  
ATOM   3736  CD2 LEU B  13     -24.734  -0.109 -19.109  1.00 20.08           C  
ATOM   3737  N   GLY B  14     -27.141  -4.367 -17.750  1.00 18.94           N  
ATOM   3738  CA  GLY B  14     -27.406  -5.430 -16.797  1.00 18.94           C  
ATOM   3739  C   GLY B  14     -27.156  -5.023 -15.359  1.00 18.94           C  
ATOM   3740  O   GLY B  14     -26.047  -4.625 -15.008  1.00 18.94           O  
ATOM   3741  N   VAL B  15     -28.047  -4.398 -14.633  1.00 19.84           N  
ATOM   3742  CA  VAL B  15     -28.047  -4.129 -13.195  1.00 19.84           C  
ATOM   3743  C   VAL B  15     -27.828  -5.430 -12.430  1.00 19.84           C  
ATOM   3744  CB  VAL B  15     -29.359  -3.447 -12.742  1.00 19.84           C  
ATOM   3745  O   VAL B  15     -28.578  -6.398 -12.617  1.00 19.84           O  
ATOM   3746  CG1 VAL B  15     -29.359  -3.236 -11.227  1.00 19.84           C  
ATOM   3747  CG2 VAL B  15     -29.547  -2.119 -13.469  1.00 19.84           C  
ATOM   3748  N   VAL B  16     -26.625  -5.797 -12.070  1.00 19.88           N  
ATOM   3749  CA  VAL B  16     -26.344  -7.023 -11.328  1.00 19.88           C  
ATOM   3750  C   VAL B  16     -27.266  -7.102 -10.109  1.00 19.88           C  
ATOM   3751  CB  VAL B  16     -24.875  -7.105 -10.891  1.00 19.88           C  
ATOM   3752  O   VAL B  16     -27.281  -6.191  -9.273  1.00 19.88           O  
ATOM   3753  CG1 VAL B  16     -24.500  -8.531 -10.477  1.00 19.88           C  
ATOM   3754  CG2 VAL B  16     -23.953  -6.621 -12.008  1.00 19.88           C  
ATOM   3755  N   PRO B  17     -28.438  -7.711 -10.219  1.00 18.61           N  
ATOM   3756  CA  PRO B  17     -29.328  -7.859  -9.062  1.00 18.61           C  
ATOM   3757  C   PRO B  17     -28.609  -8.414  -7.836  1.00 18.61           C  
ATOM   3758  CB  PRO B  17     -30.391  -8.836  -9.562  1.00 18.61           C  
ATOM   3759  O   PRO B  17     -27.641  -9.164  -7.969  1.00 18.61           O  
ATOM   3760  CG  PRO B  17     -29.797  -9.461 -10.781  1.00 18.61           C  
ATOM   3761  CD  PRO B  17     -28.578  -8.680 -11.172  1.00 18.61           C  
ATOM   3762  N   TYR B  18     -28.562  -7.645  -6.742  1.00 18.70           N  
ATOM   3763  CA  TYR B  18     -28.156  -8.023  -5.395  1.00 18.70           C  
ATOM   3764  C   TYR B  18     -28.891  -9.273  -4.938  1.00 18.70           C  
ATOM   3765  CB  TYR B  18     -28.422  -6.875  -4.414  1.00 18.70           C  
ATOM   3766  O   TYR B  18     -30.109  -9.336  -4.973  1.00 18.70           O  
ATOM   3767  CG  TYR B  18     -27.172  -6.109  -4.027  1.00 18.70           C  
ATOM   3768  CD1 TYR B  18     -26.438  -6.453  -2.893  1.00 18.70           C  
ATOM   3769  CD2 TYR B  18     -26.719  -5.043  -4.797  1.00 18.70           C  
ATOM   3770  CE1 TYR B  18     -25.297  -5.750  -2.533  1.00 18.70           C  
ATOM   3771  CE2 TYR B  18     -25.578  -4.332  -4.449  1.00 18.70           C  
ATOM   3772  OH  TYR B  18     -23.750  -3.992  -2.965  1.00 18.70           O  
ATOM   3773  CZ  TYR B  18     -24.875  -4.691  -3.316  1.00 18.70           C  
ATOM   3774  N   LEU B  19     -28.359 -10.484  -5.242  1.00 16.61           N  
ATOM   3775  CA  LEU B  19     -28.859 -11.797  -4.863  1.00 16.61           C  
ATOM   3776  C   LEU B  19     -29.266 -11.812  -3.395  1.00 16.61           C  
ATOM   3777  CB  LEU B  19     -27.797 -12.867  -5.121  1.00 16.61           C  
ATOM   3778  O   LEU B  19     -28.484 -11.445  -2.520  1.00 16.61           O  
ATOM   3779  CG  LEU B  19     -27.719 -13.406  -6.551  1.00 16.61           C  
ATOM   3780  CD1 LEU B  19     -26.297 -13.852  -6.867  1.00 16.61           C  
ATOM   3781  CD2 LEU B  19     -28.703 -14.555  -6.754  1.00 16.61           C  
ATOM   3782  N   SER B  20     -30.609 -11.773  -3.059  1.00 17.70           N  
ATOM   3783  CA  SER B  20     -31.359 -11.875  -1.810  1.00 17.70           C  
ATOM   3784  C   SER B  20     -31.078 -13.195  -1.102  1.00 17.70           C  
ATOM   3785  CB  SER B  20     -32.875 -11.742  -2.070  1.00 17.70           C  
ATOM   3786  O   SER B  20     -31.484 -13.391   0.043  1.00 17.70           O  
ATOM   3787  OG  SER B  20     -33.406 -12.977  -2.498  1.00 17.70           O  
ATOM   3788  N   GLU B  21     -30.531 -14.289  -1.757  1.00 16.39           N  
ATOM   3789  CA  GLU B  21     -31.078 -15.531  -1.225  1.00 16.39           C  
ATOM   3790  C   GLU B  21     -30.781 -15.672   0.264  1.00 16.39           C  
ATOM   3791  CB  GLU B  21     -30.516 -16.734  -1.991  1.00 16.39           C  
ATOM   3792  O   GLU B  21     -29.859 -15.023   0.783  1.00 16.39           O  
ATOM   3793  CG  GLU B  21     -31.250 -17.031  -3.291  1.00 16.39           C  
ATOM   3794  CD  GLU B  21     -30.641 -18.188  -4.066  1.00 16.39           C  
ATOM   3795  OE1 GLU B  21     -31.219 -18.609  -5.094  1.00 16.39           O  
ATOM   3796  OE2 GLU B  21     -29.562 -18.688  -3.646  1.00 16.39           O  
ATOM   3797  N   GLN B  22     -31.156 -16.984   0.808  1.00 15.62           N  
ATOM   3798  CA  GLN B  22     -31.781 -17.812   1.833  1.00 15.62           C  
ATOM   3799  C   GLN B  22     -30.766 -18.234   2.891  1.00 15.62           C  
ATOM   3800  CB  GLN B  22     -32.438 -19.047   1.203  1.00 15.62           C  
ATOM   3801  O   GLN B  22     -29.828 -18.984   2.594  1.00 15.62           O  
ATOM   3802  CG  GLN B  22     -33.812 -18.781   0.635  1.00 15.62           C  
ATOM   3803  CD  GLN B  22     -34.531 -20.047   0.216  1.00 15.62           C  
ATOM   3804  NE2 GLN B  22     -35.844 -19.938  -0.063  1.00 15.62           N  
ATOM   3805  OE1 GLN B  22     -33.938 -21.125   0.143  1.00 15.62           O  
ATOM   3806  N   ASN B  23     -30.234 -17.234   3.674  1.00 15.69           N  
ATOM   3807  CA  ASN B  23     -29.547 -17.719   4.859  1.00 15.69           C  
ATOM   3808  C   ASN B  23     -30.391 -18.766   5.605  1.00 15.69           C  
ATOM   3809  CB  ASN B  23     -29.188 -16.562   5.789  1.00 15.69           C  
ATOM   3810  O   ASN B  23     -31.500 -18.469   6.027  1.00 15.69           O  
ATOM   3811  CG  ASN B  23     -27.797 -16.031   5.531  1.00 15.69           C  
ATOM   3812  ND2 ASN B  23     -27.500 -14.852   6.082  1.00 15.69           N  
ATOM   3813  OD1 ASN B  23     -26.984 -16.656   4.844  1.00 15.69           O  
ATOM   3814  N   TYR B  24     -30.141 -20.109   5.285  1.00 14.92           N  
ATOM   3815  CA  TYR B  24     -30.594 -21.344   5.926  1.00 14.92           C  
ATOM   3816  C   TYR B  24     -30.156 -21.375   7.387  1.00 14.92           C  
ATOM   3817  CB  TYR B  24     -30.047 -22.562   5.184  1.00 14.92           C  
ATOM   3818  O   TYR B  24     -29.000 -21.688   7.691  1.00 14.92           O  
ATOM   3819  CG  TYR B  24     -31.109 -23.375   4.488  1.00 14.92           C  
ATOM   3820  CD1 TYR B  24     -31.703 -24.469   5.121  1.00 14.92           C  
ATOM   3821  CD2 TYR B  24     -31.531 -23.047   3.201  1.00 14.92           C  
ATOM   3822  CE1 TYR B  24     -32.688 -25.219   4.484  1.00 14.92           C  
ATOM   3823  CE2 TYR B  24     -32.500 -23.797   2.555  1.00 14.92           C  
ATOM   3824  OH  TYR B  24     -34.062 -25.625   2.568  1.00 14.92           O  
ATOM   3825  CZ  TYR B  24     -33.094 -24.875   3.203  1.00 14.92           C  
ATOM   3826  N   TYR B  25     -30.266 -20.344   8.141  1.00 15.50           N  
ATOM   3827  CA  TYR B  25     -29.859 -20.531   9.531  1.00 15.50           C  
ATOM   3828  C   TYR B  25     -30.719 -21.594  10.211  1.00 15.50           C  
ATOM   3829  CB  TYR B  25     -29.969 -19.203  10.297  1.00 15.50           C  
ATOM   3830  O   TYR B  25     -31.891 -21.359  10.516  1.00 15.50           O  
ATOM   3831  CG  TYR B  25     -28.781 -18.297  10.094  1.00 15.50           C  
ATOM   3832  CD1 TYR B  25     -27.625 -18.438  10.859  1.00 15.50           C  
ATOM   3833  CD2 TYR B  25     -28.828 -17.281   9.148  1.00 15.50           C  
ATOM   3834  CE1 TYR B  25     -26.531 -17.594  10.672  1.00 15.50           C  
ATOM   3835  CE2 TYR B  25     -27.734 -16.438   8.953  1.00 15.50           C  
ATOM   3836  OH  TYR B  25     -25.516 -15.766   9.539  1.00 15.50           O  
ATOM   3837  CZ  TYR B  25     -26.594 -16.594   9.727  1.00 15.50           C  
ATOM   3838  N   ARG B  26     -30.562 -22.812   9.625  1.00 14.80           N  
ATOM   3839  CA  ARG B  26     -31.359 -23.797  10.336  1.00 14.80           C  
ATOM   3840  C   ARG B  26     -31.094 -23.750  11.836  1.00 14.80           C  
ATOM   3841  CB  ARG B  26     -31.062 -25.203   9.805  1.00 14.80           C  
ATOM   3842  O   ARG B  26     -30.062 -23.203  12.273  1.00 14.80           O  
ATOM   3843  CG  ARG B  26     -32.250 -26.156   9.891  1.00 14.80           C  
ATOM   3844  CD  ARG B  26     -31.922 -27.516   9.289  1.00 14.80           C  
ATOM   3845  NE  ARG B  26     -33.094 -28.125   8.672  1.00 14.80           N  
ATOM   3846  NH1 ARG B  26     -31.969 -29.969   7.852  1.00 14.80           N  
ATOM   3847  NH2 ARG B  26     -34.219 -29.734   7.480  1.00 14.80           N  
ATOM   3848  CZ  ARG B  26     -33.094 -29.281   8.000  1.00 14.80           C  
ATOM   3849  N   ALA B  27     -31.422 -25.000  12.539  1.00 13.76           N  
ATOM   3850  CA  ALA B  27     -32.156 -25.578  13.664  1.00 13.76           C  
ATOM   3851  C   ALA B  27     -31.297 -25.672  14.914  1.00 13.76           C  
ATOM   3852  CB  ALA B  27     -32.688 -26.969  13.289  1.00 13.76           C  
ATOM   3853  O   ALA B  27     -30.094 -25.953  14.820  1.00 13.76           O  
ATOM   3854  N   ALA B  28     -31.703 -24.984  15.945  1.00 16.73           N  
ATOM   3855  CA  ALA B  28     -31.453 -24.875  17.375  1.00 16.73           C  
ATOM   3856  C   ALA B  28     -31.453 -26.250  18.047  1.00 16.73           C  
ATOM   3857  CB  ALA B  28     -32.500 -23.984  18.031  1.00 16.73           C  
ATOM   3858  O   ALA B  28     -31.422 -26.359  19.281  1.00 16.73           O  
ATOM   3859  N   GLY B  29     -30.969 -27.312  17.281  1.00 14.68           N  
ATOM   3860  CA  GLY B  29     -31.500 -28.484  17.969  1.00 14.68           C  
ATOM   3861  C   GLY B  29     -31.094 -28.547  19.438  1.00 14.68           C  
ATOM   3862  O   GLY B  29     -30.281 -27.734  19.891  1.00 14.68           O  
ATOM   3863  N   SER B  30     -30.781 -29.859  19.953  1.00 14.07           N  
ATOM   3864  CA  SER B  30     -31.219 -30.750  21.000  1.00 14.07           C  
ATOM   3865  C   SER B  30     -30.406 -30.547  22.281  1.00 14.07           C  
ATOM   3866  CB  SER B  30     -31.109 -32.219  20.547  1.00 14.07           C  
ATOM   3867  O   SER B  30     -29.219 -30.234  22.219  1.00 14.07           O  
ATOM   3868  OG  SER B  30     -31.469 -33.094  21.594  1.00 14.07           O  
ATOM   3869  N   TYR B  31     -31.109 -30.453  23.438  1.00 15.26           N  
ATOM   3870  CA  TYR B  31     -31.094 -30.344  24.891  1.00 15.26           C  
ATOM   3871  C   TYR B  31     -30.250 -31.453  25.516  1.00 15.26           C  
ATOM   3872  CB  TYR B  31     -32.531 -30.406  25.453  1.00 15.26           C  
ATOM   3873  O   TYR B  31     -30.141 -31.531  26.734  1.00 15.26           O  
ATOM   3874  CG  TYR B  31     -33.156 -29.047  25.594  1.00 15.26           C  
ATOM   3875  CD1 TYR B  31     -33.031 -28.312  26.781  1.00 15.26           C  
ATOM   3876  CD2 TYR B  31     -33.938 -28.500  24.578  1.00 15.26           C  
ATOM   3877  CE1 TYR B  31     -33.625 -27.062  26.922  1.00 15.26           C  
ATOM   3878  CE2 TYR B  31     -34.531 -27.266  24.703  1.00 15.26           C  
ATOM   3879  OH  TYR B  31     -34.969 -25.312  26.016  1.00 15.26           O  
ATOM   3880  CZ  TYR B  31     -34.375 -26.547  25.875  1.00 15.26           C  
ATOM   3881  N   GLY B  32     -29.719 -32.500  24.719  1.00 14.48           N  
ATOM   3882  CA  GLY B  32     -29.797 -33.688  25.562  1.00 14.48           C  
ATOM   3883  C   GLY B  32     -28.953 -33.562  26.812  1.00 14.48           C  
ATOM   3884  O   GLY B  32     -28.062 -32.719  26.906  1.00 14.48           O  
ATOM   3885  N   GLY B  33     -29.188 -34.500  27.766  1.00 14.77           N  
ATOM   3886  CA  GLY B  33     -29.234 -34.875  29.172  1.00 14.77           C  
ATOM   3887  C   GLY B  33     -27.875 -35.219  29.750  1.00 14.77           C  
ATOM   3888  O   GLY B  33     -27.781 -35.656  30.891  1.00 14.77           O  
ATOM   3889  N   MET B  34     -26.828 -35.219  28.875  1.00 14.23           N  
ATOM   3890  CA  MET B  34     -26.078 -36.344  29.453  1.00 14.23           C  
ATOM   3891  C   MET B  34     -25.719 -36.062  30.906  1.00 14.23           C  
ATOM   3892  CB  MET B  34     -24.797 -36.594  28.656  1.00 14.23           C  
ATOM   3893  O   MET B  34     -25.359 -34.938  31.250  1.00 14.23           O  
ATOM   3894  CG  MET B  34     -24.828 -37.875  27.844  1.00 14.23           C  
ATOM   3895  SD  MET B  34     -23.281 -38.188  26.922  1.00 14.23           S  
ATOM   3896  CE  MET B  34     -23.016 -39.938  27.281  1.00 14.23           C  
ATOM   3897  N   ALA B  35     -25.906 -37.062  31.688  1.00 14.48           N  
ATOM   3898  CA  ALA B  35     -26.047 -37.438  33.094  1.00 14.48           C  
ATOM   3899  C   ALA B  35     -24.750 -37.250  33.875  1.00 14.48           C  
ATOM   3900  CB  ALA B  35     -26.531 -38.875  33.219  1.00 14.48           C  
ATOM   3901  O   ALA B  35     -24.734 -36.719  34.969  1.00 14.48           O  
ATOM   3902  N   SER B  36     -23.609 -37.781  33.344  1.00 14.26           N  
ATOM   3903  CA  SER B  36     -23.141 -38.750  34.312  1.00 14.26           C  
ATOM   3904  C   SER B  36     -22.516 -38.062  35.531  1.00 14.26           C  
ATOM   3905  CB  SER B  36     -22.125 -39.719  33.688  1.00 14.26           C  
ATOM   3906  O   SER B  36     -21.938 -37.000  35.406  1.00 14.26           O  
ATOM   3907  OG  SER B  36     -22.766 -40.625  32.812  1.00 14.26           O  
ATOM   3908  N   PRO B  37     -22.531 -38.750  36.625  1.00 14.50           N  
ATOM   3909  CA  PRO B  37     -22.562 -38.531  38.094  1.00 14.50           C  
ATOM   3910  C   PRO B  37     -21.172 -38.188  38.656  1.00 14.50           C  
ATOM   3911  CB  PRO B  37     -23.094 -39.844  38.656  1.00 14.50           C  
ATOM   3912  O   PRO B  37     -21.078 -37.656  39.750  1.00 14.50           O  
ATOM   3913  CG  PRO B  37     -23.000 -40.812  37.531  1.00 14.50           C  
ATOM   3914  CD  PRO B  37     -22.594 -40.062  36.281  1.00 14.50           C  
ATOM   3915  N   MET B  38     -20.094 -38.719  37.969  1.00 13.72           N  
ATOM   3916  CA  MET B  38     -19.328 -39.562  38.844  1.00 13.72           C  
ATOM   3917  C   MET B  38     -18.734 -38.781  40.000  1.00 13.72           C  
ATOM   3918  CB  MET B  38     -18.203 -40.281  38.062  1.00 13.72           C  
ATOM   3919  O   MET B  38     -18.547 -37.562  39.875  1.00 13.72           O  
ATOM   3920  CG  MET B  38     -18.578 -41.656  37.562  1.00 13.72           C  
ATOM   3921  SD  MET B  38     -17.125 -42.719  37.219  1.00 13.72           S  
ATOM   3922  CE  MET B  38     -17.922 -44.344  37.094  1.00 13.72           C  
ATOM   3923  N   GLY B  39     -18.047 -39.531  40.875  1.00 14.50           N  
ATOM   3924  CA  GLY B  39     -17.906 -39.781  42.281  1.00 14.50           C  
ATOM   3925  C   GLY B  39     -16.922 -38.844  42.969  1.00 14.50           C  
ATOM   3926  O   GLY B  39     -16.203 -38.094  42.312  1.00 14.50           O  
ATOM   3927  N   VAL B  40     -16.109 -39.531  43.781  1.00 14.03           N  
ATOM   3928  CA  VAL B  40     -15.992 -39.469  45.219  1.00 14.03           C  
ATOM   3929  C   VAL B  40     -14.758 -38.656  45.625  1.00 14.03           C  
ATOM   3930  CB  VAL B  40     -15.906 -40.906  45.844  1.00 14.03           C  
ATOM   3931  O   VAL B  40     -14.836 -37.781  46.500  1.00 14.03           O  
ATOM   3932  CG1 VAL B  40     -16.250 -40.875  47.312  1.00 14.03           C  
ATOM   3933  CG2 VAL B  40     -16.844 -41.844  45.094  1.00 14.03           C  
ATOM   3934  N   TYR B  41     -13.477 -39.094  45.156  1.00 13.80           N  
ATOM   3935  CA  TYR B  41     -12.656 -39.594  46.250  1.00 13.80           C  
ATOM   3936  C   TYR B  41     -12.055 -38.438  47.062  1.00 13.80           C  
ATOM   3937  CB  TYR B  41     -11.539 -40.500  45.719  1.00 13.80           C  
ATOM   3938  O   TYR B  41     -11.906 -37.312  46.531  1.00 13.80           O  
ATOM   3939  CG  TYR B  41     -11.891 -41.969  45.719  1.00 13.80           C  
ATOM   3940  CD1 TYR B  41     -11.594 -42.750  46.844  1.00 13.80           C  
ATOM   3941  CD2 TYR B  41     -12.508 -42.562  44.656  1.00 13.80           C  
ATOM   3942  CE1 TYR B  41     -11.906 -44.094  46.875  1.00 13.80           C  
ATOM   3943  CE2 TYR B  41     -12.828 -43.906  44.656  1.00 13.80           C  
ATOM   3944  OH  TYR B  41     -12.836 -46.031  45.781  1.00 13.80           O  
ATOM   3945  CZ  TYR B  41     -12.523 -44.688  45.781  1.00 13.80           C  
ATOM   3946  N   SER B  42     -10.992 -38.812  47.938  1.00 15.00           N  
ATOM   3947  CA  SER B  42     -10.695 -38.750  49.375  1.00 15.00           C  
ATOM   3948  C   SER B  42      -9.812 -37.562  49.719  1.00 15.00           C  
ATOM   3949  CB  SER B  42     -10.023 -40.031  49.844  1.00 15.00           C  
ATOM   3950  O   SER B  42      -9.242 -36.938  48.812  1.00 15.00           O  
ATOM   3951  OG  SER B  42     -10.984 -41.062  50.062  1.00 15.00           O  
ATOM   3952  N   GLY B  43      -8.656 -37.844  50.469  1.00 15.31           N  
ATOM   3953  CA  GLY B  43      -8.297 -37.469  51.844  1.00 15.31           C  
ATOM   3954  C   GLY B  43      -7.340 -36.312  51.906  1.00 15.31           C  
ATOM   3955  O   GLY B  43      -7.762 -35.156  51.938  1.00 15.31           O  
ATOM   3956  N   HIS B  44      -5.977 -36.625  52.250  1.00 15.88           N  
ATOM   3957  CA  HIS B  44      -5.410 -36.250  53.562  1.00 15.88           C  
ATOM   3958  C   HIS B  44      -4.641 -34.938  53.469  1.00 15.88           C  
ATOM   3959  CB  HIS B  44      -4.500 -37.344  54.062  1.00 15.88           C  
ATOM   3960  O   HIS B  44      -4.262 -34.500  52.375  1.00 15.88           O  
ATOM   3961  CG  HIS B  44      -5.172 -38.281  55.031  1.00 15.88           C  
ATOM   3962  CD2 HIS B  44      -5.238 -39.625  55.062  1.00 15.88           C  
ATOM   3963  ND1 HIS B  44      -5.891 -37.844  56.125  1.00 15.88           N  
ATOM   3964  CE1 HIS B  44      -6.367 -38.875  56.781  1.00 15.88           C  
ATOM   3965  NE2 HIS B  44      -5.988 -39.969  56.156  1.00 15.88           N  
ATOM   3966  N   PRO B  45      -3.486 -34.875  54.281  1.00 15.91           N  
ATOM   3967  CA  PRO B  45      -3.188 -34.000  55.438  1.00 15.91           C  
ATOM   3968  C   PRO B  45      -2.271 -32.844  55.031  1.00 15.91           C  
ATOM   3969  CB  PRO B  45      -2.500 -34.938  56.406  1.00 15.91           C  
ATOM   3970  O   PRO B  45      -2.566 -31.688  55.375  1.00 15.91           O  
ATOM   3971  CG  PRO B  45      -2.219 -36.188  55.656  1.00 15.91           C  
ATOM   3972  CD  PRO B  45      -2.805 -36.031  54.281  1.00 15.91           C  
ATOM   3973  N   GLU B  46      -0.816 -33.125  54.938  1.00 16.14           N  
ATOM   3974  CA  GLU B  46       0.115 -32.656  55.969  1.00 16.14           C  
ATOM   3975  C   GLU B  46       0.690 -31.297  55.625  1.00 16.14           C  
ATOM   3976  CB  GLU B  46       1.247 -33.688  56.156  1.00 16.14           C  
ATOM   3977  O   GLU B  46       0.642 -30.875  54.469  1.00 16.14           O  
ATOM   3978  CG  GLU B  46       0.932 -34.750  57.188  1.00 16.14           C  
ATOM   3979  CD  GLU B  46       2.076 -35.750  57.375  1.00 16.14           C  
ATOM   3980  OE1 GLU B  46       2.053 -36.500  58.375  1.00 16.14           O  
ATOM   3981  OE2 GLU B  46       3.006 -35.750  56.531  1.00 16.14           O  
ATOM   3982  N   GLN B  47       2.008 -31.016  56.156  1.00 16.45           N  
ATOM   3983  CA  GLN B  47       2.623 -30.062  57.094  1.00 16.45           C  
ATOM   3984  C   GLN B  47       3.270 -28.906  56.312  1.00 16.45           C  
ATOM   3985  CB  GLN B  47       3.660 -30.750  57.969  1.00 16.45           C  
ATOM   3986  O   GLN B  47       3.564 -29.031  55.125  1.00 16.45           O  
ATOM   3987  CG  GLN B  47       3.605 -30.328  59.438  1.00 16.45           C  
ATOM   3988  CD  GLN B  47       4.590 -31.078  60.281  1.00 16.45           C  
ATOM   3989  NE2 GLN B  47       4.672 -30.703  61.562  1.00 16.45           N  
ATOM   3990  OE1 GLN B  47       5.273 -32.000  59.844  1.00 16.45           O  
ATOM   3991  N   TYR B  48       4.137 -28.078  57.031  1.00 15.98           N  
ATOM   3992  CA  TYR B  48       4.410 -26.672  57.281  1.00 15.98           C  
ATOM   3993  C   TYR B  48       5.465 -26.141  56.312  1.00 15.98           C  
ATOM   3994  CB  TYR B  48       4.871 -26.453  58.719  1.00 15.98           C  
ATOM   3995  O   TYR B  48       5.312 -25.047  55.750  1.00 15.98           O  
ATOM   3996  CG  TYR B  48       3.738 -26.344  59.688  1.00 15.98           C  
ATOM   3997  CD1 TYR B  48       3.117 -25.125  59.938  1.00 15.98           C  
ATOM   3998  CD2 TYR B  48       3.285 -27.469  60.406  1.00 15.98           C  
ATOM   3999  CE1 TYR B  48       2.072 -25.016  60.844  1.00 15.98           C  
ATOM   4000  CE2 TYR B  48       2.242 -27.375  61.312  1.00 15.98           C  
ATOM   4001  OH  TYR B  48       0.609 -26.047  62.438  1.00 15.98           O  
ATOM   4002  CZ  TYR B  48       1.643 -26.141  61.531  1.00 15.98           C  
ATOM   4003  N   SER B  49       6.719 -26.734  56.312  1.00 15.60           N  
ATOM   4004  CA  SER B  49       7.801 -25.922  56.875  1.00 15.60           C  
ATOM   4005  C   SER B  49       8.352 -24.938  55.844  1.00 15.60           C  
ATOM   4006  CB  SER B  49       8.930 -26.828  57.406  1.00 15.60           C  
ATOM   4007  O   SER B  49       8.422 -23.734  56.125  1.00 15.60           O  
ATOM   4008  OG  SER B  49      10.180 -26.156  57.312  1.00 15.60           O  
ATOM   4009  N   ALA B  50       9.523 -25.281  55.219  1.00 17.48           N  
ATOM   4010  CA  ALA B  50      10.812 -24.609  55.281  1.00 17.48           C  
ATOM   4011  C   ALA B  50      10.922 -23.500  54.250  1.00 17.48           C  
ATOM   4012  CB  ALA B  50      11.945 -25.625  55.094  1.00 17.48           C  
ATOM   4013  O   ALA B  50      10.211 -23.516  53.250  1.00 17.48           O  
ATOM   4014  N   GLY B  51      11.938 -22.562  54.438  1.00 19.03           N  
ATOM   4015  CA  GLY B  51      12.344 -21.188  54.156  1.00 19.03           C  
ATOM   4016  C   GLY B  51      12.703 -20.938  52.719  1.00 19.03           C  
ATOM   4017  O   GLY B  51      13.672 -21.500  52.219  1.00 19.03           O  
ATOM   4018  N   MET B  52      11.789 -20.875  51.844  1.00 17.34           N  
ATOM   4019  CA  MET B  52      12.055 -20.891  50.406  1.00 17.34           C  
ATOM   4020  C   MET B  52      12.922 -19.703  50.000  1.00 17.34           C  
ATOM   4021  CB  MET B  52      10.742 -20.859  49.594  1.00 17.34           C  
ATOM   4022  O   MET B  52      12.500 -18.547  50.094  1.00 17.34           O  
ATOM   4023  CG  MET B  52      10.398 -22.188  48.938  1.00 17.34           C  
ATOM   4024  SD  MET B  52       8.781 -22.156  48.094  1.00 17.34           S  
ATOM   4025  CE  MET B  52       8.727 -23.844  47.438  1.00 17.34           C  
ATOM   4026  N   GLY B  53      14.242 -19.844  50.219  1.00 18.92           N  
ATOM   4027  CA  GLY B  53      15.203 -18.844  49.812  1.00 18.92           C  
ATOM   4028  C   GLY B  53      14.977 -18.359  48.375  1.00 18.92           C  
ATOM   4029  O   GLY B  53      14.648 -19.156  47.500  1.00 18.92           O  
ATOM   4030  N   ARG B  54      14.492 -17.156  48.188  1.00 18.34           N  
ATOM   4031  CA  ARG B  54      14.039 -16.469  47.000  1.00 18.34           C  
ATOM   4032  C   ARG B  54      15.133 -16.469  45.938  1.00 18.34           C  
ATOM   4033  CB  ARG B  54      13.617 -15.039  47.312  1.00 18.34           C  
ATOM   4034  O   ARG B  54      16.141 -15.766  46.062  1.00 18.34           O  
ATOM   4035  CG  ARG B  54      12.141 -14.898  47.656  1.00 18.34           C  
ATOM   4036  CD  ARG B  54      11.758 -13.445  47.906  1.00 18.34           C  
ATOM   4037  NE  ARG B  54      10.367 -13.328  48.344  1.00 18.34           N  
ATOM   4038  NH1 ARG B  54      10.391 -11.016  48.469  1.00 18.34           N  
ATOM   4039  NH2 ARG B  54       8.477 -12.180  48.969  1.00 18.34           N  
ATOM   4040  CZ  ARG B  54       9.750 -12.172  48.594  1.00 18.34           C  
ATOM   4041  N   SER B  55      15.672 -17.672  45.469  1.00 18.30           N  
ATOM   4042  CA  SER B  55      16.734 -17.500  44.500  1.00 18.30           C  
ATOM   4043  C   SER B  55      16.312 -16.531  43.375  1.00 18.30           C  
ATOM   4044  CB  SER B  55      17.156 -18.844  43.875  1.00 18.30           C  
ATOM   4045  O   SER B  55      15.195 -16.609  42.875  1.00 18.30           O  
ATOM   4046  OG  SER B  55      16.031 -19.688  43.719  1.00 18.30           O  
ATOM   4047  N   TYR B  56      16.797 -15.297  43.344  1.00 17.92           N  
ATOM   4048  CA  TYR B  56      16.594 -14.266  42.344  1.00 17.92           C  
ATOM   4049  C   TYR B  56      16.797 -14.836  40.938  1.00 17.92           C  
ATOM   4050  CB  TYR B  56      17.562 -13.102  42.562  1.00 17.92           C  
ATOM   4051  O   TYR B  56      17.922 -15.156  40.531  1.00 17.92           O  
ATOM   4052  CG  TYR B  56      16.984 -12.000  43.438  1.00 17.92           C  
ATOM   4053  CD1 TYR B  56      16.266 -10.945  42.875  1.00 17.92           C  
ATOM   4054  CD2 TYR B  56      17.156 -12.016  44.812  1.00 17.92           C  
ATOM   4055  CE1 TYR B  56      15.742  -9.930  43.656  1.00 17.92           C  
ATOM   4056  CE2 TYR B  56      16.625 -11.008  45.594  1.00 17.92           C  
ATOM   4057  OH  TYR B  56      15.398  -8.969  45.812  1.00 17.92           O  
ATOM   4058  CZ  TYR B  56      15.922  -9.969  45.031  1.00 17.92           C  
ATOM   4059  N   ALA B  57      16.078 -15.898  40.469  1.00 19.88           N  
ATOM   4060  CA  ALA B  57      16.422 -16.438  39.156  1.00 19.88           C  
ATOM   4061  C   ALA B  57      16.406 -15.352  38.094  1.00 19.88           C  
ATOM   4062  CB  ALA B  57      15.469 -17.578  38.781  1.00 19.88           C  
ATOM   4063  O   ALA B  57      15.586 -14.430  38.156  1.00 19.88           O  
ATOM   4064  N   PRO B  58      17.484 -15.102  37.406  1.00 22.77           N  
ATOM   4065  CA  PRO B  58      17.625 -14.062  36.375  1.00 22.77           C  
ATOM   4066  C   PRO B  58      16.453 -14.031  35.406  1.00 22.77           C  
ATOM   4067  CB  PRO B  58      18.922 -14.445  35.656  1.00 22.77           C  
ATOM   4068  O   PRO B  58      15.891 -15.078  35.062  1.00 22.77           O  
ATOM   4069  CG  PRO B  58      19.250 -15.812  36.156  1.00 22.77           C  
ATOM   4070  CD  PRO B  58      18.234 -16.203  37.188  1.00 22.77           C  
ATOM   4071  N   TYR B  59      15.570 -13.047  35.469  1.00 18.50           N  
ATOM   4072  CA  TYR B  59      14.375 -12.844  34.656  1.00 18.50           C  
ATOM   4073  C   TYR B  59      14.672 -13.094  33.188  1.00 18.50           C  
ATOM   4074  CB  TYR B  59      13.836 -11.422  34.844  1.00 18.50           C  
ATOM   4075  O   TYR B  59      15.414 -12.344  32.531  1.00 18.50           O  
ATOM   4076  CG  TYR B  59      12.727 -11.328  35.844  1.00 18.50           C  
ATOM   4077  CD1 TYR B  59      11.391 -11.469  35.469  1.00 18.50           C  
ATOM   4078  CD2 TYR B  59      13.016 -11.094  37.188  1.00 18.50           C  
ATOM   4079  CE1 TYR B  59      10.367 -11.375  36.406  1.00 18.50           C  
ATOM   4080  CE2 TYR B  59      12.000 -11.008  38.156  1.00 18.50           C  
ATOM   4081  OH  TYR B  59       9.672 -11.055  38.688  1.00 18.50           O  
ATOM   4082  CZ  TYR B  59      10.680 -11.148  37.750  1.00 18.50           C  
ATOM   4083  N   HIS B  60      15.102 -14.305  32.688  1.00 21.34           N  
ATOM   4084  CA  HIS B  60      15.141 -14.453  31.219  1.00 21.34           C  
ATOM   4085  C   HIS B  60      13.836 -13.984  30.594  1.00 21.34           C  
ATOM   4086  CB  HIS B  60      15.422 -15.906  30.844  1.00 21.34           C  
ATOM   4087  O   HIS B  60      12.766 -14.484  30.938  1.00 21.34           O  
ATOM   4088  CG  HIS B  60      16.875 -16.266  30.875  1.00 21.34           C  
ATOM   4089  CD2 HIS B  60      17.562 -17.094  31.688  1.00 21.34           C  
ATOM   4090  ND1 HIS B  60      17.797 -15.734  29.984  1.00 21.34           N  
ATOM   4091  CE1 HIS B  60      18.984 -16.234  30.250  1.00 21.34           C  
ATOM   4092  NE2 HIS B  60      18.875 -17.062  31.281  1.00 21.34           N  
ATOM   4093  N   HIS B  61      13.586 -12.680  30.391  1.00 21.66           N  
ATOM   4094  CA  HIS B  61      12.398 -12.117  29.750  1.00 21.66           C  
ATOM   4095  C   HIS B  61      11.938 -12.984  28.578  1.00 21.66           C  
ATOM   4096  CB  HIS B  61      12.672 -10.688  29.281  1.00 21.66           C  
ATOM   4097  O   HIS B  61      12.664 -13.133  27.594  1.00 21.66           O  
ATOM   4098  CG  HIS B  61      12.391  -9.648  30.312  1.00 21.66           C  
ATOM   4099  CD2 HIS B  61      12.812  -8.367  30.422  1.00 21.66           C  
ATOM   4100  ND1 HIS B  61      11.570  -9.883  31.391  1.00 21.66           N  
ATOM   4101  CE1 HIS B  61      11.508  -8.781  32.125  1.00 21.66           C  
ATOM   4102  NE2 HIS B  61      12.250  -7.848  31.562  1.00 21.66           N  
ATOM   4103  N   HIS B  62      11.383 -14.188  28.750  1.00 23.75           N  
ATOM   4104  CA  HIS B  62      10.711 -14.945  27.703  1.00 23.75           C  
ATOM   4105  C   HIS B  62       9.766 -14.062  26.891  1.00 23.75           C  
ATOM   4106  CB  HIS B  62       9.938 -16.125  28.297  1.00 23.75           C  
ATOM   4107  O   HIS B  62       8.758 -13.578  27.422  1.00 23.75           O  
ATOM   4108  CG  HIS B  62      10.766 -17.359  28.484  1.00 23.75           C  
ATOM   4109  CD2 HIS B  62      11.195 -17.984  29.609  1.00 23.75           C  
ATOM   4110  ND1 HIS B  62      11.242 -18.094  27.422  1.00 23.75           N  
ATOM   4111  CE1 HIS B  62      11.938 -19.109  27.891  1.00 23.75           C  
ATOM   4112  NE2 HIS B  62      11.922 -19.078  29.203  1.00 23.75           N  
ATOM   4113  N   GLN B  63      10.188 -13.086  26.078  1.00 29.73           N  
ATOM   4114  CA  GLN B  63       9.250 -12.430  25.172  1.00 29.73           C  
ATOM   4115  C   GLN B  63       8.180 -13.398  24.688  1.00 29.73           C  
ATOM   4116  CB  GLN B  63       9.984 -11.820  23.984  1.00 29.73           C  
ATOM   4117  O   GLN B  63       8.492 -14.516  24.266  1.00 29.73           O  
ATOM   4118  CG  GLN B  63      10.258 -10.328  24.125  1.00 29.73           C  
ATOM   4119  CD  GLN B  63      10.992  -9.750  22.922  1.00 29.73           C  
ATOM   4120  NE2 GLN B  63      11.125  -8.430  22.891  1.00 29.73           N  
ATOM   4121  OE1 GLN B  63      11.430 -10.484  22.031  1.00 29.73           O  
ATOM   4122  N   PRO B  64       7.027 -13.492  25.234  1.00 31.88           N  
ATOM   4123  CA  PRO B  64       6.012 -14.430  24.750  1.00 31.88           C  
ATOM   4124  C   PRO B  64       6.117 -14.688  23.250  1.00 31.88           C  
ATOM   4125  CB  PRO B  64       4.691 -13.734  25.094  1.00 31.88           C  
ATOM   4126  O   PRO B  64       6.359 -13.758  22.469  1.00 31.88           O  
ATOM   4127  CG  PRO B  64       5.090 -12.367  25.562  1.00 31.88           C  
ATOM   4128  CD  PRO B  64       6.590 -12.289  25.578  1.00 31.88           C  
ATOM   4129  N   ALA B  65       6.723 -15.812  22.734  1.00 33.38           N  
ATOM   4130  CA  ALA B  65       6.750 -16.344  21.375  1.00 33.38           C  
ATOM   4131  C   ALA B  65       5.480 -15.977  20.609  1.00 33.38           C  
ATOM   4132  CB  ALA B  65       6.930 -17.859  21.406  1.00 33.38           C  
ATOM   4133  O   ALA B  65       4.387 -15.984  21.172  1.00 33.38           O  
ATOM   4134  N   ALA B  66       5.434 -14.992  19.766  1.00 41.59           N  
ATOM   4135  CA  ALA B  66       4.281 -14.930  18.859  1.00 41.59           C  
ATOM   4136  C   ALA B  66       3.633 -16.297  18.703  1.00 41.59           C  
ATOM   4137  CB  ALA B  66       4.695 -14.375  17.500  1.00 41.59           C  
ATOM   4138  O   ALA B  66       4.312 -17.328  18.766  1.00 41.59           O  
ATOM   4139  N   PRO B  67       2.381 -16.625  19.062  1.00 42.44           N  
ATOM   4140  CA  PRO B  67       1.914 -17.984  18.828  1.00 42.44           C  
ATOM   4141  C   PRO B  67       2.592 -18.656  17.641  1.00 42.44           C  
ATOM   4142  CB  PRO B  67       0.414 -17.812  18.578  1.00 42.44           C  
ATOM   4143  O   PRO B  67       2.920 -17.984  16.656  1.00 42.44           O  
ATOM   4144  CG  PRO B  67       0.174 -16.344  18.719  1.00 42.44           C  
ATOM   4145  CD  PRO B  67       1.498 -15.664  18.891  1.00 42.44           C  
ATOM   4146  N   LYS B  68       3.496 -19.672  17.844  1.00 47.94           N  
ATOM   4147  CA  LYS B  68       4.191 -20.531  16.875  1.00 47.94           C  
ATOM   4148  C   LYS B  68       3.473 -20.547  15.531  1.00 47.94           C  
ATOM   4149  CB  LYS B  68       4.316 -21.953  17.422  1.00 47.94           C  
ATOM   4150  O   LYS B  68       4.113 -20.609  14.484  1.00 47.94           O  
ATOM   4151  CG  LYS B  68       5.531 -22.172  18.312  1.00 47.94           C  
ATOM   4152  CD  LYS B  68       5.648 -23.625  18.750  1.00 47.94           C  
ATOM   4153  CE  LYS B  68       6.840 -23.844  19.672  1.00 47.94           C  
ATOM   4154  NZ  LYS B  68       6.926 -25.250  20.156  1.00 47.94           N  
ATOM   4155  N   ASP B  69       2.102 -20.484  15.555  1.00 55.53           N  
ATOM   4156  CA  ASP B  69       1.273 -20.703  14.375  1.00 55.53           C  
ATOM   4157  C   ASP B  69       1.322 -19.500  13.438  1.00 55.53           C  
ATOM   4158  CB  ASP B  69      -0.172 -20.984  14.781  1.00 55.53           C  
ATOM   4159  O   ASP B  69       0.971 -19.594  12.266  1.00 55.53           O  
ATOM   4160  CG  ASP B  69      -0.383 -22.422  15.234  1.00 55.53           C  
ATOM   4161  OD1 ASP B  69       0.468 -23.297  14.930  1.00 55.53           O  
ATOM   4162  OD2 ASP B  69      -1.410 -22.688  15.891  1.00 55.53           O  
ATOM   4163  N   LEU B  70       1.930 -18.328  13.875  1.00 64.00           N  
ATOM   4164  CA  LEU B  70       1.914 -17.156  12.992  1.00 64.00           C  
ATOM   4165  C   LEU B  70       3.303 -16.891  12.422  1.00 64.00           C  
ATOM   4166  CB  LEU B  70       1.413 -15.922  13.750  1.00 64.00           C  
ATOM   4167  O   LEU B  70       3.541 -15.836  11.828  1.00 64.00           O  
ATOM   4168  CG  LEU B  70      -0.103 -15.789  13.898  1.00 64.00           C  
ATOM   4169  CD1 LEU B  70      -0.439 -14.891  15.086  1.00 64.00           C  
ATOM   4170  CD2 LEU B  70      -0.725 -15.250  12.617  1.00 64.00           C  
ATOM   4171  N   VAL B  71       4.234 -17.891  12.688  1.00 72.38           N  
ATOM   4172  CA  VAL B  71       5.562 -17.719  12.109  1.00 72.38           C  
ATOM   4173  C   VAL B  71       5.621 -18.375  10.734  1.00 72.38           C  
ATOM   4174  CB  VAL B  71       6.660 -18.312  13.031  1.00 72.38           C  
ATOM   4175  O   VAL B  71       5.020 -19.438  10.516  1.00 72.38           O  
ATOM   4176  CG1 VAL B  71       8.039 -18.125  12.406  1.00 72.38           C  
ATOM   4177  CG2 VAL B  71       6.605 -17.672  14.414  1.00 72.38           C  
ATOM   4178  N   LYS B  72       6.332 -17.844   9.867  1.00 80.62           N  
ATOM   4179  CA  LYS B  72       6.477 -18.375   8.516  1.00 80.62           C  
ATOM   4180  C   LYS B  72       7.133 -19.750   8.539  1.00 80.62           C  
ATOM   4181  CB  LYS B  72       7.297 -17.422   7.648  1.00 80.62           C  
ATOM   4182  O   LYS B  72       8.203 -19.938   9.125  1.00 80.62           O  
ATOM   4183  CG  LYS B  72       7.387 -17.828   6.188  1.00 80.62           C  
ATOM   4184  CD  LYS B  72       8.164 -16.812   5.367  1.00 80.62           C  
ATOM   4185  CE  LYS B  72       8.281 -17.234   3.908  1.00 80.62           C  
ATOM   4186  NZ  LYS B  72       9.031 -16.234   3.096  1.00 80.62           N  
ATOM   4187  N   PRO B  73       6.496 -20.688   7.957  1.00 81.50           N  
ATOM   4188  CA  PRO B  73       7.105 -22.016   7.871  1.00 81.50           C  
ATOM   4189  C   PRO B  73       8.445 -22.000   7.133  1.00 81.50           C  
ATOM   4190  CB  PRO B  73       6.066 -22.828   7.105  1.00 81.50           C  
ATOM   4191  O   PRO B  73       8.656 -21.156   6.254  1.00 81.50           O  
ATOM   4192  CG  PRO B  73       5.215 -21.812   6.414  1.00 81.50           C  
ATOM   4193  CD  PRO B  73       5.367 -20.500   7.129  1.00 81.50           C  
ATOM   4194  N   PRO B  74       9.391 -22.859   7.559  1.00 79.06           N  
ATOM   4195  CA  PRO B  74      10.719 -22.891   6.945  1.00 79.06           C  
ATOM   4196  C   PRO B  74      10.727 -23.594   5.590  1.00 79.06           C  
ATOM   4197  CB  PRO B  74      11.555 -23.672   7.965  1.00 79.06           C  
ATOM   4198  O   PRO B  74      11.578 -24.453   5.332  1.00 79.06           O  
ATOM   4199  CG  PRO B  74      10.586 -24.625   8.609  1.00 79.06           C  
ATOM   4200  CD  PRO B  74       9.234 -23.969   8.633  1.00 79.06           C  
ATOM   4201  N   TYR B  75       9.727 -23.516   4.773  1.00 81.94           N  
ATOM   4202  CA  TYR B  75       9.625 -24.156   3.467  1.00 81.94           C  
ATOM   4203  C   TYR B  75       9.578 -23.125   2.352  1.00 81.94           C  
ATOM   4204  CB  TYR B  75       8.391 -25.047   3.402  1.00 81.94           C  
ATOM   4205  O   TYR B  75       8.961 -22.062   2.506  1.00 81.94           O  
ATOM   4206  CG  TYR B  75       8.328 -26.094   4.500  1.00 81.94           C  
ATOM   4207  CD1 TYR B  75       9.305 -27.078   4.605  1.00 81.94           C  
ATOM   4208  CD2 TYR B  75       7.297 -26.078   5.434  1.00 81.94           C  
ATOM   4209  CE1 TYR B  75       9.250 -28.031   5.613  1.00 81.94           C  
ATOM   4210  CE2 TYR B  75       7.234 -27.031   6.445  1.00 81.94           C  
ATOM   4211  OH  TYR B  75       8.156 -28.938   7.531  1.00 81.94           O  
ATOM   4212  CZ  TYR B  75       8.219 -28.000   6.527  1.00 81.94           C  
ATOM   4213  N   SER B  76      10.336 -23.406   1.371  1.00 81.56           N  
ATOM   4214  CA  SER B  76      10.234 -22.562   0.185  1.00 81.56           C  
ATOM   4215  C   SER B  76       8.875 -22.703  -0.483  1.00 81.56           C  
ATOM   4216  CB  SER B  76      11.344 -22.906  -0.814  1.00 81.56           C  
ATOM   4217  O   SER B  76       8.133 -23.656  -0.194  1.00 81.56           O  
ATOM   4218  OG  SER B  76      11.102 -24.172  -1.419  1.00 81.56           O  
ATOM   4219  N   TYR B  77       8.531 -21.797  -1.264  1.00 85.94           N  
ATOM   4220  CA  TYR B  77       7.254 -21.875  -1.973  1.00 85.94           C  
ATOM   4221  C   TYR B  77       7.215 -23.109  -2.875  1.00 85.94           C  
ATOM   4222  CB  TYR B  77       7.020 -20.609  -2.803  1.00 85.94           C  
ATOM   4223  O   TYR B  77       6.168 -23.750  -3.012  1.00 85.94           O  
ATOM   4224  CG  TYR B  77       6.648 -19.406  -1.975  1.00 85.94           C  
ATOM   4225  CD1 TYR B  77       5.512 -19.406  -1.172  1.00 85.94           C  
ATOM   4226  CD2 TYR B  77       7.438 -18.266  -1.995  1.00 85.94           C  
ATOM   4227  CE1 TYR B  77       5.164 -18.297  -0.410  1.00 85.94           C  
ATOM   4228  CE2 TYR B  77       7.102 -17.141  -1.237  1.00 85.94           C  
ATOM   4229  OH  TYR B  77       5.629 -16.062   0.304  1.00 85.94           O  
ATOM   4230  CZ  TYR B  77       5.965 -17.172  -0.448  1.00 85.94           C  
ATOM   4231  N   ILE B  78       8.391 -23.406  -3.520  1.00 84.69           N  
ATOM   4232  CA  ILE B  78       8.461 -24.609  -4.336  1.00 84.69           C  
ATOM   4233  C   ILE B  78       8.172 -25.844  -3.475  1.00 84.69           C  
ATOM   4234  CB  ILE B  78       9.836 -24.750  -5.020  1.00 84.69           C  
ATOM   4235  O   ILE B  78       7.457 -26.750  -3.898  1.00 84.69           O  
ATOM   4236  CG1 ILE B  78      10.070 -23.594  -6.000  1.00 84.69           C  
ATOM   4237  CG2 ILE B  78       9.961 -26.109  -5.730  1.00 84.69           C  
ATOM   4238  CD1 ILE B  78      11.453 -23.578  -6.621  1.00 84.69           C  
ATOM   4239  N   ALA B  79       8.695 -25.781  -2.273  1.00 85.81           N  
ATOM   4240  CA  ALA B  79       8.453 -26.891  -1.353  1.00 85.81           C  
ATOM   4241  C   ALA B  79       6.980 -26.969  -0.963  1.00 85.81           C  
ATOM   4242  CB  ALA B  79       9.320 -26.750  -0.105  1.00 85.81           C  
ATOM   4243  O   ALA B  79       6.398 -28.047  -0.925  1.00 85.81           O  
ATOM   4244  N   LEU B  80       6.395 -25.859  -0.698  1.00 89.69           N  
ATOM   4245  CA  LEU B  80       4.980 -25.812  -0.328  1.00 89.69           C  
ATOM   4246  C   LEU B  80       4.109 -26.359  -1.457  1.00 89.69           C  
ATOM   4247  CB  LEU B  80       4.562 -24.391   0.025  1.00 89.69           C  
ATOM   4248  O   LEU B  80       3.184 -27.141  -1.216  1.00 89.69           O  
ATOM   4249  CG  LEU B  80       5.160 -23.797   1.303  1.00 89.69           C  
ATOM   4250  CD1 LEU B  80       4.773 -22.328   1.444  1.00 89.69           C  
ATOM   4251  CD2 LEU B  80       4.711 -24.594   2.521  1.00 89.69           C  
ATOM   4252  N   ILE B  81       4.414 -25.906  -2.611  1.00 90.69           N  
ATOM   4253  CA  ILE B  81       3.666 -26.375  -3.771  1.00 90.69           C  
ATOM   4254  C   ILE B  81       3.836 -27.891  -3.918  1.00 90.69           C  
ATOM   4255  CB  ILE B  81       4.117 -25.656  -5.062  1.00 90.69           C  
ATOM   4256  O   ILE B  81       2.859 -28.609  -4.121  1.00 90.69           O  
ATOM   4257  CG1 ILE B  81       3.822 -24.156  -4.969  1.00 90.69           C  
ATOM   4258  CG2 ILE B  81       3.434 -26.281  -6.289  1.00 90.69           C  
ATOM   4259  CD1 ILE B  81       4.508 -23.328  -6.043  1.00 90.69           C  
ATOM   4260  N   THR B  82       5.059 -28.328  -3.830  1.00 88.81           N  
ATOM   4261  CA  THR B  82       5.352 -29.750  -3.941  1.00 88.81           C  
ATOM   4262  C   THR B  82       4.602 -30.547  -2.871  1.00 88.81           C  
ATOM   4263  CB  THR B  82       6.859 -30.031  -3.822  1.00 88.81           C  
ATOM   4264  O   THR B  82       4.027 -31.594  -3.156  1.00 88.81           O  
ATOM   4265  CG2 THR B  82       7.164 -31.516  -3.996  1.00 88.81           C  
ATOM   4266  OG1 THR B  82       7.555 -29.297  -4.832  1.00 88.81           O  
ATOM   4267  N   MET B  83       4.621 -30.047  -1.679  1.00 90.69           N  
ATOM   4268  CA  MET B  83       3.896 -30.703  -0.592  1.00 90.69           C  
ATOM   4269  C   MET B  83       2.410 -30.812  -0.916  1.00 90.69           C  
ATOM   4270  CB  MET B  83       4.094 -29.938   0.720  1.00 90.69           C  
ATOM   4271  O   MET B  83       1.786 -31.844  -0.657  1.00 90.69           O  
ATOM   4272  CG  MET B  83       5.469 -30.125   1.338  1.00 90.69           C  
ATOM   4273  SD  MET B  83       5.609 -29.359   2.998  1.00 90.69           S  
ATOM   4274  CE  MET B  83       5.773 -27.625   2.529  1.00 90.69           C  
ATOM   4275  N   ALA B  84       1.885 -29.750  -1.438  1.00 92.75           N  
ATOM   4276  CA  ALA B  84       0.467 -29.750  -1.792  1.00 92.75           C  
ATOM   4277  C   ALA B  84       0.169 -30.797  -2.865  1.00 92.75           C  
ATOM   4278  CB  ALA B  84       0.039 -28.359  -2.270  1.00 92.75           C  
ATOM   4279  O   ALA B  84      -0.813 -31.531  -2.766  1.00 92.75           O  
ATOM   4280  N   ILE B  85       1.001 -30.859  -3.871  1.00 91.81           N  
ATOM   4281  CA  ILE B  85       0.816 -31.797  -4.969  1.00 91.81           C  
ATOM   4282  C   ILE B  85       0.958 -33.219  -4.453  1.00 91.81           C  
ATOM   4283  CB  ILE B  85       1.823 -31.547  -6.113  1.00 91.81           C  
ATOM   4284  O   ILE B  85       0.138 -34.094  -4.770  1.00 91.81           O  
ATOM   4285  CG1 ILE B  85       1.539 -30.188  -6.777  1.00 91.81           C  
ATOM   4286  CG2 ILE B  85       1.780 -32.688  -7.137  1.00 91.81           C  
ATOM   4287  CD1 ILE B  85       2.605 -29.750  -7.773  1.00 91.81           C  
ATOM   4288  N   GLN B  86       1.932 -33.469  -3.617  1.00 89.44           N  
ATOM   4289  CA  GLN B  86       2.201 -34.812  -3.105  1.00 89.44           C  
ATOM   4290  C   GLN B  86       1.102 -35.250  -2.150  1.00 89.44           C  
ATOM   4291  CB  GLN B  86       3.559 -34.844  -2.400  1.00 89.44           C  
ATOM   4292  O   GLN B  86       0.808 -36.469  -2.059  1.00 89.44           O  
ATOM   4293  CG  GLN B  86       4.746 -34.781  -3.352  1.00 89.44           C  
ATOM   4294  CD  GLN B  86       6.078 -34.781  -2.625  1.00 89.44           C  
ATOM   4295  NE2 GLN B  86       7.164 -34.906  -3.379  1.00 89.44           N  
ATOM   4296  OE1 GLN B  86       6.133 -34.656  -1.397  1.00 89.44           O  
ATOM   4297  N   ASN B  87       0.497 -34.406  -1.489  1.00 91.62           N  
ATOM   4298  CA  ASN B  87      -0.547 -34.750  -0.534  1.00 91.62           C  
ATOM   4299  C   ASN B  87      -1.894 -34.938  -1.223  1.00 91.62           C  
ATOM   4300  CB  ASN B  87      -0.660 -33.688   0.557  1.00 91.62           C  
ATOM   4301  O   ASN B  87      -2.826 -35.500  -0.629  1.00 91.62           O  
ATOM   4302  CG  ASN B  87       0.303 -33.906   1.704  1.00 91.62           C  
ATOM   4303  ND2 ASN B  87       0.798 -32.844   2.291  1.00 91.62           N  
ATOM   4304  OD1 ASN B  87       0.601 -35.062   2.059  1.00 91.62           O  
ATOM   4305  N   ALA B  88      -1.912 -34.500  -2.387  1.00 91.62           N  
ATOM   4306  CA  ALA B  88      -3.152 -34.719  -3.125  1.00 91.62           C  
ATOM   4307  C   ALA B  88      -3.279 -36.188  -3.568  1.00 91.62           C  
ATOM   4308  CB  ALA B  88      -3.221 -33.812  -4.336  1.00 91.62           C  
ATOM   4309  O   ALA B  88      -2.289 -36.812  -3.945  1.00 91.62           O  
ATOM   4310  N   PRO B  89      -4.410 -36.781  -3.459  1.00 89.69           N  
ATOM   4311  CA  PRO B  89      -4.613 -38.188  -3.768  1.00 89.69           C  
ATOM   4312  C   PRO B  89      -4.105 -38.562  -5.156  1.00 89.69           C  
ATOM   4313  CB  PRO B  89      -6.133 -38.344  -3.680  1.00 89.69           C  
ATOM   4314  O   PRO B  89      -3.451 -39.594  -5.316  1.00 89.69           O  
ATOM   4315  CG  PRO B  89      -6.617 -37.094  -3.020  1.00 89.69           C  
ATOM   4316  CD  PRO B  89      -5.512 -36.094  -3.064  1.00 89.69           C  
ATOM   4317  N   GLU B  90      -4.359 -37.812  -6.152  1.00 87.56           N  
ATOM   4318  CA  GLU B  90      -3.949 -38.125  -7.516  1.00 87.56           C  
ATOM   4319  C   GLU B  90      -2.645 -37.438  -7.883  1.00 87.56           C  
ATOM   4320  CB  GLU B  90      -5.047 -37.750  -8.516  1.00 87.56           C  
ATOM   4321  O   GLU B  90      -2.260 -37.406  -9.055  1.00 87.56           O  
ATOM   4322  CG  GLU B  90      -6.336 -38.562  -8.336  1.00 87.56           C  
ATOM   4323  CD  GLU B  90      -7.426 -38.156  -9.312  1.00 87.56           C  
ATOM   4324  OE1 GLU B  90      -8.555 -38.688  -9.227  1.00 87.56           O  
ATOM   4325  OE2 GLU B  90      -7.152 -37.281 -10.180  1.00 87.56           O  
ATOM   4326  N   LYS B  91      -1.964 -36.875  -6.895  1.00 89.44           N  
ATOM   4327  CA  LYS B  91      -0.709 -36.156  -7.090  1.00 89.44           C  
ATOM   4328  C   LYS B  91      -0.872 -35.062  -8.117  1.00 89.44           C  
ATOM   4329  CB  LYS B  91       0.398 -37.125  -7.531  1.00 89.44           C  
ATOM   4330  O   LYS B  91       0.025 -34.812  -8.922  1.00 89.44           O  
ATOM   4331  CG  LYS B  91       0.685 -38.250  -6.535  1.00 89.44           C  
ATOM   4332  CD  LYS B  91       1.299 -37.688  -5.250  1.00 89.44           C  
ATOM   4333  CE  LYS B  91       1.654 -38.812  -4.285  1.00 89.44           C  
ATOM   4334  NZ  LYS B  91       2.131 -38.281  -2.971  1.00 89.44           N  
ATOM   4335  N   LYS B  92      -1.974 -34.625  -8.273  1.00 90.44           N  
ATOM   4336  CA  LYS B  92      -2.297 -33.438  -9.047  1.00 90.44           C  
ATOM   4337  C   LYS B  92      -3.295 -32.562  -8.305  1.00 90.44           C  
ATOM   4338  CB  LYS B  92      -2.855 -33.812 -10.422  1.00 90.44           C  
ATOM   4339  O   LYS B  92      -4.180 -33.062  -7.613  1.00 90.44           O  
ATOM   4340  CG  LYS B  92      -4.168 -34.594 -10.359  1.00 90.44           C  
ATOM   4341  CD  LYS B  92      -4.633 -35.000 -11.750  1.00 90.44           C  
ATOM   4342  CE  LYS B  92      -5.949 -35.781 -11.688  1.00 90.44           C  
ATOM   4343  NZ  LYS B  92      -6.402 -36.188 -13.047  1.00 90.44           N  
ATOM   4344  N   ILE B  93      -3.176 -31.344  -8.320  1.00 91.06           N  
ATOM   4345  CA  ILE B  93      -3.996 -30.422  -7.547  1.00 91.06           C  
ATOM   4346  C   ILE B  93      -4.148 -29.094  -8.305  1.00 91.06           C  
ATOM   4347  CB  ILE B  93      -3.393 -30.156  -6.148  1.00 91.06           C  
ATOM   4348  O   ILE B  93      -3.283 -28.734  -9.109  1.00 91.06           O  
ATOM   4349  CG1 ILE B  93      -4.422 -29.469  -5.242  1.00 91.06           C  
ATOM   4350  CG2 ILE B  93      -2.115 -29.328  -6.258  1.00 91.06           C  
ATOM   4351  CD1 ILE B  93      -4.051 -29.484  -3.764  1.00 91.06           C  
ATOM   4352  N   THR B  94      -5.340 -28.516  -8.219  1.00 88.12           N  
ATOM   4353  CA  THR B  94      -5.586 -27.234  -8.867  1.00 88.12           C  
ATOM   4354  C   THR B  94      -4.887 -26.094  -8.109  1.00 88.12           C  
ATOM   4355  CB  THR B  94      -7.094 -26.922  -8.961  1.00 88.12           C  
ATOM   4356  O   THR B  94      -4.418 -26.297  -6.988  1.00 88.12           O  
ATOM   4357  CG2 THR B  94      -7.836 -28.062  -9.672  1.00 88.12           C  
ATOM   4358  OG1 THR B  94      -7.625 -26.781  -7.637  1.00 88.12           O  
ATOM   4359  N   LEU B  95      -4.781 -24.984  -8.742  1.00 87.38           N  
ATOM   4360  CA  LEU B  95      -4.188 -23.812  -8.102  1.00 87.38           C  
ATOM   4361  C   LEU B  95      -4.914 -23.469  -6.805  1.00 87.38           C  
ATOM   4362  CB  LEU B  95      -4.227 -22.609  -9.047  1.00 87.38           C  
ATOM   4363  O   LEU B  95      -4.277 -23.234  -5.777  1.00 87.38           O  
ATOM   4364  CG  LEU B  95      -3.705 -21.281  -8.484  1.00 87.38           C  
ATOM   4365  CD1 LEU B  95      -2.217 -21.391  -8.172  1.00 87.38           C  
ATOM   4366  CD2 LEU B  95      -3.969 -20.141  -9.461  1.00 87.38           C  
ATOM   4367  N   ASN B  96      -6.219 -23.469  -6.883  1.00 85.38           N  
ATOM   4368  CA  ASN B  96      -7.000 -23.188  -5.680  1.00 85.38           C  
ATOM   4369  C   ASN B  96      -6.750 -24.234  -4.598  1.00 85.38           C  
ATOM   4370  CB  ASN B  96      -8.492 -23.109  -6.012  1.00 85.38           C  
ATOM   4371  O   ASN B  96      -6.699 -23.906  -3.410  1.00 85.38           O  
ATOM   4372  CG  ASN B  96      -9.289 -22.391  -4.945  1.00 85.38           C  
ATOM   4373  ND2 ASN B  96     -10.562 -22.750  -4.816  1.00 85.38           N  
ATOM   4374  OD1 ASN B  96      -8.766 -21.516  -4.246  1.00 85.38           O  
ATOM   4375  N   GLY B  97      -6.617 -25.406  -5.027  1.00 88.88           N  
ATOM   4376  CA  GLY B  97      -6.285 -26.469  -4.082  1.00 88.88           C  
ATOM   4377  C   GLY B  97      -4.957 -26.250  -3.383  1.00 88.88           C  
ATOM   4378  O   GLY B  97      -4.820 -26.531  -2.191  1.00 88.88           O  
ATOM   4379  N   ILE B  98      -4.035 -25.734  -4.141  1.00 91.31           N  
ATOM   4380  CA  ILE B  98      -2.729 -25.422  -3.564  1.00 91.31           C  
ATOM   4381  C   ILE B  98      -2.873 -24.344  -2.506  1.00 91.31           C  
ATOM   4382  CB  ILE B  98      -1.719 -25.000  -4.648  1.00 91.31           C  
ATOM   4383  O   ILE B  98      -2.348 -24.469  -1.397  1.00 91.31           O  
ATOM   4384  CG1 ILE B  98      -1.420 -26.156  -5.602  1.00 91.31           C  
ATOM   4385  CG2 ILE B  98      -0.432 -24.469  -4.008  1.00 91.31           C  
ATOM   4386  CD1 ILE B  98      -0.598 -25.766  -6.820  1.00 91.31           C  
ATOM   4387  N   TYR B  99      -3.613 -23.297  -2.820  1.00 88.38           N  
ATOM   4388  CA  TYR B  99      -3.838 -22.219  -1.862  1.00 88.38           C  
ATOM   4389  C   TYR B  99      -4.469 -22.750  -0.581  1.00 88.38           C  
ATOM   4390  CB  TYR B  99      -4.730 -21.125  -2.473  1.00 88.38           C  
ATOM   4391  O   TYR B  99      -3.986 -22.469   0.519  1.00 88.38           O  
ATOM   4392  CG  TYR B  99      -4.074 -20.359  -3.592  1.00 88.38           C  
ATOM   4393  CD1 TYR B  99      -2.686 -20.328  -3.715  1.00 88.38           C  
ATOM   4394  CD2 TYR B  99      -4.836 -19.672  -4.531  1.00 88.38           C  
ATOM   4395  CE1 TYR B  99      -2.074 -19.609  -4.742  1.00 88.38           C  
ATOM   4396  CE2 TYR B  99      -4.234 -18.969  -5.562  1.00 88.38           C  
ATOM   4397  OH  TYR B  99      -2.258 -18.234  -6.684  1.00 88.38           O  
ATOM   4398  CZ  TYR B  99      -2.857 -18.938  -5.660  1.00 88.38           C  
ATOM   4399  N   GLN B 100      -5.500 -23.516  -0.738  1.00 88.31           N  
ATOM   4400  CA  GLN B 100      -6.230 -24.047   0.409  1.00 88.31           C  
ATOM   4401  C   GLN B 100      -5.340 -24.938   1.263  1.00 88.31           C  
ATOM   4402  CB  GLN B 100      -7.469 -24.828  -0.052  1.00 88.31           C  
ATOM   4403  O   GLN B 100      -5.359 -24.859   2.492  1.00 88.31           O  
ATOM   4404  CG  GLN B 100      -8.469 -25.109   1.061  1.00 88.31           C  
ATOM   4405  CD  GLN B 100      -9.031 -23.828   1.677  1.00 88.31           C  
ATOM   4406  NE2 GLN B 100      -9.367 -23.906   2.961  1.00 88.31           N  
ATOM   4407  OE1 GLN B 100      -9.164 -22.812   1.004  1.00 88.31           O  
ATOM   4408  N   PHE B 101      -4.566 -25.781   0.578  1.00 91.56           N  
ATOM   4409  CA  PHE B 101      -3.645 -26.672   1.281  1.00 91.56           C  
ATOM   4410  C   PHE B 101      -2.684 -25.859   2.150  1.00 91.56           C  
ATOM   4411  CB  PHE B 101      -2.861 -27.531   0.287  1.00 91.56           C  
ATOM   4412  O   PHE B 101      -2.479 -26.188   3.322  1.00 91.56           O  
ATOM   4413  CG  PHE B 101      -1.798 -28.375   0.928  1.00 91.56           C  
ATOM   4414  CD1 PHE B 101      -0.492 -27.922   1.040  1.00 91.56           C  
ATOM   4415  CD2 PHE B 101      -2.105 -29.641   1.419  1.00 91.56           C  
ATOM   4416  CE1 PHE B 101       0.493 -28.703   1.633  1.00 91.56           C  
ATOM   4417  CE2 PHE B 101      -1.127 -30.438   2.012  1.00 91.56           C  
ATOM   4418  CZ  PHE B 101       0.172 -29.969   2.117  1.00 91.56           C  
ATOM   4419  N   ILE B 102      -2.105 -24.859   1.574  1.00 90.19           N  
ATOM   4420  CA  ILE B 102      -1.108 -24.062   2.270  1.00 90.19           C  
ATOM   4421  C   ILE B 102      -1.762 -23.312   3.436  1.00 90.19           C  
ATOM   4422  CB  ILE B 102      -0.425 -23.047   1.313  1.00 90.19           C  
ATOM   4423  O   ILE B 102      -1.231 -23.312   4.547  1.00 90.19           O  
ATOM   4424  CG1 ILE B 102       0.448 -23.797   0.295  1.00 90.19           C  
ATOM   4425  CG2 ILE B 102       0.400 -22.031   2.102  1.00 90.19           C  
ATOM   4426  CD1 ILE B 102       1.013 -22.906  -0.802  1.00 90.19           C  
ATOM   4427  N   MET B 103      -2.895 -22.734   3.238  1.00 87.00           N  
ATOM   4428  CA  MET B 103      -3.578 -21.984   4.285  1.00 87.00           C  
ATOM   4429  C   MET B 103      -4.031 -22.906   5.410  1.00 87.00           C  
ATOM   4430  CB  MET B 103      -4.781 -21.234   3.711  1.00 87.00           C  
ATOM   4431  O   MET B 103      -3.977 -22.531   6.586  1.00 87.00           O  
ATOM   4432  CG  MET B 103      -4.402 -20.016   2.883  1.00 87.00           C  
ATOM   4433  SD  MET B 103      -5.855 -18.984   2.434  1.00 87.00           S  
ATOM   4434  CE  MET B 103      -6.715 -20.125   1.312  1.00 87.00           C  
ATOM   4435  N   ASP B 104      -4.434 -24.125   5.094  1.00 88.38           N  
ATOM   4436  CA  ASP B 104      -4.922 -25.078   6.090  1.00 88.38           C  
ATOM   4437  C   ASP B 104      -3.781 -25.609   6.957  1.00 88.38           C  
ATOM   4438  CB  ASP B 104      -5.645 -26.250   5.410  1.00 88.38           C  
ATOM   4439  O   ASP B 104      -3.943 -25.781   8.164  1.00 88.38           O  
ATOM   4440  CG  ASP B 104      -6.992 -25.844   4.824  1.00 88.38           C  
ATOM   4441  OD1 ASP B 104      -7.492 -24.750   5.141  1.00 88.38           O  
ATOM   4442  OD2 ASP B 104      -7.555 -26.641   4.047  1.00 88.38           O  
ATOM   4443  N   ARG B 105      -2.725 -25.766   6.332  1.00 89.00           N  
ATOM   4444  CA  ARG B 105      -1.621 -26.422   7.027  1.00 89.00           C  
ATOM   4445  C   ARG B 105      -0.719 -25.391   7.707  1.00 89.00           C  
ATOM   4446  CB  ARG B 105      -0.804 -27.281   6.059  1.00 89.00           C  
ATOM   4447  O   ARG B 105      -0.098 -25.688   8.727  1.00 89.00           O  
ATOM   4448  CG  ARG B 105       0.118 -28.281   6.746  1.00 89.00           C  
ATOM   4449  CD  ARG B 105       0.601 -29.359   5.785  1.00 89.00           C  
ATOM   4450  NE  ARG B 105       1.534 -30.266   6.430  1.00 89.00           N  
ATOM   4451  NH1 ARG B 105       0.372 -32.188   5.848  1.00 89.00           N  
ATOM   4452  NH2 ARG B 105       2.312 -32.344   7.062  1.00 89.00           N  
ATOM   4453  CZ  ARG B 105       1.403 -31.594   6.445  1.00 89.00           C  
ATOM   4454  N   PHE B 106      -0.611 -24.297   7.070  1.00 87.25           N  
ATOM   4455  CA  PHE B 106       0.279 -23.266   7.590  1.00 87.25           C  
ATOM   4456  C   PHE B 106      -0.486 -21.969   7.859  1.00 87.25           C  
ATOM   4457  CB  PHE B 106       1.425 -23.000   6.605  1.00 87.25           C  
ATOM   4458  O   PHE B 106      -0.594 -21.109   6.984  1.00 87.25           O  
ATOM   4459  CG  PHE B 106       2.170 -24.234   6.191  1.00 87.25           C  
ATOM   4460  CD1 PHE B 106       3.119 -24.812   7.035  1.00 87.25           C  
ATOM   4461  CD2 PHE B 106       1.923 -24.828   4.965  1.00 87.25           C  
ATOM   4462  CE1 PHE B 106       3.811 -25.953   6.652  1.00 87.25           C  
ATOM   4463  CE2 PHE B 106       2.609 -25.984   4.578  1.00 87.25           C  
ATOM   4464  CZ  PHE B 106       3.555 -26.547   5.422  1.00 87.25           C  
ATOM   4465  N   PRO B 107      -0.900 -21.734   9.078  1.00 83.06           N  
ATOM   4466  CA  PRO B 107      -1.735 -20.594   9.453  1.00 83.06           C  
ATOM   4467  C   PRO B 107      -1.087 -19.250   9.117  1.00 83.06           C  
ATOM   4468  CB  PRO B 107      -1.896 -20.750  10.969  1.00 83.06           C  
ATOM   4469  O   PRO B 107      -1.786 -18.250   8.930  1.00 83.06           O  
ATOM   4470  CG  PRO B 107      -1.705 -22.219  11.219  1.00 83.06           C  
ATOM   4471  CD  PRO B 107      -0.744 -22.750  10.195  1.00 83.06           C  
ATOM   4472  N   PHE B 108       0.221 -19.312   8.992  1.00 81.62           N  
ATOM   4473  CA  PHE B 108       0.935 -18.078   8.648  1.00 81.62           C  
ATOM   4474  C   PHE B 108       0.362 -17.469   7.379  1.00 81.62           C  
ATOM   4475  CB  PHE B 108       2.430 -18.359   8.469  1.00 81.62           C  
ATOM   4476  O   PHE B 108       0.207 -16.250   7.293  1.00 81.62           O  
ATOM   4477  CG  PHE B 108       3.209 -17.188   7.949  1.00 81.62           C  
ATOM   4478  CD1 PHE B 108       3.514 -17.078   6.598  1.00 81.62           C  
ATOM   4479  CD2 PHE B 108       3.641 -16.188   8.812  1.00 81.62           C  
ATOM   4480  CE1 PHE B 108       4.234 -15.992   6.113  1.00 81.62           C  
ATOM   4481  CE2 PHE B 108       4.363 -15.102   8.336  1.00 81.62           C  
ATOM   4482  CZ  PHE B 108       4.660 -15.000   6.984  1.00 81.62           C  
ATOM   4483  N   TYR B 109      -0.014 -18.219   6.430  1.00 84.56           N  
ATOM   4484  CA  TYR B 109      -0.404 -17.719   5.113  1.00 84.56           C  
ATOM   4485  C   TYR B 109      -1.872 -17.312   5.094  1.00 84.56           C  
ATOM   4486  CB  TYR B 109      -0.145 -18.797   4.043  1.00 84.56           C  
ATOM   4487  O   TYR B 109      -2.359 -16.781   4.098  1.00 84.56           O  
ATOM   4488  CG  TYR B 109       1.319 -19.016   3.754  1.00 84.56           C  
ATOM   4489  CD1 TYR B 109       2.076 -18.047   3.094  1.00 84.56           C  
ATOM   4490  CD2 TYR B 109       1.947 -20.203   4.137  1.00 84.56           C  
ATOM   4491  CE1 TYR B 109       3.426 -18.266   2.824  1.00 84.56           C  
ATOM   4492  CE2 TYR B 109       3.295 -20.406   3.873  1.00 84.56           C  
ATOM   4493  OH  TYR B 109       5.359 -19.656   2.953  1.00 84.56           O  
ATOM   4494  CZ  TYR B 109       4.027 -19.438   3.217  1.00 84.56           C  
ATOM   4495  N   ARG B 110      -2.518 -17.484   6.160  1.00 74.44           N  
ATOM   4496  CA  ARG B 110      -3.902 -17.031   6.250  1.00 74.44           C  
ATOM   4497  C   ARG B 110      -3.975 -15.523   6.461  1.00 74.44           C  
ATOM   4498  CB  ARG B 110      -4.629 -17.750   7.387  1.00 74.44           C  
ATOM   4499  O   ARG B 110      -4.852 -14.852   5.906  1.00 74.44           O  
ATOM   4500  CG  ARG B 110      -4.805 -19.250   7.156  1.00 74.44           C  
ATOM   4501  CD  ARG B 110      -5.582 -19.906   8.281  1.00 74.44           C  
ATOM   4502  NE  ARG B 110      -5.453 -21.359   8.250  1.00 74.44           N  
ATOM   4503  NH1 ARG B 110      -6.445 -21.703  10.305  1.00 74.44           N  
ATOM   4504  NH2 ARG B 110      -5.703 -23.484   9.078  1.00 74.44           N  
ATOM   4505  CZ  ARG B 110      -5.867 -22.188   9.211  1.00 74.44           C  
ATOM   4506  N   GLU B 111      -2.939 -15.133   7.219  1.00 67.06           N  
ATOM   4507  CA  GLU B 111      -2.971 -13.727   7.617  1.00 67.06           C  
ATOM   4508  C   GLU B 111      -1.985 -12.898   6.797  1.00 67.06           C  
ATOM   4509  CB  GLU B 111      -2.660 -13.586   9.109  1.00 67.06           C  
ATOM   4510  O   GLU B 111      -2.029 -11.672   6.820  1.00 67.06           O  
ATOM   4511  CG  GLU B 111      -3.693 -14.234  10.016  1.00 67.06           C  
ATOM   4512  CD  GLU B 111      -3.373 -14.078  11.500  1.00 67.06           C  
ATOM   4513  OE1 GLU B 111      -4.141 -14.602  12.344  1.00 67.06           O  
ATOM   4514  OE2 GLU B 111      -2.350 -13.438  11.812  1.00 67.06           O  
ATOM   4515  N   ASN B 112      -1.040 -13.711   6.242  1.00 60.03           N  
ATOM   4516  CA  ASN B 112      -0.021 -12.953   5.527  1.00 60.03           C  
ATOM   4517  C   ASN B 112      -0.542 -12.445   4.184  1.00 60.03           C  
ATOM   4518  CB  ASN B 112       1.236 -13.797   5.320  1.00 60.03           C  
ATOM   4519  O   ASN B 112      -0.697 -13.219   3.240  1.00 60.03           O  
ATOM   4520  CG  ASN B 112       2.461 -12.961   5.008  1.00 60.03           C  
ATOM   4521  ND2 ASN B 112       3.637 -13.570   5.113  1.00 60.03           N  
ATOM   4522  OD1 ASN B 112       2.350 -11.781   4.676  1.00 60.03           O  
ATOM   4523  N   LYS B 113      -0.920 -11.211   4.258  1.00 61.44           N  
ATOM   4524  CA  LYS B 113      -1.609 -10.539   3.158  1.00 61.44           C  
ATOM   4525  C   LYS B 113      -0.646 -10.219   2.020  1.00 61.44           C  
ATOM   4526  CB  LYS B 113      -2.281  -9.258   3.652  1.00 61.44           C  
ATOM   4527  O   LYS B 113      -1.039  -9.609   1.020  1.00 61.44           O  
ATOM   4528  CG  LYS B 113      -3.373  -9.484   4.688  1.00 61.44           C  
ATOM   4529  CD  LYS B 113      -4.059  -8.180   5.078  1.00 61.44           C  
ATOM   4530  CE  LYS B 113      -5.125  -8.406   6.141  1.00 61.44           C  
ATOM   4531  NZ  LYS B 113      -5.762  -7.125   6.566  1.00 61.44           N  
ATOM   4532  N   GLN B 114       0.569 -10.703   2.250  1.00 64.62           N  
ATOM   4533  CA  GLN B 114       1.458 -10.336   1.153  1.00 64.62           C  
ATOM   4534  C   GLN B 114       1.200 -11.195  -0.078  1.00 64.62           C  
ATOM   4535  CB  GLN B 114       2.920 -10.461   1.584  1.00 64.62           C  
ATOM   4536  O   GLN B 114       0.462 -12.180  -0.009  1.00 64.62           O  
ATOM   4537  CG  GLN B 114       3.314  -9.508   2.705  1.00 64.62           C  
ATOM   4538  CD  GLN B 114       4.742  -9.008   2.578  1.00 64.62           C  
ATOM   4539  NE2 GLN B 114       5.113  -8.047   3.420  1.00 64.62           N  
ATOM   4540  OE1 GLN B 114       5.508  -9.484   1.732  1.00 64.62           O  
ATOM   4541  N   GLY B 115       1.527 -10.914  -1.132  1.00 69.12           N  
ATOM   4542  CA  GLY B 115       1.389 -11.477  -2.465  1.00 69.12           C  
ATOM   4543  C   GLY B 115       1.918 -12.891  -2.572  1.00 69.12           C  
ATOM   4544  O   GLY B 115       2.428 -13.297  -3.619  1.00 69.12           O  
ATOM   4545  N   TRP B 116       1.812 -13.688  -1.425  1.00 78.44           N  
ATOM   4546  CA  TRP B 116       2.361 -15.031  -1.521  1.00 78.44           C  
ATOM   4547  C   TRP B 116       1.637 -15.844  -2.590  1.00 78.44           C  
ATOM   4548  CB  TRP B 116       2.268 -15.750  -0.170  1.00 78.44           C  
ATOM   4549  O   TRP B 116       2.238 -16.703  -3.246  1.00 78.44           O  
ATOM   4550  CG  TRP B 116       0.867 -16.094   0.240  1.00 78.44           C  
ATOM   4551  CD1 TRP B 116       0.008 -15.320   0.972  1.00 78.44           C  
ATOM   4552  CD2 TRP B 116       0.165 -17.312  -0.054  1.00 78.44           C  
ATOM   4553  CE2 TRP B 116      -1.117 -17.203   0.530  1.00 78.44           C  
ATOM   4554  CE3 TRP B 116       0.495 -18.469  -0.756  1.00 78.44           C  
ATOM   4555  NE1 TRP B 116      -1.187 -15.977   1.149  1.00 78.44           N  
ATOM   4556  CH2 TRP B 116      -1.721 -19.344  -0.260  1.00 78.44           C  
ATOM   4557  CZ2 TRP B 116      -2.070 -18.219   0.433  1.00 78.44           C  
ATOM   4558  CZ3 TRP B 116      -0.455 -19.484  -0.852  1.00 78.44           C  
ATOM   4559  N   GLN B 117       0.388 -15.516  -2.809  1.00 81.31           N  
ATOM   4560  CA  GLN B 117      -0.346 -16.203  -3.863  1.00 81.31           C  
ATOM   4561  C   GLN B 117       0.227 -15.875  -5.238  1.00 81.31           C  
ATOM   4562  CB  GLN B 117      -1.831 -15.844  -3.812  1.00 81.31           C  
ATOM   4563  O   GLN B 117       0.292 -16.734  -6.117  1.00 81.31           O  
ATOM   4564  CG  GLN B 117      -2.553 -16.375  -2.582  1.00 81.31           C  
ATOM   4565  CD  GLN B 117      -4.004 -15.945  -2.520  1.00 81.31           C  
ATOM   4566  NE2 GLN B 117      -4.840 -16.750  -1.881  1.00 81.31           N  
ATOM   4567  OE1 GLN B 117      -4.375 -14.883  -3.041  1.00 81.31           O  
ATOM   4568  N   ASN B 118       0.564 -14.680  -5.305  1.00 76.19           N  
ATOM   4569  CA  ASN B 118       1.254 -14.312  -6.539  1.00 76.19           C  
ATOM   4570  C   ASN B 118       2.551 -15.102  -6.711  1.00 76.19           C  
ATOM   4571  CB  ASN B 118       1.537 -12.805  -6.566  1.00 76.19           C  
ATOM   4572  O   ASN B 118       2.877 -15.531  -7.816  1.00 76.19           O  
ATOM   4573  CG  ASN B 118       2.035 -12.336  -7.922  1.00 76.19           C  
ATOM   4574  ND2 ASN B 118       2.891 -11.320  -7.914  1.00 76.19           N  
ATOM   4575  OD1 ASN B 118       1.652 -12.875  -8.961  1.00 76.19           O  
ATOM   4576  N   SER B 119       3.225 -15.289  -5.590  1.00 79.56           N  
ATOM   4577  CA  SER B 119       4.457 -16.078  -5.645  1.00 79.56           C  
ATOM   4578  C   SER B 119       4.176 -17.516  -6.043  1.00 79.56           C  
ATOM   4579  CB  SER B 119       5.176 -16.031  -4.297  1.00 79.56           C  
ATOM   4580  O   SER B 119       4.949 -18.125  -6.781  1.00 79.56           O  
ATOM   4581  OG  SER B 119       5.645 -14.727  -4.012  1.00 79.56           O  
ATOM   4582  N   ILE B 120       3.111 -17.953  -5.488  1.00 85.88           N  
ATOM   4583  CA  ILE B 120       2.744 -19.312  -5.844  1.00 85.88           C  
ATOM   4584  C   ILE B 120       2.504 -19.406  -7.348  1.00 85.88           C  
ATOM   4585  CB  ILE B 120       1.489 -19.781  -5.070  1.00 85.88           C  
ATOM   4586  O   ILE B 120       3.049 -20.297  -8.016  1.00 85.88           O  
ATOM   4587  CG1 ILE B 120       1.787 -19.859  -3.570  1.00 85.88           C  
ATOM   4588  CG2 ILE B 120       0.998 -21.125  -5.605  1.00 85.88           C  
ATOM   4589  CD1 ILE B 120       2.854 -20.891  -3.203  1.00 85.88           C  
ATOM   4590  N   ARG B 121       1.802 -18.500  -7.883  1.00 80.94           N  
ATOM   4591  CA  ARG B 121       1.544 -18.516  -9.320  1.00 80.94           C  
ATOM   4592  C   ARG B 121       2.838 -18.344 -10.109  1.00 80.94           C  
ATOM   4593  CB  ARG B 121       0.554 -17.406  -9.688  1.00 80.94           C  
ATOM   4594  O   ARG B 121       3.045 -19.016 -11.117  1.00 80.94           O  
ATOM   4595  CG  ARG B 121      -0.856 -17.641  -9.172  1.00 80.94           C  
ATOM   4596  CD  ARG B 121      -1.844 -16.641  -9.750  1.00 80.94           C  
ATOM   4597  NE  ARG B 121      -1.562 -15.281  -9.297  1.00 80.94           N  
ATOM   4598  NH1 ARG B 121      -3.111 -15.312  -7.582  1.00 80.94           N  
ATOM   4599  NH2 ARG B 121      -1.836 -13.445  -7.945  1.00 80.94           N  
ATOM   4600  CZ  ARG B 121      -2.170 -14.680  -8.273  1.00 80.94           C  
ATOM   4601  N   HIS B 122       3.596 -17.547  -9.594  1.00 77.00           N  
ATOM   4602  CA  HIS B 122       4.871 -17.297 -10.258  1.00 77.00           C  
ATOM   4603  C   HIS B 122       5.727 -18.562 -10.289  1.00 77.00           C  
ATOM   4604  CB  HIS B 122       5.633 -16.172  -9.555  1.00 77.00           C  
ATOM   4605  O   HIS B 122       6.273 -18.922 -11.336  1.00 77.00           O  
ATOM   4606  CG  HIS B 122       6.805 -15.664 -10.336  1.00 77.00           C  
ATOM   4607  CD2 HIS B 122       8.125 -15.664 -10.055  1.00 77.00           C  
ATOM   4608  ND1 HIS B 122       6.672 -15.070 -11.570  1.00 77.00           N  
ATOM   4609  CE1 HIS B 122       7.867 -14.719 -12.016  1.00 77.00           C  
ATOM   4610  NE2 HIS B 122       8.766 -15.070 -11.109  1.00 77.00           N  
ATOM   4611  N   ASN B 123       5.816 -19.219  -9.195  1.00 82.50           N  
ATOM   4612  CA  ASN B 123       6.605 -20.438  -9.133  1.00 82.50           C  
ATOM   4613  C   ASN B 123       6.031 -21.531 -10.039  1.00 82.50           C  
ATOM   4614  CB  ASN B 123       6.699 -20.953  -7.691  1.00 82.50           C  
ATOM   4615  O   ASN B 123       6.777 -22.281 -10.672  1.00 82.50           O  
ATOM   4616  CG  ASN B 123       7.816 -20.281  -6.910  1.00 82.50           C  
ATOM   4617  ND2 ASN B 123       7.477 -19.250  -6.148  1.00 82.50           N  
ATOM   4618  OD1 ASN B 123       8.977 -20.703  -6.992  1.00 82.50           O  
ATOM   4619  N   LEU B 124       4.754 -21.594 -10.070  1.00 84.75           N  
ATOM   4620  CA  LEU B 124       4.105 -22.594 -10.914  1.00 84.75           C  
ATOM   4621  C   LEU B 124       4.406 -22.328 -12.391  1.00 84.75           C  
ATOM   4622  CB  LEU B 124       2.592 -22.578 -10.688  1.00 84.75           C  
ATOM   4623  O   LEU B 124       4.645 -23.266 -13.156  1.00 84.75           O  
ATOM   4624  CG  LEU B 124       2.100 -23.219  -9.383  1.00 84.75           C  
ATOM   4625  CD1 LEU B 124       0.609 -22.953  -9.195  1.00 84.75           C  
ATOM   4626  CD2 LEU B 124       2.395 -24.719  -9.375  1.00 84.75           C  
ATOM   4627  N   SER B 125       4.504 -21.109 -12.758  1.00 76.25           N  
ATOM   4628  CA  SER B 125       4.699 -20.766 -14.164  1.00 76.25           C  
ATOM   4629  C   SER B 125       6.172 -20.812 -14.547  1.00 76.25           C  
ATOM   4630  CB  SER B 125       4.141 -19.359 -14.438  1.00 76.25           C  
ATOM   4631  O   SER B 125       6.508 -21.109 -15.695  1.00 76.25           O  
ATOM   4632  OG  SER B 125       4.855 -18.375 -13.711  1.00 76.25           O  
ATOM   4633  N   LEU B 126       7.023 -20.609 -13.617  1.00 72.62           N  
ATOM   4634  CA  LEU B 126       8.430 -20.438 -13.961  1.00 72.62           C  
ATOM   4635  C   LEU B 126       9.203 -21.734 -13.750  1.00 72.62           C  
ATOM   4636  CB  LEU B 126       9.055 -19.328 -13.125  1.00 72.62           C  
ATOM   4637  O   LEU B 126      10.172 -22.016 -14.469  1.00 72.62           O  
ATOM   4638  CG  LEU B 126       8.688 -17.891 -13.516  1.00 72.62           C  
ATOM   4639  CD1 LEU B 126       9.289 -16.891 -12.531  1.00 72.62           C  
ATOM   4640  CD2 LEU B 126       9.141 -17.594 -14.938  1.00 72.62           C  
ATOM   4641  N   ASN B 127       8.867 -22.469 -12.680  1.00 77.00           N  
ATOM   4642  CA  ASN B 127       9.609 -23.688 -12.383  1.00 77.00           C  
ATOM   4643  C   ASN B 127       9.125 -24.859 -13.219  1.00 77.00           C  
ATOM   4644  CB  ASN B 127       9.523 -24.016 -10.891  1.00 77.00           C  
ATOM   4645  O   ASN B 127       7.953 -25.250 -13.133  1.00 77.00           O  
ATOM   4646  CG  ASN B 127      10.273 -23.031 -10.023  1.00 77.00           C  
ATOM   4647  ND2 ASN B 127       9.570 -22.406  -9.094  1.00 77.00           N  
ATOM   4648  OD1 ASN B 127      11.484 -22.828 -10.195  1.00 77.00           O  
ATOM   4649  N   GLU B 128      10.008 -25.406 -13.953  1.00 77.12           N  
ATOM   4650  CA  GLU B 128       9.695 -26.484 -14.891  1.00 77.12           C  
ATOM   4651  C   GLU B 128       9.297 -27.766 -14.156  1.00 77.12           C  
ATOM   4652  CB  GLU B 128      10.891 -26.766 -15.812  1.00 77.12           C  
ATOM   4653  O   GLU B 128       8.711 -28.672 -14.750  1.00 77.12           O  
ATOM   4654  CG  GLU B 128      11.203 -25.625 -16.766  1.00 77.12           C  
ATOM   4655  CD  GLU B 128      12.383 -25.906 -17.688  1.00 77.12           C  
ATOM   4656  OE1 GLU B 128      12.727 -25.047 -18.516  1.00 77.12           O  
ATOM   4657  OE2 GLU B 128      12.969 -27.016 -17.562  1.00 77.12           O  
ATOM   4658  N   CYS B 129       9.586 -27.812 -12.898  1.00 84.12           N  
ATOM   4659  CA  CYS B 129       9.242 -29.016 -12.148  1.00 84.12           C  
ATOM   4660  C   CYS B 129       7.734 -29.141 -11.984  1.00 84.12           C  
ATOM   4661  CB  CYS B 129       9.922 -29.000 -10.773  1.00 84.12           C  
ATOM   4662  O   CYS B 129       7.230 -30.219 -11.648  1.00 84.12           O  
ATOM   4663  SG  CYS B 129       9.398 -27.641  -9.719  1.00 84.12           S  
ATOM   4664  N   PHE B 130       7.090 -28.062 -12.203  1.00 88.38           N  
ATOM   4665  CA  PHE B 130       5.633 -28.109 -12.125  1.00 88.38           C  
ATOM   4666  C   PHE B 130       5.023 -28.156 -13.523  1.00 88.38           C  
ATOM   4667  CB  PHE B 130       5.098 -26.891 -11.367  1.00 88.38           C  
ATOM   4668  O   PHE B 130       5.359 -27.344 -14.383  1.00 88.38           O  
ATOM   4669  CG  PHE B 130       5.633 -26.766  -9.969  1.00 88.38           C  
ATOM   4670  CD1 PHE B 130       5.348 -27.734  -9.008  1.00 88.38           C  
ATOM   4671  CD2 PHE B 130       6.422 -25.688  -9.602  1.00 88.38           C  
ATOM   4672  CE1 PHE B 130       5.844 -27.625  -7.711  1.00 88.38           C  
ATOM   4673  CE2 PHE B 130       6.918 -25.562  -8.312  1.00 88.38           C  
ATOM   4674  CZ  PHE B 130       6.629 -26.531  -7.367  1.00 88.38           C  
ATOM   4675  N   VAL B 131       4.172 -29.125 -13.711  1.00 88.50           N  
ATOM   4676  CA  VAL B 131       3.574 -29.328 -15.023  1.00 88.50           C  
ATOM   4677  C   VAL B 131       2.062 -29.141 -14.945  1.00 88.50           C  
ATOM   4678  CB  VAL B 131       3.898 -30.734 -15.578  1.00 88.50           C  
ATOM   4679  O   VAL B 131       1.406 -29.672 -14.055  1.00 88.50           O  
ATOM   4680  CG1 VAL B 131       3.252 -30.938 -16.953  1.00 88.50           C  
ATOM   4681  CG2 VAL B 131       5.410 -30.938 -15.664  1.00 88.50           C  
ATOM   4682  N   LYS B 132       1.601 -28.359 -15.852  1.00 87.38           N  
ATOM   4683  CA  LYS B 132       0.166 -28.094 -15.938  1.00 87.38           C  
ATOM   4684  C   LYS B 132      -0.546 -29.219 -16.688  1.00 87.38           C  
ATOM   4685  CB  LYS B 132      -0.101 -26.766 -16.625  1.00 87.38           C  
ATOM   4686  O   LYS B 132      -0.127 -29.609 -17.781  1.00 87.38           O  
ATOM   4687  CG  LYS B 132      -1.536 -26.266 -16.484  1.00 87.38           C  
ATOM   4688  CD  LYS B 132      -1.716 -24.891 -17.109  1.00 87.38           C  
ATOM   4689  CE  LYS B 132      -3.148 -24.391 -16.969  1.00 87.38           C  
ATOM   4690  NZ  LYS B 132      -3.326 -23.031 -17.562  1.00 87.38           N  
ATOM   4691  N   VAL B 133      -1.572 -29.766 -16.109  1.00 87.06           N  
ATOM   4692  CA  VAL B 133      -2.342 -30.859 -16.703  1.00 87.06           C  
ATOM   4693  C   VAL B 133      -3.797 -30.422 -16.875  1.00 87.06           C  
ATOM   4694  CB  VAL B 133      -2.270 -32.125 -15.844  1.00 87.06           C  
ATOM   4695  O   VAL B 133      -4.441 -29.984 -15.922  1.00 87.06           O  
ATOM   4696  CG1 VAL B 133      -3.002 -33.281 -16.531  1.00 87.06           C  
ATOM   4697  CG2 VAL B 133      -0.813 -32.500 -15.578  1.00 87.06           C  
ATOM   4698  N   PRO B 134      -4.270 -30.500 -18.078  1.00 82.56           N  
ATOM   4699  CA  PRO B 134      -5.664 -30.109 -18.328  1.00 82.56           C  
ATOM   4700  C   PRO B 134      -6.656 -31.016 -17.594  1.00 82.56           C  
ATOM   4701  CB  PRO B 134      -5.809 -30.250 -19.844  1.00 82.56           C  
ATOM   4702  O   PRO B 134      -6.348 -32.188 -17.312  1.00 82.56           O  
ATOM   4703  CG  PRO B 134      -4.625 -31.047 -20.266  1.00 82.56           C  
ATOM   4704  CD  PRO B 134      -3.613 -31.031 -19.156  1.00 82.56           C  
ATOM   4705  N   ARG B 135      -7.676 -30.422 -17.234  1.00 80.31           N  
ATOM   4706  CA  ARG B 135      -8.711 -31.172 -16.531  1.00 80.31           C  
ATOM   4707  C   ARG B 135      -9.383 -32.156 -17.484  1.00 80.31           C  
ATOM   4708  CB  ARG B 135      -9.758 -30.234 -15.938  1.00 80.31           C  
ATOM   4709  O   ARG B 135      -9.531 -31.891 -18.672  1.00 80.31           O  
ATOM   4710  CG  ARG B 135      -9.484 -29.859 -14.484  1.00 80.31           C  
ATOM   4711  CD  ARG B 135     -10.586 -28.984 -13.914  1.00 80.31           C  
ATOM   4712  NE  ARG B 135     -10.445 -28.797 -12.469  1.00 80.31           N  
ATOM   4713  NH1 ARG B 135     -12.250 -27.375 -12.258  1.00 80.31           N  
ATOM   4714  NH2 ARG B 135     -11.008 -27.953 -10.414  1.00 80.31           N  
ATOM   4715  CZ  ARG B 135     -11.234 -28.047 -11.719  1.00 80.31           C  
ATOM   4716  N   ASP B 136      -9.547 -33.344 -16.953  1.00 71.69           N  
ATOM   4717  CA  ASP B 136     -10.266 -34.344 -17.719  1.00 71.69           C  
ATOM   4718  C   ASP B 136     -11.758 -34.031 -17.797  1.00 71.69           C  
ATOM   4719  CB  ASP B 136     -10.070 -35.750 -17.094  1.00 71.69           C  
ATOM   4720  O   ASP B 136     -12.281 -33.281 -16.969  1.00 71.69           O  
ATOM   4721  CG  ASP B 136      -8.641 -36.250 -17.188  1.00 71.69           C  
ATOM   4722  OD1 ASP B 136      -7.898 -35.781 -18.078  1.00 71.69           O  
ATOM   4723  OD2 ASP B 136      -8.250 -37.094 -16.359  1.00 71.69           O  
ATOM   4724  N   ASP B 137     -12.484 -34.219 -18.859  1.00 67.81           N  
ATOM   4725  CA  ASP B 137     -13.906 -34.031 -19.109  1.00 67.81           C  
ATOM   4726  C   ASP B 137     -14.758 -34.594 -17.984  1.00 67.81           C  
ATOM   4727  CB  ASP B 137     -14.312 -34.656 -20.438  1.00 67.81           C  
ATOM   4728  O   ASP B 137     -15.867 -34.094 -17.734  1.00 67.81           O  
ATOM   4729  CG  ASP B 137     -13.711 -33.969 -21.656  1.00 67.81           C  
ATOM   4730  OD1 ASP B 137     -13.406 -32.750 -21.562  1.00 67.81           O  
ATOM   4731  OD2 ASP B 137     -13.539 -34.625 -22.703  1.00 67.81           O  
ATOM   4732  N   LYS B 138     -14.180 -35.438 -17.234  1.00 68.75           N  
ATOM   4733  CA  LYS B 138     -14.977 -36.094 -16.203  1.00 68.75           C  
ATOM   4734  C   LYS B 138     -15.062 -35.250 -14.938  1.00 68.75           C  
ATOM   4735  CB  LYS B 138     -14.406 -37.469 -15.875  1.00 68.75           C  
ATOM   4736  O   LYS B 138     -15.945 -35.469 -14.102  1.00 68.75           O  
ATOM   4737  CG  LYS B 138     -14.547 -38.500 -17.000  1.00 68.75           C  
ATOM   4738  CD  LYS B 138     -14.055 -39.875 -16.578  1.00 68.75           C  
ATOM   4739  CE  LYS B 138     -14.172 -40.875 -17.719  1.00 68.75           C  
ATOM   4740  NZ  LYS B 138     -13.617 -42.219 -17.328  1.00 68.75           N  
ATOM   4741  N   LYS B 139     -14.164 -34.344 -14.734  1.00 66.31           N  
ATOM   4742  CA  LYS B 139     -14.188 -33.469 -13.562  1.00 66.31           C  
ATOM   4743  C   LYS B 139     -14.312 -32.000 -13.969  1.00 66.31           C  
ATOM   4744  CB  LYS B 139     -12.930 -33.656 -12.719  1.00 66.31           C  
ATOM   4745  O   LYS B 139     -13.305 -31.281 -14.055  1.00 66.31           O  
ATOM   4746  CG  LYS B 139     -12.938 -34.938 -11.898  1.00 66.31           C  
ATOM   4747  CD  LYS B 139     -11.695 -35.062 -11.023  1.00 66.31           C  
ATOM   4748  CE  LYS B 139     -11.664 -36.375 -10.250  1.00 66.31           C  
ATOM   4749  NZ  LYS B 139     -10.406 -36.531  -9.469  1.00 66.31           N  
ATOM   4750  N   PRO B 140     -15.547 -31.656 -14.148  1.00 66.44           N  
ATOM   4751  CA  PRO B 140     -15.758 -30.297 -14.641  1.00 66.44           C  
ATOM   4752  C   PRO B 140     -15.398 -29.219 -13.609  1.00 66.44           C  
ATOM   4753  CB  PRO B 140     -17.250 -30.266 -14.961  1.00 66.44           C  
ATOM   4754  O   PRO B 140     -15.469 -29.484 -12.406  1.00 66.44           O  
ATOM   4755  CG  PRO B 140     -17.828 -31.438 -14.242  1.00 66.44           C  
ATOM   4756  CD  PRO B 140     -16.688 -32.344 -13.859  1.00 66.44           C  
ATOM   4757  N   GLY B 141     -14.602 -28.391 -13.844  1.00 65.81           N  
ATOM   4758  CA  GLY B 141     -14.242 -27.250 -13.016  1.00 65.81           C  
ATOM   4759  C   GLY B 141     -13.336 -26.250 -13.719  1.00 65.81           C  
ATOM   4760  O   GLY B 141     -12.914 -26.500 -14.852  1.00 65.81           O  
ATOM   4761  N   LYS B 142     -13.234 -25.141 -13.016  1.00 68.56           N  
ATOM   4762  CA  LYS B 142     -12.406 -24.094 -13.602  1.00 68.56           C  
ATOM   4763  C   LYS B 142     -10.945 -24.250 -13.172  1.00 68.56           C  
ATOM   4764  CB  LYS B 142     -12.914 -22.703 -13.195  1.00 68.56           C  
ATOM   4765  O   LYS B 142     -10.664 -24.719 -12.070  1.00 68.56           O  
ATOM   4766  CG  LYS B 142     -14.188 -22.281 -13.922  1.00 68.56           C  
ATOM   4767  CD  LYS B 142     -14.609 -20.875 -13.531  1.00 68.56           C  
ATOM   4768  CE  LYS B 142     -15.914 -20.484 -14.203  1.00 68.56           C  
ATOM   4769  NZ  LYS B 142     -16.344 -19.094 -13.812  1.00 68.56           N  
ATOM   4770  N   GLY B 143     -10.102 -24.328 -14.203  1.00 75.06           N  
ATOM   4771  CA  GLY B 143      -8.672 -24.297 -13.938  1.00 75.06           C  
ATOM   4772  C   GLY B 143      -7.977 -25.594 -14.266  1.00 75.06           C  
ATOM   4773  O   GLY B 143      -8.633 -26.625 -14.469  1.00 75.06           O  
ATOM   4774  N   SER B 144      -6.719 -25.688 -14.406  1.00 82.06           N  
ATOM   4775  CA  SER B 144      -5.887 -26.844 -14.703  1.00 82.06           C  
ATOM   4776  C   SER B 144      -5.309 -27.453 -13.438  1.00 82.06           C  
ATOM   4777  CB  SER B 144      -4.750 -26.469 -15.656  1.00 82.06           C  
ATOM   4778  O   SER B 144      -5.395 -26.859 -12.359  1.00 82.06           O  
ATOM   4779  OG  SER B 144      -5.258 -25.781 -16.797  1.00 82.06           O  
ATOM   4780  N   TYR B 145      -4.961 -28.719 -13.539  1.00 87.56           N  
ATOM   4781  CA  TYR B 145      -4.250 -29.391 -12.453  1.00 87.56           C  
ATOM   4782  C   TYR B 145      -2.746 -29.188 -12.586  1.00 87.56           C  
ATOM   4783  CB  TYR B 145      -4.578 -30.875 -12.438  1.00 87.56           C  
ATOM   4784  O   TYR B 145      -2.240 -28.938 -13.688  1.00 87.56           O  
ATOM   4785  CG  TYR B 145      -5.973 -31.188 -11.938  1.00 87.56           C  
ATOM   4786  CD1 TYR B 145      -6.270 -31.172 -10.578  1.00 87.56           C  
ATOM   4787  CD2 TYR B 145      -6.992 -31.500 -12.836  1.00 87.56           C  
ATOM   4788  CE1 TYR B 145      -7.551 -31.453 -10.117  1.00 87.56           C  
ATOM   4789  CE2 TYR B 145      -8.281 -31.781 -12.383  1.00 87.56           C  
ATOM   4790  OH  TYR B 145      -9.812 -32.031 -10.578  1.00 87.56           O  
ATOM   4791  CZ  TYR B 145      -8.547 -31.766 -11.031  1.00 87.56           C  
ATOM   4792  N   TRP B 146      -2.164 -29.094 -11.531  1.00 90.38           N  
ATOM   4793  CA  TRP B 146      -0.708 -29.031 -11.484  1.00 90.38           C  
ATOM   4794  C   TRP B 146      -0.127 -30.297 -10.883  1.00 90.38           C  
ATOM   4795  CB  TRP B 146      -0.247 -27.812 -10.680  1.00 90.38           C  
ATOM   4796  O   TRP B 146      -0.659 -30.828  -9.898  1.00 90.38           O  
ATOM   4797  CG  TRP B 146      -0.588 -26.500 -11.320  1.00 90.38           C  
ATOM   4798  CD1 TRP B 146      -1.722 -25.766 -11.125  1.00 90.38           C  
ATOM   4799  CD2 TRP B 146       0.210 -25.766 -12.258  1.00 90.38           C  
ATOM   4800  CE2 TRP B 146      -0.502 -24.594 -12.586  1.00 90.38           C  
ATOM   4801  CE3 TRP B 146       1.460 -26.000 -12.844  1.00 90.38           C  
ATOM   4802  NE1 TRP B 146      -1.676 -24.609 -11.883  1.00 90.38           N  
ATOM   4803  CH2 TRP B 146       1.221 -23.891 -14.055  1.00 90.38           C  
ATOM   4804  CZ2 TRP B 146      -0.004 -23.656 -13.484  1.00 90.38           C  
ATOM   4805  CZ3 TRP B 146       1.953 -25.047 -13.742  1.00 90.38           C  
ATOM   4806  N   THR B 147       0.878 -30.812 -11.516  1.00 90.94           N  
ATOM   4807  CA  THR B 147       1.588 -32.000 -11.039  1.00 90.94           C  
ATOM   4808  C   THR B 147       3.098 -31.781 -11.109  1.00 90.94           C  
ATOM   4809  CB  THR B 147       1.204 -33.250 -11.859  1.00 90.94           C  
ATOM   4810  O   THR B 147       3.564 -30.766 -11.609  1.00 90.94           O  
ATOM   4811  CG2 THR B 147       1.728 -33.125 -13.289  1.00 90.94           C  
ATOM   4812  OG1 THR B 147       1.764 -34.406 -11.242  1.00 90.94           O  
ATOM   4813  N   LEU B 148       3.789 -32.656 -10.484  1.00 89.31           N  
ATOM   4814  CA  LEU B 148       5.246 -32.594 -10.531  1.00 89.31           C  
ATOM   4815  C   LEU B 148       5.777 -33.375 -11.742  1.00 89.31           C  
ATOM   4816  CB  LEU B 148       5.848 -33.156  -9.250  1.00 89.31           C  
ATOM   4817  O   LEU B 148       5.250 -34.406 -12.086  1.00 89.31           O  
ATOM   4818  CG  LEU B 148       5.934 -32.219  -8.055  1.00 89.31           C  
ATOM   4819  CD1 LEU B 148       5.898 -33.000  -6.746  1.00 89.31           C  
ATOM   4820  CD2 LEU B 148       7.191 -31.359  -8.141  1.00 89.31           C  
ATOM   4821  N   ASP B 149       6.746 -32.750 -12.359  1.00 85.56           N  
ATOM   4822  CA  ASP B 149       7.445 -33.500 -13.398  1.00 85.56           C  
ATOM   4823  C   ASP B 149       8.031 -34.781 -12.836  1.00 85.56           C  
ATOM   4824  CB  ASP B 149       8.555 -32.656 -14.023  1.00 85.56           C  
ATOM   4825  O   ASP B 149       8.609 -34.781 -11.742  1.00 85.56           O  
ATOM   4826  CG  ASP B 149       9.172 -33.281 -15.250  1.00 85.56           C  
ATOM   4827  OD1 ASP B 149       9.930 -34.281 -15.109  1.00 85.56           O  
ATOM   4828  OD2 ASP B 149       8.891 -32.812 -16.375  1.00 85.56           O  
ATOM   4829  N   PRO B 150       7.836 -35.844 -13.492  1.00 78.25           N  
ATOM   4830  CA  PRO B 150       8.297 -37.156 -12.992  1.00 78.25           C  
ATOM   4831  C   PRO B 150       9.789 -37.156 -12.656  1.00 78.25           C  
ATOM   4832  CB  PRO B 150       8.000 -38.094 -14.156  1.00 78.25           C  
ATOM   4833  O   PRO B 150      10.211 -37.844 -11.734  1.00 78.25           O  
ATOM   4834  CG  PRO B 150       7.027 -37.344 -15.016  1.00 78.25           C  
ATOM   4835  CD  PRO B 150       7.129 -35.875 -14.695  1.00 78.25           C  
ATOM   4836  N   ASP B 151      10.539 -36.344 -13.320  1.00 75.19           N  
ATOM   4837  CA  ASP B 151      11.977 -36.312 -13.070  1.00 75.19           C  
ATOM   4838  C   ASP B 151      12.305 -35.438 -11.852  1.00 75.19           C  
ATOM   4839  CB  ASP B 151      12.719 -35.750 -14.305  1.00 75.19           C  
ATOM   4840  O   ASP B 151      13.445 -35.438 -11.375  1.00 75.19           O  
ATOM   4841  CG  ASP B 151      12.625 -36.688 -15.500  1.00 75.19           C  
ATOM   4842  OD1 ASP B 151      12.430 -37.906 -15.320  1.00 75.19           O  
ATOM   4843  OD2 ASP B 151      12.734 -36.188 -16.641  1.00 75.19           O  
ATOM   4844  N   SER B 152      11.305 -34.750 -11.312  1.00 74.12           N  
ATOM   4845  CA  SER B 152      11.555 -33.812 -10.227  1.00 74.12           C  
ATOM   4846  C   SER B 152      10.977 -34.312  -8.914  1.00 74.12           C  
ATOM   4847  CB  SER B 152      10.969 -32.438 -10.562  1.00 74.12           C  
ATOM   4848  O   SER B 152      10.930 -33.562  -7.922  1.00 74.12           O  
ATOM   4849  OG  SER B 152      11.516 -31.922 -11.766  1.00 74.12           O  
ATOM   4850  N   TYR B 153      10.500 -35.500  -8.891  1.00 67.50           N  
ATOM   4851  CA  TYR B 153       9.852 -36.062  -7.695  1.00 67.50           C  
ATOM   4852  C   TYR B 153      10.836 -36.156  -6.535  1.00 67.50           C  
ATOM   4853  CB  TYR B 153       9.250 -37.438  -7.984  1.00 67.50           C  
ATOM   4854  O   TYR B 153      10.461 -35.969  -5.375  1.00 67.50           O  
ATOM   4855  CG  TYR B 153       7.750 -37.406  -8.148  1.00 67.50           C  
ATOM   4856  CD1 TYR B 153       6.910 -37.469  -7.035  1.00 67.50           C  
ATOM   4857  CD2 TYR B 153       7.168 -37.375  -9.406  1.00 67.50           C  
ATOM   4858  CE1 TYR B 153       5.527 -37.438  -7.180  1.00 67.50           C  
ATOM   4859  CE2 TYR B 153       5.785 -37.344  -9.562  1.00 67.50           C  
ATOM   4860  OH  TYR B 153       3.607 -37.375  -8.594  1.00 67.50           O  
ATOM   4861  CZ  TYR B 153       4.977 -37.406  -8.445  1.00 67.50           C  
ATOM   4862  N   ASN B 154      12.070 -36.281  -6.941  1.00 62.12           N  
ATOM   4863  CA  ASN B 154      13.070 -36.500  -5.902  1.00 62.12           C  
ATOM   4864  C   ASN B 154      13.750 -35.188  -5.523  1.00 62.12           C  
ATOM   4865  CB  ASN B 154      14.109 -37.531  -6.348  1.00 62.12           C  
ATOM   4866  O   ASN B 154      14.734 -35.188  -4.781  1.00 62.12           O  
ATOM   4867  CG  ASN B 154      13.523 -38.906  -6.508  1.00 62.12           C  
ATOM   4868  ND2 ASN B 154      14.227 -39.750  -7.242  1.00 62.12           N  
ATOM   4869  OD1 ASN B 154      12.453 -39.219  -5.977  1.00 62.12           O  
ATOM   4870  N   MET B 155      13.273 -34.125  -6.215  1.00 62.47           N  
ATOM   4871  CA  MET B 155      13.938 -32.844  -6.035  1.00 62.47           C  
ATOM   4872  C   MET B 155      14.016 -32.469  -4.559  1.00 62.47           C  
ATOM   4873  CB  MET B 155      13.211 -31.750  -6.812  1.00 62.47           C  
ATOM   4874  O   MET B 155      14.992 -31.875  -4.113  1.00 62.47           O  
ATOM   4875  CG  MET B 155      14.047 -30.500  -7.027  1.00 62.47           C  
ATOM   4876  SD  MET B 155      13.156 -29.219  -7.992  1.00 62.47           S  
ATOM   4877  CE  MET B 155      11.750 -28.906  -6.883  1.00 62.47           C  
ATOM   4878  N   PHE B 156      12.883 -32.906  -3.898  1.00 58.75           N  
ATOM   4879  CA  PHE B 156      12.867 -32.531  -2.484  1.00 58.75           C  
ATOM   4880  C   PHE B 156      13.125 -33.750  -1.614  1.00 58.75           C  
ATOM   4881  CB  PHE B 156      11.523 -31.906  -2.107  1.00 58.75           C  
ATOM   4882  O   PHE B 156      12.859 -33.750  -0.410  1.00 58.75           O  
ATOM   4883  CG  PHE B 156      11.234 -30.609  -2.824  1.00 58.75           C  
ATOM   4884  CD1 PHE B 156      11.820 -29.422  -2.404  1.00 58.75           C  
ATOM   4885  CD2 PHE B 156      10.383 -30.594  -3.922  1.00 58.75           C  
ATOM   4886  CE1 PHE B 156      11.562 -28.234  -3.068  1.00 58.75           C  
ATOM   4887  CE2 PHE B 156      10.117 -29.391  -4.590  1.00 58.75           C  
ATOM   4888  CZ  PHE B 156      10.703 -28.219  -4.160  1.00 58.75           C  
ATOM   4889  N   GLU B 157      13.367 -34.875  -2.232  1.00 51.88           N  
ATOM   4890  CA  GLU B 157      13.680 -36.062  -1.447  1.00 51.88           C  
ATOM   4891  C   GLU B 157      14.859 -35.812  -0.515  1.00 51.88           C  
ATOM   4892  CB  GLU B 157      13.977 -37.250  -2.367  1.00 51.88           C  
ATOM   4893  O   GLU B 157      14.898 -36.344   0.600  1.00 51.88           O  
ATOM   4894  CG  GLU B 157      12.734 -38.031  -2.781  1.00 51.88           C  
ATOM   4895  CD  GLU B 157      13.047 -39.250  -3.623  1.00 51.88           C  
ATOM   4896  OE1 GLU B 157      12.125 -40.062  -3.910  1.00 51.88           O  
ATOM   4897  OE2 GLU B 157      14.227 -39.438  -4.000  1.00 51.88           O  
ATOM   4898  N   ASN B 158      15.992 -35.156  -1.114  1.00 46.59           N  
ATOM   4899  CA  ASN B 158      17.094 -34.969  -0.173  1.00 46.59           C  
ATOM   4900  C   ASN B 158      16.750 -33.969   0.914  1.00 46.59           C  
ATOM   4901  CB  ASN B 158      18.359 -34.531  -0.908  1.00 46.59           C  
ATOM   4902  O   ASN B 158      17.609 -33.562   1.691  1.00 46.59           O  
ATOM   4903  CG  ASN B 158      18.953 -35.656  -1.755  1.00 46.59           C  
ATOM   4904  ND2 ASN B 158      19.859 -35.281  -2.652  1.00 46.59           N  
ATOM   4905  OD1 ASN B 158      18.594 -36.812  -1.604  1.00 46.59           O  
ATOM   4906  N   GLY B 159      15.398 -33.719   1.267  1.00 44.84           N  
ATOM   4907  CA  GLY B 159      14.922 -32.938   2.402  1.00 44.84           C  
ATOM   4908  C   GLY B 159      15.055 -31.438   2.207  1.00 44.84           C  
ATOM   4909  O   GLY B 159      14.891 -30.672   3.152  1.00 44.84           O  
ATOM   4910  N   SER B 160      16.062 -31.078   1.385  1.00 47.53           N  
ATOM   4911  CA  SER B 160      16.344 -29.656   1.479  1.00 47.53           C  
ATOM   4912  C   SER B 160      15.180 -28.812   0.976  1.00 47.53           C  
ATOM   4913  CB  SER B 160      17.609 -29.312   0.685  1.00 47.53           C  
ATOM   4914  O   SER B 160      15.008 -28.641  -0.232  1.00 47.53           O  
ATOM   4915  OG  SER B 160      17.297 -29.109  -0.685  1.00 47.53           O  
ATOM   4916  N   PHE B 161      14.023 -29.047   1.548  1.00 44.94           N  
ATOM   4917  CA  PHE B 161      12.883 -28.172   1.347  1.00 44.94           C  
ATOM   4918  C   PHE B 161      13.273 -26.703   1.561  1.00 44.94           C  
ATOM   4919  CB  PHE B 161      11.734 -28.547   2.293  1.00 44.94           C  
ATOM   4920  O   PHE B 161      12.406 -25.828   1.645  1.00 44.94           O  
ATOM   4921  CG  PHE B 161      11.055 -29.828   1.929  1.00 44.94           C  
ATOM   4922  CD1 PHE B 161      10.047 -29.859   0.967  1.00 44.94           C  
ATOM   4923  CD2 PHE B 161      11.414 -31.031   2.549  1.00 44.94           C  
ATOM   4924  CE1 PHE B 161       9.414 -31.047   0.627  1.00 44.94           C  
ATOM   4925  CE2 PHE B 161      10.781 -32.219   2.215  1.00 44.94           C  
ATOM   4926  CZ  PHE B 161       9.781 -32.219   1.255  1.00 44.94           C  
ATOM   4927  N   LEU B 162      14.500 -26.484   1.990  1.00 45.19           N  
ATOM   4928  CA  LEU B 162      14.953 -25.125   2.266  1.00 45.19           C  
ATOM   4929  C   LEU B 162      15.055 -24.312   0.977  1.00 45.19           C  
ATOM   4930  CB  LEU B 162      16.297 -25.141   2.984  1.00 45.19           C  
ATOM   4931  O   LEU B 162      15.172 -24.891  -0.110  1.00 45.19           O  
ATOM   4932  CG  LEU B 162      16.281 -25.594   4.449  1.00 45.19           C  
ATOM   4933  CD1 LEU B 162      17.672 -26.062   4.871  1.00 45.19           C  
ATOM   4934  CD2 LEU B 162      15.812 -24.453   5.348  1.00 45.19           C  
ATOM   4935  N   ARG B 163      14.836 -23.047   0.835  1.00 49.28           N  
ATOM   4936  CA  ARG B 163      14.969 -22.109  -0.273  1.00 49.28           C  
ATOM   4937  C   ARG B 163      16.156 -22.453  -1.151  1.00 49.28           C
[truncated: 201,610 more chars]
