# Supplementary material for: Substrate recognition principles for the PP2A-B55 protein phosphatase
Source: Sci Adv. 2024 Oct 2;10(40):eadp5491. doi: 10.1126/sciadv.adp5491 (PMC11446282; doi:10.1126/sciadv.adp5491)
Supplement: Supplementary file 3 — Data S1 [file sciadv.adp5491_data_s1.zip › Dataset 1/b55_Q9Y570-PPME1_HUMAN_relaxed_rank_002_model_5_only_pep.pdb]

ATOM      1  N   MET A   1     -10.642  60.033  23.127  1.00 20.80           N  
ATOM      2  H   MET A   1     -10.545  59.334  23.850  1.00 20.80           H  
ATOM      3  H2  MET A   1      -9.726  60.394  22.901  1.00 20.80           H  
ATOM      4  H3  MET A   1     -11.215  60.791  23.469  1.00 20.80           H  
ATOM      5  CA  MET A   1     -11.245  59.443  21.912  1.00 20.80           C  
ATOM      6  HA  MET A   1     -12.233  59.040  22.137  1.00 20.80           H  
ATOM      7  C   MET A   1     -10.351  58.289  21.478  1.00 20.80           C  
ATOM      8  CB  MET A   1     -11.394  60.505  20.808  1.00 20.80           C  
ATOM      9  HB2 MET A   1     -11.777  60.028  19.906  1.00 20.80           H  
ATOM     10  HB3 MET A   1     -10.418  60.934  20.581  1.00 20.80           H  
ATOM     11  O   MET A   1      -9.501  58.453  20.617  1.00 20.80           O  
ATOM     12  CG  MET A   1     -12.347  61.638  21.201  1.00 20.80           C  
ATOM     13  HG2 MET A   1     -11.997  62.100  22.124  1.00 20.80           H  
ATOM     14  HG3 MET A   1     -13.347  61.236  21.366  1.00 20.80           H  
ATOM     15  SD  MET A   1     -12.436  62.928  19.939  1.00 20.80           S  
ATOM     16  CE  MET A   1     -13.204  64.275  20.879  1.00 20.80           C  
ATOM     17  HE1 MET A   1     -12.569  64.552  21.720  1.00 20.80           H  
ATOM     18  HE2 MET A   1     -14.181  63.959  21.245  1.00 20.80           H  
ATOM     19  HE3 MET A   1     -13.332  65.140  20.228  1.00 20.80           H  
ATOM     20  N   ALA A   2     -10.410  57.184  22.221  1.00 23.95           N  
ATOM     21  H   ALA A   2     -11.203  57.007  22.821  1.00 23.95           H  
ATOM     22  CA  ALA A   2      -9.402  56.129  22.180  1.00 23.95           C  
ATOM     23  HA  ALA A   2      -8.423  56.553  21.960  1.00 23.95           H  
ATOM     24  C   ALA A   2      -9.759  55.131  21.071  1.00 23.95           C  
ATOM     25  CB  ALA A   2      -9.345  55.490  23.576  1.00 23.95           C  
ATOM     26  HB1 ALA A   2      -8.605  54.689  23.576  1.00 23.95           H  
ATOM     27  HB2 ALA A   2     -10.313  55.063  23.839  1.00 23.95           H  
ATOM     28  HB3 ALA A   2      -9.056  56.231  24.321  1.00 23.95           H  
ATOM     29  O   ALA A   2     -10.727  54.392  21.215  1.00 23.95           O  
ATOM     30  N   GLY A   3      -9.045  55.173  19.942  1.00 24.77           N  
ATOM     31  H   GLY A   3      -8.279  55.827  19.868  1.00 24.77           H  
ATOM     32  CA  GLY A   3      -9.316  54.310  18.790  1.00 24.77           C  
ATOM     33  HA2 GLY A   3     -10.344  54.451  18.456  1.00 24.77           H  
ATOM     34  HA3 GLY A   3      -8.647  54.570  17.969  1.00 24.77           H  
ATOM     35  C   GLY A   3      -9.095  52.840  19.141  1.00 24.77           C  
ATOM     36  O   GLY A   3      -7.963  52.367  19.131  1.00 24.77           O  
ATOM     37  N   ALA A   4     -10.172  52.136  19.487  1.00 27.62           N  
ATOM     38  H   ALA A   4     -11.050  52.629  19.563  1.00 27.62           H  
ATOM     39  CA  ALA A   4     -10.172  50.731  19.879  1.00 27.62           C  
ATOM     40  HA  ALA A   4      -9.320  50.544  20.533  1.00 27.62           H  
ATOM     41  C   ALA A   4     -10.018  49.829  18.642  1.00 27.62           C  
ATOM     42  CB  ALA A   4     -11.457  50.462  20.679  1.00 27.62           C  
ATOM     43  HB1 ALA A   4     -12.334  50.652  20.059  1.00 27.62           H  
ATOM     44  HB2 ALA A   4     -11.475  49.421  21.001  1.00 27.62           H  
ATOM     45  HB3 ALA A   4     -11.490  51.106  21.558  1.00 27.62           H  
ATOM     46  O   ALA A   4     -10.973  49.205  18.193  1.00 27.62           O  
ATOM     47  N   GLY A   5      -8.833  49.812  18.028  1.00 29.31           N  
ATOM     48  H   GLY A   5      -8.102  50.409  18.390  1.00 29.31           H  
ATOM     49  CA  GLY A   5      -8.532  48.946  16.885  1.00 29.31           C  
ATOM     50  HA2 GLY A   5      -9.302  49.058  16.122  1.00 29.31           H  
ATOM     51  HA3 GLY A   5      -7.572  49.230  16.454  1.00 29.31           H  
ATOM     52  C   GLY A   5      -8.458  47.476  17.305  1.00 29.31           C  
ATOM     53  O   GLY A   5      -7.370  46.969  17.562  1.00 29.31           O  
ATOM     54  N   GLY A   6      -9.607  46.807  17.432  1.00 33.28           N  
ATOM     55  H   GLY A   6     -10.465  47.320  17.294  1.00 33.28           H  
ATOM     56  CA  GLY A   6      -9.708  45.395  17.811  1.00 33.28           C  
ATOM     57  HA2 GLY A   6     -10.739  45.162  18.077  1.00 33.28           H  
ATOM     58  HA3 GLY A   6      -9.075  45.194  18.676  1.00 33.28           H  
ATOM     59  C   GLY A   6      -9.294  44.474  16.665  1.00 33.28           C  
ATOM     60  O   GLY A   6     -10.130  44.093  15.856  1.00 33.28           O  
ATOM     61  N   GLY A   7      -8.007  44.140  16.558  1.00 38.59           N  
ATOM     62  H   GLY A   7      -7.354  44.520  17.228  1.00 38.59           H  
ATOM     63  CA  GLY A   7      -7.558  43.093  15.633  1.00 38.59           C  
ATOM     64  HA2 GLY A   7      -7.828  43.371  14.614  1.00 38.59           H  
ATOM     65  HA3 GLY A   7      -6.477  42.973  15.695  1.00 38.59           H  
ATOM     66  C   GLY A   7      -8.216  41.752  15.981  1.00 38.59           C  
ATOM     67  O   GLY A   7      -8.363  41.451  17.164  1.00 38.59           O  
ATOM     68  N   ASN A   8      -8.623  40.971  14.972  1.00 45.81           N  
ATOM     69  H   ASN A   8      -8.492  41.310  14.030  1.00 45.81           H  
ATOM     70  CA  ASN A   8      -9.229  39.637  15.118  1.00 45.81           C  
ATOM     71  HA  ASN A   8     -10.034  39.698  15.850  1.00 45.81           H  
ATOM     72  C   ASN A   8      -8.210  38.620  15.694  1.00 45.81           C  
ATOM     73  CB  ASN A   8      -9.820  39.188  13.748  1.00 45.81           C  
ATOM     74  HB2 ASN A   8      -9.617  38.130  13.584  1.00 45.81           H  
ATOM     75  HB3 ASN A   8      -9.338  39.727  12.932  1.00 45.81           H  
ATOM     76  O   ASN A   8      -7.768  37.706  15.004  1.00 45.81           O  
ATOM     77  CG  ASN A   8     -11.327  39.313  13.602  1.00 45.81           C  
ATOM     78  ND2 ASN A   8     -11.853  38.935  12.460  1.00 45.81           N  
ATOM     79 HD21 ASN A   8     -12.862  38.952  12.415  1.00 45.81           H  
ATOM     80 HD22 ASN A   8     -11.277  38.508  11.748  1.00 45.81           H  
ATOM     81  OD1 ASN A   8     -12.056  39.723  14.486  1.00 45.81           O  
ATOM     82  N   ASP A   9      -7.790  38.783  16.949  1.00 60.41           N  
ATOM     83  H   ASP A   9      -8.107  39.597  17.456  1.00 60.41           H  
ATOM     84  CA  ASP A   9      -6.959  37.805  17.655  1.00 60.41           C  
ATOM     85  HA  ASP A   9      -6.169  37.456  16.990  1.00 60.41           H  
ATOM     86  C   ASP A   9      -7.842  36.597  18.012  1.00 60.41           C  
ATOM     87  CB  ASP A   9      -6.283  38.429  18.897  1.00 60.41           C  
ATOM     88  HB2 ASP A   9      -5.952  37.617  19.544  1.00 60.41           H  
ATOM     89  HB3 ASP A   9      -7.021  39.008  19.451  1.00 60.41           H  
ATOM     90  O   ASP A   9      -8.553  36.596  19.022  1.00 60.41           O  
ATOM     91  CG  ASP A   9      -5.045  39.309  18.615  1.00 60.41           C  
ATOM     92  OD1 ASP A   9      -4.327  39.108  17.606  1.00 60.41           O  
ATOM     93  OD2 ASP A   9      -4.763  40.209  19.439  1.00 60.41           O  
ATOM     94  N   ILE A  10      -7.825  35.575  17.151  1.00 77.94           N  
ATOM     95  H   ILE A  10      -7.306  35.697  16.293  1.00 77.94           H  
ATOM     96  CA  ILE A  10      -8.540  34.310  17.361  1.00 77.94           C  
ATOM     97  HA  ILE A  10      -9.604  34.528  17.452  1.00 77.94           H  
ATOM     98  C   ILE A  10      -8.057  33.690  18.678  1.00 77.94           C  
ATOM     99  CB  ILE A  10      -8.350  33.349  16.160  1.00 77.94           C  
ATOM    100  HB  ILE A  10      -7.284  33.172  16.021  1.00 77.94           H  
ATOM    101  O   ILE A  10      -6.905  33.270  18.809  1.00 77.94           O  
ATOM    102  CG1 ILE A  10      -8.924  33.977  14.866  1.00 77.94           C  
ATOM    103 HG12 ILE A  10      -9.999  34.119  14.977  1.00 77.94           H  
ATOM    104 HG13 ILE A  10      -8.473  34.956  14.708  1.00 77.94           H  
ATOM    105  CG2 ILE A  10      -9.036  31.999  16.441  1.00 77.94           C  
ATOM    106 HG21 ILE A  10     -10.109  32.153  16.550  1.00 77.94           H  
ATOM    107 HG22 ILE A  10      -8.640  31.531  17.343  1.00 77.94           H  
ATOM    108 HG23 ILE A  10      -8.862  31.300  15.623  1.00 77.94           H  
ATOM    109  CD1 ILE A  10      -8.663  33.156  13.595  1.00 77.94           C  
ATOM    110 HD11 ILE A  10      -7.598  32.944  13.502  1.00 77.94           H  
ATOM    111 HD12 ILE A  10      -9.221  32.220  13.618  1.00 77.94           H  
ATOM    112 HD13 ILE A  10      -8.987  33.727  12.726  1.00 77.94           H  
ATOM    113  N   GLN A  11      -8.946  33.636  19.671  1.00 87.06           N  
ATOM    114  H   GLN A  11      -9.860  34.038  19.516  1.00 87.06           H  
ATOM    115  CA  GLN A  11      -8.671  32.974  20.942  1.00 87.06           C  
ATOM    116  HA  GLN A  11      -7.609  33.060  21.169  1.00 87.06           H  
ATOM    117  C   GLN A  11      -9.006  31.494  20.827  1.00 87.06           C  
ATOM    118  CB  GLN A  11      -9.448  33.619  22.095  1.00 87.06           C  
ATOM    119  HB2 GLN A  11     -10.504  33.703  21.835  1.00 87.06           H  
ATOM    120  HB3 GLN A  11      -9.357  32.979  22.972  1.00 87.06           H  
ATOM    121  O   GLN A  11     -10.172  31.113  20.810  1.00 87.06           O  
ATOM    122  CG  GLN A  11      -8.889  35.001  22.439  1.00 87.06           C  
ATOM    123  HG2 GLN A  11      -9.078  35.682  21.609  1.00 87.06           H  
ATOM    124  HG3 GLN A  11      -7.811  34.928  22.577  1.00 87.06           H  
ATOM    125  CD  GLN A  11      -9.489  35.599  23.708  1.00 87.06           C  
ATOM    126  NE2 GLN A  11      -9.065  36.793  24.059  1.00 87.06           N  
ATOM    127 HE21 GLN A  11      -9.504  37.218  24.863  1.00 87.06           H  
ATOM    128 HE22 GLN A  11      -8.440  37.290  23.440  1.00 87.06           H  
ATOM    129  OE1 GLN A  11     -10.313  35.033  24.419  1.00 87.06           O  
ATOM    130  N   TRP A  12      -7.977  30.661  20.791  1.00 90.62           N  
ATOM    131  H   TRP A  12      -7.043  31.041  20.726  1.00 90.62           H  
ATOM    132  CA  TRP A  12      -8.136  29.214  20.751  1.00 90.62           C  
ATOM    133  HA  TRP A  12      -8.937  28.967  20.055  1.00 90.62           H  
ATOM    134  C   TRP A  12      -8.512  28.653  22.115  1.00 90.62           C  
ATOM    135  CB  TRP A  12      -6.853  28.588  20.220  1.00 90.62           C  
ATOM    136  HB2 TRP A  12      -6.919  27.504  20.319  1.00 90.62           H  
ATOM    137  HB3 TRP A  12      -6.001  28.934  20.805  1.00 90.62           H  
ATOM    138  O   TRP A  12      -7.921  29.014  23.134  1.00 90.62           O  
ATOM    139  CG  TRP A  12      -6.649  28.908  18.781  1.00 90.62           C  
ATOM    140  CD1 TRP A  12      -5.925  29.933  18.276  1.00 90.62           C  
ATOM    141  HD1 TRP A  12      -5.364  30.652  18.854  1.00 90.62           H  
ATOM    142  CD2 TRP A  12      -7.285  28.257  17.644  1.00 90.62           C  
ATOM    143  CE2 TRP A  12      -6.894  28.949  16.464  1.00 90.62           C  
ATOM    144  CE3 TRP A  12      -8.172  27.169  17.497  1.00 90.62           C  
ATOM    145  HE3 TRP A  12      -8.512  26.632  18.370  1.00 90.62           H  
ATOM    146  NE1 TRP A  12      -6.058  29.950  16.905  1.00 90.62           N  
ATOM    147  HE1 TRP A  12      -5.588  30.610  16.301  1.00 90.62           H  
ATOM    148  CH2 TRP A  12      -8.206  27.471  15.074  1.00 90.62           C  
ATOM    149  HH2 TRP A  12      -8.561  27.165  14.102  1.00 90.62           H  
ATOM    150  CZ2 TRP A  12      -7.344  28.573  15.197  1.00 90.62           C  
ATOM    151  HZ2 TRP A  12      -7.036  29.135  14.328  1.00 90.62           H  
ATOM    152  CZ3 TRP A  12      -8.623  26.778  16.223  1.00 90.62           C  
ATOM    153  HZ3 TRP A  12      -9.302  25.944  16.126  1.00 90.62           H  
ATOM    154  N   CYS A  13      -9.474  27.742  22.124  1.00 90.31           N  
ATOM    155  H   CYS A  13      -9.931  27.518  21.252  1.00 90.31           H  
ATOM    156  CA  CYS A  13      -9.945  27.039  23.301  1.00 90.31           C  
ATOM    157  HA  CYS A  13      -9.370  27.359  24.171  1.00 90.31           H  
ATOM    158  C   CYS A  13      -9.768  25.532  23.149  1.00 90.31           C  
ATOM    159  CB  CYS A  13     -11.418  27.369  23.540  1.00 90.31           C  
ATOM    160  HB2 CYS A  13     -11.776  26.745  24.360  1.00 90.31           H  
ATOM    161  HB3 CYS A  13     -11.995  27.140  22.645  1.00 90.31           H  
ATOM    162  O   CYS A  13      -9.925  24.978  22.062  1.00 90.31           O  
ATOM    163  SG  CYS A  13     -11.617  29.115  23.972  1.00 90.31           S  
ATOM    164  HG  CYS A  13     -11.281  29.577  22.764  1.00 90.31           H  
ATOM    165  N   PHE A  14      -9.513  24.860  24.269  1.00 88.75           N  
ATOM    166  H   PHE A  14      -9.370  25.376  25.125  1.00 88.75           H  
ATOM    167  CA  PHE A  14      -9.646  23.410  24.346  1.00 88.75           C  
ATOM    168  HA  PHE A  14      -9.035  22.932  23.580  1.00 88.75           H  
ATOM    169  C   PHE A  14     -11.100  23.003  24.086  1.00 88.75           C  
ATOM    170  CB  PHE A  14      -9.142  22.936  25.711  1.00 88.75           C  
ATOM    171  HB2 PHE A  14      -9.728  23.410  26.499  1.00 88.75           H  
ATOM    172  HB3 PHE A  14      -8.106  23.248  25.837  1.00 88.75           H  
ATOM    173  O   PHE A  14     -11.999  23.469  24.790  1.00 88.75           O  
ATOM    174  CG  PHE A  14      -9.218  21.435  25.870  1.00 88.75           C  
ATOM    175  CD1 PHE A  14     -10.347  20.850  26.468  1.00 88.75           C  
ATOM    176  HD1 PHE A  14     -11.158  21.474  26.813  1.00 88.75           H  
ATOM    177  CD2 PHE A  14      -8.177  20.617  25.395  1.00 88.75           C  
ATOM    178  HD2 PHE A  14      -7.304  21.053  24.933  1.00 88.75           H  
ATOM    179  CE1 PHE A  14     -10.433  19.457  26.609  1.00 88.75           C  
ATOM    180  HE1 PHE A  14     -11.306  19.015  27.067  1.00 88.75           H  
ATOM    181  CE2 PHE A  14      -8.260  19.223  25.545  1.00 88.75           C  
ATOM    182  HE2 PHE A  14      -7.449  18.591  25.215  1.00 88.75           H  
ATOM    183  CZ  PHE A  14      -9.382  18.646  26.160  1.00 88.75           C  
ATOM    184  HZ  PHE A  14      -9.432  17.576  26.295  1.00 88.75           H  
ATOM    185  N   SER A  15     -11.325  22.152  23.083  1.00 88.25           N  
ATOM    186  H   SER A  15     -10.546  21.816  22.535  1.00 88.25           H  
ATOM    187  CA  SER A  15     -12.624  21.516  22.857  1.00 88.25           C  
ATOM    188  HA  SER A  15     -13.414  22.105  23.323  1.00 88.25           H  
ATOM    189  C   SER A  15     -12.625  20.154  23.541  1.00 88.25           C  
ATOM    190  CB  SER A  15     -12.955  21.454  21.359  1.00 88.25           C  
ATOM    191  HB2 SER A  15     -13.052  22.469  20.974  1.00 88.25           H  
ATOM    192  HB3 SER A  15     -12.159  20.943  20.816  1.00 88.25           H  
ATOM    193  O   SER A  15     -13.291  19.974  24.561  1.00 88.25           O  
ATOM    194  OG  SER A  15     -14.162  20.754  21.158  1.00 88.25           O  
ATOM    195  HG  SER A  15     -14.620  21.086  20.382  1.00 88.25           H  
ATOM    196  N   GLN A  16     -11.789  19.232  23.060  1.00 89.06           N  
ATOM    197  H   GLN A  16     -11.187  19.470  22.285  1.00 89.06           H  
ATOM    198  CA  GLN A  16     -11.734  17.870  23.577  1.00 89.06           C  
ATOM    199  HA  GLN A  16     -11.855  17.904  24.660  1.00 89.06           H  
ATOM    200  C   GLN A  16     -10.394  17.188  23.288  1.00 89.06           C  
ATOM    201  CB  GLN A  16     -12.907  17.059  23.003  1.00 89.06           C  
ATOM    202  HB2 GLN A  16     -13.844  17.477  23.371  1.00 89.06           H  
ATOM    203  HB3 GLN A  16     -12.838  16.034  23.369  1.00 89.06           H  
ATOM    204  O   GLN A  16      -9.619  17.619  22.434  1.00 89.06           O  
ATOM    205  CG  GLN A  16     -12.942  17.049  21.470  1.00 89.06           C  
ATOM    206  HG2 GLN A  16     -11.975  16.715  21.092  1.00 89.06           H  
ATOM    207  HG3 GLN A  16     -13.147  18.050  21.092  1.00 89.06           H  
ATOM    208  CD  GLN A  16     -14.000  16.110  20.930  1.00 89.06           C  
ATOM    209  NE2 GLN A  16     -14.010  15.879  19.646  1.00 89.06           N  
ATOM    210 HE21 GLN A  16     -14.600  15.116  19.347  1.00 89.06           H  
ATOM    211 HE22 GLN A  16     -13.386  16.372  19.023  1.00 89.06           H  
ATOM    212  OE1 GLN A  16     -14.755  15.461  21.630  1.00 89.06           O  
ATOM    213  N   VAL A  17     -10.152  16.079  23.984  1.00 89.38           N  
ATOM    214  H   VAL A  17     -10.858  15.764  24.635  1.00 89.38           H  
ATOM    215  CA  VAL A  17      -9.041  15.161  23.730  1.00 89.38           C  
ATOM    216  HA  VAL A  17      -8.584  15.430  22.778  1.00 89.38           H  
ATOM    217  C   VAL A  17      -9.594  13.747  23.601  1.00 89.38           C  
ATOM    218  CB  VAL A  17      -7.945  15.283  24.808  1.00 89.38           C  
ATOM    219  HB  VAL A  17      -7.651  16.331  24.858  1.00 89.38           H  
ATOM    220  O   VAL A  17     -10.420  13.323  24.410  1.00 89.38           O  
ATOM    221  CG1 VAL A  17      -8.394  14.858  26.215  1.00 89.38           C  
ATOM    222 HG11 VAL A  17      -8.536  13.778  26.255  1.00 89.38           H  
ATOM    223 HG12 VAL A  17      -9.334  15.341  26.481  1.00 89.38           H  
ATOM    224 HG13 VAL A  17      -7.631  15.144  26.938  1.00 89.38           H  
ATOM    225  CG2 VAL A  17      -6.692  14.482  24.435  1.00 89.38           C  
ATOM    226 HG21 VAL A  17      -5.905  14.671  25.165  1.00 89.38           H  
ATOM    227 HG22 VAL A  17      -6.336  14.796  23.454  1.00 89.38           H  
ATOM    228 HG23 VAL A  17      -6.905  13.413  24.410  1.00 89.38           H  
ATOM    229  N   LYS A  18      -9.159  13.022  22.574  1.00 86.50           N  
ATOM    230  H   LYS A  18      -8.500  13.453  21.940  1.00 86.50           H  
ATOM    231  CA  LYS A  18      -9.444  11.596  22.386  1.00 86.50           C  
ATOM    232  HA  LYS A  18     -10.114  11.250  23.173  1.00 86.50           H  
ATOM    233  C   LYS A  18      -8.138  10.816  22.519  1.00 86.50           C  
ATOM    234  CB  LYS A  18     -10.112  11.351  21.022  1.00 86.50           C  
ATOM    235  HB2 LYS A  18      -9.393  11.587  20.238  1.00 86.50           H  
ATOM    236  HB3 LYS A  18     -10.349  10.291  20.934  1.00 86.50           H  
ATOM    237  O   LYS A  18      -7.098  11.314  22.102  1.00 86.50           O  
ATOM    238  CG  LYS A  18     -11.390  12.163  20.745  1.00 86.50           C  
ATOM    239  HG2 LYS A  18     -11.159  13.228  20.771  1.00 86.50           H  
ATOM    240  HG3 LYS A  18     -11.702  11.928  19.728  1.00 86.50           H  
ATOM    241  CD  LYS A  18     -12.572  11.882  21.696  1.00 86.50           C  
ATOM    242  HD2 LYS A  18     -12.718  10.807  21.808  1.00 86.50           H  
ATOM    243  HD3 LYS A  18     -12.378  12.335  22.668  1.00 86.50           H  
ATOM    244  CE  LYS A  18     -13.814  12.509  21.048  1.00 86.50           C  
ATOM    245  HE2 LYS A  18     -14.031  11.964  20.130  1.00 86.50           H  
ATOM    246  HE3 LYS A  18     -13.562  13.525  20.745  1.00 86.50           H  
ATOM    247  NZ  LYS A  18     -15.048  12.575  21.879  1.00 86.50           N  
ATOM    248  HZ1 LYS A  18     -14.976  13.310  22.568  1.00 86.50           H  
ATOM    249  HZ2 LYS A  18     -15.318  11.697  22.298  1.00 86.50           H  
ATOM    250  HZ3 LYS A  18     -15.812  12.889  21.298  1.00 86.50           H  
ATOM    251  N   GLY A  19      -8.197   9.614  23.084  1.00 81.31           N  
ATOM    252  H   GLY A  19      -9.085   9.295  23.445  1.00 81.31           H  
ATOM    253  CA  GLY A  19      -7.021   8.780  23.355  1.00 81.31           C  
ATOM    254  HA2 GLY A  19      -7.080   7.875  22.751  1.00 81.31           H  
ATOM    255  HA3 GLY A  19      -6.102   9.297  23.076  1.00 81.31           H  
ATOM    256  C   GLY A  19      -6.900   8.383  24.827  1.00 81.31           C  
ATOM    257  O   GLY A  19      -7.535   8.976  25.710  1.00 81.31           O  
ATOM    258  N   ALA A  20      -6.104   7.347  25.091  1.00 70.06           N  
ATOM    259  H   ALA A  20      -5.549   6.954  24.344  1.00 70.06           H  
ATOM    260  CA  ALA A  20      -5.889   6.833  26.440  1.00 70.06           C  
ATOM    261  HA  ALA A  20      -6.865   6.660  26.891  1.00 70.06           H  
ATOM    262  C   ALA A  20      -5.143   7.854  27.315  1.00 70.06           C  
ATOM    263  CB  ALA A  20      -5.168   5.483  26.370  1.00 70.06           C  
ATOM    264  HB1 ALA A  20      -4.173   5.610  25.945  1.00 70.06           H  
ATOM    265  HB2 ALA A  20      -5.734   4.785  25.754  1.00 70.06           H  
ATOM    266  HB3 ALA A  20      -5.065   5.063  27.371  1.00 70.06           H  
ATOM    267  O   ALA A  20      -4.374   8.682  26.829  1.00 70.06           O  
ATOM    268  N   VAL A  21      -5.432   7.832  28.617  1.00 63.03           N  
ATOM    269  H   VAL A  21      -6.034   7.097  28.960  1.00 63.03           H  
ATOM    270  CA  VAL A  21      -4.776   8.707  29.604  1.00 63.03           C  
ATOM    271  HA  VAL A  21      -4.549   9.666  29.138  1.00 63.03           H  
ATOM    272  C   VAL A  21      -3.422   8.156  30.034  1.00 63.03           C  
ATOM    273  CB  VAL A  21      -5.666   8.919  30.852  1.00 63.03           C  
ATOM    274  HB  VAL A  21      -5.732   7.959  31.364  1.00 63.03           H  
ATOM    275  O   VAL A  21      -2.589   8.945  30.462  1.00 63.03           O  
ATOM    276  CG1 VAL A  21      -5.073   9.927  31.855  1.00 63.03           C  
ATOM    277 HG11 VAL A  21      -4.720  10.832  31.361  1.00 63.03           H  
ATOM    278 HG12 VAL A  21      -5.802  10.168  32.629  1.00 63.03           H  
ATOM    279 HG13 VAL A  21      -4.219   9.468  32.355  1.00 63.03           H  
ATOM    280  CG2 VAL A  21      -7.123   9.335  30.534  1.00 63.03           C  
ATOM    281 HG21 VAL A  21      -7.787   8.657  31.070  1.00 63.03           H  
ATOM    282 HG22 VAL A  21      -7.361   9.248  29.474  1.00 63.03           H  
ATOM    283 HG23 VAL A  21      -7.349  10.339  30.894  1.00 63.03           H  
ATOM    284  N   ASP A  22      -3.232   6.840  29.937  1.00 58.84           N  
ATOM    285  H   ASP A  22      -3.940   6.244  29.532  1.00 58.84           H  
ATOM    286  CA  ASP A  22      -2.039   6.182  30.454  1.00 58.84           C  
ATOM    287  HA  ASP A  22      -1.918   6.489  31.493  1.00 58.84           H  
ATOM    288  C   ASP A  22      -0.770   6.634  29.731  1.00 58.84           C  
ATOM    289  CB  ASP A  22      -2.193   4.650  30.420  1.00 58.84           C  
ATOM    290  HB2 ASP A  22      -2.703   4.352  29.504  1.00 58.84           H  
ATOM    291  HB3 ASP A  22      -1.202   4.196  30.415  1.00 58.84           H  
ATOM    292  O   ASP A  22      -0.746   6.799  28.509  1.00 58.84           O  
ATOM    293  CG  ASP A  22      -2.935   4.112  31.648  1.00 58.84           C  
ATOM    294  OD1 ASP A  22      -2.703   4.649  32.755  1.00 58.84           O  
ATOM    295  OD2 ASP A  22      -3.778   3.206  31.469  1.00 58.84           O  
ATOM    296  N   ASP A  23       0.279   6.824  30.531  1.00 58.31           N  
ATOM    297  H   ASP A  23       0.151   6.699  31.526  1.00 58.31           H  
ATOM    298  CA  ASP A  23       1.613   7.205  30.070  1.00 58.31           C  
ATOM    299  HA  ASP A  23       1.526   8.037  29.371  1.00 58.31           H  
ATOM    300  C   ASP A  23       2.313   6.056  29.320  1.00 58.31           C  
ATOM    301  CB  ASP A  23       2.456   7.663  31.277  1.00 58.31           C  
ATOM    302  HB2 ASP A  23       2.382   6.918  32.069  1.00 58.31           H  
ATOM    303  HB3 ASP A  23       3.500   7.710  30.968  1.00 58.31           H  
ATOM    304  O   ASP A  23       3.151   6.312  28.453  1.00 58.31           O  
ATOM    305  CG  ASP A  23       2.082   9.049  31.828  1.00 58.31           C  
ATOM    306  OD1 ASP A  23       1.810   9.970  31.020  1.00 58.31           O  
ATOM    307  OD2 ASP A  23       2.140   9.220  33.069  1.00 58.31           O  
ATOM    308  N   ASP A  24       1.939   4.800  29.596  1.00 65.62           N  
ATOM    309  H   ASP A  24       1.237   4.661  30.309  1.00 65.62           H  
ATOM    310  CA  ASP A  24       2.445   3.610  28.900  1.00 65.62           C  
ATOM    311  HA  ASP A  24       3.499   3.769  28.670  1.00 65.62           H  
ATOM    312  C   ASP A  24       1.744   3.433  27.544  1.00 65.62           C  
ATOM    313  CB  ASP A  24       2.358   2.360  29.795  1.00 65.62           C  
ATOM    314  HB2 ASP A  24       1.384   2.330  30.282  1.00 65.62           H  
ATOM    315  HB3 ASP A  24       2.444   1.474  29.166  1.00 65.62           H  
ATOM    316  O   ASP A  24       0.910   2.552  27.325  1.00 65.62           O  
ATOM    317  CG  ASP A  24       3.475   2.266  30.844  1.00 65.62           C  
ATOM    318  OD1 ASP A  24       4.560   2.854  30.630  1.00 65.62           O  
ATOM    319  OD2 ASP A  24       3.256   1.552  31.849  1.00 65.62           O  
ATOM    320  N   VAL A  25       2.082   4.325  26.616  1.00 71.69           N  
ATOM    321  H   VAL A  25       2.709   5.060  26.908  1.00 71.69           H  
ATOM    322  CA  VAL A  25       1.568   4.319  25.248  1.00 71.69           C  
ATOM    323  HA  VAL A  25       0.502   4.092  25.284  1.00 71.69           H  
ATOM    324  C   VAL A  25       2.265   3.234  24.431  1.00 71.69           C  
ATOM    325  CB  VAL A  25       1.744   5.701  24.597  1.00 71.69           C  
ATOM    326  HB  VAL A  25       2.804   5.950  24.537  1.00 71.69           H  
ATOM    327  O   VAL A  25       3.470   3.312  24.185  1.00 71.69           O  
ATOM    328  CG1 VAL A  25       1.173   5.708  23.176  1.00 71.69           C  
ATOM    329 HG11 VAL A  25       1.802   5.101  22.525  1.00 71.69           H  
ATOM    330 HG12 VAL A  25       1.162   6.724  22.782  1.00 71.69           H  
ATOM    331 HG13 VAL A  25       0.168   5.285  23.185  1.00 71.69           H  
ATOM    332  CG2 VAL A  25       1.052   6.793  25.424  1.00 71.69           C  
ATOM    333 HG21 VAL A  25       1.053   7.741  24.887  1.00 71.69           H  
ATOM    334 HG22 VAL A  25       0.032   6.495  25.665  1.00 71.69           H  
ATOM    335 HG23 VAL A  25       1.585   6.938  26.364  1.00 71.69           H  
ATOM    336  N   ALA A  26       1.504   2.251  23.946  1.00 76.69           N  
ATOM    337  H   ALA A  26       0.522   2.216  24.182  1.00 76.69           H  
ATOM    338  CA  ALA A  26       2.023   1.291  22.982  1.00 76.69           C  
ATOM    339  HA  ALA A  26       2.926   0.845  23.398  1.00 76.69           H  
ATOM    340  C   ALA A  26       2.390   2.007  21.675  1.00 76.69           C  
ATOM    341  CB  ALA A  26       0.998   0.176  22.752  1.00 76.69           C  
ATOM    342  HB1 ALA A  26       0.735  -0.288  23.702  1.00 76.69           H  
ATOM    343  HB2 ALA A  26       0.097   0.587  22.296  1.00 76.69           H  
ATOM    344  HB3 ALA A  26       1.416  -0.581  22.088  1.00 76.69           H  
ATOM    345  O   ALA A  26       1.656   2.873  21.198  1.00 76.69           O  
ATOM    346  N   GLU A  27       3.509   1.625  21.056  1.00 82.12           N  
ATOM    347  H   GLU A  27       4.110   0.946  21.500  1.00 82.12           H  
ATOM    348  CA  GLU A  27       3.960   2.258  19.814  1.00 82.12           C  
ATOM    349  HA  GLU A  27       4.120   3.317  20.015  1.00 82.12           H  
ATOM    350  C   GLU A  27       2.903   2.176  18.700  1.00 82.12           C  
ATOM    351  CB  GLU A  27       5.303   1.649  19.386  1.00 82.12           C  
ATOM    352  HB2 GLU A  27       6.027   1.837  20.178  1.00 82.12           H  
ATOM    353  HB3 GLU A  27       5.199   0.573  19.245  1.00 82.12           H  
ATOM    354  O   GLU A  27       2.729   3.143  17.961  1.00 82.12           O  
ATOM    355  CG  GLU A  27       5.791   2.294  18.083  1.00 82.12           C  
ATOM    356  HG2 GLU A  27       5.204   1.908  17.250  1.00 82.12           H  
ATOM    357  HG3 GLU A  27       5.610   3.367  18.146  1.00 82.12           H  
ATOM    358  CD  GLU A  27       7.275   2.095  17.777  1.00 82.12           C  
ATOM    359  OE1 GLU A  27       7.742   2.914  16.939  1.00 82.12           O  
ATOM    360  OE2 GLU A  27       7.922   1.234  18.405  1.00 82.12           O  
ATOM    361  N   ALA A  28       2.141   1.081  18.646  1.00 85.62           N  
ATOM    362  H   ALA A  28       2.342   0.334  19.295  1.00 85.62           H  
ATOM    363  CA  ALA A  28       1.027   0.883  17.719  1.00 85.62           C  
ATOM    364  HA  ALA A  28       1.403   0.946  16.698  1.00 85.62           H  
ATOM    365  C   ALA A  28      -0.098   1.927  17.871  1.00 85.62           C  
ATOM    366  CB  ALA A  28       0.489  -0.533  17.953  1.00 85.62           C  
ATOM    367  HB1 ALA A  28       1.273  -1.266  17.764  1.00 85.62           H  
ATOM    368  HB2 ALA A  28       0.126  -0.635  18.975  1.00 85.62           H  
ATOM    369  HB3 ALA A  28      -0.336  -0.729  17.267  1.00 85.62           H  
ATOM    370  O   ALA A  28      -0.776   2.251  16.899  1.00 85.62           O  
ATOM    371  N   ASP A  29      -0.284   2.500  19.063  1.00 87.31           N  
ATOM    372  H   ASP A  29       0.343   2.272  19.821  1.00 87.31           H  
ATOM    373  CA  ASP A  29      -1.328   3.496  19.318  1.00 87.31           C  
ATOM    374  HA  ASP A  29      -2.193   3.256  18.700  1.00 87.31           H  
ATOM    375  C   ASP A  29      -0.913   4.920  18.917  1.00 87.31           C  
ATOM    376  CB  ASP A  29      -1.769   3.448  20.792  1.00 87.31           C  
ATOM    377  HB2 ASP A  29      -0.911   3.674  21.425  1.00 87.31           H  
ATOM    378  HB3 ASP A  29      -2.509   4.231  20.957  1.00 87.31           H  
ATOM    379  O   ASP A  29      -1.726   5.843  18.992  1.00 87.31           O  
ATOM    380  CG  ASP A  29      -2.403   2.126  21.246  1.00 87.31           C  
ATOM    381  OD1 ASP A  29      -3.167   1.511  20.465  1.00 87.31           O  
ATOM    382  OD2 ASP A  29      -2.209   1.778  22.425  1.00 87.31           O  
ATOM    383  N   ILE A  30       0.338   5.134  18.495  1.00 91.56           N  
ATOM    384  H   ILE A  30       0.957   4.340  18.415  1.00 91.56           H  
ATOM    385  CA  ILE A  30       0.809   6.454  18.071  1.00 91.56           C  
ATOM    386  HA  ILE A  30       0.499   7.171  18.831  1.00 91.56           H  
ATOM    387  C   ILE A  30       0.135   6.841  16.754  1.00 91.56           C  
ATOM    388  CB  ILE A  30       2.347   6.509  17.969  1.00 91.56           C  
ATOM    389  HB  ILE A  30       2.670   5.715  17.296  1.00 91.56           H  
ATOM    390  O   ILE A  30       0.314   6.180  15.731  1.00 91.56           O  
ATOM    391  CG1 ILE A  30       2.976   6.267  19.361  1.00 91.56           C  
ATOM    392 HG12 ILE A  30       2.665   7.057  20.045  1.00 91.56           H  
ATOM    393 HG13 ILE A  30       2.610   5.321  19.760  1.00 91.56           H  
ATOM    394  CG2 ILE A  30       2.817   7.855  17.374  1.00 91.56           C  
ATOM    395 HG21 ILE A  30       3.905   7.902  17.327  1.00 91.56           H  
ATOM    396 HG22 ILE A  30       2.438   8.683  17.972  1.00 91.56           H  
ATOM    397 HG23 ILE A  30       2.446   7.967  16.355  1.00 91.56           H  
ATOM    398  CD1 ILE A  30       4.508   6.191  19.352  1.00 91.56           C  
ATOM    399 HD11 ILE A  30       4.840   5.501  18.577  1.00 91.56           H  
ATOM    400 HD12 ILE A  30       4.940   7.177  19.180  1.00 91.56           H  
ATOM    401 HD13 ILE A  30       4.853   5.829  20.321  1.00 91.56           H  
ATOM    402  N   ILE A  31      -0.573   7.968  16.769  1.00 94.81           N  
ATOM    403  H   ILE A  31      -0.626   8.474  17.642  1.00 94.81           H  
ATOM    404  CA  ILE A  31      -1.205   8.564  15.597  1.00 94.81           C  
ATOM    405  HA  ILE A  31      -1.821   7.804  15.119  1.00 94.81           H  
ATOM    406  C   ILE A  31      -0.117   9.008  14.619  1.00 94.81           C  
ATOM    407  CB  ILE A  31      -2.119   9.739  16.001  1.00 94.81           C  
ATOM    408  HB  ILE A  31      -1.506  10.467  16.531  1.00 94.81           H  
ATOM    409  O   ILE A  31       0.761   9.809  14.947  1.00 94.81           O  
ATOM    410  CG1 ILE A  31      -3.242   9.273  16.957  1.00 94.81           C  
ATOM    411 HG12 ILE A  31      -3.914   8.595  16.430  1.00 94.81           H  
ATOM    412 HG13 ILE A  31      -2.805   8.727  17.793  1.00 94.81           H  
ATOM    413  CG2 ILE A  31      -2.716  10.407  14.745  1.00 94.81           C  
ATOM    414 HG21 ILE A  31      -3.397  11.211  15.023  1.00 94.81           H  
ATOM    415 HG22 ILE A  31      -3.265   9.670  14.158  1.00 94.81           H  
ATOM    416 HG23 ILE A  31      -1.930  10.841  14.127  1.00 94.81           H  
ATOM    417  CD1 ILE A  31      -4.055  10.427  17.556  1.00 94.81           C  
ATOM    418 HD11 ILE A  31      -4.702  10.039  18.342  1.00 94.81           H  
ATOM    419 HD12 ILE A  31      -3.383  11.170  17.984  1.00 94.81           H  
ATOM    420 HD13 ILE A  31      -4.680  10.892  16.793  1.00 94.81           H  
ATOM    421  N   SER A  32      -0.205   8.498  13.399  1.00 95.38           N  
ATOM    422  H   SER A  32      -0.951   7.842  13.216  1.00 95.38           H  
ATOM    423  CA  SER A  32       0.747   8.709  12.312  1.00 95.38           C  
ATOM    424  HA  SER A  32       1.625   9.234  12.690  1.00 95.38           H  
ATOM    425  C   SER A  32       0.183   9.553  11.169  1.00 95.38           C  
ATOM    426  CB  SER A  32       1.194   7.344  11.797  1.00 95.38           C  
ATOM    427  HB2 SER A  32       1.867   7.469  10.948  1.00 95.38           H  
ATOM    428  HB3 SER A  32       1.718   6.815  12.593  1.00 95.38           H  
ATOM    429  O   SER A  32       0.916   9.892  10.245  1.00 95.38           O  
ATOM    430  OG  SER A  32       0.069   6.588  11.411  1.00 95.38           O  
ATOM    431  HG  SER A  32       0.128   6.434  10.465  1.00 95.38           H  
ATOM    432  N   THR A  33      -1.111   9.885  11.197  1.00 96.31           N  
ATOM    433  H   THR A  33      -1.686   9.493  11.930  1.00 96.31           H  
ATOM    434  CA  THR A  33      -1.738  10.806  10.241  1.00 96.31           C  
ATOM    435  HA  THR A  33      -1.093  11.679  10.146  1.00 96.31           H  
ATOM    436  C   THR A  33      -3.106  11.278  10.742  1.00 96.31           C  
ATOM    437  CB  THR A  33      -1.845  10.146   8.853  1.00 96.31           C  
ATOM    438  HB  THR A  33      -0.858   9.795   8.550  1.00 96.31           H  
ATOM    439  O   THR A  33      -3.773  10.573  11.502  1.00 96.31           O  
ATOM    440  CG2 THR A  33      -2.789   8.951   8.811  1.00 96.31           C  
ATOM    441 HG21 THR A  33      -3.816   9.272   8.990  1.00 96.31           H  
ATOM    442 HG22 THR A  33      -2.488   8.220   9.561  1.00 96.31           H  
ATOM    443 HG23 THR A  33      -2.708   8.489   7.827  1.00 96.31           H  
ATOM    444  OG1 THR A  33      -2.264  11.077   7.879  1.00 96.31           O  
ATOM    445  HG1 THR A  33      -1.575  11.742   7.824  1.00 96.31           H  
ATOM    446  N   VAL A  34      -3.529  12.473  10.321  1.00 97.31           N  
ATOM    447  H   VAL A  34      -2.962  12.976   9.654  1.00 97.31           H  
ATOM    448  CA  VAL A  34      -4.810  13.103  10.676  1.00 97.31           C  
ATOM    449  HA  VAL A  34      -5.527  12.334  10.963  1.00 97.31           H  
ATOM    450  C   VAL A  34      -5.342  13.856   9.459  1.00 97.31           C  
ATOM    451  CB  VAL A  34      -4.642  14.094  11.846  1.00 97.31           C  
ATOM    452  HB  VAL A  34      -3.996  14.913  11.530  1.00 97.31           H  
ATOM    453  O   VAL A  34      -4.581  14.578   8.824  1.00 97.31           O  
ATOM    454  CG1 VAL A  34      -5.986  14.690  12.276  1.00 97.31           C  
ATOM    455 HG11 VAL A  34      -6.411  15.274  11.460  1.00 97.31           H  
ATOM    456 HG12 VAL A  34      -5.838  15.360  13.124  1.00 97.31           H  
ATOM    457 HG13 VAL A  34      -6.680  13.896  12.552  1.00 97.31           H  
ATOM    458  CG2 VAL A  34      -4.003  13.454  13.083  1.00 97.31           C  
ATOM    459 HG21 VAL A  34      -2.967  13.192  12.871  1.00 97.31           H  
ATOM    460 HG22 VAL A  34      -4.014  14.165  13.909  1.00 97.31           H  
ATOM    461 HG23 VAL A  34      -4.542  12.551  13.368  1.00 97.31           H  
ATOM    462  N   GLU A  35      -6.631  13.722   9.144  1.00 96.75           N  
ATOM    463  H   GLU A  35      -7.192  13.075   9.680  1.00 96.75           H  
ATOM    464  CA  GLU A  35      -7.233  14.353   7.965  1.00 96.75           C  
ATOM    465  HA  GLU A  35      -6.725  15.296   7.763  1.00 96.75           H  
ATOM    466  C   GLU A  35      -8.738  14.626   8.155  1.00 96.75           C  
ATOM    467  CB  GLU A  35      -7.008  13.423   6.759  1.00 96.75           C  
ATOM    468  HB2 GLU A  35      -7.586  12.512   6.912  1.00 96.75           H  
ATOM    469  HB3 GLU A  35      -5.960  13.130   6.697  1.00 96.75           H  
ATOM    470  O   GLU A  35      -9.521  13.704   8.413  1.00 96.75           O  
ATOM    471  CG  GLU A  35      -7.433  14.041   5.423  1.00 96.75           C  
ATOM    472  HG2 GLU A  35      -8.409  14.512   5.540  1.00 96.75           H  
ATOM    473  HG3 GLU A  35      -7.552  13.228   4.707  1.00 96.75           H  
ATOM    474  CD  GLU A  35      -6.457  15.062   4.834  1.00 96.75           C  
ATOM    475  OE1 GLU A  35      -6.681  15.439   3.660  1.00 96.75           O  
ATOM    476  OE2 GLU A  35      -5.415  15.390   5.447  1.00 96.75           O  
ATOM    477  N   PHE A  36      -9.168  15.875   7.954  1.00 96.94           N  
ATOM    478  H   PHE A  36      -8.496  16.577   7.678  1.00 96.94           H  
ATOM    479  CA  PHE A  36     -10.590  16.220   7.829  1.00 96.94           C  
ATOM    480  HA  PHE A  36     -11.162  15.642   8.556  1.00 96.94           H  
ATOM    481  C   PHE A  36     -11.124  15.871   6.437  1.00 96.94           C  
ATOM    482  CB  PHE A  36     -10.829  17.708   8.121  1.00 96.94           C  
ATOM    483  HB2 PHE A  36     -11.824  17.977   7.767  1.00 96.94           H  
ATOM    484  HB3 PHE A  36     -10.117  18.309   7.555  1.00 96.94           H  
ATOM    485  O   PHE A  36     -10.416  15.981   5.436  1.00 96.94           O  
ATOM    486  CG  PHE A  36     -10.758  18.070   9.589  1.00 96.94           C  
ATOM    487  CD1 PHE A  36     -11.855  17.809  10.431  1.00 96.94           C  
ATOM    488  HD1 PHE A  36     -12.751  17.350  10.039  1.00 96.94           H  
ATOM    489  CD2 PHE A  36      -9.605  18.679  10.115  1.00 96.94           C  
ATOM    490  HD2 PHE A  36      -8.777  18.908   9.461  1.00 96.94           H  
ATOM    491  CE1 PHE A  36     -11.790  18.150  11.792  1.00 96.94           C  
ATOM    492  HE1 PHE A  36     -12.637  17.949  12.432  1.00 96.94           H  
ATOM    493  CE2 PHE A  36      -9.539  19.012  11.480  1.00 96.94           C  
ATOM    494  HE2 PHE A  36      -8.655  19.485  11.881  1.00 96.94           H  
ATOM    495  CZ  PHE A  36     -10.634  18.748  12.320  1.00 96.94           C  
ATOM    496  HZ  PHE A  36     -10.594  19.013  13.366  1.00 96.94           H  
ATOM    497  N   ASN A  37     -12.395  15.493   6.346  1.00 95.50           N  
ATOM    498  H   ASN A  37     -12.945  15.436   7.192  1.00 95.50           H  
ATOM    499  CA  ASN A  37     -13.073  15.403   5.059  1.00 95.50           C  
ATOM    500  HA  ASN A  37     -12.384  14.938   4.354  1.00 95.50           H  
ATOM    501  C   ASN A  37     -13.392  16.806   4.501  1.00 95.50           C  
ATOM    502  CB  ASN A  37     -14.304  14.483   5.179  1.00 95.50           C  
ATOM    503  HB2 ASN A  37     -14.595  14.152   4.182  1.00 95.50           H  
ATOM    504  HB3 ASN A  37     -14.043  13.597   5.758  1.00 95.50           H  
ATOM    505  O   ASN A  37     -13.262  17.822   5.177  1.00 95.50           O  
ATOM    506  CG  ASN A  37     -15.500  15.152   5.831  1.00 95.50           C  
ATOM    507  ND2 ASN A  37     -16.700  14.733   5.519  1.00 95.50           N  
ATOM    508 HD21 ASN A  37     -17.464  15.281   5.887  1.00 95.50           H  
ATOM    509 HD22 ASN A  37     -16.850  13.922   4.936  1.00 95.50           H  
ATOM    510  OD1 ASN A  37     -15.388  16.100   6.579  1.00 95.50           O  
ATOM    511  N   HIS A  38     -13.870  16.861   3.258  1.00 91.56           N  
ATOM    512  H   HIS A  38     -13.892  16.005   2.722  1.00 91.56           H  
ATOM    513  CA  HIS A  38     -14.167  18.115   2.555  1.00 91.56           C  
ATOM    514  HA  HIS A  38     -13.252  18.704   2.486  1.00 91.56           H  
ATOM    515  C   HIS A  38     -15.231  18.998   3.237  1.00 91.56           C  
ATOM    516  CB  HIS A  38     -14.645  17.769   1.139  1.00 91.56           C  
ATOM    517  HB2 HIS A  38     -14.931  18.693   0.636  1.00 91.56           H  
ATOM    518  HB3 HIS A  38     -15.532  17.140   1.200  1.00 91.56           H  
ATOM    519  O   HIS A  38     -15.213  20.219   3.070  1.00 91.56           O  
ATOM    520  CG  HIS A  38     -13.613  17.078   0.286  1.00 91.56           C  
ATOM    521  CD2 HIS A  38     -12.777  17.692  -0.608  1.00 91.56           C  
ATOM    522  HD2 HIS A  38     -12.719  18.752  -0.803  1.00 91.56           H  
ATOM    523  ND1 HIS A  38     -13.372  15.721   0.204  1.00 91.56           N  
ATOM    524  HD1 HIS A  38     -13.850  14.975   0.689  1.00 91.56           H  
ATOM    525  CE1 HIS A  38     -12.408  15.536  -0.713  1.00 91.56           C  
ATOM    526  HE1 HIS A  38     -12.020  14.579  -1.032  1.00 91.56           H  
ATOM    527  NE2 HIS A  38     -12.034  16.702  -1.251  1.00 91.56           N  
ATOM    528  N   SER A  39     -16.188  18.413   3.971  1.00 91.31           N  
ATOM    529  H   SER A  39     -16.163  17.415   4.121  1.00 91.31           H  
ATOM    530  CA  SER A  39     -17.163  19.192   4.749  1.00 91.31           C  
ATOM    531  HA  SER A  39     -17.391  20.102   4.195  1.00 91.31           H  
ATOM    532  C   SER A  39     -16.600  19.648   6.095  1.00 91.31           C  
ATOM    533  CB  SER A  39     -18.497  18.443   4.927  1.00 91.31           C  
ATOM    534  HB2 SER A  39     -19.180  19.075   5.496  1.00 91.31           H  
ATOM    535  HB3 SER A  39     -18.938  18.264   3.947  1.00 91.31           H  
ATOM    536  O   SER A  39     -17.031  20.689   6.587  1.00 91.31           O  
ATOM    537  OG  SER A  39     -18.372  17.205   5.597  1.00 91.31           O  
ATOM    538  HG  SER A  39     -19.248  16.934   5.881  1.00 91.31           H  
ATOM    539  N   GLY A  40     -15.625  18.907   6.626  1.00 94.00           N  
ATOM    540  H   GLY A  40     -15.324  18.089   6.116  1.00 94.00           H  
ATOM    541  CA  GLY A  40     -15.091  18.987   7.979  1.00 94.00           C  
ATOM    542  HA2 GLY A  40     -15.069  20.028   8.300  1.00 94.00           H  
ATOM    543  HA3 GLY A  40     -14.069  18.609   7.974  1.00 94.00           H  
ATOM    544  C   GLY A  40     -15.879  18.169   9.004  1.00 94.00           C  
ATOM    545  O   GLY A  40     -15.366  17.916  10.081  1.00 94.00           O  
ATOM    546  N   GLU A  41     -17.062  17.658   8.655  1.00 92.50           N  
ATOM    547  H   GLU A  41     -17.412  17.851   7.728  1.00 92.50           H  
ATOM    548  CA  GLU A  41     -17.911  16.871   9.563  1.00 92.50           C  
ATOM    549  HA  GLU A  41     -18.123  17.453  10.459  1.00 92.50           H  
ATOM    550  C   GLU A  41     -17.273  15.545   9.992  1.00 92.50           C  
ATOM    551  CB  GLU A  41     -19.225  16.522   8.856  1.00 92.50           C  
ATOM    552  HB2 GLU A  41     -18.964  15.960   7.960  1.00 92.50           H  
ATOM    553  HB3 GLU A  41     -19.818  15.869   9.496  1.00 92.50           H  
ATOM    554  O   GLU A  41     -17.659  14.985  11.015  1.00 92.50           O  
ATOM    555  CG  GLU A  41     -20.086  17.746   8.499  1.00 92.50           C  
ATOM    556  HG2 GLU A  41     -20.529  18.144   9.411  1.00 92.50           H  
ATOM    557  HG3 GLU A  41     -19.460  18.522   8.059  1.00 92.50           H  
ATOM    558  CD  GLU A  41     -21.181  17.399   7.482  1.00 92.50           C  
ATOM    559  OE1 GLU A  41     -22.236  18.070   7.480  1.00 92.50           O  
ATOM    560  OE2 GLU A  41     -20.899  16.545   6.607  1.00 92.50           O  
ATOM    561  N   LEU A  42     -16.327  15.016   9.209  1.00 94.94           N  
ATOM    562  H   LEU A  42     -16.006  15.570   8.428  1.00 94.94           H  
ATOM    563  CA  LEU A  42     -15.587  13.802   9.536  1.00 94.94           C  
ATOM    564  HA  LEU A  42     -15.938  13.435  10.500  1.00 94.94           H  
ATOM    565  C   LEU A  42     -14.101  14.106   9.684  1.00 94.94           C  
ATOM    566  CB  LEU A  42     -15.816  12.689   8.500  1.00 94.94           C  
ATOM    567  HB2 LEU A  42     -15.233  11.818   8.796  1.00 94.94           H  
ATOM    568  HB3 LEU A  42     -15.430  13.029   7.539  1.00 94.94           H  
ATOM    569  O   LEU A  42     -13.503  14.801   8.864  1.00 94.94           O  
ATOM    570  CG  LEU A  42     -17.280  12.258   8.321  1.00 94.94           C  
ATOM    571  HG  LEU A  42     -17.899  13.123   8.083  1.00 94.94           H  
ATOM    572  CD1 LEU A  42     -17.382  11.269   7.167  1.00 94.94           C  
ATOM    573 HD11 LEU A  42     -17.017  11.732   6.250  1.00 94.94           H  
ATOM    574 HD12 LEU A  42     -18.433  11.004   7.047  1.00 94.94           H  
ATOM    575 HD13 LEU A  42     -16.799  10.375   7.386  1.00 94.94           H  
ATOM    576  CD2 LEU A  42     -17.837  11.566   9.563  1.00 94.94           C  
ATOM    577 HD21 LEU A  42     -17.209  10.723   9.850  1.00 94.94           H  
ATOM    578 HD22 LEU A  42     -17.866  12.286  10.380  1.00 94.94           H  
ATOM    579 HD23 LEU A  42     -18.853  11.216   9.380  1.00 94.94           H  
ATOM    580  N   LEU A  43     -13.494  13.501  10.694  1.00 96.62           N  
ATOM    581  H   LEU A  43     -14.071  12.950  11.314  1.00 96.62           H  
ATOM    582  CA  LEU A  43     -12.069  13.554  10.980  1.00 96.62           C  
ATOM    583  HA  LEU A  43     -11.542  14.091  10.190  1.00 96.62           H  
ATOM    584  C   LEU A  43     -11.545  12.124  11.043  1.00 96.62           C  
ATOM    585  CB  LEU A  43     -11.899  14.312  12.304  1.00 96.62           C  
ATOM    586  HB2 LEU A  43     -12.288  15.321  12.171  1.00 96.62           H  
ATOM    587  HB3 LEU A  43     -12.510  13.823  13.063  1.00 96.62           H  
ATOM    588  O   LEU A  43     -12.022  11.340  11.853  1.00 96.62           O  
ATOM    589  CG  LEU A  43     -10.459  14.397  12.830  1.00 96.62           C  
ATOM    590  HG  LEU A  43     -10.071  13.397  13.026  1.00 96.62           H  
ATOM    591  CD1 LEU A  43      -9.529  15.107  11.850  1.00 96.62           C  
ATOM    592 HD11 LEU A  43      -8.598  15.372  12.352  1.00 96.62           H  
ATOM    593 HD12 LEU A  43      -9.302  14.448  11.012  1.00 96.62           H  
ATOM    594 HD13 LEU A  43      -9.996  16.019  11.480  1.00 96.62           H  
ATOM    595  CD2 LEU A  43     -10.481  15.170  14.147  1.00 96.62           C  
ATOM    596 HD21 LEU A  43     -10.917  16.157  13.991  1.00 96.62           H  
ATOM    597 HD22 LEU A  43      -9.467  15.288  14.528  1.00 96.62           H  
ATOM    598 HD23 LEU A  43     -11.081  14.623  14.875  1.00 96.62           H  
ATOM    599  N   ALA A  44     -10.585  11.764  10.200  1.00 97.44           N  
ATOM    600  H   ALA A  44     -10.193  12.463   9.586  1.00 97.44           H  
ATOM    601  CA  ALA A  44      -9.919  10.469  10.267  1.00 97.44           C  
ATOM    602  HA  ALA A  44     -10.498   9.788  10.891  1.00 97.44           H  
ATOM    603  C   ALA A  44      -8.538  10.612  10.899  1.00 97.44           C  
ATOM    604  CB  ALA A  44      -9.830   9.834   8.876  1.00 97.44           C  
ATOM    605  HB1 ALA A  44      -9.209   8.940   8.926  1.00 97.44           H  
ATOM    606  HB2 ALA A  44      -9.387  10.538   8.171  1.00 97.44           H  
ATOM    607  HB3 ALA A  44     -10.820   9.533   8.533  1.00 97.44           H  
ATOM    608  O   ALA A  44      -7.813  11.566  10.622  1.00 97.44           O  
ATOM    609  N   THR A  45      -8.153   9.619  11.688  1.00 96.81           N  
ATOM    610  H   THR A  45      -8.829   8.913  11.941  1.00 96.81           H  
ATOM    611  CA  THR A  45      -6.782   9.416  12.147  1.00 96.81           C  
ATOM    612  HA  THR A  45      -6.127  10.127  11.644  1.00 96.81           H  
ATOM    613  C   THR A  45      -6.325   8.021  11.775  1.00 96.81           C  
ATOM    614  CB  THR A  45      -6.630   9.628  13.656  1.00 96.81           C  
ATOM    615  HB  THR A  45      -5.587   9.469  13.930  1.00 96.81           H  
ATOM    616  O   THR A  45      -7.108   7.076  11.866  1.00 96.81           O  
ATOM    617  CG2 THR A  45      -7.037  11.040  14.059  1.00 96.81           C  
ATOM    618 HG21 THR A  45      -6.567  11.762  13.391  1.00 96.81           H  
ATOM    619 HG22 THR A  45      -6.704  11.216  15.082  1.00 96.81           H  
ATOM    620 HG23 THR A  45      -8.119  11.160  13.992  1.00 96.81           H  
ATOM    621  OG1 THR A  45      -7.442   8.745  14.392  1.00 96.81           O  
ATOM    622  HG1 THR A  45      -7.259   7.852  14.092  1.00 96.81           H  
ATOM    623  N   GLY A  46      -5.064   7.895  11.382  1.00 96.75           N  
ATOM    624  H   GLY A  46      -4.479   8.718  11.399  1.00 96.75           H  
ATOM    625  CA  GLY A  46      -4.383   6.613  11.252  1.00 96.75           C  
ATOM    626  HA2 GLY A  46      -3.929   6.525  10.265  1.00 96.75           H  
ATOM    627  HA3 GLY A  46      -5.090   5.794  11.383  1.00 96.75           H  
ATOM    628  C   GLY A  46      -3.290   6.491  12.299  1.00 96.75           C  
ATOM    629  O   GLY A  46      -2.752   7.512  12.734  1.00 96.75           O  
ATOM    630  N   ASP A  47      -2.963   5.269  12.695  1.00 93.31           N  
ATOM    631  H   ASP A  47      -3.481   4.473  12.350  1.00 93.31           H  
ATOM    632  CA  ASP A  47      -1.899   4.997  13.656  1.00 93.31           C  
ATOM    633  HA  ASP A  47      -1.371   5.927  13.866  1.00 93.31           H  
ATOM    634  C   ASP A  47      -0.816   4.052  13.118  1.00 93.31           C  
ATOM    635  CB  ASP A  47      -2.510   4.548  14.991  1.00 93.31           C  
ATOM    636  HB2 ASP A  47      -1.718   4.431  15.731  1.00 93.31           H  
ATOM    637  HB3 ASP A  47      -3.162   5.344  15.349  1.00 93.31           H  
ATOM    638  O   ASP A  47      -0.892   3.505  12.009  1.00 93.31           O  
ATOM    639  CG  ASP A  47      -3.308   3.248  14.923  1.00 93.31           C  
ATOM    640  OD1 ASP A  47      -2.989   2.357  14.110  1.00 93.31           O  
ATOM    641  OD2 ASP A  47      -4.256   3.131  15.728  1.00 93.31           O  
ATOM    642  N   LYS A  48       0.244   3.901  13.915  1.00 92.06           N  
ATOM    643  H   LYS A  48       0.250   4.420  14.781  1.00 92.06           H  
ATOM    644  CA  LYS A  48       1.343   2.971  13.644  1.00 92.06           C  
ATOM    645  HA  LYS A  48       1.725   3.143  12.637  1.00 92.06           H  
ATOM    646  C   LYS A  48       0.921   1.505  13.667  1.00 92.06           C  
ATOM    647  CB  LYS A  48       2.467   3.187  14.650  1.00 92.06           C  
ATOM    648  HB2 LYS A  48       3.127   2.321  14.606  1.00 92.06           H  
ATOM    649  HB3 LYS A  48       2.028   3.229  15.647  1.00 92.06           H  
ATOM    650  O   LYS A  48       1.610   0.702  13.056  1.00 92.06           O  
ATOM    651  CG  LYS A  48       3.299   4.452  14.398  1.00 92.06           C  
ATOM    652  HG2 LYS A  48       2.721   5.344  14.638  1.00 92.06           H  
ATOM    653  HG3 LYS A  48       3.611   4.486  13.354  1.00 92.06           H  
ATOM    654  CD  LYS A  48       4.537   4.358  15.294  1.00 92.06           C  
ATOM    655  HD2 LYS A  48       5.038   3.410  15.096  1.00 92.06           H  
ATOM    656  HD3 LYS A  48       4.217   4.351  16.336  1.00 92.06           H  
ATOM    657  CE  LYS A  48       5.553   5.475  15.097  1.00 92.06           C  
ATOM    658  HE2 LYS A  48       5.085   6.431  15.331  1.00 92.06           H  
ATOM    659  HE3 LYS A  48       5.871   5.468  14.055  1.00 92.06           H  
ATOM    660  NZ  LYS A  48       6.715   5.216  15.987  1.00 92.06           N  
ATOM    661  HZ1 LYS A  48       7.508   5.823  15.831  1.00 92.06           H  
ATOM    662  HZ2 LYS A  48       7.056   4.269  15.907  1.00 92.06           H  
ATOM    663  HZ3 LYS A  48       6.450   5.233  16.961  1.00 92.06           H  
ATOM    664  N   GLY A  49      -0.186   1.187  14.331  1.00 89.75           N  
ATOM    665  H   GLY A  49      -0.681   1.923  14.814  1.00 89.75           H  
ATOM    666  CA  GLY A  49      -0.794  -0.136  14.388  1.00 89.75           C  
ATOM    667  HA2 GLY A  49      -0.012  -0.894  14.418  1.00 89.75           H  
ATOM    668  HA3 GLY A  49      -1.385  -0.211  15.302  1.00 89.75           H  
ATOM    669  C   GLY A  49      -1.725  -0.442  13.219  1.00 89.75           C  
ATOM    670  O   GLY A  49      -2.444  -1.430  13.276  1.00 89.75           O  
ATOM    671  N   GLY A  50      -1.785   0.405  12.186  1.00 92.50           N  
ATOM    672  H   GLY A  50      -1.276   1.275  12.255  1.00 92.50           H  
ATOM    673  CA  GLY A  50      -2.574   0.145  10.983  1.00 92.50           C  
ATOM    674  HA2 GLY A  50      -2.397  -0.884  10.670  1.00 92.50           H  
ATOM    675  HA3 GLY A  50      -2.228   0.806  10.188  1.00 92.50           H  
ATOM    676  C   GLY A  50      -4.081   0.350  11.128  1.00 92.50           C  
ATOM    677  O   GLY A  50      -4.839   0.016  10.209  1.00 92.50           O  
ATOM    678  N   ARG A  51      -4.545   0.932  12.237  1.00 90.88           N  
ATOM    679  H   ARG A  51      -3.871   1.255  12.918  1.00 90.88           H  
ATOM    680  CA  ARG A  51      -5.963   1.217  12.476  1.00 90.88           C  
ATOM    681  HA  ARG A  51      -6.560   0.501  11.911  1.00 90.88           H  
ATOM    682  C   ARG A  51      -6.316   2.612  11.993  1.00 90.88           C  
ATOM    683  CB  ARG A  51      -6.332   1.062  13.954  1.00 90.88           C  
ATOM    684  HB2 ARG A  51      -7.405   1.215  14.072  1.00 90.88           H  
ATOM    685  HB3 ARG A  51      -5.830   1.863  14.497  1.00 90.88           H  
ATOM    686  O   ARG A  51      -5.550   3.566  12.122  1.00 90.88           O  
ATOM    687  CG  ARG A  51      -5.970  -0.314  14.540  1.00 90.88           C  
ATOM    688  HG2 ARG A  51      -4.957  -0.597  14.253  1.00 90.88           H  
ATOM    689  HG3 ARG A  51      -6.675  -1.037  14.129  1.00 90.88           H  
ATOM    690  CD  ARG A  51      -6.054  -0.377  16.068  1.00 90.88           C  
ATOM    691  HD2 ARG A  51      -7.095  -0.272  16.374  1.00 90.88           H  
ATOM    692  HD3 ARG A  51      -5.680  -1.348  16.393  1.00 90.88           H  
ATOM    693  NE  ARG A  51      -5.255   0.697  16.663  1.00 90.88           N  
ATOM    694  HE  ARG A  51      -4.885   1.392  16.031  1.00 90.88           H  
ATOM    695  NH1 ARG A  51      -5.243   0.182  18.922  1.00 90.88           N  
ATOM    696 HH11 ARG A  51      -4.721   0.421  19.754  1.00 90.88           H  
ATOM    697 HH12 ARG A  51      -5.532  -0.768  18.736  1.00 90.88           H  
ATOM    698  NH2 ARG A  51      -4.349   2.040  18.174  1.00 90.88           N  
ATOM    699 HH21 ARG A  51      -4.108   2.625  17.387  1.00 90.88           H  
ATOM    700 HH22 ARG A  51      -3.883   2.110  19.067  1.00 90.88           H  
ATOM    701  CZ  ARG A  51      -4.967   0.949  17.914  1.00 90.88           C  
ATOM    702  N   VAL A  52      -7.531   2.732  11.472  1.00 95.12           N  
ATOM    703  H   VAL A  52      -8.101   1.899  11.428  1.00 95.12           H  
ATOM    704  CA  VAL A  52      -8.169   4.009  11.170  1.00 95.12           C  
ATOM    705  HA  VAL A  52      -7.439   4.809  11.292  1.00 95.12           H  
ATOM    706  C   VAL A  52      -9.300   4.226  12.158  1.00 95.12           C  
ATOM    707  CB  VAL A  52      -8.684   4.072   9.727  1.00 95.12           C  
ATOM    708  HB  VAL A  52      -9.373   3.242   9.570  1.00 95.12           H  
ATOM    709  O   VAL A  52     -10.187   3.382  12.303  1.00 95.12           O  
ATOM    710  CG1 VAL A  52      -9.408   5.393   9.432  1.00 95.12           C  
ATOM    711 HG11 VAL A  52     -10.308   5.465  10.043  1.00 95.12           H  
ATOM    712 HG12 VAL A  52      -9.704   5.427   8.384  1.00 95.12           H  
ATOM    713 HG13 VAL A  52      -8.754   6.236   9.656  1.00 95.12           H  
ATOM    714  CG2 VAL A  52      -7.542   3.956   8.720  1.00 95.12           C  
ATOM    715 HG21 VAL A  52      -7.933   3.958   7.703  1.00 95.12           H  
ATOM    716 HG22 VAL A  52      -6.849   4.786   8.854  1.00 95.12           H  
ATOM    717 HG23 VAL A  52      -7.016   3.016   8.890  1.00 95.12           H  
ATOM    718  N   VAL A  53      -9.296   5.392  12.793  1.00 94.19           N  
ATOM    719  H   VAL A  53      -8.538   6.030  12.597  1.00 94.19           H  
ATOM    720  CA  VAL A  53     -10.410   5.882  13.604  1.00 94.19           C  
ATOM    721  HA  VAL A  53     -11.173   5.107  13.678  1.00 94.19           H  
ATOM    722  C   VAL A  53     -11.009   7.080  12.891  1.00 94.19           C  
ATOM    723  CB  VAL A  53      -9.984   6.237  15.038  1.00 94.19           C  
ATOM    724  HB  VAL A  53      -9.325   7.105  15.019  1.00 94.19           H  
ATOM    725  O   VAL A  53     -10.315   8.042  12.575  1.00 94.19           O  
ATOM    726  CG1 VAL A  53     -11.217   6.575  15.886  1.00 94.19           C  
ATOM    727 HG11 VAL A  53     -11.926   5.748  15.865  1.00 94.19           H  
ATOM    728 HG12 VAL A  53     -11.705   7.470  15.499  1.00 94.19           H  
ATOM    729 HG13 VAL A  53     -10.916   6.765  16.916  1.00 94.19           H  
ATOM    730  CG2 VAL A  53      -9.239   5.087  15.726  1.00 94.19           C  
ATOM    731 HG21 VAL A  53      -9.891   4.217  15.799  1.00 94.19           H  
ATOM    732 HG22 VAL A  53      -8.338   4.824  15.171  1.00 94.19           H  
ATOM    733 HG23 VAL A  53      -8.937   5.392  16.728  1.00 94.19           H  
ATOM    734  N   ILE A  54     -12.304   7.016  12.619  1.00 95.00           N  
ATOM    735  H   ILE A  54     -12.806   6.200  12.938  1.00 95.00           H  
ATOM    736  CA  ILE A  54     -13.089   8.113  12.072  1.00 95.00           C  
ATOM    737  HA  ILE A  54     -12.419   8.893  11.711  1.00 95.00           H  
ATOM    738  C   ILE A  54     -13.921   8.676  13.207  1.00 95.00           C  
ATOM    739  CB  ILE A  54     -13.968   7.663  10.888  1.00 95.00           C  
ATOM    740  HB  ILE A  54     -14.660   6.898  11.241  1.00 95.00           H  
ATOM    741  O   ILE A  54     -14.601   7.938  13.920  1.00 95.00           O  
ATOM    742  CG1 ILE A  54     -13.091   7.065   9.767  1.00 95.00           C  
ATOM    743 HG12 ILE A  54     -12.484   7.851   9.319  1.00 95.00           H  
ATOM    744 HG13 ILE A  54     -12.419   6.316  10.185  1.00 95.00           H  
ATOM    745  CG2 ILE A  54     -14.781   8.860  10.352  1.00 95.00           C  
ATOM    746 HG21 ILE A  54     -15.430   9.269  11.127  1.00 95.00           H  
ATOM    747 HG22 ILE A  54     -15.428   8.556   9.529  1.00 95.00           H  
ATOM    748 HG23 ILE A  54     -14.109   9.649  10.014  1.00 95.00           H  
ATOM    749  CD1 ILE A  54     -13.893   6.359   8.674  1.00 95.00           C  
ATOM    750 HD11 ILE A  54     -14.459   5.536   9.110  1.00 95.00           H  
ATOM    751 HD12 ILE A  54     -14.581   7.045   8.180  1.00 95.00           H  
ATOM    752 HD13 ILE A  54     -13.201   5.965   7.929  1.00 95.00           H  
ATOM    753  N   PHE A  55     -13.905   9.991  13.330  1.00 94.12           N  
ATOM    754  H   PHE A  55     -13.304  10.517  12.711  1.00 94.12           H  
ATOM    755  CA  PHE A  55     -14.756  10.750  14.215  1.00 94.12           C  
ATOM    756  HA  PHE A  55     -15.318  10.038  14.819  1.00 94.12           H  
ATOM    757  C   PHE A  55     -15.741  11.582  13.397  1.00 94.12           C  
ATOM    758  CB  PHE A  55     -13.919  11.623  15.154  1.00 94.12           C  
ATOM    759  HB2 PHE A  55     -13.528  12.478  14.603  1.00 94.12           H  
ATOM    760  HB3 PHE A  55     -14.601  11.987  15.923  1.00 94.12           H  
ATOM    761  O   PHE A  55     -15.382  12.085  12.335  1.00 94.12           O  
ATOM    762  CG  PHE A  55     -12.771  10.933  15.861  1.00 94.12           C  
ATOM    763  CD1 PHE A  55     -12.948  10.451  17.170  1.00 94.12           C  
ATOM    764  HD1 PHE A  55     -13.902  10.565  17.662  1.00 94.12           H  
ATOM    765  CD2 PHE A  55     -11.526  10.778  15.223  1.00 94.12           C  
ATOM    766  HD2 PHE A  55     -11.376  11.146  14.218  1.00 94.12           H  
ATOM    767  CE1 PHE A  55     -11.885   9.817  17.837  1.00 94.12           C  
ATOM    768  HE1 PHE A  55     -12.018   9.440  18.841  1.00 94.12           H  
ATOM    769  CE2 PHE A  55     -10.475  10.122  15.880  1.00 94.12           C  
ATOM    770  HE2 PHE A  55      -9.533   9.969  15.374  1.00 94.12           H  
ATOM    771  CZ  PHE A  55     -10.649   9.651  17.191  1.00 94.12           C  
ATOM    772  HZ  PHE A  55      -9.834   9.146  17.688  1.00 94.12           H  
ATOM    773  N   GLN A  56     -16.960  11.746  13.897  1.00 92.75           N  
ATOM    774  H   GLN A  56     -17.173  11.314  14.785  1.00 92.75           H  
ATOM    775  CA  GLN A  56     -18.005  12.568  13.299  1.00 92.75           C  
ATOM    776  HA  GLN A  56     -17.624  13.016  12.381  1.00 92.75           H  
ATOM    777  C   GLN A  56     -18.384  13.698  14.245  1.00 92.75           C  
ATOM    778  CB  GLN A  56     -19.214  11.694  12.941  1.00 92.75           C  
ATOM    779  HB2 GLN A  56     -19.595  11.227  13.850  1.00 92.75           H  
ATOM    780  HB3 GLN A  56     -18.886  10.912  12.256  1.00 92.75           H  
ATOM    781  O   GLN A  56     -18.555  13.474  15.444  1.00 92.75           O  
ATOM    782  CG  GLN A  56     -20.349  12.472  12.258  1.00 92.75           C  
ATOM    783  HG2 GLN A  56     -20.728  13.244  12.928  1.00 92.75           H  
ATOM    784  HG3 GLN A  56     -19.969  12.954  11.357  1.00 92.75           H  
ATOM    785  CD  GLN A  56     -21.520  11.564  11.900  1.00 92.75           C  
ATOM    786  NE2 GLN A  56     -22.104  11.705  10.730  1.00 92.75           N  
ATOM    787 HE21 GLN A  56     -22.832  11.038  10.520  1.00 92.75           H  
ATOM    788 HE22 GLN A  56     -21.801  12.419  10.082  1.00 92.75           H  
ATOM    789  OE1 GLN A  56     -21.936  10.714  12.667  1.00 92.75           O  
ATOM    790  N   GLN A  57     -18.519  14.899  13.697  1.00 91.56           N  
ATOM    791  H   GLN A  57     -18.337  14.999  12.708  1.00 91.56           H  
ATOM    792  CA  GLN A  57     -19.009  16.070  14.405  1.00 91.56           C  
ATOM    793  HA  GLN A  57     -18.411  16.205  15.306  1.00 91.56           H  
ATOM    794  C   GLN A  57     -20.479  15.867  14.791  1.00 91.56           C  
ATOM    795  CB  GLN A  57     -18.819  17.295  13.501  1.00 91.56           C  
ATOM    796  HB2 GLN A  57     -17.844  17.232  13.017  1.00 91.56           H  
ATOM    797  HB3 GLN A  57     -19.581  17.286  12.721  1.00 91.56           H  
ATOM    798  O   GLN A  57     -21.313  15.533  13.948  1.00 91.56           O  
ATOM    799  CG  GLN A  57     -18.873  18.623  14.268  1.00 91.56           C  
ATOM    800  HG2 GLN A  57     -18.090  18.619  15.027  1.00 91.56           H  
ATOM    801  HG3 GLN A  57     -19.840  18.728  14.762  1.00 91.56           H  
ATOM    802  CD  GLN A  57     -18.664  19.821  13.339  1.00 91.56           C  
ATOM    803  NE2 GLN A  57     -18.194  20.951  13.828  1.00 91.56           N  
ATOM    804 HE21 GLN A  57     -17.976  21.068  14.807  1.00 91.56           H  
ATOM    805 HE22 GLN A  57     -18.128  21.717  13.174  1.00 91.56           H  
ATOM    806  OE1 GLN A  57     -18.918  19.769  12.150  1.00 91.56           O  
ATOM    807  N   GLU A  58     -20.813  16.076  16.061  1.00 82.38           N  
ATOM    808  H   GLU A  58     -20.097  16.321  16.730  1.00 82.38           H  
ATOM    809  CA  GLU A  58     -22.204  16.077  16.497  1.00 82.38           C  
ATOM    810  HA  GLU A  58     -22.663  15.134  16.201  1.00 82.38           H  
ATOM    811  C   GLU A  58     -22.970  17.215  15.813  1.00 82.38           C  
ATOM    812  CB  GLU A  58     -22.324  16.209  18.020  1.00 82.38           C  
ATOM    813  HB2 GLU A  58     -23.371  16.407  18.249  1.00 82.38           H  
ATOM    814  HB3 GLU A  58     -21.731  17.058  18.362  1.00 82.38           H  
ATOM    815  O   GLU A  58     -22.553  18.377  15.841  1.00 82.38           O  
ATOM    816  CG  GLU A  58     -21.906  14.942  18.777  1.00 82.38           C  
ATOM    817  HG2 GLU A  58     -20.824  14.827  18.710  1.00 82.38           H  
ATOM    818  HG3 GLU A  58     -22.369  14.079  18.299  1.00 82.38           H  
ATOM    819  CD  GLU A  58     -22.336  14.990  20.256  1.00 82.38           C  
ATOM    820  OE1 GLU A  58     -22.509  13.897  20.843  1.00 82.38           O  
ATOM    821  OE2 GLU A  58     -22.528  16.102  20.793  1.00 82.38           O  
ATOM    822  N   GLN A  59     -24.115  16.887  15.208  1.00 69.62           N  
ATOM    823  H   GLN A  59     -24.406  15.920  15.205  1.00 69.62           H  
ATOM    824  CA  GLN A  59     -25.026  17.904  14.694  1.00 69.62           C  
ATOM    825  HA  GLN A  59     -24.459  18.586  14.061  1.00 69.62           H  
ATOM    826  C   GLN A  59     -25.603  18.716  15.858  1.00 69.62           C  
ATOM    827  CB  GLN A  59     -26.150  17.274  13.855  1.00 69.62           C  
ATOM    828  HB2 GLN A  59     -26.928  18.022  13.701  1.00 69.62           H  
ATOM    829  HB3 GLN A  59     -26.585  16.433  14.395  1.00 69.62           H  
ATOM    830  O   GLN A  59     -26.055  18.159  16.860  1.00 69.62           O  
ATOM    831  CG  GLN A  59     -25.650  16.814  12.478  1.00 69.62           C  
ATOM    832  HG2 GLN A  59     -25.192  17.661  11.965  1.00 69.62           H  
ATOM    833  HG3 GLN A  59     -24.887  16.046  12.607  1.00 69.62           H  
ATOM    834  CD  GLN A  59     -26.755  16.252  11.587  1.00 69.62           C  
ATOM    835  NE2 GLN A  59     -26.458  15.986  10.334  1.00 69.62           N  
ATOM    836 HE21 GLN A  59     -25.517  16.126   9.995  1.00 69.62           H  
ATOM    837 HE22 GLN A  59     -27.184  15.552   9.781  1.00 69.62           H  
ATOM    838  OE1 GLN A  59     -27.896  16.047  11.973  1.00 69.62           O  
ATOM    839  N   GLU A  60     -25.638  20.041  15.709  1.00 57.03           N  
ATOM    840  H   GLU A  60     -25.192  20.452  14.901  1.00 57.03           H  
ATOM    841  CA  GLU A  60     -26.273  20.925  16.686  1.00 57.03           C  
ATOM    842  HA  GLU A  60     -25.751  20.837  17.639  1.00 57.03           H  
ATOM    843  C   GLU A  60     -27.749  20.544  16.897  1.00 57.03           C  
ATOM    844  CB  GLU A  60     -26.219  22.391  16.227  1.00 57.03           C  
ATOM    845  HB2 GLU A  60     -26.558  22.455  15.193  1.00 57.03           H  
ATOM    846  HB3 GLU A  60     -26.913  22.957  16.847  1.00 57.03           H  
ATOM    847  O   GLU A  60     -28.609  20.786  16.046  1.00 57.03           O  
ATOM    848  CG  GLU A  60     -24.847  23.055  16.348  1.00 57.03           C  
ATOM    849  HG2 GLU A  60     -24.519  23.006  17.387  1.00 57.03           H  
ATOM    850  HG3 GLU A  60     -24.132  22.507  15.735  1.00 57.03           H  
ATOM    851  CD  GLU A  60     -24.886  24.526  15.898  1.00 57.03           C  
ATOM    852  OE1 GLU A  60     -23.810  25.132  15.779  1.00 57.03           O  
ATOM    853  OE2 GLU A  60     -25.958  25.139  15.709  1.00 57.03           O  
ATOM    854  N   ASN A  61     -28.092  20.036  18.081  1.00 48.28           N  
ATOM    855  H   ASN A  61     -27.356  19.752  18.712  1.00 48.28           H  
ATOM    856  CA  ASN A  61     -29.474  20.093  18.546  1.00 48.28           C  
ATOM    857  HA  ASN A  61     -30.121  19.689  17.768  1.00 48.28           H  
ATOM    858  C   ASN A  61     -29.855  21.568  18.772  1.00 48.28           C  
ATOM    859  CB  ASN A  61     -29.628  19.252  19.830  1.00 48.28           C  
ATOM    860  HB2 ASN A  61     -30.436  19.658  20.437  1.00 48.28           H  
ATOM    861  HB3 ASN A  61     -28.711  19.303  20.417  1.00 48.28           H  
ATOM    862  O   ASN A  61     -29.253  22.234  19.610  1.00 48.28           O  
ATOM    863  CG  ASN A  61     -29.984  17.802  19.551  1.00 48.28           C  
ATOM    864  ND2 ASN A  61     -29.537  16.884  20.373  1.00 48.28           N  
ATOM    865 HD21 ASN A  61     -28.810  17.107  21.037  1.00 48.28           H  
ATOM    866 HD22 ASN A  61     -29.711  15.929  20.093  1.00 48.28           H  
ATOM    867  OD1 ASN A  61     -30.738  17.490  18.647  1.00 48.28           O  
ATOM    868  N   LYS A  62     -30.902  22.070  18.091  1.00 42.56           N  
ATOM    869  H   LYS A  62     -31.258  21.474  17.357  1.00 42.56           H  
ATOM    870  CA  LYS A  62     -31.360  23.484  18.130  1.00 42.56           C  
ATOM    871  HA  LYS A  62     -30.695  24.082  17.506  1.00 42.56           H  
ATOM    872  C   LYS A  62     -31.357  24.172  19.506  1.00 42.56           C  
ATOM    873  CB  LYS A  62     -32.808  23.589  17.608  1.00 42.56           C  
ATOM    874  HB2 LYS A  62     -33.390  22.749  17.987  1.00 42.56           H  
ATOM    875  HB3 LYS A  62     -33.254  24.500  18.006  1.00 42.56           H  
ATOM    876  O   LYS A  62     -31.201  25.387  19.561  1.00 42.56           O  
ATOM    877  CG  LYS A  62     -32.936  23.663  16.083  1.00 42.56           C  
ATOM    878  HG2 LYS A  62     -32.570  22.738  15.639  1.00 42.56           H  
ATOM    879  HG3 LYS A  62     -32.341  24.498  15.713  1.00 42.56           H  
ATOM    880  CD  LYS A  62     -34.410  23.879  15.707  1.00 42.56           C  
ATOM    881  HD2 LYS A  62     -34.779  24.779  16.200  1.00 42.56           H  
ATOM    882  HD3 LYS A  62     -34.989  23.020  16.049  1.00 42.56           H  
ATOM    883  CE  LYS A  62     -34.556  24.032  14.192  1.00 42.56           C  
ATOM    884  HE2 LYS A  62     -33.983  24.904  13.876  1.00 42.56           H  
ATOM    885  HE3 LYS A  62     -34.113  23.159  13.713  1.00 42.56           H  
ATOM    886  NZ  LYS A  62     -35.979  24.170  13.792  1.00 42.56           N  
ATOM    887  HZ1 LYS A  62     -36.496  23.347  14.064  1.00 42.56           H  
ATOM    888  HZ2 LYS A  62     -36.045  24.271  12.789  1.00 42.56           H  
ATOM    889  HZ3 LYS A  62     -36.390  24.982  14.229  1.00 42.56           H  
ATOM    890  N   ILE A  63     -31.677  23.455  20.588  1.00 40.97           N  
ATOM    891  H   ILE A  63     -31.723  22.452  20.484  1.00 40.97           H  
ATOM    892  CA  ILE A  63     -31.930  24.069  21.904  1.00 40.97           C  
ATOM    893  HA  ILE A  63     -32.428  25.025  21.744  1.00 40.97           H  
ATOM    894  C   ILE A  63     -30.630  24.389  22.652  1.00 40.97           C  
ATOM    895  CB  ILE A  63     -32.873  23.199  22.772  1.00 40.97           C  
ATOM    896  HB  ILE A  63     -32.404  22.226  22.920  1.00 40.97           H  
ATOM    897  O   ILE A  63     -30.476  25.500  23.156  1.00 40.97           O  
ATOM    898  CG1 ILE A  63     -34.233  22.984  22.067  1.00 40.97           C  
ATOM    899 HG12 ILE A  63     -34.736  23.943  21.947  1.00 40.97           H  
ATOM    900 HG13 ILE A  63     -34.061  22.569  21.074  1.00 40.97           H  
ATOM    901  CG2 ILE A  63     -33.087  23.846  24.157  1.00 40.97           C  
ATOM    902 HG21 ILE A  63     -32.142  23.945  24.692  1.00 40.97           H  
ATOM    903 HG22 ILE A  63     -33.734  23.226  24.778  1.00 40.97           H  
ATOM    904 HG23 ILE A  63     -33.534  24.834  24.045  1.00 40.97           H  
ATOM    905  CD1 ILE A  63     -35.173  22.015  22.797  1.00 40.97           C  
ATOM    906 HD11 ILE A  63     -35.539  22.456  23.724  1.00 40.97           H  
ATOM    907 HD12 ILE A  63     -34.652  21.082  23.013  1.00 40.97           H  
ATOM    908 HD13 ILE A  63     -36.030  21.800  22.159  1.00 40.97           H  
ATOM    909  N   GLN A  64     -29.716  23.425  22.796  1.00 42.28           N  
ATOM    910  H   GLN A  64     -29.784  22.586  22.237  1.00 42.28           H  
ATOM    911  CA  GLN A  64     -28.501  23.632  23.585  1.00 42.28           C  
ATOM    912  HA  GLN A  64     -28.699  24.368  24.364  1.00 42.28           H  
ATOM    913  C   GLN A  64     -27.410  24.228  22.692  1.00 42.28           C  
ATOM    914  CB  GLN A  64     -28.063  22.344  24.303  1.00 42.28           C  
ATOM    915  HB2 GLN A  64     -27.045  22.486  24.664  1.00 42.28           H  
ATOM    916  HB3 GLN A  64     -28.064  21.508  23.603  1.00 42.28           H  
ATOM    917  O   GLN A  64     -26.641  23.516  22.065  1.00 42.28           O  
ATOM    918  CG  GLN A  64     -28.958  22.020  25.514  1.00 42.28           C  
ATOM    919  HG2 GLN A  64     -29.963  21.777  25.167  1.00 42.28           H  
ATOM    920  HG3 GLN A  64     -29.020  22.896  26.159  1.00 42.28           H  
ATOM    921  CD  GLN A  64     -28.435  20.852  26.351  1.00 42.28           C  
ATOM    922  NE2 GLN A  64     -29.056  20.540  27.467  1.00 42.28           N  
ATOM    923 HE21 GLN A  64     -29.885  21.032  27.769  1.00 42.28           H  
ATOM    924 HE22 GLN A  64     -28.664  19.745  27.952  1.00 42.28           H  
ATOM    925  OE1 GLN A  64     -27.460  20.200  26.042  1.00 42.28           O  
ATOM    926  N   SER A  65     -27.323  25.559  22.678  1.00 42.50           N  
ATOM    927  H   SER A  65     -28.030  26.068  23.190  1.00 42.50           H  
ATOM    928  CA  SER A  65     -26.368  26.362  21.892  1.00 42.50           C  
ATOM    929  HA  SER A  65     -26.589  26.240  20.831  1.00 42.50           H  
ATOM    930  C   SER A  65     -24.880  26.043  22.097  1.00 42.50           C  
ATOM    931  CB  SER A  65     -26.559  27.832  22.285  1.00 42.50           C  
ATOM    932  HB2 SER A  65     -25.898  28.458  21.686  1.00 42.50           H  
ATOM    933  HB3 SER A  65     -27.590  28.123  22.085  1.00 42.50           H  
ATOM    934  O   SER A  65     -24.027  26.586  21.399  1.00 42.50           O  
ATOM    935  OG  SER A  65     -26.272  28.021  23.667  1.00 42.50           O  
ATOM    936  HG  SER A  65     -26.466  28.935  23.890  1.00 42.50           H  
ATOM    937  N   HIS A  66     -24.536  25.273  23.128  1.00 43.88           N  
ATOM    938  H   HIS A  66     -25.277  24.775  23.600  1.00 43.88           H  
ATOM    939  CA  HIS A  66     -23.193  25.243  23.683  1.00 43.88           C  
ATOM    940  HA  HIS A  66     -22.700  26.170  23.389  1.00 43.88           H  
ATOM    941  C   HIS A  66     -22.286  24.128  23.140  1.00 43.88           C  
ATOM    942  CB  HIS A  66     -23.314  25.208  25.218  1.00 43.88           C  
ATOM    943  HB2 HIS A  66     -24.134  24.546  25.493  1.00 43.88           H  
ATOM    944  HB3 HIS A  66     -22.417  24.762  25.648  1.00 43.88           H  
ATOM    945  O   HIS A  66     -21.076  24.342  23.061  1.00 43.88           O  
ATOM    946  CG  HIS A  66     -23.533  26.558  25.873  1.00 43.88           C  
ATOM    947  CD2 HIS A  66     -24.130  26.756  27.088  1.00 43.88           C  
ATOM    948  HD2 HIS A  66     -24.533  25.986  27.729  1.00 43.88           H  
ATOM    949  ND1 HIS A  66     -23.162  27.805  25.399  1.00 43.88           N  
ATOM    950  HD1 HIS A  66     -22.980  28.039  24.434  1.00 43.88           H  
ATOM    951  CE1 HIS A  66     -23.528  28.721  26.313  1.00 43.88           C  
ATOM    952  HE1 HIS A  66     -23.453  29.791  26.186  1.00 43.88           H  
ATOM    953  NE2 HIS A  66     -24.098  28.124  27.367  1.00 43.88           N  
ATOM    954  N   SER A  67     -22.804  22.962  22.773  1.00 48.44           N  
ATOM    955  H   SER A  67     -23.803  22.815  22.761  1.00 48.44           H  
ATOM    956  CA  SER A  67     -21.972  21.848  22.294  1.00 48.44           C  
ATOM    957  HA  SER A  67     -21.005  21.875  22.797  1.00 48.44           H  
ATOM    958  C   SER A  67     -21.684  21.975  20.793  1.00 48.44           C  
ATOM    959  CB  SER A  67     -22.609  20.507  22.671  1.00 48.44           C  
ATOM    960  HB2 SER A  67     -22.711  20.445  23.754  1.00 48.44           H  
ATOM    961  HB3 SER A  67     -21.980  19.685  22.330  1.00 48.44           H  
ATOM    962  O   SER A  67     -22.002  21.092  20.004  1.00 48.44           O  
ATOM    963  OG  SER A  67     -23.884  20.413  22.075  1.00 48.44           O  
ATOM    964  HG  SER A  67     -23.749  19.961  21.239  1.00 48.44           H  
ATOM    965  N   ARG A  68     -21.123  23.112  20.364  1.00 54.91           N  
ATOM    966  H   ARG A  68     -20.844  23.788  21.060  1.00 54.91           H  
ATOM    967  CA  ARG A  68     -20.634  23.270  18.989  1.00 54.91           C  
ATOM    968  HA  ARG A  68     -21.367  22.851  18.300  1.00 54.91           H  
ATOM    969  C   ARG A  68     -19.353  22.464  18.816  1.00 54.91           C  
ATOM    970  CB  ARG A  68     -20.407  24.754  18.644  1.00 54.91           C  
ATOM    971  HB2 ARG A  68     -19.600  24.837  17.916  1.00 54.91           H  
ATOM    972  HB3 ARG A  68     -20.127  25.316  19.535  1.00 54.91           H  
ATOM    973  O   ARG A  68     -18.366  22.756  19.477  1.00 54.91           O  
ATOM    974  CG  ARG A  68     -21.668  25.334  18.014  1.00 54.91           C  
ATOM    975  HG2 ARG A  68     -21.862  24.748  17.116  1.00 54.91           H  
ATOM    976  HG3 ARG A  68     -22.506  25.220  18.703  1.00 54.91           H  
ATOM    977  CD  ARG A  68     -21.530  26.811  17.619  1.00 54.91           C  
ATOM    978  HD2 ARG A  68     -21.370  27.416  18.512  1.00 54.91           H  
ATOM    979  HD3 ARG A  68     -20.684  26.919  16.941  1.00 54.91           H  
ATOM    980  NE  ARG A  68     -22.765  27.213  16.947  1.00 54.91           N  
ATOM    981  HE  ARG A  68     -23.386  26.434  16.781  1.00 54.91           H  
ATOM    982  NH1 ARG A  68     -22.222  29.237  16.038  1.00 54.91           N  
ATOM    983 HH11 ARG A  68     -22.394  29.956  15.351  1.00 54.91           H  
ATOM    984 HH12 ARG A  68     -21.364  29.213  16.572  1.00 54.91           H  
ATOM    985  NH2 ARG A  68     -24.086  28.124  15.402  1.00 54.91           N  
ATOM    986 HH21 ARG A  68     -24.522  27.213  15.396  1.00 54.91           H  
ATOM    987 HH22 ARG A  68     -24.258  28.767  14.641  1.00 54.91           H  
ATOM    988  CZ  ARG A  68     -23.015  28.206  16.136  1.00 54.91           C  
ATOM    989  N   GLY A  69     -19.373  21.502  17.898  1.00 62.47           N  
ATOM    990  H   GLY A  69     -20.260  21.263  17.478  1.00 62.47           H  
ATOM    991  CA  GLY A  69     -18.162  20.924  17.322  1.00 62.47           C  
ATOM    992  HA2 GLY A  69     -18.447  20.467  16.374  1.00 62.47           H  
ATOM    993  HA3 GLY A  69     -17.439  21.716  17.127  1.00 62.47           H  
ATOM    994  C   GLY A  69     -17.459  19.832  18.126  1.00 62.47           C  
ATOM    995  O   GLY A  69     -16.262  19.629  17.922  1.00 62.47           O  
ATOM    996  N   GLU A  70     -18.154  19.110  19.008  1.00 82.50           N  
ATOM    997  H   GLU A  70     -19.142  19.280  19.133  1.00 82.50           H  
ATOM    998  CA  GLU A  70     -17.597  17.859  19.532  1.00 82.50           C  
ATOM    999  HA  GLU A  70     -16.550  18.030  19.779  1.00 82.50           H  
ATOM   1000  C   GLU A  70     -17.628  16.779  18.446  1.00 82.50           C  
ATOM   1001  CB  GLU A  70     -18.281  17.391  20.826  1.00 82.50           C  
ATOM   1002  HB2 GLU A  70     -19.364  17.438  20.719  1.00 82.50           H  
ATOM   1003  HB3 GLU A  70     -17.986  16.357  21.005  1.00 82.50           H  
ATOM   1004  O   GLU A  70     -18.611  16.601  17.736  1.00 82.50           O  
ATOM   1005  CG  GLU A  70     -17.822  18.248  22.020  1.00 82.50           C  
ATOM   1006  HG2 GLU A  70     -16.733  18.290  22.017  1.00 82.50           H  
ATOM   1007  HG3 GLU A  70     -18.193  19.263  21.881  1.00 82.50           H  
ATOM   1008  CD  GLU A  70     -18.273  17.726  23.397  1.00 82.50           C  
ATOM   1009  OE1 GLU A  70     -18.110  18.495  24.376  1.00 82.50           O  
ATOM   1010  OE2 GLU A  70     -18.727  16.566  23.495  1.00 82.50           O  
ATOM   1011  N   TYR A  71     -16.515  16.069  18.305  1.00 90.81           N  
ATOM   1012  H   TYR A  71     -15.752  16.305  18.922  1.00 90.81           H  
ATOM   1013  CA  TYR A  71     -16.370  14.919  17.418  1.00 90.81           C  
ATOM   1014  HA  TYR A  71     -17.196  14.915  16.707  1.00 90.81           H  
ATOM   1015  C   TYR A  71     -16.418  13.638  18.233  1.00 90.81           C  
ATOM   1016  CB  TYR A  71     -15.063  14.960  16.615  1.00 90.81           C  
ATOM   1017  HB2 TYR A  71     -14.975  14.004  16.100  1.00 90.81           H  
ATOM   1018  HB3 TYR A  71     -14.194  15.046  17.268  1.00 90.81           H  
ATOM   1019  O   TYR A  71     -15.612  13.470  19.149  1.00 90.81           O  
ATOM   1020  CG  TYR A  71     -14.997  16.023  15.557  1.00 90.81           C  
ATOM   1021  CD1 TYR A  71     -15.090  15.657  14.200  1.00 90.81           C  
ATOM   1022  HD1 TYR A  71     -15.190  14.623  13.906  1.00 90.81           H  
ATOM   1023  CD2 TYR A  71     -14.879  17.373  15.930  1.00 90.81           C  
ATOM   1024  HD2 TYR A  71     -14.825  17.658  16.970  1.00 90.81           H  
ATOM   1025  CE1 TYR A  71     -15.091  16.654  13.213  1.00 90.81           C  
ATOM   1026  HE1 TYR A  71     -15.192  16.405  12.167  1.00 90.81           H  
ATOM   1027  CE2 TYR A  71     -14.919  18.370  14.949  1.00 90.81           C  
ATOM   1028  HE2 TYR A  71     -14.899  19.411  15.238  1.00 90.81           H  
ATOM   1029  OH  TYR A  71     -15.119  18.979  12.665  1.00 90.81           O  
ATOM   1030  HH  TYR A  71     -15.391  19.828  13.020  1.00 90.81           H  
ATOM   1031  CZ  TYR A  71     -15.035  18.009  13.595  1.00 90.81           C  
ATOM   1032  N   ASN A  72     -17.282  12.705  17.864  1.00 88.69           N  
ATOM   1033  H   ASN A  72     -17.893  12.907  17.086  1.00 88.69           H  
ATOM   1034  CA  ASN A  72     -17.389  11.395  18.494  1.00 88.69           C  
ATOM   1035  HA  ASN A  72     -16.754  11.359  19.380  1.00 88.69           H  
ATOM   1036  C   ASN A  72     -16.897  10.291  17.582  1.00 88.69           C  
ATOM   1037  CB  ASN A  72     -18.834  11.174  18.928  1.00 88.69           C  
ATOM   1038  HB2 ASN A  72     -18.999  10.132  19.202  1.00 88.69           H  
ATOM   1039  HB3 ASN A  72     -19.506  11.422  18.107  1.00 88.69           H  
ATOM   1040  O   ASN A  72     -16.904  10.445  16.369  1.00 88.69           O  
ATOM   1041  CG  ASN A  72     -19.148  12.021  20.137  1.00 88.69           C  
ATOM   1042  ND2 ASN A  72     -20.365  12.466  20.215  1.00 88.69           N  
ATOM   1043 HD21 ASN A  72     -21.052  12.313  19.490  1.00 88.69           H  
ATOM   1044 HD22 ASN A  72     -20.664  13.070  20.967  1.00 88.69           H  
ATOM   1045  OD1 ASN A  72     -18.303  12.234  21.001  1.00 88.69           O  
ATOM   1046  N   VAL A  73     -16.460   9.176  18.170  1.00 88.06           N  
ATOM   1047  H   VAL A  73     -16.587   9.068  19.166  1.00 88.06           H  
ATOM   1048  CA  VAL A  73     -16.029   8.008  17.396  1.00 88.06           C  
ATOM   1049  HA  VAL A  73     -15.223   8.307  16.725  1.00 88.06           H  
ATOM   1050  C   VAL A  73     -17.207   7.526  16.556  1.00 88.06           C  
ATOM   1051  CB  VAL A  73     -15.505   6.877  18.296  1.00 88.06           C  
ATOM   1052  HB  VAL A  73     -16.284   6.575  18.995  1.00 88.06           H  
ATOM   1053  O   VAL A  73     -18.249   7.157  17.087  1.00 88.06           O  
ATOM   1054  CG1 VAL A  73     -15.080   5.659  17.464  1.00 88.06           C  
ATOM   1055 HG11 VAL A  73     -15.945   5.216  16.970  1.00 88.06           H  
ATOM   1056 HG12 VAL A  73     -14.349   5.949  16.709  1.00 88.06           H  
ATOM   1057 HG13 VAL A  73     -14.640   4.900  18.110  1.00 88.06           H  
ATOM   1058  CG2 VAL A  73     -14.284   7.340  19.101  1.00 88.06           C  
ATOM   1059 HG21 VAL A  73     -13.950   6.530  19.751  1.00 88.06           H  
ATOM   1060 HG22 VAL A  73     -14.532   8.201  19.720  1.00 88.06           H  
ATOM   1061 HG23 VAL A  73     -13.475   7.596  18.416  1.00 88.06           H  
ATOM   1062  N   TYR A  74     -17.015   7.557  15.247  1.00 87.75           N  
ATOM   1063  H   TYR A  74     -16.121   7.886  14.912  1.00 87.75           H  
ATOM   1064  CA  TYR A  74     -17.997   7.179  14.242  1.00 87.75           C  
ATOM   1065  HA  TYR A  74     -18.999   7.186  14.672  1.00 87.75           H  
ATOM   1066  C   TYR A  74     -17.720   5.772  13.714  1.00 87.75           C  
ATOM   1067  CB  TYR A  74     -17.924   8.233  13.139  1.00 87.75           C  
ATOM   1068  HB2 TYR A  74     -16.909   8.276  12.745  1.00 87.75           H  
ATOM   1069  HB3 TYR A  74     -18.140   9.200  13.593  1.00 87.75           H  
ATOM   1070  O   TYR A  74     -18.636   4.979  13.534  1.00 87.75           O  
ATOM   1071  CG  TYR A  74     -18.884   8.021  11.996  1.00 87.75           C  
ATOM   1072  CD1 TYR A  74     -18.389   7.683  10.723  1.00 87.75           C  
ATOM   1073  HD1 TYR A  74     -17.330   7.533  10.574  1.00 87.75           H  
ATOM   1074  CD2 TYR A  74     -20.264   8.207  12.195  1.00 87.75           C  
ATOM   1075  HD2 TYR A  74     -20.645   8.484  13.167  1.00 87.75           H  
ATOM   1076  CE1 TYR A  74     -19.277   7.558   9.643  1.00 87.75           C  
ATOM   1077  HE1 TYR A  74     -18.916   7.325   8.652  1.00 87.75           H  
ATOM   1078  CE2 TYR A  74     -21.157   8.079  11.114  1.00 87.75           C  
ATOM   1079  HE2 TYR A  74     -22.213   8.256  11.251  1.00 87.75           H  
ATOM   1080  OH  TYR A  74     -21.457   7.671   8.756  1.00 87.75           O  
ATOM   1081  HH  TYR A  74     -22.354   7.950   8.950  1.00 87.75           H  
ATOM   1082  CZ  TYR A  74     -20.655   7.758   9.838  1.00 87.75           C  
ATOM   1083  N   SER A  75     -16.445   5.434  13.508  1.00 87.75           N  
ATOM   1084  H   SER A  75     -15.729   6.120  13.696  1.00 87.75           H  
ATOM   1085  CA  SER A  75     -16.020   4.091  13.114  1.00 87.75           C  
ATOM   1086  HA  SER A  75     -16.642   3.351  13.617  1.00 87.75           H  
ATOM   1087  C   SER A  75     -14.563   3.864  13.490  1.00 87.75           C  
ATOM   1088  CB  SER A  75     -16.185   3.925  11.600  1.00 87.75           C  
ATOM   1089  HB2 SER A  75     -17.223   4.130  11.338  1.00 87.75           H  
ATOM   1090  HB3 SER A  75     -15.548   4.642  11.083  1.00 87.75           H  
ATOM   1091  O   SER A  75     -13.743   4.761  13.333  1.00 87.75           O  
ATOM   1092  OG  SER A  75     -15.865   2.615  11.168  1.00 87.75           O  
ATOM   1093  HG  SER A  75     -14.965   2.400  11.425  1.00 87.75           H  
ATOM   1094  N   THR A  76     -14.223   2.640  13.878  1.00 88.44           N  
ATOM   1095  H   THR A  76     -14.945   1.942  13.987  1.00 88.44           H  
ATOM   1096  CA  THR A  76     -12.835   2.198  14.061  1.00 88.44           C  
ATOM   1097  HA  THR A  76     -12.151   2.934  13.640  1.00 88.44           H  
ATOM   1098  C   THR A  76     -12.649   0.882  13.326  1.00 88.44           C  
ATOM   1099  CB  THR A  76     -12.484   2.028  15.544  1.00 88.44           C  
ATOM   1100  HB  THR A  76     -13.146   1.290  15.995  1.00 88.44           H  
ATOM   1101  O   THR A  76     -13.470  -0.020  13.483  1.00 88.44           O  
ATOM   1102  CG2 THR A  76     -11.035   1.584  15.749  1.00 88.44           C  
ATOM   1103 HG21 THR A  76     -10.749   1.690  16.795  1.00 88.44           H  
ATOM   1104 HG22 THR A  76     -10.931   0.535  15.471  1.00 88.44           H  
ATOM   1105 HG23 THR A  76     -10.365   2.173  15.122  1.00 88.44           H  
ATOM   1106  OG1 THR A  76     -12.652   3.250  16.221  1.00 88.44           O  
ATOM   1107  HG1 THR A  76     -12.252   3.156  17.089  1.00 88.44           H  
ATOM   1108  N   PHE A  77     -11.602   0.765  12.513  1.00 86.94           N  
ATOM   1109  H   PHE A  77     -10.967   1.543  12.402  1.00 86.94           H  
ATOM   1110  CA  PHE A  77     -11.319  -0.457  11.763  1.00 86.94           C  
ATOM   1111  HA  PHE A  77     -11.651  -1.312  12.352  1.00 86.94           H  
ATOM   1112  C   PHE A  77      -9.823  -0.638  11.511  1.00 86.94           C  
ATOM   1113  CB  PHE A  77     -12.105  -0.462  10.441  1.00 86.94           C  
ATOM   1114  HB2 PHE A  77     -13.171  -0.416  10.667  1.00 86.94           H  
ATOM   1115  HB3 PHE A  77     -11.933  -1.414   9.938  1.00 86.94           H  
ATOM   1116  O   PHE A  77      -9.069   0.331  11.427  1.00 86.94           O  
ATOM   1117  CG  PHE A  77     -11.764   0.664   9.483  1.00 86.94           C  
ATOM   1118  CD1 PHE A  77     -12.390   1.918   9.614  1.00 86.94           C  
ATOM   1119  HD1 PHE A  77     -13.095   2.086  10.415  1.00 86.94           H  
ATOM   1120  CD2 PHE A  77     -10.823   0.463   8.456  1.00 86.94           C  
ATOM   1121  HD2 PHE A  77     -10.324  -0.489   8.351  1.00 86.94           H  
ATOM   1122  CE1 PHE A  77     -12.103   2.953   8.709  1.00 86.94           C  
ATOM   1123  HE1 PHE A  77     -12.579   3.915   8.825  1.00 86.94           H  
ATOM   1124  CE2 PHE A  77     -10.518   1.507   7.567  1.00 86.94           C  
ATOM   1125  HE2 PHE A  77      -9.767   1.359   6.805  1.00 86.94           H  
ATOM   1126  CZ  PHE A  77     -11.174   2.744   7.675  1.00 86.94           C  
ATOM   1127  HZ  PHE A  77     -10.933   3.543   6.990  1.00 86.94           H  
ATOM   1128  N   GLN A  78      -9.407  -1.893  11.353  1.00 87.31           N  
ATOM   1129  H   GLN A  78     -10.075  -2.647  11.425  1.00 87.31           H  
ATOM   1130  CA  GLN A  78      -8.065  -2.241  10.901  1.00 87.31           C  
ATOM   1131  HA  GLN A  78      -7.340  -1.613  11.419  1.00 87.31           H  
ATOM   1132  C   GLN A  78      -7.973  -1.992   9.394  1.00 87.31           C  
ATOM   1133  CB  GLN A  78      -7.783  -3.712  11.246  1.00 87.31           C  
ATOM   1134  HB2 GLN A  78      -8.118  -3.923  12.262  1.00 87.31           H  
ATOM   1135  HB3 GLN A  78      -8.346  -4.360  10.574  1.00 87.31           H  
ATOM   1136  O   GLN A  78      -8.706  -2.605   8.616  1.00 87.31           O  
ATOM   1137  CG  GLN A  78      -6.290  -4.050  11.132  1.00 87.31           C  
ATOM   1138  HG2 GLN A  78      -6.168  -5.126  11.253  1.00 87.31           H  
ATOM   1139  HG3 GLN A  78      -5.918  -3.776  10.145  1.00 87.31           H  
ATOM   1140  CD  GLN A  78      -5.460  -3.363  12.211  1.00 87.31           C  
ATOM   1141  NE2 GLN A  78      -4.270  -2.931  11.910  1.00 87.31           N  
ATOM   1142 HE21 GLN A  78      -3.681  -2.565  12.645  1.00 87.31           H  
ATOM   1143 HE22 GLN A  78      -3.827  -3.126  11.024  1.00 87.31           H  
ATOM   1144  OE1 GLN A  78      -5.905  -3.169  13.329  1.00 87.31           O  
ATOM   1145  N   SER A  79      -7.107  -1.073   8.973  1.00 91.19           N  
ATOM   1146  H   SER A  79      -6.490  -0.642   9.646  1.00 91.19           H  
ATOM   1147  CA  SER A  79      -6.906  -0.771   7.557  1.00 91.19           C  
ATOM   1148  HA  SER A  79      -7.834  -0.996   7.032  1.00 91.19           H  
ATOM   1149  C   SER A  79      -5.786  -1.614   6.956  1.00 91.19           C  
ATOM   1150  CB  SER A  79      -6.632   0.719   7.368  1.00 91.19           C  
ATOM   1151  HB2 SER A  79      -7.524   1.272   7.662  1.00 91.19           H  
ATOM   1152  HB3 SER A  79      -5.792   1.027   7.990  1.00 91.19           H  
ATOM   1153  O   SER A  79      -5.923  -2.246   5.901  1.00 91.19           O  
ATOM   1154  OG  SER A  79      -6.336   0.994   6.016  1.00 91.19           O  
ATOM   1155  HG  SER A  79      -5.384   0.912   5.924  1.00 91.19           H  
ATOM   1156  N   HIS A  80      -4.654  -1.637   7.637  1.00 88.94           N  
ATOM   1157  H   HIS A  80      -4.608  -1.162   8.527  1.00 88.94           H  
ATOM   1158  CA  HIS A  80      -3.445  -2.318   7.205  1.00 88.94           C  
ATOM   1159  HA  HIS A  80      -3.627  -2.932   6.323  1.00 88.94           H  
ATOM   1160  C   HIS A  80      -3.016  -3.244   8.319  1.00 88.94           C  
ATOM   1161  CB  HIS A  80      -2.391  -1.269   6.860  1.00 88.94           C  
ATOM   1162  HB2 HIS A  80      -2.286  -0.592   7.707  1.00 88.94           H  
ATOM   1163  HB3 HIS A  80      -1.433  -1.758   6.684  1.00 88.94           H  
ATOM   1164  O   HIS A  80      -3.112  -2.875   9.474  1.00 88.94           O  
ATOM   1165  CG  HIS A  80      -2.768  -0.457   5.648  1.00 88.94           C  
ATOM   1166  CD2 HIS A  80      -2.344  -0.695   4.376  1.00 88.94           C  
ATOM   1167  HD2 HIS A  80      -1.659  -1.473   4.075  1.00 88.94           H  
ATOM   1168  ND1 HIS A  80      -3.594   0.671   5.641  1.00 88.94           N  
ATOM   1169  CE1 HIS A  80      -3.607   1.106   4.377  1.00 88.94           C  
ATOM   1170  HE1 HIS A  80      -4.110   2.002   4.042  1.00 88.94           H  
ATOM   1171  NE2 HIS A  80      -2.873   0.304   3.594  1.00 88.94           N  
ATOM   1172  HE2 HIS A  80      -2.612   0.491   2.636  1.00 88.94           H  
ATOM   1173  N   GLU A  81      -2.603  -4.449   7.978  1.00 82.19           N  
ATOM   1174  H   GLU A  81      -2.397  -4.658   7.012  1.00 82.19           H  
ATOM   1175  CA  GLU A  81      -2.031  -5.395   8.933  1.00 82.19           C  
ATOM   1176  HA  GLU A  81      -2.069  -4.992   9.945  1.00 82.19           H  
ATOM   1177  C   GLU A  81      -0.554  -5.570   8.570  1.00 82.19           C  
ATOM   1178  CB  GLU A  81      -2.824  -6.713   8.900  1.00 82.19           C  
ATOM   1179  HB2 GLU A  81      -2.891  -7.071   7.872  1.00 82.19           H  
ATOM   1180  HB3 GLU A  81      -2.302  -7.462   9.495  1.00 82.19           H  
ATOM   1181  O   GLU A  81      -0.162  -5.183   7.458  1.00 82.19           O  
ATOM   1182  CG  GLU A  81      -4.236  -6.523   9.479  1.00 82.19           C  
ATOM   1183  HG2 GLU A  81      -4.778  -5.804   8.865  1.00 82.19           H  
ATOM   1184  HG3 GLU A  81      -4.137  -6.102  10.480  1.00 82.19           H  
ATOM   1185  CD  GLU A  81      -5.065  -7.815   9.568  1.00 82.19           C  
ATOM   1186  OE1 GLU A  81      -6.215  -7.717  10.057  1.00 82.19           O  
ATOM   1187  OE2 GLU A  81      -4.598  -8.880   9.104  1.00 82.19           O  
ATOM   1188  N   PRO A  82       0.283  -6.103   9.474  1.00 75.19           N  
ATOM   1189  CA  PRO A  82       1.684  -6.319   9.181  1.00 75.19           C  
ATOM   1190  HA  PRO A  82       2.133  -5.389   8.834  1.00 75.19           H  
ATOM   1191  C   PRO A  82       1.754  -7.385   8.099  1.00 75.19           C  
ATOM   1192  CB  PRO A  82       2.353  -6.763  10.489  1.00 75.19           C  
ATOM   1193  HB2 PRO A  82       2.564  -7.832  10.469  1.00 75.19           H  
ATOM   1194  HB3 PRO A  82       3.270  -6.203  10.674  1.00 75.19           H  
ATOM   1195  O   PRO A  82       1.222  -8.487   8.243  1.00 75.19           O  
ATOM   1196  CG  PRO A  82       1.307  -6.476  11.563  1.00 75.19           C  
ATOM   1197  HG2 PRO A  82       1.366  -7.183  12.391  1.00 75.19           H  
ATOM   1198  HG3 PRO A  82       1.451  -5.457  11.921  1.00 75.19           H  
ATOM   1199  CD  PRO A  82      -0.010  -6.605  10.800  1.00 75.19           C  
ATOM   1200  HD2 PRO A  82      -0.272  -7.660  10.723  1.00 75.19           H  
ATOM   1201  HD3 PRO A  82      -0.825  -6.077  11.295  1.00 75.19           H  
ATOM   1202  N   GLU A  83       2.411  -7.053   7.001  1.00 67.56           N  
ATOM   1203  H   GLU A  83       2.864  -6.151   6.969  1.00 67.56           H  
ATOM   1204  CA  GLU A  83       2.617  -7.966   5.886  1.00 67.56           C  
ATOM   1205  HA  GLU A  83       2.176  -8.938   6.105  1.00 67.56           H  
ATOM   1206  C   GLU A  83       4.131  -8.161   5.750  1.00 67.56           C  
ATOM   1207  CB  GLU A  83       1.933  -7.412   4.615  1.00 67.56           C  
ATOM   1208  HB2 GLU A  83       2.270  -7.997   3.758  1.00 67.56           H  
ATOM   1209  HB3 GLU A  83       2.245  -6.379   4.466  1.00 67.56           H  
ATOM   1210  O   GLU A  83       4.889  -7.212   5.870  1.00 67.56           O  
ATOM   1211  CG  GLU A  83       0.385  -7.460   4.659  1.00 67.56           C  
ATOM   1212  HG2 GLU A  83       0.041  -7.031   5.600  1.00 67.56           H  
ATOM   1213  HG3 GLU A  83       0.076  -8.506   4.643  1.00 67.56           H  
ATOM   1214  CD  GLU A  83      -0.314  -6.711   3.497  1.00 67.56           C  
ATOM   1215  OE1 GLU A  83      -1.544  -6.453   3.585  1.00 67.56           O  
ATOM   1216  OE2 GLU A  83       0.354  -6.378   2.487  1.00 67.56           O  
ATOM   1217  N   PHE A  84       4.630  -9.372   5.519  1.00 57.00           N  
ATOM   1218  H   PHE A  84       4.005 -10.161   5.436  1.00 57.00           H  
ATOM   1219  CA  PHE A  84       6.058  -9.573   5.245  1.00 57.00           C  
ATOM   1220  HA  PHE A  84       6.629  -8.692   5.538  1.00 57.00           H  
ATOM   1221  C   PHE A  84       6.241  -9.749   3.731  1.00 57.00           C  
ATOM   1222  CB  PHE A  84       6.593 -10.728   6.105  1.00 57.00           C  
ATOM   1223  HB2 PHE A  84       6.182 -11.667   5.734  1.00 57.00           H  
ATOM   1224  HB3 PHE A  84       6.227 -10.596   7.123  1.00 57.00           H  
ATOM   1225  O   PHE A  84       5.757 -10.724   3.154  1.00 57.00           O  
ATOM   1226  CG  PHE A  84       8.108 -10.830   6.157  1.00 57.00           C  
ATOM   1227  CD1 PHE A  84       8.819 -11.409   5.096  1.00 57.00           C  
ATOM   1228  HD1 PHE A  84       8.274 -11.754   4.230  1.00 57.00           H  
ATOM   1229  CD2 PHE A  84       8.818 -10.373   7.278  1.00 57.00           C  
ATOM   1230  HD2 PHE A  84       8.279  -9.996   8.135  1.00 57.00           H  
ATOM   1231  CE1 PHE A  84      10.221 -11.528   5.150  1.00 57.00           C  
ATOM   1232  HE1 PHE A  84      10.760 -11.986   4.334  1.00 57.00           H  
ATOM   1233  CE2 PHE A  84      10.222 -10.441   7.317  1.00 57.00           C  
ATOM   1234  HE2 PHE A  84      10.749 -10.078   8.187  1.00 57.00           H  
ATOM   1235  CZ  PHE A  84      10.928 -11.018   6.251  1.00 57.00           C  
ATOM   1236  HZ  PHE A  84      12.005 -11.078   6.288  1.00 57.00           H  
ATOM   1237  N   ASP A  85       6.929  -8.816   3.065  1.00 52.75           N  
ATOM   1238  H   ASP A  85       7.337  -8.060   3.596  1.00 52.75           H  
ATOM   1239  CA  ASP A  85       7.366  -8.960   1.672  1.00 52.75           C  
ATOM   1240  HA  ASP A  85       6.551  -9.400   1.097  1.00 52.75           H  
ATOM   1241  C   ASP A  85       8.555  -9.924   1.626  1.00 52.75           C  
ATOM   1242  CB  ASP A  85       7.698  -7.602   1.019  1.00 52.75           C  
ATOM   1243  HB2 ASP A  85       6.840  -6.941   1.142  1.00 52.75           H  
ATOM   1244  HB3 ASP A  85       8.543  -7.145   1.533  1.00 52.75           H  
ATOM   1245  O   ASP A  85       9.723  -9.532   1.666  1.00 52.75           O  
ATOM   1246  CG  ASP A  85       8.024  -7.696  -0.486  1.00 52.75           C  
ATOM   1247  OD1 ASP A  85       8.290  -8.818  -0.980  1.00 52.75           O  
ATOM   1248  OD2 ASP A  85       8.044  -6.633  -1.161  1.00 52.75           O  
ATOM   1249  N   TYR A  86       8.248 -11.217   1.534  1.00 43.47           N  
ATOM   1250  H   TYR A  86       7.279 -11.468   1.668  1.00 43.47           H  
ATOM   1251  CA  TYR A  86       9.252 -12.276   1.464  1.00 43.47           C  
ATOM   1252  HA  TYR A  86       9.901 -12.188   2.336  1.00 43.47           H  
ATOM   1253  C   TYR A  86      10.169 -12.179   0.227  1.00 43.47           C  
ATOM   1254  CB  TYR A  86       8.559 -13.648   1.520  1.00 43.47           C  
ATOM   1255  HB2 TYR A  86       9.323 -14.421   1.436  1.00 43.47           H  
ATOM   1256  HB3 TYR A  86       7.908 -13.746   0.652  1.00 43.47           H  
ATOM   1257  O   TYR A  86      11.263 -12.735   0.268  1.00 43.47           O  
ATOM   1258  CG  TYR A  86       7.751 -13.926   2.779  1.00 43.47           C  
ATOM   1259  CD1 TYR A  86       8.395 -14.366   3.953  1.00 43.47           C  
ATOM   1260  HD1 TYR A  86       9.467 -14.500   3.961  1.00 43.47           H  
ATOM   1261  CD2 TYR A  86       6.355 -13.733   2.782  1.00 43.47           C  
ATOM   1262  HD2 TYR A  86       5.852 -13.369   1.899  1.00 43.47           H  
ATOM   1263  CE1 TYR A  86       7.655 -14.578   5.134  1.00 43.47           C  
ATOM   1264  HE1 TYR A  86       8.159 -14.871   6.043  1.00 43.47           H  
ATOM   1265  CE2 TYR A  86       5.610 -13.965   3.954  1.00 43.47           C  
ATOM   1266  HE2 TYR A  86       4.545 -13.783   3.972  1.00 43.47           H  
ATOM   1267  OH  TYR A  86       5.534 -14.567   6.269  1.00 43.47           O  
ATOM   1268  HH  TYR A  86       6.096 -14.692   7.037  1.00 43.47           H  
ATOM   1269  CZ  TYR A  86       6.257 -14.378   5.135  1.00 43.47           C  
ATOM   1270  N   LEU A  87       9.778 -11.486  -0.860  1.00 45.97           N  
ATOM   1271  H   LEU A  87       8.942 -10.923  -0.795  1.00 45.97           H  
ATOM   1272  CA  LEU A  87      10.641 -11.308  -2.045  1.00 45.97           C  
ATOM   1273  HA  LEU A  87      11.108 -12.259  -2.300  1.00 45.97           H  
ATOM   1274  C   LEU A  87      11.772 -10.323  -1.771  1.00 45.97           C  
ATOM   1275  CB  LEU A  87       9.837 -10.776  -3.248  1.00 45.97           C  
ATOM   1276  HB2 LEU A  87      10.532 -10.365  -3.981  1.00 45.97           H  
ATOM   1277  HB3 LEU A  87       9.209  -9.950  -2.916  1.00 45.97           H  
ATOM   1278  O   LEU A  87      12.885 -10.499  -2.266  1.00 45.97           O  
ATOM   1279  CG  LEU A  87       8.964 -11.815  -3.958  1.00 45.97           C  
ATOM   1280  HG  LEU A  87       8.390 -12.382  -3.226  1.00 45.97           H  
ATOM   1281  CD1 LEU A  87       7.993 -11.104  -4.901  1.00 45.97           C  
ATOM   1282 HD11 LEU A  87       7.358 -10.433  -4.323  1.00 45.97           H  
ATOM   1283 HD12 LEU A  87       8.542 -10.528  -5.645  1.00 45.97           H  
ATOM   1284 HD13 LEU A  87       7.359 -11.838  -5.399  1.00 45.97           H  
ATOM   1285  CD2 LEU A  87       9.817 -12.774  -4.794  1.00 45.97           C  
ATOM   1286 HD21 LEU A  87      10.405 -12.219  -5.526  1.00 45.97           H  
ATOM   1287 HD22 LEU A  87      10.489 -13.335  -4.144  1.00 45.97           H  
ATOM   1288 HD23 LEU A  87       9.169 -13.482  -5.311  1.00 45.97           H  
ATOM   1289  N   LYS A  88      11.472  -9.268  -1.014  1.00 51.06           N  
ATOM   1290  H   LYS A  88      10.520  -9.178  -0.688  1.00 51.06           H  
ATOM   1291  CA  LYS A  88      12.456  -8.252  -0.636  1.00 51.06           C  
ATOM   1292  HA  LYS A  88      13.321  -8.331  -1.295  1.00 51.06           H  
ATOM   1293  C   LYS A  88      13.026  -8.478   0.765  1.00 51.06           C  
ATOM   1294  CB  LYS A  88      11.855  -6.857  -0.825  1.00 51.06           C  
ATOM   1295  HB2 LYS A  88      10.975  -6.759  -0.189  1.00 51.06           H  
ATOM   1296  HB3 LYS A  88      12.599  -6.120  -0.524  1.00 51.06           H  
ATOM   1297  O   LYS A  88      13.890  -7.708   1.172  1.00 51.06           O  
ATOM   1298  CG  LYS A  88      11.471  -6.588  -2.288  1.00 51.06           C  
ATOM   1299  HG2 LYS A  88      10.716  -7.308  -2.605  1.00 51.06           H  
ATOM   1300  HG3 LYS A  88      12.351  -6.692  -2.923  1.00 51.06           H  
ATOM   1301  CD  LYS A  88      10.895  -5.179  -2.439  1.00 51.06           C  
ATOM   1302  HD2 LYS A  88      11.662  -4.438  -2.213  1.00 51.06           H  
ATOM   1303  HD3 LYS A  88      10.073  -5.070  -1.731  1.00 51.06           H  
ATOM   1304  CE  LYS A  88      10.370  -4.995  -3.863  1.00 51.06           C  
ATOM   1305  HE2 LYS A  88      11.212  -4.930  -4.552  1.00 51.06           H  
ATOM   1306  HE3 LYS A  88       9.787  -5.881  -4.114  1.00 51.06           H  
ATOM   1307  NZ  LYS A  88       9.502  -3.799  -3.946  1.00 51.06           N  
ATOM   1308  HZ1 LYS A  88       8.724  -3.928  -3.315  1.00 51.06           H  
ATOM   1309  HZ2 LYS A  88      10.005  -2.969  -3.668  1.00 51.06           H  
ATOM   1310  HZ3 LYS A  88       9.120  -3.681  -4.874  1.00 51.06           H  
ATOM   1311  N   SER A  89      12.572  -9.516   1.475  1.00 50.31           N  
ATOM   1312  H   SER A  89      11.853 -10.085   1.052  1.00 50.31           H  
ATOM   1313  CA  SER A  89      12.853  -9.756   2.897  1.00 50.31           C  
ATOM   1314  HA  SER A  89      12.157 -10.520   3.243  1.00 50.31           H  
ATOM   1315  C   SER A  89      12.581  -8.512   3.746  1.00 50.31           C  
ATOM   1316  CB  SER A  89      14.269 -10.301   3.104  1.00 50.31           C  
ATOM   1317  HB2 SER A  89      14.440 -10.467   4.168  1.00 50.31           H  
ATOM   1318  HB3 SER A  89      14.996  -9.576   2.739  1.00 50.31           H  
ATOM   1319  O   SER A  89      13.387  -8.143   4.599  1.00 50.31           O  
ATOM   1320  OG  SER A  89      14.430 -11.529   2.418  1.00 50.31           O  
ATOM   1321  HG  SER A  89      15.359 -11.769   2.450  1.00 50.31           H  
ATOM   1322  N   LEU A  90      11.473  -7.831   3.450  1.00 61.28           N  
ATOM   1323  H   LEU A  90      10.818  -8.248   2.804  1.00 61.28           H  
ATOM   1324  CA  LEU A  90      11.083  -6.586   4.099  1.00 61.28           C  
ATOM   1325  HA  LEU A  90      11.835  -6.293   4.831  1.00 61.28           H  
ATOM   1326  C   LEU A  90       9.780  -6.801   4.856  1.00 61.28           C  
ATOM   1327  CB  LEU A  90      10.941  -5.461   3.053  1.00 61.28           C  
ATOM   1328  HB2 LEU A  90      10.354  -4.653   3.489  1.00 61.28           H  
ATOM   1329  HB3 LEU A  90      10.379  -5.853   2.205  1.00 61.28           H  
ATOM   1330  O   LEU A  90       8.767  -7.152   4.258  1.00 61.28           O  
ATOM   1331  CG  LEU A  90      12.275  -4.878   2.557  1.00 61.28           C  
ATOM   1332  HG  LEU A  90      12.945  -5.687   2.263  1.00 61.28           H  
ATOM   1333  CD1 LEU A  90      12.039  -3.981   1.337  1.00 61.28           C  
ATOM   1334 HD11 LEU A  90      13.000  -3.711   0.899  1.00 61.28           H  
ATOM   1335 HD12 LEU A  90      11.510  -3.080   1.648  1.00 61.28           H  
ATOM   1336 HD13 LEU A  90      11.431  -4.508   0.602  1.00 61.28           H  
ATOM   1337  CD2 LEU A  90      12.964  -4.020   3.620  1.00 61.28           C  
ATOM   1338 HD21 LEU A  90      13.254  -4.647   4.464  1.00 61.28           H  
ATOM   1339 HD22 LEU A  90      13.868  -3.570   3.209  1.00 61.28           H  
ATOM   1340 HD23 LEU A  90      12.291  -3.241   3.977  1.00 61.28           H  
ATOM   1341  N   GLU A  91       9.791  -6.528   6.154  1.00 63.38           N  
ATOM   1342  H   GLU A  91      10.652  -6.254   6.604  1.00 63.38           H  
ATOM   1343  CA  GLU A  91       8.551  -6.268   6.878  1.00 63.38           C  
ATOM   1344  HA  GLU A  91       7.863  -7.100   6.730  1.00 63.38           H  
ATOM   1345  C   GLU A  91       7.900  -5.017   6.283  1.00 63.38           C  
ATOM   1346  CB  GLU A  91       8.819  -6.134   8.388  1.00 63.38           C  
ATOM   1347  HB2 GLU A  91       7.972  -5.642   8.866  1.00 63.38           H  
ATOM   1348  HB3 GLU A  91       9.722  -5.546   8.554  1.00 63.38           H  
ATOM   1349  O   GLU A  91       8.515  -3.955   6.173  1.00 63.38           O  
ATOM   1350  CG  GLU A  91       8.970  -7.542   8.975  1.00 63.38           C  
ATOM   1351  HG2 GLU A  91       9.728  -8.060   8.387  1.00 63.38           H  
ATOM   1352  HG3 GLU A  91       8.008  -8.040   8.857  1.00 63.38           H  
ATOM   1353  CD  GLU A  91       9.386  -7.639  10.446  1.00 63.38           C  
ATOM   1354  OE1 GLU A  91       9.481  -8.798  10.917  1.00 63.38           O  
ATOM   1355  OE2 GLU A  91       9.652  -6.591  11.068  1.00 63.38           O  
ATOM   1356  N   ILE A  92       6.662  -5.169   5.826  1.00 65.50           N  
ATOM   1357  H   ILE A  92       6.217  -6.068   5.940  1.00 65.50           H  
ATOM   1358  CA  ILE A  92       5.776  -4.065   5.501  1.00 65.50           C  
ATOM   1359  HA  ILE A  92       6.368  -3.207   5.184  1.00 65.50           H  
ATOM   1360  C   ILE A  92       5.061  -3.721   6.798  1.00 65.50           C  
ATOM   1361  CB  ILE A  92       4.774  -4.406   4.376  1.00 65.50           C  
ATOM   1362  HB  ILE A  92       4.077  -5.161   4.740  1.00 65.50           H  
ATOM   1363  O   ILE A  92       4.152  -4.431   7.237  1.00 65.50           O  
ATOM   1364  CG1 ILE A  92       5.475  -4.970   3.120  1.00 65.50           C  
ATOM   1365 HG12 ILE A  92       6.172  -4.227   2.731  1.00 65.50           H  
ATOM   1366 HG13 ILE A  92       6.050  -5.854   3.395  1.00 65.50           H  
ATOM   1367  CG2 ILE A  92       3.958  -3.139   4.056  1.00 65.50           C  
ATOM   1368 HG21 ILE A  92       3.161  -3.363   3.348  1.00 65.50           H  
ATOM   1369 HG22 ILE A  92       3.483  -2.769   4.965  1.00 65.50           H  
ATOM   1370 HG23 ILE A  92       4.609  -2.357   3.666  1.00 65.50           H  
ATOM   1371  CD1 ILE A  92       4.494  -5.396   2.016  1.00 65.50           C  
ATOM   1372 HD11 ILE A  92       3.892  -4.554   1.674  1.00 65.50           H  
ATOM   1373 HD12 ILE A  92       3.834  -6.178   2.393  1.00 65.50           H  
ATOM   1374 HD13 ILE A  92       5.039  -5.778   1.153  1.00 65.50           H  
ATOM   1375  N   GLU A  93       5.481  -2.615   7.400  1.00 73.75           N  
ATOM   1376  H   GLU A  93       6.294  -2.131   7.046  1.00 73.75           H  
ATOM   1377  CA  GLU A  93       4.816  -2.081   8.577  1.00 73.75           C  
ATOM   1378  HA  GLU A  93       4.869  -2.830   9.366  1.00 73.75           H  
ATOM   1379  C   GLU A  93       3.332  -1.815   8.278  1.00 73.75           C  
ATOM   1380  CB  GLU A  93       5.522  -0.811   9.081  1.00 73.75           C  
ATOM   1381  HB2 GLU A  93       5.557  -0.076   8.276  1.00 73.75           H  
ATOM   1382  HB3 GLU A  93       4.931  -0.399   9.899  1.00 73.75           H  
ATOM   1383  O   GLU A  93       2.941  -1.337   7.206  1.00 73.75           O  
ATOM   1384  CG  GLU A  93       6.949  -1.084   9.594  1.00 73.75           C  
ATOM   1385  HG2 GLU A  93       7.554  -1.457   8.767  1.00 73.75           H  
ATOM   1386  HG3 GLU A  93       6.897  -1.864  10.354  1.00 73.75           H  
ATOM   1387  CD  GLU A  93       7.639   0.158  10.198  1.00 73.75           C  
ATOM   1388  OE1 GLU A  93       8.812   0.024  10.615  1.00 73.75           O  
ATOM   1389  OE2 GLU A  93       7.017   1.251  10.249  1.00 73.75           O  
ATOM   1390  N   GLU A  94       2.489  -2.123   9.259  1.00 76.00           N  
ATOM   1391  H   GLU A  94       2.848  -2.568  10.091  1.00 76.00           H  
ATOM   1392  CA  GLU A  94       1.057  -1.825   9.224  1.00 76.00           C  
ATOM   1393  HA  GLU A  94       0.651  -2.161   8.270  1.00 76.00           H  
ATOM   1394  C   GLU A  94       0.770  -0.324   9.339  1.00 76.00           C  
ATOM   1395  CB  GLU A  94       0.360  -2.625  10.326  1.00 76.00           C  
ATOM   1396  HB2 GLU A  94      -0.714  -2.457  10.260  1.00 76.00           H  
ATOM   1397  HB3 GLU A  94       0.564  -3.677  10.130  1.00 76.00           H  
ATOM   1398  O   GLU A  94      -0.304   0.132   8.953  1.00 76.00           O  
ATOM   1399  CG  GLU A  94       0.836  -2.313  11.751  1.00 76.00           C  
ATOM   1400  HG2 GLU A  94       1.923  -2.372  11.793  1.00 76.00           H  
ATOM   1401  HG3 GLU A  94       0.539  -1.291  11.986  1.00 76.00           H  
ATOM   1402  CD  GLU A  94       0.254  -3.273  12.801  1.00 76.00           C  
ATOM   1403  OE1 GLU A  94       0.693  -3.189  13.968  1.00 76.00           O  
ATOM   1404  OE2 GLU A  94      -0.602  -4.106  12.434  1.00 76.00           O  
ATOM   1405  N   LYS A  95       1.752   0.451   9.810  1.00 87.56           N  
ATOM   1406  H   LYS A  95       2.593  -0.022  10.110  1.00 87.56           H  
ATOM   1407  CA  LYS A  95       1.673   1.893  10.013  1.00 87.56           C  
ATOM   1408  HA  LYS A  95       1.056   2.068  10.894  1.00 87.56           H  
ATOM   1409  C   LYS A  95       1.021   2.611   8.839  1.00 87.56           C  
ATOM   1410  CB  LYS A  95       3.088   2.423  10.259  1.00 87.56           C  
ATOM   1411  HB2 LYS A  95       3.732   2.088   9.446  1.00 87.56           H  
ATOM   1412  HB3 LYS A  95       3.472   2.006  11.191  1.00 87.56           H  
ATOM   1413  O   LYS A  95       1.483   2.551   7.701  1.00 87.56           O  
ATOM   1414  CG  LYS A  95       3.129   3.956  10.323  1.00 87.56           C  
ATOM   1415  HG2 LYS A  95       2.531   4.338  11.150  1.00 87.56           H  
ATOM   1416  HG3 LYS A  95       2.745   4.378   9.394  1.00 87.56           H  
ATOM   1417  CD  LYS A  95       4.571   4.410  10.463  1.00 87.56           C  
ATOM   1418  HD2 LYS A  95       5.144   3.967   9.648  1.00 87.56           H  
ATOM   1419  HD3 LYS A  95       4.991   4.072  11.411  1.00 87.56           H  
ATOM   1420  CE  LYS A  95       4.593   5.930  10.356  1.00 87.56           C  
ATOM   1421  HE2 LYS A  95       3.852   6.229   9.615  1.00 87.56           H  
ATOM   1422  HE3 LYS A  95       4.320   6.367  11.317  1.00 87.56           H  
ATOM   1423  NZ  LYS A  95       5.931   6.352   9.908  1.00 87.56           N  
ATOM   1424  HZ1 LYS A  95       6.640   5.973  10.519  1.00 87.56           H  
ATOM   1425  HZ2 LYS A  95       6.079   5.940   8.998  1.00 87.56           H  
ATOM   1426  HZ3 LYS A  95       5.987   7.358   9.829  1.00 87.56           H  
ATOM   1427  N   ILE A  96       0.001   3.403   9.150  1.00 92.88           N  
ATOM   1428  H   ILE A  96      -0.333   3.406  10.103  1.00 92.88           H  
ATOM   1429  CA  ILE A  96      -0.649   4.252   8.159  1.00 92.88           C  
ATOM   1430  HA  ILE A  96      -0.695   3.701   7.220  1.00 92.88           H  
ATOM   1431  C   ILE A  96       0.193   5.505   7.947  1.00 92.88           C  
ATOM   1432  CB  ILE A  96      -2.090   4.588   8.570  1.00 92.88           C  
ATOM   1433  HB  ILE A  96      -2.072   5.224   9.456  1.00 92.88           H  
ATOM   1434  O   ILE A  96       0.377   6.306   8.859  1.00 92.88           O  
ATOM   1435  CG1 ILE A  96      -2.838   3.287   8.923  1.00 92.88           C  
ATOM   1436 HG12 ILE A  96      -2.661   2.534   8.155  1.00 92.88           H  
ATOM   1437 HG13 ILE A  96      -2.449   2.917   9.871  1.00 92.88           H  
ATOM   1438  CG2 ILE A  96      -2.768   5.360   7.423  1.00 92.88           C  
ATOM   1439 HG21 ILE A  96      -2.209   6.265   7.184  1.00 92.88           H  
ATOM   1440 HG22 ILE A  96      -2.827   4.727   6.537  1.00 92.88           H  
ATOM   1441 HG23 ILE A  96      -3.772   5.657   7.725  1.00 92.88           H  
ATOM   1442  CD1 ILE A  96      -4.340   3.452   9.097  1.00 92.88           C  
ATOM   1443 HD11 ILE A  96      -4.803   3.620   8.125  1.00 92.88           H  
ATOM   1444 HD12 ILE A  96      -4.551   4.288   9.764  1.00 92.88           H  
ATOM   1445 HD13 ILE A  96      -4.755   2.539   9.525  1.00 92.88           H  
ATOM   1446  N   ASN A  97       0.674   5.718   6.730  1.00 93.06           N  
ATOM   1447  H   ASN A  97       0.501   5.020   6.021  1.00 93.06           H  
ATOM   1448  CA  ASN A  97       1.482   6.891   6.407  1.00 93.06           C  
ATOM   1449  HA  ASN A  97       2.081   7.173   7.273  1.00 93.06           H  
ATOM   1450  C   ASN A  97       0.625   8.101   6.066  1.00 93.06           C  
ATOM   1451  CB  ASN A  97       2.426   6.533   5.257  1.00 93.06           C  
ATOM   1452  HB2 ASN A  97       2.981   7.415   4.940  1.00 93.06           H  
ATOM   1453  HB3 ASN A  97       1.857   6.154   4.408  1.00 93.06           H  
ATOM   1454  O   ASN A  97       0.953   9.224   6.442  1.00 93.06           O  
ATOM   1455  CG  ASN A  97       3.427   5.493   5.694  1.00 93.06           C  
ATOM   1456  ND2 ASN A  97       3.904   4.714   4.763  1.00 93.06           N  
ATOM   1457 HD21 ASN A  97       4.538   3.991   5.071  1.00 93.06           H  
ATOM   1458 HD22 ASN A  97       3.715   4.901   3.789  1.00 93.06           H  
ATOM   1459  OD1 ASN A  97       3.802   5.410   6.857  1.00 93.06           O  
ATOM   1460  N   LYS A  98      -0.469   7.881   5.333  1.00 95.38           N  
ATOM   1461  H   LYS A  98      -0.686   6.925   5.092  1.00 95.38           H  
ATOM   1462  CA  LYS A  98      -1.371   8.943   4.890  1.00 95.38           C  
ATOM   1463  HA  LYS A  98      -1.399   9.720   5.654  1.00 95.38           H  
ATOM   1464  C   LYS A  98      -2.790   8.427   4.722  1.00 95.38           C  
ATOM   1465  CB  LYS A  98      -0.877   9.541   3.560  1.00 95.38           C  
ATOM   1466  HB2 LYS A  98      -0.669   8.709   2.887  1.00 95.38           H  
ATOM   1467  HB3 LYS A  98      -1.676  10.142   3.125  1.00 95.38           H  
ATOM   1468  O   LYS A  98      -3.020   7.276   4.344  1.00 95.38           O  
ATOM   1469  CG  LYS A  98       0.388  10.411   3.602  1.00 95.38           C  
ATOM   1470  HG2 LYS A  98       1.229   9.819   3.963  1.00 95.38           H  
ATOM   1471  HG3 LYS A  98       0.618  10.695   2.575  1.00 95.38           H  
ATOM   1472  CD  LYS A  98       0.257  11.699   4.433  1.00 95.38           C  
ATOM   1473  HD2 LYS A  98      -0.551  12.312   4.034  1.00 95.38           H  
ATOM   1474  HD3 LYS A  98       0.046  11.456   5.475  1.00 95.38           H  
ATOM   1475  CE  LYS A  98       1.589  12.455   4.352  1.00 95.38           C  
ATOM   1476  HE2 LYS A  98       2.368  11.808   4.756  1.00 95.38           H  
ATOM   1477  HE3 LYS A  98       1.840  12.630   3.306  1.00 95.38           H  
ATOM   1478  NZ  LYS A  98       1.583  13.738   5.097  1.00 95.38           N  
ATOM   1479  HZ1 LYS A  98       0.853  14.380   4.822  1.00 95.38           H  
ATOM   1480  HZ2 LYS A  98       1.491  13.587   6.091  1.00 95.38           H  
ATOM   1481  HZ3 LYS A  98       2.467  14.219   5.007  1.00 95.38           H  
ATOM   1482  N   ILE A  99      -3.727   9.341   4.936  1.00 96.12           N  
ATOM   1483  H   ILE A  99      -3.435  10.246   5.275  1.00 96.12           H  
ATOM   1484  CA  ILE A  99      -5.153   9.178   4.686  1.00 96.12           C  
ATOM   1485  HA  ILE A  99      -5.313   8.259   4.122  1.00 96.12           H  
ATOM   1486  C   ILE A  99      -5.631  10.358   3.830  1.00 96.12           C  
ATOM   1487  CB  ILE A  99      -5.896   9.058   6.033  1.00 96.12           C  
ATOM   1488  HB  ILE A  99      -5.599   9.885   6.678  1.00 96.12           H  
ATOM   1489  O   ILE A  99      -5.189  11.488   4.033  1.00 96.12           O  
ATOM   1490  CG1 ILE A  99      -5.548   7.722   6.724  1.00 96.12           C  
ATOM   1491 HG12 ILE A  99      -5.876   6.887   6.105  1.00 96.12           H  
ATOM   1492 HG13 ILE A  99      -4.465   7.650   6.825  1.00 96.12           H  
ATOM   1493  CG2 ILE A  99      -7.405   9.127   5.822  1.00 96.12           C  
ATOM   1494 HG21 ILE A  99      -7.693   8.314   5.156  1.00 96.12           H  
ATOM   1495 HG22 ILE A  99      -7.690  10.092   5.404  1.00 96.12           H  
ATOM   1496 HG23 ILE A  99      -7.929   9.032   6.773  1.00 96.12           H  
ATOM   1497  CD1 ILE A  99      -6.151   7.571   8.126  1.00 96.12           C  
ATOM   1498 HD11 ILE A  99      -6.013   8.489   8.697  1.00 96.12           H  
ATOM   1499 HD12 ILE A  99      -5.658   6.749   8.644  1.00 96.12           H  
ATOM   1500 HD13 ILE A  99      -7.215   7.344   8.058  1.00 96.12           H  
ATOM   1501  N   ARG A 100      -6.518  10.109   2.860  1.00 96.38           N  
ATOM   1502  H   ARG A 100      -6.811   9.150   2.737  1.00 96.38           H  
ATOM   1503  CA  ARG A 100      -7.174  11.150   2.051  1.00 96.38           C  
ATOM   1504  HA  ARG A 100      -7.166  12.088   2.606  1.00 96.38           H  
ATOM   1505  C   ARG A 100      -8.628  10.801   1.785  1.00 96.38           C  
ATOM   1506  CB  ARG A 100      -6.451  11.355   0.708  1.00 96.38           C  
ATOM   1507  HB2 ARG A 100      -6.348  10.392   0.209  1.00 96.38           H  
ATOM   1508  HB3 ARG A 100      -7.067  11.994   0.075  1.00 96.38           H  
ATOM   1509  O   ARG A 100      -8.933   9.716   1.293  1.00 96.38           O  
ATOM   1510  CG  ARG A 100      -5.068  12.006   0.803  1.00 96.38           C  
ATOM   1511  HG2 ARG A 100      -4.439  11.425   1.479  1.00 96.38           H  
ATOM   1512  HG3 ARG A 100      -4.621  11.976  -0.190  1.00 96.38           H  
ATOM   1513  CD  ARG A 100      -5.106  13.466   1.272  1.00 96.38           C  
ATOM   1514  HD2 ARG A 100      -5.672  14.069   0.561  1.00 96.38           H  
ATOM   1515  HD3 ARG A 100      -5.605  13.513   2.241  1.00 96.38           H  
ATOM   1516  NE  ARG A 100      -3.734  13.991   1.395  1.00 96.38           N  
ATOM   1517  HE  ARG A 100      -3.039  13.565   0.798  1.00 96.38           H  
ATOM   1518  NH1 ARG A 100      -4.096  15.483   3.114  1.00 96.38           N  
ATOM   1519 HH11 ARG A 100      -5.090  15.475   2.937  1.00 96.38           H  
ATOM   1520 HH12 ARG A 100      -3.999  15.584   4.114  1.00 96.38           H  
ATOM   1521  NH2 ARG A 100      -2.053  14.840   2.684  1.00 96.38           N  
ATOM   1522 HH21 ARG A 100      -1.845  15.199   3.605  1.00 96.38           H  
ATOM   1523 HH22 ARG A 100      -1.392  14.288   2.157  1.00 96.38           H  
ATOM   1524  CZ  ARG A 100      -3.316  14.757   2.387  1.00 96.38           C  
ATOM   1525  N   TRP A 101      -9.528  11.732   2.065  1.00 95.50           N  
ATOM   1526  H   TRP A 101      -9.215  12.613   2.447  1.00 95.50           H  
ATOM   1527  CA  TRP A 101     -10.947  11.580   1.761  1.00 95.50           C  
ATOM   1528  HA  TRP A 101     -11.268  10.565   1.998  1.00 95.50           H  
ATOM   1529  C   TRP A 101     -11.220  11.843   0.290  1.00 95.50           C  
ATOM   1530  CB  TRP A 101     -11.756  12.548   2.616  1.00 95.50           C  
ATOM   1531  HB2 TRP A 101     -12.797  12.517   2.294  1.00 95.50           H  
ATOM   1532  HB3 TRP A 101     -11.391  13.563   2.460  1.00 95.50           H  
ATOM   1533  O   TRP A 101     -10.749  12.834  -0.254  1.00 95.50           O  
ATOM   1534  CG  TRP A 101     -11.716  12.227   4.069  1.00 95.50           C  
ATOM   1535  CD1 TRP A 101     -10.865  12.752   4.977  1.00 95.50           C  
ATOM   1536  HD1 TRP A 101     -10.119  13.502   4.759  1.00 95.50           H  
ATOM   1537  CD2 TRP A 101     -12.565  11.302   4.801  1.00 95.50           C  
ATOM   1538  CE2 TRP A 101     -12.191  11.346   6.178  1.00 95.50           C  
ATOM   1539  CE3 TRP A 101     -13.618  10.437   4.431  1.00 95.50           C  
ATOM   1540  HE3 TRP A 101     -13.917  10.380   3.395  1.00 95.50           H  
ATOM   1541  NE1 TRP A 101     -11.144  12.243   6.229  1.00 95.50           N  
ATOM   1542  HE1 TRP A 101     -10.669  12.558   7.063  1.00 95.50           H  
ATOM   1543  CH2 TRP A 101     -13.908   9.745   6.752  1.00 95.50           C  
ATOM   1544  HH2 TRP A 101     -14.446   9.174   7.494  1.00 95.50           H  
ATOM   1545  CZ2 TRP A 101     -12.871  10.603   7.150  1.00 95.50           C  
ATOM   1546  HZ2 TRP A 101     -12.617  10.712   8.194  1.00 95.50           H  
ATOM   1547  CZ3 TRP A 101     -14.274   9.656   5.399  1.00 95.50           C  
ATOM   1548  HZ3 TRP A 101     -15.083   9.001   5.111  1.00 95.50           H  
ATOM   1549  N   LEU A 102     -12.043  11.012  -0.340  1.00 93.75           N  
ATOM   1550  H   LEU A 102     -12.449  10.251   0.185  1.00 93.75           H  
ATOM   1551  CA  LEU A 102     -12.636  11.357  -1.627  1.00 93.75           C  
ATOM   1552  HA  LEU A 102     -11.901  11.897  -2.224  1.00 93.75           H  
ATOM   1553  C   LEU A 102     -13.841  12.280  -1.415  1.00 93.75           C  
ATOM   1554  CB  LEU A 102     -13.054  10.099  -2.390  1.00 93.75           C  
ATOM   1555  HB2 LEU A 102     -13.483   9.405  -1.667  1.00 93.75           H  
ATOM   1556  HB3 LEU A 102     -13.836  10.370  -3.100  1.00 93.75           H  
ATOM   1557  O   LEU A 102     -14.466  12.259  -0.350  1.00 93.75           O  
ATOM   1558  CG  LEU A 102     -11.934   9.400  -3.167  1.00 93.75           C  
ATOM   1559  HG  LEU A 102     -11.382  10.127  -3.762  1.00 93.75           H  
ATOM   1560  CD1 LEU A 102     -10.973   8.642  -2.258  1.00 93.75           C  
ATOM   1561 HD11 LEU A 102     -10.432   9.336  -1.616  1.00 93.75           H  
ATOM   1562 HD12 LEU A 102     -11.514   7.938  -1.627  1.00 93.75           H  
ATOM   1563 HD13 LEU A 102     -10.249   8.117  -2.882  1.00 93.75           H  
ATOM   1564  CD2 LEU A 102     -12.573   8.384  -4.112  1.00 93.75           C  
ATOM   1565 HD21 LEU A 102     -13.212   7.700  -3.554  1.00 93.75           H  
ATOM   1566 HD22 LEU A 102     -13.162   8.909  -4.866  1.00 93.75           H  
ATOM   1567 HD23 LEU A 102     -11.789   7.815  -4.610  1.00 93.75           H  
ATOM   1568  N   PRO A 103     -14.222  13.064  -2.434  1.00 87.12           N  
ATOM   1569  CA  PRO A 103     -15.478  13.787  -2.398  1.00 87.12           C  
ATOM   1570  HA  PRO A 103     -15.472  14.461  -1.540  1.00 87.12           H  
ATOM   1571  C   PRO A 103     -16.650  12.822  -2.299  1.00 87.12           C  
ATOM   1572  CB  PRO A 103     -15.580  14.607  -3.677  1.00 87.12           C  
ATOM   1573  HB2 PRO A 103     -16.292  14.158  -4.369  1.00 87.12           H  
ATOM   1574  HB3 PRO A 103     -15.859  15.640  -3.467  1.00 87.12           H  
ATOM   1575  O   PRO A 103     -16.695  11.768  -2.944  1.00 87.12           O  
ATOM   1576  CG  PRO A 103     -14.188  14.527  -4.270  1.00 87.12           C  
ATOM   1577  HG2 PRO A 103     -14.294  14.437  -5.351  1.00 87.12           H  
ATOM   1578  HG3 PRO A 103     -13.622  15.411  -3.979  1.00 87.12           H  
ATOM   1579  CD  PRO A 103     -13.532  13.285  -3.687  1.00 87.12           C  
ATOM   1580  HD2 PRO A 103     -13.688  12.435  -4.352  1.00 87.12           H  
ATOM   1581  HD3 PRO A 103     -12.468  13.470  -3.540  1.00 87.12           H  
ATOM   1582  N   GLN A 104     -17.639  13.226  -1.519  1.00 82.19           N  
ATOM   1583  H   GLN A 104     -17.546  14.099  -1.018  1.00 82.19           H  
ATOM   1584  CA  GLN A 104     -18.854  12.464  -1.339  1.00 82.19           C  
ATOM   1585  HA  GLN A 104     -18.586  11.424  -1.154  1.00 82.19           H  
ATOM   1586  C   GLN A 104     -19.719  12.542  -2.607  1.00 82.19           C  
ATOM   1587  CB  GLN A 104     -19.546  13.002  -0.086  1.00 82.19           C  
ATOM   1588  HB2 GLN A 104     -18.837  12.993   0.742  1.00 82.19           H  
ATOM   1589  HB3 GLN A 104     -19.879  14.027  -0.251  1.00 82.19           H  
ATOM   1590  O   GLN A 104     -20.343  13.561  -2.887  1.00 82.19           O  
ATOM   1591  CG  GLN A 104     -20.738  12.124   0.282  1.00 82.19           C  
ATOM   1592  HG2 GLN A 104     -20.406  11.090   0.374  1.00 82.19           H  
ATOM   1593  HG3 GLN A 104     -21.487  12.196  -0.507  1.00 82.19           H  
ATOM   1594  CD  GLN A 104     -21.394  12.534   1.589  1.00 82.19           C  
ATOM   1595  NE2 GLN A 104     -22.313  11.738   2.084  1.00 82.19           N  
ATOM   1596 HE21 GLN A 104     -22.718  12.004   2.970  1.00 82.19           H  
ATOM   1597 HE22 GLN A 104     -22.545  10.885   1.594  1.00 82.19           H  
ATOM   1598  OE1 GLN A 104     -21.082  13.547   2.192  1.00 82.19           O  
ATOM   1599  N   LYS A 105     -19.762  11.450  -3.381  1.00 73.12           N  
ATOM   1600  H   LYS A 105     -19.105  10.713  -3.168  1.00 73.12           H  
ATOM   1601  CA  LYS A 105     -20.642  11.310  -4.561  1.00 73.12           C  
ATOM   1602  HA  LYS A 105     -20.886  12.302  -4.941  1.00 73.12           H  
ATOM   1603  C   LYS A 105     -21.998  10.666  -4.215  1.00 73.12           C  
ATOM   1604  CB  LYS A 105     -19.905  10.541  -5.684  1.00 73.12           C  
ATOM   1605  HB2 LYS A 105     -20.607  10.362  -6.499  1.00 73.12           H  
ATOM   1606  HB3 LYS A 105     -19.577   9.576  -5.299  1.00 73.12           H  
ATOM   1607  O   LYS A 105     -22.942  10.740  -4.996  1.00 73.12           O  
ATOM   1608  CG  LYS A 105     -18.674  11.276  -6.258  1.00 73.12           C  
ATOM   1609  HG2 LYS A 105     -18.980  12.265  -6.599  1.00 73.12           H  
ATOM   1610  HG3 LYS A 105     -17.936  11.400  -5.466  1.00 73.12           H  
ATOM   1611  CD  LYS A 105     -18.009  10.526  -7.439  1.00 73.12           C  
ATOM   1612  HD2 LYS A 105     -18.708  10.483  -8.274  1.00 73.12           H  
ATOM   1613  HD3 LYS A 105     -17.767   9.511  -7.124  1.00 73.12           H  
ATOM   1614  CE  LYS A 105     -16.713  11.244  -7.881  1.00 73.12           C  
ATOM   1615  HE2 LYS A 105     -16.046  11.292  -7.020  1.00 73.12           H  
ATOM   1616  HE3 LYS A 105     -16.955  12.273  -8.149  1.00 73.12           H  
ATOM   1617  NZ  LYS A 105     -15.987  10.596  -9.018  1.00 73.12           N  
ATOM   1618  HZ1 LYS A 105     -15.059  10.984  -9.119  1.00 73.12           H  
ATOM   1619  HZ2 LYS A 105     -15.834   9.608  -8.875  1.00 73.12           H  
ATOM   1620  HZ3 LYS A 105     -16.443  10.740  -9.908  1.00 73.12           H  
ATOM   1621  N   ASN A 106     -22.103  10.004  -3.060  1.00 77.50           N  
ATOM   1622  H   ASN A 106     -21.329  10.069  -2.415  1.00 77.50           H  
ATOM   1623  CA  ASN A 106     -23.249   9.187  -2.651  1.00 77.50           C  
ATOM   1624  HA  ASN A 106     -24.148   9.542  -3.155  1.00 77.50           H  
ATOM   1625  C   ASN A 106     -23.459   9.313  -1.129  1.00 77.50           C  
ATOM   1626  CB  ASN A 106     -22.995   7.701  -3.012  1.00 77.50           C  
ATOM   1627  HB2 ASN A 106     -22.287   7.293  -2.290  1.00 77.50           H  
ATOM   1628  HB3 ASN A 106     -23.929   7.148  -2.914  1.00 77.50           H  
ATOM   1629  O   ASN A 106     -22.693   9.976  -0.443  1.00 77.50           O  
ATOM   1630  CG  ASN A 106     -22.393   7.415  -4.381  1.00 77.50           C  
ATOM   1631  ND2 ASN A 106     -23.034   6.615  -5.195  1.00 77.50           N  
ATOM   1632 HD21 ASN A 106     -22.624   6.536  -6.115  1.00 77.50           H  
ATOM   1633 HD22 ASN A 106     -23.992   6.354  -5.011  1.00 77.50           H  
ATOM   1634  OD1 ASN A 106     -21.289   7.800  -4.710  1.00 77.50           O  
ATOM   1635  N   ALA A 107     -24.429   8.591  -0.562  1.00 78.25           N  
ATOM   1636  H   ALA A 107     -25.100   8.107  -1.141  1.00 78.25           H  
ATOM   1637  CA  ALA A 107     -24.566   8.488   0.897  1.00 78.25           C  
ATOM   1638  HA  ALA A 107     -24.700   9.487   1.312  1.00 78.25           H  
ATOM   1639  C   ALA A 107     -23.328   7.873   1.589  1.00 78.25           C  
ATOM   1640  CB  ALA A 107     -25.824   7.669   1.198  1.00 78.25           C  
ATOM   1641  HB1 ALA A 107     -26.698   8.150   0.759  1.00 78.25           H  
ATOM   1642  HB2 ALA A 107     -25.724   6.656   0.808  1.00 78.25           H  
ATOM   1643  HB3 ALA A 107     -25.966   7.616   2.278  1.00 78.25           H  
ATOM   1644  O   ALA A 107     -23.077   8.142   2.754  1.00 78.25           O  
ATOM   1645  N   ALA A 108     -22.542   7.063   0.872  1.00 86.00           N  
ATOM   1646  H   ALA A 108     -22.729   6.973  -0.117  1.00 86.00           H  
ATOM   1647  CA  ALA A 108     -21.309   6.489   1.398  1.00 86.00           C  
ATOM   1648  HA  ALA A 108     -21.442   6.294   2.462  1.00 86.00           H  
ATOM   1649  C   ALA A 108     -20.126   7.452   1.247  1.00 86.00           C  
ATOM   1650  CB  ALA A 108     -21.039   5.150   0.709  1.00 86.00           C  
ATOM   1651  HB1 ALA A 108     -20.151   4.703   1.157  1.00 86.00           H  
ATOM   1652  HB2 ALA A 108     -20.863   5.311  -0.355  1.00 86.00           H  
ATOM   1653  HB3 ALA A 108     -21.891   4.486   0.858  1.00 86.00           H  
ATOM   1654  O   ALA A 108     -19.966   8.097   0.208  1.00 86.00           O  
ATOM   1655  N   GLN A 109     -19.266   7.461   2.258  1.00 90.31           N  
ATOM   1656  H   GLN A 109     -19.440   6.840   3.036  1.00 90.31           H  
ATOM   1657  CA  GLN A 109     -17.985   8.152   2.238  1.00 90.31           C  
ATOM   1658  HA  GLN A 109     -18.046   9.010   1.570  1.00 90.31           H  
ATOM   1659  C   GLN A 109     -16.898   7.212   1.715  1.00 90.31           C  
ATOM   1660  CB  GLN A 109     -17.647   8.661   3.643  1.00 90.31           C  
ATOM   1661  HB2 GLN A 109     -17.557   7.807   4.314  1.00 90.31           H  
ATOM   1662  HB3 GLN A 109     -16.683   9.169   3.611  1.00 90.31           H  
ATOM   1663  O   GLN A 109     -16.989   5.988   1.857  1.00 90.31           O  
ATOM   1664  CG  GLN A 109     -18.696   9.612   4.234  1.00 90.31           C  
ATOM   1665  HG2 GLN A 109     -18.490   9.709   5.300  1.00 90.31           H  
ATOM   1666  HG3 GLN A 109     -19.695   9.185   4.149  1.00 90.31           H  
ATOM   1667  CD  GLN A 109     -18.692  11.002   3.608  1.00 90.31           C  
ATOM   1668  NE2 GLN A 109     -19.604  11.852   4.020  1.00 90.31           N  
ATOM   1669 HE21 GLN A 109     -19.708  12.729   3.529  1.00 90.31           H  
ATOM   1670 HE22 GLN A 109     -20.249  11.605   4.756  1.00 90.31           H  
ATOM   1671  OE1 GLN A 109     -17.892  11.335   2.747  1.00 90.31           O  
ATOM   1672  N   PHE A 110     -15.857   7.779   1.114  1.00 93.19           N  
ATOM   1673  H   PHE A 110     -15.798   8.787   1.080  1.00 93.19           H  
ATOM   1674  CA  PHE A 110     -14.724   7.016   0.603  1.00 93.19           C  
ATOM   1675  HA  PHE A 110     -14.785   6.000   0.992  1.00 93.19           H  
ATOM   1676  C   PHE A 110     -13.411   7.607   1.100  1.00 93.19           C  
ATOM   1677  CB  PHE A 110     -14.776   6.934  -0.925  1.00 93.19           C  
ATOM   1678  HB2 PHE A 110     -13.857   6.472  -1.288  1.00 93.19           H  
ATOM   1679  HB3 PHE A 110     -14.839   7.946  -1.324  1.00 93.19           H  
ATOM   1680  O   PHE A 110     -13.239   8.825   1.120  1.00 93.19           O  
ATOM   1681  CG  PHE A 110     -15.955   6.172  -1.476  1.00 93.19           C  
ATOM   1682  CD1 PHE A 110     -15.938   4.768  -1.504  1.00 93.19           C  
ATOM   1683  HD1 PHE A 110     -15.078   4.235  -1.126  1.00 93.19           H  
ATOM   1684  CD2 PHE A 110     -17.094   6.873  -1.910  1.00 93.19           C  
ATOM   1685  HD2 PHE A 110     -17.113   7.952  -1.864  1.00 93.19           H  
ATOM   1686  CE1 PHE A 110     -17.084   4.079  -1.931  1.00 93.19           C  
ATOM   1687  HE1 PHE A 110     -17.119   3.002  -1.857  1.00 93.19           H  
ATOM   1688  CE2 PHE A 110     -18.225   6.178  -2.365  1.00 93.19           C  
ATOM   1689  HE2 PHE A 110     -19.102   6.730  -2.670  1.00 93.19           H  
ATOM   1690  CZ  PHE A 110     -18.225   4.776  -2.363  1.00 93.19           C  
ATOM   1691  HZ  PHE A 110     -19.113   4.243  -2.668  1.00 93.19           H  
ATOM   1692  N   LEU A 111     -12.488   6.733   1.482  1.00 94.44           N  
ATOM   1693  H   LEU A 111     -12.708   5.749   1.425  1.00 94.44           H  
ATOM   1694  CA  LEU A 111     -11.232   7.099   2.121  1.00 94.44           C  
ATOM   1695  HA  LEU A 111     -11.029   8.160   1.975  1.00 94.44           H  
ATOM   1696  C   LEU A 111     -10.090   6.293   1.509  1.00 94.44           C  
ATOM   1697  CB  LEU A 111     -11.381   6.811   3.625  1.00 94.44           C  
ATOM   1698  HB2 LEU A 111     -11.480   5.735   3.767  1.00 94.44           H  
ATOM   1699  HB3 LEU A 111     -12.296   7.274   3.995  1.00 94.44           H  
ATOM   1700  O   LEU A 111     -10.115   5.065   1.547  1.00 94.44           O  
ATOM   1701  CG  LEU A 111     -10.199   7.312   4.465  1.00 94.44           C  
ATOM   1702  HG  LEU A 111      -9.263   6.971   4.022  1.00 94.44           H  
ATOM   1703  CD1 LEU A 111     -10.222   8.840   4.507  1.00 94.44           C  
ATOM   1704 HD11 LEU A 111     -10.067   9.211   5.520  1.00 94.44           H  
ATOM   1705 HD12 LEU A 111     -11.185   9.218   4.164  1.00 94.44           H  
ATOM   1706 HD13 LEU A 111      -9.445   9.233   3.851  1.00 94.44           H  
ATOM   1707  CD2 LEU A 111     -10.285   6.732   5.874  1.00 94.44           C  
ATOM   1708 HD21 LEU A 111      -9.434   7.070   6.466  1.00 94.44           H  
ATOM   1709 HD22 LEU A 111     -10.261   5.643   5.829  1.00 94.44           H  
ATOM   1710 HD23 LEU A 111     -11.206   7.059   6.358  1.00 94.44           H  
ATOM   1711  N   LEU A 112      -9.086   6.961   0.955  1.00 95.94           N  
ATOM   1712  H   LEU A 112      -9.108   7.971   0.989  1.00 95.94           H  
ATOM   1713  CA  LEU A 112      -7.806   6.338   0.644  1.00 95.94           C  
ATOM   1714  HA  LEU A 112      -7.979   5.307   0.335  1.00 95.94           H  
ATOM   1715  C   LEU A 112      -6.945   6.303   1.900  1.00 95.94           C  
ATOM   1716  CB  LEU A 112      -7.086   7.077  -0.492  1.00 95.94           C  
ATOM   1717  HB2 LEU A 112      -6.040   6.770  -0.509  1.00 95.94           H  
ATOM   1718  HB3 LEU A 112      -7.117   8.146  -0.281  1.00 95.94           H  
ATOM   1719  O   LEU A 112      -6.863   7.276   2.643  1.00 95.94           O  
ATOM   1720  CG  LEU A 112      -7.684   6.810  -1.878  1.00 95.94           C  
ATOM   1721  HG  LEU A 112      -8.762   6.961  -1.831  1.00 95.94           H  
ATOM   1722  CD1 LEU A 112      -7.085   7.787  -2.887  1.00 95.94           C  
ATOM   1723 HD11 LEU A 112      -7.300   8.810  -2.577  1.00 95.94           H  
ATOM   1724 HD12 LEU A 112      -7.514   7.618  -3.874  1.00 95.94           H  
ATOM   1725 HD13 LEU A 112      -6.005   7.651  -2.949  1.00 95.94           H  
ATOM   1726  CD2 LEU A 112      -7.410   5.392  -2.383  1.00 95.94           C  
ATOM   1727 HD21 LEU A 112      -7.838   5.271  -3.378  1.00 95.94           H  
ATOM   1728 HD22 LEU A 112      -6.335   5.226  -2.447  1.00 95.94           H  
ATOM   1729 HD23 LEU A 112      -7.850   4.653  -1.713  1.00 95.94           H  
ATOM   1730  N   SER A 113      -6.271   5.184   2.095  1.00 95.69           N  
ATOM   1731  H   SER A 113      -6.390   4.443   1.419  1.00 95.69           H  
ATOM   1732  CA  SER A 113      -5.284   4.965   3.147  1.00 95.69           C  
ATOM   1733  HA  SER A 113      -4.952   5.919   3.557  1.00 95.69           H  
ATOM   1734  C   SER A 113      -4.091   4.250   2.533  1.00 95.69           C  
ATOM   1735  CB  SER A 113      -5.892   4.131   4.276  1.00 95.69           C  
ATOM   1736  HB2 SER A 113      -5.146   3.941   5.048  1.00 95.69           H  
ATOM   1737  HB3 SER A 113      -6.731   4.670   4.716  1.00 95.69           H  
ATOM   1738  O   SER A 113      -4.254   3.470   1.591  1.00 95.69           O  
ATOM   1739  OG  SER A 113      -6.344   2.908   3.729  1.00 95.69           O  
ATOM   1740  HG  SER A 113      -6.750   3.094   2.879  1.00 95.69           H  
ATOM   1741  N   THR A 114      -2.898   4.487   3.055  1.00 95.00           N  
ATOM   1742  H   THR A 114      -2.803   5.168   3.795  1.00 95.00           H  
ATOM   1743  CA  THR A 114      -1.697   3.774   2.622  1.00 95.00           C  
ATOM   1744  HA  THR A 114      -1.987   2.818   2.185  1.00 95.00           H  
ATOM   1745  C   THR A 114      -0.805   3.479   3.807  1.00 95.00           C  
ATOM   1746  CB  THR A 114      -0.950   4.556   1.533  1.00 95.00           C  
ATOM   1747  HB  THR A 114      -1.665   4.765   0.738  1.00 95.00           H  
ATOM   1748  O   THR A 114      -0.631   4.340   4.669  1.00 95.00           O  
ATOM   1749  CG2 THR A 114      -0.368   5.891   1.987  1.00 95.00           C  
ATOM   1750 HG21 THR A 114      -1.144   6.490   2.463  1.00 95.00           H  
ATOM   1751 HG22 THR A 114       0.018   6.430   1.122  1.00 95.00           H  
ATOM   1752 HG23 THR A 114       0.452   5.726   2.686  1.00 95.00           H  
ATOM   1753  OG1 THR A 114       0.085   3.779   0.980  1.00 95.00           O  
ATOM   1754  HG1 THR A 114       0.789   3.652   1.620  1.00 95.00           H  
ATOM   1755  N   ASN A 115      -0.219   2.289   3.813  1.00 91.44           N  
ATOM   1756  H   ASN A 115      -0.426   1.640   3.068  1.00 91.44           H  
ATOM   1757  CA  ASN A 115       0.988   2.018   4.580  1.00 91.44           C  
ATOM   1758  HA  ASN A 115       1.083   2.745   5.386  1.00 91.44           H  
ATOM   1759  C   ASN A 115       2.213   2.226   3.675  1.00 91.44           C  
ATOM   1760  CB  ASN A 115       0.878   0.624   5.228  1.00 91.44           C  
ATOM   1761  HB2 ASN A 115       1.681   0.517   5.957  1.00 91.44           H  
ATOM   1762  HB3 ASN A 115      -0.052   0.561   5.793  1.00 91.44           H  
ATOM   1763  O   ASN A 115       2.146   2.960   2.683  1.00 91.44           O  
ATOM   1764  CG  ASN A 115       0.956  -0.549   4.268  1.00 91.44           C  
ATOM   1765  ND2 ASN A 115       0.962  -1.750   4.787  1.00 91.44           N  
ATOM   1766 HD21 ASN A 115       1.149  -1.835   5.776  1.00 91.44           H  
ATOM   1767 HD22 ASN A 115       1.104  -2.552   4.190  1.00 91.44           H  
ATOM   1768  OD1 ASN A 115       1.011  -0.405   3.054  1.00 91.44           O  
ATOM   1769  N   ASP A 116       3.322   1.568   3.991  1.00 86.25           N  
ATOM   1770  H   ASP A 116       3.344   1.077   4.874  1.00 86.25           H  
ATOM   1771  CA  ASP A 116       4.578   1.671   3.252  1.00 86.25           C  
ATOM   1772  HA  ASP A 116       4.876   2.718   3.204  1.00 86.25           H  
ATOM   1773  C   ASP A 116       4.521   1.184   1.800  1.00 86.25           C  
ATOM   1774  CB  ASP A 116       5.644   0.886   4.031  1.00 86.25           C  
ATOM   1775  HB2 ASP A 116       6.437   0.591   3.343  1.00 86.25           H  
ATOM   1776  HB3 ASP A 116       5.215  -0.024   4.449  1.00 86.25           H  
ATOM   1777  O   ASP A 116       5.385   1.579   1.012  1.00 86.25           O  
ATOM   1778  CG  ASP A 116       6.277   1.722   5.141  1.00 86.25           C  
ATOM   1779  OD1 ASP A 116       5.705   2.774   5.500  1.00 86.25           O  
ATOM   1780  OD2 ASP A 116       7.435   1.431   5.477  1.00 86.25           O  
ATOM   1781  N   LYS A 117       3.552   0.331   1.438  1.00 83.44           N  
ATOM   1782  H   LYS A 117       2.871   0.088   2.144  1.00 83.44           H  
ATOM   1783  CA  LYS A 117       3.510  -0.355   0.130  1.00 83.44           C  
ATOM   1784  HA  LYS A 117       4.138   0.173  -0.588  1.00 83.44           H  
ATOM   1785  C   LYS A 117       2.136  -0.430  -0.520  1.00 83.44           C  
ATOM   1786  CB  LYS A 117       4.008  -1.799   0.298  1.00 83.44           C  
ATOM   1787  HB2 LYS A 117       3.351  -2.314   1.000  1.00 83.44           H  
ATOM   1788  HB3 LYS A 117       3.919  -2.307  -0.662  1.00 83.44           H  
ATOM   1789  O   LYS A 117       2.043  -0.442  -1.747  1.00 83.44           O  
ATOM   1790  CG  LYS A 117       5.448  -1.951   0.792  1.00 83.44           C  
ATOM   1791  HG2 LYS A 117       5.662  -3.015   0.890  1.00 83.44           H  
ATOM   1792  HG3 LYS A 117       5.524  -1.495   1.779  1.00 83.44           H  
ATOM   1793  CD  LYS A 117       6.503  -1.345  -0.134  1.00 83.44           C  
ATOM   1794  HD2 LYS A 117       6.591  -1.926  -1.053  1.00 83.44           H  
ATOM   1795  HD3 LYS A 117       6.236  -0.319  -0.388  1.00 83.44           H  
ATOM   1796  CE  LYS A 117       7.809  -1.368   0.655  1.00 83.44           C  
ATOM   1797  HE2 LYS A 117       7.561  -1.322   1.715  1.00 83.44           H  
ATOM   1798  HE3 LYS A 117       8.342  -2.304   0.487  1.00 83.44           H  
ATOM   1799  NZ  LYS A 117       8.634  -0.197   0.332  1.00 83.44           N  
ATOM   1800  HZ1 LYS A 117       9.265  -0.008   1.098  1.00 83.44           H  
ATOM   1801  HZ2 LYS A 117       9.179  -0.344  -0.505  1.00 83.44           H  
ATOM   1802  HZ3 LYS A 117       8.044   0.612   0.205  1.00 83.44           H  
ATOM   1803  N   THR A 118       1.084  -0.509   0.283  1.00 88.06           N  
ATOM   1804  H   THR A 118       1.243  -0.479   1.280  1.00 88.06           H  
ATOM   1805  CA  THR A 118      -0.250  -0.904  -0.157  1.00 88.06           C  
ATOM   1806  HA  THR A 118      -0.225  -1.130  -1.223  1.00 88.06           H  
ATOM   1807  C   THR A 118      -1.229   0.233   0.073  1.00 88.06           C  
ATOM   1808  CB  THR A 118      -0.704  -2.186   0.559  1.00 88.06           C  
ATOM   1809  HB  THR A 118      -0.788  -2.005   1.630  1.00 88.06           H  
ATOM   1810  O   THR A 118      -1.473   0.662   1.201  1.00 88.06           O  
ATOM   1811  CG2 THR A 118      -2.043  -2.689   0.013  1.00 88.06           C  
ATOM   1812 HG21 THR A 118      -2.296  -3.632   0.498  1.00 88.06           H  
ATOM   1813 HG22 THR A 118      -2.831  -1.964   0.216  1.00 88.06           H  
ATOM   1814 HG23 THR A 118      -1.968  -2.852  -1.062  1.00 88.06           H  
ATOM   1815  OG1 THR A 118       0.242  -3.207   0.331  1.00 88.06           O  
ATOM   1816  HG1 THR A 118       0.095  -3.927   0.949  1.00 88.06           H  
ATOM   1817  N   ILE A 119      -1.856   0.680  -1.010  1.00 93.38           N  
ATOM   1818  H   ILE A 119      -1.629   0.260  -1.900  1.00 93.38           H  
ATOM   1819  CA  ILE A 119      -2.904   1.698  -0.975  1.00 93.38           C  
ATOM   1820  HA  ILE A 119      -2.809   2.269  -0.052  1.00 93.38           H  
ATOM   1821  C   ILE A 119      -4.253   0.978  -0.966  1.00 93.38           C  
ATOM   1822  CB  ILE A 119      -2.751   2.696  -2.142  1.00 93.38           C  
ATOM   1823  HB  ILE A 119      -2.927   2.162  -3.076  1.00 93.38           H  
ATOM   1824  O   ILE A 119      -4.484   0.052  -1.747  1.00 93.38           O  
ATOM   1825  CG1 ILE A 119      -1.320   3.279  -2.191  1.00 93.38           C  
ATOM   1826 HG12 ILE A 119      -0.584   2.476  -2.160  1.00 93.38           H  
ATOM   1827 HG13 ILE A 119      -1.154   3.925  -1.329  1.00 93.38           H  
ATOM   1828  CG2 ILE A 119      -3.800   3.818  -2.028  1.00 93.38           C  
ATOM   1829 HG21 ILE A 119      -3.652   4.377  -1.104  1.00 93.38           H  
ATOM   1830 HG22 ILE A 119      -3.718   4.499  -2.875  1.00 93.38           H  
ATOM   1831 HG23 ILE A 119      -4.807   3.400  -2.041  1.00 93.38           H  
ATOM   1832  CD1 ILE A 119      -1.025   4.072  -3.460  1.00 93.38           C  
ATOM   1833 HD11 ILE A 119      -1.349   3.520  -4.342  1.00 93.38           H  
ATOM   1834 HD12 ILE A 119       0.050   4.241  -3.525  1.00 93.38           H  
ATOM   1835 HD13 ILE A 119      -1.532   5.036  -3.407  1.00 93.38           H  
ATOM   1836  N   LYS A 120      -5.161   1.395  -0.088  1.00 93.88           N  
ATOM   1837  H   LYS A 120      -4.899   2.149   0.531  1.00 93.88           H  
ATOM   1838  CA  LYS A 120      -6.509   0.833   0.038  1.00 93.88           C  
ATOM   1839  HA  LYS A 120      -6.703   0.168  -0.804  1.00 93.88           H  
ATOM   1840  C   LYS A 120      -7.542   1.951  -0.017  1.00 93.88           C  
ATOM   1841  CB  LYS A 120      -6.634  -0.000   1.328  1.00 93.88           C  
ATOM   1842  HB2 LYS A 120      -6.436   0.639   2.188  1.00 93.88           H  
ATOM   1843  HB3 LYS A 120      -7.656  -0.371   1.406  1.00 93.88           H  
ATOM   1844  O   LYS A 120      -7.408   2.957   0.679  1.00 93.88           O  
ATOM   1845  CG  LYS A 120      -5.667  -1.198   1.369  1.00 93.88           C  
ATOM   1846  HG2 LYS A 120      -5.807  -1.806   0.475  1.00 93.88           H  
ATOM   1847  HG3 LYS A 120      -4.642  -0.827   1.382  1.00 93.88           H  
ATOM   1848  CD  LYS A 120      -5.886  -2.068   2.618  1.00 93.88           C  
ATOM   1849  HD2 LYS A 120      -5.815  -1.425   3.496  1.00 93.88           H  
ATOM   1850  HD3 LYS A 120      -6.880  -2.514   2.586  1.00 93.88           H  
ATOM   1851  CE  LYS A 120      -4.817  -3.172   2.721  1.00 93.88           C  
ATOM   1852  HE2 LYS A 120      -4.855  -3.805   1.834  1.00 93.88           H  
ATOM   1853  HE3 LYS A 120      -3.840  -2.691   2.741  1.00 93.88           H  
ATOM   1854  NZ  LYS A 120      -4.962  -4.004   3.946  1.00 93.88           N  
ATOM   1855  HZ1 LYS A 120      -5.080  -3.414   4.758  1.00 93.88           H  
ATOM   1856  HZ2 LYS A 120      -5.772  -4.607   3.910  1.00 93.88           H  
ATOM   1857  HZ3 LYS A 120      -4.150  -4.587   4.088  1.00 93.88           H  
ATOM   1858  N   LEU A 121      -8.579   1.756  -0.829  1.00 94.44           N  
ATOM   1859  H   LEU A 121      -8.612   0.870  -1.313  1.00 94.44           H  
ATOM   1860  CA  LEU A 121      -9.784   2.580  -0.842  1.00 94.44           C  
ATOM   1861  HA  LEU A 121      -9.552   3.561  -0.426  1.00 94.44           H  
ATOM   1862  C   LEU A 121     -10.848   1.911   0.018  1.00 94.44           C  
ATOM   1863  CB  LEU A 121     -10.301   2.758  -2.277  1.00 94.44           C  
ATOM   1864  HB2 LEU A 121     -10.604   1.774  -2.633  1.00 94.44           H  
ATOM   1865  HB3 LEU A 121      -9.502   3.140  -2.911  1.00 94.44           H  
ATOM   1866  O   LEU A 121     -11.368   0.849  -0.332  1.00 94.44           O  
ATOM   1867  CG  LEU A 121     -11.517   3.686  -2.418  1.00 94.44           C  
ATOM   1868  HG  LEU A 121     -12.308   3.377  -1.734  1.00 94.44           H  
ATOM   1869  CD1 LEU A 121     -11.153   5.138  -2.140  1.00 94.44           C  
ATOM   1870 HD11 LEU A 121     -10.339   5.450  -2.795  1.00 94.44           H  
ATOM   1871 HD12 LEU A 121     -12.016   5.775  -2.334  1.00 94.44           H  
ATOM   1872 HD13 LEU A 121     -10.852   5.264  -1.100  1.00 94.44           H  
ATOM   1873  CD2 LEU A 121     -12.064   3.597  -3.844  1.00 94.44           C  
ATOM   1874 HD21 LEU A 121     -11.291   3.891  -4.555  1.00 94.44           H  
ATOM   1875 HD22 LEU A 121     -12.917   4.266  -3.955  1.00 94.44           H  
ATOM   1876 HD23 LEU A 121     -12.375   2.575  -4.059  1.00 94.44           H  
ATOM   1877  N   TRP A 122     -11.224   2.574   1.094  1.00 92.94           N  
ATOM   1878  H   TRP A 122     -10.737   3.429   1.319  1.00 92.94           H  
ATOM   1879  CA  TRP A 122     -12.295   2.176   1.987  1.00 92.94           C  
ATOM   1880  HA  TRP A 122     -12.434   1.097   1.927  1.00 92.94           H  
ATOM   1881  C   TRP A 122     -13.594   2.852   1.593  1.00 92.94           C  
ATOM   1882  CB  TRP A 122     -11.889   2.500   3.421  1.00 92.94           C  
ATOM   1883  HB2 TRP A 122     -12.720   2.278   4.091  1.00 92.94           H  
ATOM   1884  HB3 TRP A 122     -11.653   3.560   3.509  1.00 92.94           H  
ATOM   1885  O   TRP A 122     -13.617   4.014   1.189  1.00 92.94           O  
ATOM   1886  CG  TRP A 122     -10.711   1.694   3.839  1.00 92.94           C  
ATOM   1887  CD1 TRP A 122      -9.413   2.032   3.673  1.00 92.94           C  
ATOM   1888  HD1 TRP A 122      -9.063   2.970   3.270  1.00 92.94           H  
ATOM   1889  CD2 TRP A 122     -10.714   0.376   4.451  1.00 92.94           C  
ATOM   1890  CE2 TRP A 122      -9.368  -0.078   4.523  1.00 92.94           C  
ATOM   1891  CE3 TRP A 122     -11.717  -0.467   4.974  1.00 92.94           C  
ATOM   1892  HE3 TRP A 122     -12.741  -0.123   4.995  1.00 92.94           H  
ATOM   1893  NE1 TRP A 122      -8.612   0.998   4.115  1.00 92.94           N  
ATOM   1894  HE1 TRP A 122      -7.630   1.113   4.320  1.00 92.94           H  
ATOM   1895  CH2 TRP A 122     -10.054  -2.153   5.558  1.00 92.94           C  
ATOM   1896  HH2 TRP A 122      -9.798  -3.094   6.023  1.00 92.94           H  
ATOM   1897  CZ2 TRP A 122      -9.050  -1.351   4.996  1.00 92.94           C  
ATOM   1898  HZ2 TRP A 122      -8.022  -1.682   4.998  1.00 92.94           H  
ATOM   1899  CZ3 TRP A 122     -11.385  -1.702   5.561  1.00 92.94           C  
ATOM   1900  HZ3 TRP A 122     -12.149  -2.297   6.039  1.00 92.94           H  
ATOM   1901  N   LYS A 123     -14.687   2.110   1.720  1.00 91.00           N  
ATOM   1902  H   LYS A 123     -14.565   1.162   2.047  1.00 91.00           H  
ATOM   1903  CA  LYS A 123     -16.047   2.625   1.695  1.00 91.00           C  
ATOM   1904  HA  LYS A 123     -16.059   3.653   1.334  1.00 91.00           H  
ATOM   1905  C   LYS A 123     -16.572   2.602   3.118  1.00 91.00           C  
ATOM   1906  CB  LYS A 123     -16.898   1.749   0.776  1.00 91.00           C  
ATOM   1907  HB2 LYS A 123     -16.458   1.749  -0.221  1.00 91.00           H  
ATOM   1908  HB3 LYS A 123     -16.893   0.724   1.148  1.00 91.00           H  
ATOM   1909  O   LYS A 123     -16.668   1.529   3.707  1.00 91.00           O  
ATOM   1910  CG  LYS A 123     -18.341   2.264   0.715  1.00 91.00           C  
ATOM   1911  HG2 LYS A 123     -18.774   2.270   1.716  1.00 91.00           H  
ATOM   1912  HG3 LYS A 123     -18.354   3.283   0.328  1.00 91.00           H  
ATOM   1913  CD  LYS A 123     -19.195   1.355  -0.168  1.00 91.00           C  
ATOM   1914  HD2 LYS A 123     -18.800   1.338  -1.184  1.00 91.00           H  
ATOM   1915  HD3 LYS A 123     -19.170   0.349   0.249  1.00 91.00           H  
ATOM   1916  CE  LYS A 123     -20.628   1.885  -0.162  1.00 91.00           C  
ATOM   1917  HE2 LYS A 123     -20.912   2.061   0.876  1.00 91.00           H  
ATOM   1918  HE3 LYS A 123     -20.656   2.843  -0.681  1.00 91.00           H  
ATOM   1919  NZ  LYS A 123     -21.566   0.916  -0.772  1.00 91.00           N  
ATOM   1920  HZ1 LYS A 123     -22.512   1.266  -0.720  1.00 91.00           H  
ATOM   1921  HZ2 LYS A 123     -21.532   0.054  -0.247  1.00 91.00           H  
ATOM   1922  HZ3 LYS A 123     -21.324   0.724  -1.734  1.00 91.00           H  
ATOM   1923  N   ILE A 124     -16.955   3.762   3.621  1.00 89.44           N  
ATOM   1924  H   ILE A 124     -16.869   4.590   3.049  1.00 89.44           H  
ATOM   1925  CA  ILE A 124     -17.632   3.903   4.903  1.00 89.44           C  
ATOM   1926  HA  ILE A 124     -17.542   2.980   5.476  1.00 89.44           H  
ATOM   1927  C   ILE A 124     -19.103   4.144   4.600  1.00 89.44           C  
ATOM   1928  CB  ILE A 124     -16.986   5.020   5.735  1.00 89.44           C  
ATOM   1929  HB  ILE A 124     -17.136   5.963   5.209  1.00 89.44           H  
ATOM   1930  O   ILE A 124     -19.463   5.094   3.900  1.00 89.44           O  
ATOM   1931  CG1 ILE A 124     -15.468   4.778   5.918  1.00 89.44           C  
ATOM   1932 HG12 ILE A 124     -15.161   3.828   5.481  1.00 89.44           H  
ATOM   1933 HG13 ILE A 124     -15.225   4.712   6.978  1.00 89.44           H  
ATOM   1934  CG2 ILE A 124     -17.666   5.138   7.104  1.00 89.44           C  
ATOM   1935 HG21 ILE A 124     -18.720   5.394   6.992  1.00 89.44           H  
ATOM   1936 HG22 ILE A 124     -17.186   5.923   7.688  1.00 89.44           H  
ATOM   1937 HG23 ILE A 124     -17.579   4.196   7.645  1.00 89.44           H  
ATOM   1938  CD1 ILE A 124     -14.635   5.899   5.289  1.00 89.44           C  
ATOM   1939 HD11 ILE A 124     -13.577   5.689   5.440  1.00 89.44           H  
ATOM   1940 HD12 ILE A 124     -14.882   6.847   5.768  1.00 89.44           H  
ATOM   1941 HD13 ILE A 124     -14.838   5.964   4.220  1.00 89.44           H  
ATOM   1942  N   SER A 125     -19.953   3.234   5.055  1.00 86.12           N  
ATOM   1943  H   SER A 125     -19.596   2.476   5.619  1.00 86.12           H  
ATOM   1944  CA  SER A 125     -21.392   3.318   4.837  1.00 86.12           C  
ATOM   1945  HA  SER A 125     -21.647   4.324   4.502  1.00 86.12           H  
ATOM   1946  C   SER A 125     -22.152   3.080   6.121  1.00 86.12           C  
ATOM   1947  CB  SER A 125     -21.865   2.343   3.757  1.00 86.12           C  
ATOM   1948  HB2 SER A 125     -22.955   2.338   3.739  1.00 86.12           H  
ATOM   1949  HB3 SER A 125     -21.508   2.700   2.791  1.00 86.12           H  
ATOM   1950  O   SER A 125     -21.862   2.136   6.850  1.00 86.12           O  
ATOM   1951  OG  SER A 125     -21.396   1.022   3.952  1.00 86.12           O  
ATOM   1952  HG  SER A 125     -21.274   0.890   4.895  1.00 86.12           H  
ATOM   1953  N   GLU A 126     -23.169   3.901   6.333  1.00 79.81           N  
ATOM   1954  H   GLU A 126     -23.310   4.701   5.732  1.00 79.81           H  
ATOM   1955  CA  GLU A 126     -24.159   3.693   7.375  1.00 79.81           C  
ATOM   1956  HA  GLU A 126     -23.662   3.374   8.292  1.00 79.81           H  
ATOM   1957  C   GLU A 126     -25.139   2.606   6.942  1.00 79.81           C  
ATOM   1958  CB  GLU A 126     -24.904   5.001   7.668  1.00 79.81           C  
ATOM   1959  HB2 GLU A 126     -25.399   5.336   6.756  1.00 79.81           H  
ATOM   1960  HB3 GLU A 126     -25.657   4.815   8.434  1.00 79.81           H  
ATOM   1961  O   GLU A 126     -25.614   2.568   5.801  1.00 79.81           O  
ATOM   1962  CG  GLU A 126     -23.938   6.084   8.160  1.00 79.81           C  
ATOM   1963  HG2 GLU A 126     -23.168   6.232   7.403  1.00 79.81           H  
ATOM   1964  HG3 GLU A 126     -23.463   5.727   9.073  1.00 79.81           H  
ATOM   1965  CD  GLU A 126     -24.601   7.442   8.425  1.00 79.81           C  
ATOM   1966  OE1 GLU A 126     -23.904   8.306   9.006  1.00 79.81           O  
ATOM   1967  OE2 GLU A 126     -25.763   7.627   8.009  1.00 79.81           O  
ATOM   1968  N   ARG A 127     -25.451   1.718   7.875  1.00 73.19           N  
ATOM   1969  H   ARG A 127     -24.932   1.747   8.742  1.00 73.19           H  
ATOM   1970  CA  ARG A 127     -26.605   0.836   7.826  1.00 73.19           C  
ATOM   1971  HA  ARG A 127     -27.155   0.996   6.899  1.00 73.19           H  
ATOM   1972  C   ARG A 127     -27.520   1.239   8.968  1.00 73.19           C  
ATOM   1973  CB  ARG A 127     -26.162  -0.629   7.890  1.00 73.19           C  
ATOM   1974  HB2 ARG A 127     -27.043  -1.246   8.067  1.00 73.19           H  
ATOM   1975  HB3 ARG A 127     -25.467  -0.772   8.717  1.00 73.19           H  
ATOM   1976  O   ARG A 127     -27.313   0.868  10.116  1.00 73.19           O  
ATOM   1977  CG  ARG A 127     -25.507  -1.060   6.572  1.00 73.19           C  
ATOM   1978  HG2 ARG A 127     -26.181  -0.837   5.744  1.00 73.19           H  
ATOM   1979  HG3 ARG A 127     -24.570  -0.521   6.430  1.00 73.19           H  
ATOM   1980  CD  ARG A 127     -25.234  -2.564   6.609  1.00 73.19           C  
ATOM   1981  HD2 ARG A 127     -24.509  -2.751   7.401  1.00 73.19           H  
ATOM   1982  HD3 ARG A 127     -26.160  -3.090   6.845  1.00 73.19           H  
ATOM   1983  NE  ARG A 127     -24.708  -3.054   5.323  1.00 73.19           N  
ATOM   1984  HE  ARG A 127     -24.684  -2.388   4.564  1.00 73.19           H  
ATOM   1985  NH1 ARG A 127     -23.888  -5.045   6.120  1.00 73.19           N  
ATOM   1986 HH11 ARG A 127     -22.927  -5.334   6.234  1.00 73.19           H  
ATOM   1987 HH12 ARG A 127     -24.328  -4.794   6.994  1.00 73.19           H  
ATOM   1988  NH2 ARG A 127     -23.320  -4.380   4.090  1.00 73.19           N  
ATOM   1989 HH21 ARG A 127     -22.615  -5.095   4.193  1.00 73.19           H  
ATOM   1990 HH22 ARG A 127     -23.076  -3.569   3.540  1.00 73.19           H  
ATOM   1991  CZ  ARG A 127     -24.002  -4.161   5.175  1.00 73.19           C  
ATOM   1992  N   ASP A 128     -28.524   2.025   8.611  1.00 68.06           N  
ATOM   1993  H   ASP A 128     -28.570   2.354   7.657  1.00 68.06           H  
ATOM   1994  CA  ASP A 128     -29.625   2.462   9.469  1.00 68.06           C  
ATOM   1995  HA  ASP A 128     -29.301   2.486  10.510  1.00 68.06           H  
ATOM   1996  C   ASP A 128     -30.835   1.531   9.364  1.00 68.06           C  
ATOM   1997  CB  ASP A 128     -30.038   3.881   9.040  1.00 68.06           C  
ATOM   1998  HB2 ASP A 128     -30.706   4.290   9.797  1.00 68.06           H  
ATOM   1999  HB3 ASP A 128     -29.154   4.517   8.998  1.00 68.06           H  
ATOM   2000  O   ASP A 128     -31.829   1.712  10.057  1.00 68.06           O  
ATOM   2001  CG  ASP A 128     -30.752   3.915   7.672  1.00 68.06           C  
ATOM   2002  OD1 ASP A 128     -30.391   3.105   6.780  1.00 68.06           O  
ATOM   2003  OD2 ASP A 128     -31.718   4.695   7.503  1.00 68.06           O  
ATOM   2004  N   LYS A 129     -30.798   0.558   8.451  1.00 69.06           N  
ATOM   2005  H   LYS A 129     -29.979   0.519   7.860  1.00 69.06           H  
ATOM   2006  CA  LYS A 129     -31.912  -0.338   8.182  1.00 69.06           C  
ATOM   2007  HA  LYS A 129     -32.626  -0.240   9.000  1.00 69.06           H  
ATOM   2008  C   LYS A 129     -31.461  -1.777   8.144  1.00 69.06           C  
ATOM   2009  CB  LYS A 129     -32.617   0.056   6.886  1.00 69.06           C  
ATOM   2010  HB2 LYS A 129     -33.308  -0.743   6.619  1.00 69.06           H  
ATOM   2011  HB3 LYS A 129     -31.876   0.169   6.095  1.00 69.06           H  
ATOM   2012  O   LYS A 129     -30.564  -2.161   7.394  1.00 69.06           O  
ATOM   2013  CG  LYS A 129     -33.425   1.343   7.052  1.00 69.06           C  
ATOM   2014  HG2 LYS A 129     -32.792   2.111   7.496  1.00 69.06           H  
ATOM   2015  HG3 LYS A 129     -34.268   1.165   7.720  1.00 69.06           H  
ATOM   2016  CD  LYS A 129     -33.928   1.848   5.701  1.00 69.06           C  
ATOM   2017  HD2 LYS A 129     -34.737   1.217   5.334  1.00 69.06           H  
ATOM   2018  HD3 LYS A 129     -33.100   1.851   4.993  1.00 69.06           H  
ATOM   2019  CE  LYS A 129     -34.409   3.280   5.913  1.00 69.06           C  
ATOM   2020  HE2 LYS A 129     -35.254   3.280   6.602  1.00 69.06           H  
ATOM   2021  HE3 LYS A 129     -33.600   3.831   6.392  1.00 69.06           H  
ATOM   2022  NZ  LYS A 129     -34.756   3.926   4.632  1.00 69.06           N  
ATOM   2023  HZ1 LYS A 129     -35.006   4.887   4.813  1.00 69.06           H  
ATOM   2024  HZ2 LYS A 129     -35.511   3.439   4.170  1.00 69.06           H  
ATOM   2025  HZ3 LYS A 129     -33.928   3.935   4.054  1.00 69.06           H  
ATOM   2026  N   ARG A 130     -32.193  -2.595   8.881  1.00 67.00           N  
ATOM   2027  H   ARG A 130     -32.928  -2.178   9.435  1.00 67.00           H  
ATOM   2028  CA  ARG A 130     -32.087  -4.045   8.864  1.00 67.00           C  
ATOM   2029  HA  ARG A 130     -31.189  -4.322   8.311  1.00 67.00           H  
ATOM   2030  C   ARG A 130     -33.324  -4.612   8.172  1.00 67.00           C  
ATOM   2031  CB  ARG A 130     -31.897  -4.509  10.309  1.00 67.00           C  
ATOM   2032  HB2 ARG A 130     -30.846  -4.385  10.570  1.00 67.00           H  
ATOM   2033  HB3 ARG A 130     -32.490  -3.872  10.965  1.00 67.00           H  
ATOM   2034  O   ARG A 130     -34.440  -4.202   8.490  1.00 67.00           O  
ATOM   2035  CG  ARG A 130     -32.301  -5.954  10.592  1.00 67.00           C  
ATOM   2036  HG2 ARG A 130     -31.774  -6.636   9.925  1.00 67.00           H  
ATOM   2037  HG3 ARG A 130     -33.375  -6.063  10.437  1.00 67.00           H  
ATOM   2038  CD  ARG A 130     -31.945  -6.275  12.047  1.00 67.00           C  
ATOM   2039  HD2 ARG A 130     -31.764  -5.353  12.600  1.00 67.00           H  
ATOM   2040  HD3 ARG A 130     -31.027  -6.863  12.060  1.00 67.00           H  
ATOM   2041  NE  ARG A 130     -33.036  -6.987  12.715  1.00 67.00           N  
ATOM   2042  HE  ARG A 130     -33.970  -6.613  12.618  1.00 67.00           H  
ATOM   2043  NH1 ARG A 130     -31.843  -8.368  14.122  1.00 67.00           N  
ATOM   2044 HH11 ARG A 130     -31.895  -9.063  14.852  1.00 67.00           H  
ATOM   2045 HH12 ARG A 130     -30.983  -7.890  13.895  1.00 67.00           H  
ATOM   2046  NH2 ARG A 130     -34.067  -8.422  14.060  1.00 67.00           N  
ATOM   2047 HH21 ARG A 130     -34.886  -7.841  13.951  1.00 67.00           H  
ATOM   2048 HH22 ARG A 130     -34.081  -9.210  14.691  1.00 67.00           H  
ATOM   2049  CZ  ARG A 130     -32.961  -7.928  13.622  1.00 67.00           C  
ATOM   2050  N   PRO A 131     -33.168  -5.545   7.223  1.00 69.00           N  
ATOM   2051  CA  PRO A 131     -34.305  -6.289   6.707  1.00 69.00           C  
ATOM   2052  HA  PRO A 131     -35.081  -5.608   6.358  1.00 69.00           H  
ATOM   2053  C   PRO A 131     -34.869  -7.166   7.831  1.00 69.00           C  
ATOM   2054  CB  PRO A 131     -33.765  -7.086   5.519  1.00 69.00           C  
ATOM   2055  HB2 PRO A 131     -34.271  -8.045   5.404  1.00 69.00           H  
ATOM   2056  HB3 PRO A 131     -33.871  -6.491   4.612  1.00 69.00           H  
ATOM   2057  O   PRO A 131     -34.180  -8.038   8.359  1.00 69.00           O  
ATOM   2058  CG  PRO A 131     -32.279  -7.252   5.844  1.00 69.00           C  
ATOM   2059  HG2 PRO A 131     -31.673  -7.345   4.944  1.00 69.00           H  
ATOM   2060  HG3 PRO A 131     -32.142  -8.115   6.496  1.00 69.00           H  
ATOM   2061  CD  PRO A 131     -31.921  -6.007   6.640  1.00 69.00           C  
ATOM   2062  HD2 PRO A 131     -31.521  -5.239   5.978  1.00 69.00           H  
ATOM   2063  HD3 PRO A 131     -31.189  -6.263   7.407  1.00 69.00           H  
ATOM   2064  N   GLU A 132     -36.120  -6.920   8.197  1.00 69.56           N  
ATOM   2065  H   GLU A 132     -36.622  -6.166   7.750  1.00 69.56           H  
ATOM   2066  CA  GLU A 132     -36.880  -7.734   9.141  1.00 69.56           C  
ATOM   2067  HA  GLU A 132     -36.255  -8.545   9.514  1.00 69.56           H  
ATOM   2068  C   GLU A 132     -38.080  -8.375   8.448  1.00 69.56           C  
ATOM   2069  CB  GLU A 132     -37.345  -6.911  10.346  1.00 69.56           C  
ATOM   2070  HB2 GLU A 132     -37.980  -7.541  10.969  1.00 69.56           H  
ATOM   2071  HB3 GLU A 132     -37.930  -6.058  10.001  1.00 69.56           H  
ATOM   2072  O   GLU A 132     -38.460  -8.014   7.333  1.00 69.56           O  
ATOM   2073  CG  GLU A 132     -36.164  -6.443  11.192  1.00 69.56           C  
ATOM   2074  HG2 GLU A 132     -35.450  -7.263  11.266  1.00 69.56           H  
ATOM   2075  HG3 GLU A 132     -35.669  -5.610  10.692  1.00 69.56           H  
ATOM   2076  CD  GLU A 132     -36.578  -6.024  12.601  1.00 69.56           C  
ATOM   2077  OE1 GLU A 132     -35.745  -6.302  13.491  1.00 69.56           O  
ATOM   2078  OE2 GLU A 132     -37.681  -5.460  12.773  1.00 69.56           O  
ATOM   2079  N   GLY A 133     -38.695  -9.350   9.115  1.00 66.62           N  
ATOM   2080  H   GLY A 133     -38.402  -9.554  10.060  1.00 66.62           H  
ATOM   2081  CA  GLY A 133     -39.844 -10.058   8.557  1.00 66.62           C  
ATOM   2082  HA2 GLY A 133     -40.333 -10.616   9.356  1.00 66.62           H  
ATOM   2083  HA3 GLY A 133     -40.552  -9.341   8.142  1.00 66.62           H  
ATOM   2084  C   GLY A 133     -39.459 -11.047   7.461  1.00 66.62           C  
ATOM   2085  O   GLY A 133     -40.229 -11.263   6.527  1.00 66.62           O  
ATOM   2086  N   TYR A 134     -38.283 -11.668   7.575  1.00 69.50           N  
ATOM   2087  H   TYR A 134     -37.698 -11.460   8.371  1.00 69.50           H  
ATOM   2088  CA  TYR A 134     -37.982 -12.851   6.781  1.00 69.50           C  
ATOM   2089  HA  TYR A 134     -38.013 -12.574   5.728  1.00 69.50           H  
ATOM   2090  C   TYR A 134     -39.049 -13.925   7.031  1.00 69.50           C  
ATOM   2091  CB  TYR A 134     -36.581 -13.377   7.109  1.00 69.50           C  
ATOM   2092  HB2 TYR A 134     -36.476 -13.473   8.190  1.00 69.50           H  
ATOM   2093  HB3 TYR A 134     -36.471 -14.373   6.682  1.00 69.50           H  
ATOM   2094  O   TYR A 134     -39.448 -14.188   8.162  1.00 69.50           O  
ATOM   2095  CG  TYR A 134     -35.463 -12.511   6.569  1.00 69.50           C  
ATOM   2096  CD1 TYR A 134     -35.129 -12.583   5.202  1.00 69.50           C  
ATOM   2097  HD1 TYR A 134     -35.672 -13.243   4.543  1.00 69.50           H  
ATOM   2098  CD2 TYR A 134     -34.756 -11.643   7.424  1.00 69.50           C  
ATOM   2099  HD2 TYR A 134     -35.012 -11.577   8.471  1.00 69.50           H  
ATOM   2100  CE1 TYR A 134     -34.080 -11.798   4.692  1.00 69.50           C  
ATOM   2101  HE1 TYR A 134     -33.806 -11.848   3.648  1.00 69.50           H  
ATOM   2102  CE2 TYR A 134     -33.701 -10.862   6.916  1.00 69.50           C  
ATOM   2103  HE2 TYR A 134     -33.156 -10.202   7.575  1.00 69.50           H  
ATOM   2104  OH  TYR A 134     -32.320 -10.233   5.050  1.00 69.50           O  
ATOM   2105  HH  TYR A 134     -31.898  -9.709   5.735  1.00 69.50           H  
ATOM   2106  CZ  TYR A 134     -33.359 -10.945   5.549  1.00 69.50           C  
ATOM   2107  N   ASN A 135     -39.503 -14.585   5.966  1.00 74.62           N  
ATOM   2108  H   ASN A 135     -39.253 -14.250   5.047  1.00 74.62           H  
ATOM   2109  CA  ASN A 135     -40.510 -15.643   6.095  1.00 74.62           C  
ATOM   2110  HA  ASN A 135     -41.347 -15.268   6.685  1.00 74.62           H  
ATOM   2111  C   ASN A 135     -39.976 -16.870   6.837  1.00 74.62           C  
ATOM   2112  CB  ASN A 135     -41.020 -16.008   4.695  1.00 74.62           C  
ATOM   2113  HB2 ASN A 135     -40.191 -16.260   4.034  1.00 74.62           H  
ATOM   2114  HB3 ASN A 135     -41.681 -16.872   4.768  1.00 74.62           H  
ATOM   2115  O   ASN A 135     -40.714 -17.531   7.558  1.00 74.62           O  
ATOM   2116  CG  ASN A 135     -41.822 -14.857   4.141  1.00 74.62           C  
ATOM   2117  ND2 ASN A 135     -41.418 -14.282   3.033  1.00 74.62           N  
ATOM   2118 HD21 ASN A 135     -40.640 -14.642   2.500  1.00 74.62           H  
ATOM   2119 HD22 ASN A 135     -41.804 -13.364   2.861  1.00 74.62           H  
ATOM   2120  OD1 ASN A 135     -42.783 -14.423   4.744  1.00 74.62           O  
ATOM   2121  N   LEU A 136     -38.680 -17.146   6.672  1.00 69.81           N  
ATOM   2122  H   LEU A 136     -38.147 -16.538   6.067  1.00 69.81           H  
ATOM   2123  CA  LEU A 136     -38.012 -18.319   7.230  1.00 69.81           C  
ATOM   2124  HA  LEU A 136     -38.758 -19.053   7.532  1.00 69.81           H  
ATOM   2125  C   LEU A 136     -37.202 -18.016   8.495  1.00 69.81           C  
ATOM   2126  CB  LEU A 136     -37.123 -18.947   6.142  1.00 69.81           C  
ATOM   2127  HB2 LEU A 136     -36.414 -18.195   5.798  1.00 69.81           H  
ATOM   2128  HB3 LEU A 136     -36.548 -19.762   6.584  1.00 69.81           H  
ATOM   2129  O   LEU A 136     -36.677 -18.952   9.085  1.00 69.81           O  
ATOM   2130  CG  LEU A 136     -37.892 -19.510   4.934  1.00 69.81           C  
ATOM   2131  HG  LEU A 136     -38.554 -18.746   4.526  1.00 69.81           H  
ATOM   2132  CD1 LEU A 136     -36.897 -19.902   3.843  1.00 69.81           C  
ATOM   2133 HD11 LEU A 136     -36.222 -20.673   4.213  1.00 69.81           H  
ATOM   2134 HD12 LEU A 136     -37.435 -20.288   2.977  1.00 69.81           H  
ATOM   2135 HD13 LEU A 136     -36.318 -19.031   3.535  1.00 69.81           H  
ATOM   2136  CD2 LEU A 136     -38.722 -20.741   5.305  1.00 69.81           C  
ATOM   2137 HD21 LEU A 136     -38.086 -21.496   5.767  1.00 69.81           H  
ATOM   2138 HD22 LEU A 136     -39.513 -20.469   6.004  1.00 69.81           H  
ATOM   2139 HD23 LEU A 136     -39.187 -21.160   4.412  1.00 69.81           H  
ATOM   2140  N   LYS A 137     -37.075 -16.753   8.920  1.00 67.06           N  
ATOM   2141  H   LYS A 137     -37.627 -16.038   8.469  1.00 67.06           H  
ATOM   2142  CA  LYS A 137     -36.363 -16.366  10.148  1.00 67.06           C  
ATOM   2143  HA  LYS A 137     -36.264 -17.240  10.793  1.00 67.06           H  
ATOM   2144  C   LYS A 137     -37.158 -15.335  10.942  1.00 67.06           C  
ATOM   2145  CB  LYS A 137     -34.954 -15.822   9.851  1.00 67.06           C  
ATOM   2146  HB2 LYS A 137     -34.959 -15.261   8.917  1.00 67.06           H  
ATOM   2147  HB3 LYS A 137     -34.681 -15.134  10.652  1.00 67.06           H  
ATOM   2148  O   LYS A 137     -37.585 -14.329  10.386  1.00 67.06           O  
ATOM   2149  CG  LYS A 137     -33.882 -16.919   9.801  1.00 67.06           C  
ATOM   2150  HG2 LYS A 137     -34.067 -17.573   8.949  1.00 67.06           H  
ATOM   2151  HG3 LYS A 137     -33.926 -17.505  10.719  1.00 67.06           H  
ATOM   2152  CD  LYS A 137     -32.493 -16.279   9.676  1.00 67.06           C  
ATOM   2153  HD2 LYS A 137     -32.341 -15.591  10.508  1.00 67.06           H  
ATOM   2154  HD3 LYS A 137     -32.433 -15.729   8.737  1.00 67.06           H  
ATOM   2155  CE  LYS A 137     -31.420 -17.366   9.719  1.00 67.06           C  
ATOM   2156  HE2 LYS A 137     -31.610 -18.053   8.895  1.00 67.06           H  
ATOM   2157  HE3 LYS A 137     -31.528 -17.918  10.652  1.00 67.06           H  
ATOM   2158  NZ  LYS A 137     -30.054 -16.804   9.602  1.00 67.06           N  
ATOM   2159  HZ1 LYS A 137     -29.372 -17.549   9.608  1.00 67.06           H  
ATOM   2160  HZ2 LYS A 137     -29.867 -16.189  10.381  1.00 67.06           H  
ATOM   2161  HZ3 LYS A 137     -29.957 -16.284   8.741  1.00 67.06           H  
ATOM   2162  N   GLU A 138     -37.317 -15.575  12.237  1.00 66.38           N  
ATOM   2163  H   GLU A 138     -36.911 -16.417  12.618  1.00 66.38           H  
ATOM   2164  CA  GLU A 138     -37.829 -14.595  13.198  1.00 66.38           C  
ATOM   2165  HA  GLU A 138     -38.732 -14.148  12.784  1.00 66.38           H  
ATOM   2166  C   GLU A 138     -36.836 -13.443  13.418  1.00 66.38           C  
ATOM   2167  CB  GLU A 138     -38.211 -15.278  14.528  1.00 66.38           C  
ATOM   2168  HB2 GLU A 138     -37.325 -15.694  15.006  1.00 66.38           H  
ATOM   2169  HB3 GLU A 138     -38.645 -14.521  15.182  1.00 66.38           H  
ATOM   2170  O   GLU A 138     -35.673 -13.521  13.010  1.00 66.38           O  
ATOM   2171  CG  GLU A 138     -39.248 -16.381  14.296  1.00 66.38           C  
ATOM   2172  HG2 GLU A 138     -39.821 -16.097  13.414  1.00 66.38           H  
ATOM   2173  HG3 GLU A 138     -38.735 -17.318  14.074  1.00 66.38           H  
ATOM   2174  CD  GLU A 138     -40.227 -16.585  15.455  1.00 66.38           C  
ATOM   2175  OE1 GLU A 138     -41.449 -16.538  15.151  1.00 66.38           O  
ATOM   2176  OE2 GLU A 138     -39.779 -16.822  16.590  1.00 66.38           O  
ATOM   2177  N   GLU A 139     -37.296 -12.357  14.050  1.00 64.19           N  
ATOM   2178  H   GLU A 139     -38.207 -12.397  14.484  1.00 64.19           H  
ATOM   2179  CA  GLU A 139     -36.481 -11.159  14.327  1.00 64.19           C  
ATOM   2180  HA  GLU A 139     -36.080 -10.771  13.390  1.00 64.19           H  
ATOM   2181  C   GLU A 139     -35.270 -11.482  15.223  1.00 64.19           C  
ATOM   2182  CB  GLU A 139     -37.354 -10.063  14.977  1.00 64.19           C  
ATOM   2183  HB2 GLU A 139     -37.880 -10.481  15.835  1.00 64.19           H  
ATOM   2184  HB3 GLU A 139     -36.693  -9.271  15.330  1.00 64.19           H  
ATOM   2185  O   GLU A 139     -34.181 -10.934  15.059  1.00 64.19           O  
ATOM   2186  CG  GLU A 139     -38.370  -9.438  13.999  1.00 64.19           C  
ATOM   2187  HG2 GLU A 139     -37.829  -9.081  13.123  1.00 64.19           H  
ATOM   2188  HG3 GLU A 139     -39.055 -10.217  13.664  1.00 64.19           H  
ATOM   2189  CD  GLU A 139     -39.191  -8.270  14.590  1.00 64.19           C  
ATOM   2190  OE1 GLU A 139     -40.100  -7.767  13.880  1.00 64.19           O  
ATOM   2191  OE2 GLU A 139     -38.987  -7.892  15.759  1.00 64.19           O  
ATOM   2192  N   ASP A 140     -35.425 -12.442  16.119  1.00 64.12           N  
ATOM   2193  H   ASP A 140     -36.366 -12.775  16.275  1.00 64.12           H  
ATOM   2194  CA  ASP A 140     -34.420 -12.993  17.023  1.00 64.12           C  
ATOM   2195  HA  ASP A 140     -33.728 -12.188  17.270  1.00 64.12           H  
ATOM   2196  C   ASP A 140     -33.536 -14.075  16.359  1.00 64.12           C  
ATOM   2197  CB  ASP A 140     -35.095 -13.394  18.357  1.00 64.12           C  
ATOM   2198  HB2 ASP A 140     -35.207 -12.483  18.945  1.00 64.12           H  
ATOM   2199  HB3 ASP A 140     -34.423 -14.044  18.918  1.00 64.12           H  
ATOM   2200  O   ASP A 140     -32.751 -14.760  17.013  1.00 64.12           O  
ATOM   2201  CG  ASP A 140     -36.493 -14.040  18.271  1.00 64.12           C  
ATOM   2202  OD1 ASP A 140     -37.364 -13.507  17.541  1.00 64.12           O  
ATOM   2203  OD2 ASP A 140     -36.678 -15.067  18.961  1.00 64.12           O  
ATOM   2204  N   GLY A 141     -33.615 -14.219  15.030  1.00 63.75           N  
ATOM   2205  H   GLY A 141     -34.295 -13.648  14.548  1.00 63.75           H  
ATOM   2206  CA  GLY A 141     -32.719 -15.045  14.213  1.00 63.75           C  
ATOM   2207  HA2 GLY A 141     -31.709 -14.966  14.614  1.00 63.75           H  
ATOM   2208  HA3 GLY A 141     -32.722 -14.649  13.198  1.00 63.75           H  
ATOM   2209  C   GLY A 141     -33.081 -16.532  14.142  1.00 63.75           C  
ATOM   2210  O   GLY A 141     -32.478 -17.265  13.350  1.00 63.75           O  
ATOM   2211  N   ARG A 142     -34.072 -16.983  14.920  1.00 70.38           N  
ATOM   2212  H   ARG A 142     -34.520 -16.311  15.525  1.00 70.38           H  
ATOM   2213  CA  ARG A 142     -34.579 -18.363  14.901  1.00 70.38           C  
ATOM   2214  HA  ARG A 142     -33.738 -19.048  15.015  1.00 70.38           H  
ATOM   2215  C   ARG A 142     -35.254 -18.679  13.574  1.00 70.38           C  
ATOM   2216  CB  ARG A 142     -35.568 -18.579  16.053  1.00 70.38           C  
ATOM   2217  HB2 ARG A 142     -36.307 -17.777  16.059  1.00 70.38           H  
ATOM   2218  HB3 ARG A 142     -36.090 -19.524  15.905  1.00 70.38           H  
ATOM   2219  O   ARG A 142     -36.016 -17.871  13.057  1.00 70.38           O  
ATOM   2220  CG  ARG A 142     -34.840 -18.627  17.398  1.00 70.38           C  
ATOM   2221  HG2 ARG A 142     -34.292 -17.699  17.557  1.00 70.38           H  
ATOM   2222  HG3 ARG A 142     -34.142 -19.464  17.402  1.00 70.38           H  
ATOM   2223  CD  ARG A 142     -35.855 -18.802  18.524  1.00 70.38           C  
ATOM   2224  HD2 ARG A 142     -36.460 -19.688  18.328  1.00 70.38           H  
ATOM   2225  HD3 ARG A 142     -36.505 -17.927  18.537  1.00 70.38           H  
ATOM   2226  NE  ARG A 142     -35.178 -18.939  19.824  1.00 70.38           N  
ATOM   2227  HE  ARG A 142     -34.171 -18.871  19.824  1.00 70.38           H  
ATOM   2228  NH1 ARG A 142     -37.088 -18.957  21.082  1.00 70.38           N  
ATOM   2229 HH11 ARG A 142     -37.595 -18.700  20.247  1.00 70.38           H  
ATOM   2230 HH12 ARG A 142     -37.552 -18.895  21.977  1.00 70.38           H  
ATOM   2231  NH2 ARG A 142     -35.096 -19.091  22.093  1.00 70.38           N  
ATOM   2232 HH21 ARG A 142     -34.088 -19.054  22.053  1.00 70.38           H  
ATOM   2233 HH22 ARG A 142     -35.574 -19.085  22.983  1.00 70.38           H  
ATOM   2234  CZ  ARG A 142     -35.789 -18.997  20.991  1.00 70.38           C  
ATOM   2235  N   TYR A 143     -34.998 -19.861  13.024  1.00 76.06           N  
ATOM   2236  H   TYR A 143     -34.415 -20.522  13.516  1.00 76.06           H  
ATOM   2237  CA  TYR A 143     -35.698 -20.299  11.820  1.00 76.06           C  
ATOM   2238  HA  TYR A 143     -35.678 -19.471  11.111  1.00 76.06           H  
ATOM   2239  C   TYR A 143     -37.165 -20.620  12.133  1.00 76.06           C  
ATOM   2240  CB  TYR A 143     -34.977 -21.481  11.167  1.00 76.06           C  
ATOM   2241  HB2 TYR A 143     -35.662 -21.956  10.465  1.00 76.06           H  
ATOM   2242  HB3 TYR A 143     -34.730 -22.224  11.925  1.00 76.06           H  
ATOM   2243  O   TYR A 143     -37.451 -21.299  13.118  1.00 76.06           O  
ATOM   2244  CG  TYR A 143     -33.728 -21.087  10.399  1.00 76.06           C  
ATOM   2245  CD1 TYR A 143     -33.840 -20.671   9.059  1.00 76.06           C  
ATOM   2246  HD1 TYR A 143     -34.813 -20.625   8.593  1.00 76.06           H  
ATOM   2247  CD2 TYR A 143     -32.460 -21.157  11.008  1.00 76.06           C  
ATOM   2248  HD2 TYR A 143     -32.375 -21.484  12.034  1.00 76.06           H  
ATOM   2249  CE1 TYR A 143     -32.689 -20.334   8.322  1.00 76.06           C  
ATOM   2250  HE1 TYR A 143     -32.770 -20.031   7.289  1.00 76.06           H  
ATOM   2251  CE2 TYR A 143     -31.303 -20.842  10.271  1.00 76.06           C  
ATOM   2252  HE2 TYR A 143     -30.332 -20.923  10.738  1.00 76.06           H  
ATOM   2253  OH  TYR A 143     -30.305 -20.098   8.220  1.00 76.06           O  
ATOM   2254  HH  TYR A 143     -29.516 -20.481   8.611  1.00 76.06           H  
ATOM   2255  CZ  TYR A 143     -31.418 -20.439   8.923  1.00 76.06           C  
ATOM   2256  N   ARG A 144     -38.086 -20.148  11.287  1.00 71.19           N  
ATOM   2257  H   ARG A 144     -37.747 -19.668  10.465  1.00 71.19           H  
ATOM   2258  CA  ARG A 144     -39.501 -20.544  11.322  1.00 71.19           C  
ATOM   2259  HA  ARG A 144     -39.784 -20.750  12.355  1.00 71.19           H  
ATOM   2260  C   ARG A 144     -39.713 -21.836  10.550  1.00 71.19           C  
ATOM   2261  CB  ARG A 144     -40.414 -19.443  10.762  1.00 71.19           C  
ATOM   2262  HB2 ARG A 144     -41.381 -19.883  10.517  1.00 71.19           H  
ATOM   2263  HB3 ARG A 144     -39.988 -19.025   9.850  1.00 71.19           H  
ATOM   2264  O   ARG A 144     -39.070 -22.055   9.525  1.00 71.19           O  
ATOM   2265  CG  ARG A 144     -40.639 -18.342  11.795  1.00 71.19           C  
ATOM   2266  HG2 ARG A 144     -39.705 -17.796  11.928  1.00 71.19           H  
ATOM   2267  HG3 ARG A 144     -40.931 -18.795  12.743  1.00 71.19           H  
ATOM   2268  CD  ARG A 144     -41.740 -17.379  11.344  1.00 71.19           C  
ATOM   2269  HD2 ARG A 144     -41.363 -16.782  10.514  1.00 71.19           H  
ATOM   2270  HD3 ARG A 144     -42.603 -17.954  11.008  1.00 71.19           H  
ATOM   2271  NE  ARG A 144     -42.146 -16.525  12.467  1.00 71.19           N  
ATOM   2272  HE  ARG A 144     -41.890 -16.833  13.394  1.00 71.19           H  
ATOM   2273  NH1 ARG A 144     -43.089 -14.780  11.330  1.00 71.19           N  
ATOM   2274 HH11 ARG A 144     -42.914 -15.293  10.478  1.00 71.19           H  
ATOM   2275 HH12 ARG A 144     -43.440 -13.833  11.335  1.00 71.19           H  
ATOM   2276  NH2 ARG A 144     -42.834 -14.715  13.576  1.00 71.19           N  
ATOM   2277 HH21 ARG A 144     -42.460 -15.206  14.375  1.00 71.19           H  
ATOM   2278 HH22 ARG A 144     -43.147 -13.760  13.669  1.00 71.19           H  
ATOM   2279  CZ  ARG A 144     -42.699 -15.338  12.443  1.00 71.19           C  
ATOM   2280  N   ASP A 145     -40.657 -22.650  11.014  1.00 74.19           N  
ATOM   2281  H   ASP A 145     -41.163 -22.391  11.848  1.00 74.19           H  
ATOM   2282  CA  ASP A 145     -41.123 -23.818  10.270  1.00 74.19           C  
ATOM   2283  HA  ASP A 145     -40.262 -24.448  10.049  1.00 74.19           H  
ATOM   2284  C   ASP A 145     -41.811 -23.350   8.970  1.00 74.19           C  
ATOM   2285  CB  ASP A 145     -42.065 -24.654  11.148  1.00 74.19           C  
ATOM   2286  HB2 ASP A 145     -41.560 -24.868  12.090  1.00 74.19           H  
ATOM   2287  HB3 ASP A 145     -42.960 -24.073  11.373  1.00 74.19           H  
ATOM   2288  O   ASP A 145     -42.800 -22.608   9.047  1.00 74.19           O  
ATOM   2289  CG  ASP A 145     -42.480 -25.987  10.511  1.00 74.19           C  
ATOM   2290  OD1 ASP A 145     -42.469 -26.100   9.261  1.00 74.19           O  
ATOM   2291  OD2 ASP A 145     -42.866 -26.888  11.276  1.00 74.19           O  
ATOM   2292  N   PRO A 146     -41.328 -23.759   7.780  1.00 74.62           N  
ATOM   2293  CA  PRO A 146     -41.913 -23.368   6.500  1.00 74.62           C  
ATOM   2294  HA  PRO A 146     -41.749 -22.301   6.350  1.00 74.62           H  
ATOM   2295  C   PRO A 146     -43.411 -23.669   6.393  1.00 74.62           C  
ATOM   2296  CB  PRO A 146     -41.144 -24.162   5.438  1.00 74.62           C  
ATOM   2297  HB2 PRO A 146     -41.666 -25.092   5.209  1.00 74.62           H  
ATOM   2298  HB3 PRO A 146     -41.002 -23.578   4.528  1.00 74.62           H  
ATOM   2299  O   PRO A 146     -44.129 -22.942   5.712  1.00 74.62           O  
ATOM   2300  CG  PRO A 146     -39.815 -24.495   6.105  1.00 74.62           C  
ATOM   2301  HG2 PRO A 146     -39.123 -23.664   5.971  1.00 74.62           H  
ATOM   2302  HG3 PRO A 146     -39.383 -25.418   5.717  1.00 74.62           H  
ATOM   2303  CD  PRO A 146     -40.171 -24.616   7.579  1.00 74.62           C  
ATOM   2304  HD2 PRO A 146     -40.427 -25.649   7.813  1.00 74.62           H  
ATOM   2305  HD3 PRO A 146     -39.320 -24.292   8.179  1.00 74.62           H  
ATOM   2306  N   THR A 147     -43.902 -24.708   7.077  1.00 76.50           N  
ATOM   2307  H   THR A 147     -43.286 -25.224   7.689  1.00 76.50           H  
ATOM   2308  CA  THR A 147     -45.321 -25.104   7.033  1.00 76.50           C  
ATOM   2309  HA  THR A 147     -45.639 -25.155   5.992  1.00 76.50           H  
ATOM   2310  C   THR A 147     -46.244 -24.099   7.725  1.00 76.50           C  
ATOM   2311  CB  THR A 147     -45.532 -26.488   7.659  1.00 76.50           C  
ATOM   2312  HB  THR A 147     -46.586 -26.747   7.560  1.00 76.50           H  
ATOM   2313  O   THR A 147     -47.427 -24.012   7.405  1.00 76.50           O  
ATOM   2314  CG2 THR A 147     -44.712 -27.586   6.982  1.00 76.50           C  
ATOM   2315 HG21 THR A 147     -44.886 -27.578   5.906  1.00 76.50           H  
ATOM   2316 HG22 THR A 147     -45.015 -28.553   7.386  1.00 76.50           H  
ATOM   2317 HG23 THR A 147     -43.650 -27.444   7.183  1.00 76.50           H  
ATOM   2318  OG1 THR A 147     -45.204 -26.471   9.025  1.00 76.50           O  
ATOM   2319  HG1 THR A 147     -44.261 -26.609   9.138  1.00 76.50           H  
ATOM   2320  N   THR A 148     -45.701 -23.294   8.640  1.00 69.88           N  
ATOM   2321  H   THR A 148     -44.726 -23.436   8.860  1.00 69.88           H  
ATOM   2322  CA  THR A 148     -46.440 -22.250   9.366  1.00 69.88           C  
ATOM   2323  HA  THR A 148     -47.474 -22.576   9.481  1.00 69.88           H  
ATOM   2324  C   THR A 148     -46.495 -20.920   8.613  1.00 69.88           C  
ATOM   2325  CB  THR A 148     -45.875 -22.049  10.778  1.00 69.88           C  
ATOM   2326  HB  THR A 148     -46.502 -21.324  11.296  1.00 69.88           H  
ATOM   2327  O   THR A 148     -47.220 -20.005   9.013  1.00 69.88           O  
ATOM   2328  CG2 THR A 148     -45.903 -23.344  11.591  1.00 69.88           C  
ATOM   2329 HG21 THR A 148     -45.299 -24.116  11.114  1.00 69.88           H  
ATOM   2330 HG22 THR A 148     -46.929 -23.702  11.672  1.00 69.88           H  
ATOM   2331 HG23 THR A 148     -45.511 -23.158  12.591  1.00 69.88           H  
ATOM   2332  OG1 THR A 148     -44.556 -21.543  10.762  1.00 69.88           O  
ATOM   2333  HG1 THR A 148     -44.005 -22.067  10.176  1.00 69.88           H  
ATOM   2334  N   VAL A 149     -45.766 -20.797   7.498  1.00 64.19           N  
ATOM   2335  H   VAL A 149     -45.230 -21.594   7.186  1.00 64.19           H  
ATOM   2336  CA  VAL A 149     -45.766 -19.601   6.650  1.00 64.19           C  
ATOM   2337  HA  VAL A 149     -45.803 -18.723   7.294  1.00 64.19           H  
ATOM   2338  C   VAL A 149     -47.029 -19.597   5.783  1.00 64.19           C  
ATOM   2339  CB  VAL A 149     -44.473 -19.496   5.816  1.00 64.19           C  
ATOM   2340  HB  VAL A 149     -44.434 -20.310   5.092  1.00 64.19           H  
ATOM   2341  O   VAL A 149     -47.027 -20.000   4.626  1.00 64.19           O  
ATOM   2342  CG1 VAL A 149     -44.419 -18.158   5.060  1.00 64.19           C  
ATOM   2343 HG11 VAL A 149     -44.384 -17.323   5.760  1.00 64.19           H  
ATOM   2344 HG12 VAL A 149     -43.533 -18.143   4.425  1.00 64.19           H  
ATOM   2345 HG13 VAL A 149     -45.289 -18.048   4.413  1.00 64.19           H  
ATOM   2346  CG2 VAL A 149     -43.217 -19.570   6.699  1.00 64.19           C  
ATOM   2347 HG21 VAL A 149     -43.235 -18.781   7.451  1.00 64.19           H  
ATOM   2348 HG22 VAL A 149     -43.164 -20.536   7.201  1.00 64.19           H  
ATOM   2349 HG23 VAL A 149     -42.323 -19.461   6.084  1.00 64.19           H  
ATOM   2350  N   THR A 150     -48.138 -19.125   6.351  1.00 71.81           N  
ATOM   2351  H   THR A 150     -48.115 -18.944   7.345  1.00 71.81           H  
ATOM   2352  CA  THR A 150     -49.430 -18.992   5.647  1.00 71.81           C  
ATOM   2353  HA  THR A 150     -49.591 -19.871   5.023  1.00 71.81           H  
ATOM   2354  C   THR A 150     -49.497 -17.770   4.735  1.00 71.81           C  
ATOM   2355  CB  THR A 150     -50.581 -18.889   6.652  1.00 71.81           C  
ATOM   2356  HB  THR A 150     -51.514 -18.717   6.116  1.00 71.81           H  
ATOM   2357  O   THR A 150     -50.291 -17.724   3.800  1.00 71.81           O  
ATOM   2358  CG2 THR A 150     -50.728 -20.159   7.487  1.00 71.81           C  
ATOM   2359 HG21 THR A 150     -51.613 -20.085   8.119  1.00 71.81           H  
ATOM   2360 HG22 THR A 150     -49.849 -20.312   8.113  1.00 71.81           H  
ATOM   2361 HG23 THR A 150     -50.843 -21.018   6.826  1.00 71.81           H  
ATOM   2362  OG1 THR A 150     -50.351 -17.817   7.545  1.00 71.81           O  
ATOM   2363  HG1 THR A 150     -50.849 -18.017   8.341  1.00 71.81           H  
ATOM   2364  N   THR A 151     -48.675 -16.759   5.010  1.00 68.31           N  
ATOM   2365  H   THR A 151     -48.020 -16.883   5.769  1.00 68.31           H  
ATOM   2366  CA  THR A 151     -48.605 -15.513   4.247  1.00 68.31           C  
ATOM   2367  HA  THR A 151     -49.079 -15.659   3.276  1.00 68.31           H  
ATOM   2368  C   THR A 151     -47.148 -15.162   3.995  1.00 68.31           C  
ATOM   2369  CB  THR A 151     -49.337 -14.356   4.954  1.00 68.31           C  
ATOM   2370  HB  THR A 151     -48.993 -13.408   4.540  1.00 68.31           H  
ATOM   2371  O   THR A 151     -46.356 -15.048   4.931  1.00 68.31           O  
ATOM   2372  CG2 THR A 151     -50.850 -14.444   4.755  1.00 68.31           C  
ATOM   2373 HG21 THR A 151     -51.332 -13.600   5.248  1.00 68.31           H  
ATOM   2374 HG22 THR A 151     -51.235 -15.374   5.174  1.00 68.31           H  
ATOM   2375 HG23 THR A 151     -51.084 -14.410   3.691  1.00 68.31           H  
ATOM   2376  OG1 THR A 151     -49.116 -14.361   6.350  1.00 68.31           O  
ATOM   2377  HG1 THR A 151     -49.417 -15.218   6.659  1.00 68.31           H  
ATOM   2378  N   LEU A 152     -46.792 -14.981   2.722  1.00 66.00           N  
ATOM   2379  H   LEU A 152     -47.483 -15.117   1.998  1.00 66.00           H  
ATOM   2380  CA  LEU A 152     -45.501 -14.423   2.336  1.00 66.00           C  
ATOM   2381  HA  LEU A 152     -44.707 -14.950   2.864  1.00 66.00           H  
ATOM   2382  C   LEU A 152     -45.466 -12.956   2.763  1.00 66.00           C  
ATOM   2383  CB  LEU A 152     -45.293 -14.572   0.818  1.00 66.00           C  
ATOM   2384  HB2 LEU A 152     -44.570 -13.830   0.479  1.00 66.00           H  
ATOM   2385  HB3 LEU A 152     -46.235 -14.353   0.316  1.00 66.00           H  
ATOM   2386  O   LEU A 152     -46.156 -12.107   2.199  1.00 66.00           O  
ATOM   2387  CG  LEU A 152     -44.792 -15.966   0.399  1.00 66.00           C  
ATOM   2388  HG  LEU A 152     -45.327 -16.732   0.959  1.00 66.00           H  
ATOM   2389  CD1 LEU A 152     -45.055 -16.188  -1.089  1.00 66.00           C  
ATOM   2390 HD11 LEU A 152     -46.125 -16.127  -1.287  1.00 66.00           H  
ATOM   2391 HD12 LEU A 152     -44.707 -17.180  -1.380  1.00 66.00           H  
ATOM   2392 HD13 LEU A 152     -44.535 -15.435  -1.680  1.00 66.00           H  
ATOM   2393  CD2 LEU A 152     -43.288 -16.114   0.644  1.00 66.00           C  
ATOM   2394 HD21 LEU A 152     -42.737 -15.342   0.108  1.00 66.00           H  
ATOM   2395 HD22 LEU A 152     -42.959 -17.096   0.302  1.00 66.00           H  
ATOM   2396 HD23 LEU A 152     -43.084 -16.040   1.713  1.00 66.00           H  
ATOM   2397  N   ARG A 153     -44.653 -12.655   3.768  1.00 65.81           N  
ATOM   2398  H   ARG A 153     -44.157 -13.413   4.215  1.00 65.81           H  
ATOM   2399  CA  ARG A 153     -44.287 -11.294   4.133  1.00 65.81           C  
ATOM   2400  HA  ARG A 153     -45.129 -10.631   3.932  1.00 65.81           H  
ATOM   2401  C   ARG A 153     -43.132 -10.865   3.240  1.00 65.81           C  
ATOM   2402  CB  ARG A 153     -43.952 -11.216   5.630  1.00 65.81           C  
ATOM   2403  HB2 ARG A 153     -43.137 -11.901   5.863  1.00 65.81           H  
ATOM   2404  HB3 ARG A 153     -43.628 -10.202   5.864  1.00 65.81           H  
ATOM   2405  O   ARG A 153     -42.115 -11.552   3.146  1.00 65.81           O  
ATOM   2406  CG  ARG A 153     -45.186 -11.564   6.478  1.00 65.81           C  
ATOM   2407  HG2 ARG A 153     -46.011 -10.909   6.200  1.00 65.81           H  
ATOM   2408  HG3 ARG A 153     -45.479 -12.598   6.293  1.00 65.81           H  
ATOM   2409  CD  ARG A 153     -44.896 -11.398   7.971  1.00 65.81           C  
ATOM   2410  HD2 ARG A 153     -44.611 -10.362   8.156  1.00 65.81           H  
ATOM   2411  HD3 ARG A 153     -44.064 -12.048   8.237  1.00 65.81           H  
ATOM   2412  NE  ARG A 153     -46.081 -11.747   8.778  1.00 65.81           N  
ATOM   2413  HE  ARG A 153     -46.854 -12.160   8.277  1.00 65.81           H  
ATOM   2414  NH1 ARG A 153     -45.248 -11.125  10.826  1.00 65.81           N  
ATOM   2415 HH11 ARG A 153     -45.398 -10.936  11.806  1.00 65.81           H  
ATOM   2416 HH12 ARG A 153     -44.414 -10.787  10.367  1.00 65.81           H  
ATOM   2417  NH2 ARG A 153     -47.320 -11.948  10.677  1.00 65.81           N  
ATOM   2418 HH21 ARG A 153     -47.424 -11.848  11.677  1.00 65.81           H  
ATOM   2419 HH22 ARG A 153     -48.078 -12.335  10.133  1.00 65.81           H  
ATOM   2420  CZ  ARG A 153     -46.211 -11.604  10.085  1.00 65.81           C  
ATOM   2421  N   VAL A 154     -43.298  -9.743   2.551  1.00 69.56           N  
ATOM   2422  H   VAL A 154     -44.165  -9.235   2.656  1.00 69.56           H  
ATOM   2423  CA  VAL A 154     -42.167  -9.059   1.919  1.00 69.56           C  
ATOM   2424  HA  VAL A 154     -41.600  -9.779   1.329  1.00 69.56           H  
ATOM   2425  C   VAL A 154     -41.313  -8.506   3.061  1.00 69.56           C  
ATOM   2426  CB  VAL A 154     -42.640  -7.941   0.972  1.00 69.56           C  
ATOM   2427  HB  VAL A 154     -43.231  -7.215   1.530  1.00 69.56           H  
ATOM   2428  O   VAL A 154     -41.874  -7.793   3.898  1.00 69.56           O  
ATOM   2429  CG1 VAL A 154     -41.453  -7.220   0.324  1.00 69.56           C  
ATOM   2430 HG11 VAL A 154     -40.826  -7.930  -0.216  1.00 69.56           H  
ATOM   2431 HG12 VAL A 154     -40.856  -6.717   1.084  1.00 69.56           H  
ATOM   2432 HG13 VAL A 154     -41.816  -6.463  -0.371  1.00 69.56           H  
ATOM   2433  CG2 VAL A 154     -43.513  -8.522  -0.150  1.00 69.56           C  
ATOM   2434 HG21 VAL A 154     -43.824  -7.723  -0.823  1.00 69.56           H  
ATOM   2435 HG22 VAL A 154     -44.409  -8.984   0.262  1.00 69.56           H  
ATOM   2436 HG23 VAL A 154     -42.952  -9.266  -0.716  1.00 69.56           H  
ATOM   2437  N   PRO A 155     -40.010  -8.836   3.146  1.00 66.56           N  
ATOM   2438  CA  PRO A 155     -39.151  -8.294   4.187  1.00 66.56           C  
ATOM   2439  HA  PRO A 155     -39.497  -8.670   5.150  1.00 66.56           H  
ATOM   2440  C   PRO A 155     -39.218  -6.771   4.157  1.00 66.56           C  
ATOM   2441  CB  PRO A 155     -37.737  -8.813   3.911  1.00 66.56           C  
ATOM   2442  HB2 PRO A 155     -37.206  -9.041   4.835  1.00 66.56           H  
ATOM   2443  HB3 PRO A 155     -37.174  -8.092   3.318  1.00 66.56           H  
ATOM   2444  O   PRO A 155     -39.046  -6.154   3.104  1.00 66.56           O  
ATOM   2445  CG  PRO A 155     -37.984 -10.065   3.075  1.00 66.56           C  
ATOM   2446  HG2 PRO A 155     -38.172 -10.909   3.738  1.00 66.56           H  
ATOM   2447  HG3 PRO A 155     -37.147 -10.280   2.410  1.00 66.56           H  
ATOM   2448  CD  PRO A 155     -39.258  -9.741   2.297  1.00 66.56           C  
ATOM   2449  HD2 PRO A 155     -39.005  -9.235   1.365  1.00 66.56           H  
ATOM   2450  HD3 PRO A 155     -39.809 -10.660   2.098  1.00 66.56           H  
ATOM   2451  N   VAL A 156     -39.505  -6.173   5.305  1.00 70.06           N  
ATOM   2452  H   VAL A 156     -39.503  -6.735   6.144  1.00 70.06           H  
ATOM   2453  CA  VAL A 156     -39.598  -4.723   5.437  1.00 70.06           C  
ATOM   2454  HA  VAL A 156     -39.656  -4.285   4.441  1.00 70.06           H  
ATOM   2455  C   VAL A 156     -38.309  -4.263   6.090  1.00 70.06           C  
ATOM   2456  CB  VAL A 156     -40.845  -4.256   6.217  1.00 70.06           C  
ATOM   2457  HB  VAL A 156     -40.631  -4.272   7.286  1.00 70.06           H  
ATOM   2458  O   VAL A 156     -37.858  -4.842   7.077  1.00 70.06           O  
ATOM   2459  CG1 VAL A 156     -41.203  -2.822   5.801  1.00 70.06           C  
ATOM   2460 HG11 VAL A 156     -41.441  -2.784   4.738  1.00 70.06           H  
ATOM   2461 HG12 VAL A 156     -42.064  -2.476   6.373  1.00 70.06           H  
ATOM   2462 HG13 VAL A 156     -40.367  -2.155   6.011  1.00 70.06           H  
ATOM   2463  CG2 VAL A 156     -42.084  -5.128   5.973  1.00 70.06           C  
ATOM   2464 HG21 VAL A 156     -42.947  -4.703   6.486  1.00 70.06           H  
ATOM   2465 HG22 VAL A 156     -42.291  -5.190   4.905  1.00 70.06           H  
ATOM   2466 HG23 VAL A 156     -41.917  -6.133   6.360  1.00 70.06           H  
ATOM   2467  N   PHE A 157     -37.691  -3.227   5.540  1.00 69.44           N  
ATOM   2468  H   PHE A 157     -38.087  -2.785   4.723  1.00 69.44           H  
ATOM   2469  CA  PHE A 157     -36.557  -2.603   6.201  1.00 69.44           C  
ATOM   2470  HA  PHE A 157     -35.857  -3.371   6.532  1.00 69.44           H  
ATOM   2471  C   PHE A 157     -37.056  -1.858   7.435  1.00 69.44           C  
ATOM   2472  CB  PHE A 157     -35.833  -1.691   5.216  1.00 69.44           C  
ATOM   2473  HB2 PHE A 157     -36.559  -1.114   4.642  1.00 69.44           H  
ATOM   2474  HB3 PHE A 157     -35.242  -0.975   5.787  1.00 69.44           H  
ATOM   2475  O   PHE A 157     -37.792  -0.877   7.308  1.00 69.44           O  
ATOM   2476  CG  PHE A 157     -34.911  -2.447   4.283  1.00 69.44           C  
ATOM   2477  CD1 PHE A 157     -33.638  -2.857   4.726  1.00 69.44           C  
ATOM   2478  HD1 PHE A 157     -33.318  -2.665   5.740  1.00 69.44           H  
ATOM   2479  CD2 PHE A 157     -35.327  -2.762   2.977  1.00 69.44           C  
ATOM   2480  HD2 PHE A 157     -36.309  -2.472   2.634  1.00 69.44           H  
ATOM   2481  CE1 PHE A 157     -32.768  -3.530   3.855  1.00 69.44           C  
ATOM   2482  HE1 PHE A 157     -31.781  -3.813   4.191  1.00 69.44           H  
ATOM   2483  CE2 PHE A 157     -34.464  -3.458   2.112  1.00 69.44           C  
ATOM   2484  HE2 PHE A 157     -34.785  -3.700   1.110  1.00 69.44           H  
ATOM   2485  CZ  PHE A 157     -33.181  -3.833   2.547  1.00 69.44           C  
ATOM   2486  HZ  PHE A 157     -32.514  -4.356   1.878  1.00 69.44           H  
ATOM   2487  N   ARG A 158     -36.663  -2.329   8.619  1.00 71.25           N  
ATOM   2488  H   ARG A 158     -36.043  -3.127   8.645  1.00 71.25           H  
ATOM   2489  CA  ARG A 158     -36.876  -1.598   9.864  1.00 71.25           C  
ATOM   2490  HA  ARG A 158     -37.736  -0.943   9.726  1.00 71.25           H  
ATOM   2491  C   ARG A 158     -35.662  -0.732  10.175  1.00 71.25           C  
ATOM   2492  CB  ARG A 158     -37.183  -2.536  11.033  1.00 71.25           C  
ATOM   2493  HB2 ARG A 158     -37.007  -1.989  11.959  1.00 71.25           H  
ATOM   2494  HB3 ARG A 158     -36.497  -3.383  11.025  1.00 71.25           H  
ATOM   2495  O   ARG A 158     -34.541  -1.170   9.904  1.00 71.25           O  
ATOM   2496  CG  ARG A 158     -38.638  -3.033  11.003  1.00 71.25           C  
ATOM   2497  HG2 ARG A 158     -38.654  -4.083  10.711  1.00 71.25           H  
ATOM   2498  HG3 ARG A 158     -39.231  -2.470  10.282  1.00 71.25           H  
ATOM   2499  CD  ARG A 158     -39.266  -2.868  12.390  1.00 71.25           C  
ATOM   2500  HD2 ARG A 158     -38.577  -3.255  13.141  1.00 71.25           H  
ATOM   2501  HD3 ARG A 158     -39.381  -1.803  12.593  1.00 71.25           H  
ATOM   2502  NE  ARG A 158     -40.586  -3.521  12.489  1.00 71.25           N  
ATOM   2503  HE  ARG A 158     -41.314  -3.186  11.874  1.00 71.25           H  
ATOM   2504  NH1 ARG A 158     -40.029  -5.017  14.139  1.00 71.25           N  
ATOM   2505 HH11 ARG A 158     -40.170  -5.963  14.463  1.00 71.25           H  
ATOM   2506 HH12 ARG A 158     -39.060  -4.921  13.870  1.00 71.25           H  
ATOM   2507  NH2 ARG A 158     -42.104  -4.966  13.390  1.00 71.25           N  
ATOM   2508 HH21 ARG A 158     -42.206  -5.768  13.996  1.00 71.25           H  
ATOM   2509 HH22 ARG A 158     -42.839  -4.618  12.792  1.00 71.25           H  
ATOM   2510  CZ  ARG A 158     -40.895  -4.487  13.337  1.00 71.25           C  
ATOM   2511  N   PRO A 159     -35.877   0.468  10.738  1.00 69.75           N  
ATOM   2512  CA  PRO A 159     -34.796   1.249  11.312  1.00 69.75           C  
ATOM   2513  HA  PRO A 159     -34.121   1.556  10.513  1.00 69.75           H  
ATOM   2514  C   PRO A 159     -34.060   0.409  12.362  1.00 69.75           C  
ATOM   2515  CB  PRO A 159     -35.438   2.492  11.940  1.00 69.75           C  
ATOM   2516  HB2 PRO A 159     -35.530   2.366  13.019  1.00 69.75           H  
ATOM   2517  HB3 PRO A 159     -34.864   3.391  11.717  1.00 69.75           H  
ATOM   2518  O   PRO A 159     -34.701  -0.256  13.174  1.00 69.75           O  
ATOM   2519  CG  PRO A 159     -36.834   2.550  11.325  1.00 69.75           C  
ATOM   2520  HG2 PRO A 159     -36.795   3.113  10.393  1.00 69.75           H  
ATOM   2521  HG3 PRO A 159     -37.559   2.992  12.009  1.00 69.75           H  
ATOM   2522  CD  PRO A 159     -37.157   1.093  11.025  1.00 69.75           C  
ATOM   2523  HD2 PRO A 159     -37.836   1.049  10.174  1.00 69.75           H  
ATOM   2524  HD3 PRO A 159     -37.601   0.623  11.902  1.00 69.75           H  
ATOM   2525  N   MET A 160     -32.738   0.428  12.330  1.00 64.75           N  
ATOM   2526  H   MET A 160     -32.297   1.046  11.663  1.00 64.75           H  
ATOM   2527  CA  MET A 160     -31.864  -0.103  13.368  1.00 64.75           C  
ATOM   2528  HA  MET A 160     -32.466  -0.434  14.214  1.00 64.75           H  
ATOM   2529  C   MET A 160     -30.960   1.015  13.875  1.00 64.75           C  
ATOM   2530  CB  MET A 160     -31.062  -1.313  12.856  1.00 64.75           C  
ATOM   2531  HB2 MET A 160     -30.494  -1.718  13.693  1.00 64.75           H  
ATOM   2532  HB3 MET A 160     -31.760  -2.083  12.525  1.00 64.75           H  
ATOM   2533  O   MET A 160     -30.832   2.055  13.223  1.00 64.75           O  
ATOM   2534  CG  MET A 160     -30.095  -0.995  11.706  1.00 64.75           C  
ATOM   2535  HG2 MET A 160     -29.444  -0.168  11.990  1.00 64.75           H  
ATOM   2536  HG3 MET A 160     -30.690  -0.677  10.850  1.00 64.75           H  
ATOM   2537  SD  MET A 160     -29.053  -2.385  11.171  1.00 64.75           S  
ATOM   2538  CE  MET A 160     -27.976  -2.539  12.624  1.00 64.75           C  
ATOM   2539  HE1 MET A 160     -27.520  -1.572  12.835  1.00 64.75           H  
ATOM   2540  HE2 MET A 160     -28.553  -2.857  13.493  1.00 64.75           H  
ATOM   2541  HE3 MET A 160     -27.188  -3.265  12.425  1.00 64.75           H  
ATOM   2542  N   ASP A 161     -30.324   0.786  15.021  1.00 66.88           N  
ATOM   2543  H   ASP A 161     -30.508  -0.052  15.554  1.00 66.88           H  
ATOM   2544  CA  ASP A 161     -29.272   1.675  15.499  1.00 66.88           C  
ATOM   2545  HA  ASP A 161     -29.710   2.653  15.698  1.00 66.88           H  
ATOM   2546  C   ASP A 161     -28.204   1.834  14.414  1.00 66.88           C  
ATOM   2547  CB  ASP A 161     -28.659   1.150  16.802  1.00 66.88           C  
ATOM   2548  HB2 ASP A 161     -28.261   0.149  16.633  1.00 66.88           H  
ATOM   2549  HB3 ASP A 161     -27.833   1.800  17.089  1.00 66.88           H  
ATOM   2550  O   ASP A 161     -27.830   0.865  13.746  1.00 66.88           O  
ATOM   2551  CG  ASP A 161     -29.670   1.118  17.951  1.00 66.88           C  
ATOM   2552  OD1 ASP A 161     -30.530   2.026  18.002  1.00 66.88           O  
ATOM   2553  OD2 ASP A 161     -29.594   0.162  18.752  1.00 66.88           O  
ATOM   2554  N   LEU A 162     -27.762   3.077  14.219  1.00 66.38           N  
ATOM   2555  H   LEU A 162     -28.107   3.806  14.826  1.00 66.38           H  
ATOM   2556  CA  LEU A 162     -26.863   3.456  13.139  1.00 66.38           C  
ATOM   2557  HA  LEU A 162     -27.353   3.232  12.191  1.00 66.38           H  
ATOM   2558  C   LEU A 162     -25.564   2.647  13.235  1.00 66.38           C  
ATOM   2559  CB  LEU A 162     -26.603   4.970  13.229  1.00 66.38           C  
ATOM   2560  HB2 LEU A 162     -27.540   5.488  13.432  1.00 66.38           H  
ATOM   2561  HB3 LEU A 162     -25.947   5.165  14.078  1.00 66.38           H  
ATOM   2562  O   LEU A 162     -24.725   2.900  14.098  1.00 66.38           O  
ATOM   2563  CG  LEU A 162     -25.976   5.535  11.939  1.00 66.38           C  
ATOM   2564  HG  LEU A 162     -25.578   4.724  11.329  1.00 66.38           H  
ATOM   2565  CD1 LEU A 162     -27.045   6.275  11.136  1.00 66.38           C  
ATOM   2566 HD11 LEU A 162     -27.414   7.132  11.698  1.00 66.38           H  
ATOM   2567 HD12 LEU A 162     -26.618   6.636  10.200  1.00 66.38           H  
ATOM   2568 HD13 LEU A 162     -27.871   5.602  10.906  1.00 66.38           H  
ATOM   2569  CD2 LEU A 162     -24.829   6.492  12.254  1.00 66.38           C  
ATOM   2570 HD21 LEU A 162     -24.417   6.892  11.328  1.00 66.38           H  
ATOM   2571 HD22 LEU A 162     -24.041   5.962  12.789  1.00 66.38           H  
ATOM   2572 HD23 LEU A 162     -25.186   7.321  12.865  1.00 66.38           H  
ATOM   2573  N   MET A 163     -25.394   1.670  12.347  1.00 72.31           N  
ATOM   2574  H   MET A 163     -26.162   1.434  11.734  1.00 72.31           H  
ATOM   2575  CA  MET A 163     -24.178   0.873  12.287  1.00 72.31           C  
ATOM   2576  HA  MET A 163     -23.621   0.995  13.216  1.00 72.31           H  
ATOM   2577  C   MET A 163     -23.310   1.385  11.145  1.00 72.31           C  
ATOM   2578  CB  MET A 163     -24.528  -0.613  12.175  1.00 72.31           C  
ATOM   2579  HB2 MET A 163     -25.203  -0.879  12.989  1.00 72.31           H  
ATOM   2580  HB3 MET A 163     -25.029  -0.807  11.227  1.00 72.31           H  
ATOM   2581  O   MET A 163     -23.686   1.300   9.976  1.00 72.31           O  
ATOM   2582  CG  MET A 163     -23.272  -1.480  12.283  1.00 72.31           C  
ATOM   2583  HG2 MET A 163     -22.762  -1.264  13.222  1.00 72.31           H  
ATOM   2584  HG3 MET A 163     -22.603  -1.217  11.463  1.00 72.31           H  
ATOM   2585  SD  MET A 163     -23.605  -3.259  12.196  1.00 72.31           S  
ATOM   2586  CE  MET A 163     -21.956  -3.816  11.693  1.00 72.31           C  
ATOM   2587  HE1 MET A 163     -21.947  -4.902  11.604  1.00 72.31           H  
ATOM   2588  HE2 MET A 163     -21.224  -3.510  12.440  1.00 72.31           H  
ATOM   2589  HE3 MET A 163     -21.695  -3.372  10.733  1.00 72.31           H  
ATOM   2590  N   VAL A 164     -22.140   1.917  11.480  1.00 74.25           N  
ATOM   2591  H   VAL A 164     -21.898   2.002  12.456  1.00 74.25           H  
ATOM   2592  CA  VAL A 164     -21.169   2.378  10.489  1.00 74.25           C  
ATOM   2593  HA  VAL A 164     -21.698   2.693   9.589  1.00 74.25           H  
ATOM   2594  C   VAL A 164     -20.252   1.216  10.131  1.00 74.25           C  
ATOM   2595  CB  VAL A 164     -20.378   3.588  10.997  1.00 74.25           C  
ATOM   2596  HB  VAL A 164     -19.732   3.276  11.818  1.00 74.25           H  
ATOM   2597  O   VAL A 164     -19.565   0.664  10.986  1.00 74.25           O  
ATOM   2598  CG1 VAL A 164     -19.516   4.149   9.863  1.00 74.25           C  
ATOM   2599 HG11 VAL A 164     -20.146   4.478   9.037  1.00 74.25           H  
ATOM   2600 HG12 VAL A 164     -18.809   3.393   9.521  1.00 74.25           H  
ATOM   2601 HG13 VAL A 164     -18.948   4.998  10.243  1.00 74.25           H  
ATOM   2602  CG2 VAL A 164     -21.308   4.700  11.495  1.00 74.25           C  
ATOM   2603 HG21 VAL A 164     -21.956   5.052  10.692  1.00 74.25           H  
ATOM   2604 HG22 VAL A 164     -20.699   5.527  11.860  1.00 74.25           H  
ATOM   2605 HG23 VAL A 164     -21.915   4.356  12.333  1.00 74.25           H  
ATOM   2606  N   GLU A 165     -20.249   0.828   8.860  1.00 77.94           N  
ATOM   2607  H   GLU A 165     -20.862   1.302   8.212  1.00 77.94           H  
ATOM   2608  CA  GLU A 165     -19.406  -0.248   8.347  1.00 77.94           C  
ATOM   2609  HA  GLU A 165     -18.890  -0.732   9.176  1.00 77.94           H  
ATOM   2610  C   GLU A 165     -18.351   0.329   7.402  1.00 77.94           C  
ATOM   2611  CB  GLU A 165     -20.283  -1.318   7.679  1.00 77.94           C  
ATOM   2612  HB2 GLU A 165     -20.754  -0.888   6.795  1.00 77.94           H  
ATOM   2613  HB3 GLU A 165     -21.067  -1.606   8.380  1.00 77.94           H  
ATOM   2614  O   GLU A 165     -18.676   0.932   6.372  1.00 77.94           O  
ATOM   2615  CG  GLU A 165     -19.504  -2.586   7.279  1.00 77.94           C  
ATOM   2616  HG2 GLU A 165     -19.034  -3.004   8.169  1.00 77.94           H  
ATOM   2617  HG3 GLU A 165     -18.719  -2.313   6.574  1.00 77.94           H  
ATOM   2618  CD  GLU A 165     -20.407  -3.655   6.630  1.00 77.94           C  
ATOM   2619  OE1 GLU A 165     -19.930  -4.763   6.309  1.00 77.94           O  
ATOM   2620  OE2 GLU A 165     -21.607  -3.389   6.389  1.00 77.94           O  
ATOM   2621  N   ALA A 166     -17.082   0.114   7.746  1.00 82.81           N  
ATOM   2622  H   ALA A 166     -16.890  -0.351   8.622  1.00 82.81           H  
ATOM   2623  CA  ALA A 166     -15.953   0.351   6.863  1.00 82.81           C  
ATOM   2624  HA  ALA A 166     -16.222   1.112   6.130  1.00 82.81           H  
ATOM   2625  C   ALA A 166     -15.607  -0.947   6.126  1.00 82.81           C  
ATOM   2626  CB  ALA A 166     -14.782   0.897   7.677  1.00 82.81           C  
ATOM   2627  HB1 ALA A 166     -13.934   1.099   7.022  1.00 82.81           H  
ATOM   2628  HB2 ALA A 166     -14.481   0.165   8.427  1.00 82.81           H  
ATOM   2629  HB3 ALA A 166     -15.075   1.820   8.176  1.00 82.81           H  
ATOM   2630  O   ALA A 166     -15.292  -1.964   6.738  1.00 82.81           O  
ATOM   2631  N   SER A 167     -15.663  -0.911   4.797  1.00 86.00           N  
ATOM   2632  H   SER A 167     -15.909  -0.034   4.361  1.00 86.00           H  
ATOM   2633  CA  SER A 167     -15.357  -2.058   3.939  1.00 86.00           C  
ATOM   2634  HA  SER A 167     -14.973  -2.863   4.566  1.00 86.00           H  
ATOM   2635  C   SER A 167     -14.287  -1.688   2.912  1.00 86.00           C  
ATOM   2636  CB  SER A 167     -16.628  -2.594   3.268  1.00 86.00           C  
ATOM   2637  HB2 SER A 167     -17.290  -2.991   4.038  1.00 86.00           H  
ATOM   2638  HB3 SER A 167     -16.366  -3.402   2.586  1.00 86.00           H  
ATOM   2639  O   SER A 167     -14.368  -0.612   2.306  1.00 86.00           O  
ATOM   2640  OG  SER A 167     -17.309  -1.571   2.557  1.00 86.00           O  
ATOM   2641  HG  SER A 167     -17.450  -0.860   3.186  1.00 86.00           H  
ATOM   2642  N   PRO A 168     -13.286  -2.549   2.671  1.00 84.56           N  
ATOM   2643  CA  PRO A 168     -12.303  -2.294   1.633  1.00 84.56           C  
ATOM   2644  HA  PRO A 168     -11.886  -1.292   1.741  1.00 84.56           H  
ATOM   2645  C   PRO A 168     -12.994  -2.422   0.270  1.00 84.56           C  
ATOM   2646  CB  PRO A 168     -11.192  -3.319   1.864  1.00 84.56           C  
ATOM   2647  HB2 PRO A 168     -10.696  -3.609   0.938  1.00 84.56           H  
ATOM   2648  HB3 PRO A 168     -10.467  -2.909   2.567  1.00 84.56           H  
ATOM   2649  O   PRO A 168     -13.469  -3.489  -0.117  1.00 84.56           O  
ATOM   2650  CG  PRO A 168     -11.915  -4.497   2.519  1.00 84.56           C  
ATOM   2651  HG2 PRO A 168     -11.250  -5.063   3.171  1.00 84.56           H  
ATOM   2652  HG3 PRO A 168     -12.332  -5.146   1.749  1.00 84.56           H  
ATOM   2653  CD  PRO A 168     -13.048  -3.841   3.305  1.00 84.56           C  
ATOM   2654  HD2 PRO A 168     -12.739  -3.695   4.340  1.00 84.56           H  
ATOM   2655  HD3 PRO A 168     -13.938  -4.470   3.268  1.00 84.56           H  
ATOM   2656  N   ARG A 169     -13.080  -1.317  -0.472  1.00 80.44           N  
ATOM   2657  H   ARG A 169     -12.656  -0.478  -0.101  1.00 80.44           H  
ATOM   2658  CA  ARG A 169     -13.664  -1.285  -1.821  1.00 80.44           C  
ATOM   2659  HA  ARG A 169     -14.432  -2.055  -1.879  1.00 80.44           H  
ATOM   2660  C   ARG A 169     -12.633  -1.627  -2.886  1.00 80.44           C  
ATOM   2661  CB  ARG A 169     -14.311   0.085  -2.072  1.00 80.44           C  
ATOM   2662  HB2 ARG A 169     -15.068   0.249  -1.306  1.00 80.44           H  
ATOM   2663  HB3 ARG A 169     -13.559   0.871  -1.991  1.00 80.44           H  
ATOM   2664  O   ARG A 169     -12.980  -2.275  -3.877  1.00 80.44           O  
ATOM   2665  CG  ARG A 169     -14.970   0.152  -3.461  1.00 80.44           C  
ATOM   2666  HG2 ARG A 169     -15.642  -0.697  -3.583  1.00 80.44           H  
ATOM   2667  HG3 ARG A 169     -14.206   0.110  -4.237  1.00 80.44           H  
ATOM   2668  CD  ARG A 169     -15.764   1.445  -3.637  1.00 80.44           C  
ATOM   2669  HD2 ARG A 169     -15.121   2.294  -3.408  1.00 80.44           H  
ATOM   2670  HD3 ARG A 169     -16.594   1.398  -2.932  1.00 80.44           H  
ATOM   2671  NE  ARG A 169     -16.313   1.577  -5.002  1.00 80.44           N  
ATOM   2672  HE  ARG A 169     -16.208   0.778  -5.612  1.00 80.44           H  
ATOM   2673  NH1 ARG A 169     -17.017   3.773  -4.898  1.00 80.44           N  
ATOM   2674 HH11 ARG A 169     -16.635   3.888  -3.970  1.00 80.44           H  
ATOM   2675 HH12 ARG A 169     -17.382   4.590  -5.366  1.00 80.44           H  
ATOM   2676  NH2 ARG A 169     -17.316   2.623  -6.765  1.00 80.44           N  
ATOM   2677 HH21 ARG A 169     -17.137   1.833  -7.368  1.00 80.44           H  
ATOM   2678 HH22 ARG A 169     -17.628   3.474  -7.209  1.00 80.44           H  
ATOM   2679  CZ  ARG A 169     -16.876   2.650  -5.539  1.00 80.44           C  
ATOM   2680  N   ARG A 170     -11.401  -1.142  -2.725  1.00 80.56           N  
ATOM   2681  H   ARG A 170     -11.213  -0.622  -1.880  1.00 80.56           H  
ATOM   2682  CA  ARG A 170     -10.272  -1.409  -3.623  1.00 80.56           C  
ATOM   2683  HA  ARG A 170     -10.446  -2.346  -4.153  1.00 80.56           H  
ATOM   2684  C   ARG A 170      -9.000  -1.592  -2.811  1.00 80.56           C  
ATOM   2685  CB  ARG A 170     -10.064  -0.275  -4.649  1.00 80.56           C  
ATOM   2686  HB2 ARG A 170      -9.772   0.640  -4.135  1.00 80.56           H  
ATOM   2687  HB3 ARG A 170      -9.203  -0.531  -5.267  1.00 80.56           H  
ATOM   2688  O   ARG A 170      -8.774  -0.867  -1.848  1.00 80.56           O  
ATOM   2689  CG  ARG A 170     -11.250   0.032  -5.575  1.00 80.56           C  
ATOM   2690  HG2 ARG A 170     -10.998   0.905  -6.177  1.00 80.56           H  
ATOM   2691  HG3 ARG A 170     -12.129   0.276  -4.978  1.00 80.56           H  
ATOM   2692  CD  ARG A 170     -11.555  -1.139  -6.515  1.00 80.56           C  
ATOM   2693  HD2 ARG A 170     -10.696  -1.285  -7.170  1.00 80.56           H  
ATOM   2694  HD3 ARG A 170     -11.679  -2.061  -5.948  1.00 80.56           H  
ATOM   2695  NE  ARG A 170     -12.720  -0.880  -7.376  1.00 80.56           N  
ATOM   2696  HE  ARG A 170     -12.550  -0.253  -8.149  1.00 80.56           H  
ATOM   2697  NH1 ARG A 170     -14.166  -2.412  -6.446  1.00 80.56           N  
ATOM   2698 HH11 ARG A 170     -13.553  -2.498  -5.647  1.00 80.56           H  
ATOM   2699 HH12 ARG A 170     -14.950  -3.042  -6.536  1.00 80.56           H  
ATOM   2700  NH2 ARG A 170     -14.693  -1.395  -8.366  1.00 80.56           N  
ATOM   2701 HH21 ARG A 170     -15.481  -2.019  -8.469  1.00 80.56           H  
ATOM   2702 HH22 ARG A 170     -14.410  -0.835  -9.158  1.00 80.56           H  
ATOM   2703  CZ  ARG A 170     -13.847  -1.565  -7.388  1.00 80.56           C  
ATOM   2704  N   ILE A 171      -8.175  -2.531  -3.244  1.00 81.56           N  
ATOM   2705  H   ILE A 171      -8.428  -3.062  -4.065  1.00 81.56           H  
ATOM   2706  CA  ILE A 171      -6.798  -2.699  -2.791  1.00 81.56           C  
ATOM   2707  HA  ILE A 171      -6.523  -1.910  -2.092  1.00 81.56           H  
ATOM   2708  C   ILE A 171      -5.962  -2.549  -4.054  1.00 81.56           C  
ATOM   2709  CB  ILE A 171      -6.603  -4.065  -2.099  1.00 81.56           C  
ATOM   2710  HB  ILE A 171      -6.828  -4.853  -2.817  1.00 81.56           H  
ATOM   2711  O   ILE A 171      -6.169  -3.291  -5.015  1.00 81.56           O  
ATOM   2712  CG1 ILE A 171      -7.566  -4.213  -0.895  1.00 81.56           C  
ATOM   2713 HG12 ILE A 171      -8.593  -4.055  -1.226  1.00 81.56           H  
ATOM   2714 HG13 ILE A 171      -7.337  -3.455  -0.147  1.00 81.56           H  
ATOM   2715  CG2 ILE A 171      -5.133  -4.212  -1.665  1.00 81.56           C  
ATOM   2716 HG21 ILE A 171      -4.467  -4.122  -2.522  1.00 81.56           H  
ATOM   2717 HG22 ILE A 171      -4.868  -3.445  -0.938  1.00 81.56           H  
ATOM   2718 HG23 ILE A 171      -4.958  -5.196  -1.229  1.00 81.56           H  
ATOM   2719  CD1 ILE A 171      -7.530  -5.593  -0.230  1.00 81.56           C  
ATOM   2720 HD11 ILE A 171      -7.691  -6.371  -0.977  1.00 81.56           H  
ATOM   2721 HD12 ILE A 171      -8.320  -5.652   0.518  1.00 81.56           H  
ATOM   2722 HD13 ILE A 171      -6.573  -5.755   0.266  1.00 81.56           H  
ATOM   2723  N   PHE A 172      -5.108  -1.535  -4.089  1.00 88.31           N  
ATOM   2724  H   PHE A 172      -4.931  -1.005  -3.248  1.00 88.31           H  
ATOM   2725  CA  PHE A 172      -4.274  -1.247  -5.248  1.00 88.31           C  
ATOM   2726  HA  PHE A 172      -4.819  -1.508  -6.155  1.00 88.31           H  
ATOM   2727  C   PHE A 172      -3.014  -2.104  -5.212  1.00 88.31           C  
ATOM   2728  CB  PHE A 172      -3.963   0.248  -5.317  1.00 88.31           C  
ATOM   2729  HB2 PHE A 172      -3.264   0.428  -6.134  1.00 88.31           H  
ATOM   2730  HB3 PHE A 172      -3.466   0.543  -4.393  1.00 88.31           H  
ATOM   2731  O   PHE A 172      -2.528  -2.482  -4.144  1.00 88.31           O  
ATOM   2732  CG  PHE A 172      -5.198   1.100  -5.537  1.00 88.31           C  
ATOM   2733  CD1 PHE A 172      -5.592   1.441  -6.843  1.00 88.31           C  
ATOM   2734  HD1 PHE A 172      -4.977   1.153  -7.683  1.00 88.31           H  
ATOM   2735  CD2 PHE A 172      -5.954   1.561  -4.445  1.00 88.31           C  
ATOM   2736  HD2 PHE A 172      -5.641   1.338  -3.436  1.00 88.31           H  
ATOM   2737  CE1 PHE A 172      -6.756   2.199  -7.059  1.00 88.31           C  
ATOM   2738  HE1 PHE A 172      -7.042   2.460  -8.068  1.00 88.31           H  
ATOM   2739  CE2 PHE A 172      -7.099   2.345  -4.657  1.00 88.31           C  
ATOM   2740  HE2 PHE A 172      -7.638   2.732  -3.805  1.00 88.31           H  
ATOM   2741  CZ  PHE A 172      -7.513   2.652  -5.964  1.00 88.31           C  
ATOM   2742  HZ  PHE A 172      -8.391   3.258  -6.130  1.00 88.31           H  
ATOM   2743  N   ALA A 173      -2.496  -2.420  -6.393  1.00 84.38           N  
ATOM   2744  H   ALA A 173      -2.948  -2.080  -7.230  1.00 84.38           H  
ATOM   2745  CA  ALA A 173      -1.285  -3.198  -6.546  1.00 84.38           C  
ATOM   2746  HA  ALA A 173      -1.425  -4.151  -6.035  1.00 84.38           H  
ATOM   2747  C   ALA A 173      -0.090  -2.485  -5.904  1.00 84.38           C  
ATOM   2748  CB  ALA A 173      -1.058  -3.474  -8.036  1.00 84.38           C  
ATOM   2749  HB1 ALA A 173      -0.141  -4.048  -8.172  1.00 84.38           H  
ATOM   2750  HB2 ALA A 173      -1.895  -4.047  -8.433  1.00 84.38           H  
ATOM   2751  HB3 ALA A 173      -0.972  -2.533  -8.580  1.00 84.38           H  
ATOM   2752  O   ALA A 173       0.014  -1.257  -5.903  1.00 84.38           O  
ATOM   2753  N   ASN A 174       0.855  -3.271  -5.400  1.00 79.81           N  
ATOM   2754  H   ASN A 174       0.723  -4.273  -5.405  1.00 79.81           H  
ATOM   2755  CA  ASN A 174       2.111  -2.738  -4.904  1.00 79.81           C  
ATOM   2756  HA  ASN A 174       1.906  -1.864  -4.286  1.00 79.81           H  
ATOM   2757  C   ASN A 174       2.987  -2.295  -6.089  1.00 79.81           C  
ATOM   2758  CB  ASN A 174       2.768  -3.793  -4.007  1.00 79.81           C  
ATOM   2759  HB2 ASN A 174       2.074  -4.069  -3.213  1.00 79.81           H  
ATOM   2760  HB3 ASN A 174       3.012  -4.682  -4.588  1.00 79.81           H  
ATOM   2761  O   ASN A 174       3.679  -3.104  -6.708  1.00 79.81           O  
ATOM   2762  CG  ASN A 174       4.036  -3.280  -3.356  1.00 79.81           C  
ATOM   2763  ND2 ASN A 174       4.600  -4.053  -2.457  1.00 79.81           N  
ATOM   2764 HD21 ASN A 174       4.162  -4.917  -2.173  1.00 79.81           H  
ATOM   2765 HD22 ASN A 174       5.412  -3.694  -1.975  1.00 79.81           H  
ATOM   2766  OD1 ASN A 174       4.539  -2.206  -3.648  1.00 79.81           O  
ATOM   2767  N   ALA A 175       2.946  -1.003  -6.410  1.00 81.44           N  
ATOM   2768  H   ALA A 175       2.249  -0.434  -5.950  1.00 81.44           H  
ATOM   2769  CA  ALA A 175       3.803  -0.386  -7.423  1.00 81.44           C  
ATOM   2770  HA  ALA A 175       4.272  -1.176  -8.010  1.00 81.44           H  
ATOM   2771  C   ALA A 175       4.954   0.435  -6.816  1.00 81.44           C  
ATOM   2772  CB  ALA A 175       2.946   0.434  -8.389  1.00 81.44           C  
ATOM   2773  HB1 ALA A 175       2.590   1.335  -7.891  1.00 81.44           H  
ATOM   2774  HB2 ALA A 175       2.105  -0.160  -8.748  1.00 81.44           H  
ATOM   2775  HB3 ALA A 175       3.545   0.736  -9.249  1.00 81.44           H  
ATOM   2776  O   ALA A 175       5.634   1.157  -7.546  1.00 81.44           O  
ATOM   2777  N   HIS A 176       5.184   0.340  -5.500  1.00 85.62           N  
ATOM   2778  H   HIS A 176       4.659  -0.335  -4.963  1.00 85.62           H  
ATOM   2779  CA  HIS A 176       6.183   1.127  -4.780  1.00 85.62           C  
ATOM   2780  HA  HIS A 176       6.672   1.799  -5.486  1.00 85.62           H  
ATOM   2781  C   HIS A 176       7.288   0.246  -4.193  1.00 85.62           C  
ATOM   2782  CB  HIS A 176       5.506   2.036  -3.754  1.00 85.62           C  
ATOM   2783  HB2 HIS A 176       4.782   1.468  -3.170  1.00 85.62           H  
ATOM   2784  HB3 HIS A 176       6.256   2.435  -3.071  1.00 85.62           H  
ATOM   2785  O   HIS A 176       7.075  -0.837  -3.658  1.00 85.62           O  
ATOM   2786  CG  HIS A 176       4.835   3.196  -4.443  1.00 85.62           C  
ATOM   2787  CD2 HIS A 176       3.502   3.356  -4.693  1.00 85.62           C  
ATOM   2788  HD2 HIS A 176       2.714   2.676  -4.406  1.00 85.62           H  
ATOM   2789  ND1 HIS A 176       5.485   4.268  -5.005  1.00 85.62           N  
ATOM   2790  HD1 HIS A 176       6.483   4.420  -4.979  1.00 85.62           H  
ATOM   2791  CE1 HIS A 176       4.575   5.092  -5.538  1.00 85.62           C  
ATOM   2792  HE1 HIS A 176       4.794   6.030  -6.026  1.00 85.62           H  
ATOM   2793  NE2 HIS A 176       3.354   4.549  -5.408  1.00 85.62           N  
ATOM   2794  N   THR A 177       8.535   0.692  -4.347  1.00 78.19           N  
ATOM   2795  H   THR A 177       8.640   1.669  -4.581  1.00 78.19           H  
ATOM   2796  CA  THR A 177       9.701  -0.068  -3.850  1.00 78.19           C  
ATOM   2797  HA  THR A 177       9.410  -1.100  -3.651  1.00 78.19           H  
ATOM   2798  C   THR A 177      10.129   0.508  -2.529  1.00 78.19           C  
ATOM   2799  CB  THR A 177      10.884  -0.117  -4.831  1.00 78.19           C  
ATOM   2800  HB  THR A 177      11.119   0.886  -5.187  1.00 78.19           H  
ATOM   2801  O   THR A 177      10.524  -0.244  -1.643  1.00 78.19           O  
ATOM   2802  CG2 THR A 177      12.143  -0.773  -4.263  1.00 78.19           C  
ATOM   2803 HG21 THR A 177      12.567  -0.145  -3.480  1.00 78.19           H  
ATOM   2804 HG22 THR A 177      12.898  -0.877  -5.042  1.00 78.19           H  
ATOM   2805 HG23 THR A 177      11.913  -1.753  -3.844  1.00 78.19           H  
ATOM   2806  OG1 THR A 177      10.543  -0.946  -5.914  1.00 78.19           O  
ATOM   2807  HG1 THR A 177      11.276  -0.895  -6.532  1.00 78.19           H  
ATOM   2808  N   TYR A 178       9.961   1.814  -2.381  1.00 80.81           N  
ATOM   2809  H   TYR A 178       9.562   2.351  -3.138  1.00 80.81           H  
ATOM   2810  CA  TYR A 178      10.291   2.567  -1.191  1.00 80.81           C  
ATOM   2811  HA  TYR A 178      10.910   1.961  -0.530  1.00 80.81           H  
ATOM   2812  C   TYR A 178       9.017   2.908  -0.425  1.00 80.81           C  
ATOM   2813  CB  TYR A 178      11.141   3.764  -1.618  1.00 80.81           C  
ATOM   2814  HB2 TYR A 178      10.545   4.472  -2.193  1.00 80.81           H  
ATOM   2815  HB3 TYR A 178      11.511   4.272  -0.727  1.00 80.81           H  
ATOM   2816  O   TYR A 178       7.946   2.383  -0.732  1.00 80.81           O  
ATOM   2817  CG  TYR A 178      12.325   3.320  -2.446  1.00 80.81           C  
ATOM   2818  CD1 TYR A 178      13.446   2.758  -1.809  1.00 80.81           C  
ATOM   2819  HD1 TYR A 178      13.491   2.725  -0.730  1.00 80.81           H  
ATOM   2820  CD2 TYR A 178      12.255   3.371  -3.851  1.00 80.81           C  
ATOM   2821  HD2 TYR A 178      11.400   3.819  -4.335  1.00 80.81           H  
ATOM   2822  CE1 TYR A 178      14.530   2.288  -2.573  1.00 80.81           C  
ATOM   2823  HE1 TYR A 178      15.408   1.897  -2.080  1.00 80.81           H  
ATOM   2824  CE2 TYR A 178      13.308   2.842  -4.616  1.00 80.81           C  
ATOM   2825  HE2 TYR A 178      13.258   2.867  -5.695  1.00 80.81           H  
ATOM   2826  OH  TYR A 178      15.502   1.887  -4.733  1.00 80.81           O  
ATOM   2827  HH  TYR A 178      16.274   1.716  -4.189  1.00 80.81           H  
ATOM   2828  CZ  TYR A 178      14.463   2.337  -3.982  1.00 80.81           C  
ATOM   2829  N   HIS A 179       9.168   3.668   0.644  1.00 83.75           N  
ATOM   2830  H   HIS A 179      10.056   4.124   0.798  1.00 83.75           H  
ATOM   2831  CA  HIS A 179       8.081   4.045   1.531  1.00 83.75           C  
ATOM   2832  HA  HIS A 179       7.506   3.169   1.832  1.00 83.75           H  
ATOM   2833  C   HIS A 179       7.145   5.033   0.826  1.00 83.75           C  
ATOM   2834  CB  HIS A 179       8.750   4.648   2.767  1.00 83.75           C  
ATOM   2835  HB2 HIS A 179       9.216   3.847   3.342  1.00 83.75           H  
ATOM   2836  HB3 HIS A 179       9.536   5.333   2.451  1.00 83.75           H  
ATOM   2837  O   HIS A 179       7.604   6.074   0.357  1.00 83.75           O  
ATOM   2838  CG  HIS A 179       7.830   5.412   3.666  1.00 83.75           C  
ATOM   2839  CD2 HIS A 179       7.596   6.758   3.613  1.00 83.75           C  
ATOM   2840  HD2 HIS A 179       8.005   7.433   2.875  1.00 83.75           H  
ATOM   2841  ND1 HIS A 179       7.178   4.929   4.769  1.00 83.75           N  
ATOM   2842  HD1 HIS A 179       7.061   3.971   5.066  1.00 83.75           H  
ATOM   2843  CE1 HIS A 179       6.578   5.962   5.369  1.00 83.75           C  
ATOM   2844  HE1 HIS A 179       6.002   5.875   6.279  1.00 83.75           H  
ATOM   2845  NE2 HIS A 179       6.808   7.110   4.712  1.00 83.75           N  
ATOM   2846  N   ILE A 180       5.847   4.723   0.756  1.00 92.00           N  
ATOM   2847  H   ILE A 180       5.535   3.824   1.094  1.00 92.00           H  
ATOM   2848  CA  ILE A 180       4.853   5.671   0.238  1.00 92.00           C  
ATOM   2849  HA  ILE A 180       5.234   6.082  -0.697  1.00 92.00           H  
ATOM   2850  C   ILE A 180       4.703   6.814   1.243  1.00 92.00           C  
ATOM   2851  CB  ILE A 180       3.500   5.000  -0.075  1.00 92.00           C  
ATOM   2852  HB  ILE A 180       3.115   4.543   0.837  1.00 92.00           H  
ATOM   2853  O   ILE A 180       4.100   6.646   2.304  1.00 92.00           O  
ATOM   2854  CG1 ILE A 180       3.687   3.905  -1.146  1.00 92.00           C  
ATOM   2855 HG12 ILE A 180       3.956   4.378  -2.090  1.00 92.00           H  
ATOM   2856 HG13 ILE A 180       4.503   3.241  -0.861  1.00 92.00           H  
ATOM   2857  CG2 ILE A 180       2.488   6.056  -0.572  1.00 92.00           C  
ATOM   2858 HG21 ILE A 180       2.321   6.819   0.188  1.00 92.00           H  
ATOM   2859 HG22 ILE A 180       1.523   5.591  -0.777  1.00 92.00           H  
ATOM   2860 HG23 ILE A 180       2.857   6.533  -1.480  1.00 92.00           H  
ATOM   2861  CD1 ILE A 180       2.449   3.028  -1.350  1.00 92.00           C  
ATOM   2862 HD11 ILE A 180       2.689   2.221  -2.043  1.00 92.00           H  
ATOM   2863 HD12 ILE A 180       2.144   2.592  -0.399  1.00 92.00           H  
ATOM   2864 HD13 ILE A 180       1.629   3.611  -1.770  1.00 92.00           H  
ATOM   2865  N   ASN A 181       5.240   7.978   0.888  1.00 93.31           N  
ATOM   2866  H   ASN A 181       5.691   8.028  -0.015  1.00 93.31           H  
ATOM   2867  CA  ASN A 181       5.200   9.179   1.720  1.00 93.31           C  
ATOM   2868  HA  ASN A 181       5.130   8.876   2.765  1.00 93.31           H  
ATOM   2869  C   ASN A 181       3.962  10.047   1.441  1.00 93.31           C  
ATOM   2870  CB  ASN A 181       6.525   9.949   1.550  1.00 93.31           C  
ATOM   2871  HB2 ASN A 181       6.502  10.842   2.175  1.00 93.31           H  
ATOM   2872  HB3 ASN A 181       7.343   9.320   1.899  1.00 93.31           H  
ATOM   2873  O   ASN A 181       3.535  10.812   2.309  1.00 93.31           O  
ATOM   2874  CG  ASN A 181       6.821  10.394   0.125  1.00 93.31           C  
ATOM   2875  ND2 ASN A 181       8.002  10.114  -0.374  1.00 93.31           N  
ATOM   2876 HD21 ASN A 181       8.219  10.423  -1.311  1.00 93.31           H  
ATOM   2877 HD22 ASN A 181       8.715   9.632   0.154  1.00 93.31           H  
ATOM   2878  OD1 ASN A 181       5.991  10.993  -0.545  1.00 93.31           O  
ATOM   2879  N   SER A 182       3.371   9.924   0.248  1.00 95.31           N  
ATOM   2880  H   SER A 182       3.790   9.300  -0.427  1.00 95.31           H  
ATOM   2881  CA  SER A 182       2.280  10.793  -0.192  1.00 95.31           C  
ATOM   2882  HA  SER A 182       1.803  11.237   0.681  1.00 95.31           H  
ATOM   2883  C   SER A 182       1.228  10.040  -0.978  1.00 95.31           C  
ATOM   2884  CB  SER A 182       2.787  11.944  -1.061  1.00 95.31           C  
ATOM   2885  HB2 SER A 182       1.962  12.625  -1.270  1.00 95.31           H  
ATOM   2886  HB3 SER A 182       3.169  11.559  -2.006  1.00 95.31           H  
ATOM   2887  O   SER A 182       1.534   9.225  -1.846  1.00 95.31           O  
ATOM   2888  OG  SER A 182       3.802  12.644  -0.388  1.00 95.31           O  
ATOM   2889  HG  SER A 182       4.578  12.078  -0.370  1.00 95.31           H  
ATOM   2890  N   ILE A 183      -0.021  10.409  -0.717  1.00 96.50           N  
ATOM   2891  H   ILE A 183      -0.160  11.092   0.014  1.00 96.50           H  
ATOM   2892  CA  ILE A 183      -1.163  10.177  -1.592  1.00 96.50           C  
ATOM   2893  HA  ILE A 183      -0.786   9.914  -2.581  1.00 96.50           H  
ATOM   2894  C   ILE A 183      -1.922  11.494  -1.727  1.00 96.50           C  
ATOM   2895  CB  ILE A 183      -2.073   9.025  -1.108  1.00 96.50           C  
ATOM   2896  HB  ILE A 183      -2.988   9.054  -1.698  1.00 96.50           H  
ATOM   2897  O   ILE A 183      -2.104  12.227  -0.746  1.00 96.50           O  
ATOM   2898  CG1 ILE A 183      -2.444   9.163   0.382  1.00 96.50           C  
ATOM   2899 HG12 ILE A 183      -1.558   8.922   0.970  1.00 96.50           H  
ATOM   2900 HG13 ILE A 183      -2.726  10.193   0.601  1.00 96.50           H  
ATOM   2901  CG2 ILE A 183      -1.383   7.677  -1.375  1.00 96.50           C  
ATOM   2902 HG21 ILE A 183      -2.040   6.847  -1.112  1.00 96.50           H  
ATOM   2903 HG22 ILE A 183      -1.143   7.600  -2.435  1.00 96.50           H  
ATOM   2904 HG23 ILE A 183      -0.458   7.599  -0.804  1.00 96.50           H  
ATOM   2905  CD1 ILE A 183      -3.593   8.263   0.845  1.00 96.50           C  
ATOM   2906 HD11 ILE A 183      -3.321   7.211   0.752  1.00 96.50           H  
ATOM   2907 HD12 ILE A 183      -4.482   8.468   0.248  1.00 96.50           H  
ATOM   2908 HD13 ILE A 183      -3.817   8.473   1.891  1.00 96.50           H  
ATOM   2909  N   SER A 184      -2.356  11.803  -2.942  1.00 96.88           N  
ATOM   2910  H   SER A 184      -2.151  11.178  -3.708  1.00 96.88           H  
ATOM   2911  CA  SER A 184      -3.117  13.016  -3.228  1.00 96.88           C  
ATOM   2912  HA  SER A 184      -3.643  13.331  -2.327  1.00 96.88           H  
ATOM   2913  C   SER A 184      -4.153  12.727  -4.300  1.00 96.88           C  
ATOM   2914  CB  SER A 184      -2.180  14.151  -3.637  1.00 96.88           C  
ATOM   2915  HB2 SER A 184      -1.664  13.891  -4.561  1.00 96.88           H  
ATOM   2916  HB3 SER A 184      -1.438  14.312  -2.855  1.00 96.88           H  
ATOM   2917  O   SER A 184      -3.856  12.090  -5.309  1.00 96.88           O  
ATOM   2918  OG  SER A 184      -2.916  15.337  -3.840  1.00 96.88           O  
ATOM   2919  HG  SER A 184      -2.951  15.851  -3.031  1.00 96.88           H  
ATOM   2920  N   ILE A 185      -5.383  13.153  -4.042  1.00 95.75           N  
ATOM   2921  H   ILE A 185      -5.516  13.794  -3.273  1.00 95.75           H  
ATOM   2922  CA  ILE A 185      -6.513  12.953  -4.944  1.00 95.75           C  
ATOM   2923  HA  ILE A 185      -6.381  12.023  -5.496  1.00 95.75           H  
ATOM   2924  C   ILE A 185      -6.512  14.094  -5.942  1.00 95.75           C  
ATOM   2925  CB  ILE A 185      -7.827  12.854  -4.150  1.00 95.75           C  
ATOM   2926  HB  ILE A 185      -7.911  13.733  -3.511  1.00 95.75           H  
ATOM   2927  O   ILE A 185      -6.323  15.252  -5.571  1.00 95.75           O  
ATOM   2928  CG1 ILE A 185      -7.774  11.585  -3.274  1.00 95.75           C  
ATOM   2929 HG12 ILE A 185      -7.933  10.705  -3.896  1.00 95.75           H  
ATOM   2930 HG13 ILE A 185      -6.801  11.487  -2.793  1.00 95.75           H  
ATOM   2931  CG2 ILE A 185      -9.055  12.803  -5.079  1.00 95.75           C  
ATOM   2932 HG21 ILE A 185      -9.969  12.652  -4.505  1.00 95.75           H  
ATOM   2933 HG22 ILE A 185      -8.947  12.004  -5.812  1.00 95.75           H  
ATOM   2934 HG23 ILE A 185      -9.157  13.754  -5.600  1.00 95.75           H  
ATOM   2935  CD1 ILE A 185      -8.807  11.615  -2.159  1.00 95.75           C  
ATOM   2936 HD11 ILE A 185      -8.647  10.765  -1.495  1.00 95.75           H  
ATOM   2937 HD12 ILE A 185      -8.681  12.537  -1.591  1.00 95.75           H  
ATOM   2938 HD13 ILE A 185      -9.813  11.564  -2.575  1.00 95.75           H  
ATOM   2939  N   ASN A 186      -6.711  13.753  -7.207  1.00 94.81           N  
ATOM   2940  H   ASN A 186      -6.927  12.799  -7.457  1.00 94.81           H  
ATOM   2941  CA  ASN A 186      -6.750  14.742  -8.257  1.00 94.81           C  
ATOM   2942  HA  ASN A 186      -5.950  15.460  -8.079  1.00 94.81           H  
ATOM   2943  C   ASN A 186      -8.081  15.515  -8.231  1.00 94.81           C  
ATOM   2944  CB  ASN A 186      -6.461  14.017  -9.574  1.00 94.81           C  
ATOM   2945  HB2 ASN A 186      -5.648  13.304  -9.434  1.00 94.81           H  
ATOM   2946  HB3 ASN A 186      -7.342  13.458  -9.889  1.00 94.81           H  
ATOM   2947  O   ASN A 186      -9.108  15.006  -7.773  1.00 94.81           O  
ATOM   2948  CG  ASN A 186      -6.034  14.961 -10.668  1.00 94.81           C  
ATOM   2949  ND2 ASN A 186      -5.638  14.460 -11.803  1.00 94.81           N  
ATOM   2950 HD21 ASN A 186      -5.286  15.098 -12.502  1.00 94.81           H  
ATOM   2951 HD22 ASN A 186      -5.795  13.479 -11.983  1.00 94.81           H  
ATOM   2952  OD1 ASN A 186      -6.031  16.163 -10.495  1.00 94.81           O  
ATOM   2953  N   SER A 187      -8.081  16.740  -8.752  1.00 91.12           N  
ATOM   2954  H   SER A 187      -7.236  17.063  -9.201  1.00 91.12           H  
ATOM   2955  CA  SER A 187      -9.274  17.586  -8.838  1.00 91.12           C  
ATOM   2956  HA  SER A 187      -9.743  17.609  -7.855  1.00 91.12           H  
ATOM   2957  C   SER A 187     -10.331  17.063  -9.820  1.00 91.12           C  
ATOM   2958  CB  SER A 187      -8.867  19.016  -9.190  1.00 91.12           C  
ATOM   2959  HB2 SER A 187      -8.092  19.343  -8.497  1.00 91.12           H  
ATOM   2960  HB3 SER A 187      -9.736  19.663  -9.077  1.00 91.12           H  
ATOM   2961  O   SER A 187     -11.465  17.535  -9.805  1.00 91.12           O  
ATOM   2962  OG  SER A 187      -8.377  19.124 -10.514  1.00 91.12           O  
ATOM   2963  HG  SER A 187      -8.610  20.005 -10.818  1.00 91.12           H  
ATOM   2964  N   ASP A 188      -9.983  16.076 -10.654  1.00 87.06           N  
ATOM   2965  H   ASP A 188      -9.033  15.736 -10.609  1.00 87.06           H  
ATOM   2966  CA  ASP A 188     -10.937  15.328 -11.483  1.00 87.06           C  
ATOM   2967  HA  ASP A 188     -11.637  16.040 -11.918  1.00 87.06           H  
ATOM   2968  C   ASP A 188     -11.790  14.328 -10.673  1.00 87.06           C  
ATOM   2969  CB  ASP A 188     -10.194  14.648 -12.655  1.00 87.06           C  
ATOM   2970  HB2 ASP A 188     -10.938  14.214 -13.323  1.00 87.06           H  
ATOM   2971  HB3 ASP A 188      -9.660  15.414 -13.216  1.00 87.06           H  
ATOM   2972  O   ASP A 188     -12.864  13.924 -11.116  1.00 87.06           O  
ATOM   2973  CG  ASP A 188      -9.203  13.540 -12.261  1.00 87.06           C  
ATOM   2974  OD1 ASP A 188      -9.299  12.992 -11.143  1.00 87.06           O  
ATOM   2975  OD2 ASP A 188      -8.304  13.211 -13.061  1.00 87.06           O  
ATOM   2976  N   TYR A 189     -11.347  13.952  -9.466  1.00 87.38           N  
ATOM   2977  H   TYR A 189     -10.461  14.332  -9.166  1.00 87.38           H  
ATOM   2978  CA  TYR A 189     -11.974  12.946  -8.605  1.00 87.38           C  
ATOM   2979  HA  TYR A 189     -11.283  12.793  -7.775  1.00 87.38           H  
ATOM   2980  C   TYR A 189     -12.158  11.563  -9.253  1.00 87.38           C  
ATOM   2981  CB  TYR A 189     -13.278  13.499  -8.032  1.00 87.38           C  
ATOM   2982  HB2 TYR A 189     -13.591  12.865  -7.202  1.00 87.38           H  
ATOM   2983  HB3 TYR A 189     -14.049  13.442  -8.800  1.00 87.38           H  
ATOM   2984  O   TYR A 189     -13.085  10.814  -8.903  1.00 87.38           O  
ATOM   2985  CG  TYR A 189     -13.187  14.924  -7.533  1.00 87.38           C  
ATOM   2986  CD1 TYR A 189     -12.233  15.268  -6.555  1.00 87.38           C  
ATOM   2987  HD1 TYR A 189     -11.499  14.545  -6.228  1.00 87.38           H  
ATOM   2988  CD2 TYR A 189     -14.089  15.891  -8.012  1.00 87.38           C  
ATOM   2989  HD2 TYR A 189     -14.773  15.649  -8.812  1.00 87.38           H  
ATOM   2990  CE1 TYR A 189     -12.233  16.557  -5.994  1.00 87.38           C  
ATOM   2991  HE1 TYR A 189     -11.508  16.817  -5.237  1.00 87.38           H  
ATOM   2992  CE2 TYR A 189     -14.086  17.184  -7.459  1.00 87.38           C  
ATOM   2993  HE2 TYR A 189     -14.764  17.942  -7.821  1.00 87.38           H  
ATOM   2994  OH  TYR A 189     -13.205  18.747  -5.875  1.00 87.38           O  
ATOM   2995  HH  TYR A 189     -12.469  18.879  -5.274  1.00 87.38           H  
ATOM   2996  CZ  TYR A 189     -13.173  17.512  -6.436  1.00 87.38           C  
ATOM   2997  N   GLU A 190     -11.277  11.239 -10.192  1.00 89.19           N  
ATOM   2998  H   GLU A 190     -10.622  11.961 -10.457  1.00 89.19           H  
ATOM   2999  CA  GLU A 190     -11.174   9.974 -10.922  1.00 89.19           C  
ATOM   3000  HA  GLU A 190     -11.872   9.240 -10.517  1.00 89.19           H  
ATOM   3001  C   GLU A 190      -9.770   9.385 -10.797  1.00 89.19           C  
ATOM   3002  CB  GLU A 190     -11.513  10.189 -12.402  1.00 89.19           C  
ATOM   3003  HB2 GLU A 190     -11.300   9.265 -12.939  1.00 89.19           H  
ATOM   3004  HB3 GLU A 190     -10.893  10.987 -12.812  1.00 89.19           H  
ATOM   3005  O   GLU A 190      -9.614   8.165 -10.706  1.00 89.19           O  
ATOM   3006  CG  GLU A 190     -12.997  10.532 -12.581  1.00 89.19           C  
ATOM   3007  HG2 GLU A 190     -13.205  11.497 -12.119  1.00 89.19           H  
ATOM   3008  HG3 GLU A 190     -13.587   9.785 -12.051  1.00 89.19           H  
ATOM   3009  CD  GLU A 190     -13.458  10.573 -14.045  1.00 89.19           C  
ATOM   3010  OE1 GLU A 190     -14.698  10.657 -14.221  1.00 89.19           O  
ATOM   3011  OE2 GLU A 190     -12.612  10.501 -14.963  1.00 89.19           O  
ATOM   3012  N   THR A 191      -8.754  10.242 -10.712  1.00 93.69           N  
ATOM   3013  H   THR A 191      -8.945  11.230 -10.800  1.00 93.69           H  
ATOM   3014  CA  THR A 191      -7.360   9.852 -10.546  1.00 93.69           C  
ATOM   3015  HA  THR A 191      -7.316   8.763 -10.541  1.00 93.69           H  
ATOM   3016  C   THR A 191      -6.791  10.296  -9.201  1.00 93.69           C  
ATOM   3017  CB  THR A 191      -6.492  10.316 -11.728  1.00 93.69           C  
ATOM   3018  HB  THR A 191      -5.477   9.954 -11.563  1.00 93.69           H  
ATOM   3019  O   THR A 191      -7.333  11.143  -8.487  1.00 93.69           O  
ATOM   3020  CG2 THR A 191      -6.972   9.765 -13.070  1.00 93.69           C  
ATOM   3021 HG21 THR A 191      -7.001   8.676 -13.029  1.00 93.69           H  
ATOM   3022 HG22 THR A 191      -6.280  10.075 -13.852  1.00 93.69           H  
ATOM   3023 HG23 THR A 191      -7.964  10.150 -13.304  1.00 93.69           H  
ATOM   3024  OG1 THR A 191      -6.430  11.713 -11.832  1.00 93.69           O  
ATOM   3025  HG1 THR A 191      -7.237  12.045 -12.233  1.00 93.69           H  
ATOM   3026  N   TYR A 192      -5.692   9.669  -8.805  1.00 95.81           N  
ATOM   3027  H   TYR A 192      -5.297   8.962  -9.410  1.00 95.81           H  
ATOM   3028  CA  TYR A 192      -4.908  10.067  -7.644  1.00 95.81           C  
ATOM   3029  HA  TYR A 192      -4.984  11.147  -7.523  1.00 95.81           H  
ATOM   3030  C   TYR A 192      -3.440   9.730  -7.898  1.00 95.81           C  
ATOM   3031  CB  TYR A 192      -5.457   9.400  -6.369  1.00 95.81           C  
ATOM   3032  HB2 TYR A 192      -5.042   9.906  -5.498  1.00 95.81           H  
ATOM   3033  HB3 TYR A 192      -6.537   9.543  -6.325  1.00 95.81           H  
ATOM   3034  O   TYR A 192      -3.126   8.875  -8.726  1.00 95.81           O  
ATOM   3035  CG  TYR A 192      -5.144   7.928  -6.235  1.00 95.81           C  
ATOM   3036  CD1 TYR A 192      -6.000   6.965  -6.798  1.00 95.81           C  
ATOM   3037  HD1 TYR A 192      -6.878   7.281  -7.342  1.00 95.81           H  
ATOM   3038  CD2 TYR A 192      -3.971   7.531  -5.569  1.00 95.81           C  
ATOM   3039  HD2 TYR A 192      -3.310   8.275  -5.148  1.00 95.81           H  
ATOM   3040  CE1 TYR A 192      -5.687   5.598  -6.681  1.00 95.81           C  
ATOM   3041  HE1 TYR A 192      -6.313   4.846  -7.138  1.00 95.81           H  
ATOM   3042  CE2 TYR A 192      -3.628   6.173  -5.496  1.00 95.81           C  
ATOM   3043  HE2 TYR A 192      -2.690   5.878  -5.051  1.00 95.81           H  
ATOM   3044  OH  TYR A 192      -4.119   3.905  -6.021  1.00 95.81           O  
ATOM   3045  HH  TYR A 192      -3.201   3.794  -5.764  1.00 95.81           H  
ATOM   3046  CZ  TYR A 192      -4.488   5.205  -6.047  1.00 95.81           C  
ATOM   3047  N   LEU A 193      -2.535  10.403  -7.198  1.00 95.38           N  
ATOM   3048  H   LEU A 193      -2.859  11.075  -6.517  1.00 95.38           H  
ATOM   3049  CA  LEU A 193      -1.112  10.096  -7.242  1.00 95.38           C  
ATOM   3050  HA  LEU A 193      -0.949   9.368  -8.037  1.00 95.38           H  
ATOM   3051  C   LEU A 193      -0.688   9.422  -5.949  1.00 95.38           C  
ATOM   3052  CB  LEU A 193      -0.267  11.327  -7.629  1.00 95.38           C  
ATOM   3053  HB2 LEU A 193       0.751  10.998  -7.837  1.00 95.38           H  
ATOM   3054  HB3 LEU A 193      -0.667  11.709  -8.568  1.00 95.38           H  
ATOM   3055  O   LEU A 193      -1.256   9.674  -4.882  1.00 95.38           O  
ATOM   3056  CG  LEU A 193      -0.211  12.479  -6.604  1.00 95.38           C  
ATOM   3057  HG  LEU A 193      -1.210  12.639  -6.198  1.00 95.38           H  
ATOM   3058  CD1 LEU A 193       0.787  12.247  -5.459  1.00 95.38           C  
ATOM   3059 HD11 LEU A 193       0.458  11.450  -4.793  1.00 95.38           H  
ATOM   3060 HD12 LEU A 193       1.769  12.001  -5.862  1.00 95.38           H  
ATOM   3061 HD13 LEU A 193       0.872  13.152  -4.858  1.00 95.38           H  
ATOM   3062  CD2 LEU A 193       0.247  13.769  -7.287  1.00 95.38           C  
ATOM   3063 HD21 LEU A 193      -0.406  14.010  -8.126  1.00 95.38           H  
ATOM   3064 HD22 LEU A 193       0.213  14.599  -6.581  1.00 95.38           H  
ATOM   3065 HD23 LEU A 193       1.264  13.657  -7.662  1.00 95.38           H  
ATOM   3066  N   SER A 194       0.351   8.609  -6.046  1.00 96.25           N  
ATOM   3067  H   SER A 194       0.709   8.392  -6.966  1.00 96.25           H  
ATOM   3068  CA  SER A 194       1.127   8.159  -4.902  1.00 96.25           C  
ATOM   3069  HA  SER A 194       0.863   8.780  -4.046  1.00 96.25           H  
ATOM   3070  C   SER A 194       2.609   8.345  -5.174  1.00 96.25           C  
ATOM   3071  CB  SER A 194       0.792   6.719  -4.542  1.00 96.25           C  
ATOM   3072  HB2 SER A 194       1.364   6.412  -3.667  1.00 96.25           H  
ATOM   3073  HB3 SER A 194      -0.272   6.668  -4.309  1.00 96.25           H  
ATOM   3074  O   SER A 194       3.086   8.064  -6.275  1.00 96.25           O  
ATOM   3075  OG  SER A 194       1.061   5.858  -5.621  1.00 96.25           O  
ATOM   3076  HG  SER A 194       1.936   5.484  -5.491  1.00 96.25           H  
ATOM   3077  N   ALA A 195       3.334   8.823  -4.170  1.00 95.56           N  
ATOM   3078  H   ALA A 195       2.886   8.991  -3.281  1.00 95.56           H  
ATOM   3079  CA  ALA A 195       4.771   9.029  -4.249  1.00 95.56           C  
ATOM   3080  HA  ALA A 195       5.122   8.738  -5.239  1.00 95.56           H  
ATOM   3081  C   ALA A 195       5.488   8.153  -3.224  1.00 95.56           C  
ATOM   3082  CB  ALA A 195       5.100  10.514  -4.081  1.00 95.56           C  
ATOM   3083  HB1 ALA A 195       6.158  10.670  -4.288  1.00 95.56           H  
ATOM   3084  HB2 ALA A 195       4.505  11.107  -4.775  1.00 95.56           H  
ATOM   3085  HB3 ALA A 195       4.904  10.829  -3.055  1.00 95.56           H  
ATOM   3086  O   ALA A 195       5.087   8.102  -2.058  1.00 95.56           O  
ATOM   3087  N   ASP A 196       6.545   7.482  -3.673  1.00 92.81           N  
ATOM   3088  H   ASP A 196       6.839   7.678  -4.619  1.00 92.81           H  
ATOM   3089  CA  ASP A 196       7.587   6.976  -2.784  1.00 92.81           C  
ATOM   3090  HA  ASP A 196       7.243   7.093  -1.757  1.00 92.81           H  
ATOM   3091  C   ASP A 196       8.837   7.862  -2.883  1.00 92.81           C  
ATOM   3092  CB  ASP A 196       7.827   5.461  -2.989  1.00 92.81           C  
ATOM   3093  HB2 ASP A 196       8.421   5.106  -2.146  1.00 92.81           H  
ATOM   3094  HB3 ASP A 196       6.869   4.949  -2.907  1.00 92.81           H  
ATOM   3095  O   ASP A 196       8.812   8.914  -3.520  1.00 92.81           O  
ATOM   3096  CG  ASP A 196       8.542   5.025  -4.281  1.00 92.81           C  
ATOM   3097  OD1 ASP A 196       9.335   5.812  -4.827  1.00 92.81           O  
ATOM   3098  OD2 ASP A 196       8.345   3.854  -4.721  1.00 92.81           O  
ATOM   3099  N   ASP A 197       9.923   7.451  -2.233  1.00 91.94           N  
ATOM   3100  H   ASP A 197       9.848   6.637  -1.639  1.00 91.94           H  
ATOM   3101  CA  ASP A 197      11.174   8.209  -2.212  1.00 91.94           C  
ATOM   3102  HA  ASP A 197      10.986   9.180  -1.756  1.00 91.94           H  
ATOM   3103  C   ASP A 197      11.778   8.469  -3.607  1.00 91.94           C  
ATOM   3104  CB  ASP A 197      12.202   7.463  -1.347  1.00 91.94           C  
ATOM   3105  HB2 ASP A 197      12.383   6.479  -1.781  1.00 91.94           H  
ATOM   3106  HB3 ASP A 197      13.141   8.016  -1.374  1.00 91.94           H  
ATOM   3107  O   ASP A 197      12.540   9.416  -3.753  1.00 91.94           O  
ATOM   3108  CG  ASP A 197      11.800   7.311   0.123  1.00 91.94           C  
ATOM   3109  OD1 ASP A 197      11.301   8.284   0.731  1.00 91.94           O  
ATOM   3110  OD2 ASP A 197      12.037   6.220   0.691  1.00 91.94           O  
ATOM   3111  N   LEU A 198      11.483   7.665  -4.636  1.00 91.88           N  
ATOM   3112  H   LEU A 198      10.776   6.955  -4.502  1.00 91.88           H  
ATOM   3113  CA  LEU A 198      12.123   7.787  -5.957  1.00 91.88           C  
ATOM   3114  HA  LEU A 198      12.729   8.692  -5.982  1.00 91.88           H  
ATOM   3115  C   LEU A 198      11.149   7.949  -7.123  1.00 91.88           C  
ATOM   3116  CB  LEU A 198      13.055   6.593  -6.218  1.00 91.88           C  
ATOM   3117  HB2 LEU A 198      12.455   5.683  -6.238  1.00 91.88           H  
ATOM   3118  HB3 LEU A 198      13.502   6.723  -7.204  1.00 91.88           H  
ATOM   3119  O   LEU A 198      11.586   8.268  -8.228  1.00 91.88           O  
ATOM   3120  CG  LEU A 198      14.195   6.412  -5.204  1.00 91.88           C  
ATOM   3121  HG  LEU A 198      13.776   6.135  -4.236  1.00 91.88           H  
ATOM   3122  CD1 LEU A 198      15.136   5.300  -5.673  1.00 91.88           C  
ATOM   3123 HD11 LEU A 198      14.580   4.513  -6.182  1.00 91.88           H  
ATOM   3124 HD12 LEU A 198      15.866   5.695  -6.379  1.00 91.88           H  
ATOM   3125 HD13 LEU A 198      15.664   4.891  -4.811  1.00 91.88           H  
ATOM   3126  CD2 LEU A 198      15.090   7.635  -5.044  1.00 91.88           C  
ATOM   3127 HD21 LEU A 198      14.533   8.489  -4.660  1.00 91.88           H  
ATOM   3128 HD22 LEU A 198      15.868   7.395  -4.319  1.00 91.88           H  
ATOM   3129 HD23 LEU A 198      15.535   7.923  -5.996  1.00 91.88           H  
ATOM   3130  N   ARG A 199       9.848   7.744  -6.917  1.00 91.56           N  
ATOM   3131  H   ARG A 199       9.545   7.444  -6.001  1.00 91.56           H  
ATOM   3132  CA  ARG A 199       8.874   7.810  -8.007  1.00 91.56           C  
ATOM   3133  HA  ARG A 199       9.246   8.528  -8.739  1.00 91.56           H  
ATOM   3134  C   ARG A 199       7.497   8.292  -7.606  1.00 91.56           C  
ATOM   3135  CB  ARG A 199       8.757   6.450  -8.693  1.00 91.56           C  
ATOM   3136  HB2 ARG A 199       9.656   6.263  -9.281  1.00 91.56           H  
ATOM   3137  HB3 ARG A 199       7.895   6.493  -9.359  1.00 91.56           H  
ATOM   3138  O   ARG A 199       7.048   8.088  -6.481  1.00 91.56           O  
ATOM   3139  CG  ARG A 199       8.542   5.304  -7.710  1.00 91.56           C  
ATOM   3140  HG2 ARG A 199       7.732   5.532  -7.017  1.00 91.56           H  
ATOM   3141  HG3 ARG A 199       9.476   5.146  -7.171  1.00 91.56           H  
ATOM   3142  CD  ARG A 199       8.220   4.029  -8.456  1.00 91.56           C  
ATOM   3143  HD2 ARG A 199       8.904   3.952  -9.301  1.00 91.56           H  
ATOM   3144  HD3 ARG A 199       7.196   4.077  -8.827  1.00 91.56           H  
ATOM   3145  NE  ARG A 199       8.391   2.876  -7.566  1.00 91.56           N  
ATOM   3146  HE  ARG A 199       8.411   3.080  -6.577  1.00 91.56           H  
ATOM   3147  NH1 ARG A 199       8.506   1.349  -9.273  1.00 91.56           N  
ATOM   3148 HH11 ARG A 199       8.470   0.393  -9.594  1.00 91.56           H  
ATOM   3149 HH12 ARG A 199       8.404   2.115  -9.923  1.00 91.56           H  
ATOM   3150  NH2 ARG A 199       8.646   0.634  -7.209  1.00 91.56           N  
ATOM   3151 HH21 ARG A 199       8.669  -0.308  -7.570  1.00 91.56           H  
ATOM   3152 HH22 ARG A 199       8.683   0.791  -6.211  1.00 91.56           H  
ATOM   3153  CZ  ARG A 199       8.507   1.639  -8.005  1.00 91.56           C  
ATOM   3154  N   ILE A 200       6.791   8.819  -8.602  1.00 93.56           N  
ATOM   3155  H   ILE A 200       7.248   8.888  -9.500  1.00 93.56           H  
ATOM   3156  CA  ILE A 200       5.381   9.192  -8.520  1.00 93.56           C  
ATOM   3157  HA  ILE A 200       5.013   8.929  -7.529  1.00 93.56           H  
ATOM   3158  C   ILE A 200       4.602   8.380  -9.543  1.00 93.56           C  
ATOM   3159  CB  ILE A 200       5.165  10.708  -8.690  1.00 93.56           C  
ATOM   3160  HB  ILE A 200       5.416  10.991  -9.713  1.00 93.56           H  
ATOM   3161  O   ILE A 200       4.933   8.352 -10.730  1.00 93.56           O  
ATOM   3162  CG1 ILE A 200       6.096  11.461  -7.717  1.00 93.56           C  
ATOM   3163 HG12 ILE A 200       7.130  11.227  -7.971  1.00 93.56           H  
ATOM   3164 HG13 ILE A 200       5.910  11.122  -6.698  1.00 93.56           H  
ATOM   3165  CG2 ILE A 200       3.688  11.063  -8.441  1.00 93.56           C  
ATOM   3166 HG21 ILE A 200       3.519  12.124  -8.627  1.00 93.56           H  
ATOM   3167 HG22 ILE A 200       3.039  10.507  -9.118  1.00 93.56           H  
ATOM   3168 HG23 ILE A 200       3.417  10.829  -7.412  1.00 93.56           H  
ATOM   3169  CD1 ILE A 200       5.998  12.980  -7.755  1.00 93.56           C  
ATOM   3170 HD11 ILE A 200       6.176  13.327  -8.773  1.00 93.56           H  
ATOM   3171 HD12 ILE A 200       5.023  13.319  -7.403  1.00 93.56           H  
ATOM   3172 HD13 ILE A 200       6.773  13.383  -7.104  1.00 93.56           H  
ATOM   3173  N   ASN A 201       3.556   7.723  -9.064  1.00 93.25           N  
ATOM   3174  H   ASN A 201       3.335   7.838  -8.085  1.00 93.25           H  
ATOM   3175  CA  ASN A 201       2.651   6.919  -9.857  1.00 93.25           C  
ATOM   3176  HA  ASN A 201       3.024   6.836 -10.878  1.00 93.25           H  
ATOM   3177  C   ASN A 201       1.277   7.596  -9.893  1.00 93.25           C  
ATOM   3178  CB  ASN A 201       2.601   5.514  -9.242  1.00 93.25           C  
ATOM   3179  HB2 ASN A 201       2.372   5.605  -8.180  1.00 93.25           H  
ATOM   3180  HB3 ASN A 201       1.792   4.945  -9.700  1.00 93.25           H  
ATOM   3181  O   ASN A 201       0.728   7.941  -8.849  1.00 93.25           O  
ATOM   3182  CG  ASN A 201       3.880   4.707  -9.411  1.00 93.25           C  
ATOM   3183  ND2 ASN A 201       4.156   3.840  -8.464  1.00 93.25           N  
ATOM   3184 HD21 ASN A 201       3.593   3.820  -7.625  1.00 93.25           H  
ATOM   3185 HD22 ASN A 201       4.943   3.218  -8.577  1.00 93.25           H  
ATOM   3186  OD1 ASN A 201       4.633   4.823 -10.371  1.00 93.25           O  
ATOM   3187  N   LEU A 202       0.721   7.762 -11.089  1.00 93.12           N  
ATOM   3188  H   LEU A 202       1.262   7.484 -11.896  1.00 93.12           H  
ATOM   3189  CA  LEU A 202      -0.658   8.162 -11.330  1.00 93.12           C  
ATOM   3190  HA  LEU A 202      -0.998   8.783 -10.502  1.00 93.12           H  
ATOM   3191  C   LEU A 202      -1.541   6.919 -11.419  1.00 93.12           C  
ATOM   3192  CB  LEU A 202      -0.727   8.974 -12.633  1.00 93.12           C  
ATOM   3193  HB2 LEU A 202      -0.031   9.811 -12.567  1.00 93.12           H  
ATOM   3194  HB3 LEU A 202      -0.392   8.334 -13.450  1.00 93.12           H  
ATOM   3195  O   LEU A 202      -1.250   5.984 -12.166  1.00 93.12           O  
ATOM   3196  CG  LEU A 202      -2.129   9.510 -12.975  1.00 93.12           C  
ATOM   3197  HG  LEU A 202      -2.866   8.708 -12.938  1.00 93.12           H  
ATOM   3198  CD1 LEU A 202      -2.526  10.614 -12.005  1.00 93.12           C  
ATOM   3199 HD11 LEU A 202      -3.465  11.071 -12.318  1.00 93.12           H  
ATOM   3200 HD12 LEU A 202      -1.735  11.363 -12.014  1.00 93.12           H  
ATOM   3201 HD13 LEU A 202      -2.653  10.216 -10.998  1.00 93.12           H  
ATOM   3202  CD2 LEU A 202      -2.128  10.094 -14.386  1.00 93.12           C  
ATOM   3203 HD21 LEU A 202      -1.401  10.903 -14.458  1.00 93.12           H  
ATOM   3204 HD22 LEU A 202      -1.874   9.317 -15.107  1.00 93.12           H  
ATOM   3205 HD23 LEU A 202      -3.119  10.482 -14.624  1.00 93.12           H  
ATOM   3206  N   TRP A 203      -2.651   6.938 -10.704  1.00 92.88           N  
ATOM   3207  H   TRP A 203      -2.828   7.739 -10.114  1.00 92.88           H  
ATOM   3208  CA  TRP A 203      -3.618   5.856 -10.638  1.00 92.88           C  
ATOM   3209  HA  TRP A 203      -3.321   5.028 -11.283  1.00 92.88           H  
ATOM   3210  C   TRP A 203      -4.990   6.348 -11.055  1.00 92.88           C  
ATOM   3211  CB  TRP A 203      -3.696   5.360  -9.205  1.00 92.88           C  
ATOM   3212  HB2 TRP A 203      -4.458   4.583  -9.132  1.00 92.88           H  
ATOM   3213  HB3 TRP A 203      -4.002   6.204  -8.588  1.00 92.88           H  
ATOM   3214  O   TRP A 203      -5.332   7.510 -10.848  1.00 92.88           O  
ATOM   3215  CG  TRP A 203      -2.427   4.826  -8.649  1.00 92.88           C  
ATOM   3216  CD1 TRP A 203      -1.464   5.570  -8.069  1.00 92.88           C  
ATOM   3217  HD1 TRP A 203      -1.496   6.642  -7.946  1.00 92.88           H  
ATOM   3218  CD2 TRP A 203      -1.984   3.443  -8.577  1.00 92.88           C  
ATOM   3219  CE2 TRP A 203      -0.729   3.422  -7.904  1.00 92.88           C  
ATOM   3220  CE3 TRP A 203      -2.517   2.206  -9.002  1.00 92.88           C  
ATOM   3221  HE3 TRP A 203      -3.462   2.188  -9.523  1.00 92.88           H  
ATOM   3222  NE1 TRP A 203      -0.462   4.742  -7.629  1.00 92.88           N  
ATOM   3223  HE1 TRP A 203       0.305   5.085  -7.069  1.00 92.88           H  
ATOM   3224  CH2 TRP A 203      -0.583   1.022  -8.100  1.00 92.88           C  
ATOM   3225  HH2 TRP A 203      -0.060   0.093  -7.924  1.00 92.88           H  
ATOM   3226  CZ2 TRP A 203      -0.044   2.235  -7.637  1.00 92.88           C  
ATOM   3227  HZ2 TRP A 203       0.874   2.262  -7.069  1.00 92.88           H  
ATOM   3228  CZ3 TRP A 203      -1.815   1.007  -8.777  1.00 92.88           C  
ATOM   3229  HZ3 TRP A 203      -2.228   0.069  -9.119  1.00 92.88           H  
ATOM   3230  N   HIS A 204      -5.808   5.433 -11.560  1.00 91.19           N  
ATOM   3231  H   HIS A 204      -5.476   4.482 -11.632  1.00 91.19           H  
ATOM   3232  CA  HIS A 204      -7.241   5.650 -11.693  1.00 91.19           C  
ATOM   3233  HA  HIS A 204      -7.471   6.713 -11.618  1.00 91.19           H  
ATOM   3234  C   HIS A 204      -7.954   4.924 -10.550  1.00 91.19           C  
ATOM   3235  CB  HIS A 204      -7.685   5.176 -13.076  1.00 91.19           C  
ATOM   3236  HB2 HIS A 204      -7.043   5.631 -13.830  1.00 91.19           H  
ATOM   3237  HB3 HIS A 204      -7.574   4.093 -13.141  1.00 91.19           H  
ATOM   3238  O   HIS A 204      -7.672   3.758 -10.286  1.00 91.19           O  
ATOM   3239  CG  HIS A 204      -9.105   5.547 -13.386  1.00 91.19           C  
ATOM   3240  CD2 HIS A 204      -9.530   6.726 -13.935  1.00 91.19           C  
ATOM   3241  HD2 HIS A 204      -8.914   7.567 -14.217  1.00 91.19           H  
ATOM   3242  ND1 HIS A 204     -10.220   4.765 -13.180  1.00 91.19           N  
ATOM   3243  HD1 HIS A 204     -10.228   3.784 -12.942  1.00 91.19           H  
ATOM   3244  CE1 HIS A 204     -11.294   5.458 -13.597  1.00 91.19           C  
ATOM   3245  HE1 HIS A 204     -12.310   5.093 -13.621  1.00 91.19           H  
ATOM   3246  NE2 HIS A 204     -10.915   6.649 -14.069  1.00 91.19           N  
ATOM   3247  N   LEU A 205      -8.908   5.573  -9.884  1.00 91.06           N  
ATOM   3248  H   LEU A 205      -9.129   6.513 -10.178  1.00 91.06           H  
ATOM   3249  CA  LEU A 205      -9.599   5.038  -8.702  1.00 91.06           C  
ATOM   3250  HA  LEU A 205      -8.863   4.850  -7.920  1.00 91.06           H  
ATOM   3251  C   LEU A 205     -10.320   3.706  -8.956  1.00 91.06           C  
ATOM   3252  CB  LEU A 205     -10.618   6.087  -8.230  1.00 91.06           C  
ATOM   3253  HB2 LEU A 205     -11.347   5.610  -7.575  1.00 91.06           H  
ATOM   3254  HB3 LEU A 205     -11.160   6.460  -9.100  1.00 91.06           H  
ATOM   3255  O   LEU A 205     -10.554   2.929  -8.028  1.00 91.06           O  
ATOM   3256  CG  LEU A 205      -9.991   7.270  -7.475  1.00 91.06           C  
ATOM   3257  HG  LEU A 205      -9.139   7.666  -8.027  1.00 91.06           H  
ATOM   3258  CD1 LEU A 205     -11.035   8.375  -7.331  1.00 91.06           C  
ATOM   3259 HD11 LEU A 205     -11.275   8.767  -8.319  1.00 91.06           H  
ATOM   3260 HD12 LEU A 205     -11.947   7.986  -6.879  1.00 91.06           H  
ATOM   3261 HD13 LEU A 205     -10.632   9.194  -6.735  1.00 91.06           H  
ATOM   3262  CD2 LEU A 205      -9.529   6.841  -6.078  1.00 91.06           C  
ATOM   3263 HD21 LEU A 205      -9.193   7.719  -5.526  1.00 91.06           H  
ATOM   3264 HD22 LEU A 205      -8.691   6.148  -6.154  1.00 91.06           H  
ATOM   3265 HD23 LEU A 205     -10.341   6.356  -5.537  1.00 91.06           H  
ATOM   3266  N   GLU A 206     -10.692   3.444 -10.206  1.00 87.56           N  
ATOM   3267  H   GLU A 206     -10.535   4.169 -10.893  1.00 87.56           H  
ATOM   3268  CA  GLU A 206     -11.357   2.202 -10.602  1.00 87.56           C  
ATOM   3269  HA  GLU A 206     -11.850   1.782  -9.725  1.00 87.56           H  
ATOM   3270  C   GLU A 206     -10.403   1.109 -11.102  1.00 87.56           C  
ATOM   3271  CB  GLU A 206     -12.460   2.482 -11.629  1.00 87.56           C  
ATOM   3272  HB2 GLU A 206     -13.000   1.551 -11.795  1.00 87.56           H  
ATOM   3273  HB3 GLU A 206     -12.016   2.795 -12.574  1.00 87.56           H  
ATOM   3274  O   GLU A 206     -10.831  -0.039 -11.212  1.00 87.56           O  
ATOM   3275  CG  GLU A 206     -13.454   3.547 -11.138  1.00 87.56           C  
ATOM   3276  HG2 GLU A 206     -13.667   3.358 -10.085  1.00 87.56           H  
ATOM   3277  HG3 GLU A 206     -13.000   4.535 -11.219  1.00 87.56           H  
ATOM   3278  CD  GLU A 206     -14.769   3.514 -11.923  1.00 87.56           C  
ATOM   3279  OE1 GLU A 206     -15.812   3.763 -11.271  1.00 87.56           O  
ATOM   3280  OE2 GLU A 206     -14.730   3.153 -13.118  1.00 87.56           O  
ATOM   3281  N   ILE A 207      -9.134   1.436 -11.373  1.00 85.62           N  
ATOM   3282  H   ILE A 207      -8.796   2.343 -11.085  1.00 85.62           H  
ATOM   3283  CA  ILE A 207      -8.135   0.511 -11.924  1.00 85.62           C  
ATOM   3284  HA  ILE A 207      -8.619  -0.431 -12.182  1.00 85.62           H  
ATOM   3285  C   ILE A 207      -7.089   0.227 -10.849  1.00 85.62           C  
ATOM   3286  CB  ILE A 207      -7.493   1.062 -13.217  1.00 85.62           C  
ATOM   3287  HB  ILE A 207      -6.931   1.963 -12.971  1.00 85.62           H  
ATOM   3288  O   ILE A 207      -6.259   1.069 -10.522  1.00 85.62           O  
ATOM   3289  CG1 ILE A 207      -8.567   1.419 -14.273  1.00 85.62           C  
ATOM   3290 HG12 ILE A 207      -9.272   2.131 -13.844  1.00 85.62           H  
ATOM   3291 HG13 ILE A 207      -9.124   0.521 -14.542  1.00 85.62           H  
ATOM   3292  CG2 ILE A 207      -6.506   0.024 -13.781  1.00 85.62           C  
ATOM   3293 HG21 ILE A 207      -6.031   0.405 -14.685  1.00 85.62           H  
ATOM   3294 HG22 ILE A 207      -5.714  -0.181 -13.060  1.00 85.62           H  
ATOM   3295 HG23 ILE A 207      -7.020  -0.909 -14.011  1.00 85.62           H  
ATOM   3296  CD1 ILE A 207      -8.013   2.063 -15.551  1.00 85.62           C  
ATOM   3297 HD11 ILE A 207      -7.361   2.899 -15.298  1.00 85.62           H  
ATOM   3298 HD12 ILE A 207      -8.842   2.432 -16.153  1.00 85.62           H  
ATOM   3299 HD13 ILE A 207      -7.460   1.331 -16.140  1.00 85.62           H  
ATOM   3300  N   THR A 208      -7.134  -0.973 -10.279  1.00 85.56           N  
ATOM   3301  H   THR A 208      -7.838  -1.634 -10.575  1.00 85.56           H  
ATOM   3302  CA  THR A 208      -6.295  -1.336  -9.128  1.00 85.56           C  
ATOM   3303  HA  THR A 208      -6.060  -0.433  -8.566  1.00 85.56           H  
ATOM   3304  C   THR A 208      -4.964  -1.963  -9.494  1.00 85.56           C  
ATOM   3305  CB  THR A 208      -7.042  -2.282  -8.191  1.00 85.56           C  
ATOM   3306  HB  THR A 208      -6.353  -2.698  -7.456  1.00 85.56           H  
ATOM   3307  O   THR A 208      -4.057  -1.975  -8.673  1.00 85.56           O  
ATOM   3308  CG2 THR A 208      -8.137  -1.521  -7.467  1.00 85.56           C  
ATOM   3309 HG21 THR A 208      -8.657  -2.212  -6.804  1.00 85.56           H  
ATOM   3310 HG22 THR A 208      -8.826  -1.086  -8.191  1.00 85.56           H  
ATOM   3311 HG23 THR A 208      -7.679  -0.724  -6.881  1.00 85.56           H  
ATOM   3312  OG1 THR A 208      -7.663  -3.332  -8.902  1.00 85.56           O  
ATOM   3313  HG1 THR A 208      -6.975  -3.945  -9.173  1.00 85.56           H  
ATOM   3314  N   ASP A 209      -4.841  -2.514 -10.695  1.00 82.62           N  
ATOM   3315  H   ASP A 209      -5.607  -2.452 -11.350  1.00 82.62           H  
ATOM   3316  CA  ASP A 209      -3.699  -3.308 -11.155  1.00 82.62           C  
ATOM   3317  HA  ASP A 209      -3.126  -3.643 -10.291  1.00 82.62           H  
ATOM   3318  C   ASP A 209      -2.730  -2.521 -12.048  1.00 82.62           C  
ATOM   3319  CB  ASP A 209      -4.234  -4.564 -11.870  1.00 82.62           C  
ATOM   3320  HB2 ASP A 209      -3.398  -5.230 -12.082  1.00 82.62           H  
ATOM   3321  HB3 ASP A 209      -4.914  -5.092 -11.202  1.00 82.62           H  
ATOM   3322  O   ASP A 209      -1.734  -3.075 -12.510  1.00 82.62           O  
ATOM   3323  CG  ASP A 209      -4.972  -4.243 -13.182  1.00 82.62           C  
ATOM   3324  OD1 ASP A 209      -5.760  -3.268 -13.185  1.00 82.62           O  
ATOM   3325  OD2 ASP A 209      -4.749  -4.949 -14.193  1.00 82.62           O  
ATOM   3326  N   ARG A 210      -3.014  -1.239 -12.320  1.00 79.88           N  
ATOM   3327  H   ARG A 210      -3.833  -0.834 -11.891  1.00 79.88           H  
ATOM   3328  CA  ARG A 210      -2.208  -0.403 -13.215  1.00 79.88           C  
ATOM   3329  HA  ARG A 210      -1.213  -0.842 -13.290  1.00 79.88           H  
ATOM   3330  C   ARG A 210      -2.050   1.004 -12.677  1.00 79.88           C  
ATOM   3331  CB  ARG A 210      -2.810  -0.337 -14.625  1.00 79.88           C  
ATOM   3332  HB2 ARG A 210      -3.770   0.177 -14.581  1.00 79.88           H  
ATOM   3333  HB3 ARG A 210      -2.144   0.244 -15.263  1.00 79.88           H  
ATOM   3334  O   ARG A 210      -3.019   1.658 -12.300  1.00 79.88           O  
ATOM   3335  CG  ARG A 210      -3.002  -1.723 -15.241  1.00 79.88           C  
ATOM   3336  HG2 ARG A 210      -3.693  -2.299 -14.626  1.00 79.88           H  
ATOM   3337  HG3 ARG A 210      -2.045  -2.243 -15.287  1.00 79.88           H  
ATOM   3338  CD  ARG A 210      -3.599  -1.614 -16.637  1.00 79.88           C  
ATOM   3339  HD2 ARG A 210      -4.505  -1.011 -16.585  1.00 79.88           H  
ATOM   3340  HD3 ARG A 210      -2.875  -1.131 -17.293  1.00 79.88           H  
ATOM   3341  NE  ARG A 210      -3.935  -2.955 -17.131  1.00 79.88           N  
ATOM   3342  HE  ARG A 210      -3.988  -3.676 -16.425  1.00 79.88           H  
ATOM   3343  NH1 ARG A 210      -4.399  -2.363 -19.296  1.00 79.88           N  
ATOM   3344 HH11 ARG A 210      -4.248  -1.399 -19.034  1.00 79.88           H  
ATOM   3345 HH12 ARG A 210      -4.671  -2.616 -20.235  1.00 79.88           H  
ATOM   3346  NH2 ARG A 210      -4.501  -4.512 -18.671  1.00 79.88           N  
ATOM   3347 HH21 ARG A 210      -4.455  -5.194 -17.928  1.00 79.88           H  
ATOM   3348 HH22 ARG A 210      -4.781  -4.778 -19.605  1.00 79.88           H  
ATOM   3349  CZ  ARG A 210      -4.274  -3.269 -18.363  1.00 79.88           C  
ATOM   3350  N   SER A 211      -0.821   1.478 -12.773  1.00 87.81           N  
ATOM   3351  H   SER A 211      -0.088   0.861 -13.092  1.00 87.81           H  
ATOM   3352  CA  SER A 211      -0.443   2.861 -12.548  1.00 87.81           C  
ATOM   3353  HA  SER A 211      -1.335   3.489 -12.529  1.00 87.81           H  
ATOM   3354  C   SER A 211       0.466   3.335 -13.671  1.00 87.81           C  
ATOM   3355  CB  SER A 211       0.268   2.995 -11.206  1.00 87.81           C  
ATOM   3356  HB2 SER A 211       0.439   4.054 -11.011  1.00 87.81           H  
ATOM   3357  HB3 SER A 211      -0.380   2.593 -10.427  1.00 87.81           H  
ATOM   3358  O   SER A 211       1.191   2.536 -14.267  1.00 87.81           O  
ATOM   3359  OG  SER A 211       1.496   2.284 -11.182  1.00 87.81           O  
ATOM   3360  HG  SER A 211       2.018   2.528 -11.950  1.00 87.81           H  
ATOM   3361  N   PHE A 212       0.490   4.636 -13.914  1.00 85.50           N  
ATOM   3362  H   PHE A 212      -0.116   5.237 -13.374  1.00 85.50           H  
ATOM   3363  CA  PHE A 212       1.458   5.269 -14.797  1.00 85.50           C  
ATOM   3364  HA  PHE A 212       1.908   4.525 -15.455  1.00 85.50           H  
ATOM   3365  C   PHE A 212       2.552   5.887 -13.950  1.00 85.50           C  
ATOM   3366  CB  PHE A 212       0.766   6.305 -15.681  1.00 85.50           C  
ATOM   3367  HB2 PHE A 212       0.310   7.076 -15.060  1.00 85.50           H  
ATOM   3368  HB3 PHE A 212       1.514   6.791 -16.308  1.00 85.50           H  
ATOM   3369  O   PHE A 212       2.286   6.777 -13.149  1.00 85.50           O  
ATOM   3370  CG  PHE A 212      -0.292   5.689 -16.564  1.00 85.50           C  
ATOM   3371  CD1 PHE A 212       0.081   5.097 -17.783  1.00 85.50           C  
ATOM   3372  HD1 PHE A 212       1.114   5.114 -18.098  1.00 85.50           H  
ATOM   3373  CD2 PHE A 212      -1.636   5.663 -16.148  1.00 85.50           C  
ATOM   3374  HD2 PHE A 212      -1.920   6.109 -15.206  1.00 85.50           H  
ATOM   3375  CE1 PHE A 212      -0.891   4.489 -18.595  1.00 85.50           C  
ATOM   3376  HE1 PHE A 212      -0.605   4.044 -19.537  1.00 85.50           H  
ATOM   3377  CE2 PHE A 212      -2.608   5.054 -16.959  1.00 85.50           C  
ATOM   3378  HE2 PHE A 212      -3.640   5.042 -16.643  1.00 85.50           H  
ATOM   3379  CZ  PHE A 212      -2.236   4.470 -18.184  1.00 85.50           C  
ATOM   3380  HZ  PHE A 212      -2.987   4.014 -18.812  1.00 85.50           H  
ATOM   3381  N   ASN A 213       3.781   5.419 -14.115  1.00 87.56           N  
ATOM   3382  H   ASN A 213       3.961   4.711 -14.812  1.00 87.56           H  
ATOM   3383  CA  ASN A 213       4.912   6.118 -13.540  1.00 87.56           C  
ATOM   3384  HA  ASN A 213       4.708   6.341 -12.492  1.00 87.56           H  
ATOM   3385  C   ASN A 213       5.097   7.445 -14.293  1.00 87.56           C  
ATOM   3386  CB  ASN A 213       6.133   5.205 -13.613  1.00 87.56           C  
ATOM   3387  HB2 ASN A 213       5.926   4.254 -13.121  1.00 87.56           H  
ATOM   3388  HB3 ASN A 213       6.416   5.032 -14.651  1.00 87.56           H  
ATOM   3389  O   ASN A 213       5.350   7.434 -15.495  1.00 87.56           O  
ATOM   3390  CG  ASN A 213       7.271   5.890 -12.913  1.00 87.56           C  
ATOM   3391  ND2 ASN A 213       7.343   5.768 -11.616  1.00 87.56           N  
ATOM   3392 HD21 ASN A 213       6.549   5.393 -11.116  1.00 87.56           H  
ATOM   3393 HD22 ASN A 213       8.007   6.412 -11.211  1.00 87.56           H  
ATOM   3394  OD1 ASN A 213       8.025   6.627 -13.502  1.00 87.56           O  
ATOM   3395  N   ILE A 214       4.888   8.564 -13.600  1.00 88.56           N  
ATOM   3396  H   ILE A 214       4.672   8.479 -12.617  1.00 88.56           H  
ATOM   3397  CA  ILE A 214       4.955   9.913 -14.179  1.00 88.56           C  
ATOM   3398  HA  ILE A 214       5.022   9.834 -15.264  1.00 88.56           H  
ATOM   3399  C   ILE A 214       6.211  10.662 -13.746  1.00 88.56           C  
ATOM   3400  CB  ILE A 214       3.689  10.736 -13.860  1.00 88.56           C  
ATOM   3401  HB  ILE A 214       3.848  11.740 -14.253  1.00 88.56           H  
ATOM   3402  O   ILE A 214       6.584  11.625 -14.395  1.00 88.56           O  
ATOM   3403  CG1 ILE A 214       3.430  10.852 -12.340  1.00 88.56           C  
ATOM   3404 HG12 ILE A 214       3.130   9.883 -11.939  1.00 88.56           H  
ATOM   3405 HG13 ILE A 214       4.347  11.164 -11.841  1.00 88.56           H  
ATOM   3406  CG2 ILE A 214       2.476  10.148 -14.601  1.00 88.56           C  
ATOM   3407 HG21 ILE A 214       1.622  10.819 -14.518  1.00 88.56           H  
ATOM   3408 HG22 ILE A 214       2.213   9.174 -14.189  1.00 88.56           H  
ATOM   3409 HG23 ILE A 214       2.716  10.036 -15.658  1.00 88.56           H  
ATOM   3410  CD1 ILE A 214       2.349  11.877 -11.988  1.00 88.56           C  
ATOM   3411 HD11 ILE A 214       1.369  11.534 -12.320  1.00 88.56           H  
ATOM   3412 HD12 ILE A 214       2.573  12.825 -12.479  1.00 88.56           H  
ATOM   3413 HD13 ILE A 214       2.320  12.030 -10.909  1.00 88.56           H  
ATOM   3414  N   VAL A 215       6.863  10.241 -12.666  1.00 90.44           N  
ATOM   3415  H   VAL A 215       6.519   9.415 -12.197  1.00 90.44           H  
ATOM   3416  CA  VAL A 215       8.174  10.743 -12.249  1.00 90.44           C  
ATOM   3417  HA  VAL A 215       8.680  11.202 -13.099  1.00 90.44           H  
ATOM   3418  C   VAL A 215       8.987   9.541 -11.798  1.00 90.44           C  
ATOM   3419  CB  VAL A 215       8.062  11.790 -11.118  1.00 90.44           C  
ATOM   3420  HB  VAL A 215       7.547  11.336 -10.272  1.00 90.44           H  
ATOM   3421  O   VAL A 215       8.511   8.759 -10.970  1.00 90.44           O  
ATOM   3422  CG1 VAL A 215       9.429  12.274 -10.623  1.00 90.44           C  
ATOM   3423 HG11 VAL A 215       9.992  12.710 -11.447  1.00 90.44           H  
ATOM   3424 HG12 VAL A 215       9.298  13.022  -9.841  1.00 90.44           H  
ATOM   3425 HG13 VAL A 215       9.988  11.438 -10.203  1.00 90.44           H  
ATOM   3426  CG2 VAL A 215       7.281  13.033 -11.557  1.00 90.44           C  
ATOM   3427 HG21 VAL A 215       6.257  12.760 -11.811  1.00 90.44           H  
ATOM   3428 HG22 VAL A 215       7.773  13.475 -12.424  1.00 90.44           H  
ATOM   3429 HG23 VAL A 215       7.262  13.772 -10.755  1.00 90.44           H  
ATOM   3430  N   ASP A 216      10.208   9.426 -12.306  1.00 87.38           N  
ATOM   3431  H   ASP A 216      10.496  10.053 -13.044  1.00 87.38           H  
ATOM   3432  CA  ASP A 216      11.227   8.500 -11.823  1.00 87.38           C  
ATOM   3433  HA  ASP A 216      10.942   8.127 -10.839  1.00 87.38           H  
ATOM   3434  C   ASP A 216      12.542   9.270 -11.690  1.00 87.38           C  
ATOM   3435  CB  ASP A 216      11.365   7.291 -12.767  1.00 87.38           C  
ATOM   3436  HB2 ASP A 216      10.369   6.929 -13.020  1.00 87.38           H  
ATOM   3437  HB3 ASP A 216      11.857   7.591 -13.692  1.00 87.38           H  
ATOM   3438  O   ASP A 216      13.102   9.748 -12.675  1.00 87.38           O  
ATOM   3439  CG  ASP A 216      12.129   6.124 -12.130  1.00 87.38           C  
ATOM   3440  OD1 ASP A 216      12.805   6.349 -11.099  1.00 87.38           O  
ATOM   3441  OD2 ASP A 216      11.993   4.979 -12.623  1.00 87.38           O  
ATOM   3442  N   ILE A 217      13.007   9.441 -10.455  1.00 87.06           N  
ATOM   3443  H   ILE A 217      12.499   9.006  -9.698  1.00 87.06           H  
ATOM   3444  CA  ILE A 217      14.298  10.072 -10.153  1.00 87.06           C  
ATOM   3445  HA  ILE A 217      14.700  10.498 -11.072  1.00 87.06           H  
ATOM   3446  C   ILE A 217      15.340   9.043  -9.708  1.00 87.06           C  
ATOM   3447  CB  ILE A 217      14.154  11.236  -9.152  1.00 87.06           C  
ATOM   3448  HB  ILE A 217      15.144  11.670  -9.015  1.00 87.06           H  
ATOM   3449  O   ILE A 217      16.394   9.416  -9.190  1.00 87.06           O  
ATOM   3450  CG1 ILE A 217      13.641  10.756  -7.780  1.00 87.06           C  
ATOM   3451 HG12 ILE A 217      12.561  10.613  -7.822  1.00 87.06           H  
ATOM   3452 HG13 ILE A 217      14.105   9.804  -7.520  1.00 87.06           H  
ATOM   3453  CG2 ILE A 217      13.249  12.342  -9.726  1.00 87.06           C  
ATOM   3454 HG21 ILE A 217      12.223  11.984  -9.801  1.00 87.06           H  
ATOM   3455 HG22 ILE A 217      13.598  12.618 -10.721  1.00 87.06           H  
ATOM   3456 HG23 ILE A 217      13.278  13.222  -9.083  1.00 87.06           H  
ATOM   3457  CD1 ILE A 217      13.965  11.739  -6.657  1.00 87.06           C  
ATOM   3458 HD11 ILE A 217      13.499  12.707  -6.842  1.00 87.06           H  
ATOM   3459 HD12 ILE A 217      15.045  11.869  -6.579  1.00 87.06           H  
ATOM   3460 HD13 ILE A 217      13.589  11.329  -5.720  1.00 87.06           H  
ATOM   3461  N   LYS A 218      15.055   7.744  -9.867  1.00 84.75           N  
ATOM   3462  H   LYS A 218      14.199   7.480 -10.331  1.00 84.75           H  
ATOM   3463  CA  LYS A 218      15.991   6.689  -9.499  1.00 84.75           C  
ATOM   3464  HA  LYS A 218      16.231   6.831  -8.445  1.00 84.75           H  
ATOM   3465  C   LYS A 218      17.265   6.801 -10.354  1.00 84.75           C  
ATOM   3466  CB  LYS A 218      15.310   5.330  -9.667  1.00 84.75           C  
ATOM   3467  HB2 LYS A 218      14.386   5.313  -9.088  1.00 84.75           H  
ATOM   3468  HB3 LYS A 218      15.067   5.180 -10.719  1.00 84.75           H  
ATOM   3469  O   LYS A 218      17.187   6.720 -11.581  1.00 84.75           O  
ATOM   3470  CG  LYS A 218      16.225   4.201  -9.197  1.00 84.75           C  
ATOM   3471  HG2 LYS A 218      16.461   4.325  -8.140  1.00 84.75           H  
ATOM   3472  HG3 LYS A 218      17.152   4.223  -9.770  1.00 84.75           H  
ATOM   3473  CD  LYS A 218      15.560   2.848  -9.419  1.00 84.75           C  
ATOM   3474  HD2 LYS A 218      15.293   2.756 -10.472  1.00 84.75           H  
ATOM   3475  HD3 LYS A 218      14.664   2.773  -8.803  1.00 84.75           H  
ATOM   3476  CE  LYS A 218      16.579   1.779  -9.033  1.00 84.75           C  
ATOM   3477  HE2 LYS A 218      17.514   2.005  -9.545  1.00 84.75           H  
ATOM   3478  HE3 LYS A 218      16.765   1.842  -7.961  1.00 84.75           H  
ATOM   3479  NZ  LYS A 218      16.100   0.435  -9.418  1.00 84.75           N  
ATOM   3480  HZ1 LYS A 218      16.802  -0.255  -9.191  1.00 84.75           H  
ATOM   3481  HZ2 LYS A 218      15.938   0.420 -10.415  1.00 84.75           H  
ATOM   3482  HZ3 LYS A 218      15.238   0.226  -8.936  1.00 84.75           H  
ATOM   3483  N   PRO A 219      18.451   6.933  -9.737  1.00 81.06           N  
ATOM   3484  CA  PRO A 219      19.710   6.955 -10.475  1.00 81.06           C  
ATOM   3485  HA  PRO A 219      19.654   7.681 -11.286  1.00 81.06           H  
ATOM   3486  C   PRO A 219      20.036   5.574 -11.065  1.00 81.06           C  
ATOM   3487  CB  PRO A 219      20.754   7.415  -9.456  1.00 81.06           C  
ATOM   3488  HB2 PRO A 219      21.750   7.036  -9.683  1.00 81.06           H  
ATOM   3489  HB3 PRO A 219      20.765   8.504  -9.404  1.00 81.06           H  
ATOM   3490  O   PRO A 219      19.539   4.543 -10.602  1.00 81.06           O  
ATOM   3491  CG  PRO A 219      20.204   6.847  -8.149  1.00 81.06           C  
ATOM   3492  HG2 PRO A 219      20.589   7.376  -7.277  1.00 81.06           H  
ATOM   3493  HG3 PRO A 219      20.429   5.782  -8.082  1.00 81.06           H  
ATOM   3494  CD  PRO A 219      18.699   7.020  -8.304  1.00 81.06           C  
ATOM   3495  HD2 PRO A 219      18.398   8.004  -7.943  1.00 81.06           H  
ATOM   3496  HD3 PRO A 219      18.181   6.235  -7.754  1.00 81.06           H  
ATOM   3497  N   ALA A 220      20.920   5.539 -12.067  1.00 79.62           N  
ATOM   3498  H   ALA A 220      21.321   6.408 -12.391  1.00 79.62           H  
ATOM   3499  CA  ALA A 220      21.383   4.288 -12.675  1.00 79.62           C  
ATOM   3500  HA  ALA A 220      20.520   3.743 -13.058  1.00 79.62           H  
ATOM   3501  C   ALA A 220      22.090   3.380 -11.653  1.00 79.62           C  
ATOM   3502  CB  ALA A 220      22.311   4.633 -13.845  1.00 79.62           C  
ATOM   3503  HB1 ALA A 220      23.178   5.190 -13.486  1.00 79.62           H  
ATOM   3504  HB2 ALA A 220      22.653   3.715 -14.323  1.00 79.62           H  
ATOM   3505  HB3 ALA A 220      21.775   5.236 -14.578  1.00 79.62           H  
ATOM   3506  O   ALA A 220      21.899   2.163 -11.661  1.00 79.62           O  
ATOM   3507  N   ASN A 221      22.858   3.986 -10.746  1.00 77.75           N  
ATOM   3508  H   ASN A 221      22.980   4.986 -10.811  1.00 77.75           H  
ATOM   3509  CA  ASN A 221      23.444   3.331  -9.588  1.00 77.75           C  
ATOM   3510  HA  ASN A 221      23.163   2.278  -9.581  1.00 77.75           H  
ATOM   3511  C   ASN A 221      22.894   3.978  -8.309  1.00 77.75           C  
ATOM   3512  CB  ASN A 221      24.977   3.412  -9.707  1.00 77.75           C  
ATOM   3513  HB2 ASN A 221      25.286   3.006 -10.670  1.00 77.75           H  
ATOM   3514  HB3 ASN A 221      25.292   4.454  -9.662  1.00 77.75           H  
ATOM   3515  O   ASN A 221      22.934   5.195  -8.162  1.00 77.75           O  
ATOM   3516  CG  ASN A 221      25.697   2.636  -8.618  1.00 77.75           C  
ATOM   3517  ND2 ASN A 221      27.008   2.638  -8.639  1.00 77.75           N  
ATOM   3518 HD21 ASN A 221      27.501   3.228  -9.295  1.00 77.75           H  
ATOM   3519 HD22 ASN A 221      27.500   2.309  -7.820  1.00 77.75           H  
ATOM   3520  OD1 ASN A 221      25.076   2.044  -7.747  1.00 77.75           O  
ATOM   3521  N   MET A 222      22.401   3.174  -7.366  1.00 78.81           N  
ATOM   3522  H   MET A 222      22.524   2.179  -7.487  1.00 78.81           H  
ATOM   3523  CA  MET A 222      21.890   3.675  -6.081  1.00 78.81           C  
ATOM   3524  HA  MET A 222      21.133   4.435  -6.274  1.00 78.81           H  
ATOM   3525  C   MET A 222      22.972   4.359  -5.234  1.00 78.81           C  
ATOM   3526  CB  MET A 222      21.256   2.527  -5.287  1.00 78.81           C  
ATOM   3527  HB2 MET A 222      21.931   1.671  -5.291  1.00 78.81           H  
ATOM   3528  HB3 MET A 222      21.125   2.833  -4.249  1.00 78.81           H  
ATOM   3529  O   MET A 222      22.639   5.165  -4.372  1.00 78.81           O  
ATOM   3530  CG  MET A 222      19.893   2.097  -5.847  1.00 78.81           C  
ATOM   3531  HG2 MET A 222      19.551   1.240  -5.267  1.00 78.81           H  
ATOM   3532  HG3 MET A 222      20.034   1.764  -6.875  1.00 78.81           H  
ATOM   3533  SD  MET A 222      18.569   3.346  -5.834  1.00 78.81           S  
ATOM   3534  CE  MET A 222      18.516   3.779  -4.072  1.00 78.81           C  
ATOM   3535  HE1 MET A 222      19.440   4.285  -3.791  1.00 78.81           H  
ATOM   3536  HE2 MET A 222      17.681   4.455  -3.888  1.00 78.81           H  
ATOM   3537  HE3 MET A 222      18.397   2.881  -3.466  1.00 78.81           H  
ATOM   3538  N   GLU A 223      24.251   4.084  -5.495  1.00 74.44           N  
ATOM   3539  H   GLU A 223      24.476   3.377  -6.181  1.00 74.44           H  
ATOM   3540  CA  GLU A 223      25.373   4.810  -4.883  1.00 74.44           C  
ATOM   3541  HA  GLU A 223      25.266   4.803  -3.798  1.00 74.44           H  
ATOM   3542  C   GLU A 223      25.433   6.283  -5.326  1.00 74.44           C  
ATOM   3543  CB  GLU A 223      26.688   4.110  -5.250  1.00 74.44           C  
ATOM   3544  HB2 GLU A 223      26.781   4.119  -6.336  1.00 74.44           H  
ATOM   3545  HB3 GLU A 223      27.519   4.678  -4.831  1.00 74.44           H  
ATOM   3546  O   GLU A 223      25.961   7.127  -4.608  1.00 74.44           O  
ATOM   3547  CG  GLU A 223      26.771   2.666  -4.723  1.00 74.44           C  
ATOM   3548  HG2 GLU A 223      26.741   2.696  -3.634  1.00 74.44           H  
ATOM   3549  HG3 GLU A 223      25.903   2.100  -5.063  1.00 74.44           H  
ATOM   3550  CD  GLU A 223      28.037   1.931  -5.188  1.00 74.44           C  
ATOM   3551  OE1 GLU A 223      28.398   0.931  -4.528  1.00 74.44           O  
ATOM   3552  OE2 GLU A 223      28.607   2.330  -6.232  1.00 74.44           O  
ATOM   3553  N   GLU A 224      24.845   6.616  -6.480  1.00 80.19           N  
ATOM   3554  H   GLU A 224      24.393   5.888  -7.014  1.00 80.19           H  
ATOM   3555  CA  GLU A 224      24.735   7.982  -7.010  1.00 80.19           C  
ATOM   3556  HA  GLU A 224      25.569   8.572  -6.630  1.00 80.19           H  
ATOM   3557  C   GLU A 224      23.449   8.686  -6.545  1.00 80.19           C  
ATOM   3558  CB  GLU A 224      24.827   7.971  -8.543  1.00 80.19           C  
ATOM   3559  HB2 GLU A 224      24.747   8.995  -8.910  1.00 80.19           H  
ATOM   3560  HB3 GLU A 224      23.987   7.401  -8.939  1.00 80.19           H  
ATOM   3561  O   GLU A 224      23.085   9.749  -7.058  1.00 80.19           O  
ATOM   3562  CG  GLU A 224      26.142   7.382  -9.075  1.00 80.19           C  
ATOM   3563  HG2 GLU A 224      26.289   6.385  -8.661  1.00 80.19           H  
ATOM   3564  HG3 GLU A 224      26.965   8.012  -8.738  1.00 80.19           H  
ATOM   3565  CD  GLU A 224      26.172   7.278 -10.609  1.00 80.19           C  
ATOM   3566  OE1 GLU A 224      27.224   6.841 -11.127  1.00 80.19           O  
ATOM   3567  OE2 GLU A 224      25.148   7.588 -11.265  1.00 80.19           O  
ATOM   3568  N   LEU A 225      22.730   8.112  -5.575  1.00 82.88           N  
ATOM   3569  H   LEU A 225      23.066   7.252  -5.165  1.00 82.88           H  
ATOM   3570  CA  LEU A 225      21.540   8.737  -5.017  1.00 82.88           C  
ATOM   3571  HA  LEU A 225      20.893   9.001  -5.853  1.00 82.88           H  
ATOM   3572  C   LEU A 225      21.920  10.031  -4.288  1.00 82.88           C  
ATOM   3573  CB  LEU A 225      20.798   7.740  -4.113  1.00 82.88           C  
ATOM   3574  HB2 LEU A 225      21.435   7.505  -3.261  1.00 82.88           H  
ATOM   3575  HB3 LEU A 225      20.613   6.819  -4.666  1.00 82.88           H  
ATOM   3576  O   LEU A 225      22.606  10.026  -3.266  1.00 82.88           O  
ATOM   3577  CG  LEU A 225      19.457   8.290  -3.606  1.00 82.88           C  
ATOM   3578  HG  LEU A 225      19.601   9.282  -3.178  1.00 82.88           H  
ATOM   3579  CD1 LEU A 225      18.436   8.385  -4.739  1.00 82.88           C  
ATOM   3580 HD11 LEU A 225      18.785   9.044  -5.533  1.00 82.88           H  
ATOM   3581 HD12 LEU A 225      18.223   7.397  -5.148  1.00 82.88           H  
ATOM   3582 HD13 LEU A 225      17.523   8.830  -4.343  1.00 82.88           H  
ATOM   3583  CD2 LEU A 225      18.889   7.383  -2.517  1.00 82.88           C  
ATOM   3584 HD21 LEU A 225      19.591   7.332  -1.684  1.00 82.88           H  
ATOM   3585 HD22 LEU A 225      17.949   7.799  -2.155  1.00 82.88           H  
ATOM   3586 HD23 LEU A 225      18.721   6.382  -2.913  1.00 82.88           H  
ATOM   3587  N   THR A 226      21.452  11.160  -4.820  1.00 82.94           N  
ATOM   3588  H   THR A 226      20.961  11.092  -5.700  1.00 82.94           H  
ATOM   3589  CA  THR A 226      21.686  12.485  -4.222  1.00 82.94           C  
ATOM   3590  HA  THR A 226      22.322  12.374  -3.343  1.00 82.94           H  
ATOM   3591  C   THR A 226      20.423  13.155  -3.714  1.00 82.94           C  
ATOM   3592  CB  THR A 226      22.397  13.444  -5.189  1.00 82.94           C  
ATOM   3593  HB  THR A 226      22.588  14.374  -4.654  1.00 82.94           H  
ATOM   3594  O   THR A 226      20.510  14.190  -3.058  1.00 82.94           O  
ATOM   3595  CG2 THR A 226      23.740  12.915  -5.682  1.00 82.94           C  
ATOM   3596 HG21 THR A 226      24.335  12.554  -4.843  1.00 82.94           H  
ATOM   3597 HG22 THR A 226      24.283  13.711  -6.191  1.00 82.94           H  
ATOM   3598 HG23 THR A 226      23.593  12.091  -6.381  1.00 82.94           H  
ATOM   3599  OG1 THR A 226      21.614  13.748  -6.326  1.00 82.94           O  
ATOM   3600  HG1 THR A 226      21.676  12.986  -6.907  1.00 82.94           H  
ATOM   3601  N   GLU A 227      19.259  12.625  -4.072  1.00 88.25           N  
ATOM   3602  H   GLU A 227      19.234  11.730  -4.538  1.00 88.25           H  
ATOM   3603  CA  GLU A 227      17.984  13.285  -3.873  1.00 88.25           C  
ATOM   3604  HA  GLU A 227      17.995  13.821  -2.924  1.00 88.25           H  
ATOM   3605  C   GLU A 227      16.862  12.259  -3.854  1.00 88.25           C  
ATOM   3606  CB  GLU A 227      17.796  14.277  -5.021  1.00 88.25           C  
ATOM   3607  HB2 GLU A 227      18.696  14.890  -5.067  1.00 88.25           H  
ATOM   3608  HB3 GLU A 227      17.702  13.740  -5.964  1.00 88.25           H  
ATOM   3609  O   GLU A 227      16.876  11.310  -4.636  1.00 88.25           O  
ATOM   3610  CG  GLU A 227      16.598  15.205  -4.843  1.00 88.25           C  
ATOM   3611  HG2 GLU A 227      15.680  14.629  -4.960  1.00 88.25           H  
ATOM   3612  HG3 GLU A 227      16.623  15.627  -3.838  1.00 88.25           H  
ATOM   3613  CD  GLU A 227      16.623  16.345  -5.867  1.00 88.25           C  
ATOM   3614  OE1 GLU A 227      15.641  17.114  -5.909  1.00 88.25           O  
ATOM   3615  OE2 GLU A 227      17.620  16.536  -6.601  1.00 88.25           O  
ATOM   3616  N   VAL A 228      15.890  12.479  -2.980  1.00 92.69           N  
ATOM   3617  H   VAL A 228      15.971  13.260  -2.344  1.00 92.69           H  
ATOM   3618  CA  VAL A 228      14.662  11.690  -2.903  1.00 92.69           C  
ATOM   3619  HA  VAL A 228      14.588  11.049  -3.781  1.00 92.69           H  
ATOM   3620  C   VAL A 228      13.453  12.618  -2.909  1.00 92.69           C  
ATOM   3621  CB  VAL A 228      14.657  10.765  -1.675  1.00 92.69           C  
ATOM   3622  HB  VAL A 228      13.712  10.223  -1.653  1.00 92.69           H  
ATOM   3623  O   VAL A 228      13.550  13.773  -2.491  1.00 92.69           O  
ATOM   3624  CG1 VAL A 228      15.798   9.739  -1.722  1.00 92.69           C  
ATOM   3625 HG11 VAL A 228      15.726   9.166  -2.646  1.00 92.69           H  
ATOM   3626 HG12 VAL A 228      16.767  10.237  -1.684  1.00 92.69           H  
ATOM   3627 HG13 VAL A 228      15.714   9.058  -0.875  1.00 92.69           H  
ATOM   3628  CG2 VAL A 228      14.769  11.526  -0.361  1.00 92.69           C  
ATOM   3629 HG21 VAL A 228      14.657  10.802   0.447  1.00 92.69           H  
ATOM   3630 HG22 VAL A 228      13.970  12.262  -0.271  1.00 92.69           H  
ATOM   3631 HG23 VAL A 228      15.744  12.007  -0.284  1.00 92.69           H  
ATOM   3632  N   ILE A 229      12.313  12.124  -3.381  1.00 93.81           N  
ATOM   3633  H   ILE A 229      12.316  11.155  -3.667  1.00 93.81           H  
ATOM   3634  CA  ILE A 229      11.014  12.782  -3.275  1.00 93.81           C  
ATOM   3635  HA  ILE A 229      11.126  13.835  -3.533  1.00 93.81           H  
ATOM   3636  C   ILE A 229      10.545  12.668  -1.832  1.00 93.81           C  
ATOM   3637  CB  ILE A 229       9.989  12.147  -4.234  1.00 93.81           C  
ATOM   3638  HB  ILE A 229       9.972  11.074  -4.041  1.00 93.81           H  
ATOM   3639  O   ILE A 229      10.482  11.578  -1.267  1.00 93.81           O  
ATOM   3640  CG1 ILE A 229      10.389  12.380  -5.704  1.00 93.81           C  
ATOM   3641 HG12 ILE A 229      11.474  12.367  -5.810  1.00 93.81           H  
ATOM   3642 HG13 ILE A 229      10.036  13.358  -6.033  1.00 93.81           H  
ATOM   3643  CG2 ILE A 229       8.576  12.721  -3.997  1.00 93.81           C  
ATOM   3644 HG21 ILE A 229       8.600  13.810  -4.026  1.00 93.81           H  
ATOM   3645 HG22 ILE A 229       8.193  12.395  -3.030  1.00 93.81           H  
ATOM   3646 HG23 ILE A 229       7.885  12.361  -4.759  1.00 93.81           H  
ATOM   3647  CD1 ILE A 229       9.824  11.302  -6.626  1.00 93.81           C  
ATOM   3648 HD11 ILE A 229      10.285  10.349  -6.365  1.00 93.81           H  
ATOM   3649 HD12 ILE A 229      10.056  11.543  -7.664  1.00 93.81           H  
ATOM   3650 HD13 ILE A 229       8.745  11.217  -6.497  1.00 93.81           H  
ATOM   3651  N   THR A 230      10.197  13.799  -1.234  1.00 95.56           N  
ATOM   3652  H   THR A 230      10.287  14.667  -1.743  1.00 95.56           H  
ATOM   3653  CA  THR A 230       9.817  13.847   0.180  1.00 95.56           C  
ATOM   3654  HA  THR A 230      10.080  12.904   0.659  1.00 95.56           H  
ATOM   3655  C   THR A 230       8.326  14.031   0.400  1.00 95.56           C  
ATOM   3656  CB  THR A 230      10.583  14.946   0.903  1.00 95.56           C  
ATOM   3657  HB  THR A 230      10.203  15.000   1.923  1.00 95.56           H  
ATOM   3658  O   THR A 230       7.817  13.547   1.411  1.00 95.56           O  
ATOM   3659  CG2 THR A 230      12.074  14.643   0.971  1.00 95.56           C  
ATOM   3660 HG21 THR A 230      12.240  13.718   1.523  1.00 95.56           H  
ATOM   3661 HG22 THR A 230      12.482  14.527  -0.033  1.00 95.56           H  
ATOM   3662 HG23 THR A 230      12.587  15.456   1.483  1.00 95.56           H  
ATOM   3663  OG1 THR A 230      10.409  16.196   0.273  1.00 95.56           O  
ATOM   3664  HG1 THR A 230      10.510  16.807   1.007  1.00 95.56           H  
ATOM   3665  N   ALA A 231       7.648  14.699  -0.535  1.00 96.06           N  
ATOM   3666  H   ALA A 231       8.160  15.088  -1.314  1.00 96.06           H  
ATOM   3667  CA  ALA A 231       6.204  14.866  -0.565  1.00 96.06           C  
ATOM   3668  HA  ALA A 231       5.761  13.930  -0.227  1.00 96.06           H  
ATOM   3669  C   ALA A 231       5.719  15.163  -1.997  1.00 96.06           C  
ATOM   3670  CB  ALA A 231       5.796  15.975   0.414  1.00 96.06           C  
ATOM   3671  HB1 ALA A 231       4.710  16.066   0.438  1.00 96.06           H  
ATOM   3672  HB2 ALA A 231       6.141  15.732   1.419  1.00 96.06           H  
ATOM   3673  HB3 ALA A 231       6.233  16.927   0.113  1.00 96.06           H  
ATOM   3674  O   ALA A 231       6.484  15.659  -2.828  1.00 96.06           O  
ATOM   3675  N   ALA A 232       4.448  14.879  -2.284  1.00 96.56           N  
ATOM   3676  H   ALA A 232       3.883  14.440  -1.571  1.00 96.56           H  
ATOM   3677  CA  ALA A 232       3.803  15.215  -3.551  1.00 96.56           C  
ATOM   3678  HA  ALA A 232       4.272  16.118  -3.941  1.00 96.56           H  
ATOM   3679  C   ALA A 232       2.308  15.512  -3.376  1.00 96.56           C  
ATOM   3680  CB  ALA A 232       4.020  14.076  -4.554  1.00 96.56           C  
ATOM   3681  HB1 ALA A 232       5.087  13.892  -4.683  1.00 96.56           H  
ATOM   3682  HB2 ALA A 232       3.536  13.171  -4.187  1.00 96.56           H  
ATOM   3683  HB3 ALA A 232       3.589  14.351  -5.517  1.00 96.56           H  
ATOM   3684  O   ALA A 232       1.621  14.854  -2.590  1.00 96.56           O  
ATOM   3685  N   GLU A 233       1.788  16.468  -4.145  1.00 96.81           N  
ATOM   3686  H   GLU A 233       2.391  16.948  -4.797  1.00 96.81           H  
ATOM   3687  CA  GLU A 233       0.384  16.878  -4.078  1.00 96.81           C  
ATOM   3688  HA  GLU A 233      -0.204  16.004  -3.798  1.00 96.81           H  
ATOM   3689  C   GLU A 233      -0.144  17.373  -5.430  1.00 96.81           C  
ATOM   3690  CB  GLU A 233       0.207  17.944  -2.982  1.00 96.81           C  
ATOM   3691  HB2 GLU A 233       0.800  17.666  -2.111  1.00 96.81           H  
ATOM   3692  HB3 GLU A 233       0.553  18.911  -3.346  1.00 96.81           H  
ATOM   3693  O   GLU A 233       0.573  18.025  -6.189  1.00 96.81           O  
ATOM   3694  CG  GLU A 233      -1.262  18.030  -2.546  1.00 96.81           C  
ATOM   3695  HG2 GLU A 233      -1.873  18.392  -3.372  1.00 96.81           H  
ATOM   3696  HG3 GLU A 233      -1.605  17.029  -2.287  1.00 96.81           H  
ATOM   3697  CD  GLU A 233      -1.456  18.943  -1.340  1.00 96.81           C  
ATOM   3698  OE1 GLU A 233      -2.079  18.489  -0.347  1.00 96.81           O  
ATOM   3699  OE2 GLU A 233      -0.993  20.096  -1.408  1.00 96.81           O  
ATOM   3700  N   PHE A 234      -1.406  17.075  -5.738  1.00 96.50           N  
ATOM   3701  H   PHE A 234      -1.966  16.552  -5.080  1.00 96.50           H  
ATOM   3702  CA  PHE A 234      -2.104  17.652  -6.883  1.00 96.50           C  
ATOM   3703  HA  PHE A 234      -1.427  17.650  -7.737  1.00 96.50           H  
ATOM   3704  C   PHE A 234      -2.507  19.104  -6.641  1.00 96.50           C  
ATOM   3705  CB  PHE A 234      -3.338  16.813  -7.240  1.00 96.50           C  
ATOM   3706  HB2 PHE A 234      -3.779  16.389  -6.338  1.00 96.50           H  
ATOM   3707  HB3 PHE A 234      -4.094  17.458  -7.689  1.00 96.50           H  
ATOM   3708  O   PHE A 234      -2.851  19.501  -5.530  1.00 96.50           O  
ATOM   3709  CG  PHE A 234      -3.033  15.731  -8.244  1.00 96.50           C  
ATOM   3710  CD1 PHE A 234      -2.611  16.100  -9.532  1.00 96.50           C  
ATOM   3711  HD1 PHE A 234      -2.542  17.144  -9.802  1.00 96.50           H  
ATOM   3712  CD2 PHE A 234      -3.195  14.375  -7.918  1.00 96.50           C  
ATOM   3713  HD2 PHE A 234      -3.552  14.092  -6.939  1.00 96.50           H  
ATOM   3714  CE1 PHE A 234      -2.291  15.122 -10.480  1.00 96.50           C  
ATOM   3715  HE1 PHE A 234      -1.959  15.411 -11.467  1.00 96.50           H  
ATOM   3716  CE2 PHE A 234      -2.926  13.397  -8.890  1.00 96.50           C  
ATOM   3717  HE2 PHE A 234      -3.098  12.352  -8.677  1.00 96.50           H  
ATOM   3718  CZ  PHE A 234      -2.454  13.771 -10.156  1.00 96.50           C  
ATOM   3719  HZ  PHE A 234      -2.249  13.022 -10.907  1.00 96.50           H  
ATOM   3720  N   HIS A 235      -2.531  19.890  -7.714  1.00 95.44           N  
ATOM   3721  H   HIS A 235      -2.290  19.504  -8.616  1.00 95.44           H  
ATOM   3722  CA  HIS A 235      -3.117  21.218  -7.678  1.00 95.44           C  
ATOM   3723  HA  HIS A 235      -2.667  21.754  -6.843  1.00 95.44           H  
ATOM   3724  C   HIS A 235      -4.640  21.109  -7.479  1.00 95.44           C  
ATOM   3725  CB  HIS A 235      -2.774  21.959  -8.970  1.00 95.44           C  
ATOM   3726  HB2 HIS A 235      -1.692  21.948  -9.106  1.00 95.44           H  
ATOM   3727  HB3 HIS A 235      -3.230  21.441  -9.813  1.00 95.44           H  
ATOM   3728  O   HIS A 235      -5.302  20.383  -8.225  1.00 95.44           O  
ATOM   3729  CG  HIS A 235      -3.239  23.387  -8.955  1.00 95.44           C  
ATOM   3730  CD2 HIS A 235      -2.536  24.460  -8.486  1.00 95.44           C  
ATOM   3731  HD2 HIS A 235      -1.545  24.436  -8.056  1.00 95.44           H  
ATOM   3732  ND1 HIS A 235      -4.451  23.861  -9.405  1.00 95.44           N  
ATOM   3733  HD1 HIS A 235      -5.087  23.364 -10.011  1.00 95.44           H  
ATOM   3734  CE1 HIS A 235      -4.473  25.187  -9.221  1.00 95.44           C  
ATOM   3735  HE1 HIS A 235      -5.247  25.857  -9.566  1.00 95.44           H  
ATOM   3736  NE2 HIS A 235      -3.328  25.592  -8.673  1.00 95.44           N  
ATOM   3737  N   PRO A 236      -5.240  21.875  -6.552  1.00 93.25           N  
ATOM   3738  CA  PRO A 236      -6.636  21.685  -6.149  1.00 93.25           C  
ATOM   3739  HA  PRO A 236      -6.785  20.655  -5.824  1.00 93.25           H  
ATOM   3740  C   PRO A 236      -7.650  21.975  -7.262  1.00 93.25           C  
ATOM   3741  CB  PRO A 236      -6.837  22.622  -4.953  1.00 93.25           C  
ATOM   3742  HB2 PRO A 236      -7.837  23.054  -4.924  1.00 93.25           H  
ATOM   3743  HB3 PRO A 236      -6.639  22.076  -4.031  1.00 93.25           H  
ATOM   3744  O   PRO A 236      -8.747  21.427  -7.250  1.00 93.25           O  
ATOM   3745  CG  PRO A 236      -5.766  23.694  -5.142  1.00 93.25           C  
ATOM   3746  HG2 PRO A 236      -6.113  24.450  -5.846  1.00 93.25           H  
ATOM   3747  HG3 PRO A 236      -5.488  24.140  -4.188  1.00 93.25           H  
ATOM   3748  CD  PRO A 236      -4.612  22.905  -5.743  1.00 93.25           C  
ATOM   3749  HD2 PRO A 236      -3.972  23.565  -6.328  1.00 93.25           H  
ATOM   3750  HD3 PRO A 236      -4.040  22.425  -4.948  1.00 93.25           H  
ATOM   3751  N   ASN A 237      -7.285  22.812  -8.241  1.00 91.44           N  
ATOM   3752  H   ASN A 237      -6.375  23.240  -8.152  1.00 91.44           H  
ATOM   3753  CA  ASN A 237      -8.184  23.243  -9.320  1.00 91.44           C  
ATOM   3754  HA  ASN A 237      -9.174  22.819  -9.155  1.00 91.44           H  
ATOM   3755  C   ASN A 237      -7.748  22.773 -10.720  1.00 91.44           C  
ATOM   3756  CB  ASN A 237      -8.321  24.777  -9.251  1.00 91.44           C  
ATOM   3757  HB2 ASN A 237      -7.349  25.242  -9.420  1.00 91.44           H  
ATOM   3758  HB3 ASN A 237      -8.999  25.110 -10.037  1.00 91.44           H  
ATOM   3759  O   ASN A 237      -8.506  22.924 -11.673  1.00 91.44           O  
ATOM   3760  CG  ASN A 237      -8.892  25.256  -7.925  1.00 91.44           C  
ATOM   3761  ND2 ASN A 237      -8.392  26.329  -7.355  1.00 91.44           N  
ATOM   3762 HD21 ASN A 237      -8.740  26.512  -6.425  1.00 91.44           H  
ATOM   3763 HD22 ASN A 237      -7.633  26.868  -7.747  1.00 91.44           H  
ATOM   3764  OD1 ASN A 237      -9.799  24.669  -7.372  1.00 91.44           O  
ATOM   3765  N   SER A 238      -6.543  22.211 -10.870  1.00 89.38           N  
ATOM   3766  H   SER A 238      -6.096  21.824 -10.051  1.00 89.38           H  
ATOM   3767  CA  SER A 238      -5.936  21.938 -12.185  1.00 89.38           C  
ATOM   3768  HA  SER A 238      -6.666  22.101 -12.977  1.00 89.38           H  
ATOM   3769  C   SER A 238      -5.494  20.490 -12.246  1.00 89.38           C  
ATOM   3770  CB  SER A 238      -4.737  22.848 -12.489  1.00 89.38           C  
ATOM   3771  HB2 SER A 238      -4.358  22.618 -13.485  1.00 89.38           H  
ATOM   3772  HB3 SER A 238      -3.939  22.661 -11.770  1.00 89.38           H  
ATOM   3773  O   SER A 238      -4.411  20.153 -11.778  1.00 89.38           O  
ATOM   3774  OG  SER A 238      -5.102  24.213 -12.431  1.00 89.38           O  
ATOM   3775  HG  SER A 238      -4.306  24.735 -12.558  1.00 89.38           H  
ATOM   3776  N   CYS A 239      -6.320  19.643 -12.855  1.00 89.31           N  
ATOM   3777  H   CYS A 239      -7.197  19.984 -13.223  1.00 89.31           H  
ATOM   3778  CA  CYS A 239      -6.141  18.193 -12.797  1.00 89.31           C  
ATOM   3779  HA  CYS A 239      -6.019  17.964 -11.739  1.00 89.31           H  
ATOM   3780  C   CYS A 239      -4.886  17.668 -13.511  1.00 89.31           C  
ATOM   3781  CB  CYS A 239      -7.403  17.501 -13.330  1.00 89.31           C  
ATOM   3782  HB2 CYS A 239      -8.248  17.711 -12.676  1.00 89.31           H  
ATOM   3783  HB3 CYS A 239      -7.246  16.422 -13.331  1.00 89.31           H  
ATOM   3784  O   CYS A 239      -4.500  16.510 -13.382  1.00 89.31           O  
ATOM   3785  SG  CYS A 239      -7.758  18.069 -15.023  1.00 89.31           S  
ATOM   3786  HG  CYS A 239      -8.844  18.784 -14.713  1.00 89.31           H  
ATOM   3787  N   ASN A 240      -4.240  18.522 -14.293  1.00 88.38           N  
ATOM   3788  H   ASN A 240      -4.637  19.445 -14.393  1.00 88.38           H  
ATOM   3789  CA  ASN A 240      -3.014  18.234 -15.018  1.00 88.38           C  
ATOM   3790  HA  ASN A 240      -2.934  17.161 -15.188  1.00 88.38           H  
ATOM   3791  C   ASN A 240      -1.749  18.689 -14.276  1.00 88.38           C  
ATOM   3792  CB  ASN A 240      -3.132  18.931 -16.372  1.00 88.38           C  
ATOM   3793  HB2 ASN A 240      -2.244  18.675 -16.951  1.00 88.38           H  
ATOM   3794  HB3 ASN A 240      -4.023  18.591 -16.900  1.00 88.38           H  
ATOM   3795  O   ASN A 240      -0.650  18.446 -14.767  1.00 88.38           O  
ATOM   3796  CG  ASN A 240      -3.196  20.431 -16.181  1.00 88.38           C  
ATOM   3797  ND2 ASN A 240      -2.108  21.115 -16.389  1.00 88.38           N  
ATOM   3798 HD21 ASN A 240      -2.076  22.048 -16.005  1.00 88.38           H  
ATOM   3799 HD22 ASN A 240      -1.277  20.652 -16.728  1.00 88.38           H  
ATOM   3800  OD1 ASN A 240      -4.192  21.000 -15.768  1.00 88.38           O  
ATOM   3801  N   THR A 241      -1.886  19.400 -13.156  1.00 91.62           N  
ATOM   3802  H   THR A 241      -2.806  19.514 -12.754  1.00 91.62           H  
ATOM   3803  CA  THR A 241      -0.765  20.024 -12.457  1.00 91.62           C  
ATOM   3804  HA  THR A 241       0.148  19.842 -13.024  1.00 91.62           H  
ATOM   3805  C   THR A 241      -0.592  19.399 -11.088  1.00 91.62           C  
ATOM   3806  CB  THR A 241      -0.937  21.544 -12.350  1.00 91.62           C  
ATOM   3807  HB  THR A 241      -1.829  21.774 -11.766  1.00 91.62           H  
ATOM   3808  O   THR A 241      -1.533  19.327 -10.307  1.00 91.62           O  
ATOM   3809  CG2 THR A 241       0.273  22.224 -11.715  1.00 91.62           C  
ATOM   3810 HG21 THR A 241       0.131  23.305 -11.725  1.00 91.62           H  
ATOM   3811 HG22 THR A 241       1.181  21.969 -12.262  1.00 91.62           H  
ATOM   3812 HG23 THR A 241       0.374  21.899 -10.679  1.00 91.62           H  
ATOM   3813  OG1 THR A 241      -1.068  22.110 -13.636  1.00 91.62           O  
ATOM   3814  HG1 THR A 241      -0.305  21.808 -14.135  1.00 91.62           H  
ATOM   3815  N   PHE A 242       0.628  18.996 -10.772  1.00 94.88           N  
ATOM   3816  H   PHE A 242       1.373  19.104 -11.446  1.00 94.88           H  
ATOM   3817  CA  PHE A 242       0.995  18.536  -9.440  1.00 94.88           C  
ATOM   3818  HA  PHE A 242       0.283  18.919  -8.710  1.00 94.88           H  
ATOM   3819  C   PHE A 242       2.357  19.098  -9.070  1.00 94.88           C  
ATOM   3820  CB  PHE A 242       0.960  17.003  -9.372  1.00 94.88           C  
ATOM   3821  HB2 PHE A 242       1.028  16.689  -8.330  1.00 94.88           H  
ATOM   3822  HB3 PHE A 242      -0.002  16.653  -9.746  1.00 94.88           H  
ATOM   3823  O   PHE A 242       3.095  19.615  -9.911  1.00 94.88           O  
ATOM   3824  CG  PHE A 242       2.060  16.315 -10.147  1.00 94.88           C  
ATOM   3825  CD1 PHE A 242       1.904  16.082 -11.525  1.00 94.88           C  
ATOM   3826  HD1 PHE A 242       0.995  16.377 -12.027  1.00 94.88           H  
ATOM   3827  CD2 PHE A 242       3.242  15.919  -9.494  1.00 94.88           C  
ATOM   3828  HD2 PHE A 242       3.364  16.093  -8.435  1.00 94.88           H  
ATOM   3829  CE1 PHE A 242       2.932  15.459 -12.250  1.00 94.88           C  
ATOM   3830  HE1 PHE A 242       2.819  15.280 -13.309  1.00 94.88           H  
ATOM   3831  CE2 PHE A 242       4.269  15.299 -10.224  1.00 94.88           C  
ATOM   3832  HE2 PHE A 242       5.185  15.008  -9.732  1.00 94.88           H  
ATOM   3833  CZ  PHE A 242       4.113  15.065 -11.600  1.00 94.88           C  
ATOM   3834  HZ  PHE A 242       4.904  14.596 -12.166  1.00 94.88           H  
ATOM   3835  N   VAL A 243       2.686  19.002  -7.795  1.00 95.50           N  
ATOM   3836  H   VAL A 243       2.038  18.560  -7.159  1.00 95.50           H  
ATOM   3837  CA  VAL A 243       3.984  19.381  -7.273  1.00 95.50           C  
ATOM   3838  HA  VAL A 243       4.644  19.611  -8.109  1.00 95.50           H  
ATOM   3839  C   VAL A 243       4.598  18.219  -6.527  1.00 95.50           C  
ATOM   3840  CB  VAL A 243       3.853  20.639  -6.411  1.00 95.50           C  
ATOM   3841  HB  VAL A 243       3.229  21.353  -6.949  1.00 95.50           H  
ATOM   3842  O   VAL A 243       3.888  17.404  -5.939  1.00 95.50           O  
ATOM   3843  CG1 VAL A 243       3.233  20.399  -5.030  1.00 95.50           C  
ATOM   3844 HG11 VAL A 243       3.010  21.355  -4.558  1.00 95.50           H  
ATOM   3845 HG12 VAL A 243       3.917  19.838  -4.392  1.00 95.50           H  
ATOM   3846 HG13 VAL A 243       2.307  19.831  -5.123  1.00 95.50           H  
ATOM   3847  CG2 VAL A 243       5.217  21.283  -6.262  1.00 95.50           C  
ATOM   3848 HG21 VAL A 243       5.861  20.658  -5.642  1.00 95.50           H  
ATOM   3849 HG22 VAL A 243       5.095  22.261  -5.797  1.00 95.50           H  
ATOM   3850 HG23 VAL A 243       5.669  21.440  -7.241  1.00 95.50           H  
ATOM   3851  N   TYR A 244       5.920  18.158  -6.528  1.00 95.31           N  
ATOM   3852  H   TYR A 244       6.446  18.805  -7.099  1.00 95.31           H  
ATOM   3853  CA  TYR A 244       6.656  17.331  -5.592  1.00 95.31           C  
ATOM   3854  HA  TYR A 244       6.005  17.107  -4.746  1.00 95.31           H  
ATOM   3855  C   TYR A 244       7.856  18.081  -5.037  1.00 95.31           C  
ATOM   3856  CB  TYR A 244       7.037  16.008  -6.245  1.00 95.31           C  
ATOM   3857  HB2 TYR A 244       6.132  15.564  -6.659  1.00 95.31           H  
ATOM   3858  HB3 TYR A 244       7.399  15.334  -5.469  1.00 95.31           H  
ATOM   3859  O   TYR A 244       8.468  18.908  -5.717  1.00 95.31           O  
ATOM   3860  CG  TYR A 244       8.087  16.106  -7.333  1.00 95.31           C  
ATOM   3861  CD1 TYR A 244       7.705  16.365  -8.663  1.00 95.31           C  
ATOM   3862  HD1 TYR A 244       6.670  16.559  -8.902  1.00 95.31           H  
ATOM   3863  CD2 TYR A 244       9.441  15.879  -7.019  1.00 95.31           C  
ATOM   3864  HD2 TYR A 244       9.727  15.691  -5.995  1.00 95.31           H  
ATOM   3865  CE1 TYR A 244       8.672  16.337  -9.683  1.00 95.31           C  
ATOM   3866  HE1 TYR A 244       8.399  16.458 -10.721  1.00 95.31           H  
ATOM   3867  CE2 TYR A 244      10.407  15.838  -8.042  1.00 95.31           C  
ATOM   3868  HE2 TYR A 244      11.432  15.592  -7.806  1.00 95.31           H  
ATOM   3869  OH  TYR A 244      10.917  15.977 -10.392  1.00 95.31           O  
ATOM   3870  HH  TYR A 244      11.711  15.501 -10.138  1.00 95.31           H  
ATOM   3871  CZ  TYR A 244      10.014  16.053  -9.381  1.00 95.31           C  
ATOM   3872  N   SER A 245       8.175  17.799  -3.785  1.00 95.25           N  
ATOM   3873  H   SER A 245       7.639  17.096  -3.297  1.00 95.25           H  
ATOM   3874  CA  SER A 245       9.341  18.334  -3.097  1.00 95.25           C  
ATOM   3875  HA  SER A 245       9.740  19.182  -3.655  1.00 95.25           H  
ATOM   3876  C   SER A 245      10.439  17.288  -2.996  1.00 95.25           C  
ATOM   3877  CB  SER A 245       8.939  18.844  -1.719  1.00 95.25           C  
ATOM   3878  HB2 SER A 245       8.166  19.604  -1.832  1.00 95.25           H  
ATOM   3879  HB3 SER A 245       9.809  19.304  -1.250  1.00 95.25           H  
ATOM   3880  O   SER A 245      10.190  16.089  -3.157  1.00 95.25           O  
ATOM   3881  OG  SER A 245       8.446  17.795  -0.911  1.00 95.25           O  
ATOM   3882  HG  SER A 245       9.171  17.251  -0.596  1.00 95.25           H  
ATOM   3883  N   SER A 246      11.656  17.737  -2.703  1.00 91.88           N  
ATOM   3884  H   SER A 246      11.821  18.732  -2.652  1.00 91.88           H  
ATOM   3885  CA  SER A 246      12.789  16.843  -2.512  1.00 91.88           C  
ATOM   3886  HA  SER A 246      12.404  15.827  -2.433  1.00 91.88           H  
ATOM   3887  C   SER A 246      13.574  17.083  -1.233  1.00 91.88           C  
ATOM   3888  CB  SER A 246      13.697  16.888  -3.734  1.00 91.88           C  
ATOM   3889  HB2 SER A 246      13.110  17.136  -4.619  1.00 91.88           H  
ATOM   3890  HB3 SER A 246      14.108  15.889  -3.880  1.00 91.88           H  
ATOM   3891  O   SER A 246      13.463  18.123  -0.577  1.00 91.88           O  
ATOM   3892  OG  SER A 246      14.774  17.799  -3.609  1.00 91.88           O  
ATOM   3893  HG  SER A 246      15.211  17.709  -4.459  1.00 91.88           H  
ATOM   3894  N   SER A 247      14.442  16.121  -0.929  1.00 91.31           N  
ATOM   3895  H   SER A 247      14.431  15.279  -1.487  1.00 91.31           H  
ATOM   3896  CA  SER A 247      15.383  16.180   0.188  1.00 91.31           C  
ATOM   3897  HA  SER A 247      14.824  16.395   1.098  1.00 91.31           H  
ATOM   3898  C   SER A 247      16.454  17.263   0.046  1.00 91.31           C  
ATOM   3899  CB  SER A 247      16.054  14.821   0.355  1.00 91.31           C  
ATOM   3900  HB2 SER A 247      16.707  14.835   1.228  1.00 91.31           H  
ATOM   3901  HB3 SER A 247      15.280  14.070   0.516  1.00 91.31           H  
ATOM   3902  O   SER A 247      17.171  17.524   1.001  1.00 91.31           O  
ATOM   3903  OG  SER A 247      16.806  14.511  -0.811  1.00 91.31           O  
ATOM   3904  HG  SER A 247      17.699  14.821  -0.645  1.00 91.31           H  
ATOM   3905  N   LYS A 248      16.590  17.900  -1.126  1.00 88.19           N  
ATOM   3906  H   LYS A 248      15.961  17.644  -1.873  1.00 88.19           H  
ATOM   3907  CA  LYS A 248      17.478  19.062  -1.320  1.00 88.19           C  
ATOM   3908  HA  LYS A 248      18.299  19.008  -0.606  1.00 88.19           H  
ATOM   3909  C   LYS A 248      16.795  20.400  -1.023  1.00 88.19           C  
ATOM   3910  CB  LYS A 248      18.069  19.061  -2.737  1.00 88.19           C  
ATOM   3911  HB2 LYS A 248      18.604  19.998  -2.895  1.00 88.19           H  
ATOM   3912  HB3 LYS A 248      17.263  19.007  -3.469  1.00 88.19           H  
ATOM   3913  O   LYS A 248      17.400  21.444  -1.230  1.00 88.19           O  
ATOM   3914  CG  LYS A 248      19.060  17.917  -2.966  1.00 88.19           C  
ATOM   3915  HG2 LYS A 248      18.533  16.964  -2.926  1.00 88.19           H  
ATOM   3916  HG3 LYS A 248      19.831  17.935  -2.196  1.00 88.19           H  
ATOM   3917  CD  LYS A 248      19.706  18.098  -4.342  1.00 88.19           C  
ATOM   3918  HD2 LYS A 248      18.912  18.185  -5.083  1.00 88.19           H  
ATOM   3919  HD3 LYS A 248      20.299  19.012  -4.360  1.00 88.19           H  
ATOM   3920  CE  LYS A 248      20.595  16.897  -4.657  1.00 88.19           C  
ATOM   3921  HE2 LYS A 248      20.213  16.054  -4.083  1.00 88.19           H  
ATOM   3922  HE3 LYS A 248      21.616  17.094  -4.328  1.00 88.19           H  
ATOM   3923  NZ  LYS A 248      20.530  16.557  -6.096  1.00 88.19           N  
ATOM   3924  HZ1 LYS A 248      20.956  17.269  -6.672  1.00 88.19           H  
ATOM   3925  HZ2 LYS A 248      20.944  15.653  -6.272  1.00 88.19           H  
ATOM   3926  HZ3 LYS A 248      19.559  16.485  -6.364  1.00 88.19           H  
ATOM   3927  N   GLY A 249      15.524  20.384  -0.624  1.00 90.62           N  
ATOM   3928  H   GLY A 249      15.077  19.497  -0.446  1.00 90.62           H  
ATOM   3929  CA  GLY A 249      14.746  21.606  -0.419  1.00 90.62           C  
ATOM   3930  HA2 GLY A 249      13.879  21.352   0.190  1.00 90.62           H  
ATOM   3931  HA3 GLY A 249      15.346  22.337   0.122  1.00 90.62           H  
ATOM   3932  C   GLY A 249      14.238  22.254  -1.706  1.00 90.62           C  
ATOM   3933  O   GLY A 249      13.793  23.399  -1.685  1.00 90.62           O  
ATOM   3934  N   THR A 250      14.282  21.527  -2.825  1.00 91.75           N  
ATOM   3935  H   THR A 250      14.587  20.566  -2.754  1.00 91.75           H  
ATOM   3936  CA  THR A 250      13.727  21.996  -4.098  1.00 91.75           C  
ATOM   3937  HA  THR A 250      13.695  23.085  -4.081  1.00 91.75           H  
ATOM   3938  C   THR A 250      12.297  21.513  -4.277  1.00 91.75           C  
ATOM   3939  CB  THR A 250      14.579  21.615  -5.315  1.00 91.75           C  
ATOM   3940  HB  THR A 250      14.156  22.118  -6.185  1.00 91.75           H  
ATOM   3941  O   THR A 250      11.895  20.471  -3.749  1.00 91.75           O  
ATOM   3942  CG2 THR A 250      16.032  22.053  -5.169  1.00 91.75           C  
ATOM   3943 HG21 THR A 250      16.066  23.115  -4.924  1.00 91.75           H  
ATOM   3944 HG22 THR A 250      16.561  21.904  -6.110  1.00 91.75           H  
ATOM   3945 HG23 THR A 250      16.535  21.498  -4.377  1.00 91.75           H  
ATOM   3946  OG1 THR A 250      14.571  20.227  -5.561  1.00 91.75           O  
ATOM   3947  HG1 THR A 250      15.127  19.817  -4.894  1.00 91.75           H  
ATOM   3948  N   ILE A 251      11.519  22.281  -5.034  1.00 93.88           N  
ATOM   3949  H   ILE A 251      11.883  23.164  -5.362  1.00 93.88           H  
ATOM   3950  CA  ILE A 251      10.125  21.972  -5.327  1.00 93.88           C  
ATOM   3951  HA  ILE A 251       9.909  20.952  -5.009  1.00 93.88           H  
ATOM   3952  C   ILE A 251       9.916  22.061  -6.829  1.00 93.88           C  
ATOM   3953  CB  ILE A 251       9.169  22.919  -4.589  1.00 93.88           C  
ATOM   3954  HB  ILE A 251       9.192  23.874  -5.115  1.00 93.88           H  
ATOM   3955  O   ILE A 251      10.288  23.041  -7.473  1.00 93.88           O  
ATOM   3956  CG1 ILE A 251       9.491  23.168  -3.105  1.00 93.88           C  
ATOM   3957 HG12 ILE A 251       8.861  22.524  -2.492  1.00 93.88           H  
ATOM   3958 HG13 ILE A 251      10.530  22.930  -2.875  1.00 93.88           H  
ATOM   3959  CG2 ILE A 251       7.746  22.389  -4.718  1.00 93.88           C  
ATOM   3960 HG21 ILE A 251       7.081  22.929  -4.044  1.00 93.88           H  
ATOM   3961 HG22 ILE A 251       7.418  22.538  -5.747  1.00 93.88           H  
ATOM   3962 HG23 ILE A 251       7.714  21.333  -4.450  1.00 93.88           H  
ATOM   3963  CD1 ILE A 251       9.295  24.637  -2.715  1.00 93.88           C  
ATOM   3964 HD11 ILE A 251       9.610  24.789  -1.682  1.00 93.88           H  
ATOM   3965 HD12 ILE A 251       9.921  25.272  -3.342  1.00 93.88           H  
ATOM   3966 HD13 ILE A 251       8.251  24.926  -2.828  1.00 93.88           H  
ATOM   3967  N   ARG A 252       9.311  21.030  -7.401  1.00 93.69           N  
ATOM   3968  H   ARG A 252       9.012  20.269  -6.808  1.00 93.69           H  
ATOM   3969  CA  ARG A 252       9.133  20.888  -8.840  1.00 93.69           C  
ATOM   3970  HA  ARG A 252       9.533  21.756  -9.363  1.00 93.69           H  
ATOM   3971  C   ARG A 252       7.655  20.808  -9.158  1.00 93.69           C  
ATOM   3972  CB  ARG A 252       9.909  19.652  -9.292  1.00 93.69           C  
ATOM   3973  HB2 ARG A 252       9.721  18.836  -8.595  1.00 93.69           H  
ATOM   3974  HB3 ARG A 252       9.552  19.338 -10.273  1.00 93.69           H  
ATOM   3975  O   ARG A 252       6.987  19.839  -8.805  1.00 93.69           O  
ATOM   3976  CG  ARG A 252      11.414  19.960  -9.339  1.00 93.69           C  
ATOM   3977  HG2 ARG A 252      11.600  20.788 -10.023  1.00 93.69           H  
ATOM   3978  HG3 ARG A 252      11.761  20.233  -8.342  1.00 93.69           H  
ATOM   3979  CD  ARG A 252      12.178  18.728  -9.812  1.00 93.69           C  
ATOM   3980  HD2 ARG A 252      11.977  18.550 -10.869  1.00 93.69           H  
ATOM   3981  HD3 ARG A 252      11.785  17.882  -9.248  1.00 93.69           H  
ATOM   3982  NE  ARG A 252      13.632  18.820  -9.571  1.00 93.69           N  
ATOM   3983  HE  ARG A 252      14.177  19.433 -10.160  1.00 93.69           H  
ATOM   3984  NH1 ARG A 252      13.669  17.493  -7.696  1.00 93.69           N  
ATOM   3985 HH11 ARG A 252      12.669  17.588  -7.586  1.00 93.69           H  
ATOM   3986 HH12 ARG A 252      14.243  17.210  -6.915  1.00 93.69           H  
ATOM   3987  NH2 ARG A 252      15.575  18.250  -8.495  1.00 93.69           N  
ATOM   3988 HH21 ARG A 252      16.141  18.847  -9.082  1.00 93.69           H  
ATOM   3989 HH22 ARG A 252      15.983  17.813  -7.681  1.00 93.69           H  
ATOM   3990  CZ  ARG A 252      14.281  18.191  -8.603  1.00 93.69           C  
ATOM   3991  N   LEU A 253       7.147  21.836  -9.831  1.00 93.25           N  
ATOM   3992  H   LEU A 253       7.785  22.559 -10.133  1.00 93.25           H  
ATOM   3993  CA  LEU A 253       5.795  21.828 -10.377  1.00 93.25           C  
ATOM   3994  HA  LEU A 253       5.142  21.260  -9.715  1.00 93.25           H  
ATOM   3995  C   LEU A 253       5.831  21.160 -11.744  1.00 93.25           C  
ATOM   3996  CB  LEU A 253       5.266  23.257 -10.495  1.00 93.25           C  
ATOM   3997  HB2 LEU A 253       5.485  23.791  -9.571  1.00 93.25           H  
ATOM   3998  HB3 LEU A 253       5.797  23.719 -11.326  1.00 93.25           H  
ATOM   3999  O   LEU A 253       6.642  21.529 -12.594  1.00 93.25           O  
ATOM   4000  CG  LEU A 253       3.760  23.358 -10.781  1.00 93.25           C  
ATOM   4001  HG  LEU A 253       3.464  22.617 -11.523  1.00 93.25           H  
ATOM   4002  CD1 LEU A 253       2.958  23.148  -9.501  1.00 93.25           C  
ATOM   4003 HD11 LEU A 253       3.079  22.120  -9.161  1.00 93.25           H  
ATOM   4004 HD12 LEU A 253       1.899  23.333  -9.683  1.00 93.25           H  
ATOM   4005 HD13 LEU A 253       3.300  23.826  -8.718  1.00 93.25           H  
ATOM   4006  CD2 LEU A 253       3.427  24.743 -11.330  1.00 93.25           C  
ATOM   4007 HD21 LEU A 253       3.756  25.509 -10.628  1.00 93.25           H  
ATOM   4008 HD22 LEU A 253       3.920  24.865 -12.294  1.00 93.25           H  
ATOM   4009 HD23 LEU A 253       2.351  24.828 -11.480  1.00 93.25           H  
ATOM   4010  N   CYS A 254       4.931  20.219 -11.963  1.00 91.50           N  
ATOM   4011  H   CYS A 254       4.278  19.988 -11.228  1.00 91.50           H  
ATOM   4012  CA  CYS A 254       4.832  19.454 -13.191  1.00 91.50           C  
ATOM   4013  HA  CYS A 254       5.590  19.776 -13.905  1.00 91.50           H  
ATOM   4014  C   CYS A 254       3.465  19.662 -13.834  1.00 91.50           C  
ATOM   4015  CB  CYS A 254       5.083  17.986 -12.863  1.00 91.50           C  
ATOM   4016  HB2 CYS A 254       4.953  17.378 -13.758  1.00 91.50           H  
ATOM   4017  HB3 CYS A 254       4.375  17.661 -12.100  1.00 91.50           H  
ATOM   4018  O   CYS A 254       2.443  19.694 -13.148  1.00 91.50           O  
ATOM   4019  SG  CYS A 254       6.774  17.803 -12.245  1.00 91.50           S  
ATOM   4020  HG  CYS A 254       6.575  18.377 -11.055  1.00 91.50           H  
ATOM   4021  N   ASP A 255       3.453  19.786 -15.157  1.00 86.69           N  
ATOM   4022  H   ASP A 255       4.338  19.844 -15.640  1.00 86.69           H  
ATOM   4023  CA  ASP A 255       2.258  19.768 -15.990  1.00 86.69           C  
ATOM   4024  HA  ASP A 255       1.372  19.746 -15.356  1.00 86.69           H  
ATOM   4025  C   ASP A 255       2.275  18.497 -16.844  1.00 86.69           C  
ATOM   4026  CB  ASP A 255       2.190  21.050 -16.841  1.00 86.69           C  
ATOM   4027  HB2 ASP A 255       3.005  21.057 -17.565  1.00 86.69           H  
ATOM   4028  HB3 ASP A 255       2.316  21.908 -16.181  1.00 86.69           H  
ATOM   4029  O   ASP A 255       3.058  18.380 -17.787  1.00 86.69           O  
ATOM   4030  CG  ASP A 255       0.860  21.210 -17.585  1.00 86.69           C  
ATOM   4031  OD1 ASP A 255       0.116  20.221 -17.784  1.00 86.69           O  
ATOM   4032  OD2 ASP A 255       0.483  22.352 -17.923  1.00 86.69           O  
ATOM   4033  N   MET A 256       1.381  17.558 -16.540  1.00 83.50           N  
ATOM   4034  H   MET A 256       0.752  17.739 -15.771  1.00 83.50           H  
ATOM   4035  CA  MET A 256       1.255  16.279 -17.249  1.00 83.50           C  
ATOM   4036  HA  MET A 256       2.215  15.764 -17.223  1.00 83.50           H  
ATOM   4037  C   MET A 256       0.878  16.446 -18.731  1.00 83.50           C  
ATOM   4038  CB  MET A 256       0.207  15.402 -16.545  1.00 83.50           C  
ATOM   4039  HB2 MET A 256      -0.750  15.924 -16.534  1.00 83.50           H  
ATOM   4040  HB3 MET A 256       0.089  14.477 -17.108  1.00 83.50           H  
ATOM   4041  O   MET A 256       1.002  15.507 -19.512  1.00 83.50           O  
ATOM   4042  CG  MET A 256       0.609  15.036 -15.112  1.00 83.50           C  
ATOM   4043  HG2 MET A 256       1.605  14.594 -15.145  1.00 83.50           H  
ATOM   4044  HG3 MET A 256       0.659  15.942 -14.508  1.00 83.50           H  
ATOM   4045  SD  MET A 256      -0.489  13.851 -14.282  1.00 83.50           S  
ATOM   4046  CE  MET A 256      -2.031  14.796 -14.191  1.00 83.50           C  
ATOM   4047  HE1 MET A 256      -2.437  14.940 -15.192  1.00 83.50           H  
ATOM   4048  HE2 MET A 256      -2.758  14.246 -13.595  1.00 83.50           H  
ATOM   4049  HE3 MET A 256      -1.842  15.761 -13.722  1.00 83.50           H  
ATOM   4050  N   ARG A 257       0.423  17.636 -19.155  1.00 72.62           N  
ATOM   4051  H   ARG A 257       0.353  18.384 -18.480  1.00 72.62           H  
ATOM   4052  CA  ARG A 257       0.187  17.947 -20.578  1.00 72.62           C  
ATOM   4053  HA  ARG A 257      -0.240  17.075 -21.072  1.00 72.62           H  
ATOM   4054  C   ARG A 257       1.478  18.272 -21.324  1.00 72.62           C  
ATOM   4055  CB  ARG A 257      -0.768  19.137 -20.726  1.00 72.62           C  
ATOM   4056  HB2 ARG A 257      -0.937  19.325 -21.787  1.00 72.62           H  
ATOM   4057  HB3 ARG A 257      -0.274  20.015 -20.312  1.00 72.62           H  
ATOM   4058  O   ARG A 257       1.498  18.177 -22.547  1.00 72.62           O  
ATOM   4059  CG  ARG A 257      -2.129  18.914 -20.053  1.00 72.62           C  
ATOM   4060  HG2 ARG A 257      -1.982  18.570 -19.030  1.00 72.62           H  
ATOM   4061  HG3 ARG A 257      -2.673  18.140 -20.594  1.00 72.62           H  
ATOM   4062  CD  ARG A 257      -2.967  20.196 -20.026  1.00 72.62           C  
ATOM   4063  HD2 ARG A 257      -3.908  19.978 -19.520  1.00 72.62           H  
ATOM   4064  HD3 ARG A 257      -3.180  20.495 -21.053  1.00 72.62           H  
ATOM   4065  NE  ARG A 257      -2.272  21.292 -19.328  1.00 72.62           N  
ATOM   4066  HE  ARG A 257      -1.365  21.087 -18.933  1.00 72.62           H  
ATOM   4067  NH1 ARG A 257      -3.935  22.864 -19.439  1.00 72.62           N  
ATOM   4068 HH11 ARG A 257      -4.540  22.156 -19.831  1.00 72.62           H  
ATOM   4069 HH12 ARG A 257      -4.293  23.765 -19.157  1.00 72.62           H  
ATOM   4070  NH2 ARG A 257      -1.981  23.377 -18.486  1.00 72.62           N  
ATOM   4071 HH21 ARG A 257      -1.045  23.086 -18.243  1.00 72.62           H  
ATOM   4072 HH22 ARG A 257      -2.297  24.312 -18.268  1.00 72.62           H  
ATOM   4073  CZ  ARG A 257      -2.732  22.503 -19.087  1.00 72.62           C  
ATOM   4074  N   ALA A 258       2.526  18.700 -20.618  1.00 70.44           N  
ATOM   4075  H   ALA A 258       2.461  18.706 -19.610  1.00 70.44           H  
ATOM   4076  CA  ALA A 258       3.805  19.051 -21.227  1.00 70.44           C  
ATOM   4077  HA  ALA A 258       3.618  19.593 -22.154  1.00 70.44           H  
ATOM   4078  C   ALA A 258       4.624  17.803 -21.588  1.00 70.44           C  
ATOM   4079  CB  ALA A 258       4.570  19.979 -20.275  1.00 70.44           C  
ATOM   4080  HB1 ALA A 258       5.488  20.315 -20.756  1.00 70.44           H  
ATOM   4081  HB2 ALA A 258       4.828  19.449 -19.358  1.00 70.44           H  
ATOM   4082  HB3 ALA A 258       3.957  20.847 -20.030  1.00 70.44           H  
ATOM   4083  O   ALA A 258       5.307  17.793 -22.610  1.00 70.44           O  
ATOM   4084  N   SER A 259       4.549  16.754 -20.764  1.00 70.56           N  
ATOM   4085  H   SER A 259       3.984  16.828 -19.930  1.00 70.56           H  
ATOM   4086  CA  SER A 259       5.180  15.458 -21.017  1.00 70.56           C  
ATOM   4087  HA  SER A 259       5.137  15.240 -22.084  1.00 70.56           H  
ATOM   4088  C   SER A 259       4.455  14.352 -20.253  1.00 70.56           C  
ATOM   4089  CB  SER A 259       6.647  15.497 -20.586  1.00 70.56           C  
ATOM   4090  HB2 SER A 259       6.703  15.647 -19.508  1.00 70.56           H  
ATOM   4091  HB3 SER A 259       7.154  16.321 -21.086  1.00 70.56           H  
ATOM   4092  O   SER A 259       4.014  14.563 -19.125  1.00 70.56           O  
ATOM   4093  OG  SER A 259       7.282  14.283 -20.934  1.00 70.56           O  
ATOM   4094  HG  SER A 259       7.779  14.002 -20.162  1.00 70.56           H  
ATOM   4095  N   ALA A 260       4.368  13.161 -20.851  1.00 63.19           N  
ATOM   4096  H   ALA A 260       4.790  13.053 -21.763  1.00 63.19           H  
ATOM   4097  CA  ALA A 260       3.804  11.979 -20.193  1.00 63.19           C  
ATOM   4098  HA  ALA A 260       2.807  12.215 -19.823  1.00 63.19           H  
ATOM   4099  C   ALA A 260       4.656  11.536 -18.992  1.00 63.19           C  
ATOM   4100  CB  ALA A 260       3.708  10.856 -21.234  1.00 63.19           C  
ATOM   4101  HB1 ALA A 260       4.698  10.608 -21.617  1.00 63.19           H  
ATOM   4102  HB2 ALA A 260       3.066  11.170 -22.057  1.00 63.19           H  
ATOM   4103  HB3 ALA A 260       3.276   9.971 -20.768  1.00 63.19           H  
ATOM   4104  O   ALA A 260       4.137  11.136 -17.955  1.00 63.19           O  
ATOM   4105  N   LEU A 261       5.971  11.644 -19.159  1.00 70.50           N  
ATOM   4106  H   LEU A 261       6.298  12.023 -20.037  1.00 70.50           H  
ATOM   4107  CA  LEU A 261       6.976  11.455 -18.131  1.00 70.50           C  
ATOM   4108  HA  LEU A 261       6.545  10.967 -17.257  1.00 70.50           H  
ATOM   4109  C   LEU A 261       7.457  12.847 -17.713  1.00 70.50           C  
ATOM   4110  CB  LEU A 261       8.069  10.556 -18.731  1.00 70.50           C  
ATOM   4111  HB2 LEU A 261       9.040  10.855 -18.338  1.00 70.50           H  
ATOM   4112  HB3 LEU A 261       8.125  10.722 -19.806  1.00 70.50           H  
ATOM   4113  O   LEU A 261       8.079  13.575 -18.492  1.00 70.50           O  
ATOM   4114  CG  LEU A 261       7.886   9.056 -18.448  1.00 70.50           C  
ATOM   4115  HG  LEU A 261       6.858   8.770 -18.671  1.00 70.50           H  
ATOM   4116  CD1 LEU A 261       8.815   8.259 -19.365  1.00 70.50           C  
ATOM   4117 HD11 LEU A 261       9.847   8.553 -19.170  1.00 70.50           H  
ATOM   4118 HD12 LEU A 261       8.572   8.462 -20.408  1.00 70.50           H  
ATOM   4119 HD13 LEU A 261       8.701   7.194 -19.165  1.00 70.50           H  
ATOM   4120  CD2 LEU A 261       8.209   8.690 -16.997  1.00 70.50           C  
ATOM   4121 HD21 LEU A 261       7.526   9.198 -16.316  1.00 70.50           H  
ATOM   4122 HD22 LEU A 261       8.102   7.616 -16.844  1.00 70.50           H  
ATOM   4123 HD23 LEU A 261       9.228   8.990 -16.755  1.00 70.50           H  
ATOM   4124  N   CYS A 262       7.104  13.256 -16.501  1.00 71.56           N  
ATOM   4125  H   CYS A 262       6.662  12.578 -15.897  1.00 71.56           H  
ATOM   4126  CA  CYS A 262       7.465  14.530 -15.885  1.00 71.56           C  
ATOM   4127  HA  CYS A 262       7.398  15.310 -16.643  1.00 71.56           H  
ATOM   4128  C   CYS A 262       8.929  14.532 -15.402  1.00 71.56           C  
ATOM   4129  CB  CYS A 262       6.453  14.872 -14.780  1.00 71.56           C  
ATOM   4130  HB2 CYS A 262       6.429  14.064 -14.049  1.00 71.56           H  
ATOM   4131  HB3 CYS A 262       6.773  15.782 -14.274  1.00 71.56           H  
ATOM   4132  O   CYS A 262       9.245  15.061 -14.339  1.00 71.56           O  
ATOM   4133  SG  CYS A 262       4.788  15.118 -15.468  1.00 71.56           S  
ATOM   4134  HG  CYS A 262       4.746  13.998 -16.196  1.00 71.56           H  
ATOM   4135  N   ASP A 263       9.836  13.982 -16.217  1.00 65.38           N  
ATOM   4136  H   ASP A 263       9.491  13.440 -16.996  1.00 65.38           H  
ATOM   4137  CA  ASP A 263      11.296  14.000 -16.034  1.00 65.38           C  
ATOM   4138  HA  ASP A 263      11.564  13.442 -15.137  1.00 65.38           H  
ATOM   4139  C   ASP A 263      11.817  15.435 -15.931  1.00 65.38           C  
ATOM   4140  CB  ASP A 263      11.992  13.379 -17.262  1.00 65.38           C  
ATOM   4141  HB2 ASP A 263      11.964  14.098 -18.081  1.00 65.38           H  
ATOM   4142  HB3 ASP A 263      13.040  13.202 -17.018  1.00 65.38           H  
ATOM   4143  O   ASP A 263      12.829  15.735 -15.295  1.00 65.38           O  
ATOM   4144  CG  ASP A 263      11.378  12.078 -17.768  1.00 65.38           C  
ATOM   4145  OD1 ASP A 263      10.763  11.374 -16.943  1.00 65.38           O  
ATOM   4146  OD2 ASP A 263      11.496  11.841 -18.992  1.00 65.38           O  
ATOM   4147  N   ARG A 264      11.110  16.342 -16.611  1.00 71.50           N  
ATOM   4148  H   ARG A 264      10.270  15.997 -17.055  1.00 71.50           H  
ATOM   4149  CA  ARG A 264      11.312  17.777 -16.538  1.00 71.50           C  
ATOM   4150  HA  ARG A 264      12.211  17.976 -15.954  1.00 71.50           H  
ATOM   4151  C   ARG A 264      10.141  18.397 -15.811  1.00 71.50           C  
ATOM   4152  CB  ARG A 264      11.501  18.378 -17.930  1.00 71.50           C  
ATOM   4153  HB2 ARG A 264      11.586  19.461 -17.835  1.00 71.50           H  
ATOM   4154  HB3 ARG A 264      10.634  18.148 -18.550  1.00 71.50           H  
ATOM   4155  O   ARG A 264       8.985  18.243 -16.200  1.00 71.50           O  
ATOM   4156  CG  ARG A 264      12.770  17.825 -18.585  1.00 71.50           C  
ATOM   4157  HG2 ARG A 264      12.662  16.753 -18.751  1.00 71.50           H  
ATOM   4158  HG3 ARG A 264      13.625  18.001 -17.932  1.00 71.50           H  
ATOM   4159  CD  ARG A 264      13.002  18.518 -19.923  1.00 71.50           C  
ATOM   4160  HD2 ARG A 264      13.149  19.584 -19.746  1.00 71.50           H  
ATOM   4161  HD3 ARG A 264      12.118  18.378 -20.546  1.00 71.50           H  
ATOM   4162  NE  ARG A 264      14.178  17.953 -20.601  1.00 71.50           N  
ATOM   4163  HE  ARG A 264      14.619  17.167 -20.145  1.00 71.50           H  
ATOM   4164  NH1 ARG A 264      14.135  19.329 -22.432  1.00 71.50           N  
ATOM   4165 HH11 ARG A 264      13.319  19.779 -22.041  1.00 71.50           H  
ATOM   4166 HH12 ARG A 264      14.511  19.617 -23.324  1.00 71.50           H  
ATOM   4167  NH2 ARG A 264      15.708  17.747 -22.268  1.00 71.50           N  
ATOM   4168 HH21 ARG A 264      16.079  18.032 -23.163  1.00 71.50           H  
ATOM   4169 HH22 ARG A 264      16.118  16.967 -21.775  1.00 71.50           H  
ATOM   4170  CZ  ARG A 264      14.668  18.345 -21.760  1.00 71.50           C  
ATOM   4171  N   HIS A 265      10.482  19.165 -14.793  1.00 75.38           N  
ATOM   4172  H   HIS A 265      11.463  19.272 -14.578  1.00 75.38           H  
ATOM   4173  CA  HIS A 265       9.551  20.066 -14.151  1.00 75.38           C  
ATOM   4174  HA  HIS A 265       8.651  19.512 -13.884  1.00 75.38           H  
ATOM   4175  C   HIS A 265       9.160  21.186 -15.120  1.00 75.38           C  
ATOM   4176  CB  HIS A 265      10.198  20.581 -12.865  1.00 75.38           C  
ATOM   4177  HB2 HIS A 265      10.312  19.722 -12.203  1.00 75.38           H  
ATOM   4178  HB3 HIS A 265       9.534  21.300 -12.385  1.00 75.38           H  
ATOM   4179  O   HIS A 265       9.959  21.643 -15.936  1.00 75.38           O  
ATOM   4180  CG  HIS A 265      11.565  21.187 -13.060  1.00 75.38           C  
ATOM   4181  CD2 HIS A 265      11.851  22.452 -13.495  1.00 75.38           C  
ATOM   4182  HD2 HIS A 265      11.133  23.219 -13.747  1.00 75.38           H  
ATOM   4183  ND1 HIS A 265      12.766  20.522 -12.928  1.00 75.38           N  
ATOM   4184  HD1 HIS A 265      12.884  19.556 -12.659  1.00 75.38           H  
ATOM   4185  CE1 HIS A 265      13.751  21.372 -13.260  1.00 75.38           C  
ATOM   4186  HE1 HIS A 265      14.806  21.141 -13.260  1.00 75.38           H  
ATOM   4187  NE2 HIS A 265      13.240  22.553 -13.626  1.00 75.38           N  
ATOM   4188  N   SER A 266       7.921  21.646 -15.011  1.00 75.25           N  
ATOM   4189  H   SER A 266       7.320  21.238 -14.309  1.00 75.25           H  
ATOM   4190  CA  SER A 266       7.456  22.865 -15.669  1.00 75.25           C  
ATOM   4191  HA  SER A 266       7.813  22.882 -16.699  1.00 75.25           H  
ATOM   4192  C   SER A 266       7.995  24.111 -14.972  1.00 75.25           C  
ATOM   4193  CB  SER A 266       5.927  22.902 -15.673  1.00 75.25           C  
ATOM   4194  HB2 SER A 266       5.587  23.759 -16.255  1.00 75.25           H  
ATOM   4195  HB3 SER A 266       5.556  22.997 -14.652  1.00 75.25           H  
ATOM   4196  O   SER A 266       8.249  25.110 -15.637  1.00 75.25           O  
ATOM   4197  OG  SER A 266       5.421  21.711 -16.241  1.00 75.25           O  
ATOM   4198  HG  SER A 266       5.903  21.529 -17.052  1.00 75.25           H  
ATOM   4199  N   LYS A 267       8.165  24.047 -13.645  1.00 81.12           N  
ATOM   4200  H   LYS A 267       7.917  23.184 -13.183  1.00 81.12           H  
ATOM   4201  CA  LYS A 267       8.725  25.116 -12.809  1.00 81.12           C  
ATOM   4202  HA  LYS A 267       9.364  25.764 -13.408  1.00 81.12           H  
ATOM   4203  C   LYS A 267       9.567  24.528 -11.684  1.00 81.12           C  
ATOM   4204  CB  LYS A 267       7.605  25.973 -12.212  1.00 81.12           C  
ATOM   4205  HB2 LYS A 267       8.059  26.713 -11.553  1.00 81.12           H  
ATOM   4206  HB3 LYS A 267       6.966  25.357 -11.579  1.00 81.12           H  
ATOM   4207  O   LYS A 267       9.196  23.491 -11.128  1.00 81.12           O  
ATOM   4208  CG  LYS A 267       6.745  26.682 -13.266  1.00 81.12           C  
ATOM   4209  HG2 LYS A 267       6.254  25.952 -13.910  1.00 81.12           H  
ATOM   4210  HG3 LYS A 267       7.387  27.316 -13.878  1.00 81.12           H  
ATOM   4211  CD  LYS A 267       5.660  27.523 -12.591  1.00 81.12           C  
ATOM   4212  HD2 LYS A 267       6.091  28.075 -11.756  1.00 81.12           H  
ATOM   4213  HD3 LYS A 267       4.891  26.871 -12.175  1.00 81.12           H  
ATOM   4214  CE  LYS A 267       5.018  28.471 -13.605  1.00 81.12           C  
ATOM   4215  HE2 LYS A 267       3.989  28.163 -13.789  1.00 81.12           H  
ATOM   4216  HE3 LYS A 267       5.581  28.412 -14.537  1.00 81.12           H  
ATOM   4217  NZ  LYS A 267       5.075  29.847 -13.086  1.00 81.12           N  
ATOM   4218  HZ1 LYS A 267       4.680  30.527 -13.720  1.00 81.12           H  
ATOM   4219  HZ2 LYS A 267       6.055  30.048 -12.949  1.00 81.12           H  
ATOM   4220  HZ3 LYS A 267       4.652  29.906 -12.171  1.00 81.12           H  
ATOM   4221  N   LEU A 268      10.662  25.197 -11.343  1.00 81.38           N  
ATOM   4222  H   LEU A 268      10.829  26.089 -11.787  1.00 81.38           H  
ATOM   4223  CA  LEU A 268      11.536  24.840 -10.225  1.00 81.38           C  
ATOM   4224  HA  LEU A 268      11.159  23.943  -9.734  1.00 81.38           H  
ATOM   4225  C   LEU A 268      11.533  25.983  -9.222  1.00 81.38           C  
ATOM   4226  CB  LEU A 268      12.958  24.558 -10.733  1.00 81.38           C  
ATOM   4227  HB2 LEU A 268      13.329  25.451 -11.237  1.00 81.38           H  
ATOM   4228  HB3 LEU A 268      12.906  23.753 -11.466  1.00 81.38           H  
ATOM   4229  O   LEU A 268      11.950  27.090  -9.541  1.00 81.38           O  
ATOM   4230  CG  LEU A 268      13.971  24.144  -9.649  1.00 81.38           C  
ATOM   4231  HG  LEU A 268      13.974  24.872  -8.838  1.00 81.38           H  
ATOM   4232  CD1 LEU A 268      13.657  22.756  -9.083  1.00 81.38           C  
ATOM   4233 HD11 LEU A 268      14.446  22.472  -8.387  1.00 81.38           H  
ATOM   4234 HD12 LEU A 268      13.607  22.030  -9.894  1.00 81.38           H  
ATOM   4235 HD13 LEU A 268      12.713  22.783  -8.539  1.00 81.38           H  
ATOM   4236  CD2 LEU A 268      15.371  24.087 -10.258  1.00 81.38           C  
ATOM   4237 HD21 LEU A 268      15.410  23.355 -11.065  1.00 81.38           H  
ATOM   4238 HD22 LEU A 268      15.635  25.071 -10.646  1.00 81.38           H  
ATOM   4239 HD23 LEU A 268      16.095  23.834  -9.484  1.00 81.38           H  
ATOM   4240  N   PHE A 269      11.087  25.694  -8.009  1.00 82.19           N  
ATOM   4241  H   PHE A 269      10.802  24.745  -7.811  1.00 82.19           H  
ATOM   4242  CA  PHE A 269      11.166  26.612  -6.890  1.00 82.19           C  
ATOM   4243  HA  PHE A 269      11.373  27.619  -7.251  1.00 82.19           H  
ATOM   4244  C   PHE A 269      12.331  26.156  -6.021  1.00 82.19           C  
ATOM   4245  CB  PHE A 269       9.847  26.665  -6.115  1.00 82.19           C  
ATOM   4246  HB2 PHE A 269       9.949  27.417  -5.333  1.00 82.19           H  
ATOM   4247  HB3 PHE A 269       9.709  25.712  -5.603  1.00 82.19           H  
ATOM   4248  O   PHE A 269      12.316  25.065  -5.444  1.00 82.19           O  
ATOM   4249  CG  PHE A 269       8.598  26.953  -6.925  1.00 82.19           C  
ATOM   4250  CD1 PHE A 269       7.956  28.193  -6.784  1.00 82.19           C  
ATOM   4251  HD1 PHE A 269       8.356  28.928  -6.100  1.00 82.19           H  
ATOM   4252  CD2 PHE A 269       8.061  25.995  -7.806  1.00 82.19           C  
ATOM   4253  HD2 PHE A 269       8.526  25.025  -7.904  1.00 82.19           H  
ATOM   4254  CE1 PHE A 269       6.826  28.506  -7.555  1.00 82.19           C  
ATOM   4255  HE1 PHE A 269       6.364  29.477  -7.457  1.00 82.19           H  
ATOM   4256  CE2 PHE A 269       6.935  26.311  -8.585  1.00 82.19           C  
ATOM   4257  HE2 PHE A 269       6.556  25.590  -9.295  1.00 82.19           H  
ATOM   4258  CZ  PHE A 269       6.318  27.566  -8.466  1.00 82.19           C  
ATOM   4259  HZ  PHE A 269       5.463  27.811  -9.079  1.00 82.19           H  
ATOM   4260  N   GLU A 270      13.358  26.984  -5.970  1.00 79.44           N  
ATOM   4261  H   GLU A 270      13.311  27.851  -6.487  1.00 79.44           H  
ATOM   4262  CA  GLU A 270      14.556  26.766  -5.179  1.00 79.44           C  
ATOM   4263  HA  GLU A 270      14.336  26.094  -4.350  1.00 79.44           H  
ATOM   4264  C   GLU A 270      14.961  28.122  -4.617  1.00 79.44           C  
ATOM   4265  CB  GLU A 270      15.644  26.118  -6.049  1.00 79.44           C  
ATOM   4266  HB2 GLU A 270      15.254  25.171  -6.420  1.00 79.44           H  
ATOM   4267  HB3 GLU A 270      15.857  26.762  -6.902  1.00 79.44           H  
ATOM   4268  O   GLU A 270      15.070  29.107  -5.350  1.00 79.44           O  
ATOM   4269  CG  GLU A 270      16.949  25.847  -5.281  1.00 79.44           C  
ATOM   4270  HG2 GLU A 270      17.408  26.800  -5.019  1.00 79.44           H  
ATOM   4271  HG3 GLU A 270      16.703  25.327  -4.354  1.00 79.44           H  
ATOM   4272  CD  GLU A 270      17.959  25.004  -6.086  1.00 79.44           C  
ATOM   4273  OE1 GLU A 270      18.966  24.568  -5.483  1.00 79.44           O  
ATOM   4274  OE2 GLU A 270      17.733  24.782  -7.299  1.00 79.44           O  
ATOM   4275  N   GLU A 271      15.125  28.193  -3.299  1.00 74.88           N  
ATOM   4276  H   GLU A 271      15.114  27.339  -2.760  1.00 74.88           H  
ATOM   4277  CA  GLU A 271      15.689  29.379  -2.674  1.00 74.88           C  
ATOM   4278  HA  GLU A 271      15.335  30.259  -3.212  1.00 74.88           H  
ATOM   4279  C   GLU A 271      17.213  29.267  -2.773  1.00 74.88           C  
ATOM   4280  CB  GLU A 271      15.197  29.515  -1.229  1.00 74.88           C  
ATOM   4281  HB2 GLU A 271      14.108  29.486  -1.233  1.00 74.88           H  
ATOM   4282  HB3 GLU A 271      15.564  28.678  -0.635  1.00 74.88           H  
ATOM   4283  O   GLU A 271      17.766  28.292  -2.259  1.00 74.88           O  
ATOM   4284  CG  GLU A 271      15.643  30.843  -0.595  1.00 74.88           C  
ATOM   4285  HG2 GLU A 271      16.728  30.848  -0.495  1.00 74.88           H  
ATOM   4286  HG3 GLU A 271      15.357  31.658  -1.261  1.00 74.88           H  
ATOM   4287  CD  GLU A 271      15.004  31.075   0.784  1.00 74.88           C  
ATOM   4288  OE1 GLU A 271      14.953  32.244   1.227  1.00 74.88           O  
ATOM   4289  OE2 GLU A 271      14.521  30.095   1.400  1.00 74.88           O  
ATOM   4290  N   PRO A 272      17.906  30.224  -3.416  1.00 72.31           N  
ATOM   4291  CA  PRO A 272      19.357  30.190  -3.500  1.00 72.31           C  
ATOM   4292  HA  PRO A 272      19.656  29.300  -4.054  1.00 72.31           H  
ATOM   4293  C   PRO A 272      19.958  30.158  -2.093  1.00 72.31           C  
ATOM   4294  CB  PRO A 272      19.764  31.445  -4.284  1.00 72.31           C  
ATOM   4295  HB2 PRO A 272      20.594  31.240  -4.960  1.00 72.31           H  
ATOM   4296  HB3 PRO A 272      20.026  32.256  -3.604  1.00 72.31           H  
ATOM   4297  O   PRO A 272      19.803  31.108  -1.323  1.00 72.31           O  
ATOM   4298  CG  PRO A 272      18.499  31.830  -5.047  1.00 72.31           C  
ATOM   4299  HG2 PRO A 272      18.449  32.902  -5.240  1.00 72.31           H  
ATOM   4300  HG3 PRO A 272      18.454  31.271  -5.982  1.00 72.31           H  
ATOM   4301  CD  PRO A 272      17.372  31.368  -4.133  1.00 72.31           C  
ATOM   4302  HD2 PRO A 272      17.120  32.155  -3.422  1.00 72.31           H  
ATOM   4303  HD3 PRO A 272      16.503  31.108  -4.737  1.00 72.31           H  
ATOM   4304  N   GLU A 273      20.634  29.063  -1.747  1.00 69.12           N  
ATOM   4305  H   GLU A 273      20.614  28.262  -2.362  1.00 69.12           H  
ATOM   4306  CA  GLU A 273      21.314  28.950  -0.461  1.00 69.12           C  
ATOM   4307  HA  GLU A 273      20.601  29.211   0.321  1.00 69.12           H  
ATOM   4308  C   GLU A 273      22.474  29.944  -0.394  1.00 69.12           C  
ATOM   4309  CB  GLU A 273      21.826  27.520  -0.205  1.00 69.12           C  
ATOM   4310  HB2 GLU A 273      21.807  26.941  -1.129  1.00 69.12           H  
ATOM   4311  HB3 GLU A 273      22.862  27.576   0.131  1.00 69.12           H  
ATOM   4312  O   GLU A 273      23.336  29.985  -1.277  1.00 69.12           O  
ATOM   4313  CG  GLU A 273      21.019  26.789   0.877  1.00 69.12           C  
ATOM   4314  HG2 GLU A 273      20.961  27.432   1.755  1.00 69.12           H  
ATOM   4315  HG3 GLU A 273      20.006  26.624   0.510  1.00 69.12           H  
ATOM   4316  CD  GLU A 273      21.648  25.444   1.298  1.00 69.12           C  
ATOM   4317  OE1 GLU A 273      21.062  24.811   2.205  1.00 69.12           O  
ATOM   4318  OE2 GLU A 273      22.734  25.064   0.771  1.00 69.12           O  
ATOM   4319  N   ASP A 274      22.531  30.713   0.691  1.00 67.25           N  
ATOM   4320  H   ASP A 274      21.784  30.661   1.369  1.00 67.25           H  
ATOM   4321  CA  ASP A 274      23.715  31.501   0.998  1.00 67.25           C  
ATOM   4322  HA  ASP A 274      23.978  32.072   0.107  1.00 67.25           H  
ATOM   4323  C   ASP A 274      24.859  30.542   1.389  1.00 67.25           C  
ATOM   4324  CB  ASP A 274      23.404  32.524   2.096  1.00 67.25           C  
ATOM   4325  HB2 ASP A 274      23.243  32.012   3.045  1.00 67.25           H  
ATOM   4326  HB3 ASP A 274      22.482  33.044   1.834  1.00 67.25           H  
ATOM   4327  O   ASP A 274      24.735  29.835   2.398  1.00 67.25           O  
ATOM   4328  CG  ASP A 274      24.518  33.562   2.262  1.00 67.25           C  
ATOM   4329  OD1 ASP A 274      25.709  33.216   2.064  1.00 67.25           O  
ATOM   4330  OD2 ASP A 274      24.191  34.696   2.662  1.00 67.25           O  
ATOM   4331  N   PRO A 275      25.987  30.511   0.649  1.00 69.25           N  
ATOM   4332  CA  PRO A 275      27.110  29.628   0.955  1.00 69.25           C  
ATOM   4333  HA  PRO A 275      26.783  28.594   0.847  1.00 69.25           H  
ATOM   4334  C   PRO A 275      27.670  29.835   2.366  1.00 69.25           C  
ATOM   4335  CB  PRO A 275      28.185  29.946  -0.092  1.00 69.25           C  
ATOM   4336  HB2 PRO A 275      28.892  30.674   0.306  1.00 69.25           H  
ATOM   4337  HB3 PRO A 275      28.711  29.047  -0.413  1.00 69.25           H  
ATOM   4338  O   PRO A 275      28.256  28.913   2.927  1.00 69.25           O  
ATOM   4339  CG  PRO A 275      27.413  30.588  -1.240  1.00 69.25           C  
ATOM   4340  HG2 PRO A 275      28.032  31.279  -1.812  1.00 69.25           H  
ATOM   4341  HG3 PRO A 275      27.006  29.810  -1.885  1.00 69.25           H  
ATOM   4342  CD  PRO A 275      26.268  31.303  -0.537  1.00 69.25           C  
ATOM   4343  HD2 PRO A 275      25.415  31.361  -1.213  1.00 69.25           H  
ATOM   4344  HD3 PRO A 275      26.580  32.305  -0.240  1.00 69.25           H  
ATOM   4345  N   SER A 276      27.491  31.025   2.951  1.00 65.81           N  
ATOM   4346  H   SER A 276      26.948  31.725   2.466  1.00 65.81           H  
ATOM   4347  CA  SER A 276      27.937  31.332   4.314  1.00 65.81           C  
ATOM   4348  HA  SER A 276      28.967  30.996   4.425  1.00 65.81           H  
ATOM   4349  C   SER A 276      27.116  30.625   5.398  1.00 65.81           C  
ATOM   4350  CB  SER A 276      27.908  32.846   4.543  1.00 65.81           C  
ATOM   4351  HB2 SER A 276      28.488  33.346   3.768  1.00 65.81           H  
ATOM   4352  HB3 SER A 276      28.362  33.061   5.510  1.00 65.81           H  
ATOM   4353  O   SER A 276      27.626  30.383   6.490  1.00 65.81           O  
ATOM   4354  OG  SER A 276      26.590  33.350   4.544  1.00 65.81           O  
ATOM   4355  HG  SER A 276      26.280  33.435   3.639  1.00 65.81           H  
ATOM   4356  N   ASN A 277      25.872  30.247   5.090  1.00 63.91           N  
ATOM   4357  H   ASN A 277      25.538  30.436   4.156  1.00 63.91           H  
ATOM   4358  CA  ASN A 277      24.983  29.525   5.999  1.00 63.91           C  
ATOM   4359  HA  ASN A 277      25.290  29.727   7.025  1.00 63.91           H  
ATOM   4360  C   ASN A 277      25.074  28.003   5.842  1.00 63.91           C  
ATOM   4361  CB  ASN A 277      23.549  30.045   5.817  1.00 63.91           C  
ATOM   4362  HB2 ASN A 277      22.847  29.358   6.289  1.00 63.91           H  
ATOM   4363  HB3 ASN A 277      23.309  30.088   4.755  1.00 63.91           H  
ATOM   4364  O   ASN A 277      24.381  27.281   6.564  1.00 63.91           O  
ATOM   4365  CG  ASN A 277      23.341  31.402   6.460  1.00 63.91           C  
ATOM   4366  ND2 ASN A 277      22.548  32.251   5.854  1.00 63.91           N  
ATOM   4367 HD21 ASN A 277      22.254  32.055   4.908  1.00 63.91           H  
ATOM   4368 HD22 ASN A 277      22.577  33.198   6.205  1.00 63.91           H  
ATOM   4369  OD1 ASN A 277      23.819  31.699   7.542  1.00 63.91           O  
ATOM   4370  N   ARG A 278      25.932  27.499   4.942  1.00 68.06           N  
ATOM   4371  H   ARG A 278      26.488  28.135   4.389  1.00 68.06           H  
ATOM   4372  CA  ARG A 278      26.145  26.059   4.801  1.00 68.06           C  
ATOM   4373  HA  ARG A 278      25.160  25.595   4.748  1.00 68.06           H  
ATOM   4374  C   ARG A 278      26.839  25.492   6.032  1.00 68.06           C  
ATOM   4375  CB  ARG A 278      26.894  25.700   3.513  1.00 68.06           C  
ATOM   4376  HB2 ARG A 278      27.457  24.781   3.678  1.00 68.06           H  
ATOM   4377  HB3 ARG A 278      27.599  26.487   3.244  1.00 68.06           H  
ATOM   4378  O   ARG A 278      28.043  25.622   6.226  1.00 68.06           O  
ATOM   4379  CG  ARG A 278      25.903  25.443   2.377  1.00 68.06           C  
ATOM   4380  HG2 ARG A 278      25.200  24.666   2.677  1.00 68.06           H  
ATOM   4381  HG3 ARG A 278      25.348  26.354   2.153  1.00 68.06           H  
ATOM   4382  CD  ARG A 278      26.654  24.980   1.134  1.00 68.06           C  
ATOM   4383  HD2 ARG A 278      27.262  25.807   0.766  1.00 68.06           H  
ATOM   4384  HD3 ARG A 278      27.301  24.145   1.401  1.00 68.06           H  
ATOM   4385  NE  ARG A 278      25.704  24.548   0.104  1.00 68.06           N  
ATOM   4386  HE  ARG A 278      24.723  24.626   0.332  1.00 68.06           H  
ATOM   4387  NH1 ARG A 278      27.246  24.051  -1.524  1.00 68.06           N  
ATOM   4388 HH11 ARG A 278      27.973  24.371  -0.901  1.00 68.06           H  
ATOM   4389 HH12 ARG A 278      27.444  23.685  -2.444  1.00 68.06           H  
ATOM   4390  NH2 ARG A 278      25.060  23.684  -1.876  1.00 68.06           N  
ATOM   4391 HH21 ARG A 278      25.229  23.330  -2.807  1.00 68.06           H  
ATOM   4392 HH22 ARG A 278      24.114  23.754  -1.528  1.00 68.06           H  
ATOM   4393  CZ  ARG A 278      26.011  24.096  -1.093  1.00 68.06           C  
ATOM   4394  N   SER A 279      26.054  24.804   6.844  1.00 68.19           N  
ATOM   4395  H   SER A 279      25.071  24.820   6.614  1.00 68.19           H  
ATOM   4396  CA  SER A 279      26.517  23.870   7.863  1.00 68.19           C  
ATOM   4397  HA  SER A 279      27.536  24.134   8.144  1.00 68.19           H  
ATOM   4398  C   SER A 279      26.529  22.431   7.339  1.00 68.19           C  
ATOM   4399  CB  SER A 279      25.640  23.996   9.113  1.00 68.19           C  
ATOM   4400  HB2 SER A 279      26.199  23.620   9.970  1.00 68.19           H  
ATOM   4401  HB3 SER A 279      25.396  25.042   9.296  1.00 68.19           H  
ATOM   4402  O   SER A 279      25.920  22.117   6.312  1.00 68.19           O  
ATOM   4403  OG  SER A 279      24.454  23.233   8.989  1.00 68.19           O  
ATOM   4404  HG  SER A 279      23.876  23.673   8.362  1.00 68.19           H  
ATOM   4405  N   PHE A 280      27.134  21.529   8.111  1.00 73.06           N  
ATOM   4406  H   PHE A 280      27.642  21.848   8.924  1.00 73.06           H  
ATOM   4407  CA  PHE A 280      27.061  20.083   7.883  1.00 73.06           C  
ATOM   4408  HA  PHE A 280      27.553  19.840   6.942  1.00 73.06           H  
ATOM   4409  C   PHE A 280      25.625  19.543   7.788  1.00 73.06           C  
ATOM   4410  CB  PHE A 280      27.798  19.379   9.029  1.00 73.06           C  
ATOM   4411  HB2 PHE A 280      27.465  19.778   9.987  1.00 73.06           H  
ATOM   4412  HB3 PHE A 280      27.536  18.321   9.014  1.00 73.06           H  
ATOM   4413  O   PHE A 280      25.392  18.562   7.094  1.00 73.06           O  
ATOM   4414  CG  PHE A 280      29.304  19.478   8.917  1.00 73.06           C  
ATOM   4415  CD1 PHE A 280      29.982  18.604   8.048  1.00 73.06           C  
ATOM   4416  HD1 PHE A 280      29.431  17.872   7.478  1.00 73.06           H  
ATOM   4417  CD2 PHE A 280      30.028  20.433   9.658  1.00 73.06           C  
ATOM   4418  HD2 PHE A 280      29.515  21.100  10.335  1.00 73.06           H  
ATOM   4419  CE1 PHE A 280      31.378  18.679   7.920  1.00 73.06           C  
ATOM   4420  HE1 PHE A 280      31.894  18.003   7.255  1.00 73.06           H  
ATOM   4421  CE2 PHE A 280      31.426  20.510   9.526  1.00 73.06           C  
ATOM   4422  HE2 PHE A 280      31.984  21.238  10.096  1.00 73.06           H  
ATOM   4423  CZ  PHE A 280      32.101  19.633   8.658  1.00 73.06           C  
ATOM   4424  HZ  PHE A 280      33.175  19.689   8.558  1.00 73.06           H  
ATOM   4425  N   PHE A 281      24.659  20.189   8.447  1.00 80.25           N  
ATOM   4426  H   PHE A 281      24.896  21.024   8.963  1.00 80.25           H  
ATOM   4427  CA  PHE A 281      23.265  19.741   8.480  1.00 80.25           C  
ATOM   4428  HA  PHE A 281      23.235  18.674   8.262  1.00 80.25           H  
ATOM   4429  C   PHE A 281      22.375  20.411   7.430  1.00 80.25           C  
ATOM   4430  CB  PHE A 281      22.701  19.938   9.893  1.00 80.25           C  
ATOM   4431  HB2 PHE A 281      22.655  21.004  10.112  1.00 80.25           H  
ATOM   4432  HB3 PHE A 281      21.683  19.550   9.923  1.00 80.25           H  
ATOM   4433  O   PHE A 281      21.177  20.145   7.431  1.00 80.25           O  
ATOM   4434  CG  PHE A 281      23.499  19.232  10.969  1.00 80.25           C  
ATOM   4435  CD1 PHE A 281      23.542  17.827  10.999  1.00 80.25           C  
ATOM   4436  HD1 PHE A 281      22.992  17.253  10.267  1.00 80.25           H  
ATOM   4437  CD2 PHE A 281      24.222  19.973  11.921  1.00 80.25           C  
ATOM   4438  HD2 PHE A 281      24.197  21.053  11.900  1.00 80.25           H  
ATOM   4439  CE1 PHE A 281      24.308  17.163  11.970  1.00 80.25           C  
ATOM   4440  HE1 PHE A 281      24.347  16.084  11.981  1.00 80.25           H  
ATOM   4441  CE2 PHE A 281      24.978  19.308  12.901  1.00 80.25           C  
ATOM   4442  HE2 PHE A 281      25.533  19.876  13.633  1.00 80.25           H  
ATOM   4443  CZ  PHE A 281      25.021  17.903  12.927  1.00 80.25           C  
ATOM   4444  HZ  PHE A 281      25.605  17.390  13.677  1.00 80.25           H  
ATOM   4445  N   SER A 282      22.920  21.271   6.558  1.00 82.62           N  
ATOM   4446  H   SER A 282      23.921  21.404   6.579  1.00 82.62           H  
ATOM   4447  CA  SER A 282      22.119  22.125   5.657  1.00 82.62           C  
ATOM   4448  HA  SER A 282      21.535  22.820   6.261  1.00 82.62           H  
ATOM   4449  C   SER A 282      21.146  21.327   4.802  1.00 82.62           C  
ATOM   4450  CB  SER A 282      22.974  22.997   4.745  1.00 82.62           C  
ATOM   4451  HB2 SER A 282      22.337  23.715   4.229  1.00 82.62           H  
ATOM   4452  HB3 SER A 282      23.501  22.387   4.011  1.00 82.62           H  
ATOM   4453  O   SER A 282      19.971  21.658   4.773  1.00 82.62           O  
ATOM   4454  OG  SER A 282      23.899  23.673   5.558  1.00 82.62           O  
ATOM   4455  HG  SER A 282      24.650  23.083   5.649  1.00 82.62           H  
ATOM   4456  N   GLU A 283      21.597  20.219   4.211  1.00 81.50           N  
ATOM   4457  H   GLU A 283      22.579  19.990   4.276  1.00 81.50           H  
ATOM   4458  CA  GLU A 283      20.733  19.355   3.395  1.00 81.50           C  
ATOM   4459  HA  GLU A 283      20.254  19.951   2.618  1.00 81.50           H  
ATOM   4460  C   GLU A 283      19.604  18.692   4.198  1.00 81.50           C  
ATOM   4461  CB  GLU A 283      21.575  18.264   2.720  1.00 81.50           C  
ATOM   4462  HB2 GLU A 283      20.898  17.594   2.190  1.00 81.50           H  
ATOM   4463  HB3 GLU A 283      22.098  17.690   3.486  1.00 81.50           H  
ATOM   4464  O   GLU A 283      18.526  18.463   3.670  1.00 81.50           O  
ATOM   4465  CG  GLU A 283      22.586  18.814   1.703  1.00 81.50           C  
ATOM   4466  HG2 GLU A 283      22.062  19.470   1.009  1.00 81.50           H  
ATOM   4467  HG3 GLU A 283      23.341  19.400   2.227  1.00 81.50           H  
ATOM   4468  CD  GLU A 283      23.276  17.691   0.913  1.00 81.50           C  
ATOM   4469  OE1 GLU A 283      23.797  17.962  -0.193  1.00 81.50           O  
ATOM   4470  OE2 GLU A 283      23.322  16.533   1.395  1.00 81.50           O  
ATOM   4471  N   ILE A 284      19.818  18.389   5.481  1.00 87.12           N  
ATOM   4472  H   ILE A 284      20.679  18.697   5.910  1.00 87.12           H  
ATOM   4473  CA  ILE A 284      18.775  17.787   6.327  1.00 87.12           C  
ATOM   4474  HA  ILE A 284      18.245  17.024   5.757  1.00 87.12           H  
ATOM   4475  C   ILE A 284      17.757  18.845   6.729  1.00 87.12           C  
ATOM   4476  CB  ILE A 284      19.385  17.131   7.580  1.00 87.12           C  
ATOM   4477  HB  ILE A 284      19.970  17.878   8.117  1.00 87.12           H  
ATOM   4478  O   ILE A 284      16.555  18.606   6.663  1.00 87.12           O  
ATOM   4479  CG1 ILE A 284      20.307  15.978   7.156  1.00 87.12           C  
ATOM   4480 HG12 ILE A 284      19.702  15.168   6.750  1.00 87.12           H  
ATOM   4481 HG13 ILE A 284      21.004  16.312   6.387  1.00 87.12           H  
ATOM   4482  CG2 ILE A 284      18.299  16.595   8.533  1.00 87.12           C  
ATOM   4483 HG21 ILE A 284      18.747  16.183   9.438  1.00 87.12           H  
ATOM   4484 HG22 ILE A 284      17.620  17.387   8.847  1.00 87.12           H  
ATOM   4485 HG23 ILE A 284      17.717  15.818   8.037  1.00 87.12           H  
ATOM   4486  CD1 ILE A 284      21.136  15.447   8.315  1.00 87.12           C  
ATOM   4487 HD11 ILE A 284      20.518  14.920   9.043  1.00 87.12           H  
ATOM   4488 HD12 ILE A 284      21.874  14.753   7.912  1.00 87.12           H  
ATOM   4489 HD13 ILE A 284      21.642  16.282   8.800  1.00 87.12           H  
ATOM   4490  N   ILE A 285      18.231  20.018   7.159  1.00 90.19           N  
ATOM   4491  H   ILE A 285      19.230  20.166   7.159  1.00 90.19           H  
ATOM   4492  CA  ILE A 285      17.341  21.091   7.609  1.00 90.19           C  
ATOM   4493  HA  ILE A 285      16.580  20.624   8.234  1.00 90.19           H  
ATOM   4494  C   ILE A 285      16.587  21.742   6.448  1.00 90.19           C  
ATOM   4495  CB  ILE A 285      18.066  22.148   8.470  1.00 90.19           C  
ATOM   4496  HB  ILE A 285      17.321  22.877   8.789  1.00 90.19           H  
ATOM   4497  O   ILE A 285      15.509  22.283   6.685  1.00 90.19           O  
ATOM   4498  CG1 ILE A 285      19.135  22.901   7.656  1.00 90.19           C  
ATOM   4499 HG12 ILE A 285      18.659  23.404   6.813  1.00 90.19           H  
ATOM   4500 HG13 ILE A 285      19.831  22.161   7.261  1.00 90.19           H  
ATOM   4501  CG2 ILE A 285      18.639  21.493   9.740  1.00 90.19           C  
ATOM   4502 HG21 ILE A 285      18.979  22.259  10.436  1.00 90.19           H  
ATOM   4503 HG22 ILE A 285      19.473  20.840   9.483  1.00 90.19           H  
ATOM   4504 HG23 ILE A 285      17.865  20.899  10.227  1.00 90.19           H  
ATOM   4505  CD1 ILE A 285      19.950  23.953   8.413  1.00 90.19           C  
ATOM   4506 HD11 ILE A 285      20.542  23.484   9.199  1.00 90.19           H  
ATOM   4507 HD12 ILE A 285      19.281  24.697   8.844  1.00 90.19           H  
ATOM   4508 HD13 ILE A 285      20.626  24.454   7.720  1.00 90.19           H  
ATOM   4509  N   SER A 286      17.138  21.694   5.229  1.00 89.06           N  
ATOM   4510  H   SER A 286      18.060  21.298   5.117  1.00 89.06           H  
ATOM   4511  CA  SER A 286      16.489  22.178   4.010  1.00 89.06           C  
ATOM   4512  HA  SER A 286      15.870  23.037   4.268  1.00 89.06           H  
ATOM   4513  C   SER A 286      15.558  21.146   3.377  1.00 89.06           C  
ATOM   4514  CB  SER A 286      17.527  22.658   2.988  1.00 89.06           C  
ATOM   4515  HB2 SER A 286      17.012  23.182   2.183  1.00 89.06           H  
ATOM   4516  HB3 SER A 286      18.212  23.355   3.471  1.00 89.06           H  
ATOM   4517  O   SER A 286      14.702  21.539   2.586  1.00 89.06           O  
ATOM   4518  OG  SER A 286      18.261  21.587   2.433  1.00 89.06           O  
ATOM   4519  HG  SER A 286      18.958  21.975   1.899  1.00 89.06           H  
ATOM   4520  N   SER A 287      15.667  19.860   3.741  1.00 93.12           N  
ATOM   4521  H   SER A 287      16.437  19.583   4.334  1.00 93.12           H  
ATOM   4522  CA  SER A 287      14.731  18.830   3.290  1.00 93.12           C  
ATOM   4523  HA  SER A 287      14.834  18.741   2.209  1.00 93.12           H  
ATOM   4524  C   SER A 287      13.294  19.236   3.613  1.00 93.12           C  
ATOM   4525  CB  SER A 287      15.035  17.454   3.893  1.00 93.12           C  
ATOM   4526  HB2 SER A 287      14.995  17.506   4.981  1.00 93.12           H  
ATOM   4527  HB3 SER A 287      16.024  17.123   3.576  1.00 93.12           H  
ATOM   4528  O   SER A 287      12.933  19.536   4.757  1.00 93.12           O  
ATOM   4529  OG  SER A 287      14.045  16.553   3.425  1.00 93.12           O  
ATOM   4530  HG  SER A 287      14.294  15.643   3.605  1.00 93.12           H  
ATOM   4531  N   ILE A 288      12.457  19.255   2.578  1.00 95.25           N  
ATOM   4532  H   ILE A 288      12.806  18.973   1.673  1.00 95.25           H  
ATOM   4533  CA  ILE A 288      11.050  19.604   2.727  1.00 95.25           C  
ATOM   4534  HA  ILE A 288      10.964  20.412   3.453  1.00 95.25           H  
ATOM   4535  C   ILE A 288      10.318  18.389   3.272  1.00 95.25           C  
ATOM   4536  CB  ILE A 288      10.469  20.107   1.401  1.00 95.25           C  
ATOM   4537  HB  ILE A 288      10.732  19.383   0.630  1.00 95.25           H  
ATOM   4538  O   ILE A 288      10.269  17.336   2.645  1.00 95.25           O  
ATOM   4539  CG1 ILE A 288      11.087  21.477   1.060  1.00 95.25           C  
ATOM   4540 HG12 ILE A 288      12.143  21.499   1.330  1.00 95.25           H  
ATOM   4541 HG13 ILE A 288      10.594  22.255   1.643  1.00 95.25           H  
ATOM   4542  CG2 ILE A 288       8.936  20.242   1.485  1.00 95.25           C  
ATOM   4543 HG21 ILE A 288       8.471  19.263   1.598  1.00 95.25           H  
ATOM   4544 HG22 ILE A 288       8.664  20.868   2.334  1.00 95.25           H  
ATOM   4545 HG23 ILE A 288       8.527  20.685   0.577  1.00 95.25           H  
ATOM   4546  CD1 ILE A 288      10.968  21.808  -0.425  1.00 95.25           C  
ATOM   4547 HD11 ILE A 288       9.918  21.795  -0.719  1.00 95.25           H  
ATOM   4548 HD12 ILE A 288      11.376  22.803  -0.602  1.00 95.25           H  
ATOM   4549 HD13 ILE A 288      11.522  21.079  -1.015  1.00 95.25           H  
ATOM   4550  N   SER A 289       9.717  18.548   4.438  1.00 94.50           N  
ATOM   4551  H   SER A 289       9.827  19.448   4.883  1.00 94.50           H  
ATOM   4552  CA  SER A 289       8.908  17.527   5.095  1.00 94.50           C  
ATOM   4553  HA  SER A 289       9.353  16.553   4.889  1.00 94.50           H  
ATOM   4554  C   SER A 289       7.468  17.454   4.587  1.00 94.50           C  
ATOM   4555  CB  SER A 289       8.955  17.734   6.607  1.00 94.50           C  
ATOM   4556  HB2 SER A 289       9.960  17.491   6.955  1.00 94.50           H  
ATOM   4557  HB3 SER A 289       8.249  17.056   7.086  1.00 94.50           H  
ATOM   4558  O   SER A 289       6.892  16.369   4.617  1.00 94.50           O  
ATOM   4559  OG  SER A 289       8.665  19.055   7.008  1.00 94.50           O  
ATOM   4560  HG  SER A 289       8.770  19.665   6.274  1.00 94.50           H  
ATOM   4561  N   ASP A 290       6.904  18.567   4.109  1.00 96.31           N  
ATOM   4562  H   ASP A 290       7.441  19.423   4.100  1.00 96.31           H  
ATOM   4563  CA  ASP A 290       5.536  18.625   3.586  1.00 96.31           C  
ATOM   4564  HA  ASP A 290       5.329  17.687   3.071  1.00 96.31           H  
ATOM   4565  C   ASP A 290       5.371  19.771   2.578  1.00 96.31           C  
ATOM   4566  CB  ASP A 290       4.544  18.771   4.755  1.00 96.31           C  
ATOM   4567  HB2 ASP A 290       4.867  18.124   5.570  1.00 96.31           H  
ATOM   4568  HB3 ASP A 290       4.567  19.798   5.120  1.00 96.31           H  
ATOM   4569  O   ASP A 290       6.028  20.815   2.685  1.00 96.31           O  
ATOM   4570  CG  ASP A 290       3.099  18.377   4.416  1.00 96.31           C  
ATOM   4571  OD1 ASP A 290       2.863  17.760   3.350  1.00 96.31           O  
ATOM   4572  OD2 ASP A 290       2.226  18.649   5.268  1.00 96.31           O  
ATOM   4573  N   VAL A 291       4.475  19.574   1.612  1.00 96.62           N  
ATOM   4574  H   VAL A 291       3.888  18.756   1.693  1.00 96.62           H  
ATOM   4575  CA  VAL A 291       4.106  20.559   0.592  1.00 96.62           C  
ATOM   4576  HA  VAL A 291       4.444  21.536   0.939  1.00 96.62           H  
ATOM   4577  C   VAL A 291       2.591  20.606   0.468  1.00 96.62           C  
ATOM   4578  CB  VAL A 291       4.800  20.299  -0.761  1.00 96.62           C  
ATOM   4579  HB  VAL A 291       5.874  20.273  -0.579  1.00 96.62           H  
ATOM   4580  O   VAL A 291       1.941  19.569   0.346  1.00 96.62           O  
ATOM   4581  CG1 VAL A 291       4.404  18.981  -1.441  1.00 96.62           C  
ATOM   4582 HG11 VAL A 291       3.377  19.027  -1.802  1.00 96.62           H  
ATOM   4583 HG12 VAL A 291       4.481  18.160  -0.729  1.00 96.62           H  
ATOM   4584 HG13 VAL A 291       5.072  18.784  -2.280  1.00 96.62           H  
ATOM   4585  CG2 VAL A 291       4.523  21.435  -1.752  1.00 96.62           C  
ATOM   4586 HG21 VAL A 291       5.156  21.313  -2.631  1.00 96.62           H  
ATOM   4587 HG22 VAL A 291       3.479  21.424  -2.063  1.00 96.62           H  
ATOM   4588 HG23 VAL A 291       4.741  22.400  -1.293  1.00 96.62           H  
ATOM   4589  N   LYS A 292       2.037  21.820   0.527  1.00 96.69           N  
ATOM   4590  H   LYS A 292       2.657  22.608   0.654  1.00 96.69           H  
ATOM   4591  CA  LYS A 292       0.596  22.057   0.532  1.00 96.69           C  
ATOM   4592  HA  LYS A 292       0.124  21.166   0.118  1.00 96.69           H  
ATOM   4593  C   LYS A 292       0.172  23.189  -0.377  1.00 96.69           C  
ATOM   4594  CB  LYS A 292       0.090  22.261   1.972  1.00 96.69           C  
ATOM   4595  HB2 LYS A 292      -0.942  22.610   1.935  1.00 96.69           H  
ATOM   4596  HB3 LYS A 292       0.690  23.036   2.449  1.00 96.69           H  
ATOM   4597  O   LYS A 292       0.527  24.341  -0.121  1.00 96.69           O  
ATOM   4598  CG  LYS A 292       0.136  20.994   2.842  1.00 96.69           C  
ATOM   4599  HG2 LYS A 292      -0.160  21.261   3.857  1.00 96.69           H  
ATOM   4600  HG3 LYS A 292       1.144  20.582   2.870  1.00 96.69           H  
ATOM   4601  CD  LYS A 292      -0.849  19.961   2.301  1.00 96.69           C  
ATOM   4602  HD2 LYS A 292      -0.605  19.750   1.260  1.00 96.69           H  
ATOM   4603  HD3 LYS A 292      -1.857  20.372   2.345  1.00 96.69           H  
ATOM   4604  CE  LYS A 292      -0.805  18.618   2.999  1.00 96.69           C  
ATOM   4605  HE2 LYS A 292       0.204  18.219   2.899  1.00 96.69           H  
ATOM   4606  HE3 LYS A 292      -1.036  18.733   4.058  1.00 96.69           H  
ATOM   4607  NZ  LYS A 292      -1.795  17.782   2.287  1.00 96.69           N  
ATOM   4608  HZ1 LYS A 292      -1.751  18.008   1.303  1.00 96.69           H  
ATOM   4609  HZ2 LYS A 292      -1.621  16.792   2.386  1.00 96.69           H  
ATOM   4610  HZ3 LYS A 292      -2.738  18.019   2.558  1.00 96.69           H  
ATOM   4611  N   PHE A 293      -0.656  22.919  -1.377  1.00 97.06           N  
ATOM   4612  H   PHE A 293      -0.928  21.957  -1.523  1.00 97.06           H  
ATOM   4613  CA  PHE A 293      -1.339  23.992  -2.096  1.00 97.06           C  
ATOM   4614  HA  PHE A 293      -0.597  24.732  -2.396  1.00 97.06           H  
ATOM   4615  C   PHE A 293      -2.356  24.698  -1.196  1.00 97.06           C  
ATOM   4616  CB  PHE A 293      -2.005  23.482  -3.370  1.00 97.06           C  
ATOM   4617  HB2 PHE A 293      -2.681  24.250  -3.745  1.00 97.06           H  
ATOM   4618  HB3 PHE A 293      -2.607  22.605  -3.129  1.00 97.06           H  
ATOM   4619  O   PHE A 293      -3.035  24.083  -0.378  1.00 97.06           O  
ATOM   4620  CG  PHE A 293      -1.026  23.151  -4.473  1.00 97.06           C  
ATOM   4621  CD1 PHE A 293      -0.433  24.181  -5.230  1.00 97.06           C  
ATOM   4622  HD1 PHE A 293      -0.658  25.214  -5.013  1.00 97.06           H  
ATOM   4623  CD2 PHE A 293      -0.729  21.809  -4.760  1.00 97.06           C  
ATOM   4624  HD2 PHE A 293      -1.167  21.017  -4.172  1.00 97.06           H  
ATOM   4625  CE1 PHE A 293       0.432  23.857  -6.292  1.00 97.06           C  
ATOM   4626  HE1 PHE A 293       0.870  24.633  -6.902  1.00 97.06           H  
ATOM   4627  CE2 PHE A 293       0.118  21.494  -5.834  1.00 97.06           C  
ATOM   4628  HE2 PHE A 293       0.312  20.459  -6.072  1.00 97.06           H  
ATOM   4629  CZ  PHE A 293       0.691  22.515  -6.603  1.00 97.06           C  
ATOM   4630  HZ  PHE A 293       1.318  22.265  -7.446  1.00 97.06           H  
ATOM   4631  N   SER A 294      -2.456  26.011  -1.366  1.00 96.69           N  
ATOM   4632  H   SER A 294      -1.822  26.440  -2.025  1.00 96.69           H  
ATOM   4633  CA  SER A 294      -3.577  26.803  -0.853  1.00 96.69           C  
ATOM   4634  HA  SER A 294      -3.682  26.632   0.219  1.00 96.69           H  
ATOM   4635  C   SER A 294      -4.883  26.385  -1.536  1.00 96.69           C  
ATOM   4636  CB  SER A 294      -3.287  28.286  -1.085  1.00 96.69           C  
ATOM   4637  HB2 SER A 294      -4.084  28.897  -0.662  1.00 96.69           H  
ATOM   4638  HB3 SER A 294      -2.361  28.541  -0.570  1.00 96.69           H  
ATOM   4639  O   SER A 294      -4.856  25.963  -2.693  1.00 96.69           O  
ATOM   4640  OG  SER A 294      -3.158  28.574  -2.468  1.00 96.69           O  
ATOM   4641  HG  SER A 294      -2.544  27.926  -2.821  1.00 96.69           H  
ATOM   4642  N   HIS A 295      -6.029  26.552  -0.878  1.00 93.69           N  
ATOM   4643  H   HIS A 295      -6.010  26.989   0.032  1.00 93.69           H  
ATOM   4644  CA  HIS A 295      -7.341  26.195  -1.434  1.00 93.69           C  
ATOM   4645  HA  HIS A 295      -7.344  25.133  -1.677  1.00 93.69           H  
ATOM   4646  C   HIS A 295      -7.655  26.974  -2.721  1.00 93.69           C  
ATOM   4647  CB  HIS A 295      -8.425  26.465  -0.383  1.00 93.69           C  
ATOM   4648  HB2 HIS A 295      -8.444  27.530  -0.152  1.00 93.69           H  
ATOM   4649  HB3 HIS A 295      -9.395  26.198  -0.802  1.00 93.69           H  
ATOM   4650  O   HIS A 295      -8.249  26.445  -3.660  1.00 93.69           O  
ATOM   4651  CG  HIS A 295      -8.234  25.704   0.903  1.00 93.69           C  
ATOM   4652  CD2 HIS A 295      -8.773  24.489   1.229  1.00 93.69           C  
ATOM   4653  HD2 HIS A 295      -9.410  23.887   0.599  1.00 93.69           H  
ATOM   4654  ND1 HIS A 295      -7.500  26.123   1.986  1.00 93.69           N  
ATOM   4655  HD1 HIS A 295      -6.962  26.976   2.033  1.00 93.69           H  
ATOM   4656  CE1 HIS A 295      -7.599  25.190   2.945  1.00 93.69           C  
ATOM   4657  HE1 HIS A 295      -7.136  25.251   3.919  1.00 93.69           H  
ATOM   4658  NE2 HIS A 295      -8.368  24.171   2.529  1.00 93.69           N  
ATOM   4659  N   SER A 296      -7.199  28.226  -2.807  1.00 91.38           N  
ATOM   4660  H   SER A 296      -6.801  28.630  -1.971  1.00 91.38           H  
ATOM   4661  CA  SER A 296      -7.284  29.032  -4.032  1.00 91.38           C  
ATOM   4662  HA  SER A 296      -8.322  29.040  -4.365  1.00 91.38           H  
ATOM   4663  C   SER A 296      -6.442  28.491  -5.199  1.00 91.38           C  
ATOM   4664  CB  SER A 296      -6.871  30.475  -3.726  1.00 91.38           C  
ATOM   4665  HB2 SER A 296      -7.539  30.885  -2.968  1.00 91.38           H  
ATOM   4666  HB3 SER A 296      -6.964  31.073  -4.633  1.00 91.38           H  
ATOM   4667  O   SER A 296      -6.663  28.877  -6.348  1.00 91.38           O  
ATOM   4668  OG  SER A 296      -5.537  30.542  -3.255  1.00 91.38           O  
ATOM   4669  HG  SER A 296      -5.549  30.204  -2.357  1.00 91.38           H  
ATOM   4670  N   GLY A 297      -5.455  27.632  -4.930  1.00 93.75           N  
ATOM   4671  H   GLY A 297      -5.373  27.284  -3.985  1.00 93.75           H  
ATOM   4672  CA  GLY A 297      -4.476  27.145  -5.903  1.00 93.75           C  
ATOM   4673  HA2 GLY A 297      -3.954  26.287  -5.481  1.00 93.75           H  
ATOM   4674  HA3 GLY A 297      -4.996  26.820  -6.804  1.00 93.75           H  
ATOM   4675  C   GLY A 297      -3.427  28.185  -6.308  1.00 93.75           C  
ATOM   4676  O   GLY A 297      -2.523  27.887  -7.074  1.00 93.75           O  
ATOM   4677  N   ARG A 298      -3.488  29.421  -5.802  1.00 93.69           N  
ATOM   4678  H   ARG A 298      -4.228  29.633  -5.148  1.00 93.69           H  
ATOM   4679  CA  ARG A 298      -2.515  30.459  -6.179  1.00 93.69           C  
ATOM   4680  HA  ARG A 298      -2.312  30.377  -7.247  1.00 93.69           H  
ATOM   4681  C   ARG A 298      -1.166  30.283  -5.485  1.00 93.69           C  
ATOM   4682  CB  ARG A 298      -3.123  31.831  -5.890  1.00 93.69           C  
ATOM   4683  HB2 ARG A 298      -4.015  31.961  -6.503  1.00 93.69           H  
ATOM   4684  HB3 ARG A 298      -3.402  31.899  -4.839  1.00 93.69           H  
ATOM   4685  O   ARG A 298      -0.122  30.591  -6.061  1.00 93.69           O  
ATOM   4686  CG  ARG A 298      -2.107  32.926  -6.217  1.00 93.69           C  
ATOM   4687  HG2 ARG A 298      -1.270  32.871  -5.521  1.00 93.69           H  
ATOM   4688  HG3 ARG A 298      -1.736  32.797  -7.234  1.00 93.69           H  
ATOM   4689  CD  ARG A 298      -2.725  34.304  -6.083  1.00 93.69           C  
ATOM   4690  HD2 ARG A 298      -3.499  34.427  -6.840  1.00 93.69           H  
ATOM   4691  HD3 ARG A 298      -3.164  34.402  -5.090  1.00 93.69           H  
ATOM   4692  NE  ARG A 298      -1.668  35.301  -6.262  1.00 93.69           N  
ATOM   4693  HE  ARG A 298      -0.723  34.961  -6.366  1.00 93.69           H  
ATOM   4694  NH1 ARG A 298      -2.948  37.181  -5.985  1.00 93.69           N  
ATOM   4695 HH11 ARG A 298      -3.009  38.184  -5.877  1.00 93.69           H  
ATOM   4696 HH12 ARG A 298      -3.748  36.585  -5.826  1.00 93.69           H  
ATOM   4697  NH2 ARG A 298      -0.715  37.309  -6.327  1.00 93.69           N  
ATOM   4698 HH21 ARG A 298       0.145  36.787  -6.411  1.00 93.69           H  
ATOM   4699 HH22 ARG A 298      -0.723  38.319  -6.297  1.00 93.69           H  
ATOM   4700  CZ  ARG A 298      -1.796  36.601  -6.192  1.00 93.69           C  
ATOM   4701  N   TYR A 299      -1.211  29.859  -4.230  1.00 96.06           N  
ATOM   4702  H   TYR A 299      -2.114  29.624  -3.842  1.00 96.06           H  
ATOM   4703  CA  TYR A 299      -0.046  29.719  -3.373  1.00 96.06           C  
ATOM   4704  HA  TYR A 299       0.823  30.108  -3.903  1.00 96.06           H  
ATOM   4705  C   TYR A 299       0.231  28.259  -3.052  1.00 96.06           C  
ATOM   4706  CB  TYR A 299      -0.217  30.540  -2.088  1.00 96.06           C  
ATOM   4707  HB2 TYR A 299       0.690  30.450  -1.491  1.00 96.06           H  
ATOM   4708  HB3 TYR A 299      -1.034  30.123  -1.499  1.00 96.06           H  
ATOM   4709  O   TYR A 299      -0.658  27.405  -3.090  1.00 96.06           O  
ATOM   4710  CG  TYR A 299      -0.482  32.008  -2.332  1.00 96.06           C  
ATOM   4711  CD1 TYR A 299       0.585  32.858  -2.676  1.00 96.06           C  
ATOM   4712  HD1 TYR A 299       1.587  32.461  -2.744  1.00 96.06           H  
ATOM   4713  CD2 TYR A 299      -1.793  32.513  -2.246  1.00 96.06           C  
ATOM   4714  HD2 TYR A 299      -2.612  31.850  -2.008  1.00 96.06           H  
ATOM   4715  CE1 TYR A 299       0.344  34.216  -2.949  1.00 96.06           C  
ATOM   4716  HE1 TYR A 299       1.163  34.858  -3.237  1.00 96.06           H  
ATOM   4717  CE2 TYR A 299      -2.036  33.876  -2.504  1.00 96.06           C  
ATOM   4718  HE2 TYR A 299      -3.038  34.274  -2.440  1.00 96.06           H  
ATOM   4719  OH  TYR A 299      -1.194  36.038  -3.123  1.00 96.06           O  
ATOM   4720  HH  TYR A 299      -0.361  36.486  -3.285  1.00 96.06           H  
ATOM   4721  CZ  TYR A 299      -0.968  34.725  -2.864  1.00 96.06           C  
ATOM   4722  N   MET A 300       1.470  28.010  -2.669  1.00 96.25           N  
ATOM   4723  H   MET A 300       2.134  28.771  -2.688  1.00 96.25           H  
ATOM   4724  CA  MET A 300       1.941  26.742  -2.150  1.00 96.25           C  
ATOM   4725  HA  MET A 300       1.099  26.101  -1.889  1.00 96.25           H  
ATOM   4726  C   MET A 300       2.761  27.006  -0.899  1.00 96.25           C  
ATOM   4727  CB  MET A 300       2.762  26.058  -3.236  1.00 96.25           C  
ATOM   4728  HB2 MET A 300       3.527  26.758  -3.573  1.00 96.25           H  
ATOM   4729  HB3 MET A 300       2.113  25.825  -4.080  1.00 96.25           H  
ATOM   4730  O   MET A 300       3.514  27.970  -0.828  1.00 96.25           O  
ATOM   4731  CG  MET A 300       3.427  24.769  -2.760  1.00 96.25           C  
ATOM   4732  HG2 MET A 300       2.657  24.044  -2.496  1.00 96.25           H  
ATOM   4733  HG3 MET A 300       4.044  24.960  -1.882  1.00 96.25           H  
ATOM   4734  SD  MET A 300       4.486  24.058  -4.027  1.00 96.25           S  
ATOM   4735  CE  MET A 300       5.769  25.333  -4.180  1.00 96.25           C  
ATOM   4736  HE1 MET A 300       6.163  25.579  -3.194  1.00 96.25           H  
ATOM   4737  HE2 MET A 300       6.577  24.975  -4.817  1.00 96.25           H  
ATOM   4738  HE3 MET A 300       5.356  26.232  -4.639  1.00 96.25           H  
ATOM   4739  N   MET A 301       2.615  26.146   0.088  1.00 97.19           N  
ATOM   4740  H   MET A 301       1.981  25.370  -0.040  1.00 97.19           H  
ATOM   4741  CA  MET A 301       3.359  26.174   1.328  1.00 97.19           C  
ATOM   4742  HA  MET A 301       3.951  27.088   1.383  1.00 97.19           H  
ATOM   4743  C   MET A 301       4.297  24.979   1.373  1.00 97.19           C  
ATOM   4744  CB  MET A 301       2.368  26.185   2.487  1.00 97.19           C  
ATOM   4745  HB2 MET A 301       1.919  27.176   2.547  1.00 97.19           H  
ATOM   4746  HB3 MET A 301       1.595  25.436   2.313  1.00 97.19           H  
ATOM   4747  O   MET A 301       3.921  23.882   0.974  1.00 97.19           O  
ATOM   4748  CG  MET A 301       3.037  25.905   3.820  1.00 97.19           C  
ATOM   4749  HG2 MET A 301       3.863  26.606   3.933  1.00 97.19           H  
ATOM   4750  HG3 MET A 301       3.428  24.888   3.825  1.00 97.19           H  
ATOM   4751  SD  MET A 301       1.929  26.087   5.219  1.00 97.19           S  
ATOM   4752  CE  MET A 301       0.634  24.881   4.866  1.00 97.19           C  
ATOM   4753  HE1 MET A 301      -0.008  25.261   4.071  1.00 97.19           H  
ATOM   4754  HE2 MET A 301       0.033  24.743   5.765  1.00 97.19           H  
ATOM   4755  HE3 MET A 301       1.060  23.925   4.561  1.00 97.19           H  
ATOM   4756  N   THR A 302       5.491  25.180   1.909  1.00 97.06           N  
ATOM   4757  H   THR A 302       5.757  26.123   2.155  1.00 97.06           H  
ATOM   4758  CA  THR A 302       6.437  24.109   2.213  1.00 97.06           C  
ATOM   4759  HA  THR A 302       5.945  23.144   2.089  1.00 97.06           H  
ATOM   4760  C   THR A 302       6.903  24.203   3.648  1.00 97.06           C  
ATOM   4761  CB  THR A 302       7.648  24.138   1.281  1.00 97.06           C  
ATOM   4762  HB  THR A 302       8.368  23.391   1.615  1.00 97.06           H  
ATOM   4763  O   THR A 302       7.188  25.303   4.127  1.00 97.06           O  
ATOM   4764  CG2 THR A 302       7.217  23.794  -0.134  1.00 97.06           C  
ATOM   4765 HG21 THR A 302       8.110  23.509  -0.690  1.00 97.06           H  
ATOM   4766 HG22 THR A 302       6.559  22.925  -0.114  1.00 97.06           H  
ATOM   4767 HG23 THR A 302       6.714  24.636  -0.611  1.00 97.06           H  
ATOM   4768  OG1 THR A 302       8.266  25.411   1.272  1.00 97.06           O  
ATOM   4769  HG1 THR A 302       8.555  25.577   2.172  1.00 97.06           H  
ATOM   4770  N   ARG A 303       7.023  23.059   4.321  1.00 97.50           N  
ATOM   4771  H   ARG A 303       6.744  22.205   3.859  1.00 97.50           H  
ATOM   4772  CA  ARG A 303       7.631  22.952   5.649  1.00 97.50           C  
ATOM   4773  HA  ARG A 303       7.808  23.950   6.050  1.00 97.50           H  
ATOM   4774  C   ARG A 303       8.986  22.271   5.531  1.00 97.50           C  
ATOM   4775  CB  ARG A 303       6.666  22.203   6.590  1.00 97.50           C  
ATOM   4776  HB2 ARG A 303       6.421  21.235   6.152  1.00 97.50           H  
ATOM   4777  HB3 ARG A 303       5.744  22.778   6.675  1.00 97.50           H  
ATOM   4778  O   ARG A 303       9.044  21.096   5.180  1.00 97.50           O  
ATOM   4779  CG  ARG A 303       7.213  21.958   8.005  1.00 97.50           C  
ATOM   4780  HG2 ARG A 303       8.143  21.392   7.946  1.00 97.50           H  
ATOM   4781  HG3 ARG A 303       6.484  21.373   8.565  1.00 97.50           H  
ATOM   4782  CD  ARG A 303       7.451  23.240   8.800  1.00 97.50           C  
ATOM   4783  HD2 ARG A 303       7.881  23.996   8.143  1.00 97.50           H  
ATOM   4784  HD3 ARG A 303       6.494  23.609   9.170  1.00 97.50           H  
ATOM   4785  NE  ARG A 303       8.403  23.022   9.895  1.00 97.50           N  
ATOM   4786  HE  ARG A 303       9.348  22.843   9.588  1.00 97.50           H  
ATOM   4787  NH1 ARG A 303       7.012  23.172  11.699  1.00 97.50           N  
ATOM   4788 HH11 ARG A 303       6.220  23.120  11.074  1.00 97.50           H  
ATOM   4789 HH12 ARG A 303       6.831  22.912  12.658  1.00 97.50           H  
ATOM   4790  NH2 ARG A 303       9.169  22.835  12.024  1.00 97.50           N  
ATOM   4791 HH21 ARG A 303       9.003  22.750  13.017  1.00 97.50           H  
ATOM   4792 HH22 ARG A 303      10.113  22.724  11.680  1.00 97.50           H  
ATOM   4793  CZ  ARG A 303       8.190  23.014  11.190  1.00 97.50           C  
ATOM   4794  N   ASP A 304      10.051  22.993   5.846  1.00 95.44           N  
ATOM   4795  H   ASP A 304       9.906  23.935   6.182  1.00 95.44           H  
ATOM   4796  CA  ASP A 304      11.374  22.418   6.102  1.00 95.44           C  
ATOM   4797  HA  ASP A 304      11.419  21.410   5.690  1.00 95.44           H  
ATOM   4798  C   ASP A 304      11.583  22.264   7.620  1.00 95.44           C  
ATOM   4799  CB  ASP A 304      12.449  23.226   5.352  1.00 95.44           C  
ATOM   4800  HB2 ASP A 304      13.403  22.707   5.441  1.00 95.44           H  
ATOM   4801  HB3 ASP A 304      12.193  23.222   4.292  1.00 95.44           H  
ATOM   4802  O   ASP A 304      10.667  22.523   8.410  1.00 95.44           O  
ATOM   4803  CG  ASP A 304      12.627  24.679   5.808  1.00 95.44           C  
ATOM   4804  OD1 ASP A 304      12.686  24.935   7.031  1.00 95.44           O  
ATOM   4805  OD2 ASP A 304      12.712  25.584   4.946  1.00 95.44           O  
ATOM   4806  N   TYR A 305      12.750  21.803   8.074  1.00 95.06           N  
ATOM   4807  H   TYR A 305      13.501  21.623   7.424  1.00 95.06           H  
ATOM   4808  CA  TYR A 305      12.953  21.578   9.509  1.00 95.06           C  
ATOM   4809  HA  TYR A 305      12.190  20.883   9.859  1.00 95.06           H  
ATOM   4810  C   TYR A 305      12.803  22.882  10.313  1.00 95.06           C  
ATOM   4811  CB  TYR A 305      14.323  20.934   9.736  1.00 95.06           C  
ATOM   4812  HB2 TYR A 305      14.429  20.082   9.064  1.00 95.06           H  
ATOM   4813  HB3 TYR A 305      15.095  21.661   9.483  1.00 95.06           H  
ATOM   4814  O   TYR A 305      12.150  22.908  11.360  1.00 95.06           O  
ATOM   4815  CG  TYR A 305      14.539  20.448  11.155  1.00 95.06           C  
ATOM   4816  CD1 TYR A 305      15.285  21.224  12.064  1.00 95.06           C  
ATOM   4817  HD1 TYR A 305      15.721  22.156  11.736  1.00 95.06           H  
ATOM   4818  CD2 TYR A 305      13.975  19.226  11.568  1.00 95.06           C  
ATOM   4819  HD2 TYR A 305      13.423  18.616  10.868  1.00 95.06           H  
ATOM   4820  CE1 TYR A 305      15.458  20.787  13.390  1.00 95.06           C  
ATOM   4821  HE1 TYR A 305      16.025  21.388  14.086  1.00 95.06           H  
ATOM   4822  CE2 TYR A 305      14.139  18.786  12.892  1.00 95.06           C  
ATOM   4823  HE2 TYR A 305      13.714  17.842  13.201  1.00 95.06           H  
ATOM   4824  OH  TYR A 305      15.036  19.143  15.081  1.00 95.06           O  
ATOM   4825  HH  TYR A 305      15.579  19.750  15.590  1.00 95.06           H  
ATOM   4826  CZ  TYR A 305      14.878  19.567  13.802  1.00 95.06           C  
ATOM   4827  N   LEU A 306      13.348  23.991   9.799  1.00 95.38           N  
ATOM   4828  H   LEU A 306      13.668  23.957   8.841  1.00 95.38           H  
ATOM   4829  CA  LEU A 306      13.443  25.259  10.523  1.00 95.38           C  
ATOM   4830  HA  LEU A 306      13.450  25.044  11.591  1.00 95.38           H  
ATOM   4831  C   LEU A 306      12.258  26.199  10.310  1.00 95.38           C  
ATOM   4832  CB  LEU A 306      14.766  25.958  10.178  1.00 95.38           C  
ATOM   4833  HB2 LEU A 306      14.826  26.073   9.096  1.00 95.38           H  
ATOM   4834  HB3 LEU A 306      14.753  26.956  10.618  1.00 95.38           H  
ATOM   4835  O   LEU A 306      11.973  27.019  11.186  1.00 95.38           O  
ATOM   4836  CG  LEU A 306      16.025  25.226  10.678  1.00 95.38           C  
ATOM   4837  HG  LEU A 306      16.092  24.244  10.210  1.00 95.38           H  
ATOM   4838  CD1 LEU A 306      17.255  26.045  10.293  1.00 95.38           C  
ATOM   4839 HD11 LEU A 306      18.157  25.547  10.648  1.00 95.38           H  
ATOM   4840 HD12 LEU A 306      17.303  26.132   9.207  1.00 95.38           H  
ATOM   4841 HD13 LEU A 306      17.191  27.041  10.731  1.00 95.38           H  
ATOM   4842  CD2 LEU A 306      16.063  25.052  12.201  1.00 95.38           C  
ATOM   4843 HD21 LEU A 306      17.014  24.609  12.497  1.00 95.38           H  
ATOM   4844 HD22 LEU A 306      15.949  26.021  12.687  1.00 95.38           H  
ATOM   4845 HD23 LEU A 306      15.267  24.381  12.525  1.00 95.38           H  
ATOM   4846  N   SER A 307      11.576  26.114   9.176  1.00 96.38           N  
ATOM   4847  H   SER A 307      11.863  25.419   8.501  1.00 96.38           H  
ATOM   4848  CA  SER A 307      10.703  27.169   8.688  1.00 96.38           C  
ATOM   4849  HA  SER A 307      10.264  27.672   9.549  1.00 96.38           H  
ATOM   4850  C   SER A 307       9.545  26.659   7.835  1.00 96.38           C  
ATOM   4851  CB  SER A 307      11.541  28.207   7.924  1.00 96.38           C  
ATOM   4852  HB2 SER A 307      10.959  29.122   7.814  1.00 96.38           H  
ATOM   4853  HB3 SER A 307      12.430  28.448   8.506  1.00 96.38           H  
ATOM   4854  O   SER A 307       9.544  25.549   7.305  1.00 96.38           O  
ATOM   4855  OG  SER A 307      11.933  27.787   6.633  1.00 96.38           O  
ATOM   4856  HG  SER A 307      12.225  26.872   6.635  1.00 96.38           H  
ATOM   4857  N   VAL A 308       8.533  27.513   7.713  1.00 97.50           N  
ATOM   4858  H   VAL A 308       8.616  28.403   8.182  1.00 97.50           H  
ATOM   4859  CA  VAL A 308       7.464  27.375   6.730  1.00 97.50           C  
ATOM   4860  HA  VAL A 308       7.578  26.423   6.211  1.00 97.50           H  
ATOM   4861  C   VAL A 308       7.601  28.492   5.711  1.00 97.50           C  
ATOM   4862  CB  VAL A 308       6.079  27.384   7.387  1.00 97.50           C  
ATOM   4863  HB  VAL A 308       5.946  28.286   7.984  1.00 97.50           H  
ATOM   4864  O   VAL A 308       7.675  29.663   6.079  1.00 97.50           O  
ATOM   4865  CG1 VAL A 308       5.002  27.321   6.312  1.00 97.50           C  
ATOM   4866 HG11 VAL A 308       4.871  28.292   5.834  1.00 97.50           H  
ATOM   4867 HG12 VAL A 308       5.275  26.572   5.569  1.00 97.50           H  
ATOM   4868 HG13 VAL A 308       4.063  27.008   6.768  1.00 97.50           H  
ATOM   4869  CG2 VAL A 308       5.874  26.162   8.283  1.00 97.50           C  
ATOM   4870 HG21 VAL A 308       5.868  25.262   7.668  1.00 97.50           H  
ATOM   4871 HG22 VAL A 308       4.920  26.245   8.804  1.00 97.50           H  
ATOM   4872 HG23 VAL A 308       6.678  26.099   9.016  1.00 97.50           H  
ATOM   4873  N   LYS A 309       7.611  28.142   4.430  1.00 96.50           N  
ATOM   4874  H   LYS A 309       7.508  27.161   4.212  1.00 96.50           H  
ATOM   4875  CA  LYS A 309       7.730  29.088   3.319  1.00 96.50           C  
ATOM   4876  HA  LYS A 309       7.841  30.103   3.698  1.00 96.50           H  
ATOM   4877  C   LYS A 309       6.466  29.048   2.482  1.00 96.50           C  
ATOM   4878  CB  LYS A 309       8.969  28.758   2.480  1.00 96.50           C  
ATOM   4879  HB2 LYS A 309       8.987  29.398   1.598  1.00 96.50           H  
ATOM   4880  HB3 LYS A 309       8.906  27.722   2.147  1.00 96.50           H  
ATOM   4881  O   LYS A 309       5.943  27.970   2.216  1.00 96.50           O  
ATOM   4882  CG  LYS A 309      10.270  28.957   3.267  1.00 96.50           C  
ATOM   4883  HG2 LYS A 309      10.220  28.400   4.202  1.00 96.50           H  
ATOM   4884  HG3 LYS A 309      10.396  30.017   3.490  1.00 96.50           H  
ATOM   4885  CD  LYS A 309      11.479  28.458   2.472  1.00 96.50           C  
ATOM   4886  HD2 LYS A 309      11.674  29.118   1.627  1.00 96.50           H  
ATOM   4887  HD3 LYS A 309      11.279  27.451   2.104  1.00 96.50           H  
ATOM   4888  CE  LYS A 309      12.694  28.410   3.399  1.00 96.50           C  
ATOM   4889  HE2 LYS A 309      12.452  27.777   4.253  1.00 96.50           H  
ATOM   4890  HE3 LYS A 309      12.914  29.415   3.759  1.00 96.50           H  
ATOM   4891  NZ  LYS A 309      13.876  27.859   2.707  1.00 96.50           N  
ATOM   4892  HZ1 LYS A 309      13.657  26.978   2.263  1.00 96.50           H  
ATOM   4893  HZ2 LYS A 309      14.201  28.533   2.029  1.00 96.50           H  
ATOM   4894  HZ3 LYS A 309      14.622  27.696   3.368  1.00 96.50           H  
ATOM   4895  N   ILE A 310       5.988  30.211   2.063  1.00 97.25           N  
ATOM   4896  H   ILE A 310       6.497  31.045   2.319  1.00 97.25           H  
ATOM   4897  CA  ILE A 310       4.875  30.350   1.131  1.00 97.25           C  
ATOM   4898  HA  ILE A 310       4.451  29.364   0.943  1.00 97.25           H  
ATOM   4899  C   ILE A 310       5.419  30.884  -0.182  1.00 97.25           C  
ATOM   4900  CB  ILE A 310       3.740  31.226   1.689  1.00 97.25           C  
ATOM   4901  HB  ILE A 310       4.127  32.233   1.846  1.00 97.25           H  
ATOM   4902  O   ILE A 310       6.148  31.873  -0.218  1.00 97.25           O  
ATOM   4903  CG1 ILE A 310       3.264  30.645   3.041  1.00 97.25           C  
ATOM   4904 HG12 ILE A 310       2.976  29.602   2.910  1.00 97.25           H  
ATOM   4905 HG13 ILE A 310       4.086  30.683   3.756  1.00 97.25           H  
ATOM   4906  CG2 ILE A 310       2.605  31.328   0.654  1.00 97.25           C  
ATOM   4907 HG21 ILE A 310       2.947  31.858  -0.235  1.00 97.25           H  
ATOM   4908 HG22 ILE A 310       1.766  31.892   1.061  1.00 97.25           H  
ATOM   4909 HG23 ILE A 310       2.279  30.329   0.367  1.00 97.25           H  
ATOM   4910  CD1 ILE A 310       2.093  31.396   3.666  1.00 97.25           C  
ATOM   4911 HD11 ILE A 310       1.173  31.174   3.125  1.00 97.25           H  
ATOM   4912 HD12 ILE A 310       1.972  31.090   4.705  1.00 97.25           H  
ATOM   4913 HD13 ILE A 310       2.300  32.465   3.635  1.00 97.25           H  
ATOM   4914  N   TRP A 311       5.022  30.235  -1.259  1.00 96.19           N  
ATOM   4915  H   TRP A 311       4.418  29.438  -1.117  1.00 96.19           H  
ATOM   4916  CA  TRP A 311       5.406  30.497  -2.632  1.00 96.19           C  
ATOM   4917  HA  TRP A 311       6.154  31.289  -2.672  1.00 96.19           H  
ATOM   4918  C   TRP A 311       4.164  30.931  -3.408  1.00 96.19           C  
ATOM   4919  CB  TRP A 311       6.023  29.215  -3.201  1.00 96.19           C  
ATOM   4920  HB2 TRP A 311       6.363  29.414  -4.218  1.00 96.19           H  
ATOM   4921  HB3 TRP A 311       5.250  28.449  -3.262  1.00 96.19           H  
ATOM   4922  O   TRP A 311       3.087  30.364  -3.224  1.00 96.19           O  
ATOM   4923  CG  TRP A 311       7.172  28.655  -2.413  1.00 96.19           C  
ATOM   4924  CD1 TRP A 311       7.078  27.829  -1.344  1.00 96.19           C  
ATOM   4925  HD1 TRP A 311       6.153  27.467  -0.919  1.00 96.19           H  
ATOM   4926  CD2 TRP A 311       8.600  28.851  -2.638  1.00 96.19           C  
ATOM   4927  CE2 TRP A 311       9.319  28.080  -1.674  1.00 96.19           C  
ATOM   4928  CE3 TRP A 311       9.355  29.581  -3.582  1.00 96.19           C  
ATOM   4929  HE3 TRP A 311       8.849  30.189  -4.317  1.00 96.19           H  
ATOM   4930  NE1 TRP A 311       8.341  27.487  -0.902  1.00 96.19           N  
ATOM   4931  HE1 TRP A 311       8.499  26.800  -0.179  1.00 96.19           H  
ATOM   4932  CH2 TRP A 311      11.438  28.710  -2.655  1.00 96.19           C  
ATOM   4933  HH2 TRP A 311      12.514  28.628  -2.700  1.00 96.19           H  
ATOM   4934  CZ2 TRP A 311      10.719  28.013  -1.670  1.00 96.19           C  
ATOM   4935  HZ2 TRP A 311      11.234  27.390  -0.953  1.00 96.19           H  
ATOM   4936  CZ3 TRP A 311      10.760  29.494  -3.604  1.00 96.19           C  
ATOM   4937  HZ3 TRP A 311      11.322  30.003  -4.372  1.00 96.19           H  
ATOM   4938  N   ASP A 312       4.293  31.933  -4.276  1.00 94.81           N
[truncated: 202,429 more chars]
