# Supplementary material for: Substrate recognition principles for the PP2A-B55 protein phosphatase
Source: Sci Adv. 2024 Oct 2;10(40):eadp5491. doi: 10.1126/sciadv.adp5491 (PMC11446282; doi:10.1126/sciadv.adp5491)
Supplement: Supplementary file 3 — Data S1 [file sciadv.adp5491_data_s1.zip › Dataset 1/b55_Q9BTL4-IER2_HUMAN_relaxed_rank_001_v3_model_4_only_pep.pdb]

ATOM      1  N   MET A   1     -32.058 -14.493  35.973  1.00 23.80           N  
ATOM      2  H   MET A   1     -31.415 -15.152  36.390  1.00 23.80           H  
ATOM      3  H2  MET A   1     -32.542 -14.952  35.215  1.00 23.80           H  
ATOM      4  H3  MET A   1     -32.724 -14.199  36.673  1.00 23.80           H  
ATOM      5  CA  MET A   1     -31.290 -13.333  35.473  1.00 23.80           C  
ATOM      6  HA  MET A   1     -31.940 -12.645  34.932  1.00 23.80           H  
ATOM      7  C   MET A   1     -30.239 -13.871  34.514  1.00 23.80           C  
ATOM      8  CB  MET A   1     -30.625 -12.578  36.641  1.00 23.80           C  
ATOM      9  HB2 MET A   1     -30.037 -13.276  37.236  1.00 23.80           H  
ATOM     10  HB3 MET A   1     -29.951 -11.824  36.236  1.00 23.80           H  
ATOM     11  O   MET A   1     -29.279 -14.465  34.981  1.00 23.80           O  
ATOM     12  CG  MET A   1     -31.634 -11.878  37.559  1.00 23.80           C  
ATOM     13  HG2 MET A   1     -32.146 -11.096  36.998  1.00 23.80           H  
ATOM     14  HG3 MET A   1     -32.373 -12.599  37.909  1.00 23.80           H  
ATOM     15  SD  MET A   1     -30.850 -11.136  39.012  1.00 23.80           S  
ATOM     16  CE  MET A   1     -32.290 -10.422  39.852  1.00 23.80           C  
ATOM     17  HE1 MET A   1     -33.002 -11.209  40.102  1.00 23.80           H  
ATOM     18  HE2 MET A   1     -31.965  -9.931  40.769  1.00 23.80           H  
ATOM     19  HE3 MET A   1     -32.768  -9.687  39.205  1.00 23.80           H  
ATOM     20  N   ALA A   2     -30.456 -13.805  33.198  1.00 28.08           N  
ATOM     21  H   ALA A   2     -31.219 -13.261  32.823  1.00 28.08           H  
ATOM     22  CA  ALA A   2     -29.414 -14.203  32.248  1.00 28.08           C  
ATOM     23  HA  ALA A   2     -28.996 -15.166  32.542  1.00 28.08           H  
ATOM     24  C   ALA A   2     -28.300 -13.147  32.297  1.00 28.08           C  
ATOM     25  CB  ALA A   2     -30.027 -14.353  30.850  1.00 28.08           C  
ATOM     26  HB1 ALA A   2     -29.252 -14.651  30.144  1.00 28.08           H  
ATOM     27  HB2 ALA A   2     -30.451 -13.404  30.521  1.00 28.08           H  
ATOM     28  HB3 ALA A   2     -30.805 -15.116  30.860  1.00 28.08           H  
ATOM     29  O   ALA A   2     -28.597 -11.957  32.201  1.00 28.08           O  
ATOM     30  N   GLY A   3     -27.048 -13.553  32.512  1.00 26.59           N  
ATOM     31  H   GLY A   3     -26.850 -14.540  32.595  1.00 26.59           H  
ATOM     32  CA  GLY A   3     -25.926 -12.619  32.523  1.00 26.59           C  
ATOM     33  HA2 GLY A   3     -25.007 -13.145  32.783  1.00 26.59           H  
ATOM     34  HA3 GLY A   3     -26.101 -11.836  33.260  1.00 26.59           H  
ATOM     35  C   GLY A   3     -25.754 -12.000  31.139  1.00 26.59           C  
ATOM     36  O   GLY A   3     -25.436 -12.709  30.187  1.00 26.59           O  
ATOM     37  N   ALA A   4     -25.956 -10.687  31.020  1.00 30.41           N  
ATOM     38  H   ALA A   4     -26.291 -10.173  31.823  1.00 30.41           H  
ATOM     39  CA  ALA A   4     -25.573  -9.921  29.842  1.00 30.41           C  
ATOM     40  HA  ALA A   4     -25.882 -10.459  28.946  1.00 30.41           H  
ATOM     41  C   ALA A   4     -24.041  -9.794  29.811  1.00 30.41           C  
ATOM     42  CB  ALA A   4     -26.299  -8.567  29.862  1.00 30.41           C  
ATOM     43  HB1 ALA A   4     -26.021  -8.003  30.753  1.00 30.41           H  
ATOM     44  HB2 ALA A   4     -27.378  -8.724  29.855  1.00 30.41           H  
ATOM     45  HB3 ALA A   4     -26.020  -7.990  28.981  1.00 30.41           H  
ATOM     46  O   ALA A   4     -23.489  -8.736  30.093  1.00 30.41           O  
ATOM     47  N   GLY A   5     -23.336 -10.887  29.517  1.00 33.72           N  
ATOM     48  H   GLY A   5     -23.841 -11.751  29.378  1.00 33.72           H  
ATOM     49  CA  GLY A   5     -21.926 -10.840  29.139  1.00 33.72           C  
ATOM     50  HA2 GLY A   5     -21.517 -11.849  29.090  1.00 33.72           H  
ATOM     51  HA3 GLY A   5     -21.358 -10.256  29.863  1.00 33.72           H  
ATOM     52  C   GLY A   5     -21.807 -10.189  27.764  1.00 33.72           C  
ATOM     53  O   GLY A   5     -21.589 -10.883  26.775  1.00 33.72           O  
ATOM     54  N   GLY A   6     -22.053  -8.880  27.685  1.00 36.16           N  
ATOM     55  H   GLY A   6     -22.276  -8.389  28.540  1.00 36.16           H  
ATOM     56  CA  GLY A   6     -21.880  -8.101  26.469  1.00 36.16           C  
ATOM     57  HA2 GLY A   6     -22.477  -8.519  25.659  1.00 36.16           H  
ATOM     58  HA3 GLY A   6     -22.178  -7.066  26.640  1.00 36.16           H  
ATOM     59  C   GLY A   6     -20.407  -8.123  26.092  1.00 36.16           C  
ATOM     60  O   GLY A   6     -19.603  -7.432  26.711  1.00 36.16           O  
ATOM     61  N   GLY A   7     -20.042  -8.949  25.111  1.00 41.78           N  
ATOM     62  H   GLY A   7     -20.743  -9.551  24.703  1.00 41.78           H  
ATOM     63  CA  GLY A   7     -18.748  -8.813  24.449  1.00 41.78           C  
ATOM     64  HA2 GLY A   7     -18.677  -9.496  23.603  1.00 41.78           H  
ATOM     65  HA3 GLY A   7     -17.951  -9.031  25.160  1.00 41.78           H  
ATOM     66  C   GLY A   7     -18.600  -7.379  23.940  1.00 41.78           C  
ATOM     67  O   GLY A   7     -19.596  -6.757  23.569  1.00 41.78           O  
ATOM     68  N   ASN A   8     -17.380  -6.849  23.970  1.00 51.34           N  
ATOM     69  H   ASN A   8     -16.613  -7.430  24.278  1.00 51.34           H  
ATOM     70  CA  ASN A   8     -17.059  -5.467  23.615  1.00 51.34           C  
ATOM     71  HA  ASN A   8     -17.807  -4.823  24.077  1.00 51.34           H  
ATOM     72  C   ASN A   8     -17.161  -5.252  22.084  1.00 51.34           C  
ATOM     73  CB  ASN A   8     -15.673  -5.148  24.230  1.00 51.34           C  
ATOM     74  HB2 ASN A   8     -15.531  -5.735  25.137  1.00 51.34           H  
ATOM     75  HB3 ASN A   8     -14.883  -5.426  23.532  1.00 51.34           H  
ATOM     76  O   ASN A   8     -16.170  -4.959  21.423  1.00 51.34           O  
ATOM     77  CG  ASN A   8     -15.489  -3.701  24.655  1.00 51.34           C  
ATOM     78  ND2 ASN A   8     -14.263  -3.255  24.794  1.00 51.34           N  
ATOM     79 HD21 ASN A   8     -14.182  -2.280  25.045  1.00 51.34           H  
ATOM     80 HD22 ASN A   8     -13.477  -3.812  24.488  1.00 51.34           H  
ATOM     81  OD1 ASN A   8     -16.424  -2.979  24.949  1.00 51.34           O  
ATOM     82  N   ASP A   9     -18.343  -5.479  21.499  1.00 68.38           N  
ATOM     83  H   ASP A   9     -19.112  -5.759  22.091  1.00 68.38           H  
ATOM     84  CA  ASP A   9     -18.626  -5.247  20.080  1.00 68.38           C  
ATOM     85  HA  ASP A   9     -17.838  -5.695  19.476  1.00 68.38           H  
ATOM     86  C   ASP A   9     -18.615  -3.727  19.835  1.00 68.38           C  
ATOM     87  CB  ASP A   9     -19.976  -5.880  19.657  1.00 68.38           C  
ATOM     88  HB2 ASP A   9     -20.725  -5.659  20.418  1.00 68.38           H  
ATOM     89  HB3 ASP A   9     -20.299  -5.394  18.736  1.00 68.38           H  
ATOM     90  O   ASP A   9     -19.585  -3.021  20.129  1.00 68.38           O  
ATOM     91  CG  ASP A   9     -19.968  -7.398  19.374  1.00 68.38           C  
ATOM     92  OD1 ASP A   9     -18.919  -7.984  19.026  1.00 68.38           O  
ATOM     93  OD2 ASP A   9     -21.045  -8.031  19.490  1.00 68.38           O  
ATOM     94  N   ILE A  10     -17.495  -3.217  19.315  1.00 82.75           N  
ATOM     95  H   ILE A  10     -16.707  -3.838  19.203  1.00 82.75           H  
ATOM     96  CA  ILE A  10     -17.332  -1.806  18.948  1.00 82.75           C  
ATOM     97  HA  ILE A  10     -17.522  -1.198  19.832  1.00 82.75           H  
ATOM     98  C   ILE A  10     -18.374  -1.452  17.880  1.00 82.75           C  
ATOM     99  CB  ILE A  10     -15.888  -1.515  18.467  1.00 82.75           C  
ATOM    100  HB  ILE A  10     -15.671  -2.158  17.613  1.00 82.75           H  
ATOM    101  O   ILE A  10     -18.360  -1.984  16.768  1.00 82.75           O  
ATOM    102  CG1 ILE A  10     -14.864  -1.818  19.588  1.00 82.75           C  
ATOM    103 HG12 ILE A  10     -15.008  -2.837  19.945  1.00 82.75           H  
ATOM    104 HG13 ILE A  10     -15.034  -1.144  20.428  1.00 82.75           H  
ATOM    105  CG2 ILE A  10     -15.759  -0.048  18.014  1.00 82.75           C  
ATOM    106 HG21 ILE A  10     -15.956   0.614  18.857  1.00 82.75           H  
ATOM    107 HG22 ILE A  10     -16.453   0.179  17.204  1.00 82.75           H  
ATOM    108 HG23 ILE A  10     -14.758   0.153  17.634  1.00 82.75           H  
ATOM    109  CD1 ILE A  10     -13.396  -1.705  19.151  1.00 82.75           C  
ATOM    110 HD11 ILE A  10     -12.753  -2.054  19.959  1.00 82.75           H  
ATOM    111 HD12 ILE A  10     -13.137  -0.670  18.930  1.00 82.75           H  
ATOM    112 HD13 ILE A  10     -13.222  -2.321  18.269  1.00 82.75           H  
ATOM    113  N   GLN A  11     -19.284  -0.535  18.212  1.00 90.88           N  
ATOM    114  H   GLN A  11     -19.256  -0.150  19.146  1.00 90.88           H  
ATOM    115  CA  GLN A  11     -20.233   0.017  17.249  1.00 90.88           C  
ATOM    116  HA  GLN A  11     -20.475  -0.744  16.508  1.00 90.88           H  
ATOM    117  C   GLN A  11     -19.594   1.194  16.526  1.00 90.88           C  
ATOM    118  CB  GLN A  11     -21.541   0.443  17.929  1.00 90.88           C  
ATOM    119  HB2 GLN A  11     -21.323   1.107  18.766  1.00 90.88           H  
ATOM    120  HB3 GLN A  11     -22.149   0.983  17.203  1.00 90.88           H  
ATOM    121  O   GLN A  11     -19.257   2.195  17.151  1.00 90.88           O  
ATOM    122  CG  GLN A  11     -22.332  -0.768  18.430  1.00 90.88           C  
ATOM    123  HG2 GLN A  11     -21.769  -1.264  19.222  1.00 90.88           H  
ATOM    124  HG3 GLN A  11     -22.457  -1.477  17.611  1.00 90.88           H  
ATOM    125  CD  GLN A  11     -23.715  -0.415  18.969  1.00 90.88           C  
ATOM    126  NE2 GLN A  11     -24.456  -1.411  19.403  1.00 90.88           N  
ATOM    127 HE21 GLN A  11     -24.056  -2.338  19.438  1.00 90.88           H  
ATOM    128 HE22 GLN A  11     -25.346  -1.176  19.817  1.00 90.88           H  
ATOM    129  OE1 GLN A  11     -24.177   0.721  19.005  1.00 90.88           O  
ATOM    130  N   TRP A  12     -19.467   1.087  15.209  1.00 93.56           N  
ATOM    131  H   TRP A  12     -19.727   0.219  14.764  1.00 93.56           H  
ATOM    132  CA  TRP A  12     -18.894   2.139  14.377  1.00 93.56           C  
ATOM    133  HA  TRP A  12     -18.160   2.692  14.963  1.00 93.56           H  
ATOM    134  C   TRP A  12     -19.954   3.130  13.914  1.00 93.56           C  
ATOM    135  CB  TRP A  12     -18.153   1.506  13.202  1.00 93.56           C  
ATOM    136  HB2 TRP A  12     -18.819   0.828  12.667  1.00 93.56           H  
ATOM    137  HB3 TRP A  12     -17.846   2.292  12.512  1.00 93.56           H  
ATOM    138  O   TRP A  12     -21.036   2.739  13.473  1.00 93.56           O  
ATOM    139  CG  TRP A  12     -16.932   0.774  13.642  1.00 93.56           C  
ATOM    140  CD1 TRP A  12     -16.851  -0.540  13.951  1.00 93.56           C  
ATOM    141  HD1 TRP A  12     -17.663  -1.250  13.896  1.00 93.56           H  
ATOM    142  CD2 TRP A  12     -15.625   1.344  13.945  1.00 93.56           C  
ATOM    143  CE2 TRP A  12     -14.792   0.301  14.438  1.00 93.56           C  
ATOM    144  CE3 TRP A  12     -15.074   2.642  13.888  1.00 93.56           C  
ATOM    145  HE3 TRP A  12     -15.684   3.465  13.545  1.00 93.56           H  
ATOM    146  NE1 TRP A  12     -15.584  -0.824  14.409  1.00 93.56           N  
ATOM    147  HE1 TRP A  12     -15.280  -1.749  14.681  1.00 93.56           H  
ATOM    148  CH2 TRP A  12     -12.948   1.827  14.769  1.00 93.56           C  
ATOM    149  HH2 TRP A  12     -11.936   2.021  15.091  1.00 93.56           H  
ATOM    150  CZ2 TRP A  12     -13.479   0.530  14.851  1.00 93.56           C  
ATOM    151  HZ2 TRP A  12     -12.897  -0.283  15.259  1.00 93.56           H  
ATOM    152  CZ3 TRP A  12     -13.747   2.880  14.290  1.00 93.56           C  
ATOM    153  HZ3 TRP A  12     -13.343   3.881  14.249  1.00 93.56           H  
ATOM    154  N   CYS A  13     -19.615   4.412  13.969  1.00 92.81           N  
ATOM    155  H   CYS A  13     -18.714   4.646  14.358  1.00 92.81           H  
ATOM    156  CA  CYS A  13     -20.447   5.524  13.542  1.00 92.81           C  
ATOM    157  HA  CYS A  13     -21.389   5.147  13.145  1.00 92.81           H  
ATOM    158  C   CYS A  13     -19.758   6.335  12.446  1.00 92.81           C  
ATOM    159  CB  CYS A  13     -20.737   6.419  14.750  1.00 92.81           C  
ATOM    160  HB2 CYS A  13     -19.806   6.594  15.290  1.00 92.81           H  
ATOM    161  HB3 CYS A  13     -21.124   7.378  14.404  1.00 92.81           H  
ATOM    162  O   CYS A  13     -18.543   6.537  12.472  1.00 92.81           O  
ATOM    163  SG  CYS A  13     -21.948   5.637  15.845  1.00 92.81           S  
ATOM    164  HG  CYS A  13     -21.613   6.328  16.937  1.00 92.81           H  
ATOM    165  N   PHE A  14     -20.552   6.868  11.519  1.00 92.69           N  
ATOM    166  H   PHE A  14     -21.539   6.655  11.542  1.00 92.69           H  
ATOM    167  CA  PHE A  14     -20.080   7.888  10.585  1.00 92.69           C  
ATOM    168  HA  PHE A  14     -19.187   7.532  10.071  1.00 92.69           H  
ATOM    169  C   PHE A  14     -19.684   9.164  11.336  1.00 92.69           C  
ATOM    170  CB  PHE A  14     -21.151   8.146   9.523  1.00 92.69           C  
ATOM    171  HB2 PHE A  14     -22.072   8.467  10.009  1.00 92.69           H  
ATOM    172  HB3 PHE A  14     -21.362   7.215   8.997  1.00 92.69           H  
ATOM    173  O   PHE A  14     -20.484   9.695  12.113  1.00 92.69           O  
ATOM    174  CG  PHE A  14     -20.733   9.192   8.511  1.00 92.69           C  
ATOM    175  CD1 PHE A  14     -21.127  10.529   8.684  1.00 92.69           C  
ATOM    176  HD1 PHE A  14     -21.733  10.807   9.535  1.00 92.69           H  
ATOM    177  CD2 PHE A  14     -19.921   8.845   7.415  1.00 92.69           C  
ATOM    178  HD2 PHE A  14     -19.603   7.823   7.272  1.00 92.69           H  
ATOM    179  CE1 PHE A  14     -20.733  11.513   7.764  1.00 92.69           C  
ATOM    180  HE1 PHE A  14     -21.039  12.538   7.908  1.00 92.69           H  
ATOM    181  CE2 PHE A  14     -19.535   9.829   6.489  1.00 92.69           C  
ATOM    182  HE2 PHE A  14     -18.930   9.566   5.634  1.00 92.69           H  
ATOM    183  CZ  PHE A  14     -19.952  11.158   6.655  1.00 92.69           C  
ATOM    184  HZ  PHE A  14     -19.671  11.909   5.931  1.00 92.69           H  
ATOM    185  N   SER A  15     -18.462   9.645  11.095  1.00 91.12           N  
ATOM    186  H   SER A  15     -17.853   9.149  10.460  1.00 91.12           H  
ATOM    187  CA  SER A  15     -18.001  10.947  11.578  1.00 91.12           C  
ATOM    188  HA  SER A  15     -18.628  11.284  12.403  1.00 91.12           H  
ATOM    189  C   SER A  15     -18.129  11.983  10.464  1.00 91.12           C  
ATOM    190  CB  SER A  15     -16.567  10.861  12.113  1.00 91.12           C  
ATOM    191  HB2 SER A  15     -15.874  10.589  11.316  1.00 91.12           H  
ATOM    192  HB3 SER A  15     -16.510  10.123  12.912  1.00 91.12           H  
ATOM    193  O   SER A  15     -18.989  12.860  10.520  1.00 91.12           O  
ATOM    194  OG  SER A  15     -16.216  12.125  12.613  1.00 91.12           O  
ATOM    195  HG  SER A  15     -15.280  12.293  12.483  1.00 91.12           H  
ATOM    196  N   GLN A  16     -17.327  11.832   9.408  1.00 92.06           N  
ATOM    197  H   GLN A  16     -16.718  11.028   9.365  1.00 92.06           H  
ATOM    198  CA  GLN A  16     -17.261  12.795   8.315  1.00 92.06           C  
ATOM    199  HA  GLN A  16     -18.265  13.178   8.132  1.00 92.06           H  
ATOM    200  C   GLN A  16     -16.771  12.159   7.011  1.00 92.06           C  
ATOM    201  CB  GLN A  16     -16.375  13.984   8.725  1.00 92.06           C  
ATOM    202  HB2 GLN A  16     -16.345  14.696   7.900  1.00 92.06           H  
ATOM    203  HB3 GLN A  16     -16.828  14.487   9.579  1.00 92.06           H  
ATOM    204  O   GLN A  16     -16.145  11.099   7.004  1.00 92.06           O  
ATOM    205  CG  GLN A  16     -14.939  13.585   9.096  1.00 92.06           C  
ATOM    206  HG2 GLN A  16     -14.944  12.987  10.008  1.00 92.06           H  
ATOM    207  HG3 GLN A  16     -14.511  12.993   8.287  1.00 92.06           H  
ATOM    208  CD  GLN A  16     -14.040  14.789   9.317  1.00 92.06           C  
ATOM    209  NE2 GLN A  16     -12.752  14.591   9.386  1.00 92.06           N  
ATOM    210 HE21 GLN A  16     -12.170  15.414   9.456  1.00 92.06           H  
ATOM    211 HE22 GLN A  16     -12.386  13.656   9.489  1.00 92.06           H  
ATOM    212  OE1 GLN A  16     -14.436  15.940   9.332  1.00 92.06           O  
ATOM    213  N   VAL A  17     -17.023  12.853   5.902  1.00 92.81           N  
ATOM    214  H   VAL A  17     -17.502  13.737   5.991  1.00 92.81           H  
ATOM    215  CA  VAL A  17     -16.462  12.547   4.584  1.00 92.81           C  
ATOM    216  HA  VAL A  17     -15.696  11.781   4.705  1.00 92.81           H  
ATOM    217  C   VAL A  17     -15.781  13.799   4.040  1.00 92.81           C  
ATOM    218  CB  VAL A  17     -17.528  11.969   3.631  1.00 92.81           C  
ATOM    219  HB  VAL A  17     -17.982  11.110   4.126  1.00 92.81           H  
ATOM    220  O   VAL A  17     -16.325  14.899   4.140  1.00 92.81           O  
ATOM    221  CG1 VAL A  17     -18.655  12.954   3.286  1.00 92.81           C  
ATOM    222 HG11 VAL A  17     -19.104  13.352   4.196  1.00 92.81           H  
ATOM    223 HG12 VAL A  17     -19.422  12.441   2.707  1.00 92.81           H  
ATOM    224 HG13 VAL A  17     -18.264  13.782   2.695  1.00 92.81           H  
ATOM    225  CG2 VAL A  17     -16.904  11.457   2.328  1.00 92.81           C  
ATOM    226 HG21 VAL A  17     -16.471  12.278   1.756  1.00 92.81           H  
ATOM    227 HG22 VAL A  17     -16.124  10.731   2.556  1.00 92.81           H  
ATOM    228 HG23 VAL A  17     -17.667  10.965   1.723  1.00 92.81           H  
ATOM    229  N   LYS A  18     -14.580  13.640   3.491  1.00 92.19           N  
ATOM    230  H   LYS A  18     -14.189  12.709   3.478  1.00 92.19           H  
ATOM    231  CA  LYS A  18     -13.838  14.691   2.784  1.00 92.19           C  
ATOM    232  HA  LYS A  18     -14.414  15.616   2.788  1.00 92.19           H  
ATOM    233  C   LYS A  18     -13.658  14.266   1.330  1.00 92.19           C  
ATOM    234  CB  LYS A  18     -12.476  14.942   3.457  1.00 92.19           C  
ATOM    235  HB2 LYS A  18     -11.869  14.043   3.355  1.00 92.19           H  
ATOM    236  HB3 LYS A  18     -11.960  15.741   2.923  1.00 92.19           H  
ATOM    237  O   LYS A  18     -13.455  13.086   1.072  1.00 92.19           O  
ATOM    238  CG  LYS A  18     -12.530  15.303   4.950  1.00 92.19           C  
ATOM    239  HG2 LYS A  18     -11.504  15.329   5.316  1.00 92.19           H  
ATOM    240  HG3 LYS A  18     -13.050  14.518   5.498  1.00 92.19           H  
ATOM    241  CD  LYS A  18     -13.191  16.661   5.252  1.00 92.19           C  
ATOM    242  HD2 LYS A  18     -14.248  16.629   4.988  1.00 92.19           H  
ATOM    243  HD3 LYS A  18     -12.688  17.452   4.695  1.00 92.19           H  
ATOM    244  CE  LYS A  18     -13.026  16.889   6.756  1.00 92.19           C  
ATOM    245  HE2 LYS A  18     -11.961  16.890   6.989  1.00 92.19           H  
ATOM    246  HE3 LYS A  18     -13.458  16.031   7.270  1.00 92.19           H  
ATOM    247  NZ  LYS A  18     -13.643  18.126   7.304  1.00 92.19           N  
ATOM    248  HZ1 LYS A  18     -13.285  18.973   6.885  1.00 92.19           H  
ATOM    249  HZ2 LYS A  18     -14.651  18.093   7.259  1.00 92.19           H  
ATOM    250  HZ3 LYS A  18     -13.417  18.163   8.288  1.00 92.19           H  
ATOM    251  N   GLY A  19     -13.713  15.215   0.404  1.00 86.06           N  
ATOM    252  H   GLY A  19     -13.965  16.152   0.684  1.00 86.06           H  
ATOM    253  CA  GLY A  19     -13.622  14.952  -1.035  1.00 86.06           C  
ATOM    254  HA2 GLY A  19     -12.682  15.353  -1.415  1.00 86.06           H  
ATOM    255  HA3 GLY A  19     -13.630  13.882  -1.240  1.00 86.06           H  
ATOM    256  C   GLY A  19     -14.775  15.582  -1.811  1.00 86.06           C  
ATOM    257  O   GLY A  19     -15.745  16.072  -1.226  1.00 86.06           O  
ATOM    258  N   ALA A  20     -14.642  15.606  -3.136  1.00 75.38           N  
ATOM    259  H   ALA A  20     -13.855  15.133  -3.557  1.00 75.38           H  
ATOM    260  CA  ALA A  20     -15.645  16.186  -4.020  1.00 75.38           C  
ATOM    261  HA  ALA A  20     -15.885  17.183  -3.651  1.00 75.38           H  
ATOM    262  C   ALA A  20     -16.938  15.358  -4.016  1.00 75.38           C  
ATOM    263  CB  ALA A  20     -15.058  16.339  -5.427  1.00 75.38           C  
ATOM    264  HB1 ALA A  20     -15.782  16.821  -6.084  1.00 75.38           H  
ATOM    265  HB2 ALA A  20     -14.155  16.948  -5.395  1.00 75.38           H  
ATOM    266  HB3 ALA A  20     -14.816  15.359  -5.839  1.00 75.38           H  
ATOM    267  O   ALA A  20     -16.934  14.146  -3.794  1.00 75.38           O  
ATOM    268  N   VAL A  21     -18.073  16.025  -4.229  1.00 68.94           N  
ATOM    269  H   VAL A  21     -18.021  17.015  -4.423  1.00 68.94           H  
ATOM    270  CA  VAL A  21     -19.376  15.354  -4.352  1.00 68.94           C  
ATOM    271  HA  VAL A  21     -19.337  14.440  -3.760  1.00 68.94           H  
ATOM    272  C   VAL A  21     -19.637  14.844  -5.759  1.00 68.94           C  
ATOM    273  CB  VAL A  21     -20.524  16.253  -3.839  1.00 68.94           C  
ATOM    274  HB  VAL A  21     -20.524  17.170  -4.428  1.00 68.94           H  
ATOM    275  O   VAL A  21     -20.404  13.897  -5.888  1.00 68.94           O  
ATOM    276  CG1 VAL A  21     -21.928  15.636  -3.975  1.00 68.94           C  
ATOM    277 HG11 VAL A  21     -22.662  16.230  -3.431  1.00 68.94           H  
ATOM    278 HG12 VAL A  21     -21.973  14.597  -3.650  1.00 68.94           H  
ATOM    279 HG13 VAL A  21     -22.214  15.653  -5.026  1.00 68.94           H  
ATOM    280  CG2 VAL A  21     -20.279  16.661  -2.374  1.00 68.94           C  
ATOM    281 HG21 VAL A  21     -19.443  17.359  -2.331  1.00 68.94           H  
ATOM    282 HG22 VAL A  21     -20.042  15.812  -1.733  1.00 68.94           H  
ATOM    283 HG23 VAL A  21     -21.153  17.180  -1.979  1.00 68.94           H  
ATOM    284  N   ASP A  22     -18.989  15.438  -6.758  1.00 65.75           N  
ATOM    285  H   ASP A  22     -18.331  16.182  -6.575  1.00 65.75           H  
ATOM    286  CA  ASP A  22     -19.201  15.081  -8.153  1.00 65.75           C  
ATOM    287  HA  ASP A  22     -20.274  15.135  -8.338  1.00 65.75           H  
ATOM    288  C   ASP A  22     -18.795  13.641  -8.462  1.00 65.75           C  
ATOM    289  CB  ASP A  22     -18.480  16.069  -9.092  1.00 65.75           C  
ATOM    290  HB2 ASP A  22     -18.065  15.523  -9.939  1.00 65.75           H  
ATOM    291  HB3 ASP A  22     -17.648  16.541  -8.568  1.00 65.75           H  
ATOM    292  O   ASP A  22     -17.770  13.140  -7.986  1.00 65.75           O  
ATOM    293  CG  ASP A  22     -19.427  17.132  -9.654  1.00 65.75           C  
ATOM    294  OD1 ASP A  22     -20.589  16.776  -9.950  1.00 65.75           O  
ATOM    295  OD2 ASP A  22     -18.999  18.304  -9.723  1.00 65.75           O  
ATOM    296  N   ASP A  23     -19.625  13.010  -9.290  1.00 63.78           N  
ATOM    297  H   ASP A  23     -20.447  13.504  -9.606  1.00 63.78           H  
ATOM    298  CA  ASP A  23     -19.396  11.673  -9.834  1.00 63.78           C  
ATOM    299  HA  ASP A  23     -19.047  11.016  -9.037  1.00 63.78           H  
ATOM    300  C   ASP A  23     -18.309  11.682 -10.926  1.00 63.78           C  
ATOM    301  CB  ASP A  23     -20.720  11.114 -10.389  1.00 63.78           C  
ATOM    302  HB2 ASP A  23     -21.168  11.852 -11.054  1.00 63.78           H  
ATOM    303  HB3 ASP A  23     -20.497  10.229 -10.984  1.00 63.78           H  
ATOM    304  O   ASP A  23     -17.644  10.665 -11.136  1.00 63.78           O  
ATOM    305  CG  ASP A  23     -21.737  10.697  -9.314  1.00 63.78           C  
ATOM    306  OD1 ASP A  23     -21.321  10.146  -8.266  1.00 63.78           O  
ATOM    307  OD2 ASP A  23     -22.954  10.858  -9.569  1.00 63.78           O  
ATOM    308  N   ASP A  24     -18.083  12.828 -11.583  1.00 73.62           N  
ATOM    309  H   ASP A  24     -18.666  13.623 -11.363  1.00 73.62           H  
ATOM    310  CA  ASP A  24     -17.022  13.023 -12.580  1.00 73.62           C  
ATOM    311  HA  ASP A  24     -16.946  12.117 -13.180  1.00 73.62           H  
ATOM    312  C   ASP A  24     -15.657  13.192 -11.897  1.00 73.62           C  
ATOM    313  CB  ASP A  24     -17.364  14.181 -13.537  1.00 73.62           C  
ATOM    314  HB2 ASP A  24     -17.761  15.020 -12.966  1.00 73.62           H  
ATOM    315  HB3 ASP A  24     -16.448  14.512 -14.025  1.00 73.62           H  
ATOM    316  O   ASP A  24     -15.066  14.270 -11.818  1.00 73.62           O  
ATOM    317  CG  ASP A  24     -18.344  13.800 -14.658  1.00 73.62           C  
ATOM    318  OD1 ASP A  24     -18.493  12.591 -14.950  1.00 73.62           O  
ATOM    319  OD2 ASP A  24     -18.897  14.738 -15.275  1.00 73.62           O  
ATOM    320  N   VAL A  25     -15.152  12.083 -11.365  1.00 79.50           N  
ATOM    321  H   VAL A  25     -15.742  11.263 -11.391  1.00 79.50           H  
ATOM    322  CA  VAL A  25     -13.869  12.025 -10.668  1.00 79.50           C  
ATOM    323  HA  VAL A  25     -13.764  12.933 -10.075  1.00 79.50           H  
ATOM    324  C   VAL A  25     -12.717  11.969 -11.668  1.00 79.50           C  
ATOM    325  CB  VAL A  25     -13.830  10.824  -9.709  1.00 79.50           C  
ATOM    326  HB  VAL A  25     -13.883   9.894 -10.275  1.00 79.50           H  
ATOM    327  O   VAL A  25     -12.565  10.987 -12.399  1.00 79.50           O  
ATOM    328  CG1 VAL A  25     -12.523  10.821  -8.914  1.00 79.50           C  
ATOM    329 HG11 VAL A  25     -11.683  10.632  -9.582  1.00 79.50           H  
ATOM    330 HG12 VAL A  25     -12.548  10.021  -8.174  1.00 79.50           H  
ATOM    331 HG13 VAL A  25     -12.384  11.792  -8.438  1.00 79.50           H  
ATOM    332  CG2 VAL A  25     -15.017  10.852  -8.738  1.00 79.50           C  
ATOM    333 HG21 VAL A  25     -15.923  10.543  -9.261  1.00 79.50           H  
ATOM    334 HG22 VAL A  25     -15.183  11.866  -8.374  1.00 79.50           H  
ATOM    335 HG23 VAL A  25     -14.861  10.163  -7.909  1.00 79.50           H  
ATOM    336  N   ALA A  26     -11.849  12.983 -11.658  1.00 87.94           N  
ATOM    337  H   ALA A  26     -12.019  13.776 -11.056  1.00 87.94           H  
ATOM    338  CA  ALA A  26     -10.602  12.934 -12.410  1.00 87.94           C  
ATOM    339  HA  ALA A  26     -10.835  12.650 -13.436  1.00 87.94           H  
ATOM    340  C   ALA A  26      -9.657  11.877 -11.817  1.00 87.94           C  
ATOM    341  CB  ALA A  26      -9.957  14.324 -12.432  1.00 87.94           C  
ATOM    342  HB1 ALA A  26     -10.659  15.050 -12.845  1.00 87.94           H  
ATOM    343  HB2 ALA A  26      -9.692  14.627 -11.419  1.00 87.94           H  
ATOM    344  HB3 ALA A  26      -9.057  14.308 -13.046  1.00 87.94           H  
ATOM    345  O   ALA A  26      -9.555  11.726 -10.599  1.00 87.94           O  
ATOM    346  N   GLU A  27      -8.902  11.173 -12.668  1.00 90.62           N  
ATOM    347  H   GLU A  27      -9.041  11.292 -13.661  1.00 90.62           H  
ATOM    348  CA  GLU A  27      -7.960  10.148 -12.197  1.00 90.62           C  
ATOM    349  HA  GLU A  27      -8.532   9.397 -11.653  1.00 90.62           H  
ATOM    350  C   GLU A  27      -6.930  10.716 -11.206  1.00 90.62           C  
ATOM    351  CB  GLU A  27      -7.281   9.456 -13.394  1.00 90.62           C  
ATOM    352  HB2 GLU A  27      -6.762  10.194 -14.005  1.00 90.62           H  
ATOM    353  HB3 GLU A  27      -8.053   8.974 -13.994  1.00 90.62           H  
ATOM    354  O   GLU A  27      -6.578  10.034 -10.246  1.00 90.62           O  
ATOM    355  CG  GLU A  27      -6.279   8.398 -12.904  1.00 90.62           C  
ATOM    356  HG2 GLU A  27      -6.751   7.834 -12.099  1.00 90.62           H  
ATOM    357  HG3 GLU A  27      -5.405   8.899 -12.488  1.00 90.62           H  
ATOM    358  CD  GLU A  27      -5.802   7.390 -13.951  1.00 90.62           C  
ATOM    359  OE1 GLU A  27      -5.303   6.335 -13.467  1.00 90.62           O  
ATOM    360  OE2 GLU A  27      -5.973   7.628 -15.164  1.00 90.62           O  
ATOM    361  N   ALA A  28      -6.516  11.972 -11.389  1.00 93.25           N  
ATOM    362  H   ALA A  28      -6.879  12.479 -12.184  1.00 93.25           H  
ATOM    363  CA  ALA A  28      -5.596  12.679 -10.500  1.00 93.25           C  
ATOM    364  HA  ALA A  28      -4.665  12.116 -10.436  1.00 93.25           H  
ATOM    365  C   ALA A  28      -6.136  12.850  -9.065  1.00 93.25           C  
ATOM    366  CB  ALA A  28      -5.298  14.041 -11.138  1.00 93.25           C  
ATOM    367  HB1 ALA A  28      -4.849  13.901 -12.122  1.00 93.25           H  
ATOM    368  HB2 ALA A  28      -4.597  14.593 -10.512  1.00 93.25           H  
ATOM    369  HB3 ALA A  28      -6.215  14.622 -11.231  1.00 93.25           H  
ATOM    370  O   ALA A  28      -5.354  12.895  -8.119  1.00 93.25           O  
ATOM    371  N   ASP A  29      -7.458  12.897  -8.878  1.00 94.12           N  
ATOM    372  H   ASP A  29      -8.072  12.781  -9.672  1.00 94.12           H  
ATOM    373  CA  ASP A  29      -8.081  13.084  -7.562  1.00 94.12           C  
ATOM    374  HA  ASP A  29      -7.433  13.717  -6.956  1.00 94.12           H  
ATOM    375  C   ASP A  29      -8.241  11.770  -6.780  1.00 94.12           C  
ATOM    376  CB  ASP A  29      -9.437  13.797  -7.710  1.00 94.12           C  
ATOM    377  HB2 ASP A  29     -10.099  13.171  -8.308  1.00 94.12           H  
ATOM    378  HB3 ASP A  29      -9.888  13.897  -6.723  1.00 94.12           H  
ATOM    379  O   ASP A  29      -8.700  11.776  -5.636  1.00 94.12           O  
ATOM    380  CG  ASP A  29      -9.368  15.200  -8.329  1.00 94.12           C  
ATOM    381  OD1 ASP A  29      -8.420  15.961  -8.024  1.00 94.12           O  
ATOM    382  OD2 ASP A  29     -10.311  15.544  -9.065  1.00 94.12           O  
ATOM    383  N   ILE A  30      -7.878  10.626  -7.371  1.00 95.25           N  
ATOM    384  H   ILE A  30      -7.488  10.674  -8.301  1.00 95.25           H  
ATOM    385  CA  ILE A  30      -7.956   9.331  -6.691  1.00 95.25           C  
ATOM    386  HA  ILE A  30      -8.935   9.269  -6.215  1.00 95.25           H  
ATOM    387  C   ILE A  30      -6.890   9.269  -5.594  1.00 95.25           C  
ATOM    388  CB  ILE A  30      -7.841   8.158  -7.685  1.00 95.25           C  
ATOM    389  HB  ILE A  30      -6.907   8.273  -8.236  1.00 95.25           H  
ATOM    390  O   ILE A  30      -5.691   9.317  -5.875  1.00 95.25           O  
ATOM    391  CG1 ILE A  30      -9.018   8.193  -8.688  1.00 95.25           C  
ATOM    392 HG12 ILE A  30      -9.049   9.168  -9.174  1.00 95.25           H  
ATOM    393 HG13 ILE A  30      -9.958   8.063  -8.150  1.00 95.25           H  
ATOM    394  CG2 ILE A  30      -7.795   6.804  -6.943  1.00 95.25           C  
ATOM    395 HG21 ILE A  30      -7.710   5.976  -7.647  1.00 95.25           H  
ATOM    396 HG22 ILE A  30      -8.693   6.681  -6.339  1.00 95.25           H  
ATOM    397 HG23 ILE A  30      -6.927   6.760  -6.286  1.00 95.25           H  
ATOM    398  CD1 ILE A  30      -8.929   7.137  -9.797  1.00 95.25           C  
ATOM    399 HD11 ILE A  30      -9.688   7.347 -10.550  1.00 95.25           H  
ATOM    400 HD12 ILE A  30      -9.109   6.141  -9.394  1.00 95.25           H  
ATOM    401 HD13 ILE A  30      -7.944   7.176 -10.263  1.00 95.25           H  
ATOM    402  N   ILE A  31      -7.334   9.082  -4.352  1.00 97.00           N  
ATOM    403  H   ILE A  31      -8.333   9.013  -4.220  1.00 97.00           H  
ATOM    404  CA  ILE A  31      -6.481   8.887  -3.181  1.00 97.00           C  
ATOM    405  HA  ILE A  31      -5.769   9.711  -3.137  1.00 97.00           H  
ATOM    406  C   ILE A  31      -5.710   7.574  -3.344  1.00 97.00           C  
ATOM    407  CB  ILE A  31      -7.310   8.899  -1.878  1.00 97.00           C  
ATOM    408  HB  ILE A  31      -8.037   8.089  -1.936  1.00 97.00           H  
ATOM    409  O   ILE A  31      -6.292   6.504  -3.527  1.00 97.00           O  
ATOM    410  CG1 ILE A  31      -8.085  10.229  -1.717  1.00 97.00           C  
ATOM    411 HG12 ILE A  31      -7.379  11.053  -1.615  1.00 97.00           H  
ATOM    412 HG13 ILE A  31      -8.684  10.410  -2.610  1.00 97.00           H  
ATOM    413  CG2 ILE A  31      -6.392   8.654  -0.662  1.00 97.00           C  
ATOM    414 HG21 ILE A  31      -6.962   8.692   0.266  1.00 97.00           H  
ATOM    415 HG22 ILE A  31      -5.931   7.668  -0.721  1.00 97.00           H  
ATOM    416 HG23 ILE A  31      -5.611   9.414  -0.626  1.00 97.00           H  
ATOM    417  CD1 ILE A  31      -9.051  10.244  -0.525  1.00 97.00           C  
ATOM    418 HD11 ILE A  31      -8.498  10.304   0.413  1.00 97.00           H  
ATOM    419 HD12 ILE A  31      -9.699  11.117  -0.600  1.00 97.00           H  
ATOM    420 HD13 ILE A  31      -9.665   9.344  -0.534  1.00 97.00           H  
ATOM    421  N   SER A  32      -4.389   7.665  -3.254  1.00 97.75           N  
ATOM    422  H   SER A  32      -3.989   8.581  -3.106  1.00 97.75           H  
ATOM    423  CA  SER A  32      -3.441   6.571  -3.467  1.00 97.75           C  
ATOM    424  HA  SER A  32      -3.976   5.687  -3.814  1.00 97.75           H  
ATOM    425  C   SER A  32      -2.685   6.157  -2.203  1.00 97.75           C  
ATOM    426  CB  SER A  32      -2.456   6.992  -4.555  1.00 97.75           C  
ATOM    427  HB2 SER A  32      -3.000   7.173  -5.481  1.00 97.75           H  
ATOM    428  HB3 SER A  32      -1.728   6.197  -4.717  1.00 97.75           H  
ATOM    429  O   SER A  32      -1.938   5.183  -2.238  1.00 97.75           O  
ATOM    430  OG  SER A  32      -1.792   8.176  -4.173  1.00 97.75           O  
ATOM    431  HG  SER A  32      -0.851   7.988  -4.143  1.00 97.75           H  
ATOM    432  N   THR A  33      -2.839   6.889  -1.097  1.00 98.06           N  
ATOM    433  H   THR A  33      -3.385   7.735  -1.166  1.00 98.06           H  
ATOM    434  CA  THR A  33      -2.290   6.527   0.219  1.00 98.06           C  
ATOM    435  HA  THR A  33      -2.486   5.468   0.391  1.00 98.06           H  
ATOM    436  C   THR A  33      -2.973   7.333   1.325  1.00 98.06           C  
ATOM    437  CB  THR A  33      -0.760   6.729   0.254  1.00 98.06           C  
ATOM    438  HB  THR A  33      -0.311   6.111  -0.524  1.00 98.06           H  
ATOM    439  O   THR A  33      -3.376   8.478   1.112  1.00 98.06           O  
ATOM    440  CG2 THR A  33      -0.317   8.170   0.013  1.00 98.06           C  
ATOM    441 HG21 THR A  33      -0.671   8.504  -0.963  1.00 98.06           H  
ATOM    442 HG22 THR A  33       0.772   8.201   0.013  1.00 98.06           H  
ATOM    443 HG23 THR A  33      -0.702   8.829   0.791  1.00 98.06           H  
ATOM    444  OG1 THR A  33      -0.185   6.332   1.485  1.00 98.06           O  
ATOM    445  HG1 THR A  33      -0.621   6.804   2.199  1.00 98.06           H  
ATOM    446  N   VAL A  34      -3.060   6.761   2.528  1.00 98.38           N  
ATOM    447  H   VAL A  34      -2.714   5.819   2.645  1.00 98.38           H  
ATOM    448  CA  VAL A  34      -3.607   7.402   3.737  1.00 98.38           C  
ATOM    449  HA  VAL A  34      -3.580   8.486   3.628  1.00 98.38           H  
ATOM    450  C   VAL A  34      -2.749   7.002   4.935  1.00 98.38           C  
ATOM    451  CB  VAL A  34      -5.066   6.964   3.983  1.00 98.38           C  
ATOM    452  HB  VAL A  34      -5.091   5.889   4.162  1.00 98.38           H  
ATOM    453  O   VAL A  34      -2.452   5.823   5.079  1.00 98.38           O  
ATOM    454  CG1 VAL A  34      -5.669   7.663   5.206  1.00 98.38           C  
ATOM    455 HG11 VAL A  34      -5.123   7.373   6.104  1.00 98.38           H  
ATOM    456 HG12 VAL A  34      -5.621   8.745   5.085  1.00 98.38           H  
ATOM    457 HG13 VAL A  34      -6.706   7.354   5.334  1.00 98.38           H  
ATOM    458  CG2 VAL A  34      -5.977   7.258   2.788  1.00 98.38           C  
ATOM    459 HG21 VAL A  34      -5.900   8.305   2.494  1.00 98.38           H  
ATOM    460 HG22 VAL A  34      -5.698   6.630   1.942  1.00 98.38           H  
ATOM    461 HG23 VAL A  34      -7.008   7.030   3.059  1.00 98.38           H  
ATOM    462  N   GLU A  35      -2.354   7.951   5.786  1.00 98.00           N  
ATOM    463  H   GLU A  35      -2.601   8.912   5.592  1.00 98.00           H  
ATOM    464  CA  GLU A  35      -1.469   7.681   6.927  1.00 98.00           C  
ATOM    465  HA  GLU A  35      -1.647   6.666   7.283  1.00 98.00           H  
ATOM    466  C   GLU A  35      -1.699   8.664   8.092  1.00 98.00           C  
ATOM    467  CB  GLU A  35      -0.010   7.765   6.443  1.00 98.00           C  
ATOM    468  HB2 GLU A  35       0.120   7.182   5.531  1.00 98.00           H  
ATOM    469  HB3 GLU A  35       0.215   8.802   6.194  1.00 98.00           H  
ATOM    470  O   GLU A  35      -1.568   9.883   7.930  1.00 98.00           O  
ATOM    471  CG  GLU A  35       1.005   7.288   7.491  1.00 98.00           C  
ATOM    472  HG2 GLU A  35       1.981   7.679   7.203  1.00 98.00           H  
ATOM    473  HG3 GLU A  35       0.758   7.727   8.458  1.00 98.00           H  
ATOM    474  CD  GLU A  35       1.121   5.767   7.643  1.00 98.00           C  
ATOM    475  OE1 GLU A  35       2.084   5.342   8.322  1.00 98.00           O  
ATOM    476  OE2 GLU A  35       0.389   4.997   6.985  1.00 98.00           O  
ATOM    477  N   PHE A  36      -1.972   8.141   9.291  1.00 98.06           N  
ATOM    478  H   PHE A  36      -1.998   7.136   9.384  1.00 98.06           H  
ATOM    479  CA  PHE A  36      -1.961   8.931  10.529  1.00 98.06           C  
ATOM    480  HA  PHE A  36      -2.419   9.901  10.337  1.00 98.06           H  
ATOM    481  C   PHE A  36      -0.530   9.184  11.014  1.00 98.06           C  
ATOM    482  CB  PHE A  36      -2.773   8.236  11.632  1.00 98.06           C  
ATOM    483  HB2 PHE A  36      -2.510   8.682  12.591  1.00 98.06           H  
ATOM    484  HB3 PHE A  36      -2.490   7.185  11.684  1.00 98.06           H  
ATOM    485  O   PHE A  36       0.350   8.338  10.871  1.00 98.06           O  
ATOM    486  CG  PHE A  36      -4.273   8.361  11.473  1.00 98.06           C  
ATOM    487  CD1 PHE A  36      -4.918   9.564  11.818  1.00 98.06           C  
ATOM    488  HD1 PHE A  36      -4.347  10.402  12.190  1.00 98.06           H  
ATOM    489  CD2 PHE A  36      -5.030   7.275  10.996  1.00 98.06           C  
ATOM    490  HD2 PHE A  36      -4.541   6.341  10.764  1.00 98.06           H  
ATOM    491  CE1 PHE A  36      -6.312   9.679  11.676  1.00 98.06           C  
ATOM    492  HE1 PHE A  36      -6.806  10.602  11.941  1.00 98.06           H  
ATOM    493  CE2 PHE A  36      -6.424   7.393  10.848  1.00 98.06           C  
ATOM    494  HE2 PHE A  36      -7.005   6.555  10.494  1.00 98.06           H  
ATOM    495  CZ  PHE A  36      -7.065   8.597  11.190  1.00 98.06           C  
ATOM    496  HZ  PHE A  36      -8.137   8.687  11.095  1.00 98.06           H  
ATOM    497  N   ASN A  37      -0.293  10.335  11.641  1.00 97.50           N  
ATOM    498  H   ASN A  37      -1.048  10.997  11.744  1.00 97.50           H  
ATOM    499  CA  ASN A  37       0.944  10.558  12.381  1.00 97.50           C  
ATOM    500  HA  ASN A  37       1.764  10.155  11.786  1.00 97.50           H  
ATOM    501  C   ASN A  37       0.944   9.777  13.712  1.00 97.50           C  
ATOM    502  CB  ASN A  37       1.191  12.072  12.543  1.00 97.50           C  
ATOM    503  HB2 ASN A  37       0.959  12.584  11.608  1.00 97.50           H  
ATOM    504  HB3 ASN A  37       2.249  12.230  12.750  1.00 97.50           H  
ATOM    505  O   ASN A  37      -0.075   9.251  14.151  1.00 97.50           O  
ATOM    506  CG  ASN A  37       0.382  12.710  13.659  1.00 97.50           C  
ATOM    507  ND2 ASN A  37       0.892  13.739  14.288  1.00 97.50           N  
ATOM    508 HD21 ASN A  37       0.379  14.058  15.098  1.00 97.50           H  
ATOM    509 HD22 ASN A  37       1.755  14.170  13.990  1.00 97.50           H  
ATOM    510  OD1 ASN A  37      -0.689  12.275  14.027  1.00 97.50           O  
ATOM    511  N   HIS A  38       2.086   9.751  14.402  1.00 94.56           N  
ATOM    512  H   HIS A  38       2.917  10.111  13.954  1.00 94.56           H  
ATOM    513  CA  HIS A  38       2.266   9.000  15.653  1.00 94.56           C  
ATOM    514  HA  HIS A  38       2.108   7.940  15.451  1.00 94.56           H  
ATOM    515  C   HIS A  38       1.307   9.400  16.791  1.00 94.56           C  
ATOM    516  CB  HIS A  38       3.707   9.203  16.136  1.00 94.56           C  
ATOM    517  HB2 HIS A  38       3.852   8.629  17.050  1.00 94.56           H  
ATOM    518  HB3 HIS A  38       3.861  10.255  16.377  1.00 94.56           H  
ATOM    519  O   HIS A  38       0.982   8.573  17.644  1.00 94.56           O  
ATOM    520  CG  HIS A  38       4.757   8.778  15.144  1.00 94.56           C  
ATOM    521  CD2 HIS A  38       5.311   7.530  15.042  1.00 94.56           C  
ATOM    522  HD2 HIS A  38       5.059   6.666  15.639  1.00 94.56           H  
ATOM    523  ND1 HIS A  38       5.384   9.582  14.213  1.00 94.56           N  
ATOM    524  HD1 HIS A  38       5.271  10.577  14.082  1.00 94.56           H  
ATOM    525  CE1 HIS A  38       6.294   8.829  13.575  1.00 94.56           C  
ATOM    526  HE1 HIS A  38       6.990   9.187  12.830  1.00 94.56           H  
ATOM    527  NE2 HIS A  38       6.289   7.580  14.051  1.00 94.56           N  
ATOM    528  N   SER A  39       0.869  10.666  16.851  1.00 94.38           N  
ATOM    529  H   SER A  39       1.125  11.315  16.121  1.00 94.38           H  
ATOM    530  CA  SER A  39      -0.142  11.095  17.829  1.00 94.38           C  
ATOM    531  HA  SER A  39       0.014  10.531  18.748  1.00 94.38           H  
ATOM    532  C   SER A  39      -1.568  10.777  17.378  1.00 94.38           C  
ATOM    533  CB  SER A  39       0.007  12.582  18.198  1.00 94.38           C  
ATOM    534  HB2 SER A  39       1.001  12.747  18.614  1.00 94.38           H  
ATOM    535  HB3 SER A  39      -0.727  12.822  18.968  1.00 94.38           H  
ATOM    536  O   SER A  39      -2.437  10.649  18.238  1.00 94.38           O  
ATOM    537  OG  SER A  39      -0.182  13.467  17.109  1.00 94.38           O  
ATOM    538  HG  SER A  39      -0.338  14.344  17.467  1.00 94.38           H  
ATOM    539  N   GLY A  40      -1.775  10.628  16.067  1.00 96.00           N  
ATOM    540  H   GLY A  40      -0.978  10.700  15.450  1.00 96.00           H  
ATOM    541  CA  GLY A  40      -3.057  10.508  15.382  1.00 96.00           C  
ATOM    542  HA2 GLY A  40      -2.880  10.081  14.394  1.00 96.00           H  
ATOM    543  HA3 GLY A  40      -3.673   9.809  15.947  1.00 96.00           H  
ATOM    544  C   GLY A  40      -3.797  11.839  15.180  1.00 96.00           C  
ATOM    545  O   GLY A  40      -4.848  11.887  14.541  1.00 96.00           O  
ATOM    546  N   GLU A  41      -3.216  12.945  15.647  1.00 95.25           N  
ATOM    547  H   GLU A  41      -2.323  12.844  16.108  1.00 95.25           H  
ATOM    548  CA  GLU A  41      -3.773  14.291  15.492  1.00 95.25           C  
ATOM    549  HA  GLU A  41      -4.820  14.289  15.794  1.00 95.25           H  
ATOM    550  C   GLU A  41      -3.694  14.800  14.054  1.00 95.25           C  
ATOM    551  CB  GLU A  41      -2.994  15.275  16.366  1.00 95.25           C  
ATOM    552  HB2 GLU A  41      -3.386  16.280  16.212  1.00 95.25           H  
ATOM    553  HB3 GLU A  41      -1.953  15.262  16.045  1.00 95.25           H  
ATOM    554  O   GLU A  41      -4.463  15.684  13.688  1.00 95.25           O  
ATOM    555  CG  GLU A  41      -3.098  14.939  17.857  1.00 95.25           C  
ATOM    556  HG2 GLU A  41      -4.135  15.058  18.169  1.00 95.25           H  
ATOM    557  HG3 GLU A  41      -2.807  13.904  18.034  1.00 95.25           H  
ATOM    558  CD  GLU A  41      -2.190  15.839  18.690  1.00 95.25           C  
ATOM    559  OE1 GLU A  41      -2.655  16.273  19.770  1.00 95.25           O  
ATOM    560  OE2 GLU A  41      -1.043  16.067  18.252  1.00 95.25           O  
ATOM    561  N   LEU A  42      -2.765  14.273  13.252  1.00 97.25           N  
ATOM    562  H   LEU A  42      -2.213  13.507  13.609  1.00 97.25           H  
ATOM    563  CA  LEU A  42      -2.631  14.597  11.837  1.00 97.25           C  
ATOM    564  HA  LEU A  42      -3.402  15.322  11.576  1.00 97.25           H  
ATOM    565  C   LEU A  42      -2.874  13.353  10.989  1.00 97.25           C  
ATOM    566  CB  LEU A  42      -1.265  15.228  11.521  1.00 97.25           C  
ATOM    567  HB2 LEU A  42      -0.487  14.494  11.730  1.00 97.25           H  
ATOM    568  HB3 LEU A  42      -1.231  15.445  10.453  1.00 97.25           H  
ATOM    569  O   LEU A  42      -2.359  12.273  11.277  1.00 97.25           O  
ATOM    570  CG  LEU A  42      -0.944  16.520  12.290  1.00 97.25           C  
ATOM    571  HG  LEU A  42      -0.980  16.332  13.363  1.00 97.25           H  
ATOM    572  CD1 LEU A  42       0.466  16.980  11.936  1.00 97.25           C  
ATOM    573 HD11 LEU A  42       1.189  16.247  12.293  1.00 97.25           H  
ATOM    574 HD12 LEU A  42       0.651  17.937  12.423  1.00 97.25           H  
ATOM    575 HD13 LEU A  42       0.563  17.095  10.856  1.00 97.25           H  
ATOM    576  CD2 LEU A  42      -1.903  17.659  11.952  1.00 97.25           C  
ATOM    577 HD21 LEU A  42      -2.904  17.391  12.292  1.00 97.25           H  
ATOM    578 HD22 LEU A  42      -1.923  17.840  10.877  1.00 97.25           H  
ATOM    579 HD23 LEU A  42      -1.603  18.572  12.466  1.00 97.25           H  
ATOM    580  N   LEU A  43      -3.617  13.532   9.906  1.00 98.12           N  
ATOM    581  H   LEU A  43      -4.003  14.453   9.759  1.00 98.12           H  
ATOM    582  CA  LEU A  43      -3.920  12.514   8.911  1.00 98.12           C  
ATOM    583  HA  LEU A  43      -3.379  11.594   9.132  1.00 98.12           H  
ATOM    584  C   LEU A  43      -3.474  13.031   7.547  1.00 98.12           C  
ATOM    585  CB  LEU A  43      -5.429  12.232   8.982  1.00 98.12           C  
ATOM    586  HB2 LEU A  43      -5.965  13.173   8.862  1.00 98.12           H  
ATOM    587  HB3 LEU A  43      -5.659  11.850   9.977  1.00 98.12           H  
ATOM    588  O   LEU A  43      -4.014  14.019   7.061  1.00 98.12           O  
ATOM    589  CG  LEU A  43      -5.954  11.241   7.932  1.00 98.12           C  
ATOM    590  HG  LEU A  43      -5.788  11.635   6.930  1.00 98.12           H  
ATOM    591  CD1 LEU A  43      -5.283   9.875   8.043  1.00 98.12           C  
ATOM    592 HD11 LEU A  43      -5.843   9.141   7.463  1.00 98.12           H  
ATOM    593 HD12 LEU A  43      -4.265   9.928   7.655  1.00 98.12           H  
ATOM    594 HD13 LEU A  43      -5.261   9.548   9.082  1.00 98.12           H  
ATOM    595  CD2 LEU A  43      -7.457  11.076   8.138  1.00 98.12           C  
ATOM    596 HD21 LEU A  43      -7.850  10.345   7.431  1.00 98.12           H  
ATOM    597 HD22 LEU A  43      -7.660  10.730   9.151  1.00 98.12           H  
ATOM    598 HD23 LEU A  43      -7.951  12.035   7.979  1.00 98.12           H  
ATOM    599  N   ALA A  44      -2.485  12.390   6.932  1.00 98.62           N  
ATOM    600  H   ALA A  44      -2.128  11.541   7.346  1.00 98.62           H  
ATOM    601  CA  ALA A  44      -2.063  12.709   5.574  1.00 98.62           C  
ATOM    602  HA  ALA A  44      -2.355  13.731   5.331  1.00 98.62           H  
ATOM    603  C   ALA A  44      -2.746  11.784   4.571  1.00 98.62           C  
ATOM    604  CB  ALA A  44      -0.539  12.636   5.446  1.00 98.62           C  
ATOM    605  HB1 ALA A  44      -0.260  12.736   4.397  1.00 98.62           H  
ATOM    606  HB2 ALA A  44      -0.176  11.679   5.822  1.00 98.62           H  
ATOM    607  HB3 ALA A  44      -0.074  13.457   5.992  1.00 98.62           H  
ATOM    608  O   ALA A  44      -2.883  10.581   4.794  1.00 98.62           O  
ATOM    609  N   THR A  45      -3.106  12.348   3.429  1.00 98.44           N  
ATOM    610  H   THR A  45      -2.974  13.345   3.331  1.00 98.44           H  
ATOM    611  CA  THR A  45      -3.517  11.613   2.236  1.00 98.44           C  
ATOM    612  HA  THR A  45      -3.334  10.549   2.387  1.00 98.44           H  
ATOM    613  C   THR A  45      -2.665  12.063   1.065  1.00 98.44           C  
ATOM    614  CB  THR A  45      -5.007  11.788   1.931  1.00 98.44           C  
ATOM    615  HB  THR A  45      -5.255  11.226   1.030  1.00 98.44           H  
ATOM    616  O   THR A  45      -2.277  13.230   0.998  1.00 98.44           O  
ATOM    617  CG2 THR A  45      -5.877  11.286   3.078  1.00 98.44           C  
ATOM    618 HG21 THR A  45      -6.903  11.204   2.720  1.00 98.44           H  
ATOM    619 HG22 THR A  45      -5.829  11.966   3.928  1.00 98.44           H  
ATOM    620 HG23 THR A  45      -5.530  10.302   3.395  1.00 98.44           H  
ATOM    621  OG1 THR A  45      -5.326  13.142   1.739  1.00 98.44           O  
ATOM    622  HG1 THR A  45      -4.780  13.665   2.331  1.00 98.44           H  
ATOM    623  N   GLY A  46      -2.343  11.130   0.180  1.00 98.31           N  
ATOM    624  H   GLY A  46      -2.739  10.208   0.295  1.00 98.31           H  
ATOM    625  CA  GLY A  46      -1.718  11.412  -1.106  1.00 98.31           C  
ATOM    626  HA2 GLY A  46      -0.760  10.898  -1.185  1.00 98.31           H  
ATOM    627  HA3 GLY A  46      -1.549  12.482  -1.222  1.00 98.31           H  
ATOM    628  C   GLY A  46      -2.624  10.929  -2.225  1.00 98.31           C  
ATOM    629  O   GLY A  46      -3.380   9.975  -2.025  1.00 98.31           O  
ATOM    630  N   ASP A  47      -2.551  11.576  -3.380  1.00 97.62           N  
ATOM    631  H   ASP A  47      -1.965  12.394  -3.459  1.00 97.62           H  
ATOM    632  CA  ASP A  47      -3.333  11.205  -4.554  1.00 97.62           C  
ATOM    633  HA  ASP A  47      -3.871  10.281  -4.342  1.00 97.62           H  
ATOM    634  C   ASP A  47      -2.471  10.883  -5.782  1.00 97.62           C  
ATOM    635  CB  ASP A  47      -4.410  12.270  -4.814  1.00 97.62           C  
ATOM    636  HB2 ASP A  47      -5.020  12.364  -3.915  1.00 97.62           H  
ATOM    637  HB3 ASP A  47      -5.071  11.926  -5.610  1.00 97.62           H  
ATOM    638  O   ASP A  47      -1.237  11.001  -5.796  1.00 97.62           O  
ATOM    639  CG  ASP A  47      -3.871  13.648  -5.194  1.00 97.62           C  
ATOM    640  OD1 ASP A  47      -2.766  13.755  -5.766  1.00 97.62           O  
ATOM    641  OD2 ASP A  47      -4.600  14.628  -4.935  1.00 97.62           O  
ATOM    642  N   LYS A  48      -3.154  10.427  -6.834  1.00 96.50           N  
ATOM    643  H   LYS A  48      -4.152  10.318  -6.726  1.00 96.50           H  
ATOM    644  CA  LYS A  48      -2.551  10.153  -8.138  1.00 96.50           C  
ATOM    645  HA  LYS A  48      -1.667   9.529  -8.004  1.00 96.50           H  
ATOM    646  C   LYS A  48      -2.048  11.400  -8.858  1.00 96.50           C  
ATOM    647  CB  LYS A  48      -3.554   9.428  -9.028  1.00 96.50           C  
ATOM    648  HB2 LYS A  48      -4.507   9.953  -8.969  1.00 96.50           H  
ATOM    649  HB3 LYS A  48      -3.196   9.490 -10.056  1.00 96.50           H  
ATOM    650  O   LYS A  48      -1.191  11.254  -9.717  1.00 96.50           O  
ATOM    651  CG  LYS A  48      -3.756   7.950  -8.666  1.00 96.50           C  
ATOM    652  HG2 LYS A  48      -2.789   7.458  -8.557  1.00 96.50           H  
ATOM    653  HG3 LYS A  48      -4.323   7.858  -7.739  1.00 96.50           H  
ATOM    654  CD  LYS A  48      -4.521   7.316  -9.830  1.00 96.50           C  
ATOM    655  HD2 LYS A  48      -5.479   7.825  -9.933  1.00 96.50           H  
ATOM    656  HD3 LYS A  48      -3.958   7.484 -10.748  1.00 96.50           H  
ATOM    657  CE  LYS A  48      -4.776   5.822  -9.698  1.00 96.50           C  
ATOM    658  HE2 LYS A  48      -5.356   5.639  -8.793  1.00 96.50           H  
ATOM    659  HE3 LYS A  48      -3.816   5.311  -9.623  1.00 96.50           H  
ATOM    660  NZ  LYS A  48      -5.514   5.371 -10.906  1.00 96.50           N  
ATOM    661  HZ1 LYS A  48      -6.415   5.823 -10.964  1.00 96.50           H  
ATOM    662  HZ2 LYS A  48      -5.078   5.685 -11.761  1.00 96.50           H  
ATOM    663  HZ3 LYS A  48      -5.631   4.369 -10.967  1.00 96.50           H  
ATOM    664  N   GLY A  49      -2.549  12.581  -8.512  1.00 96.56           N  
ATOM    665  H   GLY A  49      -3.258  12.609  -7.793  1.00 96.56           H  
ATOM    666  CA  GLY A  49      -2.106  13.868  -9.038  1.00 96.56           C  
ATOM    667  HA2 GLY A  49      -2.915  14.588  -8.921  1.00 96.56           H  
ATOM    668  HA3 GLY A  49      -1.869  13.771 -10.098  1.00 96.56           H  
ATOM    669  C   GLY A  49      -0.880  14.438  -8.330  1.00 96.56           C  
ATOM    670  O   GLY A  49      -0.499  15.566  -8.623  1.00 96.56           O  
ATOM    671  N   GLY A  50      -0.271  13.711  -7.389  1.00 97.94           N  
ATOM    672  H   GLY A  50      -0.714  12.853  -7.092  1.00 97.94           H  
ATOM    673  CA  GLY A  50       0.945  14.145  -6.706  1.00 97.94           C  
ATOM    674  HA2 GLY A  50       1.452  13.266  -6.308  1.00 97.94           H  
ATOM    675  HA3 GLY A  50       1.612  14.612  -7.430  1.00 97.94           H  
ATOM    676  C   GLY A  50       0.727  15.122  -5.553  1.00 97.94           C  
ATOM    677  O   GLY A  50       1.702  15.664  -5.020  1.00 97.94           O  
ATOM    678  N   ARG A  51      -0.522  15.356  -5.137  1.00 97.81           N  
ATOM    679  H   ARG A  51      -1.269  14.815  -5.548  1.00 97.81           H  
ATOM    680  CA  ARG A  51      -0.859  16.279  -4.048  1.00 97.81           C  
ATOM    681  HA  ARG A  51      -0.079  17.036  -3.975  1.00 97.81           H  
ATOM    682  C   ARG A  51      -0.930  15.540  -2.724  1.00 97.81           C  
ATOM    683  CB  ARG A  51      -2.185  17.001  -4.310  1.00 97.81           C  
ATOM    684  HB2 ARG A  51      -2.975  16.251  -4.276  1.00 97.81           H  
ATOM    685  HB3 ARG A  51      -2.373  17.705  -3.499  1.00 97.81           H  
ATOM    686  O   ARG A  51      -1.450  14.431  -2.627  1.00 97.81           O  
ATOM    687  CG  ARG A  51      -2.220  17.770  -5.641  1.00 97.81           C  
ATOM    688  HG2 ARG A  51      -1.875  17.135  -6.457  1.00 97.81           H  
ATOM    689  HG3 ARG A  51      -1.552  18.626  -5.547  1.00 97.81           H  
ATOM    690  CD  ARG A  51      -3.616  18.289  -6.004  1.00 97.81           C  
ATOM    691  HD2 ARG A  51      -3.567  18.759  -6.986  1.00 97.81           H  
ATOM    692  HD3 ARG A  51      -3.926  19.031  -5.267  1.00 97.81           H  
ATOM    693  NE  ARG A  51      -4.579  17.185  -6.024  1.00 97.81           N  
ATOM    694  HE  ARG A  51      -4.274  16.306  -5.631  1.00 97.81           H  
ATOM    695  NH1 ARG A  51      -6.456  18.104  -7.033  1.00 97.81           N  
ATOM    696 HH11 ARG A  51      -7.332  17.828  -7.453  1.00 97.81           H  
ATOM    697 HH12 ARG A  51      -5.958  18.938  -7.309  1.00 97.81           H  
ATOM    698  NH2 ARG A  51      -6.450  16.038  -6.277  1.00 97.81           N  
ATOM    699 HH21 ARG A  51      -5.952  15.287  -5.821  1.00 97.81           H  
ATOM    700 HH22 ARG A  51      -7.296  15.879  -6.806  1.00 97.81           H  
ATOM    701  CZ  ARG A  51      -5.816  17.138  -6.448  1.00 97.81           C  
ATOM    702  N   VAL A  52      -0.443  16.202  -1.681  1.00 98.44           N  
ATOM    703  H   VAL A  52      -0.063  17.123  -1.848  1.00 98.44           H  
ATOM    704  CA  VAL A  52      -0.623  15.778  -0.295  1.00 98.44           C  
ATOM    705  HA  VAL A  52      -1.030  14.767  -0.281  1.00 98.44           H  
ATOM    706  C   VAL A  52      -1.619  16.711   0.369  1.00 98.44           C  
ATOM    707  CB  VAL A  52       0.705  15.754   0.476  1.00 98.44           C  
ATOM    708  HB  VAL A  52       1.173  16.736   0.400  1.00 98.44           H  
ATOM    709  O   VAL A  52      -1.428  17.928   0.375  1.00 98.44           O  
ATOM    710  CG1 VAL A  52       0.512  15.401   1.958  1.00 98.44           C  
ATOM    711 HG11 VAL A  52      -0.050  16.194   2.452  1.00 98.44           H  
ATOM    712 HG12 VAL A  52      -0.033  14.462   2.051  1.00 98.44           H  
ATOM    713 HG13 VAL A  52       1.481  15.310   2.449  1.00 98.44           H  
ATOM    714  CG2 VAL A  52       1.661  14.711  -0.100  1.00 98.44           C  
ATOM    715 HG21 VAL A  52       1.809  14.904  -1.163  1.00 98.44           H  
ATOM    716 HG22 VAL A  52       1.234  13.718   0.036  1.00 98.44           H  
ATOM    717 HG23 VAL A  52       2.627  14.771   0.402  1.00 98.44           H  
ATOM    718  N   VAL A  53      -2.648  16.135   0.982  1.00 97.94           N  
ATOM    719  H   VAL A  53      -2.727  15.129   0.921  1.00 97.94           H  
ATOM    720  CA  VAL A  53      -3.578  16.851   1.858  1.00 97.94           C  
ATOM    721  HA  VAL A  53      -3.338  17.914   1.847  1.00 97.94           H  
ATOM    722  C   VAL A  53      -3.390  16.333   3.273  1.00 97.94           C  
ATOM    723  CB  VAL A  53      -5.042  16.716   1.404  1.00 97.94           C  
ATOM    724  HB  VAL A  53      -5.362  15.679   1.509  1.00 97.94           H  
ATOM    725  O   VAL A  53      -3.516  15.135   3.528  1.00 97.94           O  
ATOM    726  CG1 VAL A  53      -5.954  17.593   2.273  1.00 97.94           C  
ATOM    727 HG11 VAL A  53      -5.936  17.252   3.309  1.00 97.94           H  
ATOM    728 HG12 VAL A  53      -6.979  17.529   1.909  1.00 97.94           H  
ATOM    729 HG13 VAL A  53      -5.630  18.633   2.233  1.00 97.94           H  
ATOM    730  CG2 VAL A  53      -5.236  17.127  -0.059  1.00 97.94           C  
ATOM    731 HG21 VAL A  53      -6.282  17.003  -0.340  1.00 97.94           H  
ATOM    732 HG22 VAL A  53      -4.957  18.173  -0.190  1.00 97.94           H  
ATOM    733 HG23 VAL A  53      -4.635  16.500  -0.717  1.00 97.94           H  
ATOM    734  N   ILE A  54      -3.082  17.241   4.193  1.00 98.00           N  
ATOM    735  H   ILE A  54      -3.048  18.208   3.903  1.00 98.00           H  
ATOM    736  CA  ILE A  54      -2.969  16.965   5.622  1.00 98.00           C  
ATOM    737  HA  ILE A  54      -2.934  15.887   5.777  1.00 98.00           H  
ATOM    738  C   ILE A  54      -4.217  17.507   6.299  1.00 98.00           C  
ATOM    739  CB  ILE A  54      -1.686  17.568   6.232  1.00 98.00           C  
ATOM    740  HB  ILE A  54      -1.729  18.652   6.128  1.00 98.00           H  
ATOM    741  O   ILE A  54      -4.564  18.677   6.133  1.00 98.00           O  
ATOM    742  CG1 ILE A  54      -0.434  17.051   5.491  1.00 98.00           C  
ATOM    743 HG12 ILE A  54      -0.549  17.225   4.421  1.00 98.00           H  
ATOM    744 HG13 ILE A  54      -0.328  15.978   5.651  1.00 98.00           H  
ATOM    745  CG2 ILE A  54      -1.608  17.219   7.734  1.00 98.00           C  
ATOM    746 HG21 ILE A  54      -2.472  17.611   8.270  1.00 98.00           H  
ATOM    747 HG22 ILE A  54      -1.578  16.138   7.867  1.00 98.00           H  
ATOM    748 HG23 ILE A  54      -0.725  17.665   8.192  1.00 98.00           H  
ATOM    749  CD1 ILE A  54       0.860  17.756   5.904  1.00 98.00           C  
ATOM    750 HD11 ILE A  54       1.099  17.566   6.950  1.00 98.00           H  
ATOM    751 HD12 ILE A  54       1.682  17.379   5.294  1.00 98.00           H  
ATOM    752 HD13 ILE A  54       0.760  18.829   5.743  1.00 98.00           H  
ATOM    753  N   PHE A  55      -4.849  16.669   7.103  1.00 97.31           N  
ATOM    754  H   PHE A  55      -4.509  15.719   7.162  1.00 97.31           H  
ATOM    755  CA  PHE A  55      -5.950  17.027   7.974  1.00 97.31           C  
ATOM    756  HA  PHE A  55      -6.272  18.035   7.713  1.00 97.31           H  
ATOM    757  C   PHE A  55      -5.489  17.025   9.432  1.00 97.31           C  
ATOM    758  CB  PHE A  55      -7.130  16.076   7.753  1.00 97.31           C  
ATOM    759  HB2 PHE A  55      -7.977  16.470   8.315  1.00 97.31           H  
ATOM    760  HB3 PHE A  55      -6.885  15.094   8.157  1.00 97.31           H  
ATOM    761  O   PHE A  55      -4.670  16.191   9.813  1.00 97.31           O  
ATOM    762  CG  PHE A  55      -7.575  15.920   6.315  1.00 97.31           C  
ATOM    763  CD1 PHE A  55      -8.571  16.768   5.796  1.00 97.31           C  
ATOM    764  HD1 PHE A  55      -9.003  17.536   6.421  1.00 97.31           H  
ATOM    765  CD2 PHE A  55      -7.006  14.926   5.496  1.00 97.31           C  
ATOM    766  HD2 PHE A  55      -6.241  14.271   5.886  1.00 97.31           H  
ATOM    767  CE1 PHE A  55      -9.000  16.618   4.466  1.00 97.31           C  
ATOM    768  HE1 PHE A  55      -9.764  17.267   4.062  1.00 97.31           H  
ATOM    769  CE2 PHE A  55      -7.425  14.790   4.163  1.00 97.31           C  
ATOM    770  HE2 PHE A  55      -6.980  14.038   3.528  1.00 97.31           H  
ATOM    771  CZ  PHE A  55      -8.425  15.630   3.649  1.00 97.31           C  
ATOM    772  HZ  PHE A  55      -8.740  15.520   2.622  1.00 97.31           H  
ATOM    773  N   GLN A  56      -6.029  17.924  10.249  1.00 95.75           N  
ATOM    774  H   GLN A  56      -6.713  18.562   9.868  1.00 95.75           H  
ATOM    775  CA  GLN A  56      -5.769  18.011  11.682  1.00 95.75           C  
ATOM    776  HA  GLN A  56      -5.068  17.224  11.962  1.00 95.75           H  
ATOM    777  C   GLN A  56      -7.054  17.790  12.471  1.00 95.75           C  
ATOM    778  CB  GLN A  56      -5.120  19.360  12.013  1.00 95.75           C  
ATOM    779  HB2 GLN A  56      -4.184  19.437  11.460  1.00 95.75           H  
ATOM    780  HB3 GLN A  56      -5.786  20.162  11.693  1.00 95.75           H  
ATOM    781  O   GLN A  56      -8.098  18.340  12.125  1.00 95.75           O  
ATOM    782  CG  GLN A  56      -4.798  19.538  13.504  1.00 95.75           C  
ATOM    783  HG2 GLN A  56      -4.165  18.718  13.843  1.00 95.75           H  
ATOM    784  HG3 GLN A  56      -5.720  19.528  14.087  1.00 95.75           H  
ATOM    785  CD  GLN A  56      -4.106  20.869  13.769  1.00 95.75           C  
ATOM    786  NE2 GLN A  56      -3.029  20.897  14.524  1.00 95.75           N  
ATOM    787 HE21 GLN A  56      -2.571  21.796  14.569  1.00 95.75           H  
ATOM    788 HE22 GLN A  56      -2.603  20.044  14.858  1.00 95.75           H  
ATOM    789  OE1 GLN A  56      -4.521  21.914  13.305  1.00 95.75           O  
ATOM    790  N   GLN A  57      -6.959  16.998  13.534  1.00 93.94           N  
ATOM    791  H   GLN A  57      -6.070  16.556  13.721  1.00 93.94           H  
ATOM    792  CA  GLN A  57      -8.053  16.737  14.457  1.00 93.94           C  
ATOM    793  HA  GLN A  57      -8.900  16.351  13.891  1.00 93.94           H  
ATOM    794  C   GLN A  57      -8.463  18.023  15.175  1.00 93.94           C  
ATOM    795  CB  GLN A  57      -7.617  15.677  15.470  1.00 93.94           C  
ATOM    796  HB2 GLN A  57      -7.103  14.868  14.952  1.00 93.94           H  
ATOM    797  HB3 GLN A  57      -6.915  16.128  16.172  1.00 93.94           H  
ATOM    798  O   GLN A  57      -7.623  18.768  15.690  1.00 93.94           O  
ATOM    799  CG  GLN A  57      -8.808  15.074  16.229  1.00 93.94           C  
ATOM    800  HG2 GLN A  57      -9.381  15.856  16.727  1.00 93.94           H  
ATOM    801  HG3 GLN A  57      -9.462  14.569  15.518  1.00 93.94           H  
ATOM    802  CD  GLN A  57      -8.349  14.077  17.287  1.00 93.94           C  
ATOM    803  NE2 GLN A  57      -9.176  13.133  17.663  1.00 93.94           N  
ATOM    804 HE21 GLN A  57     -10.054  13.033  17.174  1.00 93.94           H  
ATOM    805 HE22 GLN A  57      -8.847  12.434  18.312  1.00 93.94           H  
ATOM    806  OE1 GLN A  57      -7.252  14.165  17.820  1.00 93.94           O  
ATOM    807  N   GLU A  58      -9.761  18.267  15.244  1.00 88.50           N  
ATOM    808  H   GLU A  58     -10.411  17.603  14.848  1.00 88.50           H  
ATOM    809  CA  GLU A  58     -10.300  19.487  15.823  1.00 88.50           C  
ATOM    810  HA  GLU A  58      -9.718  20.324  15.437  1.00 88.50           H  
ATOM    811  C   GLU A  58     -10.169  19.467  17.358  1.00 88.50           C  
ATOM    812  CB  GLU A  58     -11.730  19.637  15.308  1.00 88.50           C  
ATOM    813  HB2 GLU A  58     -12.403  19.031  15.915  1.00 88.50           H  
ATOM    814  HB3 GLU A  58     -11.764  19.258  14.287  1.00 88.50           H  
ATOM    815  O   GLU A  58     -10.670  18.574  18.042  1.00 88.50           O  
ATOM    816  CG  GLU A  58     -12.206  21.092  15.261  1.00 88.50           C  
ATOM    817  HG2 GLU A  58     -11.444  21.699  14.772  1.00 88.50           H  
ATOM    818  HG3 GLU A  58     -12.341  21.458  16.279  1.00 88.50           H  
ATOM    819  CD  GLU A  58     -13.522  21.183  14.481  1.00 88.50           C  
ATOM    820  OE1 GLU A  58     -13.704  22.180  13.746  1.00 88.50           O  
ATOM    821  OE2 GLU A  58     -14.286  20.205  14.557  1.00 88.50           O  
ATOM    822  N   GLN A  59      -9.431  20.429  17.926  1.00 74.75           N  
ATOM    823  H   GLN A  59      -9.026  21.138  17.331  1.00 74.75           H  
ATOM    824  CA  GLN A  59      -9.030  20.369  19.339  1.00 74.75           C  
ATOM    825  HA  GLN A  59      -8.634  19.373  19.537  1.00 74.75           H  
ATOM    826  C   GLN A  59     -10.187  20.575  20.317  1.00 74.75           C  
ATOM    827  CB  GLN A  59      -7.931  21.389  19.654  1.00 74.75           C  
ATOM    828  HB2 GLN A  59      -8.260  22.390  19.375  1.00 74.75           H  
ATOM    829  HB3 GLN A  59      -7.771  21.371  20.732  1.00 74.75           H  
ATOM    830  O   GLN A  59     -10.241  19.884  21.334  1.00 74.75           O  
ATOM    831  CG  GLN A  59      -6.598  21.073  18.964  1.00 74.75           C  
ATOM    832  HG2 GLN A  59      -6.368  20.015  19.090  1.00 74.75           H  
ATOM    833  HG3 GLN A  59      -6.682  21.280  17.897  1.00 74.75           H  
ATOM    834  CD  GLN A  59      -5.438  21.882  19.541  1.00 74.75           C  
ATOM    835  NE2 GLN A  59      -4.249  21.736  19.003  1.00 74.75           N  
ATOM    836 HE21 GLN A  59      -3.534  22.342  19.381  1.00 74.75           H  
ATOM    837 HE22 GLN A  59      -4.140  21.268  18.115  1.00 74.75           H  
ATOM    838  OE1 GLN A  59      -5.551  22.620  20.504  1.00 74.75           O  
ATOM    839  N   GLU A  60     -11.117  21.484  20.013  1.00 70.00           N  
ATOM    840  H   GLU A  60     -11.020  22.025  19.166  1.00 70.00           H  
ATOM    841  CA  GLU A  60     -12.303  21.733  20.850  1.00 70.00           C  
ATOM    842  HA  GLU A  60     -11.991  22.070  21.839  1.00 70.00           H  
ATOM    843  C   GLU A  60     -13.130  20.451  21.039  1.00 70.00           C  
ATOM    844  CB  GLU A  60     -13.172  22.827  20.208  1.00 70.00           C  
ATOM    845  HB2 GLU A  60     -13.487  22.503  19.217  1.00 70.00           H  
ATOM    846  HB3 GLU A  60     -14.056  22.961  20.832  1.00 70.00           H  
ATOM    847  O   GLU A  60     -13.677  20.182  22.112  1.00 70.00           O  
ATOM    848  CG  GLU A  60     -12.435  24.174  20.096  1.00 70.00           C  
ATOM    849  HG2 GLU A  60     -12.010  24.412  21.071  1.00 70.00           H  
ATOM    850  HG3 GLU A  60     -11.612  24.069  19.389  1.00 70.00           H  
ATOM    851  CD  GLU A  60     -13.338  25.336  19.647  1.00 70.00           C  
ATOM    852  OE1 GLU A  60     -12.851  26.486  19.726  1.00 70.00           O  
ATOM    853  OE2 GLU A  60     -14.502  25.082  19.267  1.00 70.00           O  
ATOM    854  N   ASN A  61     -13.120  19.606  20.009  1.00 63.06           N  
ATOM    855  H   ASN A  61     -12.627  19.894  19.177  1.00 63.06           H  
ATOM    856  CA  ASN A  61     -13.835  18.347  19.943  1.00 63.06           C  
ATOM    857  HA  ASN A  61     -14.762  18.436  20.509  1.00 63.06           H  
ATOM    858  C   ASN A  61     -13.088  17.163  20.575  1.00 63.06           C  
ATOM    859  CB  ASN A  61     -14.184  18.130  18.465  1.00 63.06           C  
ATOM    860  HB2 ASN A  61     -14.440  17.081  18.313  1.00 63.06           H  
ATOM    861  HB3 ASN A  61     -13.327  18.347  17.827  1.00 63.06           H  
ATOM    862  O   ASN A  61     -13.713  16.149  20.867  1.00 63.06           O  
ATOM    863  CG  ASN A  61     -15.381  18.956  18.023  1.00 63.06           C  
ATOM    864  ND2 ASN A  61     -15.564  19.185  16.754  1.00 63.06           N  
ATOM    865 HD21 ASN A  61     -16.428  19.588  16.419  1.00 63.06           H  
ATOM    866 HD22 ASN A  61     -14.885  19.049  16.019  1.00 63.06           H  
ATOM    867  OD1 ASN A  61     -16.232  19.311  18.828  1.00 63.06           O  
ATOM    868  N   LYS A  62     -11.792  17.272  20.903  1.00 63.41           N  
ATOM    869  H   LYS A  62     -11.306  18.120  20.648  1.00 63.41           H  
ATOM    870  CA  LYS A  62     -11.070  16.191  21.614  1.00 63.41           C  
ATOM    871  HA  LYS A  62     -11.125  15.281  21.016  1.00 63.41           H  
ATOM    872  C   LYS A  62     -11.710  15.856  22.966  1.00 63.41           C  
ATOM    873  CB  LYS A  62      -9.593  16.560  21.817  1.00 63.41           C  
ATOM    874  HB2 LYS A  62      -9.518  17.562  22.239  1.00 63.41           H  
ATOM    875  HB3 LYS A  62      -9.157  15.861  22.530  1.00 63.41           H  
ATOM    876  O   LYS A  62     -11.750  14.693  23.378  1.00 63.41           O  
ATOM    877  CG  LYS A  62      -8.782  16.472  20.518  1.00 63.41           C  
ATOM    878  HG2 LYS A  62      -8.830  15.453  20.134  1.00 63.41           H  
ATOM    879  HG3 LYS A  62      -9.205  17.146  19.774  1.00 63.41           H  
ATOM    880  CD  LYS A  62      -7.316  16.849  20.776  1.00 63.41           C  
ATOM    881  HD2 LYS A  62      -6.892  16.179  21.524  1.00 63.41           H  
ATOM    882  HD3 LYS A  62      -7.275  17.875  21.143  1.00 63.41           H  
ATOM    883  CE  LYS A  62      -6.518  16.731  19.476  1.00 63.41           C  
ATOM    884  HE2 LYS A  62      -6.502  15.686  19.168  1.00 63.41           H  
ATOM    885  HE3 LYS A  62      -7.040  17.292  18.700  1.00 63.41           H  
ATOM    886  NZ  LYS A  62      -5.130  17.232  19.618  1.00 63.41           N  
ATOM    887  HZ1 LYS A  62      -4.688  17.311  18.714  1.00 63.41           H  
ATOM    888  HZ2 LYS A  62      -5.081  18.127  20.084  1.00 63.41           H  
ATOM    889  HZ3 LYS A  62      -4.516  16.591  20.100  1.00 63.41           H  
ATOM    890  N   ILE A  63     -12.224  16.878  23.656  1.00 64.50           N  
ATOM    891  H   ILE A  63     -12.170  17.793  23.232  1.00 64.50           H  
ATOM    892  CA  ILE A  63     -12.874  16.729  24.965  1.00 64.50           C  
ATOM    893  HA  ILE A  63     -12.272  16.059  25.577  1.00 64.50           H  
ATOM    894  C   ILE A  63     -14.254  16.080  24.800  1.00 64.50           C  
ATOM    895  CB  ILE A  63     -12.968  18.092  25.693  1.00 64.50           C  
ATOM    896  HB  ILE A  63     -13.611  18.751  25.109  1.00 64.50           H  
ATOM    897  O   ILE A  63     -14.620  15.195  25.576  1.00 64.50           O  
ATOM    898  CG1 ILE A  63     -11.575  18.758  25.818  1.00 64.50           C  
ATOM    899 HG12 ILE A  63     -11.113  18.831  24.834  1.00 64.50           H  
ATOM    900 HG13 ILE A  63     -10.931  18.142  26.446  1.00 64.50           H  
ATOM    901  CG2 ILE A  63     -13.598  17.902  27.088  1.00 64.50           C  
ATOM    902 HG21 ILE A  63     -13.707  18.863  27.591  1.00 64.50           H  
ATOM    903 HG22 ILE A  63     -14.596  17.472  27.005  1.00 64.50           H  
ATOM    904 HG23 ILE A  63     -12.976  17.245  27.696  1.00 64.50           H  
ATOM    905  CD1 ILE A  63     -11.607  20.184  26.383  1.00 64.50           C  
ATOM    906 HD11 ILE A  63     -10.611  20.620  26.311  1.00 64.50           H  
ATOM    907 HD12 ILE A  63     -11.904  20.179  27.432  1.00 64.50           H  
ATOM    908 HD13 ILE A  63     -12.301  20.796  25.806  1.00 64.50           H  
ATOM    909  N   GLN A  64     -15.008  16.482  23.775  1.00 67.06           N  
ATOM    910  H   GLN A  64     -14.612  17.119  23.098  1.00 67.06           H  
ATOM    911  CA  GLN A  64     -16.310  15.900  23.473  1.00 67.06           C  
ATOM    912  HA  GLN A  64     -16.853  15.740  24.404  1.00 67.06           H  
ATOM    913  C   GLN A  64     -16.123  14.541  22.794  1.00 67.06           C  
ATOM    914  CB  GLN A  64     -17.140  16.856  22.607  1.00 67.06           C  
ATOM    915  HB2 GLN A  64     -16.587  17.099  21.700  1.00 67.06           H  
ATOM    916  HB3 GLN A  64     -18.059  16.341  22.328  1.00 67.06           H  
ATOM    917  O   GLN A  64     -15.854  14.446  21.603  1.00 67.06           O  
ATOM    918  CG  GLN A  64     -17.497  18.163  23.334  1.00 67.06           C  
ATOM    919  HG2 GLN A  64     -16.592  18.755  23.467  1.00 67.06           H  
ATOM    920  HG3 GLN A  64     -17.908  17.934  24.317  1.00 67.06           H  
ATOM    921  CD  GLN A  64     -18.524  19.002  22.575  1.00 67.06           C  
ATOM    922  NE2 GLN A  64     -18.664  20.265  22.906  1.00 67.06           N  
ATOM    923 HE21 GLN A  64     -19.241  20.799  22.271  1.00 67.06           H  
ATOM    924 HE22 GLN A  64     -17.976  20.710  23.495  1.00 67.06           H  
ATOM    925  OE1 GLN A  64     -19.262  18.538  21.721  1.00 67.06           O  
ATOM    926  N   SER A  65     -16.321  13.455  23.546  1.00 68.75           N  
ATOM    927  H   SER A  65     -16.553  13.581  24.520  1.00 68.75           H  
ATOM    928  CA  SER A  65     -16.161  12.079  23.044  1.00 68.75           C  
ATOM    929  HA  SER A  65     -15.103  11.896  22.856  1.00 68.75           H  
ATOM    930  C   SER A  65     -16.899  11.793  21.731  1.00 68.75           C  
ATOM    931  CB  SER A  65     -16.645  11.085  24.100  1.00 68.75           C  
ATOM    932  HB2 SER A  65     -16.521  10.075  23.708  1.00 68.75           H  
ATOM    933  HB3 SER A  65     -16.046  11.190  25.005  1.00 68.75           H  
ATOM    934  O   SER A  65     -16.490  10.921  20.973  1.00 68.75           O  
ATOM    935  OG  SER A  65     -18.007  11.322  24.401  1.00 68.75           O  
ATOM    936  HG  SER A  65     -18.367  10.592  24.910  1.00 68.75           H  
ATOM    937  N   HIS A  66     -17.967  12.538  21.441  1.00 71.69           N  
ATOM    938  H   HIS A  66     -18.239  13.232  22.122  1.00 71.69           H  
ATOM    939  CA  HIS A  66     -18.799  12.354  20.261  1.00 71.69           C  
ATOM    940  HA  HIS A  66     -18.865  11.285  20.060  1.00 71.69           H  
ATOM    941  C   HIS A  66     -18.285  13.009  18.971  1.00 71.69           C  
ATOM    942  CB  HIS A  66     -20.203  12.870  20.568  1.00 71.69           C  
ATOM    943  HB2 HIS A  66     -20.840  12.633  19.717  1.00 71.69           H  
ATOM    944  HB3 HIS A  66     -20.160  13.953  20.688  1.00 71.69           H  
ATOM    945  O   HIS A  66     -18.884  12.740  17.929  1.00 71.69           O  
ATOM    946  CG  HIS A  66     -20.848  12.270  21.785  1.00 71.69           C  
ATOM    947  CD2 HIS A  66     -21.375  12.964  22.839  1.00 71.69           C  
ATOM    948  HD2 HIS A  66     -21.384  14.037  22.957  1.00 71.69           H  
ATOM    949  ND1 HIS A  66     -21.041  10.929  22.041  1.00 71.69           N  
ATOM    950  HD1 HIS A  66     -20.650  10.148  21.534  1.00 71.69           H  
ATOM    951  CE1 HIS A  66     -21.667  10.819  23.224  1.00 71.69           C  
ATOM    952  HE1 HIS A  66     -21.899   9.889  23.722  1.00 71.69           H  
ATOM    953  NE2 HIS A  66     -21.914  12.038  23.731  1.00 71.69           N  
ATOM    954  N   SER A  67     -17.252  13.852  19.010  1.00 79.06           N  
ATOM    955  H   SER A  67     -16.844  14.100  19.900  1.00 79.06           H  
ATOM    956  CA  SER A  67     -16.724  14.575  17.835  1.00 79.06           C  
ATOM    957  HA  SER A  67     -17.168  14.161  16.930  1.00 79.06           H  
ATOM    958  C   SER A  67     -15.214  14.395  17.644  1.00 79.06           C  
ATOM    959  CB  SER A  67     -17.134  16.054  17.871  1.00 79.06           C  
ATOM    960  HB2 SER A  67     -18.189  16.135  17.612  1.00 79.06           H  
ATOM    961  HB3 SER A  67     -16.567  16.614  17.126  1.00 79.06           H  
ATOM    962  O   SER A  67     -14.588  15.092  16.853  1.00 79.06           O  
ATOM    963  OG  SER A  67     -16.940  16.609  19.160  1.00 79.06           O  
ATOM    964  HG  SER A  67     -16.899  17.563  19.061  1.00 79.06           H  
ATOM    965  N   ARG A  68     -14.598  13.411  18.311  1.00 82.25           N  
ATOM    966  H   ARG A  68     -15.147  12.853  18.949  1.00 82.25           H  
ATOM    967  CA  ARG A  68     -13.155  13.143  18.179  1.00 82.25           C  
ATOM    968  HA  ARG A  68     -12.608  14.054  18.423  1.00 82.25           H  
ATOM    969  C   ARG A  68     -12.737  12.773  16.756  1.00 82.25           C  
ATOM    970  CB  ARG A  68     -12.730  12.032  19.139  1.00 82.25           C  
ATOM    971  HB2 ARG A  68     -13.274  11.116  18.910  1.00 82.25           H  
ATOM    972  HB3 ARG A  68     -11.665  11.847  18.999  1.00 82.25           H  
ATOM    973  O   ARG A  68     -11.614  13.057  16.357  1.00 82.25           O  
ATOM    974  CG  ARG A  68     -12.963  12.421  20.599  1.00 82.25           C  
ATOM    975  HG2 ARG A  68     -12.485  13.378  20.807  1.00 82.25           H  
ATOM    976  HG3 ARG A  68     -14.032  12.499  20.799  1.00 82.25           H  
ATOM    977  CD  ARG A  68     -12.355  11.343  21.486  1.00 82.25           C  
ATOM    978  HD2 ARG A  68     -12.818  10.388  21.238  1.00 82.25           H  
ATOM    979  HD3 ARG A  68     -11.286  11.281  21.281  1.00 82.25           H  
ATOM    980  NE  ARG A  68     -12.552  11.661  22.907  1.00 82.25           N  
ATOM    981  HE  ARG A  68     -12.643  12.641  23.134  1.00 82.25           H  
ATOM    982  NH1 ARG A  68     -12.074   9.563  23.669  1.00 82.25           N  
ATOM    983 HH11 ARG A  68     -11.980   8.880  24.408  1.00 82.25           H  
ATOM    984 HH12 ARG A  68     -11.751   9.353  22.736  1.00 82.25           H  
ATOM    985  NH2 ARG A  68     -12.745  11.153  25.107  1.00 82.25           N  
ATOM    986 HH21 ARG A  68     -12.630  10.499  25.868  1.00 82.25           H  
ATOM    987 HH22 ARG A  68     -12.966  12.124  25.273  1.00 82.25           H  
ATOM    988  CZ  ARG A  68     -12.456  10.791  23.888  1.00 82.25           C  
ATOM    989  N   GLY A  69     -13.622  12.163  15.976  1.00 87.62           N  
ATOM    990  H   GLY A  69     -14.517  11.916  16.373  1.00 87.62           H  
ATOM    991  CA  GLY A  69     -13.390  11.821  14.576  1.00 87.62           C  
ATOM    992  HA2 GLY A  69     -14.122  11.071  14.279  1.00 87.62           H  
ATOM    993  HA3 GLY A  69     -12.394  11.390  14.475  1.00 87.62           H  
ATOM    994  C   GLY A  69     -13.494  13.002  13.607  1.00 87.62           C  
ATOM    995  O   GLY A  69     -13.542  12.764  12.396  1.00 87.62           O  
ATOM    996  N   GLU A  70     -13.602  14.243  14.085  1.00 92.25           N  
ATOM    997  H   GLU A  70     -13.615  14.395  15.083  1.00 92.25           H  
ATOM    998  CA  GLU A  70     -13.657  15.442  13.246  1.00 92.25           C  
ATOM    999  HA  GLU A  70     -14.081  15.167  12.280  1.00 92.25           H  
ATOM   1000  C   GLU A  70     -12.242  15.977  12.983  1.00 92.25           C  
ATOM   1001  CB  GLU A  70     -14.612  16.501  13.828  1.00 92.25           C  
ATOM   1002  HB2 GLU A  70     -14.546  17.398  13.212  1.00 92.25           H  
ATOM   1003  HB3 GLU A  70     -14.315  16.754  14.846  1.00 92.25           H  
ATOM   1004  O   GLU A  70     -11.443  16.224  13.887  1.00 92.25           O  
ATOM   1005  CG  GLU A  70     -16.065  15.982  13.803  1.00 92.25           C  
ATOM   1006  HG2 GLU A  70     -16.120  15.061  14.382  1.00 92.25           H  
ATOM   1007  HG3 GLU A  70     -16.323  15.733  12.774  1.00 92.25           H  
ATOM   1008  CD  GLU A  70     -17.123  16.960  14.348  1.00 92.25           C  
ATOM   1009  OE1 GLU A  70     -18.200  16.465  14.767  1.00 92.25           O  
ATOM   1010  OE2 GLU A  70     -16.900  18.183  14.329  1.00 92.25           O  
ATOM   1011  N   TYR A  71     -11.923  16.119  11.699  1.00 95.00           N  
ATOM   1012  H   TYR A  71     -12.675  15.992  11.036  1.00 95.00           H  
ATOM   1013  CA  TYR A  71     -10.637  16.600  11.198  1.00 95.00           C  
ATOM   1014  HA  TYR A  71     -10.093  17.057  12.025  1.00 95.00           H  
ATOM   1015  C   TYR A  71     -10.877  17.664  10.135  1.00 95.00           C  
ATOM   1016  CB  TYR A  71      -9.757  15.492  10.582  1.00 95.00           C  
ATOM   1017  HB2 TYR A  71      -8.908  16.008  10.134  1.00 95.00           H  
ATOM   1018  HB3 TYR A  71     -10.275  14.984   9.768  1.00 95.00           H  
ATOM   1019  O   TYR A  71     -11.683  17.454   9.227  1.00 95.00           O  
ATOM   1020  CG  TYR A  71      -9.176  14.451  11.510  1.00 95.00           C  
ATOM   1021  CD1 TYR A  71      -7.781  14.407  11.715  1.00 95.00           C  
ATOM   1022  HD1 TYR A  71      -7.128  15.098  11.202  1.00 95.00           H  
ATOM   1023  CD2 TYR A  71     -10.011  13.523  12.158  1.00 95.00           C  
ATOM   1024  HD2 TYR A  71     -11.080  13.545  12.001  1.00 95.00           H  
ATOM   1025  CE1 TYR A  71      -7.229  13.485  12.619  1.00 95.00           C  
ATOM   1026  HE1 TYR A  71      -6.165  13.470  12.806  1.00 95.00           H  
ATOM   1027  CE2 TYR A  71      -9.462  12.608  13.072  1.00 95.00           C  
ATOM   1028  HE2 TYR A  71     -10.101  11.945  13.636  1.00 95.00           H  
ATOM   1029  OH  TYR A  71      -7.567  11.744  14.233  1.00 95.00           O  
ATOM   1030  HH  TYR A  71      -6.625  11.861  14.379  1.00 95.00           H  
ATOM   1031  CZ  TYR A  71      -8.076  12.601  13.318  1.00 95.00           C  
ATOM   1032  N   ASN A  72     -10.119  18.752  10.178  1.00 94.31           N  
ATOM   1033  H   ASN A  72      -9.445  18.823  10.926  1.00 94.31           H  
ATOM   1034  CA  ASN A  72     -10.169  19.838   9.203  1.00 94.31           C  
ATOM   1035  HA  ASN A  72     -11.004  19.678   8.520  1.00 94.31           H  
ATOM   1036  C   ASN A  72      -8.917  19.871   8.337  1.00 94.31           C  
ATOM   1037  CB  ASN A  72     -10.418  21.152   9.951  1.00 94.31           C  
ATOM   1038  HB2 ASN A  72      -9.701  21.253  10.766  1.00 94.31           H  
ATOM   1039  HB3 ASN A  72     -10.297  22.002   9.280  1.00 94.31           H  
ATOM   1040  O   ASN A  72      -7.890  19.316   8.709  1.00 94.31           O  
ATOM   1041  CG  ASN A  72     -11.834  21.189  10.489  1.00 94.31           C  
ATOM   1042  ND2 ASN A  72     -12.005  21.732  11.666  1.00 94.31           N  
ATOM   1043 HD21 ASN A  72     -11.242  22.126  12.198  1.00 94.31           H  
ATOM   1044 HD22 ASN A  72     -12.919  21.760  12.094  1.00 94.31           H  
ATOM   1045  OD1 ASN A  72     -12.758  20.732   9.826  1.00 94.31           O  
ATOM   1046  N   VAL A  73      -9.001  20.497   7.161  1.00 94.56           N  
ATOM   1047  H   VAL A  73      -9.833  21.030   6.950  1.00 94.56           H  
ATOM   1048  CA  VAL A  73      -7.832  20.662   6.288  1.00 94.56           C  
ATOM   1049  HA  VAL A  73      -7.371  19.687   6.127  1.00 94.56           H  
ATOM   1050  C   VAL A  73      -6.824  21.560   6.997  1.00 94.56           C  
ATOM   1051  CB  VAL A  73      -8.205  21.241   4.912  1.00 94.56           C  
ATOM   1052  HB  VAL A  73      -8.684  22.212   5.041  1.00 94.56           H  
ATOM   1053  O   VAL A  73      -7.144  22.683   7.372  1.00 94.56           O  
ATOM   1054  CG1 VAL A  73      -6.962  21.409   4.026  1.00 94.56           C  
ATOM   1055 HG11 VAL A  73      -7.257  21.737   3.029  1.00 94.56           H  
ATOM   1056 HG12 VAL A  73      -6.298  22.166   4.443  1.00 94.56           H  
ATOM   1057 HG13 VAL A  73      -6.425  20.464   3.942  1.00 94.56           H  
ATOM   1058  CG2 VAL A  73      -9.178  20.312   4.175  1.00 94.56           C  
ATOM   1059 HG21 VAL A  73      -8.694  19.353   3.990  1.00 94.56           H  
ATOM   1060 HG22 VAL A  73     -10.087  20.163   4.758  1.00 94.56           H  
ATOM   1061 HG23 VAL A  73      -9.450  20.757   3.218  1.00 94.56           H  
ATOM   1062  N   TYR A  74      -5.616  21.045   7.175  1.00 94.50           N  
ATOM   1063  H   TYR A  74      -5.448  20.107   6.841  1.00 94.50           H  
ATOM   1064  CA  TYR A  74      -4.511  21.723   7.842  1.00 94.50           C  
ATOM   1065  HA  TYR A  74      -4.880  22.573   8.417  1.00 94.50           H  
ATOM   1066  C   TYR A  74      -3.490  22.254   6.836  1.00 94.50           C  
ATOM   1067  CB  TYR A  74      -3.883  20.718   8.806  1.00 94.50           C  
ATOM   1068  HB2 TYR A  74      -3.584  19.824   8.258  1.00 94.50           H  
ATOM   1069  HB3 TYR A  74      -4.653  20.425   9.520  1.00 94.50           H  
ATOM   1070  O   TYR A  74      -3.000  23.370   6.962  1.00 94.50           O  
ATOM   1071  CG  TYR A  74      -2.691  21.247   9.566  1.00 94.50           C  
ATOM   1072  CD1 TYR A  74      -1.403  20.754   9.285  1.00 94.50           C  
ATOM   1073  HD1 TYR A  74      -1.264  20.009   8.515  1.00 94.50           H  
ATOM   1074  CD2 TYR A  74      -2.874  22.227  10.559  1.00 94.50           C  
ATOM   1075  HD2 TYR A  74      -3.862  22.602  10.784  1.00 94.50           H  
ATOM   1076  CE1 TYR A  74      -0.300  21.229  10.015  1.00 94.50           C  
ATOM   1077  HE1 TYR A  74       0.694  20.848   9.830  1.00 94.50           H  
ATOM   1078  CE2 TYR A  74      -1.769  22.712  11.282  1.00 94.50           C  
ATOM   1079  HE2 TYR A  74      -1.904  23.457  12.053  1.00 94.50           H  
ATOM   1080  OH  TYR A  74       0.601  22.621  11.706  1.00 94.50           O  
ATOM   1081  HH  TYR A  74       0.347  23.224  12.408  1.00 94.50           H  
ATOM   1082  CZ  TYR A  74      -0.482  22.209  11.008  1.00 94.50           C  
ATOM   1083  N   SER A  75      -3.180  21.467   5.804  1.00 94.75           N  
ATOM   1084  H   SER A  75      -3.634  20.569   5.728  1.00 94.75           H  
ATOM   1085  CA  SER A  75      -2.303  21.892   4.714  1.00 94.75           C  
ATOM   1086  HA  SER A  75      -2.468  22.952   4.524  1.00 94.75           H  
ATOM   1087  C   SER A  75      -2.618  21.118   3.440  1.00 94.75           C  
ATOM   1088  CB  SER A  75      -0.838  21.687   5.109  1.00 94.75           C  
ATOM   1089  HB2 SER A  75      -0.614  20.621   5.117  1.00 94.75           H  
ATOM   1090  HB3 SER A  75      -0.674  22.086   6.110  1.00 94.75           H  
ATOM   1091  O   SER A  75      -3.082  19.980   3.484  1.00 94.75           O  
ATOM   1092  OG  SER A  75       0.027  22.345   4.204  1.00 94.75           O  
ATOM   1093  HG  SER A  75       0.013  23.286   4.396  1.00 94.75           H  
ATOM   1094  N   THR A  76      -2.365  21.723   2.288  1.00 96.81           N  
ATOM   1095  H   THR A  76      -1.962  22.649   2.303  1.00 96.81           H  
ATOM   1096  CA  THR A  76      -2.438  21.062   0.983  1.00 96.81           C  
ATOM   1097  HA  THR A  76      -2.314  19.987   1.111  1.00 96.81           H  
ATOM   1098  C   THR A  76      -1.301  21.581   0.127  1.00 96.81           C  
ATOM   1099  CB  THR A  76      -3.785  21.313   0.297  1.00 96.81           C  
ATOM   1100  HB  THR A  76      -3.938  22.385   0.170  1.00 96.81           H  
ATOM   1101  O   THR A  76      -1.104  22.792   0.043  1.00 96.81           O  
ATOM   1102  CG2 THR A  76      -3.880  20.630  -1.068  1.00 96.81           C  
ATOM   1103 HG21 THR A  76      -3.314  21.202  -1.803  1.00 96.81           H  
ATOM   1104 HG22 THR A  76      -4.921  20.591  -1.388  1.00 96.81           H  
ATOM   1105 HG23 THR A  76      -3.474  19.620  -1.020  1.00 96.81           H  
ATOM   1106  OG1 THR A  76      -4.811  20.807   1.116  1.00 96.81           O  
ATOM   1107  HG1 THR A  76      -4.401  20.506   1.930  1.00 96.81           H  
ATOM   1108  N   PHE A  77      -0.535  20.683  -0.483  1.00 97.50           N  
ATOM   1109  H   PHE A  77      -0.728  19.699  -0.365  1.00 97.50           H  
ATOM   1110  CA  PHE A  77       0.598  21.062  -1.320  1.00 97.50           C  
ATOM   1111  HA  PHE A  77       0.360  22.000  -1.822  1.00 97.50           H  
ATOM   1112  C   PHE A  77       0.869  20.025  -2.407  1.00 97.50           C  
ATOM   1113  CB  PHE A  77       1.844  21.298  -0.449  1.00 97.50           C  
ATOM   1114  HB2 PHE A  77       2.651  21.654  -1.089  1.00 97.50           H  
ATOM   1115  HB3 PHE A  77       1.628  22.098   0.259  1.00 97.50           H  
ATOM   1116  O   PHE A  77       0.568  18.840  -2.250  1.00 97.50           O  
ATOM   1117  CG  PHE A  77       2.332  20.086   0.322  1.00 97.50           C  
ATOM   1118  CD1 PHE A  77       1.768  19.769   1.573  1.00 97.50           C  
ATOM   1119  HD1 PHE A  77       0.978  20.383   1.980  1.00 97.50           H  
ATOM   1120  CD2 PHE A  77       3.360  19.280  -0.202  1.00 97.50           C  
ATOM   1121  HD2 PHE A  77       3.801  19.513  -1.160  1.00 97.50           H  
ATOM   1122  CE1 PHE A  77       2.235  18.660   2.298  1.00 97.50           C  
ATOM   1123  HE1 PHE A  77       1.789  18.419   3.251  1.00 97.50           H  
ATOM   1124  CE2 PHE A  77       3.813  18.160   0.516  1.00 97.50           C  
ATOM   1125  HE2 PHE A  77       4.579  17.527   0.093  1.00 97.50           H  
ATOM   1126  CZ  PHE A  77       3.262  17.856   1.771  1.00 97.50           C  
ATOM   1127  HZ  PHE A  77       3.609  16.991   2.316  1.00 97.50           H  
ATOM   1128  N   GLN A  78       1.476  20.479  -3.502  1.00 97.88           N  
ATOM   1129  H   GLN A  78       1.708  21.460  -3.567  1.00 97.88           H  
ATOM   1130  CA  GLN A  78       1.998  19.601  -4.540  1.00 97.88           C  
ATOM   1131  HA  GLN A  78       1.267  18.817  -4.739  1.00 97.88           H  
ATOM   1132  C   GLN A  78       3.300  18.971  -4.039  1.00 97.88           C  
ATOM   1133  CB  GLN A  78       2.223  20.407  -5.830  1.00 97.88           C  
ATOM   1134  HB2 GLN A  78       1.358  21.042  -6.024  1.00 97.88           H  
ATOM   1135  HB3 GLN A  78       3.089  21.058  -5.711  1.00 97.88           H  
ATOM   1136  O   GLN A  78       4.275  19.676  -3.777  1.00 97.88           O  
ATOM   1137  CG  GLN A  78       2.448  19.487  -7.039  1.00 97.88           C  
ATOM   1138  HG2 GLN A  78       3.268  18.799  -6.836  1.00 97.88           H  
ATOM   1139  HG3 GLN A  78       2.728  20.098  -7.897  1.00 97.88           H  
ATOM   1140  CD  GLN A  78       1.191  18.707  -7.407  1.00 97.88           C  
ATOM   1141  NE2 GLN A  78       1.308  17.489  -7.853  1.00 97.88           N  
ATOM   1142 HE21 GLN A  78       2.210  17.064  -8.017  1.00 97.88           H  
ATOM   1143 HE22 GLN A  78       0.476  17.001  -8.153  1.00 97.88           H  
ATOM   1144  OE1 GLN A  78       0.076  19.176  -7.263  1.00 97.88           O  
ATOM   1145  N   SER A  79       3.323  17.651  -3.875  1.00 97.94           N  
ATOM   1146  H   SER A  79       2.515  17.110  -4.146  1.00 97.94           H  
ATOM   1147  CA  SER A  79       4.524  16.938  -3.444  1.00 97.94           C  
ATOM   1148  HA  SER A  79       5.105  17.596  -2.798  1.00 97.94           H  
ATOM   1149  C   SER A  79       5.392  16.541  -4.639  1.00 97.94           C  
ATOM   1150  CB  SER A  79       4.124  15.720  -2.616  1.00 97.94           C  
ATOM   1151  HB2 SER A  79       3.610  16.062  -1.718  1.00 97.94           H  
ATOM   1152  HB3 SER A  79       3.460  15.075  -3.191  1.00 97.94           H  
ATOM   1153  O   SER A  79       6.602  16.788  -4.698  1.00 97.94           O  
ATOM   1154  OG  SER A  79       5.272  14.996  -2.244  1.00 97.94           O  
ATOM   1155  HG  SER A  79       5.443  14.362  -2.945  1.00 97.94           H  
ATOM   1156  N   HIS A  80       4.772  15.927  -5.634  1.00 97.56           N  
ATOM   1157  H   HIS A  80       3.771  15.802  -5.589  1.00 97.56           H  
ATOM   1158  CA  HIS A  80       5.457  15.397  -6.803  1.00 97.56           C  
ATOM   1159  HA  HIS A  80       6.499  15.719  -6.831  1.00 97.56           H  
ATOM   1160  C   HIS A  80       4.797  15.957  -8.039  1.00 97.56           C  
ATOM   1161  CB  HIS A  80       5.440  13.872  -6.741  1.00 97.56           C  
ATOM   1162  HB2 HIS A  80       4.417  13.538  -6.569  1.00 97.56           H  
ATOM   1163  HB3 HIS A  80       5.783  13.462  -7.691  1.00 97.56           H  
ATOM   1164  O   HIS A  80       3.583  16.055  -8.088  1.00 97.56           O  
ATOM   1165  CG  HIS A  80       6.310  13.336  -5.633  1.00 97.56           C  
ATOM   1166  CD2 HIS A  80       7.565  12.831  -5.789  1.00 97.56           C  
ATOM   1167  HD2 HIS A  80       8.088  12.719  -6.728  1.00 97.56           H  
ATOM   1168  ND1 HIS A  80       5.956  13.246  -4.284  1.00 97.56           N  
ATOM   1169  CE1 HIS A  80       6.990  12.657  -3.672  1.00 97.56           C  
ATOM   1170  HE1 HIS A  80       7.010  12.385  -2.627  1.00 97.56           H  
ATOM   1171  NE2 HIS A  80       7.970  12.397  -4.549  1.00 97.56           N  
ATOM   1172  HE2 HIS A  80       8.774  11.813  -4.372  1.00 97.56           H  
ATOM   1173  N   GLU A  81       5.594  16.366  -9.008  1.00 95.69           N  
ATOM   1174  H   GLU A  81       6.577  16.136  -8.983  1.00 95.69           H  
ATOM   1175  CA  GLU A  81       5.108  16.796 -10.314  1.00 95.69           C  
ATOM   1176  HA  GLU A  81       4.019  16.842 -10.317  1.00 95.69           H  
ATOM   1177  C   GLU A  81       5.537  15.744 -11.341  1.00 95.69           C  
ATOM   1178  CB  GLU A  81       5.647  18.198 -10.641  1.00 95.69           C  
ATOM   1179  HB2 GLU A  81       6.730  18.205 -10.512  1.00 95.69           H  
ATOM   1180  HB3 GLU A  81       5.417  18.435 -11.680  1.00 95.69           H  
ATOM   1181  O   GLU A  81       6.441  14.951 -11.042  1.00 95.69           O  
ATOM   1182  CG  GLU A  81       5.005  19.265  -9.739  1.00 95.69           C  
ATOM   1183  HG2 GLU A  81       3.924  19.215  -9.867  1.00 95.69           H  
ATOM   1184  HG3 GLU A  81       5.229  19.032  -8.698  1.00 95.69           H  
ATOM   1185  CD  GLU A  81       5.476  20.700 -10.029  1.00 95.69           C  
ATOM   1186  OE1 GLU A  81       4.978  21.608  -9.324  1.00 95.69           O  
ATOM   1187  OE2 GLU A  81       6.349  20.893 -10.904  1.00 95.69           O  
ATOM   1188  N   PRO A  82       4.902  15.699 -12.523  1.00 91.94           N  
ATOM   1189  CA  PRO A  82       5.382  14.860 -13.607  1.00 91.94           C  
ATOM   1190  HA  PRO A  82       5.361  13.819 -13.286  1.00 91.94           H  
ATOM   1191  C   PRO A  82       6.806  15.273 -13.977  1.00 91.94           C  
ATOM   1192  CB  PRO A  82       4.409  15.056 -14.774  1.00 91.94           C  
ATOM   1193  HB2 PRO A  82       4.823  15.754 -15.502  1.00 91.94           H  
ATOM   1194  HB3 PRO A  82       4.173  14.107 -15.256  1.00 91.94           H  
ATOM   1195  O   PRO A  82       7.085  16.445 -14.234  1.00 91.94           O  
ATOM   1196  CG  PRO A  82       3.169  15.681 -14.140  1.00 91.94           C  
ATOM   1197  HG2 PRO A  82       2.666  16.360 -14.829  1.00 91.94           H  
ATOM   1198  HG3 PRO A  82       2.485  14.892 -13.829  1.00 91.94           H  
ATOM   1199  CD  PRO A  82       3.700  16.417 -12.915  1.00 91.94           C  
ATOM   1200  HD2 PRO A  82       3.960  17.440 -13.187  1.00 91.94           H  
ATOM   1201  HD3 PRO A  82       2.944  16.412 -12.129  1.00 91.94           H  
ATOM   1202  N   GLU A  83       7.715  14.308 -14.012  1.00 89.31           N  
ATOM   1203  H   GLU A  83       7.407  13.364 -13.829  1.00 89.31           H  
ATOM   1204  CA  GLU A  83       9.128  14.534 -14.315  1.00 89.31           C  
ATOM   1205  HA  GLU A  83       9.269  15.562 -14.649  1.00 89.31           H  
ATOM   1206  C   GLU A  83       9.560  13.626 -15.480  1.00 89.31           C  
ATOM   1207  CB  GLU A  83       9.985  14.339 -13.040  1.00 89.31           C  
ATOM   1208  HB2 GLU A  83      11.033  14.282 -13.334  1.00 89.31           H  
ATOM   1209  HB3 GLU A  83       9.715  13.390 -12.579  1.00 89.31           H  
ATOM   1210  O   GLU A  83       8.948  12.593 -15.750  1.00 89.31           O  
ATOM   1211  CG  GLU A  83       9.844  15.468 -11.986  1.00 89.31           C  
ATOM   1212  HG2 GLU A  83       8.786  15.670 -11.815  1.00 89.31           H  
ATOM   1213  HG3 GLU A  83      10.287  16.375 -12.396  1.00 89.31           H  
ATOM   1214  CD  GLU A  83      10.512  15.155 -10.620  1.00 89.31           C  
ATOM   1215  OE1 GLU A  83      10.144  15.779  -9.585  1.00 89.31           O  
ATOM   1216  OE2 GLU A  83      11.421  14.290 -10.576  1.00 89.31           O  
ATOM   1217  N   PHE A  84      10.633  13.989 -16.188  1.00 86.88           N  
ATOM   1218  H   PHE A  84      11.121  14.836 -15.933  1.00 86.88           H  
ATOM   1219  CA  PHE A  84      11.209  13.160 -17.251  1.00 86.88           C  
ATOM   1220  HA  PHE A  84      10.714  12.189 -17.262  1.00 86.88           H  
ATOM   1221  C   PHE A  84      12.694  12.898 -16.981  1.00 86.88           C  
ATOM   1222  CB  PHE A  84      10.957  13.805 -18.622  1.00 86.88           C  
ATOM   1223  HB2 PHE A  84      11.517  14.737 -18.691  1.00 86.88           H  
ATOM   1224  HB3 PHE A  84       9.899  14.052 -18.701  1.00 86.88           H  
ATOM   1225  O   PHE A  84      13.508  13.823 -16.942  1.00 86.88           O  
ATOM   1226  CG  PHE A  84      11.324  12.907 -19.789  1.00 86.88           C  
ATOM   1227  CD1 PHE A  84      12.592  13.003 -20.389  1.00 86.88           C  
ATOM   1228  HD1 PHE A  84      13.309  13.715 -20.006  1.00 86.88           H  
ATOM   1229  CD2 PHE A  84      10.397  11.963 -20.270  1.00 86.88           C  
ATOM   1230  HD2 PHE A  84       9.423  11.884 -19.810  1.00 86.88           H  
ATOM   1231  CE1 PHE A  84      12.925  12.176 -21.478  1.00 86.88           C  
ATOM   1232  HE1 PHE A  84      13.893  12.265 -21.950  1.00 86.88           H  
ATOM   1233  CE2 PHE A  84      10.734  11.125 -21.347  1.00 86.88           C  
ATOM   1234  HE2 PHE A  84      10.019  10.401 -21.708  1.00 86.88           H  
ATOM   1235  CZ  PHE A  84      11.996  11.236 -21.957  1.00 86.88           C  
ATOM   1236  HZ  PHE A  84      12.249  10.600 -22.792  1.00 86.88           H  
ATOM   1237  N   ASP A  85      13.058  11.628 -16.805  1.00 83.44           N  
ATOM   1238  H   ASP A  85      12.345  10.917 -16.878  1.00 83.44           H  
ATOM   1239  CA  ASP A  85      14.444  11.174 -16.701  1.00 83.44           C  
ATOM   1240  HA  ASP A  85      15.021  11.922 -16.157  1.00 83.44           H  
ATOM   1241  C   ASP A  85      15.033  11.043 -18.110  1.00 83.44           C  
ATOM   1242  CB  ASP A  85      14.524   9.860 -15.894  1.00 83.44           C  
ATOM   1243  HB2 ASP A  85      13.949   9.087 -16.404  1.00 83.44           H  
ATOM   1244  HB3 ASP A  85      14.062  10.034 -14.922  1.00 83.44           H  
ATOM   1245  O   ASP A  85      14.840  10.038 -18.798  1.00 83.44           O  
ATOM   1246  CG  ASP A  85      15.953   9.336 -15.657  1.00 83.44           C  
ATOM   1247  OD1 ASP A  85      16.875   9.726 -16.415  1.00 83.44           O  
ATOM   1248  OD2 ASP A  85      16.130   8.477 -14.752  1.00 83.44           O  
ATOM   1249  N   TYR A  86      15.778  12.062 -18.538  1.00 81.38           N  
ATOM   1250  H   TYR A  86      15.780  12.900 -17.974  1.00 81.38           H  
ATOM   1251  CA  TYR A  86      16.431  12.096 -19.849  1.00 81.38           C  
ATOM   1252  HA  TYR A  86      15.672  11.960 -20.619  1.00 81.38           H  
ATOM   1253  C   TYR A  86      17.478  10.994 -20.041  1.00 81.38           C  
ATOM   1254  CB  TYR A  86      17.100  13.461 -20.051  1.00 81.38           C  
ATOM   1255  HB2 TYR A  86      17.602  13.462 -21.018  1.00 81.38           H  
ATOM   1256  HB3 TYR A  86      17.866  13.600 -19.288  1.00 81.38           H  
ATOM   1257  O   TYR A  86      17.653  10.518 -21.161  1.00 81.38           O  
ATOM   1258  CG  TYR A  86      16.143  14.632 -20.012  1.00 81.38           C  
ATOM   1259  CD1 TYR A  86      15.430  14.992 -21.172  1.00 81.38           C  
ATOM   1260  HD1 TYR A  86      15.573  14.442 -22.090  1.00 81.38           H  
ATOM   1261  CD2 TYR A  86      15.946  15.343 -18.813  1.00 81.38           C  
ATOM   1262  HD2 TYR A  86      16.475  15.059 -17.916  1.00 81.38           H  
ATOM   1263  CE1 TYR A  86      14.515  16.060 -21.130  1.00 81.38           C  
ATOM   1264  HE1 TYR A  86      13.948  16.339 -22.007  1.00 81.38           H  
ATOM   1265  CE2 TYR A  86      15.026  16.407 -18.767  1.00 81.38           C  
ATOM   1266  HE2 TYR A  86      14.851  16.928 -17.837  1.00 81.38           H  
ATOM   1267  OH  TYR A  86      13.414  17.787 -19.891  1.00 81.38           O  
ATOM   1268  HH  TYR A  86      13.289  18.121 -18.999  1.00 81.38           H  
ATOM   1269  CZ  TYR A  86      14.308  16.766 -19.927  1.00 81.38           C  
ATOM   1270  N   LEU A  87      18.167  10.571 -18.975  1.00 80.12           N  
ATOM   1271  H   LEU A  87      17.854  10.849 -18.056  1.00 80.12           H  
ATOM   1272  CA  LEU A  87      19.207   9.541 -19.072  1.00 80.12           C  
ATOM   1273  HA  LEU A  87      19.859   9.766 -19.916  1.00 80.12           H  
ATOM   1274  C   LEU A  87      18.599   8.168 -19.350  1.00 80.12           C  
ATOM   1275  CB  LEU A  87      20.034   9.495 -17.776  1.00 80.12           C  
ATOM   1276  HB2 LEU A  87      19.359   9.336 -16.935  1.00 80.12           H  
ATOM   1277  HB3 LEU A  87      20.701   8.634 -17.826  1.00 80.12           H  
ATOM   1278  O   LEU A  87      19.194   7.363 -20.063  1.00 80.12           O  
ATOM   1279  CG  LEU A  87      20.883  10.746 -17.502  1.00 80.12           C  
ATOM   1280  HG  LEU A  87      20.243  11.628 -17.470  1.00 80.12           H  
ATOM   1281  CD1 LEU A  87      21.571  10.596 -16.145  1.00 80.12           C  
ATOM   1282 HD11 LEU A  87      22.151  11.492 -15.925  1.00 80.12           H  
ATOM   1283 HD12 LEU A  87      20.816  10.472 -15.369  1.00 80.12           H  
ATOM   1284 HD13 LEU A  87      22.230   9.728 -16.151  1.00 80.12           H  
ATOM   1285  CD2 LEU A  87      21.966  10.953 -18.565  1.00 80.12           C  
ATOM   1286 HD21 LEU A  87      21.506  11.171 -19.529  1.00 80.12           H  
ATOM   1287 HD22 LEU A  87      22.584  10.059 -18.651  1.00 80.12           H  
ATOM   1288 HD23 LEU A  87      22.593  11.801 -18.290  1.00 80.12           H  
ATOM   1289  N   LYS A  88      17.412   7.904 -18.798  1.00 76.44           N  
ATOM   1290  H   LYS A  88      17.035   8.591 -18.160  1.00 76.44           H  
ATOM   1291  CA  LYS A  88      16.680   6.648 -19.015  1.00 76.44           C  
ATOM   1292  HA  LYS A  88      17.370   5.901 -19.408  1.00 76.44           H  
ATOM   1293  C   LYS A  88      15.585   6.760 -20.075  1.00 76.44           C  
ATOM   1294  CB  LYS A  88      16.145   6.126 -17.678  1.00 76.44           C  
ATOM   1295  HB2 LYS A  88      15.616   5.190 -17.854  1.00 76.44           H  
ATOM   1296  HB3 LYS A  88      15.445   6.853 -17.266  1.00 76.44           H  
ATOM   1297  O   LYS A  88      15.004   5.740 -20.429  1.00 76.44           O  
ATOM   1298  CG  LYS A  88      17.282   5.870 -16.678  1.00 76.44           C  
ATOM   1299  HG2 LYS A  88      17.809   6.805 -16.486  1.00 76.44           H  
ATOM   1300  HG3 LYS A  88      17.984   5.145 -17.089  1.00 76.44           H  
ATOM   1301  CD  LYS A  88      16.719   5.348 -15.356  1.00 76.44           C  
ATOM   1302  HD2 LYS A  88      15.875   5.978 -15.075  1.00 76.44           H  
ATOM   1303  HD3 LYS A  88      16.366   4.323 -15.472  1.00 76.44           H  
ATOM   1304  CE  LYS A  88      17.805   5.425 -14.281  1.00 76.44           C  
ATOM   1305  HE2 LYS A  88      18.510   6.203 -14.575  1.00 76.44           H  
ATOM   1306  HE3 LYS A  88      18.342   4.477 -14.224  1.00 76.44           H  
ATOM   1307  NZ  LYS A  88      17.211   5.808 -12.983  1.00 76.44           N  
ATOM   1308  HZ1 LYS A  88      16.747   6.695 -13.122  1.00 76.44           H  
ATOM   1309  HZ2 LYS A  88      16.530   5.135 -12.662  1.00 76.44           H  
ATOM   1310  HZ3 LYS A  88      17.923   5.948 -12.281  1.00 76.44           H  
ATOM   1311  N   SER A  89      15.318   7.966 -20.585  1.00 79.25           N  
ATOM   1312  H   SER A  89      15.789   8.751 -20.158  1.00 79.25           H  
ATOM   1313  CA  SER A  89      14.171   8.280 -21.449  1.00 79.25           C  
ATOM   1314  HA  SER A  89      14.093   9.366 -21.503  1.00 79.25           H  
ATOM   1315  C   SER A  89      12.845   7.796 -20.850  1.00 79.25           C  
ATOM   1316  CB  SER A  89      14.406   7.768 -22.874  1.00 79.25           C  
ATOM   1317  HB2 SER A  89      14.541   6.686 -22.860  1.00 79.25           H  
ATOM   1318  HB3 SER A  89      13.546   8.007 -23.499  1.00 79.25           H  
ATOM   1319  O   SER A  89      12.018   7.199 -21.539  1.00 79.25           O  
ATOM   1320  OG  SER A  89      15.557   8.387 -23.418  1.00 79.25           O  
ATOM   1321  HG  SER A  89      16.228   8.433 -22.733  1.00 79.25           H  
ATOM   1322  N   LEU A  90      12.673   8.009 -19.542  1.00 82.25           N  
ATOM   1323  H   LEU A  90      13.339   8.602 -19.069  1.00 82.25           H  
ATOM   1324  CA  LEU A  90      11.516   7.545 -18.785  1.00 82.25           C  
ATOM   1325  HA  LEU A  90      10.825   7.035 -19.456  1.00 82.25           H  
ATOM   1326  C   LEU A  90      10.765   8.721 -18.188  1.00 82.25           C  
ATOM   1327  CB  LEU A  90      11.934   6.566 -17.675  1.00 82.25           C  
ATOM   1328  HB2 LEU A  90      11.114   6.483 -16.961  1.00 82.25           H  
ATOM   1329  HB3 LEU A  90      12.787   6.989 -17.145  1.00 82.25           H  
ATOM   1330  O   LEU A  90      11.322   9.531 -17.453  1.00 82.25           O  
ATOM   1331  CG  LEU A  90      12.285   5.155 -18.167  1.00 82.25           C  
ATOM   1332  HG  LEU A  90      13.069   5.208 -18.922  1.00 82.25           H  
ATOM   1333  CD1 LEU A  90      12.804   4.327 -16.989  1.00 82.25           C  
ATOM   1334 HD11 LEU A  90      13.650   4.837 -16.529  1.00 82.25           H  
ATOM   1335 HD12 LEU A  90      13.128   3.350 -17.348  1.00 82.25           H  
ATOM   1336 HD13 LEU A  90      12.012   4.206 -16.250  1.00 82.25           H  
ATOM   1337  CD2 LEU A  90      11.073   4.423 -18.752  1.00 82.25           C  
ATOM   1338 HD21 LEU A  90      11.329   3.382 -18.952  1.00 82.25           H  
ATOM   1339 HD22 LEU A  90      10.791   4.886 -19.697  1.00 82.25           H  
ATOM   1340 HD23 LEU A  90      10.235   4.481 -18.057  1.00 82.25           H  
ATOM   1341  N   GLU A  91       9.473   8.757 -18.455  1.00 87.69           N  
ATOM   1342  H   GLU A  91       9.073   8.053 -19.058  1.00 87.69           H  
ATOM   1343  CA  GLU A  91       8.569   9.615 -17.716  1.00 87.69           C  
ATOM   1344  HA  GLU A  91       9.015  10.603 -17.603  1.00 87.69           H  
ATOM   1345  C   GLU A  91       8.309   9.047 -16.322  1.00 87.69           C  
ATOM   1346  CB  GLU A  91       7.301   9.747 -18.533  1.00 87.69           C  
ATOM   1347  HB2 GLU A  91       6.812   8.778 -18.627  1.00 87.69           H  
ATOM   1348  HB3 GLU A  91       7.581  10.100 -19.525  1.00 87.69           H  
ATOM   1349  O   GLU A  91       8.163   7.834 -16.159  1.00 87.69           O  
ATOM   1350  CG  GLU A  91       6.351  10.748 -17.895  1.00 87.69           C  
ATOM   1351  HG2 GLU A  91       5.791  10.263 -17.096  1.00 87.69           H  
ATOM   1352  HG3 GLU A  91       6.919  11.583 -17.483  1.00 87.69           H  
ATOM   1353  CD  GLU A  91       5.409  11.262 -18.958  1.00 87.69           C  
ATOM   1354  OE1 GLU A  91       5.094  12.465 -18.926  1.00 87.69           O  
ATOM   1355  OE2 GLU A  91       4.966  10.470 -19.822  1.00 87.69           O  
ATOM   1356  N   ILE A  92       8.262   9.926 -15.330  1.00 89.12           N  
ATOM   1357  H   ILE A  92       8.359  10.907 -15.552  1.00 89.12           H  
ATOM   1358  CA  ILE A  92       8.019   9.610 -13.931  1.00 89.12           C  
ATOM   1359  HA  ILE A  92       7.952   8.529 -13.805  1.00 89.12           H  
ATOM   1360  C   ILE A  92       6.680  10.235 -13.556  1.00 89.12           C  
ATOM   1361  CB  ILE A  92       9.167  10.135 -13.042  1.00 89.12           C  
ATOM   1362  HB  ILE A  92       9.170  11.224 -13.095  1.00 89.12           H  
ATOM   1363  O   ILE A  92       6.530  11.456 -13.589  1.00 89.12           O  
ATOM   1364  CG1 ILE A  92      10.545   9.624 -13.529  1.00 89.12           C  
ATOM   1365 HG12 ILE A  92      10.568   8.536 -13.468  1.00 89.12           H  
ATOM   1366 HG13 ILE A  92      10.690   9.902 -14.573  1.00 89.12           H  
ATOM   1367  CG2 ILE A  92       8.908   9.716 -11.583  1.00 89.12           C  
ATOM   1368 HG21 ILE A  92       8.964   8.633 -11.483  1.00 89.12           H  
ATOM   1369 HG22 ILE A  92       9.630  10.195 -10.921  1.00 89.12           H  
ATOM   1370 HG23 ILE A  92       7.915  10.043 -11.275  1.00 89.12           H  
ATOM   1371  CD1 ILE A  92      11.736  10.208 -12.758  1.00 89.12           C  
ATOM   1372 HD11 ILE A  92      11.739  11.294 -12.852  1.00 89.12           H  
ATOM   1373 HD12 ILE A  92      12.662   9.811 -13.174  1.00 89.12           H  
ATOM   1374 HD13 ILE A  92      11.698   9.939 -11.703  1.00 89.12           H  
ATOM   1375  N   GLU A  93       5.720   9.386 -13.197  1.00 90.81           N  
ATOM   1376  H   GLU A  93       5.910   8.395 -13.173  1.00 90.81           H  
ATOM   1377  CA  GLU A  93       4.398   9.831 -12.762  1.00 90.81           C  
ATOM   1378  HA  GLU A  93       4.014  10.544 -13.491  1.00 90.81           H  
ATOM   1379  C   GLU A  93       4.482  10.575 -11.418  1.00 90.81           C  
ATOM   1380  CB  GLU A  93       3.409   8.645 -12.701  1.00 90.81           C  
ATOM   1381  HB2 GLU A  93       2.465   9.003 -12.290  1.00 90.81           H  
ATOM   1382  HB3 GLU A  93       3.806   7.880 -12.034  1.00 90.81           H  
ATOM   1383  O   GLU A  93       5.311  10.293 -10.545  1.00 90.81           O  
ATOM   1384  CG  GLU A  93       3.135   8.026 -14.088  1.00 90.81           C  
ATOM   1385  HG2 GLU A  93       2.793   8.818 -14.755  1.00 90.81           H  
ATOM   1386  HG3 GLU A  93       4.073   7.643 -14.490  1.00 90.81           H  
ATOM   1387  CD  GLU A  93       2.095   6.881 -14.109  1.00 90.81           C  
ATOM   1388  OE1 GLU A  93       1.845   6.359 -15.224  1.00 90.81           O  
ATOM   1389  OE2 GLU A  93       1.554   6.478 -13.051  1.00 90.81           O  
ATOM   1390  N   GLU A  94       3.585  11.535 -11.251  1.00 93.50           N  
ATOM   1391  H   GLU A  94       2.993  11.765 -12.036  1.00 93.50           H  
ATOM   1392  CA  GLU A  94       3.422  12.353 -10.057  1.00 93.50           C  
ATOM   1393  HA  GLU A  94       4.411  12.647  -9.705  1.00 93.50           H  
ATOM   1394  C   GLU A  94       2.740  11.601  -8.908  1.00 93.50           C  
ATOM   1395  CB  GLU A  94       2.664  13.642 -10.417  1.00 93.50           C  
ATOM   1396  HB2 GLU A  94       3.236  14.195 -11.163  1.00 93.50           H  
ATOM   1397  HB3 GLU A  94       2.634  14.253  -9.515  1.00 93.50           H  
ATOM   1398  O   GLU A  94       2.872  12.003  -7.754  1.00 93.50           O  
ATOM   1399  CG  GLU A  94       1.214  13.501 -10.912  1.00 93.50           C  
ATOM   1400  HG2 GLU A  94       0.705  14.431 -10.657  1.00 93.50           H  
ATOM   1401  HG3 GLU A  94       0.723  12.700 -10.359  1.00 93.50           H  
ATOM   1402  CD  GLU A  94       1.037  13.281 -12.426  1.00 93.50           C  
ATOM   1403  OE1 GLU A  94       0.079  13.857 -12.986  1.00 93.50           O  
ATOM   1404  OE2 GLU A  94       1.854  12.556 -13.040  1.00 93.50           O  
ATOM   1405  N   LYS A  95       2.049  10.492  -9.204  1.00 95.88           N  
ATOM   1406  H   LYS A  95       1.986  10.250 -10.182  1.00 95.88           H  
ATOM   1407  CA  LYS A  95       1.296   9.693  -8.232  1.00 95.88           C  
ATOM   1408  HA  LYS A  95       0.422  10.273  -7.934  1.00 95.88           H  
ATOM   1409  C   LYS A  95       2.110   9.407  -6.974  1.00 95.88           C  
ATOM   1410  CB  LYS A  95       0.843   8.383  -8.894  1.00 95.88           C  
ATOM   1411  HB2 LYS A  95       1.709   7.910  -9.356  1.00 95.88           H  
ATOM   1412  HB3 LYS A  95       0.116   8.607  -9.675  1.00 95.88           H  
ATOM   1413  O   LYS A  95       3.190   8.822  -7.032  1.00 95.88           O  
ATOM   1414  CG  LYS A  95       0.231   7.403  -7.878  1.00 95.88           C  
ATOM   1415  HG2 LYS A  95       0.953   7.194  -7.089  1.00 95.88           H  
ATOM   1416  HG3 LYS A  95      -0.662   7.825  -7.416  1.00 95.88           H  
ATOM   1417  CD  LYS A  95      -0.103   6.067  -8.524  1.00 95.88           C  
ATOM   1418  HD2 LYS A  95      -0.893   6.186  -9.266  1.00 95.88           H  
ATOM   1419  HD3 LYS A  95       0.795   5.696  -9.017  1.00 95.88           H  
ATOM   1420  CE  LYS A  95      -0.540   5.124  -7.399  1.00 95.88           C  
ATOM   1421  HE2 LYS A  95      -0.307   5.597  -6.445  1.00 95.88           H  
ATOM   1422  HE3 LYS A  95      -1.618   4.971  -7.444  1.00 95.88           H  
ATOM   1423  NZ  LYS A  95       0.208   3.855  -7.482  1.00 95.88           N  
ATOM   1424  HZ1 LYS A  95      -0.077   3.216  -6.755  1.00 95.88           H  
ATOM   1425  HZ2 LYS A  95       1.182   4.070  -7.323  1.00 95.88           H  
ATOM   1426  HZ3 LYS A  95       0.134   3.445  -8.402  1.00 95.88           H  
ATOM   1427  N   ILE A  96       1.522   9.691  -5.815  1.00 98.12           N  
ATOM   1428  H   ILE A  96       0.633  10.170  -5.826  1.00 98.12           H  
ATOM   1429  CA  ILE A  96       2.128   9.340  -4.531  1.00 98.12           C  
ATOM   1430  HA  ILE A  96       3.206   9.479  -4.614  1.00 98.12           H  
ATOM   1431  C   ILE A  96       1.852   7.868  -4.234  1.00 98.12           C  
ATOM   1432  CB  ILE A  96       1.630  10.266  -3.408  1.00 98.12           C  
ATOM   1433  HB  ILE A  96       0.550  10.157  -3.316  1.00 98.12           H  
ATOM   1434  O   ILE A  96       0.701   7.447  -4.146  1.00 98.12           O  
ATOM   1435  CG1 ILE A  96       1.966  11.728  -3.763  1.00 98.12           C  
ATOM   1436 HG12 ILE A  96       3.045  11.879  -3.744  1.00 98.12           H  
ATOM   1437 HG13 ILE A  96       1.606  11.951  -4.767  1.00 98.12           H  
ATOM   1438  CG2 ILE A  96       2.295   9.880  -2.071  1.00 98.12           C  
ATOM   1439 HG21 ILE A  96       2.081   8.841  -1.824  1.00 98.12           H  
ATOM   1440 HG22 ILE A  96       3.374  10.018  -2.138  1.00 98.12           H  
ATOM   1441 HG23 ILE A  96       1.899  10.495  -1.263  1.00 98.12           H  
ATOM   1442  CD1 ILE A  96       1.296  12.729  -2.835  1.00 98.12           C  
ATOM   1443 HD11 ILE A  96       0.216  12.590  -2.887  1.00 98.12           H  
ATOM   1444 HD12 ILE A  96       1.547  13.740  -3.154  1.00 98.12           H  
ATOM   1445 HD13 ILE A  96       1.643  12.579  -1.813  1.00 98.12           H  
ATOM   1446  N   ASN A  97       2.899   7.075  -4.040  1.00 97.31           N  
ATOM   1447  H   ASN A  97       3.819   7.477  -4.147  1.00 97.31           H  
ATOM   1448  CA  ASN A  97       2.770   5.661  -3.696  1.00 97.31           C  
ATOM   1449  HA  ASN A  97       1.850   5.267  -4.129  1.00 97.31           H  
ATOM   1450  C   ASN A  97       2.647   5.433  -2.189  1.00 97.31           C  
ATOM   1451  CB  ASN A  97       3.955   4.893  -4.299  1.00 97.31           C  
ATOM   1452  HB2 ASN A  97       4.888   5.405  -4.063  1.00 97.31           H  
ATOM   1453  HB3 ASN A  97       3.998   3.891  -3.871  1.00 97.31           H  
ATOM   1454  O   ASN A  97       1.906   4.549  -1.770  1.00 97.31           O  
ATOM   1455  CG  ASN A  97       3.850   4.737  -5.804  1.00 97.31           C  
ATOM   1456  ND2 ASN A  97       4.963   4.485  -6.440  1.00 97.31           N  
ATOM   1457 HD21 ASN A  97       4.941   4.483  -7.450  1.00 97.31           H  
ATOM   1458 HD22 ASN A  97       5.821   4.297  -5.940  1.00 97.31           H  
ATOM   1459  OD1 ASN A  97       2.771   4.768  -6.392  1.00 97.31           O  
ATOM   1460  N   LYS A  98       3.375   6.202  -1.370  1.00 98.25           N  
ATOM   1461  H   LYS A  98       3.942   6.925  -1.789  1.00 98.25           H  
ATOM   1462  CA  LYS A  98       3.369   6.081   0.095  1.00 98.25           C  
ATOM   1463  HA  LYS A  98       2.367   5.803   0.421  1.00 98.25           H  
ATOM   1464  C   LYS A  98       3.714   7.409   0.765  1.00 98.25           C  
ATOM   1465  CB  LYS A  98       4.379   5.005   0.549  1.00 98.25           C  
ATOM   1466  HB2 LYS A  98       5.319   5.196   0.031  1.00 98.25           H  
ATOM   1467  HB3 LYS A  98       4.559   5.123   1.617  1.00 98.25           H  
ATOM   1468  O   LYS A  98       4.505   8.197   0.240  1.00 98.25           O  
ATOM   1469  CG  LYS A  98       4.013   3.530   0.307  1.00 98.25           C  
ATOM   1470  HG2 LYS A  98       3.908   3.341  -0.761  1.00 98.25           H  
ATOM   1471  HG3 LYS A  98       4.851   2.926   0.656  1.00 98.25           H  
ATOM   1472  CD  LYS A  98       2.747   3.067   1.050  1.00 98.25           C  
ATOM   1473  HD2 LYS A  98       1.872   3.580   0.650  1.00 98.25           H  
ATOM   1474  HD3 LYS A  98       2.841   3.298   2.111  1.00 98.25           H  
ATOM   1475  CE  LYS A  98       2.578   1.554   0.857  1.00 98.25           C  
ATOM   1476  HE2 LYS A  98       2.525   1.346  -0.212  1.00 98.25           H  
ATOM   1477  HE3 LYS A  98       3.463   1.046   1.240  1.00 98.25           H  
ATOM   1478  NZ  LYS A  98       1.362   1.024   1.519  1.00 98.25           N  
ATOM   1479  HZ1 LYS A  98       1.319   0.016   1.490  1.00 98.25           H  
ATOM   1480  HZ2 LYS A  98       0.530   1.313   1.025  1.00 98.25           H  
ATOM   1481  HZ3 LYS A  98       1.228   1.340   2.469  1.00 98.25           H  
ATOM   1482  N   ILE A  99       3.173   7.597   1.966  1.00 98.56           N  
ATOM   1483  H   ILE A  99       2.526   6.899   2.304  1.00 98.56           H  
ATOM   1484  CA  ILE A  99       3.549   8.650   2.916  1.00 98.56           C  
ATOM   1485  HA  ILE A  99       4.416   9.183   2.526  1.00 98.56           H  
ATOM   1486  C   ILE A  99       3.954   7.989   4.237  1.00 98.56           C  
ATOM   1487  CB  ILE A  99       2.400   9.672   3.095  1.00 98.56           C  
ATOM   1488  HB  ILE A  99       1.488   9.124   3.333  1.00 98.56           H  
ATOM   1489  O   ILE A  99       3.341   7.007   4.649  1.00 98.56           O  
ATOM   1490  CG1 ILE A  99       2.180  10.453   1.780  1.00 98.56           C  
ATOM   1491 HG12 ILE A  99       2.098   9.747   0.954  1.00 98.56           H  
ATOM   1492 HG13 ILE A  99       3.041  11.092   1.582  1.00 98.56           H  
ATOM   1493  CG2 ILE A  99       2.686  10.650   4.252  1.00 98.56           C  
ATOM   1494 HG21 ILE A  99       2.677  10.122   5.206  1.00 98.56           H  
ATOM   1495 HG22 ILE A  99       3.655  11.129   4.110  1.00 98.56           H  
ATOM   1496 HG23 ILE A  99       1.914  11.417   4.308  1.00 98.56           H  
ATOM   1497  CD1 ILE A  99       0.906  11.306   1.769  1.00 98.56           C  
ATOM   1498 HD11 ILE A  99       0.063  10.731   2.152  1.00 98.56           H  
ATOM   1499 HD12 ILE A  99       1.043  12.202   2.374  1.00 98.56           H  
ATOM   1500 HD13 ILE A  99       0.687  11.608   0.745  1.00 98.56           H  
ATOM   1501  N   ARG A 100       4.984   8.520   4.904  1.00 98.38           N  
ATOM   1502  H   ARG A 100       5.450   9.312   4.484  1.00 98.38           H  
ATOM   1503  CA  ARG A 100       5.388   8.116   6.259  1.00 98.38           C  
ATOM   1504  HA  ARG A 100       4.544   7.630   6.750  1.00 98.38           H  
ATOM   1505  C   ARG A 100       5.742   9.334   7.098  1.00 98.38           C  
ATOM   1506  CB  ARG A 100       6.577   7.140   6.211  1.00 98.38           C  
ATOM   1507  HB2 ARG A 100       7.382   7.587   5.628  1.00 98.38           H  
ATOM   1508  HB3 ARG A 100       6.942   6.987   7.227  1.00 98.38           H  
ATOM   1509  O   ARG A 100       6.503  10.191   6.655  1.00 98.38           O  
ATOM   1510  CG  ARG A 100       6.257   5.757   5.635  1.00 98.38           C  
ATOM   1511  HG2 ARG A 100       7.195   5.212   5.532  1.00 98.38           H  
ATOM   1512  HG3 ARG A 100       5.809   5.863   4.647  1.00 98.38           H  
ATOM   1513  CD  ARG A 100       5.317   4.946   6.534  1.00 98.38           C  
ATOM   1514  HD2 ARG A 100       5.785   4.787   7.506  1.00 98.38           H  
ATOM   1515  HD3 ARG A 100       4.398   5.512   6.687  1.00 98.38           H  
ATOM   1516  NE  ARG A 100       5.014   3.643   5.916  1.00 98.38           N  
ATOM   1517  HE  ARG A 100       5.783   3.174   5.457  1.00 98.38           H  
ATOM   1518  NH1 ARG A 100       2.754   3.606   6.372  1.00 98.38           N  
ATOM   1519 HH11 ARG A 100       2.825   4.320   7.083  1.00 98.38           H  
ATOM   1520 HH12 ARG A 100       1.784   3.437   6.149  1.00 98.38           H  
ATOM   1521  NH2 ARG A 100       3.610   2.082   5.028  1.00 98.38           N  
ATOM   1522 HH21 ARG A 100       2.655   1.836   4.808  1.00 98.38           H  
ATOM   1523 HH22 ARG A 100       4.401   1.656   4.565  1.00 98.38           H  
ATOM   1524  CZ  ARG A 100       3.803   3.130   5.778  1.00 98.38           C  
ATOM   1525  N   TRP A 101       5.220   9.403   8.314  1.00 98.19           N  
ATOM   1526  H   TRP A 101       4.630   8.650   8.638  1.00 98.19           H  
ATOM   1527  CA  TRP A 101       5.502  10.498   9.240  1.00 98.19           C  
ATOM   1528  HA  TRP A 101       5.610  11.428   8.681  1.00 98.19           H  
ATOM   1529  C   TRP A 101       6.787  10.260  10.015  1.00 98.19           C  
ATOM   1530  CB  TRP A 101       4.332  10.669  10.200  1.00 98.19           C  
ATOM   1531  HB2 TRP A 101       4.109   9.715  10.679  1.00 98.19           H  
ATOM   1532  HB3 TRP A 101       4.620  11.371  10.983  1.00 98.19           H  
ATOM   1533  O   TRP A 101       7.021   9.166  10.511  1.00 98.19           O  
ATOM   1534  CG  TRP A 101       3.102  11.196   9.545  1.00 98.19           C  
ATOM   1535  CD1 TRP A 101       2.068  10.460   9.086  1.00 98.19           C  
ATOM   1536  HD1 TRP A 101       2.000   9.384   9.152  1.00 98.19           H  
ATOM   1537  CD2 TRP A 101       2.751  12.586   9.296  1.00 98.19           C  
ATOM   1538  CE2 TRP A 101       1.437  12.620   8.740  1.00 98.19           C  
ATOM   1539  CE3 TRP A 101       3.395  13.820   9.536  1.00 98.19           C  
ATOM   1540  HE3 TRP A 101       4.389  13.823   9.958  1.00 98.19           H  
ATOM   1541  NE1 TRP A 101       1.077  11.294   8.607  1.00 98.19           N  
ATOM   1542  HE1 TRP A 101       0.182  10.950   8.290  1.00 98.19           H  
ATOM   1543  CH2 TRP A 101       1.442  15.039   8.729  1.00 98.19           C  
ATOM   1544  HH2 TRP A 101       0.938  15.977   8.544  1.00 98.19           H  
ATOM   1545  CZ2 TRP A 101       0.775  13.828   8.489  1.00 98.19           C  
ATOM   1546  HZ2 TRP A 101      -0.248  13.824   8.141  1.00 98.19           H  
ATOM   1547  CZ3 TRP A 101       2.751  15.035   9.240  1.00 98.19           C  
ATOM   1548  HZ3 TRP A 101       3.252  15.973   9.427  1.00 98.19           H  
ATOM   1549  N   LEU A 102       7.582  11.308  10.185  1.00 97.69           N  
ATOM   1550  H   LEU A 102       7.275  12.198   9.820  1.00 97.69           H  
ATOM   1551  CA  LEU A 102       8.708  11.329  11.112  1.00 97.69           C  
ATOM   1552  HA  LEU A 102       9.058  10.311  11.283  1.00 97.69           H  
ATOM   1553  C   LEU A 102       8.263  11.918  12.459  1.00 97.69           C  
ATOM   1554  CB  LEU A 102       9.838  12.147  10.474  1.00 97.69           C  
ATOM   1555  HB2 LEU A 102       9.384  13.031  10.025  1.00 97.69           H  
ATOM   1556  HB3 LEU A 102      10.544  12.481  11.234  1.00 97.69           H  
ATOM   1557  O   LEU A 102       7.235  12.602  12.527  1.00 97.69           O  
ATOM   1558  CG  LEU A 102      10.587  11.365   9.387  1.00 97.69           C  
ATOM   1559  HG  LEU A 102       9.895  10.719   8.848  1.00 97.69           H  
ATOM   1560  CD1 LEU A 102      11.183  12.322   8.369  1.00 97.69           C  
ATOM   1561 HD11 LEU A 102      11.738  11.749   7.626  1.00 97.69           H  
ATOM   1562 HD12 LEU A 102      11.851  13.027   8.862  1.00 97.69           H  
ATOM   1563 HD13 LEU A 102      10.371  12.852   7.871  1.00 97.69           H  
ATOM   1564  CD2 LEU A 102      11.714  10.529   9.990  1.00 97.69           C  
ATOM   1565 HD21 LEU A 102      11.316   9.865  10.756  1.00 97.69           H  
ATOM   1566 HD22 LEU A 102      12.472  11.171  10.441  1.00 97.69           H  
ATOM   1567 HD23 LEU A 102      12.169   9.918   9.211  1.00 97.69           H  
ATOM   1568  N   PRO A 103       9.024  11.694  13.541  1.00 94.81           N  
ATOM   1569  CA  PRO A 103       8.783  12.384  14.797  1.00 94.81           C  
ATOM   1570  HA  PRO A 103       7.798  12.096  15.164  1.00 94.81           H  
ATOM   1571  C   PRO A 103       8.851  13.901  14.627  1.00 94.81           C  
ATOM   1572  CB  PRO A 103       9.846  11.889  15.775  1.00 94.81           C  
ATOM   1573  HB2 PRO A 103      10.714  12.548  15.758  1.00 94.81           H  
ATOM   1574  HB3 PRO A 103       9.454  11.800  16.789  1.00 94.81           H  
ATOM   1575  O   PRO A 103       9.702  14.439  13.910  1.00 94.81           O  
ATOM   1576  CG  PRO A 103      10.235  10.535  15.201  1.00 94.81           C  
ATOM   1577  HG2 PRO A 103       9.528   9.777  15.538  1.00 94.81           H  
ATOM   1578  HG3 PRO A 103      11.253  10.279  15.494  1.00 94.81           H  
ATOM   1579  CD  PRO A 103      10.102  10.730  13.692  1.00 94.81           C  
ATOM   1580  HD2 PRO A 103      11.027  11.141  13.287  1.00 94.81           H  
ATOM   1581  HD3 PRO A 103       9.865   9.779  13.216  1.00 94.81           H  
ATOM   1582  N   GLN A 104       7.967  14.593  15.337  1.00 94.31           N  
ATOM   1583  H   GLN A 104       7.296  14.093  15.903  1.00 94.31           H  
ATOM   1584  CA  GLN A 104       7.978  16.045  15.415  1.00 94.31           C  
ATOM   1585  HA  GLN A 104       7.876  16.448  14.407  1.00 94.31           H  
ATOM   1586  C   GLN A 104       9.303  16.530  16.019  1.00 94.31           C  
ATOM   1587  CB  GLN A 104       6.769  16.487  16.246  1.00 94.31           C  
ATOM   1588  HB2 GLN A 104       5.867  16.055  15.812  1.00 94.31           H  
ATOM   1589  HB3 GLN A 104       6.872  16.113  17.265  1.00 94.31           H  
ATOM   1590  O   GLN A 104       9.757  16.015  17.042  1.00 94.31           O  
ATOM   1591  CG  GLN A 104       6.618  18.012  16.286  1.00 94.31           C  
ATOM   1592  HG2 GLN A 104       7.507  18.453  16.737  1.00 94.31           H  
ATOM   1593  HG3 GLN A 104       6.510  18.390  15.270  1.00 94.31           H  
ATOM   1594  CD  GLN A 104       5.397  18.465  17.072  1.00 94.31           C  
ATOM   1595  NE2 GLN A 104       5.305  19.733  17.389  1.00 94.31           N  
ATOM   1596 HE21 GLN A 104       4.483  19.998  17.913  1.00 94.31           H  
ATOM   1597 HE22 GLN A 104       6.134  20.308  17.343  1.00 94.31           H  
ATOM   1598  OE1 GLN A 104       4.501  17.704  17.395  1.00 94.31           O  
ATOM   1599  N   LYS A 105       9.913  17.556  15.413  1.00 90.75           N  
ATOM   1600  H   LYS A 105       9.454  17.959  14.608  1.00 90.75           H  
ATOM   1601  CA  LYS A 105      11.094  18.236  15.967  1.00 90.75           C  
ATOM   1602  HA  LYS A 105      11.332  17.795  16.935  1.00 90.75           H  
ATOM   1603  C   LYS A 105      10.745  19.701  16.215  1.00 90.75           C  
ATOM   1604  CB  LYS A 105      12.340  18.050  15.074  1.00 90.75           C  
ATOM   1605  HB2 LYS A 105      12.144  18.454  14.081  1.00 90.75           H  
ATOM   1606  HB3 LYS A 105      13.159  18.621  15.512  1.00 90.75           H  
ATOM   1607  O   LYS A 105      10.469  20.453  15.276  1.00 90.75           O  
ATOM   1608  CG  LYS A 105      12.791  16.582  14.941  1.00 90.75           C  
ATOM   1609  HG2 LYS A 105      11.991  16.002  14.480  1.00 90.75           H  
ATOM   1610  HG3 LYS A 105      12.977  16.180  15.937  1.00 90.75           H  
ATOM   1611  CD  LYS A 105      14.068  16.423  14.090  1.00 90.75           C  
ATOM   1612  HD2 LYS A 105      13.877  16.798  13.084  1.00 90.75           H  
ATOM   1613  HD3 LYS A 105      14.876  16.997  14.543  1.00 90.75           H  
ATOM   1614  CE  LYS A 105      14.468  14.936  14.019  1.00 90.75           C  
ATOM   1615  HE2 LYS A 105      14.594  14.566  15.037  1.00 90.75           H  
ATOM   1616  HE3 LYS A 105      13.639  14.378  13.583  1.00 90.75           H  
ATOM   1617  NZ  LYS A 105      15.714  14.670  13.242  1.00 90.75           N  
ATOM   1618  HZ1 LYS A 105      15.629  14.956  12.277  1.00 90.75           H  
ATOM   1619  HZ2 LYS A 105      16.521  15.115  13.656  1.00 90.75           H  
ATOM   1620  HZ3 LYS A 105      15.910  13.680  13.238  1.00 90.75           H  
ATOM   1621  N   ASN A 106      10.787  20.118  17.480  1.00 88.12           N  
ATOM   1622  H   ASN A 106      11.022  19.440  18.190  1.00 88.12           H  
ATOM   1623  CA  ASN A 106      10.297  21.424  17.938  1.00 88.12           C  
ATOM   1624  HA  ASN A 106      10.331  21.425  19.027  1.00 88.12           H  
ATOM   1625  C   ASN A 106       8.812  21.614  17.560  1.00 88.12           C  
ATOM   1626  CB  ASN A 106      11.251  22.541  17.448  1.00 88.12           C  
ATOM   1627  HB2 ASN A 106      10.976  23.485  17.919  1.00 88.12           H  
ATOM   1628  HB3 ASN A 106      11.165  22.655  16.367  1.00 88.12           H  
ATOM   1629  O   ASN A 106       7.992  20.740  17.819  1.00 88.12           O  
ATOM   1630  CG  ASN A 106      12.702  22.271  17.797  1.00 88.12           C  
ATOM   1631  ND2 ASN A 106      13.626  22.570  16.914  1.00 88.12           N  
ATOM   1632 HD21 ASN A 106      13.386  22.977  16.022  1.00 88.12           H  
ATOM   1633 HD22 ASN A 106      14.573  22.378  17.209  1.00 88.12           H  
ATOM   1634  OD1 ASN A 106      13.031  21.786  18.860  1.00 88.12           O  
ATOM   1635  N   ALA A 107       8.452  22.725  16.918  1.00 88.31           N  
ATOM   1636  H   ALA A 107       9.145  23.444  16.765  1.00 88.31           H  
ATOM   1637  CA  ALA A 107       7.093  22.981  16.434  1.00 88.31           C  
ATOM   1638  HA  ALA A 107       6.375  22.501  17.099  1.00 88.31           H  
ATOM   1639  C   ALA A 107       6.819  22.430  15.018  1.00 88.31           C  
ATOM   1640  CB  ALA A 107       6.847  24.491  16.515  1.00 88.31           C  
ATOM   1641  HB1 ALA A 107       5.825  24.711  16.206  1.00 88.31           H  
ATOM   1642  HB2 ALA A 107       7.534  25.026  15.859  1.00 88.31           H  
ATOM   1643  HB3 ALA A 107       6.975  24.835  17.542  1.00 88.31           H  
ATOM   1644  O   ALA A 107       5.723  22.599  14.499  1.00 88.31           O  
ATOM   1645  N   ALA A 108       7.807  21.818  14.358  1.00 93.69           N  
ATOM   1646  H   ALA A 108       8.651  21.560  14.849  1.00 93.69           H  
ATOM   1647  CA  ALA A 108       7.671  21.404  12.967  1.00 93.69           C  
ATOM   1648  HA  ALA A 108       6.819  21.916  12.520  1.00 93.69           H  
ATOM   1649  C   ALA A 108       7.415  19.904  12.833  1.00 93.69           C  
ATOM   1650  CB  ALA A 108       8.904  21.845  12.189  1.00 93.69           C  
ATOM   1651  HB1 ALA A 108       8.770  21.550  11.149  1.00 93.69           H  
ATOM   1652  HB2 ALA A 108       9.001  22.928  12.261  1.00 93.69           H  
ATOM   1653  HB3 ALA A 108       9.790  21.359  12.599  1.00 93.69           H  
ATOM   1654  O   ALA A 108       8.098  19.081  13.451  1.00 93.69           O  
ATOM   1655  N   GLN A 109       6.474  19.570  11.957  1.00 96.00           N  
ATOM   1656  H   GLN A 109       6.027  20.309  11.435  1.00 96.00           H  
ATOM   1657  CA  GLN A 109       6.184  18.202  11.551  1.00 96.00           C  
ATOM   1658  HA  GLN A 109       6.455  17.519  12.355  1.00 96.00           H  
ATOM   1659  C   GLN A 109       7.014  17.844  10.321  1.00 96.00           C  
ATOM   1660  CB  GLN A 109       4.687  18.040  11.267  1.00 96.00           C  
ATOM   1661  HB2 GLN A 109       4.419  18.670  10.419  1.00 96.00           H  
ATOM   1662  HB3 GLN A 109       4.489  17.004  10.990  1.00 96.00           H  
ATOM   1663  O   GLN A 109       7.369  18.709   9.514  1.00 96.00           O  
ATOM   1664  CG  GLN A 109       3.784  18.425  12.445  1.00 96.00           C  
ATOM   1665  HG2 GLN A 109       4.010  19.437  12.781  1.00 96.00           H  
ATOM   1666  HG3 GLN A 109       2.754  18.438  12.089  1.00 96.00           H  
ATOM   1667  CD  GLN A 109       3.879  17.468  13.628  1.00 96.00           C  
ATOM   1668  NE2 GLN A 109       3.346  17.857  14.763  1.00 96.00           N  
ATOM   1669 HE21 GLN A 109       2.865  18.742  14.833  1.00 96.00           H  
ATOM   1670 HE22 GLN A 109       3.494  17.293  15.588  1.00 96.00           H  
ATOM   1671  OE1 GLN A 109       4.438  16.384  13.556  1.00 96.00           O  
ATOM   1672  N   PHE A 110       7.318  16.561  10.167  1.00 97.62           N  
ATOM   1673  H   PHE A 110       6.965  15.883  10.827  1.00 97.62           H  
ATOM   1674  CA  PHE A 110       8.095  16.058   9.043  1.00 97.62           C  
ATOM   1675  HA  PHE A 110       8.113  16.810   8.255  1.00 97.62           H  
ATOM   1676  C   PHE A 110       7.429  14.811   8.471  1.00 97.62           C  
ATOM   1677  CB  PHE A 110       9.541  15.787   9.483  1.00 97.62           C  
ATOM   1678  HB2 PHE A 110       9.522  15.136  10.357  1.00 97.62           H  
ATOM   1679  HB3 PHE A 110      10.059  15.261   8.682  1.00 97.62           H  
ATOM   1680  O   PHE A 110       6.961  13.957   9.223  1.00 97.62           O  
ATOM   1681  CG  PHE A 110      10.339  17.020   9.854  1.00 97.62           C  
ATOM   1682  CD1 PHE A 110      11.194  17.627   8.916  1.00 97.62           C  
ATOM   1683  HD1 PHE A 110      11.265  17.222   7.918  1.00 97.62           H  
ATOM   1684  CD2 PHE A 110      10.237  17.551  11.153  1.00 97.62           C  
ATOM   1685  HD2 PHE A 110       9.578  17.091  11.874  1.00 97.62           H  
ATOM   1686  CE1 PHE A 110      11.970  18.741   9.289  1.00 97.62           C  
ATOM   1687  HE1 PHE A 110      12.655  19.177   8.576  1.00 97.62           H  
ATOM   1688  CE2 PHE A 110      10.971  18.694  11.508  1.00 97.62           C  
ATOM   1689  HE2 PHE A 110      10.840  19.117  12.493  1.00 97.62           H  
ATOM   1690  CZ  PHE A 110      11.857  19.276  10.586  1.00 97.62           C  
ATOM   1691  HZ  PHE A 110      12.451  20.129  10.878  1.00 97.62           H  
ATOM   1692  N   LEU A 111       7.406  14.693   7.146  1.00 97.62           N  
ATOM   1693  H   LEU A 111       7.821  15.420   6.583  1.00 97.62           H  
ATOM   1694  CA  LEU A 111       6.933  13.488   6.467  1.00 97.62           C  
ATOM   1695  HA  LEU A 111       7.052  12.650   7.154  1.00 97.62           H  
ATOM   1696  C   LEU A 111       7.806  13.165   5.259  1.00 97.62           C  
ATOM   1697  CB  LEU A 111       5.423  13.581   6.151  1.00 97.62           C  
ATOM   1698  HB2 LEU A 111       4.918  13.807   7.090  1.00 97.62           H  
ATOM   1699  HB3 LEU A 111       5.070  12.598   5.841  1.00 97.62           H  
ATOM   1700  O   LEU A 111       8.331  14.058   4.594  1.00 97.62           O  
ATOM   1701  CG  LEU A 111       4.977  14.617   5.097  1.00 97.62           C  
ATOM   1702  HG  LEU A 111       5.544  15.539   5.232  1.00 97.62           H  
ATOM   1703  CD1 LEU A 111       5.122  14.131   3.649  1.00 97.62           C  
ATOM   1704 HD11 LEU A 111       4.569  13.203   3.506  1.00 97.62           H  
ATOM   1705 HD12 LEU A 111       6.168  13.961   3.391  1.00 97.62           H  
ATOM   1706 HD13 LEU A 111       4.730  14.883   2.965  1.00 97.62           H  
ATOM   1707  CD2 LEU A 111       3.492  14.930   5.282  1.00 97.62           C  
ATOM   1708 HD21 LEU A 111       2.897  14.032   5.118  1.00 97.62           H  
ATOM   1709 HD22 LEU A 111       3.181  15.697   4.573  1.00 97.62           H  
ATOM   1710 HD23 LEU A 111       3.304  15.283   6.296  1.00 97.62           H  
ATOM   1711  N   LEU A 112       7.947  11.876   4.980  1.00 98.56           N  
ATOM   1712  H   LEU A 112       7.463  11.222   5.578  1.00 98.56           H  
ATOM   1713  CA  LEU A 112       8.445  11.353   3.720  1.00 98.56           C  
ATOM   1714  HA  LEU A 112       9.069  12.104   3.235  1.00 98.56           H  
ATOM   1715  C   LEU A 112       7.258  11.066   2.804  1.00 98.56           C  
ATOM   1716  CB  LEU A 112       9.278  10.083   3.957  1.00 98.56           C  
ATOM   1717  HB2 LEU A 112       9.483   9.615   2.994  1.00 98.56           H  
ATOM   1718  HB3 LEU A 112       8.677   9.387   4.542  1.00 98.56           H  
ATOM   1719  O   LEU A 112       6.232  10.545   3.234  1.00 98.56           O  
ATOM   1720  CG  LEU A 112      10.617  10.313   4.676  1.00 98.56           C  
ATOM   1721  HG  LEU A 112      10.447  10.850   5.610  1.00 98.56           H  
ATOM   1722  CD1 LEU A 112      11.254   8.964   4.997  1.00 98.56           C  
ATOM   1723 HD11 LEU A 112      10.578   8.374   5.615  1.00 98.56           H  
ATOM   1724 HD12 LEU A 112      11.468   8.416   4.079  1.00 98.56           H  
ATOM   1725 HD13 LEU A 112      12.187   9.109   5.542  1.00 98.56           H  
ATOM   1726  CD2 LEU A 112      11.609  11.100   3.817  1.00 98.56           C  
ATOM   1727 HD21 LEU A 112      11.807  10.562   2.890  1.00 98.56           H  
ATOM   1728 HD22 LEU A 112      12.545  11.218   4.361  1.00 98.56           H  
ATOM   1729 HD23 LEU A 112      11.203  12.085   3.587  1.00 98.56           H  
ATOM   1730  N   SER A 113       7.433  11.379   1.531  1.00 98.69           N  
ATOM   1731  H   SER A 113       8.318  11.787   1.267  1.00 98.69           H  
ATOM   1732  CA  SER A 113       6.503  11.056   0.450  1.00 98.69           C  
ATOM   1733  HA  SER A 113       5.780  10.310   0.780  1.00 98.69           H  
ATOM   1734  C   SER A 113       7.305  10.485  -0.710  1.00 98.69           C  
ATOM   1735  CB  SER A 113       5.749  12.311   0.013  1.00 98.69           C  
ATOM   1736  HB2 SER A 113       5.160  12.694   0.847  1.00 98.69           H  
ATOM   1737  HB3 SER A 113       5.085  12.085  -0.821  1.00 98.69           H  
ATOM   1738  O   SER A 113       8.447  10.897  -0.924  1.00 98.69           O  
ATOM   1739  OG  SER A 113       6.703  13.277  -0.378  1.00 98.69           O  
ATOM   1740  HG  SER A 113       7.409  13.280   0.273  1.00 98.69           H  
ATOM   1741  N   THR A 114       6.735   9.559  -1.468  1.00 98.31           N  
ATOM   1742  H   THR A 114       5.809   9.228  -1.239  1.00 98.31           H  
ATOM   1743  CA  THR A 114       7.399   8.995  -2.647  1.00 98.31           C  
ATOM   1744  HA  THR A 114       8.188   9.673  -2.975  1.00 98.31           H  
ATOM   1745  C   THR A 114       6.425   8.856  -3.796  1.00 98.31           C  
ATOM   1746  CB  THR A 114       8.077   7.657  -2.320  1.00 98.31           C  
ATOM   1747  HB  THR A 114       8.746   7.833  -1.478  1.00 98.31           H  
ATOM   1748  O   THR A 114       5.293   8.426  -3.584  1.00 98.31           O  
ATOM   1749  CG2 THR A 114       7.130   6.529  -1.918  1.00 98.31           C  
ATOM   1750 HG21 THR A 114       7.715   5.663  -1.608  1.00 98.31           H  
ATOM   1751 HG22 THR A 114       6.502   6.854  -1.088  1.00 98.31           H  
ATOM   1752 HG23 THR A 114       6.506   6.242  -2.764  1.00 98.31           H  
ATOM   1753  OG1 THR A 114       8.859   7.210  -3.402  1.00 98.31           O  
ATOM   1754  HG1 THR A 114       8.304   6.943  -4.138  1.00 98.31           H  
ATOM   1755  N   ASN A 115       6.890   9.167  -5.002  1.00 96.81           N  
ATOM   1756  H   ASN A 115       7.834   9.517  -5.081  1.00 96.81           H  
ATOM   1757  CA  ASN A 115       6.287   8.656  -6.226  1.00 96.81           C  
ATOM   1758  HA  ASN A 115       5.259   8.354  -6.024  1.00 96.81           H  
ATOM   1759  C   ASN A 115       7.022   7.377  -6.660  1.00 96.81           C  
ATOM   1760  CB  ASN A 115       6.235   9.778  -7.283  1.00 96.81           C  
ATOM   1761  HB2 ASN A 115       5.757  10.658  -6.854  1.00 96.81           H  
ATOM   1762  HB3 ASN A 115       5.594   9.453  -8.103  1.00 96.81           H  
ATOM   1763  O   ASN A 115       7.626   6.688  -5.831  1.00 96.81           O  
ATOM   1764  CG  ASN A 115       7.577  10.181  -7.867  1.00 96.81           C  
ATOM   1765  ND2 ASN A 115       7.572  11.066  -8.830  1.00 96.81           N  
ATOM   1766 HD21 ASN A 115       8.440  11.307  -9.287  1.00 96.81           H  
ATOM   1767 HD22 ASN A 115       6.699  11.242  -9.307  1.00 96.81           H  
ATOM   1768  OD1 ASN A 115       8.635   9.706  -7.481  1.00 96.81           O  
ATOM   1769  N   ASP A 116       6.997   7.062  -7.951  1.00 95.19           N  
ATOM   1770  H   ASP A 116       6.410   7.609  -8.564  1.00 95.19           H  
ATOM   1771  CA  ASP A 116       7.635   5.871  -8.506  1.00 95.19           C  
ATOM   1772  HA  ASP A 116       7.291   4.997  -7.954  1.00 95.19           H  
ATOM   1773  C   ASP A 116       9.171   5.858  -8.419  1.00 95.19           C  
ATOM   1774  CB  ASP A 116       7.194   5.737  -9.972  1.00 95.19           C  
ATOM   1775  HB2 ASP A 116       7.261   6.709 -10.460  1.00 95.19           H  
ATOM   1776  HB3 ASP A 116       7.891   5.074 -10.485  1.00 95.19           H  
ATOM   1777  O   ASP A 116       9.759   4.777  -8.507  1.00 95.19           O  
ATOM   1778  CG  ASP A 116       5.783   5.166 -10.151  1.00 95.19           C  
ATOM   1779  OD1 ASP A 116       5.223   4.633  -9.164  1.00 95.19           O  
ATOM   1780  OD2 ASP A 116       5.312   5.210 -11.304  1.00 95.19           O  
ATOM   1781  N   LYS A 117       9.842   7.013  -8.279  1.00 94.94           N  
ATOM   1782  H   LYS A 117       9.292   7.854  -8.185  1.00 94.94           H  
ATOM   1783  CA  LYS A 117      11.319   7.120  -8.378  1.00 94.94           C  
ATOM   1784  HA  LYS A 117      11.770   6.142  -8.209  1.00 94.94           H  
ATOM   1785  C   LYS A 117      11.984   8.035  -7.360  1.00 94.94           C  
ATOM   1786  CB  LYS A 117      11.701   7.649  -9.770  1.00 94.94           C  
ATOM   1787  HB2 LYS A 117      11.227   8.621  -9.905  1.00 94.94           H  
ATOM   1788  HB3 LYS A 117      12.780   7.803  -9.815  1.00 94.94           H  
ATOM   1789  O   LYS A 117      13.174   7.866  -7.087  1.00 94.94           O  
ATOM   1790  CG  LYS A 117      11.301   6.748 -10.938  1.00 94.94           C  
ATOM   1791  HG2 LYS A 117      10.221   6.606 -10.933  1.00 94.94           H  
ATOM   1792  HG3 LYS A 117      11.572   7.251 -11.867  1.00 94.94           H  
ATOM   1793  CD  LYS A 117      12.008   5.394 -10.903  1.00 94.94           C  
ATOM   1794  HD2 LYS A 117      11.839   4.899  -9.947  1.00 94.94           H  
ATOM   1795  HD3 LYS A 117      13.079   5.521 -11.061  1.00 94.94           H  
ATOM   1796  CE  LYS A 117      11.390   4.563 -12.015  1.00 94.94           C  
ATOM   1797  HE2 LYS A 117      10.307   4.678 -11.958  1.00 94.94           H  
ATOM   1798  HE3 LYS A 117      11.712   4.938 -12.987  1.00 94.94           H  
ATOM   1799  NZ  LYS A 117      11.738   3.153 -11.832  1.00 94.94           N  
ATOM   1800  HZ1 LYS A 117      11.157   2.564 -12.412  1.00 94.94           H  
ATOM   1801  HZ2 LYS A 117      12.696   2.959 -12.087  1.00 94.94           H  
ATOM   1802  HZ3 LYS A 117      11.614   2.893 -10.865  1.00 94.94           H  
ATOM   1803  N   THR A 118      11.242   8.997  -6.834  1.00 96.25           N  
ATOM   1804  H   THR A 118      10.273   9.058  -7.113  1.00 96.25           H  
ATOM   1805  CA  THR A 118      11.773  10.126  -6.083  1.00 96.25           C  
ATOM   1806  HA  THR A 118      12.842   9.988  -5.920  1.00 96.25           H  
ATOM   1807  C   THR A 118      11.084  10.203  -4.732  1.00 96.25           C  
ATOM   1808  CB  THR A 118      11.593  11.433  -6.873  1.00 96.25           C  
ATOM   1809  HB  THR A 118      10.532  11.630  -7.027  1.00 96.25           H  
ATOM   1810  O   THR A 118       9.864  10.347  -4.634  1.00 96.25           O  
ATOM   1811  CG2 THR A 118      12.233  12.616  -6.151  1.00 96.25           C  
ATOM   1812 HG21 THR A 118      11.704  12.818  -5.220  1.00 96.25           H  
ATOM   1813 HG22 THR A 118      13.278  12.393  -5.934  1.00 96.25           H  
ATOM   1814 HG23 THR A 118      12.177  13.500  -6.787  1.00 96.25           H  
ATOM   1815  OG1 THR A 118      12.233  11.328  -8.125  1.00 96.25           O  
ATOM   1816  HG1 THR A 118      11.982  12.081  -8.665  1.00 96.25           H  
ATOM   1817  N   ILE A 119      11.882  10.173  -3.672  1.00 98.19           N  
ATOM   1818  H   ILE A 119      12.876  10.086  -3.827  1.00 98.19           H  
ATOM   1819  CA  ILE A 119      11.428  10.332  -2.294  1.00 98.19           C  
ATOM   1820  HA  ILE A 119      10.351  10.170  -2.257  1.00 98.19           H  
ATOM   1821  C   ILE A 119      11.730  11.768  -1.873  1.00 98.19           C  
ATOM   1822  CB  ILE A 119      12.080   9.289  -1.362  1.00 98.19           C  
ATOM   1823  HB  ILE A 119      13.140   9.529  -1.282  1.00 98.19           H  
ATOM   1824  O   ILE A 119      12.824  12.281  -2.107  1.00 98.19           O  
ATOM   1825  CG1 ILE A 119      11.962   7.861  -1.943  1.00 98.19           C  
ATOM   1826 HG12 ILE A 119      10.916   7.554  -1.954  1.00 98.19           H  
ATOM   1827 HG13 ILE A 119      12.337   7.840  -2.966  1.00 98.19           H  
ATOM   1828  CG2 ILE A 119      11.473   9.374   0.051  1.00 98.19           C  
ATOM   1829 HG21 ILE A 119      11.586  10.379   0.456  1.00 98.19           H  
ATOM   1830 HG22 ILE A 119      10.416   9.110   0.021  1.00 98.19           H  
ATOM   1831 HG23 ILE A 119      11.994   8.690   0.721  1.00 98.19           H  
ATOM   1832  CD1 ILE A 119      12.765   6.810  -1.184  1.00 98.19           C  
ATOM   1833 HD11 ILE A 119      12.804   5.896  -1.777  1.00 98.19           H  
ATOM   1834 HD12 ILE A 119      12.273   6.592  -0.236  1.00 98.19           H  
ATOM   1835 HD13 ILE A 119      13.782   7.162  -1.012  1.00 98.19           H  
ATOM   1836  N   LYS A 120      10.769  12.442  -1.247  1.00 98.44           N  
ATOM   1837  H   LYS A 120       9.894  11.965  -1.085  1.00 98.44           H  
ATOM   1838  CA  LYS A 120      10.917  13.817  -0.764  1.00 98.44           C  
ATOM   1839  HA  LYS A 120      11.951  14.138  -0.891  1.00 98.44           H  
ATOM   1840  C   LYS A 120      10.610  13.877   0.725  1.00 98.44           C  
ATOM   1841  CB  LYS A 120      10.038  14.778  -1.584  1.00 98.44           C  
ATOM   1842  HB2 LYS A 120       9.000  14.453  -1.525  1.00 98.44           H  
ATOM   1843  HB3 LYS A 120      10.113  15.777  -1.154  1.00 98.44           H  
ATOM   1844  O   LYS A 120       9.570  13.389   1.173  1.00 98.44           O  
ATOM   1845  CG  LYS A 120      10.456  14.845  -3.065  1.00 98.44           C  
ATOM   1846  HG2 LYS A 120      10.321  13.863  -3.517  1.00 98.44           H  
ATOM   1847  HG3 LYS A 120      11.509  15.118  -3.134  1.00 98.44           H  
ATOM   1848  CD  LYS A 120       9.613  15.863  -3.851  1.00 98.44           C  
ATOM   1849  HD2 LYS A 120       8.563  15.609  -3.703  1.00 98.44           H  
ATOM   1850  HD3 LYS A 120       9.794  16.866  -3.467  1.00 98.44           H  
ATOM   1851  CE  LYS A 120       9.932  15.809  -5.356  1.00 98.44           C  
ATOM   1852  HE2 LYS A 120       9.758  14.789  -5.699  1.00 98.44           H  
ATOM   1853  HE3 LYS A 120      10.986  16.033  -5.519  1.00 98.44           H  
ATOM   1854  NZ  LYS A 120       9.086  16.728  -6.164  1.00 98.44           N  
ATOM   1855  HZ1 LYS A 120       8.117  16.642  -5.894  1.00 98.44           H  
ATOM   1856  HZ2 LYS A 120       9.342  17.697  -6.037  1.00 98.44           H  
ATOM   1857  HZ3 LYS A 120       9.177  16.520  -7.149  1.00 98.44           H  
ATOM   1858  N   LEU A 121      11.522  14.493   1.474  1.00 98.44           N  
ATOM   1859  H   LEU A 121      12.325  14.874   0.996  1.00 98.44           H  
ATOM   1860  CA  LEU A 121      11.327  14.853   2.873  1.00 98.44           C  
ATOM   1861  HA  LEU A 121      10.615  14.164   3.328  1.00 98.44           H  
ATOM   1862  C   LEU A 121      10.747  16.258   2.949  1.00 98.44           C  
ATOM   1863  CB  LEU A 121      12.662  14.758   3.627  1.00 98.44           C  
ATOM   1864  HB2 LEU A 121      13.381  15.386   3.102  1.00 98.44           H  
ATOM   1865  HB3 LEU A 121      13.011  13.726   3.601  1.00 98.44           H  
ATOM   1866  O   LEU A 121      11.406  17.230   2.570  1.00 98.44           O  
ATOM   1867  CG  LEU A 121      12.609  15.222   5.093  1.00 98.44           C  
ATOM   1868  HG  LEU A 121      12.290  16.263   5.141  1.00 98.44           H  
ATOM   1869  CD1 LEU A 121      11.654  14.381   5.925  1.00 98.44           C  
ATOM   1870 HD11 LEU A 121      10.625  14.543   5.602  1.00 98.44           H  
ATOM   1871 HD12 LEU A 121      11.729  14.678   6.971  1.00 98.44           H  
ATOM   1872 HD13 LEU A 121      11.904  13.325   5.824  1.00 98.44           H  
ATOM   1873  CD2 LEU A 121      14.002  15.132   5.715  1.00 98.44           C  
ATOM   1874 HD21 LEU A 121      14.703  15.749   5.152  1.00 98.44           H  
ATOM   1875 HD22 LEU A 121      14.352  14.100   5.700  1.00 98.44           H  
ATOM   1876 HD23 LEU A 121      13.972  15.478   6.748  1.00 98.44           H  
ATOM   1877  N   TRP A 122       9.552  16.362   3.504  1.00 98.31           N  
ATOM   1878  H   TRP A 122       9.090  15.515   3.805  1.00 98.31           H  
ATOM   1879  CA  TRP A 122       8.837  17.609   3.708  1.00 98.31           C  
ATOM   1880  HA  TRP A 122       9.284  18.392   3.095  1.00 98.31           H  
ATOM   1881  C   TRP A 122       8.910  18.034   5.163  1.00 98.31           C  
ATOM   1882  CB  TRP A 122       7.392  17.438   3.247  1.00 98.31           C  
ATOM   1883  HB2 TRP A 122       6.830  18.342   3.481  1.00 98.31           H  
ATOM   1884  HB3 TRP A 122       6.935  16.607   3.783  1.00 98.31           H  
ATOM   1885  O   TRP A 122       8.805  17.211   6.071  1.00 98.31           O  
ATOM   1886  CG  TRP A 122       7.295  17.191   1.783  1.00 98.31           C  
ATOM   1887  CD1 TRP A 122       7.298  15.984   1.177  1.00 98.31           C  
ATOM   1888  HD1 TRP A 122       7.328  15.034   1.690  1.00 98.31           H  
ATOM   1889  CD2 TRP A 122       7.214  18.179   0.718  1.00 98.31           C  
ATOM   1890  CE2 TRP A 122       7.259  17.490  -0.526  1.00 98.31           C  
ATOM   1891  CE3 TRP A 122       7.080  19.583   0.679  1.00 98.31           C  
ATOM   1892  HE3 TRP A 122       6.973  20.130   1.604  1.00 98.31           H  
ATOM   1893  NE1 TRP A 122       7.221  16.156  -0.190  1.00 98.31           N  
ATOM   1894  HE1 TRP A 122       6.959  15.415  -0.824  1.00 98.31           H  
ATOM   1895  CH2 TRP A 122       7.095  19.562  -1.762  1.00 98.31           C  
ATOM   1896  HH2 TRP A 122       7.001  20.084  -2.703  1.00 98.31           H  
ATOM   1897  CZ2 TRP A 122       7.266  18.170  -1.744  1.00 98.31           C  
ATOM   1898  HZ2 TRP A 122       7.334  17.615  -2.667  1.00 98.31           H  
ATOM   1899  CZ3 TRP A 122       6.984  20.263  -0.549  1.00 98.31           C  
ATOM   1900  HZ3 TRP A 122       6.791  21.326  -0.566  1.00 98.31           H  
ATOM   1901  N   LYS A 123       9.058  19.339   5.381  1.00 97.56           N  
ATOM   1902  H   LYS A 123       9.142  19.934   4.569  1.00 97.56           H  
ATOM   1903  CA  LYS A 123       8.829  19.980   6.672  1.00 97.56           C  
ATOM   1904  HA  LYS A 123       8.706  19.223   7.447  1.00 97.56           H  
ATOM   1905  C   LYS A 123       7.550  20.788   6.581  1.00 97.56           C  
ATOM   1906  CB  LYS A 123      10.018  20.865   7.038  1.00 97.56           C  
ATOM   1907  HB2 LYS A 123      10.137  21.632   6.272  1.00 97.56           H  
ATOM   1908  HB3 LYS A 123      10.913  20.245   7.067  1.00 97.56           H  
ATOM   1909  O   LYS A 123       7.488  21.718   5.776  1.00 97.56           O  
ATOM   1910  CG  LYS A 123       9.835  21.520   8.412  1.00 97.56           C  
ATOM   1911  HG2 LYS A 123       9.876  20.751   9.183  1.00 97.56           H  
ATOM   1912  HG3 LYS A 123       8.870  22.025   8.472  1.00 97.56           H  
ATOM   1913  CD  LYS A 123      10.928  22.560   8.644  1.00 97.56           C  
ATOM   1914  HD2 LYS A 123      11.908  22.099   8.519  1.00 97.56           H  
ATOM   1915  HD3 LYS A 123      10.766  23.353   7.913  1.00 97.56           H  
ATOM   1916  CE  LYS A 123      10.809  23.155  10.043  1.00 97.56           C  
ATOM   1917  HE2 LYS A 123       9.784  23.502  10.174  1.00 97.56           H  
ATOM   1918  HE3 LYS A 123      10.981  22.359  10.767  1.00 97.56           H  
ATOM   1919  NZ  LYS A 123      11.753  24.274  10.268  1.00 97.56           N  
ATOM   1920  HZ1 LYS A 123      11.553  25.025   9.623  1.00 97.56           H  
ATOM   1921  HZ2 LYS A 123      11.630  24.632  11.204  1.00 97.56           H  
ATOM   1922  HZ3 LYS A 123      12.709  23.965  10.162  1.00 97.56           H  
ATOM   1923  N   ILE A 124       6.601  20.480   7.448  1.00 96.19           N  
ATOM   1924  H   ILE A 124       6.779  19.735   8.106  1.00 96.19           H  
ATOM   1925  CA  ILE A 124       5.403  21.282   7.658  1.00 96.19           C  
ATOM   1926  HA  ILE A 124       5.255  21.933   6.796  1.00 96.19           H  
ATOM   1927  C   ILE A 124       5.641  22.153   8.884  1.00 96.19           C  
ATOM   1928  CB  ILE A 124       4.145  20.406   7.773  1.00 96.19           C  
ATOM   1929  HB  ILE A 124       4.190  19.838   8.702  1.00 96.19           H  
ATOM   1930  O   ILE A 124       5.980  21.661   9.963  1.00 96.19           O  
ATOM   1931  CG1 ILE A 124       4.022  19.431   6.580  1.00 96.19           C  
ATOM   1932 HG12 ILE A 124       3.001  19.429   6.199  1.00 96.19           H  
ATOM   1933 HG13 ILE A 124       4.660  19.749   5.756  1.00 96.19           H  
ATOM   1934  CG2 ILE A 124       2.898  21.293   7.835  1.00 96.19           C  
ATOM   1935 HG21 ILE A 124       2.914  21.919   8.728  1.00 96.19           H  
ATOM   1936 HG22 ILE A 124       2.847  21.926   6.950  1.00 96.19           H  
ATOM   1937 HG23 ILE A 124       2.002  20.674   7.873  1.00 96.19           H  
ATOM   1938  CD1 ILE A 124       4.374  17.996   6.975  1.00 96.19           C  
ATOM   1939 HD11 ILE A 124       3.639  17.615   7.685  1.00 96.19           H  
ATOM   1940 HD12 ILE A 124       4.363  17.386   6.073  1.00 96.19           H  
ATOM   1941 HD13 ILE A 124       5.369  17.954   7.418  1.00 96.19           H  
ATOM   1942  N   SER A 125       5.533  23.461   8.700  1.00 93.44           N  
ATOM   1943  H   SER A 125       5.253  23.800   7.791  1.00 93.44           H  
ATOM   1944  CA  SER A 125       5.734  24.435   9.765  1.00 93.44           C  
ATOM   1945  HA  SER A 125       5.656  23.933  10.730  1.00 93.44           H  
ATOM   1946  C   SER A 125       4.666  25.505   9.734  1.00 93.44           C  
ATOM   1947  CB  SER A 125       7.119  25.081   9.688  1.00 93.44           C  
ATOM   1948  HB2 SER A 125       7.866  24.325   9.927  1.00 93.44           H  
ATOM   1949  HB3 SER A 125       7.180  25.874  10.434  1.00 93.44           H  
ATOM   1950  O   SER A 125       4.344  26.034   8.673  1.00 93.44           O  
ATOM   1951  OG  SER A 125       7.408  25.619   8.410  1.00 93.44           O  
ATOM   1952  HG  SER A 125       6.571  25.865   8.009  1.00 93.44           H  
ATOM   1953  N   GLU A 126       4.195  25.858  10.918  1.00 90.19           N  
ATOM   1954  H   GLU A 126       4.460  25.340  11.743  1.00 90.19           H  
ATOM   1955  CA  GLU A 126       3.317  26.996  11.129  1.00 90.19           C  
ATOM   1956  HA  GLU A 126       2.597  27.058  10.313  1.00 90.19           H  
ATOM   1957  C   GLU A 126       4.124  28.296  11.161  1.00 90.19           C  
ATOM   1958  CB  GLU A 126       2.539  26.793  12.432  1.00 90.19           C  
ATOM   1959  HB2 GLU A 126       3.243  26.633  13.248  1.00 90.19           H  
ATOM   1960  HB3 GLU A 126       1.962  27.696  12.636  1.00 90.19           H  
ATOM   1961  O   GLU A 126       5.237  28.353  11.700  1.00 90.19           O  
ATOM   1962  CG  GLU A 126       1.592  25.590  12.315  1.00 90.19           C  
ATOM   1963  HG2 GLU A 126       2.173  24.712  12.035  1.00 90.19           H  
ATOM   1964  HG3 GLU A 126       0.877  25.797  11.518  1.00 90.19           H  
ATOM   1965  CD  GLU A 126       0.825  25.265  13.602  1.00 90.19           C  
ATOM   1966  OE1 GLU A 126       0.072  24.264  13.570  1.00 90.19           O  
ATOM   1967  OE2 GLU A 126       1.023  25.970  14.612  1.00 90.19           O  
ATOM   1968  N   ARG A 127       3.554  29.345  10.574  1.00 85.25           N  
ATOM   1969  H   ARG A 127       2.694  29.188  10.069  1.00 85.25           H  
ATOM   1970  CA  ARG A 127       4.011  30.725  10.691  1.00 85.25           C  
ATOM   1971  HA  ARG A 127       4.772  30.791  11.468  1.00 85.25           H  
ATOM   1972  C   ARG A 127       2.838  31.590  11.127  1.00 85.25           C  
ATOM   1973  CB  ARG A 127       4.602  31.218   9.365  1.00 85.25           C  
ATOM   1974  HB2 ARG A 127       4.715  32.301   9.423  1.00 85.25           H  
ATOM   1975  HB3 ARG A 127       3.918  30.989   8.549  1.00 85.25           H  
ATOM   1976  O   ARG A 127       1.872  31.756  10.394  1.00 85.25           O  
ATOM   1977  CG  ARG A 127       5.975  30.597   9.085  1.00 85.25           C  
ATOM   1978  HG2 ARG A 127       6.630  30.763   9.940  1.00 85.25           H  
ATOM   1979  HG3 ARG A 127       5.867  29.525   8.914  1.00 85.25           H  
ATOM   1980  CD  ARG A 127       6.579  31.260   7.846  1.00 85.25           C  
ATOM   1981  HD2 ARG A 127       5.907  31.071   7.008  1.00 85.25           H  
ATOM   1982  HD3 ARG A 127       6.640  32.336   8.011  1.00 85.25           H  
ATOM   1983  NE  ARG A 127       7.921  30.731   7.543  1.00 85.25           N  
ATOM   1984  HE  ARG A 127       8.349  30.158   8.256  1.00 85.25           H  
ATOM   1985  NH1 ARG A 127       7.968  31.403   5.351  1.00 85.25           N  
ATOM   1986 HH11 ARG A 127       7.736  30.770   4.599  1.00 85.25           H  
ATOM   1987 HH12 ARG A 127       7.185  32.002   5.573  1.00 85.25           H  
ATOM   1988  NH2 ARG A 127       9.465  29.955   6.052  1.00 85.25           N  
ATOM   1989 HH21 ARG A 127       9.593  29.835   5.058  1.00 85.25           H  
ATOM   1990 HH22 ARG A 127       9.653  29.180   6.673  1.00 85.25           H  
ATOM   1991  CZ  ARG A 127       8.457  30.722   6.338  1.00 85.25           C  
ATOM   1992  N   ASP A 128       2.971  32.147  12.320  1.00 80.88           N  
ATOM   1993  H   ASP A 128       3.750  31.874  12.902  1.00 80.88           H  
ATOM   1994  CA  ASP A 128       2.046  33.087  12.959  1.00 80.88           C  
ATOM   1995  HA  ASP A 128       1.091  33.090  12.435  1.00 80.88           H  
ATOM   1996  C   ASP A 128       2.595  34.521  12.956  1.00 80.88           C  
ATOM   1997  CB  ASP A 128       1.819  32.613  14.406  1.00 80.88           C  
ATOM   1998  HB2 ASP A 128       1.500  31.570  14.398  1.00 80.88           H  
ATOM   1999  HB3 ASP A 128       1.011  33.202  14.841  1.00 80.88           H  
ATOM   2000  O   ASP A 128       1.973  35.443  13.478  1.00 80.88           O  
ATOM   2001  CG  ASP A 128       3.075  32.751  15.292  1.00 80.88           C  
ATOM   2002  OD1 ASP A 128       4.208  32.595  14.769  1.00 80.88           O  
ATOM   2003  OD2 ASP A 128       2.943  33.074  16.495  1.00 80.88           O  
ATOM   2004  N   LYS A 129       3.802  34.727  12.417  1.00 81.31           N  
ATOM   2005  H   LYS A 129       4.275  33.921  12.034  1.00 81.31           H  
ATOM   2006  CA  LYS A 129       4.494  36.016  12.418  1.00 81.31           C  
ATOM   2007  HA  LYS A 129       3.758  36.796  12.615  1.00 81.31           H  
ATOM   2008  C   LYS A 129       5.117  36.302  11.066  1.00 81.31           C  
ATOM   2009  CB  LYS A 129       5.553  36.052  13.527  1.00 81.31           C  
ATOM   2010  HB2 LYS A 129       6.202  35.183  13.425  1.00 81.31           H  
ATOM   2011  HB3 LYS A 129       6.151  36.955  13.408  1.00 81.31           H  
ATOM   2012  O   LYS A 129       5.825  35.462  10.509  1.00 81.31           O  
ATOM   2013  CG  LYS A 129       4.915  36.067  14.920  1.00 81.31           C  
ATOM   2014  HG2 LYS A 129       4.201  35.247  14.995  1.00 81.31           H  
ATOM   2015  HG3 LYS A 129       4.375  37.002  15.065  1.00 81.31           H  
ATOM   2016  CD  LYS A 129       5.951  35.891  16.029  1.00 81.31           C  
ATOM   2017  HD2 LYS A 129       6.527  36.808  16.154  1.00 81.31           H  
ATOM   2018  HD3 LYS A 129       6.610  35.061  15.774  1.00 81.31           H  
ATOM   2019  CE  LYS A 129       5.176  35.547  17.301  1.00 81.31           C  
ATOM   2020  HE2 LYS A 129       4.514  36.375  17.556  1.00 81.31           H  
ATOM   2021  HE3 LYS A 129       4.541  34.688  17.080  1.00 81.31           H  
ATOM   2022  NZ  LYS A 129       6.077  35.218  18.425  1.00 81.31           N  
ATOM   2023  HZ1 LYS A 129       6.652  34.433  18.154  1.00 81.31           H  
ATOM   2024  HZ2 LYS A 129       5.514  34.923  19.209  1.00 81.31           H  
ATOM   2025  HZ3 LYS A 129       6.648  36.012  18.679  1.00 81.31           H  
ATOM   2026  N   ARG A 130       4.941  37.535  10.593  1.00 80.19           N  
ATOM   2027  H   ARG A 130       4.365  38.160  11.139  1.00 80.19           H  
ATOM   2028  CA  ARG A 130       5.627  38.068   9.414  1.00 80.19           C  
ATOM   2029  HA  ARG A 130       6.199  37.252   8.974  1.00 80.19           H  
ATOM   2030  C   ARG A 130       6.594  39.186   9.803  1.00 80.19           C  
ATOM   2031  CB  ARG A 130       4.626  38.510   8.341  1.00 80.19           C  
ATOM   2032  HB2 ARG A 130       3.990  37.663   8.084  1.00 80.19           H  
ATOM   2033  HB3 ARG A 130       5.182  38.785   7.445  1.00 80.19           H  
ATOM   2034  O   ARG A 130       6.257  40.004  10.660  1.00 80.19           O  
ATOM   2035  CG  ARG A 130       3.740  39.697   8.747  1.00 80.19           C  
ATOM   2036  HG2 ARG A 130       4.360  40.581   8.894  1.00 80.19           H  
ATOM   2037  HG3 ARG A 130       3.204  39.476   9.670  1.00 80.19           H  
ATOM   2038  CD  ARG A 130       2.734  39.973   7.629  1.00 80.19           C  
ATOM   2039  HD2 ARG A 130       3.266  40.034   6.679  1.00 80.19           H  
ATOM   2040  HD3 ARG A 130       2.025  39.147   7.585  1.00 80.19           H  
ATOM   2041  NE  ARG A 130       2.022  41.238   7.849  1.00 80.19           N  
ATOM   2042  HE  ARG A 130       2.417  41.913   8.488  1.00 80.19           H  
ATOM   2043  NH1 ARG A 130       0.432  41.039   6.204  1.00 80.19           N  
ATOM   2044 HH11 ARG A 130       0.757  40.103   6.007  1.00 80.19           H  
ATOM   2045 HH12 ARG A 130      -0.370  41.424   5.726  1.00 80.19           H  
ATOM   2046  NH2 ARG A 130       0.555  42.895   7.443  1.00 80.19           N  
ATOM   2047 HH21 ARG A 130       1.147  43.436   8.057  1.00 80.19           H  
ATOM   2048 HH22 ARG A 130      -0.149  43.354   6.883  1.00 80.19           H  
ATOM   2049  CZ  ARG A 130       1.000  41.709   7.166  1.00 80.19           C  
ATOM   2050  N   PRO A 131       7.790  39.244   9.203  1.00 78.44           N  
ATOM   2051  CA  PRO A 131       8.679  40.383   9.364  1.00 78.44           C  
ATOM   2052  HA  PRO A 131       8.773  40.649  10.417  1.00 78.44           H  
ATOM   2053  C   PRO A 131       8.131  41.587   8.586  1.00 78.44           C  
ATOM   2054  CB  PRO A 131      10.035  39.902   8.846  1.00 78.44           C  
ATOM   2055  HB2 PRO A 131      10.624  40.715   8.421  1.00 78.44           H  
ATOM   2056  HB3 PRO A 131      10.582  39.424   9.659  1.00 78.44           H  
ATOM   2057  O   PRO A 131       7.890  41.505   7.384  1.00 78.44           O  
ATOM   2058  CG  PRO A 131       9.665  38.852   7.796  1.00 78.44           C  
ATOM   2059  HG2 PRO A 131       9.470  39.339   6.841  1.00 78.44           H  
ATOM   2060  HG3 PRO A 131      10.442  38.095   7.688  1.00 78.44           H  
ATOM   2061  CD  PRO A 131       8.364  38.249   8.311  1.00 78.44           C  
ATOM   2062  HD2 PRO A 131       7.699  38.037   7.474  1.00 78.44           H  
ATOM   2063  HD3 PRO A 131       8.575  37.338   8.870  1.00 78.44           H  
ATOM   2064  N   GLU A 132       7.961  42.710   9.272  1.00 78.12           N  
ATOM   2065  H   GLU A 132       8.137  42.700  10.266  1.00 78.12           H  
ATOM   2066  CA  GLU A 132       7.600  44.004   8.689  1.00 78.12           C  
ATOM   2067  HA  GLU A 132       7.511  43.917   7.606  1.00 78.12           H  
ATOM   2068  C   GLU A 132       8.681  45.048   8.980  1.00 78.12           C  
ATOM   2069  CB  GLU A 132       6.256  44.490   9.242  1.00 78.12           C  
ATOM   2070  HB2 GLU A 132       6.191  45.568   9.098  1.00 78.12           H  
ATOM   2071  HB3 GLU A 132       6.219  44.289  10.313  1.00 78.12           H  
ATOM   2072  O   GLU A 132       9.489  44.903   9.901  1.00 78.12           O  
ATOM   2073  CG  GLU A 132       5.049  43.856   8.543  1.00 78.12           C  
ATOM   2074  HG2 GLU A 132       5.084  44.097   7.481  1.00 78.12           H  
ATOM   2075  HG3 GLU A 132       5.107  42.773   8.653  1.00 78.12           H  
ATOM   2076  CD  GLU A 132       3.727  44.359   9.139  1.00 78.12           C  
ATOM   2077  OE1 GLU A 132       2.689  43.713   8.862  1.00 78.12           O  
ATOM   2078  OE2 GLU A 132       3.746  45.300   9.965  1.00 78.12           O  
ATOM   2079  N   GLY A 133       8.683  46.136   8.208  1.00 77.00           N  
ATOM   2080  H   GLY A 133       7.939  46.248   7.535  1.00 77.00           H  
ATOM   2081  CA  GLY A 133       9.619  47.243   8.412  1.00 77.00           C  
ATOM   2082  HA2 GLY A 133       9.205  48.135   7.942  1.00 77.00           H  
ATOM   2083  HA3 GLY A 133       9.732  47.434   9.479  1.00 77.00           H  
ATOM   2084  C   GLY A 133      11.006  47.003   7.817  1.00 77.00           C  
ATOM   2085  O   GLY A 133      12.005  47.434   8.392  1.00 77.00           O  
ATOM   2086  N   TYR A 134      11.086  46.328   6.668  1.00 78.44           N  
ATOM   2087  H   TYR A 134      10.232  46.007   6.233  1.00 78.44           H  
ATOM   2088  CA  TYR A 134      12.322  46.276   5.892  1.00 78.44           C  
ATOM   2089  HA  TYR A 134      13.107  45.876   6.533  1.00 78.44           H  
ATOM   2090  C   TYR A 134      12.745  47.684   5.447  1.00 78.44           C  
ATOM   2091  CB  TYR A 134      12.162  45.343   4.685  1.00 78.44           C  
ATOM   2092  HB2 TYR A 134      13.006  45.487   4.010  1.00 78.44           H  
ATOM   2093  HB3 TYR A 134      11.258  45.615   4.140  1.00 78.44           H  
ATOM   2094  O   TYR A 134      11.930  48.503   5.031  1.00 78.44           O  
ATOM   2095  CG  TYR A 134      12.094  43.874   5.045  1.00 78.44           C  
ATOM   2096  CD1 TYR A 134      13.277  43.182   5.370  1.00 78.44           C  
ATOM   2097  HD1 TYR A 134      14.225  43.700   5.366  1.00 78.44           H  
ATOM   2098  CD2 TYR A 134      10.857  43.199   5.052  1.00 78.44           C  
ATOM   2099  HD2 TYR A 134       9.946  43.724   4.808  1.00 78.44           H  
ATOM   2100  CE1 TYR A 134      13.229  41.813   5.690  1.00 78.44           C  
ATOM   2101  HE1 TYR A 134      14.137  41.281   5.930  1.00 78.44           H  
ATOM   2102  CE2 TYR A 134      10.805  41.831   5.376  1.00 78.44           C  
ATOM   2103  HE2 TYR A 134       9.859  41.310   5.392  1.00 78.44           H  
ATOM   2104  OH  TYR A 134      11.960  39.806   5.963  1.00 78.44           O  
ATOM   2105  HH  TYR A 134      12.834  39.454   6.147  1.00 78.44           H  
ATOM   2106  CZ  TYR A 134      11.992  41.134   5.685  1.00 78.44           C  
ATOM   2107  N   ASN A 135      14.048  47.964   5.506  1.00 80.25           N  
ATOM   2108  H   ASN A 135      14.658  47.303   5.966  1.00 80.25           H  
ATOM   2109  CA  ASN A 135      14.582  49.279   5.128  1.00 80.25           C  
ATOM   2110  HA  ASN A 135      13.936  50.057   5.536  1.00 80.25           H  
ATOM   2111  C   ASN A 135      14.613  49.490   3.614  1.00 80.25           C  
ATOM   2112  CB  ASN A 135      15.983  49.433   5.738  1.00 80.25           C  
ATOM   2113  HB2 ASN A 135      16.414  50.381   5.417  1.00 80.25           H  
ATOM   2114  HB3 ASN A 135      16.635  48.625   5.408  1.00 80.25           H  
ATOM   2115  O   ASN A 135      14.367  50.589   3.130  1.00 80.25           O  
ATOM   2116  CG  ASN A 135      15.883  49.458   7.243  1.00 80.25           C  
ATOM   2117  ND2 ASN A 135      16.615  48.627   7.944  1.00 80.25           N  
ATOM   2118 HD21 ASN A 135      16.350  48.535   8.915  1.00 80.25           H  
ATOM   2119 HD22 ASN A 135      17.299  48.023   7.511  1.00 80.25           H  
ATOM   2120  OD1 ASN A 135      15.098  50.199   7.798  1.00 80.25           O  
ATOM   2121  N   LEU A 136      14.909  48.420   2.875  1.00 78.81           N  
ATOM   2122  H   LEU A 136      15.075  47.548   3.358  1.00 78.81           H  
ATOM   2123  CA  LEU A 136      15.086  48.443   1.423  1.00 78.81           C  
ATOM   2124  HA  LEU A 136      15.240  49.469   1.089  1.00 78.81           H  
ATOM   2125  C   LEU A 136      13.856  47.944   0.661  1.00 78.81           C  
ATOM   2126  CB  LEU A 136      16.331  47.614   1.060  1.00 78.81           C  
ATOM   2127  HB2 LEU A 136      16.194  46.601   1.438  1.00 78.81           H  
ATOM   2128  HB3 LEU A 136      16.408  47.552  -0.025  1.00 78.81           H  
ATOM   2129  O   LEU A 136      13.890  47.897  -0.564  1.00 78.81           O  
ATOM   2130  CG  LEU A 136      17.656  48.180   1.598  1.00 78.81           C  
ATOM   2131  HG  LEU A 136      17.595  48.303   2.679  1.00 78.81           H  
ATOM   2132  CD1 LEU A 136      18.781  47.191   1.297  1.00 78.81           C  
ATOM   2133 HD11 LEU A 136      18.891  47.070   0.220  1.00 78.81           H  
ATOM   2134 HD12 LEU A 136      18.560  46.224   1.750  1.00 78.81           H  
ATOM   2135 HD13 LEU A 136      19.717  47.566   1.709  1.00 78.81           H  
ATOM   2136  CD2 LEU A 136      18.001  49.525   0.960  1.00 78.81           C  
ATOM   2137 HD21 LEU A 136      17.284  50.285   1.271  1.00 78.81           H  
ATOM   2138 HD22 LEU A 136      18.995  49.845   1.270  1.00 78.81           H  
ATOM   2139 HD23 LEU A 136      17.968  49.443  -0.126  1.00 78.81           H  
ATOM   2140  N   LYS A 137      12.790  47.534   1.354  1.00 75.81           N  
ATOM   2141  H   LYS A 137      12.763  47.696   2.351  1.00 75.81           H  
ATOM   2142  CA  LYS A 137      11.589  46.977   0.732  1.00 75.81           C  
ATOM   2143  HA  LYS A 137      11.531  47.347  -0.291  1.00 75.81           H  
ATOM   2144  C   LYS A 137      10.351  47.485   1.465  1.00 75.81           C  
ATOM   2145  CB  LYS A 137      11.690  45.439   0.695  1.00 75.81           C  
ATOM   2146  HB2 LYS A 137      11.205  45.011   1.572  1.00 75.81           H  
ATOM   2147  HB3 LYS A 137      12.741  45.148   0.709  1.00 75.81           H  
ATOM   2148  O   LYS A 137      10.276  47.371   2.684  1.00 75.81           O  
ATOM   2149  CG  LYS A 137      11.067  44.865  -0.584  1.00 75.81           C  
ATOM   2150  HG2 LYS A 137      10.002  45.094  -0.596  1.00 75.81           H  
ATOM   2151  HG3 LYS A 137      11.537  45.330  -1.451  1.00 75.81           H  
ATOM   2152  CD  LYS A 137      11.269  43.344  -0.665  1.00 75.81           C  
ATOM   2153  HD2 LYS A 137      10.754  42.870   0.171  1.00 75.81           H  
ATOM   2154  HD3 LYS A 137      12.335  43.121  -0.613  1.00 75.81           H  
ATOM   2155  CE  LYS A 137      10.699  42.832  -1.990  1.00 75.81           C  
ATOM   2156  HE2 LYS A 137      11.156  43.389  -2.807  1.00 75.81           H  
ATOM   2157  HE3 LYS A 137       9.633  43.062  -2.011  1.00 75.81           H  
ATOM   2158  NZ  LYS A 137      10.900  41.377  -2.181  1.00 75.81           N  
ATOM   2159  HZ1 LYS A 137      10.537  40.862  -1.392  1.00 75.81           H  
ATOM   2160  HZ2 LYS A 137      10.410  41.081  -3.012  1.00 75.81           H  
ATOM   2161  HZ3 LYS A 137      11.883  41.180  -2.308  1.00 75.81           H  
ATOM   2162  N   GLU A 138       9.421  48.078   0.734  1.00 72.06           N  
ATOM   2163  H   GLU A 138       9.547  48.124  -0.267  1.00 72.06           H  
ATOM   2164  CA  GLU A 138       8.107  48.454   1.247  1.00 72.06           C  
ATOM   2165  HA  GLU A 138       8.238  48.971   2.198  1.00 72.06           H  
ATOM   2166  C   GLU A 138       7.264  47.212   1.553  1.00 72.06           C  
ATOM   2167  CB  GLU A 138       7.402  49.412   0.267  1.00 72.06           C  
ATOM   2168  HB2 GLU A 138       7.455  49.002  -0.741  1.00 72.06           H  
ATOM   2169  HB3 GLU A 138       6.363  49.540   0.572  1.00 72.06           H  
ATOM   2170  O   GLU A 138       7.572  46.100   1.113  1.00 72.06           O  
ATOM   2171  CG  GLU A 138       8.097  50.772   0.281  1.00 72.06           C  
ATOM   2172  HG2 GLU A 138       8.307  51.015   1.323  1.00 72.06           H  
ATOM   2173  HG3 GLU A 138       9.047  50.670  -0.243  1.00 72.06           H  
ATOM   2174  CD  GLU A 138       7.324  51.945  -0.334  1.00 72.06           C  
ATOM   2175  OE1 GLU A 138       7.647  53.073   0.121  1.00 72.06           O  
ATOM   2176  OE2 GLU A 138       6.467  51.755  -1.215  1.00 72.06           O  
ATOM   2177  N   GLU A 139       6.206  47.399   2.344  1.00 70.31           N  
ATOM   2178  H   GLU A 139       5.979  48.334   2.650  1.00 70.31           H  
ATOM   2179  CA  GLU A 139       5.288  46.319   2.738  1.00 70.31           C  
ATOM   2180  HA  GLU A 139       5.853  45.517   3.214  1.00 70.31           H  
ATOM   2181  C   GLU A 139       4.568  45.693   1.536  1.00 70.31           C  
ATOM   2182  CB  GLU A 139       4.253  46.855   3.741  1.00 70.31           C  
ATOM   2183  HB2 GLU A 139       3.492  46.089   3.893  1.00 70.31           H  
ATOM   2184  HB3 GLU A 139       3.777  47.744   3.328  1.00 70.31           H  
ATOM   2185  O   GLU A 139       4.223  44.516   1.572  1.00 70.31           O  
ATOM   2186  CG  GLU A 139       4.883  47.186   5.104  1.00 70.31           C  
ATOM   2187  HG2 GLU A 139       5.377  46.293   5.486  1.00 70.31           H  
ATOM   2188  HG3 GLU A 139       5.647  47.951   4.962  1.00 70.31           H  
ATOM   2189  CD  GLU A 139       3.872  47.687   6.150  1.00 70.31           C  
ATOM   2190  OE1 GLU A 139       4.348  48.004   7.266  1.00 70.31           O  
ATOM   2191  OE2 GLU A 139       2.668  47.801   5.831  1.00 70.31           O  
ATOM   2192  N   ASP A 140       4.407  46.451   0.449  1.00 68.75           N  
ATOM   2193  H   ASP A 140       4.791  47.385   0.450  1.00 68.75           H  
ATOM   2194  CA  ASP A 140       3.856  45.988  -0.828  1.00 68.75           C  
ATOM   2195  HA  ASP A 140       3.052  45.285  -0.613  1.00 68.75           H  
ATOM   2196  C   ASP A 140       4.883  45.235  -1.704  1.00 68.75           C  
ATOM   2197  CB  ASP A 140       3.233  47.191  -1.563  1.00 68.75           C  
ATOM   2198  HB2 ASP A 140       2.647  46.813  -2.400  1.00 68.75           H  
ATOM   2199  HB3 ASP A 140       2.549  47.706  -0.889  1.00 68.75           H  
ATOM   2200  O   ASP A 140       4.572  44.798  -2.812  1.00 68.75           O  
ATOM   2201  CG  ASP A 140       4.256  48.199  -2.104  1.00 68.75           C  
ATOM   2202  OD1 ASP A 140       5.452  48.071  -1.753  1.00 68.75           O  
ATOM   2203  OD2 ASP A 140       3.844  49.054  -2.921  1.00 68.75           O  
ATOM   2204  N   GLY A 141       6.118  45.069  -1.219  1.00 70.69           N  
ATOM   2205  H   GLY A 141       6.315  45.481  -0.319  1.00 70.69           H  
ATOM   2206  CA  GLY A 141       7.200  44.384  -1.915  1.00 70.69           C  
ATOM   2207  HA2 GLY A 141       7.865  43.963  -1.161  1.00 70.69           H  
ATOM   2208  HA3 GLY A 141       6.783  43.569  -2.507  1.00 70.69           H  
ATOM   2209  C   GLY A 141       8.036  45.266  -2.846  1.00 70.69           C  
ATOM   2210  O   GLY A 141       8.997  44.749  -3.428  1.00 70.69           O  
ATOM   2211  N   ARG A 142       7.748  46.567  -2.985  1.00 77.69           N  
ATOM   2212  H   ARG A 142       6.964  46.955  -2.479  1.00 77.69           H  
ATOM   2213  CA  ARG A 142       8.561  47.471  -3.816  1.00 77.69           C  
ATOM   2214  HA  ARG A 142       8.771  46.972  -4.762  1.00 77.69           H  
ATOM   2215  C   ARG A 142       9.898  47.776  -3.159  1.00 77.69           C  
ATOM   2216  CB  ARG A 142       7.799  48.766  -4.107  1.00 77.69           C  
ATOM   2217  HB2 ARG A 142       8.476  49.481  -4.575  1.00 77.69           H  
ATOM   2218  HB3 ARG A 142       7.431  49.200  -3.177  1.00 77.69           H  
ATOM   2219  O   ARG A 142       9.971  48.051  -1.967  1.00 77.69           O  
ATOM   2220  CG  ARG A 142       6.632  48.498  -5.059  1.00 77.69           C  
ATOM   2221  HG2 ARG A 142       5.932  47.797  -4.605  1.00 77.69           H  
ATOM   2222  HG3 ARG A 142       7.013  48.077  -5.990  1.00 77.69           H  
ATOM   2223  CD  ARG A 142       5.907  49.806  -5.350  1.00 77.69           C  
ATOM   2224  HD2 ARG A 142       6.621  50.538  -5.728  1.00 77.69           H  
ATOM   2225  HD3 ARG A 142       5.489  50.175  -4.413  1.00 77.69           H  
ATOM   2226  NE  ARG A 142       4.836  49.598  -6.338  1.00 77.69           N  
ATOM   2227  HE  ARG A 142       4.713  48.654  -6.674  1.00 77.69           H  
ATOM   2228  NH1 ARG A 142       3.885  51.660  -6.086  1.00 77.69           N  
ATOM   2229 HH11 ARG A 142       3.110  52.292  -6.228  1.00 77.69           H  
ATOM   2230 HH12 ARG A 142       4.484  51.779  -5.281  1.00 77.69           H  
ATOM   2231  NH2 ARG A 142       3.004  50.207  -7.542  1.00 77.69           N  
ATOM   2232 HH21 ARG A 142       2.980  49.284  -7.952  1.00 77.69           H  
ATOM   2233 HH22 ARG A 142       2.276  50.879  -7.738  1.00 77.69           H  
ATOM   2234  CZ  ARG A 142       3.915  50.486  -6.651  1.00 77.69           C  
ATOM   2235  N   TYR A 143      10.978  47.742  -3.932  1.00 81.81           N  
ATOM   2236  H   TYR A 143      10.869  47.578  -4.923  1.00 81.81           H  
ATOM   2237  CA  TYR A 143      12.289  48.126  -3.417  1.00 81.81           C  
ATOM   2238  HA  TYR A 143      12.403  47.689  -2.425  1.00 81.81           H  
ATOM   2239  C   TYR A 143      12.375  49.647  -3.265  1.00 81.81           C  
ATOM   2240  CB  TYR A 143      13.410  47.557  -4.292  1.00 81.81           C  
ATOM   2241  HB2 TYR A 143      13.199  47.760  -5.342  1.00 81.81           H  
ATOM   2242  HB3 TYR A 143      14.339  48.068  -4.042  1.00 81.81           H  
ATOM   2243  O   TYR A 143      12.011  50.383  -4.181  1.00 81.81           O  
ATOM   2244  CG  TYR A 143      13.619  46.068  -4.083  1.00 81.81           C  
ATOM   2245  CD1 TYR A 143      14.494  45.625  -3.073  1.00 81.81           C  
ATOM   2246  HD1 TYR A 143      15.015  46.350  -2.467  1.00 81.81           H  
ATOM   2247  CD2 TYR A 143      12.924  45.130  -4.871  1.00 81.81           C  
ATOM   2248  HD2 TYR A 143      12.253  45.469  -5.647  1.00 81.81           H  
ATOM   2249  CE1 TYR A 143      14.687  44.247  -2.855  1.00 81.81           C  
ATOM   2250  HE1 TYR A 143      15.364  43.919  -2.081  1.00 81.81           H  
ATOM   2251  CE2 TYR A 143      13.099  43.751  -4.646  1.00 81.81           C  
ATOM   2252  HE2 TYR A 143      12.574  43.030  -5.255  1.00 81.81           H  
ATOM   2253  OH  TYR A 143      14.122  41.977  -3.398  1.00 81.81           O  
ATOM   2254  HH  TYR A 143      14.898  41.809  -2.858  1.00 81.81           H  
ATOM   2255  CZ  TYR A 143      13.982  43.309  -3.639  1.00 81.81           C  
ATOM   2256  N   ARG A 144      12.869  50.111  -2.116  1.00 78.69           N  
ATOM   2257  H   ARG A 144      13.214  49.430  -1.454  1.00 78.69           H  
ATOM   2258  CA  ARG A 144      13.217  51.520  -1.908  1.00 78.69           C  
ATOM   2259  HA  ARG A 144      12.555  52.139  -2.515  1.00 78.69           H  
ATOM   2260  C   ARG A 144      14.627  51.780  -2.397  1.00 78.69           C  
ATOM   2261  CB  ARG A 144      13.073  51.943  -0.440  1.00 78.69           C  
ATOM   2262  HB2 ARG A 144      13.556  51.216   0.213  1.00 78.69           H  
ATOM   2263  HB3 ARG A 144      13.561  52.908  -0.305  1.00 78.69           H  
ATOM   2264  O   ARG A 144      15.509  50.939  -2.233  1.00 78.69           O  
ATOM   2265  CG  ARG A 144      11.598  52.096  -0.072  1.00 78.69           C  
ATOM   2266  HG2 ARG A 144      11.126  51.115  -0.118  1.00 78.69           H  
ATOM   2267  HG3 ARG A 144      11.118  52.767  -0.785  1.00 78.69           H  
ATOM   2268  CD  ARG A 144      11.446  52.670   1.336  1.00 78.69           C  
ATOM   2269  HD2 ARG A 144      11.794  51.926   2.053  1.00 78.69           H  
ATOM   2270  HD3 ARG A 144      12.062  53.565   1.423  1.00 78.69           H  
ATOM   2271  NE  ARG A 144      10.043  53.021   1.599  1.00 78.69           N  
ATOM   2272  HE  ARG A 144       9.411  53.066   0.813  1.00 78.69           H  
ATOM   2273  NH1 ARG A 144      10.147  53.234   3.875  1.00 78.69           N  
ATOM   2274 HH11 ARG A 144      11.130  53.009   3.817  1.00 78.69           H  
ATOM   2275 HH12 ARG A 144       9.674  53.374   4.757  1.00 78.69           H  
ATOM   2276  NH2 ARG A 144       8.194  53.481   2.780  1.00 78.69           N  
ATOM   2277 HH21 ARG A 144       7.660  53.633   3.624  1.00 78.69           H  
ATOM   2278 HH22 ARG A 144       7.738  53.453   1.879  1.00 78.69           H  
ATOM   2279  CZ  ARG A 144       9.472  53.246   2.759  1.00 78.69           C  
ATOM   2280  N   ASP A 145      14.838  52.970  -2.943  1.00 81.31           N  
ATOM   2281  H   ASP A 145      14.069  53.620  -3.028  1.00 81.31           H  
ATOM   2282  CA  ASP A 145      16.176  53.444  -3.266  1.00 81.31           C  
ATOM   2283  HA  ASP A 145      16.630  52.735  -3.958  1.00 81.31           H  
ATOM   2284  C   ASP A 145      16.999  53.545  -1.963  1.00 81.31           C  
ATOM   2285  CB  ASP A 145      16.071  54.780  -4.007  1.00 81.31           C  
ATOM   2286  HB2 ASP A 145      15.620  55.522  -3.348  1.00 81.31           H  
ATOM   2287  HB3 ASP A 145      15.408  54.647  -4.862  1.00 81.31           H  
ATOM   2288  O   ASP A 145      16.589  54.270  -1.048  1.00 81.31           O  
ATOM   2289  CG  ASP A 145      17.422  55.296  -4.516  1.00 81.31           C  
ATOM   2290  OD1 ASP A 145      18.464  54.996  -3.885  1.00 81.31           O  
ATOM   2291  OD2 ASP A 145      17.415  56.030  -5.519  1.00 81.31           O  
ATOM   2292  N   PRO A 146      18.143  52.843  -1.845  1.00 81.06           N  
ATOM   2293  CA  PRO A 146      18.989  52.883  -0.655  1.00 81.06           C  
ATOM   2294  HA  PRO A 146      18.459  52.411   0.173  1.00 81.06           H  
ATOM   2295  C   PRO A 146      19.397  54.303  -0.251  1.00 81.06           C  
ATOM   2296  CB  PRO A 146      20.237  52.064  -1.006  1.00 81.06           C  
ATOM   2297  HB2 PRO A 146      20.578  51.472  -0.157  1.00 81.06           H  
ATOM   2298  HB3 PRO A 146      21.036  52.723  -1.347  1.00 81.06           H  
ATOM   2299  O   PRO A 146      19.562  54.573   0.936  1.00 81.06           O  
ATOM   2300  CG  PRO A 146      19.809  51.175  -2.170  1.00 81.06           C  
ATOM   2301  HG2 PRO A 146      19.389  50.245  -1.787  1.00 81.06           H  
ATOM   2302  HG3 PRO A 146      20.639  50.967  -2.845  1.00 81.06           H  
ATOM   2303  CD  PRO A 146      18.715  51.974  -2.861  1.00 81.06           C  
ATOM   2304  HD2 PRO A 146      17.973  51.287  -3.268  1.00 81.06           H  
ATOM   2305  HD3 PRO A 146      19.149  52.578  -3.658  1.00 81.06           H  
ATOM   2306  N   THR A 147      19.532  55.220  -1.215  1.00 83.06           N  
ATOM   2307  H   THR A 147      19.298  54.965  -2.164  1.00 83.06           H  
ATOM   2308  CA  THR A 147      19.921  56.618  -0.963  1.00 83.06           C  
ATOM   2309  HA  THR A 147      20.811  56.626  -0.333  1.00 83.06           H  
ATOM   2310  C   THR A 147      18.843  57.410  -0.223  1.00 83.06           C  
ATOM   2311  CB  THR A 147      20.262  57.350  -2.269  1.00 83.06           C  
ATOM   2312  HB  THR A 147      20.601  58.354  -2.013  1.00 83.06           H  
ATOM   2313  O   THR A 147      19.146  58.385   0.459  1.00 83.06           O  
ATOM   2314  CG2 THR A 147      21.368  56.667  -3.072  1.00 83.06           C  
ATOM   2315 HG21 THR A 147      22.259  56.556  -2.453  1.00 83.06           H  
ATOM   2316 HG22 THR A 147      21.041  55.687  -3.420  1.00 83.06           H  
ATOM   2317 HG23 THR A 147      21.611  57.282  -3.938  1.00 83.06           H  
ATOM   2318  OG1 THR A 147      19.128  57.470  -3.090  1.00 83.06           O  
ATOM   2319  HG1 THR A 147      18.984  56.640  -3.552  1.00 83.06           H  
ATOM   2320  N   THR A 148      17.585  56.968  -0.307  1.00 77.94           N  
ATOM   2321  H   THR A 148      17.416  56.160  -0.888  1.00 77.94           H  
ATOM   2322  CA  THR A 148      16.442  57.595   0.375  1.00 77.94           C  
ATOM   2323  HA  THR A 148      16.622  58.668   0.430  1.00 77.94           H  
ATOM   2324  C   THR A 148      16.270  57.108   1.815  1.00 77.94           C  
ATOM   2325  CB  THR A 148      15.136  57.394  -0.409  1.00 77.94           C  
ATOM   2326  HB  THR A 148      14.350  57.960   0.091  1.00 77.94           H  
ATOM   2327  O   THR A 148      15.486  57.679   2.577  1.00 77.94           O  
ATOM   2328  CG2 THR A 148      15.232  57.918  -1.843  1.00 77.94           C  
ATOM   2329 HG21 THR A 148      15.370  58.999  -1.823  1.00 77.94           H  
ATOM   2330 HG22 THR A 148      14.311  57.689  -2.380  1.00 77.94           H  
ATOM   2331 HG23 THR A 148      16.076  57.474  -2.372  1.00 77.94           H  
ATOM   2332  OG1 THR A 148      14.724  56.044  -0.436  1.00 77.94           O  
ATOM   2333  HG1 THR A 148      15.447  55.494  -0.747  1.00 77.94           H  
ATOM   2334  N   VAL A 149      17.004  56.064   2.217  1.00 73.69           N  
ATOM   2335  H   VAL A 149      17.681  55.676   1.576  1.00 73.69           H  
ATOM   2336  CA  VAL A 149      16.932  55.496   3.565  1.00 73.69           C  
ATOM   2337  HA  VAL A 149      15.889  55.499   3.882  1.00 73.69           H  
ATOM   2338  C   VAL A 149      17.721  56.381   4.530  1.00 73.69           C  
ATOM   2339  CB  VAL A 149      17.409  54.030   3.592  1.00 73.69           C  
ATOM   2340  HB  VAL A 149      18.462  53.978   3.314  1.00 73.69           H  
ATOM   2341  O   VAL A 149      18.923  56.227   4.714  1.00 73.69           O  
ATOM   2342  CG1 VAL A 149      17.240  53.419   4.992  1.00 73.69           C  
ATOM   2343 HG11 VAL A 149      16.189  53.415   5.283  1.00 73.69           H  
ATOM   2344 HG12 VAL A 149      17.816  53.982   5.726  1.00 73.69           H  
ATOM   2345 HG13 VAL A 149      17.619  52.397   4.986  1.00 73.69           H  
ATOM   2346  CG2 VAL A 149      16.601  53.161   2.617  1.00 73.69           C  
ATOM   2347 HG21 VAL A 149      16.923  52.123   2.693  1.00 73.69           H  
ATOM   2348 HG22 VAL A 149      15.537  53.223   2.845  1.00 73.69           H  
ATOM   2349 HG23 VAL A 149      16.763  53.495   1.592  1.00 73.69           H  
ATOM   2350  N   THR A 150      17.027  57.313   5.180  1.00 81.19           N  
ATOM   2351  H   THR A 150      16.084  57.500   4.869  1.00 81.19           H  
ATOM   2352  CA  THR A 150      17.615  58.215   6.190  1.00 81.19           C  
ATOM   2353  HA  THR A 150      18.654  58.418   5.930  1.00 81.19           H  
ATOM   2354  C   THR A 150      17.614  57.636   7.603  1.00 81.19           C  
ATOM   2355  CB  THR A 150      16.863  59.549   6.218  1.00 81.19           C  
ATOM   2356  HB  THR A 150      17.263  60.173   7.017  1.00 81.19           H  
ATOM   2357  O   THR A 150      18.387  58.070   8.453  1.00 81.19           O  
ATOM   2358  CG2 THR A 150      16.987  60.310   4.899  1.00 81.19           C  
ATOM   2359 HG21 THR A 150      18.039  60.401   4.627  1.00 81.19           H  
ATOM   2360 HG22 THR A 150      16.461  59.787   4.101  1.00 81.19           H  
ATOM   2361 HG23 THR A 150      16.570  61.311   5.013  1.00 81.19           H  
ATOM   2362  OG1 THR A 150      15.488  59.320   6.444  1.00 81.19           O  
ATOM   2363  HG1 THR A 150      15.021  60.050   6.030  1.00 81.19           H  
ATOM   2364  N   THR A 151      16.747  56.658   7.879  1.00 80.38           N  
ATOM   2365  H   THR A 151      16.181  56.306   7.120  1.00 80.38           H  
ATOM   2366  CA  THR A 151      16.643  55.989   9.182  1.00 80.38           C  
ATOM   2367  HA  THR A 151      17.539  56.206   9.764  1.00 80.38           H  
ATOM   2368  C   THR A 151      16.589  54.478   8.983  1.00 80.38           C  
ATOM   2369  CB  THR A 151      15.436  56.485  10.004  1.00 80.38           C  
ATOM   2370  HB  THR A 151      15.337  55.860  10.892  1.00 80.38           H  
ATOM   2371  O   THR A 151      15.771  53.977   8.214  1.00 80.38           O  
ATOM   2372  CG2 THR A 151      15.601  57.937  10.452  1.00 80.38           C  
ATOM   2373 HG21 THR A 151      16.522  58.041  11.027  1.00 80.38           H  
ATOM   2374 HG22 THR A 151      15.646  58.602   9.590  1.00 80.38           H  
ATOM   2375 HG23 THR A 151      14.759  58.222  11.082  1.00 80.38           H  
ATOM   2376  OG1 THR A 151      14.229  56.436   9.273  1.00 80.38           O  
ATOM   2377  HG1 THR A 151      14.364  57.004   8.511  1.00 80.38           H  
ATOM   2378  N   LEU A 152      17.466  53.744   9.675  1.00 80.31           N  
ATOM   2379  H   LEU A 152      18.120  54.213  10.286  1.00 80.31           H  
ATOM   2380  CA  LEU A 152      17.423  52.284   9.720  1.00 80.31           C  
ATOM   2381  HA  LEU A 152      17.073  51.905   8.759  1.00 80.31           H  
ATOM   2382  C   LEU A 152      16.419  51.847  10.788  1.00 80.31           C  
ATOM   2383  CB  LEU A 152      18.824  51.707   9.996  1.00 80.31           C  
ATOM   2384  HB2 LEU A 152      18.723  50.664  10.296  1.00 80.31           H  
ATOM   2385  HB3 LEU A 152      19.257  52.246  10.839  1.00 80.31           H  
ATOM   2386  O   LEU A 152      16.554  52.181  11.964  1.00 80.31           O  
ATOM   2387  CG  LEU A 152      19.786  51.774   8.795  1.00 80.31           C  
ATOM   2388  HG  LEU A 152      19.745  52.767   8.346  1.00 80.31           H  
ATOM   2389  CD1 LEU A 152      21.217  51.516   9.265  1.00 80.31           C  
ATOM   2390 HD11 LEU A 152      21.898  51.565   8.415  1.00 80.31           H  
ATOM   2391 HD12 LEU A 152      21.291  50.534   9.732  1.00 80.31           H  
ATOM   2392 HD13 LEU A 152      21.510  52.281   9.984  1.00 80.31           H  
ATOM   2393  CD2 LEU A 152      19.441  50.725   7.733  1.00 80.31           C  
ATOM   2394 HD21 LEU A 152      20.171  50.774   6.925  1.00 80.31           H  
ATOM   2395 HD22 LEU A 152      18.457  50.937   7.313  1.00 80.31           H  
ATOM   2396 HD23 LEU A 152      19.452  49.727   8.170  1.00 80.31           H  
ATOM   2397  N   ARG A 153      15.414  51.085  10.376  1.00 77.06           N  
ATOM   2398  H   ARG A 153      15.352  50.892   9.386  1.00 77.06           H  
ATOM   2399  CA  ARG A 153      14.472  50.387  11.246  1.00 77.06           C  
ATOM   2400  HA  ARG A 153      14.482  50.856  12.230  1.00 77.06           H  
ATOM   2401  C   ARG A 153      14.932  48.944  11.415  1.00 77.06           C  
ATOM   2402  CB  ARG A 153      13.051  50.492  10.667  1.00 77.06           C  
ATOM   2403  HB2 ARG A 153      13.026  50.033   9.679  1.00 77.06           H  
ATOM   2404  HB3 ARG A 153      12.366  49.947  11.316  1.00 77.06           H  
ATOM   2405  O   ARG A 153      15.381  48.307  10.461  1.00 77.06           O  
ATOM   2406  CG  ARG A 153      12.597  51.958  10.567  1.00 77.06           C  
ATOM   2407  HG2 ARG A 153      12.660  52.421  11.552  1.00 77.06           H  
ATOM   2408  HG3 ARG A 153      13.248  52.500   9.882  1.00 77.06           H  
ATOM   2409  CD  ARG A 153      11.159  52.061  10.053  1.00 77.06           C  
ATOM   2410  HD2 ARG A 153      10.504  51.529  10.742  1.00 77.06           H  
ATOM   2411  HD3 ARG A 153      11.105  51.585   9.074  1.00 77.06           H  
ATOM   2412  NE  ARG A 153      10.737  53.471   9.944  1.00 77.06           N  
ATOM   2413  HE  ARG A 153      11.460  54.165  10.070  1.00 77.06           H  
ATOM   2414  NH1 ARG A 153       8.533  53.085   9.423  1.00 77.06           N  
ATOM   2415 HH11 ARG A 153       7.603  53.424   9.224  1.00 77.06           H  
ATOM   2416 HH12 ARG A 153       8.712  52.091   9.449  1.00 77.06           H  
ATOM   2417  NH2 ARG A 153       9.274  55.185   9.616  1.00 77.06           N  
ATOM   2418 HH21 ARG A 153      10.019  55.845   9.787  1.00 77.06           H  
ATOM   2419 HH22 ARG A 153       8.343  55.517   9.411  1.00 77.06           H  
ATOM   2420  CZ  ARG A 153       9.520  53.905   9.664  1.00 77.06           C  
ATOM   2421  N   VAL A 154      14.840  48.426  12.636  1.00 81.94           N  
ATOM   2422  H   VAL A 154      14.448  48.993  13.374  1.00 81.94           H  
ATOM   2423  CA  VAL A 154      14.997  46.989  12.885  1.00 81.94           C  
ATOM   2424  HA  VAL A 154      15.813  46.608  12.271  1.00 81.94           H  
ATOM   2425  C   VAL A 154      13.676  46.327  12.485  1.00 81.94           C  
ATOM   2426  CB  VAL A 154      15.356  46.699  14.353  1.00 81.94           C  
ATOM   2427  HB  VAL A 154      14.573  47.085  15.006  1.00 81.94           H  
ATOM   2428  O   VAL A 154      12.645  46.742  13.018  1.00 81.94           O  
ATOM   2429  CG1 VAL A 154      15.512  45.193  14.603  1.00 81.94           C  
ATOM   2430 HG11 VAL A 154      16.270  44.775  13.940  1.00 81.94           H  
ATOM   2431 HG12 VAL A 154      14.564  44.683  14.434  1.00 81.94           H  
ATOM   2432 HG13 VAL A 154      15.805  45.020  15.638  1.00 81.94           H  
ATOM   2433  CG2 VAL A 154      16.682  47.376  14.727  1.00 81.94           C  
ATOM   2434 HG21 VAL A 154      16.595  48.459  14.638  1.00 81.94           H  
ATOM   2435 HG22 VAL A 154      17.481  47.026  14.074  1.00 81.94           H  
ATOM   2436 HG23 VAL A 154      16.937  47.141  15.760  1.00 81.94           H  
ATOM   2437  N   PRO A 155      13.669  45.347  11.561  1.00 81.31           N  
ATOM   2438  CA  PRO A 155      12.445  44.651  11.191  1.00 81.31           C  
ATOM   2439  HA  PRO A 155      11.769  45.371  10.730  1.00 81.31           H  
ATOM   2440  C   PRO A 155      11.791  44.033  12.427  1.00 81.31           C  
ATOM   2441  CB  PRO A 155      12.842  43.589  10.161  1.00 81.31           C  
ATOM   2442  HB2 PRO A 155      13.036  42.636  10.653  1.00 81.31           H  
ATOM   2443  HB3 PRO A 155      12.078  43.472   9.392  1.00 81.31           H  
ATOM   2444  O   PRO A 155      12.465  43.388  13.234  1.00 81.31           O  
ATOM   2445  CG  PRO A 155      14.147  44.131   9.585  1.00 81.31           C  
ATOM   2446  HG2 PRO A 155      14.788  43.333   9.211  1.00 81.31           H  
ATOM   2447  HG3 PRO A 155      13.921  44.844   8.792  1.00 81.31           H  
ATOM   2448  CD  PRO A 155      14.782  44.867  10.762  1.00 81.31           C  
ATOM   2449  HD2 PRO A 155      15.398  45.685  10.389  1.00 81.31           H  
ATOM   2450  HD3 PRO A 155      15.380  44.176  11.355  1.00 81.31           H  
ATOM   2451  N   VAL A 156      10.486  44.233  12.581  1.00 80.56           N  
ATOM   2452  H   VAL A 156       9.985  44.675  11.823  1.00 80.56           H  
ATOM   2453  CA  VAL A 156       9.720  43.715  13.719  1.00 80.56           C  
ATOM   2454  HA  VAL A 156      10.412  43.281  14.440  1.00 80.56           H  
ATOM   2455  C   VAL A 156       8.810  42.606  13.217  1.00 80.56           C  
ATOM   2456  CB  VAL A 156       8.933  44.818  14.457  1.00 80.56           C  
ATOM   2457  HB  VAL A 156       8.094  45.139  13.839  1.00 80.56           H  
ATOM   2458  O   VAL A 156       8.209  42.718  12.151  1.00 80.56           O  
ATOM   2459  CG1 VAL A 156       8.392  44.296  15.796  1.00 80.56           C  
ATOM   2460 HG11 VAL A 156       7.670  43.497  15.627  1.00 80.56           H  
ATOM   2461 HG12 VAL A 156       9.209  43.927  16.417  1.00 80.56           H  
ATOM   2462 HG13 VAL A 156       7.879  45.099  16.325  1.00 80.56           H  
ATOM   2463  CG2 VAL A 156       9.800  46.047  14.766  1.00 80.56           C  
ATOM   2464 HG21 VAL A 156      10.694  45.748  15.313  1.00 80.56           H  
ATOM   2465 HG22 VAL A 156       9.235  46.768  15.357  1.00 80.56           H  
ATOM   2466 HG23 VAL A 156      10.100  46.533  13.837  1.00 80.56           H  
ATOM   2467  N   PHE A 157       8.694  41.525  13.982  1.00 81.62           N  
ATOM   2468  H   PHE A 157       9.200  41.484  14.855  1.00 81.62           H  
ATOM   2469  CA  PHE A 157       7.724  40.478  13.689  1.00 81.62           C  
ATOM   2470  HA  PHE A 157       7.701  40.302  12.614  1.00 81.62           H  
ATOM   2471  C   PHE A 157       6.333  40.929  14.124  1.00 81.62           C  
ATOM   2472  CB  PHE A 157       8.144  39.175  14.369  1.00 81.62           C  
ATOM   2473  HB2 PHE A 157       8.446  39.377  15.397  1.00 81.62           H  
ATOM   2474  HB3 PHE A 157       7.281  38.511  14.415  1.00 81.62           H  
ATOM   2475  O   PHE A 157       6.087  41.110  15.318  1.00 81.62           O  
ATOM   2476  CG  PHE A 157       9.257  38.464  13.631  1.00 81.62           C  
ATOM   2477  CD1 PHE A 157       8.963  37.705  12.481  1.00 81.62           C  
ATOM   2478  HD1 PHE A 157       7.946  37.625  12.126  1.00 81.62           H  
ATOM   2479  CD2 PHE A 157      10.588  38.581  14.070  1.00 81.62           C  
ATOM   2480  HD2 PHE A 157      10.823  39.175  14.941  1.00 81.62           H  
ATOM   2481  CE1 PHE A 157       9.993  37.051  11.785  1.00 81.62           C  
ATOM   2482  HE1 PHE A 157       9.762  36.462  10.910  1.00 81.62           H  
ATOM   2483  CE2 PHE A 157      11.620  37.931  13.370  1.00 81.62           C  
ATOM   2484  HE2 PHE A 157      12.642  38.026  13.706  1.00 81.62           H  
ATOM   2485  CZ  PHE A 157      11.322  37.164  12.230  1.00 81.62           C  
ATOM   2486  HZ  PHE A 157      12.115  36.665  11.693  1.00 81.62           H  
ATOM   2487  N   ARG A 158       5.421  41.090  13.163  1.00 81.81           N  
ATOM   2488  H   ARG A 158       5.692  40.909  12.208  1.00 81.81           H  
ATOM   2489  CA  ARG A 158       4.001  41.287  13.447  1.00 81.81           C  
ATOM   2490  HA  ARG A 158       3.914  41.702  14.451  1.00 81.81           H  
ATOM   2491  C   ARG A 158       3.257  39.959  13.414  1.00 81.81           C  
ATOM   2492  CB  ARG A 158       3.364  42.286  12.482  1.00 81.81           C  
ATOM   2493  HB2 ARG A 158       3.580  42.014  11.449  1.00 81.81           H  
ATOM   2494  HB3 ARG A 158       2.284  42.244  12.620  1.00 81.81           H  
ATOM   2495  O   ARG A 158       3.567  39.136  12.550  1.00 81.81           O  
ATOM   2496  CG  ARG A 158       3.863  43.707  12.768  1.00 81.81           C  
ATOM   2497  HG2 ARG A 158       4.280  43.782  13.772  1.00 81.81           H  
ATOM   2498  HG3 ARG A 158       4.648  43.955  12.053  1.00 81.81           H  
ATOM   2499  CD  ARG A 158       2.700  44.693  12.659  1.00 81.81           C  
ATOM   2500  HD2 ARG A 158       2.037  44.558  13.514  1.00 81.81           H  
ATOM   2501  HD3 ARG A 158       2.149  44.485  11.742  1.00 81.81           H  
ATOM   2502  NE  ARG A 158       3.201  46.071  12.602  1.00 81.81           N  
ATOM   2503  HE  ARG A 158       4.038  46.158  12.044  1.00 81.81           H  
ATOM   2504  NH1 ARG A 158       1.170  47.109  12.797  1.00 81.81           N  
ATOM   2505 HH11 ARG A 158       0.609  47.944  12.711  1.00 81.81           H  
ATOM   2506 HH12 ARG A 158       0.743  46.196  12.725  1.00 81.81           H  
ATOM   2507  NH2 ARG A 158       3.024  48.328  12.537  1.00 81.81           N  
ATOM   2508 HH21 ARG A 158       3.992  48.346  12.249  1.00 81.81           H  
ATOM   2509 HH22 ARG A 158       2.444  49.149  12.436  1.00 81.81           H  
ATOM   2510  CZ  ARG A 158       2.465  47.158  12.654  1.00 81.81           C  
ATOM   2511  N   PRO A 159       2.285  39.752  14.318  1.00 81.38           N  
ATOM   2512  CA  PRO A 159       1.358  38.638  14.209  1.00 81.38           C  
ATOM   2513  HA  PRO A 159       1.908  37.706  14.339  1.00 81.38           H  
ATOM   2514  C   PRO A 159       0.668  38.663  12.842  1.00 81.38           C  
ATOM   2515  CB  PRO A 159       0.348  38.798  15.350  1.00 81.38           C  
ATOM   2516  HB2 PRO A 159      -0.561  39.276  14.985  1.00 81.38           H  
ATOM   2517  HB3 PRO A 159       0.108  37.839  15.808  1.00 81.38           H  
ATOM   2518  O   PRO A 159       0.287  39.729  12.356  1.00 81.38           O  
ATOM   2519  CG  PRO A 159       1.043  39.736  16.334  1.00 81.38           C  
ATOM   2520  HG2 PRO A 159       0.327  40.332  16.900  1.00 81.38           H  
ATOM   2521  HG3 PRO A 159       1.673  39.153  17.006  1.00 81.38           H  
ATOM   2522  CD  PRO A 159       1.919  40.603  15.439  1.00 81.38           C  
ATOM   2523  HD2 PRO A 159       1.348  41.457  15.075  1.00 81.38           H  
ATOM   2524  HD3 PRO A 159       2.792  40.932  16.003  1.00 81.38           H  
ATOM   2525  N   MET A 160       0.525  37.497  12.232  1.00 79.19           N  
ATOM   2526  H   MET A 160       0.824  36.668  12.724  1.00 79.19           H  
ATOM   2527  CA  MET A 160      -0.279  37.264  11.038  1.00 79.19           C  
ATOM   2528  HA  MET A 160      -0.914  38.131  10.854  1.00 79.19           H  
ATOM   2529  C   MET A 160      -1.202  36.076  11.286  1.00 79.19           C  
ATOM   2530  CB  MET A 160       0.609  37.048   9.800  1.00 79.19           C  
ATOM   2531  HB2 MET A 160      -0.035  36.938   8.927  1.00 79.19           H  
ATOM   2532  HB3 MET A 160       1.227  37.933   9.650  1.00 79.19           H  
ATOM   2533  O   MET A 160      -0.998  35.314  12.232  1.00 79.19           O  
ATOM   2534  CG  MET A 160       1.523  35.819   9.892  1.00 79.19           C  
ATOM   2535  HG2 MET A 160       2.253  36.012  10.679  1.00 79.19           H  
ATOM   2536  HG3 MET A 160       0.942  34.943  10.178  1.00 79.19           H  
ATOM   2537  SD  MET A 160       2.427  35.437   8.365  1.00 79.19           S  
ATOM   2538  CE  MET A 160       1.142  34.505   7.490  1.00 79.19           C  
ATOM   2539  HE1 MET A 160       0.237  35.106   7.396  1.00 79.19           H  
ATOM   2540  HE2 MET A 160       0.907  33.606   8.060  1.00 79.19           H  
ATOM   2541  HE3 MET A 160       1.496  34.222   6.498  1.00 79.19           H  
ATOM   2542  N   ASP A 161      -2.193  35.911  10.417  1.00 81.75           N  
ATOM   2543  H   ASP A 161      -2.368  36.597   9.697  1.00 81.75           H  
ATOM   2544  CA  ASP A 161      -3.036  34.721  10.431  1.00 81.75           C  
ATOM   2545  HA  ASP A 161      -3.550  34.677  11.391  1.00 81.75           H  
ATOM   2546  C   ASP A 161      -2.174  33.462  10.284  1.00 81.75           C  
ATOM   2547  CB  ASP A 161      -4.095  34.801   9.326  1.00 81.75           C  
ATOM   2548  HB2 ASP A 161      -4.714  33.904   9.365  1.00 81.75           H  
ATOM   2549  HB3 ASP A 161      -3.597  34.829   8.357  1.00 81.75           H  
ATOM   2550  O   ASP A 161      -1.179  33.459   9.552  1.00 81.75           O  
ATOM   2551  CG  ASP A 161      -5.000  36.028   9.476  1.00 81.75           C  
ATOM   2552  OD1 ASP A 161      -5.307  36.393  10.632  1.00 81.75           O  
ATOM   2553  OD2 ASP A 161      -5.331  36.623   8.428  1.00 81.75           O  
ATOM   2554  N   LEU A 162      -2.550  32.401  11.003  1.00 82.25           N  
ATOM   2555  H   LEU A 162      -3.386  32.476  11.565  1.00 82.25           H  
ATOM   2556  CA  LEU A 162      -1.815  31.142  11.020  1.00 82.25           C  
ATOM   2557  HA  LEU A 162      -0.817  31.336  11.413  1.00 82.25           H  
ATOM   2558  C   LEU A 162      -1.692  30.589   9.597  1.00 82.25           C  
ATOM   2559  CB  LEU A 162      -2.543  30.145  11.941  1.00 82.25           C  
ATOM   2560  HB2 LEU A 162      -3.520  29.932  11.507  1.00 82.25           H  
ATOM   2561  HB3 LEU A 162      -2.707  30.605  12.915  1.00 82.25           H  
ATOM   2562  O   LEU A 162      -2.677  30.165   8.993  1.00 82.25           O  
ATOM   2563  CG  LEU A 162      -1.786  28.816  12.132  1.00 82.25           C  
ATOM   2564  HG  LEU A 162      -1.443  28.432  11.171  1.00 82.25           H  
ATOM   2565  CD1 LEU A 162      -0.577  29.009  13.048  1.00 82.25           C  
ATOM   2566 HD11 LEU A 162       0.190  29.596  12.544  1.00 82.25           H  
ATOM   2567 HD12 LEU A 162      -0.876  29.511  13.968  1.00 82.25           H  
ATOM   2568 HD13 LEU A 162      -0.164  28.036  13.316  1.00 82.25           H  
ATOM   2569  CD2 LEU A 162      -2.712  27.772  12.751  1.00 82.25           C  
ATOM   2570 HD21 LEU A 162      -2.168  26.839  12.905  1.00 82.25           H  
ATOM   2571 HD22 LEU A 162      -3.548  27.578  12.079  1.00 82.25           H  
ATOM   2572 HD23 LEU A 162      -3.090  28.125  13.710  1.00 82.25           H  
ATOM   2573  N   MET A 163      -0.468  30.559   9.079  1.00 86.25           N  
ATOM   2574  H   MET A 163       0.277  31.012   9.589  1.00 86.25           H  
ATOM   2575  CA  MET A 163      -0.169  29.973   7.781  1.00 86.25           C  
ATOM   2576  HA  MET A 163      -1.101  29.721   7.276  1.00 86.25           H  
ATOM   2577  C   MET A 163       0.630  28.690   7.969  1.00 86.25           C  
ATOM   2578  CB  MET A 163       0.549  31.002   6.906  1.00 86.25           C  
ATOM   2579  HB2 MET A 163       1.505  31.267   7.359  1.00 86.25           H  
ATOM   2580  HB3 MET A 163      -0.071  31.896   6.836  1.00 86.25           H  
ATOM   2581  O   MET A 163       1.693  28.688   8.591  1.00 86.25           O  
ATOM   2582  CG  MET A 163       0.787  30.469   5.492  1.00 86.25           C  
ATOM   2583  HG2 MET A 163      -0.173  30.206   5.046  1.00 86.25           H  
ATOM   2584  HG3 MET A 163       1.397  29.568   5.553  1.00 86.25           H  
ATOM   2585  SD  MET A 163       1.629  31.646   4.405  1.00 86.25           S  
ATOM   2586  CE  MET A 163       1.901  30.559   2.982  1.00 86.25           C  
ATOM   2587  HE1 MET A 163       0.943  30.199   2.609  1.00 86.25           H  
ATOM   2588  HE2 MET A 163       2.514  29.709   3.283  1.00 86.25           H  
ATOM   2589  HE3 MET A 163       2.412  31.111   2.193  1.00 86.25           H  
ATOM   2590  N   VAL A 164       0.136  27.596   7.397  1.00 91.31           N  
ATOM   2591  H   VAL A 164      -0.756  27.654   6.926  1.00 91.31           H  
ATOM   2592  CA  VAL A 164       0.826  26.306   7.402  1.00 91.31           C  
ATOM   2593  HA  VAL A 164       1.548  26.287   8.219  1.00 91.31           H  
ATOM   2594  C   VAL A 164       1.582  26.147   6.088  1.00 91.31           C  
ATOM   2595  CB  VAL A 164      -0.154  25.146   7.639  1.00 91.31           C  
ATOM   2596  HB  VAL A 164      -0.820  25.051   6.781  1.00 91.31           H  
ATOM   2597  O   VAL A 164       0.981  26.033   5.022  1.00 91.31           O  
ATOM   2598  CG1 VAL A 164       0.632  23.844   7.810  1.00 91.31           C  
ATOM   2599 HG11 VAL A 164       1.318  23.929   8.653  1.00 91.31           H  
ATOM   2600 HG12 VAL A 164      -0.070  23.035   8.010  1.00 91.31           H  
ATOM   2601 HG13 VAL A 164       1.182  23.614   6.898  1.00 91.31           H  
ATOM   2602  CG2 VAL A 164      -1.005  25.359   8.897  1.00 91.31           C  
ATOM   2603 HG21 VAL A 164      -1.657  24.498   9.046  1.00 91.31           H  
ATOM   2604 HG22 VAL A 164      -0.369  25.477   9.774  1.00 91.31           H  
ATOM   2605 HG23 VAL A 164      -1.642  26.237   8.788  1.00 91.31           H  
ATOM   2606  N   GLU A 165       2.911  26.134   6.156  1.00 92.00           N  
ATOM   2607  H   GLU A 165       3.346  26.225   7.063  1.00 92.00           H  
ATOM   2608  CA  GLU A 165       3.781  25.996   4.987  1.00 92.00           C  
ATOM   2609  HA  GLU A 165       3.186  26.113   4.081  1.00 92.00           H  
ATOM   2610  C   GLU A 165       4.427  24.608   4.958  1.00 92.00           C  
ATOM   2611  CB  GLU A 165       4.830  27.121   4.984  1.00 92.00           C  
ATOM   2612  HB2 GLU A 165       4.316  28.076   5.091  1.00 92.00           H  
ATOM   2613  HB3 GLU A 165       5.493  26.989   5.838  1.00 92.00           H  
ATOM   2614  O   GLU A 165       5.101  24.202   5.911  1.00 92.00           O  
ATOM   2615  CG  GLU A 165       5.666  27.158   3.690  1.00 92.00           C  
ATOM   2616  HG2 GLU A 165       6.113  26.177   3.530  1.00 92.00           H  
ATOM   2617  HG3 GLU A 165       5.006  27.373   2.850  1.00 92.00           H  
ATOM   2618  CD  GLU A 165       6.798  28.204   3.735  1.00 92.00           C  
ATOM   2619  OE1 GLU A 165       7.755  28.105   2.939  1.00 92.00           O  
ATOM   2620  OE2 GLU A 165       6.796  29.095   4.615  1.00 92.00           O  
ATOM   2621  N   ALA A 166       4.268  23.902   3.838  1.00 95.94           N  
ATOM   2622  H   ALA A 166       3.694  24.283   3.100  1.00 95.94           H  
ATOM   2623  CA  ALA A 166       5.025  22.697   3.529  1.00 95.94           C  
ATOM   2624  HA  ALA A 166       5.399  22.261   4.455  1.00 95.94           H  
ATOM   2625  C   ALA A 166       6.229  23.053   2.642  1.00 95.94           C  
ATOM   2626  CB  ALA A 166       4.093  21.663   2.896  1.00 95.94           C  
ATOM   2627  HB1 ALA A 166       3.675  22.055   1.968  1.00 95.94           H  
ATOM   2628  HB2 ALA A 166       3.280  21.430   3.583  1.00 95.94           H  
ATOM   2629  HB3 ALA A 166       4.642  20.748   2.676  1.00 95.94           H  
ATOM   2630  O   ALA A 166       6.081  23.604   1.556  1.00 95.94           O  
ATOM   2631  N   SER A 167       7.434  22.731   3.115  1.00 96.38           N  
ATOM   2632  H   SER A 167       7.463  22.232   3.992  1.00 96.38           H  
ATOM   2633  CA  SER A 167       8.700  23.015   2.426  1.00 96.38           C  
ATOM   2634  HA  SER A 167       8.476  23.485   1.469  1.00 96.38           H  
ATOM   2635  C   SER A 167       9.477  21.723   2.173  1.00 96.38           C  
ATOM   2636  CB  SER A 167       9.559  24.019   3.216  1.00 96.38           C  
ATOM   2637  HB2 SER A 167       9.064  24.990   3.202  1.00 96.38           H  
ATOM   2638  HB3 SER A 167      10.524  24.119   2.719  1.00 96.38           H  
ATOM   2639  O   SER A 167       9.673  20.950   3.121  1.00 96.38           O  
ATOM   2640  OG  SER A 167       9.775  23.632   4.575  1.00 96.38           O  
ATOM   2641  HG  SER A 167       8.904  23.401   4.906  1.00 96.38           H  
ATOM   2642  N   PRO A 168       9.979  21.475   0.950  1.00 96.38           N  
ATOM   2643  CA  PRO A 168      10.852  20.338   0.715  1.00 96.38           C  
ATOM   2644  HA  PRO A 168      10.416  19.434   1.140  1.00 96.38           H  
ATOM   2645  C   PRO A 168      12.212  20.613   1.368  1.00 96.38           C  
ATOM   2646  CB  PRO A 168      10.923  20.183  -0.804  1.00 96.38           C  
ATOM   2647  HB2 PRO A 168      11.864  19.741  -1.131  1.00 96.38           H  
ATOM   2648  HB3 PRO A 168      10.082  19.576  -1.141  1.00 96.38           H  
ATOM   2649  O   PRO A 168      12.803  21.682   1.218  1.00 96.38           O  
ATOM   2650  CG  PRO A 168      10.751  21.614  -1.312  1.00 96.38           C  
ATOM   2651  HG2 PRO A 168      10.303  21.634  -2.305  1.00 96.38           H  
ATOM   2652  HG3 PRO A 168      11.719  22.116  -1.323  1.00 96.38           H  
ATOM   2653  CD  PRO A 168       9.844  22.271  -0.268  1.00 96.38           C  
ATOM   2654  HD2 PRO A 168      10.157  23.302  -0.104  1.00 96.38           H  
ATOM   2655  HD3 PRO A 168       8.811  22.251  -0.616  1.00 96.38           H  
ATOM   2656  N   ARG A 169      12.714  19.650   2.140  1.00 96.56           N  
ATOM   2657  H   ARG A 169      12.152  18.818   2.252  1.00 96.56           H  
ATOM   2658  CA  ARG A 169      14.005  19.740   2.842  1.00 96.56           C  
ATOM   2659  HA  ARG A 169      14.363  20.769   2.808  1.00 96.56           H  
ATOM   2660  C   ARG A 169      15.094  18.935   2.160  1.00 96.56           C  
ATOM   2661  CB  ARG A 169      13.839  19.273   4.298  1.00 96.56           C  
ATOM   2662  HB2 ARG A 169      13.354  18.297   4.305  1.00 96.56           H  
ATOM   2663  HB3 ARG A 169      14.821  19.156   4.755  1.00 96.56           H  
ATOM   2664  O   ARG A 169      16.241  19.385   2.124  1.00 96.56           O  
ATOM   2665  CG  ARG A 169      13.013  20.237   5.155  1.00 96.56           C  
ATOM   2666  HG2 ARG A 169      12.813  19.748   6.108  1.00 96.56           H  
ATOM   2667  HG3 ARG A 169      12.066  20.452   4.660  1.00 96.56           H  
ATOM   2668  CD  ARG A 169      13.780  21.537   5.424  1.00 96.56           C  
ATOM   2669  HD2 ARG A 169      14.192  21.916   4.489  1.00 96.56           H  
ATOM   2670  HD3 ARG A 169      14.603  21.319   6.105  1.00 96.56           H  
ATOM   2671  NE  ARG A 169      12.911  22.584   5.983  1.00 96.56           N  
ATOM   2672  HE  ARG A 169      11.924  22.478   5.798  1.00 96.56           H  
ATOM   2673  NH1 ARG A 169      14.583  24.082   6.472  1.00 96.56           N  
ATOM   2674 HH11 ARG A 169      15.261  23.387   6.193  1.00 96.56           H  
ATOM   2675 HH12 ARG A 169      14.887  25.027   6.658  1.00 96.56           H  
ATOM   2676  NH2 ARG A 169      12.451  24.707   6.643  1.00 96.56           N  
ATOM   2677 HH21 ARG A 169      12.775  25.663   6.677  1.00 96.56           H  
ATOM   2678 HH22 ARG A 169      11.514  24.558   6.297  1.00 96.56           H  
ATOM   2679  CZ  ARG A 169      13.319  23.776   6.371  1.00 96.56           C  
ATOM   2680  N   ARG A 170      14.751  17.742   1.680  1.00 97.50           N  
ATOM   2681  H   ARG A 170      13.777  17.480   1.733  1.00 97.50           H  
ATOM   2682  CA  ARG A 170      15.661  16.793   1.031  1.00 97.50           C  
ATOM   2683  HA  ARG A 170      16.470  17.336   0.544  1.00 97.50           H  
ATOM   2684  C   ARG A 170      14.913  16.039  -0.062  1.00 97.50           C  
ATOM   2685  CB  ARG A 170      16.248  15.802   2.060  1.00 97.50           C  
ATOM   2686  HB2 ARG A 170      15.437  15.242   2.525  1.00 97.50           H  
ATOM   2687  HB3 ARG A 170      16.857  15.068   1.532  1.00 97.50           H  
ATOM   2688  O   ARG A 170      13.717  15.784   0.074  1.00 97.50           O  
ATOM   2689  CG  ARG A 170      17.100  16.423   3.179  1.00 97.50           C  
ATOM   2690  HG2 ARG A 170      17.378  15.631   3.874  1.00 97.50           H  
ATOM   2691  HG3 ARG A 170      16.516  17.159   3.733  1.00 97.50           H  
ATOM   2692  CD  ARG A 170      18.384  17.066   2.645  1.00 97.50           C  
ATOM   2693  HD2 ARG A 170      18.150  17.801   1.875  1.00 97.50           H  
ATOM   2694  HD3 ARG A 170      18.988  16.289   2.177  1.00 97.50           H  
ATOM   2695  NE  ARG A 170      19.187  17.665   3.723  1.00 97.50           N  
ATOM   2696  HE  ARG A 170      19.725  17.014   4.277  1.00 97.50           H  
ATOM   2697  NH1 ARG A 170      18.804  19.887   3.249  1.00 97.50           N  
ATOM   2698 HH11 ARG A 170      19.083  20.854   3.325  1.00 97.50           H  
ATOM   2699 HH12 ARG A 170      18.048  19.620   2.635  1.00 97.50           H  
ATOM   2700  NH2 ARG A 170      20.288  19.314   4.820  1.00 97.50           N  
ATOM   2701 HH21 ARG A 170      20.798  18.603   5.325  1.00 97.50           H  
ATOM   2702 HH22 ARG A 170      20.539  20.284   4.942  1.00 97.50           H  
ATOM   2703  CZ  ARG A 170      19.417  18.950   3.921  1.00 97.50           C  
ATOM   2704  N   ILE A 171      15.635  15.695  -1.121  1.00 97.25           N  
ATOM   2705  H   ILE A 171      16.627  15.885  -1.118  1.00 97.25           H  
ATOM   2706  CA  ILE A 171      15.149  14.906  -2.251  1.00 97.25           C  
ATOM   2707  HA  ILE A 171      14.159  14.507  -2.031  1.00 97.25           H  
ATOM   2708  C   ILE A 171      16.120  13.742  -2.406  1.00 97.25           C  
ATOM   2709  CB  ILE A 171      15.060  15.761  -3.538  1.00 97.25           C  
ATOM   2710  HB  ILE A 171      16.061  16.109  -3.793  1.00 97.25           H  
ATOM   2711  O   ILE A 171      17.327  13.961  -2.467  1.00 97.25           O  
ATOM   2712  CG1 ILE A 171      14.159  17.002  -3.323  1.00 97.25           C  
ATOM   2713 HG12 ILE A 171      13.155  16.683  -3.043  1.00 97.25           H  
ATOM   2714 HG13 ILE A 171      14.559  17.598  -2.503  1.00 97.25           H  
ATOM   2715  CG2 ILE A 171      14.543  14.891  -4.698  1.00 97.25           C  
ATOM   2716 HG21 ILE A 171      14.512  15.462  -5.626  1.00 97.25           H  
ATOM   2717 HG22 ILE A 171      15.208  14.046  -4.874  1.00 97.25           H  
ATOM   2718 HG23 ILE A 171      13.545  14.519  -4.471  1.00 97.25           H  
ATOM   2719  CD1 ILE A 171      14.061  17.938  -4.534  1.00 97.25           C  
ATOM   2720 HD11 ILE A 171      13.529  18.845  -4.245  1.00 97.25           H  
ATOM   2721 HD12 ILE A 171      13.510  17.462  -5.344  1.00 97.25           H  
ATOM   2722 HD13 ILE A 171      15.060  18.208  -4.878  1.00 97.25           H  
ATOM   2723  N   PHE A 172      15.597  12.525  -2.446  1.00 97.00           N  
ATOM   2724  H   PHE A 172      14.593  12.430  -2.400  1.00 97.00           H  
ATOM   2725  CA  PHE A 172      16.357  11.295  -2.612  1.00 97.00           C  
ATOM   2726  HA  PHE A 172      17.421  11.519  -2.694  1.00 97.00           H  
ATOM   2727  C   PHE A 172      15.881  10.645  -3.907  1.00 97.00           C  
ATOM   2728  CB  PHE A 172      16.164  10.368  -1.408  1.00 97.00           C  
ATOM   2729  HB2 PHE A 172      15.181   9.902  -1.469  1.00 97.00           H  
ATOM   2730  HB3 PHE A 172      16.890   9.557  -1.477  1.00 97.00           H  
ATOM   2731  O   PHE A 172      14.716  10.267  -4.037  1.00 97.00           O  
ATOM   2732  CG  PHE A 172      16.288  11.030  -0.050  1.00 97.00           C  
ATOM   2733  CD1 PHE A 172      17.483  10.922   0.682  1.00 97.00           C  
ATOM   2734  HD1 PHE A 172      18.326  10.389   0.267  1.00 97.00           H  
ATOM   2735  CD2 PHE A 172      15.178  11.682   0.519  1.00 97.00           C  
ATOM   2736  HD2 PHE A 172      14.245  11.728  -0.023  1.00 97.00           H  
ATOM   2737  CE1 PHE A 172      17.575  11.483   1.966  1.00 97.00           C  
ATOM   2738  HE1 PHE A 172      18.490  11.383   2.532  1.00 97.00           H  
ATOM   2739  CE2 PHE A 172      15.271  12.246   1.801  1.00 97.00           C  
ATOM   2740  HE2 PHE A 172      14.409  12.729   2.237  1.00 97.00           H  
ATOM   2741  CZ  PHE A 172      16.472  12.150   2.524  1.00 97.00           C  
ATOM   2742  HZ  PHE A 172      16.539  12.567   3.518  1.00 97.00           H  
ATOM   2743  N   ALA A 173      16.770  10.575  -4.888  1.00 93.62           N  
ATOM   2744  H   ALA A 173      17.726  10.837  -4.696  1.00 93.62           H  
ATOM   2745  CA  ALA A 173      16.461  10.100  -6.229  1.00 93.62           C  
ATOM   2746  HA  ALA A 173      15.521   9.548  -6.224  1.00 93.62           H  
ATOM   2747  C   ALA A 173      17.556   9.143  -6.709  1.00 93.62           C  
ATOM   2748  CB  ALA A 173      16.291  11.323  -7.145  1.00 93.62           C  
ATOM   2749  HB1 ALA A 173      15.526  11.986  -6.740  1.00 93.62           H  
ATOM   2750  HB2 ALA A 173      17.232  11.868  -7.224  1.00 93.62           H  
ATOM   2751  HB3 ALA A 173      15.975  11.008  -8.139  1.00 93.62           H  
ATOM   2752  O   ALA A 173      18.555   8.919  -6.028  1.00 93.62           O  
ATOM   2753  N   ASN A 174      17.382   8.590  -7.908  1.00 90.81           N  
ATOM   2754  H   ASN A 174      16.550   8.850  -8.417  1.00 90.81           H  
ATOM   2755  CA  ASN A 174      18.414   7.844  -8.638  1.00 90.81           C  
ATOM   2756  HA  ASN A 174      17.947   7.525  -9.570  1.00 90.81           H  
ATOM   2757  C   ASN A 174      18.920   6.531  -8.007  1.00 90.81           C  
ATOM   2758  CB  ASN A 174      19.559   8.800  -9.032  1.00 90.81           C  
ATOM   2759  HB2 ASN A 174      20.308   8.263  -9.614  1.00 90.81           H  
ATOM   2760  HB3 ASN A 174      20.048   9.183  -8.136  1.00 90.81           H  
ATOM   2761  O   ASN A 174      19.884   5.969  -8.517  1.00 90.81           O  
ATOM   2762  CG  ASN A 174      19.072   9.952  -9.884  1.00 90.81           C  
ATOM   2763  ND2 ASN A 174      19.627  11.129  -9.726  1.00 90.81           N  
ATOM   2764 HD21 ASN A 174      19.264  11.869 -10.310  1.00 90.81           H  
ATOM   2765 HD22 ASN A 174      20.356  11.270  -9.041  1.00 90.81           H  
ATOM   2766  OD1 ASN A 174      18.182   9.798 -10.700  1.00 90.81           O  
ATOM   2767  N   ALA A 175      18.267   5.982  -6.979  1.00 93.75           N  
ATOM   2768  H   ALA A 175      17.569   6.535  -6.502  1.00 93.75           H  
ATOM   2769  CA  ALA A 175      18.640   4.670  -6.424  1.00 93.75           C  
ATOM   2770  HA  ALA A 175      19.674   4.445  -6.684  1.00 93.75           H  
ATOM   2771  C   ALA A 175      17.785   3.496  -6.929  1.00 93.75           C  
ATOM   2772  CB  ALA A 175      18.568   4.741  -4.909  1.00 93.75           C  
ATOM   2773  HB1 ALA A 175      17.518   4.752  -4.617  1.00 93.75           H  
ATOM   2774  HB2 ALA A 175      19.101   5.623  -4.555  1.00 93.75           H  
ATOM   2775  HB3 ALA A 175      19.041   3.858  -4.480  1.00 93.75           H  
ATOM   2776  O   ALA A 175      18.187   2.339  -6.802  1.00 93.75           O  
ATOM   2777  N   HIS A 176      16.608   3.778  -7.494  1.00 93.75           N  
ATOM   2778  H   HIS A 176      16.333   4.746  -7.580  1.00 93.75           H  
ATOM   2779  CA  HIS A 176      15.652   2.757  -7.916  1.00 93.75           C  
ATOM   2780  HA  HIS A 176      16.006   1.780  -7.586  1.00 93.75           H  
ATOM   2781  C   HIS A 176      15.534   2.678  -9.436  1.00 93.75           C  
ATOM   2782  CB  HIS A 176      14.313   2.971  -7.207  1.00 93.75           C  
ATOM   2783  HB2 HIS A 176      13.555   2.342  -7.675  1.00 93.75           H  
ATOM   2784  HB3 HIS A 176      13.995   4.010  -7.290  1.00 93.75           H  
ATOM   2785  O   HIS A 176      15.390   3.685 -10.137  1.00 93.75           O  
ATOM   2786  CG  HIS A 176      14.418   2.567  -5.763  1.00 93.75           C  
ATOM   2787  CD2 HIS A 176      14.545   3.382  -4.674  1.00 93.75           C  
ATOM   2788  HD2 HIS A 176      14.554   4.462  -4.681  1.00 93.75           H  
ATOM   2789  ND1 HIS A 176      14.480   1.270  -5.313  1.00 93.75           N  
ATOM   2790  HD1 HIS A 176      14.419   0.449  -5.896  1.00 93.75           H  
ATOM   2791  CE1 HIS A 176      14.591   1.288  -3.978  1.00 93.75           C  
ATOM   2792  HE1 HIS A 176      14.645   0.413  -3.348  1.00 93.75           H  
ATOM   2793  NE2 HIS A 176      14.678   2.560  -3.550  1.00 93.75           N  
ATOM   2794  N   THR A 177      15.605   1.449  -9.951  1.00 91.06           N  
ATOM   2795  H   THR A 177      15.606   0.679  -9.297  1.00 91.06           H  
ATOM   2796  CA  THR A 177      15.392   1.171 -11.381  1.00 91.06           C  
ATOM   2797  HA  THR A 177      15.645   2.057 -11.965  1.00 91.06           H  
ATOM   2798  C   THR A 177      13.931   0.856 -11.650  1.00 91.06           C  
ATOM   2799  CB  THR A 177      16.281   0.031 -11.888  1.00 91.06           C  
ATOM   2800  HB  THR A 177      16.026  -0.894 -11.370  1.00 91.06           H  
ATOM   2801  O   THR A 177      13.415   1.273 -12.685  1.00 91.06           O  
ATOM   2802  CG2 THR A 177      16.165  -0.181 -13.399  1.00 91.06           C  
ATOM   2803 HG21 THR A 177      16.909  -0.910 -13.720  1.00 91.06           H  
ATOM   2804 HG22 THR A 177      15.177  -0.569 -13.650  1.00 91.06           H  
ATOM   2805 HG23 THR A 177      16.332   0.758 -13.926  1.00 91.06           H  
ATOM   2806  OG1 THR A 177      17.627   0.352 -11.627  1.00 91.06           O  
ATOM   2807  HG1 THR A 177      17.695   0.554 -10.692  1.00 91.06           H  
ATOM   2808  N   TYR A 178      13.240   0.226 -10.697  1.00 93.62           N  
ATOM   2809  H   TYR A 178      13.703  -0.019  -9.834  1.00 93.62           H  
ATOM   2810  CA  TYR A 178      11.809  -0.085 -10.763  1.00 93.62           C  
ATOM   2811  HA  TYR A 178      11.448   0.079 -11.778  1.00 93.62           H  
ATOM   2812  C   TYR A 178      11.007   0.854  -9.860  1.00 93.62           C  
ATOM   2813  CB  TYR A 178      11.606  -1.574 -10.472  1.00 93.62           C  
ATOM   2814  HB2 TYR A 178      11.966  -1.811  -9.471  1.00 93.62           H  
ATOM   2815  HB3 TYR A 178      10.545  -1.820 -10.516  1.00 93.62           H  
ATOM   2816  O   TYR A 178      11.557   1.836  -9.359  1.00 93.62           O  
ATOM   2817  CG  TYR A 178      12.337  -2.424 -11.485  1.00 93.62           C  
ATOM   2818  CD1 TYR A 178      11.800  -2.589 -12.777  1.00 93.62           C  
ATOM   2819  HD1 TYR A 178      10.841  -2.158 -13.024  1.00 93.62           H  
ATOM   2820  CD2 TYR A 178      13.594  -2.968 -11.163  1.00 93.62           C  
ATOM   2821  HD2 TYR A 178      14.004  -2.829 -10.174  1.00 93.62           H  
ATOM   2822  CE1 TYR A 178      12.501  -3.341 -13.739  1.00 93.62           C  
ATOM   2823  HE1 TYR A 178      12.084  -3.504 -14.722  1.00 93.62           H  
ATOM   2824  CE2 TYR A 178      14.307  -3.691 -12.135  1.00 93.62           C  
ATOM   2825  HE2 TYR A 178      15.288  -4.080 -11.904  1.00 93.62           H  
ATOM   2826  OH  TYR A 178      14.397  -4.690 -14.310  1.00 93.62           O  
ATOM   2827  HH  TYR A 178      15.154  -5.126 -13.912  1.00 93.62           H  
ATOM   2828  CZ  TYR A 178      13.746  -3.911 -13.409  1.00 93.62           C  
ATOM   2829  N   HIS A 179       9.691   0.674  -9.792  1.00 95.00           N  
ATOM   2830  H   HIS A 179       9.275  -0.155 -10.192  1.00 95.00           H  
ATOM   2831  CA  HIS A 179       8.815   1.564  -9.029  1.00 95.00           C  
ATOM   2832  HA  HIS A 179       9.087   2.601  -9.225  1.00 95.00           H  
ATOM   2833  C   HIS A 179       8.987   1.340  -7.533  1.00 95.00           C  
ATOM   2834  CB  HIS A 179       7.357   1.371  -9.460  1.00 95.00           C  
ATOM   2835  HB2 HIS A 179       6.720   1.997  -8.834  1.00 95.00           H  
ATOM   2836  HB3 HIS A 179       7.067   0.332  -9.304  1.00 95.00           H  
ATOM   2837  O   HIS A 179       8.957   0.199  -7.074  1.00 95.00           O  
ATOM   2838  CG  HIS A 179       7.088   1.743 -10.896  1.00 95.00           C  
ATOM   2839  CD2 HIS A 179       7.826   2.615 -11.641  1.00 95.00           C  
ATOM   2840  HD2 HIS A 179       8.689   3.173 -11.308  1.00 95.00           H  
ATOM   2841  ND1 HIS A 179       5.968   1.350 -11.633  1.00 95.00           N  
ATOM   2842  CE1 HIS A 179       6.027   2.055 -12.774  1.00 95.00           C  
ATOM   2843  HE1 HIS A 179       5.270   2.057 -13.544  1.00 95.00           H  
ATOM   2844  NE2 HIS A 179       7.141   2.797 -12.813  1.00 95.00           N  
ATOM   2845  HE2 HIS A 179       7.326   3.514 -13.500  1.00 95.00           H  
ATOM   2846  N   ILE A 180       9.150   2.426  -6.780  1.00 97.38           N  
ATOM   2847  H   ILE A 180       9.212   3.329  -7.229  1.00 97.38           H  
ATOM   2848  CA  ILE A 180       9.213   2.364  -5.320  1.00 97.38           C  
ATOM   2849  HA  ILE A 180       9.947   1.606  -5.045  1.00 97.38           H  
ATOM   2850  C   ILE A 180       7.842   1.929  -4.799  1.00 97.38           C  
ATOM   2851  CB  ILE A 180       9.669   3.706  -4.711  1.00 97.38           C  
ATOM   2852  HB  ILE A 180       8.977   4.486  -5.028  1.00 97.38           H  
ATOM   2853  O   ILE A 180       6.852   2.648  -4.947  1.00 97.38           O  
ATOM   2854  CG1 ILE A 180      11.087   4.060  -5.213  1.00 97.38           C  
ATOM   2855 HG12 ILE A 180      11.797   3.350  -4.790  1.00 97.38           H  
ATOM   2856 HG13 ILE A 180      11.134   3.972  -6.298  1.00 97.38           H  
ATOM   2857  CG2 ILE A 180       9.654   3.624  -3.170  1.00 97.38           C  
ATOM   2858 HG21 ILE A 180       9.962   4.576  -2.736  1.00 97.38           H  
ATOM   2859 HG22 ILE A 180      10.327   2.838  -2.827  1.00 97.38           H  
ATOM   2860 HG23 ILE A 180       8.648   3.419  -2.805  1.00 97.38           H  
ATOM   2861  CD1 ILE A 180      11.528   5.485  -4.865  1.00 97.38           C  
ATOM   2862 HD11 ILE A 180      12.494   5.688  -5.328  1.00 97.38           H  
ATOM   2863 HD12 ILE A 180      11.630   5.598  -3.786  1.00 97.38           H  
ATOM   2864 HD13 ILE A 180      10.798   6.202  -5.241  1.00 97.38           H  
ATOM   2865  N   ASN A 181       7.793   0.749  -4.184  1.00 97.19           N  
ATOM   2866  H   ASN A 181       8.658   0.236  -4.093  1.00 97.19           H  
ATOM   2867  CA  ASN A 181       6.579   0.174  -3.608  1.00 97.19           C  
ATOM   2868  HA  ASN A 181       5.716   0.679  -4.042  1.00 97.19           H  
ATOM   2869  C   ASN A 181       6.480   0.413  -2.093  1.00 97.19           C  
ATOM   2870  CB  ASN A 181       6.487  -1.311  -4.014  1.00 97.19           C  
ATOM   2871  HB2 ASN A 181       6.468  -1.371  -5.103  1.00 97.19           H  
ATOM   2872  HB3 ASN A 181       5.556  -1.728  -3.632  1.00 97.19           H  
ATOM   2873  O   ASN A 181       5.374   0.454  -1.552  1.00 97.19           O  
ATOM   2874  CG  ASN A 181       7.619  -2.188  -3.495  1.00 97.19           C  
ATOM   2875  ND2 ASN A 181       8.194  -3.016  -4.338  1.00 97.19           N  
ATOM   2876 HD21 ASN A 181       8.918  -3.629  -3.990  1.00 97.19           H  
ATOM   2877 HD22 ASN A 181       7.917  -3.102  -5.305  1.00 97.19           H  
ATOM   2878  OD1 ASN A 181       7.983  -2.137  -2.328  1.00 97.19           O  
ATOM   2879  N   SER A 182       7.616   0.620  -1.420  1.00 98.00           N  
ATOM   2880  H   SER A 182       8.488   0.550  -1.924  1.00 98.00           H  
ATOM   2881  CA  SER A 182       7.669   0.762   0.035  1.00 98.00           C  
ATOM   2882  HA  SER A 182       6.681   1.036   0.405  1.00 98.00           H  
ATOM   2883  C   SER A 182       8.654   1.831   0.464  1.00 98.00           C  
ATOM   2884  CB  SER A 182       8.069  -0.548   0.716  1.00 98.00           C  
ATOM   2885  HB2 SER A 182       9.111  -0.779   0.496  1.00 98.00           H  
ATOM   2886  HB3 SER A 182       7.962  -0.437   1.795  1.00 98.00           H  
ATOM   2887  O   SER A 182       9.753   1.939  -0.076  1.00 98.00           O  
ATOM   2888  OG  SER A 182       7.247  -1.598   0.274  1.00 98.00           O  
ATOM   2889  HG  SER A 182       7.460  -1.776  -0.645  1.00 98.00           H  
ATOM   2890  N   ILE A 183       8.268   2.558   1.507  1.00 98.56           N  
ATOM   2891  H   ILE A 183       7.348   2.382   1.884  1.00 98.56           H  
ATOM   2892  CA  ILE A 183       9.164   3.338   2.355  1.00 98.56           C  
ATOM   2893  HA  ILE A 183      10.183   2.993   2.180  1.00 98.56           H  
ATOM   2894  C   ILE A 183       8.823   3.025   3.812  1.00 98.56           C  
ATOM   2895  CB  ILE A 183       9.119   4.854   2.050  1.00 98.56           C  
ATOM   2896  HB  ILE A 183       9.692   5.362   2.825  1.00 98.56           H  
ATOM   2897  O   ILE A 183       7.644   2.952   4.183  1.00 98.56           O  
ATOM   2898  CG1 ILE A 183       7.681   5.417   2.058  1.00 98.56           C  
ATOM   2899 HG12 ILE A 183       7.152   5.024   1.190  1.00 98.56           H  
ATOM   2900 HG13 ILE A 183       7.160   5.076   2.953  1.00 98.56           H  
ATOM   2901  CG2 ILE A 183       9.806   5.134   0.703  1.00 98.56           C  
ATOM   2902 HG21 ILE A 183      10.809   4.707   0.713  1.00 98.56           H  
ATOM   2903 HG22 ILE A 183       9.895   6.207   0.532  1.00 98.56           H  
ATOM   2904 HG23 ILE A 183       9.245   4.683  -0.115  1.00 98.56           H  
ATOM   2905  CD1 ILE A 183       7.591   6.948   2.037  1.00 98.56           C  
ATOM   2906 HD11 ILE A 183       8.132   7.361   2.888  1.00 98.56           H  
ATOM   2907 HD12 ILE A 183       6.545   7.247   2.104  1.00 98.56           H  
ATOM   2908 HD13 ILE A 183       8.006   7.345   1.110  1.00 98.56           H  
ATOM   2909  N   SER A 184       9.849   2.842   4.637  1.00 98.44           N  
ATOM   2910  H   SER A 184      10.786   2.887   4.264  1.00 98.44           H  
ATOM   2911  CA  SER A 184       9.687   2.618   6.072  1.00 98.44           C  
ATOM   2912  HA  SER A 184       8.712   2.989   6.388  1.00 98.44           H  
ATOM   2913  C   SER A 184      10.755   3.374   6.831  1.00 98.44           C  
ATOM   2914  CB  SER A 184       9.741   1.133   6.420  1.00 98.44           C  
ATOM   2915  HB2 SER A 184      10.743   0.733   6.259  1.00 98.44           H  
ATOM   2916  HB3 SER A 184       9.039   0.595   5.783  1.00 98.44           H  
ATOM   2917  O   SER A 184      11.941   3.252   6.536  1.00 98.44           O  
ATOM   2918  OG  SER A 184       9.370   0.945   7.771  1.00 98.44           O  
ATOM   2919  HG  SER A 184      10.002   1.342   8.374  1.00 98.44           H  
ATOM   2920  N   ILE A 185      10.320   4.148   7.817  1.00 98.06           N  
ATOM   2921  H   ILE A 185       9.343   4.109   8.068  1.00 98.06           H  
ATOM   2922  CA  ILE A 185      11.216   4.861   8.722  1.00 98.06           C  
ATOM   2923  HA  ILE A 185      12.066   5.251   8.163  1.00 98.06           H  
ATOM   2924  C   ILE A 185      11.748   3.858   9.735  1.00 98.06           C  
ATOM   2925  CB  ILE A 185      10.479   6.049   9.362  1.00 98.06           C  
ATOM   2926  HB  ILE A 185       9.557   5.681   9.812  1.00 98.06           H  
ATOM   2927  O   ILE A 185      11.015   2.971  10.175  1.00 98.06           O  
ATOM   2928  CG1 ILE A 185      10.136   7.071   8.255  1.00 98.06           C  
ATOM   2929 HG12 ILE A 185       9.752   6.568   7.368  1.00 98.06           H  
ATOM   2930 HG13 ILE A 185      11.035   7.617   7.970  1.00 98.06           H  
ATOM   2931  CG2 ILE A 185      11.318   6.723  10.461  1.00 98.06           C  
ATOM   2932 HG21 ILE A 185      12.294   7.023  10.078  1.00 98.06           H  
ATOM   2933 HG22 ILE A 185      11.454   6.030  11.292  1.00 98.06           H  
ATOM   2934 HG23 ILE A 185      10.797   7.588  10.869  1.00 98.06           H  
ATOM   2935  CD1 ILE A 185       9.063   8.055   8.699  1.00 98.06           C  
ATOM   2936 HD11 ILE A 185       8.813   8.722   7.874  1.00 98.06           H  
ATOM   2937 HD12 ILE A 185       8.175   7.499   9.001  1.00 98.06           H  
ATOM   2938 HD13 ILE A 185       9.415   8.644   9.545  1.00 98.06           H  
ATOM   2939  N   ASN A 186      13.029   3.975  10.055  1.00 98.00           N  
ATOM   2940  H   ASN A 186      13.585   4.732   9.684  1.00 98.00           H  
ATOM   2941  CA  ASN A 186      13.654   3.138  11.056  1.00 98.00           C  
ATOM   2942  HA  ASN A 186      13.232   2.135  10.983  1.00 98.00           H  
ATOM   2943  C   ASN A 186      13.355   3.670  12.470  1.00 98.00           C  
ATOM   2944  CB  ASN A 186      15.147   3.054  10.716  1.00 98.00           C  
ATOM   2945  HB2 ASN A 186      15.641   3.988  10.983  1.00 98.00           H  
ATOM   2946  HB3 ASN A 186      15.273   2.905   9.644  1.00 98.00           H  
ATOM   2947  O   ASN A 186      13.139   4.867  12.665  1.00 98.00           O  
ATOM   2948  CG  ASN A 186      15.832   1.903  11.406  1.00 98.00           C  
ATOM   2949  ND2 ASN A 186      17.073   1.642  11.105  1.00 98.00           N  
ATOM   2950 HD21 ASN A 186      17.488   0.813  11.506  1.00 98.00           H  
ATOM   2951 HD22 ASN A 186      17.601   2.320  10.575  1.00 98.00           H  
ATOM   2952  OD1 ASN A 186      15.237   1.210  12.208  1.00 98.00           O  
ATOM   2953  N   SER A 187      13.373   2.795  13.474  1.00 96.19           N  
ATOM   2954  H   SER A 187      13.656   1.847  13.270  1.00 96.19           H  
ATOM   2955  CA  SER A 187      13.121   3.158  14.873  1.00 96.19           C  
ATOM   2956  HA  SER A 187      12.191   3.726  14.911  1.00 96.19           H  
ATOM   2957  C   SER A 187      14.214   4.052  15.481  1.00 96.19           C  
ATOM   2958  CB  SER A 187      12.920   1.886  15.706  1.00 96.19           C  
ATOM   2959  HB2 SER A 187      12.498   2.156  16.674  1.00 96.19           H  
ATOM   2960  HB3 SER A 187      12.219   1.228  15.192  1.00 96.19           H  
ATOM   2961  O   SER A 187      14.038   4.562  16.584  1.00 96.19           O  
ATOM   2962  OG  SER A 187      14.142   1.199  15.910  1.00 96.19           O  
ATOM   2963  HG  SER A 187      14.674   1.757  16.483  1.00 96.19           H  
ATOM   2964  N   ASP A 188      15.350   4.222  14.793  1.00 95.06           N  
ATOM   2965  H   ASP A 188      15.418   3.787  13.885  1.00 95.06           H  
ATOM   2966  CA  ASP A 188      16.392   5.196  15.146  1.00 95.06           C  
ATOM   2967  HA  ASP A 188      16.520   5.183  16.228  1.00 95.06           H  
ATOM   2968  C   ASP A 188      16.010   6.648  14.781  1.00 95.06           C  
ATOM   2969  CB  ASP A 188      17.742   4.768  14.526  1.00 95.06           C  
ATOM   2970  HB2 ASP A 188      18.519   5.435  14.900  1.00 95.06           H  
ATOM   2971  HB3 ASP A 188      17.978   3.763  14.879  1.00 95.06           H  
ATOM   2972  O   ASP A 188      16.560   7.588  15.349  1.00 95.06           O  
ATOM   2973  CG  ASP A 188      17.804   4.777  12.989  1.00 95.06           C  
ATOM   2974  OD1 ASP A 188      16.966   5.439  12.343  1.00 95.06           O  
ATOM   2975  OD2 ASP A 188      18.670   4.093  12.407  1.00 95.06           O  
ATOM   2976  N   TYR A 189      15.042   6.840  13.875  1.00 94.19           N  
ATOM   2977  H   TYR A 189      14.632   6.013  13.466  1.00 94.19           H  
ATOM   2978  CA  TYR A 189      14.637   8.129  13.302  1.00 94.19           C  
ATOM   2979  HA  TYR A 189      13.937   7.886  12.503  1.00 94.19           H  
ATOM   2980  C   TYR A 189      15.761   8.933  12.622  1.00 94.19           C  
ATOM   2981  CB  TYR A 189      13.871   8.956  14.336  1.00 94.19           C  
ATOM   2982  HB2 TYR A 189      14.578   9.357  15.062  1.00 94.19           H  
ATOM   2983  HB3 TYR A 189      13.407   9.804  13.831  1.00 94.19           H  
ATOM   2984  O   TYR A 189      15.645  10.152  12.441  1.00 94.19           O  
ATOM   2985  CG  TYR A 189      12.788   8.191  15.062  1.00 94.19           C  
ATOM   2986  CD1 TYR A 189      11.634   7.780  14.369  1.00 94.19           C  
ATOM   2987  HD1 TYR A 189      11.550   7.952  13.306  1.00 94.19           H  
ATOM   2988  CD2 TYR A 189      12.934   7.900  16.431  1.00 94.19           C  
ATOM   2989  HD2 TYR A 189      13.851   8.158  16.939  1.00 94.19           H  
ATOM   2990  CE1 TYR A 189      10.592   7.135  15.059  1.00 94.19           C  
ATOM   2991  HE1 TYR A 189       9.699   6.814  14.544  1.00 94.19           H  
ATOM   2992  CE2 TYR A 189      11.906   7.232  17.120  1.00 94.19           C  
ATOM   2993  HE2 TYR A 189      12.032   6.982  18.163  1.00 94.19           H  
ATOM   2994  OH  TYR A 189       9.723   6.237  17.100  1.00 94.19           O  
ATOM   2995  HH  TYR A 189       9.999   5.960  17.977  1.00 94.19           H  
ATOM   2996  CZ  TYR A 189      10.728   6.863  16.436  1.00 94.19           C  
ATOM   2997  N   GLU A 190      16.824   8.246  12.213  1.00 96.50           N  
ATOM   2998  H   GLU A 190      16.836   7.261  12.436  1.00 96.50           H  
ATOM   2999  CA  GLU A 190      17.965   8.762  11.453  1.00 96.50           C  
ATOM   3000  HA  GLU A 190      17.879   9.840  11.318  1.00 96.50           H  
ATOM   3001  C   GLU A 190      18.027   8.125  10.063  1.00 96.50           C  
ATOM   3002  CB  GLU A 190      19.270   8.478  12.209  1.00 96.50           C  
ATOM   3003  HB2 GLU A 190      20.104   8.756  11.565  1.00 96.50           H  
ATOM   3004  HB3 GLU A 190      19.339   7.413  12.430  1.00 96.50           H  
ATOM   3005  O   GLU A 190      18.394   8.784   9.085  1.00 96.50           O  
ATOM   3006  CG  GLU A 190      19.364   9.287  13.511  1.00 96.50           C  
ATOM   3007  HG2 GLU A 190      19.206  10.338  13.273  1.00 96.50           H  
ATOM   3008  HG3 GLU A 190      18.567   8.976  14.186  1.00 96.50           H  
ATOM   3009  CD  GLU A 190      20.713   9.139  14.235  1.00 96.50           C  
ATOM   3010  OE1 GLU A 190      20.904   9.895  15.217  1.00 96.50           O  
ATOM   3011  OE2 GLU A 190      21.547   8.306  13.815  1.00 96.50           O  
ATOM   3012  N   THR A 191      17.606   6.863   9.957  1.00 97.75           N  
ATOM   3013  H   THR A 191      17.311   6.383  10.795  1.00 97.75           H  
ATOM   3014  CA  THR A 191      17.603   6.097   8.717  1.00 97.75           C  
ATOM   3015  HA  THR A 191      17.986   6.743   7.928  1.00 97.75           H  
ATOM   3016  C   THR A 191      16.196   5.696   8.279  1.00 97.75           C  
ATOM   3017  CB  THR A 191      18.554   4.890   8.787  1.00 97.75           C  
ATOM   3018  HB  THR A 191      18.553   4.407   7.810  1.00 97.75           H  
ATOM   3019  O   THR A 191      15.220   5.730   9.032  1.00 97.75           O  
ATOM   3020  CG2 THR A 191      19.994   5.289   9.104  1.00 97.75           C  
ATOM   3021 HG21 THR A 191      20.330   6.044   8.393  1.00 97.75           H  
ATOM   3022 HG22 THR A 191      20.061   5.687  10.117  1.00 97.75           H  
ATOM   3023 HG23 THR A 191      20.635   4.412   9.026  1.00 97.75           H  
ATOM   3024  OG1 THR A 191      18.146   3.934   9.734  1.00 97.75           O  
ATOM   3025  HG1 THR A 191      18.364   4.242  10.617  1.00 97.75           H  
ATOM   3026  N   TYR A 192      16.063   5.359   7.002  1.00 98.31           N  
ATOM   3027  H   TYR A 192      16.880   5.383   6.409  1.00 98.31           H  
ATOM   3028  CA  TYR A 192      14.842   4.788   6.443  1.00 98.31           C  
ATOM   3029  HA  TYR A 192      14.361   4.181   7.210  1.00 98.31           H  
ATOM   3030  C   TYR A 192      15.199   3.867   5.278  1.00 98.31           C  
ATOM   3031  CB  TYR A 192      13.866   5.905   6.032  1.00 98.31           C  
ATOM   3032  HB2 TYR A 192      12.876   5.472   5.890  1.00 98.31           H  
ATOM   3033  HB3 TYR A 192      13.776   6.624   6.847  1.00 98.31           H  
ATOM   3034  O   TYR A 192      16.243   4.031   4.645  1.00 98.31           O  
ATOM   3035  CG  TYR A 192      14.228   6.641   4.762  1.00 98.31           C  
ATOM   3036  CD1 TYR A 192      15.091   7.753   4.801  1.00 98.31           C  
ATOM   3037  HD1 TYR A 192      15.514   8.067   5.744  1.00 98.31           H  
ATOM   3038  CD2 TYR A 192      13.703   6.194   3.536  1.00 98.31           C  
ATOM   3039  HD2 TYR A 192      13.055   5.331   3.505  1.00 98.31           H  
ATOM   3040  CE1 TYR A 192      15.418   8.433   3.611  1.00 98.31           C  
ATOM   3041  HE1 TYR A 192      16.089   9.279   3.630  1.00 98.31           H  
ATOM   3042  CE2 TYR A 192      14.056   6.847   2.346  1.00 98.31           C  
ATOM   3043  HE2 TYR A 192      13.710   6.472   1.394  1.00 98.31           H  
ATOM   3044  OH  TYR A 192      15.226   8.583   1.218  1.00 98.31           O  
ATOM   3045  HH  TYR A 192      15.860   9.292   1.344  1.00 98.31           H  
ATOM   3046  CZ  TYR A 192      14.904   7.968   2.380  1.00 98.31           C  
ATOM   3047  N   LEU A 193      14.337   2.896   4.987  1.00 98.06           N  
ATOM   3048  H   LEU A 193      13.479   2.845   5.517  1.00 98.06           H  
ATOM   3049  CA  LEU A 193      14.483   2.037   3.818  1.00 98.06           C  
ATOM   3050  HA  LEU A 193      15.481   2.196   3.411  1.00 98.06           H  
ATOM   3051  C   LEU A 193      13.507   2.451   2.726  1.00 98.06           C  
ATOM   3052  CB  LEU A 193      14.429   0.540   4.190  1.00 98.06           C  
ATOM   3053  HB2 LEU A 193      15.174   0.376   4.968  1.00 98.06           H  
ATOM   3054  HB3 LEU A 193      14.748  -0.043   3.327  1.00 98.06           H  
ATOM   3055  O   LEU A 193      12.410   2.947   3.006  1.00 98.06           O  
ATOM   3056  CG  LEU A 193      13.073  -0.008   4.679  1.00 98.06           C  
ATOM   3057  HG  LEU A 193      12.632   0.714   5.366  1.00 98.06           H  
ATOM   3058  CD1 LEU A 193      12.077  -0.327   3.553  1.00 98.06           C  
ATOM   3059 HD11 LEU A 193      11.195  -0.814   3.971  1.00 98.06           H  
ATOM   3060 HD12 LEU A 193      11.735   0.576   3.047  1.00 98.06           H  
ATOM   3061 HD13 LEU A 193      12.535  -0.998   2.827  1.00 98.06           H  
ATOM   3062  CD2 LEU A 193      13.274  -1.329   5.424  1.00 98.06           C  
ATOM   3063 HD21 LEU A 193      13.669  -2.088   4.749  1.00 98.06           H  
ATOM   3064 HD22 LEU A 193      13.979  -1.203   6.246  1.00 98.06           H  
ATOM   3065 HD23 LEU A 193      12.328  -1.676   5.840  1.00 98.06           H  
ATOM   3066  N   SER A 194      13.891   2.188   1.485  1.00 98.56           N  
ATOM   3067  H   SER A 194      14.834   1.858   1.337  1.00 98.56           H  
ATOM   3068  CA  SER A 194      13.000   2.199   0.334  1.00 98.56           C  
ATOM   3069  HA  SER A 194      11.972   2.228   0.696  1.00 98.56           H  
ATOM   3070  C   SER A 194      13.175   0.923  -0.475  1.00 98.56           C  
ATOM   3071  CB  SER A 194      13.221   3.444  -0.518  1.00 98.56           C  
ATOM   3072  HB2 SER A 194      12.500   3.460  -1.336  1.00 98.56           H  
ATOM   3073  HB3 SER A 194      13.062   4.320   0.111  1.00 98.56           H  
ATOM   3074  O   SER A 194      14.298   0.451  -0.662  1.00 98.56           O  
ATOM   3075  OG  SER A 194      14.530   3.491  -1.039  1.00 98.56           O  
ATOM   3076  HG  SER A 194      14.525   3.047  -1.890  1.00 98.56           H  
ATOM   3077  N   ALA A 195      12.069   0.364  -0.958  1.00 98.31           N  
ATOM   3078  H   ALA A 195      11.181   0.818  -0.793  1.00 98.31           H  
ATOM   3079  CA  ALA A 195      12.072  -0.855  -1.755  1.00 98.31           C  
ATOM   3080  HA  ALA A 195      13.105  -1.157  -1.927  1.00 98.31           H  
ATOM   3081  C   ALA A 195      11.424  -0.627  -3.122  1.00 98.31           C  
ATOM   3082  CB  ALA A 195      11.400  -1.992  -0.981  1.00 98.31           C  
ATOM   3083  HB1 ALA A 195      10.328  -1.811  -0.909  1.00 98.31           H  
ATOM   3084  HB2 ALA A 195      11.833  -2.074   0.016  1.00 98.31           H  
ATOM   3085  HB3 ALA A 195      11.550  -2.928  -1.519  1.00 98.31           H  
ATOM   3086  O   ALA A 195      10.384   0.030  -3.218  1.00 98.31           O  
ATOM   3087  N   ASP A 196      12.035  -1.192  -4.161  1.00 97.44           N  
ATOM   3088  H   ASP A 196      12.838  -1.769  -3.956  1.00 97.44           H  
ATOM   3089  CA  ASP A 196      11.381  -1.463  -5.442  1.00 97.44           C  
ATOM   3090  HA  ASP A 196      10.371  -1.056  -5.412  1.00 97.44           H  
ATOM   3091  C   ASP A 196      11.206  -2.976  -5.632  1.00 97.44           C  
ATOM   3092  CB  ASP A 196      12.105  -0.752  -6.608  1.00 97.44           C  
ATOM   3093  HB2 ASP A 196      11.453  -0.801  -7.479  1.00 97.44           H  
ATOM   3094  HB3 ASP A 196      12.197   0.305  -6.359  1.00 97.44           H  
ATOM   3095  O   ASP A 196      11.424  -3.754  -4.706  1.00 97.44           O  
ATOM   3096  CG  ASP A 196      13.480  -1.299  -7.034  1.00 97.44           C  
ATOM   3097  OD1 ASP A 196      13.790  -2.479  -6.780  1.00 97.44           O  
ATOM   3098  OD2 ASP A 196      14.233  -0.521  -7.679  1.00 97.44           O  
ATOM   3099  N   ASP A 197      10.795  -3.398  -6.826  1.00 97.50           N  
ATOM   3100  H   ASP A 197      10.517  -2.703  -7.504  1.00 97.50           H  
ATOM   3101  CA  ASP A 197      10.524  -4.803  -7.138  1.00 97.50           C  
ATOM   3102  HA  ASP A 197       9.773  -5.172  -6.440  1.00 97.50           H  
ATOM   3103  C   ASP A 197      11.750  -5.734  -6.995  1.00 97.50           C  
ATOM   3104  CB  ASP A 197       9.937  -4.889  -8.561  1.00 97.50           C  
ATOM   3105  HB2 ASP A 197      10.594  -4.357  -9.249  1.00 97.50           H  
ATOM   3106  HB3 ASP A 197       9.924  -5.935  -8.869  1.00 97.50           H  
ATOM   3107  O   ASP A 197      11.566  -6.945  -6.900  1.00 97.50           O  
ATOM   3108  CG  ASP A 197       8.502  -4.350  -8.714  1.00 97.50           C  
ATOM   3109  OD1 ASP A 197       7.870  -3.942  -7.712  1.00 97.50           O  
ATOM   3110  OD2 ASP A 197       8.010  -4.354  -9.871  1.00 97.50           O  
ATOM   3111  N   LEU A 198      12.990  -5.227  -6.979  1.00 97.00           N  
ATOM   3112  H   LEU A 198      13.091  -4.222  -6.979  1.00 97.00           H  
ATOM   3113  CA  LEU A 198      14.203  -6.059  -6.889  1.00 97.00           C  
ATOM   3114  HA  LEU A 198      13.924  -7.093  -6.686  1.00 97.00           H  
ATOM   3115  C   LEU A 198      15.157  -5.671  -5.760  1.00 97.00           C  
ATOM   3116  CB  LEU A 198      14.974  -6.012  -8.218  1.00 97.00           C  
ATOM   3117  HB2 LEU A 198      15.249  -4.976  -8.415  1.00 97.00           H  
ATOM   3118  HB3 LEU A 198      15.893  -6.585  -8.096  1.00 97.00           H  
ATOM   3119  O   LEU A 198      16.041  -6.459  -5.421  1.00 97.00           O  
ATOM   3120  CG  LEU A 198      14.229  -6.569  -9.439  1.00 97.00           C  
ATOM   3121  HG  LEU A 198      13.368  -5.938  -9.658  1.00 97.00           H  
ATOM   3122  CD1 LEU A 198      15.174  -6.553 -10.644  1.00 97.00           C  
ATOM   3123 HD11 LEU A 198      14.590  -6.602 -11.562  1.00 97.00           H  
ATOM   3124 HD12 LEU A 198      15.789  -5.653 -10.616  1.00 97.00           H  
ATOM   3125 HD13 LEU A 198      15.840  -7.415 -10.595  1.00 97.00           H  
ATOM   3126  CD2 LEU A 198      13.784  -8.020  -9.273  1.00 97.00           C  
ATOM   3127 HD21 LEU A 198      13.030  -8.106  -8.491  1.00 97.00           H  
ATOM   3128 HD22 LEU A 198      14.629  -8.655  -9.006  1.00 97.00           H  
ATOM   3129 HD23 LEU A 198      13.342  -8.372 -10.205  1.00 97.00           H  
ATOM   3130  N   ARG A 199      15.046  -4.457  -5.221  1.00 96.81           N  
ATOM   3131  H   ARG A 199      14.325  -3.842  -5.571  1.00 96.81           H  
ATOM   3132  CA  ARG A 199      16.068  -3.883  -4.347  1.00 96.81           C  
ATOM   3133  HA  ARG A 199      16.697  -4.691  -3.972  1.00 96.81           H  
ATOM   3134  C   ARG A 199      15.486  -3.184  -3.142  1.00 96.81           C  
ATOM   3135  CB  ARG A 199      16.932  -2.907  -5.149  1.00 96.81           C  
ATOM   3136  HB2 ARG A 199      16.291  -2.234  -5.719  1.00 96.81           H  
ATOM   3137  HB3 ARG A 199      17.527  -2.304  -4.464  1.00 96.81           H  
ATOM   3138  O   ARG A 199      14.491  -2.473  -3.250  1.00 96.81           O  
ATOM   3139  CG  ARG A 199      17.863  -3.666  -6.095  1.00 96.81           C  
ATOM   3140  HG2 ARG A 199      18.513  -4.319  -5.512  1.00 96.81           H  
ATOM   3141  HG3 ARG A 199      17.287  -4.271  -6.795  1.00 96.81           H  
ATOM   3142  CD  ARG A 199      18.713  -2.683  -6.884  1.00 96.81           C  
ATOM   3143  HD2 ARG A 199      19.259  -2.051  -6.184  1.00 96.81           H  
ATOM   3144  HD3 ARG A 199      18.059  -2.065  -7.500  1.00 96.81           H  
ATOM   3145  NE  ARG A 199      19.658  -3.418  -7.727  1.00 96.81           N  
ATOM   3146  HE  ARG A 199      19.718  -4.414  -7.572  1.00 96.81           H  
ATOM   3147  NH1 ARG A 199      20.770  -1.613  -8.598  1.00 96.81           N  
ATOM   3148 HH11 ARG A 199      21.578  -1.238  -9.074  1.00 96.81           H  
ATOM   3149 HH12 ARG A 199      20.145  -1.018  -8.074  1.00 96.81           H  
ATOM   3150  NH2 ARG A 199      21.495  -3.708  -8.975  1.00 96.81           N  
ATOM   3151 HH21 ARG A 199      21.490  -4.610  -8.520  1.00 96.81           H  
ATOM   3152 HH22 ARG A 199      22.391  -3.359  -9.282  1.00 96.81           H  
ATOM   3153  CZ  ARG A 199      20.629  -2.903  -8.441  1.00 96.81           C  
ATOM   3154  N   ILE A 200      16.203  -3.293  -2.026  1.00 97.69           N  
ATOM   3155  H   ILE A 200      17.015  -3.892  -2.050  1.00 97.69           H  
ATOM   3156  CA  ILE A 200      15.980  -2.485  -0.827  1.00 97.69           C  
ATOM   3157  HA  ILE A 200      15.148  -1.807  -1.016  1.00 97.69           H  
ATOM   3158  C   ILE A 200      17.225  -1.644  -0.579  1.00 97.69           C  
ATOM   3159  CB  ILE A 200      15.591  -3.334   0.400  1.00 97.69           C  
ATOM   3160  HB  ILE A 200      16.443  -3.951   0.689  1.00 97.69           H  
ATOM   3161  O   ILE A 200      18.338  -2.166  -0.497  1.00 97.69           O  
ATOM   3162  CG1 ILE A 200      14.404  -4.253   0.040  1.00 97.69           C  
ATOM   3163 HG12 ILE A 200      13.564  -3.647  -0.300  1.00 97.69           H  
ATOM   3164 HG13 ILE A 200      14.701  -4.905  -0.781  1.00 97.69           H  
ATOM   3165  CG2 ILE A 200      15.242  -2.411   1.582  1.00 97.69           C  
ATOM   3166 HG21 ILE A 200      14.371  -1.804   1.338  1.00 97.69           H  
ATOM   3167 HG22 ILE A 200      16.080  -1.755   1.819  1.00 97.69           H  
ATOM   3168 HG23 ILE A 200      15.034  -3.001   2.475  1.00 97.69           H  
ATOM   3169  CD1 ILE A 200      13.927  -5.167   1.167  1.00 97.69           C  
ATOM   3170 HD11 ILE A 200      14.765  -5.759   1.534  1.00 97.69           H  
ATOM   3171 HD12 ILE A 200      13.167  -5.840   0.770  1.00 97.69           H  
ATOM   3172 HD13 ILE A 200      13.491  -4.588   1.981  1.00 97.69           H  
ATOM   3173  N   ASN A 201      17.024  -0.337  -0.462  1.00 97.50           N  
ATOM   3174  H   ASN A 201      16.073   0.001  -0.498  1.00 97.50           H  
ATOM   3175  CA  ASN A 201      18.067   0.642  -0.207  1.00 97.50           C  
ATOM   3176  HA  ASN A 201      19.040   0.152  -0.213  1.00 97.50           H  
ATOM   3177  C   ASN A 201      17.852   1.269   1.172  1.00 97.50           C  
ATOM   3178  CB  ASN A 201      18.050   1.688  -1.330  1.00 97.50           C  
ATOM   3179  HB2 ASN A 201      17.069   2.161  -1.354  1.00 97.50           H  
ATOM   3180  HB3 ASN A 201      18.790   2.459  -1.116  1.00 97.50           H  
ATOM   3181  O   ASN A 201      16.749   1.712   1.488  1.00 97.50           O  
ATOM   3182  CG  ASN A 201      18.372   1.114  -2.700  1.00 97.50           C  
ATOM   3183  ND2 ASN A 201      17.659   1.541  -3.716  1.00 97.50           N  
ATOM   3184 HD21 ASN A 201      17.928   1.242  -4.643  1.00 97.50           H  
ATOM   3185 HD22 ASN A 201      16.858   2.136  -3.561  1.00 97.50           H  
ATOM   3186  OD1 ASN A 201      19.255   0.287  -2.888  1.00 97.50           O  
ATOM   3187  N   LEU A 202      18.911   1.323   1.973  1.00 97.38           N  
ATOM   3188  H   LEU A 202      19.771   0.909   1.641  1.00 97.38           H  
ATOM   3189  CA  LEU A 202      18.975   2.041   3.236  1.00 97.38           C  
ATOM   3190  HA  LEU A 202      17.969   2.116   3.648  1.00 97.38           H  
ATOM   3191  C   LEU A 202      19.518   3.451   2.999  1.00 97.38           C  
ATOM   3192  CB  LEU A 202      19.859   1.256   4.217  1.00 97.38           C  
ATOM   3193  HB2 LEU A 202      19.497   0.229   4.275  1.00 97.38           H  
ATOM   3194  HB3 LEU A 202      20.872   1.225   3.817  1.00 97.38           H  
ATOM   3195  O   LEU A 202      20.558   3.637   2.362  1.00 97.38           O  
ATOM   3196  CG  LEU A 202      19.908   1.848   5.638  1.00 97.38           C  
ATOM   3197  HG  LEU A 202      20.203   2.896   5.599  1.00 97.38           H  
ATOM   3198  CD1 LEU A 202      18.550   1.729   6.324  1.00 97.38           C  
ATOM   3199 HD11 LEU A 202      18.195   0.703   6.230  1.00 97.38           H  
ATOM   3200 HD12 LEU A 202      18.639   1.991   7.379  1.00 97.38           H  
ATOM   3201 HD13 LEU A 202      17.832   2.408   5.864  1.00 97.38           H  
ATOM   3202  CD2 LEU A 202      20.940   1.091   6.470  1.00 97.38           C  
ATOM   3203 HD21 LEU A 202      20.986   1.515   7.473  1.00 97.38           H  
ATOM   3204 HD22 LEU A 202      21.924   1.175   6.008  1.00 97.38           H  
ATOM   3205 HD23 LEU A 202      20.665   0.038   6.541  1.00 97.38           H  
ATOM   3206  N   TRP A 203      18.833   4.435   3.557  1.00 97.81           N  
ATOM   3207  H   TRP A 203      17.986   4.206   4.057  1.00 97.81           H  
ATOM   3208  CA  TRP A 203      19.161   5.848   3.447  1.00 97.81           C  
ATOM   3209  HA  TRP A 203      20.066   5.987   2.856  1.00 97.81           H  
ATOM   3210  C   TRP A 203      19.364   6.460   4.820  1.00 97.81           C  
ATOM   3211  CB  TRP A 203      18.011   6.568   2.763  1.00 97.81           C  
ATOM   3212  HB2 TRP A 203      18.224   7.636   2.730  1.00 97.81           H  
ATOM   3213  HB3 TRP A 203      17.119   6.419   3.371  1.00 97.81           H  
ATOM   3214  O   TRP A 203      18.728   6.052   5.790  1.00 97.81           O  
ATOM   3215  CG  TRP A 203      17.706   6.110   1.385  1.00 97.81           C  
ATOM   3216  CD1 TRP A 203      16.873   5.096   1.072  1.00 97.81           C  
ATOM   3217  HD1 TRP A 203      16.342   4.486   1.788  1.00 97.81           H  
ATOM   3218  CD2 TRP A 203      18.174   6.668   0.126  1.00 97.81           C  
ATOM   3219  CE2 TRP A 203      17.507   5.980  -0.926  1.00 97.81           C  
ATOM   3220  CE3 TRP A 203      19.068   7.701  -0.234  1.00 97.81           C  
ATOM   3221  HE3 TRP A 203      19.611   8.225   0.539  1.00 97.81           H  
ATOM   3222  NE1 TRP A 203      16.756   5.016  -0.294  1.00 97.81           N  
ATOM   3223  HE1 TRP A 203      16.083   4.402  -0.732  1.00 97.81           H  
ATOM   3224  CH2 TRP A 203      18.553   7.384  -2.599  1.00 97.81           C  
ATOM   3225  HH2 TRP A 203      18.670   7.699  -3.625  1.00 97.81           H  
ATOM   3226  CZ2 TRP A 203      17.648   6.362  -2.261  1.00 97.81           C  
ATOM   3227  HZ2 TRP A 203      17.013   5.900  -3.002  1.00 97.81           H  
ATOM   3228  CZ3 TRP A 203      19.277   8.038  -1.586  1.00 97.81           C  
ATOM   3229  HZ3 TRP A 203      19.966   8.828  -1.844  1.00 97.81           H  
ATOM   3230  N   HIS A 204      20.181   7.506   4.875  1.00 97.88           N  
ATOM   3231  H   HIS A 204      20.618   7.818   4.019  1.00 97.88           H  
ATOM   3232  CA  HIS A 204      20.238   8.410   6.016  1.00 97.88           C  
ATOM   3233  HA  HIS A 204      19.784   7.940   6.889  1.00 97.88           H  
ATOM   3234  C   HIS A 204      19.446   9.679   5.687  1.00 97.88           C  
ATOM   3235  CB  HIS A 204      21.702   8.697   6.349  1.00 97.88           C  
ATOM   3236  HB2 HIS A 204      22.234   7.751   6.455  1.00 97.88           H  
ATOM   3237  HB3 HIS A 204      22.160   9.255   5.532  1.00 97.88           H  
ATOM   3238  O   HIS A 204      19.602  10.243   4.606  1.00 97.88           O  
ATOM   3239  CG  HIS A 204      21.858   9.469   7.627  1.00 97.88           C  
ATOM   3240  CD2 HIS A 204      21.943   8.937   8.885  1.00 97.88           C  
ATOM   3241  HD2 HIS A 204      21.904   7.890   9.149  1.00 97.88           H  
ATOM   3242  ND1 HIS A 204      21.936  10.838   7.756  1.00 97.88           N  
ATOM   3243  HD1 HIS A 204      22.084  11.503   7.011  1.00 97.88           H  
ATOM   3244  CE1 HIS A 204      22.063  11.124   9.064  1.00 97.88           C  
ATOM   3245  HE1 HIS A 204      22.213  12.108   9.484  1.00 97.88           H  
ATOM   3246  NE2 HIS A 204      22.081   9.997   9.778  1.00 97.88           N  
ATOM   3247  N   LEU A 205      18.622  10.172   6.610  1.00 97.19           N  
ATOM   3248  H   LEU A 205      18.562   9.692   7.497  1.00 97.19           H  
ATOM   3249  CA  LEU A 205      17.722  11.311   6.372  1.00 97.19           C  
ATOM   3250  HA  LEU A 205      17.079  11.073   5.525  1.00 97.19           H  
ATOM   3251  C   LEU A 205      18.450  12.614   6.008  1.00 97.19           C  
ATOM   3252  CB  LEU A 205      16.866  11.524   7.629  1.00 97.19           C  
ATOM   3253  HB2 LEU A 205      17.525  11.517   8.497  1.00 97.19           H  
ATOM   3254  HB3 LEU A 205      16.393  12.505   7.584  1.00 97.19           H  
ATOM   3255  O   LEU A 205      17.855  13.515   5.414  1.00 97.19           O  
ATOM   3256  CG  LEU A 205      15.767  10.464   7.811  1.00 97.19           C  
ATOM   3257  HG  LEU A 205      16.178   9.465   7.669  1.00 97.19           H  
ATOM   3258  CD1 LEU A 205      15.204  10.565   9.223  1.00 97.19           C  
ATOM   3259 HD11 LEU A 205      16.021  10.469   9.939  1.00 97.19           H  
ATOM   3260 HD12 LEU A 205      14.515   9.740   9.401  1.00 97.19           H  
ATOM   3261 HD13 LEU A 205      14.700  11.520   9.375  1.00 97.19           H  
ATOM   3262  CD2 LEU A 205      14.609  10.678   6.831  1.00 97.19           C  
ATOM   3263 HD21 LEU A 205      13.839   9.931   7.026  1.00 97.19           H  
ATOM   3264 HD22 LEU A 205      14.186  11.675   6.958  1.00 97.19           H  
ATOM   3265 HD23 LEU A 205      14.953  10.556   5.805  1.00 97.19           H  
ATOM   3266  N   GLU A 206      19.731  12.730   6.354  1.00 96.31           N  
ATOM   3267  H   GLU A 206      20.116  11.990   6.923  1.00 96.31           H  
ATOM   3268  CA  GLU A 206      20.544  13.911   6.047  1.00 96.31           C  
ATOM   3269  HA  GLU A 206      19.876  14.751   5.856  1.00 96.31           H  
ATOM   3270  C   GLU A 206      21.411  13.773   4.786  1.00 96.31           C  
ATOM   3271  CB  GLU A 206      21.397  14.307   7.257  1.00 96.31           C  
ATOM   3272  HB2 GLU A 206      21.902  15.242   7.016  1.00 96.31           H  
ATOM   3273  HB3 GLU A 206      22.155  13.544   7.439  1.00 96.31           H  
ATOM   3274  O   GLU A 206      21.881  14.791   4.275  1.00 96.31           O  
ATOM   3275  CG  GLU A 206      20.546  14.517   8.520  1.00 96.31           C  
ATOM   3276  HG2 GLU A 206      19.676  15.117   8.251  1.00 96.31           H  
ATOM   3277  HG3 GLU A 206      20.191  13.553   8.884  1.00 96.31           H  
ATOM   3278  CD  GLU A 206      21.315  15.230   9.638  1.00 96.31           C  
ATOM   3279  OE1 GLU A 206      20.630  15.898  10.448  1.00 96.31           O  
ATOM   3280  OE2 GLU A 206      22.562  15.161   9.625  1.00 96.31           O  
ATOM   3281  N   ILE A 207      21.598  12.555   4.261  1.00 95.94           N  
ATOM   3282  H   ILE A 207      21.027  11.793   4.596  1.00 95.94           H  
ATOM   3283  CA  ILE A 207      22.498  12.263   3.135  1.00 95.94           C  
ATOM   3284  HA  ILE A 207      23.061  13.161   2.881  1.00 95.94           H  
ATOM   3285  C   ILE A 207      21.652  11.871   1.922  1.00 95.94           C  
ATOM   3286  CB  ILE A 207      23.529  11.170   3.502  1.00 95.94           C  
ATOM   3287  HB  ILE A 207      22.992  10.241   3.695  1.00 95.94           H  
ATOM   3288  O   ILE A 207      20.949  10.868   1.941  1.00 95.94           O  
ATOM   3289  CG1 ILE A 207      24.331  11.554   4.770  1.00 95.94           C  
ATOM   3290 HG12 ILE A 207      24.896  12.467   4.579  1.00 95.94           H  
ATOM   3291 HG13 ILE A 207      23.640  11.756   5.589  1.00 95.94           H  
ATOM   3292  CG2 ILE A 207      24.482  10.931   2.317  1.00 95.94           C  
ATOM   3293 HG21 ILE A 207      25.045  11.836   2.090  1.00 95.94           H  
ATOM   3294 HG22 ILE A 207      23.926  10.631   1.429  1.00 95.94           H  
ATOM   3295 HG23 ILE A 207      25.179  10.125   2.547  1.00 95.94           H  
ATOM   3296  CD1 ILE A 207      25.294  10.468   5.266  1.00 95.94           C  
ATOM   3297 HD11 ILE A 207      24.764   9.522   5.376  1.00 95.94           H  
ATOM   3298 HD12 ILE A 207      25.695  10.761   6.237  1.00 95.94           H  
ATOM   3299 HD13 ILE A 207      26.126  10.346   4.573  1.00 95.94           H  
ATOM   3300  N   THR A 208      21.704  12.680   0.864  1.00 95.06           N  
ATOM   3301  H   THR A 208      22.403  13.409   0.859  1.00 95.06           H  
ATOM   3302  CA  THR A 208      20.807  12.543  -0.305  1.00 95.06           C  
ATOM   3303  HA  THR A 208      19.978  11.882  -0.050  1.00 95.06           H  
ATOM   3304  C   THR A 208      21.468  11.914  -1.524  1.00 95.06           C  
ATOM   3305  CB  THR A 208      20.198  13.890  -0.713  1.00 95.06           C  
ATOM   3306  HB  THR A 208      19.699  13.785  -1.676  1.00 95.06           H  
ATOM   3307  O   THR A 208      20.778  11.387  -2.390  1.00 95.06           O  
ATOM   3308  CG2 THR A 208      19.185  14.372   0.316  1.00 95.06           C  
ATOM   3309 HG21 THR A 208      19.631  14.389   1.311  1.00 95.06           H  
ATOM   3310 HG22 THR A 208      18.338  13.685   0.316  1.00 95.06           H  
ATOM   3311 HG23 THR A 208      18.831  15.363   0.031  1.00 95.06           H  
ATOM   3312  OG1 THR A 208      21.176  14.901  -0.817  1.00 95.06           O  
ATOM   3313  HG1 THR A 208      21.584  15.006   0.046  1.00 95.06           H  
ATOM   3314  N   ASP A 209      22.797  11.947  -1.587  1.00 93.06           N  
ATOM   3315  H   ASP A 209      23.321  12.358  -0.828  1.00 93.06           H  
ATOM   3316  CA  ASP A 209      23.616  11.472  -2.703  1.00 93.06           C  
ATOM   3317  HA  ASP A 209      23.024  11.510  -3.617  1.00 93.06           H  
ATOM   3318  C   ASP A 209      24.088  10.021  -2.531  1.00 93.06           C  
ATOM   3319  CB  ASP A 209      24.813  12.431  -2.871  1.00 93.06           C  
ATOM   3320  HB2 ASP A 209      24.439  13.447  -2.996  1.00 93.06           H  
ATOM   3321  HB3 ASP A 209      25.349  12.164  -3.782  1.00 93.06           H  
ATOM   3322  O   ASP A 209      24.753   9.478  -3.413  1.00 93.06           O  
ATOM   3323  CG  ASP A 209      25.789  12.401  -1.681  1.00 93.06           C  
ATOM   3324  OD1 ASP A 209      25.300  12.447  -0.527  1.00 93.06           O  
ATOM   3325  OD2 ASP A 209      27.020  12.311  -1.908  1.00 93.06           O  
ATOM   3326  N   ARG A 210      23.775   9.384  -1.395  1.00 93.69           N  
ATOM   3327  H   ARG A 210      23.213   9.881  -0.719  1.00 93.69           H  
ATOM   3328  CA  ARG A 210      24.223   8.026  -1.068  1.00 93.69           C  
ATOM   3329  HA  ARG A 210      24.506   7.523  -1.992  1.00 93.69           H  
ATOM   3330  C   ARG A 210      23.110   7.215  -0.427  1.00 93.69           C  
ATOM   3331  CB  ARG A 210      25.451   8.057  -0.145  1.00 93.69           C  
ATOM   3332  HB2 ARG A 210      25.179   8.531   0.798  1.00 93.69           H  
ATOM   3333  HB3 ARG A 210      25.761   7.034   0.063  1.00 93.69           H  
ATOM   3334  O   ARG A 210      22.458   7.663   0.511  1.00 93.69           O  
ATOM   3335  CG  ARG A 210      26.625   8.814  -0.774  1.00 93.69           C  
ATOM   3336  HG2 ARG A 210      26.899   8.351  -1.722  1.00 93.69           H  
ATOM   3337  HG3 ARG A 210      26.332   9.848  -0.954  1.00 93.69           H  
ATOM   3338  CD  ARG A 210      27.830   8.828   0.158  1.00 93.69           C  
ATOM   3339  HD2 ARG A 210      27.514   9.196   1.135  1.00 93.69           H  
ATOM   3340  HD3 ARG A 210      28.210   7.811   0.257  1.00 93.69           H  
ATOM   3341  NE  ARG A 210      28.864   9.721  -0.382  1.00 93.69           N  
ATOM   3342  HE  ARG A 210      28.535  10.414  -1.039  1.00 93.69           H  
ATOM   3343  NH1 ARG A 210      30.580   9.040   0.978  1.00 93.69           N  
ATOM   3344 HH11 ARG A 210      29.924   8.442   1.459  1.00 93.69           H  
ATOM   3345 HH12 ARG A 210      31.547   9.095   1.265  1.00 93.69           H  
ATOM   3346  NH2 ARG A 210      30.949  10.577  -0.608  1.00 93.69           N  
ATOM   3347 HH21 ARG A 210      31.915  10.650  -0.321  1.00 93.69           H  
ATOM   3348 HH22 ARG A 210      30.575  11.175  -1.331  1.00 93.69           H  
ATOM   3349  CZ  ARG A 210      30.124   9.773  -0.003  1.00 93.69           C  
ATOM   3350  N   SER A 211      22.974   5.988  -0.906  1.00 94.75           N  
ATOM   3351  H   SER A 211      23.589   5.691  -1.650  1.00 94.75           H  
ATOM   3352  CA  SER A 211      22.192   4.928  -0.283  1.00 94.75           C  
ATOM   3353  HA  SER A 211      21.962   5.198   0.748  1.00 94.75           H  
ATOM   3354  C   SER A 211      23.014   3.646  -0.262  1.00 94.75           C  
ATOM   3355  CB  SER A 211      20.869   4.708  -1.016  1.00 94.75           C  
ATOM   3356  HB2 SER A 211      20.285   5.627  -0.968  1.00 94.75           H  
ATOM   3357  HB3 SER A 211      20.313   3.917  -0.512  1.00 94.75           H  
ATOM   3358  O   SER A 211      23.950   3.482  -1.050  1.00 94.75           O  
ATOM   3359  OG  SER A 211      21.063   4.367  -2.374  1.00 94.75           O  
ATOM   3360  HG  SER A 211      21.146   5.188  -2.866  1.00 94.75           H  
ATOM   3361  N   PHE A 212      22.669   2.742   0.645  1.00 94.56           N  
ATOM   3362  H   PHE A 212      21.904   2.954   1.270  1.00 94.56           H  
ATOM   3363  CA  PHE A 212      23.270   1.420   0.732  1.00 94.56           C  
ATOM   3364  HA  PHE A 212      24.149   1.361   0.090  1.00 94.56           H  
ATOM   3365  C   PHE A 212      22.255   0.399   0.253  1.00 94.56           C  
ATOM   3366  CB  PHE A 212      23.727   1.146   2.166  1.00 94.56           C  
ATOM   3367  HB2 PHE A 212      24.152   0.144   2.216  1.00 94.56           H  
ATOM   3368  HB3 PHE A 212      22.863   1.166   2.830  1.00 94.56           H  
ATOM   3369  O   PHE A 212      21.206   0.230   0.870  1.00 94.56           O  
ATOM   3370  CG  PHE A 212      24.752   2.143   2.656  1.00 94.56           C  
ATOM   3371  CD1 PHE A 212      26.110   1.971   2.331  1.00 94.56           C  
ATOM   3372  HD1 PHE A 212      26.422   1.116   1.749  1.00 94.56           H  
ATOM   3373  CD2 PHE A 212      24.347   3.262   3.408  1.00 94.56           C  
ATOM   3374  HD2 PHE A 212      23.303   3.400   3.649  1.00 94.56           H  
ATOM   3375  CE1 PHE A 212      27.063   2.905   2.771  1.00 94.56           C  
ATOM   3376  HE1 PHE A 212      28.107   2.761   2.534  1.00 94.56           H  
ATOM   3377  CE2 PHE A 212      25.300   4.197   3.848  1.00 94.56           C  
ATOM   3378  HE2 PHE A 212      24.986   5.046   4.437  1.00 94.56           H  
ATOM   3379  CZ  PHE A 212      26.658   4.016   3.532  1.00 94.56           C  
ATOM   3380  HZ  PHE A 212      27.392   4.727   3.884  1.00 94.56           H  
ATOM   3381  N   ASN A 213      22.550  -0.286  -0.845  1.00 94.75           N  
ATOM   3382  H   ASN A 213      23.431  -0.131  -1.313  1.00 94.75           H  
ATOM   3383  CA  ASN A 213      21.738  -1.419  -1.246  1.00 94.75           C  
ATOM   3384  HA  ASN A 213      20.685  -1.140  -1.197  1.00 94.75           H  
ATOM   3385  C   ASN A 213      21.977  -2.569  -0.255  1.00 94.75           C  
ATOM   3386  CB  ASN A 213      22.070  -1.781  -2.693  1.00 94.75           C  
ATOM   3387  HB2 ASN A 213      21.910  -0.919  -3.342  1.00 94.75           H  
ATOM   3388  HB3 ASN A 213      23.104  -2.116  -2.769  1.00 94.75           H  
ATOM   3389  O   ASN A 213      23.103  -3.040  -0.132  1.00 94.75           O  
ATOM   3390  CG  ASN A 213      21.165  -2.903  -3.125  1.00 94.75           C  
ATOM   3391  ND2 ASN A 213      19.939  -2.608  -3.471  1.00 94.75           N  
ATOM   3392 HD21 ASN A 213      19.607  -1.666  -3.317  1.00 94.75           H  
ATOM   3393 HD22 ASN A 213      19.331  -3.414  -3.482  1.00 94.75           H  
ATOM   3394  OD1 ASN A 213      21.521  -4.056  -3.067  1.00 94.75           O  
ATOM   3395  N   ILE A 214      20.938  -2.955   0.484  1.00 94.88           N  
ATOM   3396  H   ILE A 214      20.050  -2.500   0.326  1.00 94.88           H  
ATOM   3397  CA  ILE A 214      21.007  -3.989   1.530  1.00 94.88           C  
ATOM   3398  HA  ILE A 214      22.051  -4.235   1.719  1.00 94.88           H  
ATOM   3399  C   ILE A 214      20.352  -5.300   1.095  1.00 94.88           C  
ATOM   3400  CB  ILE A 214      20.411  -3.484   2.864  1.00 94.88           C  
ATOM   3401  HB  ILE A 214      20.409  -4.324   3.558  1.00 94.88           H  
ATOM   3402  O   ILE A 214      20.609  -6.333   1.701  1.00 94.88           O  
ATOM   3403  CG1 ILE A 214      18.956  -2.982   2.710  1.00 94.88           C  
ATOM   3404 HG12 ILE A 214      18.374  -3.729   2.171  1.00 94.88           H  
ATOM   3405 HG13 ILE A 214      18.943  -2.055   2.136  1.00 94.88           H  
ATOM   3406  CG2 ILE A 214      21.322  -2.400   3.465  1.00 94.88           C  
ATOM   3407 HG21 ILE A 214      21.300  -1.499   2.852  1.00 94.88           H  
ATOM   3408 HG22 ILE A 214      22.345  -2.772   3.518  1.00 94.88           H  
ATOM   3409 HG23 ILE A 214      21.001  -2.156   4.478  1.00 94.88           H  
ATOM   3410  CD1 ILE A 214      18.257  -2.732   4.050  1.00 94.88           C  
ATOM   3411 HD11 ILE A 214      18.329  -3.623   4.674  1.00 94.88           H  
ATOM   3412 HD12 ILE A 214      18.716  -1.894   4.575  1.00 94.88           H  
ATOM   3413 HD13 ILE A 214      17.205  -2.502   3.880  1.00 94.88           H  
ATOM   3414  N   VAL A 215      19.516  -5.269   0.057  1.00 95.62           N  
ATOM   3415  H   VAL A 215      19.377  -4.381  -0.403  1.00 95.62           H  
ATOM   3416  CA  VAL A 215      18.955  -6.452  -0.604  1.00 95.62           C  
ATOM   3417  HA  VAL A 215      19.583  -7.318  -0.394  1.00 95.62           H  
ATOM   3418  C   VAL A 215      18.974  -6.193  -2.107  1.00 95.62           C  
ATOM   3419  CB  VAL A 215      17.519  -6.755  -0.117  1.00 95.62           C  
ATOM   3420  HB  VAL A 215      16.890  -5.889  -0.327  1.00 95.62           H  
ATOM   3421  O   VAL A 215      18.479  -5.153  -2.556  1.00 95.62           O  
ATOM   3422  CG1 VAL A 215      16.898  -7.958  -0.834  1.00 95.62           C  
ATOM   3423 HG11 VAL A 215      16.813  -7.751  -1.900  1.00 95.62           H  
ATOM   3424 HG12 VAL A 215      17.515  -8.844  -0.686  1.00 95.62           H  
ATOM   3425 HG13 VAL A 215      15.896  -8.148  -0.448  1.00 95.62           H  
ATOM   3426  CG2 VAL A 215      17.463  -7.044   1.389  1.00 95.62           C  
ATOM   3427 HG21 VAL A 215      17.762  -6.158   1.949  1.00 95.62           H  
ATOM   3428 HG22 VAL A 215      18.134  -7.870   1.625  1.00 95.62           H  
ATOM   3429 HG23 VAL A 215      16.450  -7.319   1.684  1.00 95.62           H  
ATOM   3430  N   ASP A 216      19.496  -7.148  -2.875  1.00 94.81           N  
ATOM   3431  H   ASP A 216      19.965  -7.926  -2.433  1.00 94.81           H  
ATOM   3432  CA  ASP A 216      19.368  -7.215  -4.332  1.00 94.81           C  
ATOM   3433  HA  ASP A 216      18.569  -6.546  -4.650  1.00 94.81           H  
ATOM   3434  C   ASP A 216      18.981  -8.645  -4.722  1.00 94.81           C  
ATOM   3435  CB  ASP A 216      20.674  -6.774  -5.032  1.00 94.81           C  
ATOM   3436  HB2 ASP A 216      21.434  -7.549  -4.941  1.00 94.81           H  
ATOM   3437  HB3 ASP A 216      21.053  -5.881  -4.535  1.00 94.81           H  
ATOM   3438  O   ASP A 216      19.788  -9.566  -4.618  1.00 94.81           O  
ATOM   3439  CG  ASP A 216      20.478  -6.415  -6.513  1.00 94.81           C  
ATOM   3440  OD1 ASP A 216      19.395  -6.689  -7.074  1.00 94.81           O  
ATOM   3441  OD2 ASP A 216      21.330  -5.716  -7.119  1.00 94.81           O  
ATOM   3442  N   ILE A 217      17.735  -8.842  -5.153  1.00 93.88           N  
ATOM   3443  H   ILE A 217      17.117  -8.045  -5.212  1.00 93.88           H  
ATOM   3444  CA  ILE A 217      17.257 -10.147  -5.640  1.00 93.88           C  
ATOM   3445  HA  ILE A 217      17.942 -10.917  -5.283  1.00 93.88           H  
ATOM   3446  C   ILE A 217      17.314 -10.248  -7.167  1.00 93.88           C  
ATOM   3447  CB  ILE A 217      15.870 -10.515  -5.076  1.00 93.88           C  
ATOM   3448  HB  ILE A 217      15.630 -11.516  -5.433  1.00 93.88           H  
ATOM   3449  O   ILE A 217      16.747 -11.172  -7.754  1.00 93.88           O  
ATOM   3450  CG1 ILE A 217      14.773  -9.551  -5.566  1.00 93.88           C  
ATOM   3451 HG12 ILE A 217      14.822  -8.624  -4.993  1.00 93.88           H  
ATOM   3452 HG13 ILE A 217      14.925  -9.314  -6.619  1.00 93.88           H  
ATOM   3453  CG2 ILE A 217      15.910 -10.577  -3.539  1.00 93.88           C  
ATOM   3454 HG21 ILE A 217      14.976 -10.983  -3.151  1.00 93.88           H  
ATOM   3455 HG22 ILE A 217      16.729 -11.221  -3.217  1.00 93.88           H  
ATOM   3456 HG23 ILE A 217      16.062  -9.580  -3.124  1.00 93.88           H  
ATOM   3457  CD1 ILE A 217      13.368 -10.135  -5.427  1.00 93.88           C  
ATOM   3458 HD11 ILE A 217      13.293 -11.066  -5.989  1.00 93.88           H  
ATOM   3459 HD12 ILE A 217      12.657  -9.417  -5.834  1.00 93.88           H  
ATOM   3460 HD13 ILE A 217      13.127 -10.320  -4.380  1.00 93.88           H  
ATOM   3461  N   LYS A 218      17.956  -9.285  -7.840  1.00 93.25           N  
ATOM   3462  H   LYS A 218      18.424  -8.555  -7.322  1.00 93.25           H  
ATOM   3463  CA  LYS A 218      18.070  -9.294  -9.295  1.00 93.25           C  
ATOM   3464  HA  LYS A 218      17.056  -9.338  -9.693  1.00 93.25           H  
ATOM   3465  C   LYS A 218      18.870 -10.526  -9.757  1.00 93.25           C  
ATOM   3466  CB  LYS A 218      18.719  -7.988  -9.758  1.00 93.25           C  
ATOM   3467  HB2 LYS A 218      18.131  -7.145  -9.393  1.00 93.25           H  
ATOM   3468  HB3 LYS A 218      19.725  -7.922  -9.345  1.00 93.25           H  
ATOM   3469  O   LYS A 218      20.038 -10.661  -9.392  1.00 93.25           O  
ATOM   3470  CG  LYS A 218      18.796  -7.930 -11.283  1.00 93.25           C  
ATOM   3471  HG2 LYS A 218      19.390  -8.769 -11.646  1.00 93.25           H  
ATOM   3472  HG3 LYS A 218      17.795  -7.994 -11.709  1.00 93.25           H  
ATOM   3473  CD  LYS A 218      19.471  -6.642 -11.741  1.00 93.25           C  
ATOM   3474  HD2 LYS A 218      20.454  -6.576 -11.276  1.00 93.25           H  
ATOM   3475  HD3 LYS A 218      18.866  -5.784 -11.447  1.00 93.25           H  
ATOM   3476  CE  LYS A 218      19.609  -6.718 -13.261  1.00 93.25           C  
ATOM   3477  HE2 LYS A 218      20.085  -7.666 -13.509  1.00 93.25           H  
ATOM   3478  HE3 LYS A 218      18.613  -6.728 -13.703  1.00 93.25           H  
ATOM   3479  NZ  LYS A 218      20.414  -5.590 -13.780  1.00 93.25           N  
ATOM   3480  HZ1 LYS A 218      20.504  -5.666 -14.783  1.00 93.25           H  
ATOM   3481  HZ2 LYS A 218      19.983  -4.709 -13.540  1.00 93.25           H  
ATOM   3482  HZ3 LYS A 218      21.338  -5.631 -13.373  1.00 93.25           H  
ATOM   3483  N   PRO A 219      18.297 -11.388 -10.614  1.00 92.19           N  
ATOM   3484  CA  PRO A 219      19.025 -12.518 -11.177  1.00 92.19           C  
ATOM   3485  HA  PRO A 219      19.523 -13.073 -10.382  1.00 92.19           H  
ATOM   3486  C   PRO A 219      20.077 -12.057 -12.195  1.00 92.19           C  
ATOM   3487  CB  PRO A 219      17.952 -13.404 -11.814  1.00 92.19           C  
ATOM   3488  HB2 PRO A 219      17.524 -14.063 -11.059  1.00 92.19           H  
ATOM   3489  HB3 PRO A 219      18.335 -13.988 -12.652  1.00 92.19           H  
ATOM   3490  O   PRO A 219      20.004 -10.952 -12.743  1.00 92.19           O  
ATOM   3491  CG  PRO A 219      16.903 -12.385 -12.256  1.00 92.19           C  
ATOM   3492  HG2 PRO A 219      17.218 -11.913 -13.186  1.00 92.19           H  
ATOM   3493  HG3 PRO A 219      15.917 -12.837 -12.363  1.00 92.19           H  
ATOM   3494  CD  PRO A 219      16.938 -11.346 -11.141  1.00 92.19           C  
ATOM   3495  HD2 PRO A 219      16.692 -10.365 -11.548  1.00 92.19           H  
ATOM   3496  HD3 PRO A 219      16.236 -11.623 -10.355  1.00 92.19           H  
ATOM   3497  N   ALA A 220      21.039 -12.934 -12.494  1.00 93.19           N  
ATOM   3498  H   ALA A 220      21.038 -13.832 -12.033  1.00 93.19           H  
ATOM   3499  CA  ALA A 220      22.055 -12.676 -13.515  1.00 93.19           C  
ATOM   3500  HA  ALA A 220      22.590 -11.762 -13.256  1.00 93.19           H  
ATOM   3501  C   ALA A 220      21.422 -12.467 -14.902  1.00 93.19           C  
ATOM   3502  CB  ALA A 220      23.048 -13.843 -13.520  1.00 93.19           C  
ATOM   3503  HB1 ALA A 220      22.536 -14.774 -13.763  1.00 93.19           H  
ATOM   3504  HB2 ALA A 220      23.822 -13.661 -14.266  1.00 93.19           H  
ATOM   3505  HB3 ALA A 220      23.517 -13.936 -12.541  1.00 93.19           H  
ATOM   3506  O   ALA A 220      21.786 -11.532 -15.618  1.00 93.19           O  
ATOM   3507  N   ASN A 221      20.430 -13.294 -15.244  1.00 92.44           N  
ATOM   3508  H   ASN A 221      20.195 -14.054 -14.622  1.00 92.44           H  
ATOM   3509  CA  ASN A 221      19.575 -13.104 -16.407  1.00 92.44           C  
ATOM   3510  HA  ASN A 221      19.951 -12.273 -17.002  1.00 92.44           H  
ATOM   3511  C   ASN A 221      18.151 -12.748 -15.949  1.00 92.44           C  
ATOM   3512  CB  ASN A 221      19.640 -14.366 -17.288  1.00 92.44           C  
ATOM   3513  HB2 ASN A 221      20.680 -14.590 -17.525  1.00 92.44           H  
ATOM   3514  HB3 ASN A 221      19.228 -15.216 -16.744  1.00 92.44           H  
ATOM   3515  O   ASN A 221      17.525 -13.498 -15.208  1.00 92.44           O  
ATOM   3516  CG  ASN A 221      18.880 -14.206 -18.594  1.00 92.44           C  
ATOM   3517  ND2 ASN A 221      18.882 -15.213 -19.434  1.00 92.44           N  
ATOM   3518 HD21 ASN A 221      18.254 -15.173 -20.224  1.00 92.44           H  
ATOM   3519 HD22 ASN A 221      19.288 -16.096 -19.159  1.00 92.44           H  
ATOM   3520  OD1 ASN A 221      18.272 -13.176 -18.851  1.00 92.44           O  
ATOM   3521  N   MET A 222      17.611 -11.618 -16.415  1.00 89.56           N  
ATOM   3522  H   MET A 222      18.137 -11.102 -17.105  1.00 89.56           H  
ATOM   3523  CA  MET A 222      16.238 -11.190 -16.100  1.00 89.56           C  
ATOM   3524  HA  MET A 222      16.125 -11.125 -15.017  1.00 89.56           H  
ATOM   3525  C   MET A 222      15.169 -12.182 -16.584  1.00 89.56           C  
ATOM   3526  CB  MET A 222      15.966  -9.809 -16.713  1.00 89.56           C  
ATOM   3527  HB2 MET A 222      16.304  -9.807 -17.750  1.00 89.56           H  
ATOM   3528  HB3 MET A 222      14.893  -9.621 -16.721  1.00 89.56           H  
ATOM   3529  O   MET A 222      14.051 -12.161 -16.077  1.00 89.56           O  
ATOM   3530  CG  MET A 222      16.655  -8.663 -15.960  1.00 89.56           C  
ATOM   3531  HG2 MET A 222      17.729  -8.845 -15.964  1.00 89.56           H  
ATOM   3532  HG3 MET A 222      16.474  -7.744 -16.516  1.00 89.56           H  
ATOM   3533  SD  MET A 222      16.135  -8.379 -14.238  1.00 89.56           S  
ATOM   3534  CE  MET A 222      14.360  -8.061 -14.448  1.00 89.56           C  
ATOM   3535  HE1 MET A 222      13.866  -8.960 -14.816  1.00 89.56           H  
ATOM   3536  HE2 MET A 222      14.205  -7.246 -15.155  1.00 89.56           H  
ATOM   3537  HE3 MET A 222      13.923  -7.794 -13.486  1.00 89.56           H  
ATOM   3538  N   GLU A 223      15.496 -13.056 -17.537  1.00 87.50           N  
ATOM   3539  H   GLU A 223      16.417 -13.015 -17.948  1.00 87.50           H  
ATOM   3540  CA  GLU A 223      14.615 -14.149 -17.968  1.00 87.50           C  
ATOM   3541  HA  GLU A 223      13.629 -13.751 -18.206  1.00 87.50           H  
ATOM   3542  C   GLU A 223      14.420 -15.219 -16.879  1.00 87.50           C  
ATOM   3543  CB  GLU A 223      15.197 -14.801 -19.228  1.00 87.50           C  
ATOM   3544  HB2 GLU A 223      14.558 -15.634 -19.521  1.00 87.50           H  
ATOM   3545  HB3 GLU A 223      16.182 -15.196 -18.982  1.00 87.50           H  
ATOM   3546  O   GLU A 223      13.412 -15.924 -16.880  1.00 87.50           O  
ATOM   3547  CG  GLU A 223      15.295 -13.823 -20.413  1.00 87.50           C  
ATOM   3548  HG2 GLU A 223      14.288 -13.494 -20.668  1.00 87.50           H  
ATOM   3549  HG3 GLU A 223      15.866 -12.941 -20.123  1.00 87.50           H  
ATOM   3550  CD  GLU A 223      15.962 -14.446 -21.647  1.00 87.50           C  
ATOM   3551  OE1 GLU A 223      15.711 -13.917 -22.753  1.00 87.50           O  
ATOM   3552  OE2 GLU A 223      16.729 -15.423 -21.481  1.00 87.50           O  
ATOM   3553  N   GLU A 224      15.349 -15.310 -15.922  1.00 91.19           N  
ATOM   3554  H   GLU A 224      16.145 -14.691 -15.965  1.00 91.19           H  
ATOM   3555  CA  GLU A 224      15.295 -16.218 -14.769  1.00 91.19           C  
ATOM   3556  HA  GLU A 224      14.749 -17.118 -15.051  1.00 91.19           H  
ATOM   3557  C   GLU A 224      14.552 -15.601 -13.573  1.00 91.19           C  
ATOM   3558  CB  GLU A 224      16.716 -16.637 -14.361  1.00 91.19           C  
ATOM   3559  HB2 GLU A 224      17.268 -15.747 -14.060  1.00 91.19           H  
ATOM   3560  HB3 GLU A 224      16.656 -17.304 -13.501  1.00 91.19           H  
ATOM   3561  O   GLU A 224      14.496 -16.190 -12.492  1.00 91.19           O  
ATOM   3562  CG  GLU A 224      17.478 -17.369 -15.477  1.00 91.19           C  
ATOM   3563  HG2 GLU A 224      17.426 -16.787 -16.397  1.00 91.19           H  
ATOM   3564  HG3 GLU A 224      16.990 -18.326 -15.660  1.00 91.19           H  
ATOM   3565  CD  GLU A 224      18.960 -17.602 -15.142  1.00 91.19           C  
ATOM   3566  OE1 GLU A 224      19.670 -18.085 -16.053  1.00 91.19           O  
ATOM   3567  OE2 GLU A 224      19.399 -17.248 -14.023  1.00 91.19           O  
ATOM   3568  N   LEU A 225      13.968 -14.408 -13.735  1.00 92.38           N  
ATOM   3569  H   LEU A 225      14.012 -13.969 -14.644  1.00 92.38           H  
ATOM   3570  CA  LEU A 225      13.197 -13.766 -12.680  1.00 92.38           C  
ATOM   3571  HA  LEU A 225      13.828 -13.724 -11.793  1.00 92.38           H  
ATOM   3572  C   LEU A 225      11.950 -14.598 -12.350  1.00 92.38           C  
ATOM   3573  CB  LEU A 225      12.835 -12.336 -13.104  1.00 92.38           C  
ATOM   3574  HB2 LEU A 225      12.155 -12.392 -13.954  1.00 92.38           H  
ATOM   3575  HB3 LEU A 225      13.736 -11.814 -13.426  1.00 92.38           H  
ATOM   3576  O   LEU A 225      11.074 -14.797 -13.192  1.00 92.38           O  
ATOM   3577  CG  LEU A 225      12.171 -11.536 -11.972  1.00 92.38           C  
ATOM   3578  HG  LEU A 225      11.374 -12.121 -11.511  1.00 92.38           H  
ATOM   3579  CD1 LEU A 225      13.190 -11.144 -10.905  1.00 92.38           C  
ATOM   3580 HD11 LEU A 225      13.999 -10.558 -11.342  1.00 92.38           H  
ATOM   3581 HD12 LEU A 225      13.602 -12.027 -10.417  1.00 92.38           H  
ATOM   3582 HD13 LEU A 225      12.693 -10.554 -10.134  1.00 92.38           H  
ATOM   3583  CD2 LEU A 225      11.558 -10.262 -12.540  1.00 92.38           C  
ATOM   3584 HD21 LEU A 225      12.345  -9.663 -12.999  1.00 92.38           H  
ATOM   3585 HD22 LEU A 225      10.804 -10.519 -13.284  1.00 92.38           H  
ATOM   3586 HD23 LEU A 225      11.085  -9.700 -11.735  1.00 92.38           H  
ATOM   3587  N   THR A 226      11.857 -15.050 -11.100  1.00 91.50           N  
ATOM   3588  H   THR A 226      12.648 -14.906 -10.490  1.00 91.50           H  
ATOM   3589  CA  THR A 226      10.706 -15.823 -10.593  1.00 91.50           C  
ATOM   3590  HA  THR A 226       9.968 -15.946 -11.386  1.00 91.50           H  
ATOM   3591  C   THR A 226       9.974 -15.133  -9.453  1.00 91.50           C  
ATOM   3592  CB  THR A 226      11.123 -17.228 -10.132  1.00 91.50           C  
ATOM   3593  HB  THR A 226      10.242 -17.740  -9.746  1.00 91.50           H  
ATOM   3594  O   THR A 226       8.914 -15.587  -9.039  1.00 91.50           O  
ATOM   3595  CG2 THR A 226      11.696 -18.072 -11.267  1.00 91.50           C  
ATOM   3596 HG21 THR A 226      10.977 -18.114 -12.086  1.00 91.50           H  
ATOM   3597 HG22 THR A 226      11.885 -19.084 -10.910  1.00 91.50           H  
ATOM   3598 HG23 THR A 226      12.628 -17.643 -11.636  1.00 91.50           H  
ATOM   3599  OG1 THR A 226      12.100 -17.182  -9.109  1.00 91.50           O  
ATOM   3600  HG1 THR A 226      12.942 -17.060  -9.554  1.00 91.50           H  
ATOM   3601  N   GLU A 227      10.537 -14.063  -8.904  1.00 93.94           N  
ATOM   3602  H   GLU A 227      11.378 -13.672  -9.305  1.00 93.94           H  
ATOM   3603  CA  GLU A 227      10.053 -13.435  -7.685  1.00 93.94           C  
ATOM   3604  HA  GLU A 227       8.968 -13.521  -7.632  1.00 93.94           H  
ATOM   3605  C   GLU A 227      10.439 -11.961  -7.675  1.00 93.94           C  
ATOM   3606  CB  GLU A 227      10.676 -14.176  -6.500  1.00 93.94           C  
ATOM   3607  HB2 GLU A 227      10.504 -15.243  -6.647  1.00 93.94           H  
ATOM   3608  HB3 GLU A 227      11.752 -14.006  -6.494  1.00 93.94           H  
ATOM   3609  O   GLU A 227      11.511 -11.600  -8.156  1.00 93.94           O  
ATOM   3610  CG  GLU A 227      10.098 -13.783  -5.141  1.00 93.94           C  
ATOM   3611  HG2 GLU A 227       9.017 -13.925  -5.155  1.00 93.94           H  
ATOM   3612  HG3 GLU A 227      10.312 -12.730  -4.959  1.00 93.94           H  
ATOM   3613  CD  GLU A 227      10.712 -14.630  -4.018  1.00 93.94           C  
ATOM   3614  OE1 GLU A 227      10.692 -14.189  -2.852  1.00 93.94           O  
ATOM   3615  OE2 GLU A 227      11.243 -15.736  -4.275  1.00 93.94           O  
ATOM   3616  N   VAL A 228       9.569 -11.122  -7.123  1.00 97.38           N  
ATOM   3617  H   VAL A 228       8.698 -11.493  -6.771  1.00 97.38           H  
ATOM   3618  CA  VAL A 228       9.835  -9.702  -6.870  1.00 97.38           C  
ATOM   3619  HA  VAL A 228      10.898  -9.505  -7.011  1.00 97.38           H  
ATOM   3620  C   VAL A 228       9.498  -9.355  -5.426  1.00 97.38           C  
ATOM   3621  CB  VAL A 228       9.081  -8.780  -7.843  1.00 97.38           C  
ATOM   3622  HB  VAL A 228       9.224  -7.747  -7.528  1.00 97.38           H  
ATOM   3623  O   VAL A 228       8.657 -10.012  -4.810  1.00 97.38           O  
ATOM   3624  CG1 VAL A 228       9.632  -8.912  -9.268  1.00 97.38           C  
ATOM   3625 HG11 VAL A 228       9.549  -9.943  -9.611  1.00 97.38           H  
ATOM   3626 HG12 VAL A 228       9.086  -8.250  -9.940  1.00 97.38           H  
ATOM   3627 HG13 VAL A 228      10.684  -8.626  -9.268  1.00 97.38           H  
ATOM   3628  CG2 VAL A 228       7.573  -9.030  -7.854  1.00 97.38           C  
ATOM   3629 HG21 VAL A 228       7.106  -8.317  -8.533  1.00 97.38           H  
ATOM   3630 HG22 VAL A 228       7.355 -10.044  -8.188  1.00 97.38           H  
ATOM   3631 HG23 VAL A 228       7.165  -8.875  -6.855  1.00 97.38           H  
ATOM   3632  N   ILE A 229      10.132  -8.312  -4.898  1.00 97.75           N  
ATOM   3633  H   ILE A 229      10.773  -7.807  -5.493  1.00 97.75           H  
ATOM   3634  CA  ILE A 229       9.812  -7.721  -3.598  1.00 97.75           C  
ATOM   3635  HA  ILE A 229       9.668  -8.521  -2.872  1.00 97.75           H  
ATOM   3636  C   ILE A 229       8.508  -6.938  -3.739  1.00 97.75           C  
ATOM   3637  CB  ILE A 229      10.957  -6.810  -3.102  1.00 97.75           C  
ATOM   3638  HB  ILE A 229      11.063  -5.989  -3.812  1.00 97.75           H  
ATOM   3639  O   ILE A 229       8.385  -6.081  -4.613  1.00 97.75           O  
ATOM   3640  CG1 ILE A 229      12.298  -7.577  -3.077  1.00 97.75           C  
ATOM   3641 HG12 ILE A 229      12.205  -8.465  -2.453  1.00 97.75           H  
ATOM   3642 HG13 ILE A 229      12.529  -7.889  -4.095  1.00 97.75           H  
ATOM   3643  CG2 ILE A 229      10.604  -6.213  -1.725  1.00 97.75           C  
ATOM   3644 HG21 ILE A 229       9.710  -5.593  -1.796  1.00 97.75           H  
ATOM   3645 HG22 ILE A 229      10.427  -7.017  -1.010  1.00 97.75           H  
ATOM   3646 HG23 ILE A 229      11.411  -5.574  -1.368  1.00 97.75           H  
ATOM   3647  CD1 ILE A 229      13.500  -6.758  -2.605  1.00 97.75           C  
ATOM   3648 HD11 ILE A 229      13.508  -5.784  -3.095  1.00 97.75           H  
ATOM   3649 HD12 ILE A 229      14.420  -7.290  -2.849  1.00 97.75           H  
ATOM   3650 HD13 ILE A 229      13.450  -6.634  -1.524  1.00 97.75           H  
ATOM   3651  N   THR A 230       7.524  -7.220  -2.890  1.00 98.19           N  
ATOM   3652  H   THR A 230       7.656  -7.957  -2.212  1.00 98.19           H  
ATOM   3653  CA  THR A 230       6.190  -6.610  -3.000  1.00 98.19           C  
ATOM   3654  HA  THR A 230       6.108  -6.086  -3.953  1.00 98.19           H  
ATOM   3655  C   THR A 230       5.908  -5.567  -1.931  1.00 98.19           C  
ATOM   3656  CB  THR A 230       5.099  -7.676  -2.984  1.00 98.19           C  
ATOM   3657  HB  THR A 230       4.130  -7.177  -2.963  1.00 98.19           H  
ATOM   3658  O   THR A 230       5.226  -4.583  -2.225  1.00 98.19           O  
ATOM   3659  CG2 THR A 230       5.169  -8.557  -4.225  1.00 98.19           C  
ATOM   3660 HG21 THR A 230       6.121  -9.088  -4.247  1.00 98.19           H  
ATOM   3661 HG22 THR A 230       5.099  -7.940  -5.121  1.00 98.19           H  
ATOM   3662 HG23 THR A 230       4.351  -9.277  -4.202  1.00 98.19           H  
ATOM   3663  OG1 THR A 230       5.240  -8.507  -1.864  1.00 98.19           O  
ATOM   3664  HG1 THR A 230       4.347  -8.681  -1.559  1.00 98.19           H  
ATOM   3665  N   ALA A 231       6.459  -5.754  -0.732  1.00 98.31           N  
ATOM   3666  H   ALA A 231       6.944  -6.625  -0.571  1.00 98.31           H  
ATOM   3667  CA  ALA A 231       6.441  -4.777   0.349  1.00 98.31           C  
ATOM   3668  HA  ALA A 231       6.527  -3.789  -0.105  1.00 98.31           H  
ATOM   3669  C   ALA A 231       7.624  -4.983   1.311  1.00 98.31           C  
ATOM   3670  CB  ALA A 231       5.093  -4.849   1.080  1.00 98.31           C  
ATOM   3671  HB1 ALA A 231       5.065  -4.108   1.879  1.00 98.31           H  
ATOM   3672  HB2 ALA A 231       4.932  -5.842   1.499  1.00 98.31           H  
ATOM   3673  HB3 ALA A 231       4.283  -4.632   0.384  1.00 98.31           H  
ATOM   3674  O   ALA A 231       8.103  -6.109   1.462  1.00 98.31           O  
ATOM   3675  N   ALA A 232       8.065  -3.920   1.987  1.00 98.19           N  
ATOM   3676  H   ALA A 232       7.635  -3.026   1.802  1.00 98.19           H  
ATOM   3677  CA  ALA A 232       9.110  -3.968   3.011  1.00 98.19           C  
ATOM   3678  HA  ALA A 232       9.136  -4.974   3.430  1.00 98.19           H  
ATOM   3679  C   ALA A 232       8.827  -3.001   4.170  1.00 98.19           C  
ATOM   3680  CB  ALA A 232      10.469  -3.675   2.364  1.00 98.19           C  
ATOM   3681  HB1 ALA A 232      11.256  -3.775   3.111  1.00 98.19           H  
ATOM   3682  HB2 ALA A 232      10.476  -2.661   1.966  1.00 98.19           H  
ATOM   3683  HB3 ALA A 232      10.655  -4.383   1.557  1.00 98.19           H  
ATOM   3684  O   ALA A 232       8.343  -1.887   3.954  1.00 98.19           O  
ATOM   3685  N   GLU A 233       9.172  -3.406   5.393  1.00 98.00           N  
ATOM   3686  H   GLU A 233       9.601  -4.314   5.502  1.00 98.00           H  
ATOM   3687  CA  GLU A 233       8.948  -2.612   6.602  1.00 98.00           C  
ATOM   3688  HA  GLU A 233       8.981  -1.558   6.324  1.00 98.00           H  
ATOM   3689  C   GLU A 233      10.035  -2.842   7.660  1.00 98.00           C  
ATOM   3690  CB  GLU A 233       7.548  -2.901   7.169  1.00 98.00           C  
ATOM   3691  HB2 GLU A 233       6.832  -2.958   6.350  1.00 98.00           H  
ATOM   3692  HB3 GLU A 233       7.554  -3.854   7.698  1.00 98.00           H  
ATOM   3693  O   GLU A 233      10.529  -3.956   7.835  1.00 98.00           O  
ATOM   3694  CG  GLU A 233       7.113  -1.767   8.108  1.00 98.00           C  
ATOM   3695  HG2 GLU A 233       7.783  -1.720   8.966  1.00 98.00           H  
ATOM   3696  HG3 GLU A 233       7.189  -0.823   7.568  1.00 98.00           H  
ATOM   3697  CD  GLU A 233       5.684  -1.938   8.610  1.00 98.00           C  
ATOM   3698  OE1 GLU A 233       4.913  -0.946   8.560  1.00 98.00           O  
ATOM   3699  OE2 GLU A 233       5.346  -3.056   9.039  1.00 98.00           O  
ATOM   3700  N   PHE A 234      10.408  -1.784   8.381  1.00 97.81           N  
ATOM   3701  H   PHE A 234       9.895  -0.923   8.257  1.00 97.81           H  
ATOM   3702  CA  PHE A 234      11.275  -1.885   9.554  1.00 97.81           C  
ATOM   3703  HA  PHE A 234      12.066  -2.604   9.340  1.00 97.81           H  
ATOM   3704  C   PHE A 234      10.514  -2.417  10.767  1.00 97.81           C  
ATOM   3705  CB  PHE A 234      11.926  -0.531   9.880  1.00 97.81           C  
ATOM   3706  HB2 PHE A 234      11.265   0.285   9.588  1.00 97.81           H  
ATOM   3707  HB3 PHE A 234      12.062  -0.452  10.959  1.00 97.81           H  
ATOM   3708  O   PHE A 234       9.336  -2.127  10.962  1.00 97.81           O  
ATOM   3709  CG  PHE A 234      13.292  -0.356   9.259  1.00 97.81           C  
ATOM   3710  CD1 PHE A 234      14.331  -1.212   9.659  1.00 97.81           C  
ATOM   3711  HD1 PHE A 234      14.154  -1.956  10.421  1.00 97.81           H  
ATOM   3712  CD2 PHE A 234      13.550   0.667   8.329  1.00 97.81           C  
ATOM   3713  HD2 PHE A 234      12.766   1.356   8.048  1.00 97.81           H  
ATOM   3714  CE1 PHE A 234      15.606  -1.096   9.092  1.00 97.81           C  
ATOM   3715  HE1 PHE A 234      16.395  -1.763   9.406  1.00 97.81           H  
ATOM   3716  CE2 PHE A 234      14.843   0.812   7.795  1.00 97.81           C  
ATOM   3717  HE2 PHE A 234      15.067   1.620   7.113  1.00 97.81           H  
ATOM   3718  CZ  PHE A 234      15.862  -0.082   8.161  1.00 97.81           C  
ATOM   3719  HZ  PHE A 234      16.860   0.024   7.761  1.00 97.81           H  
ATOM   3720  N   HIS A 235      11.213  -3.149  11.630  1.00 97.50           N  
ATOM   3721  H   HIS A 235      12.193  -3.323  11.460  1.00 97.50           H  
ATOM   3722  CA  HIS A 235      10.671  -3.517  12.926  1.00 97.50           C  
ATOM   3723  HA  HIS A 235       9.701  -3.985  12.758  1.00 97.50           H  
ATOM   3724  C   HIS A 235      10.504  -2.260  13.802  1.00 97.50           C  
ATOM   3725  CB  HIS A 235      11.593  -4.543  13.584  1.00 97.50           C  
ATOM   3726  HB2 HIS A 235      11.728  -5.385  12.906  1.00 97.50           H  
ATOM   3727  HB3 HIS A 235      12.566  -4.085  13.764  1.00 97.50           H  
ATOM   3728  O   HIS A 235      11.446  -1.472  13.919  1.00 97.50           O  
ATOM   3729  CG  HIS A 235      11.047  -5.058  14.884  1.00 97.50           C  
ATOM   3730  CD2 HIS A 235      10.188  -6.109  15.046  1.00 97.50           C  
ATOM   3731  HD2 HIS A 235       9.769  -6.720  14.261  1.00 97.50           H  
ATOM   3732  ND1 HIS A 235      11.324  -4.561  16.136  1.00 97.50           N  
ATOM   3733  HD1 HIS A 235      12.095  -3.949  16.362  1.00 97.50           H  
ATOM   3734  CE1 HIS A 235      10.663  -5.304  17.033  1.00 97.50           C  
ATOM   3735  HE1 HIS A 235      10.771  -5.236  18.105  1.00 97.50           H  
ATOM   3736  NE2 HIS A 235       9.956  -6.251  16.414  1.00 97.50           N  
ATOM   3737  N   PRO A 236       9.361  -2.076  14.486  1.00 96.31           N  
ATOM   3738  CA  PRO A 236       9.046  -0.823  15.179  1.00 96.31           C  
ATOM   3739  HA  PRO A 236       9.106   0.007  14.475  1.00 96.31           H  
ATOM   3740  C   PRO A 236       9.981  -0.505  16.355  1.00 96.31           C  
ATOM   3741  CB  PRO A 236       7.593  -0.981  15.644  1.00 96.31           C  
ATOM   3742  HB2 PRO A 236       7.412  -0.509  16.610  1.00 96.31           H  
ATOM   3743  HB3 PRO A 236       6.927  -0.558  14.892  1.00 96.31           H  
ATOM   3744  O   PRO A 236      10.166   0.658  16.695  1.00 96.31           O  
ATOM   3745  CG  PRO A 236       7.383  -2.492  15.710  1.00 96.31           C  
ATOM   3746  HG2 PRO A 236       6.333  -2.754  15.578  1.00 96.31           H  
ATOM   3747  HG3 PRO A 236       7.769  -2.883  16.651  1.00 96.31           H  
ATOM   3748  CD  PRO A 236       8.233  -2.991  14.550  1.00 96.31           C  
ATOM   3749  HD2 PRO A 236       8.538  -4.022  14.727  1.00 96.31           H  
ATOM   3750  HD3 PRO A 236       7.667  -2.918  13.621  1.00 96.31           H  
ATOM   3751  N   ASN A 237      10.586  -1.529  16.968  1.00 95.81           N  
ATOM   3752  H   ASN A 237      10.364  -2.453  16.626  1.00 95.81           H  
ATOM   3753  CA  ASN A 237      11.398  -1.390  18.185  1.00 95.81           C  
ATOM   3754  HA  ASN A 237      11.414  -0.344  18.491  1.00 95.81           H  
ATOM   3755  C   ASN A 237      12.869  -1.808  18.008  1.00 95.81           C  
ATOM   3756  CB  ASN A 237      10.727  -2.201  19.314  1.00 95.81           C  
ATOM   3757  HB2 ASN A 237      11.300  -2.081  20.233  1.00 95.81           H  
ATOM   3758  HB3 ASN A 237      10.723  -3.259  19.052  1.00 95.81           H  
ATOM   3759  O   ASN A 237      13.635  -1.785  18.968  1.00 95.81           O  
ATOM   3760  CG  ASN A 237       9.307  -1.749  19.608  1.00 95.81           C  
ATOM   3761  ND2 ASN A 237       8.378  -2.654  19.817  1.00 95.81           N  
ATOM   3762 HD21 ASN A 237       8.560  -3.647  19.790  1.00 95.81           H  
ATOM   3763 HD22 ASN A 237       7.438  -2.291  19.882  1.00 95.81           H  
ATOM   3764  OD1 ASN A 237       9.008  -0.573  19.655  1.00 95.81           O  
ATOM   3765  N   SER A 238      13.272  -2.282  16.826  1.00 95.50           N  
ATOM   3766  H   SER A 238      12.708  -2.076  16.013  1.00 95.50           H  
ATOM   3767  CA  SER A 238      14.609  -2.860  16.619  1.00 95.50           C  
ATOM   3768  HA  SER A 238      15.279  -2.542  17.418  1.00 95.50           H  
ATOM   3769  C   SER A 238      15.194  -2.343  15.323  1.00 95.50           C  
ATOM   3770  CB  SER A 238      14.596  -4.395  16.624  1.00 95.50           C  
ATOM   3771  HB2 SER A 238      14.014  -4.772  15.783  1.00 95.50           H  
ATOM   3772  HB3 SER A 238      15.618  -4.762  16.532  1.00 95.50           H  
ATOM   3773  O   SER A 238      14.870  -2.848  14.252  1.00 95.50           O  
ATOM   3774  OG  SER A 238      14.036  -4.863  17.836  1.00 95.50           O  
ATOM   3775  HG  SER A 238      14.290  -4.254  18.533  1.00 95.50           H  
ATOM   3776  N   CYS A 239      16.082  -1.358  15.435  1.00 95.62           N  
ATOM   3777  H   CYS A 239      16.293  -0.982  16.349  1.00 95.62           H  
ATOM   3778  CA  CYS A 239      16.551  -0.593  14.284  1.00 95.62           C  
ATOM   3779  HA  CYS A 239      15.645  -0.305  13.750  1.00 95.62           H  
ATOM   3780  C   CYS A 239      17.414  -1.379  13.288  1.00 95.62           C  
ATOM   3781  CB  CYS A 239      17.285   0.665  14.769  1.00 95.62           C  
ATOM   3782  HB2 CYS A 239      17.639   1.224  13.902  1.00 95.62           H  
ATOM   3783  HB3 CYS A 239      16.601   1.310  15.319  1.00 95.62           H  
ATOM   3784  O   CYS A 239      17.737  -0.910  12.201  1.00 95.62           O  
ATOM   3785  SG  CYS A 239      18.699   0.216  15.822  1.00 95.62           S  
ATOM   3786  HG  CYS A 239      19.243   1.436  15.838  1.00 95.62           H  
ATOM   3787  N   ASN A 240      17.816  -2.584  13.668  1.00 94.56           N  
ATOM   3788  H   ASN A 240      17.546  -2.892  14.591  1.00 94.56           H  
ATOM   3789  CA  ASN A 240      18.605  -3.500  12.864  1.00 94.56           C  
ATOM   3790  HA  ASN A 240      19.161  -2.944  12.109  1.00 94.56           H  
ATOM   3791  C   ASN A 240      17.753  -4.555  12.142  1.00 94.56           C  
ATOM   3792  CB  ASN A 240      19.603  -4.161  13.813  1.00 94.56           C  
ATOM   3793  HB2 ASN A 240      20.257  -4.793  13.213  1.00 94.56           H  
ATOM   3794  HB3 ASN A 240      20.196  -3.408  14.332  1.00 94.56           H  
ATOM   3795  O   ASN A 240      18.297  -5.310  11.340  1.00 94.56           O  
ATOM   3796  CG  ASN A 240      18.863  -5.014  14.822  1.00 94.56           C  
ATOM   3797  ND2 ASN A 240      18.915  -6.300  14.674  1.00 94.56           N  
ATOM   3798 HD21 ASN A 240      19.426  -6.693  13.896  1.00 94.56           H  
ATOM   3799 HD22 ASN A 240      18.161  -6.826  15.091  1.00 94.56           H  
ATOM   3800  OD1 ASN A 240      18.152  -4.549  15.695  1.00 94.56           O  
ATOM   3801  N   THR A 241      16.460  -4.650  12.454  1.00 95.44           N  
ATOM   3802  H   THR A 241      16.048  -3.955  13.061  1.00 95.44           H  
ATOM   3803  CA  THR A 241      15.586  -5.715  11.963  1.00 95.44           C  
ATOM   3804  HA  THR A 241      16.185  -6.452  11.428  1.00 95.44           H  
ATOM   3805  C   THR A 241      14.563  -5.134  11.006  1.00 95.44           C  
ATOM   3806  CB  THR A 241      14.885  -6.451  13.111  1.00 95.44           C  
ATOM   3807  HB  THR A 241      14.220  -5.759  13.629  1.00 95.44           H  
ATOM   3808  O   THR A 241      13.854  -4.190  11.343  1.00 95.44           O  
ATOM   3809  CG2 THR A 241      14.075  -7.651  12.620  1.00 95.44           C  
ATOM   3810 HG21 THR A 241      14.720  -8.334  12.067  1.00 95.44           H  
ATOM   3811 HG22 THR A 241      13.270  -7.311  11.968  1.00 95.44           H  
ATOM   3812 HG23 THR A 241      13.633  -8.174  13.468  1.00 95.44           H  
ATOM   3813  OG1 THR A 241      15.815  -6.959  14.044  1.00 95.44           O  
ATOM   3814  HG1 THR A 241      15.298  -7.380  14.735  1.00 95.44           H  
ATOM   3815  N   PHE A 242      14.433  -5.727   9.829  1.00 96.88           N  
ATOM   3816  H   PHE A 242      15.017  -6.523   9.612  1.00 96.88           H  
ATOM   3817  CA  PHE A 242      13.375  -5.390   8.883  1.00 96.88           C  
ATOM   3818  HA  PHE A 242      12.545  -4.925   9.416  1.00 96.88           H  
ATOM   3819  C   PHE A 242      12.831  -6.656   8.242  1.00 96.88           C  
ATOM   3820  CB  PHE A 242      13.883  -4.383   7.841  1.00 96.88           C  
ATOM   3821  HB2 PHE A 242      13.033  -3.970   7.299  1.00 96.88           H  
ATOM   3822  HB3 PHE A 242      14.363  -3.551   8.357  1.00 96.88           H  
ATOM   3823  O   PHE A 242      13.424  -7.732   8.336  1.00 96.88           O  
ATOM   3824  CG  PHE A 242      14.856  -4.952   6.834  1.00 96.88           C  
ATOM   3825  CD1 PHE A 242      16.223  -5.032   7.151  1.00 96.88           C  
ATOM   3826  HD1 PHE A 242      16.581  -4.677   8.106  1.00 96.88           H  
ATOM   3827  CD2 PHE A 242      14.394  -5.406   5.583  1.00 96.88           C  
ATOM   3828  HD2 PHE A 242      13.345  -5.343   5.336  1.00 96.88           H  
ATOM   3829  CE1 PHE A 242      17.126  -5.568   6.220  1.00 96.88           C  
ATOM   3830  HE1 PHE A 242      18.178  -5.623   6.459  1.00 96.88           H  
ATOM   3831  CE2 PHE A 242      15.302  -5.943   4.656  1.00 96.88           C  
ATOM   3832  HE2 PHE A 242      14.952  -6.298   3.698  1.00 96.88           H  
ATOM   3833  CZ  PHE A 242      16.667  -6.024   4.974  1.00 96.88           C  
ATOM   3834  HZ  PHE A 242      17.367  -6.441   4.264  1.00 96.88           H  
ATOM   3835  N   VAL A 243      11.686  -6.524   7.595  1.00 97.25           N  
ATOM   3836  H   VAL A 243      11.256  -5.611   7.550  1.00 97.25           H  
ATOM   3837  CA  VAL A 243      11.060  -7.595   6.841  1.00 97.25           C  
ATOM   3838  HA  VAL A 243      11.755  -8.433   6.786  1.00 97.25           H  
ATOM   3839  C   VAL A 243      10.791  -7.143   5.421  1.00 97.25           C  
ATOM   3840  CB  VAL A 243       9.795  -8.076   7.560  1.00 97.25           C  
ATOM   3841  HB  VAL A 243      10.023  -8.156   8.623  1.00 97.25           H  
ATOM   3842  O   VAL A 243      10.530  -5.966   5.170  1.00 97.25           O  
ATOM   3843  CG1 VAL A 243       8.582  -7.153   7.396  1.00 97.25           C  
ATOM   3844 HG11 VAL A 243       8.855  -6.125   7.636  1.00 97.25           H  
ATOM   3845 HG12 VAL A 243       8.207  -7.185   6.373  1.00 97.25           H  
ATOM   3846 HG13 VAL A 243       7.789  -7.469   8.073  1.00 97.25           H  
ATOM   3847  CG2 VAL A 243       9.447  -9.476   7.090  1.00 97.25           C  
ATOM   3848 HG21 VAL A 243       9.178  -9.466   6.034  1.00 97.25           H  
ATOM   3849 HG22 VAL A 243       8.609  -9.850   7.679  1.00 97.25           H  
ATOM   3850 HG23 VAL A 243      10.288 -10.148   7.263  1.00 97.25           H  
ATOM   3851  N   TYR A 244      10.822  -8.086   4.490  1.00 97.62           N  
ATOM   3852  H   TYR A 244      11.115  -9.019   4.744  1.00 97.62           H  
ATOM   3853  CA  TYR A 244      10.240  -7.892   3.175  1.00 97.62           C  
ATOM   3854  HA  TYR A 244       9.520  -7.076   3.242  1.00 97.62           H  
ATOM   3855  C   TYR A 244       9.461  -9.121   2.733  1.00 97.62           C  
ATOM   3856  CB  TYR A 244      11.305  -7.475   2.167  1.00 97.62           C  
ATOM   3857  HB2 TYR A 244      11.835  -6.610   2.568  1.00 97.62           H  
ATOM   3858  HB3 TYR A 244      10.805  -7.150   1.255  1.00 97.62           H  
ATOM   3859  O   TYR A 244       9.764 -10.254   3.107  1.00 97.62           O  
ATOM   3860  CG  TYR A 244      12.309  -8.553   1.818  1.00 97.62           C  
ATOM   3861  CD1 TYR A 244      13.456  -8.721   2.615  1.00 97.62           C  
ATOM   3862  HD1 TYR A 244      13.586  -8.128   3.507  1.00 97.62           H  
ATOM   3863  CD2 TYR A 244      12.115  -9.358   0.678  1.00 97.62           C  
ATOM   3864  HD2 TYR A 244      11.233  -9.229   0.068  1.00 97.62           H  
ATOM   3865  CE1 TYR A 244      14.443  -9.647   2.238  1.00 97.62           C  
ATOM   3866  HE1 TYR A 244      15.346  -9.743   2.822  1.00 97.62           H  
ATOM   3867  CE2 TYR A 244      13.092 -10.304   0.312  1.00 97.62           C  
ATOM   3868  HE2 TYR A 244      12.982 -10.885  -0.591  1.00 97.62           H  
ATOM   3869  OH  TYR A 244      15.249 -11.290   0.703  1.00 97.62           O  
ATOM   3870  HH  TYR A 244      16.063 -11.138   1.189  1.00 97.62           H  
ATOM   3871  CZ  TYR A 244      14.270 -10.428   1.081  1.00 97.62           C  
ATOM   3872  N   SER A 245       8.431  -8.869   1.942  1.00 97.56           N  
ATOM   3873  H   SER A 245       8.326  -7.920   1.615  1.00 97.56           H  
ATOM   3874  CA  SER A 245       7.546  -9.873   1.368  1.00 97.56           C  
ATOM   3875  HA  SER A 245       7.768 -10.848   1.802  1.00 97.56           H  
ATOM   3876  C   SER A 245       7.763  -9.985  -0.134  1.00 97.56           C  
ATOM   3877  CB  SER A 245       6.093  -9.548   1.706  1.00 97.56           C  
ATOM   3878  HB2 SER A 245       5.447 -10.310   1.270  1.00 97.56           H  
ATOM   3879  HB3 SER A 245       5.963  -9.562   2.788  1.00 97.56           H  
ATOM   3880  O   SER A 245       8.388  -9.113  -0.752  1.00 97.56           O  
ATOM   3881  OG  SER A 245       5.735  -8.277   1.208  1.00 97.56           O  
ATOM   3882  HG  SER A 245       6.327  -7.619   1.580  1.00 97.56           H  
ATOM   3883  N   SER A 246       7.275 -11.079  -0.710  1.00 95.94           N  
ATOM   3884  H   SER A 246       6.839 -11.786  -0.136  1.00 95.94           H  
ATOM   3885  CA  SER A 246       7.476 -11.389  -2.115  1.00 95.94           C  
ATOM   3886  HA  SER A 246       7.911 -10.518  -2.605  1.00 95.94           H  
ATOM   3887  C   SER A 246       6.202 -11.734  -2.871  1.00 95.94           C  
ATOM   3888  CB  SER A 246       8.471 -12.533  -2.235  1.00 95.94           C  
ATOM   3889  HB2 SER A 246       8.906 -12.481  -3.233  1.00 95.94           H  
ATOM   3890  HB3 SER A 246       9.265 -12.411  -1.499  1.00 95.94           H  
ATOM   3891  O   SER A 246       5.160 -12.071  -2.301  1.00 95.94           O  
ATOM   3892  OG  SER A 246       7.835 -13.790  -2.067  1.00 95.94           O  
ATOM   3893  HG  SER A 246       8.395 -14.313  -1.489  1.00 95.94           H  
ATOM   3894  N   SER A 247       6.330 -11.749  -4.198  1.00 96.38           N  
ATOM   3895  H   SER A 247       7.195 -11.412  -4.598  1.00 96.38           H  
ATOM   3896  CA  SER A 247       5.272 -12.200  -5.099  1.00 96.38           C  
ATOM   3897  HA  SER A 247       4.359 -11.672  -4.826  1.00 96.38           H  
ATOM   3898  C   SER A 247       4.961 -13.694  -5.000  1.00 96.38           C  
ATOM   3899  CB  SER A 247       5.615 -11.831  -6.541  1.00 96.38           C  
ATOM   3900  HB2 SER A 247       4.780 -12.093  -7.191  1.00 96.38           H  
ATOM   3901  HB3 SER A 247       5.768 -10.753  -6.596  1.00 96.38           H  
ATOM   3902  O   SER A 247       3.949 -14.112  -5.544  1.00 96.38           O  
ATOM   3903  OG  SER A 247       6.785 -12.504  -6.978  1.00 96.38           O  
ATOM   3904  HG  SER A 247       6.522 -13.391  -7.233  1.00 96.38           H  
ATOM   3905  N   LYS A 248       5.796 -14.498  -4.325  1.00 93.88           N  
ATOM   3906  H   LYS A 248       6.587 -14.078  -3.859  1.00 93.88           H  
ATOM   3907  CA  LYS A 248       5.530 -15.926  -4.078  1.00 93.88           C  
ATOM   3908  HA  LYS A 248       4.893 -16.318  -4.871  1.00 93.88           H  
ATOM   3909  C   LYS A 248       4.746 -16.182  -2.787  1.00 93.88           C  
ATOM   3910  CB  LYS A 248       6.842 -16.723  -4.078  1.00 93.88           C  
ATOM   3911  HB2 LYS A 248       7.553 -16.257  -3.396  1.00 93.88           H  
ATOM   3912  HB3 LYS A 248       6.642 -17.733  -3.719  1.00 93.88           H  
ATOM   3913  O   LYS A 248       4.470 -17.330  -2.467  1.00 93.88           O  
ATOM   3914  CG  LYS A 248       7.452 -16.835  -5.477  1.00 93.88           C  
ATOM   3915  HG2 LYS A 248       6.722 -17.259  -6.167  1.00 93.88           H  
ATOM   3916  HG3 LYS A 248       7.748 -15.848  -5.830  1.00 93.88           H  
ATOM   3917  CD  LYS A 248       8.674 -17.751  -5.403  1.00 93.88           C  
ATOM   3918  HD2 LYS A 248       9.342 -17.364  -4.633  1.00 93.88           H  
ATOM   3919  HD3 LYS A 248       8.369 -18.759  -5.123  1.00 93.88           H  
ATOM   3920  CE  LYS A 248       9.383 -17.779  -6.753  1.00 93.88           C  
ATOM   3921  HE2 LYS A 248       8.930 -18.538  -7.391  1.00 93.88           H  
ATOM   3922  HE3 LYS A 248       9.228 -16.811  -7.229  1.00 93.88           H  
ATOM   3923  NZ  LYS A 248      10.832 -18.000  -6.564  1.00 93.88           N  
ATOM   3924  HZ1 LYS A 248      11.330 -17.843  -7.428  1.00 93.88           H  
ATOM   3925  HZ2 LYS A 248      11.014 -18.926  -6.203  1.00 93.88           H  
ATOM   3926  HZ3 LYS A 248      11.166 -17.325  -5.891  1.00 93.88           H  
ATOM   3927  N   GLY A 249       4.426 -15.139  -2.022  1.00 94.56           N  
ATOM   3928  H   GLY A 249       4.651 -14.208  -2.342  1.00 94.56           H  
ATOM   3929  CA  GLY A 249       3.787 -15.290  -0.713  1.00 94.56           C  
ATOM   3930  HA2 GLY A 249       3.284 -14.355  -0.470  1.00 94.56           H  
ATOM   3931  HA3 GLY A 249       3.036 -16.079  -0.756  1.00 94.56           H  
ATOM   3932  C   GLY A 249       4.760 -15.610   0.422  1.00 94.56           C  
ATOM   3933  O   GLY A 249       4.332 -15.975   1.515  1.00 94.56           O  
ATOM   3934  N   THR A 250       6.063 -15.455   0.181  1.00 95.00           N  
ATOM   3935  H   THR A 250       6.348 -15.104  -0.723  1.00 95.00           H  
ATOM   3936  CA  THR A 250       7.102 -15.655   1.194  1.00 95.00           C  
ATOM   3937  HA  THR A 250       6.713 -16.322   1.962  1.00 95.00           H  
ATOM   3938  C   THR A 250       7.461 -14.345   1.875  1.00 95.00           C  
ATOM   3939  CB  THR A 250       8.358 -16.331   0.628  1.00 95.00           C  
ATOM   3940  HB  THR A 250       9.032 -16.556   1.454  1.00 95.00           H  
ATOM   3941  O   THR A 250       7.366 -13.261   1.289  1.00 95.00           O  
ATOM   3942  CG2 THR A 250       8.024 -17.627  -0.097  1.00 95.00           C  
ATOM   3943 HG21 THR A 250       7.533 -17.430  -1.050  1.00 95.00           H  
ATOM   3944 HG22 THR A 250       7.345 -18.216   0.519  1.00 95.00           H  
ATOM   3945 HG23 THR A 250       8.929 -18.211  -0.265  1.00 95.00           H  
ATOM   3946  OG1 THR A 250       9.034 -15.514  -0.305  1.00 95.00           O  
ATOM   3947  HG1 THR A 250       9.592 -16.104  -0.817  1.00 95.00           H  
ATOM   3948  N   ILE A 251       7.891 -14.442   3.130  1.00 96.56           N  
ATOM   3949  H   ILE A 251       7.858 -15.344   3.582  1.00 96.56           H  
ATOM   3950  CA  ILE A 251       8.284 -13.293   3.937  1.00 96.56           C  
ATOM   3951  HA  ILE A 251       8.374 -12.415   3.296  1.00 96.56           H  
ATOM   3952  C   ILE A 251       9.645 -13.580   4.552  1.00 96.56           C  
ATOM   3953  CB  ILE A 251       7.242 -12.991   5.025  1.00 96.56           C  
ATOM   3954  HB  ILE A 251       7.364 -13.746   5.801  1.00 96.56           H  
ATOM   3955  O   ILE A 251       9.861 -14.622   5.168  1.00 96.56           O  
ATOM   3956  CG1 ILE A 251       5.770 -13.001   4.566  1.00 96.56           C  
ATOM   3957 HG12 ILE A 251       5.483 -11.998   4.249  1.00 96.56           H  
ATOM   3958 HG13 ILE A 251       5.616 -13.677   3.725  1.00 96.56           H  
ATOM   3959  CG2 ILE A 251       7.569 -11.645   5.665  1.00 96.56           C  
ATOM   3960 HG21 ILE A 251       8.473 -11.757   6.264  1.00 96.56           H  
ATOM   3961 HG22 ILE A 251       6.749 -11.326   6.308  1.00 96.56           H  
ATOM   3962 HG23 ILE A 251       7.711 -10.886   4.895  1.00 96.56           H  
ATOM   3963  CD1 ILE A 251       4.836 -13.495   5.676  1.00 96.56           C  
ATOM   3964 HD11 ILE A 251       3.826 -13.605   5.281  1.00 96.56           H  
ATOM   3965 HD12 ILE A 251       5.156 -14.476   6.027  1.00 96.56           H  
ATOM   3966 HD13 ILE A 251       4.831 -12.792   6.509  1.00 96.56           H  
ATOM   3967  N   ARG A 252      10.580 -12.651   4.394  1.00 95.94           N  
ATOM   3968  H   ARG A 252      10.326 -11.801   3.912  1.00 95.94           H  
ATOM   3969  CA  ARG A 252      11.954 -12.789   4.871  1.00 95.94           C  
ATOM   3970  HA  ARG A 252      12.091 -13.754   5.358  1.00 95.94           H  
ATOM   3971  C   ARG A 252      12.238 -11.717   5.902  1.00 95.94           C  
ATOM   3972  CB  ARG A 252      12.908 -12.716   3.678  1.00 95.94           C  
ATOM   3973  HB2 ARG A 252      13.926 -12.577   4.041  1.00 95.94           H  
ATOM   3974  HB3 ARG A 252      12.645 -11.856   3.062  1.00 95.94           H  
ATOM   3975  O   ARG A 252      12.178 -10.528   5.598  1.00 95.94           O  
ATOM   3976  CG  ARG A 252      12.825 -14.004   2.843  1.00 95.94           C  
ATOM   3977  HG2 ARG A 252      11.805 -14.136   2.482  1.00 95.94           H  
ATOM   3978  HG3 ARG A 252      13.101 -14.858   3.460  1.00 95.94           H  
ATOM   3979  CD  ARG A 252      13.770 -13.917   1.646  1.00 95.94           C  
ATOM   3980  HD2 ARG A 252      13.633 -12.933   1.196  1.00 95.94           H  
ATOM   3981  HD3 ARG A 252      14.803 -13.994   1.986  1.00 95.94           H  
ATOM   3982  NE  ARG A 252      13.488 -14.940   0.621  1.00 95.94           N  
ATOM   3983  HE  ARG A 252      13.890 -15.859   0.740  1.00 95.94           H  
ATOM   3984  NH1 ARG A 252      12.083 -13.642  -0.646  1.00 95.94           N  
ATOM   3985 HH11 ARG A 252      11.477 -13.614  -1.454  1.00 95.94           H  
ATOM   3986 HH12 ARG A 252      12.078 -12.907   0.047  1.00 95.94           H  
ATOM   3987  NH2 ARG A 252      12.568 -15.670  -1.352  1.00 95.94           N  
ATOM   3988 HH21 ARG A 252      13.008 -16.578  -1.299  1.00 95.94           H  
ATOM   3989 HH22 ARG A 252      11.969 -15.440  -2.132  1.00 95.94           H  
ATOM   3990  CZ  ARG A 252      12.727 -14.751  -0.445  1.00 95.94           C  
ATOM   3991  N   LEU A 253      12.550 -12.150   7.118  1.00 95.38           N  
ATOM   3992  H   LEU A 253      12.626 -13.148   7.255  1.00 95.38           H  
ATOM   3993  CA  LEU A 253      13.041 -11.269   8.170  1.00 95.38           C  
ATOM   3994  HA  LEU A 253      12.634 -10.268   8.029  1.00 95.38           H  
ATOM   3995  C   LEU A 253      14.561 -11.209   8.082  1.00 95.38           C  
ATOM   3996  CB  LEU A 253      12.601 -11.802   9.533  1.00 95.38           C  
ATOM   3997  HB2 LEU A 253      11.544 -12.063   9.484  1.00 95.38           H  
ATOM   3998  HB3 LEU A 253      13.200 -12.695   9.714  1.00 95.38           H  
ATOM   3999  O   LEU A 253      15.226 -12.244   8.025  1.00 95.38           O  
ATOM   4000  CG  LEU A 253      12.819 -10.845  10.712  1.00 95.38           C  
ATOM   4001  HG  LEU A 253      13.799 -10.373  10.644  1.00 95.38           H  
ATOM   4002  CD1 LEU A 253      11.737  -9.770  10.740  1.00 95.38           C  
ATOM   4003 HD11 LEU A 253      10.747 -10.225  10.746  1.00 95.38           H  
ATOM   4004 HD12 LEU A 253      11.845  -9.152  11.631  1.00 95.38           H  
ATOM   4005 HD13 LEU A 253      11.832  -9.133   9.861  1.00 95.38           H  
ATOM   4006  CD2 LEU A 253      12.753 -11.625  12.023  1.00 95.38           C  
ATOM   4007 HD21 LEU A 253      11.803 -12.154  12.095  1.00 95.38           H  
ATOM   4008 HD22 LEU A 253      12.848 -10.938  12.864  1.00 95.38           H  
ATOM   4009 HD23 LEU A 253      13.585 -12.329  12.055  1.00 95.38           H  
ATOM   4010  N   CYS A 254      15.105 -10.006   8.130  1.00 94.69           N  
ATOM   4011  H   CYS A 254      14.496  -9.203   8.198  1.00 94.69           H  
ATOM   4012  CA  CYS A 254      16.527  -9.736   8.009  1.00 94.69           C  
ATOM   4013  HA  CYS A 254      17.086 -10.668   7.925  1.00 94.69           H  
ATOM   4014  C   CYS A 254      17.031  -8.999   9.250  1.00 94.69           C  
ATOM   4015  CB  CYS A 254      16.738  -8.929   6.727  1.00 94.69           C  
ATOM   4016  HB2 CYS A 254      17.764  -8.562   6.678  1.00 94.69           H  
ATOM   4017  HB3 CYS A 254      16.062  -8.074   6.730  1.00 94.69           H  
ATOM   4018  O   CYS A 254      16.350  -8.123   9.780  1.00 94.69           O  
ATOM   4019  SG  CYS A 254      16.389  -9.975   5.285  1.00 94.69           S  
ATOM   4020  HG  CYS A 254      17.569 -10.601   5.240  1.00 94.69           H  
ATOM   4021  N   ASP A 255      18.236  -9.353   9.701  1.00 92.25           N  
ATOM   4022  H   ASP A 255      18.737 -10.077   9.207  1.00 92.25           H  
ATOM   4023  CA  ASP A 255      18.984  -8.627  10.729  1.00 92.25           C  
ATOM   4024  HA  ASP A 255      18.383  -7.797  11.101  1.00 92.25           H  
ATOM   4025  C   ASP A 255      20.254  -8.053  10.091  1.00 92.25           C  
ATOM   4026  CB  ASP A 255      19.294  -9.545  11.930  1.00 92.25           C  
ATOM   4027  HB2 ASP A 255      19.951 -10.355  11.611  1.00 92.25           H  
ATOM   4028  HB3 ASP A 255      18.360  -9.989  12.274  1.00 92.25           H  
ATOM   4029  O   ASP A 255      21.180  -8.793   9.754  1.00 92.25           O  
ATOM   4030  CG  ASP A 255      19.948  -8.808  13.115  1.00 92.25           C  
ATOM   4031  OD1 ASP A 255      20.523  -7.709  12.938  1.00 92.25           O  
ATOM   4032  OD2 ASP A 255      19.848  -9.280  14.271  1.00 92.25           O  
ATOM   4033  N   MET A 256      20.316  -6.730   9.953  1.00 88.75           N  
ATOM   4034  H   MET A 256      19.530  -6.187  10.281  1.00 88.75           H  
ATOM   4035  CA  MET A 256      21.444  -6.016   9.344  1.00 88.75           C  
ATOM   4036  HA  MET A 256      21.618  -6.417   8.345  1.00 88.75           H  
ATOM   4037  C   MET A 256      22.759  -6.179  10.123  1.00 88.75           C  
ATOM   4038  CB  MET A 256      21.104  -4.523   9.221  1.00 88.75           C  
ATOM   4039  HB2 MET A 256      21.970  -3.999   8.815  1.00 88.75           H  
ATOM   4040  HB3 MET A 256      20.890  -4.121  10.211  1.00 88.75           H  
ATOM   4041  O   MET A 256      23.830  -5.902   9.589  1.00 88.75           O  
ATOM   4042  CG  MET A 256      19.915  -4.261   8.292  1.00 88.75           C  
ATOM   4043  HG2 MET A 256      20.115  -4.754   7.341  1.00 88.75           H  
ATOM   4044  HG3 MET A 256      19.017  -4.705   8.723  1.00 88.75           H  
ATOM   4045  SD  MET A 256      19.582  -2.511   7.942  1.00 88.75           S  
ATOM   4046  CE  MET A 256      19.191  -1.890   9.597  1.00 88.75           C  
ATOM   4047  HE1 MET A 256      18.832  -0.863   9.526  1.00 88.75           H  
ATOM   4048  HE2 MET A 256      20.084  -1.907  10.222  1.00 88.75           H  
ATOM   4049  HE3 MET A 256      18.413  -2.509  10.044  1.00 88.75           H  
ATOM   4050  N   ARG A 257      22.717  -6.634  11.384  1.00 85.06           N  
ATOM   4051  H   ARG A 257      21.818  -6.882  11.773  1.00 85.06           H  
ATOM   4052  CA  ARG A 257      23.933  -6.948  12.157  1.00 85.06           C  
ATOM   4053  HA  ARG A 257      24.690  -6.189  11.963  1.00 85.06           H  
ATOM   4054  C   ARG A 257      24.550  -8.279  11.744  1.00 85.06           C  
ATOM   4055  CB  ARG A 257      23.635  -7.000  13.659  1.00 85.06           C  
ATOM   4056  HB2 ARG A 257      22.922  -7.805  13.835  1.00 85.06           H  
ATOM   4057  HB3 ARG A 257      24.553  -7.252  14.190  1.00 85.06           H  
ATOM   4058  O   ARG A 257      25.742  -8.473  11.956  1.00 85.06           O  
ATOM   4059  CG  ARG A 257      23.105  -5.673  14.216  1.00 85.06           C  
ATOM   4060  HG2 ARG A 257      23.895  -4.924  14.169  1.00 85.06           H  
ATOM   4061  HG3 ARG A 257      22.271  -5.324  13.607  1.00 85.06           H  
ATOM   4062  CD  ARG A 257      22.634  -5.817  15.667  1.00 85.06           C  
ATOM   4063  HD2 ARG A 257      22.262  -4.850  16.005  1.00 85.06           H  
ATOM   4064  HD3 ARG A 257      23.485  -6.105  16.284  1.00 85.06           H  
ATOM   4065  NE  ARG A 257      21.569  -6.826  15.789  1.00 85.06           N  
ATOM   4066  HE  ARG A 257      21.265  -7.281  14.939  1.00 85.06           H  
ATOM   4067  NH1 ARG A 257      21.139  -6.615  18.030  1.00 85.06           N  
ATOM   4068 HH11 ARG A 257      20.565  -6.853  18.827  1.00 85.06           H  
ATOM   4069 HH12 ARG A 257      21.801  -5.853  18.063  1.00 85.06           H  
ATOM   4070  NH2 ARG A 257      20.014  -8.116  16.806  1.00 85.06           N  
ATOM   4071 HH21 ARG A 257      19.883  -8.565  15.911  1.00 85.06           H  
ATOM   4072 HH22 ARG A 257      19.475  -8.413  17.607  1.00 85.06           H  
ATOM   4073  CZ  ARG A 257      20.910  -7.176  16.874  1.00 85.06           C  
ATOM   4074  N   ALA A 258      23.753  -9.202  11.202  1.00 79.00           N  
ATOM   4075  H   ALA A 258      22.792  -8.960  11.004  1.00 79.00           H  
ATOM   4076  CA  ALA A 258      24.240 -10.512  10.782  1.00 79.00           C  
ATOM   4077  HA  ALA A 258      24.918 -10.898  11.543  1.00 79.00           H  
ATOM   4078  C   ALA A 258      25.031 -10.425   9.468  1.00 79.00           C  
ATOM   4079  CB  ALA A 258      23.048 -11.470  10.671  1.00 79.00           C  
ATOM   4080  HB1 ALA A 258      22.368 -11.137   9.888  1.00 79.00           H  
ATOM   4081  HB2 ALA A 258      23.407 -12.469  10.424  1.00 79.00           H  
ATOM   4082  HB3 ALA A 258      22.512 -11.509  11.620  1.00 79.00           H  
ATOM   4083  O   ALA A 258      26.011 -11.147   9.292  1.00 79.00           O  
ATOM   4084  N   SER A 259      24.623  -9.540   8.555  1.00 74.25           N  
ATOM   4085  H   SER A 259      23.795  -8.993   8.743  1.00 74.25           H  
ATOM   4086  CA  SER A 259      25.338  -9.256   7.311  1.00 74.25           C  
ATOM   4087  HA  SER A 259      26.411  -9.291   7.500  1.00 74.25           H  
ATOM   4088  C   SER A 259      24.973  -7.868   6.787  1.00 74.25           C  
ATOM   4089  CB  SER A 259      24.989 -10.315   6.262  1.00 74.25           C  
ATOM   4090  HB2 SER A 259      25.205 -11.307   6.658  1.00 74.25           H  
ATOM   4091  HB3 SER A 259      23.927 -10.254   6.026  1.00 74.25           H  
ATOM   4092  O   SER A 259      23.805  -7.483   6.818  1.00 74.25           O  
ATOM   4093  OG  SER A 259      25.750 -10.111   5.090  1.00 74.25           O  
ATOM   4094  HG  SER A 259      25.115 -10.050   4.372  1.00 74.25           H  
ATOM   4095  N   ALA A 260      25.964  -7.136   6.266  1.00 70.56           N  
ATOM   4096  H   ALA A 260      26.898  -7.521   6.265  1.00 70.56           H  
ATOM   4097  CA  ALA A 260      25.739  -5.825   5.651  1.00 70.56           C  
ATOM   4098  HA  ALA A 260      25.241  -5.177   6.373  1.00 70.56           H  
ATOM   4099  C   ALA A 260      24.833  -5.927   4.415  1.00 70.56           C  
ATOM   4100  CB  ALA A 260      27.099  -5.217   5.284  1.00 70.56           C  
ATOM   4101  HB1 ALA A 260      27.713  -5.116   6.179  1.00 70.56           H  
ATOM   4102  HB2 ALA A 260      27.613  -5.843   4.556  1.00 70.56           H  
ATOM   4103  HB3 ALA A 260      26.944  -4.228   4.852  1.00 70.56           H  
ATOM   4104  O   ALA A 260      23.957  -5.091   4.205  1.00 70.56           O  
ATOM   4105  N   LEU A 261      25.034  -6.986   3.628  1.00 76.19           N  
ATOM   4106  H   LEU A 261      25.755  -7.641   3.895  1.00 76.19           H  
ATOM   4107  CA  LEU A 261      24.116  -7.406   2.582  1.00 76.19           C  
ATOM   4108  HA  LEU A 261      23.480  -6.575   2.277  1.00 76.19           H  
ATOM   4109  C   LEU A 261      23.219  -8.495   3.159  1.00 76.19           C  
ATOM   4110  CB  LEU A 261      24.904  -7.895   1.360  1.00 76.19           C  
ATOM   4111  HB2 LEU A 261      25.562  -8.710   1.662  1.00 76.19           H  
ATOM   4112  HB3 LEU A 261      24.195  -8.295   0.635  1.00 76.19           H  
ATOM   4113  O   LEU A 261      23.683  -9.581   3.514  1.00 76.19           O  
ATOM   4114  CG  LEU A 261      25.730  -6.807   0.656  1.00 76.19           C  
ATOM   4115  HG  LEU A 261      26.378  -6.309   1.378  1.00 76.19           H  
ATOM   4116  CD1 LEU A 261      26.618  -7.447  -0.409  1.00 76.19           C  
ATOM   4117 HD11 LEU A 261      27.195  -6.681  -0.927  1.00 76.19           H  
ATOM   4118 HD12 LEU A 261      27.295  -8.162   0.058  1.00 76.19           H  
ATOM   4119 HD13 LEU A 261      25.993  -7.980  -1.125  1.00 76.19           H  
ATOM   4120  CD2 LEU A 261      24.837  -5.763  -0.011  1.00 76.19           C  
ATOM   4121 HD21 LEU A 261      25.441  -5.040  -0.560  1.00 76.19           H  
ATOM   4122 HD22 LEU A 261      24.264  -5.222   0.743  1.00 76.19           H  
ATOM   4123 HD23 LEU A 261      24.146  -6.247  -0.701  1.00 76.19           H  
ATOM   4124  N   CYS A 262      21.929  -8.209   3.261  1.00 79.06           N  
ATOM   4125  H   CYS A 262      21.609  -7.339   2.860  1.00 79.06           H  
ATOM   4126  CA  CYS A 262      20.903  -9.132   3.729  1.00 79.06           C  
ATOM   4127  HA  CYS A 262      21.311  -9.713   4.556  1.00 79.06           H  
ATOM   4128  C   CYS A 262      20.516 -10.151   2.641  1.00 79.06           C  
ATOM   4129  CB  CYS A 262      19.723  -8.320   4.273  1.00 79.06           C  
ATOM   4130  HB2 CYS A 262      19.405  -7.592   3.527  1.00 79.06           H  
ATOM   4131  HB3 CYS A 262      18.889  -8.990   4.486  1.00 79.06           H  
ATOM   4132  O   CYS A 262      19.351 -10.525   2.509  1.00 79.06           O  
ATOM   4133  SG  CYS A 262      20.213  -7.468   5.801  1.00 79.06           S  
ATOM   4134  HG  CYS A 262      21.369  -6.969   5.355  1.00 79.06           H  
ATOM   4135  N   ASP A 263      21.510 -10.637   1.890  1.00 70.56           N  
ATOM   4136  H   ASP A 263      22.420 -10.209   1.984  1.00 70.56           H  
ATOM   4137  CA  ASP A 263      21.389 -11.720   0.904  1.00 70.56           C  
ATOM   4138  HA  ASP A 263      20.706 -11.422   0.109  1.00 70.56           H  
ATOM   4139  C   ASP A 263      20.878 -13.005   1.564  1.00 70.56           C  
ATOM   4140  CB  ASP A 263      22.773 -12.026   0.303  1.00 70.56           C  
ATOM   4141  HB2 ASP A 263      23.413 -12.426   1.089  1.00 70.56           H  
ATOM   4142  HB3 ASP A 263      22.659 -12.799  -0.457  1.00 70.56           H  
ATOM   4143  O   ASP A 263      20.240 -13.856   0.943  1.00 70.56           O  
ATOM   4144  CG  ASP A 263      23.476 -10.825  -0.332  1.00 70.56           C  
ATOM   4145  OD1 ASP A 263      22.775  -9.867  -0.720  1.00 70.56           O  
ATOM   4146  OD2 ASP A 263      24.726 -10.873  -0.373  1.00 70.56           O  
ATOM   4147  N   ARG A 264      21.164 -13.143   2.863  1.00 77.31           N  
ATOM   4148  H   ARG A 264      21.647 -12.367   3.293  1.00 77.31           H  
ATOM   4149  CA  ARG A 264      20.618 -14.180   3.726  1.00 77.31           C  
ATOM   4150  HA  ARG A 264      20.103 -14.916   3.108  1.00 77.31           H  
ATOM   4151  C   ARG A 264      19.590 -13.562   4.654  1.00 77.31           C  
ATOM   4152  CB  ARG A 264      21.734 -14.896   4.487  1.00 77.31           C  
ATOM   4153  HB2 ARG A 264      22.286 -14.175   5.091  1.00 77.31           H  
ATOM   4154  HB3 ARG A 264      21.288 -15.639   5.148  1.00 77.31           H  
ATOM   4155  O   ARG A 264      19.865 -12.601   5.369  1.00 77.31           O  
ATOM   4156  CG  ARG A 264      22.687 -15.589   3.506  1.00 77.31           C  
ATOM   4157  HG2 ARG A 264      23.188 -14.843   2.890  1.00 77.31           H  
ATOM   4158  HG3 ARG A 264      22.121 -16.261   2.860  1.00 77.31           H  
ATOM   4159  CD  ARG A 264      23.739 -16.388   4.269  1.00 77.31           C  
ATOM   4160  HD2 ARG A 264      23.239 -17.168   4.844  1.00 77.31           H  
ATOM   4161  HD3 ARG A 264      24.257 -15.716   4.953  1.00 77.31           H  
ATOM   4162  NE  ARG A 264      24.709 -16.991   3.340  1.00 77.31           N  
ATOM   4163  HE  ARG A 264      24.582 -16.778   2.361  1.00 77.31           H  
ATOM   4164  NH1 ARG A 264      25.997 -18.039   4.919  1.00 77.31           N  
ATOM   4165 HH11 ARG A 264      25.378 -17.677   5.630  1.00 77.31           H  
ATOM   4166 HH12 ARG A 264      26.810 -18.585   5.169  1.00 77.31           H  
ATOM   4167  NH2 ARG A 264      26.549 -18.194   2.759  1.00 77.31           N  
ATOM   4168 HH21 ARG A 264      26.391 -17.946   1.792  1.00 77.31           H  
ATOM   4169 HH22 ARG A 264      27.337 -18.773   3.012  1.00 77.31           H  
ATOM   4170  CZ  ARG A 264      25.744 -17.737   3.675  1.00 77.31           C  
ATOM   4171  N   HIS A 265      18.410 -14.159   4.652  1.00 78.69           N  
ATOM   4172  H   HIS A 265      18.289 -14.985   4.084  1.00 78.69           H  
ATOM   4173  CA  HIS A 265      17.394 -13.881   5.647  1.00 78.69           C  
ATOM   4174  HA  HIS A 265      17.337 -12.805   5.810  1.00 78.69           H  
ATOM   4175  C   HIS A 265      17.784 -14.536   6.975  1.00 78.69           C  
ATOM   4176  CB  HIS A 265      16.036 -14.348   5.115  1.00 78.69           C  
ATOM   4177  HB2 HIS A 265      15.784 -13.717   4.262  1.00 78.69           H  
ATOM   4178  HB3 HIS A 265      15.275 -14.200   5.881  1.00 78.69           H  
ATOM   4179  O   HIS A 265      18.375 -15.615   7.004  1.00 78.69           O  
ATOM   4180  CG  HIS A 265      16.016 -15.783   4.651  1.00 78.69           C  
ATOM   4181  CD2 HIS A 265      15.802 -16.893   5.423  1.00 78.69           C  
ATOM   4182  HD2 HIS A 265      15.606 -16.906   6.484  1.00 78.69           H  
ATOM   4183  ND1 HIS A 265      16.273 -16.222   3.369  1.00 78.69           N  
ATOM   4184  HD1 HIS A 265      16.486 -15.643   2.569  1.00 78.69           H  
ATOM   4185  CE1 HIS A 265      16.202 -17.564   3.368  1.00 78.69           C  
ATOM   4186  HE1 HIS A 265      16.354 -18.199   2.508  1.00 78.69           H  
ATOM   4187  NE2 HIS A 265      15.923 -18.015   4.596  1.00 78.69           N  
ATOM   4188  N   SER A 266      17.434 -13.880   8.074  1.00 79.19           N  
ATOM   4189  H   SER A 266      16.941 -13.004   7.976  1.00 79.19           H  
ATOM   4190  CA  SER A 266      17.538 -14.445   9.418  1.00 79.19           C  
ATOM   4191  HA  SER A 266      18.502 -14.940   9.534  1.00 79.19           H  
ATOM   4192  C   SER A 266      16.436 -15.473   9.664  1.00 79.19           C  
ATOM   4193  CB  SER A 266      17.425 -13.335  10.467  1.00 79.19           C  
ATOM   4194  HB2 SER A 266      17.576 -13.764  11.457  1.00 79.19           H  
ATOM   4195  HB3 SER A 266      16.431 -12.889  10.423  1.00 79.19           H  
ATOM   4196  O   SER A 266      16.671 -16.458  10.357  1.00 79.19           O  
ATOM   4197  OG  SER A 266      18.395 -12.332  10.235  1.00 79.19           O  
ATOM   4198  HG  SER A 266      18.373 -11.700  10.958  1.00 79.19           H  
ATOM   4199  N   LYS A 267      15.239 -15.227   9.112  1.00 84.69           N  
ATOM   4200  H   LYS A 267      15.148 -14.392   8.552  1.00 84.69           H  
ATOM   4201  CA  LYS A 267      14.052 -16.086   9.222  1.00 84.69           C  
ATOM   4202  HA  LYS A 267      14.351 -17.117   9.412  1.00 84.69           H  
ATOM   4203  C   LYS A 267      13.247 -16.062   7.928  1.00 84.69           C  
ATOM   4204  CB  LYS A 267      13.166 -15.629  10.389  1.00 84.69           C  
ATOM   4205  HB2 LYS A 267      12.253 -16.225  10.390  1.00 84.69           H  
ATOM   4206  HB3 LYS A 267      12.843 -14.599  10.235  1.00 84.69           H  
ATOM   4207  O   LYS A 267      13.189 -15.020   7.268  1.00 84.69           O  
ATOM   4208  CG  LYS A 267      13.860 -15.741  11.752  1.00 84.69           C  
ATOM   4209  HG2 LYS A 267      14.185 -16.770  11.903  1.00 84.69           H  
ATOM   4210  HG3 LYS A 267      14.731 -15.086  11.790  1.00 84.69           H  
ATOM   4211  CD  LYS A 267      12.901 -15.323  12.866  1.00 84.69           C  
ATOM   4212  HD2 LYS A 267      12.737 -14.246  12.836  1.00 84.69           H  
ATOM   4213  HD3 LYS A 267      11.933 -15.800  12.707  1.00 84.69           H  
ATOM   4214  CE  LYS A 267      13.484 -15.705  14.226  1.00 84.69           C  
ATOM   4215  HE2 LYS A 267      13.736 -14.800  14.779  1.00 84.69           H  
ATOM   4216  HE3 LYS A 267      14.388 -16.292  14.065  1.00 84.69           H  
ATOM   4217  NZ  LYS A 267      12.498 -16.514  14.960  1.00 84.69           N  
ATOM   4218  HZ1 LYS A 267      11.611 -16.035  15.013  1.00 84.69           H  
ATOM   4219  HZ2 LYS A 267      12.820 -16.802  15.873  1.00 84.69           H  
ATOM   4220  HZ3 LYS A 267      12.330 -17.333  14.392  1.00 84.69           H  
ATOM   4221  N   LEU A 268      12.619 -17.184   7.589  1.00 85.62           N  
ATOM   4222  H   LEU A 268      12.638 -17.950   8.247  1.00 85.62           H  
ATOM   4223  CA  LEU A 268      11.746 -17.330   6.422  1.00 85.62           C  
ATOM   4224  HA  LEU A 268      11.629 -16.366   5.928  1.00 85.62           H  
ATOM   4225  C   LEU A 268      10.374 -17.802   6.890  1.00 85.62           C  
ATOM   4226  CB  LEU A 268      12.364 -18.321   5.417  1.00 85.62           C  
ATOM   4227  HB2 LEU A 268      13.339 -17.944   5.108  1.00 85.62           H  
ATOM   4228  HB3 LEU A 268      12.516 -19.272   5.927  1.00 85.62           H  
ATOM   4229  O   LEU A 268      10.257 -18.859   7.497  1.00 85.62           O  
ATOM   4230  CG  LEU A 268      11.516 -18.575   4.152  1.00 85.62           C  
ATOM   4231  HG  LEU A 268      10.502 -18.859   4.431  1.00 85.62           H  
ATOM   4232  CD1 LEU A 268      11.459 -17.346   3.241  1.00 85.62           C  
ATOM   4233 HD11 LEU A 268      10.885 -17.597   2.349  1.00 85.62           H  
ATOM   4234 HD12 LEU A 268      10.954 -16.526   3.753  1.00 85.62           H  
ATOM   4235 HD13 LEU A 268      12.469 -17.052   2.955  1.00 85.62           H  
ATOM   4236  CD2 LEU A 268      12.129 -19.716   3.342  1.00 85.62           C  
ATOM   4237 HD21 LEU A 268      13.146 -19.468   3.038  1.00 85.62           H  
ATOM   4238 HD22 LEU A 268      12.141 -20.622   3.947  1.00 85.62           H  
ATOM   4239 HD23 LEU A 268      11.512 -19.912   2.465  1.00 85.62           H  
ATOM   4240  N   PHE A 269       9.347 -17.025   6.575  1.00 87.12           N  
ATOM   4241  H   PHE A 269       9.519 -16.188   6.035  1.00 87.12           H  
ATOM   4242  CA  PHE A 269       7.961 -17.370   6.840  1.00 87.12           C  
ATOM   4243  HA  PHE A 269       7.914 -18.251   7.481  1.00 87.12           H  
ATOM   4244  C   PHE A 269       7.306 -17.702   5.505  1.00 87.12           C  
ATOM   4245  CB  PHE A 269       7.231 -16.234   7.563  1.00 87.12           C  
ATOM   4246  HB2 PHE A 269       7.106 -15.404   6.867  1.00 87.12           H  
ATOM   4247  HB3 PHE A 269       6.227 -16.582   7.805  1.00 87.12           H  
ATOM   4248  O   PHE A 269       7.217 -16.860   4.608  1.00 87.12           O  
ATOM   4249  CG  PHE A 269       7.888 -15.699   8.821  1.00 87.12           C  
ATOM   4250  CD1 PHE A 269       7.320 -15.987  10.072  1.00 87.12           C  
ATOM   4251  HD1 PHE A 269       6.424 -16.587  10.127  1.00 87.12           H  
ATOM   4252  CD2 PHE A 269       9.048 -14.904   8.754  1.00 87.12           C  
ATOM   4253  HD2 PHE A 269       9.483 -14.657   7.797  1.00 87.12           H  
ATOM   4254  CE1 PHE A 269       7.925 -15.529  11.253  1.00 87.12           C  
ATOM   4255  HE1 PHE A 269       7.492 -15.783  12.209  1.00 87.12           H  
ATOM   4256  CE2 PHE A 269       9.663 -14.459   9.936  1.00 87.12           C  
ATOM   4257  HE2 PHE A 269      10.582 -13.894   9.880  1.00 87.12           H  
ATOM   4258  CZ  PHE A 269       9.106 -14.770  11.186  1.00 87.12           C  
ATOM   4259  HZ  PHE A 269       9.592 -14.441  12.093  1.00 87.12           H  
ATOM   4260  N   GLU A 270       6.883 -18.948   5.371  1.00 88.25           N  
ATOM   4261  H   GLU A 270       6.999 -19.590   6.142  1.00 88.25           H  
ATOM   4262  CA  GLU A 270       6.237 -19.480   4.181  1.00 88.25           C  
ATOM   4263  HA  GLU A 270       5.678 -18.689   3.682  1.00 88.25           H  
ATOM   4264  C   GLU A 270       5.260 -20.562   4.630  1.00 88.25           C  
ATOM   4265  CB  GLU A 270       7.304 -20.006   3.207  1.00 88.25           C  
ATOM   4266  HB2 GLU A 270       7.957 -19.172   2.950  1.00 88.25           H  
ATOM   4267  HB3 GLU A 270       7.900 -20.770   3.705  1.00 88.25           H  
ATOM   4268  O   GLU A 270       5.556 -21.357   5.523  1.00 88.25           O  
ATOM   4269  CG  GLU A 270       6.718 -20.591   1.911  1.00 88.25           C  
ATOM   4270  HG2 GLU A 270       6.188 -21.513   2.150  1.00 88.25           H  
ATOM   4271  HG3 GLU A 270       5.994 -19.883   1.506  1.00 88.25           H  
ATOM   4272  CD  GLU A 270       7.795 -20.888   0.848  1.00 88.25           C  
ATOM   4273  OE1 GLU A 270       7.412 -21.181  -0.305  1.00 88.25           O  
ATOM   4274  OE2 GLU A 270       9.005 -20.791   1.166  1.00 88.25           O  
ATOM   4275  N   GLU A 271       4.070 -20.563   4.039  1.00 83.75           N  
ATOM   4276  H   GLU A 271       3.927 -19.966   3.237  1.00 83.75           H  
ATOM   4277  CA  GLU A 271       3.106 -21.635   4.241  1.00 83.75           C  
ATOM   4278  HA  GLU A 271       3.318 -22.126   5.191  1.00 83.75           H  
ATOM   4279  C   GLU A 271       3.251 -22.628   3.084  1.00 83.75           C  
ATOM   4280  CB  GLU A 271       1.693 -21.057   4.351  1.00 83.75           C  
ATOM   4281  HB2 GLU A 271       1.416 -20.586   3.408  1.00 83.75           H  
ATOM   4282  HB3 GLU A 271       1.696 -20.295   5.131  1.00 83.75           H  
ATOM   4283  O   GLU A 271       3.229 -22.198   1.929  1.00 83.75           O  
ATOM   4284  CG  GLU A 271       0.656 -22.127   4.725  1.00 83.75           C  
ATOM   4285  HG2 GLU A 271       1.011 -22.661   5.606  1.00 83.75           H  
ATOM   4286  HG3 GLU A 271       0.561 -22.840   3.906  1.00 83.75           H  
ATOM   4287  CD  GLU A 271      -0.720 -21.516   5.029  1.00 83.75           C  
ATOM   4288  OE1 GLU A 271      -1.491 -22.156   5.778  1.00 83.75           O  
ATOM   4289  OE2 GLU A 271      -0.999 -20.384   4.556  1.00 83.75           O  
ATOM   4290  N   PRO A 272       3.391 -23.937   3.352  1.00 79.25           N  
ATOM   4291  CA  PRO A 272       3.463 -24.932   2.293  1.00 79.25           C  
ATOM   4292  HA  PRO A 272       4.370 -24.760   1.713  1.00 79.25           H  
ATOM   4293  C   PRO A 272       2.236 -24.841   1.382  1.00 79.25           C  
ATOM   4294  CB  PRO A 272       3.550 -26.290   2.999  1.00 79.25           C  
ATOM   4295  HB2 PRO A 272       2.559 -26.734   3.096  1.00 79.25           H  
ATOM   4296  HB3 PRO A 272       4.217 -26.972   2.472  1.00 79.25           H  
ATOM   4297  O   PRO A 272       1.101 -24.938   1.855  1.00 79.25           O  
ATOM   4298  CG  PRO A 272       4.078 -25.949   4.392  1.00 79.25           C  
ATOM   4299  HG2 PRO A 272       5.166 -25.903   4.365  1.00 79.25           H  
ATOM   4300  HG3 PRO A 272       3.743 -26.667   5.140  1.00 79.25           H  
ATOM   4301  CD  PRO A 272       3.522 -24.556   4.660  1.00 79.25           C  
ATOM   4302  HD2 PRO A 272       4.214 -24.008   5.299  1.00 79.25           H  
ATOM   4303  HD3 PRO A 272       2.540 -24.627   5.127  1.00 79.25           H  
ATOM   4304  N   GLU A 273       2.453 -24.672   0.078  1.00 77.38           N  
ATOM   4305  H   GLU A 273       3.389 -24.480  -0.250  1.00 77.38           H  
ATOM   4306  CA  GLU A 273       1.353 -24.691  -0.883  1.00 77.38           C  
ATOM   4307  HA  GLU A 273       0.618 -23.943  -0.585  1.00 77.38           H  
ATOM   4308  C   GLU A 273       0.674 -26.061  -0.899  1.00 77.38           C  
ATOM   4309  CB  GLU A 273       1.817 -24.379  -2.310  1.00 77.38           C  
ATOM   4310  HB2 GLU A 273       0.996 -24.631  -2.981  1.00 77.38           H  
ATOM   4311  HB3 GLU A 273       2.666 -25.016  -2.560  1.00 77.38           H  
ATOM   4312  O   GLU A 273       1.331 -27.097  -1.009  1.00 77.38           O  
ATOM   4313  CG  GLU A 273       2.183 -22.913  -2.556  1.00 77.38           C  
ATOM   4314  HG2 GLU A 273       3.106 -22.680  -2.024  1.00 77.38           H  
ATOM   4315  HG3 GLU A 273       1.384 -22.285  -2.161  1.00 77.38           H  
ATOM   4316  CD  GLU A 273       2.359 -22.627  -4.060  1.00 77.38           C  
ATOM   4317  OE1 GLU A 273       2.206 -21.446  -4.436  1.00 77.38           O  
ATOM   4318  OE2 GLU A 273       2.580 -23.592  -4.853  1.00 77.38           O  
ATOM   4319  N   ASP A 274      -0.657 -26.059  -0.877  1.00 77.38           N  
ATOM   4320  H   ASP A 274      -1.139 -25.180  -0.751  1.00 77.38           H  
ATOM   4321  CA  ASP A 274      -1.441 -27.247  -1.181  1.00 77.38           C  
ATOM   4322  HA  ASP A 274      -0.953 -28.113  -0.733  1.00 77.38           H  
ATOM   4323  C   ASP A 274      -1.539 -27.411  -2.711  1.00 77.38           C  
ATOM   4324  CB  ASP A 274      -2.812 -27.144  -0.514  1.00 77.38           C  
ATOM   4325  HB2 ASP A 274      -3.358 -26.303  -0.941  1.00 77.38           H  
ATOM   4326  HB3 ASP A 274      -2.667 -26.946   0.548  1.00 77.38           H  
ATOM   4327  O   ASP A 274      -2.190 -26.588  -3.371  1.00 77.38           O  
ATOM   4328  CG  ASP A 274      -3.647 -28.419  -0.658  1.00 77.38           C  
ATOM   4329  OD1 ASP A 274      -3.346 -29.270  -1.531  1.00 77.38           O  
ATOM   4330  OD2 ASP A 274      -4.659 -28.506   0.063  1.00 77.38           O  
ATOM   4331  N   PRO A 275      -0.944 -28.465  -3.304  1.00 76.75           N  
ATOM   4332  CA  PRO A 275      -0.976 -28.682  -4.747  1.00 76.75           C  
ATOM   4333  HA  PRO A 275      -0.484 -27.843  -5.239  1.00 76.75           H  
ATOM   4334  C   PRO A 275      -2.398 -28.828  -5.297  1.00 76.75           C  
ATOM   4335  CB  PRO A 275      -0.175 -29.966  -4.994  1.00 76.75           C  
ATOM   4336  HB2 PRO A 275      -0.847 -30.821  -5.066  1.00 76.75           H  
ATOM   4337  HB3 PRO A 275       0.433 -29.888  -5.896  1.00 76.75           H  
ATOM   4338  O   PRO A 275      -2.632 -28.501  -6.459  1.00 76.75           O  
ATOM   4339  CG  PRO A 275       0.688 -30.118  -3.746  1.00 76.75           C  
ATOM   4340  HG2 PRO A 275       0.934 -31.160  -3.544  1.00 76.75           H  
ATOM   4341  HG3 PRO A 275       1.594 -29.520  -3.851  1.00 76.75           H  
ATOM   4342  CD  PRO A 275      -0.187 -29.522  -2.654  1.00 76.75           C  
ATOM   4343  HD2 PRO A 275       0.449 -29.159  -1.847  1.00 76.75           H  
ATOM   4344  HD3 PRO A 275      -0.876 -30.276  -2.274  1.00 76.75           H  
ATOM   4345  N   SER A 276      -3.350 -29.288  -4.477  1.00 74.50           N  
ATOM   4346  H   SER A 276      -3.123 -29.444  -3.505  1.00 74.50           H  
ATOM   4347  CA  SER A 276      -4.751 -29.451  -4.885  1.00 74.50           C  
ATOM   4348  HA  SER A 276      -4.772 -30.005  -5.823  1.00 74.50           H  
ATOM   4349  C   SER A 276      -5.461 -28.118  -5.136  1.00 74.50           C  
ATOM   4350  CB  SER A 276      -5.513 -30.270  -3.839  1.00 74.50           C  
ATOM   4351  HB2 SER A 276      -6.482 -30.544  -4.257  1.00 74.50           H  
ATOM   4352  HB3 SER A 276      -4.963 -31.183  -3.614  1.00 74.50           H  
ATOM   4353  O   SER A 276      -6.446 -28.068  -5.868  1.00 74.50           O  
ATOM   4354  OG  SER A 276      -5.730 -29.542  -2.651  1.00 74.50           O  
ATOM   4355  HG  SER A 276      -4.925 -29.512  -2.129  1.00 74.50           H  
ATOM   4356  N   ASN A 277      -4.930 -27.025  -4.581  1.00 74.12           N  
ATOM   4357  H   ASN A 277      -4.101 -27.142  -4.017  1.00 74.12           H  
ATOM   4358  CA  ASN A 277      -5.462 -25.674  -4.735  1.00 74.12           C  
ATOM   4359  HA  ASN A 277      -6.513 -25.744  -5.017  1.00 74.12           H  
ATOM   4360  C   ASN A 277      -4.789 -24.882  -5.865  1.00 74.12           C  
ATOM   4361  CB  ASN A 277      -5.373 -24.966  -3.374  1.00 74.12           C  
ATOM   4362  HB2 ASN A 277      -4.372 -25.090  -2.961  1.00 74.12           H  
ATOM   4363  HB3 ASN A 277      -5.555 -23.899  -3.497  1.00 74.12           H  
ATOM   4364  O   ASN A 277      -5.045 -23.680  -6.004  1.00 74.12           O  
ATOM   4365  CG  ASN A 277      -6.411 -25.489  -2.401  1.00 74.12           C  
ATOM   4366  ND2 ASN A 277      -6.055 -25.694  -1.158  1.00 74.12           N  
ATOM   4367 HD21 ASN A 277      -6.683 -26.284  -0.632  1.00 74.12           H  
ATOM   4368 HD22 ASN A 277      -5.073 -25.725  -0.924  1.00 74.12           H  
ATOM   4369  OD1 ASN A 277      -7.576 -25.634  -2.724  1.00 74.12           O  
ATOM   4370  N   ARG A 278      -3.929 -25.520  -6.671  1.00 78.69           N  
ATOM   4371  H   ARG A 278      -3.778 -26.509  -6.534  1.00 78.69           H  
ATOM   4372  CA  ARG A 278      -3.274 -24.851  -7.796  1.00 78.69           C  
ATOM   4373  HA  ARG A 278      -2.900 -23.896  -7.427  1.00 78.69           H  
ATOM   4374  C   ARG A 278      -4.273 -24.524  -8.902  1.00 78.69           C  
ATOM   4375  CB  ARG A 278      -2.065 -25.641  -8.307  1.00 78.69           C  
ATOM   4376  HB2 ARG A 278      -2.312 -26.699  -8.395  1.00 78.69           H  
ATOM   4377  HB3 ARG A 278      -1.790 -25.265  -9.292  1.00 78.69           H  
ATOM   4378  O   ARG A 278      -5.036 -25.364  -9.365  1.00 78.69           O  
ATOM   4379  CG  ARG A 278      -0.877 -25.436  -7.360  1.00 78.69           C  
ATOM   4380  HG2 ARG A 278      -0.674 -24.369  -7.269  1.00 78.69           H  
ATOM   4381  HG3 ARG A 278      -1.114 -25.834  -6.373  1.00 78.69           H  
ATOM   4382  CD  ARG A 278       0.375 -26.124  -7.900  1.00 78.69           C  
ATOM   4383  HD2 ARG A 278       0.536 -25.807  -8.930  1.00 78.69           H  
ATOM   4384  HD3 ARG A 278       0.223 -27.203  -7.874  1.00 78.69           H  
ATOM   4385  NE  ARG A 278       1.545 -25.755  -7.090  1.00 78.69           N  
ATOM   4386  HE  ARG A 278       1.423 -25.068  -6.360  1.00 78.69           H  
ATOM   4387  NH1 ARG A 278       3.130 -26.988  -8.205  1.00 78.69           N  
ATOM   4388 HH11 ARG A 278       4.102 -27.230  -8.331  1.00 78.69           H  
ATOM   4389 HH12 ARG A 278       2.416 -27.305  -8.845  1.00 78.69           H  
ATOM   4390  NH2 ARG A 278       3.690 -25.659  -6.468  1.00 78.69           N  
ATOM   4391 HH21 ARG A 278       4.674 -25.868  -6.559  1.00 78.69           H  
ATOM   4392 HH22 ARG A 278       3.402 -24.934  -5.826  1.00 78.69           H  
ATOM   4393  CZ  ARG A 278       2.786 -26.146  -7.263  1.00 78.69           C  
ATOM   4394  N   SER A 279      -4.242 -23.271  -9.327  1.00 80.88           N  
ATOM   4395  H   SER A 279      -3.562 -22.658  -8.900  1.00 80.88           H  
ATOM   4396  CA  SER A 279      -5.074 -22.684 -10.371  1.00 80.88           C  
ATOM   4397  HA  SER A 279      -5.488 -23.469 -11.004  1.00 80.88           H  
ATOM   4398  C   SER A 279      -4.211 -21.763 -11.234  1.00 80.88           C  
ATOM   4399  CB  SER A 279      -6.223 -21.916  -9.705  1.00 80.88           C  
ATOM   4400  HB2 SER A 279      -6.831 -22.617  -9.133  1.00 80.88           H  
ATOM   4401  HB3 SER A 279      -5.809 -21.176  -9.021  1.00 80.88           H  
ATOM   4402  O   SER A 279      -3.113 -21.377 -10.831  1.00 80.88           O  
ATOM   4403  OG  SER A 279      -7.039 -21.258 -10.659  1.00 80.88           O  
ATOM   4404  HG  SER A 279      -7.945 -21.546 -10.526  1.00 80.88           H  
ATOM   4405  N   PHE A 280      -4.733 -21.346 -12.390  1.00 87.69           N  
ATOM   4406  H   PHE A 280      -5.652 -21.684 -12.638  1.00 87.69           H  
ATOM   4407  CA  PHE A 280      -4.095 -20.379 -13.291  1.00 87.69           C  
ATOM   4408  HA  PHE A 280      -3.242 -20.847 -13.783  1.00 87.69           H  
ATOM   4409  C   PHE A 280      -3.596 -19.117 -12.577  1.00 87.69           C  
ATOM   4410  CB  PHE A 280      -5.117 -19.943 -14.349  1.00 87.69           C  
ATOM   4411  HB2 PHE A 280      -5.944 -19.434 -13.854  1.00 87.69           H  
ATOM   4412  HB3 PHE A 280      -4.643 -19.215 -15.007  1.00 87.69           H  
ATOM   4413  O   PHE A 280      -2.628 -18.499 -13.012  1.00 87.69           O  
ATOM   4414  CG  PHE A 280      -5.675 -21.057 -15.211  1.00 87.69           C  
ATOM   4415  CD1 PHE A 280      -4.906 -21.572 -16.269  1.00 87.69           C  
ATOM   4416  HD1 PHE A 280      -3.901 -21.208 -16.424  1.00 87.69           H  
ATOM   4417  CD2 PHE A 280      -6.980 -21.540 -14.995  1.00 87.69           C  
ATOM   4418  HD2 PHE A 280      -7.588 -21.134 -14.201  1.00 87.69           H  
ATOM   4419  CE1 PHE A 280      -5.450 -22.556 -17.117  1.00 87.69           C  
ATOM   4420  HE1 PHE A 280      -4.872 -22.960 -17.936  1.00 87.69           H  
ATOM   4421  CE2 PHE A 280      -7.512 -22.536 -15.833  1.00 87.69           C  
ATOM   4422  HE2 PHE A 280      -8.520 -22.892 -15.676  1.00 87.69           H  
ATOM   4423  CZ  PHE A 280      -6.747 -23.044 -16.894  1.00 87.69           C  
ATOM   4424  HZ  PHE A 280      -7.163 -23.803 -17.540  1.00 87.69           H  
ATOM   4425  N   PHE A 281      -4.272 -18.722 -11.494  1.00 93.31           N  
ATOM   4426  H   PHE A 281      -5.058 -19.289 -11.210  1.00 93.31           H  
ATOM   4427  CA  PHE A 281      -4.021 -17.476 -10.774  1.00 93.31           C  
ATOM   4428  HA  PHE A 281      -3.349 -16.860 -11.370  1.00 93.31           H  
ATOM   4429  C   PHE A 281      -3.325 -17.665  -9.424  1.00 93.31           C  
ATOM   4430  CB  PHE A 281      -5.337 -16.699 -10.624  1.00 93.31           C  
ATOM   4431  HB2 PHE A 281      -5.110 -15.688 -10.286  1.00 93.31           H  
ATOM   4432  HB3 PHE A 281      -5.940 -17.177  -9.852  1.00 93.31           H  
ATOM   4433  O   PHE A 281      -3.220 -16.685  -8.691  1.00 93.31           O  
ATOM   4434  CG  PHE A 281      -6.140 -16.609 -11.904  1.00 93.31           C  
ATOM   4435  CD1 PHE A 281      -5.636 -15.899 -13.009  1.00 93.31           C  
ATOM   4436  HD1 PHE A 281      -4.686 -15.392 -12.939  1.00 93.31           H  
ATOM   4437  CD2 PHE A 281      -7.354 -17.308 -12.015  1.00 93.31           C  
ATOM   4438  HD2 PHE A 281      -7.727 -17.890 -11.186  1.00 93.31           H  
ATOM   4439  CE1 PHE A 281      -6.349 -15.883 -14.220  1.00 93.31           C  
ATOM   4440  HE1 PHE A 281      -5.947 -15.365 -15.078  1.00 93.31           H  
ATOM   4441  CE2 PHE A 281      -8.070 -17.277 -13.220  1.00 93.31           C  
ATOM   4442  HE2 PHE A 281      -8.989 -17.838 -13.303  1.00 93.31           H  
ATOM   4443  CZ  PHE A 281      -7.575 -16.561 -14.323  1.00 93.31           C  
ATOM   4444  HZ  PHE A 281      -8.121 -16.560 -15.254  1.00 93.31           H  
ATOM   4445  N   SER A 282      -2.859 -18.876  -9.083  1.00 91.75           N  
ATOM   4446  H   SER A 282      -2.948 -19.642  -9.735  1.00 91.75           H  
ATOM   4447  CA  SER A 282      -2.250 -19.166  -7.772  1.00 91.75           C  
ATOM   4448  HA  SER A 282      -3.017 -19.078  -7.003  1.00 91.75           H  
ATOM   4449  C   SER A 282      -1.135 -18.185  -7.409  1.00 91.75           C  
ATOM   4450  CB  SER A 282      -1.724 -20.599  -7.714  1.00 91.75           C  
ATOM   4451  HB2 SER A 282      -1.076 -20.723  -6.847  1.00 91.75           H  
ATOM   4452  HB3 SER A 282      -1.159 -20.828  -8.618  1.00 91.75           H  
ATOM   4453  O   SER A 282      -1.150 -17.644  -6.311  1.00 91.75           O  
ATOM   4454  OG  SER A 282      -2.831 -21.471  -7.594  1.00 91.75           O  
ATOM   4455  HG  SER A 282      -3.045 -21.551  -6.662  1.00 91.75           H  
ATOM   4456  N   GLU A 283      -0.252 -17.865  -8.356  1.00 91.50           N  
ATOM   4457  H   GLU A 283      -0.271 -18.372  -9.229  1.00 91.50           H  
ATOM   4458  CA  GLU A 283       0.858 -16.926  -8.137  1.00 91.50           C  
ATOM   4459  HA  GLU A 283       1.374 -17.189  -7.213  1.00 91.50           H  
ATOM   4460  C   GLU A 283       0.408 -15.461  -7.984  1.00 91.50           C  
ATOM   4461  CB  GLU A 283       1.862 -17.053  -9.294  1.00 91.50           C  
ATOM   4462  HB2 GLU A 283       2.681 -16.360  -9.102  1.00 91.50           H  
ATOM   4463  HB3 GLU A 283       1.383 -16.769 -10.231  1.00 91.50           H  
ATOM   4464  O   GLU A 283       1.101 -14.647  -7.381  1.00 91.50           O  
ATOM   4465  CG  GLU A 283       2.417 -18.485  -9.420  1.00 91.50           C  
ATOM   4466  HG2 GLU A 283       2.703 -18.841  -8.431  1.00 91.50           H  
ATOM   4467  HG3 GLU A 283       1.629 -19.138  -9.797  1.00 91.50           H  
ATOM   4468  CD  GLU A 283       3.639 -18.566 -10.339  1.00 91.50           C  
ATOM   4469  OE1 GLU A 283       3.653 -19.406 -11.264  1.00 91.50           O  
ATOM   4470  OE2 GLU A 283       4.578 -17.782 -10.116  1.00 91.50           O  
ATOM   4471  N   ILE A 284      -0.764 -15.091  -8.513  1.00 95.31           N  
ATOM   4472  H   ILE A 284      -1.356 -15.811  -8.902  1.00 95.31           H  
ATOM   4473  CA  ILE A 284      -1.321 -13.748  -8.297  1.00 95.31           C  
ATOM   4474  HA  ILE A 284      -0.507 -13.023  -8.319  1.00 95.31           H  
ATOM   4475  C   ILE A 284      -1.940 -13.662  -6.906  1.00 95.31           C  
ATOM   4476  CB  ILE A 284      -2.334 -13.351  -9.394  1.00 95.31           C  
ATOM   4477  HB  ILE A 284      -3.127 -14.098  -9.441  1.00 95.31           H  
ATOM   4478  O   ILE A 284      -1.699 -12.691  -6.194  1.00 95.31           O  
ATOM   4479  CG1 ILE A 284      -1.618 -13.290 -10.760  1.00 95.31           C  
ATOM   4480 HG12 ILE A 284      -0.795 -12.579 -10.688  1.00 95.31           H  
ATOM   4481 HG13 ILE A 284      -1.197 -14.268 -10.994  1.00 95.31           H  
ATOM   4482  CG2 ILE A 284      -2.971 -11.986  -9.059  1.00 95.31           C  
ATOM   4483 HG21 ILE A 284      -3.490 -12.016  -8.101  1.00 95.31           H  
ATOM   4484 HG22 ILE A 284      -3.727 -11.713  -9.796  1.00 95.31           H  
ATOM   4485 HG23 ILE A 284      -2.208 -11.208  -9.017  1.00 95.31           H  
ATOM   4486  CD1 ILE A 284      -2.515 -12.878 -11.934  1.00 95.31           C  
ATOM   4487 HD11 ILE A 284      -2.951 -11.892 -11.774  1.00 95.31           H  
ATOM   4488 HD12 ILE A 284      -1.904 -12.814 -12.834  1.00 95.31           H  
ATOM   4489 HD13 ILE A 284      -3.311 -13.610 -12.067  1.00 95.31           H  
ATOM   4490  N   ILE A 285      -2.736 -14.664  -6.522  1.00 95.38           N  
ATOM   4491  H   ILE A 285      -2.854 -15.453  -7.141  1.00 95.38           H  
ATOM   4492  CA  ILE A 285      -3.469 -14.637  -5.252  1.00 95.38           C  
ATOM   4493  HA  ILE A 285      -3.877 -13.633  -5.140  1.00 95.38           H  
ATOM   4494  C   ILE A 285      -2.560 -14.848  -4.040  1.00 95.38           C  
ATOM   4495  CB  ILE A 285      -4.659 -15.623  -5.240  1.00 95.38           C  
ATOM   4496  HB  ILE A 285      -5.163 -15.515  -4.280  1.00 95.38           H  
ATOM   4497  O   ILE A 285      -2.903 -14.361  -2.967  1.00 95.38           O  
ATOM   4498  CG1 ILE A 285      -4.186 -17.085  -5.364  1.00 95.38           C  
ATOM   4499 HG12 ILE A 285      -3.473 -17.306  -4.569  1.00 95.38           H  
ATOM   4500 HG13 ILE A 285      -3.677 -17.194  -6.321  1.00 95.38           H  
ATOM   4501  CG2 ILE A 285      -5.671 -15.244  -6.339  1.00 95.38           C  
ATOM   4502 HG21 ILE A 285      -6.590 -15.818  -6.218  1.00 95.38           H  
ATOM   4503 HG22 ILE A 285      -5.916 -14.185  -6.262  1.00 95.38           H  
ATOM   4504 HG23 ILE A 285      -5.252 -15.437  -7.326  1.00 95.38           H  
ATOM   4505  CD1 ILE A 285      -5.285 -18.147  -5.292  1.00 95.38           C  
ATOM   4506 HD11 ILE A 285      -5.966 -18.050  -6.138  1.00 95.38           H  
ATOM   4507 HD12 ILE A 285      -4.829 -19.137  -5.324  1.00 95.38           H  
ATOM   4508 HD13 ILE A 285      -5.836 -18.044  -4.358  1.00 95.38           H  
ATOM   4509  N   SER A 286      -1.427 -15.546  -4.202  1.00 93.69           N  
ATOM   4510  H   SER A 286      -1.226 -15.968  -5.097  1.00 93.69           H  
ATOM   4511  CA  SER A 286      -0.430 -15.748  -3.142  1.00 93.69           C  
ATOM   4512  HA  SER A 286      -0.952 -15.914  -2.199  1.00 93.69           H  
ATOM   4513  C   SER A 286       0.486 -14.541  -2.936  1.00 93.69           C  
ATOM   4514  CB  SER A 286       0.420 -16.991  -3.431  1.00 93.69           C  
ATOM   4515  HB2 SER A 286      -0.231 -17.858  -3.544  1.00 93.69           H  
ATOM   4516  HB3 SER A 286       1.090 -17.165  -2.590  1.00 93.69           H  
ATOM   4517  O   SER A 286       1.088 -14.413  -1.872  1.00 93.69           O  
ATOM   4518  OG  SER A 286       1.190 -16.826  -4.604  1.00 93.69           O  
ATOM   4519  HG  SER A 286       1.784 -17.577  -4.668  1.00 93.69           H  
ATOM   4520  N   SER A 287       0.582 -13.644  -3.922  1.00 96.69           N  
ATOM   4521  H   SER A 287       0.085 -13.832  -4.781  1.00 96.69           H  
ATOM   4522  CA  SER A 287       1.392 -12.429  -3.837  1.00 96.69           C  
ATOM   4523  HA  SER A 287       2.430 -12.723  -3.680  1.00 96.69           H  
ATOM   4524  C   SER A 287       0.943 -11.557  -2.662  1.00 96.69           C  
ATOM   4525  CB  SER A 287       1.304 -11.666  -5.161  1.00 96.69           C  
ATOM   4526  HB2 SER A 287       0.276 -11.341  -5.324  1.00 96.69           H  
ATOM   4527  HB3 SER A 287       1.591 -12.340  -5.968  1.00 96.69           H  
ATOM   4528  O   SER A 287      -0.219 -11.150  -2.575  1.00 96.69           O  
ATOM   4529  OG  SER A 287       2.158 -10.533  -5.184  1.00 96.69           O  
ATOM   4530  HG  SER A 287       2.470 -10.413  -6.084  1.00 96.69           H  
ATOM   4531  N   ILE A 288       1.872 -11.258  -1.751  1.00 97.88           N  
ATOM   4532  H   ILE A 288       2.808 -11.617  -1.878  1.00 97.88           H  
ATOM   4533  CA  ILE A 288       1.594 -10.408  -0.590  1.00 97.88           C  
ATOM   4534  HA  ILE A 288       0.613 -10.670  -0.192  1.00 97.88           H  
ATOM   4535  C   ILE A 288       1.546  -8.956  -1.055  1.00 97.88           C  
ATOM   4536  CB  ILE A 288       2.634 -10.641   0.523  1.00 97.88           C  
ATOM   4537  HB  ILE A 288       3.626 -10.566   0.078  1.00 97.88           H  
ATOM   4538  O   ILE A 288       2.525  -8.437  -1.589  1.00 97.88           O  
ATOM   4539  CG1 ILE A 288       2.444 -12.050   1.121  1.00 97.88           C  
ATOM   4540 HG12 ILE A 288       2.216 -12.765   0.331  1.00 97.88           H  
ATOM   4541 HG13 ILE A 288       1.591 -12.044   1.799  1.00 97.88           H  
ATOM   4542  CG2 ILE A 288       2.503  -9.590   1.643  1.00 97.88           C  
ATOM   4543 HG21 ILE A 288       2.760  -8.600   1.266  1.00 97.88           H  
ATOM   4544 HG22 ILE A 288       3.185  -9.803   2.466  1.00 97.88           H  
ATOM   4545 HG23 ILE A 288       1.482  -9.575   2.026  1.00 97.88           H  
ATOM   4546  CD1 ILE A 288       3.680 -12.549   1.874  1.00 97.88           C  
ATOM   4547 HD11 ILE A 288       3.467 -13.528   2.302  1.00 97.88           H  
ATOM   4548 HD12 ILE A 288       3.926 -11.859   2.681  1.00 97.88           H  
ATOM   4549 HD13 ILE A 288       4.525 -12.630   1.191  1.00 97.88           H  
ATOM   4550  N   SER A 289       0.418  -8.284  -0.845  1.00 97.44           N  
ATOM   4551  H   SER A 289      -0.341  -8.751  -0.369  1.00 97.44           H  
ATOM   4552  CA  SER A 289       0.235  -6.876  -1.195  1.00 97.44           C  
ATOM   4553  HA  SER A 289       0.818  -6.661  -2.090  1.00 97.44           H  
ATOM   4554  C   SER A 289       0.723  -5.916  -0.115  1.00 97.44           C  
ATOM   4555  CB  SER A 289      -1.234  -6.601  -1.526  1.00 97.44           C  
ATOM   4556  HB2 SER A 289      -1.497  -7.168  -2.419  1.00 97.44           H  
ATOM   4557  HB3 SER A 289      -1.366  -5.540  -1.736  1.00 97.44           H  
ATOM   4558  O   SER A 289       1.088  -4.789  -0.446  1.00 97.44           O  
ATOM   4559  OG  SER A 289      -2.108  -6.981  -0.483  1.00 97.44           O  
ATOM   4560  HG  SER A 289      -2.370  -6.210   0.026  1.00 97.44           H  
ATOM   4561  N   ASP A 290       0.723  -6.341   1.150  1.00 98.12           N  
ATOM   4562  H   ASP A 290       0.399  -7.278   1.342  1.00 98.12           H  
ATOM   4563  CA  ASP A 290       1.128  -5.514   2.286  1.00 98.12           C  
ATOM   4564  HA  ASP A 290       1.938  -4.859   1.966  1.00 98.12           H  
ATOM   4565  C   ASP A 290       1.639  -6.376   3.449  1.00 98.12           C  
ATOM   4566  CB  ASP A 290      -0.064  -4.644   2.714  1.00 98.12           C  
ATOM   4567  HB2 ASP A 290      -0.533  -4.225   1.823  1.00 98.12           H  
ATOM   4568  HB3 ASP A 290      -0.803  -5.272   3.211  1.00 98.12           H  
ATOM   4569  O   ASP A 290       1.147  -7.486   3.685  1.00 98.12           O  
ATOM   4570  CG  ASP A 290       0.299  -3.468   3.625  1.00 98.12           C  
ATOM   4571  OD1 ASP A 290       1.465  -3.005   3.599  1.00 98.12           O  
ATOM   4572  OD2 ASP A 290      -0.636  -2.996   4.309  1.00 98.12           O  
ATOM   4573  N   VAL A 291       2.617  -5.850   4.184  1.00 98.12           N  
ATOM   4574  H   VAL A 291       2.863  -4.887   4.007  1.00 98.12           H  
ATOM   4575  CA  VAL A 291       3.198  -6.471   5.380  1.00 98.12           C  
ATOM   4576  HA  VAL A 291       2.511  -7.244   5.724  1.00 98.12           H  
ATOM   4577  C   VAL A 291       3.304  -5.424   6.478  1.00 98.12           C  
ATOM   4578  CB  VAL A 291       4.547  -7.162   5.091  1.00 98.12           C  
ATOM   4579  HB  VAL A 291       4.374  -7.907   4.314  1.00 98.12           H  
ATOM   4580  O   VAL A 291       3.794  -4.321   6.233  1.00 98.12           O  
ATOM   4581  CG1 VAL A 291       5.658  -6.222   4.601  1.00 98.12           C  
ATOM   4582 HG11 VAL A 291       6.516  -6.807   4.269  1.00 98.12           H  
ATOM   4583 HG12 VAL A 291       5.292  -5.618   3.771  1.00 98.12           H  
ATOM   4584 HG13 VAL A 291       5.972  -5.553   5.402  1.00 98.12           H  
ATOM   4585  CG2 VAL A 291       5.074  -7.896   6.330  1.00 98.12           C  
ATOM   4586 HG21 VAL A 291       5.923  -8.521   6.053  1.00 98.12           H  
ATOM   4587 HG22 VAL A 291       4.295  -8.530   6.756  1.00 98.12           H  
ATOM   4588 HG23 VAL A 291       5.394  -7.182   7.089  1.00 98.12           H  
ATOM   4589  N   LYS A 292       2.810  -5.769   7.671  1.00 97.62           N  
ATOM   4590  H   LYS A 292       2.406  -6.690   7.761  1.00 97.62           H  
ATOM   4591  CA  LYS A 292       2.734  -4.865   8.817  1.00 97.62           C  
ATOM   4592  HA  LYS A 292       3.467  -4.075   8.653  1.00 97.62           H  
ATOM   4593  C   LYS A 292       3.147  -5.514  10.124  1.00 97.62           C  
ATOM   4594  CB  LYS A 292       1.334  -4.228   8.910  1.00 97.62           C  
ATOM   4595  HB2 LYS A 292       0.583  -5.017   8.877  1.00 97.62           H  
ATOM   4596  HB3 LYS A 292       1.243  -3.721   9.870  1.00 97.62           H  
ATOM   4597  O   LYS A 292       2.470  -6.430  10.591  1.00 97.62           O  
ATOM   4598  CG  LYS A 292       1.030  -3.204   7.800  1.00 97.62           C  
ATOM   4599  HG2 LYS A 292       0.006  -2.852   7.922  1.00 97.62           H  
ATOM   4600  HG3 LYS A 292       1.124  -3.665   6.816  1.00 97.62           H  
ATOM   4601  CD  LYS A 292       1.977  -2.013   7.922  1.00 97.62           C  
ATOM   4602  HD2 LYS A 292       1.863  -1.575   8.914  1.00 97.62           H  
ATOM   4603  HD3 LYS A 292       3.002  -2.367   7.813  1.00 97.62           H  
ATOM   4604  CE  LYS A 292       1.822  -0.940   6.863  1.00 97.62           C  
ATOM   4605  HE2 LYS A 292       2.050  -1.391   5.897  1.00 97.62           H  
ATOM   4606  HE3 LYS A 292       0.798  -0.568   6.852  1.00 97.62           H  
ATOM   4607  NZ  LYS A 292       2.802   0.108   7.226  1.00 97.62           N  
ATOM   4608  HZ1 LYS A 292       3.643  -0.348   7.550  1.00 97.62           H  
ATOM   4609  HZ2 LYS A 292       2.494   0.625   8.037  1.00 97.62           H  
ATOM   4610  HZ3 LYS A 292       3.044   0.728   6.466  1.00 97.62           H  
ATOM   4611  N   PHE A 293       4.185  -5.004  10.777  1.00 97.88           N  
ATOM   4612  H   PHE A 293       4.698  -4.252  10.340  1.00 97.88           H  
ATOM   4613  CA  PHE A 293       4.452  -5.358  12.172  1.00 97.88           C  
ATOM   4614  HA  PHE A 293       4.475  -6.444  12.257  1.00 97.88           H  
ATOM   4615  C   PHE A 293       3.340  -4.849  13.094  1.00 97.88           C  
ATOM   4616  CB  PHE A 293       5.812  -4.832  12.628  1.00 97.88           C  
ATOM   4617  HB2 PHE A 293       5.873  -4.906  13.713  1.00 97.88           H  
ATOM   4618  HB3 PHE A 293       5.891  -3.777  12.366  1.00 97.88           H  
ATOM   4619  O   PHE A 293       2.749  -3.796  12.864  1.00 97.88           O  
ATOM   4620  CG  PHE A 293       6.979  -5.598  12.049  1.00 97.88           C  
ATOM   4621  CD1 PHE A 293       7.325  -6.859  12.571  1.00 97.88           C  
ATOM   4622  HD1 PHE A 293       6.745  -7.292  13.373  1.00 97.88           H  
ATOM   4623  CD2 PHE A 293       7.730  -5.042  10.999  1.00 97.88           C  
ATOM   4624  HD2 PHE A 293       7.457  -4.083  10.584  1.00 97.88           H  
ATOM   4625  CE1 PHE A 293       8.440  -7.545  12.057  1.00 97.88           C  
ATOM   4626  HE1 PHE A 293       8.729  -8.504  12.461  1.00 97.88           H  
ATOM   4627  CE2 PHE A 293       8.853  -5.723  10.503  1.00 97.88           C  
ATOM   4628  HE2 PHE A 293       9.443  -5.275   9.718  1.00 97.88           H  
ATOM   4629  CZ  PHE A 293       9.212  -6.969  11.039  1.00 97.88           C  
ATOM   4630  HZ  PHE A 293      10.093  -7.478  10.675  1.00 97.88           H  
ATOM   4631  N   SER A 294       3.059  -5.608  14.150  1.00 97.69           N  
ATOM   4632  H   SER A 294       3.579  -6.463  14.284  1.00 97.69           H  
ATOM   4633  CA  SER A 294       2.240  -5.138  15.264  1.00 97.69           C  
ATOM   4634  HA  SER A 294       1.329  -4.689  14.869  1.00 97.69           H  
ATOM   4635  C   SER A 294       2.996  -4.058  16.046  1.00 97.69           C  
ATOM   4636  CB  SER A 294       1.840  -6.340  16.125  1.00 97.69           C  
ATOM   4637  HB2 SER A 294       1.013  -6.063  16.779  1.00 97.69           H  
ATOM   4638  HB3 SER A 294       1.466  -7.115  15.456  1.00 97.69           H  
ATOM   4639  O   SER A 294       4.227  -4.052  16.052  1.00 97.69           O  
ATOM   4640  OG  SER A 294       2.905  -6.871  16.905  1.00 97.69           O  
ATOM   4641  HG  SER A 294       2.879  -6.440  17.762  1.00 97.69           H  
ATOM   4642  N   HIS A 295       2.301  -3.170  16.757  1.00 95.62           N  
ATOM   4643  H   HIS A 295       1.295  -3.249  16.800  1.00 95.62           H  
ATOM   4644  CA  HIS A 295       2.940  -2.092  17.528  1.00 95.62           C  
ATOM   4645  HA  HIS A 295       3.528  -1.473  16.851  1.00 95.62           H  
ATOM   4646  C   HIS A 295       3.886  -2.642  18.607  1.00 95.62           C  
ATOM   4647  CB  HIS A 295       1.855  -1.226  18.178  1.00 95.62           C  
ATOM   4648  HB2 HIS A 295       2.336  -0.438  18.759  1.00 95.62           H  
ATOM   4649  HB3 HIS A 295       1.270  -1.837  18.864  1.00 95.62           H  
ATOM   4650  O   HIS A 295       4.956  -2.095  18.872  1.00 95.62           O  
ATOM   4651  CG  HIS A 295       0.915  -0.583  17.193  1.00 95.62           C  
ATOM   4652  CD2 HIS A 295       1.035   0.656  16.627  1.00 95.62           C  
ATOM   4653  HD2 HIS A 295       1.839   1.356  16.798  1.00 95.62           H  
ATOM   4654  ND1 HIS A 295      -0.250  -1.133  16.715  1.00 95.62           N  
ATOM   4655  HD1 HIS A 295      -0.596  -2.054  16.942  1.00 95.62           H  
ATOM   4656  CE1 HIS A 295      -0.824  -0.246  15.890  1.00 95.62           C  
ATOM   4657  HE1 HIS A 295      -1.763  -0.394  15.377  1.00 95.62           H  
ATOM   4658  NE2 HIS A 295      -0.076   0.865  15.802  1.00 95.62           N  
ATOM   4659  N   SER A 296       3.526  -3.782  19.198  1.00 94.06           N  
ATOM   4660  H   SER A 296       2.600  -4.129  18.992  1.00 94.06           H  
ATOM   4661  CA  SER A 296       4.385  -4.536  20.120  1.00 94.06           C  
ATOM   4662  HA  SER A 296       4.706  -3.866  20.918  1.00 94.06           H  
ATOM   4663  C   SER A 296       5.663  -5.110  19.482  1.00 94.06           C  
ATOM   4664  CB  SER A 296       3.568  -5.669  20.747  1.00 94.06           C  
ATOM   4665  HB2 SER A 296       2.838  -5.241  21.434  1.00 94.06           H  
ATOM   4666  HB3 SER A 296       4.230  -6.327  21.311  1.00 94.06           H  
ATOM   4667  O   SER A 296       6.581  -5.493  20.205  1.00 94.06           O  
ATOM   4668  OG  SER A 296       2.877  -6.415  19.757  1.00 94.06           O  
ATOM   4669  HG  SER A 296       2.074  -5.926  19.562  1.00 94.06           H  
ATOM   4670  N   GLY A 297       5.731  -5.223  18.152  1.00 95.62           N  
ATOM   4671  H   GLY A 297       5.003  -4.799  17.595  1.00 95.62           H  
ATOM   4672  CA  GLY A 297       6.820  -5.872  17.412  1.00 95.62           C  
ATOM   4673  HA2 GLY A 297       7.774  -5.507  17.791  1.00 95.62           H  
ATOM   4674  HA3 GLY A 297       6.743  -5.599  16.359  1.00 95.62           H  
ATOM   4675  C   GLY A 297       6.829  -7.403  17.499  1.00 95.62           C  
ATOM   4676  O   GLY A 297       7.631  -8.059  16.849  1.00 95.62           O  
ATOM   4677  N   ARG A 298       5.935  -8.017  18.282  1.00 95.38           N  
ATOM   4678  H   ARG A 298       5.280  -7.440  18.790  1.00 95.38           H  
ATOM   4679  CA  ARG A 298       5.899  -9.480  18.432  1.00 95.38           C  
ATOM   4680  HA  ARG A 298       6.923  -9.848  18.503  1.00 95.38           H  
ATOM   4681  C   ARG A 298       5.292 -10.187  17.222  1.00 95.38           C  
ATOM   4682  CB  ARG A 298       5.152  -9.834  19.722  1.00 95.38           C  
ATOM   4683  HB2 ARG A 298       5.704  -9.432  20.572  1.00 95.38           H  
ATOM   4684  HB3 ARG A 298       4.156  -9.393  19.705  1.00 95.38           H  
ATOM   4685  O   ARG A 298       5.703 -11.302  16.894  1.00 95.38           O  
ATOM   4686  CG  ARG A 298       5.028 -11.355  19.864  1.00 95.38           C  
ATOM   4687  HG2 ARG A 298       4.373 -11.742  19.083  1.00 95.38           H  
ATOM   4688  HG3 ARG A 298       6.010 -11.816  19.767  1.00 95.38           H  
ATOM   4689  CD  ARG A 298       4.422 -11.746  21.199  1.00 95.38           C  
ATOM   4690  HD2 ARG A 298       5.115 -11.484  21.998  1.00 95.38           H  
ATOM   4691  HD3 ARG A 298       3.484 -11.207  21.334  1.00 95.38           H  
ATOM   4692  NE  ARG A 298       4.167 -13.189  21.193  1.00 95.38           N  
ATOM   4693  HE  ARG A 298       4.350 -13.692  20.336  1.00 95.38           H  
ATOM   4694  NH1 ARG A 298       3.280 -13.394  23.296  1.00 95.38           N  
ATOM   4695 HH11 ARG A 298       3.469 -12.415  23.453  1.00 95.38           H  
ATOM   4696 HH12 ARG A 298       2.882 -13.985  24.013  1.00 95.38           H  
ATOM   4697  NH2 ARG A 298       3.435 -15.166  21.902  1.00 95.38           N  
ATOM   4698 HH21 ARG A 298       3.659 -15.467  20.964  1.00 95.38           H  
ATOM   4699 HH22 ARG A 298       2.959 -15.783  22.545  1.00 95.38           H  
ATOM   4700  CZ  ARG A 298       3.625 -13.906  22.143  1.00 95.38           C  
ATOM   4701  N   TYR A 299       4.274  -9.580  16.624  1.00 97.31           N  
ATOM   4702  H   TYR A 299       4.052  -8.628  16.877  1.00 97.31           H  
ATOM   4703  CA  TYR A 299       3.520 -10.174  15.533  1.00 97.31           C  
ATOM   4704  HA  TYR A 299       3.871 -11.194  15.373  1.00 97.31           H  
ATOM   4705  C   TYR A 299       3.762  -9.413  14.238  1.00 97.31           C  
ATOM   4706  CB  TYR A 299       2.025 -10.252  15.875  1.00 97.31           C  
ATOM   4707  HB2 TYR A 299       1.505 -10.739  15.050  1.00 97.31           H  
ATOM   4708  HB3 TYR A 299       1.624  -9.242  15.956  1.00 97.31           H  
ATOM   4709  O   TYR A 299       4.152  -8.247  14.225  1.00 97.31           O  
ATOM   4710  CG  TYR A 299       1.710 -11.013  17.146  1.00 97.31           C  
ATOM   4711  CD1 TYR A 299       1.741 -12.421  17.151  1.00 97.31           C  
ATOM   4712  HD1 TYR A 299       1.990 -12.955  16.245  1.00 97.31           H  
ATOM   4713  CD2 TYR A 299       1.396 -10.311  18.326  1.00 97.31           C  
ATOM   4714  HD2 TYR A 299       1.402  -9.231  18.323  1.00 97.31           H  
ATOM   4715  CE1 TYR A 299       1.472 -13.129  18.337  1.00 97.31           C  
ATOM   4716  HE1 TYR A 299       1.518 -14.208  18.354  1.00 97.31           H  
ATOM   4717  CE2 TYR A 299       1.098 -11.017  19.507  1.00 97.31           C  
ATOM   4718  HE2 TYR A 299       0.853 -10.472  20.407  1.00 97.31           H  
ATOM   4719  OH  TYR A 299       0.850 -13.106  20.655  1.00 97.31           O  
ATOM   4720  HH  TYR A 299       0.502 -12.519  21.330  1.00 97.31           H  
ATOM   4721  CZ  TYR A 299       1.143 -12.429  19.515  1.00 97.31           C  
ATOM   4722  N   MET A 300       3.482 -10.091  13.138  1.00 97.12           N  
ATOM   4723  H   MET A 300       3.201 -11.057  13.230  1.00 97.12           H  
ATOM   4724  CA  MET A 300       3.490  -9.523  11.805  1.00 97.12           C  
ATOM   4725  HA  MET A 300       3.493  -8.434  11.856  1.00 97.12           H  
ATOM   4726  C   MET A 300       2.230  -9.971  11.085  1.00 97.12           C  
ATOM   4727  CB  MET A 300       4.758  -9.981  11.095  1.00 97.12           C  
ATOM   4728  HB2 MET A 300       5.624  -9.560  11.605  1.00 97.12           H  
ATOM   4729  HB3 MET A 300       4.811 -11.068  11.158  1.00 97.12           H  
ATOM   4730  O   MET A 300       1.838 -11.130  11.160  1.00 97.12           O  
ATOM   4731  CG  MET A 300       4.792  -9.555   9.629  1.00 97.12           C  
ATOM   4732  HG2 MET A 300       4.755  -8.467   9.571  1.00 97.12           H  
ATOM   4733  HG3 MET A 300       3.930  -9.962   9.101  1.00 97.12           H  
ATOM   4734  SD  MET A 300       6.275 -10.127   8.787  1.00 97.12           S  
ATOM   4735  CE  MET A 300       6.130 -11.931   8.961  1.00 97.12           C  
ATOM   4736  HE1 MET A 300       5.132 -12.255   8.666  1.00 97.12           H  
ATOM   4737  HE2 MET A 300       6.872 -12.425   8.334  1.00 97.12           H  
ATOM   4738  HE3 MET A 300       6.313 -12.222   9.995  1.00 97.12           H  
ATOM   4739  N   MET A 301       1.595  -9.051  10.385  1.00 97.94           N  
ATOM   4740  H   MET A 301       1.983  -8.119  10.353  1.00 97.94           H  
ATOM   4741  CA  MET A 301       0.436  -9.299   9.554  1.00 97.94           C  
ATOM   4742  HA  MET A 301       0.055 -10.303   9.744  1.00 97.94           H  
ATOM   4743  C   MET A 301       0.833  -9.200   8.091  1.00 97.94           C  
ATOM   4744  CB  MET A 301      -0.659  -8.307   9.934  1.00 97.94           C  
ATOM   4745  HB2 MET A 301      -1.058  -8.599  10.905  1.00 97.94           H  
ATOM   4746  HB3 MET A 301      -0.239  -7.303   9.989  1.00 97.94           H  
ATOM   4747  O   MET A 301       1.610  -8.327   7.715  1.00 97.94           O  
ATOM   4748  CG  MET A 301      -1.822  -8.308   8.958  1.00 97.94           C  
ATOM   4749  HG2 MET A 301      -2.172  -9.335   8.852  1.00 97.94           H  
ATOM   4750  HG3 MET A 301      -1.489  -7.945   7.985  1.00 97.94           H  
ATOM   4751  SD  MET A 301      -3.197  -7.286   9.504  1.00 97.94           S  
ATOM   4752  CE  MET A 301      -2.448  -5.645   9.610  1.00 97.94           C  
ATOM   4753  HE1 MET A 301      -1.830  -5.586  10.506  1.00 97.94           H  
ATOM   4754  HE2 MET A 301      -3.242  -4.901   9.680  1.00 97.94           H  
ATOM   4755  HE3 MET A 301      -1.830  -5.443   8.736  1.00 97.94           H  
ATOM   4756  N   THR A 302       0.265 -10.067   7.266  1.00 98.06           N  
ATOM   4757  H   THR A 302      -0.316 -10.796   7.655  1.00 98.06           H  
ATOM   4758  CA  THR A 302       0.378  -9.998   5.811  1.00 98.06           C  
ATOM   4759  HA  THR A 302       0.835  -9.050   5.527  1.00 98.06           H  
ATOM   4760  C   THR A 302      -0.989 -10.046   5.168  1.00 98.06           C  
ATOM   4761  CB  THR A 302       1.245 -11.125   5.246  1.00 98.06           C  
ATOM   4762  HB  THR A 302       1.200 -11.090   4.158  1.00 98.06           H  
ATOM   4763  O   THR A 302      -1.837 -10.839   5.584  1.00 98.06           O  
ATOM   4764  CG2 THR A 302       2.689 -10.924   5.676  1.00 98.06           C  
ATOM   4765 HG21 THR A 302       2.952  -9.870   5.588  1.00 98.06           H  
ATOM   4766 HG22 THR A 302       2.843 -11.261   6.701  1.00 98.06           H  
ATOM   4767 HG23 THR A 302       3.329 -11.471   4.983  1.00 98.06           H  
ATOM   4768  OG1 THR A 302       0.804 -12.394   5.694  1.00 98.06           O  
ATOM   4769  HG1 THR A 302      -0.097 -12.491   5.378  1.00 98.06           H  
ATOM   4770  N   ARG A 303      -1.182  -9.243   4.124  1.00 98.25           N  
ATOM   4771  H   ARG A 303      -0.433  -8.619   3.860  1.00 98.25           H  
ATOM   4772  CA  ARG A 303      -2.357  -9.294   3.256  1.00 98.25           C  
ATOM   4773  HA  ARG A 303      -3.109  -9.943   3.704  1.00 98.25           H  
ATOM   4774  C   ARG A 303      -1.961  -9.910   1.920  1.00 98.25           C  
ATOM   4775  CB  ARG A 303      -2.932  -7.872   3.115  1.00 98.25           C  
ATOM   4776  HB2 ARG A 303      -2.158  -7.218   2.714  1.00 98.25           H  
ATOM   4777  HB3 ARG A 303      -3.208  -7.503   4.103  1.00 98.25           H  
ATOM   4778  O   ARG A 303      -1.074  -9.395   1.250  1.00 98.25           O  
ATOM   4779  CG  ARG A 303      -4.159  -7.774   2.198  1.00 98.25           C  
ATOM   4780  HG2 ARG A 303      -4.418  -6.723   2.065  1.00 98.25           H  
ATOM   4781  HG3 ARG A 303      -3.914  -8.190   1.220  1.00 98.25           H  
ATOM   4782  CD  ARG A 303      -5.384  -8.484   2.779  1.00 98.25           C  
ATOM   4783  HD2 ARG A 303      -5.066  -9.396   3.284  1.00 98.25           H  
ATOM   4784  HD3 ARG A 303      -5.852  -7.830   3.514  1.00 98.25           H  
ATOM   4785  NE  ARG A 303      -6.324  -8.886   1.727  1.00 98.25           N  
ATOM   4786  HE  ARG A 303      -5.942  -9.538   1.058  1.00 98.25           H  
ATOM   4787  NH1 ARG A 303      -8.163  -7.698   2.339  1.00 98.25           N  
ATOM   4788 HH11 ARG A 303      -8.995  -7.230   2.011  1.00 98.25           H  
ATOM   4789 HH12 ARG A 303      -7.594  -7.173   2.988  1.00 98.25           H  
ATOM   4790  NH2 ARG A 303      -8.283  -9.029   0.579  1.00 98.25           N  
ATOM   4791 HH21 ARG A 303      -9.238  -8.750   0.401  1.00 98.25           H  
ATOM   4792 HH22 ARG A 303      -7.867  -9.676  -0.075  1.00 98.25           H  
ATOM   4793  CZ  ARG A 303      -7.579  -8.546   1.560  1.00 98.25           C  
ATOM   4794  N   ASP A 304      -2.625 -10.995   1.549  1.00 97.62           N  
ATOM   4795  H   ASP A 304      -3.346 -11.347   2.162  1.00 97.62           H  
ATOM   4796  CA  ASP A 304      -2.629 -11.525   0.183  1.00 97.62           C  
ATOM   4797  HA  ASP A 304      -1.861 -11.026  -0.407  1.00 97.62           H  
ATOM   4798  C   ASP A 304      -3.977 -11.190  -0.485  1.00 97.62           C  
ATOM   4799  CB  ASP A 304      -2.255 -13.019   0.207  1.00 97.62           C  
ATOM   4800  HB2 ASP A 304      -1.302 -13.127   0.726  1.00 97.62           H  
ATOM   4801  HB3 ASP A 304      -2.095 -13.354  -0.818  1.00 97.62           H  
ATOM   4802  O   ASP A 304      -4.808 -10.487   0.102  1.00 97.62           O  
ATOM   4803  CG  ASP A 304      -3.293 -13.930   0.870  1.00 97.62           C  
ATOM   4804  OD1 ASP A 304      -4.476 -13.878   0.472  1.00 97.62           O  
ATOM   4805  OD2 ASP A 304      -2.945 -14.699   1.795  1.00 97.62           O  
ATOM   4806  N   TYR A 305      -4.233 -11.640  -1.715  1.00 97.69           N  
ATOM   4807  H   TYR A 305      -3.573 -12.256  -2.168  1.00 97.69           H  
ATOM   4808  CA  TYR A 305      -5.488 -11.276  -2.383  1.00 97.69           C  
ATOM   4809  HA  TYR A 305      -5.552 -10.188  -2.411  1.00 97.69           H  
ATOM   4810  C   TYR A 305      -6.721 -11.786  -1.615  1.00 97.69           C  
ATOM   4811  CB  TYR A 305      -5.483 -11.783  -3.828  1.00 97.69           C  
ATOM   4812  HB2 TYR A 305      -5.530 -12.872  -3.818  1.00 97.69           H  
ATOM   4813  HB3 TYR A 305      -4.545 -11.490  -4.301  1.00 97.69           H  
ATOM   4814  O   TYR A 305      -7.700 -11.057  -1.449  1.00 97.69           O  
ATOM   4815  CG  TYR A 305      -6.626 -11.232  -4.660  1.00 97.69           C  
ATOM   4816  CD1 TYR A 305      -7.737 -12.040  -4.976  1.00 97.69           C  
ATOM   4817  HD1 TYR A 305      -7.766 -13.065  -4.639  1.00 97.69           H  
ATOM   4818  CD2 TYR A 305      -6.584  -9.894  -5.099  1.00 97.69           C  
ATOM   4819  HD2 TYR A 305      -5.727  -9.276  -4.876  1.00 97.69           H  
ATOM   4820  CE1 TYR A 305      -8.808 -11.508  -5.722  1.00 97.69           C  
ATOM   4821  HE1 TYR A 305      -9.667 -12.116  -5.962  1.00 97.69           H  
ATOM   4822  CE2 TYR A 305      -7.654  -9.356  -5.835  1.00 97.69           C  
ATOM   4823  HE2 TYR A 305      -7.609  -8.332  -6.175  1.00 97.69           H  
ATOM   4824  OH  TYR A 305      -9.802  -9.629  -6.844  1.00 97.69           O  
ATOM   4825  HH  TYR A 305      -9.688  -8.681  -6.943  1.00 97.69           H  
ATOM   4826  CZ  TYR A 305      -8.770 -10.160  -6.140  1.00 97.69           C  
ATOM   4827  N   LEU A 306      -6.666 -13.008  -1.079  1.00 96.88           N  
ATOM   4828  H   LEU A 306      -5.763 -13.454  -1.010  1.00 96.88           H  
ATOM   4829  CA  LEU A 306      -7.817 -13.687  -0.482  1.00 96.88           C  
ATOM   4830  HA  LEU A 306      -8.727 -13.252  -0.895  1.00 96.88           H  
ATOM   4831  C   LEU A 306      -7.932 -13.512   1.031  1.00 96.88           C  
ATOM   4832  CB  LEU A 306      -7.790 -15.175  -0.864  1.00 96.88           C  
ATOM   4833  HB2 LEU A 306      -6.846 -15.602  -0.525  1.00 96.88           H  
ATOM   4834  HB3 LEU A 306      -8.594 -15.683  -0.332  1.00 96.88           H  
ATOM   4835  O   LEU A 306      -9.047 -13.531   1.562  1.00 96.88           O  
ATOM   4836  CG  LEU A 306      -7.953 -15.451  -2.370  1.00 96.88           C  
ATOM   4837  HG  LEU A 306      -7.134 -14.990  -2.922  1.00 96.88           H  
ATOM   4838  CD1 LEU A 306      -7.912 -16.959  -2.613  1.00 96.88           C  
ATOM   4839 HD11 LEU A 306      -8.000 -17.166  -3.679  1.00 96.88           H  
ATOM   4840 HD12 LEU A 306      -6.961 -17.353  -2.252  1.00 96.88           H  
ATOM   4841 HD13 LEU A 306      -8.725 -17.447  -2.075  1.00 96.88           H  
ATOM   4842  CD2 LEU A 306      -9.280 -14.930  -2.933  1.00 96.88           C  
ATOM   4843 HD21 LEU A 306      -9.300 -13.840  -2.899  1.00 96.88           H  
ATOM   4844 HD22 LEU A 306     -10.111 -15.332  -2.353  1.00 96.88           H  
ATOM   4845 HD23 LEU A 306      -9.385 -15.235  -3.974  1.00 96.88           H  
ATOM   4846  N   SER A 307      -6.817 -13.344   1.729  1.00 97.44           N  
ATOM   4847  H   SER A 307      -5.944 -13.330   1.222  1.00 97.44           H  
ATOM   4848  CA  SER A 307      -6.731 -13.519   3.169  1.00 97.44           C  
ATOM   4849  HA  SER A 307      -7.722 -13.352   3.590  1.00 97.44           H  
ATOM   4850  C   SER A 307      -5.792 -12.521   3.843  1.00 97.44           C  
ATOM   4851  CB  SER A 307      -6.359 -14.977   3.484  1.00 97.44           C  
ATOM   4852  HB2 SER A 307      -6.761 -15.227   4.466  1.00 97.44           H  
ATOM   4853  HB3 SER A 307      -6.834 -15.639   2.760  1.00 97.44           H  
ATOM   4854  O   SER A 307      -4.939 -11.884   3.223  1.00 97.44           O  
ATOM   4855  OG  SER A 307      -4.969 -15.239   3.517  1.00 97.44           O  
ATOM   4856  HG  SER A 307      -4.524 -14.954   2.715  1.00 97.44           H  
ATOM   4857  N   VAL A 308      -5.979 -12.380   5.153  1.00 98.12           N  
ATOM   4858  H   VAL A 308      -6.715 -12.927   5.577  1.00 98.12           H  
ATOM   4859  CA  VAL A 308      -5.016 -11.748   6.051  1.00 98.12           C  
ATOM   4860  HA  VAL A 308      -4.183 -11.360   5.465  1.00 98.12           H  
ATOM   4861  C   VAL A 308      -4.478 -12.811   6.995  1.00 98.12           C  
ATOM   4862  CB  VAL A 308      -5.633 -10.575   6.824  1.00 98.12           C  
ATOM   4863  HB  VAL A 308      -6.526 -10.904   7.357  1.00 98.12           H  
ATOM   4864  O   VAL A 308      -5.250 -13.525   7.636  1.00 98.12           O  
ATOM   4865  CG1 VAL A 308      -4.623 -10.017   7.821  1.00 98.12           C  
ATOM   4866 HG11 VAL A 308      -3.660  -9.886   7.328  1.00 98.12           H  
ATOM   4867 HG12 VAL A 308      -4.513 -10.679   8.680  1.00 98.12           H  
ATOM   4868 HG13 VAL A 308      -4.957  -9.036   8.160  1.00 98.12           H  
ATOM   4869  CG2 VAL A 308      -6.008  -9.417   5.898  1.00 98.12           C  
ATOM   4870 HG21 VAL A 308      -6.633  -9.778   5.080  1.00 98.12           H  
ATOM   4871 HG22 VAL A 308      -5.097  -8.974   5.496  1.00 98.12           H  
ATOM   4872 HG23 VAL A 308      -6.553  -8.658   6.459  1.00 98.12           H  
ATOM   4873  N   LYS A 309      -3.157 -12.906   7.108  1.00 97.69           N  
ATOM   4874  H   LYS A 309      -2.595 -12.253   6.581  1.00 97.69           H  
ATOM   4875  CA  LYS A 309      -2.469 -13.873   7.968  1.00 97.69           C  
ATOM   4876  HA  LYS A 309      -3.200 -14.503   8.475  1.00 97.69           H  
ATOM   4877  C   LYS A 309      -1.683 -13.138   9.038  1.00 97.69           C  
ATOM   4878  CB  LYS A 309      -1.565 -14.782   7.126  1.00 97.69           C  
ATOM   4879  HB2 LYS A 309      -0.831 -14.171   6.601  1.00 97.69           H  
ATOM   4880  HB3 LYS A 309      -1.030 -15.462   7.789  1.00 97.69           H  
ATOM   4881  O   LYS A 309      -1.068 -12.115   8.751  1.00 97.69           O  
ATOM   4882  CG  LYS A 309      -2.356 -15.607   6.101  1.00 97.69           C  
ATOM   4883  HG2 LYS A 309      -2.915 -14.938   5.447  1.00 97.69           H  
ATOM   4884  HG3 LYS A 309      -3.056 -16.256   6.628  1.00 97.69           H  
ATOM   4885  CD  LYS A 309      -1.428 -16.465   5.236  1.00 97.69           C  
ATOM   4886  HD2 LYS A 309      -0.958 -17.234   5.850  1.00 97.69           H  
ATOM   4887  HD3 LYS A 309      -0.655 -15.836   4.795  1.00 97.69           H  
ATOM   4888  CE  LYS A 309      -2.240 -17.117   4.113  1.00 97.69           C  
ATOM   4889  HE2 LYS A 309      -3.078 -17.660   4.549  1.00 97.69           H  
ATOM   4890  HE3 LYS A 309      -2.642 -16.329   3.476  1.00 97.69           H  
ATOM   4891  NZ  LYS A 309      -1.410 -18.042   3.309  1.00 97.69           N  
ATOM   4892  HZ1 LYS A 309      -1.162 -18.857   3.852  1.00 97.69           H  
ATOM   4893  HZ2 LYS A 309      -1.927 -18.387   2.513  1.00 97.69           H  
ATOM   4894  HZ3 LYS A 309      -0.564 -17.599   2.980  1.00 97.69           H  
ATOM   4895  N   ILE A 310      -1.697 -13.660  10.260  1.00 97.94           N  
ATOM   4896  H   ILE A 310      -2.212 -14.517  10.403  1.00 97.94           H  
ATOM   4897  CA  ILE A 310      -0.894 -13.145  11.370  1.00 97.94           C  
ATOM   4898  HA  ILE A 310      -0.350 -12.264  11.030  1.00 97.94           H  
ATOM   4899  C   ILE A 310       0.130 -14.196  11.764  1.00 97.94           C  
ATOM   4900  CB  ILE A 310      -1.746 -12.702  12.572  1.00 97.94           C  
ATOM   4901  HB  ILE A 310      -2.263 -13.577  12.968  1.00 97.94           H  
ATOM   4902  O   ILE A 310      -0.208 -15.347  12.030  1.00 97.94           O  
ATOM   4903  CG1 ILE A 310      -2.793 -11.658  12.118  1.00 97.94           C  
ATOM   4904 HG12 ILE A 310      -2.291 -10.817  11.641  1.00 97.94           H  
ATOM   4905 HG13 ILE A 310      -3.459 -12.116  11.387  1.00 97.94           H  
ATOM   4906  CG2 ILE A 310      -0.833 -12.164  13.691  1.00 97.94           C  
ATOM   4907 HG21 ILE A 310      -1.428 -11.803  14.530  1.00 97.94           H  
ATOM   4908 HG22 ILE A 310      -0.212 -11.356  13.304  1.00 97.94           H  
ATOM   4909 HG23 ILE A 310      -0.188 -12.955  14.074  1.00 97.94           H  
ATOM   4910  CD1 ILE A 310      -3.668 -11.130  13.252  1.00 97.94           C  
ATOM   4911 HD11 ILE A 310      -3.975 -11.964  13.884  1.00 97.94           H  
ATOM   4912 HD12 ILE A 310      -4.553 -10.646  12.840  1.00 97.94           H  
ATOM   4913 HD13 ILE A 310      -3.116 -10.405  13.850  1.00 97.94           H  
ATOM   4914  N   TRP A 311       1.374 -13.764  11.845  1.00 97.50           N  
ATOM   4915  H   TRP A 311       1.538 -12.793  11.620  1.00 97.50           H  
ATOM   4916  CA  TRP A 311       2.552 -14.542  12.175  1.00 97.50           C  
ATOM   4917  HA  TRP A 311       2.299 -15.600  12.234  1.00 97.50           H  
ATOM   4918  C   TRP A 311       3.088 -14.077  13.531  1.00 97.50           C  
ATOM   4919  CB  TRP A 311       3.574 -14.350  11.049  1.00 97.50           C  
ATOM   4920  HB2 TRP A 311       4.439 -14.981  11.252  1.00 97.50           H  
ATOM   4921  HB3 TRP A 311       3.917 -13.316  11.056  1.00 97.50           H  
ATOM   4922  O   TRP A 311       3.078 -12.883  13.831  1.00 97.50           O  
ATOM   4923  CG  TRP A 311       3.067 -14.664   9.669  1.00 97.50           C  
ATOM   4924  CD1 TRP A 311       2.391 -13.815   8.857  1.00 97.50           C  
ATOM   4925  HD1 TRP A 311       2.133 -12.796   9.103  1.00 97.50           H  
ATOM   4926  CD2 TRP A 311       3.211 -15.904   8.914  1.00 97.50           C  
ATOM   4927  CE2 TRP A 311       2.610 -15.723   7.630  1.00 97.50           C  
ATOM   4928  CE3 TRP A 311       3.817 -17.152   9.177  1.00 97.50           C  
ATOM   4929  HE3 TRP A 311       4.277 -17.332  10.138  1.00 97.50           H  
ATOM   4930  NE1 TRP A 311       2.113 -14.434   7.655  1.00 97.50           N  
ATOM   4931  HE1 TRP A 311       1.705 -13.945   6.871  1.00 97.50           H  
ATOM   4932  CH2 TRP A 311       3.283 -17.941   6.929  1.00 97.50           C  
ATOM   4933  HH2 TRP A 311       3.350 -18.707   6.171  1.00 97.50           H  
ATOM   4934  CZ2 TRP A 311       2.633 -16.726   6.650  1.00 97.50           C  
ATOM   4935  HZ2 TRP A 311       2.202 -16.548   5.675  1.00 97.50           H  
ATOM   4936  CZ3 TRP A 311       3.872 -18.151   8.187  1.00 97.50           C  
ATOM   4937  HZ3 TRP A 311       4.396 -19.076   8.379  1.00 97.50           H  
ATOM   4938  N   ASP A 312       3.563 -15.007  14.357  1.00 96.81           N
[truncated: 257,428 more chars]
