# Supplementary material for: Substrate recognition principles for the PP2A-B55 protein phosphatase
Source: Sci Adv. 2024 Oct 2;10(40):eadp5491. doi: 10.1126/sciadv.adp5491 (PMC11446282; doi:10.1126/sciadv.adp5491)
Supplement: Supplementary file 3 — Data S1 [file sciadv.adp5491_data_s1.zip › Dataset 1/b55_Q9Y570-PPME1_HUMAN_unrelaxed_rank_002_alphafold2_multimer_v3_model_5_seed_000.pdb]

MODEL     1                                                                     
ATOM      1  N   MET A   1     -10.602  59.688  23.172  1.00 20.80           N  
ATOM      2  CA  MET A   1     -11.250  59.406  21.891  1.00 20.80           C  
ATOM      3  C   MET A   1     -10.562  58.219  21.203  1.00 20.80           C  
ATOM      4  CB  MET A   1     -11.234  60.625  20.984  1.00 20.80           C  
ATOM      5  O   MET A   1      -9.648  58.406  20.406  1.00 20.80           O  
ATOM      6  CG  MET A   1     -12.398  61.562  21.219  1.00 20.80           C  
ATOM      7  SD  MET A   1     -12.531  62.875  19.922  1.00 20.80           S  
ATOM      8  CE  MET A   1     -13.023  64.312  20.922  1.00 20.80           C  
ATOM      9  N   ALA A   2     -10.289  57.156  21.922  1.00 23.95           N  
ATOM     10  CA  ALA A   2      -9.344  56.125  22.281  1.00 23.95           C  
ATOM     11  C   ALA A   2      -9.461  54.938  21.312  1.00 23.95           C  
ATOM     12  CB  ALA A   2      -9.586  55.656  23.719  1.00 23.95           C  
ATOM     13  O   ALA A   2     -10.508  54.281  21.219  1.00 23.95           O  
ATOM     14  N   GLY A   3      -9.133  55.188  19.875  1.00 24.77           N  
ATOM     15  CA  GLY A   3      -9.414  54.375  18.703  1.00 24.77           C  
ATOM     16  C   GLY A   3      -9.141  52.906  18.922  1.00 24.77           C  
ATOM     17  O   GLY A   3      -8.023  52.531  19.266  1.00 24.77           O  
ATOM     18  N   ALA A   4     -10.078  52.062  19.531  1.00 27.62           N  
ATOM     19  CA  ALA A   4     -10.188  50.719  20.047  1.00 27.62           C  
ATOM     20  C   ALA A   4      -9.828  49.688  18.984  1.00 27.62           C  
ATOM     21  CB  ALA A   4     -11.602  50.469  20.578  1.00 27.62           C  
ATOM     22  O   ALA A   4     -10.602  49.438  18.062  1.00 27.62           O  
ATOM     23  N   GLY A   5      -8.930  49.844  17.984  1.00 29.31           N  
ATOM     24  CA  GLY A   5      -8.602  49.062  16.797  1.00 29.31           C  
ATOM     25  C   GLY A   5      -8.508  47.594  17.062  1.00 29.31           C  
ATOM     26  O   GLY A   5      -7.609  47.125  17.766  1.00 29.31           O  
ATOM     27  N   GLY A   6      -9.625  46.719  17.422  1.00 33.28           N  
ATOM     28  CA  GLY A   6      -9.938  45.344  17.859  1.00 33.28           C  
ATOM     29  C   GLY A   6      -9.258  44.281  17.016  1.00 33.28           C  
ATOM     30  O   GLY A   6      -9.781  43.906  15.969  1.00 33.28           O  
ATOM     31  N   GLY A   7      -8.102  44.156  16.516  1.00 38.59           N  
ATOM     32  CA  GLY A   7      -7.445  43.188  15.648  1.00 38.59           C  
ATOM     33  C   GLY A   7      -7.902  41.750  15.891  1.00 38.59           C  
ATOM     34  O   GLY A   7      -8.133  41.344  17.031  1.00 38.59           O  
ATOM     35  N   ASN A   8      -8.805  41.000  15.039  1.00 45.81           N  
ATOM     36  CA  ASN A   8      -9.453  39.719  15.109  1.00 45.81           C  
ATOM     37  C   ASN A   8      -8.555  38.656  15.773  1.00 45.81           C  
ATOM     38  CB  ASN A   8      -9.867  39.250  13.711  1.00 45.81           C  
ATOM     39  O   ASN A   8      -7.750  38.031  15.102  1.00 45.81           O  
ATOM     40  CG  ASN A   8     -11.375  39.219  13.531  1.00 45.81           C  
ATOM     41  ND2 ASN A   8     -11.820  38.938  12.305  1.00 45.81           N  
ATOM     42  OD1 ASN A   8     -12.133  39.438  14.477  1.00 45.81           O  
ATOM     43  N   ASP A   9      -7.914  38.719  16.922  1.00 60.41           N  
ATOM     44  CA  ASP A   9      -7.105  37.750  17.672  1.00 60.41           C  
ATOM     45  C   ASP A   9      -7.906  36.500  18.016  1.00 60.41           C  
ATOM     46  CB  ASP A   9      -6.562  38.375  18.953  1.00 60.41           C  
ATOM     47  O   ASP A   9      -8.797  36.531  18.859  1.00 60.41           O  
ATOM     48  CG  ASP A   9      -5.180  39.000  18.781  1.00 60.41           C  
ATOM     49  OD1 ASP A   9      -4.496  38.656  17.781  1.00 60.41           O  
ATOM     50  OD2 ASP A   9      -4.766  39.781  19.641  1.00 60.41           O  
ATOM     51  N   ILE A  10      -7.980  35.594  17.125  1.00 77.94           N  
ATOM     52  CA  ILE A  10      -8.625  34.281  17.359  1.00 77.94           C  
ATOM     53  C   ILE A  10      -8.070  33.656  18.641  1.00 77.94           C  
ATOM     54  CB  ILE A  10      -8.422  33.344  16.156  1.00 77.94           C  
ATOM     55  O   ILE A  10      -6.855  33.531  18.797  1.00 77.94           O  
ATOM     56  CG1 ILE A  10      -9.008  33.969  14.883  1.00 77.94           C  
ATOM     57  CG2 ILE A  10      -9.047  31.969  16.453  1.00 77.94           C  
ATOM     58  CD1 ILE A  10      -8.695  33.156  13.617  1.00 77.94           C  
ATOM     59  N   GLN A  11      -8.961  33.656  19.609  1.00 87.06           N  
ATOM     60  CA  GLN A  11      -8.617  32.938  20.844  1.00 87.06           C  
ATOM     61  C   GLN A  11      -8.992  31.469  20.750  1.00 87.06           C  
ATOM     62  CB  GLN A  11      -9.320  33.594  22.047  1.00 87.06           C  
ATOM     63  O   GLN A  11     -10.164  31.125  20.578  1.00 87.06           O  
ATOM     64  CG  GLN A  11      -8.789  34.969  22.406  1.00 87.06           C  
ATOM     65  CD  GLN A  11      -9.414  35.531  23.656  1.00 87.06           C  
ATOM     66  NE2 GLN A  11      -8.906  36.688  24.125  1.00 87.06           N  
ATOM     67  OE1 GLN A  11     -10.352  34.938  24.219  1.00 87.06           O  
ATOM     68  N   TRP A  12      -8.039  30.719  20.922  1.00 90.62           N  
ATOM     69  CA  TRP A  12      -8.219  29.281  20.781  1.00 90.62           C  
ATOM     70  C   TRP A  12      -8.555  28.641  22.141  1.00 90.62           C  
ATOM     71  CB  TRP A  12      -6.957  28.625  20.203  1.00 90.62           C  
ATOM     72  O   TRP A  12      -7.941  28.984  23.156  1.00 90.62           O  
ATOM     73  CG  TRP A  12      -6.723  28.938  18.766  1.00 90.62           C  
ATOM     74  CD1 TRP A  12      -5.910  29.906  18.250  1.00 90.62           C  
ATOM     75  CD2 TRP A  12      -7.309  28.266  17.641  1.00 90.62           C  
ATOM     76  CE2 TRP A  12      -6.805  28.891  16.469  1.00 90.62           C  
ATOM     77  CE3 TRP A  12      -8.211  27.203  17.500  1.00 90.62           C  
ATOM     78  NE1 TRP A  12      -5.957  29.891  16.875  1.00 90.62           N  
ATOM     79  CH2 TRP A  12      -8.055  27.438  15.086  1.00 90.62           C  
ATOM     80  CZ2 TRP A  12      -7.176  28.484  15.195  1.00 90.62           C  
ATOM     81  CZ3 TRP A  12      -8.578  26.797  16.219  1.00 90.62           C  
ATOM     82  N   CYS A  13      -9.500  27.688  22.109  1.00 90.31           N  
ATOM     83  CA  CYS A  13      -9.953  27.000  23.312  1.00 90.31           C  
ATOM     84  C   CYS A  13      -9.859  25.484  23.156  1.00 90.31           C  
ATOM     85  CB  CYS A  13     -11.383  27.406  23.656  1.00 90.31           C  
ATOM     86  O   CYS A  13      -9.984  24.969  22.031  1.00 90.31           O  
ATOM     87  SG  CYS A  13     -11.617  29.172  23.875  1.00 90.31           S  
ATOM     88  N   PHE A  14      -9.680  24.922  24.281  1.00 88.75           N  
ATOM     89  CA  PHE A  14      -9.711  23.469  24.328  1.00 88.75           C  
ATOM     90  C   PHE A  14     -11.117  22.953  24.094  1.00 88.75           C  
ATOM     91  CB  PHE A  14      -9.164  22.953  25.656  1.00 88.75           C  
ATOM     92  O   PHE A  14     -12.078  23.438  24.703  1.00 88.75           O  
ATOM     93  CG  PHE A  14      -9.227  21.453  25.797  1.00 88.75           C  
ATOM     94  CD1 PHE A  14     -10.281  20.844  26.469  1.00 88.75           C  
ATOM     95  CD2 PHE A  14      -8.227  20.656  25.266  1.00 88.75           C  
ATOM     96  CE1 PHE A  14     -10.336  19.453  26.594  1.00 88.75           C  
ATOM     97  CE2 PHE A  14      -8.273  19.266  25.391  1.00 88.75           C  
ATOM     98  CZ  PHE A  14      -9.328  18.672  26.062  1.00 88.75           C  
ATOM     99  N   SER A  15     -11.227  22.047  23.156  1.00 88.25           N  
ATOM    100  CA  SER A  15     -12.523  21.438  22.891  1.00 88.25           C  
ATOM    101  C   SER A  15     -12.586  20.031  23.469  1.00 88.25           C  
ATOM    102  CB  SER A  15     -12.797  21.375  21.391  1.00 88.25           C  
ATOM    103  O   SER A  15     -13.320  19.781  24.438  1.00 88.25           O  
ATOM    104  OG  SER A  15     -14.070  20.812  21.125  1.00 88.25           O  
ATOM    105  N   GLN A  16     -11.719  19.172  23.000  1.00 89.06           N  
ATOM    106  CA  GLN A  16     -11.727  17.781  23.469  1.00 89.06           C  
ATOM    107  C   GLN A  16     -10.406  17.094  23.188  1.00 89.06           C  
ATOM    108  CB  GLN A  16     -12.883  17.000  22.844  1.00 89.06           C  
ATOM    109  O   GLN A  16      -9.602  17.578  22.375  1.00 89.06           O  
ATOM    110  CG  GLN A  16     -12.820  16.953  21.312  1.00 89.06           C  
ATOM    111  CD  GLN A  16     -14.078  16.359  20.703  1.00 89.06           C  
ATOM    112  NE2 GLN A  16     -14.078  16.219  19.375  1.00 89.06           N  
ATOM    113  OE1 GLN A  16     -15.031  16.031  21.406  1.00 89.06           O  
ATOM    114  N   VAL A  17     -10.203  16.031  23.891  1.00 89.38           N  
ATOM    115  CA  VAL A  17      -9.055  15.164  23.688  1.00 89.38           C  
ATOM    116  C   VAL A  17      -9.508  13.703  23.625  1.00 89.38           C  
ATOM    117  CB  VAL A  17      -8.008  15.344  24.812  1.00 89.38           C  
ATOM    118  O   VAL A  17     -10.328  13.273  24.453  1.00 89.38           O  
ATOM    119  CG1 VAL A  17      -8.602  14.977  26.172  1.00 89.38           C  
ATOM    120  CG2 VAL A  17      -6.762  14.508  24.531  1.00 89.38           C  
ATOM    121  N   LYS A  18      -9.094  13.117  22.578  1.00 86.50           N  
ATOM    122  CA  LYS A  18      -9.391  11.703  22.375  1.00 86.50           C  
ATOM    123  C   LYS A  18      -8.141  10.844  22.547  1.00 86.50           C  
ATOM    124  CB  LYS A  18     -10.008  11.469  21.000  1.00 86.50           C  
ATOM    125  O   LYS A  18      -7.051  11.250  22.141  1.00 86.50           O  
ATOM    126  CG  LYS A  18     -11.266  12.281  20.734  1.00 86.50           C  
ATOM    127  CD  LYS A  18     -12.453  11.750  21.531  1.00 86.50           C  
ATOM    128  CE  LYS A  18     -13.734  12.492  21.188  1.00 86.50           C  
ATOM    129  NZ  LYS A  18     -14.906  11.953  21.938  1.00 86.50           N  
ATOM    130  N   GLY A  19      -8.266   9.672  23.141  1.00 81.31           N  
ATOM    131  CA  GLY A  19      -7.145   8.781  23.391  1.00 81.31           C  
ATOM    132  C   GLY A  19      -6.977   8.422  24.859  1.00 81.31           C  
ATOM    133  O   GLY A  19      -7.672   8.961  25.719  1.00 81.31           O  
ATOM    134  N   ALA A  20      -6.148   7.414  25.125  1.00 70.06           N  
ATOM    135  CA  ALA A  20      -5.949   6.898  26.484  1.00 70.06           C  
ATOM    136  C   ALA A  20      -5.062   7.832  27.297  1.00 70.06           C  
ATOM    137  CB  ALA A  20      -5.336   5.500  26.438  1.00 70.06           C  
ATOM    138  O   ALA A  20      -4.227   8.555  26.750  1.00 70.06           O  
ATOM    139  N   VAL A  21      -5.391   8.008  28.516  1.00 63.03           N  
ATOM    140  CA  VAL A  21      -4.680   8.883  29.453  1.00 63.03           C  
ATOM    141  C   VAL A  21      -3.408   8.188  29.938  1.00 63.03           C  
ATOM    142  CB  VAL A  21      -5.566   9.281  30.656  1.00 63.03           C  
ATOM    143  O   VAL A  21      -2.480   8.852  30.422  1.00 63.03           O  
ATOM    144  CG1 VAL A  21      -4.836  10.273  31.547  1.00 63.03           C  
ATOM    145  CG2 VAL A  21      -6.891   9.859  30.172  1.00 63.03           C  
ATOM    146  N   ASP A  22      -3.271   6.918  29.656  1.00 58.84           N  
ATOM    147  CA  ASP A  22      -2.195   6.180  30.312  1.00 58.84           C  
ATOM    148  C   ASP A  22      -0.842   6.512  29.688  1.00 58.84           C  
ATOM    149  CB  ASP A  22      -2.455   4.672  30.234  1.00 58.84           C  
ATOM    150  O   ASP A  22      -0.764   6.836  28.500  1.00 58.84           O  
ATOM    151  CG  ASP A  22      -2.729   4.051  31.594  1.00 58.84           C  
ATOM    152  OD1 ASP A  22      -2.393   4.668  32.625  1.00 58.84           O  
ATOM    153  OD2 ASP A  22      -3.283   2.932  31.625  1.00 58.84           O  
ATOM    154  N   ASP A  23       0.114   6.773  30.500  1.00 58.31           N  
ATOM    155  CA  ASP A  23       1.482   7.125  30.125  1.00 58.31           C  
ATOM    156  C   ASP A  23       2.154   5.992  29.359  1.00 58.31           C  
ATOM    157  CB  ASP A  23       2.299   7.469  31.375  1.00 58.31           C  
ATOM    158  O   ASP A  23       3.088   6.223  28.578  1.00 58.31           O  
ATOM    159  CG  ASP A  23       2.047   8.883  31.875  1.00 58.31           C  
ATOM    160  OD1 ASP A  23       1.627   9.750  31.078  1.00 58.31           O  
ATOM    161  OD2 ASP A  23       2.273   9.133  33.094  1.00 58.31           O  
ATOM    162  N   ASP A  24       1.711   4.797  29.562  1.00 65.62           N  
ATOM    163  CA  ASP A  24       2.361   3.695  28.859  1.00 65.62           C  
ATOM    164  C   ASP A  24       1.723   3.461  27.484  1.00 65.62           C  
ATOM    165  CB  ASP A  24       2.303   2.414  29.688  1.00 65.62           C  
ATOM    166  O   ASP A  24       0.812   2.643  27.359  1.00 65.62           O  
ATOM    167  CG  ASP A  24       3.430   2.312  30.703  1.00 65.62           C  
ATOM    168  OD1 ASP A  24       4.465   2.990  30.531  1.00 65.62           O  
ATOM    169  OD2 ASP A  24       3.281   1.545  31.672  1.00 65.62           O  
ATOM    170  N   VAL A  25       2.096   4.293  26.547  1.00 71.69           N  
ATOM    171  CA  VAL A  25       1.537   4.270  25.188  1.00 71.69           C  
ATOM    172  C   VAL A  25       2.275   3.238  24.344  1.00 71.69           C  
ATOM    173  CB  VAL A  25       1.610   5.660  24.531  1.00 71.69           C  
ATOM    174  O   VAL A  25       3.506   3.264  24.250  1.00 71.69           O  
ATOM    175  CG1 VAL A  25       0.986   5.621  23.125  1.00 71.69           C  
ATOM    176  CG2 VAL A  25       0.919   6.711  25.391  1.00 71.69           C  
ATOM    177  N   ALA A  26       1.467   2.303  23.875  1.00 76.69           N  
ATOM    178  CA  ALA A  26       2.027   1.348  22.922  1.00 76.69           C  
ATOM    179  C   ALA A  26       2.383   2.031  21.594  1.00 76.69           C  
ATOM    180  CB  ALA A  26       1.047   0.204  22.672  1.00 76.69           C  
ATOM    181  O   ALA A  26       1.664   2.922  21.141  1.00 76.69           O  
ATOM    182  N   GLU A  27       3.477   1.751  21.094  1.00 82.12           N  
ATOM    183  CA  GLU A  27       3.939   2.301  19.812  1.00 82.12           C  
ATOM    184  C   GLU A  27       2.877   2.154  18.734  1.00 82.12           C  
ATOM    185  CB  GLU A  27       5.238   1.618  19.375  1.00 82.12           C  
ATOM    186  O   GLU A  27       2.738   3.025  17.875  1.00 82.12           O  
ATOM    187  CG  GLU A  27       5.930   2.305  18.219  1.00 82.12           C  
ATOM    188  CD  GLU A  27       7.305   1.732  17.906  1.00 82.12           C  
ATOM    189  OE1 GLU A  27       7.961   2.203  16.953  1.00 82.12           O  
ATOM    190  OE2 GLU A  27       7.730   0.804  18.625  1.00 82.12           O  
ATOM    191  N   ALA A  28       2.088   1.185  18.797  1.00 85.62           N  
ATOM    192  CA  ALA A  28       1.048   0.912  17.812  1.00 85.62           C  
ATOM    193  C   ALA A  28      -0.065   1.952  17.875  1.00 85.62           C  
ATOM    194  CB  ALA A  28       0.476  -0.490  18.016  1.00 85.62           C  
ATOM    195  O   ALA A  28      -0.773   2.184  16.891  1.00 85.62           O  
ATOM    196  N   ASP A  29      -0.142   2.584  18.984  1.00 87.31           N  
ATOM    197  CA  ASP A  29      -1.258   3.500  19.203  1.00 87.31           C  
ATOM    198  C   ASP A  29      -0.867   4.934  18.859  1.00 87.31           C  
ATOM    199  CB  ASP A  29      -1.740   3.424  20.656  1.00 87.31           C  
ATOM    200  O   ASP A  29      -1.692   5.848  18.938  1.00 87.31           O  
ATOM    201  CG  ASP A  29      -2.416   2.104  20.984  1.00 87.31           C  
ATOM    202  OD1 ASP A  29      -3.037   1.495  20.094  1.00 87.31           O  
ATOM    203  OD2 ASP A  29      -2.328   1.671  22.156  1.00 87.31           O  
ATOM    204  N   ILE A  30       0.302   5.160  18.469  1.00 91.56           N  
ATOM    205  CA  ILE A  30       0.763   6.492  18.094  1.00 91.56           C  
ATOM    206  C   ILE A  30       0.100   6.914  16.781  1.00 91.56           C  
ATOM    207  CB  ILE A  30       2.301   6.539  17.953  1.00 91.56           C  
ATOM    208  O   ILE A  30       0.156   6.184  15.789  1.00 91.56           O  
ATOM    209  CG1 ILE A  30       2.967   6.262  19.297  1.00 91.56           C  
ATOM    210  CG2 ILE A  30       2.750   7.891  17.391  1.00 91.56           C  
ATOM    211  CD1 ILE A  30       4.484   6.168  19.234  1.00 91.56           C  
ATOM    212  N   ILE A  31      -0.497   8.023  16.781  1.00 94.81           N  
ATOM    213  CA  ILE A  31      -1.166   8.562  15.609  1.00 94.81           C  
ATOM    214  C   ILE A  31      -0.126   8.969  14.562  1.00 94.81           C  
ATOM    215  CB  ILE A  31      -2.068   9.766  15.961  1.00 94.81           C  
ATOM    216  O   ILE A  31       0.793   9.734  14.867  1.00 94.81           O  
ATOM    217  CG1 ILE A  31      -3.188   9.320  16.922  1.00 94.81           C  
ATOM    218  CG2 ILE A  31      -2.646  10.398  14.695  1.00 94.81           C  
ATOM    219  CD1 ILE A  31      -4.008  10.477  17.484  1.00 94.81           C  
ATOM    220  N   SER A  32      -0.354   8.500  13.414  1.00 95.38           N  
ATOM    221  CA  SER A  32       0.644   8.719  12.367  1.00 95.38           C  
ATOM    222  C   SER A  32       0.100   9.625  11.266  1.00 95.38           C  
ATOM    223  CB  SER A  32       1.099   7.387  11.773  1.00 95.38           C  
ATOM    224  O   SER A  32       0.847  10.047  10.383  1.00 95.38           O  
ATOM    225  OG  SER A  32      -0.006   6.664  11.266  1.00 95.38           O  
ATOM    226  N   THR A  33      -1.191   9.898  11.312  1.00 96.31           N  
ATOM    227  CA  THR A  33      -1.778  10.805  10.328  1.00 96.31           C  
ATOM    228  C   THR A  33      -3.146  11.297  10.797  1.00 96.31           C  
ATOM    229  CB  THR A  33      -1.915  10.125   8.953  1.00 96.31           C  
ATOM    230  O   THR A  33      -3.824  10.617  11.570  1.00 96.31           O  
ATOM    231  CG2 THR A  33      -2.924   8.984   9.000  1.00 96.31           C  
ATOM    232  OG1 THR A  33      -2.352  11.094   7.992  1.00 96.31           O  
ATOM    233  N   VAL A  34      -3.584  12.422  10.289  1.00 97.31           N  
ATOM    234  CA  VAL A  34      -4.863  13.047  10.617  1.00 97.31           C  
ATOM    235  C   VAL A  34      -5.383  13.820   9.406  1.00 97.31           C  
ATOM    236  CB  VAL A  34      -4.738  13.992  11.836  1.00 97.31           C  
ATOM    237  O   VAL A  34      -4.625  14.539   8.750  1.00 97.31           O  
ATOM    238  CG1 VAL A  34      -6.090  14.602  12.188  1.00 97.31           C  
ATOM    239  CG2 VAL A  34      -4.168  13.234  13.039  1.00 97.31           C  
ATOM    240  N   GLU A  35      -6.691  13.758   9.188  1.00 96.75           N  
ATOM    241  CA  GLU A  35      -7.258  14.422   8.023  1.00 96.75           C  
ATOM    242  C   GLU A  35      -8.758  14.672   8.203  1.00 96.75           C  
ATOM    243  CB  GLU A  35      -7.016  13.602   6.758  1.00 96.75           C  
ATOM    244  O   GLU A  35      -9.500  13.773   8.594  1.00 96.75           O  
ATOM    245  CG  GLU A  35      -7.414  14.312   5.473  1.00 96.75           C  
ATOM    246  CD  GLU A  35      -6.332  15.234   4.941  1.00 96.75           C  
ATOM    247  OE1 GLU A  35      -6.562  15.906   3.904  1.00 96.75           O  
ATOM    248  OE2 GLU A  35      -5.250  15.297   5.562  1.00 96.75           O  
ATOM    249  N   PHE A  36      -9.188  15.883   7.891  1.00 96.94           N  
ATOM    250  CA  PHE A  36     -10.609  16.203   7.801  1.00 96.94           C  
ATOM    251  C   PHE A  36     -11.156  15.859   6.418  1.00 96.94           C  
ATOM    252  CB  PHE A  36     -10.859  17.672   8.117  1.00 96.94           C  
ATOM    253  O   PHE A  36     -10.422  15.930   5.426  1.00 96.94           O  
ATOM    254  CG  PHE A  36     -10.773  18.000   9.586  1.00 96.94           C  
ATOM    255  CD1 PHE A  36     -11.852  17.766  10.422  1.00 96.94           C  
ATOM    256  CD2 PHE A  36      -9.617  18.547  10.117  1.00 96.94           C  
ATOM    257  CE1 PHE A  36     -11.781  18.078  11.781  1.00 96.94           C  
ATOM    258  CE2 PHE A  36      -9.531  18.859  11.477  1.00 96.94           C  
ATOM    259  CZ  PHE A  36     -10.617  18.625  12.305  1.00 96.94           C  
ATOM    260  N   ASN A  37     -12.375  15.539   6.410  1.00 95.50           N  
ATOM    261  CA  ASN A  37     -13.016  15.430   5.102  1.00 95.50           C  
ATOM    262  C   ASN A  37     -13.375  16.812   4.539  1.00 95.50           C  
ATOM    263  CB  ASN A  37     -14.266  14.555   5.180  1.00 95.50           C  
ATOM    264  O   ASN A  37     -13.125  17.828   5.184  1.00 95.50           O  
ATOM    265  CG  ASN A  37     -15.406  15.227   5.914  1.00 95.50           C  
ATOM    266  ND2 ASN A  37     -16.625  14.781   5.637  1.00 95.50           N  
ATOM    267  OD1 ASN A  37     -15.195  16.141   6.719  1.00 95.50           O  
ATOM    268  N   HIS A  38     -13.859  16.875   3.352  1.00 91.56           N  
ATOM    269  CA  HIS A  38     -14.070  18.125   2.619  1.00 91.56           C  
ATOM    270  C   HIS A  38     -15.055  19.031   3.352  1.00 91.56           C  
ATOM    271  CB  HIS A  38     -14.578  17.828   1.205  1.00 91.56           C  
ATOM    272  O   HIS A  38     -14.930  20.250   3.305  1.00 91.56           O  
ATOM    273  CG  HIS A  38     -13.570  17.156   0.332  1.00 91.56           C  
ATOM    274  CD2 HIS A  38     -12.766  17.656  -0.641  1.00 91.56           C  
ATOM    275  ND1 HIS A  38     -13.297  15.812   0.411  1.00 91.56           N  
ATOM    276  CE1 HIS A  38     -12.367  15.508  -0.478  1.00 91.56           C  
ATOM    277  NE2 HIS A  38     -12.023  16.609  -1.130  1.00 91.56           N  
ATOM    278  N   SER A  39     -15.992  18.500   4.016  1.00 91.31           N  
ATOM    279  CA  SER A  39     -16.984  19.281   4.734  1.00 91.31           C  
ATOM    280  C   SER A  39     -16.531  19.594   6.152  1.00 91.31           C  
ATOM    281  CB  SER A  39     -18.328  18.531   4.785  1.00 91.31           C  
ATOM    282  O   SER A  39     -17.031  20.531   6.781  1.00 91.31           O  
ATOM    283  OG  SER A  39     -18.219  17.359   5.566  1.00 91.31           O  
ATOM    284  N   GLY A  40     -15.555  18.766   6.625  1.00 94.00           N  
ATOM    285  CA  GLY A  40     -15.094  18.938   7.996  1.00 94.00           C  
ATOM    286  C   GLY A  40     -15.945  18.188   9.008  1.00 94.00           C  
ATOM    287  O   GLY A  40     -15.688  18.250  10.211  1.00 94.00           O  
ATOM    288  N   GLU A  41     -16.938  17.531   8.586  1.00 92.50           N  
ATOM    289  CA  GLU A  41     -17.828  16.797   9.469  1.00 92.50           C  
ATOM    290  C   GLU A  41     -17.172  15.523   9.992  1.00 92.50           C  
ATOM    291  CB  GLU A  41     -19.125  16.438   8.742  1.00 92.50           C  
ATOM    292  O   GLU A  41     -17.516  15.031  11.070  1.00 92.50           O  
ATOM    293  CG  GLU A  41     -20.031  17.641   8.469  1.00 92.50           C  
ATOM    294  CD  GLU A  41     -21.328  17.281   7.793  1.00 92.50           C  
ATOM    295  OE1 GLU A  41     -22.172  18.172   7.570  1.00 92.50           O  
ATOM    296  OE2 GLU A  41     -21.516  16.078   7.480  1.00 92.50           O  
ATOM    297  N   LEU A  42     -16.312  14.977   9.211  1.00 94.94           N  
ATOM    298  CA  LEU A  42     -15.602  13.766   9.594  1.00 94.94           C  
ATOM    299  C   LEU A  42     -14.117  14.047   9.773  1.00 94.94           C  
ATOM    300  CB  LEU A  42     -15.805  12.672   8.547  1.00 94.94           C  
ATOM    301  O   LEU A  42     -13.531  14.828   9.023  1.00 94.94           O  
ATOM    302  CG  LEU A  42     -17.250  12.227   8.305  1.00 94.94           C  
ATOM    303  CD1 LEU A  42     -17.312  11.266   7.121  1.00 94.94           C  
ATOM    304  CD2 LEU A  42     -17.828  11.578   9.562  1.00 94.94           C  
ATOM    305  N   LEU A  43     -13.531  13.477  10.680  1.00 96.62           N  
ATOM    306  CA  LEU A  43     -12.109  13.500  11.000  1.00 96.62           C  
ATOM    307  C   LEU A  43     -11.547  12.086  11.125  1.00 96.62           C  
ATOM    308  CB  LEU A  43     -11.867  14.273  12.305  1.00 96.62           C  
ATOM    309  O   LEU A  43     -12.055  11.281  11.914  1.00 96.62           O  
ATOM    310  CG  LEU A  43     -10.422  14.336  12.789  1.00 96.62           C  
ATOM    311  CD1 LEU A  43      -9.570  15.164  11.836  1.00 96.62           C  
ATOM    312  CD2 LEU A  43     -10.359  14.914  14.203  1.00 96.62           C  
ATOM    313  N   ALA A  44     -10.547  11.805  10.391  1.00 97.44           N  
ATOM    314  CA  ALA A  44      -9.961  10.469  10.406  1.00 97.44           C  
ATOM    315  C   ALA A  44      -8.531  10.508  10.930  1.00 97.44           C  
ATOM    316  CB  ALA A  44      -9.992   9.859   9.008  1.00 97.44           C  
ATOM    317  O   ALA A  44      -7.777  11.438  10.633  1.00 97.44           O  
ATOM    318  N   THR A  45      -8.164   9.562  11.648  1.00 96.81           N  
ATOM    319  CA  THR A  45      -6.801   9.367  12.125  1.00 96.81           C  
ATOM    320  C   THR A  45      -6.312   7.961  11.797  1.00 96.81           C  
ATOM    321  CB  THR A  45      -6.691   9.609  13.641  1.00 96.81           C  
ATOM    322  O   THR A  45      -7.109   7.023  11.711  1.00 96.81           O  
ATOM    323  CG2 THR A  45      -7.145  11.023  14.000  1.00 96.81           C  
ATOM    324  OG1 THR A  45      -7.520   8.664  14.328  1.00 96.81           O  
ATOM    325  N   GLY A  46      -5.121   7.832  11.469  1.00 96.75           N  
ATOM    326  CA  GLY A  46      -4.395   6.574  11.352  1.00 96.75           C  
ATOM    327  C   GLY A  46      -3.289   6.430  12.383  1.00 96.75           C  
ATOM    328  O   GLY A  46      -2.717   7.426  12.828  1.00 96.75           O  
ATOM    329  N   ASP A  47      -2.980   5.188  12.711  1.00 93.31           N  
ATOM    330  CA  ASP A  47      -1.947   4.965  13.719  1.00 93.31           C  
ATOM    331  C   ASP A  47      -0.887   3.990  13.211  1.00 93.31           C  
ATOM    332  CB  ASP A  47      -2.568   4.441  15.016  1.00 93.31           C  
ATOM    333  O   ASP A  47      -0.957   3.525  12.070  1.00 93.31           O  
ATOM    334  CG  ASP A  47      -3.324   3.137  14.828  1.00 93.31           C  
ATOM    335  OD1 ASP A  47      -2.961   2.346  13.930  1.00 93.31           O  
ATOM    336  OD2 ASP A  47      -4.297   2.900  15.578  1.00 93.31           O  
ATOM    337  N   LYS A  48       0.157   3.834  13.969  1.00 92.06           N  
ATOM    338  CA  LYS A  48       1.286   2.979  13.609  1.00 92.06           C  
ATOM    339  C   LYS A  48       0.890   1.505  13.641  1.00 92.06           C  
ATOM    340  CB  LYS A  48       2.463   3.223  14.555  1.00 92.06           C  
ATOM    341  O   LYS A  48       1.589   0.658  13.078  1.00 92.06           O  
ATOM    342  CG  LYS A  48       3.164   4.555  14.344  1.00 92.06           C  
ATOM    343  CD  LYS A  48       4.473   4.633  15.117  1.00 92.06           C  
ATOM    344  CE  LYS A  48       5.219   5.930  14.828  1.00 92.06           C  
ATOM    345  NZ  LYS A  48       6.492   6.016  15.602  1.00 92.06           N  
ATOM    346  N   GLY A  49      -0.254   1.261  14.211  1.00 89.75           N  
ATOM    347  CA  GLY A  49      -0.754  -0.104  14.258  1.00 89.75           C  
ATOM    348  C   GLY A  49      -1.628  -0.460  13.070  1.00 89.75           C  
ATOM    349  O   GLY A  49      -2.158  -1.570  12.992  1.00 89.75           O  
ATOM    350  N   GLY A  50      -1.873   0.470  12.242  1.00 92.50           N  
ATOM    351  CA  GLY A  50      -2.635   0.198  11.031  1.00 92.50           C  
ATOM    352  C   GLY A  50      -4.125   0.438  11.203  1.00 92.50           C  
ATOM    353  O   GLY A  50      -4.922   0.034  10.352  1.00 92.50           O  
ATOM    354  N   ARG A  51      -4.500   1.055  12.234  1.00 90.88           N  
ATOM    355  CA  ARG A  51      -5.902   1.314  12.539  1.00 90.88           C  
ATOM    356  C   ARG A  51      -6.309   2.713  12.086  1.00 90.88           C  
ATOM    357  CB  ARG A  51      -6.168   1.148  14.039  1.00 90.88           C  
ATOM    358  O   ARG A  51      -5.527   3.658  12.195  1.00 90.88           O  
ATOM    359  CG  ARG A  51      -5.898  -0.253  14.555  1.00 90.88           C  
ATOM    360  CD  ARG A  51      -6.012  -0.322  16.078  1.00 90.88           C  
ATOM    361  NE  ARG A  51      -5.027   0.538  16.719  1.00 90.88           N  
ATOM    362  NH1 ARG A  51      -6.027   0.456  18.812  1.00 90.88           N  
ATOM    363  NH2 ARG A  51      -4.113   1.676  18.500  1.00 90.88           N  
ATOM    364  CZ  ARG A  51      -5.059   0.888  18.016  1.00 90.88           C  
ATOM    365  N   VAL A  52      -7.504   2.768  11.602  1.00 95.12           N  
ATOM    366  CA  VAL A  52      -8.109   4.047  11.234  1.00 95.12           C  
ATOM    367  C   VAL A  52      -9.305   4.328  12.141  1.00 95.12           C  
ATOM    368  CB  VAL A  52      -8.547   4.066   9.750  1.00 95.12           C  
ATOM    369  O   VAL A  52     -10.180   3.475  12.312  1.00 95.12           O  
ATOM    370  CG1 VAL A  52      -9.328   5.340   9.438  1.00 95.12           C  
ATOM    371  CG2 VAL A  52      -7.328   3.945   8.836  1.00 95.12           C  
ATOM    372  N   VAL A  53      -9.320   5.402  12.680  1.00 94.19           N  
ATOM    373  CA  VAL A  53     -10.430   5.859  13.508  1.00 94.19           C  
ATOM    374  C   VAL A  53     -11.070   7.094  12.875  1.00 94.19           C  
ATOM    375  CB  VAL A  53      -9.984   6.168  14.953  1.00 94.19           C  
ATOM    376  O   VAL A  53     -10.383   8.078  12.602  1.00 94.19           O  
ATOM    377  CG1 VAL A  53     -11.180   6.527  15.828  1.00 94.19           C  
ATOM    378  CG2 VAL A  53      -9.227   4.980  15.539  1.00 94.19           C  
ATOM    379  N   ILE A  54     -12.320   7.031  12.688  1.00 95.00           N  
ATOM    380  CA  ILE A  54     -13.086   8.141  12.117  1.00 95.00           C  
ATOM    381  C   ILE A  54     -13.953   8.781  13.195  1.00 95.00           C  
ATOM    382  CB  ILE A  54     -13.961   7.668  10.930  1.00 95.00           C  
ATOM    383  O   ILE A  54     -14.656   8.086  13.930  1.00 95.00           O  
ATOM    384  CG1 ILE A  54     -13.086   7.016   9.852  1.00 95.00           C  
ATOM    385  CG2 ILE A  54     -14.758   8.836  10.359  1.00 95.00           C  
ATOM    386  CD1 ILE A  54     -13.883   6.391   8.711  1.00 95.00           C  
ATOM    387  N   PHE A  55     -13.938  10.008  13.273  1.00 94.12           N  
ATOM    388  CA  PHE A  55     -14.758  10.812  14.180  1.00 94.12           C  
ATOM    389  C   PHE A  55     -15.773  11.641  13.398  1.00 94.12           C  
ATOM    390  CB  PHE A  55     -13.867  11.727  15.031  1.00 94.12           C  
ATOM    391  O   PHE A  55     -15.469  12.141  12.312  1.00 94.12           O  
ATOM    392  CG  PHE A  55     -12.773  11.000  15.758  1.00 94.12           C  
ATOM    393  CD1 PHE A  55     -12.969  10.523  17.047  1.00 94.12           C  
ATOM    394  CD2 PHE A  55     -11.539  10.797  15.156  1.00 94.12           C  
ATOM    395  CE1 PHE A  55     -11.961   9.844  17.719  1.00 94.12           C  
ATOM    396  CE2 PHE A  55     -10.523  10.125  15.820  1.00 94.12           C  
ATOM    397  CZ  PHE A  55     -10.734   9.648  17.109  1.00 94.12           C  
ATOM    398  N   GLN A  56     -16.891  11.797  13.938  1.00 92.75           N  
ATOM    399  CA  GLN A  56     -17.969  12.594  13.336  1.00 92.75           C  
ATOM    400  C   GLN A  56     -18.375  13.734  14.266  1.00 92.75           C  
ATOM    401  CB  GLN A  56     -19.172  11.719  13.008  1.00 92.75           C  
ATOM    402  O   GLN A  56     -18.531  13.539  15.469  1.00 92.75           O  
ATOM    403  CG  GLN A  56     -20.281  12.461  12.266  1.00 92.75           C  
ATOM    404  CD  GLN A  56     -21.438  11.555  11.891  1.00 92.75           C  
ATOM    405  NE2 GLN A  56     -22.094  11.859  10.781  1.00 92.75           N  
ATOM    406  OE1 GLN A  56     -21.734  10.578  12.594  1.00 92.75           O  
ATOM    407  N   GLN A  57     -18.609  14.812  13.633  1.00 91.56           N  
ATOM    408  CA  GLN A  57     -19.047  15.992  14.375  1.00 91.56           C  
ATOM    409  C   GLN A  57     -20.516  15.859  14.797  1.00 91.56           C  
ATOM    410  CB  GLN A  57     -18.859  17.250  13.531  1.00 91.56           C  
ATOM    411  O   GLN A  57     -21.375  15.500  13.984  1.00 91.56           O  
ATOM    412  CG  GLN A  57     -18.984  18.547  14.336  1.00 91.56           C  
ATOM    413  CD  GLN A  57     -18.688  19.781  13.500  1.00 91.56           C  
ATOM    414  NE2 GLN A  57     -18.234  20.844  14.164  1.00 91.56           N  
ATOM    415  OE1 GLN A  57     -18.844  19.781  12.281  1.00 91.56           O  
ATOM    416  N   GLU A  58     -20.750  16.109  15.969  1.00 82.38           N  
ATOM    417  CA  GLU A  58     -22.125  16.047  16.469  1.00 82.38           C  
ATOM    418  C   GLU A  58     -22.969  17.188  15.914  1.00 82.38           C  
ATOM    419  CB  GLU A  58     -22.141  16.094  18.000  1.00 82.38           C  
ATOM    420  O   GLU A  58     -22.500  18.328  15.836  1.00 82.38           O  
ATOM    421  CG  GLU A  58     -21.969  14.727  18.656  1.00 82.38           C  
ATOM    422  CD  GLU A  58     -22.094  14.758  20.172  1.00 82.38           C  
ATOM    423  OE1 GLU A  58     -21.984  13.695  20.812  1.00 82.38           O  
ATOM    424  OE2 GLU A  58     -22.312  15.867  20.719  1.00 82.38           O  
ATOM    425  N   GLN A  59     -24.141  16.812  15.219  1.00 69.62           N  
ATOM    426  CA  GLN A  59     -25.047  17.844  14.695  1.00 69.62           C  
ATOM    427  C   GLN A  59     -25.656  18.656  15.820  1.00 69.62           C  
ATOM    428  CB  GLN A  59     -26.141  17.188  13.844  1.00 69.62           C  
ATOM    429  O   GLN A  59     -25.875  18.141  16.922  1.00 69.62           O  
ATOM    430  CG  GLN A  59     -25.734  16.953  12.398  1.00 69.62           C  
ATOM    431  CD  GLN A  59     -26.828  16.266  11.594  1.00 69.62           C  
ATOM    432  NE2 GLN A  59     -26.578  16.062  10.305  1.00 69.62           N  
ATOM    433  OE1 GLN A  59     -27.891  15.914  12.125  1.00 69.62           O  
ATOM    434  N   GLU A  60     -25.531  19.969  15.750  1.00 57.03           N  
ATOM    435  CA  GLU A  60     -26.094  20.906  16.719  1.00 57.03           C  
ATOM    436  C   GLU A  60     -27.562  20.562  17.016  1.00 57.03           C  
ATOM    437  CB  GLU A  60     -25.984  22.344  16.219  1.00 57.03           C  
ATOM    438  O   GLU A  60     -28.359  20.422  16.094  1.00 57.03           O  
ATOM    439  CG  GLU A  60     -24.656  23.016  16.562  1.00 57.03           C  
ATOM    440  CD  GLU A  60     -24.578  24.469  16.125  1.00 57.03           C  
ATOM    441  OE1 GLU A  60     -23.578  25.141  16.438  1.00 57.03           O  
ATOM    442  OE2 GLU A  60     -25.531  24.922  15.453  1.00 57.03           O  
ATOM    443  N   ASN A  61     -28.078  19.844  18.047  1.00 48.28           N  
ATOM    444  CA  ASN A  61     -29.469  20.016  18.484  1.00 48.28           C  
ATOM    445  C   ASN A  61     -29.828  21.484  18.656  1.00 48.28           C  
ATOM    446  CB  ASN A  61     -29.719  19.250  19.797  1.00 48.28           C  
ATOM    447  O   ASN A  61     -28.984  22.281  19.078  1.00 48.28           O  
ATOM    448  CG  ASN A  61     -30.016  17.781  19.562  1.00 48.28           C  
ATOM    449  ND2 ASN A  61     -29.906  16.984  20.609  1.00 48.28           N  
ATOM    450  OD1 ASN A  61     -30.359  17.375  18.453  1.00 48.28           O  
ATOM    451  N   LYS A  62     -30.906  22.172  17.891  1.00 42.56           N  
ATOM    452  CA  LYS A  62     -31.375  23.547  18.016  1.00 42.56           C  
ATOM    453  C   LYS A  62     -31.188  24.062  19.438  1.00 42.56           C  
ATOM    454  CB  LYS A  62     -32.844  23.656  17.609  1.00 42.56           C  
ATOM    455  O   LYS A  62     -31.047  25.266  19.641  1.00 42.56           O  
ATOM    456  CG  LYS A  62     -33.062  23.812  16.109  1.00 42.56           C  
ATOM    457  CD  LYS A  62     -34.531  24.000  15.773  1.00 42.56           C  
ATOM    458  CE  LYS A  62     -34.750  24.156  14.273  1.00 42.56           C  
ATOM    459  NZ  LYS A  62     -36.219  24.250  13.938  1.00 42.56           N  
ATOM    460  N   ILE A  63     -31.844  23.438  20.500  1.00 40.97           N  
ATOM    461  CA  ILE A  63     -32.000  24.109  21.797  1.00 40.97           C  
ATOM    462  C   ILE A  63     -30.625  24.344  22.406  1.00 40.97           C  
ATOM    463  CB  ILE A  63     -32.875  23.281  22.766  1.00 40.97           C  
ATOM    464  O   ILE A  63     -30.391  25.391  23.031  1.00 40.97           O  
ATOM    465  CG1 ILE A  63     -34.250  23.047  22.156  1.00 40.97           C  
ATOM    466  CG2 ILE A  63     -32.969  23.969  24.125  1.00 40.97           C  
ATOM    467  CD1 ILE A  63     -35.094  22.016  22.891  1.00 40.97           C  
ATOM    468  N   GLN A  64     -29.750  23.328  22.828  1.00 42.28           N  
ATOM    469  CA  GLN A  64     -28.594  23.625  23.672  1.00 42.28           C  
ATOM    470  C   GLN A  64     -27.453  24.219  22.859  1.00 42.28           C  
ATOM    471  CB  GLN A  64     -28.125  22.375  24.406  1.00 42.28           C  
ATOM    472  O   GLN A  64     -26.953  23.594  21.938  1.00 42.28           O  
ATOM    473  CG  GLN A  64     -28.906  22.062  25.672  1.00 42.28           C  
ATOM    474  CD  GLN A  64     -28.391  20.844  26.406  1.00 42.28           C  
ATOM    475  NE2 GLN A  64     -28.969  20.547  27.562  1.00 42.28           N  
ATOM    476  OE1 GLN A  64     -27.484  20.156  25.922  1.00 42.28           O  
ATOM    477  N   SER A  65     -27.312  25.516  22.578  1.00 42.50           N  
ATOM    478  CA  SER A  65     -26.359  26.422  21.938  1.00 42.50           C  
ATOM    479  C   SER A  65     -24.922  25.922  22.094  1.00 42.50           C  
ATOM    480  CB  SER A  65     -26.484  27.828  22.516  1.00 42.50           C  
ATOM    481  O   SER A  65     -24.047  26.281  21.297  1.00 42.50           O  
ATOM    482  OG  SER A  65     -26.031  27.859  23.875  1.00 42.50           O  
ATOM    483  N   HIS A  66     -24.438  25.453  23.297  1.00 43.88           N  
ATOM    484  CA  HIS A  66     -23.047  25.484  23.719  1.00 43.88           C  
ATOM    485  C   HIS A  66     -22.250  24.359  23.047  1.00 43.88           C  
ATOM    486  CB  HIS A  66     -22.938  25.375  25.234  1.00 43.88           C  
ATOM    487  O   HIS A  66     -21.031  24.281  23.219  1.00 43.88           O  
ATOM    488  CG  HIS A  66     -23.391  26.609  25.953  1.00 43.88           C  
ATOM    489  CD2 HIS A  66     -24.422  26.812  26.812  1.00 43.88           C  
ATOM    490  ND1 HIS A  66     -22.750  27.828  25.828  1.00 43.88           N  
ATOM    491  CE1 HIS A  66     -23.375  28.719  26.578  1.00 43.88           C  
ATOM    492  NE2 HIS A  66     -24.391  28.125  27.188  1.00 43.88           N  
ATOM    493  N   SER A  67     -22.797  23.203  22.812  1.00 48.44           N  
ATOM    494  CA  SER A  67     -21.891  22.094  22.469  1.00 48.44           C  
ATOM    495  C   SER A  67     -21.531  22.125  20.984  1.00 48.44           C  
ATOM    496  CB  SER A  67     -22.531  20.750  22.828  1.00 48.44           C  
ATOM    497  O   SER A  67     -22.125  21.391  20.188  1.00 48.44           O  
ATOM    498  OG  SER A  67     -23.531  20.406  21.875  1.00 48.44           O  
ATOM    499  N   ARG A  68     -21.125  23.188  20.328  1.00 54.91           N  
ATOM    500  CA  ARG A  68     -20.703  23.266  18.922  1.00 54.91           C  
ATOM    501  C   ARG A  68     -19.344  22.594  18.719  1.00 54.91           C  
ATOM    502  CB  ARG A  68     -20.641  24.734  18.469  1.00 54.91           C  
ATOM    503  O   ARG A  68     -18.375  22.922  19.406  1.00 54.91           O  
ATOM    504  CG  ARG A  68     -21.906  25.219  17.766  1.00 54.91           C  
ATOM    505  CD  ARG A  68     -21.766  26.656  17.297  1.00 54.91           C  
ATOM    506  NE  ARG A  68     -22.969  27.109  16.609  1.00 54.91           N  
ATOM    507  NH1 ARG A  68     -22.172  29.234  16.172  1.00 54.91           N  
ATOM    508  NH2 ARG A  68     -24.281  28.641  15.508  1.00 54.91           N  
ATOM    509  CZ  ARG A  68     -23.141  28.328  16.094  1.00 54.91           C  
ATOM    510  N   GLY A  69     -19.391  21.406  18.125  1.00 62.47           N  
ATOM    511  CA  GLY A  69     -18.234  20.953  17.375  1.00 62.47           C  
ATOM    512  C   GLY A  69     -17.578  19.719  17.969  1.00 62.47           C  
ATOM    513  O   GLY A  69     -16.359  19.562  17.922  1.00 62.47           O  
ATOM    514  N   GLU A  70     -18.250  18.969  18.891  1.00 82.50           N  
ATOM    515  CA  GLU A  70     -17.562  17.797  19.422  1.00 82.50           C  
ATOM    516  C   GLU A  70     -17.531  16.656  18.422  1.00 82.50           C  
ATOM    517  CB  GLU A  70     -18.219  17.344  20.734  1.00 82.50           C  
ATOM    518  O   GLU A  70     -18.484  16.484  17.641  1.00 82.50           O  
ATOM    519  CG  GLU A  70     -17.781  18.156  21.953  1.00 82.50           C  
ATOM    520  CD  GLU A  70     -18.328  17.609  23.266  1.00 82.50           C  
ATOM    521  OE1 GLU A  70     -18.000  18.156  24.328  1.00 82.50           O  
ATOM    522  OE2 GLU A  70     -19.109  16.625  23.203  1.00 82.50           O  
ATOM    523  N   TYR A  71     -16.500  16.047  18.344  1.00 90.81           N  
ATOM    524  CA  TYR A  71     -16.312  14.906  17.469  1.00 90.81           C  
ATOM    525  C   TYR A  71     -16.391  13.602  18.250  1.00 90.81           C  
ATOM    526  CB  TYR A  71     -14.961  15.000  16.750  1.00 90.81           C  
ATOM    527  O   TYR A  71     -15.664  13.406  19.219  1.00 90.81           O  
ATOM    528  CG  TYR A  71     -14.938  15.992  15.617  1.00 90.81           C  
ATOM    529  CD1 TYR A  71     -15.164  15.586  14.297  1.00 90.81           C  
ATOM    530  CD2 TYR A  71     -14.703  17.344  15.852  1.00 90.81           C  
ATOM    531  CE1 TYR A  71     -15.141  16.500  13.250  1.00 90.81           C  
ATOM    532  CE2 TYR A  71     -14.680  18.266  14.812  1.00 90.81           C  
ATOM    533  OH  TYR A  71     -14.883  18.734  12.477  1.00 90.81           O  
ATOM    534  CZ  TYR A  71     -14.898  17.828  13.516  1.00 90.81           C  
ATOM    535  N   ASN A  72     -17.203  12.758  17.828  1.00 88.69           N  
ATOM    536  CA  ASN A  72     -17.375  11.438  18.438  1.00 88.69           C  
ATOM    537  C   ASN A  72     -16.906  10.328  17.500  1.00 88.69           C  
ATOM    538  CB  ASN A  72     -18.828  11.211  18.844  1.00 88.69           C  
ATOM    539  O   ASN A  72     -16.891  10.500  16.281  1.00 88.69           O  
ATOM    540  CG  ASN A  72     -19.297  12.164  19.922  1.00 88.69           C  
ATOM    541  ND2 ASN A  72     -20.484  12.711  19.766  1.00 88.69           N  
ATOM    542  OD1 ASN A  72     -18.578  12.406  20.891  1.00 88.69           O  
ATOM    543  N   VAL A  73     -16.531   9.250  18.156  1.00 88.06           N  
ATOM    544  CA  VAL A  73     -16.062   8.117  17.375  1.00 88.06           C  
ATOM    545  C   VAL A  73     -17.188   7.609  16.469  1.00 88.06           C  
ATOM    546  CB  VAL A  73     -15.547   6.977  18.281  1.00 88.06           C  
ATOM    547  O   VAL A  73     -18.266   7.273  16.953  1.00 88.06           O  
ATOM    548  CG1 VAL A  73     -15.164   5.758  17.438  1.00 88.06           C  
ATOM    549  CG2 VAL A  73     -14.359   7.453  19.109  1.00 88.06           C  
ATOM    550  N   TYR A  74     -16.953   7.656  15.242  1.00 87.75           N  
ATOM    551  CA  TYR A  74     -17.891   7.262  14.203  1.00 87.75           C  
ATOM    552  C   TYR A  74     -17.641   5.824  13.758  1.00 87.75           C  
ATOM    553  CB  TYR A  74     -17.797   8.203  13.000  1.00 87.75           C  
ATOM    554  O   TYR A  74     -18.594   5.039  13.617  1.00 87.75           O  
ATOM    555  CG  TYR A  74     -18.875   7.984  11.969  1.00 87.75           C  
ATOM    556  CD1 TYR A  74     -18.547   7.648  10.656  1.00 87.75           C  
ATOM    557  CD2 TYR A  74     -20.219   8.109  12.297  1.00 87.75           C  
ATOM    558  CE1 TYR A  74     -19.531   7.445   9.695  1.00 87.75           C  
ATOM    559  CE2 TYR A  74     -21.219   7.910  11.352  1.00 87.75           C  
ATOM    560  OH  TYR A  74     -21.844   7.379   9.109  1.00 87.75           O  
ATOM    561  CZ  TYR A  74     -20.859   7.578  10.055  1.00 87.75           C  
ATOM    562  N   SER A  75     -16.359   5.484  13.570  1.00 87.75           N  
ATOM    563  CA  SER A  75     -15.969   4.145  13.148  1.00 87.75           C  
ATOM    564  C   SER A  75     -14.500   3.877  13.453  1.00 87.75           C  
ATOM    565  CB  SER A  75     -16.234   3.951  11.656  1.00 87.75           C  
ATOM    566  O   SER A  75     -13.672   4.797  13.422  1.00 87.75           O  
ATOM    567  OG  SER A  75     -15.914   2.629  11.258  1.00 87.75           O  
ATOM    568  N   THR A  76     -14.211   2.709  13.812  1.00 88.44           N  
ATOM    569  CA  THR A  76     -12.844   2.230  14.000  1.00 88.44           C  
ATOM    570  C   THR A  76     -12.641   0.892  13.297  1.00 88.44           C  
ATOM    571  CB  THR A  76     -12.508   2.084  15.500  1.00 88.44           C  
ATOM    572  O   THR A  76     -13.438  -0.034  13.469  1.00 88.44           O  
ATOM    573  CG2 THR A  76     -11.039   1.709  15.695  1.00 88.44           C  
ATOM    574  OG1 THR A  76     -12.766   3.324  16.156  1.00 88.44           O  
ATOM    575  N   PHE A  77     -11.570   0.851  12.477  1.00 86.94           N  
ATOM    576  CA  PHE A  77     -11.320  -0.401  11.773  1.00 86.94           C  
ATOM    577  C   PHE A  77      -9.828  -0.567  11.484  1.00 86.94           C  
ATOM    578  CB  PHE A  77     -12.117  -0.457  10.469  1.00 86.94           C  
ATOM    579  O   PHE A  77      -9.078   0.412  11.477  1.00 86.94           O  
ATOM    580  CG  PHE A  77     -11.789   0.650   9.508  1.00 86.94           C  
ATOM    581  CD1 PHE A  77     -12.414   1.887   9.602  1.00 86.94           C  
ATOM    582  CD2 PHE A  77     -10.852   0.455   8.500  1.00 86.94           C  
ATOM    583  CE1 PHE A  77     -12.109   2.914   8.711  1.00 86.94           C  
ATOM    584  CE2 PHE A  77     -10.539   1.476   7.609  1.00 86.94           C  
ATOM    585  CZ  PHE A  77     -11.172   2.703   7.715  1.00 86.94           C  
ATOM    586  N   GLN A  78      -9.500  -1.783  11.281  1.00 87.31           N  
ATOM    587  CA  GLN A  78      -8.133  -2.119  10.891  1.00 87.31           C  
ATOM    588  C   GLN A  78      -7.938  -1.982   9.383  1.00 87.31           C  
ATOM    589  CB  GLN A  78      -7.777  -3.537  11.344  1.00 87.31           C  
ATOM    590  O   GLN A  78      -8.523  -2.734   8.609  1.00 87.31           O  
ATOM    591  CG  GLN A  78      -6.328  -3.920  11.086  1.00 87.31           C  
ATOM    592  CD  GLN A  78      -5.355  -3.158  11.969  1.00 87.31           C  
ATOM    593  NE2 GLN A  78      -4.254  -2.705  11.391  1.00 87.31           N  
ATOM    594  OE1 GLN A  78      -5.598  -2.979  13.172  1.00 87.31           O  
ATOM    595  N   SER A  79      -7.148  -1.020   8.977  1.00 91.19           N  
ATOM    596  CA  SER A  79      -6.910  -0.759   7.562  1.00 91.19           C  
ATOM    597  C   SER A  79      -5.793  -1.645   7.016  1.00 91.19           C  
ATOM    598  CB  SER A  79      -6.559   0.713   7.340  1.00 91.19           C  
ATOM    599  O   SER A  79      -5.949  -2.271   5.965  1.00 91.19           O  
ATOM    600  OG  SER A  79      -6.254   0.957   5.977  1.00 91.19           O  
ATOM    601  N   HIS A  80      -4.684  -1.598   7.711  1.00 88.94           N  
ATOM    602  CA  HIS A  80      -3.504  -2.328   7.266  1.00 88.94           C  
ATOM    603  C   HIS A  80      -2.990  -3.264   8.352  1.00 88.94           C  
ATOM    604  CB  HIS A  80      -2.400  -1.354   6.848  1.00 88.94           C  
ATOM    605  O   HIS A  80      -2.992  -2.910   9.539  1.00 88.94           O  
ATOM    606  CG  HIS A  80      -2.768  -0.498   5.676  1.00 88.94           C  
ATOM    607  CD2 HIS A  80      -2.422  -0.582   4.371  1.00 88.94           C  
ATOM    608  ND1 HIS A  80      -3.588   0.604   5.789  1.00 88.94           N  
ATOM    609  CE1 HIS A  80      -3.732   1.161   4.598  1.00 88.94           C  
ATOM    610  NE2 HIS A  80      -3.035   0.462   3.721  1.00 88.94           N  
ATOM    611  N   GLU A  81      -2.637  -4.316   8.023  1.00 82.19           N  
ATOM    612  CA  GLU A  81      -2.012  -5.316   8.883  1.00 82.19           C  
ATOM    613  C   GLU A  81      -0.574  -5.594   8.453  1.00 82.19           C  
ATOM    614  CB  GLU A  81      -2.822  -6.613   8.875  1.00 82.19           C  
ATOM    615  O   GLU A  81      -0.201  -5.332   7.309  1.00 82.19           O  
ATOM    616  CG  GLU A  81      -4.246  -6.457   9.391  1.00 82.19           C  
ATOM    617  CD  GLU A  81      -4.941  -7.781   9.656  1.00 82.19           C  
ATOM    618  OE1 GLU A  81      -6.047  -7.785  10.234  1.00 82.19           O  
ATOM    619  OE2 GLU A  81      -4.371  -8.828   9.273  1.00 82.19           O  
ATOM    620  N   PRO A  82       0.260  -5.828   9.508  1.00 75.19           N  
ATOM    621  CA  PRO A  82       1.635  -6.164   9.125  1.00 75.19           C  
ATOM    622  C   PRO A  82       1.706  -7.320   8.133  1.00 75.19           C  
ATOM    623  CB  PRO A  82       2.283  -6.551  10.461  1.00 75.19           C  
ATOM    624  O   PRO A  82       0.919  -8.266   8.227  1.00 75.19           O  
ATOM    625  CG  PRO A  82       1.199  -6.383  11.477  1.00 75.19           C  
ATOM    626  CD  PRO A  82      -0.066  -6.000  10.766  1.00 75.19           C  
ATOM    627  N   GLU A  83       2.463  -6.914   7.109  1.00 67.56           N  
ATOM    628  CA  GLU A  83       2.652  -7.914   6.062  1.00 67.56           C  
ATOM    629  C   GLU A  83       4.133  -8.164   5.797  1.00 67.56           C  
ATOM    630  CB  GLU A  83       1.949  -7.484   4.773  1.00 67.56           C  
ATOM    631  O   GLU A  83       4.980  -7.340   6.160  1.00 67.56           O  
ATOM    632  CG  GLU A  83       0.431  -7.469   4.875  1.00 67.56           C  
ATOM    633  CD  GLU A  83      -0.251  -6.965   3.615  1.00 67.56           C  
ATOM    634  OE1 GLU A  83      -1.496  -6.840   3.607  1.00 67.56           O  
ATOM    635  OE2 GLU A  83       0.467  -6.691   2.627  1.00 67.56           O  
ATOM    636  N   PHE A  84       4.723  -9.141   5.762  1.00 57.00           N  
ATOM    637  CA  PHE A  84       6.105  -9.453   5.410  1.00 57.00           C  
ATOM    638  C   PHE A  84       6.227  -9.781   3.928  1.00 57.00           C  
ATOM    639  CB  PHE A  84       6.625 -10.617   6.254  1.00 57.00           C  
ATOM    640  O   PHE A  84       5.539 -10.680   3.428  1.00 57.00           O  
ATOM    641  CG  PHE A  84       8.125 -10.742   6.254  1.00 57.00           C  
ATOM    642  CD1 PHE A  84       8.766 -11.641   5.410  1.00 57.00           C  
ATOM    643  CD2 PHE A  84       8.898  -9.961   7.105  1.00 57.00           C  
ATOM    644  CE1 PHE A  84      10.148 -11.758   5.410  1.00 57.00           C  
ATOM    645  CE2 PHE A  84      10.281 -10.078   7.113  1.00 57.00           C  
ATOM    646  CZ  PHE A  84      10.914 -10.977   6.266  1.00 57.00           C  
ATOM    647  N   ASP A  85       6.938  -8.719   3.131  1.00 52.75           N  
ATOM    648  CA  ASP A  85       7.312  -8.961   1.742  1.00 52.75           C  
ATOM    649  C   ASP A  85       8.469  -9.961   1.653  1.00 52.75           C  
ATOM    650  CB  ASP A  85       7.695  -7.652   1.052  1.00 52.75           C  
ATOM    651  O   ASP A  85       9.625  -9.594   1.873  1.00 52.75           O  
ATOM    652  CG  ASP A  85       7.867  -7.801  -0.450  1.00 52.75           C  
ATOM    653  OD1 ASP A  85       8.086  -8.938  -0.929  1.00 52.75           O  
ATOM    654  OD2 ASP A  85       7.789  -6.777  -1.159  1.00 52.75           O  
ATOM    655  N   TYR A  86       8.273 -11.109   1.606  1.00 43.47           N  
ATOM    656  CA  TYR A  86       9.258 -12.180   1.643  1.00 43.47           C  
ATOM    657  C   TYR A  86      10.227 -12.078   0.468  1.00 43.47           C  
ATOM    658  CB  TYR A  86       8.562 -13.547   1.627  1.00 43.47           C  
ATOM    659  O   TYR A  86      11.375 -12.508   0.563  1.00 43.47           O  
ATOM    660  CG  TYR A  86       7.746 -13.828   2.863  1.00 43.47           C  
ATOM    661  CD1 TYR A  86       8.352 -14.258   4.043  1.00 43.47           C  
ATOM    662  CD2 TYR A  86       6.367 -13.664   2.857  1.00 43.47           C  
ATOM    663  CE1 TYR A  86       7.605 -14.516   5.184  1.00 43.47           C  
ATOM    664  CE2 TYR A  86       5.605 -13.922   3.994  1.00 43.47           C  
ATOM    665  OH  TYR A  86       5.484 -14.602   6.277  1.00 43.47           O  
ATOM    666  CZ  TYR A  86       6.234 -14.344   5.152  1.00 43.47           C  
ATOM    667  N   LEU A  87       9.805 -11.375  -0.883  1.00 45.97           N  
ATOM    668  CA  LEU A  87      10.703 -11.188  -2.020  1.00 45.97           C  
ATOM    669  C   LEU A  87      11.828 -10.227  -1.673  1.00 45.97           C  
ATOM    670  CB  LEU A  87       9.930 -10.672  -3.234  1.00 45.97           C  
ATOM    671  O   LEU A  87      12.984 -10.453  -2.043  1.00 45.97           O  
ATOM    672  CG  LEU A  87       9.086 -11.695  -3.990  1.00 45.97           C  
ATOM    673  CD1 LEU A  87       8.031 -11.000  -4.840  1.00 45.97           C  
ATOM    674  CD2 LEU A  87       9.969 -12.586  -4.855  1.00 45.97           C  
ATOM    675  N   LYS A  88      11.352  -9.266  -0.967  1.00 51.06           N  
ATOM    676  CA  LYS A  88      12.344  -8.242  -0.656  1.00 51.06           C  
ATOM    677  C   LYS A  88      12.812  -8.359   0.792  1.00 51.06           C  
ATOM    678  CB  LYS A  88      11.781  -6.848  -0.917  1.00 51.06           C  
ATOM    679  O   LYS A  88      13.656  -7.574   1.238  1.00 51.06           O  
ATOM    680  CG  LYS A  88      11.492  -6.562  -2.385  1.00 51.06           C  
ATOM    681  CD  LYS A  88      11.008  -5.133  -2.590  1.00 51.06           C  
ATOM    682  CE  LYS A  88      10.641  -4.867  -4.043  1.00 51.06           C  
ATOM    683  NZ  LYS A  88      10.078  -3.496  -4.234  1.00 51.06           N  
ATOM    684  N   SER A  89      12.352  -9.609   1.550  1.00 50.31           N  
ATOM    685  CA  SER A  89      12.711  -9.797   2.949  1.00 50.31           C  
ATOM    686  C   SER A  89      12.492  -8.523   3.756  1.00 50.31           C  
ATOM    687  CB  SER A  89      14.172 -10.242   3.068  1.00 50.31           C  
ATOM    688  O   SER A  89      13.375  -8.094   4.500  1.00 50.31           O  
ATOM    689  OG  SER A  89      14.375 -11.484   2.412  1.00 50.31           O  
ATOM    690  N   LEU A  90      11.312  -7.926   3.322  1.00 61.28           N  
ATOM    691  CA  LEU A  90      11.031  -6.656   3.990  1.00 61.28           C  
ATOM    692  C   LEU A  90       9.703  -6.723   4.738  1.00 61.28           C  
ATOM    693  CB  LEU A  90      11.000  -5.512   2.975  1.00 61.28           C  
ATOM    694  O   LEU A  90       8.734  -7.305   4.246  1.00 61.28           O  
ATOM    695  CG  LEU A  90      12.359  -4.941   2.557  1.00 61.28           C  
ATOM    696  CD1 LEU A  90      12.273  -4.363   1.147  1.00 61.28           C  
ATOM    697  CD2 LEU A  90      12.820  -3.883   3.549  1.00 61.28           C  
ATOM    698  N   GLU A  91       9.789  -6.562   5.996  1.00 63.38           N  
ATOM    699  CA  GLU A  91       8.570  -6.375   6.781  1.00 63.38           C  
ATOM    700  C   GLU A  91       7.848  -5.098   6.383  1.00 63.38           C  
ATOM    701  CB  GLU A  91       8.898  -6.352   8.281  1.00 63.38           C  
ATOM    702  O   GLU A  91       8.469  -4.043   6.238  1.00 63.38           O  
ATOM    703  CG  GLU A  91       9.000  -7.734   8.906  1.00 63.38           C  
ATOM    704  CD  GLU A  91       9.305  -7.691  10.398  1.00 63.38           C  
ATOM    705  OE1 GLU A  91       9.391  -8.773  11.023  1.00 63.38           O  
ATOM    706  OE2 GLU A  91       9.445  -6.574  10.938  1.00 63.38           O  
ATOM    707  N   ILE A  92       6.582  -5.434   5.863  1.00 65.50           N  
ATOM    708  CA  ILE A  92       5.789  -4.242   5.582  1.00 65.50           C  
ATOM    709  C   ILE A  92       5.031  -3.816   6.836  1.00 65.50           C  
ATOM    710  CB  ILE A  92       4.801  -4.484   4.418  1.00 65.50           C  
ATOM    711  O   ILE A  92       4.145  -4.531   7.309  1.00 65.50           O  
ATOM    712  CG1 ILE A  92       5.555  -4.934   3.160  1.00 65.50           C  
ATOM    713  CG2 ILE A  92       3.979  -3.223   4.137  1.00 65.50           C  
ATOM    714  CD1 ILE A  92       4.648  -5.379   2.020  1.00 65.50           C  
ATOM    715  N   GLU A  93       5.410  -2.707   7.305  1.00 73.75           N  
ATOM    716  CA  GLU A  93       4.797  -2.176   8.516  1.00 73.75           C  
ATOM    717  C   GLU A  93       3.350  -1.769   8.273  1.00 73.75           C  
ATOM    718  CB  GLU A  93       5.598  -0.982   9.047  1.00 73.75           C  
ATOM    719  O   GLU A  93       2.973  -1.446   7.141  1.00 73.75           O  
ATOM    720  CG  GLU A  93       6.988  -1.346   9.547  1.00 73.75           C  
ATOM    721  CD  GLU A  93       7.715  -0.181  10.203  1.00 73.75           C  
ATOM    722  OE1 GLU A  93       8.820  -0.389  10.758  1.00 73.75           O  
ATOM    723  OE2 GLU A  93       7.176   0.948  10.156  1.00 73.75           O  
ATOM    724  N   GLU A  94       2.508  -2.057   9.234  1.00 76.00           N  
ATOM    725  CA  GLU A  94       1.082  -1.748   9.195  1.00 76.00           C  
ATOM    726  C   GLU A  94       0.834  -0.256   9.398  1.00 76.00           C  
ATOM    727  CB  GLU A  94       0.324  -2.559  10.250  1.00 76.00           C  
ATOM    728  O   GLU A  94      -0.292   0.219   9.242  1.00 76.00           O  
ATOM    729  CG  GLU A  94       0.810  -2.322  11.672  1.00 76.00           C  
ATOM    730  CD  GLU A  94       0.407  -3.428  12.633  1.00 76.00           C  
ATOM    731  OE1 GLU A  94       0.533  -3.238  13.867  1.00 76.00           O  
ATOM    732  OE2 GLU A  94      -0.039  -4.496  12.148  1.00 76.00           O  
ATOM    733  N   LYS A  95       1.857   0.465   9.633  1.00 87.56           N  
ATOM    734  CA  LYS A  95       1.737   1.889   9.930  1.00 87.56           C  
ATOM    735  C   LYS A  95       1.050   2.635   8.797  1.00 87.56           C  
ATOM    736  CB  LYS A  95       3.113   2.498  10.203  1.00 87.56           C  
ATOM    737  O   LYS A  95       1.418   2.475   7.629  1.00 87.56           O  
ATOM    738  CG  LYS A  95       3.086   3.996  10.469  1.00 87.56           C  
ATOM    739  CD  LYS A  95       4.492   4.578  10.531  1.00 87.56           C  
ATOM    740  CE  LYS A  95       4.469   6.102  10.570  1.00 87.56           C  
ATOM    741  NZ  LYS A  95       5.844   6.676  10.555  1.00 87.56           N  
ATOM    742  N   ILE A  96       0.104   3.393   9.148  1.00 92.88           N  
ATOM    743  CA  ILE A  96      -0.576   4.223   8.164  1.00 92.88           C  
ATOM    744  C   ILE A  96       0.236   5.488   7.906  1.00 92.88           C  
ATOM    745  CB  ILE A  96      -2.008   4.582   8.617  1.00 92.88           C  
ATOM    746  O   ILE A  96       0.452   6.289   8.820  1.00 92.88           O  
ATOM    747  CG1 ILE A  96      -2.822   3.312   8.875  1.00 92.88           C  
ATOM    748  CG2 ILE A  96      -2.695   5.473   7.574  1.00 92.88           C  
ATOM    749  CD1 ILE A  96      -4.234   3.576   9.375  1.00 92.88           C  
ATOM    750  N   ASN A  97       0.568   5.613   6.715  1.00 93.06           N  
ATOM    751  CA  ASN A  97       1.378   6.770   6.355  1.00 93.06           C  
ATOM    752  C   ASN A  97       0.509   7.984   6.031  1.00 93.06           C  
ATOM    753  CB  ASN A  97       2.291   6.441   5.172  1.00 93.06           C  
ATOM    754  O   ASN A  97       0.842   9.109   6.410  1.00 93.06           O  
ATOM    755  CG  ASN A  97       3.393   5.469   5.535  1.00 93.06           C  
ATOM    756  ND2 ASN A  97       3.998   4.852   4.527  1.00 93.06           N  
ATOM    757  OD1 ASN A  97       3.699   5.273   6.715  1.00 93.06           O  
ATOM    758  N   LYS A  98      -0.566   7.746   5.289  1.00 95.38           N  
ATOM    759  CA  LYS A  98      -1.414   8.852   4.852  1.00 95.38           C  
ATOM    760  C   LYS A  98      -2.861   8.398   4.676  1.00 95.38           C  
ATOM    761  CB  LYS A  98      -0.888   9.445   3.543  1.00 95.38           C  
ATOM    762  O   LYS A  98      -3.117   7.227   4.371  1.00 95.38           O  
ATOM    763  CG  LYS A  98       0.374  10.273   3.705  1.00 95.38           C  
ATOM    764  CD  LYS A  98       0.080  11.609   4.383  1.00 95.38           C  
ATOM    765  CE  LYS A  98       1.327  12.477   4.473  1.00 95.38           C  
ATOM    766  NZ  LYS A  98       1.044  13.781   5.141  1.00 95.38           N  
ATOM    767  N   ILE A  99      -3.760   9.305   4.840  1.00 96.12           N  
ATOM    768  CA  ILE A  99      -5.188   9.125   4.605  1.00 96.12           C  
ATOM    769  C   ILE A  99      -5.730  10.320   3.816  1.00 96.12           C  
ATOM    770  CB  ILE A  99      -5.965   8.969   5.934  1.00 96.12           C  
ATOM    771  O   ILE A  99      -5.344  11.461   4.062  1.00 96.12           O  
ATOM    772  CG1 ILE A  99      -5.488   7.719   6.684  1.00 96.12           C  
ATOM    773  CG2 ILE A  99      -7.473   8.906   5.672  1.00 96.12           C  
ATOM    774  CD1 ILE A  99      -6.020   7.609   8.102  1.00 96.12           C  
ATOM    775  N   ARG A 100      -6.547  10.016   2.875  1.00 96.38           N  
ATOM    776  CA  ARG A 100      -7.184  11.062   2.080  1.00 96.38           C  
ATOM    777  C   ARG A 100      -8.641  10.727   1.794  1.00 96.38           C  
ATOM    778  CB  ARG A 100      -6.426  11.273   0.768  1.00 96.38           C  
ATOM    779  O   ARG A 100      -8.953   9.609   1.382  1.00 96.38           O  
ATOM    780  CG  ARG A 100      -5.066  11.938   0.939  1.00 96.38           C  
ATOM    781  CD  ARG A 100      -5.195  13.391   1.353  1.00 96.38           C  
ATOM    782  NE  ARG A 100      -3.891  14.047   1.431  1.00 96.38           N  
ATOM    783  NH1 ARG A 100      -4.355  15.195   3.381  1.00 96.38           N  
ATOM    784  NH2 ARG A 100      -2.312  15.430   2.367  1.00 96.38           N  
ATOM    785  CZ  ARG A 100      -3.523  14.891   2.393  1.00 96.38           C  
ATOM    786  N   TRP A 101      -9.492  11.688   1.938  1.00 95.50           N  
ATOM    787  CA  TRP A 101     -10.914  11.531   1.658  1.00 95.50           C  
ATOM    788  C   TRP A 101     -11.219  11.812   0.189  1.00 95.50           C  
ATOM    789  CB  TRP A 101     -11.742  12.461   2.547  1.00 95.50           C  
ATOM    790  O   TRP A 101     -10.641  12.727  -0.407  1.00 95.50           O  
ATOM    791  CG  TRP A 101     -11.680  12.133   4.008  1.00 95.50           C  
ATOM    792  CD1 TRP A 101     -10.805  12.633   4.926  1.00 95.50           C  
ATOM    793  CD2 TRP A 101     -12.523  11.219   4.715  1.00 95.50           C  
ATOM    794  CE2 TRP A 101     -12.102  11.219   6.062  1.00 95.50           C  
ATOM    795  CE3 TRP A 101     -13.602  10.398   4.340  1.00 95.50           C  
ATOM    796  NE1 TRP A 101     -11.047  12.086   6.164  1.00 95.50           N  
ATOM    797  CH2 TRP A 101     -13.766   9.641   6.641  1.00 95.50           C  
ATOM    798  CZ2 TRP A 101     -12.719  10.430   7.035  1.00 95.50           C  
ATOM    799  CZ3 TRP A 101     -14.211   9.617   5.309  1.00 95.50           C  
ATOM    800  N   LEU A 102     -12.109  11.039  -0.314  1.00 93.75           N  
ATOM    801  CA  LEU A 102     -12.695  11.336  -1.616  1.00 93.75           C  
ATOM    802  C   LEU A 102     -13.953  12.180  -1.466  1.00 93.75           C  
ATOM    803  CB  LEU A 102     -13.023  10.039  -2.367  1.00 93.75           C  
ATOM    804  O   LEU A 102     -14.609  12.156  -0.418  1.00 93.75           O  
ATOM    805  CG  LEU A 102     -11.875   9.414  -3.158  1.00 93.75           C  
ATOM    806  CD1 LEU A 102     -10.992   8.578  -2.234  1.00 93.75           C  
ATOM    807  CD2 LEU A 102     -12.422   8.555  -4.297  1.00 93.75           C  
ATOM    808  N   PRO A 103     -14.180  12.961  -2.484  1.00 87.12           N  
ATOM    809  CA  PRO A 103     -15.430  13.711  -2.416  1.00 87.12           C  
ATOM    810  C   PRO A 103     -16.656  12.812  -2.334  1.00 87.12           C  
ATOM    811  CB  PRO A 103     -15.430  14.516  -3.717  1.00 87.12           C  
ATOM    812  O   PRO A 103     -16.688  11.734  -2.934  1.00 87.12           O  
ATOM    813  CG  PRO A 103     -14.078  14.281  -4.312  1.00 87.12           C  
ATOM    814  CD  PRO A 103     -13.406  13.172  -3.549  1.00 87.12           C  
ATOM    815  N   GLN A 104     -17.547  13.227  -1.589  1.00 82.19           N  
ATOM    816  CA  GLN A 104     -18.766  12.469  -1.387  1.00 82.19           C  
ATOM    817  C   GLN A 104     -19.672  12.523  -2.619  1.00 82.19           C  
ATOM    818  CB  GLN A 104     -19.531  12.977  -0.160  1.00 82.19           C  
ATOM    819  O   GLN A 104     -20.094  13.609  -3.037  1.00 82.19           O  
ATOM    820  CG  GLN A 104     -20.656  12.062   0.292  1.00 82.19           C  
ATOM    821  CD  GLN A 104     -21.312  12.531   1.580  1.00 82.19           C  
ATOM    822  NE2 GLN A 104     -22.188  11.695   2.137  1.00 82.19           N  
ATOM    823  OE1 GLN A 104     -21.031  13.625   2.070  1.00 82.19           O  
ATOM    824  N   LYS A 105     -19.859  11.359  -3.270  1.00 73.12           N  
ATOM    825  CA  LYS A 105     -20.719  11.312  -4.441  1.00 73.12           C  
ATOM    826  C   LYS A 105     -22.078  10.695  -4.098  1.00 73.12           C  
ATOM    827  CB  LYS A 105     -20.062  10.523  -5.570  1.00 73.12           C  
ATOM    828  O   LYS A 105     -23.078  11.008  -4.727  1.00 73.12           O  
ATOM    829  CG  LYS A 105     -18.844  11.211  -6.168  1.00 73.12           C  
ATOM    830  CD  LYS A 105     -18.250  10.406  -7.328  1.00 73.12           C  
ATOM    831  CE  LYS A 105     -17.016  11.070  -7.906  1.00 73.12           C  
ATOM    832  NZ  LYS A 105     -16.422  10.266  -9.008  1.00 73.12           N  
ATOM    833  N   ASN A 106     -22.062   9.852  -3.119  1.00 77.50           N  
ATOM    834  CA  ASN A 106     -23.281   9.203  -2.648  1.00 77.50           C  
ATOM    835  C   ASN A 106     -23.359   9.188  -1.124  1.00 77.50           C  
ATOM    836  CB  ASN A 106     -23.391   7.777  -3.201  1.00 77.50           C  
ATOM    837  O   ASN A 106     -22.719  10.000  -0.459  1.00 77.50           O  
ATOM    838  CG  ASN A 106     -22.438   7.535  -4.355  1.00 77.50           C  
ATOM    839  ND2 ASN A 106     -22.469   6.324  -4.902  1.00 77.50           N  
ATOM    840  OD1 ASN A 106     -21.672   8.422  -4.750  1.00 77.50           O  
ATOM    841  N   ALA A 107     -24.234   8.492  -0.618  1.00 78.25           N  
ATOM    842  CA  ALA A 107     -24.438   8.453   0.828  1.00 78.25           C  
ATOM    843  C   ALA A 107     -23.234   7.855   1.537  1.00 78.25           C  
ATOM    844  CB  ALA A 107     -25.703   7.656   1.168  1.00 78.25           C  
ATOM    845  O   ALA A 107     -22.984   8.156   2.707  1.00 78.25           O  
ATOM    846  N   ALA A 108     -22.422   7.211   0.786  1.00 86.00           N  
ATOM    847  CA  ALA A 108     -21.250   6.570   1.376  1.00 86.00           C  
ATOM    848  C   ALA A 108     -20.031   7.477   1.282  1.00 86.00           C  
ATOM    849  CB  ALA A 108     -20.969   5.234   0.693  1.00 86.00           C  
ATOM    850  O   ALA A 108     -19.938   8.328   0.394  1.00 86.00           O  
ATOM    851  N   GLN A 109     -19.219   7.379   2.236  1.00 90.31           N  
ATOM    852  CA  GLN A 109     -17.938   8.078   2.262  1.00 90.31           C  
ATOM    853  C   GLN A 109     -16.797   7.160   1.816  1.00 90.31           C  
ATOM    854  CB  GLN A 109     -17.656   8.625   3.660  1.00 90.31           C  
ATOM    855  O   GLN A 109     -16.844   5.953   2.057  1.00 90.31           O  
ATOM    856  CG  GLN A 109     -18.734   9.562   4.184  1.00 90.31           C  
ATOM    857  CD  GLN A 109     -18.656  10.945   3.574  1.00 90.31           C  
ATOM    858  NE2 GLN A 109     -19.719  11.727   3.738  1.00 90.31           N  
ATOM    859  OE1 GLN A 109     -17.656  11.320   2.963  1.00 90.31           O  
ATOM    860  N   PHE A 110     -15.859   7.691   1.117  1.00 93.19           N  
ATOM    861  CA  PHE A 110     -14.711   6.930   0.635  1.00 93.19           C  
ATOM    862  C   PHE A 110     -13.406   7.527   1.151  1.00 93.19           C  
ATOM    863  CB  PHE A 110     -14.695   6.887  -0.896  1.00 93.19           C  
ATOM    864  O   PHE A 110     -13.242   8.750   1.176  1.00 93.19           O  
ATOM    865  CG  PHE A 110     -15.852   6.121  -1.492  1.00 93.19           C  
ATOM    866  CD1 PHE A 110     -15.742   4.758  -1.740  1.00 93.19           C  
ATOM    867  CD2 PHE A 110     -17.031   6.766  -1.805  1.00 93.19           C  
ATOM    868  CE1 PHE A 110     -16.797   4.047  -2.291  1.00 93.19           C  
ATOM    869  CE2 PHE A 110     -18.109   6.062  -2.355  1.00 93.19           C  
ATOM    870  CZ  PHE A 110     -17.984   4.703  -2.600  1.00 93.19           C  
ATOM    871  N   LEU A 111     -12.523   6.742   1.507  1.00 94.44           N  
ATOM    872  CA  LEU A 111     -11.258   7.137   2.113  1.00 94.44           C  
ATOM    873  C   LEU A 111     -10.109   6.301   1.566  1.00 94.44           C  
ATOM    874  CB  LEU A 111     -11.328   6.996   3.637  1.00 94.44           C  
ATOM    875  O   LEU A 111     -10.203   5.070   1.508  1.00 94.44           O  
ATOM    876  CG  LEU A 111     -10.047   7.328   4.406  1.00 94.44           C  
ATOM    877  CD1 LEU A 111      -9.922   8.836   4.609  1.00 94.44           C  
ATOM    878  CD2 LEU A 111     -10.023   6.602   5.746  1.00 94.44           C  
ATOM    879  N   LEU A 112      -9.070   6.969   1.123  1.00 95.94           N  
ATOM    880  CA  LEU A 112      -7.836   6.293   0.732  1.00 95.94           C  
ATOM    881  C   LEU A 112      -6.871   6.195   1.909  1.00 95.94           C  
ATOM    882  CB  LEU A 112      -7.168   7.031  -0.431  1.00 95.94           C  
ATOM    883  O   LEU A 112      -6.668   7.172   2.635  1.00 95.94           O  
ATOM    884  CG  LEU A 112      -7.770   6.797  -1.817  1.00 95.94           C  
ATOM    885  CD1 LEU A 112      -7.168   7.770  -2.828  1.00 95.94           C  
ATOM    886  CD2 LEU A 112      -7.551   5.355  -2.260  1.00 95.94           C  
ATOM    887  N   SER A 113      -6.301   5.141   2.141  1.00 95.69           N  
ATOM    888  CA  SER A 113      -5.262   4.918   3.141  1.00 95.69           C  
ATOM    889  C   SER A 113      -4.078   4.152   2.551  1.00 95.69           C  
ATOM    890  CB  SER A 113      -5.824   4.152   4.340  1.00 95.69           C  
ATOM    891  O   SER A 113      -4.242   3.383   1.603  1.00 95.69           O  
ATOM    892  OG  SER A 113      -6.125   2.814   3.986  1.00 95.69           O  
ATOM    893  N   THR A 114      -2.939   4.422   3.059  1.00 95.00           N  
ATOM    894  CA  THR A 114      -1.746   3.727   2.586  1.00 95.00           C  
ATOM    895  C   THR A 114      -0.800   3.426   3.746  1.00 95.00           C  
ATOM    896  CB  THR A 114      -1.005   4.555   1.518  1.00 95.00           C  
ATOM    897  O   THR A 114      -0.656   4.234   4.664  1.00 95.00           O  
ATOM    898  CG2 THR A 114      -0.540   5.891   2.082  1.00 95.00           C  
ATOM    899  OG1 THR A 114       0.136   3.816   1.060  1.00 95.00           O  
ATOM    900  N   ASN A 115      -0.282   2.316   3.697  1.00 91.44           N  
ATOM    901  CA  ASN A 115       0.918   2.027   4.477  1.00 91.44           C  
ATOM    902  C   ASN A 115       2.180   2.162   3.629  1.00 91.44           C  
ATOM    903  CB  ASN A 115       0.836   0.629   5.090  1.00 91.44           C  
ATOM    904  O   ASN A 115       2.244   3.004   2.730  1.00 91.44           O  
ATOM    905  CG  ASN A 115       0.867  -0.469   4.043  1.00 91.44           C  
ATOM    906  ND2 ASN A 115       0.677  -1.709   4.480  1.00 91.44           N  
ATOM    907  OD1 ASN A 115       1.062  -0.206   2.854  1.00 91.44           O  
ATOM    908  N   ASP A 116       3.236   1.528   3.930  1.00 86.25           N  
ATOM    909  CA  ASP A 116       4.512   1.693   3.240  1.00 86.25           C  
ATOM    910  C   ASP A 116       4.438   1.167   1.809  1.00 86.25           C  
ATOM    911  CB  ASP A 116       5.629   0.980   4.004  1.00 86.25           C  
ATOM    912  O   ASP A 116       5.188   1.609   0.938  1.00 86.25           O  
ATOM    913  CG  ASP A 116       6.020   1.693   5.285  1.00 86.25           C  
ATOM    914  OD1 ASP A 116       5.617   2.859   5.484  1.00 86.25           O  
ATOM    915  OD2 ASP A 116       6.742   1.085   6.105  1.00 86.25           O  
ATOM    916  N   LYS A 117       3.445   0.315   1.547  1.00 83.44           N  
ATOM    917  CA  LYS A 117       3.516  -0.360   0.254  1.00 83.44           C  
ATOM    918  C   LYS A 117       2.137  -0.448  -0.394  1.00 83.44           C  
ATOM    919  CB  LYS A 117       4.113  -1.759   0.410  1.00 83.44           C  
ATOM    920  O   LYS A 117       2.021  -0.466  -1.622  1.00 83.44           O  
ATOM    921  CG  LYS A 117       5.555  -1.767   0.893  1.00 83.44           C  
ATOM    922  CD  LYS A 117       6.504  -1.239  -0.175  1.00 83.44           C  
ATOM    923  CE  LYS A 117       7.957  -1.326   0.274  1.00 83.44           C  
ATOM    924  NZ  LYS A 117       8.883  -0.687  -0.710  1.00 83.44           N  
ATOM    925  N   THR A 118       1.113  -0.446   0.374  1.00 88.06           N  
ATOM    926  CA  THR A 118      -0.210  -0.777  -0.143  1.00 88.06           C  
ATOM    927  C   THR A 118      -1.184   0.375   0.083  1.00 88.06           C  
ATOM    928  CB  THR A 118      -0.762  -2.055   0.515  1.00 88.06           C  
ATOM    929  O   THR A 118      -1.326   0.864   1.205  1.00 88.06           O  
ATOM    930  CG2 THR A 118      -2.062  -2.498  -0.148  1.00 88.06           C  
ATOM    931  OG1 THR A 118       0.205  -3.105   0.392  1.00 88.06           O  
ATOM    932  N   ILE A 119      -1.864   0.686  -0.965  1.00 93.38           N  
ATOM    933  CA  ILE A 119      -2.902   1.710  -0.922  1.00 93.38           C  
ATOM    934  C   ILE A 119      -4.277   1.049  -0.953  1.00 93.38           C  
ATOM    935  CB  ILE A 119      -2.762   2.707  -2.094  1.00 93.38           C  
ATOM    936  O   ILE A 119      -4.527   0.152  -1.762  1.00 93.38           O  
ATOM    937  CG1 ILE A 119      -1.365   3.340  -2.090  1.00 93.38           C  
ATOM    938  CG2 ILE A 119      -3.850   3.781  -2.021  1.00 93.38           C  
ATOM    939  CD1 ILE A 119      -0.966   3.969  -3.418  1.00 93.38           C  
ATOM    940  N   LYS A 120      -5.129   1.453  -0.134  1.00 93.88           N  
ATOM    941  CA  LYS A 120      -6.473   0.894  -0.057  1.00 93.88           C  
ATOM    942  C   LYS A 120      -7.531   1.994  -0.093  1.00 93.88           C  
ATOM    943  CB  LYS A 120      -6.637   0.054   1.211  1.00 93.88           C  
ATOM    944  O   LYS A 120      -7.332   3.070   0.475  1.00 93.88           O  
ATOM    945  CG  LYS A 120      -5.742  -1.177   1.257  1.00 93.88           C  
ATOM    946  CD  LYS A 120      -5.992  -2.004   2.512  1.00 93.88           C  
ATOM    947  CE  LYS A 120      -5.055  -3.199   2.590  1.00 93.88           C  
ATOM    948  NZ  LYS A 120      -5.305  -4.020   3.812  1.00 93.88           N  
ATOM    949  N   LEU A 121      -8.547   1.698  -0.803  1.00 94.44           N  
ATOM    950  CA  LEU A 121      -9.734   2.545  -0.809  1.00 94.44           C  
ATOM    951  C   LEU A 121     -10.836   1.947   0.063  1.00 94.44           C  
ATOM    952  CB  LEU A 121     -10.250   2.736  -2.238  1.00 94.44           C  
ATOM    953  O   LEU A 121     -11.297   0.831  -0.188  1.00 94.44           O  
ATOM    954  CG  LEU A 121     -11.461   3.658  -2.406  1.00 94.44           C  
ATOM    955  CD1 LEU A 121     -11.086   5.090  -2.041  1.00 94.44           C  
ATOM    956  CD2 LEU A 121     -11.992   3.584  -3.832  1.00 94.44           C  
ATOM    957  N   TRP A 122     -11.289   2.617   0.976  1.00 92.94           N  
ATOM    958  CA  TRP A 122     -12.305   2.178   1.928  1.00 92.94           C  
ATOM    959  C   TRP A 122     -13.641   2.875   1.667  1.00 92.94           C  
ATOM    960  CB  TRP A 122     -11.852   2.445   3.365  1.00 92.94           C  
ATOM    961  O   TRP A 122     -13.672   4.070   1.368  1.00 92.94           O  
ATOM    962  CG  TRP A 122     -10.641   1.655   3.777  1.00 92.94           C  
ATOM    963  CD1 TRP A 122      -9.336   1.986   3.574  1.00 92.94           C  
ATOM    964  CD2 TRP A 122     -10.641   0.398   4.461  1.00 92.94           C  
ATOM    965  CE2 TRP A 122      -9.289   0.024   4.641  1.00 92.94           C  
ATOM    966  CE3 TRP A 122     -11.648  -0.450   4.938  1.00 92.94           C  
ATOM    967  NE1 TRP A 122      -8.516   1.010   4.090  1.00 92.94           N  
ATOM    968  CH2 TRP A 122      -9.930  -1.974   5.734  1.00 92.94           C  
ATOM    969  CZ2 TRP A 122      -8.922  -1.163   5.277  1.00 92.94           C  
ATOM    970  CZ3 TRP A 122     -11.281  -1.631   5.570  1.00 92.94           C  
ATOM    971  N   LYS A 123     -14.633   2.129   1.771  1.00 91.00           N  
ATOM    972  CA  LYS A 123     -16.000   2.645   1.755  1.00 91.00           C  
ATOM    973  C   LYS A 123     -16.594   2.650   3.156  1.00 91.00           C  
ATOM    974  CB  LYS A 123     -16.875   1.818   0.812  1.00 91.00           C  
ATOM    975  O   LYS A 123     -16.641   1.617   3.828  1.00 91.00           O  
ATOM    976  CG  LYS A 123     -18.297   2.350   0.658  1.00 91.00           C  
ATOM    977  CD  LYS A 123     -19.125   1.457  -0.249  1.00 91.00           C  
ATOM    978  CE  LYS A 123     -20.562   1.965  -0.370  1.00 91.00           C  
ATOM    979  NZ  LYS A 123     -21.391   1.081  -1.242  1.00 91.00           N  
ATOM    980  N   ILE A 124     -17.031   3.721   3.547  1.00 89.44           N  
ATOM    981  CA  ILE A 124     -17.688   3.900   4.836  1.00 89.44           C  
ATOM    982  C   ILE A 124     -19.188   4.141   4.625  1.00 89.44           C  
ATOM    983  CB  ILE A 124     -17.078   5.070   5.633  1.00 89.44           C  
ATOM    984  O   ILE A 124     -19.578   5.164   4.059  1.00 89.44           O  
ATOM    985  CG1 ILE A 124     -15.555   4.875   5.766  1.00 89.44           C  
ATOM    986  CG2 ILE A 124     -17.734   5.203   7.008  1.00 89.44           C  
ATOM    987  CD1 ILE A 124     -14.742   6.109   5.414  1.00 89.44           C  
ATOM    988  N   SER A 125     -19.906   3.197   5.035  1.00 86.12           N  
ATOM    989  CA  SER A 125     -21.344   3.285   4.820  1.00 86.12           C  
ATOM    990  C   SER A 125     -22.109   3.068   6.121  1.00 86.12           C  
ATOM    991  CB  SER A 125     -21.797   2.264   3.777  1.00 86.12           C  
ATOM    992  O   SER A 125     -21.641   2.359   7.016  1.00 86.12           O  
ATOM    993  OG  SER A 125     -21.484   0.946   4.195  1.00 86.12           O  
ATOM    994  N   GLU A 126     -23.219   3.789   6.195  1.00 79.81           N  
ATOM    995  CA  GLU A 126     -24.141   3.656   7.320  1.00 79.81           C  
ATOM    996  C   GLU A 126     -25.250   2.643   7.016  1.00 79.81           C  
ATOM    997  CB  GLU A 126     -24.766   5.012   7.668  1.00 79.81           C  
ATOM    998  O   GLU A 126     -25.766   2.604   5.898  1.00 79.81           O  
ATOM    999  CG  GLU A 126     -23.750   6.043   8.148  1.00 79.81           C  
ATOM   1000  CD  GLU A 126     -24.391   7.379   8.508  1.00 79.81           C  
ATOM   1001  OE1 GLU A 126     -23.656   8.305   8.922  1.00 79.81           O  
ATOM   1002  OE2 GLU A 126     -25.625   7.500   8.375  1.00 79.81           O  
ATOM   1003  N   ARG A 127     -25.359   1.837   7.848  1.00 73.19           N  
ATOM   1004  CA  ARG A 127     -26.500   0.917   7.770  1.00 73.19           C  
ATOM   1005  C   ARG A 127     -27.484   1.164   8.906  1.00 73.19           C  
ATOM   1006  CB  ARG A 127     -26.016  -0.535   7.801  1.00 73.19           C  
ATOM   1007  O   ARG A 127     -27.141   1.014  10.078  1.00 73.19           O  
ATOM   1008  CG  ARG A 127     -25.438  -1.025   6.480  1.00 73.19           C  
ATOM   1009  CD  ARG A 127     -25.172  -2.521   6.504  1.00 73.19           C  
ATOM   1010  NE  ARG A 127     -24.609  -2.988   5.238  1.00 73.19           N  
ATOM   1011  NH1 ARG A 127     -24.344  -5.176   5.926  1.00 73.19           N  
ATOM   1012  NH2 ARG A 127     -23.734  -4.555   3.803  1.00 73.19           N  
ATOM   1013  CZ  ARG A 127     -24.234  -4.238   4.992  1.00 73.19           C  
ATOM   1014  N   ASP A 128     -28.594   1.760   8.484  1.00 68.06           N  
ATOM   1015  CA  ASP A 128     -29.609   2.084   9.477  1.00 68.06           C  
ATOM   1016  C   ASP A 128     -30.828   1.183   9.336  1.00 68.06           C  
ATOM   1017  CB  ASP A 128     -30.016   3.555   9.367  1.00 68.06           C  
ATOM   1018  O   ASP A 128     -31.859   1.430   9.953  1.00 68.06           O  
ATOM   1019  CG  ASP A 128     -30.531   3.922   7.984  1.00 68.06           C  
ATOM   1020  OD1 ASP A 128     -30.359   3.125   7.039  1.00 68.06           O  
ATOM   1021  OD2 ASP A 128     -31.109   5.020   7.844  1.00 68.06           O  
ATOM   1022  N   LYS A 129     -30.906   0.456   8.422  1.00 69.06           N  
ATOM   1023  CA  LYS A 129     -32.062  -0.422   8.211  1.00 69.06           C  
ATOM   1024  C   LYS A 129     -31.625  -1.887   8.172  1.00 69.06           C  
ATOM   1025  CB  LYS A 129     -32.781  -0.056   6.914  1.00 69.06           C  
ATOM   1026  O   LYS A 129     -30.516  -2.205   7.734  1.00 69.06           O  
ATOM   1027  CG  LYS A 129     -33.375   1.343   6.918  1.00 69.06           C  
ATOM   1028  CD  LYS A 129     -34.125   1.634   5.617  1.00 69.06           C  
ATOM   1029  CE  LYS A 129     -34.656   3.055   5.594  1.00 69.06           C  
ATOM   1030  NZ  LYS A 129     -35.344   3.359   4.301  1.00 69.06           N  
ATOM   1031  N   ARG A 130     -32.188  -2.611   8.750  1.00 67.00           N  
ATOM   1032  CA  ARG A 130     -32.000  -4.062   8.703  1.00 67.00           C  
ATOM   1033  C   ARG A 130     -33.281  -4.738   8.188  1.00 67.00           C  
ATOM   1034  CB  ARG A 130     -31.656  -4.609  10.086  1.00 67.00           C  
ATOM   1035  O   ARG A 130     -34.375  -4.312   8.500  1.00 67.00           O  
ATOM   1036  CG  ARG A 130     -32.469  -5.809  10.508  1.00 67.00           C  
ATOM   1037  CD  ARG A 130     -32.094  -6.312  11.891  1.00 67.00           C  
ATOM   1038  NE  ARG A 130     -32.875  -7.461  12.297  1.00 67.00           N  
ATOM   1039  NH1 ARG A 130     -31.844  -7.719  14.344  1.00 67.00           N  
ATOM   1040  NH2 ARG A 130     -33.531  -9.133  13.727  1.00 67.00           N  
ATOM   1041  CZ  ARG A 130     -32.750  -8.102  13.453  1.00 67.00           C  
ATOM   1042  N   PRO A 131     -33.125  -5.617   7.254  1.00 69.00           N  
ATOM   1043  CA  PRO A 131     -34.312  -6.344   6.789  1.00 69.00           C  
ATOM   1044  C   PRO A 131     -34.906  -7.242   7.867  1.00 69.00           C  
ATOM   1045  CB  PRO A 131     -33.781  -7.176   5.617  1.00 69.00           C  
ATOM   1046  O   PRO A 131     -34.188  -7.957   8.555  1.00 69.00           O  
ATOM   1047  CG  PRO A 131     -32.281  -7.109   5.750  1.00 69.00           C  
ATOM   1048  CD  PRO A 131     -31.938  -6.035   6.742  1.00 69.00           C  
ATOM   1049  N   GLU A 132     -35.969  -6.883   8.234  1.00 69.56           N  
ATOM   1050  CA  GLU A 132     -36.781  -7.684   9.156  1.00 69.56           C  
ATOM   1051  C   GLU A 132     -37.969  -8.312   8.461  1.00 69.56           C  
ATOM   1052  CB  GLU A 132     -37.250  -6.836  10.344  1.00 69.56           C  
ATOM   1053  O   GLU A 132     -38.375  -7.848   7.398  1.00 69.56           O  
ATOM   1054  CG  GLU A 132     -36.188  -6.684  11.438  1.00 69.56           C  
ATOM   1055  CD  GLU A 132     -36.719  -5.992  12.688  1.00 69.56           C  
ATOM   1056  OE1 GLU A 132     -35.969  -5.797  13.648  1.00 69.56           O  
ATOM   1057  OE2 GLU A 132     -37.938  -5.641  12.695  1.00 69.56           O  
ATOM   1058  N   GLY A 133     -38.375  -9.422   8.945  1.00 66.62           N  
ATOM   1059  CA  GLY A 133     -39.594 -10.086   8.461  1.00 66.62           C  
ATOM   1060  C   GLY A 133     -39.312 -11.180   7.449  1.00 66.62           C  
ATOM   1061  O   GLY A 133     -40.000 -11.305   6.449  1.00 66.62           O  
ATOM   1062  N   TYR A 134     -38.188 -11.656   7.695  1.00 69.50           N  
ATOM   1063  CA  TYR A 134     -37.938 -12.820   6.859  1.00 69.50           C  
ATOM   1064  C   TYR A 134     -39.000 -13.914   7.125  1.00 69.50           C  
ATOM   1065  CB  TYR A 134     -36.531 -13.375   7.109  1.00 69.50           C  
ATOM   1066  O   TYR A 134     -39.531 -13.992   8.227  1.00 69.50           O  
ATOM   1067  CG  TYR A 134     -35.438 -12.484   6.578  1.00 69.50           C  
ATOM   1068  CD1 TYR A 134     -35.062 -12.531   5.234  1.00 69.50           C  
ATOM   1069  CD2 TYR A 134     -34.781 -11.602   7.414  1.00 69.50           C  
ATOM   1070  CE1 TYR A 134     -34.062 -11.719   4.742  1.00 69.50           C  
ATOM   1071  CE2 TYR A 134     -33.750 -10.781   6.930  1.00 69.50           C  
ATOM   1072  OH  TYR A 134     -32.406 -10.039   5.109  1.00 69.50           O  
ATOM   1073  CZ  TYR A 134     -33.406 -10.852   5.594  1.00 69.50           C  
ATOM   1074  N   ASN A 135     -39.406 -14.555   6.016  1.00 74.62           N  
ATOM   1075  CA  ASN A 135     -40.438 -15.578   6.125  1.00 74.62           C  
ATOM   1076  C   ASN A 135     -39.938 -16.828   6.824  1.00 74.62           C  
ATOM   1077  CB  ASN A 135     -41.000 -15.930   4.742  1.00 74.62           C  
ATOM   1078  O   ASN A 135     -40.688 -17.531   7.496  1.00 74.62           O  
ATOM   1079  CG  ASN A 135     -41.812 -14.805   4.137  1.00 74.62           C  
ATOM   1080  ND2 ASN A 135     -41.500 -14.422   2.914  1.00 74.62           N  
ATOM   1081  OD1 ASN A 135     -42.750 -14.297   4.766  1.00 74.62           O  
ATOM   1082  N   LEU A 136     -38.594 -16.938   6.680  1.00 69.81           N  
ATOM   1083  CA  LEU A 136     -38.094 -18.203   7.223  1.00 69.81           C  
ATOM   1084  C   LEU A 136     -37.312 -17.953   8.516  1.00 69.81           C  
ATOM   1085  CB  LEU A 136     -37.188 -18.891   6.199  1.00 69.81           C  
ATOM   1086  O   LEU A 136     -36.875 -18.906   9.172  1.00 69.81           O  
ATOM   1087  CG  LEU A 136     -37.875 -19.484   4.973  1.00 69.81           C  
ATOM   1088  CD1 LEU A 136     -36.875 -19.766   3.873  1.00 69.81           C  
ATOM   1089  CD2 LEU A 136     -38.625 -20.766   5.352  1.00 69.81           C  
ATOM   1090  N   LYS A 137     -37.000 -16.766   8.805  1.00 67.06           N  
ATOM   1091  CA  LYS A 137     -36.281 -16.438  10.031  1.00 67.06           C  
ATOM   1092  C   LYS A 137     -37.031 -15.414  10.867  1.00 67.06           C  
ATOM   1093  CB  LYS A 137     -34.875 -15.914   9.703  1.00 67.06           C  
ATOM   1094  O   LYS A 137     -37.531 -14.422  10.336  1.00 67.06           O  
ATOM   1095  CG  LYS A 137     -33.781 -16.953   9.852  1.00 67.06           C  
ATOM   1096  CD  LYS A 137     -32.406 -16.359   9.555  1.00 67.06           C  
ATOM   1097  CE  LYS A 137     -31.297 -17.406   9.695  1.00 67.06           C  
ATOM   1098  NZ  LYS A 137     -29.969 -16.844   9.352  1.00 67.06           N  
ATOM   1099  N   GLU A 138     -37.219 -15.781  12.141  1.00 66.38           N  
ATOM   1100  CA  GLU A 138     -37.812 -14.828  13.078  1.00 66.38           C  
ATOM   1101  C   GLU A 138     -36.844 -13.680  13.375  1.00 66.38           C  
ATOM   1102  CB  GLU A 138     -38.219 -15.531  14.375  1.00 66.38           C  
ATOM   1103  O   GLU A 138     -35.688 -13.703  12.945  1.00 66.38           O  
ATOM   1104  CG  GLU A 138     -39.500 -16.328  14.266  1.00 66.38           C  
ATOM   1105  CD  GLU A 138     -40.156 -16.578  15.609  1.00 66.38           C  
ATOM   1106  OE1 GLU A 138     -41.281 -17.172  15.641  1.00 66.38           O  
ATOM   1107  OE2 GLU A 138     -39.594 -16.172  16.641  1.00 66.38           O  
ATOM   1108  N   GLU A 139     -37.344 -12.508  14.023  1.00 64.19           N  
ATOM   1109  CA  GLU A 139     -36.594 -11.305  14.359  1.00 64.19           C  
ATOM   1110  C   GLU A 139     -35.375 -11.625  15.234  1.00 64.19           C  
ATOM   1111  CB  GLU A 139     -37.469 -10.289  15.062  1.00 64.19           C  
ATOM   1112  O   GLU A 139     -34.344 -10.945  15.172  1.00 64.19           O  
ATOM   1113  CG  GLU A 139     -38.406  -9.531  14.117  1.00 64.19           C  
ATOM   1114  CD  GLU A 139     -38.906  -8.211  14.695  1.00 64.19           C  
ATOM   1115  OE1 GLU A 139     -39.562  -7.438  13.961  1.00 64.19           O  
ATOM   1116  OE2 GLU A 139     -38.656  -7.961  15.891  1.00 64.19           O  
ATOM   1117  N   ASP A 140     -35.500 -12.633  16.016  1.00 64.12           N  
ATOM   1118  CA  ASP A 140     -34.469 -13.023  16.953  1.00 64.12           C  
ATOM   1119  C   ASP A 140     -33.469 -13.992  16.312  1.00 64.12           C  
ATOM   1120  CB  ASP A 140     -35.062 -13.648  18.203  1.00 64.12           C  
ATOM   1121  O   ASP A 140     -32.594 -14.523  16.984  1.00 64.12           O  
ATOM   1122  CG  ASP A 140     -36.594 -13.656  18.188  1.00 64.12           C  
ATOM   1123  OD1 ASP A 140     -37.188 -12.938  17.359  1.00 64.12           O  
ATOM   1124  OD2 ASP A 140     -37.188 -14.398  19.000  1.00 64.12           O  
ATOM   1125  N   GLY A 141     -33.531 -14.242  15.000  1.00 63.75           N  
ATOM   1126  CA  GLY A 141     -32.625 -15.133  14.297  1.00 63.75           C  
ATOM   1127  C   GLY A 141     -33.125 -16.562  14.203  1.00 63.75           C  
ATOM   1128  O   GLY A 141     -32.531 -17.406  13.539  1.00 63.75           O  
ATOM   1129  N   ARG A 142     -34.156 -16.969  14.820  1.00 70.38           N  
ATOM   1130  CA  ARG A 142     -34.656 -18.344  14.852  1.00 70.38           C  
ATOM   1131  C   ARG A 142     -35.406 -18.672  13.562  1.00 70.38           C  
ATOM   1132  CB  ARG A 142     -35.562 -18.562  16.062  1.00 70.38           C  
ATOM   1133  O   ARG A 142     -36.156 -17.859  13.039  1.00 70.38           O  
ATOM   1134  CG  ARG A 142     -34.844 -18.828  17.359  1.00 70.38           C  
ATOM   1135  CD  ARG A 142     -35.781 -19.078  18.516  1.00 70.38           C  
ATOM   1136  NE  ARG A 142     -35.094 -19.078  19.797  1.00 70.38           N  
ATOM   1137  NH1 ARG A 142     -37.000 -19.297  21.062  1.00 70.38           N  
ATOM   1138  NH2 ARG A 142     -34.969 -19.172  22.094  1.00 70.38           N  
ATOM   1139  CZ  ARG A 142     -35.688 -19.188  20.984  1.00 70.38           C  
ATOM   1140  N   TYR A 143     -35.062 -19.766  13.016  1.00 76.06           N  
ATOM   1141  CA  TYR A 143     -35.719 -20.234  11.797  1.00 76.06           C  
ATOM   1142  C   TYR A 143     -37.156 -20.625  12.055  1.00 76.06           C  
ATOM   1143  CB  TYR A 143     -34.938 -21.438  11.227  1.00 76.06           C  
ATOM   1144  O   TYR A 143     -37.469 -21.250  13.070  1.00 76.06           O  
ATOM   1145  CG  TYR A 143     -33.750 -21.047  10.414  1.00 76.06           C  
ATOM   1146  CD1 TYR A 143     -33.844 -20.719   9.062  1.00 76.06           C  
ATOM   1147  CD2 TYR A 143     -32.469 -21.016  10.992  1.00 76.06           C  
ATOM   1148  CE1 TYR A 143     -32.750 -20.375   8.312  1.00 76.06           C  
ATOM   1149  CE2 TYR A 143     -31.344 -20.672  10.250  1.00 76.06           C  
ATOM   1150  OH  TYR A 143     -30.391 -20.000   8.164  1.00 76.06           O  
ATOM   1151  CZ  TYR A 143     -31.500 -20.344   8.906  1.00 76.06           C  
ATOM   1152  N   ARG A 144     -38.062 -20.109  11.289  1.00 71.19           N  
ATOM   1153  CA  ARG A 144     -39.469 -20.453  11.344  1.00 71.19           C  
ATOM   1154  C   ARG A 144     -39.781 -21.703  10.523  1.00 71.19           C  
ATOM   1155  CB  ARG A 144     -40.312 -19.281  10.852  1.00 71.19           C  
ATOM   1156  O   ARG A 144     -39.062 -21.984   9.555  1.00 71.19           O  
ATOM   1157  CG  ARG A 144     -40.750 -18.328  11.953  1.00 71.19           C  
ATOM   1158  CD  ARG A 144     -41.688 -17.234  11.430  1.00 71.19           C  
ATOM   1159  NE  ARG A 144     -42.062 -16.297  12.477  1.00 71.19           N  
ATOM   1160  NH1 ARG A 144     -43.312 -14.945  11.102  1.00 71.19           N  
ATOM   1161  NH2 ARG A 144     -43.094 -14.422  13.320  1.00 71.19           N  
ATOM   1162  CZ  ARG A 144     -42.812 -15.219  12.297  1.00 71.19           C  
ATOM   1163  N   ASP A 145     -40.625 -22.594  10.977  1.00 74.19           N  
ATOM   1164  CA  ASP A 145     -41.156 -23.750  10.242  1.00 74.19           C  
ATOM   1165  C   ASP A 145     -41.875 -23.297   8.977  1.00 74.19           C  
ATOM   1166  CB  ASP A 145     -42.094 -24.562  11.133  1.00 74.19           C  
ATOM   1167  O   ASP A 145     -42.781 -22.469   9.031  1.00 74.19           O  
ATOM   1168  CG  ASP A 145     -42.312 -25.984  10.625  1.00 74.19           C  
ATOM   1169  OD1 ASP A 145     -42.000 -26.266   9.453  1.00 74.19           O  
ATOM   1170  OD2 ASP A 145     -42.812 -26.812  11.406  1.00 74.19           O  
ATOM   1171  N   PRO A 146     -41.312 -23.641   7.801  1.00 74.62           N  
ATOM   1172  CA  PRO A 146     -41.906 -23.250   6.520  1.00 74.62           C  
ATOM   1173  C   PRO A 146     -43.375 -23.578   6.430  1.00 74.62           C  
ATOM   1174  CB  PRO A 146     -41.094 -24.062   5.500  1.00 74.62           C  
ATOM   1175  O   PRO A 146     -44.125 -22.922   5.688  1.00 74.62           O  
ATOM   1176  CG  PRO A 146     -40.062 -24.766   6.309  1.00 74.62           C  
ATOM   1177  CD  PRO A 146     -40.344 -24.531   7.766  1.00 74.62           C  
ATOM   1178  N   THR A 147     -43.906 -24.562   7.090  1.00 76.50           N  
ATOM   1179  CA  THR A 147     -45.281 -24.984   7.020  1.00 76.50           C  
ATOM   1180  C   THR A 147     -46.188 -23.984   7.727  1.00 76.50           C  
ATOM   1181  CB  THR A 147     -45.469 -26.375   7.641  1.00 76.50           C  
ATOM   1182  O   THR A 147     -47.406 -23.969   7.504  1.00 76.50           O  
ATOM   1183  CG2 THR A 147     -44.750 -27.453   6.832  1.00 76.50           C  
ATOM   1184  OG1 THR A 147     -44.969 -26.375   8.977  1.00 76.50           O  
ATOM   1185  N   THR A 148     -45.656 -23.266   8.492  1.00 69.88           N  
ATOM   1186  CA  THR A 148     -46.469 -22.328   9.250  1.00 69.88           C  
ATOM   1187  C   THR A 148     -46.531 -20.969   8.539  1.00 69.88           C  
ATOM   1188  CB  THR A 148     -45.906 -22.109  10.672  1.00 69.88           C  
ATOM   1189  O   THR A 148     -47.219 -20.062   9.000  1.00 69.88           O  
ATOM   1190  CG2 THR A 148     -46.062 -23.375  11.516  1.00 69.88           C  
ATOM   1191  OG1 THR A 148     -44.500 -21.797  10.586  1.00 69.88           O  
ATOM   1192  N   VAL A 149     -45.750 -20.922   7.496  1.00 64.19           N  
ATOM   1193  CA  VAL A 149     -45.750 -19.672   6.758  1.00 64.19           C  
ATOM   1194  C   VAL A 149     -47.000 -19.594   5.891  1.00 64.19           C  
ATOM   1195  CB  VAL A 149     -44.500 -19.500   5.887  1.00 64.19           C  
ATOM   1196  O   VAL A 149     -47.125 -20.344   4.918  1.00 64.19           O  
ATOM   1197  CG1 VAL A 149     -44.500 -18.172   5.148  1.00 64.19           C  
ATOM   1198  CG2 VAL A 149     -43.219 -19.625   6.746  1.00 64.19           C  
ATOM   1199  N   THR A 150     -48.094 -19.031   6.277  1.00 71.81           N  
ATOM   1200  CA  THR A 150     -49.375 -18.922   5.590  1.00 71.81           C  
ATOM   1201  C   THR A 150     -49.406 -17.688   4.688  1.00 71.81           C  
ATOM   1202  CB  THR A 150     -50.562 -18.844   6.590  1.00 71.81           C  
ATOM   1203  O   THR A 150     -50.125 -17.656   3.691  1.00 71.81           O  
ATOM   1204  CG2 THR A 150     -50.688 -20.141   7.383  1.00 71.81           C  
ATOM   1205  OG1 THR A 150     -50.312 -17.766   7.504  1.00 71.81           O  
ATOM   1206  N   THR A 151     -48.656 -16.703   5.070  1.00 68.31           N  
ATOM   1207  CA  THR A 151     -48.594 -15.492   4.258  1.00 68.31           C  
ATOM   1208  C   THR A 151     -47.156 -15.070   4.004  1.00 68.31           C  
ATOM   1209  CB  THR A 151     -49.375 -14.336   4.930  1.00 68.31           C  
ATOM   1210  O   THR A 151     -46.312 -15.172   4.891  1.00 68.31           O  
ATOM   1211  CG2 THR A 151     -50.875 -14.461   4.691  1.00 68.31           C  
ATOM   1212  OG1 THR A 151     -49.125 -14.359   6.340  1.00 68.31           O  
ATOM   1213  N   LEU A 152     -46.781 -14.922   2.740  1.00 66.00           N  
ATOM   1214  CA  LEU A 152     -45.469 -14.406   2.383  1.00 66.00           C  
ATOM   1215  C   LEU A 152     -45.344 -12.938   2.779  1.00 66.00           C  
ATOM   1216  CB  LEU A 152     -45.219 -14.562   0.881  1.00 66.00           C  
ATOM   1217  O   LEU A 152     -46.219 -12.125   2.469  1.00 66.00           O  
ATOM   1218  CG  LEU A 152     -44.656 -15.914   0.427  1.00 66.00           C  
ATOM   1219  CD1 LEU A 152     -45.156 -16.234  -0.986  1.00 66.00           C  
ATOM   1220  CD2 LEU A 152     -43.156 -15.906   0.496  1.00 66.00           C  
ATOM   1221  N   ARG A 153     -44.500 -12.766   3.729  1.00 65.81           N  
ATOM   1222  CA  ARG A 153     -44.250 -11.391   4.145  1.00 65.81           C  
ATOM   1223  C   ARG A 153     -43.031 -10.812   3.398  1.00 65.81           C  
ATOM   1224  CB  ARG A 153     -44.000 -11.320   5.652  1.00 65.81           C  
ATOM   1225  O   ARG A 153     -42.031 -11.492   3.213  1.00 65.81           O  
ATOM   1226  CG  ARG A 153     -45.250 -11.523   6.484  1.00 65.81           C  
ATOM   1227  CD  ARG A 153     -44.969 -11.375   7.973  1.00 65.81           C  
ATOM   1228  NE  ARG A 153     -46.188 -11.633   8.773  1.00 65.81           N  
ATOM   1229  NH1 ARG A 153     -45.125 -11.312  10.812  1.00 65.81           N  
ATOM   1230  NH2 ARG A 153     -47.344 -11.844  10.727  1.00 65.81           N  
ATOM   1231  CZ  ARG A 153     -46.219 -11.594  10.102  1.00 65.81           C  
ATOM   1232  N   VAL A 154     -43.219  -9.812   2.580  1.00 69.56           N  
ATOM   1233  CA  VAL A 154     -42.125  -9.062   1.979  1.00 69.56           C  
ATOM   1234  C   VAL A 154     -41.281  -8.414   3.076  1.00 69.56           C  
ATOM   1235  CB  VAL A 154     -42.625  -7.980   1.002  1.00 69.56           C  
ATOM   1236  O   VAL A 154     -41.781  -7.629   3.881  1.00 69.56           O  
ATOM   1237  CG1 VAL A 154     -41.469  -7.223   0.365  1.00 69.56           C  
ATOM   1238  CG2 VAL A 154     -43.531  -8.617  -0.072  1.00 69.56           C  
ATOM   1239  N   PRO A 155     -40.031  -8.875   3.229  1.00 66.56           N  
ATOM   1240  CA  PRO A 155     -39.188  -8.250   4.273  1.00 66.56           C  
ATOM   1241  C   PRO A 155     -39.219  -6.727   4.199  1.00 66.56           C  
ATOM   1242  CB  PRO A 155     -37.812  -8.805   4.004  1.00 66.56           C  
ATOM   1243  O   PRO A 155     -39.250  -6.160   3.105  1.00 66.56           O  
ATOM   1244  CG  PRO A 155     -38.000  -9.773   2.875  1.00 66.56           C  
ATOM   1245  CD  PRO A 155     -39.406  -9.680   2.395  1.00 66.56           C  
ATOM   1246  N   VAL A 156     -39.594  -6.117   5.273  1.00 70.06           N  
ATOM   1247  CA  VAL A 156     -39.625  -4.660   5.359  1.00 70.06           C  
ATOM   1248  C   VAL A 156     -38.344  -4.164   6.066  1.00 70.06           C  
ATOM   1249  CB  VAL A 156     -40.875  -4.156   6.098  1.00 70.06           C  
ATOM   1250  O   VAL A 156     -37.781  -4.867   6.910  1.00 70.06           O  
ATOM   1251  CG1 VAL A 156     -41.375  -2.844   5.488  1.00 70.06           C  
ATOM   1252  CG2 VAL A 156     -41.969  -5.215   6.059  1.00 70.06           C  
ATOM   1253  N   PHE A 157     -37.750  -3.236   5.613  1.00 69.44           N  
ATOM   1254  CA  PHE A 157     -36.594  -2.611   6.254  1.00 69.44           C  
ATOM   1255  C   PHE A 157     -37.031  -1.821   7.484  1.00 69.44           C  
ATOM   1256  CB  PHE A 157     -35.875  -1.695   5.270  1.00 69.44           C  
ATOM   1257  O   PHE A 157     -37.938  -0.980   7.410  1.00 69.44           O  
ATOM   1258  CG  PHE A 157     -34.938  -2.424   4.344  1.00 69.44           C  
ATOM   1259  CD1 PHE A 157     -33.656  -2.756   4.754  1.00 69.44           C  
ATOM   1260  CD2 PHE A 157     -35.344  -2.777   3.064  1.00 69.44           C  
ATOM   1261  CE1 PHE A 157     -32.781  -3.430   3.898  1.00 69.44           C  
ATOM   1262  CE2 PHE A 157     -34.469  -3.451   2.203  1.00 69.44           C  
ATOM   1263  CZ  PHE A 157     -33.188  -3.775   2.623  1.00 69.44           C  
ATOM   1264  N   ARG A 158     -36.500  -2.307   8.633  1.00 71.25           N  
ATOM   1265  CA  ARG A 158     -36.750  -1.559   9.859  1.00 71.25           C  
ATOM   1266  C   ARG A 158     -35.531  -0.748  10.258  1.00 71.25           C  
ATOM   1267  CB  ARG A 158     -37.156  -2.504  10.992  1.00 71.25           C  
ATOM   1268  O   ARG A 158     -34.406  -1.167  10.023  1.00 71.25           O  
ATOM   1269  CG  ARG A 158     -38.594  -2.959  10.938  1.00 71.25           C  
ATOM   1270  CD  ARG A 158     -39.156  -3.287  12.320  1.00 71.25           C  
ATOM   1271  NE  ARG A 158     -40.531  -3.771  12.258  1.00 71.25           N  
ATOM   1272  NH1 ARG A 158     -40.750  -4.070  14.539  1.00 71.25           N  
ATOM   1273  NH2 ARG A 158     -42.500  -4.562  13.148  1.00 71.25           N  
ATOM   1274  CZ  ARG A 158     -41.250  -4.133  13.320  1.00 71.25           C  
ATOM   1275  N   PRO A 159     -35.875   0.390  10.711  1.00 69.75           N  
ATOM   1276  CA  PRO A 159     -34.781   1.240  11.195  1.00 69.75           C  
ATOM   1277  C   PRO A 159     -33.969   0.591  12.320  1.00 69.75           C  
ATOM   1278  CB  PRO A 159     -35.500   2.494  11.695  1.00 69.75           C  
ATOM   1279  O   PRO A 159     -34.531  -0.118  13.156  1.00 69.75           O  
ATOM   1280  CG  PRO A 159     -36.938   2.221  11.445  1.00 69.75           C  
ATOM   1281  CD  PRO A 159     -37.094   0.831  10.898  1.00 69.75           C  
ATOM   1282  N   MET A 160     -32.688   0.427  12.234  1.00 64.75           N  
ATOM   1283  CA  MET A 160     -31.797  -0.053  13.273  1.00 64.75           C  
ATOM   1284  C   MET A 160     -30.844   1.053  13.719  1.00 64.75           C  
ATOM   1285  CB  MET A 160     -31.000  -1.261  12.781  1.00 64.75           C  
ATOM   1286  O   MET A 160     -30.812   2.131  13.125  1.00 64.75           O  
ATOM   1287  CG  MET A 160     -30.016  -0.931  11.664  1.00 64.75           C  
ATOM   1288  SD  MET A 160     -29.016  -2.383  11.156  1.00 64.75           S  
ATOM   1289  CE  MET A 160     -28.188  -2.771  12.734  1.00 64.75           C  
ATOM   1290  N   ASP A 161     -30.297   0.704  14.922  1.00 66.88           N  
ATOM   1291  CA  ASP A 161     -29.266   1.626  15.383  1.00 66.88           C  
ATOM   1292  C   ASP A 161     -28.172   1.813  14.328  1.00 66.88           C  
ATOM   1293  CB  ASP A 161     -28.641   1.125  16.688  1.00 66.88           C  
ATOM   1294  O   ASP A 161     -27.828   0.872  13.609  1.00 66.88           O  
ATOM   1295  CG  ASP A 161     -29.594   1.177  17.859  1.00 66.88           C  
ATOM   1296  OD1 ASP A 161     -30.531   2.020  17.859  1.00 66.88           O  
ATOM   1297  OD2 ASP A 161     -29.438   0.371  18.812  1.00 66.88           O  
ATOM   1298  N   LEU A 162     -27.859   3.020  14.109  1.00 66.38           N  
ATOM   1299  CA  LEU A 162     -26.891   3.410  13.086  1.00 66.38           C  
ATOM   1300  C   LEU A 162     -25.594   2.619  13.227  1.00 66.38           C  
ATOM   1301  CB  LEU A 162     -26.594   4.910  13.172  1.00 66.38           C  
ATOM   1302  O   LEU A 162     -24.969   2.641  14.281  1.00 66.38           O  
ATOM   1303  CG  LEU A 162     -26.016   5.559  11.914  1.00 66.38           C  
ATOM   1304  CD1 LEU A 162     -27.062   6.426  11.227  1.00 66.38           C  
ATOM   1305  CD2 LEU A 162     -24.781   6.383  12.266  1.00 66.38           C  
ATOM   1306  N   MET A 163     -25.391   1.673  12.297  1.00 72.31           N  
ATOM   1307  CA  MET A 163     -24.125   0.947  12.242  1.00 72.31           C  
ATOM   1308  C   MET A 163     -23.266   1.441  11.078  1.00 72.31           C  
ATOM   1309  CB  MET A 163     -24.375  -0.556  12.102  1.00 72.31           C  
ATOM   1310  O   MET A 163     -23.750   1.552   9.953  1.00 72.31           O  
ATOM   1311  CG  MET A 163     -23.219  -1.414  12.594  1.00 72.31           C  
ATOM   1312  SD  MET A 163     -23.578  -3.209  12.469  1.00 72.31           S  
ATOM   1313  CE  MET A 163     -22.094  -3.764  11.570  1.00 72.31           C  
ATOM   1314  N   VAL A 164     -22.109   1.898  11.500  1.00 74.25           N  
ATOM   1315  CA  VAL A 164     -21.188   2.377  10.484  1.00 74.25           C  
ATOM   1316  C   VAL A 164     -20.203   1.271  10.117  1.00 74.25           C  
ATOM   1317  CB  VAL A 164     -20.422   3.639  10.953  1.00 74.25           C  
ATOM   1318  O   VAL A 164     -19.516   0.734  10.992  1.00 74.25           O  
ATOM   1319  CG1 VAL A 164     -19.531   4.180   9.836  1.00 74.25           C  
ATOM   1320  CG2 VAL A 164     -21.406   4.711  11.422  1.00 74.25           C  
ATOM   1321  N   GLU A 165     -20.219   0.890   8.867  1.00 77.94           N  
ATOM   1322  CA  GLU A 165     -19.344  -0.186   8.391  1.00 77.94           C  
ATOM   1323  C   GLU A 165     -18.312   0.336   7.410  1.00 77.94           C  
ATOM   1324  CB  GLU A 165     -20.172  -1.297   7.742  1.00 77.94           C  
ATOM   1325  O   GLU A 165     -18.625   1.107   6.504  1.00 77.94           O  
ATOM   1326  CG  GLU A 165     -19.375  -2.551   7.422  1.00 77.94           C  
ATOM   1327  CD  GLU A 165     -20.219  -3.656   6.801  1.00 77.94           C  
ATOM   1328  OE1 GLU A 165     -19.688  -4.762   6.559  1.00 77.94           O  
ATOM   1329  OE2 GLU A 165     -21.422  -3.414   6.555  1.00 77.94           O  
ATOM   1330  N   ALA A 166     -17.094  -0.006   7.742  1.00 82.81           N  
ATOM   1331  CA  ALA A 166     -15.992   0.267   6.816  1.00 82.81           C  
ATOM   1332  C   ALA A 166     -15.594  -0.994   6.055  1.00 82.81           C  
ATOM   1333  CB  ALA A 166     -14.797   0.839   7.566  1.00 82.81           C  
ATOM   1334  O   ALA A 166     -15.234  -2.006   6.664  1.00 82.81           O  
ATOM   1335  N   SER A 167     -15.656  -0.938   4.762  1.00 86.00           N  
ATOM   1336  CA  SER A 167     -15.289  -2.074   3.924  1.00 86.00           C  
ATOM   1337  C   SER A 167     -14.281  -1.668   2.855  1.00 86.00           C  
ATOM   1338  CB  SER A 167     -16.531  -2.680   3.264  1.00 86.00           C  
ATOM   1339  O   SER A 167     -14.406  -0.603   2.248  1.00 86.00           O  
ATOM   1340  OG  SER A 167     -17.188  -1.716   2.465  1.00 86.00           O  
ATOM   1341  N   PRO A 168     -13.328  -2.508   2.773  1.00 84.56           N  
ATOM   1342  CA  PRO A 168     -12.398  -2.215   1.679  1.00 84.56           C  
ATOM   1343  C   PRO A 168     -13.055  -2.346   0.303  1.00 84.56           C  
ATOM   1344  CB  PRO A 168     -11.297  -3.262   1.863  1.00 84.56           C  
ATOM   1345  O   PRO A 168     -13.594  -3.402  -0.029  1.00 84.56           O  
ATOM   1346  CG  PRO A 168     -11.961  -4.395   2.576  1.00 84.56           C  
ATOM   1347  CD  PRO A 168     -13.109  -3.848   3.375  1.00 84.56           C  
ATOM   1348  N   ARG A 169     -13.031  -1.316  -0.396  1.00 80.44           N  
ATOM   1349  CA  ARG A 169     -13.602  -1.304  -1.738  1.00 80.44           C  
ATOM   1350  C   ARG A 169     -12.562  -1.708  -2.779  1.00 80.44           C  
ATOM   1351  CB  ARG A 169     -14.164   0.080  -2.070  1.00 80.44           C  
ATOM   1352  O   ARG A 169     -12.875  -2.455  -3.711  1.00 80.44           O  
ATOM   1353  CG  ARG A 169     -14.945   0.132  -3.375  1.00 80.44           C  
ATOM   1354  CD  ARG A 169     -15.641   1.474  -3.564  1.00 80.44           C  
ATOM   1355  NE  ARG A 169     -16.312   1.556  -4.859  1.00 80.44           N  
ATOM   1356  NH1 ARG A 169     -17.281   3.611  -4.457  1.00 80.44           N  
ATOM   1357  NH2 ARG A 169     -17.641   2.541  -6.453  1.00 80.44           N  
ATOM   1358  CZ  ARG A 169     -17.078   2.568  -5.254  1.00 80.44           C  
ATOM   1359  N   ARG A 170     -11.367  -1.110  -2.627  1.00 80.56           N  
ATOM   1360  CA  ARG A 170     -10.281  -1.374  -3.562  1.00 80.56           C  
ATOM   1361  C   ARG A 170      -8.953  -1.530  -2.828  1.00 80.56           C  
ATOM   1362  CB  ARG A 170     -10.180  -0.252  -4.598  1.00 80.56           C  
ATOM   1363  O   ARG A 170      -8.688  -0.819  -1.856  1.00 80.56           O  
ATOM   1364  CG  ARG A 170     -11.438  -0.058  -5.426  1.00 80.56           C  
ATOM   1365  CD  ARG A 170     -11.625  -1.172  -6.445  1.00 80.56           C  
ATOM   1366  NE  ARG A 170     -12.758  -0.914  -7.328  1.00 80.56           N  
ATOM   1367  NH1 ARG A 170     -14.109  -2.539  -6.398  1.00 80.56           N  
ATOM   1368  NH2 ARG A 170     -14.883  -1.254  -8.133  1.00 80.56           N  
ATOM   1369  CZ  ARG A 170     -13.914  -1.570  -7.285  1.00 80.56           C  
ATOM   1370  N   ILE A 171      -8.258  -2.484  -3.254  1.00 81.56           N  
ATOM   1371  CA  ILE A 171      -6.867  -2.664  -2.855  1.00 81.56           C  
ATOM   1372  C   ILE A 171      -5.961  -2.541  -4.078  1.00 81.56           C  
ATOM   1373  CB  ILE A 171      -6.652  -4.027  -2.162  1.00 81.56           C  
ATOM   1374  O   ILE A 171      -6.023  -3.367  -4.992  1.00 81.56           O  
ATOM   1375  CG1 ILE A 171      -7.617  -4.184  -0.980  1.00 81.56           C  
ATOM   1376  CG2 ILE A 171      -5.199  -4.176  -1.707  1.00 81.56           C  
ATOM   1377  CD1 ILE A 171      -7.578  -5.562  -0.331  1.00 81.56           C  
ATOM   1378  N   PHE A 172      -5.148  -1.567  -4.074  1.00 88.31           N  
ATOM   1379  CA  PHE A 172      -4.309  -1.259  -5.227  1.00 88.31           C  
ATOM   1380  C   PHE A 172      -3.025  -2.082  -5.195  1.00 88.31           C  
ATOM   1381  CB  PHE A 172      -3.973   0.235  -5.262  1.00 88.31           C  
ATOM   1382  O   PHE A 172      -2.547  -2.453  -4.121  1.00 88.31           O  
ATOM   1383  CG  PHE A 172      -5.168   1.121  -5.484  1.00 88.31           C  
ATOM   1384  CD1 PHE A 172      -5.516   1.533  -6.766  1.00 88.31           C  
ATOM   1385  CD2 PHE A 172      -5.945   1.541  -4.414  1.00 88.31           C  
ATOM   1386  CE1 PHE A 172      -6.621   2.354  -6.977  1.00 88.31           C  
ATOM   1387  CE2 PHE A 172      -7.051   2.361  -4.617  1.00 88.31           C  
ATOM   1388  CZ  PHE A 172      -7.387   2.766  -5.898  1.00 88.31           C  
ATOM   1389  N   ALA A 173      -2.533  -2.303  -6.359  1.00 84.38           N  
ATOM   1390  CA  ALA A 173      -1.335  -3.121  -6.527  1.00 84.38           C  
ATOM   1391  C   ALA A 173      -0.113  -2.430  -5.930  1.00 84.38           C  
ATOM   1392  CB  ALA A 173      -1.100  -3.424  -8.008  1.00 84.38           C  
ATOM   1393  O   ALA A 173      -0.064  -1.201  -5.848  1.00 84.38           O  
ATOM   1394  N   ASN A 174       0.786  -3.221  -5.480  1.00 79.81           N  
ATOM   1395  CA  ASN A 174       2.055  -2.699  -4.984  1.00 79.81           C  
ATOM   1396  C   ASN A 174       2.934  -2.188  -6.121  1.00 79.81           C  
ATOM   1397  CB  ASN A 174       2.799  -3.768  -4.180  1.00 79.81           C  
ATOM   1398  O   ASN A 174       3.465  -2.979  -6.906  1.00 79.81           O  
ATOM   1399  CG  ASN A 174       3.979  -3.207  -3.414  1.00 79.81           C  
ATOM   1400  ND2 ASN A 174       4.410  -3.920  -2.379  1.00 79.81           N  
ATOM   1401  OD1 ASN A 174       4.500  -2.139  -3.746  1.00 79.81           O  
ATOM   1402  N   ALA A 175       3.008  -1.028  -6.270  1.00 81.44           N  
ATOM   1403  CA  ALA A 175       3.768  -0.403  -7.348  1.00 81.44           C  
ATOM   1404  C   ALA A 175       4.949   0.389  -6.797  1.00 81.44           C  
ATOM   1405  CB  ALA A 175       2.865   0.504  -8.180  1.00 81.44           C  
ATOM   1406  O   ALA A 175       5.676   1.043  -7.551  1.00 81.44           O  
ATOM   1407  N   HIS A 176       5.125   0.377  -5.473  1.00 85.62           N  
ATOM   1408  CA  HIS A 176       6.176   1.170  -4.848  1.00 85.62           C  
ATOM   1409  C   HIS A 176       7.223   0.275  -4.191  1.00 85.62           C  
ATOM   1410  CB  HIS A 176       5.582   2.131  -3.816  1.00 85.62           C  
ATOM   1411  O   HIS A 176       6.875  -0.708  -3.531  1.00 85.62           O  
ATOM   1412  CG  HIS A 176       4.789   3.246  -4.422  1.00 85.62           C  
ATOM   1413  CD2 HIS A 176       3.453   3.420  -4.547  1.00 85.62           C  
ATOM   1414  ND1 HIS A 176       5.379   4.352  -4.992  1.00 85.62           N  
ATOM   1415  CE1 HIS A 176       4.434   5.164  -5.441  1.00 85.62           C  
ATOM   1416  NE2 HIS A 176       3.258   4.621  -5.184  1.00 85.62           N  
ATOM   1417  N   THR A 177       8.469   0.536  -4.477  1.00 78.19           N  
ATOM   1418  CA  THR A 177       9.602  -0.165  -3.879  1.00 78.19           C  
ATOM   1419  C   THR A 177       9.953   0.434  -2.520  1.00 78.19           C  
ATOM   1420  CB  THR A 177      10.828  -0.117  -4.801  1.00 78.19           C  
ATOM   1421  O   THR A 177      10.375  -0.282  -1.613  1.00 78.19           O  
ATOM   1422  CG2 THR A 177      11.945  -1.021  -4.277  1.00 78.19           C  
ATOM   1423  OG1 THR A 177      10.461  -0.547  -6.113  1.00 78.19           O  
ATOM   1424  N   TYR A 178       9.680   1.714  -2.498  1.00 80.81           N  
ATOM   1425  CA  TYR A 178      10.078   2.449  -1.304  1.00 80.81           C  
ATOM   1426  C   TYR A 178       8.859   2.955  -0.544  1.00 80.81           C  
ATOM   1427  CB  TYR A 178      10.984   3.625  -1.672  1.00 80.81           C  
ATOM   1428  O   TYR A 178       7.723   2.639  -0.903  1.00 80.81           O  
ATOM   1429  CG  TYR A 178      12.219   3.221  -2.449  1.00 80.81           C  
ATOM   1430  CD1 TYR A 178      13.312   2.654  -1.807  1.00 80.81           C  
ATOM   1431  CD2 TYR A 178      12.281   3.406  -3.826  1.00 80.81           C  
ATOM   1432  CE1 TYR A 178      14.453   2.283  -2.518  1.00 80.81           C  
ATOM   1433  CE2 TYR A 178      13.414   3.039  -4.547  1.00 80.81           C  
ATOM   1434  OH  TYR A 178      15.617   2.111  -4.594  1.00 80.81           O  
ATOM   1435  CZ  TYR A 178      14.492   2.479  -3.885  1.00 80.81           C  
ATOM   1436  N   HIS A 179       9.016   3.539   0.478  1.00 83.75           N  
ATOM   1437  CA  HIS A 179       8.016   4.031   1.417  1.00 83.75           C  
ATOM   1438  C   HIS A 179       7.098   5.059   0.761  1.00 83.75           C  
ATOM   1439  CB  HIS A 179       8.688   4.637   2.650  1.00 83.75           C  
ATOM   1440  O   HIS A 179       7.566   6.082   0.262  1.00 83.75           O  
ATOM   1441  CG  HIS A 179       7.742   5.371   3.547  1.00 83.75           C  
ATOM   1442  CD2 HIS A 179       7.430   6.688   3.621  1.00 83.75           C  
ATOM   1443  ND1 HIS A 179       6.988   4.742   4.516  1.00 83.75           N  
ATOM   1444  CE1 HIS A 179       6.254   5.641   5.148  1.00 83.75           C  
ATOM   1445  NE2 HIS A 179       6.504   6.832   4.625  1.00 83.75           N  
ATOM   1446  N   ILE A 180       5.863   4.746   0.771  1.00 92.00           N  
ATOM   1447  CA  ILE A 180       4.918   5.719   0.235  1.00 92.00           C  
ATOM   1448  C   ILE A 180       4.754   6.875   1.218  1.00 92.00           C  
ATOM   1449  CB  ILE A 180       3.545   5.070  -0.061  1.00 92.00           C  
ATOM   1450  O   ILE A 180       4.277   6.688   2.338  1.00 92.00           O  
ATOM   1451  CG1 ILE A 180       3.693   3.967  -1.113  1.00 92.00           C  
ATOM   1452  CG2 ILE A 180       2.535   6.129  -0.516  1.00 92.00           C  
ATOM   1453  CD1 ILE A 180       2.428   3.148  -1.332  1.00 92.00           C  
ATOM   1454  N   ASN A 181       5.113   7.953   0.745  1.00 93.31           N  
ATOM   1455  CA  ASN A 181       5.090   9.102   1.646  1.00 93.31           C  
ATOM   1456  C   ASN A 181       3.926  10.031   1.334  1.00 93.31           C  
ATOM   1457  CB  ASN A 181       6.414   9.859   1.582  1.00 93.31           C  
ATOM   1458  O   ASN A 181       3.590  10.906   2.137  1.00 93.31           O  
ATOM   1459  CG  ASN A 181       6.754  10.328   0.179  1.00 93.31           C  
ATOM   1460  ND2 ASN A 181       8.023  10.234  -0.187  1.00 93.31           N  
ATOM   1461  OD1 ASN A 181       5.875  10.766  -0.569  1.00 93.31           O  
ATOM   1462  N   SER A 182       3.293   9.836   0.140  1.00 95.31           N  
ATOM   1463  CA  SER A 182       2.229  10.773  -0.219  1.00 95.31           C  
ATOM   1464  C   SER A 182       1.149  10.086  -1.048  1.00 95.31           C  
ATOM   1465  CB  SER A 182       2.797  11.961  -0.992  1.00 95.31           C  
ATOM   1466  O   SER A 182       1.448   9.211  -1.868  1.00 95.31           O  
ATOM   1467  OG  SER A 182       3.801  12.617  -0.237  1.00 95.31           O  
ATOM   1468  N   ILE A 183       0.008  10.500  -0.820  1.00 96.50           N  
ATOM   1469  CA  ILE A 183      -1.146  10.219  -1.668  1.00 96.50           C  
ATOM   1470  C   ILE A 183      -1.993  11.477  -1.817  1.00 96.50           C  
ATOM   1471  CB  ILE A 183      -1.999   9.062  -1.098  1.00 96.50           C  
ATOM   1472  O   ILE A 183      -2.197  12.219  -0.850  1.00 96.50           O  
ATOM   1473  CG1 ILE A 183      -2.430   9.375   0.340  1.00 96.50           C  
ATOM   1474  CG2 ILE A 183      -1.230   7.738  -1.165  1.00 96.50           C  
ATOM   1475  CD1 ILE A 183      -3.441   8.391   0.911  1.00 96.50           C  
ATOM   1476  N   SER A 184      -2.416  11.695  -3.002  1.00 96.88           N  
ATOM   1477  CA  SER A 184      -3.172  12.914  -3.283  1.00 96.88           C  
ATOM   1478  C   SER A 184      -4.242  12.664  -4.340  1.00 96.88           C  
ATOM   1479  CB  SER A 184      -2.238  14.031  -3.744  1.00 96.88           C  
ATOM   1480  O   SER A 184      -3.961  12.102  -5.398  1.00 96.88           O  
ATOM   1481  OG  SER A 184      -2.951  15.250  -3.910  1.00 96.88           O  
ATOM   1482  N   ILE A 185      -5.352  13.156  -4.027  1.00 95.75           N  
ATOM   1483  CA  ILE A 185      -6.480  13.016  -4.941  1.00 95.75           C  
ATOM   1484  C   ILE A 185      -6.480  14.164  -5.949  1.00 95.75           C  
ATOM   1485  CB  ILE A 185      -7.820  12.969  -4.176  1.00 95.75           C  
ATOM   1486  O   ILE A 185      -6.266  15.320  -5.578  1.00 95.75           O  
ATOM   1487  CG1 ILE A 185      -7.832  11.805  -3.180  1.00 95.75           C  
ATOM   1488  CG2 ILE A 185      -9.000  12.859  -5.152  1.00 95.75           C  
ATOM   1489  CD1 ILE A 185      -9.039  11.789  -2.258  1.00 95.75           C  
ATOM   1490  N   ASN A 186      -6.719  13.742  -7.148  1.00 94.81           N  
ATOM   1491  CA  ASN A 186      -6.773  14.727  -8.219  1.00 94.81           C  
ATOM   1492  C   ASN A 186      -8.070  15.531  -8.180  1.00 94.81           C  
ATOM   1493  CB  ASN A 186      -6.613  14.055  -9.586  1.00 94.81           C  
ATOM   1494  O   ASN A 186      -9.062  15.086  -7.602  1.00 94.81           O  
ATOM   1495  CG  ASN A 186      -6.207  15.023 -10.672  1.00 94.81           C  
ATOM   1496  ND2 ASN A 186      -5.555  14.516 -11.711  1.00 94.81           N  
ATOM   1497  OD1 ASN A 186      -6.477  16.219 -10.586  1.00 94.81           O  
ATOM   1498  N   SER A 187      -8.039  16.672  -8.750  1.00 91.12           N  
ATOM   1499  CA  SER A 187      -9.203  17.547  -8.805  1.00 91.12           C  
ATOM   1500  C   SER A 187     -10.289  16.984  -9.711  1.00 91.12           C  
ATOM   1501  CB  SER A 187      -8.805  18.953  -9.281  1.00 91.12           C  
ATOM   1502  O   SER A 187     -11.445  17.406  -9.648  1.00 91.12           O  
ATOM   1503  OG  SER A 187      -8.180  18.875 -10.555  1.00 91.12           O  
ATOM   1504  N   ASP A 188      -9.922  16.062 -10.547  1.00 87.06           N  
ATOM   1505  CA  ASP A 188     -10.898  15.406 -11.406  1.00 87.06           C  
ATOM   1506  C   ASP A 188     -11.680  14.344 -10.633  1.00 87.06           C  
ATOM   1507  CB  ASP A 188     -10.211  14.773 -12.617  1.00 87.06           C  
ATOM   1508  O   ASP A 188     -12.688  13.836 -11.125  1.00 87.06           O  
ATOM   1509  CG  ASP A 188      -9.219  13.688 -12.234  1.00 87.06           C  
ATOM   1510  OD1 ASP A 188      -9.211  13.258 -11.062  1.00 87.06           O  
ATOM   1511  OD2 ASP A 188      -8.445  13.258 -13.109  1.00 87.06           O  
ATOM   1512  N   TYR A 189     -11.211  13.906  -9.461  1.00 87.38           N  
ATOM   1513  CA  TYR A 189     -11.844  12.953  -8.562  1.00 87.38           C  
ATOM   1514  C   TYR A 189     -11.938  11.570  -9.203  1.00 87.38           C  
ATOM   1515  CB  TYR A 189     -13.234  13.438  -8.156  1.00 87.38           C  
ATOM   1516  O   TYR A 189     -12.836  10.797  -8.891  1.00 87.38           O  
ATOM   1517  CG  TYR A 189     -13.250  14.812  -7.539  1.00 87.38           C  
ATOM   1518  CD1 TYR A 189     -12.555  15.078  -6.363  1.00 87.38           C  
ATOM   1519  CD2 TYR A 189     -13.953  15.852  -8.133  1.00 87.38           C  
ATOM   1520  CE1 TYR A 189     -12.562  16.344  -5.789  1.00 87.38           C  
ATOM   1521  CE2 TYR A 189     -13.969  17.125  -7.570  1.00 87.38           C  
ATOM   1522  OH  TYR A 189     -13.281  18.609  -5.840  1.00 87.38           O  
ATOM   1523  CZ  TYR A 189     -13.273  17.359  -6.402  1.00 87.38           C  
ATOM   1524  N   GLU A 190     -11.102  11.336 -10.148  1.00 89.19           N  
ATOM   1525  CA  GLU A 190     -11.039  10.047 -10.836  1.00 89.19           C  
ATOM   1526  C   GLU A 190      -9.664   9.414 -10.688  1.00 89.19           C  
ATOM   1527  CB  GLU A 190     -11.391  10.211 -12.312  1.00 89.19           C  
ATOM   1528  O   GLU A 190      -9.531   8.188 -10.727  1.00 89.19           O  
ATOM   1529  CG  GLU A 190     -12.836  10.625 -12.562  1.00 89.19           C  
ATOM   1530  CD  GLU A 190     -13.234  10.570 -14.023  1.00 89.19           C  
ATOM   1531  OE1 GLU A 190     -14.438  10.734 -14.336  1.00 89.19           O  
ATOM   1532  OE2 GLU A 190     -12.336  10.367 -14.875  1.00 89.19           O  
ATOM   1533  N   THR A 191      -8.703  10.250 -10.594  1.00 93.69           N  
ATOM   1534  CA  THR A 191      -7.320   9.789 -10.500  1.00 93.69           C  
ATOM   1535  C   THR A 191      -6.676  10.266  -9.203  1.00 93.69           C  
ATOM   1536  CB  THR A 191      -6.492  10.273 -11.703  1.00 93.69           C  
ATOM   1537  O   THR A 191      -7.191  11.164  -8.547  1.00 93.69           O  
ATOM   1538  CG2 THR A 191      -7.027   9.703 -13.016  1.00 93.69           C  
ATOM   1539  OG1 THR A 191      -6.543  11.703 -11.766  1.00 93.69           O  
ATOM   1540  N   TYR A 192      -5.664   9.656  -8.789  1.00 95.81           N  
ATOM   1541  CA  TYR A 192      -4.859  10.047  -7.645  1.00 95.81           C  
ATOM   1542  C   TYR A 192      -3.391   9.695  -7.859  1.00 95.81           C  
ATOM   1543  CB  TYR A 192      -5.375   9.375  -6.367  1.00 95.81           C  
ATOM   1544  O   TYR A 192      -3.059   8.922  -8.758  1.00 95.81           O  
ATOM   1545  CG  TYR A 192      -5.078   7.898  -6.293  1.00 95.81           C  
ATOM   1546  CD1 TYR A 192      -5.895   6.973  -6.934  1.00 95.81           C  
ATOM   1547  CD2 TYR A 192      -3.979   7.430  -5.586  1.00 95.81           C  
ATOM   1548  CE1 TYR A 192      -5.625   5.609  -6.867  1.00 95.81           C  
ATOM   1549  CE2 TYR A 192      -3.699   6.066  -5.512  1.00 95.81           C  
ATOM   1550  OH  TYR A 192      -4.254   3.818  -6.090  1.00 95.81           O  
ATOM   1551  CZ  TYR A 192      -4.527   5.168  -6.156  1.00 95.81           C  
ATOM   1552  N   LEU A 193      -2.545  10.297  -7.137  1.00 95.38           N  
ATOM   1553  CA  LEU A 193      -1.123   9.992  -7.258  1.00 95.38           C  
ATOM   1554  C   LEU A 193      -0.581   9.398  -5.961  1.00 95.38           C  
ATOM   1555  CB  LEU A 193      -0.338  11.258  -7.621  1.00 95.38           C  
ATOM   1556  O   LEU A 193      -1.123   9.656  -4.883  1.00 95.38           O  
ATOM   1557  CG  LEU A 193      -0.302  12.359  -6.562  1.00 95.38           C  
ATOM   1558  CD1 LEU A 193       0.782  12.070  -5.531  1.00 95.38           C  
ATOM   1559  CD2 LEU A 193      -0.076  13.719  -7.219  1.00 95.38           C  
ATOM   1560  N   SER A 194       0.307   8.609  -6.051  1.00 96.25           N  
ATOM   1561  CA  SER A 194       1.116   8.086  -4.957  1.00 96.25           C  
ATOM   1562  C   SER A 194       2.604   8.297  -5.215  1.00 96.25           C  
ATOM   1563  CB  SER A 194       0.833   6.598  -4.750  1.00 96.25           C  
ATOM   1564  O   SER A 194       3.076   8.109  -6.340  1.00 96.25           O  
ATOM   1565  OG  SER A 194       1.253   5.844  -5.875  1.00 96.25           O  
ATOM   1566  N   ALA A 195       3.309   8.727  -4.195  1.00 95.56           N  
ATOM   1567  CA  ALA A 195       4.738   9.000  -4.309  1.00 95.56           C  
ATOM   1568  C   ALA A 195       5.531   8.227  -3.262  1.00 95.56           C  
ATOM   1569  CB  ALA A 195       5.000  10.500  -4.172  1.00 95.56           C  
ATOM   1570  O   ALA A 195       5.098   8.102  -2.113  1.00 95.56           O  
ATOM   1571  N   ASP A 196       6.527   7.605  -3.762  1.00 92.81           N  
ATOM   1572  CA  ASP A 196       7.547   7.102  -2.844  1.00 92.81           C  
ATOM   1573  C   ASP A 196       8.836   7.906  -2.967  1.00 92.81           C  
ATOM   1574  CB  ASP A 196       7.820   5.621  -3.107  1.00 92.81           C  
ATOM   1575  O   ASP A 196       8.828   9.031  -3.463  1.00 92.81           O  
ATOM   1576  CG  ASP A 196       8.477   5.367  -4.453  1.00 92.81           C  
ATOM   1577  OD1 ASP A 196       9.023   6.320  -5.051  1.00 92.81           O  
ATOM   1578  OD2 ASP A 196       8.445   4.207  -4.918  1.00 92.81           O  
ATOM   1579  N   ASP A 197       9.930   7.477  -2.410  1.00 91.94           N  
ATOM   1580  CA  ASP A 197      11.180   8.227  -2.338  1.00 91.94           C  
ATOM   1581  C   ASP A 197      11.734   8.508  -3.732  1.00 91.94           C  
ATOM   1582  CB  ASP A 197      12.211   7.473  -1.500  1.00 91.94           C  
ATOM   1583  O   ASP A 197      12.516   9.438  -3.922  1.00 91.94           O  
ATOM   1584  CG  ASP A 197      11.836   7.391  -0.031  1.00 91.94           C  
ATOM   1585  OD1 ASP A 197      11.094   8.266   0.461  1.00 91.94           O  
ATOM   1586  OD2 ASP A 197      12.289   6.438   0.642  1.00 91.94           O  
ATOM   1587  N   LEU A 198      11.289   7.699  -4.676  1.00 91.88           N  
ATOM   1588  CA  LEU A 198      12.008   7.801  -5.941  1.00 91.88           C  
ATOM   1589  C   LEU A 198      11.039   7.910  -7.113  1.00 91.88           C  
ATOM   1590  CB  LEU A 198      12.930   6.594  -6.129  1.00 91.88           C  
ATOM   1591  O   LEU A 198      11.445   8.227  -8.234  1.00 91.88           O  
ATOM   1592  CG  LEU A 198      14.078   6.449  -5.125  1.00 91.88           C  
ATOM   1593  CD1 LEU A 198      14.914   5.215  -5.449  1.00 91.88           C  
ATOM   1594  CD2 LEU A 198      14.945   7.703  -5.121  1.00 91.88           C  
ATOM   1595  N   ARG A 199       9.789   7.711  -6.930  1.00 91.56           N  
ATOM   1596  CA  ARG A 199       8.859   7.715  -8.055  1.00 91.56           C  
ATOM   1597  C   ARG A 199       7.488   8.234  -7.641  1.00 91.56           C  
ATOM   1598  CB  ARG A 199       8.734   6.309  -8.648  1.00 91.56           C  
ATOM   1599  O   ARG A 199       7.141   8.195  -6.457  1.00 91.56           O  
ATOM   1600  CG  ARG A 199       8.156   5.285  -7.691  1.00 91.56           C  
ATOM   1601  CD  ARG A 199       8.164   3.885  -8.289  1.00 91.56           C  
ATOM   1602  NE  ARG A 199       8.406   2.867  -7.266  1.00 91.56           N  
ATOM   1603  NH1 ARG A 199       8.680   1.133  -8.766  1.00 91.56           N  
ATOM   1604  NH2 ARG A 199       8.852   0.743  -6.512  1.00 91.56           N  
ATOM   1605  CZ  ARG A 199       8.641   1.583  -7.516  1.00 91.56           C  
ATOM   1606  N   ILE A 200       6.754   8.695  -8.664  1.00 93.56           N  
ATOM   1607  CA  ILE A 200       5.359   9.102  -8.531  1.00 93.56           C  
ATOM   1608  C   ILE A 200       4.504   8.344  -9.547  1.00 93.56           C  
ATOM   1609  CB  ILE A 200       5.199  10.625  -8.727  1.00 93.56           C  
ATOM   1610  O   ILE A 200       4.797   8.359 -10.750  1.00 93.56           O  
ATOM   1611  CG1 ILE A 200       6.082  11.391  -7.734  1.00 93.56           C  
ATOM   1612  CG2 ILE A 200       3.730  11.039  -8.586  1.00 93.56           C  
ATOM   1613  CD1 ILE A 200       5.992  12.906  -7.859  1.00 93.56           C  
ATOM   1614  N   ASN A 201       3.539   7.742  -9.047  1.00 93.25           N  
ATOM   1615  CA  ASN A 201       2.613   6.988  -9.883  1.00 93.25           C  
ATOM   1616  C   ASN A 201       1.235   7.645  -9.922  1.00 93.25           C  
ATOM   1617  CB  ASN A 201       2.498   5.543  -9.391  1.00 93.25           C  
ATOM   1618  O   ASN A 201       0.749   8.141  -8.906  1.00 93.25           O  
ATOM   1619  CG  ASN A 201       3.789   4.766  -9.555  1.00 93.25           C  
ATOM   1620  ND2 ASN A 201       4.070   3.873  -8.617  1.00 93.25           N  
ATOM   1621  OD1 ASN A 201       4.527   4.965 -10.523  1.00 93.25           O  
ATOM   1622  N   LEU A 202       0.690   7.676 -11.062  1.00 93.12           N  
ATOM   1623  CA  LEU A 202      -0.683   8.109 -11.297  1.00 93.12           C  
ATOM   1624  C   LEU A 202      -1.624   6.914 -11.383  1.00 93.12           C  
ATOM   1625  CB  LEU A 202      -0.773   8.945 -12.578  1.00 93.12           C  
ATOM   1626  O   LEU A 202      -1.377   5.980 -12.156  1.00 93.12           O  
ATOM   1627  CG  LEU A 202      -2.141   9.555 -12.891  1.00 93.12           C  
ATOM   1628  CD1 LEU A 202      -2.492  10.633 -11.875  1.00 93.12           C  
ATOM   1629  CD2 LEU A 202      -2.160  10.117 -14.312  1.00 93.12           C  
ATOM   1630  N   TRP A 203      -2.633   6.957 -10.633  1.00 92.88           N  
ATOM   1631  CA  TRP A 203      -3.605   5.871 -10.547  1.00 92.88           C  
ATOM   1632  C   TRP A 203      -4.984   6.344 -10.992  1.00 92.88           C  
ATOM   1633  CB  TRP A 203      -3.674   5.316  -9.125  1.00 92.88           C  
ATOM   1634  O   TRP A 203      -5.316   7.523 -10.859  1.00 92.88           O  
ATOM   1635  CG  TRP A 203      -2.361   4.824  -8.594  1.00 92.88           C  
ATOM   1636  CD1 TRP A 203      -1.357   5.574  -8.047  1.00 92.88           C  
ATOM   1637  CD2 TRP A 203      -1.904   3.467  -8.570  1.00 92.88           C  
ATOM   1638  CE2 TRP A 203      -0.615   3.469  -7.996  1.00 92.88           C  
ATOM   1639  CE3 TRP A 203      -2.461   2.248  -8.984  1.00 92.88           C  
ATOM   1640  NE1 TRP A 203      -0.306   4.766  -7.688  1.00 92.88           N  
ATOM   1641  CH2 TRP A 203      -0.443   1.121  -8.227  1.00 92.88           C  
ATOM   1642  CZ2 TRP A 203       0.126   2.299  -7.820  1.00 92.88           C  
ATOM   1643  CZ3 TRP A 203      -1.723   1.085  -8.805  1.00 92.88           C  
ATOM   1644  N   HIS A 204      -5.723   5.469 -11.531  1.00 91.19           N  
ATOM   1645  CA  HIS A 204      -7.168   5.625 -11.648  1.00 91.19           C  
ATOM   1646  C   HIS A 204      -7.895   4.914 -10.508  1.00 91.19           C  
ATOM   1647  CB  HIS A 204      -7.660   5.090 -13.000  1.00 91.19           C  
ATOM   1648  O   HIS A 204      -7.555   3.783 -10.164  1.00 91.19           O  
ATOM   1649  CG  HIS A 204      -9.023   5.578 -13.375  1.00 91.19           C  
ATOM   1650  CD2 HIS A 204      -9.414   6.613 -14.156  1.00 91.19           C  
ATOM   1651  ND1 HIS A 204     -10.180   4.973 -12.930  1.00 91.19           N  
ATOM   1652  CE1 HIS A 204     -11.219   5.617 -13.422  1.00 91.19           C  
ATOM   1653  NE2 HIS A 204     -10.781   6.617 -14.164  1.00 91.19           N  
ATOM   1654  N   LEU A 205      -8.867   5.512  -9.961  1.00 91.06           N  
ATOM   1655  CA  LEU A 205      -9.555   5.016  -8.773  1.00 91.06           C  
ATOM   1656  C   LEU A 205     -10.242   3.686  -9.062  1.00 91.06           C  
ATOM   1657  CB  LEU A 205     -10.586   6.035  -8.281  1.00 91.06           C  
ATOM   1658  O   LEU A 205     -10.461   2.881  -8.156  1.00 91.06           O  
ATOM   1659  CG  LEU A 205     -10.031   7.227  -7.488  1.00 91.06           C  
ATOM   1660  CD1 LEU A 205     -11.086   8.320  -7.379  1.00 91.06           C  
ATOM   1661  CD2 LEU A 205      -9.570   6.781  -6.105  1.00 91.06           C  
ATOM   1662  N   GLU A 206     -10.547   3.467 -10.242  1.00 87.56           N  
ATOM   1663  CA  GLU A 206     -11.297   2.268 -10.609  1.00 87.56           C  
ATOM   1664  C   GLU A 206     -10.367   1.169 -11.117  1.00 87.56           C  
ATOM   1665  CB  GLU A 206     -12.352   2.594 -11.672  1.00 87.56           C  
ATOM   1666  O   GLU A 206     -10.797   0.038 -11.344  1.00 87.56           O  
ATOM   1667  CG  GLU A 206     -13.461   3.506 -11.172  1.00 87.56           C  
ATOM   1668  CD  GLU A 206     -14.625   3.627 -12.148  1.00 87.56           C  
ATOM   1669  OE1 GLU A 206     -15.680   4.176 -11.766  1.00 87.56           O  
ATOM   1670  OE2 GLU A 206     -14.469   3.166 -13.297  1.00 87.56           O  
ATOM   1671  N   ILE A 207      -9.156   1.497 -11.383  1.00 85.62           N  
ATOM   1672  CA  ILE A 207      -8.180   0.547 -11.898  1.00 85.62           C  
ATOM   1673  C   ILE A 207      -7.137   0.243 -10.828  1.00 85.62           C  
ATOM   1674  CB  ILE A 207      -7.492   1.083 -13.172  1.00 85.62           C  
ATOM   1675  O   ILE A 207      -6.312   1.096 -10.492  1.00 85.62           O  
ATOM   1676  CG1 ILE A 207      -8.539   1.404 -14.250  1.00 85.62           C  
ATOM   1677  CG2 ILE A 207      -6.461   0.078 -13.695  1.00 85.62           C  
ATOM   1678  CD1 ILE A 207      -7.957   2.053 -15.500  1.00 85.62           C  
ATOM   1679  N   THR A 208      -7.113  -0.897 -10.312  1.00 85.56           N  
ATOM   1680  CA  THR A 208      -6.336  -1.216  -9.117  1.00 85.56           C  
ATOM   1681  C   THR A 208      -5.020  -1.889  -9.500  1.00 85.56           C  
ATOM   1682  CB  THR A 208      -7.121  -2.129  -8.164  1.00 85.56           C  
ATOM   1683  O   THR A 208      -4.113  -2.006  -8.672  1.00 85.56           O  
ATOM   1684  CG2 THR A 208      -8.352  -1.415  -7.609  1.00 85.56           C  
ATOM   1685  OG1 THR A 208      -7.547  -3.301  -8.867  1.00 85.56           O  
ATOM   1686  N   ASP A 209      -4.828  -2.348 -10.680  1.00 82.62           N  
ATOM   1687  CA  ASP A 209      -3.670  -3.164 -11.031  1.00 82.62           C  
ATOM   1688  C   ASP A 209      -2.750  -2.428 -12.000  1.00 82.62           C  
ATOM   1689  CB  ASP A 209      -4.117  -4.496 -11.641  1.00 82.62           C  
ATOM   1690  O   ASP A 209      -1.832  -3.025 -12.570  1.00 82.62           O  
ATOM   1691  CG  ASP A 209      -4.949  -4.328 -12.898  1.00 82.62           C  
ATOM   1692  OD1 ASP A 209      -5.543  -3.244 -13.094  1.00 82.62           O  
ATOM   1693  OD2 ASP A 209      -5.012  -5.285 -13.695  1.00 82.62           O  
ATOM   1694  N   ARG A 210      -3.025  -1.128 -12.320  1.00 79.88           N  
ATOM   1695  CA  ARG A 210      -2.229  -0.340 -13.250  1.00 79.88           C  
ATOM   1696  C   ARG A 210      -2.041   1.086 -12.750  1.00 79.88           C  
ATOM   1697  CB  ARG A 210      -2.881  -0.324 -14.641  1.00 79.88           C  
ATOM   1698  O   ARG A 210      -2.986   1.705 -12.258  1.00 79.88           O  
ATOM   1699  CG  ARG A 210      -2.943  -1.688 -15.305  1.00 79.88           C  
ATOM   1700  CD  ARG A 210      -3.551  -1.607 -16.703  1.00 79.88           C  
ATOM   1701  NE  ARG A 210      -3.717  -2.932 -17.297  1.00 79.88           N  
ATOM   1702  NH1 ARG A 210      -4.555  -2.152 -19.297  1.00 79.88           N  
ATOM   1703  NH2 ARG A 210      -4.301  -4.406 -18.953  1.00 79.88           N  
ATOM   1704  CZ  ARG A 210      -4.191  -3.160 -18.516  1.00 79.88           C  
ATOM   1705  N   SER A 211      -0.863   1.396 -12.844  1.00 87.81           N  
ATOM   1706  CA  SER A 211      -0.501   2.779 -12.555  1.00 87.81           C  
ATOM   1707  C   SER A 211       0.467   3.330 -13.602  1.00 87.81           C  
ATOM   1708  CB  SER A 211       0.120   2.891 -11.164  1.00 87.81           C  
ATOM   1709  O   SER A 211       1.016   2.574 -14.406  1.00 87.81           O  
ATOM   1710  OG  SER A 211       1.392   2.264 -11.125  1.00 87.81           O  
ATOM   1711  N   PHE A 212       0.600   4.578 -13.758  1.00 85.50           N  
ATOM   1712  CA  PHE A 212       1.521   5.262 -14.656  1.00 85.50           C  
ATOM   1713  C   PHE A 212       2.625   5.961 -13.867  1.00 85.50           C  
ATOM   1714  CB  PHE A 212       0.772   6.277 -15.523  1.00 85.50           C  
ATOM   1715  O   PHE A 212       2.350   6.824 -13.039  1.00 85.50           O  
ATOM   1716  CG  PHE A 212      -0.244   5.656 -16.438  1.00 85.50           C  
ATOM   1717  CD1 PHE A 212       0.142   5.098 -17.656  1.00 85.50           C  
ATOM   1718  CD2 PHE A 212      -1.588   5.625 -16.094  1.00 85.50           C  
ATOM   1719  CE1 PHE A 212      -0.797   4.523 -18.516  1.00 85.50           C  
ATOM   1720  CE2 PHE A 212      -2.533   5.051 -16.938  1.00 85.50           C  
ATOM   1721  CZ  PHE A 212      -2.135   4.500 -18.141  1.00 85.50           C  
ATOM   1722  N   ASN A 213       3.734   5.449 -14.039  1.00 87.56           N  
ATOM   1723  CA  ASN A 213       4.883   6.148 -13.469  1.00 87.56           C  
ATOM   1724  C   ASN A 213       5.125   7.488 -14.164  1.00 87.56           C  
ATOM   1725  CB  ASN A 213       6.137   5.277 -13.555  1.00 87.56           C  
ATOM   1726  O   ASN A 213       5.535   7.527 -15.320  1.00 87.56           O  
ATOM   1727  CG  ASN A 213       7.312   5.867 -12.805  1.00 87.56           C  
ATOM   1728  ND2 ASN A 213       7.492   5.445 -11.555  1.00 87.56           N  
ATOM   1729  OD1 ASN A 213       8.047   6.699 -13.336  1.00 87.56           O  
ATOM   1730  N   ILE A 214       4.977   8.586 -13.555  1.00 88.56           N  
ATOM   1731  CA  ILE A 214       5.035   9.898 -14.195  1.00 88.56           C  
ATOM   1732  C   ILE A 214       6.305  10.625 -13.758  1.00 88.56           C  
ATOM   1733  CB  ILE A 214       3.789  10.750 -13.867  1.00 88.56           C  
ATOM   1734  O   ILE A 214       6.746  11.570 -14.422  1.00 88.56           O  
ATOM   1735  CG1 ILE A 214       3.590  10.836 -12.352  1.00 88.56           C  
ATOM   1736  CG2 ILE A 214       2.545  10.164 -14.547  1.00 88.56           C  
ATOM   1737  CD1 ILE A 214       2.492  11.805 -11.922  1.00 88.56           C  
ATOM   1738  N   VAL A 215       6.852  10.281 -12.680  1.00 90.44           N  
ATOM   1739  CA  VAL A 215       8.133  10.805 -12.227  1.00 90.44           C  
ATOM   1740  C   VAL A 215       9.031   9.664 -11.766  1.00 90.44           C  
ATOM   1741  CB  VAL A 215       7.961  11.844 -11.094  1.00 90.44           C  
ATOM   1742  O   VAL A 215       8.594   8.789 -11.008  1.00 90.44           O  
ATOM   1743  CG1 VAL A 215       9.320  12.320 -10.586  1.00 90.44           C  
ATOM   1744  CG2 VAL A 215       7.125  13.031 -11.578  1.00 90.44           C  
ATOM   1745  N   ASP A 216      10.180   9.555 -12.195  1.00 87.38           N  
ATOM   1746  CA  ASP A 216      11.203   8.578 -11.805  1.00 87.38           C  
ATOM   1747  C   ASP A 216      12.570   9.242 -11.664  1.00 87.38           C  
ATOM   1748  CB  ASP A 216      11.273   7.438 -12.820  1.00 87.38           C  
ATOM   1749  O   ASP A 216      13.188   9.617 -12.664  1.00 87.38           O  
ATOM   1750  CG  ASP A 216      12.078   6.254 -12.328  1.00 87.38           C  
ATOM   1751  OD1 ASP A 216      12.836   6.398 -11.336  1.00 87.38           O  
ATOM   1752  OD2 ASP A 216      11.969   5.164 -12.930  1.00 87.38           O  
ATOM   1753  N   ILE A 217      13.008   9.359 -10.453  1.00 87.06           N  
ATOM   1754  CA  ILE A 217      14.281  10.039 -10.227  1.00 87.06           C  
ATOM   1755  C   ILE A 217      15.328   9.031  -9.750  1.00 87.06           C  
ATOM   1756  CB  ILE A 217      14.141  11.180  -9.195  1.00 87.06           C  
ATOM   1757  O   ILE A 217      16.344   9.406  -9.164  1.00 87.06           O  
ATOM   1758  CG1 ILE A 217      13.664  10.625  -7.844  1.00 87.06           C  
ATOM   1759  CG2 ILE A 217      13.180  12.258  -9.711  1.00 87.06           C  
ATOM   1760  CD1 ILE A 217      13.742  11.633  -6.703  1.00 87.06           C  
ATOM   1761  N   LYS A 218      15.008   7.758  -9.844  1.00 84.75           N  
ATOM   1762  CA  LYS A 218      15.969   6.707  -9.516  1.00 84.75           C  
ATOM   1763  C   LYS A 218      17.219   6.812 -10.383  1.00 84.75           C  
ATOM   1764  CB  LYS A 218      15.328   5.328  -9.680  1.00 84.75           C  
ATOM   1765  O   LYS A 218      17.141   6.758 -11.609  1.00 84.75           O  
ATOM   1766  CG  LYS A 218      16.219   4.180  -9.227  1.00 84.75           C  
ATOM   1767  CD  LYS A 218      15.531   2.832  -9.438  1.00 84.75           C  
ATOM   1768  CE  LYS A 218      16.453   1.676  -9.047  1.00 84.75           C  
ATOM   1769  NZ  LYS A 218      15.797   0.353  -9.281  1.00 84.75           N  
ATOM   1770  N   PRO A 219      18.391   6.918  -9.734  1.00 81.06           N  
ATOM   1771  CA  PRO A 219      19.625   6.961 -10.508  1.00 81.06           C  
ATOM   1772  C   PRO A 219      20.016   5.598 -11.070  1.00 81.06           C  
ATOM   1773  CB  PRO A 219      20.672   7.449  -9.492  1.00 81.06           C  
ATOM   1774  O   PRO A 219      19.469   4.574 -10.656  1.00 81.06           O  
ATOM   1775  CG  PRO A 219      20.141   6.996  -8.172  1.00 81.06           C  
ATOM   1776  CD  PRO A 219      18.641   6.922  -8.250  1.00 81.06           C  
ATOM   1777  N   ALA A 220      20.891   5.488 -12.031  1.00 79.62           N  
ATOM   1778  CA  ALA A 220      21.391   4.250 -12.617  1.00 79.62           C  
ATOM   1779  C   ALA A 220      22.078   3.383 -11.562  1.00 79.62           C  
ATOM   1780  CB  ALA A 220      22.359   4.555 -13.758  1.00 79.62           C  
ATOM   1781  O   ALA A 220      21.891   2.164 -11.539  1.00 79.62           O  
ATOM   1782  N   ASN A 221      22.688   4.043 -10.695  1.00 77.75           N  
ATOM   1783  CA  ASN A 221      23.359   3.424  -9.555  1.00 77.75           C  
ATOM   1784  C   ASN A 221      22.922   4.039  -8.234  1.00 77.75           C  
ATOM   1785  CB  ASN A 221      24.875   3.533  -9.711  1.00 77.75           C  
ATOM   1786  O   ASN A 221      22.984   5.258  -8.055  1.00 77.75           O  
ATOM   1787  CG  ASN A 221      25.625   2.584  -8.797  1.00 77.75           C  
ATOM   1788  ND2 ASN A 221      26.906   2.381  -9.078  1.00 77.75           N  
ATOM   1789  OD1 ASN A 221      25.062   2.035  -7.848  1.00 77.75           O  
ATOM   1790  N   MET A 222      22.391   3.291  -7.410  1.00 78.81           N  
ATOM   1791  CA  MET A 222      21.859   3.752  -6.133  1.00 78.81           C  
ATOM   1792  C   MET A 222      22.938   4.434  -5.305  1.00 78.81           C  
ATOM   1793  CB  MET A 222      21.250   2.582  -5.348  1.00 78.81           C  
ATOM   1794  O   MET A 222      22.625   5.203  -4.391  1.00 78.81           O  
ATOM   1795  CG  MET A 222      19.875   2.160  -5.832  1.00 78.81           C  
ATOM   1796  SD  MET A 222      18.656   3.533  -5.777  1.00 78.81           S  
ATOM   1797  CE  MET A 222      18.453   3.709  -3.982  1.00 78.81           C  
ATOM   1798  N   GLU A 223      24.172   4.082  -5.664  1.00 74.44           N  
ATOM   1799  CA  GLU A 223      25.281   4.750  -4.977  1.00 74.44           C  
ATOM   1800  C   GLU A 223      25.344   6.230  -5.348  1.00 74.44           C  
ATOM   1801  CB  GLU A 223      26.609   4.070  -5.305  1.00 74.44           C  
ATOM   1802  O   GLU A 223      25.906   7.035  -4.609  1.00 74.44           O  
ATOM   1803  CG  GLU A 223      26.734   2.658  -4.750  1.00 74.44           C  
ATOM   1804  CD  GLU A 223      28.078   2.012  -5.043  1.00 74.44           C  
ATOM   1805  OE1 GLU A 223      28.312   0.874  -4.582  1.00 74.44           O  
ATOM   1806  OE2 GLU A 223      28.891   2.648  -5.746  1.00 74.44           O  
ATOM   1807  N   GLU A 224      24.703   6.578  -6.438  1.00 80.19           N  
ATOM   1808  CA  GLU A 224      24.688   7.949  -6.930  1.00 80.19           C  
ATOM   1809  C   GLU A 224      23.422   8.688  -6.496  1.00 80.19           C  
ATOM   1810  CB  GLU A 224      24.812   7.977  -8.453  1.00 80.19           C  
ATOM   1811  O   GLU A 224      23.078   9.727  -7.059  1.00 80.19           O  
ATOM   1812  CG  GLU A 224      26.125   7.395  -8.969  1.00 80.19           C  
ATOM   1813  CD  GLU A 224      26.219   7.379 -10.484  1.00 80.19           C  
ATOM   1814  OE1 GLU A 224      27.250   6.918 -11.031  1.00 80.19           O  
ATOM   1815  OE2 GLU A 224      25.250   7.828 -11.141  1.00 80.19           O  
ATOM   1816  N   LEU A 225      22.750   8.086  -5.617  1.00 82.88           N  
ATOM   1817  CA  LEU A 225      21.531   8.711  -5.117  1.00 82.88           C  
ATOM   1818  C   LEU A 225      21.844  10.000  -4.367  1.00 82.88           C  
ATOM   1819  CB  LEU A 225      20.766   7.746  -4.199  1.00 82.88           C  
ATOM   1820  O   LEU A 225      22.594   9.984  -3.387  1.00 82.88           O  
ATOM   1821  CG  LEU A 225      19.406   8.219  -3.691  1.00 82.88           C  
ATOM   1822  CD1 LEU A 225      18.391   8.227  -4.828  1.00 82.88           C  
ATOM   1823  CD2 LEU A 225      18.922   7.340  -2.541  1.00 82.88           C  
ATOM   1824  N   THR A 226      21.281  11.141  -4.844  1.00 82.94           N  
ATOM   1825  CA  THR A 226      21.562  12.438  -4.242  1.00 82.94           C  
ATOM   1826  C   THR A 226      20.281  13.102  -3.744  1.00 82.94           C  
ATOM   1827  CB  THR A 226      22.281  13.367  -5.238  1.00 82.94           C  
ATOM   1828  O   THR A 226      20.344  14.031  -2.938  1.00 82.94           O  
ATOM   1829  CG2 THR A 226      23.641  12.812  -5.641  1.00 82.94           C  
ATOM   1830  OG1 THR A 226      21.469  13.516  -6.410  1.00 82.94           O  
ATOM   1831  N   GLU A 227      19.219  12.602  -4.215  1.00 88.25           N  
ATOM   1832  CA  GLU A 227      17.953  13.266  -3.920  1.00 88.25           C  
ATOM   1833  C   GLU A 227      16.797  12.266  -3.889  1.00 88.25           C  
ATOM   1834  CB  GLU A 227      17.672  14.367  -4.949  1.00 88.25           C  
ATOM   1835  O   GLU A 227      16.812  11.273  -4.613  1.00 88.25           O  
ATOM   1836  CG  GLU A 227      16.406  15.164  -4.664  1.00 88.25           C  
ATOM   1837  CD  GLU A 227      16.156  16.266  -5.684  1.00 88.25           C  
ATOM   1838  OE1 GLU A 227      15.188  17.047  -5.504  1.00 88.25           O  
ATOM   1839  OE2 GLU A 227      16.922  16.344  -6.668  1.00 88.25           O  
ATOM   1840  N   VAL A 228      15.883  12.523  -3.021  1.00 92.69           N  
ATOM   1841  CA  VAL A 228      14.688  11.688  -2.928  1.00 92.69           C  
ATOM   1842  C   VAL A 228      13.445  12.570  -2.879  1.00 92.69           C  
ATOM   1843  CB  VAL A 228      14.734  10.773  -1.688  1.00 92.69           C  
ATOM   1844  O   VAL A 228      13.523  13.758  -2.551  1.00 92.69           O  
ATOM   1845  CG1 VAL A 228      15.938   9.828  -1.762  1.00 92.69           C  
ATOM   1846  CG2 VAL A 228      14.781  11.602  -0.407  1.00 92.69           C  
ATOM   1847  N   ILE A 229      12.352  12.031  -3.268  1.00 93.81           N  
ATOM   1848  CA  ILE A 229      11.055  12.703  -3.188  1.00 93.81           C  
ATOM   1849  C   ILE A 229      10.523  12.633  -1.758  1.00 93.81           C  
ATOM   1850  CB  ILE A 229      10.039  12.086  -4.168  1.00 93.81           C  
ATOM   1851  O   ILE A 229      10.445  11.555  -1.171  1.00 93.81           O  
ATOM   1852  CG1 ILE A 229      10.547  12.195  -5.609  1.00 93.81           C  
ATOM   1853  CG2 ILE A 229       8.672  12.758  -4.020  1.00 93.81           C  
ATOM   1854  CD1 ILE A 229       9.766  11.344  -6.609  1.00 93.81           C  
ATOM   1855  N   THR A 230      10.180  13.773  -1.249  1.00 95.56           N  
ATOM   1856  CA  THR A 230       9.781  13.828   0.154  1.00 95.56           C  
ATOM   1857  C   THR A 230       8.273  14.039   0.282  1.00 95.56           C  
ATOM   1858  CB  THR A 230      10.523  14.945   0.901  1.00 95.56           C  
ATOM   1859  O   THR A 230       7.680  13.711   1.312  1.00 95.56           O  
ATOM   1860  CG2 THR A 230      12.016  14.648   0.998  1.00 95.56           C  
ATOM   1861  OG1 THR A 230      10.344  16.188   0.201  1.00 95.56           O  
ATOM   1862  N   ALA A 231       7.637  14.633  -0.721  1.00 96.06           N  
ATOM   1863  CA  ALA A 231       6.195  14.875  -0.713  1.00 96.06           C  
ATOM   1864  C   ALA A 231       5.688  15.195  -2.115  1.00 96.06           C  
ATOM   1865  CB  ALA A 231       5.852  16.016   0.248  1.00 96.06           C  
ATOM   1866  O   ALA A 231       6.445  15.664  -2.967  1.00 96.06           O  
ATOM   1867  N   ALA A 232       4.445  14.984  -2.316  1.00 96.56           N  
ATOM   1868  CA  ALA A 232       3.791  15.266  -3.590  1.00 96.56           C  
ATOM   1869  C   ALA A 232       2.311  15.586  -3.387  1.00 96.56           C  
ATOM   1870  CB  ALA A 232       3.953  14.094  -4.547  1.00 96.56           C  
ATOM   1871  O   ALA A 232       1.656  14.992  -2.523  1.00 96.56           O  
ATOM   1872  N   GLU A 233       1.783  16.469  -4.227  1.00 96.81           N  
ATOM   1873  CA  GLU A 233       0.399  16.906  -4.098  1.00 96.81           C  
ATOM   1874  C   GLU A 233      -0.145  17.422  -5.434  1.00 96.81           C  
ATOM   1875  CB  GLU A 233       0.284  18.016  -3.035  1.00 96.81           C  
ATOM   1876  O   GLU A 233       0.556  18.109  -6.172  1.00 96.81           O  
ATOM   1877  CG  GLU A 233      -1.147  18.312  -2.619  1.00 96.81           C  
ATOM   1878  CD  GLU A 233      -1.241  19.078  -1.306  1.00 96.81           C  
ATOM   1879  OE1 GLU A 233      -2.367  19.266  -0.793  1.00 96.81           O  
ATOM   1880  OE2 GLU A 233      -0.180  19.484  -0.786  1.00 96.81           O  
ATOM   1881  N   PHE A 234      -1.344  17.141  -5.707  1.00 96.50           N  
ATOM   1882  CA  PHE A 234      -2.033  17.672  -6.875  1.00 96.50           C  
ATOM   1883  C   PHE A 234      -2.494  19.109  -6.629  1.00 96.50           C  
ATOM   1884  CB  PHE A 234      -3.232  16.797  -7.242  1.00 96.50           C  
ATOM   1885  O   PHE A 234      -2.807  19.469  -5.496  1.00 96.50           O  
ATOM   1886  CG  PHE A 234      -2.906  15.711  -8.234  1.00 96.50           C  
ATOM   1887  CD1 PHE A 234      -2.441  16.031  -9.500  1.00 96.50           C  
ATOM   1888  CD2 PHE A 234      -3.068  14.367  -7.895  1.00 96.50           C  
ATOM   1889  CE1 PHE A 234      -2.139  15.023 -10.422  1.00 96.50           C  
ATOM   1890  CE2 PHE A 234      -2.770  13.367  -8.812  1.00 96.50           C  
ATOM   1891  CZ  PHE A 234      -2.307  13.695 -10.070  1.00 96.50           C  
ATOM   1892  N   HIS A 235      -2.512  19.828  -7.723  1.00 95.44           N  
ATOM   1893  CA  HIS A 235      -3.158  21.141  -7.668  1.00 95.44           C  
ATOM   1894  C   HIS A 235      -4.652  21.000  -7.402  1.00 95.44           C  
ATOM   1895  CB  HIS A 235      -2.924  21.906  -8.969  1.00 95.44           C  
ATOM   1896  O   HIS A 235      -5.309  20.125  -7.961  1.00 95.44           O  
ATOM   1897  CG  HIS A 235      -3.270  23.359  -8.883  1.00 95.44           C  
ATOM   1898  CD2 HIS A 235      -2.498  24.438  -8.633  1.00 95.44           C  
ATOM   1899  ND1 HIS A 235      -4.555  23.828  -9.055  1.00 95.44           N  
ATOM   1900  CE1 HIS A 235      -4.555  25.141  -8.914  1.00 95.44           C  
ATOM   1901  NE2 HIS A 235      -3.320  25.547  -8.656  1.00 95.44           N  
ATOM   1902  N   PRO A 236      -5.172  21.828  -6.598  1.00 93.25           N  
ATOM   1903  CA  PRO A 236      -6.566  21.672  -6.184  1.00 93.25           C  
ATOM   1904  C   PRO A 236      -7.555  21.969  -7.309  1.00 93.25           C  
ATOM   1905  CB  PRO A 236      -6.715  22.672  -5.047  1.00 93.25           C  
ATOM   1906  O   PRO A 236      -8.688  21.469  -7.289  1.00 93.25           O  
ATOM   1907  CG  PRO A 236      -5.633  23.688  -5.285  1.00 93.25           C  
ATOM   1908  CD  PRO A 236      -4.465  22.984  -5.918  1.00 93.25           C  
ATOM   1909  N   ASN A 237      -7.223  22.766  -8.297  1.00 91.44           N  
ATOM   1910  CA  ASN A 237      -8.156  23.172  -9.344  1.00 91.44           C  
ATOM   1911  C   ASN A 237      -7.715  22.703 -10.719  1.00 91.44           C  
ATOM   1912  CB  ASN A 237      -8.328  24.703  -9.336  1.00 91.44           C  
ATOM   1913  O   ASN A 237      -8.523  22.609 -11.641  1.00 91.44           O  
ATOM   1914  CG  ASN A 237      -8.859  25.219  -8.023  1.00 91.44           C  
ATOM   1915  ND2 ASN A 237      -8.461  26.438  -7.664  1.00 91.44           N  
ATOM   1916  OD1 ASN A 237      -9.625  24.547  -7.328  1.00 91.44           O  
ATOM   1917  N   SER A 238      -6.480  22.406 -10.867  1.00 89.38           N  
ATOM   1918  CA  SER A 238      -5.934  21.969 -12.148  1.00 89.38           C  
ATOM   1919  C   SER A 238      -5.539  20.500 -12.117  1.00 89.38           C  
ATOM   1920  CB  SER A 238      -4.727  22.812 -12.539  1.00 89.38           C  
ATOM   1921  O   SER A 238      -4.500  20.141 -11.555  1.00 89.38           O  
ATOM   1922  OG  SER A 238      -5.090  24.188 -12.672  1.00 89.38           O  
ATOM   1923  N   CYS A 239      -6.215  19.703 -12.789  1.00 89.31           N  
ATOM   1924  CA  CYS A 239      -6.082  18.266 -12.711  1.00 89.31           C  
ATOM   1925  C   CYS A 239      -4.828  17.797 -13.438  1.00 89.31           C  
ATOM   1926  CB  CYS A 239      -7.312  17.578 -13.305  1.00 89.31           C  
ATOM   1927  O   CYS A 239      -4.496  16.609 -13.414  1.00 89.31           O  
ATOM   1928  SG  CYS A 239      -7.633  18.016 -15.023  1.00 89.31           S  
ATOM   1929  N   ASN A 240      -4.121  18.641 -14.102  1.00 88.38           N  
ATOM   1930  CA  ASN A 240      -2.938  18.281 -14.867  1.00 88.38           C  
ATOM   1931  C   ASN A 240      -1.656  18.750 -14.188  1.00 88.38           C  
ATOM   1932  CB  ASN A 240      -3.021  18.844 -16.281  1.00 88.38           C  
ATOM   1933  O   ASN A 240      -0.562  18.562 -14.727  1.00 88.38           O  
ATOM   1934  CG  ASN A 240      -3.191  20.344 -16.312  1.00 88.38           C  
ATOM   1935  ND2 ASN A 240      -2.428  21.016 -17.156  1.00 88.38           N  
ATOM   1936  OD1 ASN A 240      -4.000  20.906 -15.562  1.00 88.38           O  
ATOM   1937  N   THR A 241      -1.834  19.406 -13.078  1.00 91.62           N  
ATOM   1938  CA  THR A 241      -0.685  20.000 -12.406  1.00 91.62           C  
ATOM   1939  C   THR A 241      -0.490  19.391 -11.023  1.00 91.62           C  
ATOM   1940  CB  THR A 241      -0.842  21.516 -12.281  1.00 91.62           C  
ATOM   1941  O   THR A 241      -1.454  19.219 -10.273  1.00 91.62           O  
ATOM   1942  CG2 THR A 241       0.419  22.156 -11.703  1.00 91.62           C  
ATOM   1943  OG1 THR A 241      -1.100  22.078 -13.578  1.00 91.62           O  
ATOM   1944  N   PHE A 242       0.708  19.078 -10.734  1.00 94.88           N  
ATOM   1945  CA  PHE A 242       1.068  18.609  -9.398  1.00 94.88           C  
ATOM   1946  C   PHE A 242       2.471  19.062  -9.023  1.00 94.88           C  
ATOM   1947  CB  PHE A 242       0.984  17.078  -9.336  1.00 94.88           C  
ATOM   1948  O   PHE A 242       3.215  19.562  -9.867  1.00 94.88           O  
ATOM   1949  CG  PHE A 242       2.068  16.375 -10.109  1.00 94.88           C  
ATOM   1950  CD1 PHE A 242       1.936  16.156 -11.477  1.00 94.88           C  
ATOM   1951  CD2 PHE A 242       3.223  15.938  -9.469  1.00 94.88           C  
ATOM   1952  CE1 PHE A 242       2.938  15.500 -12.195  1.00 94.88           C  
ATOM   1953  CE2 PHE A 242       4.230  15.289 -10.180  1.00 94.88           C  
ATOM   1954  CZ  PHE A 242       4.086  15.070 -11.539  1.00 94.88           C  
ATOM   1955  N   VAL A 243       2.746  19.000  -7.812  1.00 95.50           N  
ATOM   1956  CA  VAL A 243       4.043  19.422  -7.293  1.00 95.50           C  
ATOM   1957  C   VAL A 243       4.672  18.281  -6.492  1.00 95.50           C  
ATOM   1958  CB  VAL A 243       3.912  20.688  -6.414  1.00 95.50           C  
ATOM   1959  O   VAL A 243       3.967  17.453  -5.930  1.00 95.50           O  
ATOM   1960  CG1 VAL A 243       3.137  20.375  -5.133  1.00 95.50           C  
ATOM   1961  CG2 VAL A 243       5.293  21.250  -6.082  1.00 95.50           C  
ATOM   1962  N   TYR A 244       5.910  18.203  -6.492  1.00 95.31           N  
ATOM   1963  CA  TYR A 244       6.625  17.328  -5.578  1.00 95.31           C  
ATOM   1964  C   TYR A 244       7.887  17.984  -5.047  1.00 95.31           C  
ATOM   1965  CB  TYR A 244       6.980  16.000  -6.270  1.00 95.31           C  
ATOM   1966  O   TYR A 244       8.477  18.844  -5.719  1.00 95.31           O  
ATOM   1967  CG  TYR A 244       8.031  16.156  -7.348  1.00 95.31           C  
ATOM   1968  CD1 TYR A 244       7.664  16.406  -8.672  1.00 95.31           C  
ATOM   1969  CD2 TYR A 244       9.383  16.031  -7.051  1.00 95.31           C  
ATOM   1970  CE1 TYR A 244       8.625  16.547  -9.664  1.00 95.31           C  
ATOM   1971  CE2 TYR A 244      10.352  16.156  -8.039  1.00 95.31           C  
ATOM   1972  OH  TYR A 244      10.914  16.547 -10.328  1.00 95.31           O  
ATOM   1973  CZ  TYR A 244       9.961  16.422  -9.344  1.00 95.31           C  
ATOM   1974  N   SER A 245       8.188  17.703  -3.850  1.00 95.25           N  
ATOM   1975  CA  SER A 245       9.352  18.266  -3.170  1.00 95.25           C  
ATOM   1976  C   SER A 245      10.469  17.234  -3.057  1.00 95.25           C  
ATOM   1977  CB  SER A 245       8.969  18.766  -1.778  1.00 95.25           C  
ATOM   1978  O   SER A 245      10.242  16.031  -3.268  1.00 95.25           O  
ATOM   1979  OG  SER A 245       8.453  17.703  -0.984  1.00 95.25           O  
ATOM   1980  N   SER A 246      11.664  17.672  -2.766  1.00 91.88           N  
ATOM   1981  CA  SER A 246      12.852  16.828  -2.697  1.00 91.88           C  
ATOM   1982  C   SER A 246      13.594  17.031  -1.379  1.00 91.88           C  
ATOM   1983  CB  SER A 246      13.789  17.125  -3.867  1.00 91.88           C  
ATOM   1984  O   SER A 246      13.336  17.984  -0.649  1.00 91.88           O  
ATOM   1985  OG  SER A 246      15.062  17.531  -3.402  1.00 91.88           O  
ATOM   1986  N   SER A 247      14.469  16.125  -1.120  1.00 91.31           N  
ATOM   1987  CA  SER A 247      15.320  16.156   0.065  1.00 91.31           C  
ATOM   1988  C   SER A 247      16.328  17.297  -0.025  1.00 91.31           C  
ATOM   1989  CB  SER A 247      16.031  14.820   0.252  1.00 91.31           C  
ATOM   1990  O   SER A 247      16.938  17.672   0.980  1.00 91.31           O  
ATOM   1991  OG  SER A 247      16.859  14.531  -0.867  1.00 91.31           O  
ATOM   1992  N   LYS A 248      16.500  17.906  -1.147  1.00 88.19           N  
ATOM   1993  CA  LYS A 248      17.438  19.000  -1.340  1.00 88.19           C  
ATOM   1994  C   LYS A 248      16.766  20.359  -1.082  1.00 88.19           C  
ATOM   1995  CB  LYS A 248      18.016  18.969  -2.754  1.00 88.19           C  
ATOM   1996  O   LYS A 248      17.391  21.406  -1.241  1.00 88.19           O  
ATOM   1997  CG  LYS A 248      19.031  17.859  -2.984  1.00 88.19           C  
ATOM   1998  CD  LYS A 248      19.750  18.016  -4.316  1.00 88.19           C  
ATOM   1999  CE  LYS A 248      20.828  16.953  -4.500  1.00 88.19           C  
ATOM   2000  NZ  LYS A 248      21.531  17.109  -5.809  1.00 88.19           N  
ATOM   2001  N   GLY A 249      15.484  20.297  -0.839  1.00 90.62           N  
ATOM   2002  CA  GLY A 249      14.781  21.531  -0.555  1.00 90.62           C  
ATOM   2003  C   GLY A 249      14.195  22.188  -1.794  1.00 90.62           C  
ATOM   2004  O   GLY A 249      13.844  23.359  -1.772  1.00 90.62           O  
ATOM   2005  N   THR A 250      14.172  21.484  -2.801  1.00 91.75           N  
ATOM   2006  CA  THR A 250      13.617  22.000  -4.047  1.00 91.75           C  
ATOM   2007  C   THR A 250      12.188  21.500  -4.250  1.00 91.75           C  
ATOM   2008  CB  THR A 250      14.484  21.594  -5.254  1.00 91.75           C  
ATOM   2009  O   THR A 250      11.797  20.469  -3.705  1.00 91.75           O  
ATOM   2010  CG2 THR A 250      15.906  22.109  -5.109  1.00 91.75           C  
ATOM   2011  OG1 THR A 250      14.516  20.156  -5.352  1.00 91.75           O  
ATOM   2012  N   ILE A 251      11.445  22.297  -5.008  1.00 93.88           N  
ATOM   2013  CA  ILE A 251      10.062  21.984  -5.363  1.00 93.88           C  
ATOM   2014  C   ILE A 251       9.898  22.031  -6.883  1.00 93.88           C  
ATOM   2015  CB  ILE A 251       9.070  22.969  -4.688  1.00 93.88           C  
ATOM   2016  O   ILE A 251      10.273  23.016  -7.523  1.00 93.88           O  
ATOM   2017  CG1 ILE A 251       9.359  23.062  -3.186  1.00 93.88           C  
ATOM   2018  CG2 ILE A 251       7.625  22.531  -4.945  1.00 93.88           C  
ATOM   2019  CD1 ILE A 251       9.016  24.406  -2.572  1.00 93.88           C  
ATOM   2020  N   ARG A 252       9.367  21.062  -7.355  1.00 93.69           N  
ATOM   2021  CA  ARG A 252       9.164  20.984  -8.797  1.00 93.69           C  
ATOM   2022  C   ARG A 252       7.680  20.906  -9.141  1.00 93.69           C  
ATOM   2023  CB  ARG A 252       9.898  19.766  -9.375  1.00 93.69           C  
ATOM   2024  O   ARG A 252       6.977  20.016  -8.656  1.00 93.69           O  
ATOM   2025  CG  ARG A 252      11.414  19.875  -9.289  1.00 93.69           C  
ATOM   2026  CD  ARG A 252      12.094  18.625  -9.836  1.00 93.69           C  
ATOM   2027  NE  ARG A 252      13.547  18.703  -9.703  1.00 93.69           N  
ATOM   2028  NH1 ARG A 252      13.656  17.266  -7.895  1.00 93.69           N  
ATOM   2029  NH2 ARG A 252      15.570  18.188  -8.750  1.00 93.69           N  
ATOM   2030  CZ  ARG A 252      14.258  18.047  -8.781  1.00 93.69           C  
ATOM   2031  N   LEU A 253       7.238  21.812  -9.898  1.00 93.25           N  
ATOM   2032  CA  LEU A 253       5.887  21.828 -10.445  1.00 93.25           C  
ATOM   2033  C   LEU A 253       5.844  21.156 -11.805  1.00 93.25           C  
ATOM   2034  CB  LEU A 253       5.375  23.266 -10.562  1.00 93.25           C  
ATOM   2035  O   LEU A 253       6.609  21.500 -12.711  1.00 93.25           O  
ATOM   2036  CG  LEU A 253       3.891  23.438 -10.906  1.00 93.25           C  
ATOM   2037  CD1 LEU A 253       3.031  23.109  -9.688  1.00 93.25           C  
ATOM   2038  CD2 LEU A 253       3.611  24.844 -11.406  1.00 93.25           C  
ATOM   2039  N   CYS A 254       4.965  20.234 -11.875  1.00 91.50           N  
ATOM   2040  CA  CYS A 254       4.875  19.453 -13.102  1.00 91.50           C  
ATOM   2041  C   CYS A 254       3.518  19.641 -13.773  1.00 91.50           C  
ATOM   2042  CB  CYS A 254       5.105  17.969 -12.805  1.00 91.50           C  
ATOM   2043  O   CYS A 254       2.502  19.812 -13.094  1.00 91.50           O  
ATOM   2044  SG  CYS A 254       6.730  17.609 -12.102  1.00 91.50           S  
ATOM   2045  N   ASP A 255       3.512  19.719 -15.062  1.00 86.69           N  
ATOM   2046  CA  ASP A 255       2.342  19.734 -15.938  1.00 86.69           C  
ATOM   2047  C   ASP A 255       2.289  18.484 -16.812  1.00 86.69           C  
ATOM   2048  CB  ASP A 255       2.340  21.000 -16.812  1.00 86.69           C  
ATOM   2049  O   ASP A 255       3.102  18.328 -17.719  1.00 86.69           O  
ATOM   2050  CG  ASP A 255       1.025  21.203 -17.531  1.00 86.69           C  
ATOM   2051  OD1 ASP A 255       0.270  20.234 -17.734  1.00 86.69           O  
ATOM   2052  OD2 ASP A 255       0.743  22.359 -17.922  1.00 86.69           O  
ATOM   2053  N   MET A 256       1.414  17.656 -16.531  1.00 83.50           N  
ATOM   2054  CA  MET A 256       1.303  16.359 -17.172  1.00 83.50           C  
ATOM   2055  C   MET A 256       0.980  16.516 -18.656  1.00 83.50           C  
ATOM   2056  CB  MET A 256       0.231  15.508 -16.500  1.00 83.50           C  
ATOM   2057  O   MET A 256       1.113  15.570 -19.438  1.00 83.50           O  
ATOM   2058  CG  MET A 256       0.598  15.062 -15.094  1.00 83.50           C  
ATOM   2059  SD  MET A 256      -0.635  13.914 -14.367  1.00 83.50           S  
ATOM   2060  CE  MET A 256      -2.059  15.023 -14.211  1.00 83.50           C  
ATOM   2061  N   ARG A 257       0.461  17.672 -19.047  1.00 72.62           N  
ATOM   2062  CA  ARG A 257       0.186  17.938 -20.453  1.00 72.62           C  
ATOM   2063  C   ARG A 257       1.476  18.219 -21.234  1.00 72.62           C  
ATOM   2064  CB  ARG A 257      -0.768  19.125 -20.609  1.00 72.62           C  
ATOM   2065  O   ARG A 257       1.518  18.078 -22.453  1.00 72.62           O  
ATOM   2066  CG  ARG A 257      -2.113  18.922 -19.922  1.00 72.62           C  
ATOM   2067  CD  ARG A 257      -2.953  20.188 -19.938  1.00 72.62           C  
ATOM   2068  NE  ARG A 257      -2.342  21.250 -19.141  1.00 72.62           N  
ATOM   2069  NH1 ARG A 257      -3.947  22.844 -19.656  1.00 72.62           N  
ATOM   2070  NH2 ARG A 257      -2.189  23.375 -18.281  1.00 72.62           N  
ATOM   2071  CZ  ARG A 257      -2.828  22.484 -19.031  1.00 72.62           C  
ATOM   2072  N   ALA A 258       2.457  18.688 -20.547  1.00 70.44           N  
ATOM   2073  CA  ALA A 258       3.727  19.031 -21.188  1.00 70.44           C  
ATOM   2074  C   ALA A 258       4.500  17.781 -21.578  1.00 70.44           C  
ATOM   2075  CB  ALA A 258       4.570  19.891 -20.250  1.00 70.44           C  
ATOM   2076  O   ALA A 258       5.137  17.734 -22.641  1.00 70.44           O  
ATOM   2077  N   SER A 259       4.473  16.719 -20.719  1.00 70.56           N  
ATOM   2078  CA  SER A 259       5.156  15.461 -20.984  1.00 70.56           C  
ATOM   2079  C   SER A 259       4.516  14.305 -20.219  1.00 70.56           C  
ATOM   2080  CB  SER A 259       6.637  15.562 -20.625  1.00 70.56           C  
ATOM   2081  O   SER A 259       3.955  14.500 -19.141  1.00 70.56           O  
ATOM   2082  OG  SER A 259       7.320  14.367 -20.938  1.00 70.56           O  
ATOM   2083  N   ALA A 260       4.551  13.188 -20.859  1.00 63.19           N  
ATOM   2084  CA  ALA A 260       4.012  12.000 -20.219  1.00 63.19           C  
ATOM   2085  C   ALA A 260       4.820  11.633 -18.984  1.00 63.19           C  
ATOM   2086  CB  ALA A 260       3.984  10.828 -21.203  1.00 63.19           C  
ATOM   2087  O   ALA A 260       4.254  11.258 -17.953  1.00 63.19           O  
ATOM   2088  N   LEU A 261       6.102  11.664 -19.172  1.00 70.50           N  
ATOM   2089  CA  LEU A 261       7.020  11.500 -18.047  1.00 70.50           C  
ATOM   2090  C   LEU A 261       7.531  12.852 -17.562  1.00 70.50           C  
ATOM   2091  CB  LEU A 261       8.203  10.609 -18.453  1.00 70.50           C  
ATOM   2092  O   LEU A 261       8.125  13.609 -18.328  1.00 70.50           O  
ATOM   2093  CG  LEU A 261       7.965   9.102 -18.375  1.00 70.50           C  
ATOM   2094  CD1 LEU A 261       8.766   8.391 -19.469  1.00 70.50           C  
ATOM   2095  CD2 LEU A 261       8.328   8.562 -17.000  1.00 70.50           C  
ATOM   2096  N   CYS A 262       7.023  13.195 -16.469  1.00 71.56           N  
ATOM   2097  CA  CYS A 262       7.410  14.484 -15.898  1.00 71.56           C  
ATOM   2098  C   CYS A 262       8.859  14.461 -15.430  1.00 71.56           C  
ATOM   2099  CB  CYS A 262       6.496  14.852 -14.734  1.00 71.56           C  
ATOM   2100  O   CYS A 262       9.148  14.734 -14.266  1.00 71.56           O  
ATOM   2101  SG  CYS A 262       4.770  15.094 -15.211  1.00 71.56           S  
ATOM   2102  N   ASP A 263       9.727  14.000 -16.375  1.00 65.38           N  
ATOM   2103  CA  ASP A 263      11.164  14.023 -16.125  1.00 65.38           C  
ATOM   2104  C   ASP A 263      11.672  15.453 -15.961  1.00 65.38           C  
ATOM   2105  CB  ASP A 263      11.922  13.320 -17.250  1.00 65.38           C  
ATOM   2106  O   ASP A 263      12.664  15.695 -15.273  1.00 65.38           O  
ATOM   2107  CG  ASP A 263      11.156  12.156 -17.844  1.00 65.38           C  
ATOM   2108  OD1 ASP A 263      10.219  11.641 -17.188  1.00 65.38           O  
ATOM   2109  OD2 ASP A 263      11.492  11.742 -18.969  1.00 65.38           O  
ATOM   2110  N   ARG A 264      10.953  16.312 -16.609  1.00 71.50           N  
ATOM   2111  CA  ARG A 264      11.266  17.734 -16.500  1.00 71.50           C  
ATOM   2112  C   ARG A 264      10.133  18.484 -15.797  1.00 71.50           C  
ATOM   2113  CB  ARG A 264      11.516  18.344 -17.875  1.00 71.50           C  
ATOM   2114  O   ARG A 264       8.961  18.172 -15.992  1.00 71.50           O  
ATOM   2115  CG  ARG A 264      12.773  17.828 -18.562  1.00 71.50           C  
ATOM   2116  CD  ARG A 264      13.039  18.547 -19.875  1.00 71.50           C  
ATOM   2117  NE  ARG A 264      14.203  17.984 -20.562  1.00 71.50           N  
ATOM   2118  NH1 ARG A 264      14.039  19.375 -22.406  1.00 71.50           N  
ATOM   2119  NH2 ARG A 264      15.719  17.828 -22.281  1.00 71.50           N  
ATOM   2120  CZ  ARG A 264      14.656  18.406 -21.750  1.00 71.50           C  
ATOM   2121  N   HIS A 265      10.594  19.219 -14.938  1.00 75.38           N  
ATOM   2122  CA  HIS A 265       9.633  20.047 -14.227  1.00 75.38           C  
ATOM   2123  C   HIS A 265       9.211  21.250 -15.070  1.00 75.38           C  
ATOM   2124  CB  HIS A 265      10.227  20.531 -12.898  1.00 75.38           C  
ATOM   2125  O   HIS A 265       9.930  21.672 -15.969  1.00 75.38           O  
ATOM   2126  CG  HIS A 265      11.531  21.250 -13.039  1.00 75.38           C  
ATOM   2127  CD2 HIS A 265      11.812  22.562 -13.172  1.00 75.38           C  
ATOM   2128  ND1 HIS A 265      12.742  20.594 -13.070  1.00 75.38           N  
ATOM   2129  CE1 HIS A 265      13.711  21.469 -13.211  1.00 75.38           C  
ATOM   2130  NE2 HIS A 265      13.180  22.672 -13.273  1.00 75.38           N  
ATOM   2131  N   SER A 266       7.941  21.609 -14.930  1.00 75.25           N  
ATOM   2132  CA  SER A 266       7.477  22.844 -15.547  1.00 75.25           C  
ATOM   2133  C   SER A 266       8.070  24.062 -14.852  1.00 75.25           C  
ATOM   2134  CB  SER A 266       5.949  22.922 -15.508  1.00 75.25           C  
ATOM   2135  O   SER A 266       8.477  25.031 -15.508  1.00 75.25           O  
ATOM   2136  OG  SER A 266       5.375  21.812 -16.188  1.00 75.25           O  
ATOM   2137  N   LYS A 267       8.133  24.031 -13.609  1.00 81.12           N  
ATOM   2138  CA  LYS A 267       8.727  25.078 -12.773  1.00 81.12           C  
ATOM   2139  C   LYS A 267       9.531  24.469 -11.625  1.00 81.12           C  
ATOM   2140  CB  LYS A 267       7.637  26.000 -12.227  1.00 81.12           C  
ATOM   2141  O   LYS A 267       9.203  23.391 -11.125  1.00 81.12           O  
ATOM   2142  CG  LYS A 267       6.898  26.781 -13.297  1.00 81.12           C  
ATOM   2143  CD  LYS A 267       5.910  27.781 -12.688  1.00 81.12           C  
ATOM   2144  CE  LYS A 267       5.184  28.578 -13.758  1.00 81.12           C  
ATOM   2145  NZ  LYS A 267       4.254  29.578 -13.156  1.00 81.12           N  
ATOM   2146  N   LEU A 268      10.625  25.172 -11.352  1.00 81.38           N  
ATOM   2147  CA  LEU A 268      11.492  24.797 -10.242  1.00 81.38           C  
ATOM   2148  C   LEU A 268      11.555  25.906  -9.195  1.00 81.38           C  
ATOM   2149  CB  LEU A 268      12.906  24.484 -10.750  1.00 81.38           C  
ATOM   2150  O   LEU A 268      11.852  27.047  -9.516  1.00 81.38           O  
ATOM   2151  CG  LEU A 268      13.930  24.078  -9.688  1.00 81.38           C  
ATOM   2152  CD1 LEU A 268      13.594  22.703  -9.125  1.00 81.38           C  
ATOM   2153  CD2 LEU A 268      15.336  24.078 -10.281  1.00 81.38           C  
ATOM   2154  N   PHE A 269      11.172  25.625  -8.070  1.00 82.19           N  
ATOM   2155  CA  PHE A 269      11.219  26.547  -6.953  1.00 82.19           C  
ATOM   2156  C   PHE A 269      12.391  26.234  -6.035  1.00 82.19           C  
ATOM   2157  CB  PHE A 269       9.906  26.516  -6.160  1.00 82.19           C  
ATOM   2158  O   PHE A 269      12.438  25.172  -5.418  1.00 82.19           O  
ATOM   2159  CG  PHE A 269       8.695  26.875  -6.973  1.00 82.19           C  
ATOM   2160  CD1 PHE A 269       8.156  28.156  -6.898  1.00 82.19           C  
ATOM   2161  CD2 PHE A 269       8.102  25.953  -7.816  1.00 82.19           C  
ATOM   2162  CE1 PHE A 269       7.031  28.500  -7.648  1.00 82.19           C  
ATOM   2163  CE2 PHE A 269       6.980  26.281  -8.570  1.00 82.19           C  
ATOM   2164  CZ  PHE A 269       6.445  27.562  -8.484  1.00 82.19           C  
ATOM   2165  N   GLU A 270      13.320  27.000  -5.992  1.00 79.44           N  
ATOM   2166  CA  GLU A 270      14.523  26.828  -5.184  1.00 79.44           C  
ATOM   2167  C   GLU A 270      15.031  28.172  -4.664  1.00 79.44           C  
ATOM   2168  CB  GLU A 270      15.617  26.125  -5.992  1.00 79.44           C  
ATOM   2169  O   GLU A 270      15.086  29.156  -5.406  1.00 79.44           O  
ATOM   2170  CG  GLU A 270      16.875  25.812  -5.184  1.00 79.44           C  
ATOM   2171  CD  GLU A 270      17.922  25.047  -5.977  1.00 79.44           C  
ATOM   2172  OE1 GLU A 270      18.906  24.578  -5.375  1.00 79.44           O  
ATOM   2173  OE2 GLU A 270      17.750  24.922  -7.211  1.00 79.44           O  
ATOM   2174  N   GLU A 271      15.148  28.156  -3.381  1.00 74.88           N  
ATOM   2175  CA  GLU A 271      15.773  29.328  -2.771  1.00 74.88           C  
ATOM   2176  C   GLU A 271      17.297  29.219  -2.809  1.00 74.88           C  
ATOM   2177  CB  GLU A 271      15.297  29.516  -1.329  1.00 74.88           C  
ATOM   2178  O   GLU A 271      17.875  28.266  -2.275  1.00 74.88           O  
ATOM   2179  CG  GLU A 271      15.703  30.844  -0.706  1.00 74.88           C  
ATOM   2180  CD  GLU A 271      15.148  31.031   0.698  1.00 74.88           C  
ATOM   2181  OE1 GLU A 271      15.266  32.156   1.243  1.00 74.88           O  
ATOM   2182  OE2 GLU A 271      14.602  30.062   1.257  1.00 74.88           O  
ATOM   2183  N   PRO A 272      17.891  30.141  -3.518  1.00 72.31           N  
ATOM   2184  CA  PRO A 272      19.359  30.109  -3.533  1.00 72.31           C  
ATOM   2185  C   PRO A 272      19.969  30.172  -2.133  1.00 72.31           C  
ATOM   2186  CB  PRO A 272      19.719  31.359  -4.340  1.00 72.31           C  
ATOM   2187  O   PRO A 272      19.500  30.938  -1.286  1.00 72.31           O  
ATOM   2188  CG  PRO A 272      18.422  31.953  -4.742  1.00 72.31           C  
ATOM   2189  CD  PRO A 272      17.312  31.172  -4.086  1.00 72.31           C  
ATOM   2190  N   GLU A 273      20.688  29.141  -1.760  1.00 69.12           N  
ATOM   2191  CA  GLU A 273      21.312  29.078  -0.440  1.00 69.12           C  
ATOM   2192  C   GLU A 273      22.547  29.969  -0.369  1.00 69.12           C  
ATOM   2193  CB  GLU A 273      21.672  27.641  -0.087  1.00 69.12           C  
ATOM   2194  O   GLU A 273      23.328  30.047  -1.326  1.00 69.12           O  
ATOM   2195  CG  GLU A 273      20.750  27.000   0.940  1.00 69.12           C  
ATOM   2196  CD  GLU A 273      21.219  25.625   1.399  1.00 69.12           C  
ATOM   2197  OE1 GLU A 273      20.562  25.031   2.281  1.00 69.12           O  
ATOM   2198  OE2 GLU A 273      22.250  25.156   0.875  1.00 69.12           O  
ATOM   2199  N   ASP A 274      22.484  30.672   0.681  1.00 67.25           N  
ATOM   2200  CA  ASP A 274      23.703  31.422   0.980  1.00 67.25           C  
ATOM   2201  C   ASP A 274      24.844  30.484   1.385  1.00 67.25           C  
ATOM   2202  CB  ASP A 274      23.453  32.438   2.090  1.00 67.25           C  
ATOM   2203  O   ASP A 274      24.719  29.719   2.346  1.00 67.25           O  
ATOM   2204  CG  ASP A 274      24.484  33.562   2.117  1.00 67.25           C  
ATOM   2205  OD1 ASP A 274      25.609  33.375   1.591  1.00 67.25           O  
ATOM   2206  OD2 ASP A 274      24.172  34.625   2.672  1.00 67.25           O  
ATOM   2207  N   PRO A 275      25.953  30.406   0.622  1.00 69.25           N  
ATOM   2208  CA  PRO A 275      27.078  29.531   0.943  1.00 69.25           C  
ATOM   2209  C   PRO A 275      27.609  29.750   2.355  1.00 69.25           C  
ATOM   2210  CB  PRO A 275      28.125  29.906  -0.105  1.00 69.25           C  
ATOM   2211  O   PRO A 275      28.172  28.828   2.961  1.00 69.25           O  
ATOM   2212  CG  PRO A 275      27.422  30.875  -1.011  1.00 69.25           C  
ATOM   2213  CD  PRO A 275      26.125  31.250  -0.381  1.00 69.25           C  
ATOM   2214  N   SER A 276      27.391  30.938   2.924  1.00 65.81           N  
ATOM   2215  CA  SER A 276      27.891  31.250   4.258  1.00 65.81           C  
ATOM   2216  C   SER A 276      27.078  30.531   5.336  1.00 65.81           C  
ATOM   2217  CB  SER A 276      27.828  32.781   4.496  1.00 65.81           C  
ATOM   2218  O   SER A 276      27.578  30.297   6.438  1.00 65.81           O  
ATOM   2219  OG  SER A 276      26.500  33.219   4.465  1.00 65.81           O  
ATOM   2220  N   ASN A 277      25.922  30.125   5.008  1.00 63.91           N  
ATOM   2221  CA  ASN A 277      25.047  29.469   5.984  1.00 63.91           C  
ATOM   2222  C   ASN A 277      25.062  27.953   5.848  1.00 63.91           C  
ATOM   2223  CB  ASN A 277      23.609  30.000   5.848  1.00 63.91           C  
ATOM   2224  O   ASN A 277      24.234  27.266   6.426  1.00 63.91           O  
ATOM   2225  CG  ASN A 277      23.422  31.359   6.504  1.00 63.91           C  
ATOM   2226  ND2 ASN A 277      22.328  32.031   6.160  1.00 63.91           N  
ATOM   2227  OD1 ASN A 277      24.234  31.781   7.309  1.00 63.91           O  
ATOM   2228  N   ARG A 278      26.031  27.547   4.996  1.00 68.06           N  
ATOM   2229  CA  ARG A 278      26.094  26.109   4.754  1.00 68.06           C  
ATOM   2230  C   ARG A 278      26.734  25.391   5.930  1.00 68.06           C  
ATOM   2231  CB  ARG A 278      26.859  25.812   3.467  1.00 68.06           C  
ATOM   2232  O   ARG A 278      27.797  25.797   6.414  1.00 68.06           O  
ATOM   2233  CG  ARG A 278      26.031  25.141   2.387  1.00 68.06           C  
ATOM   2234  CD  ARG A 278      26.844  24.844   1.139  1.00 68.06           C  
ATOM   2235  NE  ARG A 278      26.031  24.250   0.086  1.00 68.06           N  
ATOM   2236  NH1 ARG A 278      27.703  24.312  -1.520  1.00 68.06           N  
ATOM   2237  NH2 ARG A 278      25.625  23.469  -2.033  1.00 68.06           N  
ATOM   2238  CZ  ARG A 278      26.453  24.016  -1.153  1.00 68.06           C  
ATOM   2239  N   SER A 279      25.969  24.672   6.539  1.00 68.19           N  
ATOM   2240  CA  SER A 279      26.438  23.844   7.637  1.00 68.19           C  
ATOM   2241  C   SER A 279      26.406  22.359   7.270  1.00 68.19           C  
ATOM   2242  CB  SER A 279      25.609  24.078   8.898  1.00 68.19           C  
ATOM   2243  O   SER A 279      25.875  22.000   6.215  1.00 68.19           O  
ATOM   2244  OG  SER A 279      24.703  23.016   9.117  1.00 68.19           O  
ATOM   2245  N   PHE A 280      26.969  21.656   8.070  1.00 73.06           N  
ATOM   2246  CA  PHE A 280      27.031  20.203   7.902  1.00 73.06           C  
ATOM   2247  C   PHE A 280      25.641  19.609   7.785  1.00 73.06           C  
ATOM   2248  CB  PHE A 280      27.781  19.562   9.078  1.00 73.06           C  
ATOM   2249  O   PHE A 280      25.438  18.594   7.113  1.00 73.06           O  
ATOM   2250  CG  PHE A 280      29.281  19.578   8.922  1.00 73.06           C  
ATOM   2251  CD1 PHE A 280      29.906  18.672   8.078  1.00 73.06           C  
ATOM   2252  CD2 PHE A 280      30.047  20.484   9.625  1.00 73.06           C  
ATOM   2253  CE1 PHE A 280      31.297  18.672   7.938  1.00 73.06           C  
ATOM   2254  CE2 PHE A 280      31.438  20.500   9.484  1.00 73.06           C  
ATOM   2255  CZ  PHE A 280      32.062  19.594   8.641  1.00 73.06           C  
ATOM   2256  N   PHE A 281      24.641  20.297   8.367  1.00 80.25           N  
ATOM   2257  CA  PHE A 281      23.281  19.781   8.430  1.00 80.25           C  
ATOM   2258  C   PHE A 281      22.375  20.484   7.422  1.00 80.25           C  
ATOM   2259  CB  PHE A 281      22.703  19.938   9.844  1.00 80.25           C  
ATOM   2260  O   PHE A 281      21.156  20.312   7.445  1.00 80.25           O  
ATOM   2261  CG  PHE A 281      23.500  19.219  10.906  1.00 80.25           C  
ATOM   2262  CD1 PHE A 281      23.531  17.828  10.945  1.00 80.25           C  
ATOM   2263  CD2 PHE A 281      24.203  19.922  11.859  1.00 80.25           C  
ATOM   2264  CE1 PHE A 281      24.250  17.156  11.922  1.00 80.25           C  
ATOM   2265  CE2 PHE A 281      24.938  19.266  12.844  1.00 80.25           C  
ATOM   2266  CZ  PHE A 281      24.953  17.875  12.875  1.00 80.25           C  
ATOM   2267  N   SER A 282      22.891  21.297   6.629  1.00 82.62           N  
ATOM   2268  CA  SER A 282      22.109  22.141   5.730  1.00 82.62           C  
ATOM   2269  C   SER A 282      21.188  21.312   4.844  1.00 82.62           C  
ATOM   2270  CB  SER A 282      23.031  23.000   4.859  1.00 82.62           C  
ATOM   2271  O   SER A 282      20.031  21.672   4.625  1.00 82.62           O  
ATOM   2272  OG  SER A 282      23.719  23.953   5.648  1.00 82.62           O  
ATOM   2273  N   GLU A 283      21.656  20.266   4.410  1.00 81.50           N  
ATOM   2274  CA  GLU A 283      20.859  19.422   3.527  1.00 81.50           C  
ATOM   2275  C   GLU A 283      19.703  18.766   4.281  1.00 81.50           C  
ATOM   2276  CB  GLU A 283      21.719  18.344   2.869  1.00 81.50           C  
ATOM   2277  O   GLU A 283      18.594  18.656   3.754  1.00 81.50           O  
ATOM   2278  CG  GLU A 283      22.531  18.844   1.680  1.00 81.50           C  
ATOM   2279  CD  GLU A 283      23.188  17.734   0.885  1.00 81.50           C  
ATOM   2280  OE1 GLU A 283      23.969  18.031  -0.051  1.00 81.50           O  
ATOM   2281  OE2 GLU A 283      22.922  16.547   1.200  1.00 81.50           O  
ATOM   2282  N   ILE A 284      19.891  18.438   5.457  1.00 87.12           N  
ATOM   2283  CA  ILE A 284      18.859  17.797   6.277  1.00 87.12           C  
ATOM   2284  C   ILE A 284      17.797  18.828   6.664  1.00 87.12           C  
ATOM   2285  CB  ILE A 284      19.469  17.156   7.543  1.00 87.12           C  
ATOM   2286  O   ILE A 284      16.594  18.562   6.562  1.00 87.12           O  
ATOM   2287  CG1 ILE A 284      20.453  16.047   7.160  1.00 87.12           C  
ATOM   2288  CG2 ILE A 284      18.359  16.625   8.461  1.00 87.12           C  
ATOM   2289  CD1 ILE A 284      21.188  15.430   8.344  1.00 87.12           C  
ATOM   2290  N   ILE A 285      18.281  19.984   7.094  1.00 90.19           N  
ATOM   2291  CA  ILE A 285      17.359  21.000   7.586  1.00 90.19           C  
ATOM   2292  C   ILE A 285      16.609  21.625   6.410  1.00 90.19           C  
ATOM   2293  CB  ILE A 285      18.094  22.094   8.391  1.00 90.19           C  
ATOM   2294  O   ILE A 285      15.516  22.156   6.582  1.00 90.19           O  
ATOM   2295  CG1 ILE A 285      19.203  22.734   7.543  1.00 90.19           C  
ATOM   2296  CG2 ILE A 285      18.672  21.516   9.688  1.00 90.19           C  
ATOM   2297  CD1 ILE A 285      19.906  23.922   8.211  1.00 90.19           C  
ATOM   2298  N   SER A 286      17.203  21.516   5.246  1.00 89.06           N  
ATOM   2299  CA  SER A 286      16.562  22.109   4.070  1.00 89.06           C  
ATOM   2300  C   SER A 286      15.586  21.125   3.430  1.00 89.06           C  
ATOM   2301  CB  SER A 286      17.609  22.531   3.045  1.00 89.06           C  
ATOM   2302  O   SER A 286      14.812  21.500   2.545  1.00 89.06           O  
ATOM   2303  OG  SER A 286      18.375  21.406   2.607  1.00 89.06           O  
ATOM   2304  N   SER A 287      15.625  19.906   3.842  1.00 93.12           N  
ATOM   2305  CA  SER A 287      14.711  18.891   3.312  1.00 93.12           C  
ATOM   2306  C   SER A 287      13.258  19.266   3.594  1.00 93.12           C  
ATOM   2307  CB  SER A 287      15.031  17.531   3.908  1.00 93.12           C  
ATOM   2308  O   SER A 287      12.906  19.594   4.727  1.00 93.12           O  
ATOM   2309  OG  SER A 287      14.094  16.562   3.465  1.00 93.12           O  
ATOM   2310  N   ILE A 288      12.500  19.219   2.594  1.00 95.25           N  
ATOM   2311  CA  ILE A 288      11.094  19.578   2.719  1.00 95.25           C  
ATOM   2312  C   ILE A 288      10.297  18.391   3.262  1.00 95.25           C  
ATOM   2313  CB  ILE A 288      10.500  20.031   1.366  1.00 95.25           C  
ATOM   2314  O   ILE A 288      10.328  17.297   2.688  1.00 95.25           O  
ATOM   2315  CG1 ILE A 288      11.227  21.297   0.869  1.00 95.25           C  
ATOM   2316  CG2 ILE A 288       9.000  20.281   1.488  1.00 95.25           C  
ATOM   2317  CD1 ILE A 288      10.844  21.719  -0.542  1.00 95.25           C  
ATOM   2318  N   SER A 289       9.648  18.641   4.309  1.00 94.50           N  
ATOM   2319  CA  SER A 289       8.875  17.594   4.969  1.00 94.50           C  
ATOM   2320  C   SER A 289       7.453  17.531   4.426  1.00 94.50           C  
ATOM   2321  CB  SER A 289       8.844  17.828   6.480  1.00 94.50           C  
ATOM   2322  O   SER A 289       6.820  16.469   4.461  1.00 94.50           O  
ATOM   2323  OG  SER A 289       8.375  19.141   6.777  1.00 94.50           O  
ATOM   2324  N   ASP A 290       6.914  18.672   3.957  1.00 96.31           N  
ATOM   2325  CA  ASP A 290       5.531  18.734   3.488  1.00 96.31           C  
ATOM   2326  C   ASP A 290       5.332  19.875   2.490  1.00 96.31           C  
ATOM   2327  CB  ASP A 290       4.570  18.891   4.668  1.00 96.31           C  
ATOM   2328  O   ASP A 290       5.992  20.906   2.582  1.00 96.31           O  
ATOM   2329  CG  ASP A 290       3.162  18.406   4.352  1.00 96.31           C  
ATOM   2330  OD1 ASP A 290       2.955  17.781   3.289  1.00 96.31           O  
ATOM   2331  OD2 ASP A 290       2.254  18.656   5.172  1.00 96.31           O  
ATOM   2332  N   VAL A 291       4.484  19.656   1.611  1.00 96.62           N  
ATOM   2333  CA  VAL A 291       4.082  20.641   0.612  1.00 96.62           C  
ATOM   2334  C   VAL A 291       2.564  20.625   0.454  1.00 96.62           C  
ATOM   2335  CB  VAL A 291       4.762  20.375  -0.751  1.00 96.62           C  
ATOM   2336  O   VAL A 291       1.959  19.562   0.302  1.00 96.62           O  
ATOM   2337  CG1 VAL A 291       4.316  19.031  -1.324  1.00 96.62           C  
ATOM   2338  CG2 VAL A 291       4.453  21.500  -1.729  1.00 96.62           C  
ATOM   2339  N   LYS A 292       1.947  21.781   0.487  1.00 96.69           N  
ATOM   2340  CA  LYS A 292       0.497  21.922   0.395  1.00 96.69           C  
ATOM   2341  C   LYS A 292       0.117  23.125  -0.461  1.00 96.69           C  
ATOM   2342  CB  LYS A 292      -0.120  22.047   1.788  1.00 96.69           C  
ATOM   2343  O   LYS A 292       0.630  24.234  -0.254  1.00 96.69           O  
ATOM   2344  CG  LYS A 292       0.049  20.812   2.658  1.00 96.69           C  
ATOM   2345  CD  LYS A 292      -0.894  19.703   2.230  1.00 96.69           C  
ATOM   2346  CE  LYS A 292      -0.797  18.500   3.162  1.00 96.69           C  
ATOM   2347  NZ  LYS A 292      -1.698  17.391   2.729  1.00 96.69           N  
ATOM   2348  N   PHE A 293      -0.768  22.922  -1.358  1.00 97.06           N  
ATOM   2349  CA  PHE A 293      -1.346  24.031  -2.098  1.00 97.06           C  
ATOM   2350  C   PHE A 293      -2.387  24.766  -1.255  1.00 97.06           C  
ATOM   2351  CB  PHE A 293      -1.978  23.547  -3.404  1.00 97.06           C  
ATOM   2352  O   PHE A 293      -3.041  24.156  -0.405  1.00 97.06           O  
ATOM   2353  CG  PHE A 293      -0.974  23.203  -4.477  1.00 97.06           C  
ATOM   2354  CD1 PHE A 293      -0.323  24.219  -5.176  1.00 97.06           C  
ATOM   2355  CD2 PHE A 293      -0.682  21.891  -4.777  1.00 97.06           C  
ATOM   2356  CE1 PHE A 293       0.606  23.906  -6.168  1.00 97.06           C  
ATOM   2357  CE2 PHE A 293       0.245  21.578  -5.770  1.00 97.06           C  
ATOM   2358  CZ  PHE A 293       0.888  22.578  -6.461  1.00 97.06           C  
ATOM   2359  N   SER A 294      -2.451  26.016  -1.504  1.00 96.69           N  
ATOM   2360  CA  SER A 294      -3.580  26.750  -0.945  1.00 96.69           C  
ATOM   2361  C   SER A 294      -4.895  26.328  -1.599  1.00 96.69           C  
ATOM   2362  CB  SER A 294      -3.377  28.250  -1.117  1.00 96.69           C  
ATOM   2363  O   SER A 294      -4.895  25.750  -2.684  1.00 96.69           O  
ATOM   2364  OG  SER A 294      -3.414  28.609  -2.488  1.00 96.69           O  
ATOM   2365  N   HIS A 295      -5.953  26.594  -0.909  1.00 93.69           N  
ATOM   2366  CA  HIS A 295      -7.262  26.250  -1.445  1.00 93.69           C  
ATOM   2367  C   HIS A 295      -7.555  27.016  -2.732  1.00 93.69           C  
ATOM   2368  CB  HIS A 295      -8.352  26.516  -0.412  1.00 93.69           C  
ATOM   2369  O   HIS A 295      -8.211  26.484  -3.635  1.00 93.69           O  
ATOM   2370  CG  HIS A 295      -8.219  25.703   0.836  1.00 93.69           C  
ATOM   2371  CD2 HIS A 295      -8.742  24.500   1.179  1.00 93.69           C  
ATOM   2372  ND1 HIS A 295      -7.461  26.125   1.913  1.00 93.69           N  
ATOM   2373  CE1 HIS A 295      -7.531  25.203   2.865  1.00 93.69           C  
ATOM   2374  NE2 HIS A 295      -8.305  24.219   2.445  1.00 93.69           N  
ATOM   2375  N   SER A 296      -7.082  28.172  -2.844  1.00 91.38           N  
ATOM   2376  CA  SER A 296      -7.258  28.984  -4.043  1.00 91.38           C  
ATOM   2377  C   SER A 296      -6.434  28.438  -5.207  1.00 91.38           C  
ATOM   2378  CB  SER A 296      -6.875  30.438  -3.770  1.00 91.38           C  
ATOM   2379  O   SER A 296      -6.723  28.734  -6.367  1.00 91.38           O  
ATOM   2380  OG  SER A 296      -5.477  30.562  -3.568  1.00 91.38           O  
ATOM   2381  N   GLY A 297      -5.355  27.781  -4.887  1.00 93.75           N  
ATOM   2382  CA  GLY A 297      -4.484  27.250  -5.926  1.00 93.75           C  
ATOM   2383  C   GLY A 297      -3.414  28.234  -6.363  1.00 93.75           C  
ATOM   2384  O   GLY A 297      -2.615  27.938  -7.254  1.00 93.75           O  
ATOM   2385  N   ARG A 298      -3.410  29.328  -5.789  1.00 93.69           N  
ATOM   2386  CA  ARG A 298      -2.465  30.375  -6.176  1.00 93.69           C  
ATOM   2387  C   ARG A 298      -1.134  30.203  -5.453  1.00 93.69           C  
ATOM   2388  CB  ARG A 298      -3.045  31.766  -5.887  1.00 93.69           C  
ATOM   2389  O   ARG A 298      -0.073  30.469  -6.023  1.00 93.69           O  
ATOM   2390  CG  ARG A 298      -2.098  32.906  -6.219  1.00 93.69           C  
ATOM   2391  CD  ARG A 298      -2.764  34.250  -6.027  1.00 93.69           C  
ATOM   2392  NE  ARG A 298      -1.834  35.344  -6.277  1.00 93.69           N  
ATOM   2393  NH1 ARG A 298      -3.375  37.031  -5.871  1.00 93.69           N  
ATOM   2394  NH2 ARG A 298      -1.221  37.562  -6.445  1.00 93.69           N  
ATOM   2395  CZ  ARG A 298      -2.145  36.656  -6.195  1.00 93.69           C  
ATOM   2396  N   TYR A 299      -1.187  29.734  -4.211  1.00 96.06           N  
ATOM   2397  CA  TYR A 299       0.007  29.672  -3.377  1.00 96.06           C  
ATOM   2398  C   TYR A 299       0.324  28.219  -2.996  1.00 96.06           C  
ATOM   2399  CB  TYR A 299      -0.173  30.516  -2.111  1.00 96.06           C  
ATOM   2400  O   TYR A 299      -0.522  27.344  -3.135  1.00 96.06           O  
ATOM   2401  CG  TYR A 299      -0.452  31.969  -2.391  1.00 96.06           C  
ATOM   2402  CD1 TYR A 299       0.572  32.844  -2.768  1.00 96.06           C  
ATOM   2403  CD2 TYR A 299      -1.740  32.469  -2.279  1.00 96.06           C  
ATOM   2404  CE1 TYR A 299       0.320  34.188  -3.023  1.00 96.06           C  
ATOM   2405  CE2 TYR A 299      -2.004  33.812  -2.533  1.00 96.06           C  
ATOM   2406  OH  TYR A 299      -1.225  36.000  -3.158  1.00 96.06           O  
ATOM   2407  CZ  TYR A 299      -0.969  34.656  -2.904  1.00 96.06           C  
ATOM   2408  N   MET A 300       1.506  28.078  -2.594  1.00 96.25           N  
ATOM   2409  CA  MET A 300       1.990  26.797  -2.074  1.00 96.25           C  
ATOM   2410  C   MET A 300       2.828  27.016  -0.817  1.00 96.25           C  
ATOM   2411  CB  MET A 300       2.811  26.062  -3.135  1.00 96.25           C  
ATOM   2412  O   MET A 300       3.564  28.000  -0.713  1.00 96.25           O  
ATOM   2413  CG  MET A 300       3.402  24.750  -2.648  1.00 96.25           C  
ATOM   2414  SD  MET A 300       4.387  23.906  -3.943  1.00 96.25           S  
ATOM   2415  CE  MET A 300       5.801  25.031  -4.062  1.00 96.25           C  
ATOM   2416  N   MET A 301       2.637  26.141   0.060  1.00 97.19           N  
ATOM   2417  CA  MET A 301       3.357  26.188   1.329  1.00 97.19           C  
ATOM   2418  C   MET A 301       4.301  25.000   1.469  1.00 97.19           C  
ATOM   2419  CB  MET A 301       2.377  26.219   2.504  1.00 97.19           C  
ATOM   2420  O   MET A 301       3.943  23.875   1.114  1.00 97.19           O  
ATOM   2421  CG  MET A 301       3.049  26.141   3.865  1.00 97.19           C  
ATOM   2422  SD  MET A 301       1.856  26.328   5.246  1.00 97.19           S  
ATOM   2423  CE  MET A 301       0.917  24.781   5.059  1.00 97.19           C  
ATOM   2424  N   THR A 302       5.438  25.203   1.921  1.00 97.06           N  
ATOM   2425  CA  THR A 302       6.418  24.156   2.197  1.00 97.06           C  
ATOM   2426  C   THR A 302       6.902  24.234   3.641  1.00 97.06           C  
ATOM   2427  CB  THR A 302       7.621  24.250   1.240  1.00 97.06           C  
ATOM   2428  O   THR A 302       7.012  25.328   4.203  1.00 97.06           O  
ATOM   2429  CG2 THR A 302       7.180  24.078  -0.211  1.00 97.06           C  
ATOM   2430  OG1 THR A 302       8.250  25.531   1.397  1.00 97.06           O  
ATOM   2431  N   ARG A 303       7.129  23.062   4.219  1.00 97.50           N  
ATOM   2432  CA  ARG A 303       7.672  22.953   5.566  1.00 97.50           C  
ATOM   2433  C   ARG A 303       9.023  22.250   5.559  1.00 97.50           C  
ATOM   2434  CB  ARG A 303       6.695  22.203   6.480  1.00 97.50           C  
ATOM   2435  O   ARG A 303       9.141  21.109   5.090  1.00 97.50           O  
ATOM   2436  CG  ARG A 303       7.277  21.844   7.840  1.00 97.50           C  
ATOM   2437  CD  ARG A 303       7.586  23.094   8.664  1.00 97.50           C  
ATOM   2438  NE  ARG A 303       8.086  22.734   9.992  1.00 97.50           N  
ATOM   2439  NH1 ARG A 303       6.887  24.375  11.102  1.00 97.50           N  
ATOM   2440  NH2 ARG A 303       8.266  22.953  12.273  1.00 97.50           N  
ATOM   2441  CZ  ARG A 303       7.746  23.359  11.117  1.00 97.50           C  
ATOM   2442  N   ASP A 304      10.039  22.953   5.914  1.00 95.44           N  
ATOM   2443  CA  ASP A 304      11.328  22.344   6.215  1.00 95.44           C  
ATOM   2444  C   ASP A 304      11.562  22.266   7.723  1.00 95.44           C  
ATOM   2445  CB  ASP A 304      12.461  23.125   5.547  1.00 95.44           C  
ATOM   2446  O   ASP A 304      10.641  22.484   8.508  1.00 95.44           O  
ATOM   2447  CG  ASP A 304      12.484  24.594   5.961  1.00 95.44           C  
ATOM   2448  OD1 ASP A 304      12.227  24.891   7.145  1.00 95.44           O  
ATOM   2449  OD2 ASP A 304      12.766  25.438   5.090  1.00 95.44           O  
ATOM   2450  N   TYR A 305      12.703  21.828   8.141  1.00 95.06           N  
ATOM   2451  CA  TYR A 305      12.938  21.594   9.562  1.00 95.06           C  
ATOM   2452  C   TYR A 305      12.828  22.891  10.359  1.00 95.06           C  
ATOM   2453  CB  TYR A 305      14.312  20.953   9.781  1.00 95.06           C  
ATOM   2454  O   TYR A 305      12.297  22.891  11.469  1.00 95.06           O  
ATOM   2455  CG  TYR A 305      14.531  20.453  11.188  1.00 95.06           C  
ATOM   2456  CD1 TYR A 305      15.258  21.203  12.109  1.00 95.06           C  
ATOM   2457  CD2 TYR A 305      14.008  19.234  11.602  1.00 95.06           C  
ATOM   2458  CE1 TYR A 305      15.461  20.750  13.406  1.00 95.06           C  
ATOM   2459  CE2 TYR A 305      14.211  18.766  12.891  1.00 95.06           C  
ATOM   2460  OH  TYR A 305      15.141  19.062  15.070  1.00 95.06           O  
ATOM   2461  CZ  TYR A 305      14.938  19.531  13.789  1.00 95.06           C  
ATOM   2462  N   LEU A 306      13.250  24.016   9.742  1.00 95.38           N  
ATOM   2463  CA  LEU A 306      13.383  25.250  10.508  1.00 95.38           C  
ATOM   2464  C   LEU A 306      12.227  26.203  10.203  1.00 95.38           C  
ATOM   2465  CB  LEU A 306      14.719  25.938  10.195  1.00 95.38           C  
ATOM   2466  O   LEU A 306      11.891  27.062  11.031  1.00 95.38           O  
ATOM   2467  CG  LEU A 306      15.977  25.203  10.664  1.00 95.38           C  
ATOM   2468  CD1 LEU A 306      17.219  25.984  10.273  1.00 95.38           C  
ATOM   2469  CD2 LEU A 306      15.938  24.984  12.172  1.00 95.38           C  
ATOM   2470  N   SER A 307      11.594  26.062   9.047  1.00 96.38           N  
ATOM   2471  CA  SER A 307      10.688  27.141   8.656  1.00 96.38           C  
ATOM   2472  C   SER A 307       9.555  26.625   7.773  1.00 96.38           C  
ATOM   2473  CB  SER A 307      11.453  28.250   7.914  1.00 96.38           C  
ATOM   2474  O   SER A 307       9.594  25.484   7.324  1.00 96.38           O  
ATOM   2475  OG  SER A 307      12.008  27.750   6.707  1.00 96.38           O  
ATOM   2476  N   VAL A 308       8.555  27.516   7.660  1.00 97.50           N  
ATOM   2477  CA  VAL A 308       7.473  27.391   6.691  1.00 97.50           C  
ATOM   2478  C   VAL A 308       7.578  28.500   5.652  1.00 97.50           C  
ATOM   2479  CB  VAL A 308       6.090  27.422   7.379  1.00 97.50           C  
ATOM   2480  O   VAL A 308       7.715  29.672   6.004  1.00 97.50           O  
ATOM   2481  CG1 VAL A 308       4.969  27.469   6.340  1.00 97.50           C  
ATOM   2482  CG2 VAL A 308       5.922  26.219   8.305  1.00 97.50           C  
ATOM   2483  N   LYS A 309       7.531  28.141   4.453  1.00 96.50           N  
ATOM   2484  CA  LYS A 309       7.648  29.094   3.357  1.00 96.50           C  
ATOM   2485  C   LYS A 309       6.410  29.062   2.465  1.00 96.50           C  
ATOM   2486  CB  LYS A 309       8.898  28.812   2.527  1.00 96.50           C  
ATOM   2487  O   LYS A 309       5.887  28.000   2.158  1.00 96.50           O  
ATOM   2488  CG  LYS A 309      10.203  29.031   3.279  1.00 96.50           C  
ATOM   2489  CD  LYS A 309      11.406  28.609   2.445  1.00 96.50           C  
ATOM   2490  CE  LYS A 309      12.703  28.750   3.230  1.00 96.50           C  
ATOM   2491  NZ  LYS A 309      13.867  28.188   2.473  1.00 96.50           N  
ATOM   2492  N   ILE A 310       5.945  30.219   2.059  1.00 97.25           N  
ATOM   2493  CA  ILE A 310       4.824  30.359   1.140  1.00 97.25           C  
ATOM   2494  C   ILE A 310       5.328  30.844  -0.222  1.00 97.25           C  
ATOM   2495  CB  ILE A 310       3.768  31.344   1.690  1.00 97.25           C  
ATOM   2496  O   ILE A 310       6.047  31.844  -0.312  1.00 97.25           O  
ATOM   2497  CG1 ILE A 310       3.277  30.891   3.068  1.00 97.25           C  
ATOM   2498  CG2 ILE A 310       2.598  31.484   0.712  1.00 97.25           C  
ATOM   2499  CD1 ILE A 310       2.137  31.734   3.631  1.00 97.25           C  
ATOM   2500  N   TRP A 311       4.977  30.109  -1.144  1.00 96.19           N  
ATOM   2501  CA  TRP A 311       5.379  30.391  -2.516  1.00 96.19           C  
ATOM   2502  C   TRP A 311       4.184  30.828  -3.354  1.00 96.19           C  
ATOM   2503  CB  TRP A 311       6.039  29.172  -3.152  1.00 96.19           C  
ATOM   2504  O   TRP A 311       3.074  30.328  -3.176  1.00 96.19           O  
ATOM   2505  CG  TRP A 311       7.199  28.625  -2.371  1.00 96.19           C  
ATOM   2506  CD1 TRP A 311       7.148  27.844  -1.248  1.00 96.19           C  
ATOM   2507  CD2 TRP A 311       8.586  28.828  -2.654  1.00 96.19           C  
ATOM   2508  CE2 TRP A 311       9.320  28.141  -1.660  1.00 96.19           C  
ATOM   2509  CE3 TRP A 311       9.281  29.516  -3.652  1.00 96.19           C  
ATOM   2510  NE1 TRP A 311       8.422  27.547  -0.815  1.00 96.19           N  
ATOM   2511  CH2 TRP A 311      11.375  28.812  -2.625  1.00 96.19           C  
ATOM   2512  CZ2 TRP A 311      10.719  28.125  -1.637  1.00 96.19           C  
ATOM   2513  CZ3 TRP A 311      10.672  29.516  -3.627  1.00 96.19           C  
ATOM   2514  N   ASP A 312       4.402  31.750  -4.184  1.00 94.81           N  
ATOM   2515  CA  ASP A 312       3.486  32.094  -5.270  1.00 94.81           C  
ATOM   2516  C   ASP A 312       3.814  31.297  -6.535  1.00 94.81           C  
ATOM   2517  CB  ASP A 312       3.531  33.594  -5.559  1.00 94.81           C  
ATOM   2518  O   ASP A 312       4.961  31.297  -6.992  1.00 94.81           O  
ATOM   2519  CG  ASP A 312       2.406  34.062  -6.469  1.00 94.81           C  
ATOM   2520  OD1 ASP A 312       1.981  33.281  -7.355  1.00 94.81           O  
ATOM   2521  OD2 ASP A 312       1.944  35.188  -6.301  1.00 94.81           O  
ATOM   2522  N   LEU A 313       2.877  30.703  -7.094  1.00 92.44           N  
ATOM   2523  CA  LEU A 313       3.090  29.859  -8.266  1.00 92.44           C  
ATOM   2524  C   LEU A 313       3.604  30.672  -9.445  1.00 92.44           C  
ATOM   2525  CB  LEU A 313       1.792  29.141  -8.656  1.00 92.44           C  
ATOM   2526  O   LEU A 313       4.160  30.125 -10.391  1.00 92.44           O  
ATOM   2527  CG  LEU A 313       1.289  28.062  -7.680  1.00 92.44           C  
ATOM   2528  CD1 LEU A 313       0.002  27.438  -8.203  1.00 92.44           C  
ATOM   2529  CD2 LEU A 313       2.357  27.000  -7.457  1.00 92.44           C  
ATOM   2530  N   ASN A 314       3.402  31.891  -9.383  1.00 88.81           N  
ATOM   2531  CA  ASN A 314       3.846  32.781 -10.461  1.00 88.81           C  
ATOM   2532  C   ASN A 314       5.211  33.406 -10.148  1.00 88.81           C  
ATOM   2533  CB  ASN A 314       2.814  33.875 -10.703  1.00 88.81           C  
ATOM   2534  O   ASN A 314       5.754  34.156 -10.961  1.00 88.81           O  
ATOM   2535  CG  ASN A 314       1.501  33.344 -11.234  1.00 88.81           C  
ATOM   2536  ND2 ASN A 314       0.400  33.969 -10.836  1.00 88.81           N  
ATOM   2537  OD1 ASN A 314       1.476  32.375 -12.000  1.00 88.81           O  
ATOM   2538  N   MET A 315       5.793  33.125  -8.969  1.00 86.44           N  
ATOM   2539  CA  MET A 315       7.105  33.594  -8.562  1.00 86.44           C  
ATOM   2540  C   MET A 315       7.973  32.469  -8.039  1.00 86.44           C  
ATOM   2541  CB  MET A 315       6.973  34.688  -7.500  1.00 86.44           C  
ATOM   2542  O   MET A 315       7.984  32.188  -6.840  1.00 86.44           O  
ATOM   2543  CG  MET A 315       8.266  35.438  -7.230  1.00 86.44           C  
ATOM   2544  SD  MET A 315       8.047  36.812  -6.016  1.00 86.44           S  
ATOM   2545  CE  MET A 315       7.074  37.969  -7.012  1.00 86.44           C  
ATOM   2546  N   GLU A 316       8.844  31.938  -8.852  1.00 83.38           N  
ATOM   2547  CA  GLU A 316       9.562  30.703  -8.555  1.00 83.38           C  
ATOM   2548  C   GLU A 316      10.914  30.984  -7.898  1.00 83.38           C  
ATOM   2549  CB  GLU A 316       9.766  29.875  -9.828  1.00 83.38           C  
ATOM   2550  O   GLU A 316      11.531  30.094  -7.309  1.00 83.38           O  
ATOM   2551  CG  GLU A 316       8.469  29.531 -10.547  1.00 83.38           C  
ATOM   2552  CD  GLU A 316       8.688  28.938 -11.922  1.00 83.38           C  
ATOM   2553  OE1 GLU A 316       7.691  28.625 -12.617  1.00 83.38           O  
ATOM   2554  OE2 GLU A 316       9.867  28.766 -12.312  1.00 83.38           O  
ATOM   2555  N   ASN A 317      11.359  32.094  -7.906  1.00 85.94           N  
ATOM   2556  CA  ASN A 317      12.742  32.375  -7.543  1.00 85.94           C  
ATOM   2557  C   ASN A 317      12.906  32.531  -6.031  1.00 85.94           C  
ATOM   2558  CB  ASN A 317      13.227  33.656  -8.258  1.00 85.94           C  
ATOM   2559  O   ASN A 317      14.008  32.406  -5.504  1.00 85.94           O  
ATOM   2560  CG  ASN A 317      13.336  33.469  -9.758  1.00 85.94           C  
ATOM   2561  ND2 ASN A 317      13.477  34.562 -10.484  1.00 85.94           N  
ATOM   2562  OD1 ASN A 317      13.289  32.344 -10.266  1.00 85.94           O  
ATOM   2563  N   ARG A 318      11.773  32.938  -5.398  1.00 90.12           N  
ATOM   2564  CA  ARG A 318      11.844  33.094  -3.949  1.00 90.12           C  
ATOM   2565  C   ARG A 318      10.469  32.938  -3.312  1.00 90.12           C  
ATOM   2566  CB  ARG A 318      12.438  34.438  -3.582  1.00 90.12           C  
ATOM   2567  O   ARG A 318       9.453  33.219  -3.936  1.00 90.12           O  
ATOM   2568  CG  ARG A 318      11.609  35.625  -4.059  1.00 90.12           C  
ATOM   2569  CD  ARG A 318      12.250  36.969  -3.680  1.00 90.12           C  
ATOM   2570  NE  ARG A 318      11.438  38.094  -4.117  1.00 90.12           N  
ATOM   2571  NH1 ARG A 318      12.734  39.688  -3.070  1.00 90.12           N  
ATOM   2572  NH2 ARG A 318      10.883  40.312  -4.270  1.00 90.12           N  
ATOM   2573  CZ  ARG A 318      11.688  39.375  -3.818  1.00 90.12           C  
ATOM   2574  N   PRO A 319      10.508  32.562  -2.098  1.00 93.88           N  
ATOM   2575  CA  PRO A 319       9.227  32.531  -1.385  1.00 93.88           C  
ATOM   2576  C   PRO A 319       8.680  33.938  -1.097  1.00 93.88           C  
ATOM   2577  CB  PRO A 319       9.562  31.797  -0.084  1.00 93.88           C  
ATOM   2578  O   PRO A 319       9.461  34.844  -0.857  1.00 93.88           O  
ATOM   2579  CG  PRO A 319      11.023  32.031   0.124  1.00 93.88           C  
ATOM   2580  CD  PRO A 319      11.672  32.219  -1.218  1.00 93.88           C  
ATOM   2581  N   VAL A 320       7.430  34.062  -1.125  1.00 94.56           N  
ATOM   2582  CA  VAL A 320       6.797  35.344  -0.874  1.00 94.56           C  
ATOM   2583  C   VAL A 320       6.730  35.625   0.629  1.00 94.56           C  
ATOM   2584  CB  VAL A 320       5.383  35.438  -1.491  1.00 94.56           C  
ATOM   2585  O   VAL A 320       6.699  36.781   1.066  1.00 94.56           O  
ATOM   2586  CG1 VAL A 320       5.461  35.531  -3.014  1.00 94.56           C  
ATOM   2587  CG2 VAL A 320       4.559  34.219  -1.075  1.00 94.56           C  
ATOM   2588  N   GLU A 321       6.664  34.562   1.412  1.00 95.56           N  
ATOM   2589  CA  GLU A 321       6.656  34.656   2.871  1.00 95.56           C  
ATOM   2590  C   GLU A 321       7.492  33.531   3.488  1.00 95.56           C  
ATOM   2591  CB  GLU A 321       5.223  34.594   3.402  1.00 95.56           C  
ATOM   2592  O   GLU A 321       7.480  32.406   3.006  1.00 95.56           O  
ATOM   2593  CG  GLU A 321       4.289  35.625   2.783  1.00 95.56           C  
ATOM   2594  CD  GLU A 321       2.818  35.344   3.049  1.00 95.56           C  
ATOM   2595  OE1 GLU A 321       1.959  35.812   2.275  1.00 95.56           O  
ATOM   2596  OE2 GLU A 321       2.525  34.625   4.039  1.00 95.56           O  
ATOM   2597  N   THR A 322       8.234  33.812   4.527  1.00 95.25           N  
ATOM   2598  CA  THR A 322       9.008  32.844   5.293  1.00 95.25           C  
ATOM   2599  C   THR A 322       8.742  33.000   6.789  1.00 95.25           C  
ATOM   2600  CB  THR A 322      10.516  33.000   5.020  1.00 95.25           C  
ATOM   2601  O   THR A 322       8.938  34.062   7.352  1.00 95.25           O  
ATOM   2602  CG2 THR A 322      11.320  31.938   5.781  1.00 95.25           C  
ATOM   2603  OG1 THR A 322      10.758  32.812   3.617  1.00 95.25           O  
ATOM   2604  N   TYR A 323       8.281  31.969   7.387  1.00 96.50           N  
ATOM   2605  CA  TYR A 323       8.000  31.938   8.820  1.00 96.50           C  
ATOM   2606  C   TYR A 323       8.977  31.031   9.547  1.00 96.50           C  
ATOM   2607  CB  TYR A 323       6.562  31.484   9.078  1.00 96.50           C  
ATOM   2608  O   TYR A 323       9.031  29.828   9.273  1.00 96.50           O  
ATOM   2609  CG  TYR A 323       5.523  32.344   8.375  1.00 96.50           C  
ATOM   2610  CD1 TYR A 323       5.223  33.625   8.820  1.00 96.50           C  
ATOM   2611  CD2 TYR A 323       4.844  31.844   7.262  1.00 96.50           C  
ATOM   2612  CE1 TYR A 323       4.266  34.406   8.172  1.00 96.50           C  
ATOM   2613  CE2 TYR A 323       3.885  32.625   6.613  1.00 96.50           C  
ATOM   2614  OH  TYR A 323       2.656  34.656   6.434  1.00 96.50           O  
ATOM   2615  CZ  TYR A 323       3.604  33.875   7.074  1.00 96.50           C  
ATOM   2616  N   GLN A 324       9.641  31.500  10.523  1.00 95.06           N  
ATOM   2617  CA  GLN A 324      10.594  30.719  11.305  1.00 95.06           C  
ATOM   2618  C   GLN A 324       9.883  29.922  12.398  1.00 95.06           C  
ATOM   2619  CB  GLN A 324      11.648  31.625  11.930  1.00 95.06           C  
ATOM   2620  O   GLN A 324       9.164  30.484  13.219  1.00 95.06           O  
ATOM   2621  CG  GLN A 324      12.477  32.406  10.914  1.00 95.06           C  
ATOM   2622  CD  GLN A 324      13.273  31.500   9.992  1.00 95.06           C  
ATOM   2623  NE2 GLN A 324      13.469  31.938   8.758  1.00 95.06           N  
ATOM   2624  OE1 GLN A 324      13.703  30.422  10.391  1.00 95.06           O  
ATOM   2625  N   VAL A 325      10.148  28.641  12.469  1.00 95.88           N  
ATOM   2626  CA  VAL A 325       9.484  27.766  13.430  1.00 95.88           C  
ATOM   2627  C   VAL A 325      10.492  27.297  14.477  1.00 95.88           C  
ATOM   2628  CB  VAL A 325       8.828  26.562  12.734  1.00 95.88           C  
ATOM   2629  O   VAL A 325      10.242  27.391  15.680  1.00 95.88           O  
ATOM   2630  CG1 VAL A 325       8.141  25.656  13.758  1.00 95.88           C  
ATOM   2631  CG2 VAL A 325       7.836  27.031  11.672  1.00 95.88           C  
ATOM   2632  N   HIS A 326      11.633  26.781  14.023  1.00 94.44           N  
ATOM   2633  CA  HIS A 326      12.633  26.188  14.906  1.00 94.44           C  
ATOM   2634  C   HIS A 326      13.938  26.984  14.859  1.00 94.44           C  
ATOM   2635  CB  HIS A 326      12.891  24.734  14.523  1.00 94.44           C  
ATOM   2636  O   HIS A 326      15.023  26.406  14.992  1.00 94.44           O  
ATOM   2637  CG  HIS A 326      11.773  23.812  14.898  1.00 94.44           C  
ATOM   2638  CD2 HIS A 326      10.766  23.953  15.797  1.00 94.44           C  
ATOM   2639  ND1 HIS A 326      11.602  22.578  14.312  1.00 94.44           N  
ATOM   2640  CE1 HIS A 326      10.539  22.000  14.836  1.00 94.44           C  
ATOM   2641  NE2 HIS A 326      10.016  22.812  15.742  1.00 94.44           N  
ATOM   2642  N   GLU A 327      13.914  28.266  14.594  1.00 90.81           N  
ATOM   2643  CA  GLU A 327      15.133  29.062  14.523  1.00 90.81           C  
ATOM   2644  C   GLU A 327      15.953  28.922  15.805  1.00 90.81           C  
ATOM   2645  CB  GLU A 327      14.805  30.531  14.266  1.00 90.81           C  
ATOM   2646  O   GLU A 327      17.188  28.859  15.758  1.00 90.81           O  
ATOM   2647  CG  GLU A 327      16.031  31.406  14.062  1.00 90.81           C  
ATOM   2648  CD  GLU A 327      16.844  31.031  12.836  1.00 90.81           C  
ATOM   2649  OE1 GLU A 327      18.047  31.375  12.781  1.00 90.81           O  
ATOM   2650  OE2 GLU A 327      16.281  30.375  11.938  1.00 90.81           O  
ATOM   2651  N   TYR A 328      15.305  28.781  16.938  1.00 88.81           N  
ATOM   2652  CA  TYR A 328      15.961  28.703  18.250  1.00 88.81           C  
ATOM   2653  C   TYR A 328      16.688  27.375  18.406  1.00 88.81           C  
ATOM   2654  CB  TYR A 328      14.938  28.875  19.375  1.00 88.81           C  
ATOM   2655  O   TYR A 328      17.484  27.203  19.328  1.00 88.81           O  
ATOM   2656  CG  TYR A 328      13.711  28.016  19.219  1.00 88.81           C  
ATOM   2657  CD1 TYR A 328      12.539  28.516  18.672  1.00 88.81           C  
ATOM   2658  CD2 TYR A 328      13.727  26.688  19.625  1.00 88.81           C  
ATOM   2659  CE1 TYR A 328      11.406  27.719  18.531  1.00 88.81           C  
ATOM   2660  CE2 TYR A 328      12.602  25.875  19.500  1.00 88.81           C  
ATOM   2661  OH  TYR A 328      10.328  25.609  18.812  1.00 88.81           O  
ATOM   2662  CZ  TYR A 328      11.445  26.406  18.953  1.00 88.81           C  
ATOM   2663  N   LEU A 329      16.438  26.453  17.531  1.00 91.25           N  
ATOM   2664  CA  LEU A 329      17.062  25.156  17.625  1.00 91.25           C  
ATOM   2665  C   LEU A 329      18.359  25.109  16.797  1.00 91.25           C  
ATOM   2666  CB  LEU A 329      16.109  24.062  17.141  1.00 91.25           C  
ATOM   2667  O   LEU A 329      19.062  24.094  16.797  1.00 91.25           O  
ATOM   2668  CG  LEU A 329      14.875  23.812  18.016  1.00 91.25           C  
ATOM   2669  CD1 LEU A 329      14.016  22.703  17.422  1.00 91.25           C  
ATOM   2670  CD2 LEU A 329      15.289  23.453  19.438  1.00 91.25           C  
ATOM   2671  N   ARG A 330      18.656  26.141  16.078  1.00 86.88           N  
ATOM   2672  CA  ARG A 330      19.828  26.172  15.211  1.00 86.88           C  
ATOM   2673  C   ARG A 330      21.109  25.875  16.000  1.00 86.88           C  
ATOM   2674  CB  ARG A 330      19.953  27.547  14.531  1.00 86.88           C  
ATOM   2675  O   ARG A 330      22.016  25.219  15.484  1.00 86.88           O  
ATOM   2676  CG  ARG A 330      19.500  27.547  13.078  1.00 86.88           C  
ATOM   2677  CD  ARG A 330      19.719  28.906  12.422  1.00 86.88           C  
ATOM   2678  NE  ARG A 330      19.062  28.984  11.125  1.00 86.88           N  
ATOM   2679  NH1 ARG A 330      20.500  30.562  10.266  1.00 86.88           N  
ATOM   2680  NH2 ARG A 330      18.781  29.766   8.984  1.00 86.88           N  
ATOM   2681  CZ  ARG A 330      19.438  29.766  10.125  1.00 86.88           C  
ATOM   2682  N   SER A 331      21.172  26.297  17.219  1.00 83.06           N  
ATOM   2683  CA  SER A 331      22.344  26.109  18.062  1.00 83.06           C  
ATOM   2684  C   SER A 331      22.391  24.703  18.641  1.00 83.06           C  
ATOM   2685  CB  SER A 331      22.375  27.141  19.188  1.00 83.06           C  
ATOM   2686  O   SER A 331      23.406  24.281  19.203  1.00 83.06           O  
ATOM   2687  OG  SER A 331      21.219  27.047  19.984  1.00 83.06           O  
ATOM   2688  N   LYS A 332      21.328  23.984  18.500  1.00 84.81           N  
ATOM   2689  CA  LYS A 332      21.234  22.656  19.125  1.00 84.81           C  
ATOM   2690  C   LYS A 332      21.172  21.562  18.062  1.00 84.81           C  
ATOM   2691  CB  LYS A 332      20.000  22.578  20.031  1.00 84.81           C  
ATOM   2692  O   LYS A 332      20.719  20.453  18.344  1.00 84.81           O  
ATOM   2693  CG  LYS A 332      20.078  23.500  21.250  1.00 84.81           C  
ATOM   2694  CD  LYS A 332      19.141  23.031  22.359  1.00 84.81           C  
ATOM   2695  CE  LYS A 332      19.297  23.875  23.625  1.00 84.81           C  
ATOM   2696  NZ  LYS A 332      18.578  23.266  24.781  1.00 84.81           N  
ATOM   2697  N   LEU A 333      21.469  21.891  16.859  1.00 86.31           N  
ATOM   2698  CA  LEU A 333      21.344  20.953  15.742  1.00 86.31           C  
ATOM   2699  C   LEU A 333      22.203  19.719  15.969  1.00 86.31           C  
ATOM   2700  CB  LEU A 333      21.750  21.625  14.430  1.00 86.31           C  
ATOM   2701  O   LEU A 333      21.812  18.594  15.625  1.00 86.31           O  
ATOM   2702  CG  LEU A 333      20.766  22.656  13.875  1.00 86.31           C  
ATOM   2703  CD1 LEU A 333      21.344  23.328  12.625  1.00 86.31           C  
ATOM   2704  CD2 LEU A 333      19.422  22.000  13.570  1.00 86.31           C  
ATOM   2705  N   CYS A 334      23.359  19.875  16.578  1.00 82.19           N  
ATOM   2706  CA  CYS A 334      24.250  18.750  16.859  1.00 82.19           C  
ATOM   2707  C   CYS A 334      23.594  17.781  17.844  1.00 82.19           C  
ATOM   2708  CB  CYS A 334      25.578  19.234  17.422  1.00 82.19           C  
ATOM   2709  O   CYS A 334      23.641  16.562  17.641  1.00 82.19           O  
ATOM   2710  SG  CYS A 334      26.656  20.000  16.188  1.00 82.19           S  
ATOM   2711  N   SER A 335      23.031  18.359  18.875  1.00 80.50           N  
ATOM   2712  CA  SER A 335      22.344  17.547  19.859  1.00 80.50           C  
ATOM   2713  C   SER A 335      21.141  16.828  19.250  1.00 80.50           C  
ATOM   2714  CB  SER A 335      21.891  18.406  21.047  1.00 80.50           C  
ATOM   2715  O   SER A 335      20.875  15.672  19.547  1.00 80.50           O  
ATOM   2716  OG  SER A 335      23.000  18.875  21.766  1.00 80.50           O  
ATOM   2717  N   LEU A 336      20.484  17.500  18.391  1.00 88.75           N  
ATOM   2718  CA  LEU A 336      19.312  16.938  17.719  1.00 88.75           C  
ATOM   2719  C   LEU A 336      19.719  15.805  16.781  1.00 88.75           C  
ATOM   2720  CB  LEU A 336      18.578  18.031  16.938  1.00 88.75           C  
ATOM   2721  O   LEU A 336      18.953  14.844  16.609  1.00 88.75           O  
ATOM   2722  CG  LEU A 336      17.859  19.094  17.766  1.00 88.75           C  
ATOM   2723  CD1 LEU A 336      17.469  20.281  16.891  1.00 88.75           C  
ATOM   2724  CD2 LEU A 336      16.625  18.500  18.438  1.00 88.75           C  
ATOM   2725  N   TYR A 337      20.844  15.984  16.203  1.00 82.31           N  
ATOM   2726  CA  TYR A 337      21.375  14.922  15.359  1.00 82.31           C  
ATOM   2727  C   TYR A 337      21.688  13.680  16.172  1.00 82.31           C  
ATOM   2728  CB  TYR A 337      22.625  15.398  14.609  1.00 82.31           C  
ATOM   2729  O   TYR A 337      21.375  12.555  15.773  1.00 82.31           O  
ATOM   2730  CG  TYR A 337      23.297  14.312  13.812  1.00 82.31           C  
ATOM   2731  CD1 TYR A 337      24.531  13.797  14.203  1.00 82.31           C  
ATOM   2732  CD2 TYR A 337      22.703  13.805  12.656  1.00 82.31           C  
ATOM   2733  CE1 TYR A 337      25.156  12.797  13.461  1.00 82.31           C  
ATOM   2734  CE2 TYR A 337      23.328  12.812  11.906  1.00 82.31           C  
ATOM   2735  OH  TYR A 337      25.172  11.328  11.586  1.00 82.31           O  
ATOM   2736  CZ  TYR A 337      24.547  12.312  12.320  1.00 82.31           C  
ATOM   2737  N   GLU A 338      22.188  13.836  17.359  1.00 75.81           N  
ATOM   2738  CA  GLU A 338      22.562  12.727  18.234  1.00 75.81           C  
ATOM   2739  C   GLU A 338      21.344  11.945  18.703  1.00 75.81           C  
ATOM   2740  CB  GLU A 338      23.359  13.234  19.438  1.00 75.81           C  
ATOM   2741  O   GLU A 338      21.406  10.719  18.844  1.00 75.81           O  
ATOM   2742  CG  GLU A 338      24.766  13.711  19.094  1.00 75.81           C  
ATOM   2743  CD  GLU A 338      25.500  14.312  20.281  1.00 75.81           C  
ATOM   2744  OE1 GLU A 338      26.688  14.680  20.141  1.00 75.81           O  
ATOM   2745  OE2 GLU A 338      24.891  14.406  21.375  1.00 75.81           O  
ATOM   2746  N   ASN A 339      20.250  12.617  18.828  1.00 79.06           N  
ATOM   2747  CA  ASN A 339      19.047  11.961  19.328  1.00 79.06           C  
ATOM   2748  C   ASN A 339      18.078  11.609  18.188  1.00 79.06           C  
ATOM   2749  CB  ASN A 339      18.344  12.836  20.359  1.00 79.06           C  
ATOM   2750  O   ASN A 339      16.922  11.305  18.438  1.00 79.06           O  
ATOM   2751  CG  ASN A 339      19.188  13.094  21.594  1.00 79.06           C  
ATOM   2752  ND2 ASN A 339      18.891  14.180  22.297  1.00 79.06           N  
ATOM   2753  OD1 ASN A 339      20.109  12.328  21.891  1.00 79.06           O  
ATOM   2754  N   ASP A 340      18.438  11.828  17.000  1.00 87.06           N  
ATOM   2755  CA  ASP A 340      17.688  11.469  15.797  1.00 87.06           C  
ATOM   2756  C   ASP A 340      16.469  12.383  15.617  1.00 87.06           C  
ATOM   2757  CB  ASP A 340      17.234  10.008  15.875  1.00 87.06           C  
ATOM   2758  O   ASP A 340      15.594  12.102  14.797  1.00 87.06           O  
ATOM   2759  CG  ASP A 340      18.266   9.039  15.352  1.00 87.06           C  
ATOM   2760  OD1 ASP A 340      19.141   9.445  14.547  1.00 87.06           O  
ATOM   2761  OD2 ASP A 340      18.234   7.852  15.742  1.00 87.06           O  
ATOM   2762  N   CYS A 341      16.359  13.430  16.297  1.00 90.88           N  
ATOM   2763  CA  CYS A 341      15.203  14.320  16.234  1.00 90.88           C  
ATOM   2764  C   CYS A 341      15.266  15.219  15.000  1.00 90.88           C  
ATOM   2765  CB  CYS A 341      15.125  15.188  17.500  1.00 90.88           C  
ATOM   2766  O   CYS A 341      14.242  15.695  14.523  1.00 90.88           O  
ATOM   2767  SG  CYS A 341      14.672  14.266  18.984  1.00 90.88           S  
ATOM   2768  N   ILE A 342      16.469  15.445  14.547  1.00 91.44           N  
ATOM   2769  CA  ILE A 342      16.656  16.297  13.383  1.00 91.44           C  
ATOM   2770  C   ILE A 342      15.984  15.656  12.164  1.00 91.44           C  
ATOM   2771  CB  ILE A 342      18.156  16.547  13.094  1.00 91.44           C  
ATOM   2772  O   ILE A 342      15.750  16.328  11.156  1.00 91.44           O  
ATOM   2773  CG1 ILE A 342      18.328  17.781  12.211  1.00 91.44           C  
ATOM   2774  CG2 ILE A 342      18.797  15.312  12.445  1.00 91.44           C  
ATOM   2775  CD1 ILE A 342      19.766  18.281  12.102  1.00 91.44           C  
ATOM   2776  N   PHE A 343      15.648  14.383  12.227  1.00 92.50           N  
ATOM   2777  CA  PHE A 343      15.039  13.656  11.125  1.00 92.50           C  
ATOM   2778  C   PHE A 343      13.516  13.664  11.242  1.00 92.50           C  
ATOM   2779  CB  PHE A 343      15.547  12.211  11.086  1.00 92.50           C  
ATOM   2780  O   PHE A 343      12.820  13.086  10.406  1.00 92.50           O  
ATOM   2781  CG  PHE A 343      17.047  12.102  10.898  1.00 92.50           C  
ATOM   2782  CD1 PHE A 343      17.641  12.469   9.695  1.00 92.50           C  
ATOM   2783  CD2 PHE A 343      17.844  11.641  11.930  1.00 92.50           C  
ATOM   2784  CE1 PHE A 343      19.016  12.367   9.523  1.00 92.50           C  
ATOM   2785  CE2 PHE A 343      19.219  11.539  11.766  1.00 92.50           C  
ATOM   2786  CZ  PHE A 343      19.812  11.898  10.562  1.00 92.50           C  
ATOM   2787  N   ASP A 344      12.984  14.250  12.250  1.00 92.88           N  
ATOM   2788  CA  ASP A 344      11.531  14.367  12.414  1.00 92.88           C  
ATOM   2789  C   ASP A 344      10.922  15.172  11.273  1.00 92.88           C  
ATOM   2790  CB  ASP A 344      11.195  15.016  13.758  1.00 92.88           C  
ATOM   2791  O   ASP A 344      11.469  16.203  10.859  1.00 92.88           O  
ATOM   2792  CG  ASP A 344      11.422  14.086  14.938  1.00 92.88           C  
ATOM   2793  OD1 ASP A 344      11.336  12.852  14.766  1.00 92.88           O  
ATOM   2794  OD2 ASP A 344      11.688  14.594  16.047  1.00 92.88           O  
ATOM   2795  N   LYS A 345       9.781  14.797  10.758  1.00 93.69           N  
ATOM   2796  CA  LYS A 345       9.070  15.461   9.672  1.00 93.69           C  
ATOM   2797  C   LYS A 345       7.781  16.109  10.164  1.00 93.69           C  
ATOM   2798  CB  LYS A 345       8.766  14.469   8.547  1.00 93.69           C  
ATOM   2799  O   LYS A 345       6.824  15.406  10.508  1.00 93.69           O  
ATOM   2800  CG  LYS A 345      10.000  13.969   7.809  1.00 93.69           C  
ATOM   2801  CD  LYS A 345       9.625  13.211   6.543  1.00 93.69           C  
ATOM   2802  CE  LYS A 345      10.859  12.781   5.766  1.00 93.69           C  
ATOM   2803  NZ  LYS A 345      10.500  12.125   4.469  1.00 93.69           N  
ATOM   2804  N   PHE A 346       7.762  17.359  10.125  1.00 96.56           N  
ATOM   2805  CA  PHE A 346       6.602  18.109  10.578  1.00 96.56           C  
ATOM   2806  C   PHE A 346       5.699  18.469   9.406  1.00 96.56           C  
ATOM   2807  CB  PHE A 346       7.043  19.375  11.320  1.00 96.56           C  
ATOM   2808  O   PHE A 346       6.164  19.000   8.398  1.00 96.56           O  
ATOM   2809  CG  PHE A 346       7.836  19.109  12.570  1.00 96.56           C  
ATOM   2810  CD1 PHE A 346       7.199  18.953  13.789  1.00 96.56           C  
ATOM   2811  CD2 PHE A 346       9.219  19.016  12.516  1.00 96.56           C  
ATOM   2812  CE1 PHE A 346       7.934  18.703  14.953  1.00 96.56           C  
ATOM   2813  CE2 PHE A 346       9.961  18.766  13.672  1.00 96.56           C  
ATOM   2814  CZ  PHE A 346       9.312  18.609  14.883  1.00 96.56           C  
ATOM   2815  N   GLU A 347       4.461  18.266   9.586  1.00 96.75           N  
ATOM   2816  CA  GLU A 347       3.479  18.641   8.570  1.00 96.75           C  
ATOM   2817  C   GLU A 347       2.945  20.047   8.812  1.00 96.75           C  
ATOM   2818  CB  GLU A 347       2.322  17.641   8.555  1.00 96.75           C  
ATOM   2819  O   GLU A 347       3.211  20.656   9.852  1.00 96.75           O  
ATOM   2820  CG  GLU A 347       2.707  16.266   8.016  1.00 96.75           C  
ATOM   2821  CD  GLU A 347       1.530  15.305   7.922  1.00 96.75           C  
ATOM   2822  OE1 GLU A 347       1.720  14.156   7.465  1.00 96.75           O  
ATOM   2823  OE2 GLU A 347       0.411  15.711   8.312  1.00 96.75           O  
ATOM   2824  N   CYS A 348       2.357  20.594   7.816  1.00 97.25           N  
ATOM   2825  CA  CYS A 348       1.736  21.906   7.887  1.00 97.25           C  
ATOM   2826  C   CYS A 348       0.368  21.906   7.219  1.00 97.25           C  
ATOM   2827  CB  CYS A 348       2.631  22.953   7.234  1.00 97.25           C  
ATOM   2828  O   CYS A 348       0.053  20.984   6.449  1.00 97.25           O  
ATOM   2829  SG  CYS A 348       3.027  22.609   5.508  1.00 97.25           S  
ATOM   2830  N   CYS A 349      -0.455  22.922   7.566  1.00 96.94           N  
ATOM   2831  CA  CYS A 349      -1.794  22.969   6.992  1.00 96.94           C  
ATOM   2832  C   CYS A 349      -2.299  24.406   6.910  1.00 96.94           C  
ATOM   2833  CB  CYS A 349      -2.764  22.125   7.820  1.00 96.94           C  
ATOM   2834  O   CYS A 349      -1.812  25.281   7.625  1.00 96.94           O  
ATOM   2835  SG  CYS A 349      -2.896  22.656   9.547  1.00 96.94           S  
ATOM   2836  N   TRP A 350      -3.178  24.672   5.961  1.00 97.06           N  
ATOM   2837  CA  TRP A 350      -3.867  25.938   5.754  1.00 97.06           C  
ATOM   2838  C   TRP A 350      -5.168  25.984   6.547  1.00 97.06           C  
ATOM   2839  CB  TRP A 350      -4.156  26.156   4.266  1.00 97.06           C  
ATOM   2840  O   TRP A 350      -5.812  24.953   6.758  1.00 97.06           O  
ATOM   2841  CG  TRP A 350      -2.932  26.141   3.398  1.00 97.06           C  
ATOM   2842  CD1 TRP A 350      -2.391  25.047   2.770  1.00 97.06           C  
ATOM   2843  CD2 TRP A 350      -2.096  27.250   3.068  1.00 97.06           C  
ATOM   2844  CE2 TRP A 350      -1.064  26.766   2.234  1.00 97.06           C  
ATOM   2845  CE3 TRP A 350      -2.119  28.609   3.398  1.00 97.06           C  
ATOM   2846  NE1 TRP A 350      -1.267  25.422   2.068  1.00 97.06           N  
ATOM   2847  CH2 TRP A 350      -0.111  28.922   2.061  1.00 97.06           C  
ATOM   2848  CZ2 TRP A 350      -0.064  27.594   1.725  1.00 97.06           C  
ATOM   2849  CZ3 TRP A 350      -1.124  29.438   2.889  1.00 97.06           C  
ATOM   2850  N   ASN A 351      -5.484  27.172   6.906  1.00 95.50           N  
ATOM   2851  CA  ASN A 351      -6.867  27.328   7.344  1.00 95.50           C  
ATOM   2852  C   ASN A 351      -7.820  27.422   6.156  1.00 95.50           C  
ATOM   2853  CB  ASN A 351      -7.012  28.562   8.234  1.00 95.50           C  
ATOM   2854  O   ASN A 351      -7.387  27.422   5.004  1.00 95.50           O  
ATOM   2855  CG  ASN A 351      -6.977  29.859   7.449  1.00 95.50           C  
ATOM   2856  ND2 ASN A 351      -7.621  30.891   7.977  1.00 95.50           N  
ATOM   2857  OD1 ASN A 351      -6.375  29.938   6.375  1.00 95.50           O  
ATOM   2858  N   GLY A 352      -9.047  27.469   6.414  1.00 93.06           N  
ATOM   2859  CA  GLY A 352     -10.070  27.438   5.379  1.00 93.06           C  
ATOM   2860  C   GLY A 352      -9.953  28.594   4.391  1.00 93.06           C  
ATOM   2861  O   GLY A 352     -10.211  28.422   3.199  1.00 93.06           O  
ATOM   2862  N   SER A 353      -9.469  29.734   4.832  1.00 93.12           N  
ATOM   2863  CA  SER A 353      -9.422  30.938   4.008  1.00 93.12           C  
ATOM   2864  C   SER A 353      -8.016  31.188   3.479  1.00 93.12           C  
ATOM   2865  CB  SER A 353      -9.898  32.156   4.805  1.00 93.12           C  
ATOM   2866  O   SER A 353      -7.742  32.250   2.904  1.00 93.12           O  
ATOM   2867  OG  SER A 353      -9.078  32.375   5.934  1.00 93.12           O  
ATOM   2868  N   ASP A 354      -7.055  30.359   3.756  1.00 95.38           N  
ATOM   2869  CA  ASP A 354      -5.668  30.500   3.328  1.00 95.38           C  
ATOM   2870  C   ASP A 354      -4.996  31.688   4.000  1.00 95.38           C  
ATOM   2871  CB  ASP A 354      -5.586  30.641   1.806  1.00 95.38           C  
ATOM   2872  O   ASP A 354      -4.020  32.250   3.479  1.00 95.38           O  
ATOM   2873  CG  ASP A 354      -6.078  29.406   1.071  1.00 95.38           C  
ATOM   2874  OD1 ASP A 354      -6.035  28.297   1.646  1.00 95.38           O  
ATOM   2875  OD2 ASP A 354      -6.508  29.531  -0.094  1.00 95.38           O  
ATOM   2876  N   SER A 355      -5.539  32.125   5.066  1.00 95.19           N  
ATOM   2877  CA  SER A 355      -5.023  33.344   5.719  1.00 95.19           C  
ATOM   2878  C   SER A 355      -4.090  32.969   6.871  1.00 95.19           C  
ATOM   2879  CB  SER A 355      -6.172  34.188   6.234  1.00 95.19           C  
ATOM   2880  O   SER A 355      -3.324  33.812   7.344  1.00 95.19           O  
ATOM   2881  OG  SER A 355      -6.914  33.531   7.230  1.00 95.19           O  
ATOM   2882  N   VAL A 356      -4.172  31.797   7.367  1.00 96.25           N  
ATOM   2883  CA  VAL A 356      -3.352  31.359   8.492  1.00 96.25           C  
ATOM   2884  C   VAL A 356      -2.703  30.016   8.156  1.00 96.25           C  
ATOM   2885  CB  VAL A 356      -4.180  31.234   9.789  1.00 96.25           C  
ATOM   2886  O   VAL A 356      -3.334  29.141   7.551  1.00 96.25           O  
ATOM   2887  CG1 VAL A 356      -3.293  30.812  10.961  1.00 96.25           C  
ATOM   2888  CG2 VAL A 356      -4.875  32.562  10.094  1.00 96.25           C  
ATOM   2889  N   VAL A 357      -1.531  29.875   8.547  1.00 97.12           N  
ATOM   2890  CA  VAL A 357      -0.792  28.625   8.398  1.00 97.12           C  
ATOM   2891  C   VAL A 357      -0.451  28.062   9.781  1.00 97.12           C  
ATOM   2892  CB  VAL A 357       0.496  28.828   7.570  1.00 97.12           C  
ATOM   2893  O   VAL A 357      -0.119  28.812  10.695  1.00 97.12           O  
ATOM   2894  CG1 VAL A 357       1.281  27.516   7.473  1.00 97.12           C  
ATOM   2895  CG2 VAL A 357       0.158  29.359   6.180  1.00 97.12           C  
ATOM   2896  N   MET A 358      -0.508  26.797   9.875  1.00 97.75           N  
ATOM   2897  CA  MET A 358      -0.238  26.141  11.148  1.00 97.75           C  
ATOM   2898  C   MET A 358       0.729  24.984  10.961  1.00 97.75           C  
ATOM   2899  CB  MET A 358      -1.538  25.641  11.781  1.00 97.75           C  
ATOM   2900  O   MET A 358       0.710  24.312   9.930  1.00 97.75           O  
ATOM   2901  CG  MET A 358      -1.341  24.953  13.125  1.00 97.75           C  
ATOM   2902  SD  MET A 358      -2.918  24.359  13.844  1.00 97.75           S  
ATOM   2903  CE  MET A 358      -3.297  23.000  12.703  1.00 97.75           C  
ATOM   2904  N   THR A 359       1.543  24.656  11.914  1.00 98.06           N  
ATOM   2905  CA  THR A 359       2.494  23.547  11.906  1.00 98.06           C  
ATOM   2906  C   THR A 359       2.814  23.109  13.328  1.00 98.06           C  
ATOM   2907  CB  THR A 359       3.797  23.938  11.180  1.00 98.06           C  
ATOM   2908  O   THR A 359       2.578  23.844  14.281  1.00 98.06           O  
ATOM   2909  CG2 THR A 359       4.527  25.062  11.922  1.00 98.06           C  
ATOM   2910  OG1 THR A 359       4.652  22.797  11.102  1.00 98.06           O  
ATOM   2911  N   GLY A 360       3.303  21.938  13.430  1.00 97.38           N  
ATOM   2912  CA  GLY A 360       3.678  21.406  14.734  1.00 97.38           C  
ATOM   2913  C   GLY A 360       5.133  21.656  15.086  1.00 97.38           C  
ATOM   2914  O   GLY A 360       5.906  22.109  14.250  1.00 97.38           O  
ATOM   2915  N   SER A 361       5.453  21.312  16.312  1.00 96.88           N  
ATOM   2916  CA  SER A 361       6.801  21.484  16.859  1.00 96.88           C  
ATOM   2917  C   SER A 361       7.031  20.578  18.062  1.00 96.88           C  
ATOM   2918  CB  SER A 361       7.047  22.938  17.250  1.00 96.88           C  
ATOM   2919  O   SER A 361       6.246  19.656  18.312  1.00 96.88           O  
ATOM   2920  OG  SER A 361       8.406  23.141  17.609  1.00 96.88           O  
ATOM   2921  N   TYR A 362       8.211  20.734  18.734  1.00 95.50           N  
ATOM   2922  CA  TYR A 362       8.562  19.953  19.906  1.00 95.50           C  
ATOM   2923  C   TYR A 362       7.871  20.500  21.156  1.00 95.50           C  
ATOM   2924  CB  TYR A 362      10.078  19.953  20.125  1.00 95.50           C  
ATOM   2925  O   TYR A 362       7.328  21.609  21.141  1.00 95.50           O  
ATOM   2926  CG  TYR A 362      10.844  19.281  19.016  1.00 95.50           C  
ATOM   2927  CD1 TYR A 362      10.812  17.906  18.844  1.00 95.50           C  
ATOM   2928  CD2 TYR A 362      11.609  20.031  18.109  1.00 95.50           C  
ATOM   2929  CE1 TYR A 362      11.516  17.281  17.828  1.00 95.50           C  
ATOM   2930  CE2 TYR A 362      12.320  19.422  17.094  1.00 95.50           C  
ATOM   2931  OH  TYR A 362      12.969  17.438  15.938  1.00 95.50           O  
ATOM   2932  CZ  TYR A 362      12.266  18.047  16.953  1.00 95.50           C  
ATOM   2933  N   ASN A 363       7.812  19.688  22.203  1.00 93.38           N  
ATOM   2934  CA  ASN A 363       7.188  20.047  23.484  1.00 93.38           C  
ATOM   2935  C   ASN A 363       5.672  20.172  23.344  1.00 93.38           C  
ATOM   2936  CB  ASN A 363       7.777  21.359  24.016  1.00 93.38           C  
ATOM   2937  O   ASN A 363       5.051  21.016  23.984  1.00 93.38           O  
ATOM   2938  CG  ASN A 363       7.887  21.375  25.531  1.00 93.38           C  
ATOM   2939  ND2 ASN A 363       7.676  22.531  26.125  1.00 93.38           N  
ATOM   2940  OD1 ASN A 363       8.156  20.344  26.156  1.00 93.38           O  
ATOM   2941  N   ASN A 364       5.117  19.516  22.297  1.00 94.31           N  
ATOM   2942  CA  ASN A 364       3.688  19.547  22.016  1.00 94.31           C  
ATOM   2943  C   ASN A 364       3.211  20.953  21.656  1.00 94.31           C  
ATOM   2944  CB  ASN A 364       2.891  19.000  23.203  1.00 94.31           C  
ATOM   2945  O   ASN A 364       2.102  21.344  22.031  1.00 94.31           O  
ATOM   2946  CG  ASN A 364       2.945  17.484  23.281  1.00 94.31           C  
ATOM   2947  ND2 ASN A 364       2.434  16.938  24.375  1.00 94.31           N  
ATOM   2948  OD1 ASN A 364       3.443  16.812  22.375  1.00 94.31           O  
ATOM   2949  N   PHE A 365       4.074  21.641  21.047  1.00 95.75           N  
ATOM   2950  CA  PHE A 365       3.729  22.969  20.562  1.00 95.75           C  
ATOM   2951  C   PHE A 365       3.189  22.906  19.141  1.00 95.75           C  
ATOM   2952  CB  PHE A 365       4.945  23.906  20.625  1.00 95.75           C  
ATOM   2953  O   PHE A 365       3.605  22.062  18.344  1.00 95.75           O  
ATOM   2954  CG  PHE A 365       5.336  24.297  22.016  1.00 95.75           C  
ATOM   2955  CD1 PHE A 365       4.426  24.203  23.062  1.00 95.75           C  
ATOM   2956  CD2 PHE A 365       6.613  24.766  22.281  1.00 95.75           C  
ATOM   2957  CE1 PHE A 365       4.781  24.578  24.359  1.00 95.75           C  
ATOM   2958  CE2 PHE A 365       6.977  25.141  23.578  1.00 95.75           C  
ATOM   2959  CZ  PHE A 365       6.059  25.047  24.609  1.00 95.75           C  
ATOM   2960  N   PHE A 366       2.311  23.750  18.875  1.00 96.69           N  
ATOM   2961  CA  PHE A 366       1.907  24.047  17.500  1.00 96.69           C  
ATOM   2962  C   PHE A 366       1.829  25.547  17.266  1.00 96.69           C  
ATOM   2963  CB  PHE A 366       0.557  23.391  17.188  1.00 96.69           C  
ATOM   2964  O   PHE A 366       1.440  26.297  18.156  1.00 96.69           O  
ATOM   2965  CG  PHE A 366      -0.565  23.859  18.078  1.00 96.69           C  
ATOM   2966  CD1 PHE A 366      -0.758  23.312  19.328  1.00 96.69           C  
ATOM   2967  CD2 PHE A 366      -1.428  24.859  17.641  1.00 96.69           C  
ATOM   2968  CE1 PHE A 366      -1.796  23.734  20.156  1.00 96.69           C  
ATOM   2969  CE2 PHE A 366      -2.467  25.297  18.453  1.00 96.69           C  
ATOM   2970  CZ  PHE A 366      -2.648  24.734  19.719  1.00 96.69           C  
ATOM   2971  N   ARG A 367       2.266  25.906  16.188  1.00 97.00           N  
ATOM   2972  CA  ARG A 367       2.426  27.312  15.867  1.00 97.00           C  
ATOM   2973  C   ARG A 367       1.518  27.719  14.711  1.00 97.00           C  
ATOM   2974  CB  ARG A 367       3.883  27.625  15.523  1.00 97.00           C  
ATOM   2975  O   ARG A 367       1.316  26.953  13.773  1.00 97.00           O  
ATOM   2976  CG  ARG A 367       4.863  27.312  16.641  1.00 97.00           C  
ATOM   2977  CD  ARG A 367       6.242  27.906  16.359  1.00 97.00           C  
ATOM   2978  NE  ARG A 367       6.230  29.359  16.438  1.00 97.00           N  
ATOM   2979  NH1 ARG A 367       8.484  29.609  15.984  1.00 97.00           N  
ATOM   2980  NH2 ARG A 367       7.176  31.453  16.328  1.00 97.00           N  
ATOM   2981  CZ  ARG A 367       7.297  30.141  16.250  1.00 97.00           C  
ATOM   2982  N   MET A 368       1.048  28.906  14.766  1.00 96.56           N  
ATOM   2983  CA  MET A 368       0.181  29.500  13.750  1.00 96.56           C  
ATOM   2984  C   MET A 368       0.707  30.859  13.305  1.00 96.56           C  
ATOM   2985  CB  MET A 368      -1.249  29.625  14.273  1.00 96.56           C  
ATOM   2986  O   MET A 368       1.188  31.641  14.125  1.00 96.56           O  
ATOM   2987  CG  MET A 368      -1.871  28.312  14.711  1.00 96.56           C  
ATOM   2988  SD  MET A 368      -3.572  28.516  15.367  1.00 96.56           S  
ATOM   2989  CE  MET A 368      -3.861  26.859  16.031  1.00 96.56           C  
ATOM   2990  N   PHE A 369       0.643  31.062  12.086  1.00 96.44           N  
ATOM   2991  CA  PHE A 369       1.117  32.312  11.484  1.00 96.44           C  
ATOM   2992  C   PHE A 369       0.024  32.938  10.641  1.00 96.44           C  
ATOM   2993  CB  PHE A 369       2.359  32.062  10.625  1.00 96.44           C  
ATOM   2994  O   PHE A 369      -0.500  32.344   9.719  1.00 96.44           O  
ATOM   2995  CG  PHE A 369       3.445  31.281  11.344  1.00 96.44           C  
ATOM   2996  CD1 PHE A 369       4.414  31.953  12.078  1.00 96.44           C  
ATOM   2997  CD2 PHE A 369       3.496  29.906  11.281  1.00 96.44           C  
ATOM   2998  CE1 PHE A 369       5.422  31.266  12.734  1.00 96.44           C  
ATOM   2999  CE2 PHE A 369       4.496  29.188  11.938  1.00 96.44           C  
ATOM   3000  CZ  PHE A 369       5.461  29.875  12.664  1.00 96.44           C  
ATOM   3001  N   ASP A 370      -0.315  34.125  10.953  1.00 95.00           N  
ATOM   3002  CA  ASP A 370      -1.249  34.906  10.156  1.00 95.00           C  
ATOM   3003  C   ASP A 370      -0.539  35.594   8.984  1.00 95.00           C  
ATOM   3004  CB  ASP A 370      -1.938  35.969  11.031  1.00 95.00           C  
ATOM   3005  O   ASP A 370       0.403  36.375   9.180  1.00 95.00           O  
ATOM   3006  CG  ASP A 370      -3.088  36.656  10.320  1.00 95.00           C  
ATOM   3007  OD1 ASP A 370      -2.908  37.125   9.180  1.00 95.00           O  
ATOM   3008  OD2 ASP A 370      -4.188  36.750  10.914  1.00 95.00           O  
ATOM   3009  N   ARG A 371      -0.963  35.438   7.879  1.00 93.75           N  
ATOM   3010  CA  ARG A 371      -0.303  35.906   6.668  1.00 93.75           C  
ATOM   3011  C   ARG A 371      -0.489  37.406   6.488  1.00 93.75           C  
ATOM   3012  CB  ARG A 371      -0.840  35.156   5.441  1.00 93.75           C  
ATOM   3013  O   ARG A 371       0.361  38.094   5.898  1.00 93.75           O  
ATOM   3014  CG  ARG A 371      -0.532  33.688   5.438  1.00 93.75           C  
ATOM   3015  CD  ARG A 371      -1.035  33.000   4.168  1.00 93.75           C  
ATOM   3016  NE  ARG A 371      -0.299  33.438   2.990  1.00 93.75           N  
ATOM   3017  NH1 ARG A 371      -1.984  32.938   1.492  1.00 93.75           N  
ATOM   3018  NH2 ARG A 371      -0.011  33.844   0.747  1.00 93.75           N  
ATOM   3019  CZ  ARG A 371      -0.767  33.406   1.746  1.00 93.75           C  
ATOM   3020  N   ASN A 372      -1.567  37.906   6.879  1.00 90.94           N  
ATOM   3021  CA  ASN A 372      -1.866  39.312   6.715  1.00 90.94           C  
ATOM   3022  C   ASN A 372      -1.147  40.156   7.762  1.00 90.94           C  
ATOM   3023  CB  ASN A 372      -3.375  39.562   6.781  1.00 90.94           C  
ATOM   3024  O   ASN A 372      -0.482  41.125   7.422  1.00 90.94           O  
ATOM   3025  CG  ASN A 372      -4.117  38.938   5.617  1.00 90.94           C  
ATOM   3026  ND2 ASN A 372      -5.367  38.531   5.852  1.00 90.94           N  
ATOM   3027  OD1 ASN A 372      -3.576  38.812   4.516  1.00 90.94           O  
ATOM   3028  N   THR A 373      -1.211  39.750   9.016  1.00 90.19           N  
ATOM   3029  CA  THR A 373      -0.655  40.531  10.109  1.00 90.19           C  
ATOM   3030  C   THR A 373       0.777  40.094  10.414  1.00 90.19           C  
ATOM   3031  CB  THR A 373      -1.513  40.406  11.383  1.00 90.19           C  
ATOM   3032  O   THR A 373       1.509  40.812  11.109  1.00 90.19           O  
ATOM   3033  CG2 THR A 373      -2.953  40.844  11.117  1.00 90.19           C  
ATOM   3034  OG1 THR A 373      -1.504  39.031  11.820  1.00 90.19           O  
ATOM   3035  N   LYS A 374       1.226  38.906   9.969  1.00 87.62           N  
ATOM   3036  CA  LYS A 374       2.549  38.344  10.211  1.00 87.62           C  
ATOM   3037  C   LYS A 374       2.762  38.062  11.695  1.00 87.62           C  
ATOM   3038  CB  LYS A 374       3.639  39.281   9.703  1.00 87.62           C  
ATOM   3039  O   LYS A 374       3.902  37.969  12.156  1.00 87.62           O  
ATOM   3040  CG  LYS A 374       3.619  39.500   8.195  1.00 87.62           C  
ATOM   3041  CD  LYS A 374       5.012  39.781   7.652  1.00 87.62           C  
ATOM   3042  CE  LYS A 374       5.004  39.938   6.137  1.00 87.62           C  
ATOM   3043  NZ  LYS A 374       6.367  40.250   5.602  1.00 87.62           N  
ATOM   3044  N   ARG A 375       1.699  38.031  12.367  1.00 90.56           N  
ATOM   3045  CA  ARG A 375       1.766  37.656  13.773  1.00 90.56           C  
ATOM   3046  C   ARG A 375       1.761  36.125  13.922  1.00 90.56           C  
ATOM   3047  CB  ARG A 375       0.599  38.250  14.555  1.00 90.56           C  
ATOM   3048  O   ARG A 375       1.131  35.406  13.133  1.00 90.56           O  
ATOM   3049  CG  ARG A 375       0.687  39.750  14.719  1.00 90.56           C  
ATOM   3050  CD  ARG A 375      -0.458  40.312  15.562  1.00 90.56           C  
ATOM   3051  NE  ARG A 375      -0.404  41.750  15.672  1.00 90.56           N  
ATOM   3052  NH1 ARG A 375      -2.301  41.938  16.984  1.00 90.56           N  
ATOM   3053  NH2 ARG A 375      -1.137  43.812  16.375  1.00 90.56           N  
ATOM   3054  CZ  ARG A 375      -1.280  42.500  16.344  1.00 90.56           C  
ATOM   3055  N   ASP A 376       2.498  35.750  14.883  1.00 92.19           N  
ATOM   3056  CA  ASP A 376       2.564  34.312  15.148  1.00 92.19           C  
ATOM   3057  C   ASP A 376       2.174  34.000  16.594  1.00 92.19           C  
ATOM   3058  CB  ASP A 376       3.967  33.781  14.859  1.00 92.19           C  
ATOM   3059  O   ASP A 376       2.297  34.844  17.469  1.00 92.19           O  
ATOM   3060  CG  ASP A 376       5.004  34.250  15.852  1.00 92.19           C  
ATOM   3061  OD1 ASP A 376       5.055  35.469  16.141  1.00 92.19           O  
ATOM   3062  OD2 ASP A 376       5.785  33.406  16.359  1.00 92.19           O  
ATOM   3063  N   ILE A 377       1.650  32.844  16.781  1.00 93.62           N  
ATOM   3064  CA  ILE A 377       1.256  32.406  18.109  1.00 93.62           C  
ATOM   3065  C   ILE A 377       1.702  30.953  18.312  1.00 93.62           C  
ATOM   3066  CB  ILE A 377      -0.269  32.531  18.312  1.00 93.62           C  
ATOM   3067  O   ILE A 377       1.631  30.141  17.375  1.00 93.62           O  
ATOM   3068  CG1 ILE A 377      -0.632  32.219  19.766  1.00 93.62           C  
ATOM   3069  CG2 ILE A 377      -1.024  31.594  17.359  1.00 93.62           C  
ATOM   3070  CD1 ILE A 377      -2.051  32.625  20.156  1.00 93.62           C  
ATOM   3071  N   THR A 378       2.209  30.672  19.453  1.00 95.25           N  
ATOM   3072  CA  THR A 378       2.609  29.328  19.859  1.00 95.25           C  
ATOM   3073  C   THR A 378       1.722  28.812  20.984  1.00 95.25           C  
ATOM   3074  CB  THR A 378       4.082  29.297  20.297  1.00 95.25           C  
ATOM   3075  O   THR A 378       1.593  29.469  22.031  1.00 95.25           O  
ATOM   3076  CG2 THR A 378       4.535  27.859  20.594  1.00 95.25           C  
ATOM   3077  OG1 THR A 378       4.902  29.828  19.250  1.00 95.25           O  
ATOM   3078  N   LEU A 379       1.190  27.719  20.750  1.00 94.38           N  
ATOM   3079  CA  LEU A 379       0.314  27.109  21.734  1.00 94.38           C  
ATOM   3080  C   LEU A 379       0.793  25.703  22.094  1.00 94.38           C  
ATOM   3081  CB  LEU A 379      -1.125  27.047  21.219  1.00 94.38           C  
ATOM   3082  O   LEU A 379       1.609  25.125  21.359  1.00 94.38           O  
ATOM   3083  CG  LEU A 379      -1.759  28.391  20.844  1.00 94.38           C  
ATOM   3084  CD1 LEU A 379      -3.082  28.172  20.125  1.00 94.38           C  
ATOM   3085  CD2 LEU A 379      -1.962  29.250  22.094  1.00 94.38           C  
ATOM   3086  N   GLU A 380       0.281  25.188  23.203  1.00 93.06           N  
ATOM   3087  CA  GLU A 380       0.688  23.875  23.688  1.00 93.06           C  
ATOM   3088  C   GLU A 380      -0.516  22.953  23.859  1.00 93.06           C  
ATOM   3089  CB  GLU A 380       1.438  24.000  25.016  1.00 93.06           C  
ATOM   3090  O   GLU A 380      -1.540  23.359  24.406  1.00 93.06           O  
ATOM   3091  CG  GLU A 380       1.972  22.688  25.547  1.00 93.06           C  
ATOM   3092  CD  GLU A 380       2.711  22.828  26.875  1.00 93.06           C  
ATOM   3093  OE1 GLU A 380       3.102  21.797  27.469  1.00 93.06           O  
ATOM   3094  OE2 GLU A 380       2.900  23.984  27.312  1.00 93.06           O  
ATOM   3095  N   ALA A 381      -0.368  21.797  23.328  1.00 92.19           N  
ATOM   3096  CA  ALA A 381      -1.368  20.750  23.562  1.00 92.19           C  
ATOM   3097  C   ALA A 381      -1.041  19.938  24.812  1.00 92.19           C  
ATOM   3098  CB  ALA A 381      -1.466  19.844  22.344  1.00 92.19           C  
ATOM   3099  O   ALA A 381      -0.162  19.078  24.781  1.00 92.19           O  
ATOM   3100  N   SER A 382      -1.672  20.203  25.828  1.00 84.56           N  
ATOM   3101  CA  SER A 382      -1.455  19.516  27.109  1.00 84.56           C  
ATOM   3102  C   SER A 382      -2.773  19.281  27.828  1.00 84.56           C  
ATOM   3103  CB  SER A 382      -0.512  20.328  28.000  1.00 84.56           C  
ATOM   3104  O   SER A 382      -3.756  19.984  27.594  1.00 84.56           O  
ATOM   3105  OG  SER A 382      -1.236  21.266  28.781  1.00 84.56           O  
ATOM   3106  N   ARG A 383      -2.764  18.250  28.641  1.00 76.38           N  
ATOM   3107  CA  ARG A 383      -3.963  17.875  29.375  1.00 76.38           C  
ATOM   3108  C   ARG A 383      -4.137  18.750  30.609  1.00 76.38           C  
ATOM   3109  CB  ARG A 383      -3.910  16.406  29.781  1.00 76.38           C  
ATOM   3110  O   ARG A 383      -5.184  18.734  31.266  1.00 76.38           O  
ATOM   3111  CG  ARG A 383      -4.281  15.445  28.672  1.00 76.38           C  
ATOM   3112  CD  ARG A 383      -4.434  14.016  29.188  1.00 76.38           C  
ATOM   3113  NE  ARG A 383      -4.820  13.102  28.109  1.00 76.38           N  
ATOM   3114  NH1 ARG A 383      -5.340  11.344  29.531  1.00 76.38           N  
ATOM   3115  NH2 ARG A 383      -5.566  11.102  27.250  1.00 76.38           N  
ATOM   3116  CZ  ARG A 383      -5.242  11.852  28.297  1.00 76.38           C  
ATOM   3117  N   GLU A 384      -3.201  19.359  31.078  1.00 69.94           N  
ATOM   3118  CA  GLU A 384      -3.338  20.172  32.281  1.00 69.94           C  
ATOM   3119  C   GLU A 384      -4.523  21.125  32.156  1.00 69.94           C  
ATOM   3120  CB  GLU A 384      -2.053  20.969  32.531  1.00 69.94           C  
ATOM   3121  O   GLU A 384      -5.254  21.344  33.125  1.00 69.94           O  
ATOM   3122  CG  GLU A 384      -0.879  20.094  32.969  1.00 69.94           C  
ATOM   3123  CD  GLU A 384       0.356  20.906  33.344  1.00 69.94           C  
ATOM   3124  OE1 GLU A 384       1.346  20.312  33.844  1.00 69.94           O  
ATOM   3125  OE2 GLU A 384       0.332  22.141  33.156  1.00 69.94           O  
ATOM   3126  N   ASN A 385      -4.812  21.719  31.000  1.00 62.94           N  
ATOM   3127  CA  ASN A 385      -5.918  22.641  30.781  1.00 62.94           C  
ATOM   3128  C   ASN A 385      -7.016  22.000  29.938  1.00 62.94           C  
ATOM   3129  CB  ASN A 385      -5.414  23.922  30.109  1.00 62.94           C  
ATOM   3130  O   ASN A 385      -7.344  22.500  28.859  1.00 62.94           O  
ATOM   3131  CG  ASN A 385      -4.695  24.844  31.078  1.00 62.94           C  
ATOM   3132  ND2 ASN A 385      -3.881  25.750  30.547  1.00 62.94           N  
ATOM   3133  OD1 ASN A 385      -4.875  24.734  32.312  1.00 62.94           O  
ATOM   3134  N   ASN A 386      -7.551  20.859  30.531  1.00 66.00           N  
ATOM   3135  CA  ASN A 386      -8.445  20.031  29.719  1.00 66.00           C  
ATOM   3136  C   ASN A 386      -9.906  20.406  29.953  1.00 66.00           C  
ATOM   3137  CB  ASN A 386      -8.227  18.547  30.031  1.00 66.00           C  
ATOM   3138  O   ASN A 386     -10.812  19.656  29.578  1.00 66.00           O  
ATOM   3139  CG  ASN A 386      -6.930  18.016  29.453  1.00 66.00           C  
ATOM   3140  ND2 ASN A 386      -6.531  16.828  29.875  1.00 66.00           N  
ATOM   3141  OD1 ASN A 386      -6.293  18.672  28.625  1.00 66.00           O  
ATOM   3142  N   LYS A 387     -10.094  21.516  30.578  1.00 74.94           N  
ATOM   3143  CA  LYS A 387     -11.492  21.906  30.672  1.00 74.94           C  
ATOM   3144  C   LYS A 387     -11.992  22.484  29.359  1.00 74.94           C  
ATOM   3145  CB  LYS A 387     -11.688  22.922  31.797  1.00 74.94           C  
ATOM   3146  O   LYS A 387     -11.320  23.328  28.750  1.00 74.94           O  
ATOM   3147  CG  LYS A 387     -11.477  22.344  33.188  1.00 74.94           C  
ATOM   3148  CD  LYS A 387     -11.766  23.375  34.281  1.00 74.94           C  
ATOM   3149  CE  LYS A 387     -11.492  22.828  35.656  1.00 74.94           C  
ATOM   3150  NZ  LYS A 387     -11.711  23.859  36.719  1.00 74.94           N  
ATOM   3151  N   PRO A 388     -13.094  21.984  29.047  1.00 78.12           N  
ATOM   3152  CA  PRO A 388     -13.656  22.484  27.797  1.00 78.12           C  
ATOM   3153  C   PRO A 388     -13.828  24.016  27.797  1.00 78.12           C  
ATOM   3154  CB  PRO A 388     -15.016  21.781  27.719  1.00 78.12           C  
ATOM   3155  O   PRO A 388     -14.203  24.594  28.828  1.00 78.12           O  
ATOM   3156  CG  PRO A 388     -14.945  20.703  28.734  1.00 78.12           C  
ATOM   3157  CD  PRO A 388     -13.828  21.016  29.688  1.00 78.12           C  
ATOM   3158  N   ARG A 389     -13.352  24.703  26.797  1.00 79.19           N  
ATOM   3159  CA  ARG A 389     -13.547  26.125  26.531  1.00 79.19           C  
ATOM   3160  C   ARG A 389     -12.516  26.953  27.281  1.00 79.19           C  
ATOM   3161  CB  ARG A 389     -14.961  26.547  26.938  1.00 79.19           C  
ATOM   3162  O   ARG A 389     -12.664  28.172  27.391  1.00 79.19           O  
ATOM   3163  CG  ARG A 389     -16.062  25.922  26.094  1.00 79.19           C  
ATOM   3164  CD  ARG A 389     -17.422  26.516  26.422  1.00 79.19           C  
ATOM   3165  NE  ARG A 389     -18.469  25.938  25.578  1.00 79.19           N  
ATOM   3166  NH1 ARG A 389     -20.188  27.125  26.547  1.00 79.19           N  
ATOM   3167  NH2 ARG A 389     -20.625  25.656  24.844  1.00 79.19           N  
ATOM   3168  CZ  ARG A 389     -19.766  26.250  25.656  1.00 79.19           C  
ATOM   3169  N   THR A 390     -11.609  26.234  27.844  1.00 84.25           N  
ATOM   3170  CA  THR A 390     -10.492  26.969  28.422  1.00 84.25           C  
ATOM   3171  C   THR A 390      -9.602  27.547  27.328  1.00 84.25           C  
ATOM   3172  CB  THR A 390      -9.656  26.062  29.344  1.00 84.25           C  
ATOM   3173  O   THR A 390      -9.195  26.828  26.406  1.00 84.25           O  
ATOM   3174  CG2 THR A 390      -8.586  26.859  30.078  1.00 84.25           C  
ATOM   3175  OG1 THR A 390     -10.516  25.438  30.312  1.00 84.25           O  
ATOM   3176  N   VAL A 391      -9.422  28.797  27.453  1.00 88.12           N  
ATOM   3177  CA  VAL A 391      -8.602  29.500  26.469  1.00 88.12           C  
ATOM   3178  C   VAL A 391      -7.137  29.094  26.641  1.00 88.12           C  
ATOM   3179  CB  VAL A 391      -8.758  31.031  26.594  1.00 88.12           C  
ATOM   3180  O   VAL A 391      -6.633  29.031  27.766  1.00 88.12           O  
ATOM   3181  CG1 VAL A 391      -7.844  31.750  25.609  1.00 88.12           C  
ATOM   3182  CG2 VAL A 391     -10.219  31.438  26.375  1.00 88.12           C  
ATOM   3183  N   LEU A 392      -6.527  28.844  25.625  1.00 89.94           N  
ATOM   3184  CA  LEU A 392      -5.117  28.469  25.641  1.00 89.94           C  
ATOM   3185  C   LEU A 392      -4.230  29.703  25.797  1.00 89.94           C  
ATOM   3186  CB  LEU A 392      -4.746  27.719  24.359  1.00 89.94           C  
ATOM   3187  O   LEU A 392      -4.461  30.719  25.156  1.00 89.94           O  
ATOM   3188  CG  LEU A 392      -5.477  26.391  24.109  1.00 89.94           C  
ATOM   3189  CD1 LEU A 392      -5.109  25.844  22.734  1.00 89.94           C  
ATOM   3190  CD2 LEU A 392      -5.148  25.391  25.203  1.00 89.94           C  
ATOM   3191  N   LYS A 393      -3.281  29.500  26.547  1.00 88.62           N  
ATOM   3192  CA  LYS A 393      -2.318  30.578  26.750  1.00 88.62           C  
ATOM   3193  C   LYS A 393      -1.134  30.438  25.797  1.00 88.62           C  
ATOM   3194  CB  LYS A 393      -1.825  30.594  28.188  1.00 88.62           C  
ATOM   3195  O   LYS A 393      -0.544  29.359  25.688  1.00 88.62           O  
ATOM   3196  CG  LYS A 393      -2.910  30.922  29.219  1.00 88.62           C  
ATOM   3197  CD  LYS A 393      -2.348  30.969  30.625  1.00 88.62           C  
ATOM   3198  CE  LYS A 393      -3.441  31.234  31.656  1.00 88.62           C  
ATOM   3199  NZ  LYS A 393      -2.906  31.234  33.062  1.00 88.62           N  
ATOM   3200  N   PRO A 394      -0.825  31.531  25.141  1.00 90.50           N  
ATOM   3201  CA  PRO A 394       0.335  31.484  24.250  1.00 90.50           C  
ATOM   3202  C   PRO A 394       1.642  31.203  24.984  1.00 90.50           C  
ATOM   3203  CB  PRO A 394       0.348  32.906  23.641  1.00 90.50           C  
ATOM   3204  O   PRO A 394       1.808  31.625  26.141  1.00 90.50           O  
ATOM   3205  CG  PRO A 394      -1.043  33.406  23.828  1.00 90.50           C  
ATOM   3206  CD  PRO A 394      -1.625  32.750  25.047  1.00 90.50           C  
ATOM   3207  N   ARG A 395       2.506  30.484  24.359  1.00 88.69           N  
ATOM   3208  CA  ARG A 395       3.830  30.156  24.875  1.00 88.69           C  
ATOM   3209  C   ARG A 395       4.922  30.828  24.062  1.00 88.69           C  
ATOM   3210  CB  ARG A 395       4.035  28.641  24.859  1.00 88.69           C  
ATOM   3211  O   ARG A 395       4.688  31.250  22.922  1.00 88.69           O  
ATOM   3212  CG  ARG A 395       3.004  27.875  25.672  1.00 88.69           C  
ATOM   3213  CD  ARG A 395       3.244  28.000  27.172  1.00 88.69           C  
ATOM   3214  NE  ARG A 395       2.344  27.156  27.938  1.00 88.69           N  
ATOM   3215  NH1 ARG A 395       3.254  27.703  30.000  1.00 88.69           N  
ATOM   3216  NH2 ARG A 395       1.503  26.219  29.875  1.00 88.69           N  
ATOM   3217  CZ  ARG A 395       2.369  27.031  29.266  1.00 88.69           C  
ATOM   3218  N   LYS A 396       6.039  31.047  24.641  1.00 86.19           N  
ATOM   3219  CA  LYS A 396       7.203  31.625  23.969  1.00 86.19           C  
ATOM   3220  C   LYS A 396       8.477  30.875  24.359  1.00 86.19           C  
ATOM   3221  CB  LYS A 396       7.336  33.094  24.312  1.00 86.19           C  
ATOM   3222  O   LYS A 396       8.695  30.578  25.531  1.00 86.19           O  
ATOM   3223  CG  LYS A 396       8.203  33.875  23.328  1.00 86.19           C  
ATOM   3224  CD  LYS A 396       8.203  35.375  23.641  1.00 86.19           C  
ATOM   3225  CE  LYS A 396       9.102  36.156  22.688  1.00 86.19           C  
ATOM   3226  NZ  LYS A 396       9.109  37.625  23.000  1.00 86.19           N  
ATOM   3227  N   VAL A 397       9.227  30.547  23.328  1.00 82.38           N  
ATOM   3228  CA  VAL A 397      10.508  29.891  23.547  1.00 82.38           C  
ATOM   3229  C   VAL A 397      11.633  30.938  23.516  1.00 82.38           C  
ATOM   3230  CB  VAL A 397      10.773  28.797  22.500  1.00 82.38           C  
ATOM   3231  O   VAL A 397      11.773  31.672  22.547  1.00 82.38           O  
ATOM   3232  CG1 VAL A 397      12.102  28.078  22.781  1.00 82.38           C  
ATOM   3233  CG2 VAL A 397       9.625  27.797  22.484  1.00 82.38           C  
ATOM   3234  N   CYS A 398      12.320  31.016  24.594  1.00 78.25           N  
ATOM   3235  CA  CYS A 398      13.406  31.984  24.688  1.00 78.25           C  
ATOM   3236  C   CYS A 398      14.758  31.281  24.688  1.00 78.25           C  
ATOM   3237  CB  CYS A 398      13.258  32.812  25.953  1.00 78.25           C  
ATOM   3238  O   CYS A 398      14.891  30.188  25.234  1.00 78.25           O  
ATOM   3239  SG  CYS A 398      11.727  33.781  26.000  1.00 78.25           S  
ATOM   3240  N   ALA A 399      15.672  31.719  23.766  1.00 68.81           N  
ATOM   3241  CA  ALA A 399      17.016  31.156  23.734  1.00 68.81           C  
ATOM   3242  C   ALA A 399      17.750  31.406  25.047  1.00 68.81           C  
ATOM   3243  CB  ALA A 399      17.812  31.734  22.562  1.00 68.81           C  
ATOM   3244  O   ALA A 399      18.391  30.516  25.594  1.00 68.81           O  
ATOM   3245  N   SER A 400      18.125  32.688  25.344  1.00 62.47           N  
ATOM   3246  CA  SER A 400      18.938  33.125  26.469  1.00 62.47           C  
ATOM   3247  C   SER A 400      18.141  33.969  27.453  1.00 62.47           C  
ATOM   3248  CB  SER A 400      20.141  33.938  25.969  1.00 62.47           C  
ATOM   3249  O   SER A 400      17.125  34.562  27.094  1.00 62.47           O  
ATOM   3250  OG  SER A 400      20.859  34.500  27.047  1.00 62.47           O  
ATOM   3251  N   GLY A 401      18.125  33.656  28.828  1.00 56.50           N  
ATOM   3252  CA  GLY A 401      17.906  34.656  29.859  1.00 56.50           C  
ATOM   3253  C   GLY A 401      16.906  34.219  30.922  1.00 56.50           C  
ATOM   3254  O   GLY A 401      16.438  33.094  30.906  1.00 56.50           O  
ATOM   3255  N   LYS A 402      16.469  35.250  31.750  1.00 52.88           N  
ATOM   3256  CA  LYS A 402      15.594  35.250  32.938  1.00 52.88           C  
ATOM   3257  C   LYS A 402      14.172  34.844  32.562  1.00 52.88           C  
ATOM   3258  CB  LYS A 402      15.570  36.656  33.594  1.00 52.88           C  
ATOM   3259  O   LYS A 402      13.578  35.375  31.625  1.00 52.88           O  
ATOM   3260  CG  LYS A 402      16.656  36.844  34.625  1.00 52.88           C  
ATOM   3261  CD  LYS A 402      16.516  38.188  35.312  1.00 52.88           C  
ATOM   3262  CE  LYS A 402      17.625  38.438  36.344  1.00 52.88           C  
ATOM   3263  NZ  LYS A 402      17.547  39.781  36.938  1.00 52.88           N  
ATOM   3264  N   ARG A 403      13.758  33.688  32.969  1.00 57.44           N  
ATOM   3265  CA  ARG A 403      12.570  32.875  32.688  1.00 57.44           C  
ATOM   3266  C   ARG A 403      11.305  33.625  33.125  1.00 57.44           C  
ATOM   3267  CB  ARG A 403      12.664  31.531  33.438  1.00 57.44           C  
ATOM   3268  O   ARG A 403      11.172  34.000  34.281  1.00 57.44           O  
ATOM   3269  CG  ARG A 403      13.320  30.438  32.625  1.00 57.44           C  
ATOM   3270  CD  ARG A 403      13.359  29.109  33.375  1.00 57.44           C  
ATOM   3271  NE  ARG A 403      14.133  28.109  32.656  1.00 57.44           N  
ATOM   3272  NH1 ARG A 403      14.023  26.531  34.344  1.00 57.44           N  
ATOM   3273  NH2 ARG A 403      15.148  26.062  32.406  1.00 57.44           N  
ATOM   3274  CZ  ARG A 403      14.438  26.906  33.125  1.00 57.44           C  
ATOM   3275  N   LYS A 404      10.711  34.312  32.156  1.00 60.94           N  
ATOM   3276  CA  LYS A 404       9.344  34.656  32.562  1.00 60.94           C  
ATOM   3277  C   LYS A 404       8.453  33.438  32.625  1.00 60.94           C  
ATOM   3278  CB  LYS A 404       8.758  35.688  31.594  1.00 60.94           C  
ATOM   3279  O   LYS A 404       8.820  32.375  32.094  1.00 60.94           O  
ATOM   3280  CG  LYS A 404       9.336  37.094  31.750  1.00 60.94           C  
ATOM   3281  CD  LYS A 404       8.641  38.094  30.844  1.00 60.94           C  
ATOM   3282  CE  LYS A 404       9.242  39.500  30.969  1.00 60.94           C  
ATOM   3283  NZ  LYS A 404       8.609  40.469  30.031  1.00 60.94           N  
ATOM   3284  N   LYS A 405       7.418  33.500  33.438  1.00 59.44           N  
ATOM   3285  CA  LYS A 405       6.531  32.375  33.750  1.00 59.44           C  
ATOM   3286  C   LYS A 405       6.098  31.641  32.500  1.00 59.44           C  
ATOM   3287  CB  LYS A 405       5.305  32.875  34.531  1.00 59.44           C  
ATOM   3288  O   LYS A 405       6.043  30.406  32.469  1.00 59.44           O  
ATOM   3289  CG  LYS A 405       5.289  32.469  36.000  1.00 59.44           C  
ATOM   3290  CD  LYS A 405       4.008  32.906  36.688  1.00 59.44           C  
ATOM   3291  CE  LYS A 405       3.990  32.500  38.156  1.00 59.44           C  
ATOM   3292  NZ  LYS A 405       2.762  33.000  38.844  1.00 59.44           N  
ATOM   3293  N   ASP A 406       5.867  32.375  31.391  1.00 65.88           N  
ATOM   3294  CA  ASP A 406       5.309  31.766  30.188  1.00 65.88           C  
ATOM   3295  C   ASP A 406       6.398  31.484  29.156  1.00 65.88           C  
ATOM   3296  CB  ASP A 406       4.234  32.656  29.578  1.00 65.88           C  
ATOM   3297  O   ASP A 406       6.102  31.172  28.000  1.00 65.88           O  
ATOM   3298  CG  ASP A 406       3.033  32.844  30.484  1.00 65.88           C  
ATOM   3299  OD1 ASP A 406       2.674  31.922  31.234  1.00 65.88           O  
ATOM   3300  OD2 ASP A 406       2.438  33.969  30.469  1.00 65.88           O  
ATOM   3301  N   GLU A 407       7.672  31.594  29.531  1.00 73.00           N  
ATOM   3302  CA  GLU A 407       8.797  31.391  28.625  1.00 73.00           C  
ATOM   3303  C   GLU A 407       9.516  30.078  28.938  1.00 73.00           C  
ATOM   3304  CB  GLU A 407       9.781  32.562  28.703  1.00 73.00           C  
ATOM   3305  O   GLU A 407       9.625  29.688  30.109  1.00 73.00           O  
ATOM   3306  CG  GLU A 407       9.273  33.844  28.047  1.00 73.00           C  
ATOM   3307  CD  GLU A 407      10.289  34.969  28.078  1.00 73.00           C  
ATOM   3308  OE1 GLU A 407      10.008  36.031  27.500  1.00 73.00           O  
ATOM   3309  OE2 GLU A 407      11.375  34.781  28.672  1.00 73.00           O  
ATOM   3310  N   ILE A 408       9.633  29.281  27.953  1.00 75.62           N  
ATOM   3311  CA  ILE A 408      10.336  28.000  28.078  1.00 75.62           C  
ATOM   3312  C   ILE A 408      11.711  28.109  27.422  1.00 75.62           C  
ATOM   3313  CB  ILE A 408       9.531  26.844  27.438  1.00 75.62           C  
ATOM   3314  O   ILE A 408      11.844  28.625  26.312  1.00 75.62           O  
ATOM   3315  CG1 ILE A 408       8.180  26.688  28.156  1.00 75.62           C  
ATOM   3316  CG2 ILE A 408      10.336  25.547  27.484  1.00 75.62           C  
ATOM   3317  CD1 ILE A 408       7.230  25.719  27.453  1.00 75.62           C  
ATOM   3318  N   SER A 409      12.648  27.828  28.188  1.00 78.50           N  
ATOM   3319  CA  SER A 409      14.016  27.828  27.672  1.00 78.50           C  
ATOM   3320  C   SER A 409      14.227  26.719  26.641  1.00 78.50           C  
ATOM   3321  CB  SER A 409      15.023  27.688  28.812  1.00 78.50           C  
ATOM   3322  O   SER A 409      13.641  25.641  26.781  1.00 78.50           O  
ATOM   3323  OG  SER A 409      16.328  27.500  28.312  1.00 78.50           O  
ATOM   3324  N   VAL A 410      15.008  26.969  25.688  1.00 83.69           N  
ATOM   3325  CA  VAL A 410      15.305  26.016  24.625  1.00 83.69           C  
ATOM   3326  C   VAL A 410      15.875  24.734  25.234  1.00 83.69           C  
ATOM   3327  CB  VAL A 410      16.281  26.609  23.594  1.00 83.69           C  
ATOM   3328  O   VAL A 410      15.594  23.641  24.750  1.00 83.69           O  
ATOM   3329  CG1 VAL A 410      16.641  25.578  22.531  1.00 83.69           C  
ATOM   3330  CG2 VAL A 410      15.688  27.859  22.953  1.00 83.69           C  
ATOM   3331  N   ASP A 411      16.578  24.844  26.328  1.00 80.62           N  
ATOM   3332  CA  ASP A 411      17.234  23.703  26.984  1.00 80.62           C  
ATOM   3333  C   ASP A 411      16.219  22.859  27.734  1.00 80.62           C  
ATOM   3334  CB  ASP A 411      18.328  24.188  27.922  1.00 80.62           C  
ATOM   3335  O   ASP A 411      16.484  21.703  28.062  1.00 80.62           O  
ATOM   3336  CG  ASP A 411      19.469  24.875  27.203  1.00 80.62           C  
ATOM   3337  OD1 ASP A 411      19.891  24.406  26.125  1.00 80.62           O  
ATOM   3338  OD2 ASP A 411      19.953  25.922  27.719  1.00 80.62           O  
ATOM   3339  N   SER A 412      15.086  23.391  27.984  1.00 82.25           N  
ATOM   3340  CA  SER A 412      14.070  22.688  28.750  1.00 82.25           C  
ATOM   3341  C   SER A 412      13.055  22.016  27.844  1.00 82.25           C  
ATOM   3342  CB  SER A 412      13.359  23.656  29.703  1.00 82.25           C  
ATOM   3343  O   SER A 412      12.062  21.453  28.328  1.00 82.25           O  
ATOM   3344  OG  SER A 412      14.297  24.344  30.500  1.00 82.25           O  
ATOM   3345  N   LEU A 413      13.234  22.156  26.578  1.00 88.44           N  
ATOM   3346  CA  LEU A 413      12.305  21.562  25.625  1.00 88.44           C  
ATOM   3347  C   LEU A 413      12.367  20.031  25.672  1.00 88.44           C  
ATOM   3348  CB  LEU A 413      12.602  22.062  24.219  1.00 88.44           C  
ATOM   3349  O   LEU A 413      13.461  19.469  25.766  1.00 88.44           O  
ATOM   3350  CG  LEU A 413      12.273  23.516  23.922  1.00 88.44           C  
ATOM   3351  CD1 LEU A 413      12.797  23.922  22.547  1.00 88.44           C  
ATOM   3352  CD2 LEU A 413      10.773  23.766  24.031  1.00 88.44           C  
ATOM   3353  N   ASP A 414      11.250  19.453  25.719  1.00 89.12           N  
ATOM   3354  CA  ASP A 414      11.141  18.000  25.625  1.00 89.12           C  
ATOM   3355  C   ASP A 414      10.977  17.547  24.172  1.00 89.12           C  
ATOM   3356  CB  ASP A 414       9.961  17.500  26.469  1.00 89.12           C  
ATOM   3357  O   ASP A 414       9.906  17.719  23.594  1.00 89.12           O  
ATOM   3358  CG  ASP A 414       9.938  15.992  26.609  1.00 89.12           C  
ATOM   3359  OD1 ASP A 414      10.648  15.297  25.859  1.00 89.12           O  
ATOM   3360  OD2 ASP A 414       9.188  15.492  27.484  1.00 89.12           O  
ATOM   3361  N   PHE A 415      11.945  16.906  23.594  1.00 90.75           N  
ATOM   3362  CA  PHE A 415      11.969  16.500  22.188  1.00 90.75           C  
ATOM   3363  C   PHE A 415      11.203  15.203  21.984  1.00 90.75           C  
ATOM   3364  CB  PHE A 415      13.406  16.359  21.688  1.00 90.75           C  
ATOM   3365  O   PHE A 415      10.953  14.797  20.844  1.00 90.75           O  
ATOM   3366  CG  PHE A 415      14.188  17.641  21.703  1.00 90.75           C  
ATOM   3367  CD1 PHE A 415      13.867  18.672  20.828  1.00 90.75           C  
ATOM   3368  CD2 PHE A 415      15.250  17.812  22.578  1.00 90.75           C  
ATOM   3369  CE1 PHE A 415      14.586  19.859  20.828  1.00 90.75           C  
ATOM   3370  CE2 PHE A 415      15.977  19.000  22.594  1.00 90.75           C  
ATOM   3371  CZ  PHE A 415      15.641  20.031  21.719  1.00 90.75           C  
ATOM   3372  N   ASN A 416      10.844  14.562  23.047  1.00 86.44           N  
ATOM   3373  CA  ASN A 416      10.031  13.359  22.938  1.00 86.44           C  
ATOM   3374  C   ASN A 416       8.555  13.695  22.734  1.00 86.44           C  
ATOM   3375  CB  ASN A 416      10.211  12.477  24.172  1.00 86.44           C  
ATOM   3376  O   ASN A 416       7.789  12.867  22.234  1.00 86.44           O  
ATOM   3377  CG  ASN A 416      11.609  11.898  24.281  1.00 86.44           C  
ATOM   3378  ND2 ASN A 416      12.117  11.805  25.500  1.00 86.44           N  
ATOM   3379  OD1 ASN A 416      12.227  11.547  23.266  1.00 86.44           O  
ATOM   3380  N   LYS A 417       8.195  14.844  23.172  1.00 90.31           N  
ATOM   3381  CA  LYS A 417       6.855  15.359  22.922  1.00 90.31           C  
ATOM   3382  C   LYS A 417       6.824  16.234  21.672  1.00 90.31           C  
ATOM   3383  CB  LYS A 417       6.352  16.156  24.125  1.00 90.31           C  
ATOM   3384  O   LYS A 417       7.371  17.344  21.672  1.00 90.31           O  
ATOM   3385  CG  LYS A 417       6.152  15.312  25.375  1.00 90.31           C  
ATOM   3386  CD  LYS A 417       5.574  16.141  26.516  1.00 90.31           C  
ATOM   3387  CE  LYS A 417       5.391  15.305  27.781  1.00 90.31           C  
ATOM   3388  NZ  LYS A 417       4.852  16.125  28.906  1.00 90.31           N  
ATOM   3389  N   LYS A 418       6.203  15.781  20.766  1.00 94.44           N  
ATOM   3390  CA  LYS A 418       6.234  16.484  19.500  1.00 94.44           C  
ATOM   3391  C   LYS A 418       4.902  16.359  18.766  1.00 94.44           C  
ATOM   3392  CB  LYS A 418       7.371  15.953  18.609  1.00 94.44           C  
ATOM   3393  O   LYS A 418       4.164  15.398  18.969  1.00 94.44           O  
ATOM   3394  CG  LYS A 418       7.328  14.453  18.391  1.00 94.44           C  
ATOM   3395  CD  LYS A 418       8.578  13.953  17.672  1.00 94.44           C  
ATOM   3396  CE  LYS A 418       8.531  12.453  17.438  1.00 94.44           C  
ATOM   3397  NZ  LYS A 418       9.781  11.953  16.797  1.00 94.44           N  
ATOM   3398  N   ILE A 419       4.578  17.281  17.938  1.00 96.44           N  
ATOM   3399  CA  ILE A 419       3.414  17.312  17.062  1.00 96.44           C  
ATOM   3400  C   ILE A 419       3.871  17.266  15.609  1.00 96.44           C  
ATOM   3401  CB  ILE A 419       2.545  18.562  17.312  1.00 96.44           C  
ATOM   3402  O   ILE A 419       4.336  18.266  15.062  1.00 96.44           O  
ATOM   3403  CG1 ILE A 419       1.992  18.547  18.750  1.00 96.44           C  
ATOM   3404  CG2 ILE A 419       1.411  18.641  16.281  1.00 96.44           C  
ATOM   3405  CD1 ILE A 419       1.238  19.812  19.125  1.00 96.44           C  
ATOM   3406  N   LEU A 420       3.703  16.156  15.109  1.00 96.56           N  
ATOM   3407  CA  LEU A 420       4.129  15.953  13.727  1.00 96.56           C  
ATOM   3408  C   LEU A 420       2.955  16.109  12.766  1.00 96.56           C  
ATOM   3409  CB  LEU A 420       4.762  14.570  13.555  1.00 96.56           C  
ATOM   3410  O   LEU A 420       3.137  16.516  11.617  1.00 96.56           O  
ATOM   3411  CG  LEU A 420       5.996  14.273  14.414  1.00 96.56           C  
ATOM   3412  CD1 LEU A 420       6.492  12.859  14.164  1.00 96.56           C  
ATOM   3413  CD2 LEU A 420       7.098  15.289  14.125  1.00 96.56           C  
ATOM   3414  N   HIS A 421       1.755  15.844  13.195  1.00 96.50           N  
ATOM   3415  CA  HIS A 421       0.573  15.781  12.344  1.00 96.50           C  
ATOM   3416  C   HIS A 421      -0.504  16.750  12.828  1.00 96.50           C  
ATOM   3417  CB  HIS A 421       0.017  14.359  12.297  1.00 96.50           C  
ATOM   3418  O   HIS A 421      -0.929  16.688  13.984  1.00 96.50           O  
ATOM   3419  CG  HIS A 421       1.057  13.320  12.031  1.00 96.50           C  
ATOM   3420  CD2 HIS A 421       1.604  12.383  12.844  1.00 96.50           C  
ATOM   3421  ND1 HIS A 421       1.656  13.164  10.805  1.00 96.50           N  
ATOM   3422  CE1 HIS A 421       2.529  12.172  10.867  1.00 96.50           C  
ATOM   3423  NE2 HIS A 421       2.518  11.680  12.094  1.00 96.50           N  
ATOM   3424  N   THR A 422      -0.954  17.547  11.922  1.00 97.00           N  
ATOM   3425  CA  THR A 422      -1.970  18.562  12.203  1.00 97.00           C  
ATOM   3426  C   THR A 422      -2.957  18.672  11.039  1.00 97.00           C  
ATOM   3427  CB  THR A 422      -1.331  19.938  12.461  1.00 97.00           C  
ATOM   3428  O   THR A 422      -2.613  18.359   9.898  1.00 97.00           O  
ATOM   3429  CG2 THR A 422      -0.397  19.891  13.664  1.00 97.00           C  
ATOM   3430  OG1 THR A 422      -0.583  20.328  11.305  1.00 97.00           O  
ATOM   3431  N   ALA A 423      -4.094  19.094  11.367  1.00 97.50           N  
ATOM   3432  CA  ALA A 423      -5.137  19.297  10.367  1.00 97.50           C  
ATOM   3433  C   ALA A 423      -6.051  20.453  10.758  1.00 97.50           C  
ATOM   3434  CB  ALA A 423      -5.953  18.016  10.172  1.00 97.50           C  
ATOM   3435  O   ALA A 423      -6.305  20.672  11.945  1.00 97.50           O  
ATOM   3436  N   TRP A 424      -6.500  21.172   9.797  1.00 97.44           N  
ATOM   3437  CA  TRP A 424      -7.414  22.297   9.977  1.00 97.44           C  
ATOM   3438  C   TRP A 424      -8.742  22.031   9.273  1.00 97.44           C  
ATOM   3439  CB  TRP A 424      -6.793  23.594   9.453  1.00 97.44           C  
ATOM   3440  O   TRP A 424      -8.766  21.641   8.109  1.00 97.44           O  
ATOM   3441  CG  TRP A 424      -7.375  24.828  10.055  1.00 97.44           C  
ATOM   3442  CD1 TRP A 424      -8.688  25.219  10.047  1.00 97.44           C  
ATOM   3443  CD2 TRP A 424      -6.660  25.859  10.750  1.00 97.44           C  
ATOM   3444  CE2 TRP A 424      -7.602  26.844  11.133  1.00 97.44           C  
ATOM   3445  CE3 TRP A 424      -5.312  26.047  11.078  1.00 97.44           C  
ATOM   3446  NE1 TRP A 424      -8.828  26.422  10.695  1.00 97.44           N  
ATOM   3447  CH2 TRP A 424      -5.918  28.141  12.156  1.00 97.44           C  
ATOM   3448  CZ2 TRP A 424      -7.242  27.984  11.836  1.00 97.44           C  
ATOM   3449  CZ3 TRP A 424      -4.953  27.188  11.781  1.00 97.44           C  
ATOM   3450  N   HIS A 425      -9.820  22.312   9.969  1.00 96.12           N  
ATOM   3451  CA  HIS A 425     -11.156  22.203   9.383  1.00 96.12           C  
ATOM   3452  C   HIS A 425     -11.297  23.109   8.164  1.00 96.12           C  
ATOM   3453  CB  HIS A 425     -12.227  22.547  10.422  1.00 96.12           C  
ATOM   3454  O   HIS A 425     -10.875  24.266   8.195  1.00 96.12           O  
ATOM   3455  CG  HIS A 425     -13.609  22.203   9.992  1.00 96.12           C  
ATOM   3456  CD2 HIS A 425     -14.461  21.234  10.422  1.00 96.12           C  
ATOM   3457  ND1 HIS A 425     -14.273  22.875   8.984  1.00 96.12           N  
ATOM   3458  CE1 HIS A 425     -15.477  22.344   8.828  1.00 96.12           C  
ATOM   3459  NE2 HIS A 425     -15.617  21.359   9.688  1.00 96.12           N  
ATOM   3460  N   PRO A 426     -11.930  22.625   7.152  1.00 93.12           N  
ATOM   3461  CA  PRO A 426     -11.953  23.375   5.891  1.00 93.12           C  
ATOM   3462  C   PRO A 426     -12.805  24.641   5.973  1.00 93.12           C  
ATOM   3463  CB  PRO A 426     -12.562  22.375   4.902  1.00 93.12           C  
ATOM   3464  O   PRO A 426     -12.570  25.594   5.230  1.00 93.12           O  
ATOM   3465  CG  PRO A 426     -13.188  21.312   5.762  1.00 93.12           C  
ATOM   3466  CD  PRO A 426     -12.516  21.344   7.105  1.00 93.12           C  
ATOM   3467  N   LYS A 427     -13.742  24.734   6.871  1.00 91.69           N  
ATOM   3468  CA  LYS A 427     -14.688  25.859   6.867  1.00 91.69           C  
ATOM   3469  C   LYS A 427     -14.656  26.609   8.188  1.00 91.69           C  
ATOM   3470  CB  LYS A 427     -16.109  25.344   6.582  1.00 91.69           C  
ATOM   3471  O   LYS A 427     -14.906  27.812   8.227  1.00 91.69           O  
ATOM   3472  CG  LYS A 427     -16.281  24.766   5.195  1.00 91.69           C  
ATOM   3473  CD  LYS A 427     -17.719  24.297   4.965  1.00 91.69           C  
ATOM   3474  CE  LYS A 427     -17.891  23.672   3.592  1.00 91.69           C  
ATOM   3475  NZ  LYS A 427     -19.266  23.125   3.396  1.00 91.69           N  
ATOM   3476  N   GLU A 428     -14.297  25.891   9.211  1.00 92.06           N  
ATOM   3477  CA  GLU A 428     -14.375  26.484  10.547  1.00 92.06           C  
ATOM   3478  C   GLU A 428     -13.000  26.516  11.211  1.00 92.06           C  
ATOM   3479  CB  GLU A 428     -15.359  25.703  11.422  1.00 92.06           C  
ATOM   3480  O   GLU A 428     -12.055  25.891  10.734  1.00 92.06           O  
ATOM   3481  CG  GLU A 428     -16.781  25.719  10.891  1.00 92.06           C  
ATOM   3482  CD  GLU A 428     -17.781  25.016  11.812  1.00 92.06           C  
ATOM   3483  OE1 GLU A 428     -18.969  24.938  11.461  1.00 92.06           O  
ATOM   3484  OE2 GLU A 428     -17.344  24.562  12.891  1.00 92.06           O  
ATOM   3485  N   ASN A 429     -12.992  27.266  12.242  1.00 92.38           N  
ATOM   3486  CA  ASN A 429     -11.766  27.328  13.031  1.00 92.38           C  
ATOM   3487  C   ASN A 429     -11.711  26.219  14.078  1.00 92.38           C  
ATOM   3488  CB  ASN A 429     -11.633  28.703  13.695  1.00 92.38           C  
ATOM   3489  O   ASN A 429     -11.734  26.500  15.281  1.00 92.38           O  
ATOM   3490  CG  ASN A 429     -11.250  29.797  12.711  1.00 92.38           C  
ATOM   3491  ND2 ASN A 429     -11.641  31.031  13.016  1.00 92.38           N  
ATOM   3492  OD1 ASN A 429     -10.609  29.531  11.695  1.00 92.38           O  
ATOM   3493  N   ILE A 430     -11.609  25.094  13.633  1.00 94.38           N  
ATOM   3494  CA  ILE A 430     -11.391  23.891  14.406  1.00 94.38           C  
ATOM   3495  C   ILE A 430     -10.109  23.203  13.945  1.00 94.38           C  
ATOM   3496  CB  ILE A 430     -12.594  22.922  14.289  1.00 94.38           C  
ATOM   3497  O   ILE A 430      -9.891  23.016  12.750  1.00 94.38           O  
ATOM   3498  CG1 ILE A 430     -13.891  23.609  14.703  1.00 94.38           C  
ATOM   3499  CG2 ILE A 430     -12.352  21.656  15.117  1.00 94.38           C  
ATOM   3500  CD1 ILE A 430     -15.148  22.812  14.398  1.00 94.38           C  
ATOM   3501  N   ILE A 431      -9.320  22.859  14.867  1.00 96.31           N  
ATOM   3502  CA  ILE A 431      -8.055  22.234  14.508  1.00 96.31           C  
ATOM   3503  C   ILE A 431      -7.898  20.922  15.281  1.00 96.31           C  
ATOM   3504  CB  ILE A 431      -6.859  23.156  14.789  1.00 96.31           C  
ATOM   3505  O   ILE A 431      -8.414  20.781  16.391  1.00 96.31           O  
ATOM   3506  CG1 ILE A 431      -6.832  23.562  16.266  1.00 96.31           C  
ATOM   3507  CG2 ILE A 431      -6.918  24.391  13.891  1.00 96.31           C  
ATOM   3508  CD1 ILE A 431      -5.586  24.344  16.672  1.00 96.31           C  
ATOM   3509  N   ALA A 432      -7.238  20.000  14.641  1.00 97.06           N  
ATOM   3510  CA  ALA A 432      -6.887  18.719  15.234  1.00 97.06           C  
ATOM   3511  C   ALA A 432      -5.375  18.516  15.258  1.00 97.06           C  
ATOM   3512  CB  ALA A 432      -7.562  17.578  14.469  1.00 97.06           C  
ATOM   3513  O   ALA A 432      -4.707  18.656  14.227  1.00 97.06           O  
ATOM   3514  N   VAL A 433      -4.844  18.156  16.344  1.00 96.69           N  
ATOM   3515  CA  VAL A 433      -3.410  17.953  16.547  1.00 96.69           C  
ATOM   3516  C   VAL A 433      -3.162  16.609  17.219  1.00 96.69           C  
ATOM   3517  CB  VAL A 433      -2.783  19.094  17.375  1.00 96.69           C  
ATOM   3518  O   VAL A 433      -3.744  16.312  18.266  1.00 96.69           O  
ATOM   3519  CG1 VAL A 433      -1.268  18.922  17.469  1.00 96.69           C  
ATOM   3520  CG2 VAL A 433      -3.137  20.453  16.781  1.00 96.69           C  
ATOM   3521  N   ALA A 434      -2.307  15.867  16.641  1.00 95.75           N  
ATOM   3522  CA  ALA A 434      -1.977  14.547  17.188  1.00 95.75           C  
ATOM   3523  C   ALA A 434      -0.722  14.609  18.047  1.00 95.75           C  
ATOM   3524  CB  ALA A 434      -1.790  13.539  16.047  1.00 95.75           C  
ATOM   3525  O   ALA A 434       0.305  15.148  17.625  1.00 95.75           O  
ATOM   3526  N   THR A 435      -0.814  14.125  19.219  1.00 91.00           N  
ATOM   3527  CA  THR A 435       0.300  13.977  20.141  1.00 91.00           C  
ATOM   3528  C   THR A 435       0.417  12.531  20.625  1.00 91.00           C  
ATOM   3529  CB  THR A 435       0.142  14.914  21.359  1.00 91.00           C  
ATOM   3530  O   THR A 435      -0.346  12.094  21.484  1.00 91.00           O  
ATOM   3531  CG2 THR A 435       0.039  16.375  20.922  1.00 91.00           C  
ATOM   3532  OG1 THR A 435      -1.044  14.555  22.078  1.00 91.00           O  
ATOM   3533  N   THR A 436       1.417  11.844  20.062  1.00 88.81           N  
ATOM   3534  CA  THR A 436       1.594  10.438  20.391  1.00 88.81           C  
ATOM   3535  C   THR A 436       0.317   9.648  20.109  1.00 88.81           C  
ATOM   3536  CB  THR A 436       1.993  10.266  21.875  1.00 88.81           C  
ATOM   3537  O   THR A 436      -0.034   9.422  18.953  1.00 88.81           O  
ATOM   3538  CG2 THR A 436       3.414  10.758  22.125  1.00 88.81           C  
ATOM   3539  OG1 THR A 436       1.088  11.008  22.703  1.00 88.81           O  
ATOM   3540  N   ASN A 437      -0.453   9.312  21.203  1.00 87.81           N  
ATOM   3541  CA  ASN A 437      -1.675   8.531  21.016  1.00 87.81           C  
ATOM   3542  C   ASN A 437      -2.918   9.367  21.312  1.00 87.81           C  
ATOM   3543  CB  ASN A 437      -1.655   7.281  21.891  1.00 87.81           C  
ATOM   3544  O   ASN A 437      -4.020   8.828  21.422  1.00 87.81           O  
ATOM   3545  CG  ASN A 437      -1.627   7.602  23.375  1.00 87.81           C  
ATOM   3546  ND2 ASN A 437      -2.285   6.773  24.172  1.00 87.81           N  
ATOM   3547  OD1 ASN A 437      -1.019   8.594  23.797  1.00 87.81           O  
ATOM   3548  N   ASN A 438      -2.717  10.625  21.438  1.00 91.50           N  
ATOM   3549  CA  ASN A 438      -3.838  11.516  21.734  1.00 91.50           C  
ATOM   3550  C   ASN A 438      -4.145  12.445  20.578  1.00 91.50           C  
ATOM   3551  CB  ASN A 438      -3.559  12.320  23.000  1.00 91.50           C  
ATOM   3552  O   ASN A 438      -3.229  12.922  19.906  1.00 91.50           O  
ATOM   3553  CG  ASN A 438      -3.477  11.453  24.250  1.00 91.50           C  
ATOM   3554  ND2 ASN A 438      -2.428  11.648  25.031  1.00 91.50           N  
ATOM   3555  OD1 ASN A 438      -4.348  10.617  24.500  1.00 91.50           O  
ATOM   3556  N   LEU A 439      -5.387  12.688  20.422  1.00 94.56           N  
ATOM   3557  CA  LEU A 439      -5.875  13.648  19.438  1.00 94.56           C  
ATOM   3558  C   LEU A 439      -6.543  14.836  20.125  1.00 94.56           C  
ATOM   3559  CB  LEU A 439      -6.859  12.984  18.469  1.00 94.56           C  
ATOM   3560  O   LEU A 439      -7.613  14.695  20.719  1.00 94.56           O  
ATOM   3561  CG  LEU A 439      -7.410  13.859  17.344  1.00 94.56           C  
ATOM   3562  CD1 LEU A 439      -6.316  14.164  16.328  1.00 94.56           C  
ATOM   3563  CD2 LEU A 439      -8.602  13.188  16.672  1.00 94.56           C  
ATOM   3564  N   TYR A 440      -5.973  15.898  20.016  1.00 93.88           N  
ATOM   3565  CA  TYR A 440      -6.523  17.125  20.578  1.00 93.88           C  
ATOM   3566  C   TYR A 440      -7.301  17.906  19.531  1.00 93.88           C  
ATOM   3567  CB  TYR A 440      -5.406  18.000  21.172  1.00 93.88           C  
ATOM   3568  O   TYR A 440      -6.840  18.062  18.406  1.00 93.88           O  
ATOM   3569  CG  TYR A 440      -4.742  17.406  22.391  1.00 93.88           C  
ATOM   3570  CD1 TYR A 440      -5.137  17.766  23.672  1.00 93.88           C  
ATOM   3571  CD2 TYR A 440      -3.719  16.469  22.250  1.00 93.88           C  
ATOM   3572  CE1 TYR A 440      -4.527  17.234  24.797  1.00 93.88           C  
ATOM   3573  CE2 TYR A 440      -3.100  15.922  23.375  1.00 93.88           C  
ATOM   3574  OH  TYR A 440      -2.902  15.758  25.734  1.00 93.88           O  
ATOM   3575  CZ  TYR A 440      -3.510  16.297  24.625  1.00 93.88           C  
ATOM   3576  N   ILE A 441      -8.367  18.391  19.938  1.00 94.31           N  
ATOM   3577  CA  ILE A 441      -9.180  19.266  19.109  1.00 94.31           C  
ATOM   3578  C   ILE A 441      -9.359  20.625  19.781  1.00 94.31           C  
ATOM   3579  CB  ILE A 441     -10.562  18.625  18.812  1.00 94.31           C  
ATOM   3580  O   ILE A 441      -9.711  20.688  20.969  1.00 94.31           O  
ATOM   3581  CG1 ILE A 441     -10.383  17.266  18.109  1.00 94.31           C  
ATOM   3582  CG2 ILE A 441     -11.422  19.562  17.969  1.00 94.31           C  
ATOM   3583  CD1 ILE A 441     -11.688  16.516  17.875  1.00 94.31           C  
ATOM   3584  N   PHE A 442      -9.094  21.609  19.047  1.00 93.44           N  
ATOM   3585  CA  PHE A 442      -9.242  22.984  19.531  1.00 93.44           C  
ATOM   3586  C   PHE A 442     -10.188  23.766  18.625  1.00 93.44           C  
ATOM   3587  CB  PHE A 442      -7.883  23.672  19.594  1.00 93.44           C  
ATOM   3588  O   PHE A 442     -10.312  23.453  17.438  1.00 93.44           O  
ATOM   3589  CG  PHE A 442      -6.867  22.938  20.422  1.00 93.44           C  
ATOM   3590  CD1 PHE A 442      -6.840  23.094  21.812  1.00 93.44           C  
ATOM   3591  CD2 PHE A 442      -5.934  22.109  19.828  1.00 93.44           C  
ATOM   3592  CE1 PHE A 442      -5.902  22.422  22.578  1.00 93.44           C  
ATOM   3593  CE2 PHE A 442      -4.992  21.422  20.594  1.00 93.44           C  
ATOM   3594  CZ  PHE A 442      -4.977  21.594  21.969  1.00 93.44           C  
ATOM   3595  N   GLN A 443     -10.781  24.703  19.203  1.00 92.38           N  
ATOM   3596  CA  GLN A 443     -11.734  25.531  18.484  1.00 92.38           C  
ATOM   3597  C   GLN A 443     -11.625  27.000  18.891  1.00 92.38           C  
ATOM   3598  CB  GLN A 443     -13.164  25.031  18.703  1.00 92.38           C  
ATOM   3599  O   GLN A 443     -11.234  27.312  20.016  1.00 92.38           O  
ATOM   3600  CG  GLN A 443     -14.203  25.750  17.859  1.00 92.38           C  
ATOM   3601  CD  GLN A 443     -15.602  25.188  18.031  1.00 92.38           C  
ATOM   3602  NE2 GLN A 443     -16.547  25.688  17.266  1.00 92.38           N  
ATOM   3603  OE1 GLN A 443     -15.820  24.297  18.875  1.00 92.38           O  
ATOM   3604  N   ASP A 444     -12.000  27.844  17.938  1.00 88.38           N  
ATOM   3605  CA  ASP A 444     -12.000  29.266  18.250  1.00 88.38           C  
ATOM   3606  C   ASP A 444     -13.148  29.625  19.188  1.00 88.38           C  
ATOM   3607  CB  ASP A 444     -12.102  30.094  16.969  1.00 88.38           C  
ATOM   3608  O   ASP A 444     -14.188  28.969  19.188  1.00 88.38           O  
ATOM   3609  CG  ASP A 444     -13.469  30.016  16.312  1.00 88.38           C  
ATOM   3610  OD1 ASP A 444     -14.188  29.016  16.531  1.00 88.38           O  
ATOM   3611  OD2 ASP A 444     -13.836  30.953  15.586  1.00 88.38           O  
ATOM   3612  N   LYS A 445     -12.836  30.562  20.172  1.00 76.44           N  
ATOM   3613  CA  LYS A 445     -13.859  31.016  21.109  1.00 76.44           C  
ATOM   3614  C   LYS A 445     -14.945  31.812  20.391  1.00 76.44           C  
ATOM   3615  CB  LYS A 445     -13.234  31.859  22.219  1.00 76.44           C  
ATOM   3616  O   LYS A 445     -14.656  32.812  19.734  1.00 76.44           O  
ATOM   3617  CG  LYS A 445     -14.125  32.000  23.453  1.00 76.44           C  
ATOM   3618  CD  LYS A 445     -13.414  32.781  24.547  1.00 76.44           C  
ATOM   3619  CE  LYS A 445     -14.312  32.969  25.766  1.00 76.44           C  
ATOM   3620  NZ  LYS A 445     -13.602  33.688  26.875  1.00 76.44           N  
ATOM   3621  N   VAL A 446     -16.000  31.234  19.859  1.00 62.31           N  
ATOM   3622  CA  VAL A 446     -17.078  32.031  19.297  1.00 62.31           C  
ATOM   3623  C   VAL A 446     -17.594  33.031  20.344  1.00 62.31           C  
ATOM   3624  CB  VAL A 446     -18.234  31.156  18.781  1.00 62.31           C  
ATOM   3625  O   VAL A 446     -17.797  32.656  21.500  1.00 62.31           O  
ATOM   3626  CG1 VAL A 446     -19.250  31.984  18.000  1.00 62.31           C  
ATOM   3627  CG2 VAL A 446     -17.703  30.000  17.938  1.00 62.31           C  
ATOM   3628  N   ASN A 447     -17.328  34.375  20.250  1.00 46.59           N  
ATOM   3629  CA  ASN A 447     -18.156  35.281  21.047  1.00 46.59           C  
ATOM   3630  C   ASN A 447     -19.641  35.031  20.828  1.00 46.59           C  
ATOM   3631  CB  ASN A 447     -17.828  36.750  20.719  1.00 46.59           C  
ATOM   3632  O   ASN A 447     -20.062  34.625  19.734  1.00 46.59           O  
ATOM   3633  CG  ASN A 447     -16.609  37.250  21.469  1.00 46.59           C  
ATOM   3634  ND2 ASN A 447     -16.062  38.375  21.031  1.00 46.59           N  
ATOM   3635  OD1 ASN A 447     -16.172  36.625  22.438  1.00 46.59           O  
TER    3636      ASN A 447                                                      
ATOM   3637  N   MET B   1      11.148  10.984   8.609  1.00 82.06           N  
ATOM   3638  CA  MET B   1      12.031  10.852   7.453  1.00 82.06           C  
ATOM   3639  C   MET B   1      12.141   9.391   7.016  1.00 82.06           C  
ATOM   3640  CB  MET B   1      13.414  11.414   7.762  1.00 82.06           C  
ATOM   3641  O   MET B   1      12.117   8.484   7.848  1.00 82.06           O  
ATOM   3642  CG  MET B   1      14.273  11.656   6.527  1.00 82.06           C  
ATOM   3643  SD  MET B   1      15.867  12.461   6.926  1.00 82.06           S  
ATOM   3644  CE  MET B   1      15.305  14.156   7.238  1.00 82.06           C  
ATOM   3645  N   SER B   2      11.922   9.141   5.727  1.00 81.25           N  
ATOM   3646  CA  SER B   2      12.031   7.781   5.199  1.00 81.25           C  
ATOM   3647  C   SER B   2      13.398   7.184   5.504  1.00 81.25           C  
ATOM   3648  CB  SER B   2      11.781   7.770   3.691  1.00 81.25           C  
ATOM   3649  O   SER B   2      14.359   7.910   5.773  1.00 81.25           O  
ATOM   3650  OG  SER B   2      12.891   8.320   2.996  1.00 81.25           O  
ATOM   3651  N   ALA B   3      13.469   5.836   5.539  1.00 82.00           N  
ATOM   3652  CA  ALA B   3      14.719   5.117   5.785  1.00 82.00           C  
ATOM   3653  C   ALA B   3      15.758   5.430   4.711  1.00 82.00           C  
ATOM   3654  CB  ALA B   3      14.461   3.615   5.855  1.00 82.00           C  
ATOM   3655  O   ALA B   3      16.938   5.617   5.012  1.00 82.00           O  
ATOM   3656  N   LEU B   4      15.297   5.500   3.512  1.00 86.12           N  
ATOM   3657  CA  LEU B   4      16.203   5.789   2.402  1.00 86.12           C  
ATOM   3658  C   LEU B   4      16.766   7.199   2.514  1.00 86.12           C  
ATOM   3659  CB  LEU B   4      15.477   5.625   1.064  1.00 86.12           C  
ATOM   3660  O   LEU B   4      17.969   7.406   2.336  1.00 86.12           O  
ATOM   3661  CG  LEU B   4      16.344   5.688  -0.192  1.00 86.12           C  
ATOM   3662  CD1 LEU B   4      17.250   4.469  -0.269  1.00 86.12           C  
ATOM   3663  CD2 LEU B   4      15.477   5.793  -1.440  1.00 86.12           C  
ATOM   3664  N   GLU B   5      16.016   8.133   2.807  1.00 87.56           N  
ATOM   3665  CA  GLU B   5      16.453   9.508   2.977  1.00 87.56           C  
ATOM   3666  C   GLU B   5      17.422   9.641   4.156  1.00 87.56           C  
ATOM   3667  CB  GLU B   5      15.266  10.445   3.172  1.00 87.56           C  
ATOM   3668  O   GLU B   5      18.453  10.305   4.051  1.00 87.56           O  
ATOM   3669  CG  GLU B   5      15.641  11.922   3.230  1.00 87.56           C  
ATOM   3670  CD  GLU B   5      14.445  12.836   3.471  1.00 87.56           C  
ATOM   3671  OE1 GLU B   5      14.648  14.055   3.656  1.00 87.56           O  
ATOM   3672  OE2 GLU B   5      13.305  12.320   3.477  1.00 87.56           O  
ATOM   3673  N   LYS B   6      17.094   9.016   5.258  1.00 85.81           N  
ATOM   3674  CA  LYS B   6      17.953   9.047   6.438  1.00 85.81           C  
ATOM   3675  C   LYS B   6      19.328   8.453   6.133  1.00 85.81           C  
ATOM   3676  CB  LYS B   6      17.312   8.281   7.594  1.00 85.81           C  
ATOM   3677  O   LYS B   6      20.359   9.016   6.535  1.00 85.81           O  
ATOM   3678  CG  LYS B   6      17.812   8.695   8.969  1.00 85.81           C  
ATOM   3679  CD  LYS B   6      16.984   8.047  10.078  1.00 85.81           C  
ATOM   3680  CE  LYS B   6      17.500   8.453  11.453  1.00 85.81           C  
ATOM   3681  NZ  LYS B   6      16.656   7.883  12.547  1.00 85.81           N  
ATOM   3682  N   SER B   7      19.344   7.367   5.391  1.00 83.56           N  
ATOM   3683  CA  SER B   7      20.594   6.711   5.016  1.00 83.56           C  
ATOM   3684  C   SER B   7      21.422   7.590   4.090  1.00 83.56           C  
ATOM   3685  CB  SER B   7      20.297   5.367   4.340  1.00 83.56           C  
ATOM   3686  O   SER B   7      22.656   7.617   4.195  1.00 83.56           O  
ATOM   3687  OG  SER B   7      19.641   5.559   3.100  1.00 83.56           O  
ATOM   3688  N   MET B   8      20.766   8.258   3.217  1.00 84.19           N  
ATOM   3689  CA  MET B   8      21.438   9.156   2.287  1.00 84.19           C  
ATOM   3690  C   MET B   8      22.125  10.289   3.035  1.00 84.19           C  
ATOM   3691  CB  MET B   8      20.453   9.727   1.271  1.00 84.19           C  
ATOM   3692  O   MET B   8      23.266  10.656   2.709  1.00 84.19           O  
ATOM   3693  CG  MET B   8      21.094  10.555   0.175  1.00 84.19           C  
ATOM   3694  SD  MET B   8      19.875  11.453  -0.849  1.00 84.19           S  
ATOM   3695  CE  MET B   8      19.031  12.430   0.435  1.00 84.19           C  
ATOM   3696  N   HIS B   9      21.531  10.797   4.109  1.00 82.69           N  
ATOM   3697  CA  HIS B   9      22.094  11.906   4.883  1.00 82.69           C  
ATOM   3698  C   HIS B   9      23.188  11.414   5.836  1.00 82.69           C  
ATOM   3699  CB  HIS B   9      21.000  12.625   5.660  1.00 82.69           C  
ATOM   3700  O   HIS B   9      24.188  12.102   6.039  1.00 82.69           O  
ATOM   3701  CG  HIS B   9      20.094  13.445   4.797  1.00 82.69           C  
ATOM   3702  CD2 HIS B   9      18.766  13.336   4.555  1.00 82.69           C  
ATOM   3703  ND1 HIS B   9      20.531  14.516   4.062  1.00 82.69           N  
ATOM   3704  CE1 HIS B   9      19.516  15.039   3.400  1.00 82.69           C  
ATOM   3705  NE2 HIS B   9      18.422  14.344   3.682  1.00 82.69           N  
ATOM   3706  N   LEU B  10      22.875  10.234   6.453  1.00 76.81           N  
ATOM   3707  CA  LEU B  10      23.828   9.688   7.422  1.00 76.81           C  
ATOM   3708  C   LEU B  10      25.141   9.328   6.750  1.00 76.81           C  
ATOM   3709  CB  LEU B  10      23.234   8.445   8.102  1.00 76.81           C  
ATOM   3710  O   LEU B  10      26.203   9.367   7.391  1.00 76.81           O  
ATOM   3711  CG  LEU B  10      22.219   8.703   9.211  1.00 76.81           C  
ATOM   3712  CD1 LEU B  10      21.422   7.438   9.508  1.00 76.81           C  
ATOM   3713  CD2 LEU B  10      22.906   9.211  10.469  1.00 76.81           C  
ATOM   3714  N   GLY B  11      25.094   8.859   5.504  1.00 70.31           N  
ATOM   3715  CA  GLY B  11      26.312   8.562   4.766  1.00 70.31           C  
ATOM   3716  C   GLY B  11      27.219   9.766   4.602  1.00 70.31           C  
ATOM   3717  O   GLY B  11      28.438   9.617   4.453  1.00 70.31           O  
ATOM   3718  N   ARG B  12      26.672  10.992   4.684  1.00 68.06           N  
ATOM   3719  CA  ARG B  12      27.438  12.211   4.469  1.00 68.06           C  
ATOM   3720  C   ARG B  12      27.844  12.852   5.793  1.00 68.06           C  
ATOM   3721  CB  ARG B  12      26.625  13.211   3.635  1.00 68.06           C  
ATOM   3722  O   ARG B  12      28.609  13.820   5.816  1.00 68.06           O  
ATOM   3723  CG  ARG B  12      26.391  12.773   2.197  1.00 68.06           C  
ATOM   3724  CD  ARG B  12      25.703  13.852   1.380  1.00 68.06           C  
ATOM   3725  NE  ARG B  12      25.484  13.430  -0.001  1.00 68.06           N  
ATOM   3726  NH1 ARG B  12      24.312  15.320  -0.615  1.00 68.06           N  
ATOM   3727  NH2 ARG B  12      24.688  13.656  -2.145  1.00 68.06           N  
ATOM   3728  CZ  ARG B  12      24.828  14.133  -0.917  1.00 68.06           C  
ATOM   3729  N   LEU B  13      27.219  12.461   6.922  1.00 66.50           N  
ATOM   3730  CA  LEU B  13      27.469  13.078   8.219  1.00 66.50           C  
ATOM   3731  C   LEU B  13      28.484  12.281   9.016  1.00 66.50           C  
ATOM   3732  CB  LEU B  13      26.156  13.203   9.016  1.00 66.50           C  
ATOM   3733  O   LEU B  13      28.688  11.094   8.750  1.00 66.50           O  
ATOM   3734  CG  LEU B  13      25.172  14.273   8.547  1.00 66.50           C  
ATOM   3735  CD1 LEU B  13      23.781  14.000   9.102  1.00 66.50           C  
ATOM   3736  CD2 LEU B  13      25.656  15.656   8.969  1.00 66.50           C  
ATOM   3737  N   PRO B  14      29.328  12.977   9.805  1.00 54.03           N  
ATOM   3738  CA  PRO B  14      30.328  12.281  10.633  1.00 54.03           C  
ATOM   3739  C   PRO B  14      29.703  11.258  11.570  1.00 54.03           C  
ATOM   3740  CB  PRO B  14      30.984  13.414  11.430  1.00 54.03           C  
ATOM   3741  O   PRO B  14      28.500  11.344  11.875  1.00 54.03           O  
ATOM   3742  CG  PRO B  14      30.172  14.625  11.109  1.00 54.03           C  
ATOM   3743  CD  PRO B  14      29.094  14.242  10.125  1.00 54.03           C  
ATOM   3744  N   SER B  15      30.422  10.164  11.836  1.00 50.84           N  
ATOM   3745  CA  SER B  15      29.969   9.039  12.648  1.00 50.84           C  
ATOM   3746  C   SER B  15      29.578   9.492  14.055  1.00 50.84           C  
ATOM   3747  CB  SER B  15      31.062   7.969  12.742  1.00 50.84           C  
ATOM   3748  O   SER B  15      30.188  10.398  14.609  1.00 50.84           O  
ATOM   3749  OG  SER B  15      32.281   8.539  13.203  1.00 50.84           O  
ATOM   3750  N   ARG B  16      28.344   9.406  14.477  1.00 52.50           N  
ATOM   3751  CA  ARG B  16      27.812   9.734  15.805  1.00 52.50           C  
ATOM   3752  C   ARG B  16      28.688   9.133  16.906  1.00 52.50           C  
ATOM   3753  CB  ARG B  16      26.375   9.242  15.945  1.00 52.50           C  
ATOM   3754  O   ARG B  16      29.125   7.988  16.797  1.00 52.50           O  
ATOM   3755  CG  ARG B  16      25.328  10.312  15.695  1.00 52.50           C  
ATOM   3756  CD  ARG B  16      23.922   9.766  15.828  1.00 52.50           C  
ATOM   3757  NE  ARG B  16      22.922  10.797  15.570  1.00 52.50           N  
ATOM   3758  NH1 ARG B  16      21.109   9.391  15.844  1.00 52.50           N  
ATOM   3759  NH2 ARG B  16      20.781  11.602  15.328  1.00 52.50           N  
ATOM   3760  CZ  ARG B  16      21.594  10.594  15.586  1.00 52.50           C  
ATOM   3761  N   PRO B  17      29.422   9.898  17.906  1.00 35.22           N  
ATOM   3762  CA  PRO B  17      30.156   9.250  19.000  1.00 35.22           C  
ATOM   3763  C   PRO B  17      29.312   8.211  19.734  1.00 35.22           C  
ATOM   3764  CB  PRO B  17      30.516  10.422  19.922  1.00 35.22           C  
ATOM   3765  O   PRO B  17      28.078   8.320  19.766  1.00 35.22           O  
ATOM   3766  CG  PRO B  17      29.797  11.602  19.344  1.00 35.22           C  
ATOM   3767  CD  PRO B  17      29.062  11.156  18.109  1.00 35.22           C  
ATOM   3768  N   PRO B  18      29.953   7.105  20.203  1.00 31.19           N  
ATOM   3769  CA  PRO B  18      29.219   6.074  20.922  1.00 31.19           C  
ATOM   3770  C   PRO B  18      28.609   6.586  22.234  1.00 31.19           C  
ATOM   3771  CB  PRO B  18      30.266   5.000  21.188  1.00 31.19           C  
ATOM   3772  O   PRO B  18      29.266   7.355  22.953  1.00 31.19           O  
ATOM   3773  CG  PRO B  18      31.562   5.633  20.812  1.00 31.19           C  
ATOM   3774  CD  PRO B  18      31.281   6.980  20.219  1.00 31.19           C  
ATOM   3775  N   LEU B  19      27.469   6.980  22.453  1.00 32.12           N  
ATOM   3776  CA  LEU B  19      26.859   7.402  23.703  1.00 32.12           C  
ATOM   3777  C   LEU B  19      27.328   6.520  24.859  1.00 32.12           C  
ATOM   3778  CB  LEU B  19      25.344   7.363  23.609  1.00 32.12           C  
ATOM   3779  O   LEU B  19      27.422   5.297  24.719  1.00 32.12           O  
ATOM   3780  CG  LEU B  19      24.672   8.586  22.984  1.00 32.12           C  
ATOM   3781  CD1 LEU B  19      23.344   8.203  22.344  1.00 32.12           C  
ATOM   3782  CD2 LEU B  19      24.469   9.680  24.031  1.00 32.12           C  
ATOM   3783  N   PRO B  20      28.000   7.121  25.984  1.00 23.44           N  
ATOM   3784  CA  PRO B  20      28.469   6.352  27.141  1.00 23.44           C  
ATOM   3785  C   PRO B  20      27.391   5.438  27.719  1.00 23.44           C  
ATOM   3786  CB  PRO B  20      28.859   7.438  28.141  1.00 23.44           C  
ATOM   3787  O   PRO B  20      26.203   5.703  27.547  1.00 23.44           O  
ATOM   3788  CG  PRO B  20      28.359   8.711  27.547  1.00 23.44           C  
ATOM   3789  CD  PRO B  20      27.734   8.398  26.219  1.00 23.44           C  
ATOM   3790  N   GLY B  21      27.906   4.219  28.266  1.00 21.77           N  
ATOM   3791  CA  GLY B  21      27.188   3.100  28.844  1.00 21.77           C  
ATOM   3792  C   GLY B  21      26.578   3.418  30.188  1.00 21.77           C  
ATOM   3793  O   GLY B  21      27.297   3.680  31.156  1.00 21.77           O  
ATOM   3794  N   SER B  22      25.656   4.367  30.438  1.00 21.30           N  
ATOM   3795  CA  SER B  22      25.109   4.465  31.781  1.00 21.30           C  
ATOM   3796  C   SER B  22      25.000   3.096  32.438  1.00 21.30           C  
ATOM   3797  CB  SER B  22      23.719   5.121  31.750  1.00 21.30           C  
ATOM   3798  O   SER B  22      24.781   2.090  31.766  1.00 21.30           O  
ATOM   3799  OG  SER B  22      23.141   5.148  33.031  1.00 21.30           O  
ATOM   3800  N   GLY B  23      25.438   3.092  33.781  1.00 18.14           N  
ATOM   3801  CA  GLY B  23      25.656   2.033  34.781  1.00 18.14           C  
ATOM   3802  C   GLY B  23      24.484   1.072  34.875  1.00 18.14           C  
ATOM   3803  O   GLY B  23      24.562  -0.055  34.375  1.00 18.14           O  
ATOM   3804  N   GLY B  24      23.672   1.441  36.000  1.00 19.42           N  
ATOM   3805  CA  GLY B  24      23.141   0.489  36.938  1.00 19.42           C  
ATOM   3806  C   GLY B  24      22.125  -0.471  36.344  1.00 19.42           C  
ATOM   3807  O   GLY B  24      21.375  -0.096  35.438  1.00 19.42           O  
ATOM   3808  N   SER B  25      22.422  -1.781  36.688  1.00 18.47           N  
ATOM   3809  CA  SER B  25      21.938  -3.080  36.219  1.00 18.47           C  
ATOM   3810  C   SER B  25      20.484  -3.312  36.688  1.00 18.47           C  
ATOM   3811  CB  SER B  25      22.828  -4.203  36.750  1.00 18.47           C  
ATOM   3812  O   SER B  25      19.922  -4.367  36.406  1.00 18.47           O  
ATOM   3813  OG  SER B  25      22.422  -5.457  36.250  1.00 18.47           O  
ATOM   3814  N   GLN B  26      19.969  -2.459  37.594  1.00 19.55           N  
ATOM   3815  CA  GLN B  26      19.016  -3.250  38.375  1.00 19.55           C  
ATOM   3816  C   GLN B  26      18.078  -4.039  37.438  1.00 19.55           C  
ATOM   3817  CB  GLN B  26      18.203  -2.352  39.281  1.00 19.55           C  
ATOM   3818  O   GLN B  26      17.531  -3.490  36.500  1.00 19.55           O  
ATOM   3819  CG  GLN B  26      18.844  -2.125  40.656  1.00 19.55           C  
ATOM   3820  CD  GLN B  26      17.953  -1.369  41.625  1.00 19.55           C  
ATOM   3821  NE2 GLN B  26      18.344  -1.312  42.875  1.00 19.55           N  
ATOM   3822  OE1 GLN B  26      16.906  -0.839  41.219  1.00 19.55           O  
ATOM   3823  N   SER B  27      18.203  -5.383  37.656  1.00 19.06           N  
ATOM   3824  CA  SER B  27      17.703  -6.570  36.969  1.00 19.06           C  
ATOM   3825  C   SER B  27      16.188  -6.602  36.969  1.00 19.06           C  
ATOM   3826  CB  SER B  27      18.250  -7.840  37.625  1.00 19.06           C  
ATOM   3827  O   SER B  27      15.586  -7.652  36.719  1.00 19.06           O  
ATOM   3828  OG  SER B  27      17.672  -8.016  38.906  1.00 19.06           O  
ATOM   3829  N   GLY B  28      15.508  -5.543  37.375  1.00 20.16           N  
ATOM   3830  CA  GLY B  28      14.180  -6.043  37.688  1.00 20.16           C  
ATOM   3831  C   GLY B  28      13.680  -7.090  36.719  1.00 20.16           C  
ATOM   3832  O   GLY B  28      13.883  -6.969  35.531  1.00 20.16           O  
ATOM   3833  N   ALA B  29      13.516  -8.312  37.312  1.00 19.81           N  
ATOM   3834  CA  ALA B  29      13.164  -9.578  36.688  1.00 19.81           C  
ATOM   3835  C   ALA B  29      11.984  -9.406  35.719  1.00 19.81           C  
ATOM   3836  CB  ALA B  29      12.844 -10.633  37.750  1.00 19.81           C  
ATOM   3837  O   ALA B  29      10.852  -9.188  36.156  1.00 19.81           O  
ATOM   3838  N   LYS B  30      12.000  -8.406  34.969  1.00 20.62           N  
ATOM   3839  CA  LYS B  30      10.805  -8.211  34.156  1.00 20.62           C  
ATOM   3840  C   LYS B  30      10.250  -9.555  33.688  1.00 20.62           C  
ATOM   3841  CB  LYS B  30      11.117  -7.312  32.969  1.00 20.62           C  
ATOM   3842  O   LYS B  30      10.953 -10.328  33.031  1.00 20.62           O  
ATOM   3843  CG  LYS B  30      10.891  -5.832  33.219  1.00 20.62           C  
ATOM   3844  CD  LYS B  30      11.172  -4.992  32.000  1.00 20.62           C  
ATOM   3845  CE  LYS B  30      10.945  -3.510  32.250  1.00 20.62           C  
ATOM   3846  NZ  LYS B  30      11.273  -2.678  31.062  1.00 20.62           N  
ATOM   3847  N   MET B  31       9.375 -10.031  34.500  1.00 21.23           N  
ATOM   3848  CA  MET B  31       8.812 -11.359  34.312  1.00 21.23           C  
ATOM   3849  C   MET B  31       8.789 -11.719  32.812  1.00 21.23           C  
ATOM   3850  CB  MET B  31       7.402 -11.445  34.875  1.00 21.23           C  
ATOM   3851  O   MET B  31       8.422 -10.891  31.984  1.00 21.23           O  
ATOM   3852  CG  MET B  31       7.336 -12.125  36.250  1.00 21.23           C  
ATOM   3853  SD  MET B  31       5.617 -12.523  36.750  1.00 21.23           S  
ATOM   3854  CE  MET B  31       5.934 -13.883  37.906  1.00 21.23           C  
ATOM   3855  N   ARG B  32       9.648 -12.570  32.406  1.00 22.02           N  
ATOM   3856  CA  ARG B  32       9.898 -13.234  31.141  1.00 22.02           C  
ATOM   3857  C   ARG B  32       8.594 -13.523  30.406  1.00 22.02           C  
ATOM   3858  CB  ARG B  32      10.680 -14.531  31.359  1.00 22.02           C  
ATOM   3859  O   ARG B  32       7.723 -14.219  30.938  1.00 22.02           O  
ATOM   3860  CG  ARG B  32      12.188 -14.367  31.250  1.00 22.02           C  
ATOM   3861  CD  ARG B  32      12.914 -15.695  31.406  1.00 22.02           C  
ATOM   3862  NE  ARG B  32      14.359 -15.555  31.234  1.00 22.02           N  
ATOM   3863  NH1 ARG B  32      14.828 -17.797  31.547  1.00 22.02           N  
ATOM   3864  NH2 ARG B  32      16.531 -16.297  31.125  1.00 22.02           N  
ATOM   3865  CZ  ARG B  32      15.234 -16.547  31.297  1.00 22.02           C  
ATOM   3866  N   MET B  33       7.961 -12.617  29.844  1.00 23.88           N  
ATOM   3867  CA  MET B  33       6.691 -13.039  29.266  1.00 23.88           C  
ATOM   3868  C   MET B  33       6.719 -14.523  28.906  1.00 23.88           C  
ATOM   3869  CB  MET B  33       6.363 -12.211  28.016  1.00 23.88           C  
ATOM   3870  O   MET B  33       7.777 -15.062  28.578  1.00 23.88           O  
ATOM   3871  CG  MET B  33       5.660 -10.898  28.312  1.00 23.88           C  
ATOM   3872  SD  MET B  33       3.873 -10.953  27.906  1.00 23.88           S  
ATOM   3873  CE  MET B  33       3.820  -9.734  26.562  1.00 23.88           C  
ATOM   3874  N   GLY B  34       5.875 -15.328  29.250  1.00 26.23           N  
ATOM   3875  CA  GLY B  34       5.926 -16.781  29.219  1.00 26.23           C  
ATOM   3876  C   GLY B  34       6.609 -17.328  27.969  1.00 26.23           C  
ATOM   3877  O   GLY B  34       6.840 -16.594  27.016  1.00 26.23           O  
ATOM   3878  N   PRO B  35       7.211 -18.453  27.891  1.00 27.55           N  
ATOM   3879  CA  PRO B  35       7.980 -19.016  26.766  1.00 27.55           C  
ATOM   3880  C   PRO B  35       7.375 -18.672  25.406  1.00 27.55           C  
ATOM   3881  CB  PRO B  35       7.934 -20.516  27.031  1.00 27.55           C  
ATOM   3882  O   PRO B  35       6.152 -18.672  25.266  1.00 27.55           O  
ATOM   3883  CG  PRO B  35       7.051 -20.688  28.219  1.00 27.55           C  
ATOM   3884  CD  PRO B  35       6.551 -19.328  28.625  1.00 27.55           C  
ATOM   3885  N   GLY B  36       7.617 -17.719  24.641  1.00 30.19           N  
ATOM   3886  CA  GLY B  36       7.168 -17.422  23.297  1.00 30.19           C  
ATOM   3887  C   GLY B  36       6.676 -18.641  22.531  1.00 30.19           C  
ATOM   3888  O   GLY B  36       7.344 -19.672  22.516  1.00 30.19           O  
ATOM   3889  N   ARG B  37       5.512 -19.047  22.406  1.00 35.38           N  
ATOM   3890  CA  ARG B  37       5.070 -20.328  21.844  1.00 35.38           C  
ATOM   3891  C   ARG B  37       5.973 -20.750  20.688  1.00 35.38           C  
ATOM   3892  CB  ARG B  37       3.619 -20.219  21.359  1.00 35.38           C  
ATOM   3893  O   ARG B  37       6.156 -20.000  19.734  1.00 35.38           O  
ATOM   3894  CG  ARG B  37       2.600 -20.672  22.406  1.00 35.38           C  
ATOM   3895  CD  ARG B  37       1.177 -20.562  21.875  1.00 35.38           C  
ATOM   3896  NE  ARG B  37       0.199 -21.016  22.859  1.00 35.38           N  
ATOM   3897  NH1 ARG B  37      -1.647 -20.500  21.562  1.00 35.38           N  
ATOM   3898  NH2 ARG B  37      -1.917 -21.406  23.656  1.00 35.38           N  
ATOM   3899  CZ  ARG B  37      -1.119 -20.984  22.688  1.00 35.38           C  
ATOM   3900  N   LYS B  38       7.156 -21.391  20.781  1.00 46.81           N  
ATOM   3901  CA  LYS B  38       7.996 -22.000  19.750  1.00 46.81           C  
ATOM   3902  C   LYS B  38       7.188 -22.312  18.500  1.00 46.81           C  
ATOM   3903  CB  LYS B  38       8.664 -23.266  20.281  1.00 46.81           C  
ATOM   3904  O   LYS B  38       6.188 -23.031  18.562  1.00 46.81           O  
ATOM   3905  CG  LYS B  38      10.070 -23.047  20.812  1.00 46.81           C  
ATOM   3906  CD  LYS B  38      10.711 -24.359  21.250  1.00 46.81           C  
ATOM   3907  CE  LYS B  38      12.102 -24.141  21.828  1.00 46.81           C  
ATOM   3908  NZ  LYS B  38      12.711 -25.422  22.312  1.00 46.81           N  
ATOM   3909  N   ARG B  39       7.137 -21.375  17.500  1.00 64.06           N  
ATOM   3910  CA  ARG B  39       6.473 -21.750  16.266  1.00 64.06           C  
ATOM   3911  C   ARG B  39       6.770 -23.203  15.891  1.00 64.06           C  
ATOM   3912  CB  ARG B  39       6.895 -20.812  15.125  1.00 64.06           C  
ATOM   3913  O   ARG B  39       7.926 -23.625  15.930  1.00 64.06           O  
ATOM   3914  CG  ARG B  39       6.176 -19.484  15.117  1.00 64.06           C  
ATOM   3915  CD  ARG B  39       6.586 -18.625  13.930  1.00 64.06           C  
ATOM   3916  NE  ARG B  39       5.996 -17.281  14.000  1.00 64.06           N  
ATOM   3917  NH1 ARG B  39       7.023 -16.500  12.086  1.00 64.06           N  
ATOM   3918  NH2 ARG B  39       5.629 -15.133  13.289  1.00 64.06           N  
ATOM   3919  CZ  ARG B  39       6.219 -16.312  13.125  1.00 64.06           C  
ATOM   3920  N   ASP B  40       5.852 -24.047  16.062  1.00 76.50           N  
ATOM   3921  CA  ASP B  40       5.941 -25.469  15.711  1.00 76.50           C  
ATOM   3922  C   ASP B  40       6.273 -25.641  14.234  1.00 76.50           C  
ATOM   3923  CB  ASP B  40       4.637 -26.188  16.047  1.00 76.50           C  
ATOM   3924  O   ASP B  40       5.465 -25.312  13.367  1.00 76.50           O  
ATOM   3925  CG  ASP B  40       4.715 -27.688  15.828  1.00 76.50           C  
ATOM   3926  OD1 ASP B  40       5.816 -28.203  15.547  1.00 76.50           O  
ATOM   3927  OD2 ASP B  40       3.664 -28.359  15.938  1.00 76.50           O  
ATOM   3928  N   PHE B  41       7.469 -26.031  14.039  1.00 85.06           N  
ATOM   3929  CA  PHE B  41       7.926 -26.281  12.680  1.00 85.06           C  
ATOM   3930  C   PHE B  41       7.863 -27.766  12.352  1.00 85.06           C  
ATOM   3931  CB  PHE B  41       9.352 -25.750  12.484  1.00 85.06           C  
ATOM   3932  O   PHE B  41       8.594 -28.250  11.492  1.00 85.06           O  
ATOM   3933  CG  PHE B  41       9.484 -24.266  12.648  1.00 85.06           C  
ATOM   3934  CD1 PHE B  41       9.055 -23.406  11.648  1.00 85.06           C  
ATOM   3935  CD2 PHE B  41      10.039 -23.734  13.797  1.00 85.06           C  
ATOM   3936  CE1 PHE B  41       9.172 -22.031  11.797  1.00 85.06           C  
ATOM   3937  CE2 PHE B  41      10.164 -22.344  13.953  1.00 85.06           C  
ATOM   3938  CZ  PHE B  41       9.727 -21.500  12.953  1.00 85.06           C  
ATOM   3939  N   SER B  42       7.016 -28.453  13.023  1.00 88.75           N  
ATOM   3940  CA  SER B  42       6.867 -29.891  12.750  1.00 88.75           C  
ATOM   3941  C   SER B  42       6.086 -30.125  11.461  1.00 88.75           C  
ATOM   3942  CB  SER B  42       6.168 -30.578  13.914  1.00 88.75           C  
ATOM   3943  O   SER B  42       5.102 -29.422  11.188  1.00 88.75           O  
ATOM   3944  OG  SER B  42       4.871 -30.047  14.125  1.00 88.75           O  
ATOM   3945  N   PRO B  43       6.527 -31.062  10.734  1.00 90.38           N  
ATOM   3946  CA  PRO B  43       5.836 -31.375   9.477  1.00 90.38           C  
ATOM   3947  C   PRO B  43       4.441 -31.953   9.695  1.00 90.38           C  
ATOM   3948  CB  PRO B  43       6.754 -32.406   8.812  1.00 90.38           C  
ATOM   3949  O   PRO B  43       4.199 -32.625  10.695  1.00 90.38           O  
ATOM   3950  CG  PRO B  43       7.523 -33.031   9.938  1.00 90.38           C  
ATOM   3951  CD  PRO B  43       7.570 -32.031  11.070  1.00 90.38           C  
ATOM   3952  N   VAL B  44       3.580 -31.641   8.891  1.00 91.88           N  
ATOM   3953  CA  VAL B  44       2.211 -32.156   8.891  1.00 91.88           C  
ATOM   3954  C   VAL B  44       1.994 -33.062   7.672  1.00 91.88           C  
ATOM   3955  CB  VAL B  44       1.181 -31.000   8.891  1.00 91.88           C  
ATOM   3956  O   VAL B  44       2.508 -32.781   6.586  1.00 91.88           O  
ATOM   3957  CG1 VAL B  44      -0.239 -31.547   9.031  1.00 91.88           C  
ATOM   3958  CG2 VAL B  44       1.488 -30.016  10.016  1.00 91.88           C  
ATOM   3959  N   PRO B  45       1.292 -34.062   7.871  1.00 91.69           N  
ATOM   3960  CA  PRO B  45       1.084 -35.031   6.777  1.00 91.69           C  
ATOM   3961  C   PRO B  45       0.147 -34.500   5.699  1.00 91.69           C  
ATOM   3962  CB  PRO B  45       0.471 -36.250   7.477  1.00 91.69           C  
ATOM   3963  O   PRO B  45      -0.722 -33.656   5.984  1.00 91.69           O  
ATOM   3964  CG  PRO B  45      -0.192 -35.688   8.695  1.00 91.69           C  
ATOM   3965  CD  PRO B  45       0.521 -34.406   9.094  1.00 91.69           C  
ATOM   3966  N   TRP B  46       0.340 -34.969   4.500  1.00 92.25           N  
ATOM   3967  CA  TRP B  46      -0.461 -34.594   3.344  1.00 92.25           C  
ATOM   3968  C   TRP B  46      -1.915 -35.000   3.523  1.00 92.25           C  
ATOM   3969  CB  TRP B  46       0.110 -35.219   2.064  1.00 92.25           C  
ATOM   3970  O   TRP B  46      -2.824 -34.406   2.967  1.00 92.25           O  
ATOM   3971  CG  TRP B  46       0.133 -36.688   2.068  1.00 92.25           C  
ATOM   3972  CD1 TRP B  46       1.192 -37.500   2.379  1.00 92.25           C  
ATOM   3973  CD2 TRP B  46      -0.954 -37.562   1.741  1.00 92.25           C  
ATOM   3974  CE2 TRP B  46      -0.481 -38.906   1.875  1.00 92.25           C  
ATOM   3975  CE3 TRP B  46      -2.281 -37.375   1.349  1.00 92.25           C  
ATOM   3976  NE1 TRP B  46       0.829 -38.844   2.264  1.00 92.25           N  
ATOM   3977  CH2 TRP B  46      -2.588 -39.781   1.247  1.00 92.25           C  
ATOM   3978  CZ2 TRP B  46      -1.293 -40.000   1.630  1.00 92.25           C  
ATOM   3979  CZ3 TRP B  46      -3.088 -38.469   1.104  1.00 92.25           C  
ATOM   3980  N   SER B  47      -2.094 -36.062   4.297  1.00 91.75           N  
ATOM   3981  CA  SER B  47      -3.396 -36.688   4.469  1.00 91.75           C  
ATOM   3982  C   SER B  47      -4.383 -35.750   5.164  1.00 91.75           C  
ATOM   3983  CB  SER B  47      -3.262 -38.000   5.266  1.00 91.75           C  
ATOM   3984  O   SER B  47      -5.594 -35.969   5.129  1.00 91.75           O  
ATOM   3985  OG  SER B  47      -2.611 -37.750   6.504  1.00 91.75           O  
ATOM   3986  N   GLN B  48      -3.891 -34.719   5.695  1.00 91.38           N  
ATOM   3987  CA  GLN B  48      -4.758 -33.750   6.336  1.00 91.38           C  
ATOM   3988  C   GLN B  48      -5.422 -32.844   5.301  1.00 91.38           C  
ATOM   3989  CB  GLN B  48      -3.965 -32.906   7.332  1.00 91.38           C  
ATOM   3990  O   GLN B  48      -6.449 -32.219   5.582  1.00 91.38           O  
ATOM   3991  CG  GLN B  48      -3.592 -33.625   8.609  1.00 91.38           C  
ATOM   3992  CD  GLN B  48      -2.941 -32.750   9.641  1.00 91.38           C  
ATOM   3993  NE2 GLN B  48      -2.494 -33.312  10.750  1.00 91.38           N  
ATOM   3994  OE1 GLN B  48      -2.840 -31.516   9.453  1.00 91.38           O  
ATOM   3995  N   TYR B  49      -4.871 -32.875   4.129  1.00 92.94           N  
ATOM   3996  CA  TYR B  49      -5.328 -31.891   3.150  1.00 92.94           C  
ATOM   3997  C   TYR B  49      -5.859 -32.594   1.899  1.00 92.94           C  
ATOM   3998  CB  TYR B  49      -4.195 -30.938   2.779  1.00 92.94           C  
ATOM   3999  O   TYR B  49      -6.672 -32.031   1.168  1.00 92.94           O  
ATOM   4000  CG  TYR B  49      -3.615 -30.203   3.959  1.00 92.94           C  
ATOM   4001  CD1 TYR B  49      -4.223 -29.047   4.453  1.00 92.94           C  
ATOM   4002  CD2 TYR B  49      -2.457 -30.641   4.582  1.00 92.94           C  
ATOM   4003  CE1 TYR B  49      -3.691 -28.359   5.539  1.00 92.94           C  
ATOM   4004  CE2 TYR B  49      -1.915 -29.969   5.668  1.00 92.94           C  
ATOM   4005  OH  TYR B  49      -2.006 -28.156   7.215  1.00 92.94           O  
ATOM   4006  CZ  TYR B  49      -2.539 -28.828   6.141  1.00 92.94           C  
ATOM   4007  N   PHE B  50      -5.355 -33.719   1.675  1.00 95.44           N  
ATOM   4008  CA  PHE B  50      -5.781 -34.531   0.531  1.00 95.44           C  
ATOM   4009  C   PHE B  50      -6.457 -35.812   0.989  1.00 95.44           C  
ATOM   4010  CB  PHE B  50      -4.586 -34.844  -0.373  1.00 95.44           C  
ATOM   4011  O   PHE B  50      -6.125 -36.344   2.047  1.00 95.44           O  
ATOM   4012  CG  PHE B  50      -3.982 -33.656  -1.037  1.00 95.44           C  
ATOM   4013  CD1 PHE B  50      -4.562 -33.094  -2.174  1.00 95.44           C  
ATOM   4014  CD2 PHE B  50      -2.832 -33.062  -0.524  1.00 95.44           C  
ATOM   4015  CE1 PHE B  50      -4.004 -31.984  -2.791  1.00 95.44           C  
ATOM   4016  CE2 PHE B  50      -2.268 -31.938  -1.136  1.00 95.44           C  
ATOM   4017  CZ  PHE B  50      -2.854 -31.406  -2.270  1.00 95.44           C  
ATOM   4018  N   GLU B  51      -7.316 -36.344   0.302  1.00 94.44           N  
ATOM   4019  CA  GLU B  51      -8.047 -37.562   0.629  1.00 94.44           C  
ATOM   4020  C   GLU B  51      -7.285 -38.812   0.173  1.00 94.44           C  
ATOM   4021  CB  GLU B  51      -9.445 -37.531  -0.004  1.00 94.44           C  
ATOM   4022  O   GLU B  51      -7.316 -39.844   0.843  1.00 94.44           O  
ATOM   4023  CG  GLU B  51     -10.391 -36.531   0.629  1.00 94.44           C  
ATOM   4024  CD  GLU B  51     -11.703 -36.406  -0.119  1.00 94.44           C  
ATOM   4025  OE1 GLU B  51     -12.531 -35.531   0.268  1.00 94.44           O  
ATOM   4026  OE2 GLU B  51     -11.906 -37.156  -1.099  1.00 94.44           O  
ATOM   4027  N   SER B  52      -6.750 -38.625  -0.993  1.00 95.00           N  
ATOM   4028  CA  SER B  52      -6.062 -39.812  -1.525  1.00 95.00           C  
ATOM   4029  C   SER B  52      -4.789 -39.406  -2.264  1.00 95.00           C  
ATOM   4030  CB  SER B  52      -6.984 -40.594  -2.463  1.00 95.00           C  
ATOM   4031  O   SER B  52      -4.613 -38.250  -2.643  1.00 95.00           O  
ATOM   4032  OG  SER B  52      -7.336 -39.812  -3.592  1.00 95.00           O  
ATOM   4033  N   MET B  53      -3.895 -40.406  -2.346  1.00 93.88           N  
ATOM   4034  CA  MET B  53      -2.635 -40.344  -3.082  1.00 93.88           C  
ATOM   4035  C   MET B  53      -2.490 -41.531  -4.023  1.00 93.88           C  
ATOM   4036  CB  MET B  53      -1.449 -40.281  -2.117  1.00 93.88           C  
ATOM   4037  O   MET B  53      -2.727 -42.688  -3.629  1.00 93.88           O  
ATOM   4038  CG  MET B  53      -0.105 -40.531  -2.787  1.00 93.88           C  
ATOM   4039  SD  MET B  53       1.102 -41.344  -1.669  1.00 93.88           S  
ATOM   4040  CE  MET B  53       1.027 -40.219  -0.245  1.00 93.88           C  
ATOM   4041  N   GLU B  54      -2.211 -41.281  -5.211  1.00 95.06           N  
ATOM   4042  CA  GLU B  54      -2.146 -42.344  -6.223  1.00 95.06           C  
ATOM   4043  C   GLU B  54      -0.913 -42.188  -7.105  1.00 95.06           C  
ATOM   4044  CB  GLU B  54      -3.412 -42.344  -7.082  1.00 95.06           C  
ATOM   4045  O   GLU B  54      -0.496 -41.062  -7.398  1.00 95.06           O  
ATOM   4046  CG  GLU B  54      -3.682 -43.656  -7.781  1.00 95.06           C  
ATOM   4047  CD  GLU B  54      -4.906 -43.625  -8.680  1.00 95.06           C  
ATOM   4048  OE1 GLU B  54      -5.164 -44.625  -9.398  1.00 95.06           O  
ATOM   4049  OE2 GLU B  54      -5.617 -42.594  -8.672  1.00 95.06           O  
ATOM   4050  N   ASP B  55      -0.342 -43.281  -7.457  1.00 95.31           N  
ATOM   4051  CA  ASP B  55       0.733 -43.312  -8.445  1.00 95.31           C  
ATOM   4052  C   ASP B  55       0.203 -43.719  -9.820  1.00 95.31           C  
ATOM   4053  CB  ASP B  55       1.835 -44.281  -8.008  1.00 95.31           C  
ATOM   4054  O   ASP B  55      -0.195 -44.875 -10.031  1.00 95.31           O  
ATOM   4055  CG  ASP B  55       2.625 -43.781  -6.812  1.00 95.31           C  
ATOM   4056  OD1 ASP B  55       2.801 -42.562  -6.672  1.00 95.31           O  
ATOM   4057  OD2 ASP B  55       3.076 -44.625  -6.004  1.00 95.31           O  
ATOM   4058  N   VAL B  56       0.219 -42.844 -10.695  1.00 95.12           N  
ATOM   4059  CA  VAL B  56      -0.288 -43.031 -12.047  1.00 95.12           C  
ATOM   4060  C   VAL B  56       0.848 -43.500 -12.961  1.00 95.12           C  
ATOM   4061  CB  VAL B  56      -0.944 -41.750 -12.609  1.00 95.12           C  
ATOM   4062  O   VAL B  56       1.832 -42.781 -13.148  1.00 95.12           O  
ATOM   4063  CG1 VAL B  56      -1.496 -42.000 -14.016  1.00 95.12           C  
ATOM   4064  CG2 VAL B  56      -2.051 -41.281 -11.680  1.00 95.12           C  
ATOM   4065  N   GLU B  57       0.637 -44.625 -13.500  1.00 94.06           N  
ATOM   4066  CA  GLU B  57       1.623 -45.188 -14.422  1.00 94.06           C  
ATOM   4067  C   GLU B  57       1.320 -44.781 -15.859  1.00 94.06           C  
ATOM   4068  CB  GLU B  57       1.670 -46.719 -14.289  1.00 94.06           C  
ATOM   4069  O   GLU B  57       0.189 -44.938 -16.328  1.00 94.06           O  
ATOM   4070  CG  GLU B  57       2.160 -47.188 -12.938  1.00 94.06           C  
ATOM   4071  CD  GLU B  57       2.285 -48.719 -12.852  1.00 94.06           C  
ATOM   4072  OE1 GLU B  57       2.775 -49.219 -11.820  1.00 94.06           O  
ATOM   4073  OE2 GLU B  57       1.892 -49.375 -13.828  1.00 94.06           O  
ATOM   4074  N   VAL B  58       2.234 -44.219 -16.500  1.00 91.19           N  
ATOM   4075  CA  VAL B  58       2.123 -43.812 -17.891  1.00 91.19           C  
ATOM   4076  C   VAL B  58       3.137 -44.562 -18.750  1.00 91.19           C  
ATOM   4077  CB  VAL B  58       2.334 -42.281 -18.047  1.00 91.19           C  
ATOM   4078  O   VAL B  58       4.340 -44.531 -18.469  1.00 91.19           O  
ATOM   4079  CG1 VAL B  58       2.250 -41.875 -19.516  1.00 91.19           C  
ATOM   4080  CG2 VAL B  58       1.309 -41.500 -17.219  1.00 91.19           C  
ATOM   4081  N   GLU B  59       2.580 -45.219 -19.688  1.00 86.44           N  
ATOM   4082  CA  GLU B  59       3.426 -46.000 -20.594  1.00 86.44           C  
ATOM   4083  C   GLU B  59       3.842 -45.156 -21.797  1.00 86.44           C  
ATOM   4084  CB  GLU B  59       2.703 -47.250 -21.047  1.00 86.44           C  
ATOM   4085  O   GLU B  59       2.996 -44.562 -22.469  1.00 86.44           O  
ATOM   4086  CG  GLU B  59       2.455 -48.250 -19.938  1.00 86.44           C  
ATOM   4087  CD  GLU B  59       1.794 -49.531 -20.422  1.00 86.44           C  
ATOM   4088  OE1 GLU B  59       1.574 -50.469 -19.594  1.00 86.44           O  
ATOM   4089  OE2 GLU B  59       1.493 -49.625 -21.641  1.00 86.44           O  
ATOM   4090  N   ASN B  60       5.078 -44.969 -21.969  1.00 75.62           N  
ATOM   4091  CA  ASN B  60       5.629 -44.281 -23.125  1.00 75.62           C  
ATOM   4092  C   ASN B  60       6.559 -45.188 -23.922  1.00 75.62           C  
ATOM   4093  CB  ASN B  60       6.359 -43.000 -22.719  1.00 75.62           C  
ATOM   4094  O   ASN B  60       6.742 -46.375 -23.562  1.00 75.62           O  
ATOM   4095  CG  ASN B  60       5.461 -42.031 -22.000  1.00 75.62           C  
ATOM   4096  ND2 ASN B  60       6.062 -41.000 -21.406  1.00 75.62           N  
ATOM   4097  OD1 ASN B  60       4.238 -42.188 -21.969  1.00 75.62           O  
ATOM   4098  N   GLU B  61       6.980 -44.781 -25.188  1.00 69.06           N  
ATOM   4099  CA  GLU B  61       7.848 -45.562 -26.062  1.00 69.06           C  
ATOM   4100  C   GLU B  61       9.125 -46.000 -25.344  1.00 69.06           C  
ATOM   4101  CB  GLU B  61       8.188 -44.781 -27.328  1.00 69.06           C  
ATOM   4102  O   GLU B  61       9.664 -47.062 -25.609  1.00 69.06           O  
ATOM   4103  CG  GLU B  61       7.000 -44.500 -28.234  1.00 69.06           C  
ATOM   4104  CD  GLU B  61       7.363 -43.750 -29.500  1.00 69.06           C  
ATOM   4105  OE1 GLU B  61       6.480 -43.562 -30.375  1.00 69.06           O  
ATOM   4106  OE2 GLU B  61       8.539 -43.344 -29.641  1.00 69.06           O  
ATOM   4107  N   THR B  62       9.680 -45.188 -24.391  1.00 66.50           N  
ATOM   4108  CA  THR B  62      10.984 -45.406 -23.750  1.00 66.50           C  
ATOM   4109  C   THR B  62      10.828 -46.125 -22.422  1.00 66.50           C  
ATOM   4110  CB  THR B  62      11.719 -44.062 -23.547  1.00 66.50           C  
ATOM   4111  O   THR B  62      11.812 -46.531 -21.812  1.00 66.50           O  
ATOM   4112  CG2 THR B  62      12.273 -43.531 -24.859  1.00 66.50           C  
ATOM   4113  OG1 THR B  62      10.812 -43.125 -22.984  1.00 66.50           O  
ATOM   4114  N   GLY B  63       9.578 -46.469 -21.891  1.00 76.19           N  
ATOM   4115  CA  GLY B  63       9.422 -47.156 -20.609  1.00 76.19           C  
ATOM   4116  C   GLY B  63       8.211 -46.688 -19.828  1.00 76.19           C  
ATOM   4117  O   GLY B  63       7.328 -46.000 -20.391  1.00 76.19           O  
ATOM   4118  N   LYS B  64       8.188 -47.188 -18.562  1.00 86.81           N  
ATOM   4119  CA  LYS B  64       7.074 -46.906 -17.656  1.00 86.81           C  
ATOM   4120  C   LYS B  64       7.422 -45.781 -16.688  1.00 86.81           C  
ATOM   4121  CB  LYS B  64       6.695 -48.188 -16.875  1.00 86.81           C  
ATOM   4122  O   LYS B  64       8.430 -45.875 -15.977  1.00 86.81           O  
ATOM   4123  CG  LYS B  64       5.535 -48.938 -17.484  1.00 86.81           C  
ATOM   4124  CD  LYS B  64       5.160 -50.156 -16.641  1.00 86.81           C  
ATOM   4125  CE  LYS B  64       4.023 -50.969 -17.266  1.00 86.81           C  
ATOM   4126  NZ  LYS B  64       3.672 -52.156 -16.453  1.00 86.81           N  
ATOM   4127  N   ASP B  65       6.727 -44.719 -16.766  1.00 91.44           N  
ATOM   4128  CA  ASP B  65       6.871 -43.594 -15.836  1.00 91.44           C  
ATOM   4129  C   ASP B  65       5.750 -43.594 -14.797  1.00 91.44           C  
ATOM   4130  CB  ASP B  65       6.879 -42.281 -16.594  1.00 91.44           C  
ATOM   4131  O   ASP B  65       4.621 -44.000 -15.094  1.00 91.44           O  
ATOM   4132  CG  ASP B  65       8.062 -42.125 -17.547  1.00 91.44           C  
ATOM   4133  OD1 ASP B  65       9.117 -42.750 -17.297  1.00 91.44           O  
ATOM   4134  OD2 ASP B  65       7.945 -41.406 -18.547  1.00 91.44           O  
ATOM   4135  N   THR B  66       6.078 -43.281 -13.602  1.00 94.56           N  
ATOM   4136  CA  THR B  66       5.113 -43.219 -12.508  1.00 94.56           C  
ATOM   4137  C   THR B  66       4.992 -41.812 -11.977  1.00 94.56           C  
ATOM   4138  CB  THR B  66       5.500 -44.188 -11.367  1.00 94.56           C  
ATOM   4139  O   THR B  66       5.973 -41.219 -11.484  1.00 94.56           O  
ATOM   4140  CG2 THR B  66       4.270 -44.625 -10.578  1.00 94.56           C  
ATOM   4141  OG1 THR B  66       6.145 -45.344 -11.906  1.00 94.56           O  
ATOM   4142  N   PHE B  67       3.842 -41.344 -12.055  1.00 96.38           N  
ATOM   4143  CA  PHE B  67       3.570 -39.969 -11.594  1.00 96.38           C  
ATOM   4144  C   PHE B  67       2.732 -40.000 -10.320  1.00 96.38           C  
ATOM   4145  CB  PHE B  67       2.855 -39.156 -12.680  1.00 96.38           C  
ATOM   4146  O   PHE B  67       1.690 -40.656 -10.266  1.00 96.38           O  
ATOM   4147  CG  PHE B  67       3.707 -38.875 -13.891  1.00 96.38           C  
ATOM   4148  CD1 PHE B  67       4.445 -37.719 -13.977  1.00 96.38           C  
ATOM   4149  CD2 PHE B  67       3.771 -39.812 -14.938  1.00 96.38           C  
ATOM   4150  CE1 PHE B  67       5.234 -37.438 -15.094  1.00 96.38           C  
ATOM   4151  CE2 PHE B  67       4.559 -39.531 -16.047  1.00 96.38           C  
ATOM   4152  CZ  PHE B  67       5.289 -38.375 -16.141  1.00 96.38           C  
ATOM   4153  N   ARG B  68       3.135 -39.219  -9.352  1.00 96.75           N  
ATOM   4154  CA  ARG B  68       2.404 -39.094  -8.094  1.00 96.75           C  
ATOM   4155  C   ARG B  68       1.331 -38.000  -8.195  1.00 96.75           C  
ATOM   4156  CB  ARG B  68       3.363 -38.750  -6.945  1.00 96.75           C  
ATOM   4157  O   ARG B  68       1.617 -36.875  -8.586  1.00 96.75           O  
ATOM   4158  CG  ARG B  68       2.670 -38.531  -5.613  1.00 96.75           C  
ATOM   4159  CD  ARG B  68       2.037 -39.781  -5.070  1.00 96.75           C  
ATOM   4160  NE  ARG B  68       3.027 -40.844  -4.887  1.00 96.75           N  
ATOM   4161  NH1 ARG B  68       3.588 -40.250  -2.730  1.00 96.75           N  
ATOM   4162  NH2 ARG B  68       4.617 -42.031  -3.717  1.00 96.75           N  
ATOM   4163  CZ  ARG B  68       3.742 -41.031  -3.779  1.00 96.75           C  
ATOM   4164  N   VAL B  69       0.147 -38.375  -7.746  1.00 97.12           N  
ATOM   4165  CA  VAL B  69      -0.976 -37.438  -7.758  1.00 97.12           C  
ATOM   4166  C   VAL B  69      -1.693 -37.469  -6.414  1.00 97.12           C  
ATOM   4167  CB  VAL B  69      -1.967 -37.750  -8.898  1.00 97.12           C  
ATOM   4168  O   VAL B  69      -1.829 -38.531  -5.801  1.00 97.12           O  
ATOM   4169  CG1 VAL B  69      -2.354 -36.500  -9.656  1.00 97.12           C  
ATOM   4170  CG2 VAL B  69      -1.363 -38.781  -9.852  1.00 97.12           C  
ATOM   4171  N   TYR B  70      -2.002 -36.312  -5.945  1.00 96.81           N  
ATOM   4172  CA  TYR B  70      -2.828 -36.156  -4.754  1.00 96.81           C  
ATOM   4173  C   TYR B  70      -4.227 -35.688  -5.117  1.00 96.81           C  
ATOM   4174  CB  TYR B  70      -2.174 -35.188  -3.770  1.00 96.81           C  
ATOM   4175  O   TYR B  70      -4.379 -34.719  -5.891  1.00 96.81           O  
ATOM   4176  CG  TYR B  70      -0.812 -35.625  -3.291  1.00 96.81           C  
ATOM   4177  CD1 TYR B  70      -0.667 -36.344  -2.109  1.00 96.81           C  
ATOM   4178  CD2 TYR B  70       0.332 -35.344  -4.020  1.00 96.81           C  
ATOM   4179  CE1 TYR B  70       0.586 -36.750  -1.665  1.00 96.81           C  
ATOM   4180  CE2 TYR B  70       1.591 -35.719  -3.586  1.00 96.81           C  
ATOM   4181  OH  TYR B  70       2.951 -36.844  -1.974  1.00 96.81           O  
ATOM   4182  CZ  TYR B  70       1.707 -36.438  -2.408  1.00 96.81           C  
ATOM   4183  N   LYS B  71      -5.199 -36.250  -4.504  1.00 96.69           N  
ATOM   4184  CA  LYS B  71      -6.570 -36.000  -4.938  1.00 96.69           C  
ATOM   4185  C   LYS B  71      -7.473 -35.656  -3.756  1.00 96.69           C  
ATOM   4186  CB  LYS B  71      -7.121 -37.250  -5.680  1.00 96.69           C  
ATOM   4187  O   LYS B  71      -7.219 -36.094  -2.629  1.00 96.69           O  
ATOM   4188  CG  LYS B  71      -6.387 -37.562  -6.973  1.00 96.69           C  
ATOM   4189  CD  LYS B  71      -7.000 -38.750  -7.680  1.00 96.69           C  
ATOM   4190  CE  LYS B  71      -5.926 -39.719  -8.195  1.00 96.69           C  
ATOM   4191  NZ  LYS B  71      -6.520 -40.875  -8.922  1.00 96.69           N  
ATOM   4192  N   SER B  72      -8.383 -34.844  -4.094  1.00 95.88           N  
ATOM   4193  CA  SER B  72      -9.461 -34.500  -3.170  1.00 95.88           C  
ATOM   4194  C   SER B  72     -10.734 -34.156  -3.922  1.00 95.88           C  
ATOM   4195  CB  SER B  72      -9.047 -33.344  -2.271  1.00 95.88           C  
ATOM   4196  O   SER B  72     -10.688 -33.562  -5.012  1.00 95.88           O  
ATOM   4197  OG  SER B  72      -9.828 -33.312  -1.091  1.00 95.88           O  
ATOM   4198  N   GLY B  73     -11.805 -34.594  -3.410  1.00 92.12           N  
ATOM   4199  CA  GLY B  73     -13.086 -34.281  -4.035  1.00 92.12           C  
ATOM   4200  C   GLY B  73     -13.602 -35.438  -4.895  1.00 92.12           C  
ATOM   4201  O   GLY B  73     -12.828 -36.250  -5.410  1.00 92.12           O  
ATOM   4202  N   SER B  74     -14.953 -35.469  -5.113  1.00 87.69           N  
ATOM   4203  CA  SER B  74     -15.547 -36.594  -5.852  1.00 87.69           C  
ATOM   4204  C   SER B  74     -16.438 -36.094  -6.977  1.00 87.69           C  
ATOM   4205  CB  SER B  74     -16.359 -37.500  -4.906  1.00 87.69           C  
ATOM   4206  O   SER B  74     -16.578 -36.750  -8.008  1.00 87.69           O  
ATOM   4207  OG  SER B  74     -17.297 -36.719  -4.164  1.00 87.69           O  
ATOM   4208  N   GLU B  75     -16.922 -34.906  -6.848  1.00 90.81           N  
ATOM   4209  CA  GLU B  75     -17.844 -34.406  -7.855  1.00 90.81           C  
ATOM   4210  C   GLU B  75     -17.375 -33.031  -8.383  1.00 90.81           C  
ATOM   4211  CB  GLU B  75     -19.250 -34.312  -7.285  1.00 90.81           C  
ATOM   4212  O   GLU B  75     -16.578 -32.375  -7.734  1.00 90.81           O  
ATOM   4213  CG  GLU B  75     -19.906 -35.656  -7.012  1.00 90.81           C  
ATOM   4214  CD  GLU B  75     -21.344 -35.531  -6.539  1.00 90.81           C  
ATOM   4215  OE1 GLU B  75     -22.016 -36.562  -6.336  1.00 90.81           O  
ATOM   4216  OE2 GLU B  75     -21.828 -34.375  -6.367  1.00 90.81           O  
ATOM   4217  N   GLY B  76     -17.828 -32.750  -9.633  1.00 92.00           N  
ATOM   4218  CA  GLY B  76     -17.516 -31.469 -10.219  1.00 92.00           C  
ATOM   4219  C   GLY B  76     -16.297 -31.500 -11.117  1.00 92.00           C  
ATOM   4220  O   GLY B  76     -15.789 -32.562 -11.445  1.00 92.00           O  
ATOM   4221  N   PRO B  77     -15.938 -30.312 -11.570  1.00 95.25           N  
ATOM   4222  CA  PRO B  77     -14.766 -30.234 -12.438  1.00 95.25           C  
ATOM   4223  C   PRO B  77     -13.461 -30.516 -11.703  1.00 95.25           C  
ATOM   4224  CB  PRO B  77     -14.805 -28.781 -12.945  1.00 95.25           C  
ATOM   4225  O   PRO B  77     -13.414 -30.438 -10.469  1.00 95.25           O  
ATOM   4226  CG  PRO B  77     -15.477 -28.016 -11.852  1.00 95.25           C  
ATOM   4227  CD  PRO B  77     -16.500 -28.906 -11.203  1.00 95.25           C  
ATOM   4228  N   VAL B  78     -12.516 -30.859 -12.438  1.00 96.88           N  
ATOM   4229  CA  VAL B  78     -11.203 -31.172 -11.875  1.00 96.88           C  
ATOM   4230  C   VAL B  78     -10.281 -29.969 -11.992  1.00 96.88           C  
ATOM   4231  CB  VAL B  78     -10.570 -32.406 -12.570  1.00 96.88           C  
ATOM   4232  O   VAL B  78     -10.109 -29.406 -13.078  1.00 96.88           O  
ATOM   4233  CG1 VAL B  78      -9.141 -32.625 -12.070  1.00 96.88           C  
ATOM   4234  CG2 VAL B  78     -11.422 -33.656 -12.344  1.00 96.88           C  
ATOM   4235  N   LEU B  79      -9.805 -29.609 -10.930  1.00 97.69           N  
ATOM   4236  CA  LEU B  79      -8.711 -28.641 -10.898  1.00 97.69           C  
ATOM   4237  C   LEU B  79      -7.359 -29.344 -10.883  1.00 97.69           C  
ATOM   4238  CB  LEU B  79      -8.836 -27.719  -9.688  1.00 97.69           C  
ATOM   4239  O   LEU B  79      -6.973 -29.922  -9.867  1.00 97.69           O  
ATOM   4240  CG  LEU B  79     -10.188 -27.031  -9.500  1.00 97.69           C  
ATOM   4241  CD1 LEU B  79     -10.133 -26.078  -8.305  1.00 97.69           C  
ATOM   4242  CD2 LEU B  79     -10.586 -26.281 -10.766  1.00 97.69           C  
ATOM   4243  N   LEU B  80      -6.742 -29.312 -11.945  1.00 98.06           N  
ATOM   4244  CA  LEU B  80      -5.414 -29.906 -12.070  1.00 98.06           C  
ATOM   4245  C   LEU B  80      -4.332 -28.891 -11.719  1.00 98.06           C  
ATOM   4246  CB  LEU B  80      -5.191 -30.438 -13.492  1.00 98.06           C  
ATOM   4247  O   LEU B  80      -4.117 -27.922 -12.453  1.00 98.06           O  
ATOM   4248  CG  LEU B  80      -3.887 -31.188 -13.734  1.00 98.06           C  
ATOM   4249  CD1 LEU B  80      -3.811 -32.438 -12.836  1.00 98.06           C  
ATOM   4250  CD2 LEU B  80      -3.764 -31.578 -15.203  1.00 98.06           C  
ATOM   4251  N   LEU B  81      -3.668 -29.141 -10.688  1.00 98.25           N  
ATOM   4252  CA  LEU B  81      -2.746 -28.188 -10.094  1.00 98.25           C  
ATOM   4253  C   LEU B  81      -1.300 -28.547 -10.406  1.00 98.25           C  
ATOM   4254  CB  LEU B  81      -2.949 -28.125  -8.578  1.00 98.25           C  
ATOM   4255  O   LEU B  81      -0.855 -29.656 -10.109  1.00 98.25           O  
ATOM   4256  CG  LEU B  81      -4.387 -27.922  -8.094  1.00 98.25           C  
ATOM   4257  CD1 LEU B  81      -4.453 -28.016  -6.570  1.00 98.25           C  
ATOM   4258  CD2 LEU B  81      -4.926 -26.578  -8.570  1.00 98.25           C  
ATOM   4259  N   LEU B  82      -0.598 -27.609 -10.961  1.00 98.00           N  
ATOM   4260  CA  LEU B  82       0.802 -27.781 -11.344  1.00 98.00           C  
ATOM   4261  C   LEU B  82       1.697 -26.859 -10.516  1.00 98.00           C  
ATOM   4262  CB  LEU B  82       0.990 -27.484 -12.836  1.00 98.00           C  
ATOM   4263  O   LEU B  82       1.536 -25.625 -10.555  1.00 98.00           O  
ATOM   4264  CG  LEU B  82       0.109 -28.297 -13.797  1.00 98.00           C  
ATOM   4265  CD1 LEU B  82       0.388 -27.875 -15.234  1.00 98.00           C  
ATOM   4266  CD2 LEU B  82       0.334 -29.781 -13.602  1.00 98.00           C  
ATOM   4267  N   HIS B  83       2.611 -27.359  -9.828  1.00 95.50           N  
ATOM   4268  CA  HIS B  83       3.467 -26.625  -8.906  1.00 95.50           C  
ATOM   4269  C   HIS B  83       4.609 -25.938  -9.648  1.00 95.50           C  
ATOM   4270  CB  HIS B  83       4.023 -27.562  -7.832  1.00 95.50           C  
ATOM   4271  O   HIS B  83       4.871 -26.234 -10.812  1.00 95.50           O  
ATOM   4272  CG  HIS B  83       4.852 -28.672  -8.375  1.00 95.50           C  
ATOM   4273  CD2 HIS B  83       4.570 -29.984  -8.562  1.00 95.50           C  
ATOM   4274  ND1 HIS B  83       6.152 -28.500  -8.805  1.00 95.50           N  
ATOM   4275  CE1 HIS B  83       6.629 -29.656  -9.234  1.00 95.50           C  
ATOM   4276  NE2 HIS B  83       5.688 -30.578  -9.094  1.00 95.50           N  
ATOM   4277  N   GLY B  84       5.305 -25.047  -8.961  1.00 92.69           N  
ATOM   4278  CA  GLY B  84       6.449 -24.328  -9.500  1.00 92.69           C  
ATOM   4279  C   GLY B  84       7.742 -25.125  -9.414  1.00 92.69           C  
ATOM   4280  O   GLY B  84       7.770 -26.219  -8.836  1.00 92.69           O  
ATOM   4281  N   GLY B  85       8.734 -24.547 -10.039  1.00 89.88           N  
ATOM   4282  CA  GLY B  85      10.031 -25.203 -10.023  1.00 89.88           C  
ATOM   4283  C   GLY B  85      10.602 -25.375  -8.633  1.00 89.88           C  
ATOM   4284  O   GLY B  85      10.711 -24.406  -7.879  1.00 89.88           O  
ATOM   4285  N   GLY B  86      10.953 -26.625  -8.336  1.00 89.62           N  
ATOM   4286  CA  GLY B  86      11.531 -26.906  -7.031  1.00 89.62           C  
ATOM   4287  C   GLY B  86      10.508 -27.281  -5.984  1.00 89.62           C  
ATOM   4288  O   GLY B  86      10.859 -27.750  -4.898  1.00 89.62           O  
ATOM   4289  N   HIS B  87       9.312 -27.000  -6.297  1.00 93.38           N  
ATOM   4290  CA  HIS B  87       8.219 -27.344  -5.391  1.00 93.38           C  
ATOM   4291  C   HIS B  87       7.645 -28.719  -5.715  1.00 93.38           C  
ATOM   4292  CB  HIS B  87       7.121 -26.281  -5.449  1.00 93.38           C  
ATOM   4293  O   HIS B  87       8.289 -29.516  -6.402  1.00 93.38           O  
ATOM   4294  CG  HIS B  87       7.555 -24.938  -4.957  1.00 93.38           C  
ATOM   4295  CD2 HIS B  87       8.367 -24.016  -5.512  1.00 93.38           C  
ATOM   4296  ND1 HIS B  87       7.145 -24.422  -3.746  1.00 93.38           N  
ATOM   4297  CE1 HIS B  87       7.684 -23.234  -3.578  1.00 93.38           C  
ATOM   4298  NE2 HIS B  87       8.430 -22.953  -4.633  1.00 93.38           N  
ATOM   4299  N   SER B  88       6.551 -29.047  -5.062  1.00 95.56           N  
ATOM   4300  CA  SER B  88       5.832 -30.297  -5.277  1.00 95.56           C  
ATOM   4301  C   SER B  88       4.324 -30.078  -5.211  1.00 95.56           C  
ATOM   4302  CB  SER B  88       6.258 -31.344  -4.246  1.00 95.56           C  
ATOM   4303  O   SER B  88       3.855 -28.953  -5.000  1.00 95.56           O  
ATOM   4304  OG  SER B  88       5.727 -31.031  -2.969  1.00 95.56           O  
ATOM   4305  N   ALA B  89       3.635 -31.172  -5.441  1.00 97.06           N  
ATOM   4306  CA  ALA B  89       2.176 -31.125  -5.391  1.00 97.06           C  
ATOM   4307  C   ALA B  89       1.688 -30.703  -4.008  1.00 97.06           C  
ATOM   4308  CB  ALA B  89       1.585 -32.469  -5.770  1.00 97.06           C  
ATOM   4309  O   ALA B  89       0.582 -30.172  -3.869  1.00 97.06           O  
ATOM   4310  N   LEU B  90       2.475 -30.859  -3.057  1.00 96.06           N  
ATOM   4311  CA  LEU B  90       2.100 -30.562  -1.677  1.00 96.06           C  
ATOM   4312  C   LEU B  90       2.045 -29.062  -1.434  1.00 96.06           C  
ATOM   4313  CB  LEU B  90       3.086 -31.219  -0.705  1.00 96.06           C  
ATOM   4314  O   LEU B  90       1.565 -28.609  -0.389  1.00 96.06           O  
ATOM   4315  CG  LEU B  90       3.104 -32.750  -0.678  1.00 96.06           C  
ATOM   4316  CD1 LEU B  90       4.180 -33.250   0.277  1.00 96.06           C  
ATOM   4317  CD2 LEU B  90       1.734 -33.281  -0.280  1.00 96.06           C  
ATOM   4318  N   SER B  91       2.582 -28.344  -2.332  1.00 95.94           N  
ATOM   4319  CA  SER B  91       2.480 -26.891  -2.221  1.00 95.94           C  
ATOM   4320  C   SER B  91       1.030 -26.438  -2.309  1.00 95.94           C  
ATOM   4321  CB  SER B  91       3.309 -26.219  -3.314  1.00 95.94           C  
ATOM   4322  O   SER B  91       0.702 -25.312  -1.898  1.00 95.94           O  
ATOM   4323  OG  SER B  91       2.709 -26.391  -4.586  1.00 95.94           O  
ATOM   4324  N   TRP B  92       0.199 -27.312  -2.779  1.00 97.00           N  
ATOM   4325  CA  TRP B  92      -1.208 -26.984  -2.986  1.00 97.00           C  
ATOM   4326  C   TRP B  92      -2.062 -27.500  -1.833  1.00 97.00           C  
ATOM   4327  CB  TRP B  92      -1.708 -27.562  -4.309  1.00 97.00           C  
ATOM   4328  O   TRP B  92      -3.293 -27.438  -1.890  1.00 97.00           O  
ATOM   4329  CG  TRP B  92      -1.020 -27.000  -5.520  1.00 97.00           C  
ATOM   4330  CD1 TRP B  92      -0.040 -27.609  -6.258  1.00 97.00           C  
ATOM   4331  CD2 TRP B  92      -1.256 -25.734  -6.129  1.00 97.00           C  
ATOM   4332  CE2 TRP B  92      -0.383 -25.625  -7.234  1.00 97.00           C  
ATOM   4333  CE3 TRP B  92      -2.121 -24.672  -5.844  1.00 97.00           C  
ATOM   4334  NE1 TRP B  92       0.346 -26.781  -7.293  1.00 97.00           N  
ATOM   4335  CH2 TRP B  92      -1.210 -23.469  -7.758  1.00 97.00           C  
ATOM   4336  CZ2 TRP B  92      -0.353 -24.500  -8.055  1.00 97.00           C  
ATOM   4337  CZ3 TRP B  92      -2.090 -23.547  -6.664  1.00 97.00           C  
ATOM   4338  N   ALA B  93      -1.501 -28.016  -0.835  1.00 96.12           N  
ATOM   4339  CA  ALA B  93      -2.213 -28.703   0.237  1.00 96.12           C  
ATOM   4340  C   ALA B  93      -3.199 -27.766   0.931  1.00 96.12           C  
ATOM   4341  CB  ALA B  93      -1.225 -29.281   1.249  1.00 96.12           C  
ATOM   4342  O   ALA B  93      -4.398 -28.047   0.987  1.00 96.12           O  
ATOM   4343  N   VAL B  94      -2.721 -26.703   1.368  1.00 95.62           N  
ATOM   4344  CA  VAL B  94      -3.570 -25.781   2.119  1.00 95.62           C  
ATOM   4345  C   VAL B  94      -4.590 -25.141   1.184  1.00 95.62           C  
ATOM   4346  CB  VAL B  94      -2.738 -24.688   2.830  1.00 95.62           C  
ATOM   4347  O   VAL B  94      -5.738 -24.906   1.571  1.00 95.62           O  
ATOM   4348  CG1 VAL B  94      -3.633 -23.797   3.695  1.00 95.62           C  
ATOM   4349  CG2 VAL B  94      -1.634 -25.328   3.672  1.00 95.62           C  
ATOM   4350  N   PHE B  95      -4.199 -24.844   0.047  1.00 95.38           N  
ATOM   4351  CA  PHE B  95      -5.117 -24.328  -0.970  1.00 95.38           C  
ATOM   4352  C   PHE B  95      -6.246 -25.328  -1.218  1.00 95.38           C  
ATOM   4353  CB  PHE B  95      -4.367 -24.047  -2.277  1.00 95.38           C  
ATOM   4354  O   PHE B  95      -7.410 -24.922  -1.333  1.00 95.38           O  
ATOM   4355  CG  PHE B  95      -5.273 -23.797  -3.451  1.00 95.38           C  
ATOM   4356  CD1 PHE B  95      -5.523 -24.781  -4.387  1.00 95.38           C  
ATOM   4357  CD2 PHE B  95      -5.871 -22.547  -3.617  1.00 95.38           C  
ATOM   4358  CE1 PHE B  95      -6.363 -24.547  -5.473  1.00 95.38           C  
ATOM   4359  CE2 PHE B  95      -6.711 -22.312  -4.703  1.00 95.38           C  
ATOM   4360  CZ  PHE B  95      -6.953 -23.312  -5.629  1.00 95.38           C  
ATOM   4361  N   THR B  96      -5.902 -26.547  -1.307  1.00 96.44           N  
ATOM   4362  CA  THR B  96      -6.879 -27.609  -1.560  1.00 96.44           C  
ATOM   4363  C   THR B  96      -7.945 -27.625  -0.469  1.00 96.44           C  
ATOM   4364  CB  THR B  96      -6.199 -28.984  -1.647  1.00 96.44           C  
ATOM   4365  O   THR B  96      -9.141 -27.703  -0.763  1.00 96.44           O  
ATOM   4366  CG2 THR B  96      -7.227 -30.094  -1.870  1.00 96.44           C  
ATOM   4367  OG1 THR B  96      -5.270 -28.984  -2.738  1.00 96.44           O  
ATOM   4368  N   ALA B  97      -7.508 -27.500   0.684  1.00 93.50           N  
ATOM   4369  CA  ALA B  97      -8.461 -27.469   1.794  1.00 93.50           C  
ATOM   4370  C   ALA B  97      -9.359 -26.250   1.711  1.00 93.50           C  
ATOM   4371  CB  ALA B  97      -7.715 -27.500   3.129  1.00 93.50           C  
ATOM   4372  O   ALA B  97     -10.547 -26.312   2.021  1.00 93.50           O  
ATOM   4373  N   ALA B  98      -8.789 -25.203   1.258  1.00 92.75           N  
ATOM   4374  CA  ALA B  98      -9.516 -23.938   1.195  1.00 92.75           C  
ATOM   4375  C   ALA B  98     -10.547 -23.953   0.066  1.00 92.75           C  
ATOM   4376  CB  ALA B  98      -8.547 -22.766   1.016  1.00 92.75           C  
ATOM   4377  O   ALA B  98     -11.680 -23.500   0.244  1.00 92.75           O  
ATOM   4378  N   ILE B  99     -10.203 -24.500  -1.004  1.00 93.19           N  
ATOM   4379  CA  ILE B  99     -11.062 -24.406  -2.178  1.00 93.19           C  
ATOM   4380  C   ILE B  99     -12.164 -25.469  -2.098  1.00 93.19           C  
ATOM   4381  CB  ILE B  99     -10.258 -24.578  -3.486  1.00 93.19           C  
ATOM   4382  O   ILE B  99     -13.297 -25.219  -2.520  1.00 93.19           O  
ATOM   4383  CG1 ILE B  99     -11.070 -24.078  -4.684  1.00 93.19           C  
ATOM   4384  CG2 ILE B  99      -9.836 -26.031  -3.680  1.00 93.19           C  
ATOM   4385  CD1 ILE B  99     -10.234 -23.750  -5.910  1.00 93.19           C  
ATOM   4386  N   ILE B 100     -11.883 -26.531  -1.618  1.00 91.62           N  
ATOM   4387  CA  ILE B 100     -12.859 -27.625  -1.541  1.00 91.62           C  
ATOM   4388  C   ILE B 100     -14.000 -27.219  -0.608  1.00 91.62           C  
ATOM   4389  CB  ILE B 100     -12.211 -28.938  -1.061  1.00 91.62           C  
ATOM   4390  O   ILE B 100     -15.141 -27.656  -0.792  1.00 91.62           O  
ATOM   4391  CG1 ILE B 100     -11.320 -29.531  -2.162  1.00 91.62           C  
ATOM   4392  CG2 ILE B 100     -13.281 -29.938  -0.623  1.00 91.62           C  
ATOM   4393  CD1 ILE B 100     -10.586 -30.797  -1.752  1.00 91.62           C  
ATOM   4394  N   SER B 101     -13.734 -26.344   0.243  1.00 87.50           N  
ATOM   4395  CA  SER B 101     -14.750 -25.875   1.182  1.00 87.50           C  
ATOM   4396  C   SER B 101     -15.625 -24.797   0.561  1.00 87.50           C  
ATOM   4397  CB  SER B 101     -14.102 -25.359   2.461  1.00 87.50           C  
ATOM   4398  O   SER B 101     -16.672 -24.438   1.112  1.00 87.50           O  
ATOM   4399  OG  SER B 101     -13.367 -24.172   2.203  1.00 87.50           O  
ATOM   4400  N   ARG B 102     -15.273 -24.391  -0.604  1.00 88.06           N  
ATOM   4401  CA  ARG B 102     -15.953 -23.219  -1.164  1.00 88.06           C  
ATOM   4402  C   ARG B 102     -16.734 -23.594  -2.418  1.00 88.06           C  
ATOM   4403  CB  ARG B 102     -14.945 -22.109  -1.484  1.00 88.06           C  
ATOM   4404  O   ARG B 102     -17.797 -23.016  -2.691  1.00 88.06           O  
ATOM   4405  CG  ARG B 102     -14.359 -21.438  -0.255  1.00 88.06           C  
ATOM   4406  CD  ARG B 102     -13.234 -20.484  -0.619  1.00 88.06           C  
ATOM   4407  NE  ARG B 102     -12.766 -19.734   0.542  1.00 88.06           N  
ATOM   4408  NH1 ARG B 102     -11.258 -21.328   1.243  1.00 88.06           N  
ATOM   4409  NH2 ARG B 102     -11.500 -19.375   2.422  1.00 88.06           N  
ATOM   4410  CZ  ARG B 102     -11.844 -20.141   1.399  1.00 88.06           C  
ATOM   4411  N   VAL B 103     -16.219 -24.484  -3.172  1.00 91.19           N  
ATOM   4412  CA  VAL B 103     -16.844 -24.859  -4.441  1.00 91.19           C  
ATOM   4413  C   VAL B 103     -16.781 -26.375  -4.629  1.00 91.19           C  
ATOM   4414  CB  VAL B 103     -16.156 -24.141  -5.633  1.00 91.19           C  
ATOM   4415  O   VAL B 103     -15.852 -27.031  -4.148  1.00 91.19           O  
ATOM   4416  CG1 VAL B 103     -17.188 -23.672  -6.648  1.00 91.19           C  
ATOM   4417  CG2 VAL B 103     -15.305 -22.969  -5.141  1.00 91.19           C  
ATOM   4418  N   GLN B 104     -17.797 -26.891  -5.301  1.00 92.44           N  
ATOM   4419  CA  GLN B 104     -17.828 -28.312  -5.648  1.00 92.44           C  
ATOM   4420  C   GLN B 104     -16.875 -28.609  -6.801  1.00 92.44           C  
ATOM   4421  CB  GLN B 104     -19.250 -28.750  -6.008  1.00 92.44           C  
ATOM   4422  O   GLN B 104     -17.203 -28.375  -7.965  1.00 92.44           O  
ATOM   4423  CG  GLN B 104     -19.438 -30.250  -6.012  1.00 92.44           C  
ATOM   4424  CD  GLN B 104     -20.875 -30.656  -6.246  1.00 92.44           C  
ATOM   4425  NE2 GLN B 104     -21.156 -31.953  -6.176  1.00 92.44           N  
ATOM   4426  OE1 GLN B 104     -21.750 -29.812  -6.488  1.00 92.44           O  
ATOM   4427  N   CYS B 105     -15.836 -29.156  -6.395  1.00 94.31           N  
ATOM   4428  CA  CYS B 105     -14.836 -29.469  -7.402  1.00 94.31           C  
ATOM   4429  C   CYS B 105     -13.953 -30.625  -6.949  1.00 94.31           C  
ATOM   4430  CB  CYS B 105     -13.969 -28.250  -7.703  1.00 94.31           C  
ATOM   4431  O   CYS B 105     -14.094 -31.125  -5.828  1.00 94.31           O  
ATOM   4432  SG  CYS B 105     -12.969 -27.703  -6.305  1.00 94.31           S  
ATOM   4433  N   ARG B 106     -13.188 -31.141  -7.832  1.00 96.25           N  
ATOM   4434  CA  ARG B 106     -12.180 -32.188  -7.590  1.00 96.25           C  
ATOM   4435  C   ARG B 106     -10.773 -31.625  -7.773  1.00 96.25           C  
ATOM   4436  CB  ARG B 106     -12.398 -33.375  -8.523  1.00 96.25           C  
ATOM   4437  O   ARG B 106     -10.531 -30.797  -8.664  1.00 96.25           O  
ATOM   4438  CG  ARG B 106     -13.711 -34.094  -8.289  1.00 96.25           C  
ATOM   4439  CD  ARG B 106     -13.922 -35.219  -9.305  1.00 96.25           C  
ATOM   4440  NE  ARG B 106     -14.438 -34.688 -10.570  1.00 96.25           N  
ATOM   4441  NH1 ARG B 106     -14.375 -36.719 -11.664  1.00 96.25           N  
ATOM   4442  NH2 ARG B 106     -15.109 -34.875 -12.758  1.00 96.25           N  
ATOM   4443  CZ  ARG B 106     -14.641 -35.438 -11.656  1.00 96.25           C  
ATOM   4444  N   ILE B 107      -9.938 -32.094  -6.930  1.00 97.25           N  
ATOM   4445  CA  ILE B 107      -8.562 -31.594  -6.977  1.00 97.25           C  
ATOM   4446  C   ILE B 107      -7.625 -32.719  -7.371  1.00 97.25           C  
ATOM   4447  CB  ILE B 107      -8.133 -30.984  -5.621  1.00 97.25           C  
ATOM   4448  O   ILE B 107      -7.730 -33.844  -6.852  1.00 97.25           O  
ATOM   4449  CG1 ILE B 107      -9.039 -29.812  -5.254  1.00 97.25           C  
ATOM   4450  CG2 ILE B 107      -6.664 -30.562  -5.660  1.00 97.25           C  
ATOM   4451  CD1 ILE B 107      -8.914 -28.625  -6.195  1.00 97.25           C  
ATOM   4452  N   VAL B 108      -6.805 -32.438  -8.234  1.00 97.69           N  
ATOM   4453  CA  VAL B 108      -5.691 -33.312  -8.602  1.00 97.69           C  
ATOM   4454  C   VAL B 108      -4.395 -32.531  -8.633  1.00 97.69           C  
ATOM   4455  CB  VAL B 108      -5.930 -34.000  -9.969  1.00 97.69           C  
ATOM   4456  O   VAL B 108      -4.199 -31.672  -9.508  1.00 97.69           O  
ATOM   4457  CG1 VAL B 108      -4.738 -34.875 -10.352  1.00 97.69           C  
ATOM   4458  CG2 VAL B 108      -7.219 -34.812  -9.945  1.00 97.69           C  
ATOM   4459  N   ALA B 109      -3.596 -32.750  -7.742  1.00 98.06           N  
ATOM   4460  CA  ALA B 109      -2.277 -32.125  -7.688  1.00 98.06           C  
ATOM   4461  C   ALA B 109      -1.191 -33.094  -8.148  1.00 98.06           C  
ATOM   4462  CB  ALA B 109      -1.979 -31.656  -6.270  1.00 98.06           C  
ATOM   4463  O   ALA B 109      -0.998 -34.156  -7.555  1.00 98.06           O  
ATOM   4464  N   LEU B 110      -0.474 -32.688  -9.070  1.00 97.81           N  
ATOM   4465  CA  LEU B 110       0.488 -33.531  -9.750  1.00 97.81           C  
ATOM   4466  C   LEU B 110       1.917 -33.125  -9.414  1.00 97.81           C  
ATOM   4467  CB  LEU B 110       0.274 -33.500 -11.266  1.00 97.81           C  
ATOM   4468  O   LEU B 110       2.252 -31.938  -9.445  1.00 97.81           O  
ATOM   4469  CG  LEU B 110       1.336 -34.188 -12.117  1.00 97.81           C  
ATOM   4470  CD1 LEU B 110       1.251 -35.688 -11.953  1.00 97.81           C  
ATOM   4471  CD2 LEU B 110       1.179 -33.781 -13.586  1.00 97.81           C  
ATOM   4472  N   ASP B 111       2.684 -34.094  -9.055  1.00 96.94           N  
ATOM   4473  CA  ASP B 111       4.129 -33.875  -9.016  1.00 96.94           C  
ATOM   4474  C   ASP B 111       4.730 -33.969 -10.422  1.00 96.94           C  
ATOM   4475  CB  ASP B 111       4.793 -34.906  -8.094  1.00 96.94           C  
ATOM   4476  O   ASP B 111       4.781 -35.062 -11.008  1.00 96.94           O  
ATOM   4477  CG  ASP B 111       4.621 -34.594  -6.625  1.00 96.94           C  
ATOM   4478  OD1 ASP B 111       4.410 -33.406  -6.285  1.00 96.94           O  
ATOM   4479  OD2 ASP B 111       4.699 -35.500  -5.793  1.00 96.94           O  
ATOM   4480  N   LEU B 112       5.203 -32.906 -10.875  1.00 95.81           N  
ATOM   4481  CA  LEU B 112       5.809 -32.875 -12.203  1.00 95.81           C  
ATOM   4482  C   LEU B 112       7.094 -33.688 -12.234  1.00 95.81           C  
ATOM   4483  CB  LEU B 112       6.094 -31.422 -12.625  1.00 95.81           C  
ATOM   4484  O   LEU B 112       7.598 -34.094 -11.195  1.00 95.81           O  
ATOM   4485  CG  LEU B 112       4.875 -30.531 -12.867  1.00 95.81           C  
ATOM   4486  CD1 LEU B 112       5.305 -29.078 -13.016  1.00 95.81           C  
ATOM   4487  CD2 LEU B 112       4.109 -31.000 -14.102  1.00 95.81           C  
ATOM   4488  N   ARG B 113       7.527 -33.969 -13.398  1.00 93.44           N  
ATOM   4489  CA  ARG B 113       8.711 -34.812 -13.602  1.00 93.44           C  
ATOM   4490  C   ARG B 113       9.891 -34.281 -12.781  1.00 93.44           C  
ATOM   4491  CB  ARG B 113       9.086 -34.844 -15.086  1.00 93.44           C  
ATOM   4492  O   ARG B 113      10.164 -33.094 -12.766  1.00 93.44           O  
ATOM   4493  CG  ARG B 113      10.391 -34.125 -15.414  1.00 93.44           C  
ATOM   4494  CD  ARG B 113      10.805 -34.344 -16.859  1.00 93.44           C  
ATOM   4495  NE  ARG B 113       9.664 -34.688 -17.703  1.00 93.44           N  
ATOM   4496  NH1 ARG B 113      10.531 -36.719 -18.391  1.00 93.44           N  
ATOM   4497  NH2 ARG B 113       8.477 -36.031 -19.141  1.00 93.44           N  
ATOM   4498  CZ  ARG B 113       9.562 -35.812 -18.406  1.00 93.44           C  
ATOM   4499  N   SER B 114      10.547 -35.219 -12.070  1.00 91.25           N  
ATOM   4500  CA  SER B 114      11.758 -34.969 -11.281  1.00 91.25           C  
ATOM   4501  C   SER B 114      11.438 -34.188 -10.008  1.00 91.25           C  
ATOM   4502  CB  SER B 114      12.789 -34.219 -12.117  1.00 91.25           C  
ATOM   4503  O   SER B 114      12.344 -33.656  -9.375  1.00 91.25           O  
ATOM   4504  OG  SER B 114      13.227 -35.000 -13.211  1.00 91.25           O  
ATOM   4505  N   HIS B 115      10.188 -34.062  -9.781  1.00 93.06           N  
ATOM   4506  CA  HIS B 115       9.750 -33.375  -8.562  1.00 93.06           C  
ATOM   4507  C   HIS B 115       8.938 -34.312  -7.672  1.00 93.06           C  
ATOM   4508  CB  HIS B 115       8.938 -32.125  -8.906  1.00 93.06           C  
ATOM   4509  O   HIS B 115       8.414 -35.344  -8.141  1.00 93.06           O  
ATOM   4510  CG  HIS B 115       9.727 -31.094  -9.617  1.00 93.06           C  
ATOM   4511  CD2 HIS B 115      10.203 -29.891  -9.195  1.00 93.06           C  
ATOM   4512  ND1 HIS B 115      10.102 -31.203 -10.938  1.00 93.06           N  
ATOM   4513  CE1 HIS B 115      10.781 -30.141 -11.297  1.00 93.06           C  
ATOM   4514  NE2 HIS B 115      10.859 -29.312 -10.258  1.00 93.06           N  
ATOM   4515  N   GLY B 116       8.969 -33.969  -6.402  1.00 92.38           N  
ATOM   4516  CA  GLY B 116       8.172 -34.750  -5.480  1.00 92.38           C  
ATOM   4517  C   GLY B 116       8.523 -36.250  -5.500  1.00 92.38           C  
ATOM   4518  O   GLY B 116       9.695 -36.594  -5.383  1.00 92.38           O  
ATOM   4519  N   GLU B 117       7.441 -37.094  -5.605  1.00 91.94           N  
ATOM   4520  CA  GLU B 117       7.621 -38.531  -5.570  1.00 91.94           C  
ATOM   4521  C   GLU B 117       7.430 -39.156  -6.953  1.00 91.94           C  
ATOM   4522  CB  GLU B 117       6.648 -39.156  -4.574  1.00 91.94           C  
ATOM   4523  O   GLU B 117       7.266 -40.375  -7.082  1.00 91.94           O  
ATOM   4524  CG  GLU B 117       6.898 -38.781  -3.127  1.00 91.94           C  
ATOM   4525  CD  GLU B 117       8.211 -39.312  -2.572  1.00 91.94           C  
ATOM   4526  OE1 GLU B 117       8.797 -38.656  -1.675  1.00 91.94           O  
ATOM   4527  OE2 GLU B 117       8.648 -40.375  -3.039  1.00 91.94           O  
ATOM   4528  N   THR B 118       7.398 -38.281  -7.938  1.00 94.06           N  
ATOM   4529  CA  THR B 118       7.309 -38.750  -9.320  1.00 94.06           C  
ATOM   4530  C   THR B 118       8.633 -39.344  -9.781  1.00 94.06           C  
ATOM   4531  CB  THR B 118       6.910 -37.594 -10.258  1.00 94.06           C  
ATOM   4532  O   THR B 118       9.703 -38.781  -9.523  1.00 94.06           O  
ATOM   4533  CG2 THR B 118       7.070 -38.000 -11.727  1.00 94.06           C  
ATOM   4534  OG1 THR B 118       5.539 -37.250 -10.023  1.00 94.06           O  
ATOM   4535  N   LYS B 119       8.547 -40.531 -10.391  1.00 91.94           N  
ATOM   4536  CA  LYS B 119       9.703 -41.250 -10.891  1.00 91.94           C  
ATOM   4537  C   LYS B 119       9.594 -41.500 -12.391  1.00 91.94           C  
ATOM   4538  CB  LYS B 119       9.867 -42.562 -10.148  1.00 91.94           C  
ATOM   4539  O   LYS B 119       8.680 -42.219 -12.844  1.00 91.94           O  
ATOM   4540  CG  LYS B 119      10.125 -42.406  -8.656  1.00 91.94           C  
ATOM   4541  CD  LYS B 119      10.242 -43.781  -7.961  1.00 91.94           C  
ATOM   4542  CE  LYS B 119      10.406 -43.625  -6.457  1.00 91.94           C  
ATOM   4543  NZ  LYS B 119      10.398 -44.938  -5.762  1.00 91.94           N  
ATOM   4544  N   VAL B 120      10.547 -40.969 -13.055  1.00 90.56           N  
ATOM   4545  CA  VAL B 120      10.539 -41.125 -14.500  1.00 90.56           C  
ATOM   4546  C   VAL B 120      11.875 -41.688 -14.969  1.00 90.56           C  
ATOM   4547  CB  VAL B 120      10.273 -39.781 -15.211  1.00 90.56           C  
ATOM   4548  O   VAL B 120      12.875 -41.625 -14.250  1.00 90.56           O  
ATOM   4549  CG1 VAL B 120       8.844 -39.312 -14.945  1.00 90.56           C  
ATOM   4550  CG2 VAL B 120      11.281 -38.719 -14.758  1.00 90.56           C  
ATOM   4551  N   LYS B 121      11.945 -42.312 -16.000  1.00 86.31           N  
ATOM   4552  CA  LYS B 121      13.141 -42.938 -16.562  1.00 86.31           C  
ATOM   4553  C   LYS B 121      14.164 -41.906 -16.969  1.00 86.31           C  
ATOM   4554  CB  LYS B 121      12.781 -43.812 -17.750  1.00 86.31           C  
ATOM   4555  O   LYS B 121      15.352 -42.000 -16.656  1.00 86.31           O  
ATOM   4556  CG  LYS B 121      12.344 -45.250 -17.375  1.00 86.31           C  
ATOM   4557  CD  LYS B 121      12.297 -46.156 -18.594  1.00 86.31           C  
ATOM   4558  CE  LYS B 121      11.867 -47.562 -18.219  1.00 86.31           C  
ATOM   4559  NZ  LYS B 121      11.766 -48.438 -19.406  1.00 86.31           N  
ATOM   4560  N   ASN B 122      13.734 -40.875 -17.672  1.00 84.31           N  
ATOM   4561  CA  ASN B 122      14.617 -39.781 -18.062  1.00 84.31           C  
ATOM   4562  C   ASN B 122      14.305 -38.500 -17.281  1.00 84.31           C  
ATOM   4563  CB  ASN B 122      14.508 -39.500 -19.578  1.00 84.31           C  
ATOM   4564  O   ASN B 122      13.719 -37.562 -17.828  1.00 84.31           O  
ATOM   4565  CG  ASN B 122      15.695 -38.719 -20.109  1.00 84.31           C  
ATOM   4566  ND2 ASN B 122      15.695 -38.469 -21.422  1.00 84.31           N  
ATOM   4567  OD1 ASN B 122      16.609 -38.375 -19.375  1.00 84.31           O  
ATOM   4568  N   PRO B 123      14.859 -38.438 -16.141  1.00 85.44           N  
ATOM   4569  CA  PRO B 123      14.531 -37.312 -15.273  1.00 85.44           C  
ATOM   4570  C   PRO B 123      15.234 -36.000 -15.703  1.00 85.44           C  
ATOM   4571  CB  PRO B 123      15.023 -37.750 -13.898  1.00 85.44           C  
ATOM   4572  O   PRO B 123      14.867 -34.938 -15.234  1.00 85.44           O  
ATOM   4573  CG  PRO B 123      16.016 -38.844 -14.195  1.00 85.44           C  
ATOM   4574  CD  PRO B 123      15.734 -39.406 -15.562  1.00 85.44           C  
ATOM   4575  N   GLU B 124      16.078 -36.000 -16.578  1.00 85.31           N  
ATOM   4576  CA  GLU B 124      16.875 -34.844 -16.953  1.00 85.31           C  
ATOM   4577  C   GLU B 124      16.172 -34.031 -18.031  1.00 85.31           C  
ATOM   4578  CB  GLU B 124      18.266 -35.281 -17.453  1.00 85.31           C  
ATOM   4579  O   GLU B 124      16.531 -32.844 -18.250  1.00 85.31           O  
ATOM   4580  CG  GLU B 124      19.094 -36.031 -16.406  1.00 85.31           C  
ATOM   4581  CD  GLU B 124      20.203 -35.188 -15.812  1.00 85.31           C  
ATOM   4582  OE1 GLU B 124      20.703 -35.531 -14.719  1.00 85.31           O  
ATOM   4583  OE2 GLU B 124      20.594 -34.188 -16.453  1.00 85.31           O  
ATOM   4584  N   ASP B 125      15.234 -34.594 -18.672  1.00 89.06           N  
ATOM   4585  CA  ASP B 125      14.508 -33.844 -19.703  1.00 89.06           C  
ATOM   4586  C   ASP B 125      13.344 -33.062 -19.109  1.00 89.06           C  
ATOM   4587  CB  ASP B 125      14.000 -34.812 -20.781  1.00 89.06           C  
ATOM   4588  O   ASP B 125      12.227 -33.594 -19.016  1.00 89.06           O  
ATOM   4589  CG  ASP B 125      13.359 -34.094 -21.953  1.00 89.06           C  
ATOM   4590  OD1 ASP B 125      13.352 -32.844 -21.984  1.00 89.06           O  
ATOM   4591  OD2 ASP B 125      12.852 -34.781 -22.859  1.00 89.06           O  
ATOM   4592  N   LEU B 126      13.570 -31.844 -18.859  1.00 91.94           N  
ATOM   4593  CA  LEU B 126      12.555 -30.953 -18.297  1.00 91.94           C  
ATOM   4594  C   LEU B 126      12.102 -29.922 -19.312  1.00 91.94           C  
ATOM   4595  CB  LEU B 126      13.086 -30.250 -17.047  1.00 91.94           C  
ATOM   4596  O   LEU B 126      11.844 -28.766 -18.969  1.00 91.94           O  
ATOM   4597  CG  LEU B 126      13.305 -31.125 -15.812  1.00 91.94           C  
ATOM   4598  CD1 LEU B 126      14.547 -30.688 -15.047  1.00 91.94           C  
ATOM   4599  CD2 LEU B 126      12.078 -31.094 -14.906  1.00 91.94           C  
ATOM   4600  N   SER B 127      12.125 -30.297 -20.562  1.00 93.50           N  
ATOM   4601  CA  SER B 127      11.633 -29.422 -21.625  1.00 93.50           C  
ATOM   4602  C   SER B 127      10.141 -29.156 -21.469  1.00 93.50           C  
ATOM   4603  CB  SER B 127      11.906 -30.047 -23.000  1.00 93.50           C  
ATOM   4604  O   SER B 127       9.406 -29.984 -20.906  1.00 93.50           O  
ATOM   4605  OG  SER B 127      11.109 -31.203 -23.188  1.00 93.50           O  
ATOM   4606  N   ALA B 128       9.758 -28.078 -21.953  1.00 94.12           N  
ATOM   4607  CA  ALA B 128       8.352 -27.688 -21.859  1.00 94.12           C  
ATOM   4608  C   ALA B 128       7.465 -28.688 -22.609  1.00 94.12           C  
ATOM   4609  CB  ALA B 128       8.148 -26.281 -22.422  1.00 94.12           C  
ATOM   4610  O   ALA B 128       6.371 -29.016 -22.141  1.00 94.12           O  
ATOM   4611  N   GLU B 129       7.902 -29.172 -23.672  1.00 94.06           N  
ATOM   4612  CA  GLU B 129       7.152 -30.125 -24.484  1.00 94.06           C  
ATOM   4613  C   GLU B 129       6.969 -31.453 -23.750  1.00 94.06           C  
ATOM   4614  CB  GLU B 129       7.852 -30.359 -25.828  1.00 94.06           C  
ATOM   4615  O   GLU B 129       5.867 -32.000 -23.719  1.00 94.06           O  
ATOM   4616  CG  GLU B 129       7.207 -29.625 -27.000  1.00 94.06           C  
ATOM   4617  CD  GLU B 129       8.148 -29.422 -28.172  1.00 94.06           C  
ATOM   4618  OE1 GLU B 129       7.734 -28.812 -29.188  1.00 94.06           O  
ATOM   4619  OE2 GLU B 129       9.305 -29.891 -28.078  1.00 94.06           O  
ATOM   4620  N   THR B 130       8.023 -31.938 -23.234  1.00 94.44           N  
ATOM   4621  CA  THR B 130       7.977 -33.188 -22.516  1.00 94.44           C  
ATOM   4622  C   THR B 130       7.082 -33.094 -21.281  1.00 94.44           C  
ATOM   4623  CB  THR B 130       9.383 -33.656 -22.078  1.00 94.44           C  
ATOM   4624  O   THR B 130       6.258 -33.969 -21.016  1.00 94.44           O  
ATOM   4625  CG2 THR B 130       9.336 -35.000 -21.375  1.00 94.44           C  
ATOM   4626  OG1 THR B 130      10.211 -33.781 -23.250  1.00 94.44           O  
ATOM   4627  N   MET B 131       7.246 -32.062 -20.562  1.00 95.38           N  
ATOM   4628  CA  MET B 131       6.465 -31.859 -19.344  1.00 95.38           C  
ATOM   4629  C   MET B 131       4.988 -31.656 -19.672  1.00 95.38           C  
ATOM   4630  CB  MET B 131       6.992 -30.656 -18.547  1.00 95.38           C  
ATOM   4631  O   MET B 131       4.117 -32.125 -18.938  1.00 95.38           O  
ATOM   4632  CG  MET B 131       8.344 -30.906 -17.891  1.00 95.38           C  
ATOM   4633  SD  MET B 131       8.812 -29.578 -16.719  1.00 95.38           S  
ATOM   4634  CE  MET B 131       8.727 -28.125 -17.828  1.00 95.38           C  
ATOM   4635  N   ALA B 132       4.742 -30.922 -20.734  1.00 96.38           N  
ATOM   4636  CA  ALA B 132       3.361 -30.766 -21.172  1.00 96.38           C  
ATOM   4637  C   ALA B 132       2.748 -32.094 -21.578  1.00 96.38           C  
ATOM   4638  CB  ALA B 132       3.293 -29.766 -22.344  1.00 96.38           C  
ATOM   4639  O   ALA B 132       1.593 -32.375 -21.266  1.00 96.38           O  
ATOM   4640  N   LYS B 133       3.480 -32.844 -22.250  1.00 95.06           N  
ATOM   4641  CA  LYS B 133       3.025 -34.188 -22.641  1.00 95.06           C  
ATOM   4642  C   LYS B 133       2.781 -35.062 -21.422  1.00 95.06           C  
ATOM   4643  CB  LYS B 133       4.043 -34.844 -23.578  1.00 95.06           C  
ATOM   4644  O   LYS B 133       1.857 -35.875 -21.422  1.00 95.06           O  
ATOM   4645  CG  LYS B 133       3.551 -35.031 -25.000  1.00 95.06           C  
ATOM   4646  CD  LYS B 133       4.609 -35.688 -25.875  1.00 95.06           C  
ATOM   4647  CE  LYS B 133       4.129 -35.812 -27.312  1.00 95.06           C  
ATOM   4648  NZ  LYS B 133       5.195 -36.406 -28.203  1.00 95.06           N  
ATOM   4649  N   ASP B 134       3.662 -34.938 -20.500  1.00 95.56           N  
ATOM   4650  CA  ASP B 134       3.463 -35.688 -19.266  1.00 95.56           C  
ATOM   4651  C   ASP B 134       2.094 -35.375 -18.656  1.00 95.56           C  
ATOM   4652  CB  ASP B 134       4.566 -35.344 -18.250  1.00 95.56           C  
ATOM   4653  O   ASP B 134       1.381 -36.281 -18.234  1.00 95.56           O  
ATOM   4654  CG  ASP B 134       5.906 -35.969 -18.625  1.00 95.56           C  
ATOM   4655  OD1 ASP B 134       5.945 -36.906 -19.438  1.00 95.56           O  
ATOM   4656  OD2 ASP B 134       6.938 -35.500 -18.094  1.00 95.56           O  
ATOM   4657  N   VAL B 135       1.763 -34.156 -18.609  1.00 96.38           N  
ATOM   4658  CA  VAL B 135       0.486 -33.719 -18.047  1.00 96.38           C  
ATOM   4659  C   VAL B 135      -0.662 -34.344 -18.828  1.00 96.38           C  
ATOM   4660  CB  VAL B 135       0.350 -32.188 -18.031  1.00 96.38           C  
ATOM   4661  O   VAL B 135      -1.608 -34.875 -18.250  1.00 96.38           O  
ATOM   4662  CG1 VAL B 135      -1.031 -31.766 -17.531  1.00 96.38           C  
ATOM   4663  CG2 VAL B 135       1.445 -31.562 -17.172  1.00 96.38           C  
ATOM   4664  N   GLY B 136      -0.604 -34.281 -20.094  1.00 95.62           N  
ATOM   4665  CA  GLY B 136      -1.609 -34.906 -20.938  1.00 95.62           C  
ATOM   4666  C   GLY B 136      -1.695 -36.438 -20.719  1.00 95.62           C  
ATOM   4667  O   GLY B 136      -2.791 -36.969 -20.625  1.00 95.62           O  
ATOM   4668  N   ASN B 137      -0.560 -37.031 -20.641  1.00 94.94           N  
ATOM   4669  CA  ASN B 137      -0.500 -38.469 -20.453  1.00 94.94           C  
ATOM   4670  C   ASN B 137      -1.095 -38.875 -19.109  1.00 94.94           C  
ATOM   4671  CB  ASN B 137       0.941 -38.969 -20.562  1.00 94.94           C  
ATOM   4672  O   ASN B 137      -1.753 -39.906 -19.000  1.00 94.94           O  
ATOM   4673  CG  ASN B 137       1.479 -38.875 -21.984  1.00 94.94           C  
ATOM   4674  ND2 ASN B 137       2.797 -38.938 -22.125  1.00 94.94           N  
ATOM   4675  OD1 ASN B 137       0.716 -38.750 -22.938  1.00 94.94           O  
ATOM   4676  N   VAL B 138      -0.795 -38.094 -18.156  1.00 95.94           N  
ATOM   4677  CA  VAL B 138      -1.336 -38.375 -16.828  1.00 95.94           C  
ATOM   4678  C   VAL B 138      -2.857 -38.281 -16.859  1.00 95.94           C  
ATOM   4679  CB  VAL B 138      -0.749 -37.438 -15.758  1.00 95.94           C  
ATOM   4680  O   VAL B 138      -3.559 -39.125 -16.281  1.00 95.94           O  
ATOM   4681  CG1 VAL B 138      -1.527 -37.562 -14.445  1.00 95.94           C  
ATOM   4682  CG2 VAL B 138       0.731 -37.750 -15.531  1.00 95.94           C  
ATOM   4683  N   VAL B 139      -3.383 -37.312 -17.484  1.00 95.94           N  
ATOM   4684  CA  VAL B 139      -4.824 -37.094 -17.594  1.00 95.94           C  
ATOM   4685  C   VAL B 139      -5.449 -38.281 -18.359  1.00 95.94           C  
ATOM   4686  CB  VAL B 139      -5.164 -35.750 -18.266  1.00 95.94           C  
ATOM   4687  O   VAL B 139      -6.500 -38.781 -17.969  1.00 95.94           O  
ATOM   4688  CG1 VAL B 139      -6.656 -35.688 -18.594  1.00 95.94           C  
ATOM   4689  CG2 VAL B 139      -4.738 -34.594 -17.391  1.00 95.94           C  
ATOM   4690  N   GLU B 140      -4.801 -38.656 -19.406  1.00 93.88           N  
ATOM   4691  CA  GLU B 140      -5.281 -39.781 -20.188  1.00 93.88           C  
ATOM   4692  C   GLU B 140      -5.238 -41.094 -19.391  1.00 93.88           C  
ATOM   4693  CB  GLU B 140      -4.457 -39.938 -21.469  1.00 93.88           C  
ATOM   4694  O   GLU B 140      -6.156 -41.906 -19.484  1.00 93.88           O  
ATOM   4695  CG  GLU B 140      -5.047 -40.906 -22.469  1.00 93.88           C  
ATOM   4696  CD  GLU B 140      -4.277 -40.969 -23.781  1.00 93.88           C  
ATOM   4697  OE1 GLU B 140      -4.703 -41.719 -24.703  1.00 93.88           O  
ATOM   4698  OE2 GLU B 140      -3.234 -40.281 -23.891  1.00 93.88           O  
ATOM   4699  N   ALA B 141      -4.223 -41.250 -18.672  1.00 93.94           N  
ATOM   4700  CA  ALA B 141      -4.082 -42.438 -17.859  1.00 93.94           C  
ATOM   4701  C   ALA B 141      -5.121 -42.469 -16.750  1.00 93.94           C  
ATOM   4702  CB  ALA B 141      -2.674 -42.531 -17.266  1.00 93.94           C  
ATOM   4703  O   ALA B 141      -5.609 -43.531 -16.375  1.00 93.94           O  
ATOM   4704  N   MET B 142      -5.457 -41.406 -16.234  1.00 93.75           N  
ATOM   4705  CA  MET B 142      -6.371 -41.344 -15.094  1.00 93.75           C  
ATOM   4706  C   MET B 142      -7.820 -41.438 -15.555  1.00 93.75           C  
ATOM   4707  CB  MET B 142      -6.164 -40.031 -14.312  1.00 93.75           C  
ATOM   4708  O   MET B 142      -8.641 -42.062 -14.898  1.00 93.75           O  
ATOM   4709  CG  MET B 142      -4.871 -40.000 -13.516  1.00 93.75           C  
ATOM   4710  SD  MET B 142      -4.699 -38.469 -12.523  1.00 93.75           S  
ATOM   4711  CE  MET B 142      -6.012 -38.750 -11.297  1.00 93.75           C  
ATOM   4712  N   TYR B 143      -8.156 -40.781 -16.578  1.00 92.25           N  
ATOM   4713  CA  TYR B 143      -9.570 -40.625 -16.922  1.00 92.25           C  
ATOM   4714  C   TYR B 143      -9.891 -41.281 -18.250  1.00 92.25           C  
ATOM   4715  CB  TYR B 143      -9.953 -39.125 -16.969  1.00 92.25           C  
ATOM   4716  O   TYR B 143     -11.055 -41.375 -18.641  1.00 92.25           O  
ATOM   4717  CG  TYR B 143      -9.812 -38.438 -15.641  1.00 92.25           C  
ATOM   4718  CD1 TYR B 143     -10.648 -38.750 -14.562  1.00 92.25           C  
ATOM   4719  CD2 TYR B 143      -8.852 -37.438 -15.453  1.00 92.25           C  
ATOM   4720  CE1 TYR B 143     -10.523 -38.094 -13.344  1.00 92.25           C  
ATOM   4721  CE2 TYR B 143      -8.711 -36.781 -14.234  1.00 92.25           C  
ATOM   4722  OH  TYR B 143      -9.430 -36.469 -11.977  1.00 92.25           O  
ATOM   4723  CZ  TYR B 143      -9.555 -37.125 -13.188  1.00 92.25           C  
ATOM   4724  N   GLY B 144      -8.906 -41.656 -19.000  1.00 89.81           N  
ATOM   4725  CA  GLY B 144      -9.148 -42.312 -20.281  1.00 89.81           C  
ATOM   4726  C   GLY B 144      -9.586 -41.375 -21.375  1.00 89.81           C  
ATOM   4727  O   GLY B 144      -9.016 -40.281 -21.516  1.00 89.81           O  
ATOM   4728  N   ASP B 145     -10.586 -41.875 -22.219  1.00 84.62           N  
ATOM   4729  CA  ASP B 145     -10.969 -41.156 -23.438  1.00 84.62           C  
ATOM   4730  C   ASP B 145     -11.992 -40.062 -23.141  1.00 84.62           C  
ATOM   4731  CB  ASP B 145     -11.531 -42.125 -24.469  1.00 84.62           C  
ATOM   4732  O   ASP B 145     -12.180 -39.156 -23.953  1.00 84.62           O  
ATOM   4733  CG  ASP B 145     -10.477 -43.062 -25.031  1.00 84.62           C  
ATOM   4734  OD1 ASP B 145      -9.297 -42.656 -25.141  1.00 84.62           O  
ATOM   4735  OD2 ASP B 145     -10.820 -44.219 -25.375  1.00 84.62           O  
ATOM   4736  N   LEU B 146     -12.586 -40.125 -22.000  1.00 84.94           N  
ATOM   4737  CA  LEU B 146     -13.594 -39.125 -21.672  1.00 84.94           C  
ATOM   4738  C   LEU B 146     -13.258 -38.438 -20.344  1.00 84.94           C  
ATOM   4739  CB  LEU B 146     -14.984 -39.750 -21.609  1.00 84.94           C  
ATOM   4740  O   LEU B 146     -13.984 -38.594 -19.359  1.00 84.94           O  
ATOM   4741  CG  LEU B 146     -15.625 -40.125 -22.938  1.00 84.94           C  
ATOM   4742  CD1 LEU B 146     -16.641 -41.219 -22.750  1.00 84.94           C  
ATOM   4743  CD2 LEU B 146     -16.281 -38.906 -23.578  1.00 84.94           C  
ATOM   4744  N   PRO B 147     -12.352 -37.625 -20.359  1.00 89.81           N  
ATOM   4745  CA  PRO B 147     -11.969 -36.906 -19.125  1.00 89.81           C  
ATOM   4746  C   PRO B 147     -13.008 -35.875 -18.703  1.00 89.81           C  
ATOM   4747  CB  PRO B 147     -10.648 -36.250 -19.500  1.00 89.81           C  
ATOM   4748  O   PRO B 147     -13.734 -35.344 -19.531  1.00 89.81           O  
ATOM   4749  CG  PRO B 147     -10.695 -36.125 -21.000  1.00 89.81           C  
ATOM   4750  CD  PRO B 147     -11.594 -37.219 -21.531  1.00 89.81           C  
ATOM   4751  N   PRO B 148     -13.203 -35.750 -17.469  1.00 93.00           N  
ATOM   4752  CA  PRO B 148     -14.078 -34.656 -16.984  1.00 93.00           C  
ATOM   4753  C   PRO B 148     -13.547 -33.281 -17.328  1.00 93.00           C  
ATOM   4754  CB  PRO B 148     -14.094 -34.906 -15.469  1.00 93.00           C  
ATOM   4755  O   PRO B 148     -12.414 -33.156 -17.797  1.00 93.00           O  
ATOM   4756  CG  PRO B 148     -12.766 -35.500 -15.156  1.00 93.00           C  
ATOM   4757  CD  PRO B 148     -12.336 -36.312 -16.344  1.00 93.00           C  
ATOM   4758  N   PRO B 149     -14.414 -32.312 -17.250  1.00 94.88           N  
ATOM   4759  CA  PRO B 149     -13.906 -30.953 -17.438  1.00 94.88           C  
ATOM   4760  C   PRO B 149     -12.766 -30.609 -16.484  1.00 94.88           C  
ATOM   4761  CB  PRO B 149     -15.133 -30.078 -17.156  1.00 94.88           C  
ATOM   4762  O   PRO B 149     -12.883 -30.812 -15.281  1.00 94.88           O  
ATOM   4763  CG  PRO B 149     -16.297 -31.000 -17.312  1.00 94.88           C  
ATOM   4764  CD  PRO B 149     -15.844 -32.406 -17.016  1.00 94.88           C  
ATOM   4765  N   ILE B 150     -11.766 -30.031 -17.094  1.00 96.50           N  
ATOM   4766  CA  ILE B 150     -10.547 -29.812 -16.328  1.00 96.50           C  
ATOM   4767  C   ILE B 150     -10.133 -28.344 -16.453  1.00 96.50           C  
ATOM   4768  CB  ILE B 150      -9.398 -30.734 -16.797  1.00 96.50           C  
ATOM   4769  O   ILE B 150     -10.172 -27.766 -17.547  1.00 96.50           O  
ATOM   4770  CG1 ILE B 150      -9.750 -32.188 -16.516  1.00 96.50           C  
ATOM   4771  CG2 ILE B 150      -8.078 -30.344 -16.125  1.00 96.50           C  
ATOM   4772  CD1 ILE B 150      -8.773 -33.188 -17.141  1.00 96.50           C  
ATOM   4773  N   MET B 151      -9.789 -27.812 -15.359  1.00 96.62           N  
ATOM   4774  CA  MET B 151      -9.141 -26.500 -15.328  1.00 96.62           C  
ATOM   4775  C   MET B 151      -7.684 -26.625 -14.891  1.00 96.62           C  
ATOM   4776  CB  MET B 151      -9.883 -25.547 -14.391  1.00 96.62           C  
ATOM   4777  O   MET B 151      -7.395 -27.203 -13.836  1.00 96.62           O  
ATOM   4778  CG  MET B 151      -9.305 -24.141 -14.352  1.00 96.62           C  
ATOM   4779  SD  MET B 151     -10.250 -23.016 -13.250  1.00 96.62           S  
ATOM   4780  CE  MET B 151      -9.281 -21.500 -13.438  1.00 96.62           C  
ATOM   4781  N   LEU B 152      -6.832 -26.109 -15.641  1.00 97.56           N  
ATOM   4782  CA  LEU B 152      -5.410 -26.109 -15.320  1.00 97.56           C  
ATOM   4783  C   LEU B 152      -5.031 -24.891 -14.484  1.00 97.56           C  
ATOM   4784  CB  LEU B 152      -4.570 -26.156 -16.594  1.00 97.56           C  
ATOM   4785  O   LEU B 152      -5.359 -23.766 -14.844  1.00 97.56           O  
ATOM   4786  CG  LEU B 152      -4.535 -27.484 -17.344  1.00 97.56           C  
ATOM   4787  CD1 LEU B 152      -3.895 -27.297 -18.719  1.00 97.56           C  
ATOM   4788  CD2 LEU B 152      -3.783 -28.531 -16.531  1.00 97.56           C  
ATOM   4789  N   ILE B 153      -4.387 -25.156 -13.422  1.00 97.44           N  
ATOM   4790  CA  ILE B 153      -3.857 -24.109 -12.562  1.00 97.44           C  
ATOM   4791  C   ILE B 153      -2.375 -24.344 -12.297  1.00 97.44           C  
ATOM   4792  CB  ILE B 153      -4.637 -24.016 -11.234  1.00 97.44           C  
ATOM   4793  O   ILE B 153      -1.994 -25.422 -11.805  1.00 97.44           O  
ATOM   4794  CG1 ILE B 153      -6.145 -23.953 -11.500  1.00 97.44           C  
ATOM   4795  CG2 ILE B 153      -4.168 -22.812 -10.406  1.00 97.44           C  
ATOM   4796  CD1 ILE B 153      -6.992 -23.875 -10.234  1.00 97.44           C  
ATOM   4797  N   GLY B 154      -1.628 -23.359 -12.555  1.00 97.25           N  
ATOM   4798  CA  GLY B 154      -0.190 -23.531 -12.406  1.00 97.25           C  
ATOM   4799  C   GLY B 154       0.483 -22.328 -11.766  1.00 97.25           C  
ATOM   4800  O   GLY B 154       0.084 -21.188 -11.992  1.00 97.25           O  
ATOM   4801  N   HIS B 155       1.500 -22.672 -11.008  1.00 92.94           N  
ATOM   4802  CA  HIS B 155       2.336 -21.656 -10.375  1.00 92.94           C  
ATOM   4803  C   HIS B 155       3.721 -21.609 -11.008  1.00 92.94           C  
ATOM   4804  CB  HIS B 155       2.457 -21.938  -8.875  1.00 92.94           C  
ATOM   4805  O   HIS B 155       4.395 -22.641 -11.117  1.00 92.94           O  
ATOM   4806  CG  HIS B 155       3.533 -21.141  -8.203  1.00 92.94           C  
ATOM   4807  CD2 HIS B 155       3.637 -19.812  -7.965  1.00 92.94           C  
ATOM   4808  ND1 HIS B 155       4.680 -21.703  -7.695  1.00 92.94           N  
ATOM   4809  CE1 HIS B 155       5.441 -20.766  -7.172  1.00 92.94           C  
ATOM   4810  NE2 HIS B 155       4.832 -19.594  -7.324  1.00 92.94           N  
ATOM   4811  N   SER B 156       4.188 -20.438 -11.422  1.00 90.94           N  
ATOM   4812  CA  SER B 156       5.523 -20.234 -11.969  1.00 90.94           C  
ATOM   4813  C   SER B 156       5.824 -21.219 -13.094  1.00 90.94           C  
ATOM   4814  CB  SER B 156       6.578 -20.359 -10.867  1.00 90.94           C  
ATOM   4815  O   SER B 156       5.129 -21.234 -14.109  1.00 90.94           O  
ATOM   4816  OG  SER B 156       7.840 -19.906 -11.320  1.00 90.94           O  
ATOM   4817  N   MET B 157       6.758 -22.156 -12.930  1.00 91.00           N  
ATOM   4818  CA  MET B 157       7.051 -23.188 -13.930  1.00 91.00           C  
ATOM   4819  C   MET B 157       5.797 -23.969 -14.281  1.00 91.00           C  
ATOM   4820  CB  MET B 157       8.141 -24.125 -13.422  1.00 91.00           C  
ATOM   4821  O   MET B 157       5.520 -24.219 -15.453  1.00 91.00           O  
ATOM   4822  CG  MET B 157       8.453 -25.266 -14.383  1.00 91.00           C  
ATOM   4823  SD  MET B 157       9.438 -26.594 -13.586  1.00 91.00           S  
ATOM   4824  CE  MET B 157       8.180 -27.312 -12.492  1.00 91.00           C  
ATOM   4825  N   GLY B 158       5.062 -24.297 -13.312  1.00 95.12           N  
ATOM   4826  CA  GLY B 158       3.814 -25.016 -13.547  1.00 95.12           C  
ATOM   4827  C   GLY B 158       2.814 -24.219 -14.367  1.00 95.12           C  
ATOM   4828  O   GLY B 158       2.002 -24.797 -15.094  1.00 95.12           O  
ATOM   4829  N   GLY B 159       2.859 -22.953 -14.117  1.00 94.94           N  
ATOM   4830  CA  GLY B 159       2.031 -22.094 -14.953  1.00 94.94           C  
ATOM   4831  C   GLY B 159       2.426 -22.125 -16.422  1.00 94.94           C  
ATOM   4832  O   GLY B 159       1.564 -22.203 -17.297  1.00 94.94           O  
ATOM   4833  N   ALA B 160       3.664 -22.062 -16.688  1.00 94.38           N  
ATOM   4834  CA  ALA B 160       4.164 -22.172 -18.062  1.00 94.38           C  
ATOM   4835  C   ALA B 160       3.775 -23.516 -18.688  1.00 94.38           C  
ATOM   4836  CB  ALA B 160       5.680 -22.000 -18.094  1.00 94.38           C  
ATOM   4837  O   ALA B 160       3.305 -23.562 -19.828  1.00 94.38           O  
ATOM   4838  N   ILE B 161       3.959 -24.531 -17.938  1.00 96.19           N  
ATOM   4839  CA  ILE B 161       3.648 -25.875 -18.422  1.00 96.19           C  
ATOM   4840  C   ILE B 161       2.146 -26.000 -18.672  1.00 96.19           C  
ATOM   4841  CB  ILE B 161       4.109 -26.953 -17.422  1.00 96.19           C  
ATOM   4842  O   ILE B 161       1.726 -26.641 -19.641  1.00 96.19           O  
ATOM   4843  CG1 ILE B 161       5.629 -26.891 -17.219  1.00 96.19           C  
ATOM   4844  CG2 ILE B 161       3.682 -28.344 -17.891  1.00 96.19           C  
ATOM   4845  CD1 ILE B 161       6.426 -27.000 -18.516  1.00 96.19           C  
ATOM   4846  N   ALA B 162       1.451 -25.359 -17.844  1.00 96.81           N  
ATOM   4847  CA  ALA B 162       0.005 -25.344 -18.047  1.00 96.81           C  
ATOM   4848  C   ALA B 162      -0.357 -24.688 -19.359  1.00 96.81           C  
ATOM   4849  CB  ALA B 162      -0.692 -24.625 -16.891  1.00 96.81           C  
ATOM   4850  O   ALA B 162      -1.211 -25.172 -20.109  1.00 96.81           O  
ATOM   4851  N   VAL B 163       0.260 -23.641 -19.625  1.00 95.75           N  
ATOM   4852  CA  VAL B 163       0.003 -22.922 -20.859  1.00 95.75           C  
ATOM   4853  C   VAL B 163       0.445 -23.766 -22.062  1.00 95.75           C  
ATOM   4854  CB  VAL B 163       0.724 -21.547 -20.875  1.00 95.75           C  
ATOM   4855  O   VAL B 163      -0.268 -23.844 -23.062  1.00 95.75           O  
ATOM   4856  CG1 VAL B 163       0.603 -20.891 -22.250  1.00 95.75           C  
ATOM   4857  CG2 VAL B 163       0.159 -20.641 -19.781  1.00 95.75           C  
ATOM   4858  N   HIS B 164       1.548 -24.406 -22.016  1.00 96.12           N  
ATOM   4859  CA  HIS B 164       2.023 -25.281 -23.078  1.00 96.12           C  
ATOM   4860  C   HIS B 164       1.086 -26.453 -23.281  1.00 96.12           C  
ATOM   4861  CB  HIS B 164       3.439 -25.766 -22.781  1.00 96.12           C  
ATOM   4862  O   HIS B 164       0.841 -26.875 -24.422  1.00 96.12           O  
ATOM   4863  CG  HIS B 164       4.504 -24.766 -23.078  1.00 96.12           C  
ATOM   4864  CD2 HIS B 164       5.246 -23.984 -22.266  1.00 96.12           C  
ATOM   4865  ND1 HIS B 164       4.914 -24.484 -24.375  1.00 96.12           N  
ATOM   4866  CE1 HIS B 164       5.859 -23.562 -24.328  1.00 96.12           C  
ATOM   4867  NE2 HIS B 164       6.082 -23.234 -23.078  1.00 96.12           N  
ATOM   4868  N   THR B 165       0.673 -26.938 -22.203  1.00 96.69           N  
ATOM   4869  CA  THR B 165      -0.268 -28.047 -22.250  1.00 96.69           C  
ATOM   4870  C   THR B 165      -1.566 -27.625 -22.938  1.00 96.69           C  
ATOM   4871  CB  THR B 165      -0.576 -28.594 -20.844  1.00 96.69           C  
ATOM   4872  O   THR B 165      -2.104 -28.359 -23.766  1.00 96.69           O  
ATOM   4873  CG2 THR B 165      -1.511 -29.797 -20.922  1.00 96.69           C  
ATOM   4874  OG1 THR B 165       0.648 -28.984 -20.219  1.00 96.69           O  
ATOM   4875  N   ALA B 166      -2.023 -26.484 -22.578  1.00 95.50           N  
ATOM   4876  CA  ALA B 166      -3.254 -25.953 -23.156  1.00 95.50           C  
ATOM   4877  C   ALA B 166      -3.070 -25.625 -24.641  1.00 95.50           C  
ATOM   4878  CB  ALA B 166      -3.707 -24.719 -22.406  1.00 95.50           C  
ATOM   4879  O   ALA B 166      -3.928 -25.953 -25.469  1.00 95.50           O  
ATOM   4880  N   SER B 167      -2.037 -25.062 -24.906  1.00 94.19           N  
ATOM   4881  CA  SER B 167      -1.771 -24.656 -26.281  1.00 94.19           C  
ATOM   4882  C   SER B 167      -1.590 -25.859 -27.203  1.00 94.19           C  
ATOM   4883  CB  SER B 167      -0.529 -23.766 -26.344  1.00 94.19           C  
ATOM   4884  O   SER B 167      -1.941 -25.812 -28.375  1.00 94.19           O  
ATOM   4885  OG  SER B 167      -0.239 -23.406 -27.688  1.00 94.19           O  
ATOM   4886  N   SER B 168      -1.054 -26.859 -26.734  1.00 94.38           N  
ATOM   4887  CA  SER B 168      -0.830 -28.078 -27.500  1.00 94.38           C  
ATOM   4888  C   SER B 168      -2.061 -28.984 -27.484  1.00 94.38           C  
ATOM   4889  CB  SER B 168       0.379 -28.844 -26.969  1.00 94.38           C  
ATOM   4890  O   SER B 168      -2.010 -30.125 -27.953  1.00 94.38           O  
ATOM   4891  OG  SER B 168       1.539 -28.031 -26.984  1.00 94.38           O  
ATOM   4892  N   ASN B 169      -3.086 -28.609 -26.891  1.00 93.56           N  
ATOM   4893  CA  ASN B 169      -4.348 -29.344 -26.844  1.00 93.56           C  
ATOM   4894  C   ASN B 169      -4.160 -30.766 -26.344  1.00 93.56           C  
ATOM   4895  CB  ASN B 169      -5.008 -29.359 -28.234  1.00 93.56           C  
ATOM   4896  O   ASN B 169      -4.656 -31.719 -26.938  1.00 93.56           O  
ATOM   4897  CG  ASN B 169      -6.434 -28.844 -28.203  1.00 93.56           C  
ATOM   4898  ND2 ASN B 169      -7.117 -28.938 -29.344  1.00 93.56           N  
ATOM   4899  OD1 ASN B 169      -6.914 -28.359 -27.172  1.00 93.56           O  
ATOM   4900  N   LEU B 170      -3.438 -30.906 -25.328  1.00 93.62           N  
ATOM   4901  CA  LEU B 170      -3.150 -32.188 -24.734  1.00 93.62           C  
ATOM   4902  C   LEU B 170      -4.242 -32.594 -23.750  1.00 93.62           C  
ATOM   4903  CB  LEU B 170      -1.790 -32.188 -24.031  1.00 93.62           C  
ATOM   4904  O   LEU B 170      -4.312 -33.750 -23.328  1.00 93.62           O  
ATOM   4905  CG  LEU B 170      -0.566 -31.984 -24.922  1.00 93.62           C  
ATOM   4906  CD1 LEU B 170       0.680 -31.750 -24.078  1.00 93.62           C  
ATOM   4907  CD2 LEU B 170      -0.377 -33.188 -25.859  1.00 93.62           C  
ATOM   4908  N   VAL B 171      -5.059 -31.609 -23.344  1.00 93.38           N  
ATOM   4909  CA  VAL B 171      -6.223 -31.844 -22.500  1.00 93.38           C  
ATOM   4910  C   VAL B 171      -7.492 -31.406 -23.219  1.00 93.38           C  
ATOM   4911  CB  VAL B 171      -6.094 -31.125 -21.141  1.00 93.38           C  
ATOM   4912  O   VAL B 171      -7.898 -30.250 -23.109  1.00 93.38           O  
ATOM   4913  CG1 VAL B 171      -7.266 -31.469 -20.219  1.00 93.38           C  
ATOM   4914  CG2 VAL B 171      -4.766 -31.469 -20.469  1.00 93.38           C  
ATOM   4915  N   PRO B 172      -8.156 -32.312 -23.828  1.00 89.81           N  
ATOM   4916  CA  PRO B 172      -9.305 -32.000 -24.672  1.00 89.81           C  
ATOM   4917  C   PRO B 172     -10.469 -31.391 -23.891  1.00 89.81           C  
ATOM   4918  CB  PRO B 172      -9.688 -33.344 -25.281  1.00 89.81           C  
ATOM   4919  O   PRO B 172     -11.250 -30.625 -24.438  1.00 89.81           O  
ATOM   4920  CG  PRO B 172      -8.570 -34.250 -24.891  1.00 89.81           C  
ATOM   4921  CD  PRO B 172      -7.742 -33.594 -23.844  1.00 89.81           C  
ATOM   4922  N   SER B 173     -10.625 -31.703 -22.641  1.00 91.38           N  
ATOM   4923  CA  SER B 173     -11.758 -31.250 -21.828  1.00 91.38           C  
ATOM   4924  C   SER B 173     -11.391 -30.000 -21.031  1.00 91.38           C  
ATOM   4925  CB  SER B 173     -12.227 -32.344 -20.891  1.00 91.38           C  
ATOM   4926  O   SER B 173     -11.938 -29.766 -19.953  1.00 91.38           O  
ATOM   4927  OG  SER B 173     -11.172 -32.750 -20.031  1.00 91.38           O  
ATOM   4928  N   LEU B 174     -10.477 -29.266 -21.500  1.00 93.62           N  
ATOM   4929  CA  LEU B 174      -9.977 -28.109 -20.781  1.00 93.62           C  
ATOM   4930  C   LEU B 174     -11.039 -27.016 -20.719  1.00 93.62           C  
ATOM   4931  CB  LEU B 174      -8.711 -27.562 -21.453  1.00 93.62           C  
ATOM   4932  O   LEU B 174     -11.539 -26.562 -21.750  1.00 93.62           O  
ATOM   4933  CG  LEU B 174      -7.898 -26.547 -20.656  1.00 93.62           C  
ATOM   4934  CD1 LEU B 174      -7.285 -27.203 -19.422  1.00 93.62           C  
ATOM   4935  CD2 LEU B 174      -6.816 -25.922 -21.531  1.00 93.62           C  
ATOM   4936  N   LEU B 175     -11.328 -26.547 -19.500  1.00 92.81           N  
ATOM   4937  CA  LEU B 175     -12.375 -25.562 -19.234  1.00 92.81           C
[truncated: 134,785 more chars]
