# Supplementary material for: Substrate recognition principles for the PP2A-B55 protein phosphatase
Source: Sci Adv. 2024 Oct 2;10(40):eadp5491. doi: 10.1126/sciadv.adp5491 (PMC11446282; doi:10.1126/sciadv.adp5491)
Supplement: Supplementary file 3 — Data S1 [file sciadv.adp5491_data_s1.zip › Dataset 1/b55_Q9H0K1-SIK2_HUMAN_unrelaxed_rank_001_alphafold2_multimer_v3_model_5_seed_000.pdb]

MODEL     1                                                                     
ATOM      1  N   MET A   1     -13.750 -18.250 -58.812  1.00 20.70           N  
ATOM      2  CA  MET A   1     -14.664 -18.672 -57.750  1.00 20.70           C  
ATOM      3  C   MET A   1     -13.938 -18.750 -56.406  1.00 20.70           C  
ATOM      4  CB  MET A   1     -15.305 -20.016 -58.094  1.00 20.70           C  
ATOM      5  O   MET A   1     -13.164 -19.688 -56.188  1.00 20.70           O  
ATOM      6  CG  MET A   1     -16.547 -19.891 -58.969  1.00 20.70           C  
ATOM      7  SD  MET A   1     -17.516 -21.453 -59.000  1.00 20.70           S  
ATOM      8  CE  MET A   1     -18.188 -21.344 -60.688  1.00 20.70           C  
ATOM      9  N   ALA A   2     -13.484 -17.672 -55.875  1.00 24.22           N  
ATOM     10  CA  ALA A   2     -12.359 -17.203 -55.062  1.00 24.22           C  
ATOM     11  C   ALA A   2     -12.531 -17.578 -53.594  1.00 24.22           C  
ATOM     12  CB  ALA A   2     -12.195 -15.688 -55.219  1.00 24.22           C  
ATOM     13  O   ALA A   2     -13.555 -17.266 -53.000  1.00 24.22           O  
ATOM     14  N   GLY A   3     -12.273 -18.953 -53.250  1.00 24.56           N  
ATOM     15  CA  GLY A   3     -12.516 -19.672 -52.000  1.00 24.56           C  
ATOM     16  C   GLY A   3     -12.164 -18.859 -50.750  1.00 24.56           C  
ATOM     17  O   GLY A   3     -11.023 -18.422 -50.594  1.00 24.56           O  
ATOM     18  N   ALA A   4     -13.062 -17.922 -50.250  1.00 27.06           N  
ATOM     19  CA  ALA A   4     -13.070 -16.953 -49.156  1.00 27.06           C  
ATOM     20  C   ALA A   4     -12.703 -17.625 -47.844  1.00 27.06           C  
ATOM     21  CB  ALA A   4     -14.445 -16.281 -49.062  1.00 27.06           C  
ATOM     22  O   ALA A   4     -13.523 -18.328 -47.250  1.00 27.06           O  
ATOM     23  N   GLY A   5     -11.953 -18.703 -47.656  1.00 29.83           N  
ATOM     24  CA  GLY A   5     -11.672 -19.469 -46.469  1.00 29.83           C  
ATOM     25  C   GLY A   5     -11.406 -18.609 -45.250  1.00 29.83           C  
ATOM     26  O   GLY A   5     -10.344 -18.000 -45.125  1.00 29.83           O  
ATOM     27  N   GLY A   6     -12.328 -17.734 -44.625  1.00 33.47           N  
ATOM     28  CA  GLY A   6     -12.406 -16.750 -43.562  1.00 33.47           C  
ATOM     29  C   GLY A   6     -11.789 -17.219 -42.281  1.00 33.47           C  
ATOM     30  O   GLY A   6     -12.453 -17.859 -41.469  1.00 33.47           O  
ATOM     31  N   GLY A   7     -10.773 -17.891 -41.969  1.00 38.38           N  
ATOM     32  CA  GLY A   7     -10.211 -18.422 -40.750  1.00 38.38           C  
ATOM     33  C   GLY A   7     -10.406 -17.516 -39.562  1.00 38.38           C  
ATOM     34  O   GLY A   7     -10.320 -16.281 -39.688  1.00 38.38           O  
ATOM     35  N   ASN A   8     -11.375 -17.797 -38.500  1.00 47.00           N  
ATOM     36  CA  ASN A   8     -11.812 -17.094 -37.312  1.00 47.00           C  
ATOM     37  C   ASN A   8     -10.648 -16.391 -36.625  1.00 47.00           C  
ATOM     38  CB  ASN A   8     -12.508 -18.047 -36.344  1.00 47.00           C  
ATOM     39  O   ASN A   8      -9.977 -16.984 -35.781  1.00 47.00           O  
ATOM     40  CG  ASN A   8     -13.977 -17.719 -36.156  1.00 47.00           C  
ATOM     41  ND2 ASN A   8     -14.672 -18.547 -35.375  1.00 47.00           N  
ATOM     42  OD1 ASN A   8     -14.477 -16.719 -36.688  1.00 47.00           O  
ATOM     43  N   ASP A   9      -9.781 -15.547 -37.156  1.00 62.38           N  
ATOM     44  CA  ASP A   9      -8.695 -14.758 -36.562  1.00 62.38           C  
ATOM     45  C   ASP A   9      -9.219 -13.820 -35.469  1.00 62.38           C  
ATOM     46  CB  ASP A   9      -7.980 -13.953 -37.656  1.00 62.38           C  
ATOM     47  O   ASP A   9     -10.000 -12.906 -35.781  1.00 62.38           O  
ATOM     48  CG  ASP A   9      -6.715 -14.625 -38.156  1.00 62.38           C  
ATOM     49  OD1 ASP A   9      -6.230 -15.578 -37.500  1.00 62.38           O  
ATOM     50  OD2 ASP A   9      -6.199 -14.203 -39.219  1.00 62.38           O  
ATOM     51  N   ILE A  10      -9.273 -14.289 -34.281  1.00 78.81           N  
ATOM     52  CA  ILE A  10      -9.664 -13.469 -33.156  1.00 78.81           C  
ATOM     53  C   ILE A  10      -8.820 -12.195 -33.125  1.00 78.81           C  
ATOM     54  CB  ILE A  10      -9.531 -14.242 -31.828  1.00 78.81           C  
ATOM     55  O   ILE A  10      -7.590 -12.266 -33.125  1.00 78.81           O  
ATOM     56  CG1 ILE A  10     -10.391 -15.508 -31.859  1.00 78.81           C  
ATOM     57  CG2 ILE A  10      -9.898 -13.352 -30.641  1.00 78.81           C  
ATOM     58  CD1 ILE A  10     -10.172 -16.438 -30.672  1.00 78.81           C  
ATOM     59  N   GLN A  11      -9.484 -11.133 -33.438  1.00 88.50           N  
ATOM     60  CA  GLN A  11      -8.828  -9.836 -33.281  1.00 88.50           C  
ATOM     61  C   GLN A  11      -8.984  -9.281 -31.875  1.00 88.50           C  
ATOM     62  CB  GLN A  11      -9.391  -8.844 -34.312  1.00 88.50           C  
ATOM     63  O   GLN A  11     -10.109  -9.078 -31.406  1.00 88.50           O  
ATOM     64  CG  GLN A  11      -9.023  -9.164 -35.750  1.00 88.50           C  
ATOM     65  CD  GLN A  11      -9.516  -8.109 -36.719  1.00 88.50           C  
ATOM     66  NE2 GLN A  11      -9.125  -8.250 -38.000  1.00 88.50           N  
ATOM     67  OE1 GLN A  11     -10.242  -7.184 -36.344  1.00 88.50           O  
ATOM     68  N   TRP A  12      -7.922  -9.031 -31.281  1.00 91.56           N  
ATOM     69  CA  TRP A  12      -7.906  -8.562 -29.906  1.00 91.56           C  
ATOM     70  C   TRP A  12      -7.902  -7.039 -29.844  1.00 91.56           C  
ATOM     71  CB  TRP A  12      -6.691  -9.117 -29.156  1.00 91.56           C  
ATOM     72  O   TRP A  12      -7.168  -6.383 -30.594  1.00 91.56           O  
ATOM     73  CG  TRP A  12      -6.773 -10.586 -28.875  1.00 91.56           C  
ATOM     74  CD1 TRP A  12      -6.246 -11.602 -29.625  1.00 91.56           C  
ATOM     75  CD2 TRP A  12      -7.422 -11.203 -27.750  1.00 91.56           C  
ATOM     76  CE2 TRP A  12      -7.250 -12.602 -27.891  1.00 91.56           C  
ATOM     77  CE3 TRP A  12      -8.133 -10.711 -26.656  1.00 91.56           C  
ATOM     78  NE1 TRP A  12      -6.531 -12.820 -29.031  1.00 91.56           N  
ATOM     79  CH2 TRP A  12      -8.453 -13.000 -25.891  1.00 91.56           C  
ATOM     80  CZ2 TRP A  12      -7.766 -13.508 -26.969  1.00 91.56           C  
ATOM     81  CZ3 TRP A  12      -8.641 -11.617 -25.734  1.00 91.56           C  
ATOM     82  N   CYS A  13      -8.680  -6.484 -28.906  1.00 90.19           N  
ATOM     83  CA  CYS A  13      -8.797  -5.043 -28.719  1.00 90.19           C  
ATOM     84  C   CYS A  13      -8.500  -4.652 -27.266  1.00 90.19           C  
ATOM     85  CB  CYS A  13     -10.195  -4.562 -29.109  1.00 90.19           C  
ATOM     86  O   CYS A  13      -8.766  -5.426 -26.344  1.00 90.19           O  
ATOM     87  SG  CYS A  13     -10.648  -4.949 -30.812  1.00 90.19           S  
ATOM     88  N   PHE A  14      -8.016  -3.445 -27.203  1.00 88.94           N  
ATOM     89  CA  PHE A  14      -7.809  -2.877 -25.875  1.00 88.94           C  
ATOM     90  C   PHE A  14      -9.141  -2.553 -25.203  1.00 88.94           C  
ATOM     91  CB  PHE A  14      -6.941  -1.617 -25.953  1.00 88.94           C  
ATOM     92  O   PHE A  14     -10.016  -1.937 -25.812  1.00 88.94           O  
ATOM     93  CG  PHE A  14      -6.754  -0.919 -24.641  1.00 88.94           C  
ATOM     94  CD1 PHE A  14      -7.539   0.176 -24.297  1.00 88.94           C  
ATOM     95  CD2 PHE A  14      -5.793  -1.359 -23.734  1.00 88.94           C  
ATOM     96  CE1 PHE A  14      -7.367   0.824 -23.078  1.00 88.94           C  
ATOM     97  CE2 PHE A  14      -5.617  -0.717 -22.516  1.00 88.94           C  
ATOM     98  CZ  PHE A  14      -6.406   0.375 -22.188  1.00 88.94           C  
ATOM     99  N   SER A  15      -9.352  -3.064 -23.984  1.00 86.75           N  
ATOM    100  CA  SER A  15     -10.562  -2.771 -23.234  1.00 86.75           C  
ATOM    101  C   SER A  15     -10.305  -1.709 -22.172  1.00 86.75           C  
ATOM    102  CB  SER A  15     -11.109  -4.043 -22.578  1.00 86.75           C  
ATOM    103  O   SER A  15     -10.797  -0.582 -22.281  1.00 86.75           O  
ATOM    104  OG  SER A  15     -12.289  -3.764 -21.844  1.00 86.75           O  
ATOM    105  N   GLN A  16      -9.422  -2.055 -21.203  1.00 86.12           N  
ATOM    106  CA  GLN A  16      -9.141  -1.124 -20.109  1.00 86.12           C  
ATOM    107  C   GLN A  16      -7.789  -1.413 -19.469  1.00 86.12           C  
ATOM    108  CB  GLN A  16     -10.250  -1.190 -19.062  1.00 86.12           C  
ATOM    109  O   GLN A  16      -7.227  -2.494 -19.656  1.00 86.12           O  
ATOM    110  CG  GLN A  16     -10.484  -2.588 -18.500  1.00 86.12           C  
ATOM    111  CD  GLN A  16     -11.719  -2.668 -17.625  1.00 86.12           C  
ATOM    112  NE2 GLN A  16     -12.094  -3.885 -17.234  1.00 86.12           N  
ATOM    113  OE1 GLN A  16     -12.328  -1.647 -17.297  1.00 86.12           O  
ATOM    114  N   VAL A  17      -7.277  -0.407 -18.781  1.00 87.06           N  
ATOM    115  CA  VAL A  17      -6.055  -0.527 -18.000  1.00 87.06           C  
ATOM    116  C   VAL A  17      -6.285   0.026 -16.594  1.00 87.06           C  
ATOM    117  CB  VAL A  17      -4.871   0.205 -18.672  1.00 87.06           C  
ATOM    118  O   VAL A  17      -6.867   1.102 -16.422  1.00 87.06           O  
ATOM    119  CG1 VAL A  17      -5.168   1.697 -18.797  1.00 87.06           C  
ATOM    120  CG2 VAL A  17      -3.586  -0.021 -17.875  1.00 87.06           C  
ATOM    121  N   LYS A  18      -6.012  -0.813 -15.641  1.00 83.00           N  
ATOM    122  CA  LYS A  18      -6.121  -0.437 -14.234  1.00 83.00           C  
ATOM    123  C   LYS A  18      -4.746  -0.211 -13.617  1.00 83.00           C  
ATOM    124  CB  LYS A  18      -6.883  -1.508 -13.453  1.00 83.00           C  
ATOM    125  O   LYS A  18      -3.863  -1.064 -13.727  1.00 83.00           O  
ATOM    126  CG  LYS A  18      -8.234  -1.864 -14.047  1.00 83.00           C  
ATOM    127  CD  LYS A  18      -9.242  -0.738 -13.852  1.00 83.00           C  
ATOM    128  CE  LYS A  18     -10.633  -1.134 -14.352  1.00 83.00           C  
ATOM    129  NZ  LYS A  18     -11.633  -0.051 -14.125  1.00 83.00           N  
ATOM    130  N   GLY A  19      -4.488   0.955 -12.938  1.00 76.88           N  
ATOM    131  CA  GLY A  19      -3.223   1.295 -12.305  1.00 76.88           C  
ATOM    132  C   GLY A  19      -2.777   2.717 -12.586  1.00 76.88           C  
ATOM    133  O   GLY A  19      -3.398   3.422 -13.383  1.00 76.88           O  
ATOM    134  N   ALA A  20      -1.726   3.211 -11.836  1.00 65.69           N  
ATOM    135  CA  ALA A  20      -1.233   4.582 -11.914  1.00 65.69           C  
ATOM    136  C   ALA A  20      -0.381   4.789 -13.164  1.00 65.69           C  
ATOM    137  CB  ALA A  20      -0.431   4.934 -10.664  1.00 65.69           C  
ATOM    138  O   ALA A  20       0.205   3.838 -13.688  1.00 65.69           O  
ATOM    139  N   VAL A  21      -0.516   5.922 -13.758  1.00 60.41           N  
ATOM    140  CA  VAL A  21       0.217   6.281 -14.969  1.00 60.41           C  
ATOM    141  C   VAL A  21       1.661   6.625 -14.617  1.00 60.41           C  
ATOM    142  CB  VAL A  21      -0.450   7.461 -15.703  1.00 60.41           C  
ATOM    143  O   VAL A  21       2.539   6.613 -15.477  1.00 60.41           O  
ATOM    144  CG1 VAL A  21       0.316   7.801 -16.984  1.00 60.41           C  
ATOM    145  CG2 VAL A  21      -1.908   7.137 -16.031  1.00 60.41           C  
ATOM    146  N   ASP A  22       1.911   6.711 -13.312  1.00 57.72           N  
ATOM    147  CA  ASP A  22       3.209   7.258 -12.922  1.00 57.72           C  
ATOM    148  C   ASP A  22       4.320   6.234 -13.148  1.00 57.72           C  
ATOM    149  CB  ASP A  22       3.186   7.703 -11.461  1.00 57.72           C  
ATOM    150  O   ASP A  22       4.090   5.027 -13.070  1.00 57.72           O  
ATOM    151  CG  ASP A  22       3.053   9.203 -11.297  1.00 57.72           C  
ATOM    152  OD1 ASP A  22       3.283   9.945 -12.281  1.00 57.72           O  
ATOM    153  OD2 ASP A  22       2.717   9.656 -10.180  1.00 57.72           O  
ATOM    154  N   ASP A  23       5.379   6.754 -13.773  1.00 56.47           N  
ATOM    155  CA  ASP A  23       6.559   5.949 -14.078  1.00 56.47           C  
ATOM    156  C   ASP A  23       7.273   5.512 -12.805  1.00 56.47           C  
ATOM    157  CB  ASP A  23       7.520   6.727 -14.984  1.00 56.47           C  
ATOM    158  O   ASP A  23       8.023   4.535 -12.812  1.00 56.47           O  
ATOM    159  CG  ASP A  23       7.043   6.809 -16.422  1.00 56.47           C  
ATOM    160  OD1 ASP A  23       6.242   5.953 -16.844  1.00 56.47           O  
ATOM    161  OD2 ASP A  23       7.477   7.738 -17.141  1.00 56.47           O  
ATOM    162  N   ASP A  24       6.992   6.207 -11.656  1.00 63.72           N  
ATOM    163  CA  ASP A  24       7.680   5.754 -10.453  1.00 63.72           C  
ATOM    164  C   ASP A  24       6.863   4.695  -9.719  1.00 63.72           C  
ATOM    165  CB  ASP A  24       7.965   6.934  -9.523  1.00 63.72           C  
ATOM    166  O   ASP A  24       5.969   5.023  -8.938  1.00 63.72           O  
ATOM    167  CG  ASP A  24       9.375   7.488  -9.680  1.00 63.72           C  
ATOM    168  OD1 ASP A  24      10.227   6.820 -10.305  1.00 63.72           O  
ATOM    169  OD2 ASP A  24       9.633   8.602  -9.172  1.00 63.72           O  
ATOM    170  N   VAL A  25       7.055   3.473 -10.109  1.00 71.12           N  
ATOM    171  CA  VAL A  25       6.340   2.311  -9.594  1.00 71.12           C  
ATOM    172  C   VAL A  25       6.996   1.830  -8.305  1.00 71.12           C  
ATOM    173  CB  VAL A  25       6.301   1.163 -10.633  1.00 71.12           C  
ATOM    174  O   VAL A  25       8.195   1.535  -8.281  1.00 71.12           O  
ATOM    175  CG1 VAL A  25       5.504  -0.023 -10.094  1.00 71.12           C  
ATOM    176  CG2 VAL A  25       5.707   1.655 -11.945  1.00 71.12           C  
ATOM    177  N   ALA A  26       6.219   1.890  -7.258  1.00 74.44           N  
ATOM    178  CA  ALA A  26       6.684   1.279  -6.016  1.00 74.44           C  
ATOM    179  C   ALA A  26       6.672  -0.244  -6.113  1.00 74.44           C  
ATOM    180  CB  ALA A  26       5.820   1.737  -4.840  1.00 74.44           C  
ATOM    181  O   ALA A  26       5.766  -0.827  -6.711  1.00 74.44           O  
ATOM    182  N   GLU A  27       7.676  -0.898  -5.625  1.00 82.69           N  
ATOM    183  CA  GLU A  27       7.797  -2.354  -5.641  1.00 82.69           C  
ATOM    184  C   GLU A  27       6.566  -3.016  -5.027  1.00 82.69           C  
ATOM    185  CB  GLU A  27       9.055  -2.797  -4.898  1.00 82.69           C  
ATOM    186  O   GLU A  27       6.129  -4.074  -5.488  1.00 82.69           O  
ATOM    187  CG  GLU A  27       9.383  -4.277  -5.059  1.00 82.69           C  
ATOM    188  CD  GLU A  27      10.719  -4.668  -4.457  1.00 82.69           C  
ATOM    189  OE1 GLU A  27      11.078  -5.867  -4.504  1.00 82.69           O  
ATOM    190  OE2 GLU A  27      11.422  -3.770  -3.939  1.00 82.69           O  
ATOM    191  N   ALA A  28       5.992  -2.416  -4.086  1.00 83.75           N  
ATOM    192  CA  ALA A  28       4.832  -2.967  -3.391  1.00 83.75           C  
ATOM    193  C   ALA A  28       3.613  -3.016  -4.309  1.00 83.75           C  
ATOM    194  CB  ALA A  28       4.523  -2.143  -2.143  1.00 83.75           C  
ATOM    195  O   ALA A  28       2.709  -3.830  -4.105  1.00 83.75           O  
ATOM    196  N   ASP A  29       3.629  -2.234  -5.320  1.00 86.12           N  
ATOM    197  CA  ASP A  29       2.455  -2.121  -6.180  1.00 86.12           C  
ATOM    198  C   ASP A  29       2.557  -3.064  -7.375  1.00 86.12           C  
ATOM    199  CB  ASP A  29       2.279  -0.679  -6.660  1.00 86.12           C  
ATOM    200  O   ASP A  29       1.632  -3.150  -8.188  1.00 86.12           O  
ATOM    201  CG  ASP A  29       1.817   0.260  -5.562  1.00 86.12           C  
ATOM    202  OD1 ASP A  29       1.068  -0.175  -4.660  1.00 86.12           O  
ATOM    203  OD2 ASP A  29       2.205   1.448  -5.598  1.00 86.12           O  
ATOM    204  N   ILE A  30       3.639  -3.732  -7.480  1.00 90.12           N  
ATOM    205  CA  ILE A  30       3.818  -4.672  -8.578  1.00 90.12           C  
ATOM    206  C   ILE A  30       2.871  -5.859  -8.406  1.00 90.12           C  
ATOM    207  CB  ILE A  30       5.281  -5.164  -8.672  1.00 90.12           C  
ATOM    208  O   ILE A  30       2.855  -6.496  -7.352  1.00 90.12           O  
ATOM    209  CG1 ILE A  30       6.219  -3.994  -8.984  1.00 90.12           C  
ATOM    210  CG2 ILE A  30       5.414  -6.270  -9.719  1.00 90.12           C  
ATOM    211  CD1 ILE A  30       7.695  -4.359  -8.961  1.00 90.12           C  
ATOM    212  N   ILE A  31       2.105  -6.152  -9.430  1.00 93.69           N  
ATOM    213  CA  ILE A  31       1.158  -7.266  -9.406  1.00 93.69           C  
ATOM    214  C   ILE A  31       1.915  -8.586  -9.453  1.00 93.69           C  
ATOM    215  CB  ILE A  31       0.155  -7.176 -10.578  1.00 93.69           C  
ATOM    216  O   ILE A  31       2.729  -8.812 -10.352  1.00 93.69           O  
ATOM    217  CG1 ILE A  31      -0.693  -5.906 -10.461  1.00 93.69           C  
ATOM    218  CG2 ILE A  31      -0.732  -8.422 -10.617  1.00 93.69           C  
ATOM    219  CD1 ILE A  31      -1.559  -5.625 -11.680  1.00 93.69           C  
ATOM    220  N   SER A  32       1.606  -9.398  -8.508  1.00 96.00           N  
ATOM    221  CA  SER A  32       2.357 -10.641  -8.375  1.00 96.00           C  
ATOM    222  C   SER A  32       1.493 -11.844  -8.719  1.00 96.00           C  
ATOM    223  CB  SER A  32       2.912 -10.789  -6.961  1.00 96.00           C  
ATOM    224  O   SER A  32       1.994 -12.969  -8.820  1.00 96.00           O  
ATOM    225  OG  SER A  32       1.866 -10.727  -6.004  1.00 96.00           O  
ATOM    226  N   THR A  33       0.217 -11.664  -8.914  1.00 97.06           N  
ATOM    227  CA  THR A  33      -0.672 -12.750  -9.305  1.00 97.06           C  
ATOM    228  C   THR A  33      -1.999 -12.211  -9.828  1.00 97.06           C  
ATOM    229  CB  THR A  33      -0.933 -13.711  -8.125  1.00 97.06           C  
ATOM    230  O   THR A  33      -2.414 -11.109  -9.453  1.00 97.06           O  
ATOM    231  CG2 THR A  33      -1.717 -13.016  -7.020  1.00 97.06           C  
ATOM    232  OG1 THR A  33      -1.684 -14.836  -8.594  1.00 97.06           O  
ATOM    233  N   VAL A  34      -2.707 -12.977 -10.617  1.00 97.69           N  
ATOM    234  CA  VAL A  34      -3.984 -12.609 -11.219  1.00 97.69           C  
ATOM    235  C   VAL A  34      -4.836 -13.859 -11.430  1.00 97.69           C  
ATOM    236  CB  VAL A  34      -3.787 -11.867 -12.562  1.00 97.69           C  
ATOM    237  O   VAL A  34      -4.340 -14.891 -11.891  1.00 97.69           O  
ATOM    238  CG1 VAL A  34      -5.133 -11.461 -13.156  1.00 97.69           C  
ATOM    239  CG2 VAL A  34      -2.895 -10.641 -12.367  1.00 97.69           C  
ATOM    240  N   GLU A  35      -6.141 -13.742 -11.195  1.00 97.31           N  
ATOM    241  CA  GLU A  35      -7.012 -14.906 -11.336  1.00 97.31           C  
ATOM    242  C   GLU A  35      -8.469 -14.484 -11.508  1.00 97.31           C  
ATOM    243  CB  GLU A  35      -6.871 -15.836 -10.125  1.00 97.31           C  
ATOM    244  O   GLU A  35      -8.977 -13.656 -10.750  1.00 97.31           O  
ATOM    245  CG  GLU A  35      -7.633 -17.141 -10.266  1.00 97.31           C  
ATOM    246  CD  GLU A  35      -7.297 -18.156  -9.180  1.00 97.31           C  
ATOM    247  OE1 GLU A  35      -7.797 -19.297  -9.234  1.00 97.31           O  
ATOM    248  OE2 GLU A  35      -6.527 -17.797  -8.258  1.00 97.31           O  
ATOM    249  N   PHE A  36      -9.156 -15.102 -12.477  1.00 97.56           N  
ATOM    250  CA  PHE A  36     -10.609 -14.969 -12.602  1.00 97.56           C  
ATOM    251  C   PHE A  36     -11.320 -15.977 -11.711  1.00 97.56           C  
ATOM    252  CB  PHE A  36     -11.039 -15.156 -14.062  1.00 97.56           C  
ATOM    253  O   PHE A  36     -10.797 -17.062 -11.453  1.00 97.56           O  
ATOM    254  CG  PHE A  36     -10.766 -13.961 -14.938  1.00 97.56           C  
ATOM    255  CD1 PHE A  36     -11.641 -12.875 -14.945  1.00 97.56           C  
ATOM    256  CD2 PHE A  36      -9.641 -13.922 -15.742  1.00 97.56           C  
ATOM    257  CE1 PHE A  36     -11.391 -11.773 -15.750  1.00 97.56           C  
ATOM    258  CE2 PHE A  36      -9.383 -12.812 -16.547  1.00 97.56           C  
ATOM    259  CZ  PHE A  36     -10.266 -11.742 -16.547  1.00 97.56           C  
ATOM    260  N   ASN A  37     -12.492 -15.562 -11.297  1.00 96.25           N  
ATOM    261  CA  ASN A  37     -13.312 -16.578 -10.641  1.00 96.25           C  
ATOM    262  C   ASN A  37     -13.984 -17.500 -11.648  1.00 96.25           C  
ATOM    263  CB  ASN A  37     -14.367 -15.906  -9.750  1.00 96.25           C  
ATOM    264  O   ASN A  37     -13.789 -17.359 -12.859  1.00 96.25           O  
ATOM    265  CG  ASN A  37     -15.453 -15.219 -10.547  1.00 96.25           C  
ATOM    266  ND2 ASN A  37     -16.609 -15.031  -9.930  1.00 96.25           N  
ATOM    267  OD1 ASN A  37     -15.258 -14.859 -11.711  1.00 96.25           O  
ATOM    268  N   HIS A  38     -14.648 -18.500 -11.203  1.00 93.25           N  
ATOM    269  CA  HIS A  38     -15.188 -19.562 -12.039  1.00 93.25           C  
ATOM    270  C   HIS A  38     -16.156 -19.016 -13.070  1.00 93.25           C  
ATOM    271  CB  HIS A  38     -15.883 -20.625 -11.172  1.00 93.25           C  
ATOM    272  O   HIS A  38     -16.219 -19.516 -14.195  1.00 93.25           O  
ATOM    273  CG  HIS A  38     -14.953 -21.359 -10.266  1.00 93.25           C  
ATOM    274  CD2 HIS A  38     -14.367 -22.578 -10.383  1.00 93.25           C  
ATOM    275  ND1 HIS A  38     -14.523 -20.844  -9.062  1.00 93.25           N  
ATOM    276  CE1 HIS A  38     -13.711 -21.719  -8.484  1.00 93.25           C  
ATOM    277  NE2 HIS A  38     -13.609 -22.781  -9.266  1.00 93.25           N  
ATOM    278  N   SER A  39     -16.891 -18.016 -12.750  1.00 93.06           N  
ATOM    279  CA  SER A  39     -17.859 -17.422 -13.672  1.00 93.06           C  
ATOM    280  C   SER A  39     -17.203 -16.375 -14.562  1.00 93.06           C  
ATOM    281  CB  SER A  39     -19.031 -16.797 -12.898  1.00 93.06           C  
ATOM    282  O   SER A  39     -17.734 -16.047 -15.625  1.00 93.06           O  
ATOM    283  OG  SER A  39     -18.578 -15.688 -12.141  1.00 93.06           O  
ATOM    284  N   GLY A  40     -16.078 -15.867 -14.094  1.00 94.88           N  
ATOM    285  CA  GLY A  40     -15.414 -14.797 -14.820  1.00 94.88           C  
ATOM    286  C   GLY A  40     -15.938 -13.422 -14.469  1.00 94.88           C  
ATOM    287  O   GLY A  40     -15.484 -12.414 -15.016  1.00 94.88           O  
ATOM    288  N   GLU A  41     -16.875 -13.312 -13.562  1.00 93.62           N  
ATOM    289  CA  GLU A  41     -17.469 -12.047 -13.148  1.00 93.62           C  
ATOM    290  C   GLU A  41     -16.500 -11.258 -12.258  1.00 93.62           C  
ATOM    291  CB  GLU A  41     -18.781 -12.273 -12.414  1.00 93.62           C  
ATOM    292  O   GLU A  41     -16.562 -10.023 -12.219  1.00 93.62           O  
ATOM    293  CG  GLU A  41     -19.922 -12.742 -13.320  1.00 93.62           C  
ATOM    294  CD  GLU A  41     -21.234 -12.938 -12.586  1.00 93.62           C  
ATOM    295  OE1 GLU A  41     -22.234 -13.305 -13.234  1.00 93.62           O  
ATOM    296  OE2 GLU A  41     -21.250 -12.734 -11.359  1.00 93.62           O  
ATOM    297  N   LEU A  42     -15.719 -12.000 -11.516  1.00 95.50           N  
ATOM    298  CA  LEU A  42     -14.750 -11.375 -10.617  1.00 95.50           C  
ATOM    299  C   LEU A  42     -13.320 -11.656 -11.078  1.00 95.50           C  
ATOM    300  CB  LEU A  42     -14.945 -11.875  -9.188  1.00 95.50           C  
ATOM    301  O   LEU A  42     -13.023 -12.758 -11.547  1.00 95.50           O  
ATOM    302  CG  LEU A  42     -16.312 -11.602  -8.547  1.00 95.50           C  
ATOM    303  CD1 LEU A  42     -16.406 -12.297  -7.199  1.00 95.50           C  
ATOM    304  CD2 LEU A  42     -16.531 -10.094  -8.398  1.00 95.50           C  
ATOM    305  N   LEU A  43     -12.492 -10.727 -10.977  1.00 96.12           N  
ATOM    306  CA  LEU A  43     -11.062 -10.773 -11.266  1.00 96.12           C  
ATOM    307  C   LEU A  43     -10.250 -10.281 -10.070  1.00 96.12           C  
ATOM    308  CB  LEU A  43     -10.742  -9.930 -12.500  1.00 96.12           C  
ATOM    309  O   LEU A  43     -10.391  -9.133  -9.648  1.00 96.12           O  
ATOM    310  CG  LEU A  43      -9.258  -9.812 -12.875  1.00 96.12           C  
ATOM    311  CD1 LEU A  43      -8.711 -11.172 -13.297  1.00 96.12           C  
ATOM    312  CD2 LEU A  43      -9.070  -8.789 -13.984  1.00 96.12           C  
ATOM    313  N   ALA A  44      -9.438 -11.094  -9.555  1.00 97.12           N  
ATOM    314  CA  ALA A  44      -8.641 -10.742  -8.383  1.00 97.12           C  
ATOM    315  C   ALA A  44      -7.164 -10.594  -8.742  1.00 97.12           C  
ATOM    316  CB  ALA A  44      -8.812 -11.789  -7.285  1.00 97.12           C  
ATOM    317  O   ALA A  44      -6.641 -11.359  -9.562  1.00 97.12           O  
ATOM    318  N   THR A  45      -6.520  -9.695  -8.172  1.00 96.19           N  
ATOM    319  CA  THR A  45      -5.078  -9.500  -8.281  1.00 96.19           C  
ATOM    320  C   THR A  45      -4.438  -9.391  -6.902  1.00 96.19           C  
ATOM    321  CB  THR A  45      -4.746  -8.242  -9.109  1.00 96.19           C  
ATOM    322  O   THR A  45      -5.070  -8.914  -5.957  1.00 96.19           O  
ATOM    323  CG2 THR A  45      -5.344  -8.336 -10.508  1.00 96.19           C  
ATOM    324  OG1 THR A  45      -5.277  -7.090  -8.453  1.00 96.19           O  
ATOM    325  N   GLY A  46      -3.312  -9.914  -6.750  1.00 95.44           N  
ATOM    326  CA  GLY A  46      -2.424  -9.711  -5.617  1.00 95.44           C  
ATOM    327  C   GLY A  46      -1.151  -8.969  -5.980  1.00 95.44           C  
ATOM    328  O   GLY A  46      -0.700  -9.023  -7.125  1.00 95.44           O  
ATOM    329  N   ASP A  47      -0.596  -8.328  -4.980  1.00 93.44           N  
ATOM    330  CA  ASP A  47       0.612  -7.566  -5.270  1.00 93.44           C  
ATOM    331  C   ASP A  47       1.714  -7.879  -4.258  1.00 93.44           C  
ATOM    332  CB  ASP A  47       0.310  -6.066  -5.266  1.00 93.44           C  
ATOM    333  O   ASP A  47       1.531  -8.719  -3.373  1.00 93.44           O  
ATOM    334  CG  ASP A  47      -0.286  -5.582  -3.957  1.00 93.44           C  
ATOM    335  OD1 ASP A  47       0.007  -6.176  -2.896  1.00 93.44           O  
ATOM    336  OD2 ASP A  47      -1.057  -4.598  -3.984  1.00 93.44           O  
ATOM    337  N   LYS A  48       2.887  -7.312  -4.527  1.00 91.69           N  
ATOM    338  CA  LYS A  48       4.059  -7.555  -3.688  1.00 91.69           C  
ATOM    339  C   LYS A  48       3.902  -6.895  -2.322  1.00 91.69           C  
ATOM    340  CB  LYS A  48       5.324  -7.047  -4.375  1.00 91.69           C  
ATOM    341  O   LYS A  48       4.605  -7.246  -1.372  1.00 91.69           O  
ATOM    342  CG  LYS A  48       5.770  -7.895  -5.559  1.00 91.69           C  
ATOM    343  CD  LYS A  48       7.172  -7.520  -6.020  1.00 91.69           C  
ATOM    344  CE  LYS A  48       7.660  -8.438  -7.133  1.00 91.69           C  
ATOM    345  NZ  LYS A  48       9.039  -8.070  -7.586  1.00 91.69           N  
ATOM    346  N   GLY A  49       2.932  -5.965  -2.244  1.00 88.12           N  
ATOM    347  CA  GLY A  49       2.666  -5.301  -0.979  1.00 88.12           C  
ATOM    348  C   GLY A  49       1.656  -6.035  -0.120  1.00 88.12           C  
ATOM    349  O   GLY A  49       1.280  -5.559   0.953  1.00 88.12           O  
ATOM    350  N   GLY A  50       1.195  -7.156  -0.587  1.00 91.56           N  
ATOM    351  CA  GLY A  50       0.277  -7.973   0.190  1.00 91.56           C  
ATOM    352  C   GLY A  50      -1.175  -7.570   0.012  1.00 91.56           C  
ATOM    353  O   GLY A  50      -2.045  -8.023   0.759  1.00 91.56           O  
ATOM    354  N   ARG A  51      -1.485  -6.805  -0.946  1.00 90.62           N  
ATOM    355  CA  ARG A  51      -2.828  -6.293  -1.207  1.00 90.62           C  
ATOM    356  C   ARG A  51      -3.535  -7.129  -2.270  1.00 90.62           C  
ATOM    357  CB  ARG A  51      -2.771  -4.828  -1.646  1.00 90.62           C  
ATOM    358  O   ARG A  51      -2.924  -7.523  -3.264  1.00 90.62           O  
ATOM    359  CG  ARG A  51      -4.137  -4.215  -1.913  1.00 90.62           C  
ATOM    360  CD  ARG A  51      -4.020  -2.762  -2.361  1.00 90.62           C  
ATOM    361  NE  ARG A  51      -3.324  -2.645  -3.639  1.00 90.62           N  
ATOM    362  NH1 ARG A  51      -3.812  -0.407  -3.936  1.00 90.62           N  
ATOM    363  NH2 ARG A  51      -2.582  -1.535  -5.508  1.00 90.62           N  
ATOM    364  CZ  ARG A  51      -3.242  -1.529  -4.359  1.00 90.62           C  
ATOM    365  N   VAL A  52      -4.754  -7.293  -2.037  1.00 93.81           N  
ATOM    366  CA  VAL A  52      -5.613  -7.957  -3.014  1.00 93.81           C  
ATOM    367  C   VAL A  52      -6.645  -6.969  -3.553  1.00 93.81           C  
ATOM    368  CB  VAL A  52      -6.320  -9.188  -2.402  1.00 93.81           C  
ATOM    369  O   VAL A  52      -7.320  -6.281  -2.781  1.00 93.81           O  
ATOM    370  CG1 VAL A  52      -7.367  -9.742  -3.365  1.00 93.81           C  
ATOM    371  CG2 VAL A  52      -5.301 -10.266  -2.039  1.00 93.81           C  
ATOM    372  N   VAL A  53      -6.734  -6.879  -4.746  1.00 92.50           N  
ATOM    373  CA  VAL A  53      -7.727  -6.039  -5.410  1.00 92.50           C  
ATOM    374  C   VAL A  53      -8.656  -6.906  -6.258  1.00 92.50           C  
ATOM    375  CB  VAL A  53      -7.059  -4.957  -6.289  1.00 92.50           C  
ATOM    376  O   VAL A  53      -8.195  -7.641  -7.141  1.00 92.50           O  
ATOM    377  CG1 VAL A  53      -8.102  -4.008  -6.867  1.00 92.50           C  
ATOM    378  CG2 VAL A  53      -6.016  -4.184  -5.480  1.00 92.50           C  
ATOM    379  N   ILE A  54      -9.898  -6.762  -6.023  1.00 93.19           N  
ATOM    380  CA  ILE A  54     -10.914  -7.520  -6.750  1.00 93.19           C  
ATOM    381  C   ILE A  54     -11.680  -6.590  -7.684  1.00 93.19           C  
ATOM    382  CB  ILE A  54     -11.883  -8.234  -5.785  1.00 93.19           C  
ATOM    383  O   ILE A  54     -12.141  -5.520  -7.270  1.00 93.19           O  
ATOM    384  CG1 ILE A  54     -11.109  -9.156  -4.840  1.00 93.19           C  
ATOM    385  CG2 ILE A  54     -12.945  -9.016  -6.566  1.00 93.19           C  
ATOM    386  CD1 ILE A  54     -11.961  -9.766  -3.732  1.00 93.19           C  
ATOM    387  N   PHE A  55     -11.859  -6.977  -8.828  1.00 91.75           N  
ATOM    388  CA  PHE A  55     -12.633  -6.262  -9.836  1.00 91.75           C  
ATOM    389  C   PHE A  55     -13.891  -7.039 -10.211  1.00 91.75           C  
ATOM    390  CB  PHE A  55     -11.789  -6.000 -11.086  1.00 91.75           C  
ATOM    391  O   PHE A  55     -13.867  -8.273 -10.281  1.00 91.75           O  
ATOM    392  CG  PHE A  55     -10.500  -5.277 -10.797  1.00 91.75           C  
ATOM    393  CD1 PHE A  55     -10.438  -3.889 -10.836  1.00 91.75           C  
ATOM    394  CD2 PHE A  55      -9.344  -5.984 -10.500  1.00 91.75           C  
ATOM    395  CE1 PHE A  55      -9.250  -3.217 -10.578  1.00 91.75           C  
ATOM    396  CE2 PHE A  55      -8.148  -5.320 -10.234  1.00 91.75           C  
ATOM    397  CZ  PHE A  55      -8.102  -3.936 -10.273  1.00 91.75           C  
ATOM    398  N   GLN A  56     -14.906  -6.336 -10.453  1.00 91.00           N  
ATOM    399  CA  GLN A  56     -16.172  -6.941 -10.875  1.00 91.00           C  
ATOM    400  C   GLN A  56     -16.594  -6.418 -12.234  1.00 91.00           C  
ATOM    401  CB  GLN A  56     -17.266  -6.676  -9.836  1.00 91.00           C  
ATOM    402  O   GLN A  56     -16.500  -5.219 -12.508  1.00 91.00           O  
ATOM    403  CG  GLN A  56     -18.578  -7.367 -10.141  1.00 91.00           C  
ATOM    404  CD  GLN A  56     -19.625  -7.129  -9.078  1.00 91.00           C  
ATOM    405  NE2 GLN A  56     -20.500  -8.117  -8.867  1.00 91.00           N  
ATOM    406  OE1 GLN A  56     -19.672  -6.062  -8.453  1.00 91.00           O  
ATOM    407  N   GLN A  57     -17.094  -7.305 -12.992  1.00 90.31           N  
ATOM    408  CA  GLN A  57     -17.594  -6.953 -14.320  1.00 90.31           C  
ATOM    409  C   GLN A  57     -18.922  -6.219 -14.227  1.00 90.31           C  
ATOM    410  CB  GLN A  57     -17.734  -8.203 -15.188  1.00 90.31           C  
ATOM    411  O   GLN A  57     -19.844  -6.664 -13.523  1.00 90.31           O  
ATOM    412  CG  GLN A  57     -17.953  -7.906 -16.672  1.00 90.31           C  
ATOM    413  CD  GLN A  57     -17.984  -9.164 -17.516  1.00 90.31           C  
ATOM    414  NE2 GLN A  57     -17.672  -9.016 -18.797  1.00 90.31           N  
ATOM    415  OE1 GLN A  57     -18.297 -10.258 -17.031  1.00 90.31           O  
ATOM    416  N   GLU A  58     -19.031  -5.168 -14.828  1.00 82.56           N  
ATOM    417  CA  GLU A  58     -20.266  -4.410 -14.828  1.00 82.56           C  
ATOM    418  C   GLU A  58     -21.375  -5.160 -15.570  1.00 82.56           C  
ATOM    419  CB  GLU A  58     -20.062  -3.027 -15.453  1.00 82.56           C  
ATOM    420  O   GLU A  58     -21.141  -5.727 -16.641  1.00 82.56           O  
ATOM    421  CG  GLU A  58     -19.562  -1.979 -14.477  1.00 82.56           C  
ATOM    422  CD  GLU A  58     -19.422  -0.597 -15.094  1.00 82.56           C  
ATOM    423  OE1 GLU A  58     -19.016   0.349 -14.383  1.00 82.56           O  
ATOM    424  OE2 GLU A  58     -19.719  -0.458 -16.297  1.00 82.56           O  
ATOM    425  N   GLN A  59     -22.547  -5.387 -14.844  1.00 69.81           N  
ATOM    426  CA  GLN A  59     -23.672  -6.074 -15.461  1.00 69.81           C  
ATOM    427  C   GLN A  59     -24.250  -5.258 -16.609  1.00 69.81           C  
ATOM    428  CB  GLN A  59     -24.750  -6.363 -14.422  1.00 69.81           C  
ATOM    429  O   GLN A  59     -24.234  -4.027 -16.578  1.00 69.81           O  
ATOM    430  CG  GLN A  59     -24.469  -7.578 -13.555  1.00 69.81           C  
ATOM    431  CD  GLN A  59     -25.547  -7.828 -12.516  1.00 69.81           C  
ATOM    432  NE2 GLN A  59     -25.422  -8.922 -11.781  1.00 69.81           N  
ATOM    433  OE1 GLN A  59     -26.484  -7.039 -12.375  1.00 69.81           O  
ATOM    434  N   GLU A  60     -24.312  -5.848 -17.812  1.00 58.06           N  
ATOM    435  CA  GLU A  60     -24.859  -5.246 -19.031  1.00 58.06           C  
ATOM    436  C   GLU A  60     -26.203  -4.578 -18.750  1.00 58.06           C  
ATOM    437  CB  GLU A  60     -25.000  -6.301 -20.125  1.00 58.06           C  
ATOM    438  O   GLU A  60     -27.109  -5.207 -18.219  1.00 58.06           O  
ATOM    439  CG  GLU A  60     -23.766  -6.469 -20.984  1.00 58.06           C  
ATOM    440  CD  GLU A  60     -23.938  -7.500 -22.094  1.00 58.06           C  
ATOM    441  OE1 GLU A  60     -23.000  -7.684 -22.906  1.00 58.06           O  
ATOM    442  OE2 GLU A  60     -25.016  -8.125 -22.156  1.00 58.06           O  
ATOM    443  N   ASN A  61     -26.375  -3.305 -18.406  1.00 49.56           N  
ATOM    444  CA  ASN A  61     -27.688  -2.715 -18.641  1.00 49.56           C  
ATOM    445  C   ASN A  61     -28.172  -2.947 -20.062  1.00 49.56           C  
ATOM    446  CB  ASN A  61     -27.672  -1.220 -18.312  1.00 49.56           C  
ATOM    447  O   ASN A  61     -27.375  -2.969 -21.000  1.00 49.56           O  
ATOM    448  CG  ASN A  61     -27.828  -0.935 -16.828  1.00 49.56           C  
ATOM    449  ND2 ASN A  61     -27.531   0.296 -16.438  1.00 49.56           N  
ATOM    450  OD1 ASN A  61     -28.203  -1.814 -16.062  1.00 49.56           O  
ATOM    451  N   LYS A  62     -29.422  -3.650 -20.391  1.00 42.81           N  
ATOM    452  CA  LYS A  62     -30.031  -3.936 -21.688  1.00 42.81           C  
ATOM    453  C   LYS A  62     -29.672  -2.852 -22.703  1.00 42.81           C  
ATOM    454  CB  LYS A  62     -31.547  -4.062 -21.562  1.00 42.81           C  
ATOM    455  O   LYS A  62     -29.625  -3.113 -23.906  1.00 42.81           O  
ATOM    456  CG  LYS A  62     -32.000  -5.445 -21.141  1.00 42.81           C  
ATOM    457  CD  LYS A  62     -33.531  -5.539 -21.141  1.00 42.81           C  
ATOM    458  CE  LYS A  62     -34.000  -6.914 -20.688  1.00 42.81           C  
ATOM    459  NZ  LYS A  62     -35.500  -6.980 -20.578  1.00 42.81           N  
ATOM    460  N   ILE A  63     -29.984  -1.622 -22.484  1.00 41.03           N  
ATOM    461  CA  ILE A  63     -30.000  -0.663 -23.578  1.00 41.03           C  
ATOM    462  C   ILE A  63     -28.578  -0.462 -24.094  1.00 41.03           C  
ATOM    463  CB  ILE A  63     -30.609   0.689 -23.141  1.00 41.03           C  
ATOM    464  O   ILE A  63     -28.359  -0.315 -25.297  1.00 41.03           O  
ATOM    465  CG1 ILE A  63     -32.031   0.493 -22.656  1.00 41.03           C  
ATOM    466  CG2 ILE A  63     -30.547   1.699 -24.297  1.00 41.03           C  
ATOM    467  CD1 ILE A  63     -32.625   1.692 -21.906  1.00 41.03           C  
ATOM    468  N   GLN A  64     -27.516   0.016 -23.344  1.00 42.69           N  
ATOM    469  CA  GLN A  64     -26.266   0.434 -23.984  1.00 42.69           C  
ATOM    470  C   GLN A  64     -25.344  -0.760 -24.234  1.00 42.69           C  
ATOM    471  CB  GLN A  64     -25.547   1.477 -23.125  1.00 42.69           C  
ATOM    472  O   GLN A  64     -24.922  -1.428 -23.281  1.00 42.69           O  
ATOM    473  CG  GLN A  64     -26.078   2.893 -23.297  1.00 42.69           C  
ATOM    474  CD  GLN A  64     -25.328   3.912 -22.469  1.00 42.69           C  
ATOM    475  NE2 GLN A  64     -25.656   5.188 -22.641  1.00 42.69           N  
ATOM    476  OE1 GLN A  64     -24.453   3.557 -21.672  1.00 42.69           O  
ATOM    477  N   SER A  65     -25.438  -1.543 -25.266  1.00 43.12           N  
ATOM    478  CA  SER A  65     -24.703  -2.664 -25.844  1.00 43.12           C  
ATOM    479  C   SER A  65     -23.203  -2.531 -25.562  1.00 43.12           C  
ATOM    480  CB  SER A  65     -24.938  -2.760 -27.344  1.00 43.12           C  
ATOM    481  O   SER A  65     -22.453  -3.508 -25.672  1.00 43.12           O  
ATOM    482  OG  SER A  65     -24.391  -1.644 -28.016  1.00 43.12           O  
ATOM    483  N   HIS A  66     -22.562  -1.323 -25.594  1.00 44.66           N  
ATOM    484  CA  HIS A  66     -21.141  -1.149 -25.797  1.00 44.66           C  
ATOM    485  C   HIS A  66     -20.359  -1.452 -24.531  1.00 44.66           C  
ATOM    486  CB  HIS A  66     -20.828   0.272 -26.281  1.00 44.66           C  
ATOM    487  O   HIS A  66     -19.125  -1.418 -24.531  1.00 44.66           O  
ATOM    488  CG  HIS A  66     -21.328   0.558 -27.656  1.00 44.66           C  
ATOM    489  CD2 HIS A  66     -22.250   1.430 -28.109  1.00 44.66           C  
ATOM    490  ND1 HIS A  66     -20.844  -0.101 -28.766  1.00 44.66           N  
ATOM    491  CE1 HIS A  66     -21.453   0.356 -29.844  1.00 44.66           C  
ATOM    492  NE2 HIS A  66     -22.328   1.285 -29.484  1.00 44.66           N  
ATOM    493  N   SER A  67     -20.969  -1.371 -23.406  1.00 48.91           N  
ATOM    494  CA  SER A  67     -20.141  -1.434 -22.203  1.00 48.91           C  
ATOM    495  C   SER A  67     -19.922  -2.875 -21.766  1.00 48.91           C  
ATOM    496  CB  SER A  67     -20.766  -0.631 -21.078  1.00 48.91           C  
ATOM    497  O   SER A  67     -19.922  -3.168 -20.562  1.00 48.91           O  
ATOM    498  OG  SER A  67     -21.828  -1.358 -20.469  1.00 48.91           O  
ATOM    499  N   ARG A  68     -19.922  -3.908 -22.656  1.00 55.81           N  
ATOM    500  CA  ARG A  68     -19.688  -5.293 -22.250  1.00 55.81           C  
ATOM    501  C   ARG A  68     -18.234  -5.512 -21.844  1.00 55.81           C  
ATOM    502  CB  ARG A  68     -20.062  -6.250 -23.391  1.00 55.81           C  
ATOM    503  O   ARG A  68     -17.328  -5.180 -22.594  1.00 55.81           O  
ATOM    504  CG  ARG A  68     -21.422  -6.930 -23.203  1.00 55.81           C  
ATOM    505  CD  ARG A  68     -21.719  -7.910 -24.328  1.00 55.81           C  
ATOM    506  NE  ARG A  68     -23.016  -8.539 -24.156  1.00 55.81           N  
ATOM    507  NH1 ARG A  68     -22.875  -9.820 -26.078  1.00 55.81           N  
ATOM    508  NH2 ARG A  68     -24.734  -9.945 -24.750  1.00 55.81           N  
ATOM    509  CZ  ARG A  68     -23.547  -9.438 -25.000  1.00 55.81           C  
ATOM    510  N   GLY A  69     -17.953  -5.574 -20.578  1.00 63.47           N  
ATOM    511  CA  GLY A  69     -16.688  -6.176 -20.188  1.00 63.47           C  
ATOM    512  C   GLY A  69     -15.852  -5.277 -19.297  1.00 63.47           C  
ATOM    513  O   GLY A  69     -14.641  -5.469 -19.172  1.00 63.47           O  
ATOM    514  N   GLU A  70     -16.484  -4.145 -18.906  1.00 80.44           N  
ATOM    515  CA  GLU A  70     -15.625  -3.301 -18.078  1.00 80.44           C  
ATOM    516  C   GLU A  70     -15.586  -3.805 -16.641  1.00 80.44           C  
ATOM    517  CB  GLU A  70     -16.109  -1.849 -18.109  1.00 80.44           C  
ATOM    518  O   GLU A  70     -16.609  -4.188 -16.078  1.00 80.44           O  
ATOM    519  CG  GLU A  70     -14.992  -0.833 -18.297  1.00 80.44           C  
ATOM    520  CD  GLU A  70     -15.484   0.606 -18.312  1.00 80.44           C  
ATOM    521  OE1 GLU A  70     -14.648   1.533 -18.391  1.00 80.44           O  
ATOM    522  OE2 GLU A  70     -16.719   0.807 -18.219  1.00 80.44           O  
ATOM    523  N   TYR A  71     -14.477  -3.990 -16.156  1.00 87.44           N  
ATOM    524  CA  TYR A  71     -14.234  -4.406 -14.773  1.00 87.44           C  
ATOM    525  C   TYR A  71     -13.969  -3.201 -13.875  1.00 87.44           C  
ATOM    526  CB  TYR A  71     -13.055  -5.379 -14.703  1.00 87.44           C  
ATOM    527  O   TYR A  71     -13.047  -2.420 -14.133  1.00 87.44           O  
ATOM    528  CG  TYR A  71     -13.398  -6.781 -15.148  1.00 87.44           C  
ATOM    529  CD1 TYR A  71     -13.758  -7.758 -14.227  1.00 87.44           C  
ATOM    530  CD2 TYR A  71     -13.352  -7.129 -16.500  1.00 87.44           C  
ATOM    531  CE1 TYR A  71     -14.070  -9.047 -14.641  1.00 87.44           C  
ATOM    532  CE2 TYR A  71     -13.664  -8.414 -16.922  1.00 87.44           C  
ATOM    533  OH  TYR A  71     -14.328 -10.648 -16.391  1.00 87.44           O  
ATOM    534  CZ  TYR A  71     -14.023  -9.367 -15.984  1.00 87.44           C  
ATOM    535  N   ASN A  72     -14.734  -3.092 -12.852  1.00 84.56           N  
ATOM    536  CA  ASN A  72     -14.562  -2.031 -11.867  1.00 84.56           C  
ATOM    537  C   ASN A  72     -14.102  -2.584 -10.523  1.00 84.56           C  
ATOM    538  CB  ASN A  72     -15.859  -1.242 -11.695  1.00 84.56           C  
ATOM    539  O   ASN A  72     -14.336  -3.754 -10.211  1.00 84.56           O  
ATOM    540  CG  ASN A  72     -16.266  -0.499 -12.953  1.00 84.56           C  
ATOM    541  ND2 ASN A  72     -17.547  -0.540 -13.289  1.00 84.56           N  
ATOM    542  OD1 ASN A  72     -15.422   0.106 -13.625  1.00 84.56           O  
ATOM    543  N   VAL A  73     -13.453  -1.697  -9.789  1.00 85.38           N  
ATOM    544  CA  VAL A  73     -12.945  -2.121  -8.484  1.00 85.38           C  
ATOM    545  C   VAL A  73     -14.109  -2.533  -7.590  1.00 85.38           C  
ATOM    546  CB  VAL A  73     -12.117  -1.006  -7.809  1.00 85.38           C  
ATOM    547  O   VAL A  73     -15.047  -1.758  -7.379  1.00 85.38           O  
ATOM    548  CG1 VAL A  73     -11.703  -1.425  -6.398  1.00 85.38           C  
ATOM    549  CG2 VAL A  73     -10.898  -0.663  -8.648  1.00 85.38           C  
ATOM    550  N   TYR A  74     -14.070  -3.693  -7.160  1.00 86.56           N  
ATOM    551  CA  TYR A  74     -15.102  -4.293  -6.324  1.00 86.56           C  
ATOM    552  C   TYR A  74     -14.719  -4.223  -4.852  1.00 86.56           C  
ATOM    553  CB  TYR A  74     -15.344  -5.750  -6.730  1.00 86.56           C  
ATOM    554  O   TYR A  74     -15.539  -3.857  -4.004  1.00 86.56           O  
ATOM    555  CG  TYR A  74     -16.500  -6.398  -6.012  1.00 86.56           C  
ATOM    556  CD1 TYR A  74     -16.312  -7.520  -5.207  1.00 86.56           C  
ATOM    557  CD2 TYR A  74     -17.797  -5.891  -6.137  1.00 86.56           C  
ATOM    558  CE1 TYR A  74     -17.375  -8.117  -4.543  1.00 86.56           C  
ATOM    559  CE2 TYR A  74     -18.859  -6.484  -5.480  1.00 86.56           C  
ATOM    560  OH  TYR A  74     -19.703  -8.188  -4.031  1.00 86.56           O  
ATOM    561  CZ  TYR A  74     -18.641  -7.598  -4.688  1.00 86.56           C  
ATOM    562  N   SER A  75     -13.508  -4.516  -4.559  1.00 87.12           N  
ATOM    563  CA  SER A  75     -12.984  -4.492  -3.195  1.00 87.12           C  
ATOM    564  C   SER A  75     -11.461  -4.461  -3.182  1.00 87.12           C  
ATOM    565  CB  SER A  75     -13.492  -5.703  -2.406  1.00 87.12           C  
ATOM    566  O   SER A  75     -10.820  -5.066  -4.039  1.00 87.12           O  
ATOM    567  OG  SER A  75     -13.023  -5.660  -1.068  1.00 87.12           O  
ATOM    568  N   THR A  76     -10.945  -3.830  -2.301  1.00 88.19           N  
ATOM    569  CA  THR A  76      -9.508  -3.809  -2.051  1.00 88.19           C  
ATOM    570  C   THR A  76      -9.211  -3.992  -0.565  1.00 88.19           C  
ATOM    571  CB  THR A  76      -8.875  -2.494  -2.545  1.00 88.19           C  
ATOM    572  O   THR A  76      -9.805  -3.320   0.278  1.00 88.19           O  
ATOM    573  CG2 THR A  76      -7.352  -2.535  -2.418  1.00 88.19           C  
ATOM    574  OG1 THR A  76      -9.219  -2.289  -3.918  1.00 88.19           O  
ATOM    575  N   PHE A  77      -8.336  -4.859  -0.215  1.00 86.31           N  
ATOM    576  CA  PHE A  77      -8.000  -5.074   1.188  1.00 86.31           C  
ATOM    577  C   PHE A  77      -6.578  -5.609   1.331  1.00 86.31           C  
ATOM    578  CB  PHE A  77      -8.992  -6.043   1.838  1.00 86.31           C  
ATOM    579  O   PHE A  77      -6.023  -6.168   0.382  1.00 86.31           O  
ATOM    580  CG  PHE A  77      -9.023  -7.402   1.195  1.00 86.31           C  
ATOM    581  CD1 PHE A  77      -9.828  -7.645   0.087  1.00 86.31           C  
ATOM    582  CD2 PHE A  77      -8.250  -8.438   1.701  1.00 86.31           C  
ATOM    583  CE1 PHE A  77      -9.852  -8.906  -0.509  1.00 86.31           C  
ATOM    584  CE2 PHE A  77      -8.273  -9.703   1.110  1.00 86.31           C  
ATOM    585  CZ  PHE A  77      -9.078  -9.930   0.006  1.00 86.31           C  
ATOM    586  N   GLN A  78      -6.035  -5.398   2.473  1.00 87.19           N  
ATOM    587  CA  GLN A  78      -4.723  -5.941   2.820  1.00 87.19           C  
ATOM    588  C   GLN A  78      -4.828  -7.398   3.256  1.00 87.19           C  
ATOM    589  CB  GLN A  78      -4.074  -5.109   3.928  1.00 87.19           C  
ATOM    590  O   GLN A  78      -5.402  -7.699   4.305  1.00 87.19           O  
ATOM    591  CG  GLN A  78      -2.658  -5.547   4.273  1.00 87.19           C  
ATOM    592  CD  GLN A  78      -1.667  -5.270   3.160  1.00 87.19           C  
ATOM    593  NE2 GLN A  78      -0.746  -6.199   2.939  1.00 87.19           N  
ATOM    594  OE1 GLN A  78      -1.729  -4.223   2.502  1.00 87.19           O  
ATOM    595  N   SER A  79      -4.324  -8.234   2.500  1.00 92.56           N  
ATOM    596  CA  SER A  79      -4.395  -9.664   2.793  1.00 92.56           C  
ATOM    597  C   SER A  79      -3.281 -10.086   3.740  1.00 92.56           C  
ATOM    598  CB  SER A  79      -4.320 -10.477   1.502  1.00 92.56           C  
ATOM    599  O   SER A  79      -3.525 -10.805   4.715  1.00 92.56           O  
ATOM    600  OG  SER A  79      -4.316 -11.867   1.784  1.00 92.56           O  
ATOM    601  N   HIS A  80      -2.115  -9.695   3.436  1.00 90.81           N  
ATOM    602  CA  HIS A  80      -0.943 -10.109   4.199  1.00 90.81           C  
ATOM    603  C   HIS A  80      -0.109  -8.898   4.621  1.00 90.81           C  
ATOM    604  CB  HIS A  80      -0.087 -11.078   3.387  1.00 90.81           C  
ATOM    605  O   HIS A  80       0.052  -7.953   3.850  1.00 90.81           O  
ATOM    606  CG  HIS A  80      -0.767 -12.383   3.098  1.00 90.81           C  
ATOM    607  CD2 HIS A  80      -0.645 -13.594   3.678  1.00 90.81           C  
ATOM    608  ND1 HIS A  80      -1.701 -12.523   2.094  1.00 90.81           N  
ATOM    609  CE1 HIS A  80      -2.125 -13.773   2.072  1.00 90.81           C  
ATOM    610  NE2 HIS A  80      -1.500 -14.445   3.023  1.00 90.81           N  
ATOM    611  N   GLU A  81       0.321  -8.961   5.805  1.00 84.31           N  
ATOM    612  CA  GLU A  81       1.242  -7.980   6.375  1.00 84.31           C  
ATOM    613  C   GLU A  81       2.590  -8.617   6.703  1.00 84.31           C  
ATOM    614  CB  GLU A  81       0.641  -7.340   7.629  1.00 84.31           C  
ATOM    615  O   GLU A  81       2.684  -9.836   6.863  1.00 84.31           O  
ATOM    616  CG  GLU A  81      -0.661  -6.594   7.375  1.00 84.31           C  
ATOM    617  CD  GLU A  81      -1.161  -5.828   8.586  1.00 84.31           C  
ATOM    618  OE1 GLU A  81      -2.166  -5.090   8.469  1.00 84.31           O  
ATOM    619  OE2 GLU A  81      -0.543  -5.969   9.672  1.00 84.31           O  
ATOM    620  N   PRO A  82       3.572  -7.707   6.672  1.00 80.62           N  
ATOM    621  CA  PRO A  82       4.855  -8.281   7.078  1.00 80.62           C  
ATOM    622  C   PRO A  82       4.840  -8.805   8.516  1.00 80.62           C  
ATOM    623  CB  PRO A  82       5.828  -7.113   6.934  1.00 80.62           C  
ATOM    624  O   PRO A  82       4.211  -8.195   9.391  1.00 80.62           O  
ATOM    625  CG  PRO A  82       5.086  -6.094   6.133  1.00 80.62           C  
ATOM    626  CD  PRO A  82       3.615  -6.383   6.242  1.00 80.62           C  
ATOM    627  N   GLU A  83       5.348  -9.938   8.742  1.00 74.38           N  
ATOM    628  CA  GLU A  83       5.418 -10.570  10.055  1.00 74.38           C  
ATOM    629  C   GLU A  83       6.836 -11.047  10.359  1.00 74.38           C  
ATOM    630  CB  GLU A  83       4.438 -11.742  10.141  1.00 74.38           C  
ATOM    631  O   GLU A  83       7.629 -11.281   9.445  1.00 74.38           O  
ATOM    632  CG  GLU A  83       2.977 -11.320  10.078  1.00 74.38           C  
ATOM    633  CD  GLU A  83       2.018 -12.508  10.031  1.00 74.38           C  
ATOM    634  OE1 GLU A  83       0.793 -12.289   9.891  1.00 74.38           O  
ATOM    635  OE2 GLU A  83       2.496 -13.656  10.141  1.00 74.38           O  
ATOM    636  N   PHE A  84       7.250 -10.867  11.594  1.00 65.88           N  
ATOM    637  CA  PHE A  84       8.547 -11.375  12.031  1.00 65.88           C  
ATOM    638  C   PHE A  84       8.398 -12.680  12.797  1.00 65.88           C  
ATOM    639  CB  PHE A  84       9.258 -10.336  12.906  1.00 65.88           C  
ATOM    640  O   PHE A  84       7.664 -12.750  13.789  1.00 65.88           O  
ATOM    641  CG  PHE A  84      10.719 -10.625  13.125  1.00 65.88           C  
ATOM    642  CD1 PHE A  84      11.156 -11.227  14.297  1.00 65.88           C  
ATOM    643  CD2 PHE A  84      11.656 -10.289  12.148  1.00 65.88           C  
ATOM    644  CE1 PHE A  84      12.508 -11.492  14.500  1.00 65.88           C  
ATOM    645  CE2 PHE A  84      13.008 -10.555  12.344  1.00 65.88           C  
ATOM    646  CZ  PHE A  84      13.438 -11.156  13.523  1.00 65.88           C  
ATOM    647  N   ASP A  85       8.906 -13.758  12.227  1.00 58.09           N  
ATOM    648  CA  ASP A  85       9.016 -15.031  12.922  1.00 58.09           C  
ATOM    649  C   ASP A  85      10.164 -15.016  13.922  1.00 58.09           C  
ATOM    650  CB  ASP A  85       9.195 -16.172  11.930  1.00 58.09           C  
ATOM    651  O   ASP A  85      11.328 -15.148  13.539  1.00 58.09           O  
ATOM    652  CG  ASP A  85       9.062 -17.547  12.562  1.00 58.09           C  
ATOM    653  OD1 ASP A  85       9.195 -17.656  13.805  1.00 58.09           O  
ATOM    654  OD2 ASP A  85       8.828 -18.531  11.828  1.00 58.09           O  
ATOM    655  N   TYR A  86       9.906 -14.820  15.117  1.00 60.38           N  
ATOM    656  CA  TYR A  86      10.891 -14.672  16.188  1.00 60.38           C  
ATOM    657  C   TYR A  86      11.680 -15.969  16.375  1.00 60.38           C  
ATOM    658  CB  TYR A  86      10.219 -14.266  17.500  1.00 60.38           C  
ATOM    659  O   TYR A  86      12.836 -15.938  16.797  1.00 60.38           O  
ATOM    660  CG  TYR A  86       9.562 -12.906  17.438  1.00 60.38           C  
ATOM    661  CD1 TYR A  86      10.312 -11.742  17.562  1.00 60.38           C  
ATOM    662  CD2 TYR A  86       8.188 -12.789  17.266  1.00 60.38           C  
ATOM    663  CE1 TYR A  86       9.711 -10.492  17.531  1.00 60.38           C  
ATOM    664  CE2 TYR A  86       7.574 -11.539  17.219  1.00 60.38           C  
ATOM    665  OH  TYR A  86       7.742  -9.164  17.312  1.00 60.38           O  
ATOM    666  CZ  TYR A  86       8.344 -10.398  17.344  1.00 60.38           C  
ATOM    667  N   LEU A  87      11.023 -17.141  16.188  1.00 59.16           N  
ATOM    668  CA  LEU A  87      11.688 -18.422  16.391  1.00 59.16           C  
ATOM    669  C   LEU A  87      12.781 -18.625  15.352  1.00 59.16           C  
ATOM    670  CB  LEU A  87      10.680 -19.562  16.328  1.00 59.16           C  
ATOM    671  O   LEU A  87      13.883 -19.094  15.680  1.00 59.16           O  
ATOM    672  CG  LEU A  87       9.734 -19.703  17.531  1.00 59.16           C  
ATOM    673  CD1 LEU A  87       8.555 -20.609  17.172  1.00 59.16           C  
ATOM    674  CD2 LEU A  87      10.492 -20.250  18.734  1.00 59.16           C  
ATOM    675  N   LYS A  88      12.438 -18.188  14.172  1.00 57.88           N  
ATOM    676  CA  LYS A  88      13.406 -18.422  13.109  1.00 57.88           C  
ATOM    677  C   LYS A  88      14.133 -17.141  12.727  1.00 57.88           C  
ATOM    678  CB  LYS A  88      12.711 -19.016  11.875  1.00 57.88           C  
ATOM    679  O   LYS A  88      15.023 -17.156  11.875  1.00 57.88           O  
ATOM    680  CG  LYS A  88      12.156 -20.406  12.086  1.00 57.88           C  
ATOM    681  CD  LYS A  88      11.570 -20.984  10.805  1.00 57.88           C  
ATOM    682  CE  LYS A  88      10.977 -22.375  11.023  1.00 57.88           C  
ATOM    683  NZ  LYS A  88      10.336 -22.906   9.781  1.00 57.88           N  
ATOM    684  N   SER A  89      13.727 -15.984  13.539  1.00 62.00           N  
ATOM    685  CA  SER A  89      14.352 -14.680  13.320  1.00 62.00           C  
ATOM    686  C   SER A  89      14.297 -14.289  11.844  1.00 62.00           C  
ATOM    687  CB  SER A  89      15.797 -14.688  13.797  1.00 62.00           C  
ATOM    688  O   SER A  89      15.297 -13.859  11.273  1.00 62.00           O  
ATOM    689  OG  SER A  89      15.867 -14.930  15.195  1.00 62.00           O  
ATOM    690  N   LEU A  90      13.172 -14.734  11.148  1.00 66.62           N  
ATOM    691  CA  LEU A  90      12.984 -14.453   9.734  1.00 66.62           C  
ATOM    692  C   LEU A  90      11.797 -13.523   9.516  1.00 66.62           C  
ATOM    693  CB  LEU A  90      12.781 -15.758   8.953  1.00 66.62           C  
ATOM    694  O   LEU A  90      10.773 -13.648  10.195  1.00 66.62           O  
ATOM    695  CG  LEU A  90      14.047 -16.531   8.594  1.00 66.62           C  
ATOM    696  CD1 LEU A  90      13.742 -18.031   8.531  1.00 66.62           C  
ATOM    697  CD2 LEU A  90      14.617 -16.047   7.270  1.00 66.62           C  
ATOM    698  N   GLU A  91      12.094 -12.477   8.648  1.00 70.62           N  
ATOM    699  CA  GLU A  91      10.992 -11.609   8.242  1.00 70.62           C  
ATOM    700  C   GLU A  91      10.180 -12.242   7.117  1.00 70.62           C  
ATOM    701  CB  GLU A  91      11.523 -10.242   7.809  1.00 70.62           C  
ATOM    702  O   GLU A  91      10.742 -12.734   6.141  1.00 70.62           O  
ATOM    703  CG  GLU A  91      10.461  -9.148   7.793  1.00 70.62           C  
ATOM    704  CD  GLU A  91      11.031  -7.766   7.520  1.00 70.62           C  
ATOM    705  OE1 GLU A  91      10.258  -6.781   7.516  1.00 70.62           O  
ATOM    706  OE2 GLU A  91      12.258  -7.664   7.301  1.00 70.62           O  
ATOM    707  N   ILE A  92       8.914 -12.477   7.398  1.00 75.00           N  
ATOM    708  CA  ILE A  92       8.008 -12.992   6.379  1.00 75.00           C  
ATOM    709  C   ILE A  92       7.445 -11.836   5.559  1.00 75.00           C  
ATOM    710  CB  ILE A  92       6.863 -13.820   7.000  1.00 75.00           C  
ATOM    711  O   ILE A  92       6.707 -11.000   6.082  1.00 75.00           O  
ATOM    712  CG1 ILE A  92       7.430 -14.992   7.812  1.00 75.00           C  
ATOM    713  CG2 ILE A  92       5.906 -14.320   5.914  1.00 75.00           C  
ATOM    714  CD1 ILE A  92       6.391 -15.727   8.641  1.00 75.00           C  
ATOM    715  N   GLU A  93       7.727 -11.906   4.324  1.00 80.19           N  
ATOM    716  CA  GLU A  93       7.285 -10.836   3.432  1.00 80.19           C  
ATOM    717  C   GLU A  93       5.781 -10.914   3.186  1.00 80.19           C  
ATOM    718  CB  GLU A  93       8.039 -10.898   2.102  1.00 80.19           C  
ATOM    719  O   GLU A  93       5.172 -11.969   3.338  1.00 80.19           O  
ATOM    720  CG  GLU A  93       9.531 -10.617   2.227  1.00 80.19           C  
ATOM    721  CD  GLU A  93      10.234 -10.500   0.883  1.00 80.19           C  
ATOM    722  OE1 GLU A  93      11.430 -10.133   0.854  1.00 80.19           O  
ATOM    723  OE2 GLU A  93       9.578 -10.781  -0.148  1.00 80.19           O  
ATOM    724  N   GLU A  94       5.199  -9.805   2.879  1.00 86.12           N  
ATOM    725  CA  GLU A  94       3.764  -9.664   2.668  1.00 86.12           C  
ATOM    726  C   GLU A  94       3.385  -9.984   1.224  1.00 86.12           C  
ATOM    727  CB  GLU A  94       3.303  -8.250   3.033  1.00 86.12           C  
ATOM    728  O   GLU A  94       2.199 -10.070   0.893  1.00 86.12           O  
ATOM    729  CG  GLU A  94       3.977  -7.156   2.221  1.00 86.12           C  
ATOM    730  CD  GLU A  94       4.816  -6.211   3.068  1.00 86.12           C  
ATOM    731  OE1 GLU A  94       4.914  -5.012   2.721  1.00 86.12           O  
ATOM    732  OE2 GLU A  94       5.379  -6.672   4.086  1.00 86.12           O  
ATOM    733  N   LYS A  95       4.320 -10.219   0.342  1.00 91.12           N  
ATOM    734  CA  LYS A  95       4.074 -10.461  -1.075  1.00 91.12           C  
ATOM    735  C   LYS A  95       3.102 -11.625  -1.271  1.00 91.12           C  
ATOM    736  CB  LYS A  95       5.387 -10.750  -1.808  1.00 91.12           C  
ATOM    737  O   LYS A  95       3.295 -12.703  -0.712  1.00 91.12           O  
ATOM    738  CG  LYS A  95       5.211 -11.109  -3.275  1.00 91.12           C  
ATOM    739  CD  LYS A  95       6.516 -11.586  -3.896  1.00 91.12           C  
ATOM    740  CE  LYS A  95       6.297 -12.172  -5.285  1.00 91.12           C  
ATOM    741  NZ  LYS A  95       7.566 -12.703  -5.867  1.00 91.12           N  
ATOM    742  N   ILE A  96       2.146 -11.414  -2.074  1.00 95.44           N  
ATOM    743  CA  ILE A  96       1.191 -12.469  -2.385  1.00 95.44           C  
ATOM    744  C   ILE A  96       1.738 -13.344  -3.512  1.00 95.44           C  
ATOM    745  CB  ILE A  96      -0.186 -11.891  -2.777  1.00 95.44           C  
ATOM    746  O   ILE A  96       1.965 -12.867  -4.625  1.00 95.44           O  
ATOM    747  CG1 ILE A  96      -0.751 -11.039  -1.635  1.00 95.44           C  
ATOM    748  CG2 ILE A  96      -1.156 -13.016  -3.156  1.00 95.44           C  
ATOM    749  CD1 ILE A  96      -2.070 -10.359  -1.967  1.00 95.44           C  
ATOM    750  N   ASN A  97       1.856 -14.562  -3.254  1.00 95.38           N  
ATOM    751  CA  ASN A  97       2.400 -15.492  -4.238  1.00 95.38           C  
ATOM    752  C   ASN A  97       1.309 -16.047  -5.152  1.00 95.38           C  
ATOM    753  CB  ASN A  97       3.143 -16.641  -3.545  1.00 95.38           C  
ATOM    754  O   ASN A  97       1.512 -16.172  -6.359  1.00 95.38           O  
ATOM    755  CG  ASN A  97       4.434 -16.188  -2.895  1.00 95.38           C  
ATOM    756  ND2 ASN A  97       4.957 -17.000  -1.984  1.00 95.38           N  
ATOM    757  OD1 ASN A  97       4.957 -15.109  -3.203  1.00 95.38           O  
ATOM    758  N   LYS A  98       0.189 -16.391  -4.547  1.00 97.12           N  
ATOM    759  CA  LYS A  98      -0.893 -17.016  -5.309  1.00 97.12           C  
ATOM    760  C   LYS A  98      -2.252 -16.688  -4.699  1.00 97.12           C  
ATOM    761  CB  LYS A  98      -0.702 -18.531  -5.383  1.00 97.12           C  
ATOM    762  O   LYS A  98      -2.363 -16.484  -3.486  1.00 97.12           O  
ATOM    763  CG  LYS A  98       0.480 -18.969  -6.234  1.00 97.12           C  
ATOM    764  CD  LYS A  98       0.207 -18.750  -7.719  1.00 97.12           C  
ATOM    765  CE  LYS A  98       1.345 -19.281  -8.578  1.00 97.12           C  
ATOM    766  NZ  LYS A  98       1.072 -19.094 -10.039  1.00 97.12           N  
ATOM    767  N   ILE A  99      -3.262 -16.656  -5.512  1.00 97.75           N  
ATOM    768  CA  ILE A  99      -4.656 -16.516  -5.109  1.00 97.75           C  
ATOM    769  C   ILE A  99      -5.512 -17.531  -5.863  1.00 97.75           C  
ATOM    770  CB  ILE A  99      -5.180 -15.086  -5.359  1.00 97.75           C  
ATOM    771  O   ILE A  99      -5.258 -17.812  -7.035  1.00 97.75           O  
ATOM    772  CG1 ILE A  99      -4.988 -14.688  -6.828  1.00 97.75           C  
ATOM    773  CG2 ILE A  99      -4.484 -14.086  -4.426  1.00 97.75           C  
ATOM    774  CD1 ILE A  99      -5.555 -13.320  -7.184  1.00 97.75           C  
ATOM    775  N   ARG A 100      -6.496 -18.062  -5.219  1.00 97.56           N  
ATOM    776  CA  ARG A 100      -7.422 -19.031  -5.816  1.00 97.56           C  
ATOM    777  C   ARG A 100      -8.836 -18.812  -5.297  1.00 97.56           C  
ATOM    778  CB  ARG A 100      -6.965 -20.453  -5.539  1.00 97.56           C  
ATOM    779  O   ARG A 100      -9.055 -18.734  -4.086  1.00 97.56           O  
ATOM    780  CG  ARG A 100      -5.684 -20.844  -6.258  1.00 97.56           C  
ATOM    781  CD  ARG A 100      -5.891 -20.953  -7.762  1.00 97.56           C  
ATOM    782  NE  ARG A 100      -4.672 -21.391  -8.445  1.00 97.56           N  
ATOM    783  NH1 ARG A 100      -4.688 -19.688 -10.000  1.00 97.56           N  
ATOM    784  NH2 ARG A 100      -3.020 -21.250 -10.031  1.00 97.56           N  
ATOM    785  CZ  ARG A 100      -4.129 -20.781  -9.492  1.00 97.56           C  
ATOM    786  N   TRP A 101      -9.805 -18.828  -6.184  1.00 97.06           N  
ATOM    787  CA  TRP A 101     -11.211 -18.703  -5.820  1.00 97.06           C  
ATOM    788  C   TRP A 101     -11.797 -20.062  -5.457  1.00 97.06           C  
ATOM    789  CB  TRP A 101     -12.008 -18.094  -6.969  1.00 97.06           C  
ATOM    790  O   TRP A 101     -11.492 -21.078  -6.102  1.00 97.06           O  
ATOM    791  CG  TRP A 101     -11.680 -16.641  -7.234  1.00 97.06           C  
ATOM    792  CD1 TRP A 101     -10.805 -16.156  -8.164  1.00 97.06           C  
ATOM    793  CD2 TRP A 101     -12.211 -15.508  -6.551  1.00 97.06           C  
ATOM    794  CE2 TRP A 101     -11.617 -14.359  -7.125  1.00 97.06           C  
ATOM    795  CE3 TRP A 101     -13.133 -15.344  -5.512  1.00 97.06           C  
ATOM    796  NE1 TRP A 101     -10.766 -14.789  -8.109  1.00 97.06           N  
ATOM    797  CH2 TRP A 101     -12.820 -12.938  -5.668  1.00 97.06           C  
ATOM    798  CZ2 TRP A 101     -11.914 -13.070  -6.688  1.00 97.06           C  
ATOM    799  CZ3 TRP A 101     -13.430 -14.062  -5.078  1.00 97.06           C  
ATOM    800  N   LEU A 102     -12.594 -20.047  -4.453  1.00 95.50           N  
ATOM    801  CA  LEU A 102     -13.438 -21.188  -4.160  1.00 95.50           C  
ATOM    802  C   LEU A 102     -14.789 -21.078  -4.863  1.00 95.50           C  
ATOM    803  CB  LEU A 102     -13.648 -21.328  -2.648  1.00 95.50           C  
ATOM    804  O   LEU A 102     -15.234 -19.969  -5.172  1.00 95.50           O  
ATOM    805  CG  LEU A 102     -12.547 -22.062  -1.876  1.00 95.50           C  
ATOM    806  CD1 LEU A 102     -11.469 -21.078  -1.438  1.00 95.50           C  
ATOM    807  CD2 LEU A 102     -13.125 -22.797  -0.672  1.00 95.50           C  
ATOM    808  N   PRO A 103     -15.328 -22.203  -5.176  1.00 89.69           N  
ATOM    809  CA  PRO A 103     -16.656 -22.125  -5.777  1.00 89.69           C  
ATOM    810  C   PRO A 103     -17.688 -21.453  -4.871  1.00 89.69           C  
ATOM    811  CB  PRO A 103     -17.016 -23.594  -6.008  1.00 89.69           C  
ATOM    812  O   PRO A 103     -17.609 -21.594  -3.646  1.00 89.69           O  
ATOM    813  CG  PRO A 103     -15.969 -24.375  -5.273  1.00 89.69           C  
ATOM    814  CD  PRO A 103     -14.859 -23.438  -4.910  1.00 89.69           C  
ATOM    815  N   GLN A 104     -18.516 -20.750  -5.492  1.00 87.19           N  
ATOM    816  CA  GLN A 104     -19.531 -20.016  -4.750  1.00 87.19           C  
ATOM    817  C   GLN A 104     -20.641 -20.938  -4.242  1.00 87.19           C  
ATOM    818  CB  GLN A 104     -20.141 -18.906  -5.625  1.00 87.19           C  
ATOM    819  O   GLN A 104     -21.328 -21.578  -5.035  1.00 87.19           O  
ATOM    820  CG  GLN A 104     -21.016 -17.938  -4.855  1.00 87.19           C  
ATOM    821  CD  GLN A 104     -21.531 -16.797  -5.723  1.00 87.19           C  
ATOM    822  NE2 GLN A 104     -22.203 -15.828  -5.102  1.00 87.19           N  
ATOM    823  OE1 GLN A 104     -21.312 -16.781  -6.941  1.00 87.19           O  
ATOM    824  N   LYS A 105     -20.734 -21.078  -2.930  1.00 78.50           N  
ATOM    825  CA  LYS A 105     -21.766 -21.922  -2.340  1.00 78.50           C  
ATOM    826  C   LYS A 105     -22.922 -21.078  -1.780  1.00 78.50           C  
ATOM    827  CB  LYS A 105     -21.172 -22.797  -1.239  1.00 78.50           C  
ATOM    828  O   LYS A 105     -24.062 -21.516  -1.776  1.00 78.50           O  
ATOM    829  CG  LYS A 105     -20.219 -23.859  -1.746  1.00 78.50           C  
ATOM    830  CD  LYS A 105     -19.703 -24.734  -0.612  1.00 78.50           C  
ATOM    831  CE  LYS A 105     -18.703 -25.781  -1.112  1.00 78.50           C  
ATOM    832  NZ  LYS A 105     -18.156 -26.609   0.004  1.00 78.50           N  
ATOM    833  N   ASN A 106     -22.609 -19.891  -1.316  1.00 81.50           N  
ATOM    834  CA  ASN A 106     -23.594 -18.953  -0.771  1.00 81.50           C  
ATOM    835  C   ASN A 106     -23.422 -17.562  -1.369  1.00 81.50           C  
ATOM    836  CB  ASN A 106     -23.484 -18.906   0.754  1.00 81.50           C  
ATOM    837  O   ASN A 106     -22.891 -17.422  -2.471  1.00 81.50           O  
ATOM    838  CG  ASN A 106     -23.500 -20.281   1.394  1.00 81.50           C  
ATOM    839  ND2 ASN A 106     -23.109 -20.344   2.664  1.00 81.50           N  
ATOM    840  OD1 ASN A 106     -23.844 -21.266   0.752  1.00 81.50           O  
ATOM    841  N   ALA A 107     -24.047 -16.688  -0.804  1.00 82.62           N  
ATOM    842  CA  ALA A 107     -24.016 -15.320  -1.316  1.00 82.62           C  
ATOM    843  C   ALA A 107     -22.625 -14.719  -1.203  1.00 82.62           C  
ATOM    844  CB  ALA A 107     -25.031 -14.453  -0.571  1.00 82.62           C  
ATOM    845  O   ALA A 107     -22.266 -13.820  -1.961  1.00 82.62           O  
ATOM    846  N   ALA A 108     -21.844 -15.328  -0.376  1.00 89.19           N  
ATOM    847  CA  ALA A 108     -20.500 -14.812  -0.159  1.00 89.19           C  
ATOM    848  C   ALA A 108     -19.484 -15.500  -1.076  1.00 89.19           C  
ATOM    849  CB  ALA A 108     -20.078 -14.984   1.302  1.00 89.19           C  
ATOM    850  O   ALA A 108     -19.703 -16.641  -1.488  1.00 89.19           O  
ATOM    851  N   GLN A 109     -18.516 -14.812  -1.468  1.00 92.25           N  
ATOM    852  CA  GLN A 109     -17.391 -15.344  -2.230  1.00 92.25           C  
ATOM    853  C   GLN A 109     -16.203 -15.656  -1.320  1.00 92.25           C  
ATOM    854  CB  GLN A 109     -16.969 -14.359  -3.322  1.00 92.25           C  
ATOM    855  O   GLN A 109     -15.992 -14.977  -0.308  1.00 92.25           O  
ATOM    856  CG  GLN A 109     -18.078 -13.992  -4.285  1.00 92.25           C  
ATOM    857  CD  GLN A 109     -18.344 -15.062  -5.324  1.00 92.25           C  
ATOM    858  NE2 GLN A 109     -19.453 -14.945  -6.039  1.00 92.25           N  
ATOM    859  OE1 GLN A 109     -17.547 -15.992  -5.488  1.00 92.25           O  
ATOM    860  N   PHE A 110     -15.500 -16.703  -1.635  1.00 95.19           N  
ATOM    861  CA  PHE A 110     -14.352 -17.109  -0.836  1.00 95.19           C  
ATOM    862  C   PHE A 110     -13.086 -17.125  -1.685  1.00 95.19           C  
ATOM    863  CB  PHE A 110     -14.586 -18.484  -0.208  1.00 95.19           C  
ATOM    864  O   PHE A 110     -13.094 -17.625  -2.814  1.00 95.19           O  
ATOM    865  CG  PHE A 110     -15.656 -18.484   0.851  1.00 95.19           C  
ATOM    866  CD1 PHE A 110     -15.336 -18.234   2.180  1.00 95.19           C  
ATOM    867  CD2 PHE A 110     -16.969 -18.750   0.519  1.00 95.19           C  
ATOM    868  CE1 PHE A 110     -16.328 -18.234   3.162  1.00 95.19           C  
ATOM    869  CE2 PHE A 110     -17.969 -18.766   1.495  1.00 95.19           C  
ATOM    870  CZ  PHE A 110     -17.641 -18.500   2.816  1.00 95.19           C  
ATOM    871  N   LEU A 111     -12.023 -16.641  -1.184  1.00 96.50           N  
ATOM    872  CA  LEU A 111     -10.750 -16.500  -1.875  1.00 96.50           C  
ATOM    873  C   LEU A 111      -9.594 -16.969  -0.999  1.00 96.50           C  
ATOM    874  CB  LEU A 111     -10.523 -15.039  -2.281  1.00 96.50           C  
ATOM    875  O   LEU A 111      -9.461 -16.531   0.146  1.00 96.50           O  
ATOM    876  CG  LEU A 111      -9.242 -14.734  -3.055  1.00 96.50           C  
ATOM    877  CD1 LEU A 111      -9.359 -15.234  -4.492  1.00 96.50           C  
ATOM    878  CD2 LEU A 111      -8.930 -13.242  -3.023  1.00 96.50           C  
ATOM    879  N   LEU A 112      -8.812 -17.891  -1.500  1.00 97.56           N  
ATOM    880  CA  LEU A 112      -7.586 -18.328  -0.844  1.00 97.56           C  
ATOM    881  C   LEU A 112      -6.391 -17.500  -1.293  1.00 97.56           C  
ATOM    882  CB  LEU A 112      -7.328 -19.812  -1.142  1.00 97.56           C  
ATOM    883  O   LEU A 112      -6.199 -17.281  -2.490  1.00 97.56           O  
ATOM    884  CG  LEU A 112      -8.000 -20.812  -0.207  1.00 97.56           C  
ATOM    885  CD1 LEU A 112      -8.039 -22.203  -0.854  1.00 97.56           C  
ATOM    886  CD2 LEU A 112      -7.273 -20.875   1.133  1.00 97.56           C  
ATOM    887  N   SER A 113      -5.625 -17.016  -0.406  1.00 97.62           N  
ATOM    888  CA  SER A 113      -4.410 -16.250  -0.684  1.00 97.62           C  
ATOM    889  C   SER A 113      -3.242 -16.750   0.165  1.00 97.62           C  
ATOM    890  CB  SER A 113      -4.637 -14.766  -0.431  1.00 97.62           C  
ATOM    891  O   SER A 113      -3.443 -17.250   1.276  1.00 97.62           O  
ATOM    892  OG  SER A 113      -4.793 -14.508   0.954  1.00 97.62           O  
ATOM    893  N   THR A 114      -2.031 -16.641  -0.368  1.00 97.00           N  
ATOM    894  CA  THR A 114      -0.843 -17.062   0.366  1.00 97.00           C  
ATOM    895  C   THR A 114       0.322 -16.109   0.100  1.00 97.00           C  
ATOM    896  CB  THR A 114      -0.435 -18.500  -0.009  1.00 97.00           C  
ATOM    897  O   THR A 114       0.508 -15.648  -1.027  1.00 97.00           O  
ATOM    898  CG2 THR A 114      -0.099 -18.594  -1.493  1.00 97.00           C  
ATOM    899  OG1 THR A 114       0.715 -18.875   0.757  1.00 97.00           O  
ATOM    900  N   ASN A 115       0.969 -15.859   1.127  1.00 94.06           N  
ATOM    901  CA  ASN A 115       2.309 -15.297   0.978  1.00 94.06           C  
ATOM    902  C   ASN A 115       3.381 -16.375   1.064  1.00 94.06           C  
ATOM    903  CB  ASN A 115       2.557 -14.211   2.031  1.00 94.06           C  
ATOM    904  O   ASN A 115       3.191 -17.484   0.564  1.00 94.06           O  
ATOM    905  CG  ASN A 115       2.607 -14.773   3.439  1.00 94.06           C  
ATOM    906  ND2 ASN A 115       2.732 -13.891   4.422  1.00 94.06           N  
ATOM    907  OD1 ASN A 115       2.537 -15.984   3.643  1.00 94.06           O  
ATOM    908  N   ASP A 116       4.570 -16.047   1.479  1.00 89.88           N  
ATOM    909  CA  ASP A 116       5.680 -17.000   1.491  1.00 89.88           C  
ATOM    910  C   ASP A 116       5.441 -18.109   2.514  1.00 89.88           C  
ATOM    911  CB  ASP A 116       6.996 -16.281   1.793  1.00 89.88           C  
ATOM    912  O   ASP A 116       5.957 -19.219   2.361  1.00 89.88           O  
ATOM    913  CG  ASP A 116       7.477 -15.422   0.640  1.00 89.88           C  
ATOM    914  OD1 ASP A 116       6.973 -15.578  -0.493  1.00 89.88           O  
ATOM    915  OD2 ASP A 116       8.367 -14.570   0.866  1.00 89.88           O  
ATOM    916  N   LYS A 117       4.566 -17.844   3.518  1.00 89.62           N  
ATOM    917  CA  LYS A 117       4.492 -18.797   4.613  1.00 89.62           C  
ATOM    918  C   LYS A 117       3.049 -19.031   5.055  1.00 89.62           C  
ATOM    919  CB  LYS A 117       5.336 -18.328   5.797  1.00 89.62           C  
ATOM    920  O   LYS A 117       2.691 -20.109   5.508  1.00 89.62           O  
ATOM    921  CG  LYS A 117       6.828 -18.266   5.508  1.00 89.62           C  
ATOM    922  CD  LYS A 117       7.441 -19.656   5.402  1.00 89.62           C  
ATOM    923  CE  LYS A 117       8.953 -19.594   5.234  1.00 89.62           C  
ATOM    924  NZ  LYS A 117       9.555 -20.953   5.125  1.00 89.62           N  
ATOM    925  N   THR A 118       2.252 -18.094   4.926  1.00 92.94           N  
ATOM    926  CA  THR A 118       0.931 -18.125   5.543  1.00 92.94           C  
ATOM    927  C   THR A 118      -0.163 -18.156   4.480  1.00 92.94           C  
ATOM    928  CB  THR A 118       0.720 -16.922   6.477  1.00 92.94           C  
ATOM    929  O   THR A 118      -0.202 -17.297   3.602  1.00 92.94           O  
ATOM    930  CG2 THR A 118      -0.593 -17.031   7.242  1.00 92.94           C  
ATOM    931  OG1 THR A 118       1.802 -16.844   7.410  1.00 92.94           O  
ATOM    932  N   ILE A 119      -1.062 -19.047   4.660  1.00 96.06           N  
ATOM    933  CA  ILE A 119      -2.229 -19.188   3.791  1.00 96.06           C  
ATOM    934  C   ILE A 119      -3.467 -18.656   4.512  1.00 96.06           C  
ATOM    935  CB  ILE A 119      -2.443 -20.641   3.348  1.00 96.06           C  
ATOM    936  O   ILE A 119      -3.707 -19.000   5.676  1.00 96.06           O  
ATOM    937  CG1 ILE A 119      -1.187 -21.188   2.652  1.00 96.06           C  
ATOM    938  CG2 ILE A 119      -3.666 -20.750   2.430  1.00 96.06           C  
ATOM    939  CD1 ILE A 119      -1.140 -22.703   2.547  1.00 96.06           C  
ATOM    940  N   LYS A 120      -4.262 -17.891   3.855  1.00 97.00           N  
ATOM    941  CA  LYS A 120      -5.477 -17.312   4.434  1.00 97.00           C  
ATOM    942  C   LYS A 120      -6.676 -17.531   3.520  1.00 97.00           C  
ATOM    943  CB  LYS A 120      -5.289 -15.820   4.703  1.00 97.00           C  
ATOM    944  O   LYS A 120      -6.555 -17.453   2.295  1.00 97.00           O  
ATOM    945  CG  LYS A 120      -4.234 -15.516   5.758  1.00 97.00           C  
ATOM    946  CD  LYS A 120      -4.129 -14.016   6.020  1.00 97.00           C  
ATOM    947  CE  LYS A 120      -3.037 -13.703   7.031  1.00 97.00           C  
ATOM    948  NZ  LYS A 120      -2.926 -12.234   7.289  1.00 97.00           N  
ATOM    949  N   LEU A 121      -7.746 -17.797   4.105  1.00 97.12           N  
ATOM    950  CA  LEU A 121      -9.031 -17.875   3.426  1.00 97.12           C  
ATOM    951  C   LEU A 121      -9.875 -16.641   3.721  1.00 97.12           C  
ATOM    952  CB  LEU A 121      -9.797 -19.125   3.850  1.00 97.12           C  
ATOM    953  O   LEU A 121     -10.219 -16.375   4.875  1.00 97.12           O  
ATOM    954  CG  LEU A 121     -11.148 -19.359   3.178  1.00 97.12           C  
ATOM    955  CD1 LEU A 121     -10.969 -19.625   1.688  1.00 97.12           C  
ATOM    956  CD2 LEU A 121     -11.883 -20.516   3.844  1.00 97.12           C  
ATOM    957  N   TRP A 122     -10.266 -15.953   2.734  1.00 96.25           N  
ATOM    958  CA  TRP A 122     -11.016 -14.711   2.861  1.00 96.25           C  
ATOM    959  C   TRP A 122     -12.469 -14.914   2.438  1.00 96.25           C  
ATOM    960  CB  TRP A 122     -10.375 -13.609   2.020  1.00 96.25           C  
ATOM    961  O   TRP A 122     -12.742 -15.594   1.450  1.00 96.25           O  
ATOM    962  CG  TRP A 122      -9.008 -13.211   2.479  1.00 96.25           C  
ATOM    963  CD1 TRP A 122      -7.816 -13.781   2.119  1.00 96.25           C  
ATOM    964  CD2 TRP A 122      -8.680 -12.156   3.389  1.00 96.25           C  
ATOM    965  CE2 TRP A 122      -7.277 -12.141   3.535  1.00 96.25           C  
ATOM    966  CE3 TRP A 122      -9.445 -11.211   4.094  1.00 96.25           C  
ATOM    967  NE1 TRP A 122      -6.773 -13.148   2.750  1.00 96.25           N  
ATOM    968  CH2 TRP A 122      -7.387 -10.320   5.039  1.00 96.25           C  
ATOM    969  CZ2 TRP A 122      -6.617 -11.227   4.359  1.00 96.25           C  
ATOM    970  CZ3 TRP A 122      -8.789 -10.305   4.914  1.00 96.25           C  
ATOM    971  N   LYS A 123     -13.336 -14.336   3.146  1.00 94.50           N  
ATOM    972  CA  LYS A 123     -14.750 -14.234   2.793  1.00 94.50           C  
ATOM    973  C   LYS A 123     -15.086 -12.836   2.277  1.00 94.50           C  
ATOM    974  CB  LYS A 123     -15.633 -14.578   3.994  1.00 94.50           C  
ATOM    975  O   LYS A 123     -14.859 -11.844   2.973  1.00 94.50           O  
ATOM    976  CG  LYS A 123     -17.125 -14.570   3.691  1.00 94.50           C  
ATOM    977  CD  LYS A 123     -17.953 -14.852   4.938  1.00 94.50           C  
ATOM    978  CE  LYS A 123     -19.438 -14.781   4.648  1.00 94.50           C  
ATOM    979  NZ  LYS A 123     -20.250 -15.016   5.879  1.00 94.50           N  
ATOM    980  N   ILE A 124     -15.570 -12.750   1.190  1.00 91.44           N  
ATOM    981  CA  ILE A 124     -15.984 -11.500   0.569  1.00 91.44           C  
ATOM    982  C   ILE A 124     -17.516 -11.414   0.549  1.00 91.44           C  
ATOM    983  CB  ILE A 124     -15.422 -11.359  -0.863  1.00 91.44           C  
ATOM    984  O   ILE A 124     -18.172 -12.188  -0.142  1.00 91.44           O  
ATOM    985  CG1 ILE A 124     -13.898 -11.516  -0.854  1.00 91.44           C  
ATOM    986  CG2 ILE A 124     -15.836 -10.023  -1.480  1.00 91.44           C  
ATOM    987  CD1 ILE A 124     -13.367 -12.477  -1.912  1.00 91.44           C  
ATOM    988  N   SER A 125     -17.984 -10.453   1.303  1.00 89.75           N  
ATOM    989  CA  SER A 125     -19.438 -10.344   1.437  1.00 89.75           C  
ATOM    990  C   SER A 125     -19.906  -8.914   1.200  1.00 89.75           C  
ATOM    991  CB  SER A 125     -19.891 -10.820   2.820  1.00 89.75           C  
ATOM    992  O   SER A 125     -19.172  -7.961   1.473  1.00 89.75           O  
ATOM    993  OG  SER A 125     -19.281 -10.039   3.838  1.00 89.75           O  
ATOM    994  N   GLU A 126     -21.062  -8.805   0.677  1.00 83.19           N  
ATOM    995  CA  GLU A 126     -21.703  -7.516   0.458  1.00 83.19           C  
ATOM    996  C   GLU A 126     -22.625  -7.152   1.625  1.00 83.19           C  
ATOM    997  CB  GLU A 126     -22.500  -7.531  -0.849  1.00 83.19           C  
ATOM    998  O   GLU A 126     -23.344  -8.008   2.145  1.00 83.19           O  
ATOM    999  CG  GLU A 126     -21.641  -7.711  -2.092  1.00 83.19           C  
ATOM   1000  CD  GLU A 126     -22.453  -7.727  -3.381  1.00 83.19           C  
ATOM   1001  OE1 GLU A 126     -21.844  -7.848  -4.473  1.00 83.19           O  
ATOM   1002  OE2 GLU A 126     -23.703  -7.617  -3.301  1.00 83.19           O  
ATOM   1003  N   ARG A 127     -22.406  -5.938   2.053  1.00 78.25           N  
ATOM   1004  CA  ARG A 127     -23.281  -5.410   3.090  1.00 78.25           C  
ATOM   1005  C   ARG A 127     -24.031  -4.168   2.605  1.00 78.25           C  
ATOM   1006  CB  ARG A 127     -22.484  -5.086   4.355  1.00 78.25           C  
ATOM   1007  O   ARG A 127     -23.406  -3.166   2.254  1.00 78.25           O  
ATOM   1008  CG  ARG A 127     -22.094  -6.309   5.164  1.00 78.25           C  
ATOM   1009  CD  ARG A 127     -21.469  -5.926   6.500  1.00 78.25           C  
ATOM   1010  NE  ARG A 127     -21.031  -7.102   7.250  1.00 78.25           N  
ATOM   1011  NH1 ARG A 127     -20.094  -5.902   8.984  1.00 78.25           N  
ATOM   1012  NH2 ARG A 127     -20.047  -8.195   9.008  1.00 78.25           N  
ATOM   1013  CZ  ARG A 127     -20.391  -7.062   8.414  1.00 78.25           C  
ATOM   1014  N   ASP A 128     -25.266  -4.215   2.574  1.00 74.12           N  
ATOM   1015  CA  ASP A 128     -26.078  -3.094   2.102  1.00 74.12           C  
ATOM   1016  C   ASP A 128     -26.969  -2.545   3.217  1.00 74.12           C  
ATOM   1017  CB  ASP A 128     -26.938  -3.516   0.906  1.00 74.12           C  
ATOM   1018  O   ASP A 128     -27.844  -1.719   2.967  1.00 74.12           O  
ATOM   1019  CG  ASP A 128     -27.828  -4.703   1.209  1.00 74.12           C  
ATOM   1020  OD1 ASP A 128     -27.672  -5.340   2.271  1.00 74.12           O  
ATOM   1021  OD2 ASP A 128     -28.719  -5.008   0.377  1.00 74.12           O  
ATOM   1022  N   LYS A 129     -26.875  -3.055   4.332  1.00 72.69           N  
ATOM   1023  CA  LYS A 129     -27.703  -2.605   5.449  1.00 72.69           C  
ATOM   1024  C   LYS A 129     -26.859  -2.297   6.676  1.00 72.69           C  
ATOM   1025  CB  LYS A 129     -28.766  -3.656   5.793  1.00 72.69           C  
ATOM   1026  O   LYS A 129     -25.812  -2.928   6.891  1.00 72.69           O  
ATOM   1027  CG  LYS A 129     -29.734  -3.945   4.664  1.00 72.69           C  
ATOM   1028  CD  LYS A 129     -30.781  -4.977   5.078  1.00 72.69           C  
ATOM   1029  CE  LYS A 129     -31.719  -5.312   3.928  1.00 72.69           C  
ATOM   1030  NZ  LYS A 129     -32.719  -6.363   4.312  1.00 72.69           N  
ATOM   1031  N   ARG A 130     -27.078  -1.217   7.262  1.00 70.25           N  
ATOM   1032  CA  ARG A 130     -26.438  -0.869   8.531  1.00 70.25           C  
ATOM   1033  C   ARG A 130     -27.469  -0.723   9.641  1.00 70.25           C  
ATOM   1034  CB  ARG A 130     -25.641   0.426   8.391  1.00 70.25           C  
ATOM   1035  O   ARG A 130     -28.562  -0.183   9.414  1.00 70.25           O  
ATOM   1036  CG  ARG A 130     -24.875   0.821   9.648  1.00 70.25           C  
ATOM   1037  CD  ARG A 130     -24.094   2.115   9.453  1.00 70.25           C  
ATOM   1038  NE  ARG A 130     -23.375   2.488  10.664  1.00 70.25           N  
ATOM   1039  NH1 ARG A 130     -22.438   4.398   9.758  1.00 70.25           N  
ATOM   1040  NH2 ARG A 130     -21.969   3.809  11.922  1.00 70.25           N  
ATOM   1041  CZ  ARG A 130     -22.594   3.564  10.773  1.00 70.25           C  
ATOM   1042  N   PRO A 131     -27.078  -1.313  10.805  1.00 70.62           N  
ATOM   1043  CA  PRO A 131     -27.984  -1.145  11.945  1.00 70.62           C  
ATOM   1044  C   PRO A 131     -27.953   0.268  12.523  1.00 70.62           C  
ATOM   1045  CB  PRO A 131     -27.469  -2.164  12.961  1.00 70.62           C  
ATOM   1046  O   PRO A 131     -26.875   0.839  12.703  1.00 70.62           O  
ATOM   1047  CG  PRO A 131     -26.094  -2.494  12.508  1.00 70.62           C  
ATOM   1048  CD  PRO A 131     -25.938  -2.061  11.078  1.00 70.62           C  
ATOM   1049  N   GLU A 132     -28.859   0.939  12.500  1.00 68.50           N  
ATOM   1050  CA  GLU A 132     -29.031   2.258  13.109  1.00 68.50           C  
ATOM   1051  C   GLU A 132     -30.047   2.221  14.234  1.00 68.50           C  
ATOM   1052  CB  GLU A 132     -29.453   3.281  12.047  1.00 68.50           C  
ATOM   1053  O   GLU A 132     -30.859   1.295  14.320  1.00 68.50           O  
ATOM   1054  CG  GLU A 132     -28.281   3.865  11.258  1.00 68.50           C  
ATOM   1055  CD  GLU A 132     -28.703   4.961  10.289  1.00 68.50           C  
ATOM   1056  OE1 GLU A 132     -27.844   5.500   9.570  1.00 68.50           O  
ATOM   1057  OE2 GLU A 132     -29.922   5.277  10.258  1.00 68.50           O  
ATOM   1058  N   GLY A 133     -29.844   3.125  15.297  1.00 65.94           N  
ATOM   1059  CA  GLY A 133     -30.812   3.271  16.359  1.00 65.94           C  
ATOM   1060  C   GLY A 133     -30.406   2.568  17.641  1.00 65.94           C  
ATOM   1061  O   GLY A 133     -31.250   1.940  18.297  1.00 65.94           O  
ATOM   1062  N   TYR A 134     -29.078   2.635  17.750  1.00 66.25           N  
ATOM   1063  CA  TYR A 134     -28.656   2.070  19.016  1.00 66.25           C  
ATOM   1064  C   TYR A 134     -29.078   2.959  20.172  1.00 66.25           C  
ATOM   1065  CB  TYR A 134     -27.125   1.886  19.031  1.00 66.25           C  
ATOM   1066  O   TYR A 134     -29.203   4.176  20.031  1.00 66.25           O  
ATOM   1067  CG  TYR A 134     -26.641   0.751  18.172  1.00 66.25           C  
ATOM   1068  CD1 TYR A 134     -26.672  -0.563  18.625  1.00 66.25           C  
ATOM   1069  CD2 TYR A 134     -26.156   0.991  16.891  1.00 66.25           C  
ATOM   1070  CE1 TYR A 134     -26.219  -1.612  17.828  1.00 66.25           C  
ATOM   1071  CE2 TYR A 134     -25.703  -0.050  16.078  1.00 66.25           C  
ATOM   1072  OH  TYR A 134     -25.297  -2.381  15.766  1.00 66.25           O  
ATOM   1073  CZ  TYR A 134     -25.750  -1.346  16.562  1.00 66.25           C  
ATOM   1074  N   ASN A 135     -29.422   2.248  21.297  1.00 70.12           N  
ATOM   1075  CA  ASN A 135     -29.922   2.963  22.469  1.00 70.12           C  
ATOM   1076  C   ASN A 135     -28.797   3.695  23.203  1.00 70.12           C  
ATOM   1077  CB  ASN A 135     -30.641   2.002  23.422  1.00 70.12           C  
ATOM   1078  O   ASN A 135     -29.031   4.754  23.781  1.00 70.12           O  
ATOM   1079  CG  ASN A 135     -31.922   1.454  22.828  1.00 70.12           C  
ATOM   1080  ND2 ASN A 135     -32.094   0.142  22.922  1.00 70.12           N  
ATOM   1081  OD1 ASN A 135     -32.750   2.205  22.312  1.00 70.12           O  
ATOM   1082  N   LEU A 136     -27.672   3.092  23.078  1.00 63.56           N  
ATOM   1083  CA  LEU A 136     -26.594   3.664  23.891  1.00 63.56           C  
ATOM   1084  C   LEU A 136     -25.672   4.520  23.047  1.00 63.56           C  
ATOM   1085  CB  LEU A 136     -25.797   2.557  24.594  1.00 63.56           C  
ATOM   1086  O   LEU A 136     -24.750   5.156  23.562  1.00 63.56           O  
ATOM   1087  CG  LEU A 136     -26.516   1.809  25.719  1.00 63.56           C  
ATOM   1088  CD1 LEU A 136     -25.812   0.486  26.000  1.00 63.56           C  
ATOM   1089  CD2 LEU A 136     -26.578   2.670  26.969  1.00 63.56           C  
ATOM   1090  N   LYS A 137     -25.750   4.387  21.891  1.00 61.59           N  
ATOM   1091  CA  LYS A 137     -24.875   5.152  21.000  1.00 61.59           C  
ATOM   1092  C   LYS A 137     -25.688   6.023  20.047  1.00 61.59           C  
ATOM   1093  CB  LYS A 137     -23.953   4.215  20.219  1.00 61.59           C  
ATOM   1094  O   LYS A 137     -26.688   5.578  19.500  1.00 61.59           O  
ATOM   1095  CG  LYS A 137     -22.609   3.975  20.859  1.00 61.59           C  
ATOM   1096  CD  LYS A 137     -21.734   3.066  20.016  1.00 61.59           C  
ATOM   1097  CE  LYS A 137     -20.391   2.791  20.688  1.00 61.59           C  
ATOM   1098  NZ  LYS A 137     -19.547   1.860  19.875  1.00 61.59           N  
ATOM   1099  N   GLU A 138     -25.344   7.262  20.109  1.00 57.66           N  
ATOM   1100  CA  GLU A 138     -25.953   8.148  19.125  1.00 57.66           C  
ATOM   1101  C   GLU A 138     -25.500   7.789  17.719  1.00 57.66           C  
ATOM   1102  CB  GLU A 138     -25.609   9.609  19.438  1.00 57.66           C  
ATOM   1103  O   GLU A 138     -24.609   6.965  17.531  1.00 57.66           O  
ATOM   1104  CG  GLU A 138     -26.453  10.219  20.547  1.00 57.66           C  
ATOM   1105  CD  GLU A 138     -26.375  11.742  20.594  1.00 57.66           C  
ATOM   1106  OE1 GLU A 138     -27.078  12.359  21.438  1.00 57.66           O  
ATOM   1107  OE2 GLU A 138     -25.625  12.312  19.781  1.00 57.66           O  
ATOM   1108  N   GLU A 139     -26.312   8.242  16.734  1.00 53.62           N  
ATOM   1109  CA  GLU A 139     -26.031   7.973  15.320  1.00 53.62           C  
ATOM   1110  C   GLU A 139     -24.609   8.367  14.953  1.00 53.62           C  
ATOM   1111  CB  GLU A 139     -27.031   8.719  14.430  1.00 53.62           C  
ATOM   1112  O   GLU A 139     -24.016   7.773  14.055  1.00 53.62           O  
ATOM   1113  CG  GLU A 139     -28.375   8.008  14.281  1.00 53.62           C  
ATOM   1114  CD  GLU A 139     -29.250   8.609  13.195  1.00 53.62           C  
ATOM   1115  OE1 GLU A 139     -30.312   8.031  12.891  1.00 53.62           O  
ATOM   1116  OE2 GLU A 139     -28.875   9.672  12.648  1.00 53.62           O  
ATOM   1117  N   ASP A 140     -24.141   9.312  15.680  1.00 47.88           N  
ATOM   1118  CA  ASP A 140     -22.812   9.828  15.375  1.00 47.88           C  
ATOM   1119  C   ASP A 140     -21.734   9.062  16.156  1.00 47.88           C  
ATOM   1120  CB  ASP A 140     -22.719  11.320  15.695  1.00 47.88           C  
ATOM   1121  O   ASP A 140     -20.562   9.422  16.125  1.00 47.88           O  
ATOM   1122  CG  ASP A 140     -24.078  11.969  15.875  1.00 47.88           C  
ATOM   1123  OD1 ASP A 140     -25.109  11.352  15.508  1.00 47.88           O  
ATOM   1124  OD2 ASP A 140     -24.125  13.102  16.391  1.00 47.88           O  
ATOM   1125  N   GLY A 141     -22.062   7.887  16.781  1.00 53.19           N  
ATOM   1126  CA  GLY A 141     -21.125   7.066  17.531  1.00 53.19           C  
ATOM   1127  C   GLY A 141     -20.984   7.469  18.984  1.00 53.19           C  
ATOM   1128  O   GLY A 141     -20.281   6.812  19.750  1.00 53.19           O  
ATOM   1129  N   ARG A 142     -21.422   8.625  19.391  1.00 56.88           N  
ATOM   1130  CA  ARG A 142     -21.266   9.078  20.766  1.00 56.88           C  
ATOM   1131  C   ARG A 142     -22.188   8.312  21.703  1.00 56.88           C  
ATOM   1132  CB  ARG A 142     -21.531  10.578  20.875  1.00 56.88           C  
ATOM   1133  O   ARG A 142     -23.312   7.988  21.344  1.00 56.88           O  
ATOM   1134  CG  ARG A 142     -20.391  11.453  20.391  1.00 56.88           C  
ATOM   1135  CD  ARG A 142     -20.688  12.930  20.562  1.00 56.88           C  
ATOM   1136  NE  ARG A 142     -19.734  13.766  19.844  1.00 56.88           N  
ATOM   1137  NH1 ARG A 142     -20.828  15.758  20.266  1.00 56.88           N  
ATOM   1138  NH2 ARG A 142     -18.891  15.750  19.047  1.00 56.88           N  
ATOM   1139  CZ  ARG A 142     -19.812  15.086  19.719  1.00 56.88           C  
ATOM   1140  N   TYR A 143     -21.594   7.895  22.750  1.00 60.81           N  
ATOM   1141  CA  TYR A 143     -22.344   7.156  23.766  1.00 60.81           C  
ATOM   1142  C   TYR A 143     -23.406   8.039  24.422  1.00 60.81           C  
ATOM   1143  CB  TYR A 143     -21.391   6.602  24.828  1.00 60.81           C  
ATOM   1144  O   TYR A 143     -23.141   9.203  24.734  1.00 60.81           O  
ATOM   1145  CG  TYR A 143     -20.688   5.332  24.422  1.00 60.81           C  
ATOM   1146  CD1 TYR A 143     -21.312   4.094  24.547  1.00 60.81           C  
ATOM   1147  CD2 TYR A 143     -19.391   5.371  23.906  1.00 60.81           C  
ATOM   1148  CE1 TYR A 143     -20.672   2.922  24.156  1.00 60.81           C  
ATOM   1149  CE2 TYR A 143     -18.734   4.207  23.516  1.00 60.81           C  
ATOM   1150  OH  TYR A 143     -18.734   1.831  23.281  1.00 60.81           O  
ATOM   1151  CZ  TYR A 143     -19.391   2.988  23.656  1.00 60.81           C  
ATOM   1152  N   ARG A 144     -24.562   7.613  24.328  1.00 61.69           N  
ATOM   1153  CA  ARG A 144     -25.672   8.281  25.000  1.00 61.69           C  
ATOM   1154  C   ARG A 144     -25.719   7.898  26.484  1.00 61.69           C  
ATOM   1155  CB  ARG A 144     -27.000   7.938  24.328  1.00 61.69           C  
ATOM   1156  O   ARG A 144     -25.297   6.805  26.859  1.00 61.69           O  
ATOM   1157  CG  ARG A 144     -27.516   9.023  23.406  1.00 61.69           C  
ATOM   1158  CD  ARG A 144     -28.859   8.664  22.812  1.00 61.69           C  
ATOM   1159  NE  ARG A 144     -29.281   9.617  21.781  1.00 61.69           N  
ATOM   1160  NH1 ARG A 144     -31.172   8.445  21.156  1.00 61.69           N  
ATOM   1161  NH2 ARG A 144     -30.641  10.422  20.125  1.00 61.69           N  
ATOM   1162  CZ  ARG A 144     -30.359   9.492  21.016  1.00 61.69           C  
ATOM   1163  N   ASP A 145     -25.875   8.898  27.266  1.00 62.03           N  
ATOM   1164  CA  ASP A 145     -26.141   8.633  28.688  1.00 62.03           C  
ATOM   1165  C   ASP A 145     -27.297   7.664  28.844  1.00 62.03           C  
ATOM   1166  CB  ASP A 145     -26.422   9.938  29.438  1.00 62.03           C  
ATOM   1167  O   ASP A 145     -28.406   7.918  28.344  1.00 62.03           O  
ATOM   1168  CG  ASP A 145     -26.297   9.789  30.938  1.00 62.03           C  
ATOM   1169  OD1 ASP A 145     -26.234   8.648  31.438  1.00 62.03           O  
ATOM   1170  OD2 ASP A 145     -26.281  10.828  31.625  1.00 62.03           O  
ATOM   1171  N   PRO A 146     -27.062   6.477  29.391  1.00 67.25           N  
ATOM   1172  CA  PRO A 146     -28.078   5.445  29.578  1.00 67.25           C  
ATOM   1173  C   PRO A 146     -29.312   5.961  30.328  1.00 67.25           C  
ATOM   1174  CB  PRO A 146     -27.359   4.375  30.391  1.00 67.25           C  
ATOM   1175  O   PRO A 146     -30.406   5.426  30.156  1.00 67.25           O  
ATOM   1176  CG  PRO A 146     -25.969   4.898  30.562  1.00 67.25           C  
ATOM   1177  CD  PRO A 146     -25.906   6.273  29.953  1.00 67.25           C  
ATOM   1178  N   THR A 147     -29.141   6.891  31.188  1.00 67.56           N  
ATOM   1179  CA  THR A 147     -30.250   7.371  31.984  1.00 67.56           C  
ATOM   1180  C   THR A 147     -31.250   8.141  31.125  1.00 67.56           C  
ATOM   1181  CB  THR A 147     -29.766   8.266  33.156  1.00 67.56           C  
ATOM   1182  O   THR A 147     -32.406   8.359  31.547  1.00 67.56           O  
ATOM   1183  CG2 THR A 147     -28.922   7.477  34.125  1.00 67.56           C  
ATOM   1184  OG1 THR A 147     -28.984   9.344  32.594  1.00 67.56           O  
ATOM   1185  N   THR A 148     -30.797   8.516  30.047  1.00 62.91           N  
ATOM   1186  CA  THR A 148     -31.672   9.297  29.188  1.00 62.91           C  
ATOM   1187  C   THR A 148     -32.438   8.383  28.219  1.00 62.91           C  
ATOM   1188  CB  THR A 148     -30.891  10.352  28.391  1.00 62.91           C  
ATOM   1189  O   THR A 148     -33.250   8.859  27.422  1.00 62.91           O  
ATOM   1190  CG2 THR A 148     -30.344  11.438  29.312  1.00 62.91           C  
ATOM   1191  OG1 THR A 148     -29.781   9.711  27.719  1.00 62.91           O  
ATOM   1192  N   VAL A 149     -32.031   7.234  28.328  1.00 60.62           N  
ATOM   1193  CA  VAL A 149     -32.719   6.293  27.438  1.00 60.62           C  
ATOM   1194  C   VAL A 149     -34.062   5.914  28.031  1.00 60.62           C  
ATOM   1195  CB  VAL A 149     -31.875   5.027  27.203  1.00 60.62           C  
ATOM   1196  O   VAL A 149     -34.156   5.238  29.062  1.00 60.62           O  
ATOM   1197  CG1 VAL A 149     -32.594   4.062  26.266  1.00 60.62           C  
ATOM   1198  CG2 VAL A 149     -30.500   5.406  26.641  1.00 60.62           C  
ATOM   1199  N   THR A 150     -35.125   6.543  27.641  1.00 68.75           N  
ATOM   1200  CA  THR A 150     -36.438   6.285  28.172  1.00 68.75           C  
ATOM   1201  C   THR A 150     -37.125   5.145  27.406  1.00 68.75           C  
ATOM   1202  CB  THR A 150     -37.344   7.543  28.094  1.00 68.75           C  
ATOM   1203  O   THR A 150     -37.969   4.434  27.953  1.00 68.75           O  
ATOM   1204  CG2 THR A 150     -36.781   8.648  29.000  1.00 68.75           C  
ATOM   1205  OG1 THR A 150     -37.344   8.023  26.734  1.00 68.75           O  
ATOM   1206  N   THR A 151     -36.875   5.074  26.141  1.00 68.69           N  
ATOM   1207  CA  THR A 151     -37.500   3.992  25.375  1.00 68.69           C  
ATOM   1208  C   THR A 151     -36.438   3.197  24.625  1.00 68.69           C  
ATOM   1209  CB  THR A 151     -38.531   4.535  24.375  1.00 68.69           C  
ATOM   1210  O   THR A 151     -35.500   3.773  24.078  1.00 68.69           O  
ATOM   1211  CG2 THR A 151     -39.875   4.742  25.047  1.00 68.69           C  
ATOM   1212  OG1 THR A 151     -38.062   5.785  23.844  1.00 68.69           O  
ATOM   1213  N   LEU A 152     -36.438   1.848  24.844  1.00 68.69           N  
ATOM   1214  CA  LEU A 152     -35.500   0.959  24.141  1.00 68.69           C  
ATOM   1215  C   LEU A 152     -35.875   0.880  22.656  1.00 68.69           C  
ATOM   1216  CB  LEU A 152     -35.531  -0.441  24.750  1.00 68.69           C  
ATOM   1217  O   LEU A 152     -37.031   0.661  22.312  1.00 68.69           O  
ATOM   1218  CG  LEU A 152     -34.500  -0.722  25.844  1.00 68.69           C  
ATOM   1219  CD1 LEU A 152     -35.094  -1.552  26.969  1.00 68.69           C  
ATOM   1220  CD2 LEU A 152     -33.281  -1.430  25.250  1.00 68.69           C  
ATOM   1221  N   ARG A 153     -35.062   1.369  21.844  1.00 68.56           N  
ATOM   1222  CA  ARG A 153     -35.281   1.289  20.406  1.00 68.56           C  
ATOM   1223  C   ARG A 153     -34.500   0.115  19.812  1.00 68.56           C  
ATOM   1224  CB  ARG A 153     -34.844   2.594  19.734  1.00 68.56           C  
ATOM   1225  O   ARG A 153     -33.344  -0.124  20.172  1.00 68.56           O  
ATOM   1226  CG  ARG A 153     -35.844   3.725  19.891  1.00 68.56           C  
ATOM   1227  CD  ARG A 153     -35.406   4.973  19.141  1.00 68.56           C  
ATOM   1228  NE  ARG A 153     -36.344   6.078  19.328  1.00 68.56           N  
ATOM   1229  NH1 ARG A 153     -35.188   7.574  18.016  1.00 68.56           N  
ATOM   1230  NH2 ARG A 153     -37.125   8.219  19.047  1.00 68.56           N  
ATOM   1231  CZ  ARG A 153     -36.219   7.289  18.797  1.00 68.56           C  
ATOM   1232  N   VAL A 154     -35.375  -0.836  19.203  1.00 74.25           N  
ATOM   1233  CA  VAL A 154     -34.750  -1.923  18.469  1.00 74.25           C  
ATOM   1234  C   VAL A 154     -34.000  -1.359  17.250  1.00 74.25           C  
ATOM   1235  CB  VAL A 154     -35.781  -2.979  18.016  1.00 74.25           C  
ATOM   1236  O   VAL A 154     -34.594  -0.692  16.406  1.00 74.25           O  
ATOM   1237  CG1 VAL A 154     -35.094  -4.109  17.250  1.00 74.25           C  
ATOM   1238  CG2 VAL A 154     -36.531  -3.527  19.203  1.00 74.25           C  
ATOM   1239  N   PRO A 155     -32.750  -1.534  17.250  1.00 70.12           N  
ATOM   1240  CA  PRO A 155     -32.000  -1.021  16.094  1.00 70.12           C  
ATOM   1241  C   PRO A 155     -32.562  -1.522  14.766  1.00 70.12           C  
ATOM   1242  CB  PRO A 155     -30.578  -1.549  16.328  1.00 70.12           C  
ATOM   1243  O   PRO A 155     -33.031  -2.656  14.680  1.00 70.12           O  
ATOM   1244  CG  PRO A 155     -30.625  -2.223  17.656  1.00 70.12           C  
ATOM   1245  CD  PRO A 155     -32.062  -2.252  18.125  1.00 70.12           C  
ATOM   1246  N   VAL A 156     -32.875  -0.703  13.820  1.00 73.62           N  
ATOM   1247  CA  VAL A 156     -33.406  -1.050  12.508  1.00 73.62           C  
ATOM   1248  C   VAL A 156     -32.312  -0.944  11.461  1.00 73.62           C  
ATOM   1249  CB  VAL A 156     -34.594  -0.144  12.117  1.00 73.62           C  
ATOM   1250  O   VAL A 156     -31.375  -0.138  11.609  1.00 73.62           O  
ATOM   1251  CG1 VAL A 156     -35.594  -0.904  11.227  1.00 73.62           C  
ATOM   1252  CG2 VAL A 156     -35.312   0.391  13.367  1.00 73.62           C  
ATOM   1253  N   PHE A 157     -32.312  -1.912  10.594  1.00 73.19           N  
ATOM   1254  CA  PHE A 157     -31.328  -1.896   9.500  1.00 73.19           C  
ATOM   1255  C   PHE A 157     -31.734  -0.888   8.430  1.00 73.19           C  
ATOM   1256  CB  PHE A 157     -31.203  -3.291   8.875  1.00 73.19           C  
ATOM   1257  O   PHE A 157     -32.875  -0.906   7.949  1.00 73.19           O  
ATOM   1258  CG  PHE A 157     -30.297  -4.215   9.656  1.00 73.19           C  
ATOM   1259  CD1 PHE A 157     -28.922  -4.172   9.500  1.00 73.19           C  
ATOM   1260  CD2 PHE A 157     -30.844  -5.133  10.555  1.00 73.19           C  
ATOM   1261  CE1 PHE A 157     -28.094  -5.027  10.219  1.00 73.19           C  
ATOM   1262  CE2 PHE A 157     -30.016  -5.992  11.273  1.00 73.19           C  
ATOM   1263  CZ  PHE A 157     -28.641  -5.938  11.102  1.00 73.19           C  
ATOM   1264  N   ARG A 158     -30.844   0.014   8.188  1.00 72.81           N  
ATOM   1265  CA  ARG A 158     -31.062   0.972   7.105  1.00 72.81           C  
ATOM   1266  C   ARG A 158     -30.141   0.689   5.926  1.00 72.81           C  
ATOM   1267  CB  ARG A 158     -30.859   2.402   7.605  1.00 72.81           C  
ATOM   1268  O   ARG A 158     -29.016   0.239   6.109  1.00 72.81           O  
ATOM   1269  CG  ARG A 158     -31.984   2.928   8.469  1.00 72.81           C  
ATOM   1270  CD  ARG A 158     -32.188   4.426   8.289  1.00 72.81           C  
ATOM   1271  NE  ARG A 158     -33.250   4.938   9.156  1.00 72.81           N  
ATOM   1272  NH1 ARG A 158     -33.062   7.121   8.422  1.00 72.81           N  
ATOM   1273  NH2 ARG A 158     -34.594   6.562  10.039  1.00 72.81           N  
ATOM   1274  CZ  ARG A 158     -33.656   6.207   9.203  1.00 72.81           C  
ATOM   1275  N   PRO A 159     -30.906   0.702   4.738  1.00 71.00           N  
ATOM   1276  CA  PRO A 159     -30.078   0.512   3.539  1.00 71.00           C  
ATOM   1277  C   PRO A 159     -28.891   1.474   3.475  1.00 71.00           C  
ATOM   1278  CB  PRO A 159     -31.062   0.777   2.396  1.00 71.00           C  
ATOM   1279  O   PRO A 159     -29.016   2.633   3.879  1.00 71.00           O  
ATOM   1280  CG  PRO A 159     -32.344   1.100   3.070  1.00 71.00           C  
ATOM   1281  CD  PRO A 159     -32.125   1.103   4.555  1.00 71.00           C  
ATOM   1282  N   MET A 160     -27.750   0.918   3.291  1.00 64.12           N  
ATOM   1283  CA  MET A 160     -26.547   1.725   3.129  1.00 64.12           C  
ATOM   1284  C   MET A 160     -25.906   1.485   1.763  1.00 64.12           C  
ATOM   1285  CB  MET A 160     -25.531   1.412   4.234  1.00 64.12           C  
ATOM   1286  O   MET A 160     -26.328   0.591   1.026  1.00 64.12           O  
ATOM   1287  CG  MET A 160     -24.953   0.005   4.164  1.00 64.12           C  
ATOM   1288  SD  MET A 160     -23.688  -0.300   5.445  1.00 64.12           S  
ATOM   1289  CE  MET A 160     -22.422   0.895   4.926  1.00 64.12           C  
ATOM   1290  N   ASP A 161     -25.109   2.379   1.411  1.00 66.31           N  
ATOM   1291  CA  ASP A 161     -24.328   2.170   0.199  1.00 66.31           C  
ATOM   1292  C   ASP A 161     -23.594   0.830   0.243  1.00 66.31           C  
ATOM   1293  CB  ASP A 161     -23.328   3.309   0.007  1.00 66.31           C  
ATOM   1294  O   ASP A 161     -23.172   0.385   1.310  1.00 66.31           O  
ATOM   1295  CG  ASP A 161     -24.000   4.641  -0.286  1.00 66.31           C  
ATOM   1296  OD1 ASP A 161     -25.141   4.656  -0.796  1.00 66.31           O  
ATOM   1297  OD2 ASP A 161     -23.375   5.688  -0.008  1.00 66.31           O  
ATOM   1298  N   LEU A 162     -23.703   0.078  -0.871  1.00 70.25           N  
ATOM   1299  CA  LEU A 162     -23.094  -1.242  -0.979  1.00 70.25           C  
ATOM   1300  C   LEU A 162     -21.641  -1.203  -0.537  1.00 70.25           C  
ATOM   1301  CB  LEU A 162     -23.188  -1.763  -2.416  1.00 70.25           C  
ATOM   1302  O   LEU A 162     -20.844  -0.429  -1.074  1.00 70.25           O  
ATOM   1303  CG  LEU A 162     -22.812  -3.229  -2.633  1.00 70.25           C  
ATOM   1304  CD1 LEU A 162     -24.062  -4.102  -2.643  1.00 70.25           C  
ATOM   1305  CD2 LEU A 162     -22.031  -3.393  -3.930  1.00 70.25           C  
ATOM   1306  N   MET A 163     -21.484  -1.907   0.561  1.00 73.06           N  
ATOM   1307  CA  MET A 163     -20.109  -2.057   1.062  1.00 73.06           C  
ATOM   1308  C   MET A 163     -19.641  -3.502   0.937  1.00 73.06           C  
ATOM   1309  CB  MET A 163     -20.016  -1.603   2.520  1.00 73.06           C  
ATOM   1310  O   MET A 163     -20.344  -4.426   1.347  1.00 73.06           O  
ATOM   1311  CG  MET A 163     -18.609  -1.328   2.988  1.00 73.06           C  
ATOM   1312  SD  MET A 163     -18.531  -0.769   4.734  1.00 73.06           S  
ATOM   1313  CE  MET A 163     -18.719  -2.359   5.586  1.00 73.06           C  
ATOM   1314  N   VAL A 164     -18.609  -3.623   0.228  1.00 77.50           N  
ATOM   1315  CA  VAL A 164     -18.031  -4.953   0.092  1.00 77.50           C  
ATOM   1316  C   VAL A 164     -16.922  -5.133   1.123  1.00 77.50           C  
ATOM   1317  CB  VAL A 164     -17.484  -5.184  -1.333  1.00 77.50           C  
ATOM   1318  O   VAL A 164     -15.953  -4.367   1.146  1.00 77.50           O  
ATOM   1319  CG1 VAL A 164     -16.938  -6.609  -1.477  1.00 77.50           C  
ATOM   1320  CG2 VAL A 164     -18.562  -4.914  -2.375  1.00 77.50           C  
ATOM   1321  N   GLU A 165     -17.156  -6.117   1.946  1.00 79.50           N  
ATOM   1322  CA  GLU A 165     -16.203  -6.363   3.025  1.00 79.50           C  
ATOM   1323  C   GLU A 165     -15.477  -7.691   2.830  1.00 79.50           C  
ATOM   1324  CB  GLU A 165     -16.922  -6.348   4.383  1.00 79.50           C  
ATOM   1325  O   GLU A 165     -16.109  -8.703   2.502  1.00 79.50           O  
ATOM   1326  CG  GLU A 165     -15.969  -6.418   5.570  1.00 79.50           C  
ATOM   1327  CD  GLU A 165     -16.688  -6.383   6.910  1.00 79.50           C  
ATOM   1328  OE1 GLU A 165     -16.016  -6.375   7.965  1.00 79.50           O  
ATOM   1329  OE2 GLU A 165     -17.938  -6.363   6.910  1.00 79.50           O  
ATOM   1330  N   ALA A 166     -14.234  -7.562   2.934  1.00 84.31           N  
ATOM   1331  CA  ALA A 166     -13.406  -8.766   2.959  1.00 84.31           C  
ATOM   1332  C   ALA A 166     -12.953  -9.086   4.379  1.00 84.31           C  
ATOM   1333  CB  ALA A 166     -12.195  -8.586   2.043  1.00 84.31           C  
ATOM   1334  O   ALA A 166     -12.312  -8.258   5.039  1.00 84.31           O  
ATOM   1335  N   SER A 167     -13.273 -10.234   4.914  1.00 89.44           N  
ATOM   1336  CA  SER A 167     -12.875 -10.664   6.250  1.00 89.44           C  
ATOM   1337  C   SER A 167     -12.148 -12.000   6.199  1.00 89.44           C  
ATOM   1338  CB  SER A 167     -14.102 -10.781   7.164  1.00 89.44           C  
ATOM   1339  O   SER A 167     -12.547 -12.914   5.473  1.00 89.44           O  
ATOM   1340  OG  SER A 167     -15.031 -11.719   6.648  1.00 89.44           O  
ATOM   1341  N   PRO A 168     -11.109 -11.977   6.977  1.00 86.25           N  
ATOM   1342  CA  PRO A 168     -10.438 -13.273   7.047  1.00 86.25           C  
ATOM   1343  C   PRO A 168     -11.273 -14.336   7.750  1.00 86.25           C  
ATOM   1344  CB  PRO A 168      -9.164 -12.969   7.840  1.00 86.25           C  
ATOM   1345  O   PRO A 168     -11.641 -14.164   8.914  1.00 86.25           O  
ATOM   1346  CG  PRO A 168      -9.508 -11.773   8.672  1.00 86.25           C  
ATOM   1347  CD  PRO A 168     -10.570 -10.992   7.965  1.00 86.25           C  
ATOM   1348  N   ARG A 169     -11.523 -15.289   7.156  1.00 83.62           N  
ATOM   1349  CA  ARG A 169     -12.297 -16.391   7.727  1.00 83.62           C  
ATOM   1350  C   ARG A 169     -11.391 -17.406   8.398  1.00 83.62           C  
ATOM   1351  CB  ARG A 169     -13.148 -17.062   6.645  1.00 83.62           C  
ATOM   1352  O   ARG A 169     -11.711 -17.922   9.477  1.00 83.62           O  
ATOM   1353  CG  ARG A 169     -14.109 -18.109   7.188  1.00 83.62           C  
ATOM   1354  CD  ARG A 169     -15.055 -18.609   6.105  1.00 83.62           C  
ATOM   1355  NE  ARG A 169     -15.922 -19.672   6.602  1.00 83.62           N  
ATOM   1356  NH1 ARG A 169     -17.172 -19.844   4.668  1.00 83.62           N  
ATOM   1357  NH2 ARG A 169     -17.625 -21.203   6.457  1.00 83.62           N  
ATOM   1358  CZ  ARG A 169     -16.906 -20.234   5.906  1.00 83.62           C  
ATOM   1359  N   ARG A 170     -10.312 -17.750   7.734  1.00 86.19           N  
ATOM   1360  CA  ARG A 170      -9.367 -18.734   8.250  1.00 86.19           C  
ATOM   1361  C   ARG A 170      -7.926 -18.297   7.980  1.00 86.19           C  
ATOM   1362  CB  ARG A 170      -9.617 -20.109   7.633  1.00 86.19           C  
ATOM   1363  O   ARG A 170      -7.629 -17.750   6.910  1.00 86.19           O  
ATOM   1364  CG  ARG A 170     -11.008 -20.656   7.906  1.00 86.19           C  
ATOM   1365  CD  ARG A 170     -11.172 -21.078   9.359  1.00 86.19           C  
ATOM   1366  NE  ARG A 170     -12.477 -21.688   9.602  1.00 86.19           N  
ATOM   1367  NH1 ARG A 170     -13.359 -19.875  10.719  1.00 86.19           N  
ATOM   1368  NH2 ARG A 170     -14.625 -21.750  10.406  1.00 86.19           N  
ATOM   1369  CZ  ARG A 170     -13.484 -21.109  10.242  1.00 86.19           C  
ATOM   1370  N   ILE A 171      -7.125 -18.562   9.008  1.00 92.00           N  
ATOM   1371  CA  ILE A 171      -5.676 -18.422   8.898  1.00 92.00           C  
ATOM   1372  C   ILE A 171      -5.012 -19.766   9.180  1.00 92.00           C  
ATOM   1373  CB  ILE A 171      -5.129 -17.344   9.859  1.00 92.00           C  
ATOM   1374  O   ILE A 171      -5.078 -20.281  10.305  1.00 92.00           O  
ATOM   1375  CG1 ILE A 171      -5.844 -16.016   9.617  1.00 92.00           C  
ATOM   1376  CG2 ILE A 171      -3.615 -17.203   9.703  1.00 92.00           C  
ATOM   1377  CD1 ILE A 171      -5.492 -14.930  10.633  1.00 92.00           C  
ATOM   1378  N   PHE A 172      -4.445 -20.281   8.250  1.00 93.44           N  
ATOM   1379  CA  PHE A 172      -3.871 -21.609   8.359  1.00 93.44           C  
ATOM   1380  C   PHE A 172      -2.482 -21.547   8.984  1.00 93.44           C  
ATOM   1381  CB  PHE A 172      -3.799 -22.281   6.988  1.00 93.44           C  
ATOM   1382  O   PHE A 172      -1.760 -20.562   8.812  1.00 93.44           O  
ATOM   1383  CG  PHE A 172      -5.145 -22.562   6.379  1.00 93.44           C  
ATOM   1384  CD1 PHE A 172      -5.766 -23.797   6.551  1.00 93.44           C  
ATOM   1385  CD2 PHE A 172      -5.793 -21.594   5.629  1.00 93.44           C  
ATOM   1386  CE1 PHE A 172      -7.012 -24.047   5.988  1.00 93.44           C  
ATOM   1387  CE2 PHE A 172      -7.039 -21.844   5.062  1.00 93.44           C  
ATOM   1388  CZ  PHE A 172      -7.645 -23.078   5.242  1.00 93.44           C  
ATOM   1389  N   ALA A 173      -2.154 -22.578   9.648  1.00 91.19           N  
ATOM   1390  CA  ALA A 173      -0.871 -22.672  10.344  1.00 91.19           C  
ATOM   1391  C   ALA A 173       0.284 -22.734   9.344  1.00 91.19           C  
ATOM   1392  CB  ALA A 173      -0.844 -23.891  11.250  1.00 91.19           C  
ATOM   1393  O   ALA A 173       0.117 -23.203   8.219  1.00 91.19           O  
ATOM   1394  N   ASN A 174       1.391 -22.266   9.773  1.00 88.06           N  
ATOM   1395  CA  ASN A 174       2.605 -22.328   8.969  1.00 88.06           C  
ATOM   1396  C   ASN A 174       3.158 -23.750   8.922  1.00 88.06           C  
ATOM   1397  CB  ASN A 174       3.666 -21.375   9.516  1.00 88.06           C  
ATOM   1398  O   ASN A 174       3.625 -24.281   9.930  1.00 88.06           O  
ATOM   1399  CG  ASN A 174       4.828 -21.188   8.555  1.00 88.06           C  
ATOM   1400  ND2 ASN A 174       5.566 -20.094   8.727  1.00 88.06           N  
ATOM   1401  OD1 ASN A 174       5.055 -22.016   7.672  1.00 88.06           O  
ATOM   1402  N   ALA A 175       3.076 -24.312   7.848  1.00 90.88           N  
ATOM   1403  CA  ALA A 175       3.520 -25.703   7.699  1.00 90.88           C  
ATOM   1404  C   ALA A 175       4.656 -25.797   6.688  1.00 90.88           C  
ATOM   1405  CB  ALA A 175       2.354 -26.594   7.281  1.00 90.88           C  
ATOM   1406  O   ALA A 175       5.090 -26.906   6.348  1.00 90.88           O  
ATOM   1407  N   HIS A 176       5.105 -24.719   6.121  1.00 90.69           N  
ATOM   1408  CA  HIS A 176       6.133 -24.734   5.086  1.00 90.69           C  
ATOM   1409  C   HIS A 176       7.414 -24.062   5.574  1.00 90.69           C  
ATOM   1410  CB  HIS A 176       5.629 -24.031   3.820  1.00 90.69           C  
ATOM   1411  O   HIS A 176       7.363 -23.031   6.246  1.00 90.69           O  
ATOM   1412  CG  HIS A 176       4.586 -24.812   3.084  1.00 90.69           C  
ATOM   1413  CD2 HIS A 176       3.242 -24.656   3.020  1.00 90.69           C  
ATOM   1414  ND1 HIS A 176       4.891 -25.906   2.293  1.00 90.69           N  
ATOM   1415  CE1 HIS A 176       3.773 -26.391   1.773  1.00 90.69           C  
ATOM   1416  NE2 HIS A 176       2.760 -25.656   2.197  1.00 90.69           N  
ATOM   1417  N   THR A 177       8.539 -24.688   5.305  1.00 86.62           N  
ATOM   1418  CA  THR A 177       9.859 -24.156   5.609  1.00 86.62           C  
ATOM   1419  C   THR A 177      10.312 -23.188   4.523  1.00 86.62           C  
ATOM   1420  CB  THR A 177      10.906 -25.281   5.758  1.00 86.62           C  
ATOM   1421  O   THR A 177      10.922 -22.156   4.820  1.00 86.62           O  
ATOM   1422  CG2 THR A 177      12.258 -24.719   6.199  1.00 86.62           C  
ATOM   1423  OG1 THR A 177      10.445 -26.219   6.734  1.00 86.62           O  
ATOM   1424  N   TYR A 178       9.930 -23.562   3.330  1.00 89.50           N  
ATOM   1425  CA  TYR A 178      10.320 -22.750   2.184  1.00 89.50           C  
ATOM   1426  C   TYR A 178       9.125 -21.984   1.619  1.00 89.50           C  
ATOM   1427  CB  TYR A 178      10.945 -23.625   1.095  1.00 89.50           C  
ATOM   1428  O   TYR A 178       8.008 -22.125   2.111  1.00 89.50           O  
ATOM   1429  CG  TYR A 178      12.195 -24.344   1.537  1.00 89.50           C  
ATOM   1430  CD1 TYR A 178      13.430 -23.688   1.567  1.00 89.50           C  
ATOM   1431  CD2 TYR A 178      12.156 -25.672   1.925  1.00 89.50           C  
ATOM   1432  CE1 TYR A 178      14.586 -24.344   1.974  1.00 89.50           C  
ATOM   1433  CE2 TYR A 178      13.305 -26.344   2.332  1.00 89.50           C  
ATOM   1434  OH  TYR A 178      15.648 -26.328   2.756  1.00 89.50           O  
ATOM   1435  CZ  TYR A 178      14.508 -25.672   2.354  1.00 89.50           C  
ATOM   1436  N   HIS A 179       9.406 -21.141   0.675  1.00 92.00           N  
ATOM   1437  CA  HIS A 179       8.375 -20.266   0.127  1.00 92.00           C  
ATOM   1438  C   HIS A 179       7.309 -21.078  -0.612  1.00 92.00           C  
ATOM   1439  CB  HIS A 179       8.992 -19.234  -0.809  1.00 92.00           C  
ATOM   1440  O   HIS A 179       7.633 -21.875  -1.491  1.00 92.00           O  
ATOM   1441  CG  HIS A 179       9.906 -18.266  -0.119  1.00 92.00           C  
ATOM   1442  CD2 HIS A 179      10.164 -18.078   1.195  1.00 92.00           C  
ATOM   1443  ND1 HIS A 179      10.688 -17.359  -0.804  1.00 92.00           N  
ATOM   1444  CE1 HIS A 179      11.383 -16.656   0.063  1.00 92.00           C  
ATOM   1445  NE2 HIS A 179      11.094 -17.062   1.282  1.00 92.00           N  
ATOM   1446  N   ILE A 180       6.109 -20.797  -0.265  1.00 94.94           N  
ATOM   1447  CA  ILE A 180       5.000 -21.469  -0.944  1.00 94.94           C  
ATOM   1448  C   ILE A 180       4.918 -20.984  -2.391  1.00 94.94           C  
ATOM   1449  CB  ILE A 180       3.658 -21.203  -0.218  1.00 94.94           C  
ATOM   1450  O   ILE A 180       4.781 -19.781  -2.646  1.00 94.94           O  
ATOM   1451  CG1 ILE A 180       3.703 -21.781   1.204  1.00 94.94           C  
ATOM   1452  CG2 ILE A 180       2.492 -21.797  -1.012  1.00 94.94           C  
ATOM   1453  CD1 ILE A 180       2.516 -21.375   2.068  1.00 94.94           C  
ATOM   1454  N   ASN A 181       4.957 -21.875  -3.258  1.00 94.94           N  
ATOM   1455  CA  ASN A 181       4.961 -21.500  -4.668  1.00 94.94           C  
ATOM   1456  C   ASN A 181       3.648 -21.891  -5.352  1.00 94.94           C  
ATOM   1457  CB  ASN A 181       6.145 -22.141  -5.395  1.00 94.94           C  
ATOM   1458  O   ASN A 181       3.371 -21.438  -6.465  1.00 94.94           O  
ATOM   1459  CG  ASN A 181       6.156 -23.656  -5.270  1.00 94.94           C  
ATOM   1460  ND2 ASN A 181       7.348 -24.234  -5.234  1.00 94.94           N  
ATOM   1461  OD1 ASN A 181       5.102 -24.297  -5.211  1.00 94.94           O  
ATOM   1462  N   SER A 182       2.848 -22.719  -4.676  1.00 96.75           N  
ATOM   1463  CA  SER A 182       1.611 -23.156  -5.316  1.00 96.75           C  
ATOM   1464  C   SER A 182       0.510 -23.406  -4.293  1.00 96.75           C  
ATOM   1465  CB  SER A 182       1.850 -24.438  -6.133  1.00 96.75           C  
ATOM   1466  O   SER A 182       0.777 -23.891  -3.189  1.00 96.75           O  
ATOM   1467  OG  SER A 182       2.828 -24.219  -7.133  1.00 96.75           O  
ATOM   1468  N   ILE A 183      -0.649 -23.109  -4.660  1.00 97.88           N  
ATOM   1469  CA  ILE A 183      -1.879 -23.516  -3.982  1.00 97.88           C  
ATOM   1470  C   ILE A 183      -2.928 -23.922  -5.016  1.00 97.88           C  
ATOM   1471  CB  ILE A 183      -2.422 -22.375  -3.086  1.00 97.88           C  
ATOM   1472  O   ILE A 183      -3.053 -23.281  -6.066  1.00 97.88           O  
ATOM   1473  CG1 ILE A 183      -2.654 -21.109  -3.914  1.00 97.88           C  
ATOM   1474  CG2 ILE A 183      -1.467 -22.109  -1.922  1.00 97.88           C  
ATOM   1475  CD1 ILE A 183      -3.375 -20.000  -3.158  1.00 97.88           C  
ATOM   1476  N   SER A 184      -3.627 -24.938  -4.754  1.00 98.00           N  
ATOM   1477  CA  SER A 184      -4.609 -25.469  -5.695  1.00 98.00           C  
ATOM   1478  C   SER A 184      -5.809 -26.062  -4.965  1.00 98.00           C  
ATOM   1479  CB  SER A 184      -3.975 -26.516  -6.598  1.00 98.00           C  
ATOM   1480  O   SER A 184      -5.645 -26.859  -4.039  1.00 98.00           O  
ATOM   1481  OG  SER A 184      -4.898 -26.953  -7.582  1.00 98.00           O  
ATOM   1482  N   ILE A 185      -6.930 -25.734  -5.445  1.00 97.38           N  
ATOM   1483  CA  ILE A 185      -8.172 -26.219  -4.852  1.00 97.38           C  
ATOM   1484  C   ILE A 185      -8.555 -27.547  -5.488  1.00 97.38           C  
ATOM   1485  CB  ILE A 185      -9.320 -25.203  -5.008  1.00 97.38           C  
ATOM   1486  O   ILE A 185      -8.484 -27.703  -6.711  1.00 97.38           O  
ATOM   1487  CG1 ILE A 185      -8.945 -23.875  -4.332  1.00 97.38           C  
ATOM   1488  CG2 ILE A 185     -10.625 -25.766  -4.441  1.00 97.38           C  
ATOM   1489  CD1 ILE A 185      -9.906 -22.734  -4.641  1.00 97.38           C  
ATOM   1490  N   ASN A 186      -8.938 -28.422  -4.676  1.00 97.56           N  
ATOM   1491  CA  ASN A 186      -9.352 -29.750  -5.133  1.00 97.56           C  
ATOM   1492  C   ASN A 186     -10.734 -29.719  -5.777  1.00 97.56           C  
ATOM   1493  CB  ASN A 186      -9.328 -30.750  -3.977  1.00 97.56           C  
ATOM   1494  O   ASN A 186     -11.523 -28.797  -5.512  1.00 97.56           O  
ATOM   1495  CG  ASN A 186      -9.297 -32.188  -4.449  1.00 97.56           C  
ATOM   1496  ND2 ASN A 186      -8.773 -33.094  -3.615  1.00 97.56           N  
ATOM   1497  OD1 ASN A 186      -9.742 -32.500  -5.559  1.00 97.56           O  
ATOM   1498  N   SER A 187     -11.008 -30.656  -6.582  1.00 95.25           N  
ATOM   1499  CA  SER A 187     -12.297 -30.750  -7.262  1.00 95.25           C  
ATOM   1500  C   SER A 187     -13.406 -31.094  -6.281  1.00 95.25           C  
ATOM   1501  CB  SER A 187     -12.234 -31.797  -8.375  1.00 95.25           C  
ATOM   1502  O   SER A 187     -14.594 -30.922  -6.594  1.00 95.25           O  
ATOM   1503  OG  SER A 187     -11.867 -33.062  -7.859  1.00 95.25           O  
ATOM   1504  N   ASP A 188     -13.125 -31.625  -5.109  1.00 93.50           N  
ATOM   1505  CA  ASP A 188     -14.102 -31.922  -4.074  1.00 93.50           C  
ATOM   1506  C   ASP A 188     -14.570 -30.641  -3.371  1.00 93.50           C  
ATOM   1507  CB  ASP A 188     -13.531 -32.906  -3.055  1.00 93.50           C  
ATOM   1508  O   ASP A 188     -15.570 -30.656  -2.658  1.00 93.50           O  
ATOM   1509  CG  ASP A 188     -12.305 -32.375  -2.338  1.00 93.50           C  
ATOM   1510  OD1 ASP A 188     -12.016 -31.156  -2.443  1.00 93.50           O  
ATOM   1511  OD2 ASP A 188     -11.609 -33.156  -1.664  1.00 93.50           O  
ATOM   1512  N   TYR A 189     -13.805 -29.562  -3.482  1.00 91.69           N  
ATOM   1513  CA  TYR A 189     -14.094 -28.250  -2.918  1.00 91.69           C  
ATOM   1514  C   TYR A 189     -14.086 -28.297  -1.395  1.00 91.69           C  
ATOM   1515  CB  TYR A 189     -15.445 -27.734  -3.418  1.00 91.69           C  
ATOM   1516  O   TYR A 189     -14.781 -27.516  -0.739  1.00 91.69           O  
ATOM   1517  CG  TYR A 189     -15.555 -27.688  -4.922  1.00 91.69           C  
ATOM   1518  CD1 TYR A 189     -14.695 -26.891  -5.676  1.00 91.69           C  
ATOM   1519  CD2 TYR A 189     -16.516 -28.422  -5.594  1.00 91.69           C  
ATOM   1520  CE1 TYR A 189     -14.797 -26.844  -7.062  1.00 91.69           C  
ATOM   1521  CE2 TYR A 189     -16.625 -28.375  -6.980  1.00 91.69           C  
ATOM   1522  OH  TYR A 189     -15.867 -27.531  -9.078  1.00 91.69           O  
ATOM   1523  CZ  TYR A 189     -15.758 -27.578  -7.703  1.00 91.69           C  
ATOM   1524  N   GLU A 190     -13.391 -29.250  -0.812  1.00 94.62           N  
ATOM   1525  CA  GLU A 190     -13.234 -29.391   0.631  1.00 94.62           C  
ATOM   1526  C   GLU A 190     -11.758 -29.344   1.032  1.00 94.62           C  
ATOM   1527  CB  GLU A 190     -13.852 -30.719   1.107  1.00 94.62           C  
ATOM   1528  O   GLU A 190     -11.430 -28.953   2.156  1.00 94.62           O  
ATOM   1529  CG  GLU A 190     -15.367 -30.766   0.953  1.00 94.62           C  
ATOM   1530  CD  GLU A 190     -15.984 -32.000   1.575  1.00 94.62           C  
ATOM   1531  OE1 GLU A 190     -17.234 -32.094   1.627  1.00 94.62           O  
ATOM   1532  OE2 GLU A 190     -15.219 -32.906   2.016  1.00 94.62           O  
ATOM   1533  N   THR A 191     -10.938 -29.781   0.133  1.00 97.06           N  
ATOM   1534  CA  THR A 191      -9.508 -29.844   0.405  1.00 97.06           C  
ATOM   1535  C   THR A 191      -8.727 -29.000  -0.605  1.00 97.06           C  
ATOM   1536  CB  THR A 191      -8.992 -31.281   0.376  1.00 97.06           C  
ATOM   1537  O   THR A 191      -9.258 -28.641  -1.660  1.00 97.06           O  
ATOM   1538  CG2 THR A 191      -9.656 -32.125   1.461  1.00 97.06           C  
ATOM   1539  OG1 THR A 191      -9.281 -31.859  -0.904  1.00 97.06           O  
ATOM   1540  N   TYR A 192      -7.539 -28.641  -0.289  1.00 97.75           N  
ATOM   1541  CA  TYR A 192      -6.617 -27.938  -1.171  1.00 97.75           C  
ATOM   1542  C   TYR A 192      -5.172 -28.328  -0.880  1.00 97.75           C  
ATOM   1543  CB  TYR A 192      -6.781 -26.422  -1.020  1.00 97.75           C  
ATOM   1544  O   TYR A 192      -4.883 -28.922   0.165  1.00 97.75           O  
ATOM   1545  CG  TYR A 192      -6.223 -25.875   0.271  1.00 97.75           C  
ATOM   1546  CD1 TYR A 192      -6.973 -25.906   1.445  1.00 97.75           C  
ATOM   1547  CD2 TYR A 192      -4.945 -25.328   0.321  1.00 97.75           C  
ATOM   1548  CE1 TYR A 192      -6.465 -25.391   2.637  1.00 97.75           C  
ATOM   1549  CE2 TYR A 192      -4.426 -24.828   1.507  1.00 97.75           C  
ATOM   1550  OH  TYR A 192      -4.680 -24.359   3.836  1.00 97.75           O  
ATOM   1551  CZ  TYR A 192      -5.191 -24.859   2.658  1.00 97.75           C  
ATOM   1552  N   LEU A 193      -4.320 -28.109  -1.755  1.00 97.69           N  
ATOM   1553  CA  LEU A 193      -2.914 -28.438  -1.545  1.00 97.69           C  
ATOM   1554  C   LEU A 193      -2.051 -27.188  -1.562  1.00 97.69           C  
ATOM   1555  CB  LEU A 193      -2.430 -29.422  -2.617  1.00 97.69           C  
ATOM   1556  O   LEU A 193      -2.398 -26.188  -2.209  1.00 97.69           O  
ATOM   1557  CG  LEU A 193      -2.373 -28.891  -4.051  1.00 97.69           C  
ATOM   1558  CD1 LEU A 193      -1.073 -28.125  -4.277  1.00 97.69           C  
ATOM   1559  CD2 LEU A 193      -2.512 -30.031  -5.051  1.00 97.69           C  
ATOM   1560  N   SER A 194      -1.033 -27.188  -0.853  1.00 98.12           N  
ATOM   1561  CA  SER A 194       0.033 -26.188  -0.861  1.00 98.12           C  
ATOM   1562  C   SER A 194       1.397 -26.844  -1.057  1.00 98.12           C  
ATOM   1563  CB  SER A 194       0.025 -25.375   0.439  1.00 98.12           C  
ATOM   1564  O   SER A 194       1.668 -27.906  -0.499  1.00 98.12           O  
ATOM   1565  OG  SER A 194       0.334 -26.203   1.546  1.00 98.12           O  
ATOM   1566  N   ALA A 195       2.205 -26.172  -1.850  1.00 97.50           N  
ATOM   1567  CA  ALA A 195       3.520 -26.734  -2.164  1.00 97.50           C  
ATOM   1568  C   ALA A 195       4.617 -25.688  -1.955  1.00 97.50           C  
ATOM   1569  CB  ALA A 195       3.549 -27.250  -3.602  1.00 97.50           C  
ATOM   1570  O   ALA A 195       4.418 -24.500  -2.236  1.00 97.50           O  
ATOM   1571  N   ASP A 196       5.703 -26.109  -1.389  1.00 95.38           N  
ATOM   1572  CA  ASP A 196       6.949 -25.344  -1.416  1.00 95.38           C  
ATOM   1573  C   ASP A 196       8.023 -26.094  -2.199  1.00 95.38           C  
ATOM   1574  CB  ASP A 196       7.434 -25.062   0.006  1.00 95.38           C  
ATOM   1575  O   ASP A 196       7.719 -26.922  -3.051  1.00 95.38           O  
ATOM   1576  CG  ASP A 196       7.871 -26.312   0.746  1.00 95.38           C  
ATOM   1577  OD1 ASP A 196       8.055 -27.375   0.104  1.00 95.38           O  
ATOM   1578  OD2 ASP A 196       8.039 -26.234   1.983  1.00 95.38           O  
ATOM   1579  N   ASP A 197       9.234 -25.797  -2.072  1.00 94.81           N  
ATOM   1580  CA  ASP A 197      10.328 -26.344  -2.875  1.00 94.81           C  
ATOM   1581  C   ASP A 197      10.539 -27.828  -2.580  1.00 94.81           C  
ATOM   1582  CB  ASP A 197      11.625 -25.562  -2.623  1.00 94.81           C  
ATOM   1583  O   ASP A 197      11.094 -28.562  -3.404  1.00 94.81           O  
ATOM   1584  CG  ASP A 197      11.594 -24.156  -3.195  1.00 94.81           C  
ATOM   1585  OD1 ASP A 197      10.758 -23.875  -4.086  1.00 94.81           O  
ATOM   1586  OD2 ASP A 197      12.406 -23.328  -2.752  1.00 94.81           O  
ATOM   1587  N   LEU A 198      10.008 -28.281  -1.425  1.00 95.81           N  
ATOM   1588  CA  LEU A 198      10.398 -29.641  -1.041  1.00 95.81           C  
ATOM   1589  C   LEU A 198       9.188 -30.453  -0.620  1.00 95.81           C  
ATOM   1590  CB  LEU A 198      11.422 -29.594   0.097  1.00 95.81           C  
ATOM   1591  O   LEU A 198       9.250 -31.688  -0.542  1.00 95.81           O  
ATOM   1592  CG  LEU A 198      12.773 -28.953  -0.228  1.00 95.81           C  
ATOM   1593  CD1 LEU A 198      13.695 -29.031   0.986  1.00 95.81           C  
ATOM   1594  CD2 LEU A 198      13.414 -29.656  -1.428  1.00 95.81           C  
ATOM   1595  N   ARG A 199       8.094 -29.844  -0.386  1.00 95.62           N  
ATOM   1596  CA  ARG A 199       6.961 -30.578   0.170  1.00 95.62           C  
ATOM   1597  C   ARG A 199       5.648 -30.109  -0.445  1.00 95.62           C  
ATOM   1598  CB  ARG A 199       6.914 -30.422   1.691  1.00 95.62           C  
ATOM   1599  O   ARG A 199       5.547 -28.969  -0.908  1.00 95.62           O  
ATOM   1600  CG  ARG A 199       8.148 -30.938   2.404  1.00 95.62           C  
ATOM   1601  CD  ARG A 199       8.055 -30.750   3.910  1.00 95.62           C  
ATOM   1602  NE  ARG A 199       9.219 -31.312   4.598  1.00 95.62           N  
ATOM   1603  NH1 ARG A 199       8.383 -30.969   6.723  1.00 95.62           N  
ATOM   1604  NH2 ARG A 199      10.453 -31.922   6.438  1.00 95.62           N  
ATOM   1605  CZ  ARG A 199       9.352 -31.391   5.918  1.00 95.62           C  
ATOM   1606  N   ILE A 200       4.699 -31.031  -0.414  1.00 97.06           N  
ATOM   1607  CA  ILE A 200       3.307 -30.750  -0.750  1.00 97.06           C  
ATOM   1608  C   ILE A 200       2.402 -31.188   0.402  1.00 97.06           C  
ATOM   1609  CB  ILE A 200       2.887 -31.469  -2.057  1.00 97.06           C  
ATOM   1610  O   ILE A 200       2.438 -32.344   0.829  1.00 97.06           O  
ATOM   1611  CG1 ILE A 200       3.822 -31.062  -3.205  1.00 97.06           C  
ATOM   1612  CG2 ILE A 200       1.430 -31.141  -2.400  1.00 97.06           C  
ATOM   1613  CD1 ILE A 200       3.498 -31.750  -4.527  1.00 97.06           C  
ATOM   1614  N   ASN A 201       1.638 -30.312   0.885  1.00 96.94           N  
ATOM   1615  CA  ASN A 201       0.714 -30.562   1.984  1.00 96.94           C  
ATOM   1616  C   ASN A 201      -0.739 -30.516   1.520  1.00 96.94           C  
ATOM   1617  CB  ASN A 201       0.942 -29.562   3.121  1.00 96.94           C  
ATOM   1618  O   ASN A 201      -1.105 -29.672   0.703  1.00 96.94           O  
ATOM   1619  CG  ASN A 201       2.301 -29.719   3.775  1.00 96.94           C  
ATOM   1620  ND2 ASN A 201       2.885 -28.609   4.207  1.00 96.94           N  
ATOM   1621  OD1 ASN A 201       2.818 -30.828   3.891  1.00 96.94           O  
ATOM   1622  N   LEU A 202      -1.503 -31.406   2.006  1.00 97.06           N  
ATOM   1623  CA  LEU A 202      -2.947 -31.438   1.807  1.00 97.06           C  
ATOM   1624  C   LEU A 202      -3.680 -30.859   3.008  1.00 97.06           C  
ATOM   1625  CB  LEU A 202      -3.416 -32.875   1.563  1.00 97.06           C  
ATOM   1626  O   LEU A 202      -3.441 -31.266   4.148  1.00 97.06           O  
ATOM   1627  CG  LEU A 202      -4.902 -33.062   1.248  1.00 97.06           C  
ATOM   1628  CD1 LEU A 202      -5.227 -32.500  -0.124  1.00 97.06           C  
ATOM   1629  CD2 LEU A 202      -5.281 -34.531   1.316  1.00 97.06           C  
ATOM   1630  N   TRP A 203      -4.547 -29.953   2.766  1.00 97.44           N  
ATOM   1631  CA  TRP A 203      -5.293 -29.250   3.805  1.00 97.44           C  
ATOM   1632  C   TRP A 203      -6.793 -29.500   3.660  1.00 97.44           C  
ATOM   1633  CB  TRP A 203      -5.000 -27.750   3.752  1.00 97.44           C  
ATOM   1634  O   TRP A 203      -7.289 -29.703   2.551  1.00 97.44           O  
ATOM   1635  CG  TRP A 203      -3.549 -27.406   3.920  1.00 97.44           C  
ATOM   1636  CD1 TRP A 203      -2.580 -27.438   2.955  1.00 97.44           C  
ATOM   1637  CD2 TRP A 203      -2.904 -26.984   5.125  1.00 97.44           C  
ATOM   1638  CE2 TRP A 203      -1.541 -26.781   4.820  1.00 97.44           C  
ATOM   1639  CE3 TRP A 203      -3.346 -26.781   6.438  1.00 97.44           C  
ATOM   1640  NE1 TRP A 203      -1.370 -27.062   3.490  1.00 97.44           N  
ATOM   1641  CH2 TRP A 203      -1.074 -26.156   7.055  1.00 97.44           C  
ATOM   1642  CZ2 TRP A 203      -0.616 -26.359   5.781  1.00 97.44           C  
ATOM   1643  CZ3 TRP A 203      -2.424 -26.359   7.391  1.00 97.44           C  
ATOM   1644  N   HIS A 204      -7.480 -29.516   4.754  1.00 96.62           N  
ATOM   1645  CA  HIS A 204      -8.930 -29.344   4.766  1.00 96.62           C  
ATOM   1646  C   HIS A 204      -9.312 -27.891   4.996  1.00 96.62           C  
ATOM   1647  CB  HIS A 204      -9.562 -30.234   5.840  1.00 96.62           C  
ATOM   1648  O   HIS A 204      -8.750 -27.219   5.867  1.00 96.62           O  
ATOM   1649  CG  HIS A 204     -11.039 -30.422   5.660  1.00 96.62           C  
ATOM   1650  CD2 HIS A 204     -11.734 -31.438   5.082  1.00 96.62           C  
ATOM   1651  ND1 HIS A 204     -11.969 -29.516   6.105  1.00 96.62           N  
ATOM   1652  CE1 HIS A 204     -13.180 -29.953   5.809  1.00 96.62           C  
ATOM   1653  NE2 HIS A 204     -13.062 -31.125   5.188  1.00 96.62           N  
ATOM   1654  N   LEU A 205     -10.258 -27.406   4.340  1.00 95.06           N  
ATOM   1655  CA  LEU A 205     -10.633 -26.000   4.363  1.00 95.06           C  
ATOM   1656  C   LEU A 205     -11.125 -25.594   5.750  1.00 95.06           C  
ATOM   1657  CB  LEU A 205     -11.711 -25.719   3.320  1.00 95.06           C  
ATOM   1658  O   LEU A 205     -11.055 -24.406   6.113  1.00 95.06           O  
ATOM   1659  CG  LEU A 205     -11.242 -25.594   1.870  1.00 95.06           C  
ATOM   1660  CD1 LEU A 205     -12.430 -25.672   0.917  1.00 95.06           C  
ATOM   1661  CD2 LEU A 205     -10.477 -24.281   1.662  1.00 95.06           C  
ATOM   1662  N   GLU A 206     -11.586 -26.500   6.555  1.00 94.31           N  
ATOM   1663  CA  GLU A 206     -12.164 -26.203   7.859  1.00 94.31           C  
ATOM   1664  C   GLU A 206     -11.156 -26.453   8.977  1.00 94.31           C  
ATOM   1665  CB  GLU A 206     -13.430 -27.016   8.102  1.00 94.31           C  
ATOM   1666  O   GLU A 206     -11.414 -26.125  10.141  1.00 94.31           O  
ATOM   1667  CG  GLU A 206     -14.578 -26.672   7.160  1.00 94.31           C  
ATOM   1668  CD  GLU A 206     -15.898 -27.312   7.570  1.00 94.31           C  
ATOM   1669  OE1 GLU A 206     -16.953 -26.938   6.996  1.00 94.31           O  
ATOM   1670  OE2 GLU A 206     -15.883 -28.172   8.477  1.00 94.31           O  
ATOM   1671  N   ILE A 207     -10.078 -27.078   8.719  1.00 95.06           N  
ATOM   1672  CA  ILE A 207      -9.055 -27.391   9.711  1.00 95.06           C  
ATOM   1673  C   ILE A 207      -7.809 -26.562   9.453  1.00 95.06           C  
ATOM   1674  CB  ILE A 207      -8.703 -28.906   9.695  1.00 95.06           C  
ATOM   1675  O   ILE A 207      -7.090 -26.781   8.477  1.00 95.06           O  
ATOM   1676  CG1 ILE A 207      -9.953 -29.750   9.938  1.00 95.06           C  
ATOM   1677  CG2 ILE A 207      -7.621 -29.219  10.742  1.00 95.06           C  
ATOM   1678  CD1 ILE A 207      -9.727 -31.250   9.805  1.00 95.06           C  
ATOM   1679  N   THR A 208      -7.512 -25.672  10.344  1.00 94.81           N  
ATOM   1680  CA  THR A 208      -6.500 -24.656  10.078  1.00 94.81           C  
ATOM   1681  C   THR A 208      -5.168 -25.031  10.727  1.00 94.81           C  
ATOM   1682  CB  THR A 208      -6.945 -23.281  10.594  1.00 94.81           C  
ATOM   1683  O   THR A 208      -4.129 -24.469  10.391  1.00 94.81           O  
ATOM   1684  CG2 THR A 208      -8.172 -22.781   9.836  1.00 94.81           C  
ATOM   1685  OG1 THR A 208      -7.266 -23.375  11.984  1.00 94.81           O  
ATOM   1686  N   ASP A 209      -5.109 -25.969  11.625  1.00 92.31           N  
ATOM   1687  CA  ASP A 209      -3.904 -26.219  12.406  1.00 92.31           C  
ATOM   1688  C   ASP A 209      -3.295 -27.578  12.047  1.00 92.31           C  
ATOM   1689  CB  ASP A 209      -4.211 -26.172  13.906  1.00 92.31           C  
ATOM   1690  O   ASP A 209      -2.387 -28.062  12.727  1.00 92.31           O  
ATOM   1691  CG  ASP A 209      -5.266 -27.172  14.328  1.00 92.31           C  
ATOM   1692  OD1 ASP A 209      -6.051 -27.641  13.477  1.00 92.31           O  
ATOM   1693  OD2 ASP A 209      -5.312 -27.516  15.531  1.00 92.31           O  
ATOM   1694  N   ARG A 210      -3.867 -28.281  11.023  1.00 92.62           N  
ATOM   1695  CA  ARG A 210      -3.373 -29.609  10.641  1.00 92.62           C  
ATOM   1696  C   ARG A 210      -3.363 -29.766   9.125  1.00 92.62           C  
ATOM   1697  CB  ARG A 210      -4.223 -30.703  11.281  1.00 92.62           C  
ATOM   1698  O   ARG A 210      -4.312 -29.359   8.445  1.00 92.62           O  
ATOM   1699  CG  ARG A 210      -4.152 -30.734  12.797  1.00 92.62           C  
ATOM   1700  CD  ARG A 210      -4.984 -31.859  13.375  1.00 92.62           C  
ATOM   1701  NE  ARG A 210      -5.027 -31.812  14.836  1.00 92.62           N  
ATOM   1702  NH1 ARG A 210      -6.320 -33.719  15.078  1.00 92.62           N  
ATOM   1703  NH2 ARG A 210      -5.633 -32.531  16.922  1.00 92.62           N  
ATOM   1704  CZ  ARG A 210      -5.660 -32.688  15.609  1.00 92.62           C  
ATOM   1705  N   SER A 211      -2.369 -30.344   8.664  1.00 94.12           N  
ATOM   1706  CA  SER A 211      -2.219 -30.672   7.250  1.00 94.12           C  
ATOM   1707  C   SER A 211      -1.554 -32.031   7.078  1.00 94.12           C  
ATOM   1708  CB  SER A 211      -1.400 -29.609   6.527  1.00 94.12           C  
ATOM   1709  O   SER A 211      -1.019 -32.594   8.039  1.00 94.12           O  
ATOM   1710  OG  SER A 211      -0.055 -29.609   6.973  1.00 94.12           O  
ATOM   1711  N   PHE A 212      -1.669 -32.625   5.945  1.00 93.94           N  
ATOM   1712  CA  PHE A 212      -1.040 -33.906   5.609  1.00 93.94           C  
ATOM   1713  C   PHE A 212       0.060 -33.719   4.574  1.00 93.94           C  
ATOM   1714  CB  PHE A 212      -2.082 -34.906   5.086  1.00 93.94           C  
ATOM   1715  O   PHE A 212      -0.198 -33.219   3.473  1.00 93.94           O  
ATOM   1716  CG  PHE A 212      -3.115 -35.281   6.109  1.00 93.94           C  
ATOM   1717  CD1 PHE A 212      -2.850 -36.281   7.039  1.00 93.94           C  
ATOM   1718  CD2 PHE A 212      -4.352 -34.656   6.141  1.00 93.94           C  
ATOM   1719  CE1 PHE A 212      -3.805 -36.656   7.988  1.00 93.94           C  
ATOM   1720  CE2 PHE A 212      -5.309 -35.031   7.086  1.00 93.94           C  
ATOM   1721  CZ  PHE A 212      -5.035 -36.031   8.008  1.00 93.94           C  
ATOM   1722  N   ASN A 213       1.225 -34.062   4.980  1.00 93.62           N  
ATOM   1723  CA  ASN A 213       2.326 -34.062   4.020  1.00 93.62           C  
ATOM   1724  C   ASN A 213       2.201 -35.250   3.039  1.00 93.62           C  
ATOM   1725  CB  ASN A 213       3.670 -34.125   4.750  1.00 93.62           C  
ATOM   1726  O   ASN A 213       2.375 -36.406   3.420  1.00 93.62           O  
ATOM   1727  CG  ASN A 213       4.848 -33.969   3.812  1.00 93.62           C  
ATOM   1728  ND2 ASN A 213       5.363 -32.750   3.736  1.00 93.62           N  
ATOM   1729  OD1 ASN A 213       5.293 -34.906   3.164  1.00 93.62           O  
ATOM   1730  N   ILE A 214       2.018 -35.000   1.776  1.00 94.62           N  
ATOM   1731  CA  ILE A 214       1.729 -36.062   0.827  1.00 94.62           C  
ATOM   1732  C   ILE A 214       2.912 -36.250  -0.120  1.00 94.62           C  
ATOM   1733  CB  ILE A 214       0.440 -35.781   0.024  1.00 94.62           C  
ATOM   1734  O   ILE A 214       3.039 -37.312  -0.772  1.00 94.62           O  
ATOM   1735  CG1 ILE A 214       0.527 -34.406  -0.647  1.00 94.62           C  
ATOM   1736  CG2 ILE A 214      -0.792 -35.875   0.930  1.00 94.62           C  
ATOM   1737  CD1 ILE A 214      -0.625 -34.125  -1.598  1.00 94.62           C  
ATOM   1738  N   VAL A 215       3.742 -35.281  -0.275  1.00 95.12           N  
ATOM   1739  CA  VAL A 215       4.988 -35.406  -1.024  1.00 95.12           C  
ATOM   1740  C   VAL A 215       6.133 -34.781  -0.222  1.00 95.12           C  
ATOM   1741  CB  VAL A 215       4.883 -34.719  -2.410  1.00 95.12           C  
ATOM   1742  O   VAL A 215       6.008 -33.688   0.297  1.00 95.12           O  
ATOM   1743  CG1 VAL A 215       6.230 -34.750  -3.127  1.00 95.12           C  
ATOM   1744  CG2 VAL A 215       3.811 -35.406  -3.256  1.00 95.12           C  
ATOM   1745  N   ASP A 216       7.215 -35.438  -0.047  1.00 92.94           N  
ATOM   1746  CA  ASP A 216       8.438 -35.000   0.608  1.00 92.94           C  
ATOM   1747  C   ASP A 216       9.672 -35.438  -0.158  1.00 92.94           C  
ATOM   1748  CB  ASP A 216       8.492 -35.500   2.051  1.00 92.94           C  
ATOM   1749  O   ASP A 216      10.031 -36.625  -0.123  1.00 92.94           O  
ATOM   1750  CG  ASP A 216       9.570 -34.812   2.877  1.00 92.94           C  
ATOM   1751  OD1 ASP A 216      10.484 -34.188   2.293  1.00 92.94           O  
ATOM   1752  OD2 ASP A 216       9.508 -34.906   4.121  1.00 92.94           O  
ATOM   1753  N   ILE A 217      10.297 -34.531  -0.797  1.00 92.31           N  
ATOM   1754  CA  ILE A 217      11.453 -34.906  -1.613  1.00 92.31           C  
ATOM   1755  C   ILE A 217      12.734 -34.406  -0.950  1.00 92.31           C  
ATOM   1756  CB  ILE A 217      11.336 -34.312  -3.045  1.00 92.31           C  
ATOM   1757  O   ILE A 217      13.781 -34.312  -1.597  1.00 92.31           O  
ATOM   1758  CG1 ILE A 217      11.328 -32.781  -3.016  1.00 92.31           C  
ATOM   1759  CG2 ILE A 217      10.078 -34.875  -3.740  1.00 92.31           C  
ATOM   1760  CD1 ILE A 217      11.461 -32.156  -4.387  1.00 92.31           C  
ATOM   1761  N   LYS A 218      12.656 -33.969   0.270  1.00 90.94           N  
ATOM   1762  CA  LYS A 218      13.836 -33.594   1.032  1.00 90.94           C  
ATOM   1763  C   LYS A 218      14.797 -34.750   1.207  1.00 90.94           C  
ATOM   1764  CB  LYS A 218      13.430 -33.031   2.398  1.00 90.94           C  
ATOM   1765  O   LYS A 218      14.422 -35.781   1.768  1.00 90.94           O  
ATOM   1766  CG  LYS A 218      14.594 -32.500   3.225  1.00 90.94           C  
ATOM   1767  CD  LYS A 218      14.133 -32.000   4.586  1.00 90.94           C  
ATOM   1768  CE  LYS A 218      15.305 -31.547   5.445  1.00 90.94           C  
ATOM   1769  NZ  LYS A 218      14.867 -31.094   6.797  1.00 90.94           N  
ATOM   1770  N   PRO A 219      16.016 -34.531   0.819  1.00 89.38           N  
ATOM   1771  CA  PRO A 219      17.000 -35.594   1.042  1.00 89.38           C  
ATOM   1772  C   PRO A 219      17.500 -35.625   2.486  1.00 89.38           C  
ATOM   1773  CB  PRO A 219      18.141 -35.219   0.090  1.00 89.38           C  
ATOM   1774  O   PRO A 219      17.219 -34.719   3.273  1.00 89.38           O  
ATOM   1775  CG  PRO A 219      18.062 -33.719  -0.038  1.00 89.38           C  
ATOM   1776  CD  PRO A 219      16.625 -33.312   0.159  1.00 89.38           C  
ATOM   1777  N   ALA A 220      18.188 -36.688   2.826  1.00 89.38           N  
ATOM   1778  CA  ALA A 220      18.750 -36.844   4.164  1.00 89.38           C  
ATOM   1779  C   ALA A 220      19.781 -35.750   4.445  1.00 89.38           C  
ATOM   1780  CB  ALA A 220      19.391 -38.219   4.320  1.00 89.38           C  
ATOM   1781  O   ALA A 220      19.828 -35.188   5.543  1.00 89.38           O  
ATOM   1782  N   ASN A 221      20.484 -35.438   3.436  1.00 88.12           N  
ATOM   1783  CA  ASN A 221      21.453 -34.344   3.473  1.00 88.12           C  
ATOM   1784  C   ASN A 221      21.188 -33.344   2.375  1.00 88.12           C  
ATOM   1785  CB  ASN A 221      22.875 -34.906   3.355  1.00 88.12           C  
ATOM   1786  O   ASN A 221      21.141 -33.688   1.194  1.00 88.12           O  
ATOM   1787  CG  ASN A 221      23.922 -33.906   3.797  1.00 88.12           C  
ATOM   1788  ND2 ASN A 221      25.141 -34.406   4.012  1.00 88.12           N  
ATOM   1789  OD1 ASN A 221      23.641 -32.719   3.941  1.00 88.12           O  
ATOM   1790  N   MET A 222      20.906 -32.156   2.730  1.00 87.25           N  
ATOM   1791  CA  MET A 222      20.562 -31.078   1.812  1.00 87.25           C  
ATOM   1792  C   MET A 222      21.641 -30.906   0.744  1.00 87.25           C  
ATOM   1793  CB  MET A 222      20.375 -29.766   2.572  1.00 87.25           C  
ATOM   1794  O   MET A 222      21.391 -30.328  -0.314  1.00 87.25           O  
ATOM   1795  CG  MET A 222      19.000 -29.609   3.209  1.00 87.25           C  
ATOM   1796  SD  MET A 222      17.641 -29.750   1.983  1.00 87.25           S  
ATOM   1797  CE  MET A 222      17.828 -28.172   1.109  1.00 87.25           C  
ATOM   1798  N   GLU A 223      22.859 -31.438   1.115  1.00 84.81           N  
ATOM   1799  CA  GLU A 223      23.922 -31.406   0.128  1.00 84.81           C  
ATOM   1800  C   GLU A 223      23.625 -32.312  -1.056  1.00 84.81           C  
ATOM   1801  CB  GLU A 223      25.266 -31.781   0.769  1.00 84.81           C  
ATOM   1802  O   GLU A 223      24.188 -32.125  -2.143  1.00 84.81           O  
ATOM   1803  CG  GLU A 223      25.750 -30.797   1.812  1.00 84.81           C  
ATOM   1804  CD  GLU A 223      27.062 -31.203   2.457  1.00 84.81           C  
ATOM   1805  OE1 GLU A 223      27.594 -30.453   3.309  1.00 84.81           O  
ATOM   1806  OE2 GLU A 223      27.578 -32.312   2.111  1.00 84.81           O  
ATOM   1807  N   GLU A 224      22.703 -33.250  -0.832  1.00 89.00           N  
ATOM   1808  CA  GLU A 224      22.344 -34.219  -1.859  1.00 89.00           C  
ATOM   1809  C   GLU A 224      21.109 -33.750  -2.629  1.00 89.00           C  
ATOM   1810  CB  GLU A 224      22.109 -35.594  -1.237  1.00 89.00           C  
ATOM   1811  O   GLU A 224      20.516 -34.531  -3.377  1.00 89.00           O  
ATOM   1812  CG  GLU A 224      23.328 -36.188  -0.579  1.00 89.00           C  
ATOM   1813  CD  GLU A 224      23.062 -37.500   0.107  1.00 89.00           C  
ATOM   1814  OE1 GLU A 224      24.000 -38.094   0.714  1.00 89.00           O  
ATOM   1815  OE2 GLU A 224      21.906 -38.000   0.036  1.00 89.00           O  
ATOM   1816  N   LEU A 225      20.656 -32.594  -2.363  1.00 90.00           N  
ATOM   1817  CA  LEU A 225      19.484 -32.062  -3.051  1.00 90.00           C  
ATOM   1818  C   LEU A 225      19.734 -31.953  -4.551  1.00 90.00           C  
ATOM   1819  CB  LEU A 225      19.094 -30.688  -2.482  1.00 90.00           C  
ATOM   1820  O   LEU A 225      20.703 -31.297  -4.973  1.00 90.00           O  
ATOM   1821  CG  LEU A 225      17.812 -30.078  -3.023  1.00 90.00           C  
ATOM   1822  CD1 LEU A 225      16.594 -30.875  -2.549  1.00 90.00           C  
ATOM   1823  CD2 LEU A 225      17.703 -28.609  -2.598  1.00 90.00           C  
ATOM   1824  N   THR A 226      18.891 -32.562  -5.387  1.00 88.31           N  
ATOM   1825  CA  THR A 226      19.109 -32.625  -6.828  1.00 88.31           C  
ATOM   1826  C   THR A 226      18.016 -31.859  -7.566  1.00 88.31           C  
ATOM   1827  CB  THR A 226      19.172 -34.062  -7.340  1.00 88.31           C  
ATOM   1828  O   THR A 226      18.219 -31.422  -8.703  1.00 88.31           O  
ATOM   1829  CG2 THR A 226      20.328 -34.812  -6.723  1.00 88.31           C  
ATOM   1830  OG1 THR A 226      17.938 -34.719  -7.000  1.00 88.31           O  
ATOM   1831  N   GLU A 227      16.891 -31.750  -6.973  1.00 91.88           N  
ATOM   1832  CA  GLU A 227      15.758 -31.078  -7.621  1.00 91.88           C  
ATOM   1833  C   GLU A 227      14.789 -30.500  -6.590  1.00 91.88           C  
ATOM   1834  CB  GLU A 227      15.031 -32.031  -8.555  1.00 91.88           C  
ATOM   1835  O   GLU A 227      14.820 -30.891  -5.422  1.00 91.88           O  
ATOM   1836  CG  GLU A 227      14.375 -33.219  -7.844  1.00 91.88           C  
ATOM   1837  CD  GLU A 227      13.609 -34.125  -8.781  1.00 91.88           C  
ATOM   1838  OE1 GLU A 227      13.555 -35.344  -8.523  1.00 91.88           O  
ATOM   1839  OE2 GLU A 227      13.055 -33.625  -9.781  1.00 91.88           O  
ATOM   1840  N   VAL A 228      14.008 -29.609  -6.965  1.00 95.62           N  
ATOM   1841  CA  VAL A 228      13.008 -28.984  -6.109  1.00 95.62           C  
ATOM   1842  C   VAL A 228      11.664 -28.938  -6.836  1.00 95.62           C  
ATOM   1843  CB  VAL A 228      13.438 -27.562  -5.688  1.00 95.62           C  
ATOM   1844  O   VAL A 228      11.609 -29.047  -8.062  1.00 95.62           O  
ATOM   1845  CG1 VAL A 228      14.727 -27.594  -4.871  1.00 95.62           C  
ATOM   1846  CG2 VAL A 228      13.609 -26.672  -6.918  1.00 95.62           C  
ATOM   1847  N   ILE A 229      10.609 -28.844  -6.121  1.00 96.19           N  
ATOM   1848  CA  ILE A 229       9.258 -28.719  -6.660  1.00 96.19           C  
ATOM   1849  C   ILE A 229       9.023 -27.281  -7.121  1.00 96.19           C  
ATOM   1850  CB  ILE A 229       8.188 -29.109  -5.617  1.00 96.19           C  
ATOM   1851  O   ILE A 229       9.234 -26.328  -6.359  1.00 96.19           O  
ATOM   1852  CG1 ILE A 229       8.391 -30.578  -5.184  1.00 96.19           C  
ATOM   1853  CG2 ILE A 229       6.781 -28.906  -6.176  1.00 96.19           C  
ATOM   1854  CD1 ILE A 229       7.590 -30.969  -3.951  1.00 96.19           C  
ATOM   1855  N   THR A 230       8.602 -27.094  -8.328  1.00 96.88           N  
ATOM   1856  CA  THR A 230       8.477 -25.750  -8.891  1.00 96.88           C  
ATOM   1857  C   THR A 230       7.004 -25.359  -9.023  1.00 96.88           C  
ATOM   1858  CB  THR A 230       9.156 -25.656 -10.266  1.00 96.88           C  
ATOM   1859  O   THR A 230       6.672 -24.172  -9.062  1.00 96.88           O  
ATOM   1860  CG2 THR A 230      10.672 -25.812 -10.141  1.00 96.88           C  
ATOM   1861  OG1 THR A 230       8.656 -26.688 -11.117  1.00 96.88           O  
ATOM   1862  N   ALA A 231       6.094 -26.328  -9.172  1.00 97.12           N  
ATOM   1863  CA  ALA A 231       4.660 -26.062  -9.281  1.00 97.12           C  
ATOM   1864  C   ALA A 231       3.850 -27.328  -8.984  1.00 97.12           C  
ATOM   1865  CB  ALA A 231       4.320 -25.531 -10.664  1.00 97.12           C  
ATOM   1866  O   ALA A 231       4.344 -28.438  -9.156  1.00 97.12           O  
ATOM   1867  N   ALA A 232       2.637 -27.141  -8.570  1.00 97.75           N  
ATOM   1868  CA  ALA A 232       1.719 -28.250  -8.281  1.00 97.75           C  
ATOM   1869  C   ALA A 232       0.273 -27.844  -8.555  1.00 97.75           C  
ATOM   1870  CB  ALA A 232       1.875 -28.703  -6.828  1.00 97.75           C  
ATOM   1871  O   ALA A 232      -0.117 -26.703  -8.297  1.00 97.75           O  
ATOM   1872  N   GLU A 233      -0.518 -28.812  -9.016  1.00 97.69           N  
ATOM   1873  CA  GLU A 233      -1.900 -28.531  -9.391  1.00 97.69           C  
ATOM   1874  C   GLU A 233      -2.766 -29.781  -9.281  1.00 97.69           C  
ATOM   1875  CB  GLU A 233      -1.970 -27.953 -10.805  1.00 97.69           C  
ATOM   1876  O   GLU A 233      -2.352 -30.859  -9.703  1.00 97.69           O  
ATOM   1877  CG  GLU A 233      -3.336 -27.406 -11.180  1.00 97.69           C  
ATOM   1878  CD  GLU A 233      -3.299 -26.484 -12.398  1.00 97.69           C  
ATOM   1879  OE1 GLU A 233      -4.336 -25.859 -12.719  1.00 97.69           O  
ATOM   1880  OE2 GLU A 233      -2.223 -26.391 -13.031  1.00 97.69           O  
ATOM   1881  N   PHE A 234      -3.955 -29.672  -8.797  1.00 97.69           N  
ATOM   1882  CA  PHE A 234      -4.926 -30.750  -8.758  1.00 97.69           C  
ATOM   1883  C   PHE A 234      -5.543 -30.969 -10.141  1.00 97.69           C  
ATOM   1884  CB  PHE A 234      -6.027 -30.453  -7.734  1.00 97.69           C  
ATOM   1885  O   PHE A 234      -5.691 -30.031 -10.914  1.00 97.69           O  
ATOM   1886  CG  PHE A 234      -5.734 -31.000  -6.359  1.00 97.69           C  
ATOM   1887  CD1 PHE A 234      -5.609 -32.375  -6.148  1.00 97.69           C  
ATOM   1888  CD2 PHE A 234      -5.586 -30.141  -5.281  1.00 97.69           C  
ATOM   1889  CE1 PHE A 234      -5.340 -32.875  -4.879  1.00 97.69           C  
ATOM   1890  CE2 PHE A 234      -5.316 -30.641  -4.008  1.00 97.69           C  
ATOM   1891  CZ  PHE A 234      -5.195 -32.000  -3.809  1.00 97.69           C  
ATOM   1892  N   HIS A 235      -5.871 -32.219 -10.367  1.00 97.12           N  
ATOM   1893  CA  HIS A 235      -6.688 -32.500 -11.539  1.00 97.12           C  
ATOM   1894  C   HIS A 235      -8.070 -31.875 -11.422  1.00 97.12           C  
ATOM   1895  CB  HIS A 235      -6.809 -34.031 -11.750  1.00 97.12           C  
ATOM   1896  O   HIS A 235      -8.680 -31.922 -10.344  1.00 97.12           O  
ATOM   1897  CG  HIS A 235      -7.352 -34.406 -13.094  1.00 97.12           C  
ATOM   1898  CD2 HIS A 235      -6.723 -34.750 -14.234  1.00 97.12           C  
ATOM   1899  ND1 HIS A 235      -8.703 -34.438 -13.367  1.00 97.12           N  
ATOM   1900  CE1 HIS A 235      -8.875 -34.781 -14.633  1.00 97.12           C  
ATOM   1901  NE2 HIS A 235      -7.691 -35.000 -15.180  1.00 97.12           N  
ATOM   1902  N   PRO A 236      -8.594 -31.344 -12.469  1.00 95.56           N  
ATOM   1903  CA  PRO A 236      -9.836 -30.578 -12.375  1.00 95.56           C  
ATOM   1904  C   PRO A 236     -11.055 -31.469 -12.125  1.00 95.56           C  
ATOM   1905  CB  PRO A 236      -9.938 -29.891 -13.742  1.00 95.56           C  
ATOM   1906  O   PRO A 236     -12.062 -31.016 -11.578  1.00 95.56           O  
ATOM   1907  CG  PRO A 236      -9.086 -30.719 -14.648  1.00 95.56           C  
ATOM   1908  CD  PRO A 236      -7.961 -31.312 -13.836  1.00 95.56           C  
ATOM   1909  N   ASN A 237     -11.047 -32.750 -12.445  1.00 95.00           N  
ATOM   1910  CA  ASN A 237     -12.211 -33.625 -12.336  1.00 95.00           C  
ATOM   1911  C   ASN A 237     -11.961 -34.781 -11.375  1.00 95.00           C  
ATOM   1912  CB  ASN A 237     -12.617 -34.156 -13.711  1.00 95.00           C  
ATOM   1913  O   ASN A 237     -12.898 -35.375 -10.859  1.00 95.00           O  
ATOM   1914  CG  ASN A 237     -12.961 -33.031 -14.688  1.00 95.00           C  
ATOM   1915  ND2 ASN A 237     -12.711 -33.281 -15.969  1.00 95.00           N  
ATOM   1916  OD1 ASN A 237     -13.438 -31.984 -14.297  1.00 95.00           O  
ATOM   1917  N   SER A 238     -10.742 -35.094 -11.164  1.00 94.88           N  
ATOM   1918  CA  SER A 238     -10.383 -36.188 -10.289  1.00 94.88           C  
ATOM   1919  C   SER A 238      -9.766 -35.688  -8.984  1.00 94.88           C  
ATOM   1920  CB  SER A 238      -9.398 -37.156 -10.992  1.00 94.88           C  
ATOM   1921  O   SER A 238      -8.602 -35.281  -8.961  1.00 94.88           O  
ATOM   1922  OG  SER A 238      -9.977 -37.688 -12.156  1.00 94.88           O  
ATOM   1923  N   CYS A 239     -10.422 -35.906  -7.949  1.00 94.19           N  
ATOM   1924  CA  CYS A 239     -10.055 -35.312  -6.668  1.00 94.19           C  
ATOM   1925  C   CYS A 239      -8.891 -36.062  -6.031  1.00 94.19           C  
ATOM   1926  CB  CYS A 239     -11.258 -35.312  -5.719  1.00 94.19           C  
ATOM   1927  O   CYS A 239      -8.367 -35.625  -5.000  1.00 94.19           O  
ATOM   1928  SG  CYS A 239     -11.938 -36.938  -5.398  1.00 94.19           S  
ATOM   1929  N   ASN A 240      -8.492 -37.188  -6.590  1.00 93.94           N  
ATOM   1930  CA  ASN A 240      -7.426 -38.000  -6.004  1.00 93.94           C  
ATOM   1931  C   ASN A 240      -6.121 -37.844  -6.781  1.00 93.94           C  
ATOM   1932  CB  ASN A 240      -7.840 -39.469  -5.941  1.00 93.94           C  
ATOM   1933  O   ASN A 240      -5.125 -38.500  -6.461  1.00 93.94           O  
ATOM   1934  CG  ASN A 240      -8.180 -40.031  -7.305  1.00 93.94           C  
ATOM   1935  ND2 ASN A 240      -7.926 -41.312  -7.484  1.00 93.94           N  
ATOM   1936  OD1 ASN A 240      -8.656 -39.312  -8.188  1.00 93.94           O  
ATOM   1937  N   THR A 241      -6.172 -37.031  -7.797  1.00 95.50           N  
ATOM   1938  CA  THR A 241      -5.016 -36.938  -8.680  1.00 95.50           C  
ATOM   1939  C   THR A 241      -4.488 -35.500  -8.727  1.00 95.50           C  
ATOM   1940  CB  THR A 241      -5.363 -37.406 -10.109  1.00 95.50           C  
ATOM   1941  O   THR A 241      -5.266 -34.562  -8.812  1.00 95.50           O  
ATOM   1942  CG2 THR A 241      -4.125 -37.438 -11.000  1.00 95.50           C  
ATOM   1943  OG1 THR A 241      -5.934 -38.719 -10.055  1.00 95.50           O  
ATOM   1944  N   PHE A 242      -3.199 -35.406  -8.672  1.00 96.94           N  
ATOM   1945  CA  PHE A 242      -2.537 -34.125  -8.812  1.00 96.94           C  
ATOM   1946  C   PHE A 242      -1.181 -34.281  -9.492  1.00 96.94           C  
ATOM   1947  CB  PHE A 242      -2.367 -33.469  -7.445  1.00 96.94           C  
ATOM   1948  O   PHE A 242      -0.686 -35.406  -9.648  1.00 96.94           O  
ATOM   1949  CG  PHE A 242      -1.339 -34.125  -6.570  1.00 96.94           C  
ATOM   1950  CD1 PHE A 242      -1.672 -35.219  -5.797  1.00 96.94           C  
ATOM   1951  CD2 PHE A 242      -0.037 -33.625  -6.523  1.00 96.94           C  
ATOM   1952  CE1 PHE A 242      -0.722 -35.844  -4.984  1.00 96.94           C  
ATOM   1953  CE2 PHE A 242       0.918 -34.250  -5.715  1.00 96.94           C  
ATOM   1954  CZ  PHE A 242       0.573 -35.344  -4.945  1.00 96.94           C  
ATOM   1955  N   VAL A 243      -0.670 -33.219  -9.977  1.00 97.19           N  
ATOM   1956  CA  VAL A 243       0.622 -33.219 -10.656  1.00 97.19           C  
ATOM   1957  C   VAL A 243       1.558 -32.219  -9.984  1.00 97.19           C  
ATOM   1958  CB  VAL A 243       0.474 -32.906 -12.156  1.00 97.19           C  
ATOM   1959  O   VAL A 243       1.104 -31.234  -9.398  1.00 97.19           O  
ATOM   1960  CG1 VAL A 243      -0.004 -31.453 -12.344  1.00 97.19           C  
ATOM   1961  CG2 VAL A 243       1.797 -33.125 -12.883  1.00 97.19           C  
ATOM   1962  N   TYR A 244       2.795 -32.500 -10.008  1.00 97.00           N  
ATOM   1963  CA  TYR A 244       3.793 -31.500  -9.625  1.00 97.00           C  
ATOM   1964  C   TYR A 244       5.004 -31.562 -10.547  1.00 97.00           C  
ATOM   1965  CB  TYR A 244       4.230 -31.719  -8.172  1.00 97.00           C  
ATOM   1966  O   TYR A 244       5.328 -32.625 -11.086  1.00 97.00           O  
ATOM   1967  CG  TYR A 244       5.039 -32.969  -7.961  1.00 97.00           C  
ATOM   1968  CD1 TYR A 244       4.422 -34.188  -7.645  1.00 97.00           C  
ATOM   1969  CD2 TYR A 244       6.426 -32.969  -8.078  1.00 97.00           C  
ATOM   1970  CE1 TYR A 244       5.164 -35.344  -7.445  1.00 97.00           C  
ATOM   1971  CE2 TYR A 244       7.180 -34.094  -7.883  1.00 97.00           C  
ATOM   1972  OH  TYR A 244       7.281 -36.438  -7.375  1.00 97.00           O  
ATOM   1973  CZ  TYR A 244       6.539 -35.281  -7.570  1.00 97.00           C  
ATOM   1974  N   SER A 245       5.570 -30.422 -10.781  1.00 96.81           N  
ATOM   1975  CA  SER A 245       6.734 -30.281 -11.656  1.00 96.81           C  
ATOM   1976  C   SER A 245       8.008 -30.062 -10.844  1.00 96.81           C  
ATOM   1977  CB  SER A 245       6.531 -29.141 -12.641  1.00 96.81           C  
ATOM   1978  O   SER A 245       7.949 -29.781  -9.648  1.00 96.81           O  
ATOM   1979  OG  SER A 245       6.363 -27.906 -11.953  1.00 96.81           O  
ATOM   1980  N   SER A 246       9.148 -30.203 -11.500  1.00 93.50           N  
ATOM   1981  CA  SER A 246      10.445 -30.094 -10.844  1.00 93.50           C  
ATOM   1982  C   SER A 246      11.367 -29.141 -11.602  1.00 93.50           C  
ATOM   1983  CB  SER A 246      11.102 -31.469 -10.727  1.00 93.50           C  
ATOM   1984  O   SER A 246      11.094 -28.781 -12.750  1.00 93.50           O  
ATOM   1985  OG  SER A 246      12.438 -31.438 -11.211  1.00 93.50           O  
ATOM   1986  N   SER A 247      12.461 -28.781 -10.969  1.00 93.62           N  
ATOM   1987  CA  SER A 247      13.477 -27.906 -11.539  1.00 93.62           C  
ATOM   1988  C   SER A 247      14.281 -28.625 -12.625  1.00 93.62           C  
ATOM   1989  CB  SER A 247      14.422 -27.391 -10.453  1.00 93.62           C  
ATOM   1990  O   SER A 247      14.992 -27.984 -13.398  1.00 93.62           O  
ATOM   1991  OG  SER A 247      15.062 -28.484  -9.797  1.00 93.62           O  
ATOM   1992  N   LYS A 248      14.125 -29.906 -12.766  1.00 90.06           N  
ATOM   1993  CA  LYS A 248      14.828 -30.688 -13.781  1.00 90.06           C  
ATOM   1994  C   LYS A 248      14.016 -30.781 -15.070  1.00 90.06           C  
ATOM   1995  CB  LYS A 248      15.148 -32.094 -13.266  1.00 90.06           C  
ATOM   1996  O   LYS A 248      14.445 -31.391 -16.047  1.00 90.06           O  
ATOM   1997  CG  LYS A 248      16.312 -32.125 -12.273  1.00 90.06           C  
ATOM   1998  CD  LYS A 248      16.672 -33.562 -11.914  1.00 90.06           C  
ATOM   1999  CE  LYS A 248      17.875 -33.625 -10.977  1.00 90.06           C  
ATOM   2000  NZ  LYS A 248      18.219 -35.031 -10.594  1.00 90.06           N  
ATOM   2001  N   GLY A 249      12.773 -30.297 -15.000  1.00 92.12           N  
ATOM   2002  CA  GLY A 249      11.930 -30.328 -16.188  1.00 92.12           C  
ATOM   2003  C   GLY A 249      11.031 -31.547 -16.250  1.00 92.12           C  
ATOM   2004  O   GLY A 249      10.500 -31.875 -17.312  1.00 92.12           O  
ATOM   2005  N   THR A 250      10.898 -32.219 -15.195  1.00 93.38           N  
ATOM   2006  CA  THR A 250      10.055 -33.406 -15.133  1.00 93.38           C  
ATOM   2007  C   THR A 250       8.719 -33.094 -14.461  1.00 93.38           C  
ATOM   2008  CB  THR A 250      10.750 -34.562 -14.383  1.00 93.38           C  
ATOM   2009  O   THR A 250       8.625 -32.125 -13.695  1.00 93.38           O  
ATOM   2010  CG2 THR A 250      12.070 -34.938 -15.039  1.00 93.38           C  
ATOM   2011  OG1 THR A 250      11.000 -34.156 -13.031  1.00 93.38           O  
ATOM   2012  N   ILE A 251       7.715 -33.906 -14.828  1.00 96.12           N  
ATOM   2013  CA  ILE A 251       6.379 -33.812 -14.258  1.00 96.12           C  
ATOM   2014  C   ILE A 251       5.945 -35.156 -13.695  1.00 96.12           C  
ATOM   2015  CB  ILE A 251       5.355 -33.312 -15.305  1.00 96.12           C  
ATOM   2016  O   ILE A 251       6.043 -36.188 -14.367  1.00 96.12           O  
ATOM   2017  CG1 ILE A 251       5.871 -32.031 -16.000  1.00 96.12           C  
ATOM   2018  CG2 ILE A 251       3.992 -33.062 -14.648  1.00 96.12           C  
ATOM   2019  CD1 ILE A 251       5.441 -31.922 -17.453  1.00 96.12           C  
ATOM   2020  N   ARG A 252       5.484 -35.125 -12.547  1.00 95.56           N  
ATOM   2021  CA  ARG A 252       5.027 -36.344 -11.891  1.00 95.56           C  
ATOM   2022  C   ARG A 252       3.539 -36.281 -11.570  1.00 95.56           C  
ATOM   2023  CB  ARG A 252       5.828 -36.625 -10.617  1.00 95.56           C  
ATOM   2024  O   ARG A 252       3.082 -35.344 -10.930  1.00 95.56           O  
ATOM   2025  CG  ARG A 252       7.293 -36.938 -10.859  1.00 95.56           C  
ATOM   2026  CD  ARG A 252       8.062 -37.094  -9.555  1.00 95.56           C  
ATOM   2027  NE  ARG A 252       9.484 -37.312  -9.789  1.00 95.56           N  
ATOM   2028  NH1 ARG A 252      10.141 -35.188  -9.141  1.00 95.56           N  
ATOM   2029  NH2 ARG A 252      11.703 -36.719  -9.836  1.00 95.56           N  
ATOM   2030  CZ  ARG A 252      10.438 -36.406  -9.586  1.00 95.56           C  
ATOM   2031  N   LEU A 253       2.828 -37.188 -12.055  1.00 95.50           N  
ATOM   2032  CA  LEU A 253       1.415 -37.375 -11.742  1.00 95.50           C  
ATOM   2033  C   LEU A 253       1.238 -38.344 -10.562  1.00 95.50           C  
ATOM   2034  CB  LEU A 253       0.652 -37.906 -12.961  1.00 95.50           C  
ATOM   2035  O   LEU A 253       1.732 -39.469 -10.602  1.00 95.50           O  
ATOM   2036  CG  LEU A 253      -0.870 -37.969 -12.828  1.00 95.50           C  
ATOM   2037  CD1 LEU A 253      -1.480 -36.594 -12.922  1.00 95.50           C  
ATOM   2038  CD2 LEU A 253      -1.454 -38.906 -13.891  1.00 95.50           C  
ATOM   2039  N   CYS A 254       0.538 -37.906  -9.586  1.00 94.81           N  
ATOM   2040  CA  CYS A 254       0.359 -38.688  -8.375  1.00 94.81           C  
ATOM   2041  C   CYS A 254      -1.109 -39.031  -8.164  1.00 94.81           C  
ATOM   2042  CB  CYS A 254       0.891 -37.906  -7.156  1.00 94.81           C  
ATOM   2043  O   CYS A 254      -1.994 -38.250  -8.484  1.00 94.81           O  
ATOM   2044  SG  CYS A 254       2.656 -37.562  -7.246  1.00 94.81           S  
ATOM   2045  N   ASP A 255      -1.365 -40.188  -7.715  1.00 92.44           N  
ATOM   2046  CA  ASP A 255      -2.664 -40.719  -7.281  1.00 92.44           C  
ATOM   2047  C   ASP A 255      -2.674 -41.000  -5.781  1.00 92.44           C  
ATOM   2048  CB  ASP A 255      -3.023 -41.969  -8.055  1.00 92.44           C  
ATOM   2049  O   ASP A 255      -2.037 -41.938  -5.312  1.00 92.44           O  
ATOM   2050  CG  ASP A 255      -4.461 -42.438  -7.832  1.00 92.44           C  
ATOM   2051  OD1 ASP A 255      -5.070 -42.031  -6.816  1.00 92.44           O  
ATOM   2052  OD2 ASP A 255      -4.984 -43.188  -8.672  1.00 92.44           O  
ATOM   2053  N   MET A 256      -3.338 -40.250  -5.070  1.00 89.75           N  
ATOM   2054  CA  MET A 256      -3.344 -40.281  -3.609  1.00 89.75           C  
ATOM   2055  C   MET A 256      -3.947 -41.594  -3.100  1.00 89.75           C  
ATOM   2056  CB  MET A 256      -4.121 -39.094  -3.045  1.00 89.75           C  
ATOM   2057  O   MET A 256      -3.816 -41.906  -1.920  1.00 89.75           O  
ATOM   2058  CG  MET A 256      -3.436 -37.750  -3.260  1.00 89.75           C  
ATOM   2059  SD  MET A 256      -4.324 -36.375  -2.449  1.00 89.75           S  
ATOM   2060  CE  MET A 256      -5.875 -36.375  -3.391  1.00 89.75           C  
ATOM   2061  N   ARG A 257      -4.684 -42.250  -3.924  1.00 86.19           N  
ATOM   2062  CA  ARG A 257      -5.246 -43.562  -3.535  1.00 86.19           C  
ATOM   2063  C   ARG A 257      -4.172 -44.625  -3.506  1.00 86.19           C  
ATOM   2064  CB  ARG A 257      -6.371 -43.969  -4.488  1.00 86.19           C  
ATOM   2065  O   ARG A 257      -4.328 -45.656  -2.830  1.00 86.19           O  
ATOM   2066  CG  ARG A 257      -7.516 -42.969  -4.551  1.00 86.19           C  
ATOM   2067  CD  ARG A 257      -8.500 -43.281  -5.660  1.00 86.19           C  
ATOM   2068  NE  ARG A 257      -7.895 -43.156  -6.980  1.00 86.19           N  
ATOM   2069  NH1 ARG A 257      -9.766 -43.844  -8.141  1.00 86.19           N  
ATOM   2070  NH2 ARG A 257      -7.863 -43.250  -9.273  1.00 86.19           N  
ATOM   2071  CZ  ARG A 257      -8.508 -43.406  -8.133  1.00 86.19           C  
ATOM   2072  N   ALA A 258      -3.186 -44.438  -4.273  1.00 79.38           N  
ATOM   2073  CA  ALA A 258      -2.115 -45.438  -4.371  1.00 79.38           C  
ATOM   2074  C   ALA A 258      -1.238 -45.406  -3.123  1.00 79.38           C  
ATOM   2075  CB  ALA A 258      -1.267 -45.188  -5.617  1.00 79.38           C  
ATOM   2076  O   ALA A 258      -0.808 -46.469  -2.646  1.00 79.38           O  
ATOM   2077  N   SER A 259      -0.950 -44.281  -2.578  1.00 74.62           N  
ATOM   2078  CA  SER A 259      -0.126 -44.125  -1.383  1.00 74.62           C  
ATOM   2079  C   SER A 259      -0.415 -42.812  -0.667  1.00 74.62           C  
ATOM   2080  CB  SER A 259       1.358 -44.219  -1.743  1.00 74.62           C  
ATOM   2081  O   SER A 259      -0.800 -41.812  -1.300  1.00 74.62           O  
ATOM   2082  OG  SER A 259       2.166 -44.031  -0.589  1.00 74.62           O  
ATOM   2083  N   ALA A 260      -0.287 -43.000   0.624  1.00 72.19           N  
ATOM   2084  CA  ALA A 260      -0.470 -41.781   1.424  1.00 72.19           C  
ATOM   2085  C   ALA A 260       0.615 -40.750   1.120  1.00 72.19           C  
ATOM   2086  CB  ALA A 260      -0.473 -42.125   2.912  1.00 72.19           C  
ATOM   2087  O   ALA A 260       0.332 -39.562   1.005  1.00 72.19           O  
ATOM   2088  N   LEU A 261       1.780 -41.281   1.130  1.00 77.88           N  
ATOM   2089  CA  LEU A 261       2.916 -40.469   0.697  1.00 77.88           C  
ATOM   2090  C   LEU A 261       3.279 -40.781  -0.752  1.00 77.88           C  
ATOM   2091  CB  LEU A 261       4.125 -40.719   1.603  1.00 77.88           C  
ATOM   2092  O   LEU A 261       3.631 -41.906  -1.080  1.00 77.88           O  
ATOM   2093  CG  LEU A 261       5.027 -39.531   1.876  1.00 77.88           C  
ATOM   2094  CD1 LEU A 261       4.812 -39.000   3.297  1.00 77.88           C  
ATOM   2095  CD2 LEU A 261       6.488 -39.875   1.647  1.00 77.88           C  
ATOM   2096  N   CYS A 262       3.000 -39.844  -1.547  1.00 78.12           N  
ATOM   2097  CA  CYS A 262       3.236 -40.031  -2.973  1.00 78.12           C  
ATOM   2098  C   CYS A 262       4.727 -39.969  -3.291  1.00 78.12           C  
ATOM   2099  CB  CYS A 262       2.490 -38.969  -3.789  1.00 78.12           C  
ATOM   2100  O   CYS A 262       5.160 -39.156  -4.094  1.00 78.12           O  
ATOM   2101  SG  CYS A 262       0.692 -39.094  -3.656  1.00 78.12           S  
ATOM   2102  N   ASP A 263       5.438 -40.844  -2.594  1.00 70.38           N  
ATOM   2103  CA  ASP A 263       6.867 -40.969  -2.859  1.00 70.38           C  
ATOM   2104  C   ASP A 263       7.113 -41.500  -4.266  1.00 70.38           C  
ATOM   2105  CB  ASP A 263       7.516 -41.875  -1.822  1.00 70.38           C  
ATOM   2106  O   ASP A 263       8.164 -41.250  -4.863  1.00 70.38           O  
ATOM   2107  CG  ASP A 263       7.324 -41.406  -0.396  1.00 70.38           C  
ATOM   2108  OD1 ASP A 263       6.973 -40.219  -0.196  1.00 70.38           O  
ATOM   2109  OD2 ASP A 263       7.531 -42.219   0.536  1.00 70.38           O  
ATOM   2110  N   ARG A 264       6.102 -42.219  -4.707  1.00 76.56           N  
ATOM   2111  CA  ARG A 264       6.160 -42.719  -6.074  1.00 76.56           C  
ATOM   2112  C   ARG A 264       5.086 -42.062  -6.941  1.00 76.56           C  
ATOM   2113  CB  ARG A 264       6.000 -44.219  -6.090  1.00 76.56           C  
ATOM   2114  O   ARG A 264       3.957 -41.844  -6.492  1.00 76.56           O  
ATOM   2115  CG  ARG A 264       7.156 -44.969  -5.445  1.00 76.56           C  
ATOM   2116  CD  ARG A 264       7.004 -46.500  -5.594  1.00 76.56           C  
ATOM   2117  NE  ARG A 264       8.055 -47.219  -4.875  1.00 76.56           N  
ATOM   2118  NH1 ARG A 264       7.242 -49.312  -5.383  1.00 76.56           N  
ATOM   2119  NH2 ARG A 264       9.141 -49.094  -4.113  1.00 76.56           N  
ATOM   2120  CZ  ARG A 264       8.141 -48.531  -4.793  1.00 76.56           C  
ATOM   2121  N   HIS A 265       5.543 -41.688  -7.988  1.00 77.94           N  
ATOM   2122  CA  HIS A 265       4.613 -41.094  -8.953  1.00 77.94           C  
ATOM   2123  C   HIS A 265       3.850 -42.188  -9.703  1.00 77.94           C  
ATOM   2124  CB  HIS A 265       5.355 -40.188  -9.945  1.00 77.94           C  
ATOM   2125  O   HIS A 265       4.320 -43.312  -9.805  1.00 77.94           O  
ATOM   2126  CG  HIS A 265       6.480 -40.875 -10.648  1.00 77.94           C  
ATOM   2127  CD2 HIS A 265       6.520 -41.562 -11.828  1.00 77.94           C  
ATOM   2128  ND1 HIS A 265       7.758 -40.938 -10.133  1.00 77.94           N  
ATOM   2129  CE1 HIS A 265       8.531 -41.625 -10.969  1.00 77.94           C  
ATOM   2130  NE2 HIS A 265       7.805 -42.000 -12.008  1.00 77.94           N  
ATOM   2131  N   SER A 266       2.623 -41.844 -10.047  1.00 78.88           N  
ATOM   2132  CA  SER A 266       1.853 -42.750 -10.906  1.00 78.88           C  
ATOM   2133  C   SER A 266       2.350 -42.719 -12.344  1.00 78.88           C  
ATOM   2134  CB  SER A 266       0.367 -42.406 -10.859  1.00 78.88           C  
ATOM   2135  O   SER A 266       2.475 -43.750 -12.992  1.00 78.88           O  
ATOM   2136  OG  SER A 266      -0.146 -42.531  -9.547  1.00 78.88           O  
ATOM   2137  N   LYS A 267       2.625 -41.531 -12.766  1.00 86.69           N  
ATOM   2138  CA  LYS A 267       3.180 -41.312 -14.102  1.00 86.69           C  
ATOM   2139  C   LYS A 267       4.277 -40.250 -14.070  1.00 86.69           C  
ATOM   2140  CB  LYS A 267       2.078 -40.906 -15.078  1.00 86.69           C  
ATOM   2141  O   LYS A 267       4.250 -39.344 -13.242  1.00 86.69           O  
ATOM   2142  CG  LYS A 267       1.030 -41.969 -15.320  1.00 86.69           C  
ATOM   2143  CD  LYS A 267       0.031 -41.562 -16.391  1.00 86.69           C  
ATOM   2144  CE  LYS A 267      -1.011 -42.625 -16.641  1.00 86.69           C  
ATOM   2145  NZ  LYS A 267      -1.962 -42.250 -17.734  1.00 86.69           N  
ATOM   2146  N   LEU A 268       5.258 -40.438 -14.961  1.00 90.50           N  
ATOM   2147  CA  LEU A 268       6.371 -39.531 -15.109  1.00 90.50           C  
ATOM   2148  C   LEU A 268       6.441 -39.000 -16.547  1.00 90.50           C  
ATOM   2149  CB  LEU A 268       7.695 -40.188 -14.750  1.00 90.50           C  
ATOM   2150  O   LEU A 268       6.477 -39.750 -17.500  1.00 90.50           O  
ATOM   2151  CG  LEU A 268       8.961 -39.344 -14.898  1.00 90.50           C  
ATOM   2152  CD1 LEU A 268       8.969 -38.219 -13.867  1.00 90.50           C  
ATOM   2153  CD2 LEU A 268      10.203 -40.219 -14.766  1.00 90.50           C  
ATOM   2154  N   PHE A 269       6.355 -37.750 -16.672  1.00 91.62           N  
ATOM   2155  CA  PHE A 269       6.441 -37.094 -17.969  1.00 91.62           C  
ATOM   2156  C   PHE A 269       7.793 -36.406 -18.141  1.00 91.62           C  
ATOM   2157  CB  PHE A 269       5.312 -36.062 -18.125  1.00 91.62           C  
ATOM   2158  O   PHE A 269       8.094 -35.438 -17.453  1.00 91.62           O  
ATOM   2159  CG  PHE A 269       3.934 -36.688 -18.031  1.00 91.62           C  
ATOM   2160  CD1 PHE A 269       3.213 -36.969 -19.188  1.00 91.62           C  
ATOM   2161  CD2 PHE A 269       3.357 -36.938 -16.797  1.00 91.62           C  
ATOM   2162  CE1 PHE A 269       1.938 -37.531 -19.109  1.00 91.62           C  
ATOM   2163  CE2 PHE A 269       2.084 -37.500 -16.719  1.00 91.62           C  
ATOM   2164  CZ  PHE A 269       1.375 -37.781 -17.859  1.00 91.62           C  
ATOM   2165  N   GLU A 270       8.586 -36.875 -18.969  1.00 89.19           N  
ATOM   2166  CA  GLU A 270       9.922 -36.375 -19.219  1.00 89.19           C  
ATOM   2167  C   GLU A 270      10.305 -36.500 -20.703  1.00 89.19           C  
ATOM   2168  CB  GLU A 270      10.953 -37.062 -18.344  1.00 89.19           C  
ATOM   2169  O   GLU A 270      10.109 -37.562 -21.297  1.00 89.19           O  
ATOM   2170  CG  GLU A 270      12.359 -36.500 -18.469  1.00 89.19           C  
ATOM   2171  CD  GLU A 270      13.359 -37.188 -17.531  1.00 89.19           C  
ATOM   2172  OE1 GLU A 270      14.500 -36.688 -17.406  1.00 89.19           O  
ATOM   2173  OE2 GLU A 270      12.992 -38.219 -16.922  1.00 89.19           O  
ATOM   2174  N   GLU A 271      10.719 -35.500 -21.250  1.00 82.88           N  
ATOM   2175  CA  GLU A 271      11.234 -35.531 -22.609  1.00 82.88           C  
ATOM   2176  C   GLU A 271      12.703 -35.938 -22.641  1.00 82.88           C  
ATOM   2177  CB  GLU A 271      11.070 -34.156 -23.297  1.00 82.88           C  
ATOM   2178  O   GLU A 271      13.547 -35.344 -21.984  1.00 82.88           O  
ATOM   2179  CG  GLU A 271      11.336 -34.188 -24.781  1.00 82.88           C  
ATOM   2180  CD  GLU A 271      11.094 -32.844 -25.453  1.00 82.88           C  
ATOM   2181  OE1 GLU A 271      11.148 -32.750 -26.703  1.00 82.88           O  
ATOM   2182  OE2 GLU A 271      10.859 -31.844 -24.719  1.00 82.88           O  
ATOM   2183  N   PRO A 272      12.906 -36.969 -23.344  1.00 78.94           N  
ATOM   2184  CA  PRO A 272      14.312 -37.406 -23.453  1.00 78.94           C  
ATOM   2185  C   PRO A 272      15.195 -36.312 -24.062  1.00 78.94           C  
ATOM   2186  CB  PRO A 272      14.250 -38.625 -24.359  1.00 78.94           C  
ATOM   2187  O   PRO A 272      14.812 -35.688 -25.047  1.00 78.94           O  
ATOM   2188  CG  PRO A 272      12.805 -38.750 -24.734  1.00 78.94           C  
ATOM   2189  CD  PRO A 272      12.055 -37.594 -24.125  1.00 78.94           C  
ATOM   2190  N   GLU A 273      16.172 -35.875 -23.328  1.00 73.00           N  
ATOM   2191  CA  GLU A 273      17.062 -34.812 -23.781  1.00 73.00           C  
ATOM   2192  C   GLU A 273      18.141 -35.344 -24.719  1.00 73.00           C  
ATOM   2193  CB  GLU A 273      17.688 -34.094 -22.594  1.00 73.00           C  
ATOM   2194  O   GLU A 273      18.734 -36.375 -24.438  1.00 73.00           O  
ATOM   2195  CG  GLU A 273      17.562 -32.562 -22.641  1.00 73.00           C  
ATOM   2196  CD  GLU A 273      18.250 -31.875 -21.484  1.00 73.00           C  
ATOM   2197  OE1 GLU A 273      18.234 -30.625 -21.438  1.00 73.00           O  
ATOM   2198  OE2 GLU A 273      18.812 -32.562 -20.625  1.00 73.00           O  
ATOM   2199  N   ASP A 274      18.156 -34.688 -25.828  1.00 70.06           N  
ATOM   2200  CA  ASP A 274      19.281 -34.938 -26.703  1.00 70.06           C  
ATOM   2201  C   ASP A 274      20.578 -34.406 -26.094  1.00 70.06           C  
ATOM   2202  CB  ASP A 274      19.062 -34.344 -28.094  1.00 70.06           C  
ATOM   2203  O   ASP A 274      20.703 -33.219 -25.828  1.00 70.06           O  
ATOM   2204  CG  ASP A 274      19.953 -34.938 -29.156  1.00 70.06           C  
ATOM   2205  OD1 ASP A 274      20.969 -35.562 -28.828  1.00 70.06           O  
ATOM   2206  OD2 ASP A 274      19.609 -34.812 -30.359  1.00 70.06           O  
ATOM   2207  N   PRO A 275      21.562 -35.250 -25.750  1.00 71.94           N  
ATOM   2208  CA  PRO A 275      22.828 -34.844 -25.156  1.00 71.94           C  
ATOM   2209  C   PRO A 275      23.547 -33.781 -25.984  1.00 71.94           C  
ATOM   2210  CB  PRO A 275      23.656 -36.125 -25.109  1.00 71.94           C  
ATOM   2211  O   PRO A 275      24.312 -32.969 -25.438  1.00 71.94           O  
ATOM   2212  CG  PRO A 275      22.703 -37.188 -25.562  1.00 71.94           C  
ATOM   2213  CD  PRO A 275      21.469 -36.531 -26.078  1.00 71.94           C  
ATOM   2214  N   SER A 276      23.281 -33.719 -27.281  1.00 71.12           N  
ATOM   2215  CA  SER A 276      23.922 -32.750 -28.172  1.00 71.12           C  
ATOM   2216  C   SER A 276      23.375 -31.359 -27.938  1.00 71.12           C  
ATOM   2217  CB  SER A 276      23.719 -33.156 -29.641  1.00 71.12           C  
ATOM   2218  O   SER A 276      24.047 -30.359 -28.234  1.00 71.12           O  
ATOM   2219  OG  SER A 276      22.344 -33.125 -29.969  1.00 71.12           O  
ATOM   2220  N   ASN A 277      22.266 -31.266 -27.344  1.00 68.19           N  
ATOM   2221  CA  ASN A 277      21.641 -29.969 -27.125  1.00 68.19           C  
ATOM   2222  C   ASN A 277      21.891 -29.453 -25.719  1.00 68.19           C  
ATOM   2223  CB  ASN A 277      20.141 -30.047 -27.406  1.00 68.19           C  
ATOM   2224  O   ASN A 277      21.281 -28.469 -25.297  1.00 68.19           O  
ATOM   2225  CG  ASN A 277      19.828 -30.047 -28.891  1.00 68.19           C  
ATOM   2226  ND2 ASN A 277      18.578 -30.375 -29.234  1.00 68.19           N  
ATOM   2227  OD1 ASN A 277      20.688 -29.766 -29.734  1.00 68.19           O  
ATOM   2228  N   ARG A 278      22.781 -30.203 -25.016  1.00 75.62           N  
ATOM   2229  CA  ARG A 278      23.047 -29.797 -23.641  1.00 75.62           C  
ATOM   2230  C   ARG A 278      23.953 -28.578 -23.594  1.00 75.62           C  
ATOM   2231  CB  ARG A 278      23.672 -30.953 -22.859  1.00 75.62           C  
ATOM   2232  O   ARG A 278      25.031 -28.578 -24.188  1.00 75.62           O  
ATOM   2233  CG  ARG A 278      22.703 -31.688 -21.938  1.00 75.62           C  
ATOM   2234  CD  ARG A 278      23.406 -32.750 -21.125  1.00 75.62           C  
ATOM   2235  NE  ARG A 278      22.453 -33.562 -20.344  1.00 75.62           N  
ATOM   2236  NH1 ARG A 278      24.016 -35.062 -19.578  1.00 75.62           N  
ATOM   2237  NH2 ARG A 278      21.828 -35.250 -18.953  1.00 75.62           N  
ATOM   2238  CZ  ARG A 278      22.766 -34.625 -19.625  1.00 75.62           C  
ATOM   2239  N   SER A 279      23.375 -27.547 -23.172  1.00 77.00           N  
ATOM   2240  CA  SER A 279      24.109 -26.297 -23.031  1.00 77.00           C  
ATOM   2241  C   SER A 279      24.422 -26.016 -21.562  1.00 77.00           C  
ATOM   2242  CB  SER A 279      23.328 -25.141 -23.625  1.00 77.00           C  
ATOM   2243  O   SER A 279      23.938 -26.734 -20.672  1.00 77.00           O  
ATOM   2244  OG  SER A 279      22.406 -24.609 -22.672  1.00 77.00           O  
ATOM   2245  N   PHE A 280      25.188 -25.109 -21.359  1.00 81.12           N  
ATOM   2246  CA  PHE A 280      25.609 -24.688 -20.031  1.00 81.12           C  
ATOM   2247  C   PHE A 280      24.406 -24.344 -19.156  1.00 81.12           C  
ATOM   2248  CB  PHE A 280      26.562 -23.500 -20.125  1.00 81.12           C  
ATOM   2249  O   PHE A 280      24.391 -24.656 -17.969  1.00 81.12           O  
ATOM   2250  CG  PHE A 280      27.078 -23.016 -18.781  1.00 81.12           C  
ATOM   2251  CD1 PHE A 280      26.547 -21.891 -18.188  1.00 81.12           C  
ATOM   2252  CD2 PHE A 280      28.078 -23.719 -18.125  1.00 81.12           C  
ATOM   2253  CE1 PHE A 280      27.016 -21.453 -16.953  1.00 81.12           C  
ATOM   2254  CE2 PHE A 280      28.562 -23.281 -16.891  1.00 81.12           C  
ATOM   2255  CZ  PHE A 280      28.031 -22.156 -16.312  1.00 81.12           C  
ATOM   2256  N   PHE A 281      23.328 -23.844 -19.766  1.00 89.81           N  
ATOM   2257  CA  PHE A 281      22.172 -23.359 -19.016  1.00 89.81           C  
ATOM   2258  C   PHE A 281      21.016 -24.328 -19.141  1.00 89.81           C  
ATOM   2259  CB  PHE A 281      21.750 -21.969 -19.531  1.00 89.81           C  
ATOM   2260  O   PHE A 281      19.859 -23.969 -18.844  1.00 89.81           O  
ATOM   2261  CG  PHE A 281      22.797 -20.906 -19.312  1.00 89.81           C  
ATOM   2262  CD1 PHE A 281      23.047 -20.422 -18.031  1.00 89.81           C  
ATOM   2263  CD2 PHE A 281      23.500 -20.375 -20.375  1.00 89.81           C  
ATOM   2264  CE1 PHE A 281      24.016 -19.438 -17.828  1.00 89.81           C  
ATOM   2265  CE2 PHE A 281      24.469 -19.391 -20.188  1.00 89.81           C  
ATOM   2266  CZ  PHE A 281      24.719 -18.922 -18.906  1.00 89.81           C  
ATOM   2267  N   SER A 282      21.156 -25.516 -19.609  1.00 87.88           N  
ATOM   2268  CA  SER A 282      20.094 -26.469 -19.906  1.00 87.88           C  
ATOM   2269  C   SER A 282      19.234 -26.734 -18.672  1.00 87.88           C  
ATOM   2270  CB  SER A 282      20.703 -27.781 -20.406  1.00 87.88           C  
ATOM   2271  O   SER A 282      18.016 -26.828 -18.781  1.00 87.88           O  
ATOM   2272  OG  SER A 282      21.328 -27.594 -21.672  1.00 87.88           O  
ATOM   2273  N   GLU A 283      19.812 -26.859 -17.562  1.00 84.69           N  
ATOM   2274  CA  GLU A 283      19.078 -27.172 -16.344  1.00 84.69           C  
ATOM   2275  C   GLU A 283      18.188 -25.984 -15.938  1.00 84.69           C  
ATOM   2276  CB  GLU A 283      20.031 -27.531 -15.211  1.00 84.69           C  
ATOM   2277  O   GLU A 283      17.078 -26.188 -15.453  1.00 84.69           O  
ATOM   2278  CG  GLU A 283      20.672 -28.891 -15.367  1.00 84.69           C  
ATOM   2279  CD  GLU A 283      21.594 -29.266 -14.211  1.00 84.69           C  
ATOM   2280  OE1 GLU A 283      22.250 -30.328 -14.273  1.00 84.69           O  
ATOM   2281  OE2 GLU A 283      21.656 -28.469 -13.242  1.00 84.69           O  
ATOM   2282  N   ILE A 284      18.609 -24.828 -16.156  1.00 90.56           N  
ATOM   2283  CA  ILE A 284      17.875 -23.625 -15.773  1.00 90.56           C  
ATOM   2284  C   ILE A 284      16.719 -23.422 -16.750  1.00 90.56           C  
ATOM   2285  CB  ILE A 284      18.781 -22.391 -15.750  1.00 90.56           C  
ATOM   2286  O   ILE A 284      15.586 -23.141 -16.344  1.00 90.56           O  
ATOM   2287  CG1 ILE A 284      19.859 -22.531 -14.672  1.00 90.56           C  
ATOM   2288  CG2 ILE A 284      17.953 -21.125 -15.516  1.00 90.56           C  
ATOM   2289  CD1 ILE A 284      20.828 -21.359 -14.594  1.00 90.56           C  
ATOM   2290  N   ILE A 285      17.000 -23.578 -18.031  1.00 92.38           N  
ATOM   2291  CA  ILE A 285      16.000 -23.281 -19.047  1.00 92.38           C  
ATOM   2292  C   ILE A 285      14.961 -24.406 -19.078  1.00 92.38           C  
ATOM   2293  CB  ILE A 285      16.641 -23.109 -20.438  1.00 92.38           C  
ATOM   2294  O   ILE A 285      13.844 -24.219 -19.562  1.00 92.38           O  
ATOM   2295  CG1 ILE A 285      17.438 -24.359 -20.828  1.00 92.38           C  
ATOM   2296  CG2 ILE A 285      17.531 -21.859 -20.453  1.00 92.38           C  
ATOM   2297  CD1 ILE A 285      18.000 -24.312 -22.234  1.00 92.38           C  
ATOM   2298  N   SER A 286      15.336 -25.578 -18.562  1.00 91.56           N  
ATOM   2299  CA  SER A 286      14.414 -26.703 -18.562  1.00 91.56           C  
ATOM   2300  C   SER A 286      13.500 -26.688 -17.344  1.00 91.56           C  
ATOM   2301  CB  SER A 286      15.195 -28.031 -18.609  1.00 91.56           C  
ATOM   2302  O   SER A 286      12.539 -27.453 -17.281  1.00 91.56           O  
ATOM   2303  OG  SER A 286      16.031 -28.156 -17.469  1.00 91.56           O  
ATOM   2304  N   SER A 287      13.859 -25.859 -16.375  1.00 94.25           N  
ATOM   2305  CA  SER A 287      13.031 -25.750 -15.188  1.00 94.25           C  
ATOM   2306  C   SER A 287      11.609 -25.312 -15.531  1.00 94.25           C  
ATOM   2307  CB  SER A 287      13.648 -24.766 -14.188  1.00 94.25           C  
ATOM   2308  O   SER A 287      11.422 -24.328 -16.266  1.00 94.25           O  
ATOM   2309  OG  SER A 287      12.820 -24.641 -13.039  1.00 94.25           O  
ATOM   2310  N   ILE A 288      10.641 -26.016 -15.023  1.00 96.44           N  
ATOM   2311  CA  ILE A 288       9.234 -25.719 -15.312  1.00 96.44           C  
ATOM   2312  C   ILE A 288       8.734 -24.625 -14.383  1.00 96.44           C  
ATOM   2313  CB  ILE A 288       8.359 -26.984 -15.180  1.00 96.44           C  
ATOM   2314  O   ILE A 288       8.773 -24.781 -13.156  1.00 96.44           O  
ATOM   2315  CG1 ILE A 288       8.789 -28.047 -16.203  1.00 96.44           C  
ATOM   2316  CG2 ILE A 288       6.879 -26.641 -15.344  1.00 96.44           C  
ATOM   2317  CD1 ILE A 288       8.109 -29.406 -16.016  1.00 96.44           C  
ATOM   2318  N   SER A 289       8.273 -23.609 -14.977  1.00 95.94           N  
ATOM   2319  CA  SER A 289       7.805 -22.469 -14.211  1.00 95.94           C  
ATOM   2320  C   SER A 289       6.336 -22.609 -13.836  1.00 95.94           C  
ATOM   2321  CB  SER A 289       8.016 -21.172 -14.992  1.00 95.94           C  
ATOM   2322  O   SER A 289       5.883 -22.062 -12.836  1.00 95.94           O  
ATOM   2323  OG  SER A 289       7.285 -21.203 -16.203  1.00 95.94           O  
ATOM   2324  N   ASP A 290       5.531 -23.312 -14.695  1.00 97.19           N  
ATOM   2325  CA  ASP A 290       4.098 -23.438 -14.445  1.00 97.19           C  
ATOM   2326  C   ASP A 290       3.547 -24.719 -15.086  1.00 97.19           C  
ATOM   2327  CB  ASP A 290       3.342 -22.219 -14.969  1.00 97.19           C  
ATOM   2328  O   ASP A 290       4.066 -25.172 -16.109  1.00 97.19           O  
ATOM   2329  CG  ASP A 290       1.981 -22.031 -14.320  1.00 97.19           C  
ATOM   2330  OD1 ASP A 290       1.694 -22.719 -13.312  1.00 97.19           O  
ATOM   2331  OD2 ASP A 290       1.188 -21.219 -14.828  1.00 97.19           O  
ATOM   2332  N   VAL A 291       2.551 -25.234 -14.453  1.00 98.00           N  
ATOM   2333  CA  VAL A 291       1.831 -26.406 -14.938  1.00 98.00           C  
ATOM   2334  C   VAL A 291       0.327 -26.203 -14.773  1.00 98.00           C  
ATOM   2335  CB  VAL A 291       2.273 -27.688 -14.188  1.00 98.00           C  
ATOM   2336  O   VAL A 291      -0.137 -25.797 -13.695  1.00 98.00           O  
ATOM   2337  CG1 VAL A 291       1.941 -27.594 -12.703  1.00 98.00           C  
ATOM   2338  CG2 VAL A 291       1.613 -28.922 -14.805  1.00 98.00           C  
ATOM   2339  N   LYS A 292      -0.441 -26.469 -15.836  1.00 97.44           N  
ATOM   2340  CA  LYS A 292      -1.888 -26.266 -15.828  1.00 97.44           C  
ATOM   2341  C   LYS A 292      -2.604 -27.391 -16.562  1.00 97.44           C  
ATOM   2342  CB  LYS A 292      -2.246 -24.922 -16.469  1.00 97.44           C  
ATOM   2343  O   LYS A 292      -2.240 -27.734 -17.688  1.00 97.44           O  
ATOM   2344  CG  LYS A 292      -1.740 -23.703 -15.688  1.00 97.44           C  
ATOM   2345  CD  LYS A 292      -2.555 -23.484 -14.422  1.00 97.44           C  
ATOM   2346  CE  LYS A 292      -2.113 -22.219 -13.688  1.00 97.44           C  
ATOM   2347  NZ  LYS A 292      -2.889 -22.000 -12.430  1.00 97.44           N  
ATOM   2348  N   PHE A 293      -3.594 -27.906 -15.922  1.00 97.81           N  
ATOM   2349  CA  PHE A 293      -4.461 -28.859 -16.609  1.00 97.81           C  
ATOM   2350  C   PHE A 293      -5.441 -28.141 -17.531  1.00 97.81           C  
ATOM   2351  CB  PHE A 293      -5.230 -29.703 -15.586  1.00 97.81           C  
ATOM   2352  O   PHE A 293      -5.836 -27.000 -17.250  1.00 97.81           O  
ATOM   2353  CG  PHE A 293      -4.395 -30.781 -14.938  1.00 97.81           C  
ATOM   2354  CD1 PHE A 293      -4.078 -31.938 -15.625  1.00 97.81           C  
ATOM   2355  CD2 PHE A 293      -3.924 -30.625 -13.641  1.00 97.81           C  
ATOM   2356  CE1 PHE A 293      -3.303 -32.938 -15.031  1.00 97.81           C  
ATOM   2357  CE2 PHE A 293      -3.150 -31.609 -13.039  1.00 97.81           C  
ATOM   2358  CZ  PHE A 293      -2.842 -32.750 -13.734  1.00 97.81           C  
ATOM   2359  N   SER A 294      -5.754 -28.812 -18.594  1.00 97.31           N  
ATOM   2360  CA  SER A 294      -6.871 -28.328 -19.391  1.00 97.31           C  
ATOM   2361  C   SER A 294      -8.195 -28.469 -18.656  1.00 97.31           C  
ATOM   2362  CB  SER A 294      -6.945 -29.078 -20.719  1.00 97.31           C  
ATOM   2363  O   SER A 294      -8.289 -29.219 -17.688  1.00 97.31           O  
ATOM   2364  OG  SER A 294      -7.285 -30.438 -20.516  1.00 97.31           O  
ATOM   2365  N   HIS A 295      -9.188 -27.750 -19.109  1.00 94.88           N  
ATOM   2366  CA  HIS A 295     -10.492 -27.812 -18.469  1.00 94.88           C  
ATOM   2367  C   HIS A 295     -11.117 -29.188 -18.609  1.00 94.88           C  
ATOM   2368  CB  HIS A 295     -11.422 -26.750 -19.031  1.00 94.88           C  
ATOM   2369  O   HIS A 295     -11.820 -29.656 -17.719  1.00 94.88           O  
ATOM   2370  CG  HIS A 295     -10.938 -25.344 -18.828  1.00 94.88           C  
ATOM   2371  CD2 HIS A 295     -11.156 -24.469 -17.812  1.00 94.88           C  
ATOM   2372  ND1 HIS A 295     -10.133 -24.688 -19.734  1.00 94.88           N  
ATOM   2373  CE1 HIS A 295      -9.867 -23.469 -19.281  1.00 94.88           C  
ATOM   2374  NE2 HIS A 295     -10.477 -23.312 -18.109  1.00 94.88           N  
ATOM   2375  N   SER A 296     -10.867 -29.844 -19.625  1.00 93.38           N  
ATOM   2376  CA  SER A 296     -11.375 -31.188 -19.859  1.00 93.38           C  
ATOM   2377  C   SER A 296     -10.680 -32.219 -18.969  1.00 93.38           C  
ATOM   2378  CB  SER A 296     -11.188 -31.578 -21.328  1.00 93.38           C  
ATOM   2379  O   SER A 296     -11.203 -33.312 -18.750  1.00 93.38           O  
ATOM   2380  OG  SER A 296      -9.820 -31.750 -21.641  1.00 93.38           O  
ATOM   2381  N   GLY A 297      -9.461 -31.922 -18.562  1.00 95.38           N  
ATOM   2382  CA  GLY A 297      -8.695 -32.844 -17.750  1.00 95.38           C  
ATOM   2383  C   GLY A 297      -7.891 -33.844 -18.562  1.00 95.38           C  
ATOM   2384  O   GLY A 297      -7.188 -34.688 -18.000  1.00 95.38           O  
ATOM   2385  N   ARG A 298      -7.973 -33.719 -19.812  1.00 95.69           N  
ATOM   2386  CA  ARG A 298      -7.293 -34.656 -20.688  1.00 95.69           C  
ATOM   2387  C   ARG A 298      -5.844 -34.250 -20.922  1.00 95.69           C  
ATOM   2388  CB  ARG A 298      -8.023 -34.781 -22.031  1.00 95.69           C  
ATOM   2389  O   ARG A 298      -4.953 -35.094 -21.016  1.00 95.69           O  
ATOM   2390  CG  ARG A 298      -7.332 -35.688 -23.031  1.00 95.69           C  
ATOM   2391  CD  ARG A 298      -8.148 -35.844 -24.312  1.00 95.69           C  
ATOM   2392  NE  ARG A 298      -7.445 -36.625 -25.297  1.00 95.69           N  
ATOM   2393  NH1 ARG A 298      -9.102 -36.469 -26.906  1.00 95.69           N  
ATOM   2394  NH2 ARG A 298      -7.191 -37.656 -27.344  1.00 95.69           N  
ATOM   2395  CZ  ARG A 298      -7.914 -36.938 -26.516  1.00 95.69           C  
ATOM   2396  N   TYR A 299      -5.633 -32.969 -21.047  1.00 97.25           N  
ATOM   2397  CA  TYR A 299      -4.316 -32.469 -21.406  1.00 97.25           C  
ATOM   2398  C   TYR A 299      -3.711 -31.672 -20.250  1.00 97.25           C  
ATOM   2399  CB  TYR A 299      -4.395 -31.594 -22.656  1.00 97.25           C  
ATOM   2400  O   TYR A 299      -4.422 -31.266 -19.328  1.00 97.25           O  
ATOM   2401  CG  TYR A 299      -4.926 -32.312 -23.859  1.00 97.25           C  
ATOM   2402  CD1 TYR A 299      -4.117 -33.188 -24.594  1.00 97.25           C  
ATOM   2403  CD2 TYR A 299      -6.238 -32.125 -24.281  1.00 97.25           C  
ATOM   2404  CE1 TYR A 299      -4.598 -33.875 -25.703  1.00 97.25           C  
ATOM   2405  CE2 TYR A 299      -6.734 -32.812 -25.406  1.00 97.25           C  
ATOM   2406  OH  TYR A 299      -6.395 -34.312 -27.219  1.00 97.25           O  
ATOM   2407  CZ  TYR A 299      -5.906 -33.656 -26.109  1.00 97.25           C  
ATOM   2408  N   MET A 300      -2.445 -31.547 -20.344  1.00 97.25           N  
ATOM   2409  CA  MET A 300      -1.674 -30.734 -19.406  1.00 97.25           C  
ATOM   2410  C   MET A 300      -0.659 -29.875 -20.156  1.00 97.25           C  
ATOM   2411  CB  MET A 300      -0.961 -31.609 -18.391  1.00 97.25           C  
ATOM   2412  O   MET A 300      -0.069 -30.312 -21.141  1.00 97.25           O  
ATOM   2413  CG  MET A 300      -0.083 -30.844 -17.406  1.00 97.25           C  
ATOM   2414  SD  MET A 300       0.762 -31.938 -16.203  1.00 97.25           S  
ATOM   2415  CE  MET A 300       1.896 -32.812 -17.312  1.00 97.25           C  
ATOM   2416  N   MET A 301      -0.548 -28.688 -19.719  1.00 97.81           N  
ATOM   2417  CA  MET A 301       0.382 -27.734 -20.328  1.00 97.81           C  
ATOM   2418  C   MET A 301       1.498 -27.375 -19.344  1.00 97.81           C  
ATOM   2419  CB  MET A 301      -0.354 -26.469 -20.766  1.00 97.81           C  
ATOM   2420  O   MET A 301       1.251 -27.188 -18.156  1.00 97.81           O  
ATOM   2421  CG  MET A 301       0.564 -25.375 -21.281  1.00 97.81           C  
ATOM   2422  SD  MET A 301      -0.360 -23.922 -21.906  1.00 97.81           S  
ATOM   2423  CE  MET A 301      -1.072 -23.297 -20.359  1.00 97.81           C  
ATOM   2424  N   THR A 302       2.705 -27.312 -19.781  1.00 97.81           N  
ATOM   2425  CA  THR A 302       3.861 -26.906 -19.000  1.00 97.81           C  
ATOM   2426  C   THR A 302       4.574 -25.719 -19.656  1.00 97.81           C  
ATOM   2427  CB  THR A 302       4.855 -28.062 -18.797  1.00 97.81           C  
ATOM   2428  O   THR A 302       4.613 -25.641 -20.891  1.00 97.81           O  
ATOM   2429  CG2 THR A 302       4.195 -29.219 -18.062  1.00 97.81           C  
ATOM   2430  OG1 THR A 302       5.312 -28.516 -20.078  1.00 97.81           O  
ATOM   2431  N   ARG A 303       5.082 -24.812 -18.844  1.00 98.00           N  
ATOM   2432  CA  ARG A 303       5.859 -23.656 -19.297  1.00 98.00           C  
ATOM   2433  C   ARG A 303       7.281 -23.719 -18.750  1.00 98.00           C  
ATOM   2434  CB  ARG A 303       5.184 -22.359 -18.891  1.00 98.00           C  
ATOM   2435  O   ARG A 303       7.484 -23.719 -17.547  1.00 98.00           O  
ATOM   2436  CG  ARG A 303       6.031 -21.109 -19.141  1.00 98.00           C  
ATOM   2437  CD  ARG A 303       6.258 -20.891 -20.641  1.00 98.00           C  
ATOM   2438  NE  ARG A 303       7.016 -19.656 -20.875  1.00 98.00           N  
ATOM   2439  NH1 ARG A 303       5.520 -18.797 -22.422  1.00 98.00           N  
ATOM   2440  NH2 ARG A 303       7.410 -17.625 -21.875  1.00 98.00           N  
ATOM   2441  CZ  ARG A 303       6.645 -18.703 -21.719  1.00 98.00           C  
ATOM   2442  N   ASP A 304       8.227 -23.891 -19.609  1.00 96.19           N  
ATOM   2443  CA  ASP A 304       9.633 -23.688 -19.266  1.00 96.19           C  
ATOM   2444  C   ASP A 304      10.133 -22.359 -19.812  1.00 96.19           C  
ATOM   2445  CB  ASP A 304      10.492 -24.828 -19.812  1.00 96.19           C  
ATOM   2446  O   ASP A 304       9.344 -21.516 -20.250  1.00 96.19           O  
ATOM   2447  CG  ASP A 304      10.367 -25.000 -21.312  1.00 96.19           C  
ATOM   2448  OD1 ASP A 304      10.250 -23.984 -22.031  1.00 96.19           O  
ATOM   2449  OD2 ASP A 304      10.375 -26.156 -21.781  1.00 96.19           O  
ATOM   2450  N   TYR A 305      11.383 -22.047 -19.672  1.00 96.25           N  
ATOM   2451  CA  TYR A 305      11.898 -20.734 -20.016  1.00 96.25           C  
ATOM   2452  C   TYR A 305      11.742 -20.453 -21.516  1.00 96.25           C  
ATOM   2453  CB  TYR A 305      13.367 -20.594 -19.609  1.00 96.25           C  
ATOM   2454  O   TYR A 305      11.422 -19.344 -21.922  1.00 96.25           O  
ATOM   2455  CG  TYR A 305      13.914 -19.188 -19.750  1.00 96.25           C  
ATOM   2456  CD1 TYR A 305      14.664 -18.828 -20.859  1.00 96.25           C  
ATOM   2457  CD2 TYR A 305      13.680 -18.234 -18.766  1.00 96.25           C  
ATOM   2458  CE1 TYR A 305      15.164 -17.531 -21.000  1.00 96.25           C  
ATOM   2459  CE2 TYR A 305      14.180 -16.953 -18.891  1.00 96.25           C  
ATOM   2460  OH  TYR A 305      15.422 -15.328 -20.125  1.00 96.25           O  
ATOM   2461  CZ  TYR A 305      14.922 -16.609 -20.000  1.00 96.25           C  
ATOM   2462  N   LEU A 306      11.875 -21.531 -22.359  1.00 96.06           N  
ATOM   2463  CA  LEU A 306      11.945 -21.312 -23.812  1.00 96.06           C  
ATOM   2464  C   LEU A 306      10.633 -21.688 -24.469  1.00 96.06           C  
ATOM   2465  CB  LEU A 306      13.086 -22.141 -24.406  1.00 96.06           C  
ATOM   2466  O   LEU A 306      10.312 -21.188 -25.562  1.00 96.06           O  
ATOM   2467  CG  LEU A 306      14.508 -21.734 -24.016  1.00 96.06           C  
ATOM   2468  CD1 LEU A 306      15.531 -22.656 -24.656  1.00 96.06           C  
ATOM   2469  CD2 LEU A 306      14.766 -20.281 -24.406  1.00 96.06           C  
ATOM   2470  N   SER A 307       9.805 -22.547 -23.844  1.00 96.88           N  
ATOM   2471  CA  SER A 307       8.688 -23.109 -24.609  1.00 96.88           C  
ATOM   2472  C   SER A 307       7.512 -23.453 -23.703  1.00 96.88           C  
ATOM   2473  CB  SER A 307       9.133 -24.359 -25.375  1.00 96.88           C  
ATOM   2474  O   SER A 307       7.637 -23.438 -22.484  1.00 96.88           O  
ATOM   2475  OG  SER A 307       9.516 -25.391 -24.484  1.00 96.88           O  
ATOM   2476  N   VAL A 308       6.375 -23.641 -24.375  1.00 98.00           N  
ATOM   2477  CA  VAL A 308       5.172 -24.234 -23.797  1.00 98.00           C  
ATOM   2478  C   VAL A 308       4.922 -25.609 -24.406  1.00 98.00           C  
ATOM   2479  CB  VAL A 308       3.939 -23.328 -24.000  1.00 98.00           C  
ATOM   2480  O   VAL A 308       4.930 -25.766 -25.625  1.00 98.00           O  
ATOM   2481  CG1 VAL A 308       2.664 -24.031 -23.547  1.00 98.00           C  
ATOM   2482  CG2 VAL A 308       4.121 -22.000 -23.266  1.00 98.00           C  
ATOM   2483  N   LYS A 309       4.703 -26.562 -23.594  1.00 97.25           N  
ATOM   2484  CA  LYS A 309       4.480 -27.938 -24.047  1.00 97.25           C  
ATOM   2485  C   LYS A 309       3.123 -28.453 -23.578  1.00 97.25           C  
ATOM   2486  CB  LYS A 309       5.594 -28.859 -23.531  1.00 97.25           C  
ATOM   2487  O   LYS A 309       2.725 -28.234 -22.438  1.00 97.25           O  
ATOM   2488  CG  LYS A 309       6.973 -28.516 -24.078  1.00 97.25           C  
ATOM   2489  CD  LYS A 309       8.055 -29.391 -23.453  1.00 97.25           C  
ATOM   2490  CE  LYS A 309       9.445 -28.984 -23.922  1.00 97.25           C  
ATOM   2491  NZ  LYS A 309      10.516 -29.750 -23.203  1.00 97.25           N  
ATOM   2492  N   ILE A 310       2.416 -29.141 -24.469  1.00 97.94           N  
ATOM   2493  CA  ILE A 310       1.134 -29.766 -24.156  1.00 97.94           C  
ATOM   2494  C   ILE A 310       1.301 -31.281 -24.094  1.00 97.94           C  
ATOM   2495  CB  ILE A 310       0.059 -29.391 -25.203  1.00 97.94           C  
ATOM   2496  O   ILE A 310       1.820 -31.906 -25.016  1.00 97.94           O  
ATOM   2497  CG1 ILE A 310      -0.114 -27.875 -25.281  1.00 97.94           C  
ATOM   2498  CG2 ILE A 310      -1.270 -30.078 -24.891  1.00 97.94           C  
ATOM   2499  CD1 ILE A 310      -1.205 -27.422 -26.234  1.00 97.94           C  
ATOM   2500  N   TRP A 311       0.907 -31.797 -23.016  1.00 97.38           N  
ATOM   2501  CA  TRP A 311       1.003 -33.250 -22.766  1.00 97.38           C  
ATOM   2502  C   TRP A 311      -0.378 -33.875 -22.766  1.00 97.38           C  
ATOM   2503  CB  TRP A 311       1.708 -33.500 -21.438  1.00 97.38           C  
ATOM   2504  O   TRP A 311      -1.346 -33.281 -22.281  1.00 97.38           O  
ATOM   2505  CG  TRP A 311       3.070 -32.875 -21.328  1.00 97.38           C  
ATOM   2506  CD1 TRP A 311       3.363 -31.578 -21.062  1.00 97.38           C  
ATOM   2507  CD2 TRP A 311       4.324 -33.562 -21.500  1.00 97.38           C  
ATOM   2508  CE2 TRP A 311       5.340 -32.594 -21.312  1.00 97.38           C  
ATOM   2509  CE3 TRP A 311       4.691 -34.875 -21.781  1.00 97.38           C  
ATOM   2510  NE1 TRP A 311       4.727 -31.391 -21.062  1.00 97.38           N  
ATOM   2511  CH2 TRP A 311       7.027 -34.219 -21.688  1.00 97.38           C  
ATOM   2512  CZ2 TRP A 311       6.695 -32.906 -21.406  1.00 97.38           C  
ATOM   2513  CZ3 TRP A 311       6.043 -35.188 -21.875  1.00 97.38           C  
ATOM   2514  N   ASP A 312      -0.463 -35.000 -23.328  1.00 96.31           N  
ATOM   2515  CA  ASP A 312      -1.603 -35.875 -23.156  1.00 96.31           C  
ATOM   2516  C   ASP A 312      -1.390 -36.812 -21.969  1.00 96.31           C  
ATOM   2517  CB  ASP A 312      -1.848 -36.688 -24.422  1.00 96.31           C  
ATOM   2518  O   ASP A 312      -0.374 -37.500 -21.891  1.00 96.31           O  
ATOM   2519  CG  ASP A 312      -3.172 -37.438 -24.406  1.00 96.31           C  
ATOM   2520  OD1 ASP A 312      -3.629 -37.844 -23.312  1.00 96.31           O  
ATOM   2521  OD2 ASP A 312      -3.762 -37.625 -25.500  1.00 96.31           O  
ATOM   2522  N   LEU A 313      -2.275 -36.906 -21.094  1.00 94.81           N  
ATOM   2523  CA  LEU A 313      -2.139 -37.719 -19.875  1.00 94.81           C  
ATOM   2524  C   LEU A 313      -1.983 -39.188 -20.219  1.00 94.81           C  
ATOM   2525  CB  LEU A 313      -3.348 -37.500 -18.969  1.00 94.81           C  
ATOM   2526  O   LEU A 313      -1.524 -39.969 -19.375  1.00 94.81           O  
ATOM   2527  CG  LEU A 313      -3.471 -36.125 -18.297  1.00 94.81           C  
ATOM   2528  CD1 LEU A 313      -4.719 -36.062 -17.438  1.00 94.81           C  
ATOM   2529  CD2 LEU A 313      -2.223 -35.812 -17.484  1.00 94.81           C  
ATOM   2530  N   ASN A 314      -2.365 -39.500 -21.344  1.00 92.44           N  
ATOM   2531  CA  ASN A 314      -2.270 -40.875 -21.766  1.00 92.44           C  
ATOM   2532  C   ASN A 314      -0.987 -41.156 -22.547  1.00 92.44           C  
ATOM   2533  CB  ASN A 314      -3.492 -41.281 -22.594  1.00 92.44           C  
ATOM   2534  O   ASN A 314      -0.717 -42.281 -22.938  1.00 92.44           O  
ATOM   2535  CG  ASN A 314      -4.777 -41.250 -21.797  1.00 92.44           C  
ATOM   2536  ND2 ASN A 314      -5.879 -40.906 -22.453  1.00 92.44           N  
ATOM   2537  OD1 ASN A 314      -4.781 -41.500 -20.578  1.00 92.44           O  
ATOM   2538  N   MET A 315      -0.180 -40.156 -22.828  1.00 89.56           N  
ATOM   2539  CA  MET A 315       1.094 -40.281 -23.531  1.00 89.56           C  
ATOM   2540  C   MET A 315       2.211 -39.594 -22.750  1.00 89.56           C  
ATOM   2541  CB  MET A 315       0.989 -39.656 -24.938  1.00 89.56           C  
ATOM   2542  O   MET A 315       2.500 -38.406 -22.984  1.00 89.56           O  
ATOM   2543  CG  MET A 315       2.150 -40.031 -25.844  1.00 89.56           C  
ATOM   2544  SD  MET A 315       1.941 -39.375 -27.547  1.00 89.56           S  
ATOM   2545  CE  MET A 315       0.427 -38.406 -27.328  1.00 89.56           C  
ATOM   2546  N   GLU A 316       3.016 -40.312 -22.016  1.00 87.00           N  
ATOM   2547  CA  GLU A 316       3.961 -39.781 -21.031  1.00 87.00           C  
ATOM   2548  C   GLU A 316       5.336 -39.562 -21.672  1.00 87.00           C  
ATOM   2549  CB  GLU A 316       4.082 -40.719 -19.828  1.00 87.00           C  
ATOM   2550  O   GLU A 316       6.160 -38.812 -21.125  1.00 87.00           O  
ATOM   2551  CG  GLU A 316       2.758 -40.969 -19.125  1.00 87.00           C  
ATOM   2552  CD  GLU A 316       2.852 -42.062 -18.062  1.00 87.00           C  
ATOM   2553  OE1 GLU A 316       1.811 -42.406 -17.469  1.00 87.00           O  
ATOM   2554  OE2 GLU A 316       3.973 -42.562 -17.828  1.00 87.00           O  
ATOM   2555  N   ASN A 317       5.613 -40.094 -22.750  1.00 88.19           N  
ATOM   2556  CA  ASN A 317       6.977 -40.188 -23.266  1.00 88.19           C  
ATOM   2557  C   ASN A 317       7.383 -38.875 -23.984  1.00 88.19           C  
ATOM   2558  CB  ASN A 317       7.125 -41.375 -24.203  1.00 88.19           C  
ATOM   2559  O   ASN A 317       8.570 -38.594 -24.109  1.00 88.19           O  
ATOM   2560  CG  ASN A 317       6.980 -42.688 -23.484  1.00 88.19           C  
ATOM   2561  ND2 ASN A 317       6.824 -43.781 -24.234  1.00 88.19           N  
ATOM   2562  OD1 ASN A 317       7.004 -42.750 -22.250  1.00 88.19           O  
ATOM   2563  N   ARG A 318       6.352 -38.250 -24.547  1.00 92.06           N  
ATOM   2564  CA  ARG A 318       6.672 -37.000 -25.250  1.00 92.06           C  
ATOM   2565  C   ARG A 318       5.477 -36.062 -25.250  1.00 92.06           C  
ATOM   2566  CB  ARG A 318       7.129 -37.281 -26.672  1.00 92.06           C  
ATOM   2567  O   ARG A 318       4.324 -36.500 -25.250  1.00 92.06           O  
ATOM   2568  CG  ARG A 318       6.066 -37.938 -27.547  1.00 92.06           C  
ATOM   2569  CD  ARG A 318       6.578 -38.219 -28.953  1.00 92.06           C  
ATOM   2570  NE  ARG A 318       5.551 -38.844 -29.781  1.00 92.06           N  
ATOM   2571  NH1 ARG A 318       6.789 -38.750 -31.734  1.00 92.06           N  
ATOM   2572  NH2 ARG A 318       4.676 -39.656 -31.750  1.00 92.06           N  
ATOM   2573  CZ  ARG A 318       5.672 -39.062 -31.078  1.00 92.06           C  
ATOM   2574  N   PRO A 319       5.754 -34.812 -25.359  1.00 95.44           N  
ATOM   2575  CA  PRO A 319       4.641 -33.875 -25.516  1.00 95.44           C  
ATOM   2576  C   PRO A 319       3.957 -34.000 -26.875  1.00 95.44           C  
ATOM   2577  CB  PRO A 319       5.316 -32.500 -25.359  1.00 95.44           C  
ATOM   2578  O   PRO A 319       4.617 -34.250 -27.875  1.00 95.44           O  
ATOM   2579  CG  PRO A 319       6.738 -32.719 -25.750  1.00 95.44           C  
ATOM   2580  CD  PRO A 319       7.094 -34.156 -25.453  1.00 95.44           C  
ATOM   2581  N   VAL A 320       2.688 -33.781 -26.906  1.00 95.62           N  
ATOM   2582  CA  VAL A 320       1.925 -33.875 -28.141  1.00 95.62           C  
ATOM   2583  C   VAL A 320       2.107 -32.594 -28.969  1.00 95.62           C  
ATOM   2584  CB  VAL A 320       0.425 -34.125 -27.859  1.00 95.62           C  
ATOM   2585  O   VAL A 320       2.008 -32.656 -30.203  1.00 95.62           O  
ATOM   2586  CG1 VAL A 320       0.196 -35.531 -27.344  1.00 95.62           C  
ATOM   2587  CG2 VAL A 320      -0.111 -33.094 -26.875  1.00 95.62           C  
ATOM   2588  N   GLU A 321       2.332 -31.500 -28.297  1.00 96.31           N  
ATOM   2589  CA  GLU A 321       2.578 -30.219 -28.953  1.00 96.31           C  
ATOM   2590  C   GLU A 321       3.666 -29.422 -28.219  1.00 96.31           C  
ATOM   2591  CB  GLU A 321       1.289 -29.391 -29.016  1.00 96.31           C  
ATOM   2592  O   GLU A 321       3.725 -29.438 -26.984  1.00 96.31           O  
ATOM   2593  CG  GLU A 321       0.121 -30.125 -29.656  1.00 96.31           C  
ATOM   2594  CD  GLU A 321      -1.223 -29.469 -29.391  1.00 96.31           C  
ATOM   2595  OE1 GLU A 321      -2.270 -30.125 -29.562  1.00 96.31           O  
ATOM   2596  OE2 GLU A 321      -1.227 -28.281 -29.000  1.00 96.31           O  
ATOM   2597  N   THR A 322       4.555 -28.734 -28.922  1.00 96.00           N  
ATOM   2598  CA  THR A 322       5.586 -27.859 -28.375  1.00 96.00           C  
ATOM   2599  C   THR A 322       5.578 -26.500 -29.094  1.00 96.00           C  
ATOM   2600  CB  THR A 322       6.980 -28.500 -28.500  1.00 96.00           C  
ATOM   2601  O   THR A 322       5.711 -26.438 -30.312  1.00 96.00           O  
ATOM   2602  CG2 THR A 322       8.055 -27.594 -27.891  1.00 96.00           C  
ATOM   2603  OG1 THR A 322       6.984 -29.750 -27.812  1.00 96.00           O  
ATOM   2604  N   TYR A 323       5.391 -25.453 -28.375  1.00 97.12           N  
ATOM   2605  CA  TYR A 323       5.383 -24.094 -28.891  1.00 97.12           C  
ATOM   2606  C   TYR A 323       6.598 -23.312 -28.391  1.00 97.12           C  
ATOM   2607  CB  TYR A 323       4.098 -23.375 -28.484  1.00 97.12           C  
ATOM   2608  O   TYR A 323       6.773 -23.125 -27.188  1.00 97.12           O  
ATOM   2609  CG  TYR A 323       2.836 -24.078 -28.938  1.00 97.12           C  
ATOM   2610  CD1 TYR A 323       2.443 -24.047 -30.266  1.00 97.12           C  
ATOM   2611  CD2 TYR A 323       2.037 -24.750 -28.016  1.00 97.12           C  
ATOM   2612  CE1 TYR A 323       1.283 -24.688 -30.688  1.00 97.12           C  
ATOM   2613  CE2 TYR A 323       0.875 -25.406 -28.422  1.00 97.12           C  
ATOM   2614  OH  TYR A 323      -0.644 -26.000 -30.172  1.00 97.12           O  
ATOM   2615  CZ  TYR A 323       0.506 -25.359 -29.766  1.00 97.12           C  
ATOM   2616  N   GLN A 324       7.355 -22.750 -29.266  1.00 95.88           N  
ATOM   2617  CA  GLN A 324       8.531 -21.969 -28.922  1.00 95.88           C  
ATOM   2618  C   GLN A 324       8.148 -20.531 -28.547  1.00 95.88           C  
ATOM   2619  CB  GLN A 324       9.539 -21.953 -30.062  1.00 95.88           C  
ATOM   2620  O   GLN A 324       7.508 -19.828 -29.344  1.00 95.88           O  
ATOM   2621  CG  GLN A 324      10.055 -23.344 -30.438  1.00 95.88           C  
ATOM   2622  CD  GLN A 324      10.797 -24.016 -29.297  1.00 95.88           C  
ATOM   2623  NE2 GLN A 324      10.719 -25.344 -29.250  1.00 95.88           N  
ATOM   2624  OE1 GLN A 324      11.430 -23.359 -28.469  1.00 95.88           O  
ATOM   2625  N   VAL A 325       8.625 -20.047 -27.422  1.00 96.75           N  
ATOM   2626  CA  VAL A 325       8.273 -18.719 -26.938  1.00 96.75           C  
ATOM   2627  C   VAL A 325       9.500 -17.812 -26.984  1.00 96.75           C  
ATOM   2628  CB  VAL A 325       7.691 -18.766 -25.516  1.00 96.75           C  
ATOM   2629  O   VAL A 325       9.445 -16.703 -27.500  1.00 96.75           O  
ATOM   2630  CG1 VAL A 325       7.336 -17.359 -25.016  1.00 96.75           C  
ATOM   2631  CG2 VAL A 325       6.465 -19.672 -25.469  1.00 96.75           C  
ATOM   2632  N   HIS A 326      10.656 -18.281 -26.438  1.00 95.56           N  
ATOM   2633  CA  HIS A 326      11.867 -17.469 -26.297  1.00 95.56           C  
ATOM   2634  C   HIS A 326      13.016 -18.062 -27.109  1.00 95.56           C  
ATOM   2635  CB  HIS A 326      12.273 -17.359 -24.828  1.00 95.56           C  
ATOM   2636  O   HIS A 326      14.172 -17.984 -26.703  1.00 95.56           O  
ATOM   2637  CG  HIS A 326      11.391 -16.453 -24.031  1.00 95.56           C  
ATOM   2638  CD2 HIS A 326      10.547 -15.469 -24.422  1.00 95.56           C  
ATOM   2639  ND1 HIS A 326      11.320 -16.500 -22.656  1.00 95.56           N  
ATOM   2640  CE1 HIS A 326      10.461 -15.586 -22.234  1.00 95.56           C  
ATOM   2641  NE2 HIS A 326       9.977 -14.945 -23.281  1.00 95.56           N  
ATOM   2642  N   GLU A 327      12.766 -18.719 -28.172  1.00 92.31           N  
ATOM   2643  CA  GLU A 327      13.820 -19.312 -28.984  1.00 92.31           C  
ATOM   2644  C   GLU A 327      14.852 -18.266 -29.406  1.00 92.31           C  
ATOM   2645  CB  GLU A 327      13.234 -20.000 -30.219  1.00 92.31           C  
ATOM   2646  O   GLU A 327      16.047 -18.547 -29.422  1.00 92.31           O  
ATOM   2647  CG  GLU A 327      14.258 -20.766 -31.047  1.00 92.31           C  
ATOM   2648  CD  GLU A 327      14.914 -21.906 -30.297  1.00 92.31           C  
ATOM   2649  OE1 GLU A 327      16.047 -22.312 -30.672  1.00 92.31           O  
ATOM   2650  OE2 GLU A 327      14.297 -22.406 -29.328  1.00 92.31           O  
ATOM   2651  N   TYR A 328      14.414 -17.094 -29.688  1.00 91.44           N  
ATOM   2652  CA  TYR A 328      15.273 -16.016 -30.156  1.00 91.44           C  
ATOM   2653  C   TYR A 328      16.203 -15.531 -29.047  1.00 91.44           C  
ATOM   2654  CB  TYR A 328      14.438 -14.836 -30.672  1.00 91.44           C  
ATOM   2655  O   TYR A 328      17.156 -14.797 -29.297  1.00 91.44           O  
ATOM   2656  CG  TYR A 328      13.359 -14.398 -29.703  1.00 91.44           C  
ATOM   2657  CD1 TYR A 328      12.039 -14.828 -29.875  1.00 91.44           C  
ATOM   2658  CD2 TYR A 328      13.648 -13.547 -28.641  1.00 91.44           C  
ATOM   2659  CE1 TYR A 328      11.039 -14.422 -28.984  1.00 91.44           C  
ATOM   2660  CE2 TYR A 328      12.656 -13.141 -27.766  1.00 91.44           C  
ATOM   2661  OH  TYR A 328      10.375 -13.172 -27.062  1.00 91.44           O  
ATOM   2662  CZ  TYR A 328      11.359 -13.578 -27.938  1.00 91.44           C  
ATOM   2663  N   LEU A 329      15.977 -15.961 -27.844  1.00 93.50           N  
ATOM   2664  CA  LEU A 329      16.797 -15.531 -26.719  1.00 93.50           C  
ATOM   2665  C   LEU A 329      17.922 -16.516 -26.453  1.00 93.50           C  
ATOM   2666  CB  LEU A 329      15.930 -15.367 -25.469  1.00 93.50           C  
ATOM   2667  O   LEU A 329      18.734 -16.312 -25.562  1.00 93.50           O  
ATOM   2668  CG  LEU A 329      14.906 -14.227 -25.484  1.00 93.50           C  
ATOM   2669  CD1 LEU A 329      14.109 -14.203 -24.188  1.00 93.50           C  
ATOM   2670  CD2 LEU A 329      15.594 -12.891 -25.719  1.00 93.50           C  
ATOM   2671  N   ARG A 330      17.984 -17.609 -27.172  1.00 90.06           N  
ATOM   2672  CA  ARG A 330      18.984 -18.656 -26.953  1.00 90.06           C  
ATOM   2673  C   ARG A 330      20.391 -18.078 -27.031  1.00 90.06           C  
ATOM   2674  CB  ARG A 330      18.812 -19.781 -27.953  1.00 90.06           C  
ATOM   2675  O   ARG A 330      21.281 -18.500 -26.281  1.00 90.06           O  
ATOM   2676  CG  ARG A 330      17.922 -20.922 -27.469  1.00 90.06           C  
ATOM   2677  CD  ARG A 330      17.969 -22.109 -28.406  1.00 90.06           C  
ATOM   2678  NE  ARG A 330      16.938 -23.109 -28.078  1.00 90.06           N  
ATOM   2679  NH1 ARG A 330      18.141 -24.922 -28.875  1.00 90.06           N  
ATOM   2680  NH2 ARG A 330      16.062 -25.219 -27.969  1.00 90.06           N  
ATOM   2681  CZ  ARG A 330      17.047 -24.406 -28.312  1.00 90.06           C  
ATOM   2682  N   SER A 331      20.578 -17.156 -27.891  1.00 87.88           N  
ATOM   2683  CA  SER A 331      21.891 -16.562 -28.094  1.00 87.88           C  
ATOM   2684  C   SER A 331      22.219 -15.523 -27.016  1.00 87.88           C  
ATOM   2685  CB  SER A 331      21.984 -15.898 -29.484  1.00 87.88           C  
ATOM   2686  O   SER A 331      23.359 -15.094 -26.891  1.00 87.88           O  
ATOM   2687  OG  SER A 331      21.000 -14.891 -29.609  1.00 87.88           O  
ATOM   2688  N   LYS A 332      21.266 -15.164 -26.281  1.00 90.31           N  
ATOM   2689  CA  LYS A 332      21.438 -14.109 -25.281  1.00 90.31           C  
ATOM   2690  C   LYS A 332      21.359 -14.664 -23.859  1.00 90.31           C  
ATOM   2691  CB  LYS A 332      20.391 -13.008 -25.469  1.00 90.31           C  
ATOM   2692  O   LYS A 332      21.109 -13.922 -22.906  1.00 90.31           O  
ATOM   2693  CG  LYS A 332      20.500 -12.281 -26.812  1.00 90.31           C  
ATOM   2694  CD  LYS A 332      21.625 -11.250 -26.797  1.00 90.31           C  
ATOM   2695  CE  LYS A 332      21.672 -10.461 -28.094  1.00 90.31           C  
ATOM   2696  NZ  LYS A 332      22.797  -9.484 -28.109  1.00 90.31           N  
ATOM   2697  N   LEU A 333      21.422 -15.922 -23.672  1.00 92.00           N  
ATOM   2698  CA  LEU A 333      21.234 -16.578 -22.391  1.00 92.00           C  
ATOM   2699  C   LEU A 333      22.281 -16.125 -21.391  1.00 92.00           C  
ATOM   2700  CB  LEU A 333      21.281 -18.094 -22.547  1.00 92.00           C  
ATOM   2701  O   LEU A 333      22.000 -15.969 -20.203  1.00 92.00           O  
ATOM   2702  CG  LEU A 333      20.078 -18.750 -23.219  1.00 92.00           C  
ATOM   2703  CD1 LEU A 333      20.312 -20.250 -23.406  1.00 92.00           C  
ATOM   2704  CD2 LEU A 333      18.797 -18.500 -22.406  1.00 92.00           C  
ATOM   2705  N   CYS A 334      23.484 -15.836 -21.812  1.00 90.81           N  
ATOM   2706  CA  CYS A 334      24.562 -15.383 -20.938  1.00 90.81           C  
ATOM   2707  C   CYS A 334      24.250 -14.008 -20.359  1.00 90.81           C  
ATOM   2708  CB  CYS A 334      25.891 -15.328 -21.703  1.00 90.81           C  
ATOM   2709  O   CYS A 334      24.406 -13.789 -19.156  1.00 90.81           O  
ATOM   2710  SG  CYS A 334      26.562 -16.953 -22.094  1.00 90.81           S  
ATOM   2711  N   SER A 335      23.859 -13.203 -21.281  1.00 91.50           N  
ATOM   2712  CA  SER A 335      23.484 -11.867 -20.844  1.00 91.50           C  
ATOM   2713  C   SER A 335      22.297 -11.914 -19.875  1.00 91.50           C  
ATOM   2714  CB  SER A 335      23.141 -10.984 -22.047  1.00 91.50           C  
ATOM   2715  O   SER A 335      22.250 -11.156 -18.906  1.00 91.50           O  
ATOM   2716  OG  SER A 335      24.281 -10.812 -22.875  1.00 91.50           O  
ATOM   2717  N   LEU A 336      21.375 -12.766 -20.125  1.00 93.50           N  
ATOM   2718  CA  LEU A 336      20.188 -12.922 -19.281  1.00 93.50           C  
ATOM   2719  C   LEU A 336      20.547 -13.453 -17.906  1.00 93.50           C  
ATOM   2720  CB  LEU A 336      19.172 -13.859 -19.953  1.00 93.50           C  
ATOM   2721  O   LEU A 336      19.906 -13.125 -16.922  1.00 93.50           O  
ATOM   2722  CG  LEU A 336      18.469 -13.320 -21.203  1.00 93.50           C  
ATOM   2723  CD1 LEU A 336      17.797 -14.453 -21.953  1.00 93.50           C  
ATOM   2724  CD2 LEU A 336      17.469 -12.242 -20.828  1.00 93.50           C  
ATOM   2725  N   TYR A 337      21.547 -14.234 -17.875  1.00 90.50           N  
ATOM   2726  CA  TYR A 337      22.031 -14.750 -16.594  1.00 90.50           C  
ATOM   2727  C   TYR A 337      22.672 -13.641 -15.773  1.00 90.50           C  
ATOM   2728  CB  TYR A 337      23.047 -15.883 -16.828  1.00 90.50           C  
ATOM   2729  O   TYR A 337      22.453 -13.562 -14.562  1.00 90.50           O  
ATOM   2730  CG  TYR A 337      23.656 -16.406 -15.555  1.00 90.50           C  
ATOM   2731  CD1 TYR A 337      24.969 -16.078 -15.211  1.00 90.50           C  
ATOM   2732  CD2 TYR A 337      22.938 -17.234 -14.703  1.00 90.50           C  
ATOM   2733  CE1 TYR A 337      25.547 -16.562 -14.039  1.00 90.50           C  
ATOM   2734  CE2 TYR A 337      23.500 -17.719 -13.531  1.00 90.50           C  
ATOM   2735  OH  TYR A 337      25.359 -17.875 -12.047  1.00 90.50           O  
ATOM   2736  CZ  TYR A 337      24.797 -17.391 -13.203  1.00 90.50           C  
ATOM   2737  N   GLU A 338      23.359 -12.734 -16.375  1.00 89.81           N  
ATOM   2738  CA  GLU A 338      24.031 -11.641 -15.688  1.00 89.81           C  
ATOM   2739  C   GLU A 338      23.031 -10.680 -15.055  1.00 89.81           C  
ATOM   2740  CB  GLU A 338      24.953 -10.883 -16.641  1.00 89.81           C  
ATOM   2741  O   GLU A 338      23.281 -10.117 -13.984  1.00 89.81           O  
ATOM   2742  CG  GLU A 338      26.203 -11.656 -17.031  1.00 89.81           C  
ATOM   2743  CD  GLU A 338      27.047 -10.945 -18.078  1.00 89.81           C  
ATOM   2744  OE1 GLU A 338      28.125 -11.469 -18.453  1.00 89.81           O  
ATOM   2745  OE2 GLU A 338      26.625  -9.867 -18.547  1.00 89.81           O  
ATOM   2746  N   ASN A 339      21.922 -10.641 -15.680  1.00 89.62           N  
ATOM   2747  CA  ASN A 339      20.922  -9.711 -15.172  1.00 89.62           C  
ATOM   2748  C   ASN A 339      19.844 -10.430 -14.375  1.00 89.62           C  
ATOM   2749  CB  ASN A 339      20.297  -8.914 -16.312  1.00 89.62           C  
ATOM   2750  O   ASN A 339      18.781  -9.867 -14.102  1.00 89.62           O  
ATOM   2751  CG  ASN A 339      21.312  -8.062 -17.062  1.00 89.62           C  
ATOM   2752  ND2 ASN A 339      21.031  -7.766 -18.328  1.00 89.62           N  
ATOM   2753  OD1 ASN A 339      22.344  -7.680 -16.500  1.00 89.62           O  
ATOM   2754  N   ASP A 340      19.969 -11.688 -14.148  1.00 90.12           N  
ATOM   2755  CA  ASP A 340      19.078 -12.516 -13.336  1.00 90.12           C  
ATOM   2756  C   ASP A 340      17.734 -12.703 -14.016  1.00 90.12           C  
ATOM   2757  CB  ASP A 340      18.891 -11.891 -11.953  1.00 90.12           C  
ATOM   2758  O   ASP A 340      16.750 -13.102 -13.375  1.00 90.12           O  
ATOM   2759  CG  ASP A 340      20.125 -12.016 -11.070  1.00 90.12           C  
ATOM   2760  OD1 ASP A 340      20.875 -13.008 -11.203  1.00 90.12           O  
ATOM   2761  OD2 ASP A 340      20.344 -11.117 -10.234  1.00 90.12           O  
ATOM   2762  N   CYS A 341      17.578 -12.414 -15.234  1.00 93.50           N  
ATOM   2763  CA  CYS A 341      16.312 -12.516 -15.961  1.00 93.50           C  
ATOM   2764  C   CYS A 341      16.016 -13.961 -16.328  1.00 93.50           C  
ATOM   2765  CB  CYS A 341      16.344 -11.641 -17.219  1.00 93.50           C  
ATOM   2766  O   CYS A 341      14.852 -14.320 -16.547  1.00 93.50           O  
ATOM   2767  SG  CYS A 341      16.328  -9.867 -16.875  1.00 93.50           S  
ATOM   2768  N   ILE A 342      17.047 -14.719 -16.406  1.00 93.69           N  
ATOM   2769  CA  ILE A 342      16.875 -16.109 -16.797  1.00 93.69           C  
ATOM   2770  C   ILE A 342      16.078 -16.859 -15.734  1.00 93.69           C  
ATOM   2771  CB  ILE A 342      18.234 -16.797 -17.047  1.00 93.69           C  
ATOM   2772  O   ILE A 342      15.570 -17.953 -15.984  1.00 93.69           O  
ATOM   2773  CG1 ILE A 342      18.062 -18.062 -17.891  1.00 93.69           C  
ATOM   2774  CG2 ILE A 342      18.922 -17.125 -15.711  1.00 93.69           C  
ATOM   2775  CD1 ILE A 342      19.375 -18.641 -18.422  1.00 93.69           C  
ATOM   2776  N   PHE A 343      15.938 -16.344 -14.547  1.00 92.44           N  
ATOM   2777  CA  PHE A 343      15.242 -16.984 -13.445  1.00 92.44           C  
ATOM   2778  C   PHE A 343      13.789 -16.531 -13.383  1.00 92.44           C  
ATOM   2779  CB  PHE A 343      15.938 -16.672 -12.117  1.00 92.44           C  
ATOM   2780  O   PHE A 343      13.039 -16.969 -12.500  1.00 92.44           O  
ATOM   2781  CG  PHE A 343      17.375 -17.125 -12.062  1.00 92.44           C  
ATOM   2782  CD1 PHE A 343      17.688 -18.469 -11.992  1.00 92.44           C  
ATOM   2783  CD2 PHE A 343      18.406 -16.203 -12.078  1.00 92.44           C  
ATOM   2784  CE1 PHE A 343      19.016 -18.891 -11.938  1.00 92.44           C  
ATOM   2785  CE2 PHE A 343      19.734 -16.609 -12.031  1.00 92.44           C  
ATOM   2786  CZ  PHE A 343      20.031 -17.969 -11.961  1.00 92.44           C  
ATOM   2787  N   ASP A 344      13.414 -15.664 -14.289  1.00 94.25           N  
ATOM   2788  CA  ASP A 344      12.023 -15.211 -14.336  1.00 94.25           C  
ATOM   2789  C   ASP A 344      11.070 -16.375 -14.570  1.00 94.25           C  
ATOM   2790  CB  ASP A 344      11.844 -14.156 -15.438  1.00 94.25           C  
ATOM   2791  O   ASP A 344      11.336 -17.250 -15.406  1.00 94.25           O  
ATOM   2792  CG  ASP A 344      12.414 -12.805 -15.062  1.00 94.25           C  
ATOM   2793  OD1 ASP A 344      12.484 -12.484 -13.852  1.00 94.25           O  
ATOM   2794  OD2 ASP A 344      12.781 -12.039 -15.977  1.00 94.25           O  
ATOM   2795  N   LYS A 345       9.961 -16.406 -13.883  1.00 95.00           N  
ATOM   2796  CA  LYS A 345       8.977 -17.484 -13.977  1.00 95.00           C  
ATOM   2797  C   LYS A 345       7.719 -17.016 -14.695  1.00 95.00           C  
ATOM   2798  CB  LYS A 345       8.617 -18.000 -12.578  1.00 95.00           C  
ATOM   2799  O   LYS A 345       6.855 -16.375 -14.102  1.00 95.00           O  
ATOM   2800  CG  LYS A 345       9.773 -18.672 -11.859  1.00 95.00           C  
ATOM   2801  CD  LYS A 345       9.320 -19.281 -10.539  1.00 95.00           C  
ATOM   2802  CE  LYS A 345      10.477 -19.969  -9.812  1.00 95.00           C  
ATOM   2803  NZ  LYS A 345      10.023 -20.625  -8.555  1.00 95.00           N  
ATOM   2804  N   PHE A 346       7.543 -17.453 -15.891  1.00 97.25           N  
ATOM   2805  CA  PHE A 346       6.395 -17.078 -16.703  1.00 97.25           C  
ATOM   2806  C   PHE A 346       5.250 -18.062 -16.531  1.00 97.25           C  
ATOM   2807  CB  PHE A 346       6.789 -17.000 -18.188  1.00 97.25           C  
ATOM   2808  O   PHE A 346       5.445 -19.281 -16.656  1.00 97.25           O  
ATOM   2809  CG  PHE A 346       7.805 -15.930 -18.484  1.00 97.25           C  
ATOM   2810  CD1 PHE A 346       7.402 -14.633 -18.781  1.00 97.25           C  
ATOM   2811  CD2 PHE A 346       9.164 -16.219 -18.469  1.00 97.25           C  
ATOM   2812  CE1 PHE A 346       8.336 -13.641 -19.062  1.00 97.25           C  
ATOM   2813  CE2 PHE A 346      10.102 -15.227 -18.734  1.00 97.25           C  
ATOM   2814  CZ  PHE A 346       9.688 -13.945 -19.047  1.00 97.25           C  
ATOM   2815  N   GLU A 347       4.113 -17.547 -16.312  1.00 97.25           N  
ATOM   2816  CA  GLU A 347       2.924 -18.391 -16.203  1.00 97.25           C  
ATOM   2817  C   GLU A 347       2.238 -18.562 -17.547  1.00 97.25           C  
ATOM   2818  CB  GLU A 347       1.944 -17.797 -15.188  1.00 97.25           C  
ATOM   2819  O   GLU A 347       2.582 -17.891 -18.516  1.00 97.25           O  
ATOM   2820  CG  GLU A 347       2.428 -17.859 -13.742  1.00 97.25           C  
ATOM   2821  CD  GLU A 347       1.418 -17.328 -12.742  1.00 97.25           C  
ATOM   2822  OE1 GLU A 347       1.688 -17.375 -11.523  1.00 97.25           O  
ATOM   2823  OE2 GLU A 347       0.347 -16.859 -13.188  1.00 97.25           O  
ATOM   2824  N   CYS A 348       1.396 -19.547 -17.641  1.00 97.62           N  
ATOM   2825  CA  CYS A 348       0.608 -19.828 -18.828  1.00 97.62           C  
ATOM   2826  C   CYS A 348      -0.844 -20.109 -18.469  1.00 97.62           C  
ATOM   2827  CB  CYS A 348       1.200 -21.000 -19.609  1.00 97.62           C  
ATOM   2828  O   CYS A 348      -1.152 -20.438 -17.328  1.00 97.62           O  
ATOM   2829  SG  CYS A 348       1.312 -22.531 -18.641  1.00 97.62           S  
ATOM   2830  N   CYS A 349      -1.745 -19.969 -19.484  1.00 97.25           N  
ATOM   2831  CA  CYS A 349      -3.158 -20.203 -19.203  1.00 97.25           C  
ATOM   2832  C   CYS A 349      -3.887 -20.688 -20.453  1.00 97.25           C  
ATOM   2833  CB  CYS A 349      -3.818 -18.922 -18.688  1.00 97.25           C  
ATOM   2834  O   CYS A 349      -3.424 -20.469 -21.562  1.00 97.25           O  
ATOM   2835  SG  CYS A 349      -3.740 -17.547 -19.844  1.00 97.25           S  
ATOM   2836  N   TRP A 350      -4.949 -21.469 -20.234  1.00 97.56           N  
ATOM   2837  CA  TRP A 350      -5.855 -21.969 -21.266  1.00 97.56           C  
ATOM   2838  C   TRP A 350      -6.984 -20.969 -21.531  1.00 97.56           C  
ATOM   2839  CB  TRP A 350      -6.434 -23.328 -20.859  1.00 97.56           C  
ATOM   2840  O   TRP A 350      -7.422 -20.266 -20.625  1.00 97.56           O  
ATOM   2841  CG  TRP A 350      -5.395 -24.375 -20.609  1.00 97.56           C  
ATOM   2842  CD1 TRP A 350      -4.789 -24.672 -19.422  1.00 97.56           C  
ATOM   2843  CD2 TRP A 350      -4.836 -25.266 -21.578  1.00 97.56           C  
ATOM   2844  CE2 TRP A 350      -3.898 -26.078 -20.891  1.00 97.56           C  
ATOM   2845  CE3 TRP A 350      -5.039 -25.469 -22.953  1.00 97.56           C  
ATOM   2846  NE1 TRP A 350      -3.891 -25.703 -19.578  1.00 97.56           N  
ATOM   2847  CH2 TRP A 350      -3.383 -27.250 -22.891  1.00 97.56           C  
ATOM   2848  CZ2 TRP A 350      -3.164 -27.078 -21.547  1.00 97.56           C  
ATOM   2849  CZ3 TRP A 350      -4.309 -26.453 -23.594  1.00 97.56           C  
ATOM   2850  N   ASN A 351      -7.414 -20.984 -22.719  1.00 96.19           N  
ATOM   2851  CA  ASN A 351      -8.695 -20.328 -22.922  1.00 96.19           C  
ATOM   2852  C   ASN A 351      -9.859 -21.203 -22.469  1.00 96.19           C  
ATOM   2853  CB  ASN A 351      -8.875 -19.953 -24.406  1.00 96.19           C  
ATOM   2854  O   ASN A 351      -9.648 -22.344 -22.031  1.00 96.19           O  
ATOM   2855  CG  ASN A 351      -9.203 -21.141 -25.281  1.00 96.19           C  
ATOM   2856  ND2 ASN A 351      -9.883 -20.875 -26.391  1.00 96.19           N  
ATOM   2857  OD1 ASN A 351      -8.852 -22.281 -24.953  1.00 96.19           O  
ATOM   2858  N   GLY A 352     -11.047 -20.719 -22.562  1.00 94.06           N  
ATOM   2859  CA  GLY A 352     -12.219 -21.406 -22.047  1.00 94.06           C  
ATOM   2860  C   GLY A 352     -12.461 -22.750 -22.703  1.00 94.06           C  
ATOM   2861  O   GLY A 352     -12.891 -23.703 -22.047  1.00 94.06           O  
ATOM   2862  N   SER A 353     -12.086 -22.891 -23.938  1.00 94.25           N  
ATOM   2863  CA  SER A 353     -12.375 -24.094 -24.719  1.00 94.25           C  
ATOM   2864  C   SER A 353     -11.148 -24.984 -24.844  1.00 94.25           C  
ATOM   2865  CB  SER A 353     -12.891 -23.719 -26.109  1.00 94.25           C  
ATOM   2866  O   SER A 353     -11.148 -25.953 -25.594  1.00 94.25           O  
ATOM   2867  OG  SER A 353     -11.914 -23.000 -26.828  1.00 94.25           O  
ATOM   2868  N   ASP A 354     -10.016 -24.641 -24.281  1.00 96.19           N  
ATOM   2869  CA  ASP A 354      -8.766 -25.391 -24.328  1.00 96.19           C  
ATOM   2870  C   ASP A 354      -8.172 -25.391 -25.734  1.00 96.19           C  
ATOM   2871  CB  ASP A 354      -8.977 -26.828 -23.859  1.00 96.19           C  
ATOM   2872  O   ASP A 354      -7.414 -26.281 -26.109  1.00 96.19           O  
ATOM   2873  CG  ASP A 354      -9.406 -26.906 -22.406  1.00 96.19           C  
ATOM   2874  OD1 ASP A 354      -9.102 -25.984 -21.625  1.00 96.19           O  
ATOM   2875  OD2 ASP A 354     -10.055 -27.922 -22.031  1.00 96.19           O  
ATOM   2876  N   SER A 355      -8.578 -24.469 -26.578  1.00 95.75           N  
ATOM   2877  CA  SER A 355      -8.141 -24.438 -27.969  1.00 95.75           C  
ATOM   2878  C   SER A 355      -6.969 -23.484 -28.156  1.00 95.75           C  
ATOM   2879  CB  SER A 355      -9.289 -24.047 -28.891  1.00 95.75           C  
ATOM   2880  O   SER A 355      -6.273 -23.531 -29.172  1.00 95.75           O  
ATOM   2881  OG  SER A 355      -9.719 -22.719 -28.625  1.00 95.75           O  
ATOM   2882  N   VAL A 356      -6.797 -22.594 -27.266  1.00 96.81           N  
ATOM   2883  CA  VAL A 356      -5.727 -21.594 -27.375  1.00 96.81           C  
ATOM   2884  C   VAL A 356      -4.941 -21.547 -26.062  1.00 96.81           C  
ATOM   2885  CB  VAL A 356      -6.285 -20.203 -27.703  1.00 96.81           C  
ATOM   2886  O   VAL A 356      -5.527 -21.625 -24.969  1.00 96.81           O  
ATOM   2887  CG1 VAL A 356      -5.148 -19.188 -27.844  1.00 96.81           C  
ATOM   2888  CG2 VAL A 356      -7.113 -20.250 -28.984  1.00 96.81           C  
ATOM   2889  N   VAL A 357      -3.691 -21.406 -26.156  1.00 97.56           N  
ATOM   2890  CA  VAL A 357      -2.801 -21.250 -25.016  1.00 97.56           C  
ATOM   2891  C   VAL A 357      -2.143 -19.875 -25.047  1.00 97.56           C  
ATOM   2892  CB  VAL A 357      -1.722 -22.344 -24.969  1.00 97.56           C  
ATOM   2893  O   VAL A 357      -1.761 -19.391 -26.125  1.00 97.56           O  
ATOM   2894  CG1 VAL A 357      -0.756 -22.125 -23.812  1.00 97.56           C  
ATOM   2895  CG2 VAL A 357      -2.373 -23.734 -24.875  1.00 97.56           C  
ATOM   2896  N   MET A 358      -1.992 -19.266 -23.938  1.00 98.00           N  
ATOM   2897  CA  MET A 358      -1.397 -17.938 -23.844  1.00 98.00           C  
ATOM   2898  C   MET A 358      -0.313 -17.906 -22.766  1.00 98.00           C  
ATOM   2899  CB  MET A 358      -2.469 -16.891 -23.531  1.00 98.00           C  
ATOM   2900  O   MET A 358      -0.423 -18.578 -21.750  1.00 98.00           O  
ATOM   2901  CG  MET A 358      -1.927 -15.477 -23.422  1.00 98.00           C  
ATOM   2902  SD  MET A 358      -3.236 -14.250 -23.031  1.00 98.00           S  
ATOM   2903  CE  MET A 358      -3.607 -14.719 -21.312  1.00 98.00           C  
ATOM   2904  N   THR A 359       0.714 -17.125 -22.906  1.00 98.38           N  
ATOM   2905  CA  THR A 359       1.805 -16.953 -21.953  1.00 98.38           C  
ATOM   2906  C   THR A 359       2.449 -15.570 -22.125  1.00 98.38           C  
ATOM   2907  CB  THR A 359       2.875 -18.047 -22.109  1.00 98.38           C  
ATOM   2908  O   THR A 359       2.295 -14.938 -23.172  1.00 98.38           O  
ATOM   2909  CG2 THR A 359       3.559 -17.953 -23.469  1.00 98.38           C  
ATOM   2910  OG1 THR A 359       3.859 -17.891 -21.078  1.00 98.38           O  
ATOM   2911  N   GLY A 360       3.107 -15.133 -21.141  1.00 97.81           N  
ATOM   2912  CA  GLY A 360       3.777 -13.844 -21.172  1.00 97.81           C  
ATOM   2913  C   GLY A 360       5.219 -13.938 -21.641  1.00 97.81           C  
ATOM   2914  O   GLY A 360       5.754 -15.031 -21.812  1.00 97.81           O  
ATOM   2915  N   SER A 361       5.812 -12.766 -21.812  1.00 97.38           N  
ATOM   2916  CA  SER A 361       7.195 -12.641 -22.250  1.00 97.38           C  
ATOM   2917  C   SER A 361       7.766 -11.273 -21.891  1.00 97.38           C  
ATOM   2918  CB  SER A 361       7.301 -12.867 -23.766  1.00 97.38           C  
ATOM   2919  O   SER A 361       7.191 -10.547 -21.078  1.00 97.38           O  
ATOM   2920  OG  SER A 361       8.656 -12.914 -24.172  1.00 97.38           O  
ATOM   2921  N   TYR A 362       9.023 -10.977 -22.422  1.00 96.31           N  
ATOM   2922  CA  TYR A 362       9.688  -9.703 -22.172  1.00 96.31           C  
ATOM   2923  C   TYR A 362       9.164  -8.625 -23.109  1.00 96.31           C  
ATOM   2924  CB  TYR A 362      11.203  -9.852 -22.328  1.00 96.31           C  
ATOM   2925  O   TYR A 362       8.477  -8.914 -24.078  1.00 96.31           O  
ATOM   2926  CG  TYR A 362      11.836 -10.797 -21.344  1.00 96.31           C  
ATOM   2927  CD1 TYR A 362      11.945 -10.453 -20.000  1.00 96.31           C  
ATOM   2928  CD2 TYR A 362      12.312 -12.039 -21.750  1.00 96.31           C  
ATOM   2929  CE1 TYR A 362      12.531 -11.320 -19.078  1.00 96.31           C  
ATOM   2930  CE2 TYR A 362      12.898 -12.914 -20.844  1.00 96.31           C  
ATOM   2931  OH  TYR A 362      13.578 -13.414 -18.609  1.00 96.31           O  
ATOM   2932  CZ  TYR A 362      13.000 -12.547 -19.516  1.00 96.31           C  
ATOM   2933  N   ASN A 363       9.398  -7.375 -22.766  1.00 94.50           N  
ATOM   2934  CA  ASN A 363       8.977  -6.215 -23.531  1.00 94.50           C  
ATOM   2935  C   ASN A 363       7.457  -6.051 -23.516  1.00 94.50           C  
ATOM   2936  CB  ASN A 363       9.469  -6.324 -24.984  1.00 94.50           C  
ATOM   2937  O   ASN A 363       6.855  -5.633 -24.500  1.00 94.50           O  
ATOM   2938  CG  ASN A 363       9.836  -4.980 -25.578  1.00 94.50           C  
ATOM   2939  ND2 ASN A 363       9.641  -4.832 -26.875  1.00 94.50           N  
ATOM   2940  OD1 ASN A 363      10.297  -4.082 -24.875  1.00 94.50           O  
ATOM   2941  N   ASN A 364       6.824  -6.609 -22.469  1.00 94.88           N  
ATOM   2942  CA  ASN A 364       5.379  -6.570 -22.297  1.00 94.88           C  
ATOM   2943  C   ASN A 364       4.648  -7.297 -23.422  1.00 94.88           C  
ATOM   2944  CB  ASN A 364       4.891  -5.121 -22.188  1.00 94.88           C  
ATOM   2945  O   ASN A 364       3.578  -6.867 -23.859  1.00 94.88           O  
ATOM   2946  CG  ASN A 364       5.184  -4.496 -20.844  1.00 94.88           C  
ATOM   2947  ND2 ASN A 364       4.965  -3.191 -20.734  1.00 94.88           N  
ATOM   2948  OD1 ASN A 364       5.605  -5.184 -19.906  1.00 94.88           O  
ATOM   2949  N   PHE A 365       5.277  -8.297 -23.859  1.00 96.56           N  
ATOM   2950  CA  PHE A 365       4.664  -9.148 -24.875  1.00 96.56           C  
ATOM   2951  C   PHE A 365       3.889 -10.289 -24.219  1.00 96.56           C  
ATOM   2952  CB  PHE A 365       5.727  -9.703 -25.812  1.00 96.56           C  
ATOM   2953  O   PHE A 365       4.277 -10.789 -23.172  1.00 96.56           O  
ATOM   2954  CG  PHE A 365       6.305  -8.680 -26.750  1.00 96.56           C  
ATOM   2955  CD1 PHE A 365       5.605  -7.516 -27.047  1.00 96.56           C  
ATOM   2956  CD2 PHE A 365       7.543  -8.883 -27.344  1.00 96.56           C  
ATOM   2957  CE1 PHE A 365       6.137  -6.562 -27.922  1.00 96.56           C  
ATOM   2958  CE2 PHE A 365       8.086  -7.934 -28.219  1.00 96.56           C  
ATOM   2959  CZ  PHE A 365       7.375  -6.777 -28.500  1.00 96.56           C  
ATOM   2960  N   PHE A 366       2.861 -10.633 -24.828  1.00 97.25           N  
ATOM   2961  CA  PHE A 366       2.178 -11.891 -24.531  1.00 97.25           C  
ATOM   2962  C   PHE A 366       1.828 -12.633 -25.812  1.00 97.25           C  
ATOM   2963  CB  PHE A 366       0.908 -11.625 -23.719  1.00 97.25           C  
ATOM   2964  O   PHE A 366       1.513 -12.008 -26.828  1.00 97.25           O  
ATOM   2965  CG  PHE A 366      -0.100 -10.758 -24.422  1.00 97.25           C  
ATOM   2966  CD1 PHE A 366       0.018  -9.375 -24.391  1.00 97.25           C  
ATOM   2967  CD2 PHE A 366      -1.165 -11.328 -25.094  1.00 97.25           C  
ATOM   2968  CE1 PHE A 366      -0.913  -8.562 -25.031  1.00 97.25           C  
ATOM   2969  CE2 PHE A 366      -2.100 -10.523 -25.750  1.00 97.25           C  
ATOM   2970  CZ  PHE A 366      -1.972  -9.148 -25.719  1.00 97.25           C  
ATOM   2971  N   ARG A 367       1.972 -13.859 -25.750  1.00 97.38           N  
ATOM   2972  CA  ARG A 367       1.854 -14.703 -26.922  1.00 97.38           C  
ATOM   2973  C   ARG A 367       0.700 -15.688 -26.781  1.00 97.38           C  
ATOM   2974  CB  ARG A 367       3.160 -15.461 -27.188  1.00 97.38           C  
ATOM   2975  O   ARG A 367       0.458 -16.219 -25.703  1.00 97.38           O  
ATOM   2976  CG  ARG A 367       4.363 -14.555 -27.406  1.00 97.38           C  
ATOM   2977  CD  ARG A 367       5.566 -15.328 -27.922  1.00 97.38           C  
ATOM   2978  NE  ARG A 367       5.352 -15.820 -29.281  1.00 97.38           N  
ATOM   2979  NH1 ARG A 367       7.406 -16.859 -29.438  1.00 97.38           N  
ATOM   2980  NH2 ARG A 367       5.934 -16.938 -31.203  1.00 97.38           N  
ATOM   2981  CZ  ARG A 367       6.230 -16.547 -29.969  1.00 97.38           C  
ATOM   2982  N   MET A 368       0.096 -15.977 -27.891  1.00 97.00           N  
ATOM   2983  CA  MET A 368      -1.021 -16.922 -27.969  1.00 97.00           C  
ATOM   2984  C   MET A 368      -0.794 -17.938 -29.078  1.00 97.00           C  
ATOM   2985  CB  MET A 368      -2.334 -16.172 -28.203  1.00 97.00           C  
ATOM   2986  O   MET A 368      -0.292 -17.594 -30.156  1.00 97.00           O  
ATOM   2987  CG  MET A 368      -2.676 -15.172 -27.109  1.00 97.00           C  
ATOM   2988  SD  MET A 368      -4.223 -14.242 -27.469  1.00 97.00           S  
ATOM   2989  CE  MET A 368      -3.971 -12.789 -26.422  1.00 97.00           C  
ATOM   2990  N   PHE A 369      -1.121 -19.109 -28.797  1.00 96.94           N  
ATOM   2991  CA  PHE A 369      -0.958 -20.219 -29.734  1.00 96.94           C  
ATOM   2992  C   PHE A 369      -2.271 -20.969 -29.922  1.00 96.94           C  
ATOM   2993  CB  PHE A 369       0.128 -21.188 -29.250  1.00 96.94           C  
ATOM   2994  O   PHE A 369      -2.848 -21.469 -28.953  1.00 96.94           O  
ATOM   2995  CG  PHE A 369       1.430 -20.516 -28.906  1.00 96.94           C  
ATOM   2996  CD1 PHE A 369       2.402 -20.312 -29.875  1.00 96.94           C  
ATOM   2997  CD2 PHE A 369       1.682 -20.078 -27.609  1.00 96.94           C  
ATOM   2998  CE1 PHE A 369       3.607 -19.688 -29.562  1.00 96.94           C  
ATOM   2999  CE2 PHE A 369       2.883 -19.453 -27.297  1.00 96.94           C  
ATOM   3000  CZ  PHE A 369       3.846 -19.250 -28.266  1.00 96.94           C  
ATOM   3001  N   ASP A 370      -2.711 -21.016 -31.109  1.00 95.81           N  
ATOM   3002  CA  ASP A 370      -3.887 -21.812 -31.453  1.00 95.81           C  
ATOM   3003  C   ASP A 370      -3.518 -23.281 -31.656  1.00 95.81           C  
ATOM   3004  CB  ASP A 370      -4.562 -21.250 -32.719  1.00 95.81           C  
ATOM   3005  O   ASP A 370      -2.707 -23.594 -32.531  1.00 95.81           O  
ATOM   3006  CG  ASP A 370      -5.914 -21.891 -32.969  1.00 95.81           C  
ATOM   3007  OD1 ASP A 370      -6.043 -23.125 -32.875  1.00 95.81           O  
ATOM   3008  OD2 ASP A 370      -6.859 -21.141 -33.312  1.00 95.81           O  
ATOM   3009  N   ARG A 371      -4.082 -24.141 -31.031  1.00 94.31           N  
ATOM   3010  CA  ARG A 371      -3.730 -25.547 -31.031  1.00 94.31           C  
ATOM   3011  C   ARG A 371      -4.180 -26.219 -32.344  1.00 94.31           C  
ATOM   3012  CB  ARG A 371      -4.352 -26.266 -29.828  1.00 94.31           C  
ATOM   3013  O   ARG A 371      -3.561 -27.188 -32.781  1.00 94.31           O  
ATOM   3014  CG  ARG A 371      -3.820 -25.797 -28.484  1.00 94.31           C  
ATOM   3015  CD  ARG A 371      -4.426 -26.578 -27.328  1.00 94.31           C  
ATOM   3016  NE  ARG A 371      -3.986 -27.969 -27.344  1.00 94.31           N  
ATOM   3017  NH1 ARG A 371      -5.852 -28.781 -26.234  1.00 94.31           N  
ATOM   3018  NH2 ARG A 371      -4.180 -30.219 -26.875  1.00 94.31           N  
ATOM   3019  CZ  ARG A 371      -4.672 -28.984 -26.812  1.00 94.31           C  
ATOM   3020  N   ASN A 372      -5.238 -25.812 -32.875  1.00 91.38           N  
ATOM   3021  CA  ASN A 372      -5.785 -26.406 -34.094  1.00 91.38           C  
ATOM   3022  C   ASN A 372      -5.027 -25.938 -35.344  1.00 91.38           C  
ATOM   3023  CB  ASN A 372      -7.273 -26.094 -34.219  1.00 91.38           C  
ATOM   3024  O   ASN A 372      -4.602 -26.766 -36.156  1.00 91.38           O  
ATOM   3025  CG  ASN A 372      -8.109 -26.703 -33.125  1.00 91.38           C  
ATOM   3026  ND2 ASN A 372      -9.211 -26.062 -32.781  1.00 91.38           N  
ATOM   3027  OD1 ASN A 372      -7.762 -27.766 -32.594  1.00 91.38           O  
ATOM   3028  N   THR A 373      -4.785 -24.656 -35.469  1.00 91.00           N  
ATOM   3029  CA  THR A 373      -4.156 -24.094 -36.656  1.00 91.00           C  
ATOM   3030  C   THR A 373      -2.646 -24.000 -36.469  1.00 91.00           C  
ATOM   3031  CB  THR A 373      -4.730 -22.703 -36.969  1.00 91.00           C  
ATOM   3032  O   THR A 373      -1.911 -23.797 -37.438  1.00 91.00           O  
ATOM   3033  CG2 THR A 373      -6.246 -22.766 -37.156  1.00 91.00           C  
ATOM   3034  OG1 THR A 373      -4.422 -21.797 -35.906  1.00 91.00           O  
ATOM   3035  N   LYS A 374      -2.105 -24.078 -35.250  1.00 88.19           N  
ATOM   3036  CA  LYS A 374      -0.689 -23.969 -34.938  1.00 88.19           C  
ATOM   3037  C   LYS A 374      -0.161 -22.562 -35.250  1.00 88.19           C  
ATOM   3038  CB  LYS A 374       0.129 -25.016 -35.656  1.00 88.19           C  
ATOM   3039  O   LYS A 374       1.041 -22.391 -35.438  1.00 88.19           O  
ATOM   3040  CG  LYS A 374      -0.201 -26.453 -35.281  1.00 88.19           C  
ATOM   3041  CD  LYS A 374       1.043 -27.328 -35.250  1.00 88.19           C  
ATOM   3042  CE  LYS A 374       0.717 -28.750 -34.844  1.00 88.19           C  
ATOM   3043  NZ  LYS A 374       1.938 -29.625 -34.812  1.00 88.19           N  
ATOM   3044  N   ARG A 375      -1.054 -21.703 -35.406  1.00 91.38           N  
ATOM   3045  CA  ARG A 375      -0.666 -20.312 -35.625  1.00 91.38           C  
ATOM   3046  C   ARG A 375      -0.414 -19.609 -34.281  1.00 91.38           C  
ATOM   3047  CB  ARG A 375      -1.742 -19.562 -36.406  1.00 91.38           C  
ATOM   3048  O   ARG A 375      -1.098 -19.891 -33.312  1.00 91.38           O  
ATOM   3049  CG  ARG A 375      -1.844 -19.984 -37.875  1.00 91.38           C  
ATOM   3050  CD  ARG A 375      -2.873 -19.141 -38.625  1.00 91.38           C  
ATOM   3051  NE  ARG A 375      -3.025 -19.609 -40.000  1.00 91.38           N  
ATOM   3052  NH1 ARG A 375      -4.660 -18.062 -40.531  1.00 91.38           N  
ATOM   3053  NH2 ARG A 375      -3.930 -19.562 -42.125  1.00 91.38           N  
ATOM   3054  CZ  ARG A 375      -3.871 -19.078 -40.875  1.00 91.38           C  
ATOM   3055  N   ASP A 376       0.551 -18.766 -34.312  1.00 93.25           N  
ATOM   3056  CA  ASP A 376       0.875 -18.016 -33.094  1.00 93.25           C  
ATOM   3057  C   ASP A 376       0.812 -16.516 -33.344  1.00 93.25           C  
ATOM   3058  CB  ASP A 376       2.262 -18.406 -32.562  1.00 93.25           C  
ATOM   3059  O   ASP A 376       0.988 -16.062 -34.500  1.00 93.25           O  
ATOM   3060  CG  ASP A 376       3.387 -17.938 -33.469  1.00 93.25           C  
ATOM   3061  OD1 ASP A 376       3.279 -18.078 -34.719  1.00 93.25           O  
ATOM   3062  OD2 ASP A 376       4.391 -17.406 -32.938  1.00 93.25           O  
ATOM   3063  N   ILE A 377       0.480 -15.797 -32.375  1.00 94.56           N  
ATOM   3064  CA  ILE A 377       0.404 -14.344 -32.469  1.00 94.56           C  
ATOM   3065  C   ILE A 377       1.089 -13.727 -31.234  1.00 94.56           C  
ATOM   3066  CB  ILE A 377      -1.060 -13.859 -32.562  1.00 94.56           C  
ATOM   3067  O   ILE A 377       0.957 -14.227 -30.125  1.00 94.56           O  
ATOM   3068  CG1 ILE A 377      -1.106 -12.344 -32.781  1.00 94.56           C  
ATOM   3069  CG2 ILE A 377      -1.837 -14.234 -31.281  1.00 94.56           C  
ATOM   3070  CD1 ILE A 377      -2.479 -11.828 -33.188  1.00 94.56           C  
ATOM   3071  N   THR A 378       1.839 -12.680 -31.406  1.00 96.12           N  
ATOM   3072  CA  THR A 378       2.498 -11.906 -30.359  1.00 96.12           C  
ATOM   3073  C   THR A 378       1.917 -10.500 -30.281  1.00 96.12           C  
ATOM   3074  CB  THR A 378       4.016 -11.828 -30.594  1.00 96.12           C  
ATOM   3075  O   THR A 378       1.894  -9.773 -31.281  1.00 96.12           O  
ATOM   3076  CG2 THR A 378       4.719 -11.133 -29.438  1.00 96.12           C  
ATOM   3077  OG1 THR A 378       4.547 -13.148 -30.734  1.00 96.12           O  
ATOM   3078  N   LEU A 379       1.496 -10.188 -29.156  1.00 95.00           N  
ATOM   3079  CA  LEU A 379       0.914  -8.875 -28.922  1.00 95.00           C  
ATOM   3080  C   LEU A 379       1.652  -8.148 -27.797  1.00 95.00           C  
ATOM   3081  CB  LEU A 379      -0.571  -9.000 -28.578  1.00 95.00           C  
ATOM   3082  O   LEU A 379       2.404  -8.773 -27.047  1.00 95.00           O  
ATOM   3083  CG  LEU A 379      -1.456  -9.688 -29.609  1.00 95.00           C  
ATOM   3084  CD1 LEU A 379      -2.840  -9.961 -29.031  1.00 95.00           C  
ATOM   3085  CD2 LEU A 379      -1.558  -8.844 -30.875  1.00 95.00           C  
ATOM   3086  N   GLU A 380       1.441  -6.812 -27.703  1.00 94.12           N  
ATOM   3087  CA  GLU A 380       2.123  -5.980 -26.719  1.00 94.12           C  
ATOM   3088  C   GLU A 380       1.124  -5.219 -25.859  1.00 94.12           C  
ATOM   3089  CB  GLU A 380       3.074  -4.996 -27.406  1.00 94.12           C  
ATOM   3090  O   GLU A 380       0.186  -4.609 -26.375  1.00 94.12           O  
ATOM   3091  CG  GLU A 380       3.889  -4.148 -26.453  1.00 94.12           C  
ATOM   3092  CD  GLU A 380       4.824  -3.176 -27.141  1.00 94.12           C  
ATOM   3093  OE1 GLU A 380       5.465  -2.348 -26.453  1.00 94.12           O  
ATOM   3094  OE2 GLU A 380       4.922  -3.242 -28.391  1.00 94.12           O  
ATOM   3095  N   ALA A 381       1.312  -5.301 -24.562  1.00 92.31           N  
ATOM   3096  CA  ALA A 381       0.535  -4.496 -23.625  1.00 92.31           C  
ATOM   3097  C   ALA A 381       1.193  -3.139 -23.391  1.00 92.31           C  
ATOM   3098  CB  ALA A 381       0.365  -5.238 -22.297  1.00 92.31           C  
ATOM   3099  O   ALA A 381       2.131  -3.025 -22.594  1.00 92.31           O  
ATOM   3100  N   SER A 382       0.789  -2.141 -24.031  1.00 84.12           N  
ATOM   3101  CA  SER A 382       1.334  -0.792 -23.906  1.00 84.12           C  
ATOM   3102  C   SER A 382       0.225   0.254 -23.922  1.00 84.12           C  
ATOM   3103  CB  SER A 382       2.322  -0.511 -25.047  1.00 84.12           C  
ATOM   3104  O   SER A 382      -0.874  -0.002 -24.422  1.00 84.12           O  
ATOM   3105  OG  SER A 382       1.637  -0.192 -26.234  1.00 84.12           O  
ATOM   3106  N   ARG A 383       0.506   1.392 -23.297  1.00 74.56           N  
ATOM   3107  CA  ARG A 383      -0.481   2.461 -23.188  1.00 74.56           C  
ATOM   3108  C   ARG A 383      -0.569   3.266 -24.484  1.00 74.56           C  
ATOM   3109  CB  ARG A 383      -0.139   3.387 -22.016  1.00 74.56           C  
ATOM   3110  O   ARG A 383      -1.510   4.039 -24.672  1.00 74.56           O  
ATOM   3111  CG  ARG A 383      -0.507   2.818 -20.656  1.00 74.56           C  
ATOM   3112  CD  ARG A 383      -0.322   3.846 -19.547  1.00 74.56           C  
ATOM   3113  NE  ARG A 383      -0.685   3.303 -18.234  1.00 74.56           N  
ATOM   3114  NH1 ARG A 383      -0.921   5.359 -17.219  1.00 74.56           N  
ATOM   3115  NH2 ARG A 383      -1.279   3.436 -16.031  1.00 74.56           N  
ATOM   3116  CZ  ARG A 383      -0.960   4.035 -17.172  1.00 74.56           C  
ATOM   3117  N   GLU A 384       0.377   3.305 -25.359  1.00 67.94           N  
ATOM   3118  CA  GLU A 384       0.327   4.086 -26.594  1.00 67.94           C  
ATOM   3119  C   GLU A 384      -0.987   3.859 -27.328  1.00 67.94           C  
ATOM   3120  CB  GLU A 384       1.510   3.734 -27.500  1.00 67.94           C  
ATOM   3121  O   GLU A 384      -1.561   4.797 -27.891  1.00 67.94           O  
ATOM   3122  CG  GLU A 384       2.850   4.242 -26.984  1.00 67.94           C  
ATOM   3123  CD  GLU A 384       4.004   3.945 -27.922  1.00 67.94           C  
ATOM   3124  OE1 GLU A 384       5.145   4.383 -27.641  1.00 67.94           O  
ATOM   3125  OE2 GLU A 384       3.770   3.268 -28.953  1.00 67.94           O  
ATOM   3126  N   ASN A 385      -1.571   2.691 -27.344  1.00 60.81           N  
ATOM   3127  CA  ASN A 385      -2.814   2.350 -28.031  1.00 60.81           C  
ATOM   3128  C   ASN A 385      -3.967   2.178 -27.047  1.00 60.81           C  
ATOM   3129  CB  ASN A 385      -2.637   1.082 -28.859  1.00 60.81           C  
ATOM   3130  O   ASN A 385      -4.621   1.132 -27.016  1.00 60.81           O  
ATOM   3131  CG  ASN A 385      -1.844   1.325 -30.125  1.00 60.81           C  
ATOM   3132  ND2 ASN A 385      -1.312   0.257 -30.703  1.00 60.81           N  
ATOM   3133  OD1 ASN A 385      -1.710   2.465 -30.578  1.00 60.81           O  
ATOM   3134  N   ASN A 386      -4.094   3.234 -26.125  1.00 64.06           N  
ATOM   3135  CA  ASN A 386      -4.977   3.068 -24.984  1.00 64.06           C  
ATOM   3136  C   ASN A 386      -6.402   3.506 -25.312  1.00 64.06           C  
ATOM   3137  CB  ASN A 386      -4.445   3.844 -23.781  1.00 64.06           C  
ATOM   3138  O   ASN A 386      -7.230   3.656 -24.406  1.00 64.06           O  
ATOM   3139  CG  ASN A 386      -3.266   3.156 -23.109  1.00 64.06           C  
ATOM   3140  ND2 ASN A 386      -2.588   3.871 -22.219  1.00 64.06           N  
ATOM   3141  OD1 ASN A 386      -2.967   1.996 -23.406  1.00 64.06           O  
ATOM   3142  N   LYS A 387      -6.715   3.736 -26.578  1.00 73.06           N  
ATOM   3143  CA  LYS A 387      -8.125   4.016 -26.812  1.00 73.06           C  
ATOM   3144  C   LYS A 387      -8.961   2.736 -26.766  1.00 73.06           C  
ATOM   3145  CB  LYS A 387      -8.320   4.707 -28.172  1.00 73.06           C  
ATOM   3146  O   LYS A 387      -8.555   1.703 -27.297  1.00 73.06           O  
ATOM   3147  CG  LYS A 387      -7.723   6.105 -28.234  1.00 73.06           C  
ATOM   3148  CD  LYS A 387      -8.000   6.766 -29.578  1.00 73.06           C  
ATOM   3149  CE  LYS A 387      -7.348   8.141 -29.672  1.00 73.06           C  
ATOM   3150  NZ  LYS A 387      -7.547   8.758 -31.016  1.00 73.06           N  
ATOM   3151  N   PRO A 388      -9.969   2.869 -26.078  1.00 75.75           N  
ATOM   3152  CA  PRO A 388     -10.828   1.688 -26.000  1.00 75.75           C  
ATOM   3153  C   PRO A 388     -11.250   1.161 -27.375  1.00 75.75           C  
ATOM   3154  CB  PRO A 388     -12.039   2.195 -25.219  1.00 75.75           C  
ATOM   3155  O   PRO A 388     -11.523   1.946 -28.281  1.00 75.75           O  
ATOM   3156  CG  PRO A 388     -11.602   3.504 -24.641  1.00 75.75           C  
ATOM   3157  CD  PRO A 388     -10.414   3.990 -25.406  1.00 75.75           C  
ATOM   3158  N   ARG A 389     -11.086  -0.109 -27.641  1.00 78.69           N  
ATOM   3159  CA  ARG A 389     -11.555  -0.854 -28.812  1.00 78.69           C  
ATOM   3160  C   ARG A 389     -10.562  -0.730 -29.969  1.00 78.69           C  
ATOM   3161  CB  ARG A 389     -12.938  -0.363 -29.250  1.00 78.69           C  
ATOM   3162  O   ARG A 389     -10.906  -1.036 -31.109  1.00 78.69           O  
ATOM   3163  CG  ARG A 389     -14.031  -0.625 -28.219  1.00 78.69           C  
ATOM   3164  CD  ARG A 389     -15.406  -0.250 -28.766  1.00 78.69           C  
ATOM   3165  NE  ARG A 389     -16.453  -0.516 -27.781  1.00 78.69           N  
ATOM   3166  NH1 ARG A 389     -18.172   0.283 -29.109  1.00 78.69           N  
ATOM   3167  NH2 ARG A 389     -18.625  -0.539 -27.016  1.00 78.69           N  
ATOM   3168  CZ  ARG A 389     -17.750  -0.257 -27.969  1.00 78.69           C  
ATOM   3169  N   THR A 390      -9.484  -0.219 -29.625  1.00 84.00           N  
ATOM   3170  CA  THR A 390      -8.422  -0.230 -30.625  1.00 84.00           C  
ATOM   3171  C   THR A 390      -7.840  -1.633 -30.781  1.00 84.00           C  
ATOM   3172  CB  THR A 390      -7.297   0.755 -30.250  1.00 84.00           C  
ATOM   3173  O   THR A 390      -7.500  -2.283 -29.781  1.00 84.00           O  
ATOM   3174  CG2 THR A 390      -6.289   0.892 -31.391  1.00 84.00           C  
ATOM   3175  OG1 THR A 390      -7.867   2.041 -29.969  1.00 84.00           O  
ATOM   3176  N   VAL A 391      -7.805  -2.068 -32.000  1.00 89.12           N  
ATOM   3177  CA  VAL A 391      -7.297  -3.400 -32.312  1.00 89.12           C  
ATOM   3178  C   VAL A 391      -5.781  -3.430 -32.125  1.00 89.12           C  
ATOM   3179  CB  VAL A 391      -7.660  -3.830 -33.750  1.00 89.12           C  
ATOM   3180  O   VAL A 391      -5.078  -2.508 -32.531  1.00 89.12           O  
ATOM   3181  CG1 VAL A 391      -7.047  -5.188 -34.094  1.00 89.12           C  
ATOM   3182  CG2 VAL A 391      -9.180  -3.871 -33.938  1.00 89.12           C  
ATOM   3183  N   LEU A 392      -5.324  -4.414 -31.531  1.00 90.44           N  
ATOM   3184  CA  LEU A 392      -3.896  -4.578 -31.297  1.00 90.44           C  
ATOM   3185  C   LEU A 392      -3.193  -5.082 -32.562  1.00 90.44           C  
ATOM   3186  CB  LEU A 392      -3.652  -5.551 -30.141  1.00 90.44           C  
ATOM   3187  O   LEU A 392      -3.686  -5.992 -33.219  1.00 90.44           O  
ATOM   3188  CG  LEU A 392      -4.191  -5.121 -28.781  1.00 90.44           C  
ATOM   3189  CD1 LEU A 392      -4.043  -6.258 -27.766  1.00 90.44           C  
ATOM   3190  CD2 LEU A 392      -3.469  -3.869 -28.281  1.00 90.44           C  
ATOM   3191  N   LYS A 393      -2.094  -4.531 -32.750  1.00 89.56           N  
ATOM   3192  CA  LYS A 393      -1.281  -4.977 -33.875  1.00 89.56           C  
ATOM   3193  C   LYS A 393      -0.282  -6.047 -33.469  1.00 89.56           C  
ATOM   3194  CB  LYS A 393      -0.544  -3.791 -34.531  1.00 89.56           C  
ATOM   3195  O   LYS A 393       0.429  -5.879 -32.469  1.00 89.56           O  
ATOM   3196  CG  LYS A 393      -1.463  -2.750 -35.156  1.00 89.56           C  
ATOM   3197  CD  LYS A 393      -0.670  -1.612 -35.781  1.00 89.56           C  
ATOM   3198  CE  LYS A 393      -1.589  -0.536 -36.344  1.00 89.56           C  
ATOM   3199  NZ  LYS A 393      -0.817   0.621 -36.875  1.00 89.56           N  
ATOM   3200  N   PRO A 394      -0.237  -7.109 -34.219  1.00 91.81           N  
ATOM   3201  CA  PRO A 394       0.735  -8.164 -33.906  1.00 91.81           C  
ATOM   3202  C   PRO A 394       2.180  -7.684 -34.031  1.00 91.81           C  
ATOM   3203  CB  PRO A 394       0.421  -9.250 -34.938  1.00 91.81           C  
ATOM   3204  O   PRO A 394       2.484  -6.848 -34.906  1.00 91.81           O  
ATOM   3205  CG  PRO A 394      -0.973  -8.953 -35.375  1.00 91.81           C  
ATOM   3206  CD  PRO A 394      -1.219  -7.480 -35.250  1.00 91.81           C  
ATOM   3207  N   ARG A 395       3.027  -8.203 -33.219  1.00 90.44           N  
ATOM   3208  CA  ARG A 395       4.457  -7.914 -33.219  1.00 90.44           C  
ATOM   3209  C   ARG A 395       5.270  -9.148 -33.594  1.00 90.44           C  
ATOM   3210  CB  ARG A 395       4.891  -7.402 -31.828  1.00 90.44           C  
ATOM   3211  O   ARG A 395       4.777 -10.273 -33.500  1.00 90.44           O  
ATOM   3212  CG  ARG A 395       4.125  -6.176 -31.359  1.00 90.44           C  
ATOM   3213  CD  ARG A 395       4.574  -4.918 -32.094  1.00 90.44           C  
ATOM   3214  NE  ARG A 395       3.945  -3.721 -31.547  1.00 90.44           N  
ATOM   3215  NH1 ARG A 395       5.082  -2.244 -32.906  1.00 90.44           N  
ATOM   3216  NH2 ARG A 395       3.566  -1.462 -31.375  1.00 90.44           N  
ATOM   3217  CZ  ARG A 395       4.199  -2.479 -31.938  1.00 90.44           C  
ATOM   3218  N   LYS A 396       6.461  -8.914 -34.062  1.00 89.19           N  
ATOM   3219  CA  LYS A 396       7.391  -9.984 -34.406  1.00 89.19           C  
ATOM   3220  C   LYS A 396       8.812  -9.641 -33.969  1.00 89.19           C  
ATOM   3221  CB  LYS A 396       7.367 -10.273 -35.906  1.00 89.19           C  
ATOM   3222  O   LYS A 396       9.273  -8.516 -34.156  1.00 89.19           O  
ATOM   3223  CG  LYS A 396       8.031 -11.594 -36.281  1.00 89.19           C  
ATOM   3224  CD  LYS A 396       7.895 -11.867 -37.781  1.00 89.19           C  
ATOM   3225  CE  LYS A 396       8.602 -13.148 -38.188  1.00 89.19           C  
ATOM   3226  NZ  LYS A 396       8.484 -13.414 -39.656  1.00 89.19           N  
ATOM   3227  N   VAL A 397       9.422 -10.617 -33.344  1.00 86.19           N  
ATOM   3228  CA  VAL A 397      10.805 -10.445 -32.906  1.00 86.19           C  
ATOM   3229  C   VAL A 397      11.750 -11.094 -33.906  1.00 86.19           C  
ATOM   3230  CB  VAL A 397      11.031 -11.055 -31.500  1.00 86.19           C  
ATOM   3231  O   VAL A 397      11.625 -12.273 -34.219  1.00 86.19           O  
ATOM   3232  CG1 VAL A 397      12.469 -10.820 -31.047  1.00 86.19           C  
ATOM   3233  CG2 VAL A 397      10.039 -10.461 -30.500  1.00 86.19           C  
ATOM   3234  N   CYS A 398      12.656 -10.258 -34.438  1.00 82.12           N  
ATOM   3235  CA  CYS A 398      13.617 -10.750 -35.438  1.00 82.12           C  
ATOM   3236  C   CYS A 398      15.016 -10.820 -34.844  1.00 82.12           C  
ATOM   3237  CB  CYS A 398      13.617  -9.859 -36.688  1.00 82.12           C  
ATOM   3238  O   CYS A 398      15.398  -9.961 -34.031  1.00 82.12           O  
ATOM   3239  SG  CYS A 398      12.008  -9.750 -37.500  1.00 82.12           S  
ATOM   3240  N   ALA A 399      15.648 -12.039 -34.969  1.00 72.56           N  
ATOM   3241  CA  ALA A 399      17.016 -12.188 -34.469  1.00 72.56           C  
ATOM   3242  C   ALA A 399      17.969 -11.258 -35.219  1.00 72.56           C  
ATOM   3243  CB  ALA A 399      17.484 -13.633 -34.594  1.00 72.56           C  
ATOM   3244  O   ALA A 399      18.797 -10.586 -34.625  1.00 72.56           O  
ATOM   3245  N   SER A 400      18.219 -11.539 -36.562  1.00 64.00           N  
ATOM   3246  CA  SER A 400      19.188 -10.875 -37.406  1.00 64.00           C  
ATOM   3247  C   SER A 400      18.500 -10.164 -38.594  1.00 64.00           C  
ATOM   3248  CB  SER A 400      20.219 -11.875 -37.938  1.00 64.00           C  
ATOM   3249  O   SER A 400      17.406 -10.547 -39.000  1.00 64.00           O  
ATOM   3250  OG  SER A 400      20.922 -11.328 -39.062  1.00 64.00           O  
ATOM   3251  N   GLY A 401      18.719  -8.773 -38.812  1.00 57.69           N  
ATOM   3252  CA  GLY A 401      18.531  -8.203 -40.156  1.00 57.69           C  
ATOM   3253  C   GLY A 401      17.828  -6.867 -40.125  1.00 57.69           C  
ATOM   3254  O   GLY A 401      17.547  -6.316 -39.062  1.00 57.69           O  
ATOM   3255  N   LYS A 402      17.391  -6.465 -41.406  1.00 55.41           N  
ATOM   3256  CA  LYS A 402      16.719  -5.234 -41.812  1.00 55.41           C  
ATOM   3257  C   LYS A 402      15.336  -5.125 -41.188  1.00 55.41           C  
ATOM   3258  CB  LYS A 402      16.625  -5.164 -43.344  1.00 55.41           C  
ATOM   3259  O   LYS A 402      14.531  -6.051 -41.281  1.00 55.41           O  
ATOM   3260  CG  LYS A 402      17.828  -4.543 -44.031  1.00 55.41           C  
ATOM   3261  CD  LYS A 402      17.625  -4.402 -45.531  1.00 55.41           C  
ATOM   3262  CE  LYS A 402      18.859  -3.818 -46.219  1.00 55.41           C  
ATOM   3263  NZ  LYS A 402      18.688  -3.781 -47.688  1.00 55.41           N  
ATOM   3264  N   ARG A 403      15.109  -4.289 -40.250  1.00 61.25           N  
ATOM   3265  CA  ARG A 403      13.984  -4.016 -39.344  1.00 61.25           C  
ATOM   3266  C   ARG A 403      12.758  -3.578 -40.125  1.00 61.25           C  
ATOM   3267  CB  ARG A 403      14.367  -2.945 -38.312  1.00 61.25           C  
ATOM   3268  O   ARG A 403      12.820  -2.627 -40.906  1.00 61.25           O  
ATOM   3269  CG  ARG A 403      14.969  -3.500 -37.062  1.00 61.25           C  
ATOM   3270  CD  ARG A 403      15.297  -2.396 -36.062  1.00 61.25           C  
ATOM   3271  NE  ARG A 403      16.047  -2.906 -34.906  1.00 61.25           N  
ATOM   3272  NH1 ARG A 403      16.438  -0.830 -33.969  1.00 61.25           N  
ATOM   3273  NH2 ARG A 403      17.234  -2.721 -32.938  1.00 61.25           N  
ATOM   3274  CZ  ARG A 403      16.562  -2.150 -33.938  1.00 61.25           C  
ATOM   3275  N   LYS A 404      11.906  -4.504 -40.375  1.00 64.38           N  
ATOM   3276  CA  LYS A 404      10.617  -3.965 -40.812  1.00 64.38           C  
ATOM   3277  C   LYS A 404       9.922  -3.215 -39.688  1.00 64.38           C  
ATOM   3278  CB  LYS A 404       9.719  -5.086 -41.312  1.00 64.38           C  
ATOM   3279  O   LYS A 404      10.320  -3.322 -38.500  1.00 64.38           O  
ATOM   3280  CG  LYS A 404      10.164  -5.676 -42.656  1.00 64.38           C  
ATOM   3281  CD  LYS A 404       9.180  -6.723 -43.156  1.00 64.38           C  
ATOM   3282  CE  LYS A 404       9.648  -7.340 -44.469  1.00 64.38           C  
ATOM   3283  NZ  LYS A 404       8.727  -8.414 -44.938  1.00 64.38           N  
ATOM   3284  N   LYS A 405       9.031  -2.309 -40.031  1.00 62.44           N  
ATOM   3285  CA  LYS A 405       8.383  -1.367 -39.125  1.00 62.44           C  
ATOM   3286  C   LYS A 405       7.844  -2.078 -37.906  1.00 62.44           C  
ATOM   3287  CB  LYS A 405       7.254  -0.625 -39.844  1.00 62.44           C  
ATOM   3288  O   LYS A 405       7.980  -1.580 -36.781  1.00 62.44           O  
ATOM   3289  CG  LYS A 405       7.230   0.873 -39.594  1.00 62.44           C  
ATOM   3290  CD  LYS A 405       6.059   1.549 -40.281  1.00 62.44           C  
ATOM   3291  CE  LYS A 405       5.988   3.033 -39.938  1.00 62.44           C  
ATOM   3292  NZ  LYS A 405       4.840   3.699 -40.625  1.00 62.44           N  
ATOM   3293  N   ASP A 406       7.324  -3.318 -38.031  1.00 67.69           N  
ATOM   3294  CA  ASP A 406       6.652  -3.990 -36.938  1.00 67.69           C  
ATOM   3295  C   ASP A 406       7.555  -5.055 -36.312  1.00 67.69           C  
ATOM   3296  CB  ASP A 406       5.340  -4.621 -37.406  1.00 67.69           C  
ATOM   3297  O   ASP A 406       7.094  -5.875 -35.500  1.00 67.69           O  
ATOM   3298  CG  ASP A 406       4.324  -3.594 -37.875  1.00 67.69           C  
ATOM   3299  OD1 ASP A 406       4.309  -2.465 -37.344  1.00 67.69           O  
ATOM   3300  OD2 ASP A 406       3.533  -3.920 -38.781  1.00 67.69           O  
ATOM   3301  N   GLU A 407       8.828  -5.043 -36.656  1.00 77.31           N  
ATOM   3302  CA  GLU A 407       9.781  -6.027 -36.125  1.00 77.31           C  
ATOM   3303  C   GLU A 407      10.719  -5.406 -35.125  1.00 77.31           C  
ATOM   3304  CB  GLU A 407      10.586  -6.641 -37.281  1.00 77.31           C  
ATOM   3305  O   GLU A 407      11.102  -4.238 -35.250  1.00 77.31           O  
ATOM   3306  CG  GLU A 407       9.781  -7.594 -38.156  1.00 77.31           C  
ATOM   3307  CD  GLU A 407      10.609  -8.234 -39.281  1.00 77.31           C  
ATOM   3308  OE1 GLU A 407      10.070  -9.078 -40.000  1.00 77.31           O  
ATOM   3309  OE2 GLU A 407      11.805  -7.883 -39.375  1.00 77.31           O  
ATOM   3310  N   ILE A 408      10.797  -6.074 -34.000  1.00 80.81           N  
ATOM   3311  CA  ILE A 408      11.680  -5.625 -32.938  1.00 80.81           C  
ATOM   3312  C   ILE A 408      12.906  -6.531 -32.875  1.00 80.81           C  
ATOM   3313  CB  ILE A 408      10.945  -5.602 -31.578  1.00 80.81           C  
ATOM   3314  O   ILE A 408      12.781  -7.758 -32.906  1.00 80.81           O  
ATOM   3315  CG1 ILE A 408       9.758  -4.637 -31.625  1.00 80.81           C  
ATOM   3316  CG2 ILE A 408      11.914  -5.219 -30.453  1.00 80.81           C  
ATOM   3317  CD1 ILE A 408       8.852  -4.711 -30.422  1.00 80.81           C  
ATOM   3318  N   SER A 409      13.969  -5.941 -32.938  1.00 86.19           N  
ATOM   3319  CA  SER A 409      15.211  -6.691 -32.812  1.00 86.19           C  
ATOM   3320  C   SER A 409      15.391  -7.254 -31.422  1.00 86.19           C  
ATOM   3321  CB  SER A 409      16.406  -5.805 -33.188  1.00 86.19           C  
ATOM   3322  O   SER A 409      15.008  -6.617 -30.438  1.00 86.19           O  
ATOM   3323  OG  SER A 409      17.625  -6.469 -32.906  1.00 86.19           O  
ATOM   3324  N   VAL A 410      15.977  -8.398 -31.297  1.00 89.31           N  
ATOM   3325  CA  VAL A 410      16.219  -9.070 -30.031  1.00 89.31           C  
ATOM   3326  C   VAL A 410      17.062  -8.188 -29.125  1.00 89.31           C  
ATOM   3327  CB  VAL A 410      16.891 -10.445 -30.234  1.00 89.31           C  
ATOM   3328  O   VAL A 410      16.875  -8.164 -27.906  1.00 89.31           O  
ATOM   3329  CG1 VAL A 410      17.188 -11.102 -28.875  1.00 89.31           C  
ATOM   3330  CG2 VAL A 410      16.016 -11.352 -31.078  1.00 89.31           C  
ATOM   3331  N   ASP A 411      17.922  -7.371 -29.703  1.00 87.19           N  
ATOM   3332  CA  ASP A 411      18.828  -6.520 -28.953  1.00 87.19           C  
ATOM   3333  C   ASP A 411      18.109  -5.301 -28.375  1.00 87.19           C  
ATOM   3334  CB  ASP A 411      20.000  -6.074 -29.828  1.00 87.19           C  
ATOM   3335  O   ASP A 411      18.609  -4.648 -27.469  1.00 87.19           O  
ATOM   3336  CG  ASP A 411      20.875  -7.230 -30.281  1.00 87.19           C  
ATOM   3337  OD1 ASP A 411      21.141  -8.148 -29.469  1.00 87.19           O  
ATOM   3338  OD2 ASP A 411      21.297  -7.223 -31.453  1.00 87.19           O  
ATOM   3339  N   SER A 412      17.000  -5.047 -28.875  1.00 88.75           N  
ATOM   3340  CA  SER A 412      16.266  -3.861 -28.453  1.00 88.75           C  
ATOM   3341  C   SER A 412      15.203  -4.211 -27.422  1.00 88.75           C  
ATOM   3342  CB  SER A 412      15.602  -3.182 -29.656  1.00 88.75           C  
ATOM   3343  O   SER A 412      14.398  -3.359 -27.031  1.00 88.75           O  
ATOM   3344  OG  SER A 412      14.750  -4.086 -30.344  1.00 88.75           O  
ATOM   3345  N   LEU A 413      15.148  -5.438 -27.031  1.00 91.75           N  
ATOM   3346  CA  LEU A 413      14.148  -5.887 -26.062  1.00 91.75           C  
ATOM   3347  C   LEU A 413      14.438  -5.320 -24.672  1.00 91.75           C  
ATOM   3348  CB  LEU A 413      14.109  -7.414 -26.000  1.00 91.75           C  
ATOM   3349  O   LEU A 413      15.594  -5.270 -24.250  1.00 91.75           O  
ATOM   3350  CG  LEU A 413      13.547  -8.125 -27.234  1.00 91.75           C  
ATOM   3351  CD1 LEU A 413      13.719  -9.633 -27.109  1.00 91.75           C  
ATOM   3352  CD2 LEU A 413      12.086  -7.766 -27.453  1.00 91.75           C  
ATOM   3353  N   ASP A 414      13.430  -4.836 -24.062  1.00 91.81           N  
ATOM   3354  CA  ASP A 414      13.508  -4.375 -22.688  1.00 91.81           C  
ATOM   3355  C   ASP A 414      13.148  -5.492 -21.703  1.00 91.81           C  
ATOM   3356  CB  ASP A 414      12.594  -3.170 -22.469  1.00 91.81           C  
ATOM   3357  O   ASP A 414      11.977  -5.840 -21.562  1.00 91.81           O  
ATOM   3358  CG  ASP A 414      12.805  -2.502 -21.125  1.00 91.81           C  
ATOM   3359  OD1 ASP A 414      13.453  -3.102 -20.234  1.00 91.81           O  
ATOM   3360  OD2 ASP A 414      12.305  -1.368 -20.938  1.00 91.81           O  
ATOM   3361  N   PHE A 415      14.086  -6.031 -20.922  1.00 93.38           N  
ATOM   3362  CA  PHE A 415      13.906  -7.172 -20.031  1.00 93.38           C  
ATOM   3363  C   PHE A 415      13.305  -6.738 -18.703  1.00 93.38           C  
ATOM   3364  CB  PHE A 415      15.242  -7.887 -19.797  1.00 93.38           C  
ATOM   3365  O   PHE A 415      12.883  -7.578 -17.906  1.00 93.38           O  
ATOM   3366  CG  PHE A 415      15.836  -8.484 -21.047  1.00 93.38           C  
ATOM   3367  CD1 PHE A 415      15.195  -9.523 -21.719  1.00 93.38           C  
ATOM   3368  CD2 PHE A 415      17.047  -8.008 -21.547  1.00 93.38           C  
ATOM   3369  CE1 PHE A 415      15.750 -10.078 -22.859  1.00 93.38           C  
ATOM   3370  CE2 PHE A 415      17.594  -8.562 -22.703  1.00 93.38           C  
ATOM   3371  CZ  PHE A 415      16.953  -9.594 -23.359  1.00 93.38           C  
ATOM   3372  N   ASN A 416      13.250  -5.438 -18.500  1.00 89.00           N  
ATOM   3373  CA  ASN A 416      12.602  -4.941 -17.281  1.00 89.00           C  
ATOM   3374  C   ASN A 416      11.078  -4.910 -17.438  1.00 89.00           C  
ATOM   3375  CB  ASN A 416      13.125  -3.549 -16.922  1.00 89.00           C  
ATOM   3376  O   ASN A 416      10.352  -4.898 -16.453  1.00 89.00           O  
ATOM   3377  CG  ASN A 416      14.586  -3.562 -16.516  1.00 89.00           C  
ATOM   3378  ND2 ASN A 416      15.320  -2.523 -16.906  1.00 89.00           N  
ATOM   3379  OD1 ASN A 416      15.047  -4.500 -15.859  1.00 89.00           O  
ATOM   3380  N   LYS A 417      10.641  -4.828 -18.625  1.00 92.19           N  
ATOM   3381  CA  LYS A 417       9.219  -4.941 -18.938  1.00 92.19           C  
ATOM   3382  C   LYS A 417       8.844  -6.383 -19.266  1.00 92.19           C  
ATOM   3383  CB  LYS A 417       8.844  -4.023 -20.109  1.00 92.19           C  
ATOM   3384  O   LYS A 417       9.188  -6.895 -20.344  1.00 92.19           O  
ATOM   3385  CG  LYS A 417       9.000  -2.541 -19.797  1.00 92.19           C  
ATOM   3386  CD  LYS A 417       8.539  -1.678 -20.969  1.00 92.19           C  
ATOM   3387  CE  LYS A 417       8.695  -0.195 -20.656  1.00 92.19           C  
ATOM   3388  NZ  LYS A 417       8.258   0.656 -21.812  1.00 92.19           N  
ATOM   3389  N   LYS A 418       8.156  -6.910 -18.422  1.00 95.69           N  
ATOM   3390  CA  LYS A 418       7.863  -8.328 -18.578  1.00 95.69           C  
ATOM   3391  C   LYS A 418       6.445  -8.648 -18.125  1.00 95.69           C  
ATOM   3392  CB  LYS A 418       8.875  -9.180 -17.812  1.00 95.69           C  
ATOM   3393  O   LYS A 418       5.891  -7.953 -17.266  1.00 95.69           O  
ATOM   3394  CG  LYS A 418       8.984  -8.828 -16.344  1.00 95.69           C  
ATOM   3395  CD  LYS A 418      10.141  -9.562 -15.672  1.00 95.69           C  
ATOM   3396  CE  LYS A 418      10.242  -9.219 -14.188  1.00 95.69           C  
ATOM   3397  NZ  LYS A 418      11.414  -9.883 -13.547  1.00 95.69           N  
ATOM   3398  N   ILE A 419       5.848  -9.641 -18.656  1.00 97.31           N  
ATOM   3399  CA  ILE A 419       4.551 -10.188 -18.281  1.00 97.31           C  
ATOM   3400  C   ILE A 419       4.727 -11.594 -17.719  1.00 97.31           C  
ATOM   3401  CB  ILE A 419       3.576 -10.211 -19.484  1.00 97.31           C  
ATOM   3402  O   ILE A 419       4.906 -12.555 -18.469  1.00 97.31           O  
ATOM   3403  CG1 ILE A 419       3.307  -8.789 -19.984  1.00 97.31           C  
ATOM   3404  CG2 ILE A 419       2.271 -10.914 -19.109  1.00 97.31           C  
ATOM   3405  CD1 ILE A 419       2.482  -8.719 -21.266  1.00 97.31           C  
ATOM   3406  N   LEU A 420       4.676 -11.633 -16.453  1.00 97.50           N  
ATOM   3407  CA  LEU A 420       4.855 -12.914 -15.773  1.00 97.50           C  
ATOM   3408  C   LEU A 420       3.508 -13.562 -15.477  1.00 97.50           C  
ATOM   3409  CB  LEU A 420       5.645 -12.727 -14.477  1.00 97.50           C  
ATOM   3410  O   LEU A 420       3.402 -14.789 -15.430  1.00 97.50           O  
ATOM   3411  CG  LEU A 420       7.047 -12.141 -14.609  1.00 97.50           C  
ATOM   3412  CD1 LEU A 420       7.695 -11.977 -13.242  1.00 97.50           C  
ATOM   3413  CD2 LEU A 420       7.910 -13.016 -15.516  1.00 97.50           C  
ATOM   3414  N   HIS A 421       2.449 -12.781 -15.320  1.00 97.56           N  
ATOM   3415  CA  HIS A 421       1.152 -13.258 -14.852  1.00 97.56           C  
ATOM   3416  C   HIS A 421       0.046 -12.898 -15.836  1.00 97.56           C  
ATOM   3417  CB  HIS A 421       0.833 -12.672 -13.477  1.00 97.56           C  
ATOM   3418  O   HIS A 421      -0.141 -11.727 -16.172  1.00 97.56           O  
ATOM   3419  CG  HIS A 421       1.961 -12.789 -12.500  1.00 97.56           C  
ATOM   3420  CD2 HIS A 421       2.785 -11.852 -11.977  1.00 97.56           C  
ATOM   3421  ND1 HIS A 421       2.348 -13.992 -11.945  1.00 97.56           N  
ATOM   3422  CE1 HIS A 421       3.365 -13.781 -11.125  1.00 97.56           C  
ATOM   3423  NE2 HIS A 421       3.650 -12.492 -11.125  1.00 97.56           N  
ATOM   3424  N   THR A 422      -0.676 -13.891 -16.219  1.00 97.56           N  
ATOM   3425  CA  THR A 422      -1.776 -13.750 -17.156  1.00 97.56           C  
ATOM   3426  C   THR A 422      -2.959 -14.625 -16.750  1.00 97.56           C  
ATOM   3427  CB  THR A 422      -1.336 -14.133 -18.594  1.00 97.56           C  
ATOM   3428  O   THR A 422      -2.783 -15.625 -16.047  1.00 97.56           O  
ATOM   3429  CG2 THR A 422      -0.192 -13.242 -19.062  1.00 97.56           C  
ATOM   3430  OG1 THR A 422      -0.904 -15.500 -18.609  1.00 97.56           O  
ATOM   3431  N   ALA A 423      -4.086 -14.242 -17.172  1.00 97.81           N  
ATOM   3432  CA  ALA A 423      -5.309 -15.000 -16.906  1.00 97.81           C  
ATOM   3433  C   ALA A 423      -6.301 -14.852 -18.047  1.00 97.81           C  
ATOM   3434  CB  ALA A 423      -5.945 -14.539 -15.586  1.00 97.81           C  
ATOM   3435  O   ALA A 423      -6.383 -13.797 -18.672  1.00 97.81           O  
ATOM   3436  N   TRP A 424      -6.992 -15.906 -18.297  1.00 97.75           N  
ATOM   3437  CA  TRP A 424      -8.023 -15.938 -19.328  1.00 97.75           C  
ATOM   3438  C   TRP A 424      -9.398 -16.172 -18.719  1.00 97.75           C  
ATOM   3439  CB  TRP A 424      -7.711 -17.031 -20.375  1.00 97.75           C  
ATOM   3440  O   TRP A 424      -9.578 -17.094 -17.922  1.00 97.75           O  
ATOM   3441  CG  TRP A 424      -8.375 -16.797 -21.703  1.00 97.75           C  
ATOM   3442  CD1 TRP A 424      -9.711 -16.688 -21.938  1.00 97.75           C  
ATOM   3443  CD2 TRP A 424      -7.719 -16.672 -22.969  1.00 97.75           C  
ATOM   3444  CE2 TRP A 424      -8.727 -16.484 -23.938  1.00 97.75           C  
ATOM   3445  CE3 TRP A 424      -6.379 -16.688 -23.375  1.00 97.75           C  
ATOM   3446  NE1 TRP A 424      -9.930 -16.500 -23.281  1.00 97.75           N  
ATOM   3447  CH2 TRP A 424      -7.113 -16.344 -25.656  1.00 97.75           C  
ATOM   3448  CZ2 TRP A 424      -8.430 -16.312 -25.297  1.00 97.75           C  
ATOM   3449  CZ3 TRP A 424      -6.090 -16.531 -24.719  1.00 97.75           C  
ATOM   3450  N   HIS A 425     -10.344 -15.414 -19.141  1.00 96.69           N  
ATOM   3451  CA  HIS A 425     -11.727 -15.594 -18.703  1.00 96.69           C  
ATOM   3452  C   HIS A 425     -12.227 -17.000 -19.047  1.00 96.69           C  
ATOM   3453  CB  HIS A 425     -12.633 -14.539 -19.344  1.00 96.69           C  
ATOM   3454  O   HIS A 425     -12.008 -17.484 -20.156  1.00 96.69           O  
ATOM   3455  CG  HIS A 425     -14.000 -14.477 -18.750  1.00 96.69           C  
ATOM   3456  CD2 HIS A 425     -14.578 -13.547 -17.953  1.00 96.69           C  
ATOM   3457  ND1 HIS A 425     -14.945 -15.461 -18.938  1.00 96.69           N  
ATOM   3458  CE1 HIS A 425     -16.047 -15.141 -18.281  1.00 96.69           C  
ATOM   3459  NE2 HIS A 425     -15.852 -13.984 -17.688  1.00 96.69           N  
ATOM   3460  N   PRO A 426     -12.977 -17.609 -18.188  1.00 94.44           N  
ATOM   3461  CA  PRO A 426     -13.352 -19.000 -18.375  1.00 94.44           C  
ATOM   3462  C   PRO A 426     -14.359 -19.203 -19.516  1.00 94.44           C  
ATOM   3463  CB  PRO A 426     -13.969 -19.391 -17.031  1.00 94.44           C  
ATOM   3464  O   PRO A 426     -14.406 -20.266 -20.125  1.00 94.44           O  
ATOM   3465  CG  PRO A 426     -14.281 -18.078 -16.375  1.00 94.44           C  
ATOM   3466  CD  PRO A 426     -13.359 -17.031 -16.938  1.00 94.44           C  
ATOM   3467  N   LYS A 427     -15.109 -18.203 -19.891  1.00 92.88           N  
ATOM   3468  CA  LYS A 427     -16.203 -18.406 -20.844  1.00 92.88           C  
ATOM   3469  C   LYS A 427     -16.031 -17.500 -22.047  1.00 92.88           C  
ATOM   3470  CB  LYS A 427     -17.547 -18.156 -20.172  1.00 92.88           C  
ATOM   3471  O   LYS A 427     -16.438 -17.859 -23.156  1.00 92.88           O  
ATOM   3472  CG  LYS A 427     -17.875 -19.141 -19.062  1.00 92.88           C  
ATOM   3473  CD  LYS A 427     -19.234 -18.844 -18.438  1.00 92.88           C  
ATOM   3474  CE  LYS A 427     -19.547 -19.812 -17.297  1.00 92.88           C  
ATOM   3475  NZ  LYS A 427     -20.828 -19.453 -16.609  1.00 92.88           N  
ATOM   3476  N   GLU A 428     -15.453 -16.391 -21.797  1.00 93.00           N  
ATOM   3477  CA  GLU A 428     -15.375 -15.383 -22.844  1.00 93.00           C  
ATOM   3478  C   GLU A 428     -13.922 -15.109 -23.250  1.00 93.00           C  
ATOM   3479  CB  GLU A 428     -16.047 -14.078 -22.406  1.00 93.00           C  
ATOM   3480  O   GLU A 428     -12.992 -15.523 -22.547  1.00 93.00           O  
ATOM   3481  CG  GLU A 428     -17.531 -14.234 -22.094  1.00 93.00           C  
ATOM   3482  CD  GLU A 428     -18.203 -12.930 -21.688  1.00 93.00           C  
ATOM   3483  OE1 GLU A 428     -19.406 -12.938 -21.375  1.00 93.00           O  
ATOM   3484  OE2 GLU A 428     -17.500 -11.891 -21.688  1.00 93.00           O  
ATOM   3485  N   ASN A 429     -13.836 -14.477 -24.359  1.00 93.44           N  
ATOM   3486  CA  ASN A 429     -12.516 -14.070 -24.812  1.00 93.44           C  
ATOM   3487  C   ASN A 429     -12.102 -12.727 -24.219  1.00 93.44           C  
ATOM   3488  CB  ASN A 429     -12.477 -14.016 -26.344  1.00 93.44           C  
ATOM   3489  O   ASN A 429     -11.930 -11.750 -24.953  1.00 93.44           O  
ATOM   3490  CG  ASN A 429     -12.469 -15.391 -26.984  1.00 93.44           C  
ATOM   3491  ND2 ASN A 429     -12.984 -15.477 -28.203  1.00 93.44           N  
ATOM   3492  OD1 ASN A 429     -12.000 -16.359 -26.391  1.00 93.44           O  
ATOM   3493  N   ILE A 430     -11.938 -12.734 -23.016  1.00 94.81           N  
ATOM   3494  CA  ILE A 430     -11.398 -11.633 -22.234  1.00 94.81           C  
ATOM   3495  C   ILE A 430     -10.125 -12.094 -21.516  1.00 94.81           C  
ATOM   3496  CB  ILE A 430     -12.430 -11.109 -21.203  1.00 94.81           C  
ATOM   3497  O   ILE A 430     -10.102 -13.156 -20.891  1.00 94.81           O  
ATOM   3498  CG1 ILE A 430     -13.719 -10.688 -21.906  1.00 94.81           C  
ATOM   3499  CG2 ILE A 430     -11.836  -9.961 -20.391  1.00 94.81           C  
ATOM   3500  CD1 ILE A 430     -14.875 -10.391 -20.969  1.00 94.81           C  
ATOM   3501  N   ILE A 431      -9.109 -11.320 -21.625  1.00 96.69           N  
ATOM   3502  CA  ILE A 431      -7.844 -11.695 -21.000  1.00 96.69           C  
ATOM   3503  C   ILE A 431      -7.352 -10.555 -20.109  1.00 96.69           C  
ATOM   3504  CB  ILE A 431      -6.773 -12.047 -22.062  1.00 96.69           C  
ATOM   3505  O   ILE A 431      -7.605  -9.383 -20.391  1.00 96.69           O  
ATOM   3506  CG1 ILE A 431      -6.551 -10.859 -23.000  1.00 96.69           C  
ATOM   3507  CG2 ILE A 431      -7.172 -13.305 -22.828  1.00 96.69           C  
ATOM   3508  CD1 ILE A 431      -5.391 -11.055 -23.969  1.00 96.69           C  
ATOM   3509  N   ALA A 432      -6.738 -10.938 -19.031  1.00 97.00           N  
ATOM   3510  CA  ALA A 432      -6.090 -10.016 -18.109  1.00 97.00           C  
ATOM   3511  C   ALA A 432      -4.582 -10.258 -18.062  1.00 97.00           C  
ATOM   3512  CB  ALA A 432      -6.691 -10.164 -16.719  1.00 97.00           C  
ATOM   3513  O   ALA A 432      -4.133 -11.383 -17.828  1.00 97.00           O  
ATOM   3514  N   VAL A 433      -3.801  -9.203 -18.188  1.00 96.56           N  
ATOM   3515  CA  VAL A 433      -2.344  -9.273 -18.234  1.00 96.56           C  
ATOM   3516  C   VAL A 433      -1.750  -8.258 -17.266  1.00 96.56           C  
ATOM   3517  CB  VAL A 433      -1.799  -9.039 -19.656  1.00 96.56           C  
ATOM   3518  O   VAL A 433      -2.021  -7.055 -17.375  1.00 96.56           O  
ATOM   3519  CG1 VAL A 433      -0.278  -9.180 -19.688  1.00 96.56           C  
ATOM   3520  CG2 VAL A 433      -2.449 -10.008 -20.641  1.00 96.56           C  
ATOM   3521  N   ALA A 434      -0.934  -8.727 -16.406  1.00 95.44           N  
ATOM   3522  CA  ALA A 434      -0.295  -7.855 -15.422  1.00 95.44           C  
ATOM   3523  C   ALA A 434       1.063  -7.371 -15.922  1.00 95.44           C  
ATOM   3524  CB  ALA A 434      -0.141  -8.586 -14.094  1.00 95.44           C  
ATOM   3525  O   ALA A 434       1.908  -8.172 -16.328  1.00 95.44           O  
ATOM   3526  N   THR A 435       1.256  -6.086 -15.914  1.00 90.69           N  
ATOM   3527  CA  THR A 435       2.529  -5.449 -16.234  1.00 90.69           C  
ATOM   3528  C   THR A 435       2.980  -4.539 -15.102  1.00 90.69           C  
ATOM   3529  CB  THR A 435       2.436  -4.641 -17.547  1.00 90.69           C  
ATOM   3530  O   THR A 435       2.471  -3.426 -14.953  1.00 90.69           O  
ATOM   3531  CG2 THR A 435       1.994  -5.520 -18.703  1.00 90.69           C  
ATOM   3532  OG1 THR A 435       1.487  -3.580 -17.375  1.00 90.69           O  
ATOM   3533  N   THR A 436       3.967  -5.031 -14.383  1.00 87.50           N  
ATOM   3534  CA  THR A 436       4.441  -4.273 -13.227  1.00 87.50           C  
ATOM   3535  C   THR A 436       3.283  -3.916 -12.305  1.00 87.50           C  
ATOM   3536  CB  THR A 436       5.172  -2.988 -13.664  1.00 87.50           C  
ATOM   3537  O   THR A 436       2.715  -4.789 -11.641  1.00 87.50           O  
ATOM   3538  CG2 THR A 436       6.461  -3.314 -14.414  1.00 87.50           C  
ATOM   3539  OG1 THR A 436       4.312  -2.229 -14.523  1.00 87.50           O  
ATOM   3540  N   ASN A 437       2.822  -2.596 -12.344  1.00 85.50           N  
ATOM   3541  CA  ASN A 437       1.739  -2.184 -11.453  1.00 85.50           C  
ATOM   3542  C   ASN A 437       0.444  -1.942 -12.219  1.00 85.50           C  
ATOM   3543  CB  ASN A 437       2.135  -0.930 -10.672  1.00 85.50           C  
ATOM   3544  O   ASN A 437      -0.525  -1.424 -11.664  1.00 85.50           O  
ATOM   3545  CG  ASN A 437       2.424   0.254 -11.570  1.00 85.50           C  
ATOM   3546  ND2 ASN A 437       2.125   1.454 -11.086  1.00 85.50           N  
ATOM   3547  OD1 ASN A 437       2.910   0.092 -12.695  1.00 85.50           O  
ATOM   3548  N   ASN A 438       0.440  -2.291 -13.453  1.00 88.00           N  
ATOM   3549  CA  ASN A 438      -0.743  -2.098 -14.289  1.00 88.00           C  
ATOM   3550  C   ASN A 438      -1.395  -3.428 -14.656  1.00 88.00           C  
ATOM   3551  CB  ASN A 438      -0.388  -1.314 -15.555  1.00 88.00           C  
ATOM   3552  O   ASN A 438      -0.701  -4.418 -14.891  1.00 88.00           O  
ATOM   3553  CG  ASN A 438       0.040   0.110 -15.258  1.00 88.00           C  
ATOM   3554  ND2 ASN A 438       1.094   0.563 -15.930  1.00 88.00           N  
ATOM   3555  OD1 ASN A 438      -0.571   0.796 -14.438  1.00 88.00           O  
ATOM   3556  N   LEU A 439      -2.691  -3.408 -14.711  1.00 92.12           N  
ATOM   3557  CA  LEU A 439      -3.482  -4.543 -15.172  1.00 92.12           C  
ATOM   3558  C   LEU A 439      -4.203  -4.207 -16.469  1.00 92.12           C  
ATOM   3559  CB  LEU A 439      -4.500  -4.957 -14.102  1.00 92.12           C  
ATOM   3560  O   LEU A 439      -5.133  -3.398 -16.484  1.00 92.12           O  
ATOM   3561  CG  LEU A 439      -5.359  -6.180 -14.422  1.00 92.12           C  
ATOM   3562  CD1 LEU A 439      -4.512  -7.449 -14.391  1.00 92.12           C  
ATOM   3563  CD2 LEU A 439      -6.527  -6.285 -13.445  1.00 92.12           C  
ATOM   3564  N   TYR A 440      -3.789  -4.820 -17.516  1.00 91.25           N  
ATOM   3565  CA  TYR A 440      -4.426  -4.637 -18.812  1.00 91.25           C  
ATOM   3566  C   TYR A 440      -5.500  -5.691 -19.047  1.00 91.25           C  
ATOM   3567  CB  TYR A 440      -3.385  -4.691 -19.938  1.00 91.25           C  
ATOM   3568  O   TYR A 440      -5.293  -6.871 -18.766  1.00 91.25           O  
ATOM   3569  CG  TYR A 440      -2.434  -3.520 -19.938  1.00 91.25           C  
ATOM   3570  CD1 TYR A 440      -2.670  -2.408 -20.750  1.00 91.25           C  
ATOM   3571  CD2 TYR A 440      -1.295  -3.523 -19.141  1.00 91.25           C  
ATOM   3572  CE1 TYR A 440      -1.796  -1.327 -20.750  1.00 91.25           C  
ATOM   3573  CE2 TYR A 440      -0.413  -2.447 -19.141  1.00 91.25           C  
ATOM   3574  OH  TYR A 440       0.198  -0.288 -19.953  1.00 91.25           O  
ATOM   3575  CZ  TYR A 440      -0.672  -1.355 -19.953  1.00 91.25           C  
ATOM   3576  N   ILE A 441      -6.562  -5.262 -19.578  1.00 92.06           N  
ATOM   3577  CA  ILE A 441      -7.648  -6.152 -19.969  1.00 92.06           C  
ATOM   3578  C   ILE A 441      -7.918  -5.992 -21.469  1.00 92.06           C  
ATOM   3579  CB  ILE A 441      -8.938  -5.879 -19.156  1.00 92.06           C  
ATOM   3580  O   ILE A 441      -8.086  -4.875 -21.953  1.00 92.06           O  
ATOM   3581  CG1 ILE A 441      -8.672  -6.082 -17.672  1.00 92.06           C  
ATOM   3582  CG2 ILE A 441     -10.078  -6.777 -19.641  1.00 92.06           C  
ATOM   3583  CD1 ILE A 441      -9.852  -5.695 -16.781  1.00 92.06           C  
ATOM   3584  N   PHE A 442      -7.918  -7.082 -22.141  1.00 92.44           N  
ATOM   3585  CA  PHE A 442      -8.188  -7.121 -23.578  1.00 92.44           C  
ATOM   3586  C   PHE A 442      -9.398  -8.000 -23.875  1.00 92.44           C  
ATOM   3587  CB  PHE A 442      -6.969  -7.637 -24.344  1.00 92.44           C  
ATOM   3588  O   PHE A 442      -9.688  -8.945 -23.125  1.00 92.44           O  
ATOM   3589  CG  PHE A 442      -5.715  -6.844 -24.094  1.00 92.44           C  
ATOM   3590  CD1 PHE A 442      -5.477  -5.656 -24.781  1.00 92.44           C  
ATOM   3591  CD2 PHE A 442      -4.773  -7.281 -23.172  1.00 92.44           C  
ATOM   3592  CE1 PHE A 442      -4.316  -4.922 -24.547  1.00 92.44           C  
ATOM   3593  CE2 PHE A 442      -3.613  -6.555 -22.938  1.00 92.44           C  
ATOM   3594  CZ  PHE A 442      -3.387  -5.371 -23.625  1.00 92.44           C  
ATOM   3595  N   GLN A 443     -10.047  -7.676 -24.906  1.00 92.00           N  
ATOM   3596  CA  GLN A 443     -11.242  -8.414 -25.312  1.00 92.00           C  
ATOM   3597  C   GLN A 443     -11.273  -8.609 -26.828  1.00 92.00           C  
ATOM   3598  CB  GLN A 443     -12.508  -7.695 -24.859  1.00 92.00           C  
ATOM   3599  O   GLN A 443     -10.758  -7.781 -27.578  1.00 92.00           O  
ATOM   3600  CG  GLN A 443     -13.789  -8.477 -25.125  1.00 92.00           C  
ATOM   3601  CD  GLN A 443     -15.023  -7.773 -24.578  1.00 92.00           C  
ATOM   3602  NE2 GLN A 443     -16.172  -8.445 -24.656  1.00 92.00           N  
ATOM   3603  OE1 GLN A 443     -14.945  -6.637 -24.109  1.00 92.00           O  
ATOM   3604  N   ASP A 444     -11.883  -9.727 -27.219  1.00 89.12           N  
ATOM   3605  CA  ASP A 444     -12.039  -9.984 -28.641  1.00 89.12           C  
ATOM   3606  C   ASP A 444     -13.047  -9.031 -29.266  1.00 89.12           C  
ATOM   3607  CB  ASP A 444     -12.453 -11.430 -28.891  1.00 89.12           C  
ATOM   3608  O   ASP A 444     -13.961  -8.555 -28.594  1.00 89.12           O  
ATOM   3609  CG  ASP A 444     -13.883 -11.719 -28.453  1.00 89.12           C  
ATOM   3610  OD1 ASP A 444     -14.398 -11.016 -27.547  1.00 89.12           O  
ATOM   3611  OD2 ASP A 444     -14.492 -12.656 -29.000  1.00 89.12           O  
ATOM   3612  N   LYS A 445     -12.734  -8.562 -30.500  1.00 77.12           N  
ATOM   3613  CA  LYS A 445     -13.641  -7.672 -31.219  1.00 77.12           C  
ATOM   3614  C   LYS A 445     -14.938  -8.383 -31.594  1.00 77.12           C  
ATOM   3615  CB  LYS A 445     -12.969  -7.125 -32.500  1.00 77.12           C  
ATOM   3616  O   LYS A 445     -14.922  -9.430 -32.250  1.00 77.12           O  
ATOM   3617  CG  LYS A 445     -13.656  -5.902 -33.062  1.00 77.12           C  
ATOM   3618  CD  LYS A 445     -12.898  -5.359 -34.281  1.00 77.12           C  
ATOM   3619  CE  LYS A 445     -13.602  -4.152 -34.875  1.00 77.12           C  
ATOM   3620  NZ  LYS A 445     -12.836  -3.588 -36.031  1.00 77.12           N  
ATOM   3621  N   VAL A 446     -16.016  -8.352 -30.734  1.00 61.12           N  
ATOM   3622  CA  VAL A 446     -17.281  -8.969 -31.156  1.00 61.12           C  
ATOM   3623  C   VAL A 446     -17.688  -8.438 -32.531  1.00 61.12           C  
ATOM   3624  CB  VAL A 446     -18.391  -8.719 -30.125  1.00 61.12           C  
ATOM   3625  O   VAL A 446     -17.656  -7.227 -32.750  1.00 61.12           O  
ATOM   3626  CG1 VAL A 446     -19.641  -9.539 -30.469  1.00 61.12           C  
ATOM   3627  CG2 VAL A 446     -17.906  -9.047 -28.703  1.00 61.12           C  
ATOM   3628  N   ASN A 447     -17.641  -9.195 -33.656  1.00 43.62           N  
ATOM   3629  CA  ASN A 447     -18.391  -8.781 -34.844  1.00 43.62           C  
ATOM   3630  C   ASN A 447     -19.859  -8.484 -34.500  1.00 43.62           C  
ATOM   3631  CB  ASN A 447     -18.328  -9.859 -35.938  1.00 43.62           C  
ATOM   3632  O   ASN A 447     -20.453  -9.148 -33.656  1.00 43.62           O  
ATOM   3633  CG  ASN A 447     -17.047  -9.773 -36.750  1.00 43.62           C  
ATOM   3634  ND2 ASN A 447     -16.766 -10.820 -37.500  1.00 43.62           N  
ATOM   3635  OD1 ASN A 447     -16.312  -8.789 -36.688  1.00 43.62           O  
TER    3636      ASN A 447                                                      
ATOM   3637  N   MET B   1      43.031   4.945  61.250  1.00 21.22           N  
ATOM   3638  CA  MET B   1      41.844   4.266  60.750  1.00 21.22           C  
ATOM   3639  C   MET B   1      40.812   5.273  60.312  1.00 21.22           C  
ATOM   3640  CB  MET B   1      41.281   3.312  61.781  1.00 21.22           C  
ATOM   3641  O   MET B   1      40.031   5.781  61.125  1.00 21.22           O  
ATOM   3642  CG  MET B   1      41.375   1.845  61.406  1.00 21.22           C  
ATOM   3643  SD  MET B   1      40.625   0.735  62.656  1.00 21.22           S  
ATOM   3644  CE  MET B   1      40.469  -0.784  61.688  1.00 21.22           C  
ATOM   3645  N   VAL B   2      41.125   6.320  59.562  1.00 24.64           N  
ATOM   3646  CA  VAL B   2      40.594   7.621  59.219  1.00 24.64           C  
ATOM   3647  C   VAL B   2      39.312   7.438  58.406  1.00 24.64           C  
ATOM   3648  CB  VAL B   2      41.594   8.477  58.406  1.00 24.64           C  
ATOM   3649  O   VAL B   2      39.312   6.762  57.375  1.00 24.64           O  
ATOM   3650  CG1 VAL B   2      40.969   9.812  58.000  1.00 24.64           C  
ATOM   3651  CG2 VAL B   2      42.844   8.703  59.250  1.00 24.64           C  
ATOM   3652  N   MET B   3      38.031   7.406  59.094  1.00 22.73           N  
ATOM   3653  CA  MET B   3      36.688   7.098  58.656  1.00 22.73           C  
ATOM   3654  C   MET B   3      36.344   7.840  57.344  1.00 22.73           C  
ATOM   3655  CB  MET B   3      35.656   7.453  59.719  1.00 22.73           C  
ATOM   3656  O   MET B   3      36.531   9.055  57.250  1.00 22.73           O  
ATOM   3657  CG  MET B   3      35.562   6.418  60.844  1.00 22.73           C  
ATOM   3658  SD  MET B   3      33.844   6.180  61.406  1.00 22.73           S  
ATOM   3659  CE  MET B   3      34.156   5.320  63.000  1.00 22.73           C  
ATOM   3660  N   ALA B   4      36.469   7.266  56.125  1.00 24.11           N  
ATOM   3661  CA  ALA B   4      36.406   7.805  54.781  1.00 24.11           C  
ATOM   3662  C   ALA B   4      35.094   8.508  54.531  1.00 24.11           C  
ATOM   3663  CB  ALA B   4      36.625   6.691  53.750  1.00 24.11           C  
ATOM   3664  O   ALA B   4      34.031   7.930  54.781  1.00 24.11           O  
ATOM   3665  N   ASP B   5      35.000   9.812  54.812  1.00 26.91           N  
ATOM   3666  CA  ASP B   5      33.844  10.688  54.719  1.00 26.91           C  
ATOM   3667  C   ASP B   5      33.094  10.453  53.406  1.00 26.91           C  
ATOM   3668  CB  ASP B   5      34.250  12.156  54.844  1.00 26.91           C  
ATOM   3669  O   ASP B   5      33.688  10.453  52.312  1.00 26.91           O  
ATOM   3670  CG  ASP B   5      34.094  12.703  56.250  1.00 26.91           C  
ATOM   3671  OD1 ASP B   5      33.438  12.055  57.062  1.00 26.91           O  
ATOM   3672  OD2 ASP B   5      34.625  13.805  56.500  1.00 26.91           O  
ATOM   3673  N   GLY B   6      32.000   9.602  53.312  1.00 29.31           N  
ATOM   3674  CA  GLY B   6      31.172   9.180  52.188  1.00 29.31           C  
ATOM   3675  C   GLY B   6      30.734  10.328  51.281  1.00 29.31           C  
ATOM   3676  O   GLY B   6      30.656  11.469  51.750  1.00 29.31           O  
ATOM   3677  N   PRO B   7      31.109  10.383  49.969  1.00 31.48           N  
ATOM   3678  CA  PRO B   7      30.875  11.516  49.062  1.00 31.48           C  
ATOM   3679  C   PRO B   7      29.453  12.055  49.156  1.00 31.48           C  
ATOM   3680  CB  PRO B   7      31.156  10.922  47.688  1.00 31.48           C  
ATOM   3681  O   PRO B   7      28.484  11.281  49.156  1.00 31.48           O  
ATOM   3682  CG  PRO B   7      31.328   9.461  47.938  1.00 31.48           C  
ATOM   3683  CD  PRO B   7      31.188   9.195  49.406  1.00 31.48           C  
ATOM   3684  N   ARG B   8      29.062  13.023  49.969  1.00 30.48           N  
ATOM   3685  CA  ARG B   8      27.750  13.664  50.031  1.00 30.48           C  
ATOM   3686  C   ARG B   8      27.188  13.914  48.656  1.00 30.48           C  
ATOM   3687  CB  ARG B   8      27.844  14.977  50.812  1.00 30.48           C  
ATOM   3688  O   ARG B   8      27.797  14.602  47.844  1.00 30.48           O  
ATOM   3689  CG  ARG B   8      27.734  14.812  52.312  1.00 30.48           C  
ATOM   3690  CD  ARG B   8      27.766  16.156  53.031  1.00 30.48           C  
ATOM   3691  NE  ARG B   8      27.672  15.984  54.500  1.00 30.48           N  
ATOM   3692  NH1 ARG B   8      27.844  18.250  54.969  1.00 30.48           N  
ATOM   3693  NH2 ARG B   8      27.625  16.719  56.656  1.00 30.48           N  
ATOM   3694  CZ  ARG B   8      27.719  16.984  55.375  1.00 30.48           C  
ATOM   3695  N   HIS B   9      26.578  12.992  47.875  1.00 32.12           N  
ATOM   3696  CA  HIS B   9      25.812  13.203  46.656  1.00 32.12           C  
ATOM   3697  C   HIS B   9      25.062  14.531  46.719  1.00 32.12           C  
ATOM   3698  CB  HIS B   9      24.844  12.055  46.438  1.00 32.12           C  
ATOM   3699  O   HIS B   9      24.156  14.703  47.531  1.00 32.12           O  
ATOM   3700  CG  HIS B   9      25.438  10.906  45.656  1.00 32.12           C  
ATOM   3701  CD2 HIS B   9      25.750   9.656  46.062  1.00 32.12           C  
ATOM   3702  ND1 HIS B   9      25.766  10.992  44.344  1.00 32.12           N  
ATOM   3703  CE1 HIS B   9      26.266   9.836  43.938  1.00 32.12           C  
ATOM   3704  NE2 HIS B   9      26.281   9.008  44.969  1.00 32.12           N  
ATOM   3705  N   LEU B  10      25.625  15.672  46.594  1.00 31.47           N  
ATOM   3706  CA  LEU B  10      25.016  17.000  46.531  1.00 31.47           C  
ATOM   3707  C   LEU B  10      23.719  16.953  45.719  1.00 31.47           C  
ATOM   3708  CB  LEU B  10      25.984  18.000  45.875  1.00 31.47           C  
ATOM   3709  O   LEU B  10      23.703  16.594  44.562  1.00 31.47           O  
ATOM   3710  CG  LEU B  10      26.953  18.703  46.812  1.00 31.47           C  
ATOM   3711  CD1 LEU B  10      28.281  18.969  46.094  1.00 31.47           C  
ATOM   3712  CD2 LEU B  10      26.359  20.016  47.312  1.00 31.47           C  
ATOM   3713  N   GLN B  11      22.609  16.484  46.188  1.00 35.34           N  
ATOM   3714  CA  GLN B  11      21.250  16.609  45.688  1.00 35.34           C  
ATOM   3715  C   GLN B  11      21.031  17.938  44.969  1.00 35.34           C  
ATOM   3716  CB  GLN B  11      20.234  16.469  46.844  1.00 35.34           C  
ATOM   3717  O   GLN B  11      21.125  19.016  45.594  1.00 35.34           O  
ATOM   3718  CG  GLN B  11      19.750  15.047  47.062  1.00 35.34           C  
ATOM   3719  CD  GLN B  11      18.688  14.953  48.156  1.00 35.34           C  
ATOM   3720  NE2 GLN B  11      18.078  13.781  48.281  1.00 35.34           N  
ATOM   3721  OE1 GLN B  11      18.438  15.922  48.875  1.00 35.34           O  
ATOM   3722  N   ARG B  12      21.547  18.328  43.812  1.00 43.66           N  
ATOM   3723  CA  ARG B  12      21.297  19.562  43.062  1.00 43.66           C  
ATOM   3724  C   ARG B  12      19.906  20.109  43.375  1.00 43.66           C  
ATOM   3725  CB  ARG B  12      21.469  19.328  41.562  1.00 43.66           C  
ATOM   3726  O   ARG B  12      18.922  19.375  43.344  1.00 43.66           O  
ATOM   3727  CG  ARG B  12      22.891  19.531  41.062  1.00 43.66           C  
ATOM   3728  CD  ARG B  12      22.984  19.328  39.562  1.00 43.66           C  
ATOM   3729  NE  ARG B  12      24.359  19.484  39.094  1.00 43.66           N  
ATOM   3730  NH1 ARG B  12      23.891  18.891  36.906  1.00 43.66           N  
ATOM   3731  NH2 ARG B  12      26.031  19.438  37.531  1.00 43.66           N  
ATOM   3732  CZ  ARG B  12      24.766  19.266  37.844  1.00 43.66           C  
ATOM   3733  N   GLY B  13      19.594  21.031  44.219  1.00 47.75           N  
ATOM   3734  CA  GLY B  13      18.328  21.641  44.562  1.00 47.75           C  
ATOM   3735  C   GLY B  13      17.406  21.781  43.344  1.00 47.75           C  
ATOM   3736  O   GLY B  13      17.859  21.703  42.219  1.00 47.75           O  
ATOM   3737  N   PRO B  14      16.078  21.641  43.594  1.00 58.34           N  
ATOM   3738  CA  PRO B  14      15.102  21.797  42.531  1.00 58.34           C  
ATOM   3739  C   PRO B  14      15.281  23.094  41.750  1.00 58.34           C  
ATOM   3740  CB  PRO B  14      13.766  21.797  43.250  1.00 58.34           C  
ATOM   3741  O   PRO B  14      15.555  24.141  42.344  1.00 58.34           O  
ATOM   3742  CG  PRO B  14      14.125  21.891  44.719  1.00 58.34           C  
ATOM   3743  CD  PRO B  14      15.617  21.766  44.844  1.00 58.34           C  
ATOM   3744  N   VAL B  15      15.719  23.109  40.438  1.00 80.31           N  
ATOM   3745  CA  VAL B  15      15.844  24.297  39.594  1.00 80.31           C  
ATOM   3746  C   VAL B  15      14.500  25.016  39.500  1.00 80.31           C  
ATOM   3747  CB  VAL B  15      16.344  23.922  38.188  1.00 80.31           C  
ATOM   3748  O   VAL B  15      13.469  24.375  39.250  1.00 80.31           O  
ATOM   3749  CG1 VAL B  15      16.484  25.172  37.312  1.00 80.31           C  
ATOM   3750  CG2 VAL B  15      17.688  23.188  38.281  1.00 80.31           C  
ATOM   3751  N   ARG B  16      14.516  26.250  40.031  1.00 87.88           N  
ATOM   3752  CA  ARG B  16      13.289  27.047  40.062  1.00 87.88           C  
ATOM   3753  C   ARG B  16      13.391  28.250  39.156  1.00 87.88           C  
ATOM   3754  CB  ARG B  16      13.000  27.500  41.500  1.00 87.88           C  
ATOM   3755  O   ARG B  16      14.469  28.828  38.969  1.00 87.88           O  
ATOM   3756  CG  ARG B  16      12.641  26.359  42.438  1.00 87.88           C  
ATOM   3757  CD  ARG B  16      12.328  26.859  43.844  1.00 87.88           C  
ATOM   3758  NE  ARG B  16      12.094  25.766  44.781  1.00 87.88           N  
ATOM   3759  NH1 ARG B  16      11.805  27.109  46.625  1.00 87.88           N  
ATOM   3760  NH2 ARG B  16      11.641  24.844  46.844  1.00 87.88           N  
ATOM   3761  CZ  ARG B  16      11.844  25.906  46.062  1.00 87.88           C  
ATOM   3762  N   VAL B  17      12.367  28.578  38.500  1.00 87.19           N  
ATOM   3763  CA  VAL B  17      12.203  29.781  37.719  1.00 87.19           C  
ATOM   3764  C   VAL B  17      10.969  30.547  38.188  1.00 87.19           C  
ATOM   3765  CB  VAL B  17      12.094  29.453  36.219  1.00 87.19           C  
ATOM   3766  O   VAL B  17       9.836  30.141  37.906  1.00 87.19           O  
ATOM   3767  CG1 VAL B  17      11.914  30.734  35.375  1.00 87.19           C  
ATOM   3768  CG2 VAL B  17      13.328  28.688  35.750  1.00 87.19           C  
ATOM   3769  N   GLY B  18      11.203  31.656  38.938  1.00 88.44           N  
ATOM   3770  CA  GLY B  18      10.070  32.375  39.500  1.00 88.44           C  
ATOM   3771  C   GLY B  18       9.219  31.547  40.438  1.00 88.44           C  
ATOM   3772  O   GLY B  18       9.719  31.000  41.406  1.00 88.44           O  
ATOM   3773  N   PHE B  19       8.023  31.406  40.062  1.00 91.50           N  
ATOM   3774  CA  PHE B  19       7.086  30.625  40.875  1.00 91.50           C  
ATOM   3775  C   PHE B  19       6.949  29.219  40.312  1.00 91.50           C  
ATOM   3776  CB  PHE B  19       5.715  31.312  40.906  1.00 91.50           C  
ATOM   3777  O   PHE B  19       5.949  28.531  40.594  1.00 91.50           O  
ATOM   3778  CG  PHE B  19       5.688  32.562  41.750  1.00 91.50           C  
ATOM   3779  CD1 PHE B  19       5.652  32.500  43.125  1.00 91.50           C  
ATOM   3780  CD2 PHE B  19       5.699  33.812  41.125  1.00 91.50           C  
ATOM   3781  CE1 PHE B  19       5.625  33.656  43.906  1.00 91.50           C  
ATOM   3782  CE2 PHE B  19       5.672  34.969  41.875  1.00 91.50           C  
ATOM   3783  CZ  PHE B  19       5.637  34.906  43.281  1.00 91.50           C  
ATOM   3784  N   TYR B  20       7.867  28.766  39.531  1.00 94.62           N  
ATOM   3785  CA  TYR B  20       7.730  27.469  38.875  1.00 94.62           C  
ATOM   3786  C   TYR B  20       8.844  26.516  39.312  1.00 94.62           C  
ATOM   3787  CB  TYR B  20       7.734  27.625  37.375  1.00 94.62           C  
ATOM   3788  O   TYR B  20      10.023  26.859  39.250  1.00 94.62           O  
ATOM   3789  CG  TYR B  20       6.652  28.547  36.844  1.00 94.62           C  
ATOM   3790  CD1 TYR B  20       5.387  28.062  36.531  1.00 94.62           C  
ATOM   3791  CD2 TYR B  20       6.895  29.906  36.688  1.00 94.62           C  
ATOM   3792  CE1 TYR B  20       4.387  28.906  36.062  1.00 94.62           C  
ATOM   3793  CE2 TYR B  20       5.902  30.766  36.219  1.00 94.62           C  
ATOM   3794  OH  TYR B  20       3.670  31.094  35.438  1.00 94.62           O  
ATOM   3795  CZ  TYR B  20       4.656  30.250  35.906  1.00 94.62           C  
ATOM   3796  N   ASP B  21       8.508  25.359  39.750  1.00 94.69           N  
ATOM   3797  CA  ASP B  21       9.438  24.250  40.000  1.00 94.69           C  
ATOM   3798  C   ASP B  21       9.656  23.438  38.719  1.00 94.69           C  
ATOM   3799  CB  ASP B  21       8.922  23.359  41.125  1.00 94.69           C  
ATOM   3800  O   ASP B  21       8.703  22.875  38.156  1.00 94.69           O  
ATOM   3801  CG  ASP B  21       8.805  24.094  42.438  1.00 94.69           C  
ATOM   3802  OD1 ASP B  21       9.625  24.984  42.719  1.00 94.69           O  
ATOM   3803  OD2 ASP B  21       7.875  23.766  43.219  1.00 94.69           O  
ATOM   3804  N   ILE B  22      10.836  23.344  38.281  1.00 93.19           N  
ATOM   3805  CA  ILE B  22      11.141  22.625  37.031  1.00 93.19           C  
ATOM   3806  C   ILE B  22      11.211  21.125  37.312  1.00 93.19           C  
ATOM   3807  CB  ILE B  22      12.469  23.125  36.406  1.00 93.19           C  
ATOM   3808  O   ILE B  22      11.953  20.688  38.188  1.00 93.19           O  
ATOM   3809  CG1 ILE B  22      12.406  24.625  36.156  1.00 93.19           C  
ATOM   3810  CG2 ILE B  22      12.773  22.344  35.125  1.00 93.19           C  
ATOM   3811  CD1 ILE B  22      11.375  25.031  35.094  1.00 93.19           C  
ATOM   3812  N   GLU B  23      10.508  20.312  36.625  1.00 91.06           N  
ATOM   3813  CA  GLU B  23      10.391  18.875  36.844  1.00 91.06           C  
ATOM   3814  C   GLU B  23      11.133  18.078  35.781  1.00 91.06           C  
ATOM   3815  CB  GLU B  23       8.914  18.469  36.875  1.00 91.06           C  
ATOM   3816  O   GLU B  23      11.617  16.984  36.062  1.00 91.06           O  
ATOM   3817  CG  GLU B  23       8.141  19.016  38.062  1.00 91.06           C  
ATOM   3818  CD  GLU B  23       6.711  18.516  38.156  1.00 91.06           C  
ATOM   3819  OE1 GLU B  23       6.023  18.781  39.156  1.00 91.06           O  
ATOM   3820  OE2 GLU B  23       6.270  17.859  37.188  1.00 91.06           O  
ATOM   3821  N   GLY B  24      11.211  18.594  34.562  1.00 90.69           N  
ATOM   3822  CA  GLY B  24      11.883  17.859  33.500  1.00 90.69           C  
ATOM   3823  C   GLY B  24      11.992  18.641  32.219  1.00 90.69           C  
ATOM   3824  O   GLY B  24      11.539  19.781  32.125  1.00 90.69           O  
ATOM   3825  N   THR B  25      12.695  18.000  31.312  1.00 90.38           N  
ATOM   3826  CA  THR B  25      12.883  18.594  30.000  1.00 90.38           C  
ATOM   3827  C   THR B  25      11.922  17.984  28.984  1.00 90.38           C  
ATOM   3828  CB  THR B  25      14.328  18.438  29.500  1.00 90.38           C  
ATOM   3829  O   THR B  25      11.828  16.766  28.859  1.00 90.38           O  
ATOM   3830  CG2 THR B  25      14.547  19.156  28.172  1.00 90.38           C  
ATOM   3831  OG1 THR B  25      15.227  18.969  30.484  1.00 90.38           O  
ATOM   3832  N   LEU B  26      11.141  18.766  28.312  1.00 88.06           N  
ATOM   3833  CA  LEU B  26      10.164  18.312  27.328  1.00 88.06           C  
ATOM   3834  C   LEU B  26      10.797  18.250  25.938  1.00 88.06           C  
ATOM   3835  CB  LEU B  26       8.961  19.266  27.297  1.00 88.06           C  
ATOM   3836  O   LEU B  26      10.492  17.344  25.156  1.00 88.06           O  
ATOM   3837  CG  LEU B  26       8.070  19.250  28.547  1.00 88.06           C  
ATOM   3838  CD1 LEU B  26       7.027  20.359  28.469  1.00 88.06           C  
ATOM   3839  CD2 LEU B  26       7.402  17.891  28.719  1.00 88.06           C  
ATOM   3840  N   GLY B  27      11.648  19.219  25.625  1.00 84.56           N  
ATOM   3841  CA  GLY B  27      12.250  19.250  24.297  1.00 84.56           C  
ATOM   3842  C   GLY B  27      13.359  20.281  24.172  1.00 84.56           C  
ATOM   3843  O   GLY B  27      13.477  21.188  25.016  1.00 84.56           O  
ATOM   3844  N   LYS B  28      14.211  20.016  23.078  1.00 81.56           N  
ATOM   3845  CA  LYS B  28      15.305  20.938  22.797  1.00 81.56           C  
ATOM   3846  C   LYS B  28      15.273  21.406  21.344  1.00 81.56           C  
ATOM   3847  CB  LYS B  28      16.656  20.281  23.109  1.00 81.56           C  
ATOM   3848  O   LYS B  28      15.156  20.594  20.422  1.00 81.56           O  
ATOM   3849  CG  LYS B  28      17.656  21.203  23.766  1.00 81.56           C  
ATOM   3850  CD  LYS B  28      18.969  20.484  24.062  1.00 81.56           C  
ATOM   3851  CE  LYS B  28      20.000  21.422  24.688  1.00 81.56           C  
ATOM   3852  NZ  LYS B  28      21.297  20.734  24.938  1.00 81.56           N  
ATOM   3853  N   GLY B  29      15.148  22.672  21.172  1.00 71.44           N  
ATOM   3854  CA  GLY B  29      15.211  23.250  19.828  1.00 71.44           C  
ATOM   3855  C   GLY B  29      16.516  23.969  19.547  1.00 71.44           C  
ATOM   3856  O   GLY B  29      17.453  23.891  20.328  1.00 71.44           O  
ATOM   3857  N   ASN B  30      16.688  24.641  18.469  1.00 67.06           N  
ATOM   3858  CA  ASN B  30      17.906  25.312  18.016  1.00 67.06           C  
ATOM   3859  C   ASN B  30      18.312  26.422  18.984  1.00 67.06           C  
ATOM   3860  CB  ASN B  30      17.703  25.891  16.609  1.00 67.06           C  
ATOM   3861  O   ASN B  30      19.500  26.547  19.312  1.00 67.06           O  
ATOM   3862  CG  ASN B  30      17.922  24.859  15.523  1.00 67.06           C  
ATOM   3863  ND2 ASN B  30      17.547  25.203  14.297  1.00 67.06           N  
ATOM   3864  OD1 ASN B  30      18.422  23.766  15.781  1.00 67.06           O  
ATOM   3865  N   PHE B  31      17.328  27.078  19.531  1.00 72.88           N  
ATOM   3866  CA  PHE B  31      17.672  28.234  20.344  1.00 72.88           C  
ATOM   3867  C   PHE B  31      16.891  28.234  21.656  1.00 72.88           C  
ATOM   3868  CB  PHE B  31      17.422  29.531  19.578  1.00 72.88           C  
ATOM   3869  O   PHE B  31      16.844  29.234  22.359  1.00 72.88           O  
ATOM   3870  CG  PHE B  31      18.172  29.625  18.281  1.00 72.88           C  
ATOM   3871  CD1 PHE B  31      19.531  29.891  18.250  1.00 72.88           C  
ATOM   3872  CD2 PHE B  31      17.500  29.438  17.078  1.00 72.88           C  
ATOM   3873  CE1 PHE B  31      20.219  29.984  17.047  1.00 72.88           C  
ATOM   3874  CE2 PHE B  31      18.188  29.531  15.859  1.00 72.88           C  
ATOM   3875  CZ  PHE B  31      19.547  29.797  15.852  1.00 72.88           C  
ATOM   3876  N   ALA B  32      16.141  27.188  21.828  1.00 84.50           N  
ATOM   3877  CA  ALA B  32      15.266  27.188  23.000  1.00 84.50           C  
ATOM   3878  C   ALA B  32      15.148  25.781  23.578  1.00 84.50           C  
ATOM   3879  CB  ALA B  32      13.891  27.734  22.625  1.00 84.50           C  
ATOM   3880  O   ALA B  32      15.375  24.797  22.891  1.00 84.50           O  
ATOM   3881  N   VAL B  33      14.977  25.797  24.828  1.00 90.06           N  
ATOM   3882  CA  VAL B  33      14.711  24.547  25.562  1.00 90.06           C  
ATOM   3883  C   VAL B  33      13.344  24.641  26.234  1.00 90.06           C  
ATOM   3884  CB  VAL B  33      15.812  24.250  26.594  1.00 90.06           C  
ATOM   3885  O   VAL B  33      13.000  25.672  26.812  1.00 90.06           O  
ATOM   3886  CG1 VAL B  33      15.484  22.984  27.375  1.00 90.06           C  
ATOM   3887  CG2 VAL B  33      17.172  24.125  25.906  1.00 90.06           C  
ATOM   3888  N   VAL B  34      12.602  23.641  26.141  1.00 93.00           N  
ATOM   3889  CA  VAL B  34      11.281  23.609  26.750  1.00 93.00           C  
ATOM   3890  C   VAL B  34      11.297  22.672  27.953  1.00 93.00           C  
ATOM   3891  CB  VAL B  34      10.195  23.172  25.750  1.00 93.00           C  
ATOM   3892  O   VAL B  34      11.664  21.500  27.828  1.00 93.00           O  
ATOM   3893  CG1 VAL B  34       8.805  23.266  26.375  1.00 93.00           C  
ATOM   3894  CG2 VAL B  34      10.266  24.016  24.484  1.00 93.00           C  
ATOM   3895  N   LYS B  35      10.852  23.172  29.047  1.00 95.06           N  
ATOM   3896  CA  LYS B  35      10.859  22.422  30.312  1.00 95.06           C  
ATOM   3897  C   LYS B  35       9.453  22.297  30.875  1.00 95.06           C  
ATOM   3898  CB  LYS B  35      11.773  23.094  31.328  1.00 95.06           C  
ATOM   3899  O   LYS B  35       8.602  23.156  30.656  1.00 95.06           O  
ATOM   3900  CG  LYS B  35      13.242  23.141  30.906  1.00 95.06           C  
ATOM   3901  CD  LYS B  35      13.938  21.812  31.172  1.00 95.06           C  
ATOM   3902  CE  LYS B  35      15.438  21.906  30.906  1.00 95.06           C  
ATOM   3903  NZ  LYS B  35      16.141  20.641  31.234  1.00 95.06           N  
ATOM   3904  N   LEU B  36       9.273  21.234  31.594  1.00 95.56           N  
ATOM   3905  CA  LEU B  36       8.039  21.047  32.344  1.00 95.56           C  
ATOM   3906  C   LEU B  36       8.148  21.688  33.719  1.00 95.56           C  
ATOM   3907  CB  LEU B  36       7.730  19.547  32.500  1.00 95.56           C  
ATOM   3908  O   LEU B  36       9.102  21.422  34.469  1.00 95.56           O  
ATOM   3909  CG  LEU B  36       6.457  19.188  33.250  1.00 95.56           C  
ATOM   3910  CD1 LEU B  36       5.227  19.656  32.469  1.00 95.56           C  
ATOM   3911  CD2 LEU B  36       6.391  17.688  33.500  1.00 95.56           C  
ATOM   3912  N   GLY B  37       7.191  22.516  34.031  1.00 94.94           N  
ATOM   3913  CA  GLY B  37       7.164  23.188  35.344  1.00 94.94           C  
ATOM   3914  C   GLY B  37       5.840  23.047  36.062  1.00 94.94           C  
ATOM   3915  O   GLY B  37       4.809  22.797  35.438  1.00 94.94           O  
ATOM   3916  N   ARG B  38       5.910  23.219  37.312  1.00 94.69           N  
ATOM   3917  CA  ARG B  38       4.727  23.234  38.188  1.00 94.69           C  
ATOM   3918  C   ARG B  38       4.645  24.531  38.969  1.00 94.69           C  
ATOM   3919  CB  ARG B  38       4.727  22.031  39.125  1.00 94.69           C  
ATOM   3920  O   ARG B  38       5.598  24.906  39.656  1.00 94.69           O  
ATOM   3921  CG  ARG B  38       3.430  21.859  39.906  1.00 94.69           C  
ATOM   3922  CD  ARG B  38       3.434  20.578  40.719  1.00 94.69           C  
ATOM   3923  NE  ARG B  38       3.268  19.391  39.875  1.00 94.69           N  
ATOM   3924  NH1 ARG B  38       3.129  17.906  41.656  1.00 94.69           N  
ATOM   3925  NH2 ARG B  38       2.982  17.156  39.500  1.00 94.69           N  
ATOM   3926  CZ  ARG B  38       3.127  18.156  40.344  1.00 94.69           C  
ATOM   3927  N   HIS B  39       3.514  25.172  38.844  1.00 93.88           N  
ATOM   3928  CA  HIS B  39       3.312  26.422  39.562  1.00 93.88           C  
ATOM   3929  C   HIS B  39       3.180  26.188  41.062  1.00 93.88           C  
ATOM   3930  CB  HIS B  39       2.076  27.156  39.031  1.00 93.88           C  
ATOM   3931  O   HIS B  39       2.418  25.312  41.500  1.00 93.88           O  
ATOM   3932  CG  HIS B  39       1.974  28.578  39.500  1.00 93.88           C  
ATOM   3933  CD2 HIS B  39       2.432  29.719  38.938  1.00 93.88           C  
ATOM   3934  ND1 HIS B  39       1.336  28.938  40.656  1.00 93.88           N  
ATOM   3935  CE1 HIS B  39       1.407  30.250  40.812  1.00 93.88           C  
ATOM   3936  NE2 HIS B  39       2.066  30.750  39.781  1.00 93.88           N  
ATOM   3937  N   ARG B  40       3.750  26.922  41.875  1.00 91.44           N  
ATOM   3938  CA  ARG B  40       3.855  26.672  43.312  1.00 91.44           C  
ATOM   3939  C   ARG B  40       2.543  26.984  44.031  1.00 91.44           C  
ATOM   3940  CB  ARG B  40       4.988  27.500  43.906  1.00 91.44           C  
ATOM   3941  O   ARG B  40       2.209  26.359  45.031  1.00 91.44           O  
ATOM   3942  CG  ARG B  40       6.379  27.016  43.531  1.00 91.44           C  
ATOM   3943  CD  ARG B  40       7.469  27.875  44.156  1.00 91.44           C  
ATOM   3944  NE  ARG B  40       7.520  27.719  45.625  1.00 91.44           N  
ATOM   3945  NH1 ARG B  40       9.156  29.312  45.938  1.00 91.44           N  
ATOM   3946  NH2 ARG B  40       8.289  28.188  47.719  1.00 91.44           N  
ATOM   3947  CZ  ARG B  40       8.320  28.406  46.438  1.00 91.44           C  
ATOM   3948  N   ILE B  41       1.891  27.906  43.594  1.00 88.31           N  
ATOM   3949  CA  ILE B  41       0.660  28.344  44.219  1.00 88.31           C  
ATOM   3950  C   ILE B  41      -0.521  27.531  43.688  1.00 88.31           C  
ATOM   3951  CB  ILE B  41       0.415  29.844  44.031  1.00 88.31           C  
ATOM   3952  O   ILE B  41      -1.232  26.875  44.469  1.00 88.31           O  
ATOM   3953  CG1 ILE B  41       1.575  30.672  44.594  1.00 88.31           C  
ATOM   3954  CG2 ILE B  41      -0.918  30.281  44.656  1.00 88.31           C  
ATOM   3955  CD1 ILE B  41       1.516  32.156  44.281  1.00 88.31           C  
ATOM   3956  N   THR B  42      -0.667  27.469  42.406  1.00 89.69           N  
ATOM   3957  CA  THR B  42      -1.816  26.828  41.812  1.00 89.69           C  
ATOM   3958  C   THR B  42      -1.546  25.328  41.594  1.00 89.69           C  
ATOM   3959  CB  THR B  42      -2.176  27.484  40.469  1.00 89.69           C  
ATOM   3960  O   THR B  42      -2.473  24.562  41.344  1.00 89.69           O  
ATOM   3961  CG2 THR B  42      -2.416  28.984  40.625  1.00 89.69           C  
ATOM   3962  OG1 THR B  42      -1.101  27.281  39.531  1.00 89.69           O  
ATOM   3963  N   LYS B  43      -0.332  24.812  41.594  1.00 91.50           N  
ATOM   3964  CA  LYS B  43       0.082  23.422  41.438  1.00 91.50           C  
ATOM   3965  C   LYS B  43      -0.256  22.906  40.031  1.00 91.50           C  
ATOM   3966  CB  LYS B  43      -0.578  22.547  42.500  1.00 91.50           C  
ATOM   3967  O   LYS B  43      -0.474  21.719  39.844  1.00 91.50           O  
ATOM   3968  CG  LYS B  43      -0.234  22.938  43.938  1.00 91.50           C  
ATOM   3969  CD  LYS B  43       1.262  22.812  44.188  1.00 91.50           C  
ATOM   3970  CE  LYS B  43       1.607  23.203  45.625  1.00 91.50           C  
ATOM   3971  NZ  LYS B  43       3.082  23.359  45.812  1.00 91.50           N  
ATOM   3972  N   THR B  44      -0.426  23.766  39.188  1.00 92.50           N  
ATOM   3973  CA  THR B  44      -0.738  23.406  37.781  1.00 92.50           C  
ATOM   3974  C   THR B  44       0.539  23.188  37.000  1.00 92.50           C  
ATOM   3975  CB  THR B  44      -1.579  24.516  37.125  1.00 92.50           C  
ATOM   3976  O   THR B  44       1.522  23.906  37.156  1.00 92.50           O  
ATOM   3977  CG2 THR B  44      -3.035  24.453  37.562  1.00 92.50           C  
ATOM   3978  OG1 THR B  44      -1.043  25.797  37.469  1.00 92.50           O  
ATOM   3979  N   GLU B  45       0.527  22.203  36.188  1.00 94.62           N  
ATOM   3980  CA  GLU B  45       1.656  21.922  35.312  1.00 94.62           C  
ATOM   3981  C   GLU B  45       1.657  22.828  34.094  1.00 94.62           C  
ATOM   3982  CB  GLU B  45       1.629  20.453  34.875  1.00 94.62           C  
ATOM   3983  O   GLU B  45       0.606  23.078  33.500  1.00 94.62           O  
ATOM   3984  CG  GLU B  45       1.836  19.469  36.000  1.00 94.62           C  
ATOM   3985  CD  GLU B  45       1.767  18.016  35.562  1.00 94.62           C  
ATOM   3986  OE1 GLU B  45       2.424  17.156  36.188  1.00 94.62           O  
ATOM   3987  OE2 GLU B  45       1.051  17.734  34.562  1.00 94.62           O  
ATOM   3988  N   VAL B  46       2.832  23.328  33.719  1.00 95.88           N  
ATOM   3989  CA  VAL B  46       2.982  24.266  32.594  1.00 95.88           C  
ATOM   3990  C   VAL B  46       4.230  23.891  31.781  1.00 95.88           C  
ATOM   3991  CB  VAL B  46       3.062  25.719  33.062  1.00 95.88           C  
ATOM   3992  O   VAL B  46       5.078  23.141  32.250  1.00 95.88           O  
ATOM   3993  CG1 VAL B  46       1.767  26.141  33.750  1.00 95.88           C  
ATOM   3994  CG2 VAL B  46       4.258  25.922  34.000  1.00 95.88           C  
ATOM   3995  N   ALA B  47       4.316  24.391  30.609  1.00 95.94           N  
ATOM   3996  CA  ALA B  47       5.500  24.297  29.766  1.00 95.94           C  
ATOM   3997  C   ALA B  47       6.230  25.625  29.688  1.00 95.94           C  
ATOM   3998  CB  ALA B  47       5.121  23.812  28.359  1.00 95.94           C  
ATOM   3999  O   ALA B  47       5.621  26.656  29.375  1.00 95.94           O  
ATOM   4000  N   ILE B  48       7.512  25.594  29.875  1.00 95.25           N  
ATOM   4001  CA  ILE B  48       8.312  26.812  29.891  1.00 95.25           C  
ATOM   4002  C   ILE B  48       9.336  26.766  28.766  1.00 95.25           C  
ATOM   4003  CB  ILE B  48       9.023  27.016  31.250  1.00 95.25           C  
ATOM   4004  O   ILE B  48      10.258  25.953  28.781  1.00 95.25           O  
ATOM   4005  CG1 ILE B  48       8.008  26.969  32.406  1.00 95.25           C  
ATOM   4006  CG2 ILE B  48       9.789  28.344  31.266  1.00 95.25           C  
ATOM   4007  CD1 ILE B  48       8.633  27.031  33.781  1.00 95.25           C  
ATOM   4008  N   LYS B  49       9.180  27.578  27.859  1.00 93.81           N  
ATOM   4009  CA  LYS B  49      10.148  27.750  26.781  1.00 93.81           C  
ATOM   4010  C   LYS B  49      11.242  28.734  27.172  1.00 93.81           C  
ATOM   4011  CB  LYS B  49       9.453  28.234  25.500  1.00 93.81           C  
ATOM   4012  O   LYS B  49      10.977  29.922  27.375  1.00 93.81           O  
ATOM   4013  CG  LYS B  49      10.352  28.250  24.281  1.00 93.81           C  
ATOM   4014  CD  LYS B  49       9.586  28.656  23.031  1.00 93.81           C  
ATOM   4015  CE  LYS B  49      10.477  28.641  21.797  1.00 93.81           C  
ATOM   4016  NZ  LYS B  49       9.711  28.984  20.562  1.00 93.81           N  
ATOM   4017  N   ILE B  50      12.398  28.312  27.281  1.00 92.81           N  
ATOM   4018  CA  ILE B  50      13.539  29.109  27.734  1.00 92.81           C  
ATOM   4019  C   ILE B  50      14.406  29.484  26.531  1.00 92.81           C  
ATOM   4020  CB  ILE B  50      14.367  28.344  28.781  1.00 92.81           C  
ATOM   4021  O   ILE B  50      14.953  28.609  25.859  1.00 92.81           O  
ATOM   4022  CG1 ILE B  50      13.484  27.891  29.953  1.00 92.81           C  
ATOM   4023  CG2 ILE B  50      15.531  29.203  29.281  1.00 92.81           C  
ATOM   4024  CD1 ILE B  50      14.180  26.984  30.953  1.00 92.81           C  
ATOM   4025  N   ILE B  51      14.586  30.734  26.359  1.00 91.50           N  
ATOM   4026  CA  ILE B  51      15.328  31.266  25.219  1.00 91.50           C  
ATOM   4027  C   ILE B  51      16.531  32.062  25.703  1.00 91.50           C  
ATOM   4028  CB  ILE B  51      14.422  32.156  24.312  1.00 91.50           C  
ATOM   4029  O   ILE B  51      16.375  33.000  26.500  1.00 91.50           O  
ATOM   4030  CG1 ILE B  51      13.203  31.344  23.859  1.00 91.50           C  
ATOM   4031  CG2 ILE B  51      15.211  32.688  23.125  1.00 91.50           C  
ATOM   4032  CD1 ILE B  51      12.070  32.219  23.312  1.00 91.50           C  
ATOM   4033  N   ASP B  52      17.672  31.797  25.281  1.00 88.69           N  
ATOM   4034  CA  ASP B  52      18.891  32.531  25.562  1.00 88.69           C  
ATOM   4035  C   ASP B  52      19.094  33.688  24.562  1.00 88.69           C  
ATOM   4036  CB  ASP B  52      20.109  31.609  25.547  1.00 88.69           C  
ATOM   4037  O   ASP B  52      19.484  33.438  23.406  1.00 88.69           O  
ATOM   4038  CG  ASP B  52      21.391  32.281  26.031  1.00 88.69           C  
ATOM   4039  OD1 ASP B  52      21.406  33.531  26.156  1.00 88.69           O  
ATOM   4040  OD2 ASP B  52      22.375  31.578  26.281  1.00 88.69           O  
ATOM   4041  N   LYS B  53      18.875  34.906  24.969  1.00 89.00           N  
ATOM   4042  CA  LYS B  53      18.938  36.062  24.109  1.00 89.00           C  
ATOM   4043  C   LYS B  53      20.375  36.344  23.672  1.00 89.00           C  
ATOM   4044  CB  LYS B  53      18.375  37.281  24.844  1.00 89.00           C  
ATOM   4045  O   LYS B  53      20.594  37.000  22.641  1.00 89.00           O  
ATOM   4046  CG  LYS B  53      16.875  37.188  25.141  1.00 89.00           C  
ATOM   4047  CD  LYS B  53      16.344  38.469  25.766  1.00 89.00           C  
ATOM   4048  CE  LYS B  53      16.891  38.688  27.172  1.00 89.00           C  
ATOM   4049  NZ  LYS B  53      16.484  40.000  27.734  1.00 89.00           N  
ATOM   4050  N   SER B  54      21.312  35.906  24.422  1.00 85.75           N  
ATOM   4051  CA  SER B  54      22.719  36.188  24.141  1.00 85.75           C  
ATOM   4052  C   SER B  54      23.172  35.469  22.875  1.00 85.75           C  
ATOM   4053  CB  SER B  54      23.594  35.781  25.328  1.00 85.75           C  
ATOM   4054  O   SER B  54      24.141  35.906  22.234  1.00 85.75           O  
ATOM   4055  OG  SER B  54      23.500  34.375  25.562  1.00 85.75           O  
ATOM   4056  N   GLN B  55      22.531  34.500  22.547  1.00 84.88           N  
ATOM   4057  CA  GLN B  55      22.906  33.719  21.391  1.00 84.88           C  
ATOM   4058  C   GLN B  55      22.156  34.156  20.141  1.00 84.88           C  
ATOM   4059  CB  GLN B  55      22.641  32.219  21.656  1.00 84.88           C  
ATOM   4060  O   GLN B  55      22.391  33.625  19.047  1.00 84.88           O  
ATOM   4061  CG  GLN B  55      23.438  31.656  22.812  1.00 84.88           C  
ATOM   4062  CD  GLN B  55      23.391  30.141  22.875  1.00 84.88           C  
ATOM   4063  NE2 GLN B  55      24.078  29.562  23.859  1.00 84.88           N  
ATOM   4064  OE1 GLN B  55      22.750  29.500  22.031  1.00 84.88           O  
ATOM   4065  N   LEU B  56      21.312  35.125  20.266  1.00 84.50           N  
ATOM   4066  CA  LEU B  56      20.453  35.531  19.172  1.00 84.50           C  
ATOM   4067  C   LEU B  56      20.922  36.844  18.562  1.00 84.50           C  
ATOM   4068  CB  LEU B  56      19.000  35.656  19.641  1.00 84.50           C  
ATOM   4069  O   LEU B  56      21.359  37.750  19.281  1.00 84.50           O  
ATOM   4070  CG  LEU B  56      18.328  34.375  20.094  1.00 84.50           C  
ATOM   4071  CD1 LEU B  56      17.141  34.688  21.016  1.00 84.50           C  
ATOM   4072  CD2 LEU B  56      17.875  33.531  18.906  1.00 84.50           C  
ATOM   4073  N   ASP B  57      20.938  36.875  17.312  1.00 85.88           N  
ATOM   4074  CA  ASP B  57      21.172  38.156  16.625  1.00 85.88           C  
ATOM   4075  C   ASP B  57      19.938  39.062  16.688  1.00 85.88           C  
ATOM   4076  CB  ASP B  57      21.562  37.906  15.164  1.00 85.88           C  
ATOM   4077  O   ASP B  57      18.922  38.656  17.266  1.00 85.88           O  
ATOM   4078  CG  ASP B  57      20.516  37.125  14.391  1.00 85.88           C  
ATOM   4079  OD1 ASP B  57      19.375  36.969  14.891  1.00 85.88           O  
ATOM   4080  OD2 ASP B  57      20.828  36.625  13.289  1.00 85.88           O  
ATOM   4081  N   ALA B  58      20.031  40.219  16.203  1.00 87.62           N  
ATOM   4082  CA  ALA B  58      18.984  41.219  16.297  1.00 87.62           C  
ATOM   4083  C   ALA B  58      17.750  40.812  15.500  1.00 87.62           C  
ATOM   4084  CB  ALA B  58      19.500  42.562  15.797  1.00 87.62           C  
ATOM   4085  O   ALA B  58      16.625  41.031  15.930  1.00 87.62           O  
ATOM   4086  N   VAL B  59      17.984  40.188  14.398  1.00 83.75           N  
ATOM   4087  CA  VAL B  59      16.875  39.781  13.531  1.00 83.75           C  
ATOM   4088  C   VAL B  59      16.078  38.656  14.211  1.00 83.75           C  
ATOM   4089  CB  VAL B  59      17.391  39.312  12.148  1.00 83.75           C  
ATOM   4090  O   VAL B  59      14.852  38.656  14.211  1.00 83.75           O  
ATOM   4091  CG1 VAL B  59      16.234  38.781  11.297  1.00 83.75           C  
ATOM   4092  CG2 VAL B  59      18.109  40.438  11.438  1.00 83.75           C  
ATOM   4093  N   ASN B  60      16.734  37.750  14.789  1.00 84.25           N  
ATOM   4094  CA  ASN B  60      16.094  36.625  15.469  1.00 84.25           C  
ATOM   4095  C   ASN B  60      15.383  37.062  16.750  1.00 84.25           C  
ATOM   4096  CB  ASN B  60      17.109  35.531  15.797  1.00 84.25           C  
ATOM   4097  O   ASN B  60      14.352  36.500  17.125  1.00 84.25           O  
ATOM   4098  CG  ASN B  60      17.516  34.719  14.570  1.00 84.25           C  
ATOM   4099  ND2 ASN B  60      18.750  34.250  14.562  1.00 84.25           N  
ATOM   4100  OD1 ASN B  60      16.734  34.562  13.641  1.00 84.25           O  
ATOM   4101  N   LEU B  61      15.969  38.062  17.328  1.00 89.31           N  
ATOM   4102  CA  LEU B  61      15.328  38.594  18.516  1.00 89.31           C  
ATOM   4103  C   LEU B  61      14.008  39.281  18.172  1.00 89.31           C  
ATOM   4104  CB  LEU B  61      16.250  39.594  19.219  1.00 89.31           C  
ATOM   4105  O   LEU B  61      13.031  39.188  18.922  1.00 89.31           O  
ATOM   4106  CG  LEU B  61      15.961  39.875  20.688  1.00 89.31           C  
ATOM   4107  CD1 LEU B  61      16.578  38.812  21.578  1.00 89.31           C  
ATOM   4108  CD2 LEU B  61      16.484  41.281  21.078  1.00 89.31           C  
ATOM   4109  N   GLU B  62      13.961  39.906  17.094  1.00 90.81           N  
ATOM   4110  CA  GLU B  62      12.727  40.531  16.609  1.00 90.81           C  
ATOM   4111  C   GLU B  62      11.656  39.469  16.328  1.00 90.81           C  
ATOM   4112  CB  GLU B  62      12.984  41.344  15.344  1.00 90.81           C  
ATOM   4113  O   GLU B  62      10.477  39.688  16.625  1.00 90.81           O  
ATOM   4114  CG  GLU B  62      11.812  42.250  14.938  1.00 90.81           C  
ATOM   4115  CD  GLU B  62      12.094  43.062  13.703  1.00 90.81           C  
ATOM   4116  OE1 GLU B  62      11.188  43.781  13.234  1.00 90.81           O  
ATOM   4117  OE2 GLU B  62      13.234  43.000  13.188  1.00 90.81           O  
ATOM   4118  N   LYS B  63      12.062  38.406  15.828  1.00 88.38           N  
ATOM   4119  CA  LYS B  63      11.148  37.281  15.547  1.00 88.38           C  
ATOM   4120  C   LYS B  63      10.547  36.750  16.844  1.00 88.38           C  
ATOM   4121  CB  LYS B  63      11.867  36.188  14.789  1.00 88.38           C  
ATOM   4122  O   LYS B  63       9.359  36.406  16.875  1.00 88.38           O  
ATOM   4123  CG  LYS B  63      12.203  36.531  13.344  1.00 88.38           C  
ATOM   4124  CD  LYS B  63      12.930  35.375  12.648  1.00 88.38           C  
ATOM   4125  CE  LYS B  63      13.367  35.781  11.242  1.00 88.38           C  
ATOM   4126  NZ  LYS B  63      14.148  34.688  10.578  1.00 88.38           N  
ATOM   4127  N   ILE B  64      11.344  36.625  17.828  1.00 90.62           N  
ATOM   4128  CA  ILE B  64      10.891  36.125  19.109  1.00 90.62           C  
ATOM   4129  C   ILE B  64       9.875  37.062  19.719  1.00 90.62           C  
ATOM   4130  CB  ILE B  64      12.070  35.875  20.078  1.00 90.62           C  
ATOM   4131  O   ILE B  64       8.859  36.625  20.266  1.00 90.62           O  
ATOM   4132  CG1 ILE B  64      12.945  34.719  19.578  1.00 90.62           C  
ATOM   4133  CG2 ILE B  64      11.562  35.625  21.500  1.00 90.62           C  
ATOM   4134  CD1 ILE B  64      14.234  34.531  20.375  1.00 90.62           C  
ATOM   4135  N   TYR B  65      10.109  38.344  19.625  1.00 93.69           N  
ATOM   4136  CA  TYR B  65       9.180  39.312  20.172  1.00 93.69           C  
ATOM   4137  C   TYR B  65       7.871  39.312  19.391  1.00 93.69           C  
ATOM   4138  CB  TYR B  65       9.805  40.719  20.141  1.00 93.69           C  
ATOM   4139  O   TYR B  65       6.801  39.531  19.953  1.00 93.69           O  
ATOM   4140  CG  TYR B  65      10.836  40.938  21.219  1.00 93.69           C  
ATOM   4141  CD1 TYR B  65      10.523  40.781  22.562  1.00 93.69           C  
ATOM   4142  CD2 TYR B  65      12.133  41.344  20.891  1.00 93.69           C  
ATOM   4143  CE1 TYR B  65      11.469  40.969  23.562  1.00 93.69           C  
ATOM   4144  CE2 TYR B  65      13.086  41.562  21.875  1.00 93.69           C  
ATOM   4145  OH  TYR B  65      13.688  41.594  24.188  1.00 93.69           O  
ATOM   4146  CZ  TYR B  65      12.750  41.375  23.203  1.00 93.69           C  
ATOM   4147  N   ARG B  66       7.957  39.094  18.125  1.00 94.75           N  
ATOM   4148  CA  ARG B  66       6.750  38.969  17.312  1.00 94.75           C  
ATOM   4149  C   ARG B  66       5.949  37.719  17.734  1.00 94.75           C  
ATOM   4150  CB  ARG B  66       7.105  38.875  15.828  1.00 94.75           C  
ATOM   4151  O   ARG B  66       4.719  37.781  17.781  1.00 94.75           O  
ATOM   4152  CG  ARG B  66       5.898  38.844  14.906  1.00 94.75           C  
ATOM   4153  CD  ARG B  66       6.301  39.000  13.453  1.00 94.75           C  
ATOM   4154  NE  ARG B  66       7.211  37.969  13.023  1.00 94.75           N  
ATOM   4155  NH1 ARG B  66       8.203  39.188  11.352  1.00 94.75           N  
ATOM   4156  NH2 ARG B  66       8.875  37.031  11.727  1.00 94.75           N  
ATOM   4157  CZ  ARG B  66       8.094  38.062  12.031  1.00 94.75           C  
ATOM   4158  N   GLU B  67       6.656  36.688  18.000  1.00 92.50           N  
ATOM   4159  CA  GLU B  67       6.004  35.469  18.516  1.00 92.50           C  
ATOM   4160  C   GLU B  67       5.223  35.750  19.797  1.00 92.50           C  
ATOM   4161  CB  GLU B  67       7.035  34.375  18.766  1.00 92.50           C  
ATOM   4162  O   GLU B  67       4.066  35.344  19.922  1.00 92.50           O  
ATOM   4163  CG  GLU B  67       6.441  33.094  19.344  1.00 92.50           C  
ATOM   4164  CD  GLU B  67       7.477  32.000  19.609  1.00 92.50           C  
ATOM   4165  OE1 GLU B  67       7.109  30.922  20.109  1.00 92.50           O  
ATOM   4166  OE2 GLU B  67       8.664  32.250  19.297  1.00 92.50           O  
ATOM   4167  N   VAL B  68       5.922  36.500  20.656  1.00 94.25           N  
ATOM   4168  CA  VAL B  68       5.297  36.844  21.938  1.00 94.25           C  
ATOM   4169  C   VAL B  68       4.070  37.719  21.688  1.00 94.25           C  
ATOM   4170  CB  VAL B  68       6.285  37.562  22.875  1.00 94.25           C  
ATOM   4171  O   VAL B  68       3.018  37.500  22.297  1.00 94.25           O  
ATOM   4172  CG1 VAL B  68       5.570  38.031  24.141  1.00 94.25           C  
ATOM   4173  CG2 VAL B  68       7.441  36.625  23.250  1.00 94.25           C  
ATOM   4174  N   GLN B  69       4.145  38.656  20.828  1.00 95.69           N  
ATOM   4175  CA  GLN B  69       3.033  39.531  20.484  1.00 95.69           C  
ATOM   4176  C   GLN B  69       1.857  38.750  19.906  1.00 95.69           C  
ATOM   4177  CB  GLN B  69       3.480  40.594  19.484  1.00 95.69           C  
ATOM   4178  O   GLN B  69       0.706  38.969  20.281  1.00 95.69           O  
ATOM   4179  CG  GLN B  69       2.428  41.688  19.219  1.00 95.69           C  
ATOM   4180  CD  GLN B  69       2.879  42.688  18.188  1.00 95.69           C  
ATOM   4181  NE2 GLN B  69       2.020  43.656  17.906  1.00 95.69           N  
ATOM   4182  OE1 GLN B  69       3.990  42.594  17.656  1.00 95.69           O  
ATOM   4183  N   ILE B  70       2.141  37.875  19.047  1.00 96.38           N  
ATOM   4184  CA  ILE B  70       1.118  37.031  18.422  1.00 96.38           C  
ATOM   4185  C   ILE B  70       0.433  36.188  19.469  1.00 96.38           C  
ATOM   4186  CB  ILE B  70       1.717  36.156  17.312  1.00 96.38           C  
ATOM   4187  O   ILE B  70      -0.798  36.094  19.531  1.00 96.38           O  
ATOM   4188  CG1 ILE B  70       2.059  37.000  16.078  1.00 96.38           C  
ATOM   4189  CG2 ILE B  70       0.753  35.000  16.938  1.00 96.38           C  
ATOM   4190  CD1 ILE B  70       2.838  36.250  15.000  1.00 96.38           C  
ATOM   4191  N   MET B  71       1.214  35.531  20.344  1.00 95.69           N  
ATOM   4192  CA  MET B  71       0.660  34.625  21.359  1.00 95.69           C  
ATOM   4193  C   MET B  71      -0.232  35.406  22.328  1.00 95.69           C  
ATOM   4194  CB  MET B  71       1.781  33.938  22.125  1.00 95.69           C  
ATOM   4195  O   MET B  71      -1.204  34.844  22.844  1.00 95.69           O  
ATOM   4196  CG  MET B  71       2.520  32.875  21.297  1.00 95.69           C  
ATOM   4197  SD  MET B  71       3.678  31.875  22.297  1.00 95.69           S  
ATOM   4198  CE  MET B  71       2.496  30.938  23.297  1.00 95.69           C  
ATOM   4199  N   LYS B  72       0.063  36.656  22.578  1.00 94.25           N  
ATOM   4200  CA  LYS B  72      -0.736  37.469  23.469  1.00 94.25           C  
ATOM   4201  C   LYS B  72      -2.090  37.812  22.844  1.00 94.25           C  
ATOM   4202  CB  LYS B  72       0.012  38.781  23.812  1.00 94.25           C  
ATOM   4203  O   LYS B  72      -3.061  38.062  23.562  1.00 94.25           O  
ATOM   4204  CG  LYS B  72       1.137  38.594  24.812  1.00 94.25           C  
ATOM   4205  CD  LYS B  72       1.861  39.906  25.094  1.00 94.25           C  
ATOM   4206  CE  LYS B  72       2.941  39.719  26.156  1.00 94.25           C  
ATOM   4207  NZ  LYS B  72       3.580  41.031  26.516  1.00 94.25           N  
ATOM   4208  N   MET B  73      -2.178  37.750  21.578  1.00 94.50           N  
ATOM   4209  CA  MET B  73      -3.385  38.156  20.859  1.00 94.50           C  
ATOM   4210  C   MET B  73      -4.301  36.969  20.625  1.00 94.50           C  
ATOM   4211  CB  MET B  73      -3.023  38.812  19.531  1.00 94.50           C  
ATOM   4212  O   MET B  73      -5.445  37.125  20.203  1.00 94.50           O  
ATOM   4213  CG  MET B  73      -2.381  40.188  19.688  1.00 94.50           C  
ATOM   4214  SD  MET B  73      -1.965  40.938  18.062  1.00 94.50           S  
ATOM   4215  CE  MET B  73      -3.629  41.156  17.375  1.00 94.50           C  
ATOM   4216  N   LEU B  74      -3.807  35.812  20.859  1.00 94.44           N  
ATOM   4217  CA  LEU B  74      -4.547  34.594  20.469  1.00 94.44           C  
ATOM   4218  C   LEU B  74      -5.203  33.969  21.672  1.00 94.44           C  
ATOM   4219  CB  LEU B  74      -3.625  33.594  19.766  1.00 94.44           C  
ATOM   4220  O   LEU B  74      -4.562  33.781  22.719  1.00 94.44           O  
ATOM   4221  CG  LEU B  74      -3.008  34.062  18.438  1.00 94.44           C  
ATOM   4222  CD1 LEU B  74      -2.016  33.000  17.938  1.00 94.44           C  
ATOM   4223  CD2 LEU B  74      -4.098  34.312  17.406  1.00 94.44           C  
ATOM   4224  N   ASP B  75      -6.426  33.688  21.609  1.00 91.94           N  
ATOM   4225  CA  ASP B  75      -7.219  32.969  22.594  1.00 91.94           C  
ATOM   4226  C   ASP B  75      -8.227  32.031  21.906  1.00 91.94           C  
ATOM   4227  CB  ASP B  75      -7.945  33.938  23.516  1.00 91.94           C  
ATOM   4228  O   ASP B  75      -9.320  32.469  21.547  1.00 91.94           O  
ATOM   4229  CG  ASP B  75      -8.672  33.250  24.656  1.00 91.94           C  
ATOM   4230  OD1 ASP B  75      -8.359  32.062  24.953  1.00 91.94           O  
ATOM   4231  OD2 ASP B  75      -9.570  33.875  25.266  1.00 91.94           O  
ATOM   4232  N   HIS B  76      -7.902  30.828  21.734  1.00 94.88           N  
ATOM   4233  CA  HIS B  76      -8.680  29.781  21.078  1.00 94.88           C  
ATOM   4234  C   HIS B  76      -8.477  28.438  21.766  1.00 94.88           C  
ATOM   4235  CB  HIS B  76      -8.312  29.688  19.594  1.00 94.88           C  
ATOM   4236  O   HIS B  76      -7.363  28.109  22.188  1.00 94.88           O  
ATOM   4237  CG  HIS B  76      -9.273  28.875  18.797  1.00 94.88           C  
ATOM   4238  CD2 HIS B  76     -10.398  29.219  18.125  1.00 94.88           C  
ATOM   4239  ND1 HIS B  76      -9.117  27.516  18.609  1.00 94.88           N  
ATOM   4240  CE1 HIS B  76     -10.109  27.047  17.875  1.00 94.88           C  
ATOM   4241  NE2 HIS B  76     -10.898  28.062  17.562  1.00 94.88           N  
ATOM   4242  N   PRO B  77      -9.500  27.656  21.875  1.00 93.94           N  
ATOM   4243  CA  PRO B  77      -9.398  26.375  22.578  1.00 93.94           C  
ATOM   4244  C   PRO B  77      -8.383  25.438  21.938  1.00 93.94           C  
ATOM   4245  CB  PRO B  77     -10.812  25.812  22.500  1.00 93.94           C  
ATOM   4246  O   PRO B  77      -7.855  24.547  22.609  1.00 93.94           O  
ATOM   4247  CG  PRO B  77     -11.438  26.516  21.344  1.00 93.94           C  
ATOM   4248  CD  PRO B  77     -10.852  27.891  21.250  1.00 93.94           C  
ATOM   4249  N   HIS B  78      -8.094  25.594  20.734  1.00 97.31           N  
ATOM   4250  CA  HIS B  78      -7.195  24.688  20.031  1.00 97.31           C  
ATOM   4251  C   HIS B  78      -5.855  25.344  19.750  1.00 97.31           C  
ATOM   4252  CB  HIS B  78      -7.832  24.203  18.734  1.00 97.31           C  
ATOM   4253  O   HIS B  78      -5.164  24.969  18.797  1.00 97.31           O  
ATOM   4254  CG  HIS B  78      -9.117  23.469  18.922  1.00 97.31           C  
ATOM   4255  CD2 HIS B  78     -10.375  23.734  18.500  1.00 97.31           C  
ATOM   4256  ND1 HIS B  78      -9.211  22.297  19.641  1.00 97.31           N  
ATOM   4257  CE1 HIS B  78     -10.461  21.875  19.641  1.00 97.31           C  
ATOM   4258  NE2 HIS B  78     -11.195  22.734  18.953  1.00 97.31           N  
ATOM   4259  N   ILE B  79      -5.508  26.359  20.391  1.00 97.38           N  
ATOM   4260  CA  ILE B  79      -4.207  27.031  20.375  1.00 97.38           C  
ATOM   4261  C   ILE B  79      -3.609  27.047  21.781  1.00 97.38           C  
ATOM   4262  CB  ILE B  79      -4.316  28.453  19.812  1.00 97.38           C  
ATOM   4263  O   ILE B  79      -4.312  27.312  22.750  1.00 97.38           O  
ATOM   4264  CG1 ILE B  79      -4.828  28.438  18.359  1.00 97.38           C  
ATOM   4265  CG2 ILE B  79      -2.967  29.172  19.906  1.00 97.38           C  
ATOM   4266  CD1 ILE B  79      -5.082  29.812  17.781  1.00 97.38           C  
ATOM   4267  N   ILE B  80      -2.385  26.734  21.891  1.00 96.44           N  
ATOM   4268  CA  ILE B  80      -1.682  26.734  23.172  1.00 96.44           C  
ATOM   4269  C   ILE B  80      -1.774  28.109  23.812  1.00 96.44           C  
ATOM   4270  CB  ILE B  80      -0.202  26.312  23.000  1.00 96.44           C  
ATOM   4271  O   ILE B  80      -1.520  29.125  23.156  1.00 96.44           O  
ATOM   4272  CG1 ILE B  80      -0.079  24.781  22.922  1.00 96.44           C  
ATOM   4273  CG2 ILE B  80       0.651  26.891  24.141  1.00 96.44           C  
ATOM   4274  CD1 ILE B  80       1.281  24.250  23.359  1.00 96.44           C  
ATOM   4275  N   LYS B  81      -2.098  28.188  25.016  1.00 95.44           N  
ATOM   4276  CA  LYS B  81      -2.303  29.438  25.750  1.00 95.44           C  
ATOM   4277  C   LYS B  81      -1.005  29.922  26.375  1.00 95.44           C  
ATOM   4278  CB  LYS B  81      -3.379  29.266  26.812  1.00 95.44           C  
ATOM   4279  O   LYS B  81      -0.243  29.125  26.938  1.00 95.44           O  
ATOM   4280  CG  LYS B  81      -4.793  29.172  26.266  1.00 95.44           C  
ATOM   4281  CD  LYS B  81      -5.828  29.109  27.375  1.00 95.44           C  
ATOM   4282  CE  LYS B  81      -7.227  28.859  26.828  1.00 95.44           C  
ATOM   4283  NZ  LYS B  81      -8.242  28.781  27.922  1.00 95.44           N  
ATOM   4284  N   LEU B  82      -0.739  31.234  26.281  1.00 95.94           N  
ATOM   4285  CA  LEU B  82       0.367  31.891  26.969  1.00 95.94           C  
ATOM   4286  C   LEU B  82      -0.077  32.438  28.312  1.00 95.94           C  
ATOM   4287  CB  LEU B  82       0.928  33.031  26.109  1.00 95.94           C  
ATOM   4288  O   LEU B  82      -1.051  33.188  28.406  1.00 95.94           O  
ATOM   4289  CG  LEU B  82       2.092  33.812  26.703  1.00 95.94           C  
ATOM   4290  CD1 LEU B  82       3.342  32.938  26.781  1.00 95.94           C  
ATOM   4291  CD2 LEU B  82       2.357  35.062  25.891  1.00 95.94           C  
ATOM   4292  N   TYR B  83       0.650  32.094  29.375  1.00 94.94           N  
ATOM   4293  CA  TYR B  83       0.258  32.500  30.719  1.00 94.94           C  
ATOM   4294  C   TYR B  83       1.134  33.656  31.219  1.00 94.94           C  
ATOM   4295  CB  TYR B  83       0.341  31.328  31.688  1.00 94.94           C  
ATOM   4296  O   TYR B  83       0.652  34.562  31.906  1.00 94.94           O  
ATOM   4297  CG  TYR B  83      -0.653  30.234  31.391  1.00 94.94           C  
ATOM   4298  CD1 TYR B  83      -2.010  30.516  31.250  1.00 94.94           C  
ATOM   4299  CD2 TYR B  83      -0.240  28.906  31.266  1.00 94.94           C  
ATOM   4300  CE1 TYR B  83      -2.932  29.516  30.984  1.00 94.94           C  
ATOM   4301  CE2 TYR B  83      -1.151  27.891  31.000  1.00 94.94           C  
ATOM   4302  OH  TYR B  83      -3.400  27.203  30.594  1.00 94.94           O  
ATOM   4303  CZ  TYR B  83      -2.492  28.203  30.859  1.00 94.94           C  
ATOM   4304  N   GLN B  84       2.408  33.531  30.891  1.00 94.69           N  
ATOM   4305  CA  GLN B  84       3.346  34.500  31.484  1.00 94.69           C  
ATOM   4306  C   GLN B  84       4.582  34.656  30.609  1.00 94.69           C  
ATOM   4307  CB  GLN B  84       3.756  34.031  32.875  1.00 94.69           C  
ATOM   4308  O   GLN B  84       5.023  33.719  29.953  1.00 94.69           O  
ATOM   4309  CG  GLN B  84       4.648  35.031  33.625  1.00 94.69           C  
ATOM   4310  CD  GLN B  84       4.930  34.625  35.062  1.00 94.69           C  
ATOM   4311  NE2 GLN B  84       5.785  35.375  35.719  1.00 94.69           N  
ATOM   4312  OE1 GLN B  84       4.379  33.625  35.562  1.00 94.69           O  
ATOM   4313  N   VAL B  85       5.066  35.906  30.562  1.00 94.75           N  
ATOM   4314  CA  VAL B  85       6.328  36.219  29.906  1.00 94.75           C  
ATOM   4315  C   VAL B  85       7.285  36.844  30.922  1.00 94.75           C  
ATOM   4316  CB  VAL B  85       6.117  37.188  28.719  1.00 94.75           C  
ATOM   4317  O   VAL B  85       6.961  37.875  31.562  1.00 94.75           O  
ATOM   4318  CG1 VAL B  85       7.441  37.469  28.016  1.00 94.75           C  
ATOM   4319  CG2 VAL B  85       5.109  36.594  27.734  1.00 94.75           C  
ATOM   4320  N   MET B  86       8.422  36.219  31.156  1.00 92.81           N  
ATOM   4321  CA  MET B  86       9.477  36.719  32.031  1.00 92.81           C  
ATOM   4322  C   MET B  86      10.750  37.000  31.250  1.00 92.81           C  
ATOM   4323  CB  MET B  86       9.766  35.719  33.156  1.00 92.81           C  
ATOM   4324  O   MET B  86      11.258  36.125  30.531  1.00 92.81           O  
ATOM   4325  CG  MET B  86       8.562  35.406  34.031  1.00 92.81           C  
ATOM   4326  SD  MET B  86       8.906  34.094  35.250  1.00 92.81           S  
ATOM   4327  CE  MET B  86       8.914  32.625  34.156  1.00 92.81           C  
ATOM   4328  N   GLU B  87      11.109  38.188  31.375  1.00 90.25           N  
ATOM   4329  CA  GLU B  87      12.297  38.594  30.641  1.00 90.25           C  
ATOM   4330  C   GLU B  87      13.391  39.094  31.578  1.00 90.25           C  
ATOM   4331  CB  GLU B  87      11.945  39.688  29.609  1.00 90.25           C  
ATOM   4332  O   GLU B  87      13.125  39.906  32.469  1.00 90.25           O  
ATOM   4333  CG  GLU B  87      13.117  40.125  28.734  1.00 90.25           C  
ATOM   4334  CD  GLU B  87      12.727  41.125  27.656  1.00 90.25           C  
ATOM   4335  OE1 GLU B  87      13.586  41.469  26.828  1.00 90.25           O  
ATOM   4336  OE2 GLU B  87      11.555  41.562  27.656  1.00 90.25           O  
ATOM   4337  N   THR B  88      14.516  38.562  31.500  1.00 88.62           N  
ATOM   4338  CA  THR B  88      15.727  39.062  32.125  1.00 88.62           C  
ATOM   4339  C   THR B  88      16.672  39.656  31.109  1.00 88.62           C  
ATOM   4340  CB  THR B  88      16.453  37.938  32.906  1.00 88.62           C  
ATOM   4341  O   THR B  88      16.312  39.781  29.938  1.00 88.62           O  
ATOM   4342  CG2 THR B  88      15.484  37.188  33.844  1.00 88.62           C  
ATOM   4343  OG1 THR B  88      17.016  37.000  31.984  1.00 88.62           O  
ATOM   4344  N   LYS B  89      17.750  40.156  31.484  1.00 87.62           N  
ATOM   4345  CA  LYS B  89      18.703  40.781  30.578  1.00 87.62           C  
ATOM   4346  C   LYS B  89      19.219  39.781  29.547  1.00 87.62           C  
ATOM   4347  CB  LYS B  89      19.891  41.375  31.359  1.00 87.62           C  
ATOM   4348  O   LYS B  89      19.375  40.125  28.375  1.00 87.62           O  
ATOM   4349  CG  LYS B  89      19.578  42.688  32.031  1.00 87.62           C  
ATOM   4350  CD  LYS B  89      20.812  43.250  32.719  1.00 87.62           C  
ATOM   4351  CE  LYS B  89      20.500  44.562  33.438  1.00 87.62           C  
ATOM   4352  NZ  LYS B  89      21.688  45.125  34.156  1.00 87.62           N  
ATOM   4353  N   SER B  90      19.344  38.594  30.000  1.00 89.25           N  
ATOM   4354  CA  SER B  90      19.984  37.594  29.109  1.00 89.25           C  
ATOM   4355  C   SER B  90      19.000  36.500  28.750  1.00 89.25           C  
ATOM   4356  CB  SER B  90      21.219  37.000  29.781  1.00 89.25           C  
ATOM   4357  O   SER B  90      19.219  35.750  27.781  1.00 89.25           O  
ATOM   4358  OG  SER B  90      20.891  36.438  31.031  1.00 89.25           O  
ATOM   4359  N   MET B  91      18.016  36.312  29.453  1.00 90.88           N  
ATOM   4360  CA  MET B  91      17.141  35.156  29.266  1.00 90.88           C  
ATOM   4361  C   MET B  91      15.695  35.594  29.078  1.00 90.88           C  
ATOM   4362  CB  MET B  91      17.250  34.188  30.469  1.00 90.88           C  
ATOM   4363  O   MET B  91      15.258  36.562  29.672  1.00 90.88           O  
ATOM   4364  CG  MET B  91      18.641  33.562  30.625  1.00 90.88           C  
ATOM   4365  SD  MET B  91      19.047  32.406  29.281  1.00 90.88           S  
ATOM   4366  CE  MET B  91      18.641  30.828  30.094  1.00 90.88           C  
ATOM   4367  N   LEU B  92      14.938  34.906  28.234  1.00 93.00           N  
ATOM   4368  CA  LEU B  92      13.500  35.094  28.031  1.00 93.00           C  
ATOM   4369  C   LEU B  92      12.750  33.781  28.328  1.00 93.00           C  
ATOM   4370  CB  LEU B  92      13.211  35.531  26.594  1.00 93.00           C  
ATOM   4371  O   LEU B  92      13.133  32.719  27.844  1.00 93.00           O  
ATOM   4372  CG  LEU B  92      11.750  35.844  26.266  1.00 93.00           C  
ATOM   4373  CD1 LEU B  92      11.305  37.125  26.969  1.00 93.00           C  
ATOM   4374  CD2 LEU B  92      11.562  35.969  24.750  1.00 93.00           C  
ATOM   4375  N   TYR B  93      11.750  33.812  29.188  1.00 93.75           N  
ATOM   4376  CA  TYR B  93      10.953  32.656  29.578  1.00 93.75           C  
ATOM   4377  C   TYR B  93       9.500  32.812  29.141  1.00 93.75           C  
ATOM   4378  CB  TYR B  93      11.023  32.438  31.094  1.00 93.75           C  
ATOM   4379  O   TYR B  93       8.844  33.812  29.516  1.00 93.75           O  
ATOM   4380  CG  TYR B  93      12.422  32.281  31.625  1.00 93.75           C  
ATOM   4381  CD1 TYR B  93      12.984  31.031  31.812  1.00 93.75           C  
ATOM   4382  CD2 TYR B  93      13.195  33.406  31.953  1.00 93.75           C  
ATOM   4383  CE1 TYR B  93      14.273  30.875  32.312  1.00 93.75           C  
ATOM   4384  CE2 TYR B  93      14.492  33.250  32.438  1.00 93.75           C  
ATOM   4385  OH  TYR B  93      16.297  31.859  33.094  1.00 93.75           O  
ATOM   4386  CZ  TYR B  93      15.023  32.000  32.594  1.00 93.75           C  
ATOM   4387  N   LEU B  94       8.992  31.922  28.391  1.00 95.31           N  
ATOM   4388  CA  LEU B  94       7.594  31.891  27.969  1.00 95.31           C  
ATOM   4389  C   LEU B  94       6.859  30.734  28.641  1.00 95.31           C  
ATOM   4390  CB  LEU B  94       7.496  31.750  26.453  1.00 95.31           C  
ATOM   4391  O   LEU B  94       7.125  29.562  28.344  1.00 95.31           O  
ATOM   4392  CG  LEU B  94       8.242  32.812  25.625  1.00 95.31           C  
ATOM   4393  CD1 LEU B  94       8.117  32.500  24.141  1.00 95.31           C  
ATOM   4394  CD2 LEU B  94       7.707  34.188  25.938  1.00 95.31           C  
ATOM   4395  N   VAL B  95       5.938  31.031  29.500  1.00 96.00           N  
ATOM   4396  CA  VAL B  95       5.156  30.031  30.219  1.00 96.00           C  
ATOM   4397  C   VAL B  95       3.852  29.766  29.469  1.00 96.00           C  
ATOM   4398  CB  VAL B  95       4.859  30.469  31.672  1.00 96.00           C  
ATOM   4399  O   VAL B  95       3.006  30.656  29.359  1.00 96.00           O  
ATOM   4400  CG1 VAL B  95       4.098  29.375  32.406  1.00 96.00           C  
ATOM   4401  CG2 VAL B  95       6.156  30.812  32.406  1.00 96.00           C  
ATOM   4402  N   THR B  96       3.680  28.562  29.016  1.00 96.19           N  
ATOM   4403  CA  THR B  96       2.527  28.203  28.203  1.00 96.19           C  
ATOM   4404  C   THR B  96       1.809  26.984  28.766  1.00 96.19           C  
ATOM   4405  CB  THR B  96       2.947  27.906  26.750  1.00 96.19           C  
ATOM   4406  O   THR B  96       2.270  26.391  29.750  1.00 96.19           O  
ATOM   4407  CG2 THR B  96       3.668  29.109  26.125  1.00 96.19           C  
ATOM   4408  OG1 THR B  96       3.822  26.781  26.719  1.00 96.19           O  
ATOM   4409  N   GLU B  97       0.667  26.734  28.219  1.00 95.31           N  
ATOM   4410  CA  GLU B  97      -0.125  25.547  28.531  1.00 95.31           C  
ATOM   4411  C   GLU B  97       0.653  24.266  28.219  1.00 95.31           C  
ATOM   4412  CB  GLU B  97      -1.441  25.562  27.750  1.00 95.31           C  
ATOM   4413  O   GLU B  97       1.372  24.188  27.219  1.00 95.31           O  
ATOM   4414  CG  GLU B  97      -2.361  24.391  28.078  1.00 95.31           C  
ATOM   4415  CD  GLU B  97      -3.646  24.391  27.266  1.00 95.31           C  
ATOM   4416  OE1 GLU B  97      -4.500  23.500  27.469  1.00 95.31           O  
ATOM   4417  OE2 GLU B  97      -3.801  25.297  26.406  1.00 95.31           O  
ATOM   4418  N   TYR B  98       0.522  23.312  29.125  1.00 95.06           N  
ATOM   4419  CA  TYR B  98       1.160  22.016  28.938  1.00 95.06           C  
ATOM   4420  C   TYR B  98       0.181  21.000  28.359  1.00 95.06           C  
ATOM   4421  CB  TYR B  98       1.715  21.500  30.266  1.00 95.06           C  
ATOM   4422  O   TYR B  98      -0.833  20.688  28.984  1.00 95.06           O  
ATOM   4423  CG  TYR B  98       2.252  20.094  30.203  1.00 95.06           C  
ATOM   4424  CD1 TYR B  98       1.757  19.094  31.047  1.00 95.06           C  
ATOM   4425  CD2 TYR B  98       3.256  19.750  29.297  1.00 95.06           C  
ATOM   4426  CE1 TYR B  98       2.250  17.797  30.984  1.00 95.06           C  
ATOM   4427  CE2 TYR B  98       3.756  18.469  29.234  1.00 95.06           C  
ATOM   4428  OH  TYR B  98       3.740  16.203  30.016  1.00 95.06           O  
ATOM   4429  CZ  TYR B  98       3.248  17.484  30.078  1.00 95.06           C  
ATOM   4430  N   ALA B  99       0.462  20.484  27.156  1.00 94.69           N  
ATOM   4431  CA  ALA B  99      -0.295  19.391  26.547  1.00 94.69           C  
ATOM   4432  C   ALA B  99       0.274  18.031  26.938  1.00 94.69           C  
ATOM   4433  CB  ALA B  99      -0.298  19.547  25.016  1.00 94.69           C  
ATOM   4434  O   ALA B  99       1.252  17.562  26.344  1.00 94.69           O  
ATOM   4435  N   LYS B 100      -0.360  17.328  27.656  1.00 91.81           N  
ATOM   4436  CA  LYS B 100       0.132  16.141  28.375  1.00 91.81           C  
ATOM   4437  C   LYS B 100       0.379  14.992  27.406  1.00 91.81           C  
ATOM   4438  CB  LYS B 100      -0.856  15.719  29.453  1.00 91.81           C  
ATOM   4439  O   LYS B 100       1.257  14.156  27.641  1.00 91.81           O  
ATOM   4440  CG  LYS B 100      -0.298  14.695  30.438  1.00 91.81           C  
ATOM   4441  CD  LYS B 100      -1.270  14.430  31.578  1.00 91.81           C  
ATOM   4442  CE  LYS B 100      -0.727  13.383  32.531  1.00 91.81           C  
ATOM   4443  NZ  LYS B 100      -1.653  13.148  33.688  1.00 91.81           N  
ATOM   4444  N   ASN B 101      -0.386  14.875  26.359  1.00 93.12           N  
ATOM   4445  CA  ASN B 101      -0.301  13.719  25.484  1.00 93.12           C  
ATOM   4446  C   ASN B 101       0.705  13.938  24.344  1.00 93.12           C  
ATOM   4447  CB  ASN B 101      -1.678  13.375  24.906  1.00 93.12           C  
ATOM   4448  O   ASN B 101       0.767  13.156  23.406  1.00 93.12           O  
ATOM   4449  CG  ASN B 101      -2.635  12.844  25.938  1.00 93.12           C  
ATOM   4450  ND2 ASN B 101      -3.914  13.164  25.797  1.00 93.12           N  
ATOM   4451  OD1 ASN B 101      -2.227  12.141  26.875  1.00 93.12           O  
ATOM   4452  N   GLY B 102       1.377  15.070  24.391  1.00 91.19           N  
ATOM   4453  CA  GLY B 102       2.496  15.297  23.500  1.00 91.19           C  
ATOM   4454  C   GLY B 102       2.062  15.656  22.094  1.00 91.19           C  
ATOM   4455  O   GLY B 102       1.018  16.281  21.891  1.00 91.19           O  
ATOM   4456  N   GLU B 103       3.004  15.336  21.156  1.00 90.56           N  
ATOM   4457  CA  GLU B 103       2.820  15.680  19.750  1.00 90.56           C  
ATOM   4458  C   GLU B 103       1.997  14.625  19.031  1.00 90.56           C  
ATOM   4459  CB  GLU B 103       4.172  15.867  19.062  1.00 90.56           C  
ATOM   4460  O   GLU B 103       2.127  13.430  19.297  1.00 90.56           O  
ATOM   4461  CG  GLU B 103       5.078  16.875  19.734  1.00 90.56           C  
ATOM   4462  CD  GLU B 103       6.477  16.938  19.141  1.00 90.56           C  
ATOM   4463  OE1 GLU B 103       7.348  17.641  19.688  1.00 90.56           O  
ATOM   4464  OE2 GLU B 103       6.699  16.266  18.094  1.00 90.56           O  
ATOM   4465  N   ILE B 104       1.263  15.016  18.078  1.00 92.12           N  
ATOM   4466  CA  ILE B 104       0.450  14.102  17.281  1.00 92.12           C  
ATOM   4467  C   ILE B 104       1.355  13.195  16.453  1.00 92.12           C  
ATOM   4468  CB  ILE B 104      -0.534  14.867  16.375  1.00 92.12           C  
ATOM   4469  O   ILE B 104       0.974  12.078  16.094  1.00 92.12           O  
ATOM   4470  CG1 ILE B 104      -1.616  13.914  15.844  1.00 92.12           C  
ATOM   4471  CG2 ILE B 104       0.214  15.539  15.211  1.00 92.12           C  
ATOM   4472  CD1 ILE B 104      -2.871  14.625  15.344  1.00 92.12           C  
ATOM   4473  N   PHE B 105       2.451  13.680  16.156  1.00 85.38           N  
ATOM   4474  CA  PHE B 105       3.424  12.875  15.422  1.00 85.38           C  
ATOM   4475  C   PHE B 105       3.754  11.594  16.188  1.00 85.38           C  
ATOM   4476  CB  PHE B 105       4.703  13.672  15.164  1.00 85.38           C  
ATOM   4477  O   PHE B 105       3.746  10.508  15.617  1.00 85.38           O  
ATOM   4478  CG  PHE B 105       5.754  12.914  14.398  1.00 85.38           C  
ATOM   4479  CD1 PHE B 105       6.785  12.266  15.070  1.00 85.38           C  
ATOM   4480  CD2 PHE B 105       5.711  12.844  13.016  1.00 85.38           C  
ATOM   4481  CE1 PHE B 105       7.758  11.562  14.367  1.00 85.38           C  
ATOM   4482  CE2 PHE B 105       6.680  12.141  12.305  1.00 85.38           C  
ATOM   4483  CZ  PHE B 105       7.703  11.500  12.984  1.00 85.38           C  
ATOM   4484  N   ASP B 106       4.074  11.711  17.422  1.00 83.88           N  
ATOM   4485  CA  ASP B 106       4.379  10.555  18.266  1.00 83.88           C  
ATOM   4486  C   ASP B 106       3.170   9.625  18.391  1.00 83.88           C  
ATOM   4487  CB  ASP B 106       4.836  11.008  19.656  1.00 83.88           C  
ATOM   4488  O   ASP B 106       3.320   8.406  18.422  1.00 83.88           O  
ATOM   4489  CG  ASP B 106       6.223  11.625  19.641  1.00 83.88           C  
ATOM   4490  OD1 ASP B 106       6.996  11.383  18.688  1.00 83.88           O  
ATOM   4491  OD2 ASP B 106       6.547  12.367  20.609  1.00 83.88           O  
ATOM   4492  N   TYR B 107       2.076  10.234  18.500  1.00 87.25           N  
ATOM   4493  CA  TYR B 107       0.852   9.445  18.547  1.00 87.25           C  
ATOM   4494  C   TYR B 107       0.692   8.602  17.297  1.00 87.25           C  
ATOM   4495  CB  TYR B 107      -0.369  10.352  18.734  1.00 87.25           C  
ATOM   4496  O   TYR B 107       0.418   7.402  17.375  1.00 87.25           O  
ATOM   4497  CG  TYR B 107      -1.676   9.602  18.812  1.00 87.25           C  
ATOM   4498  CD1 TYR B 107      -2.469   9.414  17.688  1.00 87.25           C  
ATOM   4499  CD2 TYR B 107      -2.121   9.086  20.031  1.00 87.25           C  
ATOM   4500  CE1 TYR B 107      -3.676   8.727  17.766  1.00 87.25           C  
ATOM   4501  CE2 TYR B 107      -3.326   8.398  20.109  1.00 87.25           C  
ATOM   4502  OH  TYR B 107      -5.289   7.539  19.062  1.00 87.25           O  
ATOM   4503  CZ  TYR B 107      -4.094   8.219  18.984  1.00 87.25           C  
ATOM   4504  N   LEU B 108       0.840   9.125  16.172  1.00 85.38           N  
ATOM   4505  CA  LEU B 108       0.710   8.422  14.898  1.00 85.38           C  
ATOM   4506  C   LEU B 108       1.796   7.363  14.742  1.00 85.38           C  
ATOM   4507  CB  LEU B 108       0.782   9.414  13.734  1.00 85.38           C  
ATOM   4508  O   LEU B 108       1.546   6.285  14.195  1.00 85.38           O  
ATOM   4509  CG  LEU B 108      -0.380  10.398  13.609  1.00 85.38           C  
ATOM   4510  CD1 LEU B 108      -0.084  11.438  12.523  1.00 85.38           C  
ATOM   4511  CD2 LEU B 108      -1.680   9.664  13.305  1.00 85.38           C  
ATOM   4512  N   ALA B 109       2.957   7.648  15.188  1.00 77.38           N  
ATOM   4513  CA  ALA B 109       4.070   6.703  15.117  1.00 77.38           C  
ATOM   4514  C   ALA B 109       3.799   5.473  15.977  1.00 77.38           C  
ATOM   4515  CB  ALA B 109       5.367   7.379  15.555  1.00 77.38           C  
ATOM   4516  O   ALA B 109       4.164   4.355  15.602  1.00 77.38           O  
ATOM   4517  N   ASN B 110       3.119   5.656  17.016  1.00 78.81           N  
ATOM   4518  CA  ASN B 110       2.881   4.566  17.953  1.00 78.81           C  
ATOM   4519  C   ASN B 110       1.584   3.828  17.641  1.00 78.81           C  
ATOM   4520  CB  ASN B 110       2.855   5.094  19.391  1.00 78.81           C  
ATOM   4521  O   ASN B 110       1.494   2.613  17.828  1.00 78.81           O  
ATOM   4522  CG  ASN B 110       4.215   5.582  19.859  1.00 78.81           C  
ATOM   4523  ND2 ASN B 110       4.215   6.480  20.844  1.00 78.81           N  
ATOM   4524  OD1 ASN B 110       5.250   5.160  19.344  1.00 78.81           O  
ATOM   4525  N   HIS B 111       0.600   4.516  17.203  1.00 81.19           N  
ATOM   4526  CA  HIS B 111      -0.722   3.918  17.062  1.00 81.19           C  
ATOM   4527  C   HIS B 111      -1.074   3.713  15.594  1.00 81.19           C  
ATOM   4528  CB  HIS B 111      -1.782   4.789  17.734  1.00 81.19           C  
ATOM   4529  O   HIS B 111      -2.062   3.047  15.273  1.00 81.19           O  
ATOM   4530  CG  HIS B 111      -1.611   4.898  19.219  1.00 81.19           C  
ATOM   4531  CD2 HIS B 111      -2.238   4.262  20.234  1.00 81.19           C  
ATOM   4532  ND1 HIS B 111      -0.703   5.754  19.797  1.00 81.19           N  
ATOM   4533  CE1 HIS B 111      -0.777   5.637  21.109  1.00 81.19           C  
ATOM   4534  NE2 HIS B 111      -1.701   4.738  21.406  1.00 81.19           N  
ATOM   4535  N   GLY B 112      -0.267   4.340  14.703  1.00 79.38           N  
ATOM   4536  CA  GLY B 112      -0.585   4.234  13.289  1.00 79.38           C  
ATOM   4537  C   GLY B 112      -1.479   5.355  12.797  1.00 79.38           C  
ATOM   4538  O   GLY B 112      -1.706   6.336  13.508  1.00 79.38           O  
ATOM   4539  N   ARG B 113      -1.995   5.172  11.625  1.00 84.94           N  
ATOM   4540  CA  ARG B 113      -2.816   6.195  10.984  1.00 84.94           C  
ATOM   4541  C   ARG B 113      -4.188   6.293  11.648  1.00 84.94           C  
ATOM   4542  CB  ARG B 113      -2.979   5.898   9.492  1.00 84.94           C  
ATOM   4543  O   ARG B 113      -4.629   5.352  12.312  1.00 84.94           O  
ATOM   4544  CG  ARG B 113      -3.729   4.609   9.195  1.00 84.94           C  
ATOM   4545  CD  ARG B 113      -3.873   4.371   7.699  1.00 84.94           C  
ATOM   4546  NE  ARG B 113      -4.594   3.133   7.418  1.00 84.94           N  
ATOM   4547  NH1 ARG B 113      -6.191   4.121   6.074  1.00 84.94           N  
ATOM   4548  NH2 ARG B 113      -6.254   1.864   6.465  1.00 84.94           N  
ATOM   4549  CZ  ARG B 113      -5.676   3.043   6.652  1.00 84.94           C  
ATOM   4550  N   LEU B 114      -4.770   7.445  11.500  1.00 90.75           N  
ATOM   4551  CA  LEU B 114      -6.109   7.664  12.023  1.00 90.75           C  
ATOM   4552  C   LEU B 114      -7.168   7.242  11.016  1.00 90.75           C  
ATOM   4553  CB  LEU B 114      -6.305   9.133  12.406  1.00 90.75           C  
ATOM   4554  O   LEU B 114      -6.949   7.336   9.805  1.00 90.75           O  
ATOM   4555  CG  LEU B 114      -5.320   9.711  13.422  1.00 90.75           C  
ATOM   4556  CD1 LEU B 114      -5.578  11.195  13.633  1.00 90.75           C  
ATOM   4557  CD2 LEU B 114      -5.418   8.953  14.742  1.00 90.75           C  
ATOM   4558  N   ASN B 115      -8.250   6.746  11.562  1.00 90.38           N  
ATOM   4559  CA  ASN B 115      -9.398   6.566  10.680  1.00 90.38           C  
ATOM   4560  C   ASN B 115      -9.945   7.906  10.188  1.00 90.38           C  
ATOM   4561  CB  ASN B 115     -10.500   5.770  11.383  1.00 90.38           C  
ATOM   4562  O   ASN B 115      -9.664   8.945  10.781  1.00 90.38           O  
ATOM   4563  CG  ASN B 115     -11.078   6.504  12.578  1.00 90.38           C  
ATOM   4564  ND2 ASN B 115     -11.562   5.746  13.555  1.00 90.38           N  
ATOM   4565  OD1 ASN B 115     -11.086   7.734  12.617  1.00 90.38           O  
ATOM   4566  N   GLU B 116     -10.609   7.906   9.133  1.00 92.44           N  
ATOM   4567  CA  GLU B 116     -11.055   9.148   8.500  1.00 92.44           C  
ATOM   4568  C   GLU B 116     -11.984   9.930   9.414  1.00 92.44           C  
ATOM   4569  CB  GLU B 116     -11.750   8.844   7.168  1.00 92.44           C  
ATOM   4570  O   GLU B 116     -11.992  11.164   9.398  1.00 92.44           O  
ATOM   4571  CG  GLU B 116     -10.797   8.547   6.023  1.00 92.44           C  
ATOM   4572  CD  GLU B 116     -11.461   8.594   4.656  1.00 92.44           C  
ATOM   4573  OE1 GLU B 116     -10.758   8.398   3.637  1.00 92.44           O  
ATOM   4574  OE2 GLU B 116     -12.688   8.820   4.605  1.00 92.44           O  
ATOM   4575  N   SER B 117     -12.773   9.258  10.195  1.00 92.88           N  
ATOM   4576  CA  SER B 117     -13.680   9.945  11.117  1.00 92.88           C  
ATOM   4577  C   SER B 117     -12.906  10.703  12.188  1.00 92.88           C  
ATOM   4578  CB  SER B 117     -14.633   8.945  11.766  1.00 92.88           C  
ATOM   4579  O   SER B 117     -13.180  11.875  12.453  1.00 92.88           O  
ATOM   4580  OG  SER B 117     -13.922   8.008  12.555  1.00 92.88           O  
ATOM   4581  N   GLU B 118     -11.945  10.055  12.758  1.00 94.31           N  
ATOM   4582  CA  GLU B 118     -11.102  10.695  13.766  1.00 94.31           C  
ATOM   4583  C   GLU B 118     -10.258  11.805  13.148  1.00 94.31           C  
ATOM   4584  CB  GLU B 118     -10.195   9.672  14.453  1.00 94.31           C  
ATOM   4585  O   GLU B 118     -10.086  12.875  13.742  1.00 94.31           O  
ATOM   4586  CG  GLU B 118      -9.484  10.203  15.688  1.00 94.31           C  
ATOM   4587  CD  GLU B 118      -8.578   9.172  16.344  1.00 94.31           C  
ATOM   4588  OE1 GLU B 118      -7.879   9.523  17.328  1.00 94.31           O  
ATOM   4589  OE2 GLU B 118      -8.562   8.016  15.875  1.00 94.31           O  
ATOM   4590  N   ALA B 119      -9.727  11.539  12.047  1.00 96.31           N  
ATOM   4591  CA  ALA B 119      -8.938  12.539  11.328  1.00 96.31           C  
ATOM   4592  C   ALA B 119      -9.773  13.781  11.016  1.00 96.31           C  
ATOM   4593  CB  ALA B 119      -8.375  11.945  10.039  1.00 96.31           C  
ATOM   4594  O   ALA B 119      -9.289  14.906  11.125  1.00 96.31           O  
ATOM   4595  N   ARG B 120     -10.977  13.570  10.664  1.00 96.62           N  
ATOM   4596  CA  ARG B 120     -11.898  14.664  10.359  1.00 96.62           C  
ATOM   4597  C   ARG B 120     -12.133  15.539  11.586  1.00 96.62           C  
ATOM   4598  CB  ARG B 120     -13.227  14.117   9.836  1.00 96.62           C  
ATOM   4599  O   ARG B 120     -12.109  16.766  11.484  1.00 96.62           O  
ATOM   4600  CG  ARG B 120     -14.195  15.195   9.383  1.00 96.62           C  
ATOM   4601  CD  ARG B 120     -15.547  14.609   8.977  1.00 96.62           C  
ATOM   4602  NE  ARG B 120     -15.406  13.633   7.902  1.00 96.62           N  
ATOM   4603  NH1 ARG B 120     -16.438  11.914   9.047  1.00 96.62           N  
ATOM   4604  NH2 ARG B 120     -15.656  11.570   6.918  1.00 96.62           N  
ATOM   4605  CZ  ARG B 120     -15.836  12.375   7.957  1.00 96.62           C  
ATOM   4606  N   ARG B 121     -12.328  14.945  12.664  1.00 95.81           N  
ATOM   4607  CA  ARG B 121     -12.531  15.680  13.906  1.00 95.81           C  
ATOM   4608  C   ARG B 121     -11.312  16.516  14.250  1.00 95.81           C  
ATOM   4609  CB  ARG B 121     -12.852  14.727  15.055  1.00 95.81           C  
ATOM   4610  O   ARG B 121     -11.430  17.703  14.570  1.00 95.81           O  
ATOM   4611  CG  ARG B 121     -14.250  14.125  14.984  1.00 95.81           C  
ATOM   4612  CD  ARG B 121     -14.594  13.336  16.250  1.00 95.81           C  
ATOM   4613  NE  ARG B 121     -13.797  12.117  16.344  1.00 95.81           N  
ATOM   4614  NH1 ARG B 121     -15.266  11.039  17.766  1.00 95.81           N  
ATOM   4615  NH2 ARG B 121     -13.344   9.992  17.094  1.00 95.81           N  
ATOM   4616  CZ  ARG B 121     -14.141  11.055  17.078  1.00 95.81           C  
ATOM   4617  N   LYS B 122     -10.211  15.922  14.211  1.00 96.88           N  
ATOM   4618  CA  LYS B 122      -8.977  16.625  14.516  1.00 96.88           C  
ATOM   4619  C   LYS B 122      -8.695  17.719  13.484  1.00 96.88           C  
ATOM   4620  CB  LYS B 122      -7.801  15.656  14.586  1.00 96.88           C  
ATOM   4621  O   LYS B 122      -8.211  18.797  13.828  1.00 96.88           O  
ATOM   4622  CG  LYS B 122      -7.887  14.656  15.727  1.00 96.88           C  
ATOM   4623  CD  LYS B 122      -7.523  15.297  17.062  1.00 96.88           C  
ATOM   4624  CE  LYS B 122      -7.570  14.289  18.203  1.00 96.88           C  
ATOM   4625  NZ  LYS B 122      -7.391  14.945  19.531  1.00 96.88           N  
ATOM   4626  N   PHE B 123      -9.062  17.406  12.297  1.00 97.81           N  
ATOM   4627  CA  PHE B 123      -8.867  18.391  11.234  1.00 97.81           C  
ATOM   4628  C   PHE B 123      -9.805  19.578  11.422  1.00 97.81           C  
ATOM   4629  CB  PHE B 123      -9.094  17.750   9.859  1.00 97.81           C  
ATOM   4630  O   PHE B 123      -9.430  20.719  11.141  1.00 97.81           O  
ATOM   4631  CG  PHE B 123      -8.656  18.609   8.711  1.00 97.81           C  
ATOM   4632  CD1 PHE B 123      -9.594  19.219   7.887  1.00 97.81           C  
ATOM   4633  CD2 PHE B 123      -7.305  18.828   8.461  1.00 97.81           C  
ATOM   4634  CE1 PHE B 123      -9.188  20.031   6.824  1.00 97.81           C  
ATOM   4635  CE2 PHE B 123      -6.895  19.625   7.395  1.00 97.81           C  
ATOM   4636  CZ  PHE B 123      -7.840  20.219   6.578  1.00 97.81           C  
ATOM   4637  N   TRP B 124     -11.000  19.312  11.859  1.00 97.56           N  
ATOM   4638  CA  TRP B 124     -11.914  20.391  12.195  1.00 97.56           C  
ATOM   4639  C   TRP B 124     -11.312  21.297  13.258  1.00 97.56           C  
ATOM   4640  CB  TRP B 124     -13.258  19.828  12.680  1.00 97.56           C  
ATOM   4641  O   TRP B 124     -11.469  22.531  13.203  1.00 97.56           O  
ATOM   4642  CG  TRP B 124     -14.312  19.766  11.617  1.00 97.56           C  
ATOM   4643  CD1 TRP B 124     -14.852  18.641  11.062  1.00 97.56           C  
ATOM   4644  CD2 TRP B 124     -14.953  20.875  10.984  1.00 97.56           C  
ATOM   4645  CE2 TRP B 124     -15.875  20.359  10.055  1.00 97.56           C  
ATOM   4646  CE3 TRP B 124     -14.836  22.266  11.117  1.00 97.56           C  
ATOM   4647  NE1 TRP B 124     -15.789  18.984  10.117  1.00 97.56           N  
ATOM   4648  CH2 TRP B 124     -16.547  22.531   9.398  1.00 97.56           C  
ATOM   4649  CZ2 TRP B 124     -16.672  21.172   9.250  1.00 97.56           C  
ATOM   4650  CZ3 TRP B 124     -15.633  23.078  10.320  1.00 97.56           C  
ATOM   4651  N   GLN B 125     -10.641  20.750  14.203  1.00 97.12           N  
ATOM   4652  CA  GLN B 125     -10.008  21.500  15.273  1.00 97.12           C  
ATOM   4653  C   GLN B 125      -8.875  22.375  14.727  1.00 97.12           C  
ATOM   4654  CB  GLN B 125      -9.469  20.562  16.359  1.00 97.12           C  
ATOM   4655  O   GLN B 125      -8.766  23.547  15.086  1.00 97.12           O  
ATOM   4656  CG  GLN B 125     -10.555  19.781  17.078  1.00 97.12           C  
ATOM   4657  CD  GLN B 125      -9.992  18.719  18.016  1.00 97.12           C  
ATOM   4658  NE2 GLN B 125     -10.836  18.203  18.891  1.00 97.12           N  
ATOM   4659  OE1 GLN B 125      -8.805  18.391  17.938  1.00 97.12           O  
ATOM   4660  N   ILE B 126      -8.102  21.859  13.875  1.00 97.94           N  
ATOM   4661  CA  ILE B 126      -7.012  22.594  13.250  1.00 97.94           C  
ATOM   4662  C   ILE B 126      -7.574  23.719  12.391  1.00 97.94           C  
ATOM   4663  CB  ILE B 126      -6.117  21.656  12.398  1.00 97.94           C  
ATOM   4664  O   ILE B 126      -7.117  24.859  12.469  1.00 97.94           O  
ATOM   4665  CG1 ILE B 126      -5.457  20.594  13.281  1.00 97.94           C  
ATOM   4666  CG2 ILE B 126      -5.062  22.469  11.641  1.00 97.94           C  
ATOM   4667  CD1 ILE B 126      -4.840  19.438  12.508  1.00 97.94           C  
ATOM   4668  N   LEU B 127      -8.570  23.344  11.664  1.00 97.69           N  
ATOM   4669  CA  LEU B 127      -9.203  24.297  10.758  1.00 97.69           C  
ATOM   4670  C   LEU B 127      -9.805  25.453  11.539  1.00 97.69           C  
ATOM   4671  CB  LEU B 127     -10.281  23.609   9.922  1.00 97.69           C  
ATOM   4672  O   LEU B 127      -9.672  26.609  11.133  1.00 97.69           O  
ATOM   4673  CG  LEU B 127     -10.977  24.469   8.867  1.00 97.69           C  
ATOM   4674  CD1 LEU B 127      -9.984  24.891   7.789  1.00 97.69           C  
ATOM   4675  CD2 LEU B 127     -12.156  23.719   8.250  1.00 97.69           C  
ATOM   4676  N   SER B 128     -10.438  25.141  12.578  1.00 97.19           N  
ATOM   4677  CA  SER B 128     -11.031  26.172  13.422  1.00 97.19           C  
ATOM   4678  C   SER B 128      -9.969  27.125  13.969  1.00 97.19           C  
ATOM   4679  CB  SER B 128     -11.805  25.531  14.578  1.00 97.19           C  
ATOM   4680  O   SER B 128     -10.164  28.328  13.992  1.00 97.19           O  
ATOM   4681  OG  SER B 128     -12.328  26.531  15.438  1.00 97.19           O  
ATOM   4682  N   ALA B 129      -8.875  26.625  14.375  1.00 97.81           N  
ATOM   4683  CA  ALA B 129      -7.777  27.422  14.914  1.00 97.81           C  
ATOM   4684  C   ALA B 129      -7.137  28.281  13.828  1.00 97.81           C  
ATOM   4685  CB  ALA B 129      -6.730  26.516  15.555  1.00 97.81           C  
ATOM   4686  O   ALA B 129      -6.848  29.453  14.055  1.00 97.81           O  
ATOM   4687  N   VAL B 130      -6.922  27.734  12.703  1.00 98.12           N  
ATOM   4688  CA  VAL B 130      -6.293  28.453  11.602  1.00 98.12           C  
ATOM   4689  C   VAL B 130      -7.230  29.547  11.094  1.00 98.12           C  
ATOM   4690  CB  VAL B 130      -5.906  27.500  10.445  1.00 98.12           C  
ATOM   4691  O   VAL B 130      -6.789  30.656  10.789  1.00 98.12           O  
ATOM   4692  CG1 VAL B 130      -5.465  28.297   9.219  1.00 98.12           C  
ATOM   4693  CG2 VAL B 130      -4.805  26.547  10.891  1.00 98.12           C  
ATOM   4694  N   ASP B 131      -8.477  29.234  11.008  1.00 97.56           N  
ATOM   4695  CA  ASP B 131      -9.469  30.234  10.625  1.00 97.56           C  
ATOM   4696  C   ASP B 131      -9.469  31.406  11.602  1.00 97.56           C  
ATOM   4697  CB  ASP B 131     -10.867  29.609  10.562  1.00 97.56           C  
ATOM   4698  O   ASP B 131      -9.516  32.562  11.188  1.00 97.56           O  
ATOM   4699  CG  ASP B 131     -11.898  30.516   9.938  1.00 97.56           C  
ATOM   4700  OD1 ASP B 131     -11.539  31.328   9.055  1.00 97.56           O  
ATOM   4701  OD2 ASP B 131     -13.086  30.422  10.328  1.00 97.56           O  
ATOM   4702  N   TYR B 132      -9.391  31.125  12.875  1.00 97.50           N  
ATOM   4703  CA  TYR B 132      -9.297  32.125  13.930  1.00 97.50           C  
ATOM   4704  C   TYR B 132      -8.055  33.000  13.750  1.00 97.50           C  
ATOM   4705  CB  TYR B 132      -9.289  31.469  15.305  1.00 97.50           C  
ATOM   4706  O   TYR B 132      -8.125  34.219  13.836  1.00 97.50           O  
ATOM   4707  CG  TYR B 132      -9.078  32.438  16.438  1.00 97.50           C  
ATOM   4708  CD1 TYR B 132      -7.832  32.562  17.062  1.00 97.50           C  
ATOM   4709  CD2 TYR B 132     -10.117  33.219  16.906  1.00 97.50           C  
ATOM   4710  CE1 TYR B 132      -7.633  33.438  18.109  1.00 97.50           C  
ATOM   4711  CE2 TYR B 132      -9.930  34.125  17.953  1.00 97.50           C  
ATOM   4712  OH  TYR B 132      -8.492  35.125  19.578  1.00 97.50           O  
ATOM   4713  CZ  TYR B 132      -8.688  34.219  18.547  1.00 97.50           C  
ATOM   4714  N   CYS B 133      -6.934  32.438  13.461  1.00 97.62           N  
ATOM   4715  CA  CYS B 133      -5.688  33.156  13.234  1.00 97.62           C  
ATOM   4716  C   CYS B 133      -5.797  34.031  12.008  1.00 97.62           C  
ATOM   4717  CB  CYS B 133      -4.527  32.156  13.055  1.00 97.62           C  
ATOM   4718  O   CYS B 133      -5.426  35.219  12.062  1.00 97.62           O  
ATOM   4719  SG  CYS B 133      -4.051  31.328  14.578  1.00 97.62           S  
ATOM   4720  N   HIS B 134      -6.301  33.531  10.977  1.00 97.19           N  
ATOM   4721  CA  HIS B 134      -6.445  34.312   9.742  1.00 97.19           C  
ATOM   4722  C   HIS B 134      -7.402  35.469   9.938  1.00 97.19           C  
ATOM   4723  CB  HIS B 134      -6.930  33.406   8.602  1.00 97.19           C  
ATOM   4724  O   HIS B 134      -7.223  36.531   9.344  1.00 97.19           O  
ATOM   4725  CG  HIS B 134      -5.891  32.469   8.109  1.00 97.19           C  
ATOM   4726  CD2 HIS B 134      -4.633  32.219   8.539  1.00 97.19           C  
ATOM   4727  ND1 HIS B 134      -6.105  31.625   7.035  1.00 97.19           N  
ATOM   4728  CE1 HIS B 134      -5.020  30.891   6.828  1.00 97.19           C  
ATOM   4729  NE2 HIS B 134      -4.109  31.234   7.727  1.00 97.19           N  
ATOM   4730  N   GLY B 135      -8.398  35.281  10.727  1.00 95.94           N  
ATOM   4731  CA  GLY B 135      -9.297  36.375  11.070  1.00 95.94           C  
ATOM   4732  C   GLY B 135      -8.602  37.500  11.781  1.00 95.94           C  
ATOM   4733  O   GLY B 135      -9.016  38.656  11.664  1.00 95.94           O  
ATOM   4734  N   ARG B 136      -7.598  37.219  12.492  1.00 96.06           N  
ATOM   4735  CA  ARG B 136      -6.812  38.219  13.219  1.00 96.06           C  
ATOM   4736  C   ARG B 136      -5.586  38.656  12.414  1.00 96.06           C  
ATOM   4737  CB  ARG B 136      -6.387  37.688  14.578  1.00 96.06           C  
ATOM   4738  O   ARG B 136      -4.641  39.219  12.969  1.00 96.06           O  
ATOM   4739  CG  ARG B 136      -7.535  37.531  15.562  1.00 96.06           C  
ATOM   4740  CD  ARG B 136      -7.035  37.156  16.953  1.00 96.06           C  
ATOM   4741  NE  ARG B 136      -8.086  37.312  17.953  1.00 96.06           N  
ATOM   4742  NH1 ARG B 136      -6.758  36.688  19.750  1.00 96.06           N  
ATOM   4743  NH2 ARG B 136      -8.961  37.250  20.078  1.00 96.06           N  
ATOM   4744  CZ  ARG B 136      -7.934  37.062  19.266  1.00 96.06           C  
ATOM   4745  N   LYS B 137      -5.582  38.250  11.141  1.00 96.69           N  
ATOM   4746  CA  LYS B 137      -4.539  38.594  10.188  1.00 96.69           C  
ATOM   4747  C   LYS B 137      -3.186  38.031  10.617  1.00 96.69           C  
ATOM   4748  CB  LYS B 137      -4.449  40.125  10.039  1.00 96.69           C  
ATOM   4749  O   LYS B 137      -2.164  38.719  10.523  1.00 96.69           O  
ATOM   4750  CG  LYS B 137      -5.750  40.781   9.594  1.00 96.69           C  
ATOM   4751  CD  LYS B 137      -6.172  40.281   8.211  1.00 96.69           C  
ATOM   4752  CE  LYS B 137      -7.422  41.000   7.727  1.00 96.69           C  
ATOM   4753  NZ  LYS B 137      -7.980  40.375   6.496  1.00 96.69           N  
ATOM   4754  N   ILE B 138      -3.197  36.875  11.141  1.00 97.31           N  
ATOM   4755  CA  ILE B 138      -1.995  36.156  11.555  1.00 97.31           C  
ATOM   4756  C   ILE B 138      -1.874  34.875  10.766  1.00 97.31           C  
ATOM   4757  CB  ILE B 138      -2.002  35.875  13.070  1.00 97.31           C  
ATOM   4758  O   ILE B 138      -2.850  34.125  10.625  1.00 97.31           O  
ATOM   4759  CG1 ILE B 138      -1.987  37.188  13.867  1.00 97.31           C  
ATOM   4760  CG2 ILE B 138      -0.813  35.000  13.453  1.00 97.31           C  
ATOM   4761  CD1 ILE B 138      -2.369  37.031  15.328  1.00 97.31           C  
ATOM   4762  N   VAL B 139      -0.775  34.594  10.227  1.00 97.19           N  
ATOM   4763  CA  VAL B 139      -0.465  33.312   9.555  1.00 97.19           C  
ATOM   4764  C   VAL B 139       0.572  32.562  10.375  1.00 97.19           C  
ATOM   4765  CB  VAL B 139       0.049  33.562   8.117  1.00 97.19           C  
ATOM   4766  O   VAL B 139       1.486  33.156  10.945  1.00 97.19           O  
ATOM   4767  CG1 VAL B 139      -1.078  34.031   7.215  1.00 97.19           C  
ATOM   4768  CG2 VAL B 139       1.213  34.531   8.117  1.00 97.19           C  
ATOM   4769  N   HIS B 140       0.468  31.266  10.508  1.00 96.62           N  
ATOM   4770  CA  HIS B 140       1.361  30.438  11.297  1.00 96.62           C  
ATOM   4771  C   HIS B 140       2.650  30.141  10.539  1.00 96.62           C  
ATOM   4772  CB  HIS B 140       0.666  29.125  11.680  1.00 96.62           C  
ATOM   4773  O   HIS B 140       3.746  30.328  11.070  1.00 96.62           O  
ATOM   4774  CG  HIS B 140       1.464  28.266  12.609  1.00 96.62           C  
ATOM   4775  CD2 HIS B 140       1.431  28.156  13.961  1.00 96.62           C  
ATOM   4776  ND1 HIS B 140       2.441  27.406  12.172  1.00 96.62           N  
ATOM   4777  CE1 HIS B 140       2.975  26.781  13.219  1.00 96.62           C  
ATOM   4778  NE2 HIS B 140       2.379  27.234  14.312  1.00 96.62           N  
ATOM   4779  N   ARG B 141       2.576  29.469   9.266  1.00 94.75           N  
ATOM   4780  CA  ARG B 141       3.641  29.281   8.281  1.00 94.75           C  
ATOM   4781  C   ARG B 141       4.547  28.109   8.664  1.00 94.75           C  
ATOM   4782  CB  ARG B 141       4.465  30.562   8.133  1.00 94.75           C  
ATOM   4783  O   ARG B 141       5.625  27.938   8.094  1.00 94.75           O  
ATOM   4784  CG  ARG B 141       3.693  31.719   7.543  1.00 94.75           C  
ATOM   4785  CD  ARG B 141       4.621  32.844   7.109  1.00 94.75           C  
ATOM   4786  NE  ARG B 141       5.312  33.438   8.250  1.00 94.75           N  
ATOM   4787  NH1 ARG B 141       6.773  34.688   6.977  1.00 94.75           N  
ATOM   4788  NH2 ARG B 141       6.879  34.781   9.266  1.00 94.75           N  
ATOM   4789  CZ  ARG B 141       6.320  34.312   8.164  1.00 94.75           C  
ATOM   4790  N   ASP B 142       4.234  27.344   9.695  1.00 92.50           N  
ATOM   4791  CA  ASP B 142       5.000  26.156  10.078  1.00 92.50           C  
ATOM   4792  C   ASP B 142       4.090  25.078  10.672  1.00 92.50           C  
ATOM   4793  CB  ASP B 142       6.094  26.531  11.086  1.00 92.50           C  
ATOM   4794  O   ASP B 142       4.402  24.500  11.711  1.00 92.50           O  
ATOM   4795  CG  ASP B 142       7.129  25.422  11.266  1.00 92.50           C  
ATOM   4796  OD1 ASP B 142       7.391  24.672  10.305  1.00 92.50           O  
ATOM   4797  OD2 ASP B 142       7.688  25.312  12.375  1.00 92.50           O  
ATOM   4798  N   LEU B 143       2.928  24.906  10.117  1.00 95.56           N  
ATOM   4799  CA  LEU B 143       2.025  23.828  10.516  1.00 95.56           C  
ATOM   4800  C   LEU B 143       2.598  22.469  10.141  1.00 95.56           C  
ATOM   4801  CB  LEU B 143       0.649  24.016   9.875  1.00 95.56           C  
ATOM   4802  O   LEU B 143       2.859  22.203   8.969  1.00 95.56           O  
ATOM   4803  CG  LEU B 143      -0.170  25.219  10.352  1.00 95.56           C  
ATOM   4804  CD1 LEU B 143      -1.379  25.422   9.453  1.00 95.56           C  
ATOM   4805  CD2 LEU B 143      -0.606  25.016  11.805  1.00 95.56           C  
ATOM   4806  N   LYS B 144       2.834  21.703  11.141  1.00 92.12           N  
ATOM   4807  CA  LYS B 144       3.363  20.359  10.984  1.00 92.12           C  
ATOM   4808  C   LYS B 144       2.971  19.469  12.164  1.00 92.12           C  
ATOM   4809  CB  LYS B 144       4.887  20.391  10.844  1.00 92.12           C  
ATOM   4810  O   LYS B 144       2.512  19.969  13.195  1.00 92.12           O  
ATOM   4811  CG  LYS B 144       5.605  21.031  12.023  1.00 92.12           C  
ATOM   4812  CD  LYS B 144       7.105  21.125  11.773  1.00 92.12           C  
ATOM   4813  CE  LYS B 144       7.828  21.766  12.953  1.00 92.12           C  
ATOM   4814  NZ  LYS B 144       9.297  21.875  12.711  1.00 92.12           N  
ATOM   4815  N   ALA B 145       3.074  18.234  12.039  1.00 90.88           N  
ATOM   4816  CA  ALA B 145       2.627  17.266  13.031  1.00 90.88           C  
ATOM   4817  C   ALA B 145       3.340  17.484  14.367  1.00 90.88           C  
ATOM   4818  CB  ALA B 145       2.855  15.844  12.531  1.00 90.88           C  
ATOM   4819  O   ALA B 145       2.760  17.250  15.430  1.00 90.88           O  
ATOM   4820  N   GLU B 146       4.551  17.969  14.320  1.00 85.50           N  
ATOM   4821  CA  GLU B 146       5.352  18.219  15.516  1.00 85.50           C  
ATOM   4822  C   GLU B 146       4.828  19.438  16.281  1.00 85.50           C  
ATOM   4823  CB  GLU B 146       6.820  18.438  15.148  1.00 85.50           C  
ATOM   4824  O   GLU B 146       5.082  19.578  17.484  1.00 85.50           O  
ATOM   4825  CG  GLU B 146       7.504  17.172  14.617  1.00 85.50           C  
ATOM   4826  CD  GLU B 146       7.316  16.984  13.125  1.00 85.50           C  
ATOM   4827  OE1 GLU B 146       8.023  16.141  12.531  1.00 85.50           O  
ATOM   4828  OE2 GLU B 146       6.449  17.672  12.539  1.00 85.50           O  
ATOM   4829  N   ASN B 147       4.188  20.312  15.547  1.00 92.19           N  
ATOM   4830  CA  ASN B 147       3.674  21.516  16.188  1.00 92.19           C  
ATOM   4831  C   ASN B 147       2.201  21.359  16.562  1.00 92.19           C  
ATOM   4832  CB  ASN B 147       3.873  22.734  15.289  1.00 92.19           C  
ATOM   4833  O   ASN B 147       1.538  22.344  16.891  1.00 92.19           O  
ATOM   4834  CG  ASN B 147       5.312  23.203  15.250  1.00 92.19           C  
ATOM   4835  ND2 ASN B 147       5.637  24.047  14.281  1.00 92.19           N  
ATOM   4836  OD1 ASN B 147       6.129  22.812  16.078  1.00 92.19           O  
ATOM   4837  N   LEU B 148       1.676  20.219  16.406  1.00 96.44           N  
ATOM   4838  CA  LEU B 148       0.323  19.875  16.828  1.00 96.44           C  
ATOM   4839  C   LEU B 148       0.350  18.984  18.062  1.00 96.44           C  
ATOM   4840  CB  LEU B 148      -0.433  19.188  15.688  1.00 96.44           C  
ATOM   4841  O   LEU B 148       0.633  17.797  17.953  1.00 96.44           O  
ATOM   4842  CG  LEU B 148      -0.554  19.969  14.375  1.00 96.44           C  
ATOM   4843  CD1 LEU B 148      -1.187  19.094  13.305  1.00 96.44           C  
ATOM   4844  CD2 LEU B 148      -1.364  21.234  14.586  1.00 96.44           C  
ATOM   4845  N   LEU B 149      -0.063  19.516  19.141  1.00 96.75           N  
ATOM   4846  CA  LEU B 149      -0.020  18.812  20.406  1.00 96.75           C  
ATOM   4847  C   LEU B 149      -1.404  18.297  20.797  1.00 96.75           C  
ATOM   4848  CB  LEU B 149       0.524  19.719  21.516  1.00 96.75           C  
ATOM   4849  O   LEU B 149      -2.412  18.750  20.250  1.00 96.75           O  
ATOM   4850  CG  LEU B 149       1.873  20.391  21.234  1.00 96.75           C  
ATOM   4851  CD1 LEU B 149       2.250  21.312  22.391  1.00 96.75           C  
ATOM   4852  CD2 LEU B 149       2.955  19.328  21.016  1.00 96.75           C  
ATOM   4853  N   LEU B 150      -1.396  17.359  21.672  1.00 97.00           N  
ATOM   4854  CA  LEU B 150      -2.633  16.750  22.156  1.00 97.00           C  
ATOM   4855  C   LEU B 150      -2.824  17.031  23.641  1.00 97.00           C  
ATOM   4856  CB  LEU B 150      -2.629  15.250  21.891  1.00 97.00           C  
ATOM   4857  O   LEU B 150      -1.973  16.672  24.453  1.00 97.00           O  
ATOM   4858  CG  LEU B 150      -2.596  14.812  20.422  1.00 97.00           C  
ATOM   4859  CD1 LEU B 150      -2.268  13.328  20.312  1.00 97.00           C  
ATOM   4860  CD2 LEU B 150      -3.926  15.117  19.750  1.00 97.00           C  
ATOM   4861  N   ASP B 151      -3.949  17.578  23.953  1.00 93.62           N  
ATOM   4862  CA  ASP B 151      -4.254  17.859  25.359  1.00 93.62           C  
ATOM   4863  C   ASP B 151      -4.758  16.609  26.078  1.00 93.62           C  
ATOM   4864  CB  ASP B 151      -5.293  18.969  25.469  1.00 93.62           C  
ATOM   4865  O   ASP B 151      -4.652  15.492  25.547  1.00 93.62           O  
ATOM   4866  CG  ASP B 151      -6.652  18.578  24.922  1.00 93.62           C  
ATOM   4867  OD1 ASP B 151      -6.879  17.375  24.656  1.00 93.62           O  
ATOM   4868  OD2 ASP B 151      -7.504  19.469  24.734  1.00 93.62           O  
ATOM   4869  N   ASN B 152      -5.262  16.766  27.266  1.00 89.44           N  
ATOM   4870  CA  ASN B 152      -5.711  15.664  28.109  1.00 89.44           C  
ATOM   4871  C   ASN B 152      -6.891  14.930  27.469  1.00 89.44           C  
ATOM   4872  CB  ASN B 152      -6.082  16.172  29.500  1.00 89.44           C  
ATOM   4873  O   ASN B 152      -7.047  13.719  27.656  1.00 89.44           O  
ATOM   4874  CG  ASN B 152      -4.863  16.469  30.344  1.00 89.44           C  
ATOM   4875  ND2 ASN B 152      -5.090  17.062  31.516  1.00 89.44           N  
ATOM   4876  OD1 ASN B 152      -3.730  16.188  29.953  1.00 89.44           O  
ATOM   4877  N   ASN B 153      -7.664  15.617  26.766  1.00 91.00           N  
ATOM   4878  CA  ASN B 153      -8.836  15.031  26.125  1.00 91.00           C  
ATOM   4879  C   ASN B 153      -8.531  14.602  24.688  1.00 91.00           C  
ATOM   4880  CB  ASN B 153     -10.016  16.000  26.156  1.00 91.00           C  
ATOM   4881  O   ASN B 153      -9.453  14.375  23.906  1.00 91.00           O  
ATOM   4882  CG  ASN B 153     -10.477  16.328  27.562  1.00 91.00           C  
ATOM   4883  ND2 ASN B 153     -10.984  17.531  27.766  1.00 91.00           N  
ATOM   4884  OD1 ASN B 153     -10.375  15.492  28.469  1.00 91.00           O  
ATOM   4885  N   MET B 154      -7.309  14.680  24.312  1.00 93.44           N  
ATOM   4886  CA  MET B 154      -6.840  14.250  23.000  1.00 93.44           C  
ATOM   4887  C   MET B 154      -7.305  15.211  21.922  1.00 93.44           C  
ATOM   4888  CB  MET B 154      -7.328  12.836  22.688  1.00 93.44           C  
ATOM   4889  O   MET B 154      -7.582  14.789  20.797  1.00 93.44           O  
ATOM   4890  CG  MET B 154      -6.750  11.773  23.625  1.00 93.44           C  
ATOM   4891  SD  MET B 154      -4.930  11.617  23.453  1.00 93.44           S  
ATOM   4892  CE  MET B 154      -4.820  10.711  21.891  1.00 93.44           C  
ATOM   4893  N   ASN B 155      -7.566  16.453  22.297  1.00 94.81           N  
ATOM   4894  CA  ASN B 155      -7.852  17.516  21.344  1.00 94.81           C  
ATOM   4895  C   ASN B 155      -6.574  18.188  20.844  1.00 94.81           C  
ATOM   4896  CB  ASN B 155      -8.805  18.547  21.938  1.00 94.81           C  
ATOM   4897  O   ASN B 155      -5.566  18.203  21.562  1.00 94.81           O  
ATOM   4898  CG  ASN B 155     -10.148  17.953  22.312  1.00 94.81           C  
ATOM   4899  ND2 ASN B 155     -10.633  18.281  23.500  1.00 94.81           N  
ATOM   4900  OD1 ASN B 155     -10.750  17.219  21.531  1.00 94.81           O  
ATOM   4901  N   ILE B 156      -6.648  18.766  19.734  1.00 97.31           N  
ATOM   4902  CA  ILE B 156      -5.492  19.375  19.094  1.00 97.31           C  
ATOM   4903  C   ILE B 156      -5.219  20.750  19.688  1.00 97.31           C  
ATOM   4904  CB  ILE B 156      -5.695  19.484  17.562  1.00 97.31           C  
ATOM   4905  O   ILE B 156      -6.152  21.500  19.953  1.00 97.31           O  
ATOM   4906  CG1 ILE B 156      -5.699  18.094  16.922  1.00 97.31           C  
ATOM   4907  CG2 ILE B 156      -4.617  20.375  16.938  1.00 97.31           C  
ATOM   4908  CD1 ILE B 156      -4.328  17.438  16.859  1.00 97.31           C  
ATOM   4909  N   LYS B 157      -3.949  21.062  19.891  1.00 97.50           N  
ATOM   4910  CA  LYS B 157      -3.438  22.375  20.266  1.00 97.50           C  
ATOM   4911  C   LYS B 157      -2.297  22.812  19.344  1.00 97.50           C  
ATOM   4912  CB  LYS B 157      -2.967  22.359  21.719  1.00 97.50           C  
ATOM   4913  O   LYS B 157      -1.236  22.172  19.328  1.00 97.50           O  
ATOM   4914  CG  LYS B 157      -4.078  22.125  22.734  1.00 97.50           C  
ATOM   4915  CD  LYS B 157      -4.883  23.391  22.984  1.00 97.50           C  
ATOM   4916  CE  LYS B 157      -5.887  23.188  24.125  1.00 97.50           C  
ATOM   4917  NZ  LYS B 157      -6.617  24.453  24.438  1.00 97.50           N  
ATOM   4918  N   ILE B 158      -2.514  23.828  18.625  1.00 97.62           N  
ATOM   4919  CA  ILE B 158      -1.467  24.344  17.750  1.00 97.62           C  
ATOM   4920  C   ILE B 158      -0.428  25.094  18.578  1.00 97.62           C  
ATOM   4921  CB  ILE B 158      -2.047  25.250  16.656  1.00 97.62           C  
ATOM   4922  O   ILE B 158      -0.777  25.953  19.391  1.00 97.62           O  
ATOM   4923  CG1 ILE B 158      -3.018  24.484  15.758  1.00 97.62           C  
ATOM   4924  CG2 ILE B 158      -0.923  25.891  15.820  1.00 97.62           C  
ATOM   4925  CD1 ILE B 158      -3.639  25.312  14.648  1.00 97.62           C  
ATOM   4926  N   ALA B 159       0.765  24.703  18.359  1.00 94.69           N  
ATOM   4927  CA  ALA B 159       1.858  25.312  19.125  1.00 94.69           C  
ATOM   4928  C   ALA B 159       2.902  25.922  18.188  1.00 94.69           C  
ATOM   4929  CB  ALA B 159       2.508  24.281  20.047  1.00 94.69           C  
ATOM   4930  O   ALA B 159       2.754  25.859  16.969  1.00 94.69           O  
ATOM   4931  N   ASP B 160       3.930  26.703  18.797  1.00 88.50           N  
ATOM   4932  CA  ASP B 160       5.129  27.234  18.141  1.00 88.50           C  
ATOM   4933  C   ASP B 160       4.773  28.234  17.062  1.00 88.50           C  
ATOM   4934  CB  ASP B 160       5.961  26.094  17.562  1.00 88.50           C  
ATOM   4935  O   ASP B 160       4.703  27.891  15.875  1.00 88.50           O  
ATOM   4936  CG  ASP B 160       7.379  26.500  17.203  1.00 88.50           C  
ATOM   4937  OD1 ASP B 160       7.688  27.719  17.266  1.00 88.50           O
[truncated: 486,163 more chars]
