# Supplementary material for: Substrate recognition principles for the PP2A-B55 protein phosphatase
Source: Sci Adv. 2024 Oct 2;10(40):eadp5491. doi: 10.1126/sciadv.adp5491 (PMC11446282; doi:10.1126/sciadv.adp5491)
Supplement: Supplementary file 3 — Data S1 [file sciadv.adp5491_data_s1.zip › Dataset 1/b55_Q9NNX1-TUFT1_HUMAN_unrelaxed_rank_001_alphafold2_multimer_v3_model_3_seed_000.pdb]

MODEL     1                                                                     
ATOM      1  N   MET A   1     -16.781  50.469  11.820  1.00 22.08           N  
ATOM      2  CA  MET A   1     -16.281  49.812  10.617  1.00 22.08           C  
ATOM      3  C   MET A   1     -15.742  48.406  10.938  1.00 22.08           C  
ATOM      4  CB  MET A   1     -15.180  50.656   9.961  1.00 22.08           C  
ATOM      5  O   MET A   1     -14.625  48.281  11.430  1.00 22.08           O  
ATOM      6  CG  MET A   1     -15.711  51.688   9.000  1.00 22.08           C  
ATOM      7  SD  MET A   1     -14.383  52.469   7.992  1.00 22.08           S  
ATOM      8  CE  MET A   1     -15.133  54.094   7.652  1.00 22.08           C  
ATOM      9  N   ALA A   2     -16.500  47.594  11.641  1.00 25.34           N  
ATOM     10  CA  ALA A   2     -16.375  46.250  12.227  1.00 25.34           C  
ATOM     11  C   ALA A   2     -15.961  45.219  11.180  1.00 25.34           C  
ATOM     12  CB  ALA A   2     -17.688  45.844  12.891  1.00 25.34           C  
ATOM     13  O   ALA A   2     -16.609  45.094  10.141  1.00 25.34           O  
ATOM     14  N   GLY A   3     -14.625  45.188  10.781  1.00 26.50           N  
ATOM     15  CA  GLY A   3     -13.992  44.406   9.742  1.00 26.50           C  
ATOM     16  C   GLY A   3     -14.461  42.938   9.734  1.00 26.50           C  
ATOM     17  O   GLY A   3     -14.469  42.281  10.773  1.00 26.50           O  
ATOM     18  N   ALA A   4     -15.484  42.531   9.086  1.00 32.69           N  
ATOM     19  CA  ALA A   4     -16.203  41.281   8.750  1.00 32.69           C  
ATOM     20  C   ALA A   4     -15.242  40.219   8.273  1.00 32.69           C  
ATOM     21  CB  ALA A   4     -17.266  41.562   7.684  1.00 32.69           C  
ATOM     22  O   ALA A   4     -15.664  39.219   7.656  1.00 32.69           O  
ATOM     23  N   GLY A   5     -13.945  40.344   8.242  1.00 33.91           N  
ATOM     24  CA  GLY A   5     -13.039  39.375   7.672  1.00 33.91           C  
ATOM     25  C   GLY A   5     -13.320  37.969   8.156  1.00 33.91           C  
ATOM     26  O   GLY A   5     -12.789  37.531   9.180  1.00 33.91           O  
ATOM     27  N   GLY A   6     -14.578  37.469   8.328  1.00 36.44           N  
ATOM     28  CA  GLY A   6     -14.984  36.125   8.742  1.00 36.44           C  
ATOM     29  C   GLY A   6     -14.180  35.031   8.078  1.00 36.44           C  
ATOM     30  O   GLY A   6     -14.375  34.750   6.891  1.00 36.44           O  
ATOM     31  N   GLY A   7     -12.898  34.938   8.133  1.00 42.12           N  
ATOM     32  CA  GLY A   7     -12.172  33.781   7.629  1.00 42.12           C  
ATOM     33  C   GLY A   7     -12.992  32.500   7.676  1.00 42.12           C  
ATOM     34  O   GLY A   7     -13.719  32.250   8.641  1.00 42.12           O  
ATOM     35  N   ASN A   8     -13.719  32.031   6.586  1.00 50.59           N  
ATOM     36  CA  ASN A   8     -14.539  30.844   6.363  1.00 50.59           C  
ATOM     37  C   ASN A   8     -14.055  29.656   7.188  1.00 50.59           C  
ATOM     38  CB  ASN A   8     -14.578  30.484   4.875  1.00 50.59           C  
ATOM     39  O   ASN A   8     -13.141  28.938   6.766  1.00 50.59           O  
ATOM     40  CG  ASN A   8     -15.969  30.547   4.289  1.00 50.59           C  
ATOM     41  ND2 ASN A   8     -16.078  30.344   2.984  1.00 50.59           N  
ATOM     42  OD1 ASN A   8     -16.953  30.797   5.004  1.00 50.59           O  
ATOM     43  N   ASP A   9     -13.953  29.625   8.469  1.00 64.00           N  
ATOM     44  CA  ASP A   9     -13.688  28.484   9.344  1.00 64.00           C  
ATOM     45  C   ASP A   9     -14.711  27.375   9.125  1.00 64.00           C  
ATOM     46  CB  ASP A   9     -13.695  28.938  10.812  1.00 64.00           C  
ATOM     47  O   ASP A   9     -15.883  27.531   9.477  1.00 64.00           O  
ATOM     48  CG  ASP A   9     -12.305  29.141  11.375  1.00 64.00           C  
ATOM     49  OD1 ASP A   9     -11.312  28.719  10.734  1.00 64.00           O  
ATOM     50  OD2 ASP A   9     -12.188  29.734  12.469  1.00 64.00           O  
ATOM     51  N   ILE A  10     -14.461  26.469   8.195  1.00 78.31           N  
ATOM     52  CA  ILE A  10     -15.305  25.297   7.957  1.00 78.31           C  
ATOM     53  C   ILE A  10     -15.453  24.500   9.250  1.00 78.31           C  
ATOM     54  CB  ILE A  10     -14.727  24.406   6.840  1.00 78.31           C  
ATOM     55  O   ILE A  10     -14.453  24.156   9.898  1.00 78.31           O  
ATOM     56  CG1 ILE A  10     -14.594  25.188   5.531  1.00 78.31           C  
ATOM     57  CG2 ILE A  10     -15.594  23.156   6.645  1.00 78.31           C  
ATOM     58  CD1 ILE A  10     -13.867  24.438   4.426  1.00 78.31           C  
ATOM     59  N   GLN A  11     -16.672  24.500   9.719  1.00 88.56           N  
ATOM     60  CA  GLN A  11     -17.000  23.656  10.859  1.00 88.56           C  
ATOM     61  C   GLN A  11     -17.453  22.266  10.406  1.00 88.56           C  
ATOM     62  CB  GLN A  11     -18.094  24.312  11.719  1.00 88.56           C  
ATOM     63  O   GLN A  11     -18.438  22.141   9.672  1.00 88.56           O  
ATOM     64  CG  GLN A  11     -17.625  25.562  12.438  1.00 88.56           C  
ATOM     65  CD  GLN A  11     -18.688  26.125  13.367  1.00 88.56           C  
ATOM     66  NE2 GLN A  11     -18.312  27.141  14.148  1.00 88.56           N  
ATOM     67  OE1 GLN A  11     -19.828  25.672  13.375  1.00 88.56           O  
ATOM     68  N   TRP A  12     -16.750  21.328  10.875  1.00 92.25           N  
ATOM     69  CA  TRP A  12     -17.031  19.953  10.469  1.00 92.25           C  
ATOM     70  C   TRP A  12     -18.000  19.281  11.438  1.00 92.25           C  
ATOM     71  CB  TRP A  12     -15.734  19.141  10.383  1.00 92.25           C  
ATOM     72  O   TRP A  12     -17.859  19.422  12.656  1.00 92.25           O  
ATOM     73  CG  TRP A  12     -14.859  19.531   9.227  1.00 92.25           C  
ATOM     74  CD1 TRP A  12     -13.781  20.375   9.258  1.00 92.25           C  
ATOM     75  CD2 TRP A  12     -14.977  19.078   7.875  1.00 92.25           C  
ATOM     76  CE2 TRP A  12     -13.945  19.688   7.137  1.00 92.25           C  
ATOM     77  CE3 TRP A  12     -15.859  18.219   7.215  1.00 92.25           C  
ATOM     78  NE1 TRP A  12     -13.227  20.469   8.000  1.00 92.25           N  
ATOM     79  CH2 TRP A  12     -14.648  18.609   5.148  1.00 92.25           C  
ATOM     80  CZ2 TRP A  12     -13.773  19.469   5.770  1.00 92.25           C  
ATOM     81  CZ3 TRP A  12     -15.688  17.984   5.855  1.00 92.25           C  
ATOM     82  N   CYS A  13     -18.969  18.531  10.859  1.00 91.81           N  
ATOM     83  CA  CYS A  13     -19.984  17.828  11.641  1.00 91.81           C  
ATOM     84  C   CYS A  13     -19.984  16.344  11.312  1.00 91.81           C  
ATOM     85  CB  CYS A  13     -21.375  18.422  11.391  1.00 91.81           C  
ATOM     86  O   CYS A  13     -19.734  15.953  10.180  1.00 91.81           O  
ATOM     87  SG  CYS A  13     -21.500  20.172  11.820  1.00 91.81           S  
ATOM     88  N   PHE A  14     -20.375  15.617  12.359  1.00 91.69           N  
ATOM     89  CA  PHE A  14     -20.562  14.188  12.156  1.00 91.69           C  
ATOM     90  C   PHE A  14     -21.781  13.914  11.289  1.00 91.69           C  
ATOM     91  CB  PHE A  14     -20.703  13.469  13.508  1.00 91.69           C  
ATOM     92  O   PHE A  14     -22.844  14.516  11.492  1.00 91.69           O  
ATOM     93  CG  PHE A  14     -21.000  12.000  13.383  1.00 91.69           C  
ATOM     94  CD1 PHE A  14     -22.297  11.531  13.500  1.00 91.69           C  
ATOM     95  CD2 PHE A  14     -19.984  11.094  13.141  1.00 91.69           C  
ATOM     96  CE1 PHE A  14     -22.578  10.172  13.391  1.00 91.69           C  
ATOM     97  CE2 PHE A  14     -20.250   9.734  13.023  1.00 91.69           C  
ATOM     98  CZ  PHE A  14     -21.562   9.273  13.148  1.00 91.69           C  
ATOM     99  N   SER A  15     -21.625  13.062  10.297  1.00 90.44           N  
ATOM    100  CA  SER A  15     -22.750  12.688   9.438  1.00 90.44           C  
ATOM    101  C   SER A  15     -23.188  11.250   9.695  1.00 90.44           C  
ATOM    102  CB  SER A  15     -22.375  12.859   7.969  1.00 90.44           C  
ATOM    103  O   SER A  15     -24.281  11.008  10.195  1.00 90.44           O  
ATOM    104  OG  SER A  15     -23.453  12.508   7.125  1.00 90.44           O  
ATOM    105  N   GLN A  16     -22.219  10.273   9.375  1.00 91.62           N  
ATOM    106  CA  GLN A  16     -22.547   8.859   9.516  1.00 91.62           C  
ATOM    107  C   GLN A  16     -21.312   8.031   9.836  1.00 91.62           C  
ATOM    108  CB  GLN A  16     -23.219   8.336   8.242  1.00 91.62           C  
ATOM    109  O   GLN A  16     -20.188   8.477   9.602  1.00 91.62           O  
ATOM    110  CG  GLN A  16     -24.453   9.125   7.824  1.00 91.62           C  
ATOM    111  CD  GLN A  16     -25.016   8.664   6.496  1.00 91.62           C  
ATOM    112  NE2 GLN A  16     -26.219   9.133   6.168  1.00 91.62           N  
ATOM    113  OE1 GLN A  16     -24.391   7.883   5.770  1.00 91.62           O  
ATOM    114  N   VAL A  17     -21.625   6.914  10.430  1.00 92.25           N  
ATOM    115  CA  VAL A  17     -20.594   5.895  10.633  1.00 92.25           C  
ATOM    116  C   VAL A  17     -21.109   4.547  10.133  1.00 92.25           C  
ATOM    117  CB  VAL A  17     -20.188   5.789  12.117  1.00 92.25           C  
ATOM    118  O   VAL A  17     -22.250   4.168  10.398  1.00 92.25           O  
ATOM    119  CG1 VAL A  17     -21.375   5.371  12.984  1.00 92.25           C  
ATOM    120  CG2 VAL A  17     -19.031   4.805  12.281  1.00 92.25           C  
ATOM    121  N   LYS A  18     -20.297   4.000   9.297  1.00 91.31           N  
ATOM    122  CA  LYS A  18     -20.594   2.680   8.758  1.00 91.31           C  
ATOM    123  C   LYS A  18     -19.641   1.624   9.297  1.00 91.31           C  
ATOM    124  CB  LYS A  18     -20.547   2.703   7.227  1.00 91.31           C  
ATOM    125  O   LYS A  18     -18.469   1.906   9.531  1.00 91.31           O  
ATOM    126  CG  LYS A  18     -21.391   3.791   6.590  1.00 91.31           C  
ATOM    127  CD  LYS A  18     -22.875   3.477   6.707  1.00 91.31           C  
ATOM    128  CE  LYS A  18     -23.734   4.508   5.977  1.00 91.31           C  
ATOM    129  NZ  LYS A  18     -25.188   4.191   6.074  1.00 91.31           N  
ATOM    130  N   GLY A  19     -20.109   0.411   9.547  1.00 84.56           N  
ATOM    131  CA  GLY A  19     -19.297  -0.677  10.070  1.00 84.56           C  
ATOM    132  C   GLY A  19     -19.844  -1.268  11.352  1.00 84.56           C  
ATOM    133  O   GLY A  19     -20.859  -0.791  11.883  1.00 84.56           O  
ATOM    134  N   ALA A  20     -19.219  -2.381  11.773  1.00 74.19           N  
ATOM    135  CA  ALA A  20     -19.703  -3.125  12.938  1.00 74.19           C  
ATOM    136  C   ALA A  20     -19.375  -2.385  14.227  1.00 74.19           C  
ATOM    137  CB  ALA A  20     -19.094  -4.523  12.961  1.00 74.19           C  
ATOM    138  O   ALA A  20     -18.391  -1.657  14.305  1.00 74.19           O  
ATOM    139  N   VAL A  21     -20.281  -2.375  15.141  1.00 65.25           N  
ATOM    140  CA  VAL A  21     -20.156  -1.705  16.438  1.00 65.25           C  
ATOM    141  C   VAL A  21     -19.297  -2.557  17.375  1.00 65.25           C  
ATOM    142  CB  VAL A  21     -21.531  -1.424  17.062  1.00 65.25           C  
ATOM    143  O   VAL A  21     -18.688  -2.031  18.297  1.00 65.25           O  
ATOM    144  CG1 VAL A  21     -21.375  -0.686  18.391  1.00 65.25           C  
ATOM    145  CG2 VAL A  21     -22.406  -0.621  16.094  1.00 65.25           C  
ATOM    146  N   ASP A  22     -19.078  -3.842  17.000  1.00 62.66           N  
ATOM    147  CA  ASP A  22     -18.438  -4.742  17.953  1.00 62.66           C  
ATOM    148  C   ASP A  22     -16.938  -4.512  18.016  1.00 62.66           C  
ATOM    149  CB  ASP A  22     -18.734  -6.199  17.594  1.00 62.66           C  
ATOM    150  O   ASP A  22     -16.312  -4.125  17.031  1.00 62.66           O  
ATOM    151  CG  ASP A  22     -20.000  -6.730  18.250  1.00 62.66           C  
ATOM    152  OD1 ASP A  22     -20.469  -6.129  19.234  1.00 62.66           O  
ATOM    153  OD2 ASP A  22     -20.516  -7.766  17.781  1.00 62.66           O  
ATOM    154  N   ASP A  23     -16.438  -4.496  19.234  1.00 62.56           N  
ATOM    155  CA  ASP A  23     -15.031  -4.285  19.531  1.00 62.56           C  
ATOM    156  C   ASP A  23     -14.180  -5.434  19.000  1.00 62.56           C  
ATOM    157  CB  ASP A  23     -14.820  -4.133  21.047  1.00 62.56           C  
ATOM    158  O   ASP A  23     -12.984  -5.262  18.750  1.00 62.56           O  
ATOM    159  CG  ASP A  23     -15.180  -2.746  21.562  1.00 62.56           C  
ATOM    160  OD1 ASP A  23     -15.172  -1.783  20.766  1.00 62.56           O  
ATOM    161  OD2 ASP A  23     -15.469  -2.617  22.766  1.00 62.56           O  
ATOM    162  N   ASP A  24     -14.773  -6.605  18.812  1.00 69.56           N  
ATOM    163  CA  ASP A  24     -13.969  -7.711  18.297  1.00 69.56           C  
ATOM    164  C   ASP A  24     -13.805  -7.613  16.781  1.00 69.56           C  
ATOM    165  CB  ASP A  24     -14.594  -9.055  18.672  1.00 69.56           C  
ATOM    166  O   ASP A  24     -14.602  -8.180  16.031  1.00 69.56           O  
ATOM    167  CG  ASP A  24     -14.297  -9.469  20.109  1.00 69.56           C  
ATOM    168  OD1 ASP A  24     -13.328  -8.953  20.703  1.00 69.56           O  
ATOM    169  OD2 ASP A  24     -15.039 -10.320  20.641  1.00 69.56           O  
ATOM    170  N   VAL A  25     -12.938  -6.809  16.375  1.00 75.38           N  
ATOM    171  CA  VAL A  25     -12.695  -6.539  14.961  1.00 75.38           C  
ATOM    172  C   VAL A  25     -11.836  -7.652  14.367  1.00 75.38           C  
ATOM    173  CB  VAL A  25     -12.008  -5.168  14.758  1.00 75.38           C  
ATOM    174  O   VAL A  25     -10.742  -7.938  14.867  1.00 75.38           O  
ATOM    175  CG1 VAL A  25     -11.766  -4.906  13.273  1.00 75.38           C  
ATOM    176  CG2 VAL A  25     -12.859  -4.055  15.367  1.00 75.38           C  
ATOM    177  N   ALA A  26     -12.453  -8.375  13.414  1.00 83.50           N  
ATOM    178  CA  ALA A  26     -11.672  -9.344  12.648  1.00 83.50           C  
ATOM    179  C   ALA A  26     -10.711  -8.633  11.695  1.00 83.50           C  
ATOM    180  CB  ALA A  26     -12.594 -10.281  11.867  1.00 83.50           C  
ATOM    181  O   ALA A  26     -11.031  -7.582  11.141  1.00 83.50           O  
ATOM    182  N   GLU A  27      -9.555  -9.156  11.578  1.00 86.62           N  
ATOM    183  CA  GLU A  27      -8.539  -8.609  10.695  1.00 86.62           C  
ATOM    184  C   GLU A  27      -9.070  -8.438   9.273  1.00 86.62           C  
ATOM    185  CB  GLU A  27      -7.293  -9.500  10.688  1.00 86.62           C  
ATOM    186  O   GLU A  27      -8.719  -7.488   8.578  1.00 86.62           O  
ATOM    187  CG  GLU A  27      -6.105  -8.891   9.953  1.00 86.62           C  
ATOM    188  CD  GLU A  27      -4.824  -9.695  10.117  1.00 86.62           C  
ATOM    189  OE1 GLU A  27      -3.779  -9.289   9.555  1.00 86.62           O  
ATOM    190  OE2 GLU A  27      -4.863 -10.727  10.820  1.00 86.62           O  
ATOM    191  N   ALA A  28     -10.000  -9.281   8.883  1.00 88.75           N  
ATOM    192  CA  ALA A  28     -10.555  -9.266   7.527  1.00 88.75           C  
ATOM    193  C   ALA A  28     -11.438  -8.039   7.312  1.00 88.75           C  
ATOM    194  CB  ALA A  28     -11.344 -10.539   7.262  1.00 88.75           C  
ATOM    195  O   ALA A  28     -11.633  -7.602   6.180  1.00 88.75           O  
ATOM    196  N   ASP A  29     -11.898  -7.461   8.406  1.00 91.62           N  
ATOM    197  CA  ASP A  29     -12.859  -6.367   8.289  1.00 91.62           C  
ATOM    198  C   ASP A  29     -12.164  -5.012   8.328  1.00 91.62           C  
ATOM    199  CB  ASP A  29     -13.914  -6.453   9.398  1.00 91.62           C  
ATOM    200  O   ASP A  29     -12.812  -3.971   8.203  1.00 91.62           O  
ATOM    201  CG  ASP A  29     -14.844  -7.641   9.242  1.00 91.62           C  
ATOM    202  OD1 ASP A  29     -15.094  -8.070   8.094  1.00 91.62           O  
ATOM    203  OD2 ASP A  29     -15.344  -8.141  10.273  1.00 91.62           O  
ATOM    204  N   ILE A  30     -10.930  -5.023   8.461  1.00 93.50           N  
ATOM    205  CA  ILE A  30     -10.180  -3.773   8.477  1.00 93.50           C  
ATOM    206  C   ILE A  30     -10.203  -3.133   7.094  1.00 93.50           C  
ATOM    207  CB  ILE A  30      -8.719  -3.998   8.938  1.00 93.50           C  
ATOM    208  O   ILE A  30      -9.859  -3.777   6.098  1.00 93.50           O  
ATOM    209  CG1 ILE A  30      -8.688  -4.516  10.383  1.00 93.50           C  
ATOM    210  CG2 ILE A  30      -7.902  -2.709   8.805  1.00 93.50           C  
ATOM    211  CD1 ILE A  30      -7.301  -4.891  10.875  1.00 93.50           C  
ATOM    212  N   ILE A  31     -10.625  -1.895   7.039  1.00 96.25           N  
ATOM    213  CA  ILE A  31     -10.695  -1.169   5.773  1.00 96.25           C  
ATOM    214  C   ILE A  31      -9.289  -0.830   5.297  1.00 96.25           C  
ATOM    215  CB  ILE A  31     -11.539   0.118   5.906  1.00 96.25           C  
ATOM    216  O   ILE A  31      -8.500  -0.234   6.035  1.00 96.25           O  
ATOM    217  CG1 ILE A  31     -12.984  -0.229   6.281  1.00 96.25           C  
ATOM    218  CG2 ILE A  31     -11.492   0.934   4.613  1.00 96.25           C  
ATOM    219  CD1 ILE A  31     -13.852   0.982   6.613  1.00 96.25           C  
ATOM    220  N   SER A  32      -9.016  -1.197   4.086  1.00 96.94           N  
ATOM    221  CA  SER A  32      -7.660  -1.046   3.572  1.00 96.94           C  
ATOM    222  C   SER A  32      -7.594   0.031   2.496  1.00 96.94           C  
ATOM    223  CB  SER A  32      -7.148  -2.373   3.012  1.00 96.94           C  
ATOM    224  O   SER A  32      -6.504   0.422   2.068  1.00 96.94           O  
ATOM    225  OG  SER A  32      -8.008  -2.855   1.997  1.00 96.94           O  
ATOM    226  N   THR A  33      -8.727   0.523   2.047  1.00 97.69           N  
ATOM    227  CA  THR A  33      -8.742   1.592   1.054  1.00 97.69           C  
ATOM    228  C   THR A  33     -10.125   2.240   0.983  1.00 97.69           C  
ATOM    229  CB  THR A  33      -8.352   1.066  -0.339  1.00 97.69           C  
ATOM    230  O   THR A  33     -11.133   1.605   1.300  1.00 97.69           O  
ATOM    231  CG2 THR A  33      -9.375   0.062  -0.859  1.00 97.69           C  
ATOM    232  OG1 THR A  33      -8.266   2.166  -1.254  1.00 97.69           O  
ATOM    233  N   VAL A  34     -10.203   3.498   0.571  1.00 98.06           N  
ATOM    234  CA  VAL A  34     -11.430   4.273   0.414  1.00 98.06           C  
ATOM    235  C   VAL A  34     -11.289   5.230  -0.768  1.00 98.06           C  
ATOM    236  CB  VAL A  34     -11.773   5.059   1.698  1.00 98.06           C  
ATOM    237  O   VAL A  34     -10.258   5.898  -0.913  1.00 98.06           O  
ATOM    238  CG1 VAL A  34     -13.062   5.855   1.517  1.00 98.06           C  
ATOM    239  CG2 VAL A  34     -11.891   4.109   2.889  1.00 98.06           C  
ATOM    240  N   GLU A  35     -12.344   5.367  -1.585  1.00 97.56           N  
ATOM    241  CA  GLU A  35     -12.258   6.219  -2.768  1.00 97.56           C  
ATOM    242  C   GLU A  35     -13.641   6.680  -3.217  1.00 97.56           C  
ATOM    243  CB  GLU A  35     -11.547   5.488  -3.910  1.00 97.56           C  
ATOM    244  O   GLU A  35     -14.562   5.871  -3.322  1.00 97.56           O  
ATOM    245  CG  GLU A  35     -11.203   6.379  -5.094  1.00 97.56           C  
ATOM    246  CD  GLU A  35      -9.867   7.074  -4.949  1.00 97.56           C  
ATOM    247  OE1 GLU A  35      -9.516   7.914  -5.816  1.00 97.56           O  
ATOM    248  OE2 GLU A  35      -9.148   6.781  -3.967  1.00 97.56           O  
ATOM    249  N   PHE A  36     -13.789   7.953  -3.502  1.00 97.81           N  
ATOM    250  CA  PHE A  36     -14.984   8.484  -4.145  1.00 97.81           C  
ATOM    251  C   PHE A  36     -14.898   8.344  -5.656  1.00 97.81           C  
ATOM    252  CB  PHE A  36     -15.195   9.953  -3.766  1.00 97.81           C  
ATOM    253  O   PHE A  36     -13.805   8.398  -6.227  1.00 97.81           O  
ATOM    254  CG  PHE A  36     -15.742  10.148  -2.377  1.00 97.81           C  
ATOM    255  CD1 PHE A  36     -17.094   9.984  -2.119  1.00 97.81           C  
ATOM    256  CD2 PHE A  36     -14.898  10.508  -1.330  1.00 97.81           C  
ATOM    257  CE1 PHE A  36     -17.609  10.164  -0.836  1.00 97.81           C  
ATOM    258  CE2 PHE A  36     -15.406  10.688  -0.045  1.00 97.81           C  
ATOM    259  CZ  PHE A  36     -16.750  10.523   0.199  1.00 97.81           C  
ATOM    260  N   ASN A  37     -16.031   8.219  -6.262  1.00 96.81           N  
ATOM    261  CA  ASN A  37     -16.031   8.297  -7.719  1.00 96.81           C  
ATOM    262  C   ASN A  37     -15.953   9.742  -8.195  1.00 96.81           C  
ATOM    263  CB  ASN A  37     -17.250   7.605  -8.305  1.00 96.81           C  
ATOM    264  O   ASN A  37     -15.891  10.672  -7.387  1.00 96.81           O  
ATOM    265  CG  ASN A  37     -18.531   8.383  -8.055  1.00 96.81           C  
ATOM    266  ND2 ASN A  37     -19.562   8.102  -8.852  1.00 96.81           N  
ATOM    267  OD1 ASN A  37     -18.594   9.227  -7.160  1.00 96.81           O  
ATOM    268  N   HIS A  38     -15.898   9.945  -9.461  1.00 93.75           N  
ATOM    269  CA  HIS A  38     -15.633  11.258 -10.055  1.00 93.75           C  
ATOM    270  C   HIS A  38     -16.719  12.258  -9.680  1.00 93.75           C  
ATOM    271  CB  HIS A  38     -15.523  11.148 -11.578  1.00 93.75           C  
ATOM    272  O   HIS A  38     -16.453  13.438  -9.477  1.00 93.75           O  
ATOM    273  CG  HIS A  38     -14.336  10.359 -12.039  1.00 93.75           C  
ATOM    274  CD2 HIS A  38     -13.117  10.758 -12.453  1.00 93.75           C  
ATOM    275  ND1 HIS A  38     -14.344   8.984 -12.102  1.00 93.75           N  
ATOM    276  CE1 HIS A  38     -13.164   8.570 -12.547  1.00 93.75           C  
ATOM    277  NE2 HIS A  38     -12.406   9.625 -12.766  1.00 93.75           N  
ATOM    278  N   SER A  39     -17.922  11.852  -9.570  1.00 93.44           N  
ATOM    279  CA  SER A  39     -19.031  12.734  -9.234  1.00 93.44           C  
ATOM    280  C   SER A  39     -19.188  12.883  -7.723  1.00 93.44           C  
ATOM    281  CB  SER A  39     -20.344  12.211  -9.836  1.00 93.44           C  
ATOM    282  O   SER A  39     -19.781  13.852  -7.238  1.00 93.44           O  
ATOM    283  OG  SER A  39     -20.703  10.977  -9.242  1.00 93.44           O  
ATOM    284  N   GLY A  40     -18.672  11.867  -6.984  1.00 95.50           N  
ATOM    285  CA  GLY A  40     -18.828  11.852  -5.539  1.00 95.50           C  
ATOM    286  C   GLY A  40     -20.109  11.164  -5.086  1.00 95.50           C  
ATOM    287  O   GLY A  40     -20.375  11.070  -3.885  1.00 95.50           O  
ATOM    288  N   GLU A  41     -20.891  10.695  -6.027  1.00 94.50           N  
ATOM    289  CA  GLU A  41     -22.156  10.031  -5.707  1.00 94.50           C  
ATOM    290  C   GLU A  41     -21.906   8.648  -5.113  1.00 94.50           C  
ATOM    291  CB  GLU A  41     -23.031   9.922  -6.949  1.00 94.50           C  
ATOM    292  O   GLU A  41     -22.719   8.148  -4.336  1.00 94.50           O  
ATOM    293  CG  GLU A  41     -23.609  11.258  -7.414  1.00 94.50           C  
ATOM    294  CD  GLU A  41     -24.484  11.133  -8.648  1.00 94.50           C  
ATOM    295  OE1 GLU A  41     -25.016  12.164  -9.117  1.00 94.50           O  
ATOM    296  OE2 GLU A  41     -24.641  10.000  -9.148  1.00 94.50           O  
ATOM    297  N   LEU A  42     -20.844   8.023  -5.547  1.00 96.56           N  
ATOM    298  CA  LEU A  42     -20.500   6.695  -5.059  1.00 96.56           C  
ATOM    299  C   LEU A  42     -19.219   6.734  -4.234  1.00 96.56           C  
ATOM    300  CB  LEU A  42     -20.344   5.723  -6.230  1.00 96.56           C  
ATOM    301  O   LEU A  42     -18.281   7.473  -4.559  1.00 96.56           O  
ATOM    302  CG  LEU A  42     -21.562   5.504  -7.105  1.00 96.56           C  
ATOM    303  CD1 LEU A  42     -21.219   4.648  -8.320  1.00 96.56           C  
ATOM    304  CD2 LEU A  42     -22.688   4.863  -6.301  1.00 96.56           C  
ATOM    305  N   LEU A  43     -19.172   6.027  -3.213  1.00 97.56           N  
ATOM    306  CA  LEU A  43     -18.031   5.820  -2.320  1.00 97.56           C  
ATOM    307  C   LEU A  43     -17.734   4.336  -2.160  1.00 97.56           C  
ATOM    308  CB  LEU A  43     -18.312   6.449  -0.950  1.00 97.56           C  
ATOM    309  O   LEU A  43     -18.609   3.557  -1.781  1.00 97.56           O  
ATOM    310  CG  LEU A  43     -17.234   6.250   0.115  1.00 97.56           C  
ATOM    311  CD1 LEU A  43     -15.953   6.980  -0.287  1.00 97.56           C  
ATOM    312  CD2 LEU A  43     -17.719   6.734   1.474  1.00 97.56           C  
ATOM    313  N   ALA A  44     -16.531   3.939  -2.477  1.00 98.25           N  
ATOM    314  CA  ALA A  44     -16.156   2.529  -2.391  1.00 98.25           C  
ATOM    315  C   ALA A  44     -15.109   2.307  -1.304  1.00 98.25           C  
ATOM    316  CB  ALA A  44     -15.633   2.035  -3.738  1.00 98.25           C  
ATOM    317  O   ALA A  44     -14.203   3.131  -1.124  1.00 98.25           O  
ATOM    318  N   THR A  45     -15.195   1.244  -0.618  1.00 97.94           N  
ATOM    319  CA  THR A  45     -14.195   0.798   0.348  1.00 97.94           C  
ATOM    320  C   THR A  45     -13.766  -0.636   0.056  1.00 97.94           C  
ATOM    321  CB  THR A  45     -14.734   0.894   1.788  1.00 97.94           C  
ATOM    322  O   THR A  45     -14.547  -1.430  -0.473  1.00 97.94           O  
ATOM    323  CG2 THR A  45     -15.172   2.314   2.117  1.00 97.94           C  
ATOM    324  OG1 THR A  45     -15.852   0.009   1.937  1.00 97.94           O  
ATOM    325  N   GLY A  46     -12.547  -0.923   0.247  1.00 97.62           N  
ATOM    326  CA  GLY A  46     -11.992  -2.266   0.260  1.00 97.62           C  
ATOM    327  C   GLY A  46     -11.461  -2.678   1.619  1.00 97.62           C  
ATOM    328  O   GLY A  46     -11.016  -1.833   2.398  1.00 97.62           O  
ATOM    329  N   ASP A  47     -11.500  -3.963   1.868  1.00 96.25           N  
ATOM    330  CA  ASP A  47     -11.039  -4.426   3.172  1.00 96.25           C  
ATOM    331  C   ASP A  47      -9.977  -5.512   3.025  1.00 96.25           C  
ATOM    332  CB  ASP A  47     -12.219  -4.949   4.004  1.00 96.25           C  
ATOM    333  O   ASP A  47      -9.609  -5.883   1.908  1.00 96.25           O  
ATOM    334  CG  ASP A  47     -12.930  -6.121   3.350  1.00 96.25           C  
ATOM    335  OD1 ASP A  47     -12.297  -6.855   2.559  1.00 96.25           O  
ATOM    336  OD2 ASP A  47     -14.133  -6.309   3.627  1.00 96.25           O  
ATOM    337  N   LYS A  48      -9.398  -5.941   4.133  1.00 94.31           N  
ATOM    338  CA  LYS A  48      -8.328  -6.938   4.156  1.00 94.31           C  
ATOM    339  C   LYS A  48      -8.859  -8.320   3.799  1.00 94.31           C  
ATOM    340  CB  LYS A  48      -7.656  -6.973   5.527  1.00 94.31           C  
ATOM    341  O   LYS A  48      -8.086  -9.219   3.455  1.00 94.31           O  
ATOM    342  CG  LYS A  48      -6.762  -5.773   5.809  1.00 94.31           C  
ATOM    343  CD  LYS A  48      -5.930  -5.980   7.070  1.00 94.31           C  
ATOM    344  CE  LYS A  48      -4.957  -4.832   7.293  1.00 94.31           C  
ATOM    345  NZ  LYS A  48      -4.160  -5.020   8.539  1.00 94.31           N  
ATOM    346  N   GLY A  49     -10.188  -8.469   3.801  1.00 92.81           N  
ATOM    347  CA  GLY A  49     -10.805  -9.734   3.428  1.00 92.81           C  
ATOM    348  C   GLY A  49     -11.109  -9.828   1.944  1.00 92.81           C  
ATOM    349  O   GLY A  49     -11.633 -10.844   1.478  1.00 92.81           O  
ATOM    350  N   GLY A  50     -10.844  -8.805   1.236  1.00 96.00           N  
ATOM    351  CA  GLY A  50     -11.023  -8.828  -0.207  1.00 96.00           C  
ATOM    352  C   GLY A  50     -12.398  -8.359  -0.643  1.00 96.00           C  
ATOM    353  O   GLY A  50     -12.766  -8.500  -1.811  1.00 96.00           O  
ATOM    354  N   ARG A  51     -13.109  -7.773   0.269  1.00 96.25           N  
ATOM    355  CA  ARG A  51     -14.461  -7.316  -0.024  1.00 96.25           C  
ATOM    356  C   ARG A  51     -14.477  -5.844  -0.415  1.00 96.25           C  
ATOM    357  CB  ARG A  51     -15.383  -7.547   1.179  1.00 96.25           C  
ATOM    358  O   ARG A  51     -13.734  -5.039   0.156  1.00 96.25           O  
ATOM    359  CG  ARG A  51     -15.523  -9.008   1.575  1.00 96.25           C  
ATOM    360  CD  ARG A  51     -16.328  -9.164   2.857  1.00 96.25           C  
ATOM    361  NE  ARG A  51     -15.664  -8.539   3.994  1.00 96.25           N  
ATOM    362  NH1 ARG A  51     -17.469  -8.719   5.418  1.00 96.25           N  
ATOM    363  NH2 ARG A  51     -15.531  -7.754   6.148  1.00 96.25           N  
ATOM    364  CZ  ARG A  51     -16.219  -8.336   5.184  1.00 96.25           C  
ATOM    365  N   VAL A  52     -15.297  -5.551  -1.353  1.00 97.62           N  
ATOM    366  CA  VAL A  52     -15.547  -4.168  -1.746  1.00 97.62           C  
ATOM    367  C   VAL A  52     -16.984  -3.777  -1.394  1.00 97.62           C  
ATOM    368  CB  VAL A  52     -15.289  -3.955  -3.256  1.00 97.62           C  
ATOM    369  O   VAL A  52     -17.922  -4.496  -1.729  1.00 97.62           O  
ATOM    370  CG1 VAL A  52     -15.711  -2.549  -3.680  1.00 97.62           C  
ATOM    371  CG2 VAL A  52     -13.820  -4.199  -3.588  1.00 97.62           C  
ATOM    372  N   VAL A  53     -17.125  -2.736  -0.745  1.00 96.88           N  
ATOM    373  CA  VAL A  53     -18.422  -2.191  -0.412  1.00 96.88           C  
ATOM    374  C   VAL A  53     -18.594  -0.815  -1.054  1.00 96.88           C  
ATOM    375  CB  VAL A  53     -18.625  -2.094   1.117  1.00 96.88           C  
ATOM    376  O   VAL A  53     -17.766   0.076  -0.847  1.00 96.88           O  
ATOM    377  CG1 VAL A  53     -20.047  -1.625   1.445  1.00 96.88           C  
ATOM    378  CG2 VAL A  53     -18.344  -3.439   1.779  1.00 96.88           C  
ATOM    379  N   ILE A  54     -19.656  -0.661  -1.780  1.00 97.12           N  
ATOM    380  CA  ILE A  54     -19.953   0.600  -2.449  1.00 97.12           C  
ATOM    381  C   ILE A  54     -21.141   1.273  -1.769  1.00 97.12           C  
ATOM    382  CB  ILE A  54     -20.250   0.386  -3.951  1.00 97.12           C  
ATOM    383  O   ILE A  54     -22.172   0.637  -1.528  1.00 97.12           O  
ATOM    384  CG1 ILE A  54     -19.062  -0.295  -4.637  1.00 97.12           C  
ATOM    385  CG2 ILE A  54     -20.578   1.718  -4.633  1.00 97.12           C  
ATOM    386  CD1 ILE A  54     -19.312  -0.684  -6.086  1.00 97.12           C  
ATOM    387  N   PHE A  55     -20.984   2.496  -1.503  1.00 96.50           N  
ATOM    388  CA  PHE A  55     -22.031   3.324  -0.925  1.00 96.50           C  
ATOM    389  C   PHE A  55     -22.516   4.367  -1.927  1.00 96.50           C  
ATOM    390  CB  PHE A  55     -21.547   4.012   0.351  1.00 96.50           C  
ATOM    391  O   PHE A  55     -21.719   4.914  -2.691  1.00 96.50           O  
ATOM    392  CG  PHE A  55     -21.000   3.059   1.381  1.00 96.50           C  
ATOM    393  CD1 PHE A  55     -21.828   2.521   2.359  1.00 96.50           C  
ATOM    394  CD2 PHE A  55     -19.656   2.701   1.369  1.00 96.50           C  
ATOM    395  CE1 PHE A  55     -21.312   1.641   3.314  1.00 96.50           C  
ATOM    396  CE2 PHE A  55     -19.141   1.821   2.318  1.00 96.50           C  
ATOM    397  CZ  PHE A  55     -19.984   1.293   3.291  1.00 96.50           C  
ATOM    398  N   GLN A  56     -23.828   4.641  -1.924  1.00 95.38           N  
ATOM    399  CA  GLN A  56     -24.422   5.660  -2.791  1.00 95.38           C  
ATOM    400  C   GLN A  56     -25.047   6.785  -1.975  1.00 95.38           C  
ATOM    401  CB  GLN A  56     -25.453   5.039  -3.721  1.00 95.38           C  
ATOM    402  O   GLN A  56     -25.703   6.527  -0.965  1.00 95.38           O  
ATOM    403  CG  GLN A  56     -26.031   6.012  -4.738  1.00 95.38           C  
ATOM    404  CD  GLN A  56     -27.000   5.352  -5.711  1.00 95.38           C  
ATOM    405  NE2 GLN A  56     -26.969   5.789  -6.961  1.00 95.38           N  
ATOM    406  OE1 GLN A  56     -27.750   4.449  -5.336  1.00 95.38           O  
ATOM    407  N   GLN A  57     -24.844   7.918  -2.490  1.00 93.31           N  
ATOM    408  CA  GLN A  57     -25.422   9.094  -1.848  1.00 93.31           C  
ATOM    409  C   GLN A  57     -26.938   9.164  -2.088  1.00 93.31           C  
ATOM    410  CB  GLN A  57     -24.750  10.367  -2.352  1.00 93.31           C  
ATOM    411  O   GLN A  57     -27.406   8.969  -3.213  1.00 93.31           O  
ATOM    412  CG  GLN A  57     -25.062  11.602  -1.508  1.00 93.31           C  
ATOM    413  CD  GLN A  57     -24.266  12.820  -1.942  1.00 93.31           C  
ATOM    414  NE2 GLN A  57     -24.109  13.773  -1.032  1.00 93.31           N  
ATOM    415  OE1 GLN A  57     -23.812  12.906  -3.086  1.00 93.31           O  
ATOM    416  N   GLU A  58     -27.562   9.406  -1.025  1.00 87.00           N  
ATOM    417  CA  GLU A  58     -29.000   9.531  -1.158  1.00 87.00           C  
ATOM    418  C   GLU A  58     -29.391  10.812  -1.896  1.00 87.00           C  
ATOM    419  CB  GLU A  58     -29.672   9.500   0.218  1.00 87.00           C  
ATOM    420  O   GLU A  58     -28.812  11.875  -1.644  1.00 87.00           O  
ATOM    421  CG  GLU A  58     -29.922   8.094   0.752  1.00 87.00           C  
ATOM    422  CD  GLU A  58     -30.719   8.078   2.047  1.00 87.00           C  
ATOM    423  OE1 GLU A  58     -30.953   6.977   2.594  1.00 87.00           O  
ATOM    424  OE2 GLU A  58     -31.094   9.172   2.521  1.00 87.00           O  
ATOM    425  N   GLN A  59     -30.078  10.703  -3.064  1.00 70.38           N  
ATOM    426  CA  GLN A  59     -30.531  11.867  -3.820  1.00 70.38           C  
ATOM    427  C   GLN A  59     -31.562  12.664  -3.037  1.00 70.38           C  
ATOM    428  CB  GLN A  59     -31.094  11.438  -5.172  1.00 70.38           C  
ATOM    429  O   GLN A  59     -32.312  12.102  -2.221  1.00 70.38           O  
ATOM    430  CG  GLN A  59     -30.047  11.109  -6.215  1.00 70.38           C  
ATOM    431  CD  GLN A  59     -30.641  10.742  -7.562  1.00 70.38           C  
ATOM    432  NE2 GLN A  59     -29.781  10.516  -8.547  1.00 70.38           N  
ATOM    433  OE1 GLN A  59     -31.859  10.656  -7.711  1.00 70.38           O  
ATOM    434  N   GLU A  60     -31.281  13.977  -2.914  1.00 57.31           N  
ATOM    435  CA  GLU A  60     -32.188  14.891  -2.248  1.00 57.31           C  
ATOM    436  C   GLU A  60     -33.656  14.602  -2.645  1.00 57.31           C  
ATOM    437  CB  GLU A  60     -31.844  16.344  -2.568  1.00 57.31           C  
ATOM    438  O   GLU A  60     -33.969  14.578  -3.832  1.00 57.31           O  
ATOM    439  CG  GLU A  60     -30.781  16.938  -1.654  1.00 57.31           C  
ATOM    440  CD  GLU A  60     -30.453  18.391  -1.966  1.00 57.31           C  
ATOM    441  OE1 GLU A  60     -29.641  19.000  -1.237  1.00 57.31           O  
ATOM    442  OE2 GLU A  60     -31.031  18.922  -2.945  1.00 57.31           O  
ATOM    443  N   ASN A  61     -34.406  13.773  -2.074  1.00 48.66           N  
ATOM    444  CA  ASN A  61     -35.812  14.047  -2.270  1.00 48.66           C  
ATOM    445  C   ASN A  61     -36.156  15.492  -1.930  1.00 48.66           C  
ATOM    446  CB  ASN A  61     -36.688  13.086  -1.435  1.00 48.66           C  
ATOM    447  O   ASN A  61     -35.531  16.109  -1.079  1.00 48.66           O  
ATOM    448  CG  ASN A  61     -36.906  11.750  -2.123  1.00 48.66           C  
ATOM    449  ND2 ASN A  61     -37.312  10.750  -1.356  1.00 48.66           N  
ATOM    450  OD1 ASN A  61     -36.719  11.625  -3.336  1.00 48.66           O  
ATOM    451  N   LYS A  62     -36.781  16.422  -2.895  1.00 45.09           N  
ATOM    452  CA  LYS A  62     -37.219  17.812  -2.721  1.00 45.09           C  
ATOM    453  C   LYS A  62     -37.562  18.094  -1.263  1.00 45.09           C  
ATOM    454  CB  LYS A  62     -38.406  18.109  -3.615  1.00 45.09           C  
ATOM    455  O   LYS A  62     -37.406  19.219  -0.791  1.00 45.09           O  
ATOM    456  CG  LYS A  62     -38.031  18.531  -5.027  1.00 45.09           C  
ATOM    457  CD  LYS A  62     -39.281  18.922  -5.844  1.00 45.09           C  
ATOM    458  CE  LYS A  62     -38.906  19.312  -7.266  1.00 45.09           C  
ATOM    459  NZ  LYS A  62     -40.125  19.594  -8.094  1.00 45.09           N  
ATOM    460  N   ILE A  63     -38.531  17.359  -0.644  1.00 45.78           N  
ATOM    461  CA  ILE A  63     -39.156  17.828   0.586  1.00 45.78           C  
ATOM    462  C   ILE A  63     -38.156  17.781   1.732  1.00 45.78           C  
ATOM    463  CB  ILE A  63     -40.406  16.984   0.936  1.00 45.78           C  
ATOM    464  O   ILE A  63     -38.156  18.641   2.617  1.00 45.78           O  
ATOM    465  CG1 ILE A  63     -41.406  17.031  -0.214  1.00 45.78           C  
ATOM    466  CG2 ILE A  63     -41.031  17.484   2.242  1.00 45.78           C  
ATOM    467  CD1 ILE A  63     -42.531  15.992  -0.109  1.00 45.78           C  
ATOM    468  N   GLN A  64     -37.500  16.609   2.135  1.00 46.22           N  
ATOM    469  CA  GLN A  64     -36.781  16.516   3.414  1.00 46.22           C  
ATOM    470  C   GLN A  64     -35.344  17.016   3.285  1.00 46.22           C  
ATOM    471  CB  GLN A  64     -36.812  15.086   3.947  1.00 46.22           C  
ATOM    472  O   GLN A  64     -34.562  16.422   2.557  1.00 46.22           O  
ATOM    473  CG  GLN A  64     -38.125  14.711   4.645  1.00 46.22           C  
ATOM    474  CD  GLN A  64     -38.094  13.312   5.215  1.00 46.22           C  
ATOM    475  NE2 GLN A  64     -39.156  12.945   5.945  1.00 46.22           N  
ATOM    476  OE1 GLN A  64     -37.156  12.555   5.008  1.00 46.22           O  
ATOM    477  N   SER A  65     -34.969  18.281   3.285  1.00 46.88           N  
ATOM    478  CA  SER A  65     -33.719  19.047   3.336  1.00 46.88           C  
ATOM    479  C   SER A  65     -32.656  18.281   4.109  1.00 46.88           C  
ATOM    480  CB  SER A  65     -33.938  20.406   3.975  1.00 46.88           C  
ATOM    481  O   SER A  65     -31.453  18.594   3.990  1.00 46.88           O  
ATOM    482  OG  SER A  65     -34.344  20.281   5.332  1.00 46.88           O  
ATOM    483  N   HIS A  66     -33.031  17.500   5.227  1.00 48.34           N  
ATOM    484  CA  HIS A  66     -32.062  17.094   6.219  1.00 48.34           C  
ATOM    485  C   HIS A  66     -31.141  16.000   5.672  1.00 48.34           C  
ATOM    486  CB  HIS A  66     -32.750  16.625   7.500  1.00 48.34           C  
ATOM    487  O   HIS A  66     -30.156  15.625   6.324  1.00 48.34           O  
ATOM    488  CG  HIS A  66     -33.438  17.703   8.242  1.00 48.34           C  
ATOM    489  CD2 HIS A  66     -34.750  17.906   8.484  1.00 48.34           C  
ATOM    490  ND1 HIS A  66     -32.781  18.766   8.828  1.00 48.34           N  
ATOM    491  CE1 HIS A  66     -33.656  19.562   9.406  1.00 48.34           C  
ATOM    492  NE2 HIS A  66     -34.875  19.062   9.219  1.00 48.34           N  
ATOM    493  N   SER A  67     -31.547  15.305   4.660  1.00 52.62           N  
ATOM    494  CA  SER A  67     -30.781  14.102   4.352  1.00 52.62           C  
ATOM    495  C   SER A  67     -29.672  14.406   3.350  1.00 52.62           C  
ATOM    496  CB  SER A  67     -31.688  13.016   3.799  1.00 52.62           C  
ATOM    497  O   SER A  67     -29.328  13.555   2.525  1.00 52.62           O  
ATOM    498  OG  SER A  67     -32.281  13.430   2.584  1.00 52.62           O  
ATOM    499  N   ARG A  68     -29.172  15.688   3.291  1.00 58.34           N  
ATOM    500  CA  ARG A  68     -28.109  15.922   2.320  1.00 58.34           C  
ATOM    501  C   ARG A  68     -26.797  15.281   2.779  1.00 58.34           C  
ATOM    502  CB  ARG A  68     -27.891  17.422   2.092  1.00 58.34           C  
ATOM    503  O   ARG A  68     -26.344  15.516   3.900  1.00 58.34           O  
ATOM    504  CG  ARG A  68     -27.641  17.797   0.641  1.00 58.34           C  
ATOM    505  CD  ARG A  68     -27.547  19.297   0.455  1.00 58.34           C  
ATOM    506  NE  ARG A  68     -27.234  19.656  -0.928  1.00 58.34           N  
ATOM    507  NH1 ARG A  68     -27.250  21.938  -0.563  1.00 58.34           N  
ATOM    508  NH2 ARG A  68     -26.812  21.109  -2.658  1.00 58.34           N  
ATOM    509  CZ  ARG A  68     -27.109  20.891  -1.380  1.00 58.34           C  
ATOM    510  N   GLY A  69     -26.344  14.211   2.176  1.00 68.94           N  
ATOM    511  CA  GLY A  69     -24.984  13.734   2.350  1.00 68.94           C  
ATOM    512  C   GLY A  69     -24.906  12.328   2.914  1.00 68.94           C  
ATOM    513  O   GLY A  69     -23.844  11.875   3.316  1.00 68.94           O  
ATOM    514  N   GLU A  70     -26.109  11.672   3.100  1.00 86.38           N  
ATOM    515  CA  GLU A  70     -26.031  10.336   3.682  1.00 86.38           C  
ATOM    516  C   GLU A  70     -25.719   9.289   2.619  1.00 86.38           C  
ATOM    517  CB  GLU A  70     -27.344   9.992   4.395  1.00 86.38           C  
ATOM    518  O   GLU A  70     -26.219   9.375   1.492  1.00 86.38           O  
ATOM    519  CG  GLU A  70     -27.484  10.648   5.762  1.00 86.38           C  
ATOM    520  CD  GLU A  70     -28.719  10.188   6.516  1.00 86.38           C  
ATOM    521  OE1 GLU A  70     -28.953  10.656   7.652  1.00 86.38           O  
ATOM    522  OE2 GLU A  70     -29.469   9.352   5.965  1.00 86.38           O  
ATOM    523  N   TYR A  71     -24.875   8.477   2.854  1.00 93.94           N  
ATOM    524  CA  TYR A  71     -24.469   7.379   1.978  1.00 93.94           C  
ATOM    525  C   TYR A  71     -25.031   6.055   2.459  1.00 93.94           C  
ATOM    526  CB  TYR A  71     -22.938   7.293   1.902  1.00 93.94           C  
ATOM    527  O   TYR A  71     -24.891   5.691   3.629  1.00 93.94           O  
ATOM    528  CG  TYR A  71     -22.312   8.328   1.000  1.00 93.94           C  
ATOM    529  CD1 TYR A  71     -22.016   8.031  -0.329  1.00 93.94           C  
ATOM    530  CD2 TYR A  71     -22.016   9.602   1.473  1.00 93.94           C  
ATOM    531  CE1 TYR A  71     -21.438   8.984  -1.164  1.00 93.94           C  
ATOM    532  CE2 TYR A  71     -21.453  10.562   0.647  1.00 93.94           C  
ATOM    533  OH  TYR A  71     -20.594  11.188  -1.490  1.00 93.94           O  
ATOM    534  CZ  TYR A  71     -21.156  10.242  -0.668  1.00 93.94           C  
ATOM    535  N   ASN A  72     -25.688   5.348   1.601  1.00 93.19           N  
ATOM    536  CA  ASN A  72     -26.234   4.023   1.884  1.00 93.19           C  
ATOM    537  C   ASN A  72     -25.516   2.941   1.073  1.00 93.19           C  
ATOM    538  CB  ASN A  72     -27.734   3.996   1.612  1.00 93.19           C  
ATOM    539  O   ASN A  72     -24.984   3.217   0.003  1.00 93.19           O  
ATOM    540  CG  ASN A  72     -28.516   4.922   2.527  1.00 93.19           C  
ATOM    541  ND2 ASN A  72     -29.422   5.691   1.951  1.00 93.19           N  
ATOM    542  OD1 ASN A  72     -28.281   4.949   3.738  1.00 93.19           O  
ATOM    543  N   VAL A  73     -25.609   1.752   1.621  1.00 92.88           N  
ATOM    544  CA  VAL A  73     -24.953   0.643   0.938  1.00 92.88           C  
ATOM    545  C   VAL A  73     -25.594   0.418  -0.426  1.00 92.88           C  
ATOM    546  CB  VAL A  73     -25.016  -0.654   1.775  1.00 92.88           C  
ATOM    547  O   VAL A  73     -26.812   0.240  -0.520  1.00 92.88           O  
ATOM    548  CG1 VAL A  73     -24.406  -1.825   1.001  1.00 92.88           C  
ATOM    549  CG2 VAL A  73     -24.281  -0.461   3.107  1.00 92.88           C  
ATOM    550  N   TYR A  74     -24.859   0.473  -1.393  1.00 93.00           N  
ATOM    551  CA  TYR A  74     -25.297   0.329  -2.779  1.00 93.00           C  
ATOM    552  C   TYR A  74     -25.031  -1.085  -3.287  1.00 93.00           C  
ATOM    553  CB  TYR A  74     -24.578   1.344  -3.674  1.00 93.00           C  
ATOM    554  O   TYR A  74     -25.906  -1.697  -3.908  1.00 93.00           O  
ATOM    555  CG  TYR A  74     -25.047   1.335  -5.105  1.00 93.00           C  
ATOM    556  CD1 TYR A  74     -24.188   0.972  -6.141  1.00 93.00           C  
ATOM    557  CD2 TYR A  74     -26.359   1.690  -5.426  1.00 93.00           C  
ATOM    558  CE1 TYR A  74     -24.625   0.964  -7.465  1.00 93.00           C  
ATOM    559  CE2 TYR A  74     -26.797   1.687  -6.742  1.00 93.00           C  
ATOM    560  OH  TYR A  74     -26.359   1.316  -9.062  1.00 93.00           O  
ATOM    561  CZ  TYR A  74     -25.938   1.322  -7.754  1.00 93.00           C  
ATOM    562  N   SER A  75     -23.844  -1.606  -3.000  1.00 93.38           N  
ATOM    563  CA  SER A  75     -23.453  -2.949  -3.414  1.00 93.38           C  
ATOM    564  C   SER A  75     -22.297  -3.473  -2.566  1.00 93.38           C  
ATOM    565  CB  SER A  75     -23.062  -2.963  -4.891  1.00 93.38           C  
ATOM    566  O   SER A  75     -21.469  -2.697  -2.102  1.00 93.38           O  
ATOM    567  OG  SER A  75     -22.703  -4.273  -5.305  1.00 93.38           O  
ATOM    568  N   THR A  76     -22.281  -4.723  -2.338  1.00 94.88           N  
ATOM    569  CA  THR A  76     -21.188  -5.426  -1.678  1.00 94.88           C  
ATOM    570  C   THR A  76     -20.828  -6.699  -2.436  1.00 94.88           C  
ATOM    571  CB  THR A  76     -21.547  -5.773  -0.222  1.00 94.88           C  
ATOM    572  O   THR A  76     -21.703  -7.477  -2.805  1.00 94.88           O  
ATOM    573  CG2 THR A  76     -20.344  -6.383   0.507  1.00 94.88           C  
ATOM    574  OG1 THR A  76     -21.953  -4.582   0.463  1.00 94.88           O  
ATOM    575  N   PHE A  77     -19.578  -6.891  -2.662  1.00 94.88           N  
ATOM    576  CA  PHE A  77     -19.156  -8.102  -3.359  1.00 94.88           C  
ATOM    577  C   PHE A  77     -17.719  -8.469  -3.002  1.00 94.88           C  
ATOM    578  CB  PHE A  77     -19.297  -7.926  -4.875  1.00 94.88           C  
ATOM    579  O   PHE A  77     -16.953  -7.617  -2.539  1.00 94.88           O  
ATOM    580  CG  PHE A  77     -18.422  -6.828  -5.438  1.00 94.88           C  
ATOM    581  CD1 PHE A  77     -18.859  -5.512  -5.434  1.00 94.88           C  
ATOM    582  CD2 PHE A  77     -17.188  -7.121  -5.973  1.00 94.88           C  
ATOM    583  CE1 PHE A  77     -18.062  -4.496  -5.957  1.00 94.88           C  
ATOM    584  CE2 PHE A  77     -16.375  -6.109  -6.496  1.00 94.88           C  
ATOM    585  CZ  PHE A  77     -16.828  -4.797  -6.488  1.00 94.88           C  
ATOM    586  N   GLN A  78     -17.438  -9.711  -3.225  1.00 95.69           N  
ATOM    587  CA  GLN A  78     -16.078 -10.195  -3.043  1.00 95.69           C  
ATOM    588  C   GLN A  78     -15.227  -9.938  -4.285  1.00 95.69           C  
ATOM    589  CB  GLN A  78     -16.078 -11.695  -2.717  1.00 95.69           C  
ATOM    590  O   GLN A  78     -15.484 -10.500  -5.352  1.00 95.69           O  
ATOM    591  CG  GLN A  78     -14.703 -12.250  -2.369  1.00 95.69           C  
ATOM    592  CD  GLN A  78     -14.180 -11.727  -1.045  1.00 95.69           C  
ATOM    593  NE2 GLN A  78     -12.906 -11.359  -1.019  1.00 95.69           N  
ATOM    594  OE1 GLN A  78     -14.914 -11.656  -0.055  1.00 95.69           O  
ATOM    595  N   SER A  79     -14.297  -9.117  -4.148  1.00 95.81           N  
ATOM    596  CA  SER A  79     -13.453  -8.750  -5.281  1.00 95.81           C  
ATOM    597  C   SER A  79     -12.312  -9.742  -5.465  1.00 95.81           C  
ATOM    598  CB  SER A  79     -12.891  -7.340  -5.102  1.00 95.81           C  
ATOM    599  O   SER A  79     -12.055 -10.203  -6.578  1.00 95.81           O  
ATOM    600  OG  SER A  79     -11.969  -7.027  -6.133  1.00 95.81           O  
ATOM    601  N   HIS A  80     -11.656 -10.000  -4.391  1.00 94.06           N  
ATOM    602  CA  HIS A  80     -10.492 -10.875  -4.426  1.00 94.06           C  
ATOM    603  C   HIS A  80     -10.617 -12.000  -3.398  1.00 94.06           C  
ATOM    604  CB  HIS A  80      -9.211 -10.078  -4.184  1.00 94.06           C  
ATOM    605  O   HIS A  80     -11.117 -11.781  -2.295  1.00 94.06           O  
ATOM    606  CG  HIS A  80      -8.914  -9.078  -5.258  1.00 94.06           C  
ATOM    607  CD2 HIS A  80      -8.078  -9.133  -6.320  1.00 94.06           C  
ATOM    608  ND1 HIS A  80      -9.516  -7.840  -5.301  1.00 94.06           N  
ATOM    609  CE1 HIS A  80      -9.062  -7.176  -6.352  1.00 94.06           C  
ATOM    610  NE2 HIS A  80      -8.188  -7.941  -6.988  1.00 94.06           N  
ATOM    611  N   GLU A  81     -10.273 -13.102  -3.777  1.00 89.56           N  
ATOM    612  CA  GLU A  81     -10.164 -14.281  -2.918  1.00 89.56           C  
ATOM    613  C   GLU A  81      -8.719 -14.727  -2.775  1.00 89.56           C  
ATOM    614  CB  GLU A  81     -11.023 -15.430  -3.465  1.00 89.56           C  
ATOM    615  O   GLU A  81      -7.871 -14.391  -3.607  1.00 89.56           O  
ATOM    616  CG  GLU A  81     -12.508 -15.109  -3.535  1.00 89.56           C  
ATOM    617  CD  GLU A  81     -13.352 -16.297  -3.957  1.00 89.56           C  
ATOM    618  OE1 GLU A  81     -14.602 -16.188  -3.936  1.00 89.56           O  
ATOM    619  OE2 GLU A  81     -12.766 -17.344  -4.309  1.00 89.56           O  
ATOM    620  N   PRO A  82      -8.570 -15.328  -1.606  1.00 83.56           N  
ATOM    621  CA  PRO A  82      -7.207 -15.859  -1.524  1.00 83.56           C  
ATOM    622  C   PRO A  82      -6.895 -16.859  -2.641  1.00 83.56           C  
ATOM    623  CB  PRO A  82      -7.184 -16.547  -0.157  1.00 83.56           C  
ATOM    624  O   PRO A  82      -7.762 -17.641  -3.033  1.00 83.56           O  
ATOM    625  CG  PRO A  82      -8.367 -16.000   0.570  1.00 83.56           C  
ATOM    626  CD  PRO A  82      -9.375 -15.539  -0.441  1.00 83.56           C  
ATOM    627  N   GLU A  83      -5.914 -16.562  -3.268  1.00 76.19           N  
ATOM    628  CA  GLU A  83      -5.508 -17.422  -4.379  1.00 76.19           C  
ATOM    629  C   GLU A  83      -4.047 -17.828  -4.246  1.00 76.19           C  
ATOM    630  CB  GLU A  83      -5.738 -16.719  -5.715  1.00 76.19           C  
ATOM    631  O   GLU A  83      -3.295 -17.250  -3.471  1.00 76.19           O  
ATOM    632  CG  GLU A  83      -7.195 -16.375  -5.992  1.00 76.19           C  
ATOM    633  CD  GLU A  83      -7.387 -15.500  -7.223  1.00 76.19           C  
ATOM    634  OE1 GLU A  83      -8.539 -15.086  -7.496  1.00 76.19           O  
ATOM    635  OE2 GLU A  83      -6.383 -15.234  -7.918  1.00 76.19           O  
ATOM    636  N   PHE A  84      -3.850 -18.969  -4.758  1.00 66.44           N  
ATOM    637  CA  PHE A  84      -2.471 -19.438  -4.844  1.00 66.44           C  
ATOM    638  C   PHE A  84      -1.963 -19.359  -6.277  1.00 66.44           C  
ATOM    639  CB  PHE A  84      -2.352 -20.859  -4.312  1.00 66.44           C  
ATOM    640  O   PHE A  84      -2.592 -19.906  -7.191  1.00 66.44           O  
ATOM    641  CG  PHE A  84      -0.931 -21.328  -4.129  1.00 66.44           C  
ATOM    642  CD1 PHE A  84      -0.306 -22.094  -5.098  1.00 66.44           C  
ATOM    643  CD2 PHE A  84      -0.220 -20.984  -2.984  1.00 66.44           C  
ATOM    644  CE1 PHE A  84       1.009 -22.531  -4.930  1.00 66.44           C  
ATOM    645  CE2 PHE A  84       1.094 -21.406  -2.809  1.00 66.44           C  
ATOM    646  CZ  PHE A  84       1.706 -22.188  -3.783  1.00 66.44           C  
ATOM    647  N   ASP A  85      -1.048 -18.391  -6.660  1.00 59.72           N  
ATOM    648  CA  ASP A  85      -0.381 -18.359  -7.957  1.00 59.72           C  
ATOM    649  C   ASP A  85       0.602 -19.531  -8.102  1.00 59.72           C  
ATOM    650  CB  ASP A  85       0.346 -17.031  -8.156  1.00 59.72           C  
ATOM    651  O   ASP A  85       1.708 -19.484  -7.559  1.00 59.72           O  
ATOM    652  CG  ASP A  85       0.843 -16.828  -9.578  1.00 59.72           C  
ATOM    653  OD1 ASP A  85       0.980 -17.828 -10.320  1.00 59.72           O  
ATOM    654  OD2 ASP A  85       1.102 -15.672  -9.953  1.00 59.72           O  
ATOM    655  N   TYR A  86       0.272 -20.547  -8.883  1.00 55.47           N  
ATOM    656  CA  TYR A  86       1.019 -21.781  -8.992  1.00 55.47           C  
ATOM    657  C   TYR A  86       2.350 -21.562  -9.703  1.00 55.47           C  
ATOM    658  CB  TYR A  86       0.196 -22.844  -9.742  1.00 55.47           C  
ATOM    659  O   TYR A  86       3.346 -22.219  -9.391  1.00 55.47           O  
ATOM    660  CG  TYR A  86      -1.039 -23.281  -9.000  1.00 55.47           C  
ATOM    661  CD1 TYR A  86      -0.958 -24.234  -7.977  1.00 55.47           C  
ATOM    662  CD2 TYR A  86      -2.289 -22.766  -9.320  1.00 55.47           C  
ATOM    663  CE1 TYR A  86      -2.094 -24.641  -7.293  1.00 55.47           C  
ATOM    664  CE2 TYR A  86      -3.432 -23.172  -8.641  1.00 55.47           C  
ATOM    665  OH  TYR A  86      -4.453 -24.516  -6.953  1.00 55.47           O  
ATOM    666  CZ  TYR A  86      -3.324 -24.109  -7.629  1.00 55.47           C  
ATOM    667  N   LEU A  87       2.291 -20.625 -10.742  1.00 53.84           N  
ATOM    668  CA  LEU A  87       3.496 -20.375 -11.523  1.00 53.84           C  
ATOM    669  C   LEU A  87       4.566 -19.688 -10.680  1.00 53.84           C  
ATOM    670  CB  LEU A  87       3.172 -19.516 -12.750  1.00 53.84           C  
ATOM    671  O   LEU A  87       5.750 -20.000 -10.805  1.00 53.84           O  
ATOM    672  CG  LEU A  87       2.336 -20.172 -13.844  1.00 53.84           C  
ATOM    673  CD1 LEU A  87       1.852 -19.141 -14.844  1.00 53.84           C  
ATOM    674  CD2 LEU A  87       3.141 -21.266 -14.547  1.00 53.84           C  
ATOM    675  N   LYS A  88       4.059 -18.828  -9.750  1.00 54.72           N  
ATOM    676  CA  LYS A  88       5.000 -18.062  -8.938  1.00 54.72           C  
ATOM    677  C   LYS A  88       5.027 -18.562  -7.500  1.00 54.72           C  
ATOM    678  CB  LYS A  88       4.645 -16.562  -8.961  1.00 54.72           C  
ATOM    679  O   LYS A  88       5.762 -18.031  -6.660  1.00 54.72           O  
ATOM    680  CG  LYS A  88       4.812 -15.914 -10.328  1.00 54.72           C  
ATOM    681  CD  LYS A  88       4.523 -14.422 -10.266  1.00 54.72           C  
ATOM    682  CE  LYS A  88       4.660 -13.773 -11.641  1.00 54.72           C  
ATOM    683  NZ  LYS A  88       4.258 -12.336 -11.609  1.00 54.72           N  
ATOM    684  N   SER A  89       4.145 -19.719  -7.176  1.00 49.06           N  
ATOM    685  CA  SER A  89       4.000 -20.375  -5.875  1.00 49.06           C  
ATOM    686  C   SER A  89       3.779 -19.359  -4.766  1.00 49.06           C  
ATOM    687  CB  SER A  89       5.230 -21.219  -5.559  1.00 49.06           C  
ATOM    688  O   SER A  89       4.449 -19.391  -3.734  1.00 49.06           O  
ATOM    689  OG  SER A  89       5.426 -22.219  -6.555  1.00 49.06           O  
ATOM    690  N   LEU A  90       3.039 -18.281  -4.969  1.00 58.94           N  
ATOM    691  CA  LEU A  90       2.764 -17.172  -4.078  1.00 58.94           C  
ATOM    692  C   LEU A  90       1.296 -17.156  -3.666  1.00 58.94           C  
ATOM    693  CB  LEU A  90       3.129 -15.844  -4.754  1.00 58.94           C  
ATOM    694  O   LEU A  90       0.410 -17.375  -4.492  1.00 58.94           O  
ATOM    695  CG  LEU A  90       3.539 -14.695  -3.828  1.00 58.94           C  
ATOM    696  CD1 LEU A  90       5.016 -14.367  -4.016  1.00 58.94           C  
ATOM    697  CD2 LEU A  90       2.674 -13.469  -4.078  1.00 58.94           C  
ATOM    698  N   GLU A  91       1.122 -17.219  -2.137  1.00 67.81           N  
ATOM    699  CA  GLU A  91      -0.225 -16.938  -1.656  1.00 67.81           C  
ATOM    700  C   GLU A  91      -0.591 -15.469  -1.892  1.00 67.81           C  
ATOM    701  CB  GLU A  91      -0.351 -17.266  -0.169  1.00 67.81           C  
ATOM    702  O   GLU A  91       0.164 -14.562  -1.521  1.00 67.81           O  
ATOM    703  CG  GLU A  91      -0.432 -18.766   0.115  1.00 67.81           C  
ATOM    704  CD  GLU A  91      -0.574 -19.078   1.595  1.00 67.81           C  
ATOM    705  OE1 GLU A  91      -0.656 -20.281   1.950  1.00 67.81           O  
ATOM    706  OE2 GLU A  91      -0.604 -18.125   2.404  1.00 67.81           O  
ATOM    707  N   ILE A  92      -1.488 -15.406  -2.654  1.00 71.06           N  
ATOM    708  CA  ILE A  92      -1.964 -14.047  -2.912  1.00 71.06           C  
ATOM    709  C   ILE A  92      -3.113 -13.719  -1.962  1.00 71.06           C  
ATOM    710  CB  ILE A  92      -2.416 -13.875  -4.379  1.00 71.06           C  
ATOM    711  O   ILE A  92      -4.180 -14.328  -2.029  1.00 71.06           O  
ATOM    712  CG1 ILE A  92      -1.281 -14.266  -5.336  1.00 71.06           C  
ATOM    713  CG2 ILE A  92      -2.881 -12.438  -4.637  1.00 71.06           C  
ATOM    714  CD1 ILE A  92      -1.703 -14.344  -6.797  1.00 71.06           C  
ATOM    715  N   GLU A  93      -2.748 -12.812  -1.078  1.00 78.12           N  
ATOM    716  CA  GLU A  93      -3.764 -12.406  -0.111  1.00 78.12           C  
ATOM    717  C   GLU A  93      -4.934 -11.711  -0.799  1.00 78.12           C  
ATOM    718  CB  GLU A  93      -3.154 -11.484   0.952  1.00 78.12           C  
ATOM    719  O   GLU A  93      -4.789 -11.188  -1.906  1.00 78.12           O  
ATOM    720  CG  GLU A  93      -2.166 -12.188   1.874  1.00 78.12           C  
ATOM    721  CD  GLU A  93      -1.654 -11.289   2.992  1.00 78.12           C  
ATOM    722  OE1 GLU A  93      -0.870 -11.766   3.842  1.00 78.12           O  
ATOM    723  OE2 GLU A  93      -2.043 -10.102   3.020  1.00 78.12           O  
ATOM    724  N   GLU A  94      -6.020 -11.812  -0.157  1.00 84.06           N  
ATOM    725  CA  GLU A  94      -7.254 -11.250  -0.691  1.00 84.06           C  
ATOM    726  C   GLU A  94      -7.355  -9.758  -0.392  1.00 84.06           C  
ATOM    727  CB  GLU A  94      -8.469 -11.984  -0.121  1.00 84.06           C  
ATOM    728  O   GLU A  94      -8.227  -9.062  -0.930  1.00 84.06           O  
ATOM    729  CG  GLU A  94      -8.648 -11.805   1.380  1.00 84.06           C  
ATOM    730  CD  GLU A  94      -8.031 -12.922   2.197  1.00 84.06           C  
ATOM    731  OE1 GLU A  94      -8.531 -13.219   3.307  1.00 84.06           O  
ATOM    732  OE2 GLU A  94      -7.035 -13.516   1.727  1.00 84.06           O  
ATOM    733  N   LYS A  95      -6.398  -9.250   0.410  1.00 91.25           N  
ATOM    734  CA  LYS A  95      -6.469  -7.852   0.843  1.00 91.25           C  
ATOM    735  C   LYS A  95      -6.504  -6.906  -0.354  1.00 91.25           C  
ATOM    736  CB  LYS A  95      -5.281  -7.512   1.744  1.00 91.25           C  
ATOM    737  O   LYS A  95      -5.703  -7.043  -1.282  1.00 91.25           O  
ATOM    738  CG  LYS A  95      -5.230  -6.055   2.178  1.00 91.25           C  
ATOM    739  CD  LYS A  95      -3.926  -5.730   2.896  1.00 91.25           C  
ATOM    740  CE  LYS A  95      -3.779  -4.234   3.139  1.00 91.25           C  
ATOM    741  NZ  LYS A  95      -2.457  -3.900   3.748  1.00 91.25           N  
ATOM    742  N   ILE A  96      -7.371  -5.977  -0.294  1.00 95.69           N  
ATOM    743  CA  ILE A  96      -7.453  -4.977  -1.353  1.00 95.69           C  
ATOM    744  C   ILE A  96      -6.492  -3.830  -1.054  1.00 95.69           C  
ATOM    745  CB  ILE A  96      -8.898  -4.438  -1.513  1.00 95.69           C  
ATOM    746  O   ILE A  96      -6.625  -3.148  -0.034  1.00 95.69           O  
ATOM    747  CG1 ILE A  96      -9.867  -5.590  -1.804  1.00 95.69           C  
ATOM    748  CG2 ILE A  96      -8.953  -3.379  -2.615  1.00 95.69           C  
ATOM    749  CD1 ILE A  96     -11.328  -5.168  -1.862  1.00 95.69           C  
ATOM    750  N   ASN A  97      -5.633  -3.645  -1.971  1.00 96.19           N  
ATOM    751  CA  ASN A  97      -4.625  -2.605  -1.772  1.00 96.19           C  
ATOM    752  C   ASN A  97      -5.133  -1.239  -2.225  1.00 96.19           C  
ATOM    753  CB  ASN A  97      -3.332  -2.963  -2.508  1.00 96.19           C  
ATOM    754  O   ASN A  97      -4.895  -0.232  -1.557  1.00 96.19           O  
ATOM    755  CG  ASN A  97      -2.627  -4.160  -1.902  1.00 96.19           C  
ATOM    756  ND2 ASN A  97      -1.707  -4.750  -2.656  1.00 96.19           N  
ATOM    757  OD1 ASN A  97      -2.908  -4.555  -0.767  1.00 96.19           O  
ATOM    758  N   LYS A  98      -5.762  -1.229  -3.367  1.00 97.25           N  
ATOM    759  CA  LYS A  98      -6.207   0.032  -3.951  1.00 97.25           C  
ATOM    760  C   LYS A  98      -7.469  -0.164  -4.785  1.00 97.25           C  
ATOM    761  CB  LYS A  98      -5.102   0.647  -4.809  1.00 97.25           C  
ATOM    762  O   LYS A  98      -7.688  -1.240  -5.348  1.00 97.25           O  
ATOM    763  CG  LYS A  98      -3.898   1.137  -4.016  1.00 97.25           C  
ATOM    764  CD  LYS A  98      -4.215   2.420  -3.256  1.00 97.25           C  
ATOM    765  CE  LYS A  98      -2.982   2.980  -2.564  1.00 97.25           C  
ATOM    766  NZ  LYS A  98      -3.287   4.242  -1.824  1.00 97.25           N  
ATOM    767  N   ILE A  99      -8.250   0.849  -4.848  1.00 97.81           N  
ATOM    768  CA  ILE A  99      -9.438   0.936  -5.695  1.00 97.81           C  
ATOM    769  C   ILE A  99      -9.414   2.246  -6.480  1.00 97.81           C  
ATOM    770  CB  ILE A  99     -10.734   0.829  -4.867  1.00 97.81           C  
ATOM    771  O   ILE A  99      -9.055   3.295  -5.938  1.00 97.81           O  
ATOM    772  CG1 ILE A  99     -10.844  -0.560  -4.227  1.00 97.81           C  
ATOM    773  CG2 ILE A  99     -11.953   1.131  -5.738  1.00 97.81           C  
ATOM    774  CD1 ILE A  99     -11.969  -0.683  -3.205  1.00 97.81           C  
ATOM    775  N   ARG A 100      -9.758   2.176  -7.742  1.00 97.75           N  
ATOM    776  CA  ARG A 100      -9.852   3.365  -8.586  1.00 97.75           C  
ATOM    777  C   ARG A 100     -11.094   3.307  -9.477  1.00 97.75           C  
ATOM    778  CB  ARG A 100      -8.602   3.525  -9.438  1.00 97.75           C  
ATOM    779  O   ARG A 100     -11.359   2.281 -10.102  1.00 97.75           O  
ATOM    780  CG  ARG A 100      -7.348   3.865  -8.641  1.00 97.75           C  
ATOM    781  CD  ARG A 100      -7.406   5.277  -8.078  1.00 97.75           C  
ATOM    782  NE  ARG A 100      -6.164   5.637  -7.398  1.00 97.75           N  
ATOM    783  NH1 ARG A 100      -7.168   7.023  -5.848  1.00 97.75           N  
ATOM    784  NH2 ARG A 100      -4.898   6.719  -5.820  1.00 97.75           N  
ATOM    785  CZ  ARG A 100      -6.078   6.461  -6.355  1.00 97.75           C  
ATOM    786  N   TRP A 101     -11.781   4.414  -9.586  1.00 97.50           N  
ATOM    787  CA  TRP A 101     -12.984   4.500 -10.414  1.00 97.50           C  
ATOM    788  C   TRP A 101     -12.641   4.922 -11.836  1.00 97.50           C  
ATOM    789  CB  TRP A 101     -13.984   5.484  -9.797  1.00 97.50           C  
ATOM    790  O   TRP A 101     -11.750   5.750 -12.047  1.00 97.50           O  
ATOM    791  CG  TRP A 101     -14.570   5.027  -8.500  1.00 97.50           C  
ATOM    792  CD1 TRP A 101     -14.109   5.312  -7.242  1.00 97.50           C  
ATOM    793  CD2 TRP A 101     -15.719   4.195  -8.320  1.00 97.50           C  
ATOM    794  CE2 TRP A 101     -15.906   4.020  -6.934  1.00 97.50           C  
ATOM    795  CE3 TRP A 101     -16.625   3.582  -9.211  1.00 97.50           C  
ATOM    796  NE1 TRP A 101     -14.906   4.711  -6.297  1.00 97.50           N  
ATOM    797  CH2 TRP A 101     -17.812   2.668  -7.297  1.00 97.50           C  
ATOM    798  CZ2 TRP A 101     -16.953   3.256  -6.406  1.00 97.50           C  
ATOM    799  CZ3 TRP A 101     -17.656   2.822  -8.680  1.00 97.50           C  
ATOM    800  N   LEU A 102     -13.367   4.371 -12.758  1.00 96.81           N  
ATOM    801  CA  LEU A 102     -13.375   4.836 -14.141  1.00 96.81           C  
ATOM    802  C   LEU A 102     -14.633   5.648 -14.438  1.00 96.81           C  
ATOM    803  CB  LEU A 102     -13.281   3.646 -15.102  1.00 96.81           C  
ATOM    804  O   LEU A 102     -15.617   5.566 -13.703  1.00 96.81           O  
ATOM    805  CG  LEU A 102     -11.898   3.021 -15.281  1.00 96.81           C  
ATOM    806  CD1 LEU A 102     -11.781   1.751 -14.445  1.00 96.81           C  
ATOM    807  CD2 LEU A 102     -11.633   2.727 -16.750  1.00 96.81           C  
ATOM    808  N   PRO A 103     -14.508   6.449 -15.414  1.00 93.12           N  
ATOM    809  CA  PRO A 103     -15.719   7.207 -15.766  1.00 93.12           C  
ATOM    810  C   PRO A 103     -16.891   6.301 -16.141  1.00 93.12           C  
ATOM    811  CB  PRO A 103     -15.266   8.047 -16.969  1.00 93.12           C  
ATOM    812  O   PRO A 103     -16.688   5.230 -16.719  1.00 93.12           O  
ATOM    813  CG  PRO A 103     -13.781   8.125 -16.844  1.00 93.12           C  
ATOM    814  CD  PRO A 103     -13.289   6.871 -16.188  1.00 93.12           C  
ATOM    815  N   GLN A 104     -17.984   6.809 -15.812  1.00 92.75           N  
ATOM    816  CA  GLN A 104     -19.219   6.078 -16.125  1.00 92.75           C  
ATOM    817  C   GLN A 104     -19.438   5.992 -17.625  1.00 92.75           C  
ATOM    818  CB  GLN A 104     -20.422   6.738 -15.445  1.00 92.75           C  
ATOM    819  O   GLN A 104     -19.203   6.961 -18.359  1.00 92.75           O  
ATOM    820  CG  GLN A 104     -21.719   5.977 -15.625  1.00 92.75           C  
ATOM    821  CD  GLN A 104     -22.891   6.633 -14.922  1.00 92.75           C  
ATOM    822  NE2 GLN A 104     -24.062   6.012 -15.000  1.00 92.75           N  
ATOM    823  OE1 GLN A 104     -22.750   7.691 -14.297  1.00 92.75           O  
ATOM    824  N   LYS A 105     -19.719   4.812 -18.062  1.00 88.38           N  
ATOM    825  CA  LYS A 105     -20.109   4.586 -19.453  1.00 88.38           C  
ATOM    826  C   LYS A 105     -21.547   4.070 -19.547  1.00 88.38           C  
ATOM    827  CB  LYS A 105     -19.156   3.604 -20.141  1.00 88.38           C  
ATOM    828  O   LYS A 105     -21.844   2.979 -19.062  1.00 88.38           O  
ATOM    829  CG  LYS A 105     -17.750   4.145 -20.328  1.00 88.38           C  
ATOM    830  CD  LYS A 105     -16.859   3.145 -21.062  1.00 88.38           C  
ATOM    831  CE  LYS A 105     -15.430   3.654 -21.188  1.00 88.38           C  
ATOM    832  NZ  LYS A 105     -14.539   2.641 -21.828  1.00 88.38           N  
ATOM    833  N   ASN A 106     -22.375   4.875 -20.141  1.00 85.12           N  
ATOM    834  CA  ASN A 106     -23.797   4.586 -20.203  1.00 85.12           C  
ATOM    835  C   ASN A 106     -24.406   4.449 -18.812  1.00 85.12           C  
ATOM    836  CB  ASN A 106     -24.047   3.318 -21.031  1.00 85.12           C  
ATOM    837  O   ASN A 106     -24.344   5.379 -18.016  1.00 85.12           O  
ATOM    838  CG  ASN A 106     -23.516   3.418 -22.438  1.00 85.12           C  
ATOM    839  ND2 ASN A 106     -23.078   2.291 -22.984  1.00 85.12           N  
ATOM    840  OD1 ASN A 106     -23.484   4.496 -23.031  1.00 85.12           O  
ATOM    841  N   ALA A 107     -24.906   3.355 -18.422  1.00 85.06           N  
ATOM    842  CA  ALA A 107     -25.547   3.209 -17.125  1.00 85.06           C  
ATOM    843  C   ALA A 107     -24.703   2.367 -16.172  1.00 85.06           C  
ATOM    844  CB  ALA A 107     -26.938   2.584 -17.281  1.00 85.06           C  
ATOM    845  O   ALA A 107     -25.078   2.137 -15.023  1.00 85.06           O  
ATOM    846  N   ALA A 108     -23.531   2.025 -16.625  1.00 91.25           N  
ATOM    847  CA  ALA A 108     -22.703   1.136 -15.820  1.00 91.25           C  
ATOM    848  C   ALA A 108     -21.516   1.887 -15.227  1.00 91.25           C  
ATOM    849  CB  ALA A 108     -22.219  -0.046 -16.656  1.00 91.25           C  
ATOM    850  O   ALA A 108     -20.969   2.793 -15.867  1.00 91.25           O  
ATOM    851  N   GLN A 109     -21.203   1.574 -14.031  1.00 94.06           N  
ATOM    852  CA  GLN A 109     -20.016   2.068 -13.352  1.00 94.06           C  
ATOM    853  C   GLN A 109     -18.891   1.048 -13.414  1.00 94.06           C  
ATOM    854  CB  GLN A 109     -20.328   2.408 -11.891  1.00 94.06           C  
ATOM    855  O   GLN A 109     -19.125  -0.160 -13.430  1.00 94.06           O  
ATOM    856  CG  GLN A 109     -21.469   3.410 -11.727  1.00 94.06           C  
ATOM    857  CD  GLN A 109     -21.047   4.836 -12.023  1.00 94.06           C  
ATOM    858  NE2 GLN A 109     -22.016   5.723 -12.203  1.00 94.06           N  
ATOM    859  OE1 GLN A 109     -19.844   5.141 -12.078  1.00 94.06           O  
ATOM    860  N   PHE A 110     -17.672   1.553 -13.531  1.00 96.31           N  
ATOM    861  CA  PHE A 110     -16.516   0.679 -13.609  1.00 96.31           C  
ATOM    862  C   PHE A 110     -15.523   0.993 -12.484  1.00 96.31           C  
ATOM    863  CB  PHE A 110     -15.820   0.817 -14.969  1.00 96.31           C  
ATOM    864  O   PHE A 110     -15.320   2.158 -12.141  1.00 96.31           O  
ATOM    865  CG  PHE A 110     -16.656   0.333 -16.125  1.00 96.31           C  
ATOM    866  CD1 PHE A 110     -16.547  -0.977 -16.578  1.00 96.31           C  
ATOM    867  CD2 PHE A 110     -17.547   1.189 -16.766  1.00 96.31           C  
ATOM    868  CE1 PHE A 110     -17.328  -1.427 -17.641  1.00 96.31           C  
ATOM    869  CE2 PHE A 110     -18.312   0.747 -17.828  1.00 96.31           C  
ATOM    870  CZ  PHE A 110     -18.203  -0.562 -18.266  1.00 96.31           C  
ATOM    871  N   LEU A 111     -14.945  -0.022 -11.953  1.00 96.69           N  
ATOM    872  CA  LEU A 111     -14.047   0.098 -10.805  1.00 96.69           C  
ATOM    873  C   LEU A 111     -12.852  -0.847 -10.953  1.00 96.69           C  
ATOM    874  CB  LEU A 111     -14.789  -0.197  -9.500  1.00 96.69           C  
ATOM    875  O   LEU A 111     -13.031  -2.029 -11.250  1.00 96.69           O  
ATOM    876  CG  LEU A 111     -13.969  -0.113  -8.219  1.00 96.69           C  
ATOM    877  CD1 LEU A 111     -13.891   1.330  -7.730  1.00 96.69           C  
ATOM    878  CD2 LEU A 111     -14.562  -1.014  -7.141  1.00 96.69           C  
ATOM    879  N   LEU A 112     -11.648  -0.319 -10.812  1.00 97.94           N  
ATOM    880  CA  LEU A 112     -10.438  -1.130 -10.758  1.00 97.94           C  
ATOM    881  C   LEU A 112     -10.070  -1.471  -9.320  1.00 97.94           C  
ATOM    882  CB  LEU A 112      -9.273  -0.400 -11.438  1.00 97.94           C  
ATOM    883  O   LEU A 112     -10.102  -0.601  -8.445  1.00 97.94           O  
ATOM    884  CG  LEU A 112      -9.227  -0.469 -12.961  1.00 97.94           C  
ATOM    885  CD1 LEU A 112      -8.195   0.516 -13.508  1.00 97.94           C  
ATOM    886  CD2 LEU A 112      -8.914  -1.888 -13.422  1.00 97.94           C  
ATOM    887  N   SER A 113      -9.789  -2.664  -9.023  1.00 97.69           N  
ATOM    888  CA  SER A 113      -9.320  -3.121  -7.719  1.00 97.69           C  
ATOM    889  C   SER A 113      -8.086  -3.998  -7.852  1.00 97.69           C  
ATOM    890  CB  SER A 113     -10.430  -3.891  -6.992  1.00 97.69           C  
ATOM    891  O   SER A 113      -7.898  -4.668  -8.867  1.00 97.69           O  
ATOM    892  OG  SER A 113     -10.672  -5.137  -7.625  1.00 97.69           O  
ATOM    893  N   THR A 114      -7.258  -3.928  -6.879  1.00 97.25           N  
ATOM    894  CA  THR A 114      -6.055  -4.758  -6.891  1.00 97.25           C  
ATOM    895  C   THR A 114      -5.770  -5.316  -5.500  1.00 97.25           C  
ATOM    896  CB  THR A 114      -4.836  -3.961  -7.387  1.00 97.25           C  
ATOM    897  O   THR A 114      -5.977  -4.629  -4.496  1.00 97.25           O  
ATOM    898  CG2 THR A 114      -4.570  -2.748  -6.504  1.00 97.25           C  
ATOM    899  OG1 THR A 114      -3.682  -4.809  -7.375  1.00 97.25           O  
ATOM    900  N   ASN A 115      -5.383  -6.516  -5.492  1.00 95.00           N  
ATOM    901  CA  ASN A 115      -4.695  -7.051  -4.324  1.00 95.00           C  
ATOM    902  C   ASN A 115      -3.184  -7.074  -4.520  1.00 95.00           C  
ATOM    903  CB  ASN A 115      -5.211  -8.453  -3.998  1.00 95.00           C  
ATOM    904  O   ASN A 115      -2.631  -6.219  -5.211  1.00 95.00           O  
ATOM    905  CG  ASN A 115      -4.820  -9.477  -5.051  1.00 95.00           C  
ATOM    906  ND2 ASN A 115      -5.293 -10.703  -4.887  1.00 95.00           N  
ATOM    907  OD1 ASN A 115      -4.098  -9.164  -6.000  1.00 95.00           O  
ATOM    908  N   ASP A 116      -2.498  -7.973  -3.932  1.00 89.94           N  
ATOM    909  CA  ASP A 116      -1.038  -7.961  -3.979  1.00 89.94           C  
ATOM    910  C   ASP A 116      -0.532  -8.297  -5.379  1.00 89.94           C  
ATOM    911  CB  ASP A 116      -0.460  -8.945  -2.961  1.00 89.94           C  
ATOM    912  O   ASP A 116       0.559  -7.871  -5.770  1.00 89.94           O  
ATOM    913  CG  ASP A 116      -0.582  -8.461  -1.528  1.00 89.94           C  
ATOM    914  OD1 ASP A 116      -0.881  -7.266  -1.312  1.00 89.94           O  
ATOM    915  OD2 ASP A 116      -0.375  -9.281  -0.605  1.00 89.94           O  
ATOM    916  N   LYS A 117      -1.377  -9.023  -6.184  1.00 89.25           N  
ATOM    917  CA  LYS A 117      -0.812  -9.531  -7.430  1.00 89.25           C  
ATOM    918  C   LYS A 117      -1.801  -9.383  -8.578  1.00 89.25           C  
ATOM    919  CB  LYS A 117      -0.407 -11.000  -7.277  1.00 89.25           C  
ATOM    920  O   LYS A 117      -1.402  -9.352  -9.750  1.00 89.25           O  
ATOM    921  CG  LYS A 117       0.702 -11.234  -6.262  1.00 89.25           C  
ATOM    922  CD  LYS A 117       2.027 -10.656  -6.738  1.00 89.25           C  
ATOM    923  CE  LYS A 117       3.152 -10.945  -5.758  1.00 89.25           C  
ATOM    924  NZ  LYS A 117       4.438 -10.312  -6.180  1.00 89.25           N  
ATOM    925  N   THR A 118      -3.027  -9.258  -8.273  1.00 92.50           N  
ATOM    926  CA  THR A 118      -4.039  -9.344  -9.312  1.00 92.50           C  
ATOM    927  C   THR A 118      -4.863  -8.062  -9.383  1.00 92.50           C  
ATOM    928  CB  THR A 118      -4.973 -10.547  -9.086  1.00 92.50           C  
ATOM    929  O   THR A 118      -5.402  -7.613  -8.367  1.00 92.50           O  
ATOM    930  CG2 THR A 118      -5.934 -10.727 -10.258  1.00 92.50           C  
ATOM    931  OG1 THR A 118      -4.184 -11.734  -8.945  1.00 92.50           O  
ATOM    932  N   ILE A 119      -4.957  -7.578 -10.562  1.00 96.56           N  
ATOM    933  CA  ILE A 119      -5.781  -6.402 -10.828  1.00 96.56           C  
ATOM    934  C   ILE A 119      -7.059  -6.824 -11.555  1.00 96.56           C  
ATOM    935  CB  ILE A 119      -5.016  -5.352 -11.664  1.00 96.56           C  
ATOM    936  O   ILE A 119      -7.008  -7.574 -12.531  1.00 96.56           O  
ATOM    937  CG1 ILE A 119      -3.727  -4.938 -10.945  1.00 96.56           C  
ATOM    938  CG2 ILE A 119      -5.902  -4.133 -11.938  1.00 96.56           C  
ATOM    939  CD1 ILE A 119      -2.719  -4.227 -11.836  1.00 96.56           C  
ATOM    940  N   LYS A 120      -8.156  -6.348 -11.102  1.00 97.31           N  
ATOM    941  CA  LYS A 120      -9.445  -6.688 -11.703  1.00 97.31           C  
ATOM    942  C   LYS A 120     -10.250  -5.434 -12.016  1.00 97.31           C  
ATOM    943  CB  LYS A 120     -10.242  -7.602 -10.773  1.00 97.31           C  
ATOM    944  O   LYS A 120     -10.219  -4.461 -11.258  1.00 97.31           O  
ATOM    945  CG  LYS A 120      -9.594  -8.961 -10.531  1.00 97.31           C  
ATOM    946  CD  LYS A 120     -10.477  -9.852  -9.664  1.00 97.31           C  
ATOM    947  CE  LYS A 120      -9.797 -11.188  -9.367  1.00 97.31           C  
ATOM    948  NZ  LYS A 120     -10.648 -12.055  -8.500  1.00 97.31           N  
ATOM    949  N   LEU A 121     -10.883  -5.465 -13.133  1.00 97.69           N  
ATOM    950  CA  LEU A 121     -11.844  -4.441 -13.523  1.00 97.69           C  
ATOM    951  C   LEU A 121     -13.273  -4.930 -13.305  1.00 97.69           C  
ATOM    952  CB  LEU A 121     -11.648  -4.039 -14.984  1.00 97.69           C  
ATOM    953  O   LEU A 121     -13.688  -5.934 -13.891  1.00 97.69           O  
ATOM    954  CG  LEU A 121     -12.578  -2.955 -15.523  1.00 97.69           C  
ATOM    955  CD1 LEU A 121     -12.320  -1.631 -14.812  1.00 97.69           C  
ATOM    956  CD2 LEU A 121     -12.398  -2.799 -17.031  1.00 97.69           C  
ATOM    957  N   TRP A 122     -14.000  -4.215 -12.547  1.00 97.19           N  
ATOM    958  CA  TRP A 122     -15.375  -4.586 -12.211  1.00 97.19           C  
ATOM    959  C   TRP A 122     -16.375  -3.658 -12.898  1.00 97.19           C  
ATOM    960  CB  TRP A 122     -15.586  -4.543 -10.695  1.00 97.19           C  
ATOM    961  O   TRP A 122     -16.141  -2.451 -12.992  1.00 97.19           O  
ATOM    962  CG  TRP A 122     -14.781  -5.562  -9.938  1.00 97.19           C  
ATOM    963  CD1 TRP A 122     -13.500  -5.430  -9.484  1.00 97.19           C  
ATOM    964  CD2 TRP A 122     -15.211  -6.871  -9.555  1.00 97.19           C  
ATOM    965  CE2 TRP A 122     -14.133  -7.477  -8.867  1.00 97.19           C  
ATOM    966  CE3 TRP A 122     -16.406  -7.590  -9.719  1.00 97.19           C  
ATOM    967  NE1 TRP A 122     -13.102  -6.578  -8.844  1.00 97.19           N  
ATOM    968  CH2 TRP A 122     -15.391  -9.453  -8.523  1.00 97.19           C  
ATOM    969  CZ2 TRP A 122     -14.211  -8.773  -8.352  1.00 97.19           C  
ATOM    970  CZ3 TRP A 122     -16.484  -8.875  -9.203  1.00 97.19           C  
ATOM    971  N   LYS A 123     -17.406  -4.207 -13.367  1.00 95.69           N  
ATOM    972  CA  LYS A 123     -18.562  -3.473 -13.875  1.00 95.69           C  
ATOM    973  C   LYS A 123     -19.719  -3.527 -12.883  1.00 95.69           C  
ATOM    974  CB  LYS A 123     -19.000  -4.027 -15.227  1.00 95.69           C  
ATOM    975  O   LYS A 123     -20.141  -4.609 -12.477  1.00 95.69           O  
ATOM    976  CG  LYS A 123     -20.156  -3.273 -15.859  1.00 95.69           C  
ATOM    977  CD  LYS A 123     -20.594  -3.916 -17.172  1.00 95.69           C  
ATOM    978  CE  LYS A 123     -21.797  -3.205 -17.766  1.00 95.69           C  
ATOM    979  NZ  LYS A 123     -22.250  -3.848 -19.047  1.00 95.69           N  
ATOM    980  N   ILE A 124     -20.156  -2.447 -12.508  1.00 93.62           N  
ATOM    981  CA  ILE A 124     -21.297  -2.326 -11.609  1.00 93.62           C  
ATOM    982  C   ILE A 124     -22.500  -1.811 -12.383  1.00 93.62           C  
ATOM    983  CB  ILE A 124     -20.984  -1.393 -10.422  1.00 93.62           C  
ATOM    984  O   ILE A 124     -22.500  -0.686 -12.883  1.00 93.62           O  
ATOM    985  CG1 ILE A 124     -19.719  -1.858  -9.695  1.00 93.62           C  
ATOM    986  CG2 ILE A 124     -22.172  -1.329  -9.453  1.00 93.62           C  
ATOM    987  CD1 ILE A 124     -18.703  -0.746  -9.438  1.00 93.62           C  
ATOM    988  N   SER A 125     -23.484  -2.660 -12.500  1.00 90.81           N  
ATOM    989  CA  SER A 125     -24.656  -2.301 -13.281  1.00 90.81           C  
ATOM    990  C   SER A 125     -25.938  -2.547 -12.500  1.00 90.81           C  
ATOM    991  CB  SER A 125     -24.688  -3.090 -14.594  1.00 90.81           C  
ATOM    992  O   SER A 125     -25.984  -3.418 -11.625  1.00 90.81           O  
ATOM    993  OG  SER A 125     -24.766  -4.484 -14.336  1.00 90.81           O  
ATOM    994  N   GLU A 126     -26.859  -1.681 -12.805  1.00 86.25           N  
ATOM    995  CA  GLU A 126     -28.188  -1.833 -12.242  1.00 86.25           C  
ATOM    996  C   GLU A 126     -29.094  -2.621 -13.188  1.00 86.25           C  
ATOM    997  CB  GLU A 126     -28.812  -0.464 -11.945  1.00 86.25           C  
ATOM    998  O   GLU A 126     -29.062  -2.426 -14.398  1.00 86.25           O  
ATOM    999  CG  GLU A 126     -28.062   0.331 -10.891  1.00 86.25           C  
ATOM   1000  CD  GLU A 126     -28.656   1.708 -10.641  1.00 86.25           C  
ATOM   1001  OE1 GLU A 126     -28.094   2.469  -9.812  1.00 86.25           O  
ATOM   1002  OE2 GLU A 126     -29.688   2.029 -11.273  1.00 86.25           O  
ATOM   1003  N   ARG A 127     -29.656  -3.572 -12.609  1.00 77.69           N  
ATOM   1004  CA  ARG A 127     -30.656  -4.320 -13.367  1.00 77.69           C  
ATOM   1005  C   ARG A 127     -32.031  -4.113 -12.789  1.00 77.69           C  
ATOM   1006  CB  ARG A 127     -30.312  -5.812 -13.383  1.00 77.69           C  
ATOM   1007  O   ARG A 127     -32.281  -4.348 -11.602  1.00 77.69           O  
ATOM   1008  CG  ARG A 127     -29.078  -6.152 -14.203  1.00 77.69           C  
ATOM   1009  CD  ARG A 127     -28.922  -7.652 -14.398  1.00 77.69           C  
ATOM   1010  NE  ARG A 127     -27.766  -7.977 -15.219  1.00 77.69           N  
ATOM   1011  NH1 ARG A 127     -28.125 -10.258 -15.195  1.00 77.69           N  
ATOM   1012  NH2 ARG A 127     -26.328  -9.383 -16.328  1.00 77.69           N  
ATOM   1013  CZ  ARG A 127     -27.406  -9.203 -15.578  1.00 77.69           C  
ATOM   1014  N   ASP A 128     -32.844  -3.449 -13.547  1.00 72.25           N  
ATOM   1015  CA  ASP A 128     -34.219  -3.191 -13.102  1.00 72.25           C  
ATOM   1016  C   ASP A 128     -35.219  -4.039 -13.883  1.00 72.25           C  
ATOM   1017  CB  ASP A 128     -34.562  -1.707 -13.242  1.00 72.25           C  
ATOM   1018  O   ASP A 128     -36.438  -3.838 -13.766  1.00 72.25           O  
ATOM   1019  CG  ASP A 128     -34.375  -1.188 -14.656  1.00 72.25           C  
ATOM   1020  OD1 ASP A 128     -33.719  -1.884 -15.484  1.00 72.25           O  
ATOM   1021  OD2 ASP A 128     -34.844  -0.073 -14.953  1.00 72.25           O  
ATOM   1022  N   LYS A 129     -34.781  -4.746 -14.844  1.00 71.25           N  
ATOM   1023  CA  LYS A 129     -35.719  -5.539 -15.648  1.00 71.25           C  
ATOM   1024  C   LYS A 129     -35.281  -7.004 -15.695  1.00 71.25           C  
ATOM   1025  CB  LYS A 129     -35.812  -4.980 -17.062  1.00 71.25           C  
ATOM   1026  O   LYS A 129     -34.094  -7.305 -15.656  1.00 71.25           O  
ATOM   1027  CG  LYS A 129     -36.375  -3.568 -17.141  1.00 71.25           C  
ATOM   1028  CD  LYS A 129     -36.469  -3.074 -18.578  1.00 71.25           C  
ATOM   1029  CE  LYS A 129     -36.969  -1.645 -18.641  1.00 71.25           C  
ATOM   1030  NZ  LYS A 129     -37.000  -1.130 -20.047  1.00 71.25           N  
ATOM   1031  N   ARG A 130     -36.062  -7.859 -15.406  1.00 70.19           N  
ATOM   1032  CA  ARG A 130     -35.812  -9.289 -15.586  1.00 70.19           C  
ATOM   1033  C   ARG A 130     -36.625  -9.844 -16.750  1.00 70.19           C  
ATOM   1034  CB  ARG A 130     -36.125 -10.055 -14.297  1.00 70.19           C  
ATOM   1035  O   ARG A 130     -37.781  -9.477 -16.938  1.00 70.19           O  
ATOM   1036  CG  ARG A 130     -35.781 -11.531 -14.359  1.00 70.19           C  
ATOM   1037  CD  ARG A 130     -36.094 -12.234 -13.047  1.00 70.19           C  
ATOM   1038  NE  ARG A 130     -35.781 -13.656 -13.109  1.00 70.19           N  
ATOM   1039  NH1 ARG A 130     -36.469 -14.117 -10.945  1.00 70.19           N  
ATOM   1040  NH2 ARG A 130     -35.625 -15.797 -12.273  1.00 70.19           N  
ATOM   1041  CZ  ARG A 130     -35.969 -14.523 -12.109  1.00 70.19           C  
ATOM   1042  N   PRO A 131     -35.906 -10.625 -17.672  1.00 69.69           N  
ATOM   1043  CA  PRO A 131     -36.656 -11.234 -18.766  1.00 69.69           C  
ATOM   1044  C   PRO A 131     -37.594 -12.336 -18.281  1.00 69.69           C  
ATOM   1045  CB  PRO A 131     -35.562 -11.812 -19.672  1.00 69.69           C  
ATOM   1046  O   PRO A 131     -37.219 -13.156 -17.438  1.00 69.69           O  
ATOM   1047  CG  PRO A 131     -34.344 -11.781 -18.844  1.00 69.69           C  
ATOM   1048  CD  PRO A 131     -34.594 -10.969 -17.609  1.00 69.69           C  
ATOM   1049  N   GLU A 132     -38.750 -12.141 -18.438  1.00 70.06           N  
ATOM   1050  CA  GLU A 132     -39.781 -13.141 -18.156  1.00 70.06           C  
ATOM   1051  C   GLU A 132     -40.406 -13.656 -19.453  1.00 70.06           C  
ATOM   1052  CB  GLU A 132     -40.875 -12.555 -17.250  1.00 70.06           C  
ATOM   1053  O   GLU A 132     -40.438 -12.961 -20.469  1.00 70.06           O  
ATOM   1054  CG  GLU A 132     -40.562 -12.711 -15.758  1.00 70.06           C  
ATOM   1055  CD  GLU A 132     -41.719 -12.266 -14.867  1.00 70.06           C  
ATOM   1056  OE1 GLU A 132     -41.562 -12.328 -13.625  1.00 70.06           O  
ATOM   1057  OE2 GLU A 132     -42.750 -11.852 -15.406  1.00 70.06           O  
ATOM   1058  N   GLY A 133     -40.719 -14.953 -19.500  1.00 66.50           N  
ATOM   1059  CA  GLY A 133     -41.500 -15.555 -20.594  1.00 66.50           C  
ATOM   1060  C   GLY A 133     -40.625 -16.375 -21.531  1.00 66.50           C  
ATOM   1061  O   GLY A 133     -40.844 -16.359 -22.750  1.00 66.50           O  
ATOM   1062  N   TYR A 134     -39.594 -16.844 -20.891  1.00 68.00           N  
ATOM   1063  CA  TYR A 134     -38.844 -17.734 -21.750  1.00 68.00           C  
ATOM   1064  C   TYR A 134     -39.719 -18.906 -22.234  1.00 68.00           C  
ATOM   1065  CB  TYR A 134     -37.625 -18.266 -21.016  1.00 68.00           C  
ATOM   1066  O   TYR A 134     -40.594 -19.344 -21.500  1.00 68.00           O  
ATOM   1067  CG  TYR A 134     -36.500 -17.266 -20.906  1.00 68.00           C  
ATOM   1068  CD1 TYR A 134     -35.625 -17.062 -21.969  1.00 68.00           C  
ATOM   1069  CD2 TYR A 134     -36.312 -16.531 -19.750  1.00 68.00           C  
ATOM   1070  CE1 TYR A 134     -34.594 -16.141 -21.875  1.00 68.00           C  
ATOM   1071  CE2 TYR A 134     -35.281 -15.609 -19.641  1.00 68.00           C  
ATOM   1072  OH  TYR A 134     -33.375 -14.508 -20.609  1.00 68.00           O  
ATOM   1073  CZ  TYR A 134     -34.406 -15.422 -20.719  1.00 68.00           C  
ATOM   1074  N   ASN A 135     -39.531 -19.266 -23.547  1.00 73.12           N  
ATOM   1075  CA  ASN A 135     -40.344 -20.312 -24.156  1.00 73.12           C  
ATOM   1076  C   ASN A 135     -39.906 -21.703 -23.672  1.00 73.12           C  
ATOM   1077  CB  ASN A 135     -40.281 -20.250 -25.672  1.00 73.12           C  
ATOM   1078  O   ASN A 135     -40.750 -22.609 -23.547  1.00 73.12           O  
ATOM   1079  CG  ASN A 135     -40.969 -19.016 -26.234  1.00 73.12           C  
ATOM   1080  ND2 ASN A 135     -40.344 -18.391 -27.234  1.00 73.12           N  
ATOM   1081  OD1 ASN A 135     -42.031 -18.625 -25.781  1.00 73.12           O  
ATOM   1082  N   LEU A 136     -38.656 -21.734 -23.344  1.00 66.62           N  
ATOM   1083  CA  LEU A 136     -38.156 -23.062 -23.000  1.00 66.62           C  
ATOM   1084  C   LEU A 136     -38.000 -23.219 -21.484  1.00 66.62           C  
ATOM   1085  CB  LEU A 136     -36.812 -23.344 -23.688  1.00 66.62           C  
ATOM   1086  O   LEU A 136     -37.812 -24.328 -20.984  1.00 66.62           O  
ATOM   1087  CG  LEU A 136     -36.875 -23.625 -25.188  1.00 66.62           C  
ATOM   1088  CD1 LEU A 136     -35.531 -23.297 -25.828  1.00 66.62           C  
ATOM   1089  CD2 LEU A 136     -37.281 -25.062 -25.438  1.00 66.62           C  
ATOM   1090  N   LYS A 137     -37.969 -22.156 -20.781  1.00 65.69           N  
ATOM   1091  CA  LYS A 137     -37.781 -22.250 -19.328  1.00 65.69           C  
ATOM   1092  C   LYS A 137     -38.938 -21.578 -18.578  1.00 65.69           C  
ATOM   1093  CB  LYS A 137     -36.469 -21.594 -18.922  1.00 65.69           C  
ATOM   1094  O   LYS A 137     -39.438 -20.547 -19.000  1.00 65.69           O  
ATOM   1095  CG  LYS A 137     -35.281 -22.547 -18.922  1.00 65.69           C  
ATOM   1096  CD  LYS A 137     -34.000 -21.859 -18.469  1.00 65.69           C  
ATOM   1097  CE  LYS A 137     -32.812 -22.812 -18.484  1.00 65.69           C  
ATOM   1098  NZ  LYS A 137     -31.547 -22.125 -18.078  1.00 65.69           N  
ATOM   1099  N   GLU A 138     -39.500 -22.391 -17.609  1.00 63.84           N  
ATOM   1100  CA  GLU A 138     -40.500 -21.812 -16.750  1.00 63.84           C  
ATOM   1101  C   GLU A 138     -39.906 -20.734 -15.844  1.00 63.84           C  
ATOM   1102  CB  GLU A 138     -41.156 -22.906 -15.898  1.00 63.84           C  
ATOM   1103  O   GLU A 138     -38.688 -20.547 -15.812  1.00 63.84           O  
ATOM   1104  CG  GLU A 138     -42.156 -23.766 -16.672  1.00 63.84           C  
ATOM   1105  CD  GLU A 138     -43.062 -24.594 -15.766  1.00 63.84           C  
ATOM   1106  OE1 GLU A 138     -43.969 -25.297 -16.281  1.00 63.84           O  
ATOM   1107  OE2 GLU A 138     -42.844 -24.562 -14.531  1.00 63.84           O  
ATOM   1108  N   GLU A 139     -40.844 -19.922 -15.234  1.00 63.22           N  
ATOM   1109  CA  GLU A 139     -40.438 -18.828 -14.359  1.00 63.22           C  
ATOM   1110  C   GLU A 139     -39.594 -19.344 -13.195  1.00 63.22           C  
ATOM   1111  CB  GLU A 139     -41.656 -18.078 -13.828  1.00 63.22           C  
ATOM   1112  O   GLU A 139     -38.719 -18.609 -12.680  1.00 63.22           O  
ATOM   1113  CG  GLU A 139     -42.219 -17.047 -14.797  1.00 63.22           C  
ATOM   1114  CD  GLU A 139     -43.250 -16.125 -14.172  1.00 63.22           C  
ATOM   1115  OE1 GLU A 139     -43.656 -15.148 -14.828  1.00 63.22           O  
ATOM   1116  OE2 GLU A 139     -43.625 -16.391 -13.008  1.00 63.22           O  
ATOM   1117  N   ASP A 140     -39.781 -20.531 -12.773  1.00 61.75           N  
ATOM   1118  CA  ASP A 140     -39.094 -21.125 -11.641  1.00 61.75           C  
ATOM   1119  C   ASP A 140     -37.781 -21.766 -12.086  1.00 61.75           C  
ATOM   1120  CB  ASP A 140     -39.969 -22.156 -10.938  1.00 61.75           C  
ATOM   1121  O   ASP A 140     -37.094 -22.406 -11.281  1.00 61.75           O  
ATOM   1122  CG  ASP A 140     -41.188 -22.531 -11.742  1.00 61.75           C  
ATOM   1123  OD1 ASP A 140     -41.531 -21.828 -12.727  1.00 61.75           O  
ATOM   1124  OD2 ASP A 140     -41.844 -23.531 -11.391  1.00 61.75           O  
ATOM   1125  N   GLY A 141     -37.281 -21.547 -13.336  1.00 62.59           N  
ATOM   1126  CA  GLY A 141     -36.031 -22.094 -13.836  1.00 62.59           C  
ATOM   1127  C   GLY A 141     -36.188 -23.438 -14.508  1.00 62.59           C  
ATOM   1128  O   GLY A 141     -35.250 -23.984 -15.070  1.00 62.59           O  
ATOM   1129  N   ARG A 142     -37.312 -24.109 -14.445  1.00 68.06           N  
ATOM   1130  CA  ARG A 142     -37.500 -25.453 -14.992  1.00 68.06           C  
ATOM   1131  C   ARG A 142     -37.750 -25.406 -16.500  1.00 68.06           C  
ATOM   1132  CB  ARG A 142     -38.656 -26.172 -14.305  1.00 68.06           C  
ATOM   1133  O   ARG A 142     -38.438 -24.516 -17.000  1.00 68.06           O  
ATOM   1134  CG  ARG A 142     -38.312 -26.797 -12.977  1.00 68.06           C  
ATOM   1135  CD  ARG A 142     -39.469 -27.547 -12.359  1.00 68.06           C  
ATOM   1136  NE  ARG A 142     -39.125 -28.109 -11.055  1.00 68.06           N  
ATOM   1137  NH1 ARG A 142     -41.281 -28.844 -10.586  1.00 68.06           N  
ATOM   1138  NH2 ARG A 142     -39.594 -29.203  -9.086  1.00 68.06           N  
ATOM   1139  CZ  ARG A 142     -40.000 -28.719 -10.242  1.00 68.06           C  
ATOM   1140  N   TYR A 143     -37.000 -26.234 -17.188  1.00 71.56           N  
ATOM   1141  CA  TYR A 143     -37.125 -26.312 -18.625  1.00 71.56           C  
ATOM   1142  C   TYR A 143     -38.469 -26.859 -19.047  1.00 71.56           C  
ATOM   1143  CB  TYR A 143     -36.000 -27.188 -19.219  1.00 71.56           C  
ATOM   1144  O   TYR A 143     -38.969 -27.797 -18.438  1.00 71.56           O  
ATOM   1145  CG  TYR A 143     -34.688 -26.453 -19.438  1.00 71.56           C  
ATOM   1146  CD1 TYR A 143     -34.500 -25.656 -20.562  1.00 71.56           C  
ATOM   1147  CD2 TYR A 143     -33.656 -26.547 -18.500  1.00 71.56           C  
ATOM   1148  CE1 TYR A 143     -33.281 -24.984 -20.766  1.00 71.56           C  
ATOM   1149  CE2 TYR A 143     -32.469 -25.875 -18.688  1.00 71.56           C  
ATOM   1150  OH  TYR A 143     -31.094 -24.438 -20.016  1.00 71.56           O  
ATOM   1151  CZ  TYR A 143     -32.281 -25.094 -19.828  1.00 71.56           C  
ATOM   1152  N   ARG A 144     -39.125 -26.219 -19.875  1.00 68.62           N  
ATOM   1153  CA  ARG A 144     -40.406 -26.656 -20.391  1.00 68.62           C  
ATOM   1154  C   ARG A 144     -40.219 -27.672 -21.516  1.00 68.62           C  
ATOM   1155  CB  ARG A 144     -41.219 -25.469 -20.891  1.00 68.62           C  
ATOM   1156  O   ARG A 144     -39.219 -27.672 -22.203  1.00 68.62           O  
ATOM   1157  CG  ARG A 144     -42.062 -24.797 -19.812  1.00 68.62           C  
ATOM   1158  CD  ARG A 144     -42.938 -23.688 -20.375  1.00 68.62           C  
ATOM   1159  NE  ARG A 144     -43.719 -23.016 -19.328  1.00 68.62           N  
ATOM   1160  NH1 ARG A 144     -44.656 -21.438 -20.734  1.00 68.62           N  
ATOM   1161  NH2 ARG A 144     -45.156 -21.438 -18.500  1.00 68.62           N  
ATOM   1162  CZ  ARG A 144     -44.500 -21.969 -19.516  1.00 68.62           C  
ATOM   1163  N   ASP A 145     -40.969 -28.812 -21.578  1.00 68.00           N  
ATOM   1164  CA  ASP A 145     -41.031 -29.750 -22.688  1.00 68.00           C  
ATOM   1165  C   ASP A 145     -41.312 -29.016 -24.000  1.00 68.00           C  
ATOM   1166  CB  ASP A 145     -42.094 -30.828 -22.453  1.00 68.00           C  
ATOM   1167  O   ASP A 145     -42.312 -28.312 -24.125  1.00 68.00           O  
ATOM   1168  CG  ASP A 145     -41.844 -32.094 -23.234  1.00 68.00           C  
ATOM   1169  OD1 ASP A 145     -41.062 -32.062 -24.203  1.00 68.00           O  
ATOM   1170  OD2 ASP A 145     -42.469 -33.125 -22.906  1.00 68.00           O  
ATOM   1171  N   PRO A 146     -40.375 -28.969 -24.922  1.00 70.00           N  
ATOM   1172  CA  PRO A 146     -40.531 -28.266 -26.203  1.00 70.00           C  
ATOM   1173  C   PRO A 146     -41.812 -28.609 -26.938  1.00 70.00           C  
ATOM   1174  CB  PRO A 146     -39.312 -28.734 -27.000  1.00 70.00           C  
ATOM   1175  O   PRO A 146     -42.344 -27.797 -27.703  1.00 70.00           O  
ATOM   1176  CG  PRO A 146     -38.594 -29.656 -26.094  1.00 70.00           C  
ATOM   1177  CD  PRO A 146     -39.375 -29.812 -24.828  1.00 70.00           C  
ATOM   1178  N   THR A 147     -42.281 -29.859 -26.875  1.00 72.50           N  
ATOM   1179  CA  THR A 147     -43.469 -30.281 -27.578  1.00 72.50           C  
ATOM   1180  C   THR A 147     -44.688 -29.531 -27.062  1.00 72.50           C  
ATOM   1181  CB  THR A 147     -43.688 -31.797 -27.438  1.00 72.50           C  
ATOM   1182  O   THR A 147     -45.688 -29.391 -27.781  1.00 72.50           O  
ATOM   1183  CG2 THR A 147     -42.594 -32.594 -28.141  1.00 72.50           C  
ATOM   1184  OG1 THR A 147     -43.719 -32.156 -26.047  1.00 72.50           O  
ATOM   1185  N   THR A 148     -44.531 -29.125 -25.875  1.00 65.12           N  
ATOM   1186  CA  THR A 148     -45.719 -28.469 -25.266  1.00 65.12           C  
ATOM   1187  C   THR A 148     -45.719 -26.984 -25.609  1.00 65.12           C  
ATOM   1188  CB  THR A 148     -45.719 -28.656 -23.750  1.00 65.12           C  
ATOM   1189  O   THR A 148     -46.656 -26.281 -25.266  1.00 65.12           O  
ATOM   1190  CG2 THR A 148     -46.000 -30.109 -23.375  1.00 65.12           C  
ATOM   1191  OG1 THR A 148     -44.438 -28.281 -23.203  1.00 65.12           O  
ATOM   1192  N   VAL A 149     -44.594 -26.578 -26.203  1.00 61.34           N  
ATOM   1193  CA  VAL A 149     -44.500 -25.156 -26.531  1.00 61.34           C  
ATOM   1194  C   VAL A 149     -45.312 -24.859 -27.781  1.00 61.34           C  
ATOM   1195  CB  VAL A 149     -43.031 -24.688 -26.734  1.00 61.34           C  
ATOM   1196  O   VAL A 149     -45.000 -25.312 -28.875  1.00 61.34           O  
ATOM   1197  CG1 VAL A 149     -43.000 -23.203 -27.062  1.00 61.34           C  
ATOM   1198  CG2 VAL A 149     -42.219 -24.984 -25.484  1.00 61.34           C  
ATOM   1199  N   THR A 150     -46.594 -24.562 -27.719  1.00 69.88           N  
ATOM   1200  CA  THR A 150     -47.469 -24.312 -28.844  1.00 69.88           C  
ATOM   1201  C   THR A 150     -47.312 -22.875 -29.328  1.00 69.88           C  
ATOM   1202  CB  THR A 150     -48.938 -24.609 -28.500  1.00 69.88           C  
ATOM   1203  O   THR A 150     -47.531 -22.578 -30.516  1.00 69.88           O  
ATOM   1204  CG2 THR A 150     -49.156 -26.094 -28.297  1.00 69.88           C  
ATOM   1205  OG1 THR A 150     -49.281 -23.922 -27.281  1.00 69.88           O  
ATOM   1206  N   THR A 151     -47.094 -21.953 -28.359  1.00 66.81           N  
ATOM   1207  CA  THR A 151     -46.938 -20.562 -28.797  1.00 66.81           C  
ATOM   1208  C   THR A 151     -45.594 -20.000 -28.328  1.00 66.81           C  
ATOM   1209  CB  THR A 151     -48.094 -19.688 -28.250  1.00 66.81           C  
ATOM   1210  O   THR A 151     -45.188 -20.234 -27.203  1.00 66.81           O  
ATOM   1211  CG2 THR A 151     -49.312 -19.750 -29.172  1.00 66.81           C  
ATOM   1212  OG1 THR A 151     -48.438 -20.141 -26.953  1.00 66.81           O  
ATOM   1213  N   LEU A 152     -44.719 -19.469 -29.297  1.00 65.00           N  
ATOM   1214  CA  LEU A 152     -43.469 -18.797 -28.984  1.00 65.00           C  
ATOM   1215  C   LEU A 152     -43.719 -17.391 -28.438  1.00 65.00           C  
ATOM   1216  CB  LEU A 152     -42.594 -18.734 -30.234  1.00 65.00           C  
ATOM   1217  O   LEU A 152     -44.531 -16.656 -28.984  1.00 65.00           O  
ATOM   1218  CG  LEU A 152     -41.656 -19.922 -30.469  1.00 65.00           C  
ATOM   1219  CD1 LEU A 152     -41.562 -20.219 -31.969  1.00 65.00           C  
ATOM   1220  CD2 LEU A 152     -40.281 -19.672 -29.891  1.00 65.00           C  
ATOM   1221  N   ARG A 153     -43.406 -17.250 -27.156  1.00 65.31           N  
ATOM   1222  CA  ARG A 153     -43.562 -15.922 -26.562  1.00 65.31           C  
ATOM   1223  C   ARG A 153     -42.250 -15.180 -26.531  1.00 65.31           C  
ATOM   1224  CB  ARG A 153     -44.156 -16.016 -25.156  1.00 65.31           C  
ATOM   1225  O   ARG A 153     -41.188 -15.797 -26.406  1.00 65.31           O  
ATOM   1226  CG  ARG A 153     -45.625 -16.391 -25.109  1.00 65.31           C  
ATOM   1227  CD  ARG A 153     -46.156 -16.406 -23.688  1.00 65.31           C  
ATOM   1228  NE  ARG A 153     -47.562 -16.781 -23.656  1.00 65.31           N  
ATOM   1229  NH1 ARG A 153     -47.750 -16.609 -21.359  1.00 65.31           N  
ATOM   1230  NH2 ARG A 153     -49.562 -17.234 -22.625  1.00 65.31           N  
ATOM   1231  CZ  ARG A 153     -48.312 -16.875 -22.547  1.00 65.31           C  
ATOM   1232  N   VAL A 154     -42.281 -13.906 -27.141  1.00 71.94           N  
ATOM   1233  CA  VAL A 154     -41.094 -13.031 -27.000  1.00 71.94           C  
ATOM   1234  C   VAL A 154     -40.938 -12.648 -25.531  1.00 71.94           C  
ATOM   1235  CB  VAL A 154     -41.250 -11.766 -27.875  1.00 71.94           C  
ATOM   1236  O   VAL A 154     -41.844 -12.086 -24.906  1.00 71.94           O  
ATOM   1237  CG1 VAL A 154     -40.031 -10.867 -27.703  1.00 71.94           C  
ATOM   1238  CG2 VAL A 154     -41.438 -12.148 -29.344  1.00 71.94           C  
ATOM   1239  N   PRO A 155     -39.812 -13.148 -24.922  1.00 71.56           N  
ATOM   1240  CA  PRO A 155     -39.625 -12.781 -23.516  1.00 71.56           C  
ATOM   1241  C   PRO A 155     -39.750 -11.273 -23.281  1.00 71.56           C  
ATOM   1242  CB  PRO A 155     -38.219 -13.273 -23.219  1.00 71.56           C  
ATOM   1243  O   PRO A 155     -39.344 -10.484 -24.141  1.00 71.56           O  
ATOM   1244  CG  PRO A 155     -37.750 -13.945 -24.484  1.00 71.56           C  
ATOM   1245  CD  PRO A 155     -38.812 -13.750 -25.516  1.00 71.56           C  
ATOM   1246  N   VAL A 156     -40.625 -10.852 -22.359  1.00 72.38           N  
ATOM   1247  CA  VAL A 156     -40.812  -9.445 -22.031  1.00 72.38           C  
ATOM   1248  C   VAL A 156     -40.062  -9.109 -20.750  1.00 72.38           C  
ATOM   1249  CB  VAL A 156     -42.312  -9.094 -21.875  1.00 72.38           C  
ATOM   1250  O   VAL A 156     -39.906  -9.969 -19.875  1.00 72.38           O  
ATOM   1251  CG1 VAL A 156     -42.562  -7.605 -22.125  1.00 72.38           C  
ATOM   1252  CG2 VAL A 156     -43.156  -9.938 -22.828  1.00 72.38           C  
ATOM   1253  N   PHE A 157     -39.406  -7.973 -20.766  1.00 72.88           N  
ATOM   1254  CA  PHE A 157     -38.719  -7.496 -19.578  1.00 72.88           C  
ATOM   1255  C   PHE A 157     -39.719  -6.926 -18.562  1.00 72.88           C  
ATOM   1256  CB  PHE A 157     -37.688  -6.434 -19.938  1.00 72.88           C  
ATOM   1257  O   PHE A 157     -40.562  -6.086 -18.906  1.00 72.88           O  
ATOM   1258  CG  PHE A 157     -36.406  -7.008 -20.484  1.00 72.88           C  
ATOM   1259  CD1 PHE A 157     -35.438  -7.500 -19.609  1.00 72.88           C  
ATOM   1260  CD2 PHE A 157     -36.156  -7.051 -21.844  1.00 72.88           C  
ATOM   1261  CE1 PHE A 157     -34.250  -8.031 -20.109  1.00 72.88           C  
ATOM   1262  CE2 PHE A 157     -34.969  -7.578 -22.344  1.00 72.88           C  
ATOM   1263  CZ  PHE A 157     -34.031  -8.062 -21.469  1.00 72.88           C  
ATOM   1264  N   ARG A 158     -39.750  -7.602 -17.375  1.00 73.69           N  
ATOM   1265  CA  ARG A 158     -40.562  -7.062 -16.297  1.00 73.69           C  
ATOM   1266  C   ARG A 158     -39.719  -6.297 -15.297  1.00 73.69           C  
ATOM   1267  CB  ARG A 158     -41.312  -8.180 -15.594  1.00 73.69           C  
ATOM   1268  O   ARG A 158     -38.562  -6.664 -15.047  1.00 73.69           O  
ATOM   1269  CG  ARG A 158     -42.562  -8.648 -16.344  1.00 73.69           C  
ATOM   1270  CD  ARG A 158     -43.594  -9.250 -15.398  1.00 73.69           C  
ATOM   1271  NE  ARG A 158     -44.781  -9.742 -16.125  1.00 73.69           N  
ATOM   1272  NH1 ARG A 158     -45.969 -10.312 -14.219  1.00 73.69           N  
ATOM   1273  NH2 ARG A 158     -46.875 -10.656 -16.297  1.00 73.69           N  
ATOM   1274  CZ  ARG A 158     -45.875 -10.234 -15.547  1.00 73.69           C  
ATOM   1275  N   PRO A 159     -40.344  -5.105 -14.961  1.00 73.38           N  
ATOM   1276  CA  PRO A 159     -39.625  -4.328 -13.953  1.00 73.38           C  
ATOM   1277  C   PRO A 159     -39.375  -5.113 -12.664  1.00 73.38           C  
ATOM   1278  CB  PRO A 159     -40.531  -3.133 -13.703  1.00 73.38           C  
ATOM   1279  O   PRO A 159     -40.219  -5.906 -12.250  1.00 73.38           O  
ATOM   1280  CG  PRO A 159     -41.719  -3.389 -14.562  1.00 73.38           C  
ATOM   1281  CD  PRO A 159     -41.531  -4.684 -15.297  1.00 73.38           C  
ATOM   1282  N   MET A 160     -38.156  -5.254 -12.234  1.00 67.44           N  
ATOM   1283  CA  MET A 160     -37.812  -5.875 -10.961  1.00 67.44           C  
ATOM   1284  C   MET A 160     -37.188  -4.859 -10.016  1.00 67.44           C  
ATOM   1285  CB  MET A 160     -36.844  -7.047 -11.188  1.00 67.44           C  
ATOM   1286  O   MET A 160     -36.844  -3.748 -10.422  1.00 67.44           O  
ATOM   1287  CG  MET A 160     -35.469  -6.621 -11.633  1.00 67.44           C  
ATOM   1288  SD  MET A 160     -34.312  -8.047 -11.797  1.00 67.44           S  
ATOM   1289  CE  MET A 160     -34.312  -8.656 -10.086  1.00 67.44           C  
ATOM   1290  N   ASP A 161     -37.312  -5.258  -8.727  1.00 74.88           N  
ATOM   1291  CA  ASP A 161     -36.594  -4.441  -7.750  1.00 74.88           C  
ATOM   1292  C   ASP A 161     -35.125  -4.215  -8.172  1.00 74.88           C  
ATOM   1293  CB  ASP A 161     -36.656  -5.098  -6.367  1.00 74.88           C  
ATOM   1294  O   ASP A 161     -34.531  -5.086  -8.789  1.00 74.88           O  
ATOM   1295  CG  ASP A 161     -38.031  -5.105  -5.766  1.00 74.88           C  
ATOM   1296  OD1 ASP A 161     -38.844  -4.230  -6.121  1.00 74.88           O  
ATOM   1297  OD2 ASP A 161     -38.312  -5.992  -4.934  1.00 74.88           O  
ATOM   1298  N   LEU A 162     -34.719  -3.021  -8.102  1.00 74.19           N  
ATOM   1299  CA  LEU A 162     -33.375  -2.617  -8.508  1.00 74.19           C  
ATOM   1300  C   LEU A 162     -32.344  -3.525  -7.891  1.00 74.19           C  
ATOM   1301  CB  LEU A 162     -33.125  -1.161  -8.109  1.00 74.19           C  
ATOM   1302  O   LEU A 162     -32.281  -3.691  -6.668  1.00 74.19           O  
ATOM   1303  CG  LEU A 162     -32.062  -0.420  -8.922  1.00 74.19           C  
ATOM   1304  CD1 LEU A 162     -32.719   0.596  -9.852  1.00 74.19           C  
ATOM   1305  CD2 LEU A 162     -31.062   0.263  -8.000  1.00 74.19           C  
ATOM   1306  N   MET A 163     -31.766  -4.340  -8.766  1.00 80.62           N  
ATOM   1307  CA  MET A 163     -30.641  -5.172  -8.328  1.00 80.62           C  
ATOM   1308  C   MET A 163     -29.328  -4.648  -8.883  1.00 80.62           C  
ATOM   1309  CB  MET A 163     -30.859  -6.625  -8.766  1.00 80.62           C  
ATOM   1310  O   MET A 163     -29.219  -4.344 -10.070  1.00 80.62           O  
ATOM   1311  CG  MET A 163     -29.922  -7.613  -8.078  1.00 80.62           C  
ATOM   1312  SD  MET A 163     -30.203  -9.344  -8.625  1.00 80.62           S  
ATOM   1313  CE  MET A 163     -28.531  -9.797  -9.133  1.00 80.62           C  
ATOM   1314  N   VAL A 164     -28.453  -4.379  -7.969  1.00 86.81           N  
ATOM   1315  CA  VAL A 164     -27.125  -3.932  -8.375  1.00 86.81           C  
ATOM   1316  C   VAL A 164     -26.172  -5.125  -8.438  1.00 86.81           C  
ATOM   1317  CB  VAL A 164     -26.562  -2.854  -7.422  1.00 86.81           C  
ATOM   1318  O   VAL A 164     -26.031  -5.867  -7.465  1.00 86.81           O  
ATOM   1319  CG1 VAL A 164     -25.203  -2.359  -7.898  1.00 86.81           C  
ATOM   1320  CG2 VAL A 164     -27.547  -1.690  -7.297  1.00 86.81           C  
ATOM   1321  N   GLU A 165     -25.688  -5.344  -9.609  1.00 88.25           N  
ATOM   1322  CA  GLU A 165     -24.781  -6.469  -9.820  1.00 88.25           C  
ATOM   1323  C   GLU A 165     -23.375  -5.992 -10.141  1.00 88.25           C  
ATOM   1324  CB  GLU A 165     -25.297  -7.371 -10.945  1.00 88.25           C  
ATOM   1325  O   GLU A 165     -23.188  -5.098 -10.969  1.00 88.25           O  
ATOM   1326  CG  GLU A 165     -24.500  -8.648 -11.133  1.00 88.25           C  
ATOM   1327  CD  GLU A 165     -25.000  -9.516 -12.273  1.00 88.25           C  
ATOM   1328  OE1 GLU A 165     -24.422 -10.602 -12.508  1.00 88.25           O  
ATOM   1329  OE2 GLU A 165     -25.984  -9.102 -12.938  1.00 88.25           O  
ATOM   1330  N   ALA A 166     -22.469  -6.547  -9.391  1.00 92.06           N  
ATOM   1331  CA  ALA A 166     -21.047  -6.348  -9.688  1.00 92.06           C  
ATOM   1332  C   ALA A 166     -20.453  -7.570 -10.391  1.00 92.06           C  
ATOM   1333  CB  ALA A 166     -20.266  -6.051  -8.406  1.00 92.06           C  
ATOM   1334  O   ALA A 166     -20.484  -8.680  -9.852  1.00 92.06           O  
ATOM   1335  N   SER A 167     -19.953  -7.414 -11.617  1.00 93.00           N  
ATOM   1336  CA  SER A 167     -19.375  -8.508 -12.383  1.00 93.00           C  
ATOM   1337  C   SER A 167     -17.953  -8.164 -12.844  1.00 93.00           C  
ATOM   1338  CB  SER A 167     -20.250  -8.844 -13.594  1.00 93.00           C  
ATOM   1339  O   SER A 167     -17.703  -7.047 -13.297  1.00 93.00           O  
ATOM   1340  OG  SER A 167     -20.344  -7.727 -14.461  1.00 93.00           O  
ATOM   1341  N   PRO A 168     -17.172  -9.164 -12.648  1.00 93.12           N  
ATOM   1342  CA  PRO A 168     -15.836  -8.922 -13.180  1.00 93.12           C  
ATOM   1343  C   PRO A 168     -15.805  -8.844 -14.703  1.00 93.12           C  
ATOM   1344  CB  PRO A 168     -15.031 -10.125 -12.680  1.00 93.12           C  
ATOM   1345  O   PRO A 168     -16.250  -9.773 -15.383  1.00 93.12           O  
ATOM   1346  CG  PRO A 168     -16.047 -11.211 -12.516  1.00 93.12           C  
ATOM   1347  CD  PRO A 168     -17.375 -10.594 -12.203  1.00 93.12           C  
ATOM   1348  N   ARG A 169     -15.367  -7.848 -15.211  1.00 92.12           N  
ATOM   1349  CA  ARG A 169     -15.289  -7.656 -16.656  1.00 92.12           C  
ATOM   1350  C   ARG A 169     -13.930  -8.102 -17.188  1.00 92.12           C  
ATOM   1351  CB  ARG A 169     -15.539  -6.191 -17.016  1.00 92.12           C  
ATOM   1352  O   ARG A 169     -13.852  -8.695 -18.266  1.00 92.12           O  
ATOM   1353  CG  ARG A 169     -15.703  -5.945 -18.516  1.00 92.12           C  
ATOM   1354  CD  ARG A 169     -16.125  -4.516 -18.812  1.00 92.12           C  
ATOM   1355  NE  ARG A 169     -16.234  -4.266 -20.234  1.00 92.12           N  
ATOM   1356  NH1 ARG A 169     -17.094  -2.135 -20.016  1.00 92.12           N  
ATOM   1357  NH2 ARG A 169     -16.734  -3.020 -22.109  1.00 92.12           N  
ATOM   1358  CZ  ARG A 169     -16.688  -3.141 -20.781  1.00 92.12           C  
ATOM   1359  N   ARG A 170     -12.875  -7.734 -16.469  1.00 94.38           N  
ATOM   1360  CA  ARG A 170     -11.523  -8.078 -16.875  1.00 94.38           C  
ATOM   1361  C   ARG A 170     -10.672  -8.477 -15.672  1.00 94.38           C  
ATOM   1362  CB  ARG A 170     -10.867  -6.914 -17.625  1.00 94.38           C  
ATOM   1363  O   ARG A 170     -10.797  -7.879 -14.602  1.00 94.38           O  
ATOM   1364  CG  ARG A 170     -11.617  -6.480 -18.875  1.00 94.38           C  
ATOM   1365  CD  ARG A 170     -11.352  -7.410 -20.047  1.00 94.38           C  
ATOM   1366  NE  ARG A 170     -11.953  -6.914 -21.281  1.00 94.38           N  
ATOM   1367  NH1 ARG A 170     -12.852  -8.953 -21.906  1.00 94.38           N  
ATOM   1368  NH2 ARG A 170     -13.164  -7.102 -23.219  1.00 94.38           N  
ATOM   1369  CZ  ARG A 170     -12.656  -7.656 -22.125  1.00 94.38           C  
ATOM   1370  N   ILE A 171      -9.883  -9.469 -15.891  1.00 94.25           N  
ATOM   1371  CA  ILE A 171      -8.828  -9.875 -14.969  1.00 94.25           C  
ATOM   1372  C   ILE A 171      -7.473  -9.773 -15.656  1.00 94.25           C  
ATOM   1373  CB  ILE A 171      -9.062 -11.305 -14.438  1.00 94.25           C  
ATOM   1374  O   ILE A 171      -7.219 -10.469 -16.641  1.00 94.25           O  
ATOM   1375  CG1 ILE A 171     -10.453 -11.422 -13.805  1.00 94.25           C  
ATOM   1376  CG2 ILE A 171      -7.973 -11.703 -13.445  1.00 94.25           C  
ATOM   1377  CD1 ILE A 171     -10.836 -12.844 -13.414  1.00 94.25           C  
ATOM   1378  N   PHE A 172      -6.688  -8.984 -15.164  1.00 94.94           N  
ATOM   1379  CA  PHE A 172      -5.406  -8.711 -15.805  1.00 94.94           C  
ATOM   1380  C   PHE A 172      -4.352  -9.711 -15.352  1.00 94.94           C  
ATOM   1381  CB  PHE A 172      -4.945  -7.285 -15.516  1.00 94.94           C  
ATOM   1382  O   PHE A 172      -4.410 -10.211 -14.219  1.00 94.94           O  
ATOM   1383  CG  PHE A 172      -5.836  -6.223 -16.094  1.00 94.94           C  
ATOM   1384  CD1 PHE A 172      -5.566  -5.688 -17.359  1.00 94.94           C  
ATOM   1385  CD2 PHE A 172      -6.941  -5.762 -15.398  1.00 94.94           C  
ATOM   1386  CE1 PHE A 172      -6.391  -4.703 -17.906  1.00 94.94           C  
ATOM   1387  CE2 PHE A 172      -7.770  -4.781 -15.938  1.00 94.94           C  
ATOM   1388  CZ  PHE A 172      -7.488  -4.254 -17.188  1.00 94.94           C  
ATOM   1389  N   ALA A 173      -3.410  -9.938 -16.203  1.00 90.56           N  
ATOM   1390  CA  ALA A 173      -2.340 -10.891 -15.938  1.00 90.56           C  
ATOM   1391  C   ALA A 173      -1.438 -10.406 -14.805  1.00 90.56           C  
ATOM   1392  CB  ALA A 173      -1.520 -11.141 -17.203  1.00 90.56           C  
ATOM   1393  O   ALA A 173      -1.320  -9.203 -14.570  1.00 90.56           O  
ATOM   1394  N   ASN A 174      -0.868 -11.375 -14.164  1.00 86.50           N  
ATOM   1395  CA  ASN A 174       0.103 -11.078 -13.117  1.00 86.50           C  
ATOM   1396  C   ASN A 174       1.438 -10.625 -13.695  1.00 86.50           C  
ATOM   1397  CB  ASN A 174       0.304 -12.297 -12.211  1.00 86.50           C  
ATOM   1398  O   ASN A 174       2.150 -11.422 -14.320  1.00 86.50           O  
ATOM   1399  CG  ASN A 174       1.214 -12.016 -11.031  1.00 86.50           C  
ATOM   1400  ND2 ASN A 174       1.233 -12.922 -10.062  1.00 86.50           N  
ATOM   1401  OD1 ASN A 174       1.892 -10.984 -11.000  1.00 86.50           O  
ATOM   1402  N   ALA A 175       1.694  -9.445 -13.531  1.00 86.81           N  
ATOM   1403  CA  ALA A 175       2.922  -8.898 -14.102  1.00 86.81           C  
ATOM   1404  C   ALA A 175       3.877  -8.430 -13.008  1.00 86.81           C  
ATOM   1405  CB  ALA A 175       2.602  -7.746 -15.047  1.00 86.81           C  
ATOM   1406  O   ALA A 175       4.980  -7.961 -13.297  1.00 86.81           O  
ATOM   1407  N   HIS A 176       3.488  -8.539 -11.758  1.00 88.69           N  
ATOM   1408  CA  HIS A 176       4.293  -8.016 -10.664  1.00 88.69           C  
ATOM   1409  C   HIS A 176       4.844  -9.148  -9.797  1.00 88.69           C  
ATOM   1410  CB  HIS A 176       3.471  -7.059  -9.805  1.00 88.69           C  
ATOM   1411  O   HIS A 176       4.113 -10.078  -9.445  1.00 88.69           O  
ATOM   1412  CG  HIS A 176       3.197  -5.746 -10.469  1.00 88.69           C  
ATOM   1413  CD2 HIS A 176       2.080  -5.266 -11.062  1.00 88.69           C  
ATOM   1414  ND1 HIS A 176       4.145  -4.750 -10.570  1.00 88.69           N  
ATOM   1415  CE1 HIS A 176       3.621  -3.715 -11.203  1.00 88.69           C  
ATOM   1416  NE2 HIS A 176       2.369  -4.004 -11.516  1.00 88.69           N  
ATOM   1417  N   THR A 177       6.109  -9.094  -9.570  1.00 79.62           N  
ATOM   1418  CA  THR A 177       6.762 -10.023  -8.656  1.00 79.62           C  
ATOM   1419  C   THR A 177       6.523  -9.609  -7.207  1.00 79.62           C  
ATOM   1420  CB  THR A 177       8.273 -10.102  -8.930  1.00 79.62           C  
ATOM   1421  O   THR A 177       6.348 -10.461  -6.336  1.00 79.62           O  
ATOM   1422  CG2 THR A 177       8.922 -11.203  -8.094  1.00 79.62           C  
ATOM   1423  OG1 THR A 177       8.492 -10.391 -10.320  1.00 79.62           O  
ATOM   1424  N   TYR A 178       6.484  -8.344  -7.039  1.00 85.00           N  
ATOM   1425  CA  TYR A 178       6.305  -7.781  -5.707  1.00 85.00           C  
ATOM   1426  C   TYR A 178       4.898  -7.219  -5.535  1.00 85.00           C  
ATOM   1427  CB  TYR A 178       7.340  -6.684  -5.441  1.00 85.00           C  
ATOM   1428  O   TYR A 178       4.129  -7.148  -6.496  1.00 85.00           O  
ATOM   1429  CG  TYR A 178       8.766  -7.148  -5.598  1.00 85.00           C  
ATOM   1430  CD1 TYR A 178       9.430  -7.797  -4.555  1.00 85.00           C  
ATOM   1431  CD2 TYR A 178       9.461  -6.938  -6.785  1.00 85.00           C  
ATOM   1432  CE1 TYR A 178      10.742  -8.227  -4.695  1.00 85.00           C  
ATOM   1433  CE2 TYR A 178      10.773  -7.363  -6.934  1.00 85.00           C  
ATOM   1434  OH  TYR A 178      12.711  -8.422  -6.027  1.00 85.00           O  
ATOM   1435  CZ  TYR A 178      11.406  -8.000  -5.887  1.00 85.00           C  
ATOM   1436  N   HIS A 179       4.535  -6.852  -4.340  1.00 89.12           N  
ATOM   1437  CA  HIS A 179       3.176  -6.430  -4.031  1.00 89.12           C  
ATOM   1438  C   HIS A 179       2.836  -5.113  -4.723  1.00 89.12           C  
ATOM   1439  CB  HIS A 179       2.988  -6.289  -2.518  1.00 89.12           C  
ATOM   1440  O   HIS A 179       3.598  -4.148  -4.641  1.00 89.12           O  
ATOM   1441  CG  HIS A 179       3.172  -7.570  -1.770  1.00 89.12           C  
ATOM   1442  CD2 HIS A 179       3.350  -8.836  -2.209  1.00 89.12           C  
ATOM   1443  ND1 HIS A 179       3.184  -7.633  -0.393  1.00 89.12           N  
ATOM   1444  CE1 HIS A 179       3.361  -8.891  -0.017  1.00 89.12           C  
ATOM   1445  NE2 HIS A 179       3.465  -9.641  -1.100  1.00 89.12           N  
ATOM   1446  N   ILE A 180       1.756  -5.109  -5.320  1.00 94.88           N  
ATOM   1447  CA  ILE A 180       1.290  -3.895  -5.980  1.00 94.88           C  
ATOM   1448  C   ILE A 180       0.910  -2.850  -4.934  1.00 94.88           C  
ATOM   1449  CB  ILE A 180       0.090  -4.180  -6.910  1.00 94.88           C  
ATOM   1450  O   ILE A 180       0.071  -3.107  -4.066  1.00 94.88           O  
ATOM   1451  CG1 ILE A 180       0.492  -5.172  -8.008  1.00 94.88           C  
ATOM   1452  CG2 ILE A 180      -0.449  -2.881  -7.516  1.00 94.88           C  
ATOM   1453  CD1 ILE A 180      -0.680  -5.695  -8.828  1.00 94.88           C  
ATOM   1454  N   ASN A 181       1.518  -1.747  -5.070  1.00 94.94           N  
ATOM   1455  CA  ASN A 181       1.267  -0.723  -4.062  1.00 94.94           C  
ATOM   1456  C   ASN A 181       0.498   0.460  -4.645  1.00 94.94           C  
ATOM   1457  CB  ASN A 181       2.582  -0.248  -3.441  1.00 94.94           C  
ATOM   1458  O   ASN A 181      -0.023   1.293  -3.900  1.00 94.94           O  
ATOM   1459  CG  ASN A 181       3.561   0.278  -4.473  1.00 94.94           C  
ATOM   1460  ND2 ASN A 181       4.848   0.038  -4.250  1.00 94.94           N  
ATOM   1461  OD1 ASN A 181       3.162   0.896  -5.465  1.00 94.94           O  
ATOM   1462  N   SER A 182       0.454   0.527  -5.965  1.00 97.12           N  
ATOM   1463  CA  SER A 182      -0.225   1.668  -6.570  1.00 97.12           C  
ATOM   1464  C   SER A 182      -0.920   1.274  -7.867  1.00 97.12           C  
ATOM   1465  CB  SER A 182       0.766   2.803  -6.836  1.00 97.12           C  
ATOM   1466  O   SER A 182      -0.429   0.419  -8.609  1.00 97.12           O  
ATOM   1467  OG  SER A 182       1.408   3.199  -5.637  1.00 97.12           O  
ATOM   1468  N   ILE A 183      -2.012   1.848  -8.109  1.00 98.12           N  
ATOM   1469  CA  ILE A 183      -2.699   1.839  -9.391  1.00 98.12           C  
ATOM   1470  C   ILE A 183      -3.256   3.230  -9.688  1.00 98.12           C  
ATOM   1471  CB  ILE A 183      -3.834   0.791  -9.422  1.00 98.12           C  
ATOM   1472  O   ILE A 183      -3.732   3.920  -8.781  1.00 98.12           O  
ATOM   1473  CG1 ILE A 183      -4.859   1.085  -8.320  1.00 98.12           C  
ATOM   1474  CG2 ILE A 183      -3.266  -0.624  -9.273  1.00 98.12           C  
ATOM   1475  CD1 ILE A 183      -6.117   0.230  -8.398  1.00 98.12           C  
ATOM   1476  N   SER A 184      -3.119   3.625 -10.914  1.00 98.25           N  
ATOM   1477  CA  SER A 184      -3.576   4.953 -11.312  1.00 98.25           C  
ATOM   1478  C   SER A 184      -4.117   4.949 -12.734  1.00 98.25           C  
ATOM   1479  CB  SER A 184      -2.439   5.969 -11.195  1.00 98.25           C  
ATOM   1480  O   SER A 184      -3.498   4.383 -13.641  1.00 98.25           O  
ATOM   1481  OG  SER A 184      -2.898   7.273 -11.492  1.00 98.25           O  
ATOM   1482  N   ILE A 185      -5.219   5.574 -12.852  1.00 97.88           N  
ATOM   1483  CA  ILE A 185      -5.844   5.660 -14.172  1.00 97.88           C  
ATOM   1484  C   ILE A 185      -5.316   6.887 -14.914  1.00 97.88           C  
ATOM   1485  CB  ILE A 185      -7.383   5.723 -14.055  1.00 97.88           C  
ATOM   1486  O   ILE A 185      -5.199   7.969 -14.336  1.00 97.88           O  
ATOM   1487  CG1 ILE A 185      -7.922   4.473 -13.352  1.00 97.88           C  
ATOM   1488  CG2 ILE A 185      -8.023   5.891 -15.438  1.00 97.88           C  
ATOM   1489  CD1 ILE A 185      -9.414   4.520 -13.062  1.00 97.88           C  
ATOM   1490  N   ASN A 186      -5.105   6.691 -16.188  1.00 97.94           N  
ATOM   1491  CA  ASN A 186      -4.602   7.766 -17.031  1.00 97.94           C  
ATOM   1492  C   ASN A 186      -5.699   8.758 -17.406  1.00 97.94           C  
ATOM   1493  CB  ASN A 186      -3.961   7.191 -18.297  1.00 97.94           C  
ATOM   1494  O   ASN A 186      -6.887   8.430 -17.344  1.00 97.94           O  
ATOM   1495  CG  ASN A 186      -3.018   8.172 -18.969  1.00 97.94           C  
ATOM   1496  ND2 ASN A 186      -2.035   7.648 -19.703  1.00 97.94           N  
ATOM   1497  OD1 ASN A 186      -3.172   9.391 -18.844  1.00 97.94           O  
ATOM   1498  N   SER A 187      -5.289   9.883 -17.734  1.00 95.88           N  
ATOM   1499  CA  SER A 187      -6.234  10.922 -18.109  1.00 95.88           C  
ATOM   1500  C   SER A 187      -6.930  10.578 -19.422  1.00 95.88           C  
ATOM   1501  CB  SER A 187      -5.523  12.273 -18.250  1.00 95.88           C  
ATOM   1502  O   SER A 187      -7.992  11.133 -19.734  1.00 95.88           O  
ATOM   1503  OG  SER A 187      -4.473  12.195 -19.188  1.00 95.88           O  
ATOM   1504  N   ASP A 188      -6.414   9.688 -20.203  1.00 95.12           N  
ATOM   1505  CA  ASP A 188      -7.027   9.258 -21.469  1.00 95.12           C  
ATOM   1506  C   ASP A 188      -8.148   8.258 -21.203  1.00 95.12           C  
ATOM   1507  CB  ASP A 188      -5.977   8.648 -22.391  1.00 95.12           C  
ATOM   1508  O   ASP A 188      -8.969   7.992 -22.094  1.00 95.12           O  
ATOM   1509  CG  ASP A 188      -5.340   7.391 -21.828  1.00 95.12           C  
ATOM   1510  OD1 ASP A 188      -5.832   6.867 -20.797  1.00 95.12           O  
ATOM   1511  OD2 ASP A 188      -4.336   6.926 -22.406  1.00 95.12           O  
ATOM   1512  N   TYR A 189      -8.172   7.652 -20.047  1.00 94.88           N  
ATOM   1513  CA  TYR A 189      -9.164   6.668 -19.625  1.00 94.88           C  
ATOM   1514  C   TYR A 189      -9.094   5.418 -20.484  1.00 94.88           C  
ATOM   1515  CB  TYR A 189     -10.570   7.266 -19.672  1.00 94.88           C  
ATOM   1516  O   TYR A 189     -10.102   4.730 -20.672  1.00 94.88           O  
ATOM   1517  CG  TYR A 189     -10.758   8.453 -18.766  1.00 94.88           C  
ATOM   1518  CD1 TYR A 189     -10.688   8.320 -17.375  1.00 94.88           C  
ATOM   1519  CD2 TYR A 189     -11.008   9.719 -19.281  1.00 94.88           C  
ATOM   1520  CE1 TYR A 189     -10.859   9.414 -16.531  1.00 94.88           C  
ATOM   1521  CE2 TYR A 189     -11.188  10.820 -18.453  1.00 94.88           C  
ATOM   1522  OH  TYR A 189     -11.281  11.750 -16.250  1.00 94.88           O  
ATOM   1523  CZ  TYR A 189     -11.109  10.656 -17.078  1.00 94.88           C  
ATOM   1524  N   GLU A 190      -7.957   5.180 -21.094  1.00 96.00           N  
ATOM   1525  CA  GLU A 190      -7.707   3.982 -21.891  1.00 96.00           C  
ATOM   1526  C   GLU A 190      -6.598   3.131 -21.266  1.00 96.00           C  
ATOM   1527  CB  GLU A 190      -7.340   4.359 -23.328  1.00 96.00           C  
ATOM   1528  O   GLU A 190      -6.562   1.913 -21.469  1.00 96.00           O  
ATOM   1529  CG  GLU A 190      -8.484   5.012 -24.094  1.00 96.00           C  
ATOM   1530  CD  GLU A 190      -8.141   5.277 -25.547  1.00 96.00           C  
ATOM   1531  OE1 GLU A 190      -9.031   5.730 -26.312  1.00 96.00           O  
ATOM   1532  OE2 GLU A 190      -6.977   5.035 -25.938  1.00 96.00           O  
ATOM   1533  N   THR A 191      -5.691   3.812 -20.594  1.00 97.44           N  
ATOM   1534  CA  THR A 191      -4.547   3.137 -19.984  1.00 97.44           C  
ATOM   1535  C   THR A 191      -4.492   3.387 -18.484  1.00 97.44           C  
ATOM   1536  CB  THR A 191      -3.227   3.602 -20.641  1.00 97.44           C  
ATOM   1537  O   THR A 191      -5.129   4.316 -17.984  1.00 97.44           O  
ATOM   1538  CG2 THR A 191      -3.189   3.254 -22.125  1.00 97.44           C  
ATOM   1539  OG1 THR A 191      -3.102   5.020 -20.484  1.00 97.44           O  
ATOM   1540  N   TYR A 192      -3.832   2.553 -17.766  1.00 97.81           N  
ATOM   1541  CA  TYR A 192      -3.568   2.717 -16.344  1.00 97.81           C  
ATOM   1542  C   TYR A 192      -2.201   2.156 -15.969  1.00 97.81           C  
ATOM   1543  CB  TYR A 192      -4.656   2.029 -15.508  1.00 97.81           C  
ATOM   1544  O   TYR A 192      -1.597   1.412 -16.750  1.00 97.81           O  
ATOM   1545  CG  TYR A 192      -4.570   0.523 -15.523  1.00 97.81           C  
ATOM   1546  CD1 TYR A 192      -5.129  -0.219 -16.562  1.00 97.81           C  
ATOM   1547  CD2 TYR A 192      -3.924  -0.162 -14.500  1.00 97.81           C  
ATOM   1548  CE1 TYR A 192      -5.055  -1.608 -16.578  1.00 97.81           C  
ATOM   1549  CE2 TYR A 192      -3.842  -1.551 -14.500  1.00 97.81           C  
ATOM   1550  OH  TYR A 192      -4.328  -3.639 -15.547  1.00 97.81           O  
ATOM   1551  CZ  TYR A 192      -4.410  -2.264 -15.539  1.00 97.81           C  
ATOM   1552  N   LEU A 193      -1.667   2.572 -14.898  1.00 97.69           N  
ATOM   1553  CA  LEU A 193      -0.373   2.049 -14.469  1.00 97.69           C  
ATOM   1554  C   LEU A 193      -0.495   1.301 -13.148  1.00 97.69           C  
ATOM   1555  CB  LEU A 193       0.645   3.186 -14.336  1.00 97.69           C  
ATOM   1556  O   LEU A 193      -1.407   1.564 -12.367  1.00 97.69           O  
ATOM   1557  CG  LEU A 193       0.382   4.203 -13.227  1.00 97.69           C  
ATOM   1558  CD1 LEU A 193       0.867   3.662 -11.883  1.00 97.69           C  
ATOM   1559  CD2 LEU A 193       1.057   5.531 -13.547  1.00 97.69           C  
ATOM   1560  N   SER A 194       0.271   0.365 -12.961  1.00 98.00           N  
ATOM   1561  CA  SER A 194       0.471  -0.356 -11.711  1.00 98.00           C  
ATOM   1562  C   SER A 194       1.940  -0.363 -11.305  1.00 98.00           C  
ATOM   1563  CB  SER A 194      -0.039  -1.793 -11.836  1.00 98.00           C  
ATOM   1564  O   SER A 194       2.826  -0.442 -12.156  1.00 98.00           O  
ATOM   1565  OG  SER A 194       0.723  -2.518 -12.781  1.00 98.00           O  
ATOM   1566  N   ALA A 195       2.148  -0.193 -10.023  1.00 97.31           N  
ATOM   1567  CA  ALA A 195       3.520  -0.132  -9.523  1.00 97.31           C  
ATOM   1568  C   ALA A 195       3.719  -1.087  -8.352  1.00 97.31           C  
ATOM   1569  CB  ALA A 195       3.873   1.295  -9.109  1.00 97.31           C  
ATOM   1570  O   ALA A 195       2.816  -1.271  -7.531  1.00 97.31           O  
ATOM   1571  N   ASP A 196       4.805  -1.764  -8.352  1.00 94.38           N  
ATOM   1572  CA  ASP A 196       5.293  -2.473  -7.168  1.00 94.38           C  
ATOM   1573  C   ASP A 196       6.594  -1.857  -6.660  1.00 94.38           C  
ATOM   1574  CB  ASP A 196       5.500  -3.955  -7.480  1.00 94.38           C  
ATOM   1575  O   ASP A 196       6.918  -0.713  -6.984  1.00 94.38           O  
ATOM   1576  CG  ASP A 196       6.578  -4.199  -8.516  1.00 94.38           C  
ATOM   1577  OD1 ASP A 196       7.477  -3.346  -8.680  1.00 94.38           O  
ATOM   1578  OD2 ASP A 196       6.531  -5.258  -9.188  1.00 94.38           O  
ATOM   1579  N   ASP A 197       7.328  -2.525  -5.906  1.00 90.56           N  
ATOM   1580  CA  ASP A 197       8.508  -1.963  -5.254  1.00 90.56           C  
ATOM   1581  C   ASP A 197       9.609  -1.675  -6.273  1.00 90.56           C  
ATOM   1582  CB  ASP A 197       9.023  -2.910  -4.172  1.00 90.56           C  
ATOM   1583  O   ASP A 197      10.492  -0.850  -6.023  1.00 90.56           O  
ATOM   1584  CG  ASP A 197       8.109  -2.984  -2.963  1.00 90.56           C  
ATOM   1585  OD1 ASP A 197       7.148  -2.191  -2.873  1.00 90.56           O  
ATOM   1586  OD2 ASP A 197       8.352  -3.846  -2.088  1.00 90.56           O  
ATOM   1587  N   LEU A 198       9.516  -2.332  -7.426  1.00 91.38           N  
ATOM   1588  CA  LEU A 198      10.680  -2.240  -8.297  1.00 91.38           C  
ATOM   1589  C   LEU A 198      10.273  -1.885  -9.719  1.00 91.38           C  
ATOM   1590  CB  LEU A 198      11.461  -3.559  -8.289  1.00 91.38           C  
ATOM   1591  O   LEU A 198      11.117  -1.487 -10.531  1.00 91.38           O  
ATOM   1592  CG  LEU A 198      12.070  -3.979  -6.949  1.00 91.38           C  
ATOM   1593  CD1 LEU A 198      12.859  -5.277  -7.113  1.00 91.38           C  
ATOM   1594  CD2 LEU A 198      12.969  -2.873  -6.402  1.00 91.38           C  
ATOM   1595  N   ARG A 199       9.016  -1.970 -10.023  1.00 93.44           N  
ATOM   1596  CA  ARG A 199       8.609  -1.775 -11.406  1.00 93.44           C  
ATOM   1597  C   ARG A 199       7.301  -1.000 -11.484  1.00 93.44           C  
ATOM   1598  CB  ARG A 199       8.469  -3.121 -12.117  1.00 93.44           C  
ATOM   1599  O   ARG A 199       6.496  -1.026 -10.555  1.00 93.44           O  
ATOM   1600  CG  ARG A 199       9.773  -3.895 -12.242  1.00 93.44           C  
ATOM   1601  CD  ARG A 199       9.570  -5.242 -12.922  1.00 93.44           C  
ATOM   1602  NE  ARG A 199      10.820  -5.988 -13.031  1.00 93.44           N  
ATOM   1603  NH1 ARG A 199       9.898  -7.766 -14.188  1.00 93.44           N  
ATOM   1604  NH2 ARG A 199      12.133  -7.762 -13.664  1.00 93.44           N  
ATOM   1605  CZ  ARG A 199      10.945  -7.168 -13.625  1.00 93.44           C  
ATOM   1606  N   ILE A 200       7.148  -0.333 -12.633  1.00 96.69           N  
ATOM   1607  CA  ILE A 200       5.891   0.287 -13.031  1.00 96.69           C  
ATOM   1608  C   ILE A 200       5.473  -0.233 -14.406  1.00 96.69           C  
ATOM   1609  CB  ILE A 200       6.004   1.828 -13.055  1.00 96.69           C  
ATOM   1610  O   ILE A 200       6.242  -0.154 -15.367  1.00 96.69           O  
ATOM   1611  CG1 ILE A 200       6.469   2.348 -11.688  1.00 96.69           C  
ATOM   1612  CG2 ILE A 200       4.668   2.461 -13.453  1.00 96.69           C  
ATOM   1613  CD1 ILE A 200       6.648   3.859 -11.633  1.00 96.69           C  
ATOM   1614  N   ASN A 201       4.340  -0.734 -14.445  1.00 96.81           N  
ATOM   1615  CA  ASN A 201       3.795  -1.270 -15.695  1.00 96.81           C  
ATOM   1616  C   ASN A 201       2.643  -0.416 -16.219  1.00 96.81           C  
ATOM   1617  CB  ASN A 201       3.340  -2.717 -15.500  1.00 96.81           C  
ATOM   1618  O   ASN A 201       1.821   0.068 -15.430  1.00 96.81           O  
ATOM   1619  CG  ASN A 201       4.496  -3.662 -15.234  1.00 96.81           C  
ATOM   1620  ND2 ASN A 201       4.297  -4.598 -14.312  1.00 96.81           N  
ATOM   1621  OD1 ASN A 201       5.559  -3.551 -15.844  1.00 96.81           O  
ATOM   1622  N   LEU A 202       2.674  -0.255 -17.484  1.00 97.12           N  
ATOM   1623  CA  LEU A 202       1.584   0.407 -18.203  1.00 97.12           C  
ATOM   1624  C   LEU A 202       0.651  -0.616 -18.828  1.00 97.12           C  
ATOM   1625  CB  LEU A 202       2.139   1.350 -19.266  1.00 97.12           C  
ATOM   1626  O   LEU A 202       1.104  -1.521 -19.547  1.00 97.12           O  
ATOM   1627  CG  LEU A 202       1.110   2.188 -20.031  1.00 97.12           C  
ATOM   1628  CD1 LEU A 202       0.480   3.225 -19.109  1.00 97.12           C  
ATOM   1629  CD2 LEU A 202       1.757   2.859 -21.234  1.00 97.12           C  
ATOM   1630  N   TRP A 203      -0.608  -0.434 -18.578  1.00 97.56           N  
ATOM   1631  CA  TRP A 203      -1.627  -1.354 -19.078  1.00 97.56           C  
ATOM   1632  C   TRP A 203      -2.619  -0.631 -19.984  1.00 97.56           C  
ATOM   1633  CB  TRP A 203      -2.365  -2.018 -17.922  1.00 97.56           C  
ATOM   1634  O   TRP A 203      -2.840   0.574 -19.844  1.00 97.56           O  
ATOM   1635  CG  TRP A 203      -1.469  -2.752 -16.969  1.00 97.56           C  
ATOM   1636  CD1 TRP A 203      -0.711  -2.209 -15.961  1.00 97.56           C  
ATOM   1637  CD2 TRP A 203      -1.233  -4.160 -16.922  1.00 97.56           C  
ATOM   1638  CE2 TRP A 203      -0.321  -4.406 -15.875  1.00 97.56           C  
ATOM   1639  CE3 TRP A 203      -1.706  -5.246 -17.688  1.00 97.56           C  
ATOM   1640  NE1 TRP A 203      -0.018  -3.199 -15.305  1.00 97.56           N  
ATOM   1641  CH2 TRP A 203      -0.349  -6.730 -16.312  1.00 97.56           C  
ATOM   1642  CZ2 TRP A 203       0.129  -5.691 -15.562  1.00 97.56           C  
ATOM   1643  CZ3 TRP A 203      -1.258  -6.523 -17.359  1.00 97.56           C  
ATOM   1644  N   HIS A 204      -3.141  -1.361 -20.922  1.00 97.06           N  
ATOM   1645  CA  HIS A 204      -4.348  -0.935 -21.609  1.00 97.06           C  
ATOM   1646  C   HIS A 204      -5.590  -1.594 -21.031  1.00 97.06           C  
ATOM   1647  CB  HIS A 204      -4.242  -1.255 -23.109  1.00 97.06           C  
ATOM   1648  O   HIS A 204      -5.578  -2.791 -20.734  1.00 97.06           O  
ATOM   1649  CG  HIS A 204      -5.238  -0.521 -23.953  1.00 97.06           C  
ATOM   1650  CD2 HIS A 204      -5.109   0.593 -24.703  1.00 97.06           C  
ATOM   1651  ND1 HIS A 204      -6.551  -0.921 -24.078  1.00 97.06           N  
ATOM   1652  CE1 HIS A 204      -7.188  -0.084 -24.875  1.00 97.06           C  
ATOM   1653  NE2 HIS A 204      -6.336   0.844 -25.266  1.00 97.06           N  
ATOM   1654  N   LEU A 205      -6.645  -0.901 -20.891  1.00 96.31           N  
ATOM   1655  CA  LEU A 205      -7.840  -1.376 -20.203  1.00 96.31           C  
ATOM   1656  C   LEU A 205      -8.492  -2.521 -20.969  1.00 96.31           C  
ATOM   1657  CB  LEU A 205      -8.844  -0.233 -20.016  1.00 96.31           C  
ATOM   1658  O   LEU A 205      -9.211  -3.332 -20.391  1.00 96.31           O  
ATOM   1659  CG  LEU A 205      -8.555   0.749 -18.891  1.00 96.31           C  
ATOM   1660  CD1 LEU A 205      -9.398   2.006 -19.047  1.00 96.31           C  
ATOM   1661  CD2 LEU A 205      -8.805   0.090 -17.531  1.00 96.31           C  
ATOM   1662  N   GLU A 206      -8.188  -2.650 -22.250  1.00 95.12           N  
ATOM   1663  CA  GLU A 206      -8.820  -3.672 -23.078  1.00 95.12           C  
ATOM   1664  C   GLU A 206      -7.895  -4.867 -23.281  1.00 95.12           C  
ATOM   1665  CB  GLU A 206      -9.242  -3.086 -24.422  1.00 95.12           C  
ATOM   1666  O   GLU A 206      -8.305  -5.887 -23.844  1.00 95.12           O  
ATOM   1667  CG  GLU A 206     -10.328  -2.031 -24.328  1.00 95.12           C  
ATOM   1668  CD  GLU A 206     -10.859  -1.585 -25.672  1.00 95.12           C  
ATOM   1669  OE1 GLU A 206     -11.883  -0.861 -25.719  1.00 95.12           O  
ATOM   1670  OE2 GLU A 206     -10.250  -1.965 -26.703  1.00 95.12           O  
ATOM   1671  N   ILE A 207      -6.707  -4.754 -22.938  1.00 95.31           N  
ATOM   1672  CA  ILE A 207      -5.719  -5.816 -23.094  1.00 95.31           C  
ATOM   1673  C   ILE A 207      -5.324  -6.363 -21.719  1.00 95.31           C  
ATOM   1674  CB  ILE A 207      -4.473  -5.312 -23.859  1.00 95.31           C  
ATOM   1675  O   ILE A 207      -4.684  -5.668 -20.938  1.00 95.31           O  
ATOM   1676  CG1 ILE A 207      -4.871  -4.742 -25.219  1.00 95.31           C  
ATOM   1677  CG2 ILE A 207      -3.445  -6.438 -24.000  1.00 95.31           C  
ATOM   1678  CD1 ILE A 207      -3.725  -4.078 -25.969  1.00 95.31           C  
ATOM   1679  N   THR A 208      -5.625  -7.609 -21.453  1.00 95.19           N  
ATOM   1680  CA  THR A 208      -5.500  -8.141 -20.094  1.00 95.19           C  
ATOM   1681  C   THR A 208      -4.230  -8.977 -19.969  1.00 95.19           C  
ATOM   1682  CB  THR A 208      -6.727  -8.992 -19.719  1.00 95.19           C  
ATOM   1683  O   THR A 208      -3.787  -9.266 -18.844  1.00 95.19           O  
ATOM   1684  CG2 THR A 208      -7.988  -8.141 -19.656  1.00 95.19           C  
ATOM   1685  OG1 THR A 208      -6.910 -10.016 -20.703  1.00 95.19           O  
ATOM   1686  N   ASP A 209      -3.580  -9.414 -21.047  1.00 91.50           N  
ATOM   1687  CA  ASP A 209      -2.498 -10.391 -20.969  1.00 91.50           C  
ATOM   1688  C   ASP A 209      -1.149  -9.742 -21.281  1.00 91.50           C  
ATOM   1689  CB  ASP A 209      -2.754 -11.547 -21.938  1.00 91.50           C  
ATOM   1690  O   ASP A 209      -0.132 -10.430 -21.375  1.00 91.50           O  
ATOM   1691  CG  ASP A 209      -2.891 -11.102 -23.375  1.00 91.50           C  
ATOM   1692  OD1 ASP A 209      -3.166  -9.906 -23.625  1.00 91.50           O  
ATOM   1693  OD2 ASP A 209      -2.725 -11.945 -24.281  1.00 91.50           O  
ATOM   1694  N   ARG A 210      -1.160  -8.422 -21.469  1.00 91.75           N  
ATOM   1695  CA  ARG A 210       0.081  -7.742 -21.828  1.00 91.75           C  
ATOM   1696  C   ARG A 210       0.201  -6.402 -21.109  1.00 91.75           C  
ATOM   1697  CB  ARG A 210       0.160  -7.531 -23.344  1.00 91.75           C  
ATOM   1698  O   ARG A 210      -0.769  -5.648 -21.031  1.00 91.75           O  
ATOM   1699  CG  ARG A 210       0.348  -8.820 -24.141  1.00 91.75           C  
ATOM   1700  CD  ARG A 210       0.463  -8.547 -25.641  1.00 91.75           C  
ATOM   1701  NE  ARG A 210       0.689  -9.781 -26.391  1.00 91.75           N  
ATOM   1702  NH1 ARG A 210       0.839  -8.734 -28.438  1.00 91.75           N  
ATOM   1703  NH2 ARG A 210       1.062 -11.016 -28.281  1.00 91.75           N  
ATOM   1704  CZ  ARG A 210       0.863  -9.836 -27.703  1.00 91.75           C  
ATOM   1705  N   SER A 211       1.345  -6.184 -20.594  1.00 94.31           N  
ATOM   1706  CA  SER A 211       1.700  -4.902 -20.000  1.00 94.31           C  
ATOM   1707  C   SER A 211       3.068  -4.430 -20.469  1.00 94.31           C  
ATOM   1708  CB  SER A 211       1.693  -5.008 -18.469  1.00 94.31           C  
ATOM   1709  O   SER A 211       3.818  -5.195 -21.078  1.00 94.31           O  
ATOM   1710  OG  SER A 211       2.766  -5.812 -18.016  1.00 94.31           O  
ATOM   1711  N   PHE A 212       3.330  -3.164 -20.328  1.00 93.75           N  
ATOM   1712  CA  PHE A 212       4.617  -2.580 -20.688  1.00 93.75           C  
ATOM   1713  C   PHE A 212       5.348  -2.068 -19.453  1.00 93.75           C  
ATOM   1714  CB  PHE A 212       4.430  -1.442 -21.688  1.00 93.75           C  
ATOM   1715  O   PHE A 212       4.832  -1.206 -18.734  1.00 93.75           O  
ATOM   1716  CG  PHE A 212       3.832  -1.885 -23.000  1.00 93.75           C  
ATOM   1717  CD1 PHE A 212       4.633  -2.441 -24.000  1.00 93.75           C  
ATOM   1718  CD2 PHE A 212       2.473  -1.744 -23.250  1.00 93.75           C  
ATOM   1719  CE1 PHE A 212       4.086  -2.852 -25.203  1.00 93.75           C  
ATOM   1720  CE2 PHE A 212       1.917  -2.152 -24.453  1.00 93.75           C  
ATOM   1721  CZ  PHE A 212       2.725  -2.703 -25.438  1.00 93.75           C  
ATOM   1722  N   ASN A 213       6.445  -2.670 -19.266  1.00 93.19           N  
ATOM   1723  CA  ASN A 213       7.301  -2.176 -18.188  1.00 93.19           C  
ATOM   1724  C   ASN A 213       7.922  -0.828 -18.531  1.00 93.19           C  
ATOM   1725  CB  ASN A 213       8.391  -3.195 -17.859  1.00 93.19           C  
ATOM   1726  O   ASN A 213       8.773  -0.745 -19.422  1.00 93.19           O  
ATOM   1727  CG  ASN A 213       9.141  -2.865 -16.578  1.00 93.19           C  
ATOM   1728  ND2 ASN A 213       8.859  -3.619 -15.516  1.00 93.19           N  
ATOM   1729  OD1 ASN A 213       9.953  -1.938 -16.531  1.00 93.19           O  
ATOM   1730  N   ILE A 214       7.613   0.216 -17.828  1.00 94.56           N  
ATOM   1731  CA  ILE A 214       8.070   1.548 -18.219  1.00 94.56           C  
ATOM   1732  C   ILE A 214       9.102   2.055 -17.219  1.00 94.56           C  
ATOM   1733  CB  ILE A 214       6.887   2.539 -18.312  1.00 94.56           C  
ATOM   1734  O   ILE A 214       9.867   2.975 -17.516  1.00 94.56           O  
ATOM   1735  CG1 ILE A 214       6.070   2.529 -17.016  1.00 94.56           C  
ATOM   1736  CG2 ILE A 214       6.000   2.207 -19.516  1.00 94.56           C  
ATOM   1737  CD1 ILE A 214       4.977   3.590 -16.969  1.00 94.56           C  
ATOM   1738  N   VAL A 215       9.125   1.534 -16.047  1.00 95.06           N  
ATOM   1739  CA  VAL A 215      10.156   1.811 -15.062  1.00 95.06           C  
ATOM   1740  C   VAL A 215      10.648   0.501 -14.453  1.00 95.06           C  
ATOM   1741  CB  VAL A 215       9.656   2.764 -13.961  1.00 95.06           C  
ATOM   1742  O   VAL A 215       9.844  -0.343 -14.047  1.00 95.06           O  
ATOM   1743  CG1 VAL A 215      10.727   2.971 -12.891  1.00 95.06           C  
ATOM   1744  CG2 VAL A 215       9.227   4.102 -14.562  1.00 95.06           C  
ATOM   1745  N   ASP A 216      11.883   0.256 -14.367  1.00 92.25           N  
ATOM   1746  CA  ASP A 216      12.531  -0.895 -13.750  1.00 92.25           C  
ATOM   1747  C   ASP A 216      13.789  -0.475 -12.992  1.00 92.25           C  
ATOM   1748  CB  ASP A 216      12.875  -1.951 -14.797  1.00 92.25           C  
ATOM   1749  O   ASP A 216      14.797  -0.137 -13.602  1.00 92.25           O  
ATOM   1750  CG  ASP A 216      13.242  -3.293 -14.195  1.00 92.25           C  
ATOM   1751  OD1 ASP A 216      13.594  -3.344 -12.992  1.00 92.25           O  
ATOM   1752  OD2 ASP A 216      13.195  -4.305 -14.922  1.00 92.25           O  
ATOM   1753  N   ILE A 217      13.688  -0.513 -11.695  1.00 89.25           N  
ATOM   1754  CA  ILE A 217      14.828  -0.065 -10.898  1.00 89.25           C  
ATOM   1755  C   ILE A 217      15.500  -1.266 -10.234  1.00 89.25           C  
ATOM   1756  CB  ILE A 217      14.398   0.969  -9.836  1.00 89.25           C  
ATOM   1757  O   ILE A 217      16.312  -1.104  -9.328  1.00 89.25           O  
ATOM   1758  CG1 ILE A 217      13.383   0.352  -8.867  1.00 89.25           C  
ATOM   1759  CG2 ILE A 217      13.836   2.227 -10.500  1.00 89.25           C  
ATOM   1760  CD1 ILE A 217      13.070   1.224  -7.656  1.00 89.25           C  
ATOM   1761  N   LYS A 218      15.102  -2.463 -10.617  1.00 84.44           N  
ATOM   1762  CA  LYS A 218      15.734  -3.676 -10.102  1.00 84.44           C  
ATOM   1763  C   LYS A 218      17.203  -3.738 -10.492  1.00 84.44           C  
ATOM   1764  CB  LYS A 218      15.000  -4.918 -10.617  1.00 84.44           C  
ATOM   1765  O   LYS A 218      17.547  -3.734 -11.672  1.00 84.44           O  
ATOM   1766  CG  LYS A 218      15.531  -6.227 -10.047  1.00 84.44           C  
ATOM   1767  CD  LYS A 218      14.781  -7.426 -10.609  1.00 84.44           C  
ATOM   1768  CE  LYS A 218      15.352  -8.742 -10.102  1.00 84.44           C  
ATOM   1769  NZ  LYS A 218      14.625  -9.914 -10.664  1.00 84.44           N  
ATOM   1770  N   PRO A 219      18.062  -3.859  -9.508  1.00 83.81           N  
ATOM   1771  CA  PRO A 219      19.484  -4.004  -9.828  1.00 83.81           C  
ATOM   1772  C   PRO A 219      19.844  -5.418 -10.281  1.00 83.81           C  
ATOM   1773  CB  PRO A 219      20.172  -3.660  -8.508  1.00 83.81           C  
ATOM   1774  O   PRO A 219      19.031  -6.340 -10.141  1.00 83.81           O  
ATOM   1775  CG  PRO A 219      19.188  -4.039  -7.445  1.00 83.81           C  
ATOM   1776  CD  PRO A 219      17.812  -3.893  -8.008  1.00 83.81           C  
ATOM   1777  N   ALA A 220      21.000  -5.574 -10.883  1.00 82.12           N  
ATOM   1778  CA  ALA A 220      21.500  -6.887 -11.289  1.00 82.12           C  
ATOM   1779  C   ALA A 220      21.672  -7.809 -10.086  1.00 82.12           C  
ATOM   1780  CB  ALA A 220      22.828  -6.746 -12.039  1.00 82.12           C  
ATOM   1781  O   ALA A 220      21.328  -8.992 -10.156  1.00 82.12           O  
ATOM   1782  N   ASN A 221      22.141  -7.160  -9.055  1.00 75.38           N  
ATOM   1783  CA  ASN A 221      22.281  -7.836  -7.773  1.00 75.38           C  
ATOM   1784  C   ASN A 221      21.438  -7.156  -6.695  1.00 75.38           C  
ATOM   1785  CB  ASN A 221      23.734  -7.891  -7.340  1.00 75.38           C  
ATOM   1786  O   ASN A 221      21.562  -5.957  -6.457  1.00 75.38           O  
ATOM   1787  CG  ASN A 221      23.969  -8.859  -6.195  1.00 75.38           C  
ATOM   1788  ND2 ASN A 221      25.234  -9.188  -5.949  1.00 75.38           N  
ATOM   1789  OD1 ASN A 221      23.031  -9.305  -5.539  1.00 75.38           O  
ATOM   1790  N   MET A 222      20.469  -7.844  -6.160  1.00 72.38           N  
ATOM   1791  CA  MET A 222      19.547  -7.316  -5.164  1.00 72.38           C  
ATOM   1792  C   MET A 222      20.297  -6.715  -3.982  1.00 72.38           C  
ATOM   1793  CB  MET A 222      18.594  -8.414  -4.680  1.00 72.38           C  
ATOM   1794  O   MET A 222      19.766  -5.855  -3.277  1.00 72.38           O  
ATOM   1795  CG  MET A 222      17.422  -8.664  -5.609  1.00 72.38           C  
ATOM   1796  SD  MET A 222      16.422  -7.156  -5.898  1.00 72.38           S  
ATOM   1797  CE  MET A 222      15.648  -6.965  -4.270  1.00 72.38           C  
ATOM   1798  N   GLU A 223      21.547  -7.117  -3.820  1.00 68.31           N  
ATOM   1799  CA  GLU A 223      22.359  -6.559  -2.748  1.00 68.31           C  
ATOM   1800  C   GLU A 223      22.688  -5.086  -3.004  1.00 68.31           C  
ATOM   1801  CB  GLU A 223      23.656  -7.355  -2.594  1.00 68.31           C  
ATOM   1802  O   GLU A 223      23.016  -4.348  -2.076  1.00 68.31           O  
ATOM   1803  CG  GLU A 223      23.453  -8.781  -2.107  1.00 68.31           C  
ATOM   1804  CD  GLU A 223      24.750  -9.562  -1.966  1.00 68.31           C  
ATOM   1805  OE1 GLU A 223      24.703 -10.734  -1.539  1.00 68.31           O  
ATOM   1806  OE2 GLU A 223      25.812  -8.992  -2.283  1.00 68.31           O  
ATOM   1807  N   GLU A 224      22.484  -4.746  -4.227  1.00 76.19           N  
ATOM   1808  CA  GLU A 224      22.797  -3.373  -4.617  1.00 76.19           C  
ATOM   1809  C   GLU A 224      21.547  -2.500  -4.582  1.00 76.19           C  
ATOM   1810  CB  GLU A 224      23.422  -3.338  -6.016  1.00 76.19           C  
ATOM   1811  O   GLU A 224      21.562  -1.353  -5.031  1.00 76.19           O  
ATOM   1812  CG  GLU A 224      24.766  -4.043  -6.102  1.00 76.19           C  
ATOM   1813  CD  GLU A 224      25.328  -4.082  -7.516  1.00 76.19           C  
ATOM   1814  OE1 GLU A 224      26.422  -4.664  -7.715  1.00 76.19           O  
ATOM   1815  OE2 GLU A 224      24.672  -3.527  -8.430  1.00 76.19           O  
ATOM   1816  N   LEU A 225      20.469  -3.107  -4.086  1.00 79.06           N  
ATOM   1817  CA  LEU A 225      19.219  -2.350  -4.004  1.00 79.06           C  
ATOM   1818  C   LEU A 225      19.359  -1.177  -3.039  1.00 79.06           C  
ATOM   1819  CB  LEU A 225      18.078  -3.256  -3.557  1.00 79.06           C  
ATOM   1820  O   LEU A 225      19.750  -1.361  -1.883  1.00 79.06           O  
ATOM   1821  CG  LEU A 225      16.672  -2.629  -3.557  1.00 79.06           C  
ATOM   1822  CD1 LEU A 225      16.234  -2.322  -4.984  1.00 79.06           C  
ATOM   1823  CD2 LEU A 225      15.680  -3.551  -2.867  1.00 79.06           C  
ATOM   1824  N   THR A 226      19.109   0.042  -3.547  1.00 79.88           N  
ATOM   1825  CA  THR A 226      19.312   1.233  -2.730  1.00 79.88           C  
ATOM   1826  C   THR A 226      17.969   1.881  -2.373  1.00 79.88           C  
ATOM   1827  CB  THR A 226      20.203   2.258  -3.451  1.00 79.88           C  
ATOM   1828  O   THR A 226      17.859   2.549  -1.342  1.00 79.88           O  
ATOM   1829  CG2 THR A 226      21.594   1.690  -3.709  1.00 79.88           C  
ATOM   1830  OG1 THR A 226      19.609   2.609  -4.703  1.00 79.88           O  
ATOM   1831  N   GLU A 227      17.016   1.720  -3.219  1.00 86.56           N  
ATOM   1832  CA  GLU A 227      15.711   2.328  -2.984  1.00 86.56           C  
ATOM   1833  C   GLU A 227      14.602   1.522  -3.650  1.00 86.56           C  
ATOM   1834  CB  GLU A 227      15.688   3.771  -3.494  1.00 86.56           C  
ATOM   1835  O   GLU A 227      14.859   0.706  -4.535  1.00 86.56           O  
ATOM   1836  CG  GLU A 227      15.883   3.896  -5.000  1.00 86.56           C  
ATOM   1837  CD  GLU A 227      15.867   5.336  -5.488  1.00 86.56           C  
ATOM   1838  OE1 GLU A 227      16.547   5.645  -6.488  1.00 86.56           O  
ATOM   1839  OE2 GLU A 227      15.164   6.164  -4.863  1.00 86.56           O  
ATOM   1840  N   VAL A 228      13.430   1.715  -3.227  1.00 90.50           N  
ATOM   1841  CA  VAL A 228      12.258   1.042  -3.777  1.00 90.50           C  
ATOM   1842  C   VAL A 228      11.180   2.070  -4.109  1.00 90.50           C  
ATOM   1843  CB  VAL A 228      11.703  -0.016  -2.797  1.00 90.50           C  
ATOM   1844  O   VAL A 228      11.188   3.184  -3.578  1.00 90.50           O  
ATOM   1845  CG1 VAL A 228      12.734  -1.105  -2.531  1.00 90.50           C  
ATOM   1846  CG2 VAL A 228      11.266   0.644  -1.490  1.00 90.50           C  
ATOM   1847  N   ILE A 229      10.305   1.704  -5.039  1.00 94.00           N  
ATOM   1848  CA  ILE A 229       9.172   2.547  -5.406  1.00 94.00           C  
ATOM   1849  C   ILE A 229       8.078   2.438  -4.348  1.00 94.00           C  
ATOM   1850  CB  ILE A 229       8.609   2.162  -6.797  1.00 94.00           C  
ATOM   1851  O   ILE A 229       7.648   1.334  -4.000  1.00 94.00           O  
ATOM   1852  CG1 ILE A 229       9.695   2.312  -7.867  1.00 94.00           C  
ATOM   1853  CG2 ILE A 229       7.383   3.010  -7.133  1.00 94.00           C  
ATOM   1854  CD1 ILE A 229       9.328   1.696  -9.211  1.00 94.00           C  
ATOM   1855  N   THR A 230       7.641   3.584  -3.859  1.00 96.38           N  
ATOM   1856  CA  THR A 230       6.684   3.557  -2.760  1.00 96.38           C  
ATOM   1857  C   THR A 230       5.297   3.984  -3.236  1.00 96.38           C  
ATOM   1858  CB  THR A 230       7.133   4.465  -1.603  1.00 96.38           C  
ATOM   1859  O   THR A 230       4.289   3.625  -2.631  1.00 96.38           O  
ATOM   1860  CG2 THR A 230       8.398   3.928  -0.942  1.00 96.38           C  
ATOM   1861  OG1 THR A 230       7.395   5.781  -2.109  1.00 96.38           O  
ATOM   1862  N   ALA A 231       5.215   4.809  -4.262  1.00 97.56           N  
ATOM   1863  CA  ALA A 231       3.941   5.262  -4.812  1.00 97.56           C  
ATOM   1864  C   ALA A 231       4.113   5.781  -6.238  1.00 97.56           C  
ATOM   1865  CB  ALA A 231       3.332   6.344  -3.926  1.00 97.56           C  
ATOM   1866  O   ALA A 231       5.203   6.219  -6.617  1.00 97.56           O  
ATOM   1867  N   ALA A 232       3.078   5.742  -6.996  1.00 97.94           N  
ATOM   1868  CA  ALA A 232       3.062   6.238  -8.375  1.00 97.94           C  
ATOM   1869  C   ALA A 232       1.683   6.770  -8.750  1.00 97.94           C  
ATOM   1870  CB  ALA A 232       3.488   5.137  -9.336  1.00 97.94           C  
ATOM   1871  O   ALA A 232       0.663   6.227  -8.312  1.00 97.94           O  
ATOM   1872  N   GLU A 233       1.673   7.797  -9.586  1.00 97.94           N  
ATOM   1873  CA  GLU A 233       0.422   8.445  -9.969  1.00 97.94           C  
ATOM   1874  C   GLU A 233       0.548   9.125 -11.328  1.00 97.94           C  
ATOM   1875  CB  GLU A 233      -0.006   9.461  -8.906  1.00 97.94           C  
ATOM   1876  O   GLU A 233       1.563   9.766 -11.617  1.00 97.94           O  
ATOM   1877  CG  GLU A 233      -1.425   9.977  -9.086  1.00 97.94           C  
ATOM   1878  CD  GLU A 233      -2.025  10.547  -7.809  1.00 97.94           C  
ATOM   1879  OE1 GLU A 233      -3.229  10.891  -7.805  1.00 97.94           O  
ATOM   1880  OE2 GLU A 233      -1.286  10.641  -6.805  1.00 97.94           O  
ATOM   1881  N   PHE A 234      -0.470   9.039 -12.109  1.00 97.81           N  
ATOM   1882  CA  PHE A 234      -0.531   9.766 -13.375  1.00 97.81           C  
ATOM   1883  C   PHE A 234      -0.876  11.227 -13.141  1.00 97.81           C  
ATOM   1884  CB  PHE A 234      -1.560   9.125 -14.305  1.00 97.81           C  
ATOM   1885  O   PHE A 234      -1.598  11.562 -12.203  1.00 97.81           O  
ATOM   1886  CG  PHE A 234      -0.986   8.055 -15.203  1.00 97.81           C  
ATOM   1887  CD1 PHE A 234       0.043   8.352 -16.094  1.00 97.81           C  
ATOM   1888  CD2 PHE A 234      -1.476   6.758 -15.156  1.00 97.81           C  
ATOM   1889  CE1 PHE A 234       0.577   7.363 -16.906  1.00 97.81           C  
ATOM   1890  CE2 PHE A 234      -0.948   5.766 -15.977  1.00 97.81           C  
ATOM   1891  CZ  PHE A 234       0.078   6.074 -16.859  1.00 97.81           C  
ATOM   1892  N   HIS A 235      -0.366  11.977 -14.086  1.00 97.69           N  
ATOM   1893  CA  HIS A 235      -0.813  13.367 -14.117  1.00 97.69           C  
ATOM   1894  C   HIS A 235      -2.275  13.461 -14.539  1.00 97.69           C  
ATOM   1895  CB  HIS A 235       0.061  14.188 -15.062  1.00 97.69           C  
ATOM   1896  O   HIS A 235      -2.717  12.742 -15.438  1.00 97.69           O  
ATOM   1897  CG  HIS A 235      -0.137  15.664 -14.938  1.00 97.69           C  
ATOM   1898  CD2 HIS A 235       0.555  16.594 -14.242  1.00 97.69           C  
ATOM   1899  ND1 HIS A 235      -1.158  16.328 -15.570  1.00 97.69           N  
ATOM   1900  CE1 HIS A 235      -1.085  17.625 -15.273  1.00 97.69           C  
ATOM   1901  NE2 HIS A 235      -0.054  17.812 -14.469  1.00 97.69           N  
ATOM   1902  N   PRO A 236      -3.041  14.344 -13.930  1.00 96.44           N  
ATOM   1903  CA  PRO A 236      -4.484  14.375 -14.180  1.00 96.44           C  
ATOM   1904  C   PRO A 236      -4.840  14.945 -15.547  1.00 96.44           C  
ATOM   1905  CB  PRO A 236      -5.016  15.273 -13.055  1.00 96.44           C  
ATOM   1906  O   PRO A 236      -5.910  14.656 -16.094  1.00 96.44           O  
ATOM   1907  CG  PRO A 236      -3.848  16.109 -12.648  1.00 96.44           C  
ATOM   1908  CD  PRO A 236      -2.594  15.297 -12.844  1.00 96.44           C  
ATOM   1909  N   ASN A 237      -3.994  15.742 -16.156  1.00 95.69           N  
ATOM   1910  CA  ASN A 237      -4.336  16.422 -17.406  1.00 95.69           C  
ATOM   1911  C   ASN A 237      -3.389  16.016 -18.531  1.00 95.69           C  
ATOM   1912  CB  ASN A 237      -4.324  17.938 -17.219  1.00 95.69           C  
ATOM   1913  O   ASN A 237      -3.611  16.375 -19.703  1.00 95.69           O  
ATOM   1914  CG  ASN A 237      -5.312  18.406 -16.172  1.00 95.69           C  
ATOM   1915  ND2 ASN A 237      -4.953  19.453 -15.438  1.00 95.69           N  
ATOM   1916  OD1 ASN A 237      -6.391  17.828 -16.016  1.00 95.69           O  
ATOM   1917  N   SER A 238      -2.312  15.375 -18.234  1.00 94.88           N  
ATOM   1918  CA  SER A 238      -1.331  14.945 -19.219  1.00 94.88           C  
ATOM   1919  C   SER A 238      -1.178  13.430 -19.219  1.00 94.88           C  
ATOM   1920  CB  SER A 238       0.023  15.602 -18.953  1.00 94.88           C  
ATOM   1921  O   SER A 238      -0.599  12.852 -18.297  1.00 94.88           O  
ATOM   1922  OG  SER A 238      -0.079  17.016 -19.031  1.00 94.88           O  
ATOM   1923  N   CYS A 239      -1.504  12.844 -20.250  1.00 94.62           N  
ATOM   1924  CA  CYS A 239      -1.599  11.391 -20.312  1.00 94.62           C  
ATOM   1925  C   CYS A 239      -0.222  10.766 -20.500  1.00 94.62           C  
ATOM   1926  CB  CYS A 239      -2.520  10.961 -21.453  1.00 94.62           C  
ATOM   1927  O   CYS A 239      -0.084   9.539 -20.453  1.00 94.62           O  
ATOM   1928  SG  CYS A 239      -1.992  11.562 -23.078  1.00 94.62           S  
ATOM   1929  N   ASN A 240       0.818  11.570 -20.688  1.00 94.50           N  
ATOM   1930  CA  ASN A 240       2.154  11.031 -20.922  1.00 94.50           C  
ATOM   1931  C   ASN A 240       3.072  11.273 -19.734  1.00 94.50           C  
ATOM   1932  CB  ASN A 240       2.764  11.641 -22.188  1.00 94.50           C  
ATOM   1933  O   ASN A 240       4.254  10.922 -19.766  1.00 94.50           O  
ATOM   1934  CG  ASN A 240       1.934  11.367 -23.422  1.00 94.50           C  
ATOM   1935  ND2 ASN A 240       2.025  12.258 -24.406  1.00 94.50           N  
ATOM   1936  OD1 ASN A 240       1.215  10.367 -23.500  1.00 94.50           O  
ATOM   1937  N   THR A 241       2.479  11.875 -18.734  1.00 95.62           N  
ATOM   1938  CA  THR A 241       3.293  12.258 -17.578  1.00 95.62           C  
ATOM   1939  C   THR A 241       2.816  11.539 -16.328  1.00 95.62           C  
ATOM   1940  CB  THR A 241       3.266  13.773 -17.359  1.00 95.62           C  
ATOM   1941  O   THR A 241       1.613  11.453 -16.078  1.00 95.62           O  
ATOM   1942  CG2 THR A 241       4.223  14.180 -16.234  1.00 95.62           C  
ATOM   1943  OG1 THR A 241       3.650  14.445 -18.562  1.00 95.62           O  
ATOM   1944  N   PHE A 242       3.732  11.031 -15.594  1.00 97.00           N  
ATOM   1945  CA  PHE A 242       3.434  10.422 -14.297  1.00 97.00           C  
ATOM   1946  C   PHE A 242       4.582  10.625 -13.320  1.00 97.00           C  
ATOM   1947  CB  PHE A 242       3.148   8.922 -14.461  1.00 97.00           C  
ATOM   1948  O   PHE A 242       5.680  11.031 -13.719  1.00 97.00           O  
ATOM   1949  CG  PHE A 242       4.363   8.109 -14.805  1.00 97.00           C  
ATOM   1950  CD1 PHE A 242       4.801   7.996 -16.125  1.00 97.00           C  
ATOM   1951  CD2 PHE A 242       5.074   7.445 -13.805  1.00 97.00           C  
ATOM   1952  CE1 PHE A 242       5.926   7.242 -16.438  1.00 97.00           C  
ATOM   1953  CE2 PHE A 242       6.199   6.691 -14.117  1.00 97.00           C  
ATOM   1954  CZ  PHE A 242       6.625   6.590 -15.438  1.00 97.00           C  
ATOM   1955  N   VAL A 243       4.312  10.445 -12.117  1.00 97.31           N  
ATOM   1956  CA  VAL A 243       5.316  10.609 -11.070  1.00 97.31           C  
ATOM   1957  C   VAL A 243       5.410   9.328 -10.242  1.00 97.31           C  
ATOM   1958  CB  VAL A 243       4.996  11.812 -10.156  1.00 97.31           C  
ATOM   1959  O   VAL A 243       4.438   8.578 -10.125  1.00 97.31           O  
ATOM   1960  CG1 VAL A 243       3.740  11.539  -9.328  1.00 97.31           C  
ATOM   1961  CG2 VAL A 243       6.184  12.117  -9.242  1.00 97.31           C  
ATOM   1962  N   TYR A 244       6.539   9.039  -9.734  1.00 97.19           N  
ATOM   1963  CA  TYR A 244       6.684   7.996  -8.727  1.00 97.19           C  
ATOM   1964  C   TYR A 244       7.672   8.422  -7.645  1.00 97.19           C  
ATOM   1965  CB  TYR A 244       7.145   6.684  -9.367  1.00 97.19           C  
ATOM   1966  O   TYR A 244       8.578   9.211  -7.906  1.00 97.19           O  
ATOM   1967  CG  TYR A 244       8.562   6.719  -9.875  1.00 97.19           C  
ATOM   1968  CD1 TYR A 244       8.852   7.117 -11.180  1.00 97.19           C  
ATOM   1969  CD2 TYR A 244       9.625   6.352  -9.047  1.00 97.19           C  
ATOM   1970  CE1 TYR A 244      10.156   7.152 -11.648  1.00 97.19           C  
ATOM   1971  CE2 TYR A 244      10.938   6.379  -9.508  1.00 97.19           C  
ATOM   1972  OH  TYR A 244      12.492   6.812 -11.266  1.00 97.19           O  
ATOM   1973  CZ  TYR A 244      11.195   6.781 -10.805  1.00 97.19           C  
ATOM   1974  N   SER A 245       7.402   8.008  -6.477  1.00 96.69           N  
ATOM   1975  CA  SER A 245       8.227   8.336  -5.316  1.00 96.69           C  
ATOM   1976  C   SER A 245       9.055   7.133  -4.875  1.00 96.69           C  
ATOM   1977  CB  SER A 245       7.352   8.812  -4.156  1.00 96.69           C  
ATOM   1978  O   SER A 245       8.812   6.008  -5.309  1.00 96.69           O  
ATOM   1979  OG  SER A 245       6.438   7.801  -3.764  1.00 96.69           O  
ATOM   1980  N   SER A 246      10.039   7.387  -4.023  1.00 92.69           N  
ATOM   1981  CA  SER A 246      10.953   6.348  -3.568  1.00 92.69           C  
ATOM   1982  C   SER A 246      11.047   6.324  -2.047  1.00 92.69           C  
ATOM   1983  CB  SER A 246      12.344   6.555  -4.168  1.00 92.69           C  
ATOM   1984  O   SER A 246      10.586   7.250  -1.376  1.00 92.69           O  
ATOM   1985  OG  SER A 246      13.086   7.500  -3.416  1.00 92.69           O  
ATOM   1986  N   SER A 247      11.664   5.289  -1.558  1.00 91.69           N  
ATOM   1987  CA  SER A 247      11.875   5.105  -0.125  1.00 91.69           C  
ATOM   1988  C   SER A 247      12.906   6.094   0.414  1.00 91.69           C  
ATOM   1989  CB  SER A 247      12.328   3.676   0.170  1.00 91.69           C  
ATOM   1990  O   SER A 247      13.000   6.305   1.625  1.00 91.69           O  
ATOM   1991  OG  SER A 247      13.547   3.383  -0.500  1.00 91.69           O  
ATOM   1992  N   LYS A 248      13.625   6.773  -0.425  1.00 88.56           N  
ATOM   1993  CA  LYS A 248      14.625   7.750  -0.001  1.00 88.56           C  
ATOM   1994  C   LYS A 248      14.023   9.148   0.103  1.00 88.56           C  
ATOM   1995  CB  LYS A 248      15.805   7.758  -0.970  1.00 88.56           C  
ATOM   1996  O   LYS A 248      14.719  10.102   0.454  1.00 88.56           O  
ATOM   1997  CG  LYS A 248      16.734   6.562  -0.822  1.00 88.56           C  
ATOM   1998  CD  LYS A 248      17.984   6.711  -1.696  1.00 88.56           C  
ATOM   1999  CE  LYS A 248      18.953   5.555  -1.487  1.00 88.56           C  
ATOM   2000  NZ  LYS A 248      20.156   5.680  -2.361  1.00 88.56           N  
ATOM   2001  N   GLY A 249      12.773   9.273  -0.271  1.00 93.50           N  
ATOM   2002  CA  GLY A 249      12.117  10.570  -0.180  1.00 93.50           C  
ATOM   2003  C   GLY A 249      12.219  11.383  -1.454  1.00 93.50           C  
ATOM   2004  O   GLY A 249      11.953  12.586  -1.452  1.00 93.50           O  
ATOM   2005  N   THR A 250      12.602  10.750  -2.500  1.00 93.81           N  
ATOM   2006  CA  THR A 250      12.727  11.430  -3.785  1.00 93.81           C  
ATOM   2007  C   THR A 250      11.500  11.172  -4.656  1.00 93.81           C  
ATOM   2008  CB  THR A 250      13.992  10.984  -4.531  1.00 93.81           C  
ATOM   2009  O   THR A 250      10.859  10.125  -4.535  1.00 93.81           O  
ATOM   2010  CG2 THR A 250      15.250  11.273  -3.705  1.00 93.81           C  
ATOM   2011  OG1 THR A 250      13.922   9.578  -4.789  1.00 93.81           O  
ATOM   2012  N   ILE A 251      11.219  12.180  -5.484  1.00 96.50           N  
ATOM   2013  CA  ILE A 251      10.109  12.078  -6.434  1.00 96.50           C  
ATOM   2014  C   ILE A 251      10.625  12.305  -7.852  1.00 96.50           C  
ATOM   2015  CB  ILE A 251       8.992  13.102  -6.105  1.00 96.50           C  
ATOM   2016  O   ILE A 251      11.320  13.289  -8.117  1.00 96.50           O  
ATOM   2017  CG1 ILE A 251       8.578  12.977  -4.633  1.00 96.50           C  
ATOM   2018  CG2 ILE A 251       7.793  12.898  -7.035  1.00 96.50           C  
ATOM   2019  CD1 ILE A 251       8.141  14.289  -4.004  1.00 96.50           C  
ATOM   2020  N   ARG A 252      10.258  11.453  -8.688  1.00 95.88           N  
ATOM   2021  CA  ARG A 252      10.688  11.555 -10.086  1.00 95.88           C  
ATOM   2022  C   ARG A 252       9.484  11.742 -11.008  1.00 95.88           C  
ATOM   2023  CB  ARG A 252      11.477  10.312 -10.492  1.00 95.88           C  
ATOM   2024  O   ARG A 252       8.539  10.961 -10.969  1.00 95.88           O  
ATOM   2025  CG  ARG A 252      12.805  10.156  -9.781  1.00 95.88           C  
ATOM   2026  CD  ARG A 252      13.516   8.875 -10.172  1.00 95.88           C  
ATOM   2027  NE  ARG A 252      14.750   8.688  -9.422  1.00 95.88           N  
ATOM   2028  NH1 ARG A 252      13.789   7.414  -7.750  1.00 95.88           N  
ATOM   2029  NH2 ARG A 252      16.031   7.895  -7.688  1.00 95.88           N  
ATOM   2030  CZ  ARG A 252      14.859   8.000  -8.289  1.00 95.88           C  
ATOM   2031  N   LEU A 253       9.555  12.750 -11.742  1.00 96.06           N  
ATOM   2032  CA  LEU A 253       8.578  13.008 -12.797  1.00 96.06           C  
ATOM   2033  C   LEU A 253       9.055  12.445 -14.133  1.00 96.06           C  
ATOM   2034  CB  LEU A 253       8.312  14.508 -12.930  1.00 96.06           C  
ATOM   2035  O   LEU A 253      10.156  12.750 -14.578  1.00 96.06           O  
ATOM   2036  CG  LEU A 253       7.176  14.914 -13.875  1.00 96.06           C  
ATOM   2037  CD1 LEU A 253       5.824  14.602 -13.242  1.00 96.06           C  
ATOM   2038  CD2 LEU A 253       7.273  16.406 -14.219  1.00 96.06           C  
ATOM   2039  N   CYS A 254       8.180  11.664 -14.703  1.00 95.00           N  
ATOM   2040  CA  CYS A 254       8.547  10.992 -15.945  1.00 95.00           C  
ATOM   2041  C   CYS A 254       7.617  11.406 -17.078  1.00 95.00           C  
ATOM   2042  CB  CYS A 254       8.508   9.477 -15.773  1.00 95.00           C  
ATOM   2043  O   CYS A 254       6.434  11.664 -16.859  1.00 95.00           O  
ATOM   2044  SG  CYS A 254       9.633   8.867 -14.492  1.00 95.00           S  
ATOM   2045  N   ASP A 255       8.203  11.500 -18.234  1.00 92.38           N  
ATOM   2046  CA  ASP A 255       7.496  11.734 -19.500  1.00 92.38           C  
ATOM   2047  C   ASP A 255       7.684  10.562 -20.453  1.00 92.38           C  
ATOM   2048  CB  ASP A 255       7.980  13.031 -20.156  1.00 92.38           C  
ATOM   2049  O   ASP A 255       8.797  10.312 -20.938  1.00 92.38           O  
ATOM   2050  CG  ASP A 255       7.094  13.484 -21.297  1.00 92.38           C  
ATOM   2051  OD1 ASP A 255       6.379  12.641 -21.891  1.00 92.38           O  
ATOM   2052  OD2 ASP A 255       7.117  14.688 -21.625  1.00 92.38           O  
ATOM   2053  N   MET A 256       6.676   9.906 -20.719  1.00 90.12           N  
ATOM   2054  CA  MET A 256       6.723   8.672 -21.500  1.00 90.12           C  
ATOM   2055  C   MET A 256       7.105   8.969 -22.953  1.00 90.12           C  
ATOM   2056  CB  MET A 256       5.375   7.953 -21.453  1.00 90.12           C  
ATOM   2057  O   MET A 256       7.469   8.062 -23.703  1.00 90.12           O  
ATOM   2058  CG  MET A 256       5.039   7.379 -20.094  1.00 90.12           C  
ATOM   2059  SD  MET A 256       3.430   6.496 -20.078  1.00 90.12           S  
ATOM   2060  CE  MET A 256       2.365   7.762 -20.812  1.00 90.12           C  
ATOM   2061  N   ARG A 257       6.969  10.164 -23.359  1.00 86.00           N  
ATOM   2062  CA  ARG A 257       7.355  10.547 -24.719  1.00 86.00           C  
ATOM   2063  C   ARG A 257       8.867  10.672 -24.844  1.00 86.00           C  
ATOM   2064  CB  ARG A 257       6.680  11.859 -25.109  1.00 86.00           C  
ATOM   2065  O   ARG A 257       9.414  10.609 -25.938  1.00 86.00           O  
ATOM   2066  CG  ARG A 257       5.164  11.805 -25.109  1.00 86.00           C  
ATOM   2067  CD  ARG A 257       4.543  13.180 -25.328  1.00 86.00           C  
ATOM   2068  NE  ARG A 257       4.801  14.062 -24.188  1.00 86.00           N  
ATOM   2069  NH1 ARG A 257       3.725  15.891 -25.109  1.00 86.00           N  
ATOM   2070  NH2 ARG A 257       4.691  16.047 -23.031  1.00 86.00           N  
ATOM   2071  CZ  ARG A 257       4.402  15.328 -24.109  1.00 86.00           C  
ATOM   2072  N   ALA A 258       9.523  10.945 -23.781  1.00 80.69           N  
ATOM   2073  CA  ALA A 258      10.969  11.148 -23.797  1.00 80.69           C  
ATOM   2074  C   ALA A 258      11.703   9.820 -23.969  1.00 80.69           C  
ATOM   2075  CB  ALA A 258      11.422  11.836 -22.516  1.00 80.69           C  
ATOM   2076  O   ALA A 258      12.727   9.750 -24.656  1.00 80.69           O  
ATOM   2077  N   SER A 259      11.250   8.742 -23.328  1.00 74.44           N  
ATOM   2078  CA  SER A 259      11.844   7.410 -23.406  1.00 74.44           C  
ATOM   2079  C   SER A 259      10.820   6.324 -23.109  1.00 74.44           C  
ATOM   2080  CB  SER A 259      13.031   7.289 -22.453  1.00 74.44           C  
ATOM   2081  O   SER A 259       9.875   6.551 -22.344  1.00 74.44           O  
ATOM   2082  OG  SER A 259      13.664   6.031 -22.594  1.00 74.44           O  
ATOM   2083  N   ALA A 260      10.992   5.273 -23.812  1.00 71.75           N  
ATOM   2084  CA  ALA A 260      10.109   4.141 -23.547  1.00 71.75           C  
ATOM   2085  C   ALA A 260      10.281   3.631 -22.125  1.00 71.75           C  
ATOM   2086  CB  ALA A 260      10.375   3.014 -24.547  1.00 71.75           C  
ATOM   2087  O   ALA A 260       9.297   3.316 -21.453  1.00 71.75           O  
ATOM   2088  N   LEU A 261      11.539   3.457 -21.844  1.00 76.38           N  
ATOM   2089  CA  LEU A 261      11.867   3.148 -20.453  1.00 76.38           C  
ATOM   2090  C   LEU A 261      12.281   4.410 -19.703  1.00 76.38           C  
ATOM   2091  CB  LEU A 261      12.992   2.111 -20.391  1.00 76.38           C  
ATOM   2092  O   LEU A 261      13.211   5.105 -20.109  1.00 76.38           O  
ATOM   2093  CG  LEU A 261      12.562   0.644 -20.406  1.00 76.38           C  
ATOM   2094  CD1 LEU A 261      13.531  -0.177 -21.266  1.00 76.38           C  
ATOM   2095  CD2 LEU A 261      12.477   0.085 -19.000  1.00 76.38           C  
ATOM   2096  N   CYS A 262      11.398   4.781 -18.812  1.00 80.00           N  
ATOM   2097  CA  CYS A 262      11.664   5.996 -18.047  1.00 80.00           C  
ATOM   2098  C   CYS A 262      12.797   5.781 -17.047  1.00 80.00           C  
ATOM   2099  CB  CYS A 262      10.398   6.449 -17.312  1.00 80.00           C  
ATOM   2100  O   CYS A 262      12.594   5.902 -15.844  1.00 80.00           O  
ATOM   2101  SG  CYS A 262       9.047   6.930 -18.406  1.00 80.00           S  
ATOM   2102  N   ASP A 263      13.914   5.266 -17.594  1.00 70.19           N  
ATOM   2103  CA  ASP A 263      15.117   5.086 -16.797  1.00 70.19           C  
ATOM   2104  C   ASP A 263      15.641   6.426 -16.281  1.00 70.19           C  
ATOM   2105  CB  ASP A 263      16.203   4.371 -17.609  1.00 70.19           C  
ATOM   2106  O   ASP A 263      16.297   6.480 -15.234  1.00 70.19           O  
ATOM   2107  CG  ASP A 263      15.945   4.418 -19.094  1.00 70.19           C  
ATOM   2108  OD1 ASP A 263      14.797   4.691 -19.516  1.00 70.19           O  
ATOM   2109  OD2 ASP A 263      16.891   4.168 -19.875  1.00 70.19           O  
ATOM   2110  N   ARG A 264      15.281   7.398 -17.062  1.00 75.69           N  
ATOM   2111  CA  ARG A 264      15.648   8.750 -16.672  1.00 75.69           C  
ATOM   2112  C   ARG A 264      14.406   9.586 -16.344  1.00 75.69           C  
ATOM   2113  CB  ARG A 264      16.469   9.430 -17.766  1.00 75.69           C  
ATOM   2114  O   ARG A 264      13.391   9.484 -17.047  1.00 75.69           O  
ATOM   2115  CG  ARG A 264      17.812   8.773 -18.031  1.00 75.69           C  
ATOM   2116  CD  ARG A 264      18.625   9.531 -19.062  1.00 75.69           C  
ATOM   2117  NE  ARG A 264      19.875   8.844 -19.391  1.00 75.69           N  
ATOM   2118  NH1 ARG A 264      20.547  10.375 -20.984  1.00 75.69           N  
ATOM   2119  NH2 ARG A 264      21.859   8.555 -20.500  1.00 75.69           N  
ATOM   2120  CZ  ARG A 264      20.750   9.258 -20.297  1.00 75.69           C  
ATOM   2121  N   HIS A 265      14.570  10.172 -15.344  1.00 76.00           N  
ATOM   2122  CA  HIS A 265      13.484  11.070 -14.969  1.00 76.00           C  
ATOM   2123  C   HIS A 265      13.586  12.398 -15.711  1.00 76.00           C  
ATOM   2124  CB  HIS A 265      13.484  11.312 -13.453  1.00 76.00           C  
ATOM   2125  O   HIS A 265      14.664  12.781 -16.172  1.00 76.00           O  
ATOM   2126  CG  HIS A 265      14.797  11.812 -12.930  1.00 76.00           C  
ATOM   2127  CD2 HIS A 265      15.227  13.062 -12.648  1.00 76.00           C  
ATOM   2128  ND1 HIS A 265      15.852  10.961 -12.648  1.00 76.00           N  
ATOM   2129  CE1 HIS A 265      16.875  11.680 -12.203  1.00 76.00           C  
ATOM   2130  NE2 HIS A 265      16.516  12.953 -12.195  1.00 76.00           N  
ATOM   2131  N   SER A 266      12.367  12.977 -15.984  1.00 79.88           N  
ATOM   2132  CA  SER A 266      12.344  14.320 -16.562  1.00 79.88           C  
ATOM   2133  C   SER A 266      12.695  15.375 -15.523  1.00 79.88           C  
ATOM   2134  CB  SER A 266      10.977  14.617 -17.172  1.00 79.88           C  
ATOM   2135  O   SER A 266      13.445  16.312 -15.812  1.00 79.88           O  
ATOM   2136  OG  SER A 266      10.617  13.625 -18.125  1.00 79.88           O  
ATOM   2137  N   LYS A 267      12.133  15.188 -14.391  1.00 89.88           N  
ATOM   2138  CA  LYS A 267      12.398  16.062 -13.258  1.00 89.88           C  
ATOM   2139  C   LYS A 267      12.586  15.250 -11.977  1.00 89.88           C  
ATOM   2140  CB  LYS A 267      11.273  17.078 -13.078  1.00 89.88           C  
ATOM   2141  O   LYS A 267      12.016  14.172 -11.828  1.00 89.88           O  
ATOM   2142  CG  LYS A 267      11.141  18.062 -14.227  1.00 89.88           C  
ATOM   2143  CD  LYS A 267      10.078  19.125 -13.938  1.00 89.88           C  
ATOM   2144  CE  LYS A 267       9.969  20.125 -15.070  1.00 89.88           C  
ATOM   2145  NZ  LYS A 267       8.945  21.172 -14.781  1.00 89.88           N  
ATOM   2146  N   LEU A 268      13.445  15.820 -11.094  1.00 92.94           N  
ATOM   2147  CA  LEU A 268      13.711  15.211  -9.797  1.00 92.94           C  
ATOM   2148  C   LEU A 268      13.398  16.188  -8.664  1.00 92.94           C  
ATOM   2149  CB  LEU A 268      15.164  14.750  -9.703  1.00 92.94           C  
ATOM   2150  O   LEU A 268      13.883  17.312  -8.664  1.00 92.94           O  
ATOM   2151  CG  LEU A 268      15.586  14.086  -8.383  1.00 92.94           C  
ATOM   2152  CD1 LEU A 268      14.898  12.734  -8.227  1.00 92.94           C  
ATOM   2153  CD2 LEU A 268      17.094  13.930  -8.320  1.00 92.94           C  
ATOM   2154  N   PHE A 269      12.516  15.758  -7.836  1.00 94.19           N  
ATOM   2155  CA  PHE A 269      12.133  16.562  -6.684  1.00 94.19           C  
ATOM   2156  C   PHE A 269      12.742  15.992  -5.402  1.00 94.19           C  
ATOM   2157  CB  PHE A 269      10.609  16.625  -6.555  1.00 94.19           C  
ATOM   2158  O   PHE A 269      12.383  14.898  -4.977  1.00 94.19           O  
ATOM   2159  CG  PHE A 269       9.930  17.250  -7.746  1.00 94.19           C  
ATOM   2160  CD1 PHE A 269       9.555  18.594  -7.730  1.00 94.19           C  
ATOM   2161  CD2 PHE A 269       9.664  16.500  -8.883  1.00 94.19           C  
ATOM   2162  CE1 PHE A 269       8.922  19.172  -8.828  1.00 94.19           C  
ATOM   2163  CE2 PHE A 269       9.039  17.062  -9.984  1.00 94.19           C  
ATOM   2164  CZ  PHE A 269       8.664  18.406  -9.953  1.00 94.19           C  
ATOM   2165  N   GLU A 270      13.625  16.672  -4.824  1.00 91.62           N  
ATOM   2166  CA  GLU A 270      14.305  16.234  -3.609  1.00 91.62           C  
ATOM   2167  C   GLU A 270      14.703  17.438  -2.744  1.00 91.62           C  
ATOM   2168  CB  GLU A 270      15.539  15.406  -3.957  1.00 91.62           C  
ATOM   2169  O   GLU A 270      15.109  18.484  -3.264  1.00 91.62           O  
ATOM   2170  CG  GLU A 270      16.250  14.836  -2.742  1.00 91.62           C  
ATOM   2171  CD  GLU A 270      17.469  14.000  -3.104  1.00 91.62           C  
ATOM   2172  OE1 GLU A 270      18.062  13.352  -2.201  1.00 91.62           O  
ATOM   2173  OE2 GLU A 270      17.844  13.992  -4.297  1.00 91.62           O  
ATOM   2174  N   GLU A 271      14.461  17.297  -1.498  1.00 88.44           N  
ATOM   2175  CA  GLU A 271      14.906  18.312  -0.540  1.00 88.44           C  
ATOM   2176  C   GLU A 271      16.281  17.984   0.007  1.00 88.44           C  
ATOM   2177  CB  GLU A 271      13.898  18.438   0.610  1.00 88.44           C  
ATOM   2178  O   GLU A 271      16.500  16.891   0.559  1.00 88.44           O  
ATOM   2179  CG  GLU A 271      14.133  19.641   1.499  1.00 88.44           C  
ATOM   2180  CD  GLU A 271      13.062  19.828   2.564  1.00 88.44           C  
ATOM   2181  OE1 GLU A 271      13.086  20.859   3.279  1.00 88.44           O  
ATOM   2182  OE2 GLU A 271      12.195  18.922   2.684  1.00 88.44           O  
ATOM   2183  N   PRO A 272      17.156  18.859  -0.167  1.00 83.69           N  
ATOM   2184  CA  PRO A 272      18.500  18.609   0.372  1.00 83.69           C  
ATOM   2185  C   PRO A 272      18.500  18.469   1.893  1.00 83.69           C  
ATOM   2186  CB  PRO A 272      19.297  19.844  -0.065  1.00 83.69           C  
ATOM   2187  O   PRO A 272      17.797  19.219   2.588  1.00 83.69           O  
ATOM   2188  CG  PRO A 272      18.312  20.672  -0.843  1.00 83.69           C  
ATOM   2189  CD  PRO A 272      16.969  20.031  -0.746  1.00 83.69           C  
ATOM   2190  N   GLU A 273      19.062  17.453   2.361  1.00 79.50           N  
ATOM   2191  CA  GLU A 273      19.156  17.219   3.799  1.00 79.50           C  
ATOM   2192  C   GLU A 273      20.469  17.750   4.367  1.00 79.50           C  
ATOM   2193  CB  GLU A 273      19.016  15.719   4.105  1.00 79.50           C  
ATOM   2194  O   GLU A 273      21.516  17.656   3.717  1.00 79.50           O  
ATOM   2195  CG  GLU A 273      18.641  15.422   5.551  1.00 79.50           C  
ATOM   2196  CD  GLU A 273      18.469  13.938   5.832  1.00 79.50           C  
ATOM   2197  OE1 GLU A 273      18.156  13.570   6.988  1.00 79.50           O  
ATOM   2198  OE2 GLU A 273      18.656  13.133   4.891  1.00 79.50           O  
ATOM   2199  N   ASP A 274      20.297  18.391   5.512  1.00 78.38           N  
ATOM   2200  CA  ASP A 274      21.484  18.781   6.250  1.00 78.38           C  
ATOM   2201  C   ASP A 274      22.203  17.562   6.832  1.00 78.38           C  
ATOM   2202  CB  ASP A 274      21.125  19.766   7.367  1.00 78.38           C  
ATOM   2203  O   ASP A 274      21.625  16.812   7.617  1.00 78.38           O  
ATOM   2204  CG  ASP A 274      22.328  20.453   7.961  1.00 78.38           C  
ATOM   2205  OD1 ASP A 274      23.469  19.984   7.770  1.00 78.38           O  
ATOM   2206  OD2 ASP A 274      22.156  21.500   8.633  1.00 78.38           O  
ATOM   2207  N   PRO A 275      23.406  17.391   6.402  1.00 76.00           N  
ATOM   2208  CA  PRO A 275      24.156  16.219   6.887  1.00 76.00           C  
ATOM   2209  C   PRO A 275      24.281  16.203   8.406  1.00 76.00           C  
ATOM   2210  CB  PRO A 275      25.516  16.391   6.219  1.00 76.00           C  
ATOM   2211  O   PRO A 275      24.438  15.133   9.000  1.00 76.00           O  
ATOM   2212  CG  PRO A 275      25.297  17.359   5.105  1.00 76.00           C  
ATOM   2213  CD  PRO A 275      24.062  18.156   5.422  1.00 76.00           C  
ATOM   2214  N   SER A 276      24.219  17.328   9.055  1.00 71.56           N  
ATOM   2215  CA  SER A 276      24.359  17.406  10.508  1.00 71.56           C  
ATOM   2216  C   SER A 276      23.125  16.844  11.203  1.00 71.56           C  
ATOM   2217  CB  SER A 276      24.578  18.859  10.945  1.00 71.56           C  
ATOM   2218  O   SER A 276      23.203  16.406  12.359  1.00 71.56           O  
ATOM   2219  OG  SER A 276      23.469  19.656  10.625  1.00 71.56           O  
ATOM   2220  N   ASN A 277      22.031  16.766  10.500  1.00 73.19           N  
ATOM   2221  CA  ASN A 277      20.781  16.297  11.094  1.00 73.19           C  
ATOM   2222  C   ASN A 277      20.453  14.867  10.648  1.00 73.19           C  
ATOM   2223  CB  ASN A 277      19.625  17.234  10.734  1.00 73.19           C  
ATOM   2224  O   ASN A 277      19.344  14.375  10.914  1.00 73.19           O  
ATOM   2225  CG  ASN A 277      19.719  18.562  11.484  1.00 73.19           C  
ATOM   2226  ND2 ASN A 277      19.031  19.578  10.969  1.00 73.19           N  
ATOM   2227  OD1 ASN A 277      20.375  18.656  12.516  1.00 73.19           O  
ATOM   2228  N   ARG A 278      21.422  14.266  10.031  1.00 77.44           N  
ATOM   2229  CA  ARG A 278      21.156  12.930   9.508  1.00 77.44           C  
ATOM   2230  C   ARG A 278      21.250  11.875  10.609  1.00 77.44           C  
ATOM   2231  CB  ARG A 278      22.125  12.594   8.375  1.00 77.44           C  
ATOM   2232  O   ARG A 278      22.156  11.922  11.438  1.00 77.44           O  
ATOM   2233  CG  ARG A 278      21.719  11.383   7.555  1.00 77.44           C  
ATOM   2234  CD  ARG A 278      22.625  11.188   6.348  1.00 77.44           C  
ATOM   2235  NE  ARG A 278      22.266   9.992   5.590  1.00 77.44           N  
ATOM   2236  NH1 ARG A 278      23.828  10.336   3.918  1.00 77.44           N  
ATOM   2237  NH2 ARG A 278      22.453   8.508   3.846  1.00 77.44           N  
ATOM   2238  CZ  ARG A 278      22.844   9.617   4.453  1.00 77.44           C  
ATOM   2239  N   SER A 279      20.219  11.109  10.750  1.00 79.12           N  
ATOM   2240  CA  SER A 279      20.141  10.016  11.711  1.00 79.12           C  
ATOM   2241  C   SER A 279      19.641   8.734  11.047  1.00 79.12           C  
ATOM   2242  CB  SER A 279      19.234  10.391  12.875  1.00 79.12           C  
ATOM   2243  O   SER A 279      19.266   8.742   9.875  1.00 79.12           O  
ATOM   2244  OG  SER A 279      17.859  10.281  12.500  1.00 79.12           O  
ATOM   2245  N   PHE A 280      19.734   7.703  11.734  1.00 83.12           N  
ATOM   2246  CA  PHE A 280      19.250   6.414  11.266  1.00 83.12           C  
ATOM   2247  C   PHE A 280      17.797   6.527  10.797  1.00 83.12           C  
ATOM   2248  CB  PHE A 280      19.359   5.355  12.367  1.00 83.12           C  
ATOM   2249  O   PHE A 280      17.422   5.941   9.781  1.00 83.12           O  
ATOM   2250  CG  PHE A 280      18.547   4.117  12.109  1.00 83.12           C  
ATOM   2251  CD1 PHE A 280      17.375   3.879  12.820  1.00 83.12           C  
ATOM   2252  CD2 PHE A 280      18.953   3.195  11.148  1.00 83.12           C  
ATOM   2253  CE1 PHE A 280      16.625   2.732  12.578  1.00 83.12           C  
ATOM   2254  CE2 PHE A 280      18.203   2.049  10.906  1.00 83.12           C  
ATOM   2255  CZ  PHE A 280      17.031   1.818  11.625  1.00 83.12           C  
ATOM   2256  N   PHE A 281      17.062   7.316  11.477  1.00 88.75           N  
ATOM   2257  CA  PHE A 281      15.625   7.406  11.203  1.00 88.75           C  
ATOM   2258  C   PHE A 281      15.359   8.328  10.016  1.00 88.75           C  
ATOM   2259  CB  PHE A 281      14.875   7.910  12.438  1.00 88.75           C  
ATOM   2260  O   PHE A 281      14.250   8.352   9.477  1.00 88.75           O  
ATOM   2261  CG  PHE A 281      14.859   6.930  13.578  1.00 88.75           C  
ATOM   2262  CD1 PHE A 281      14.094   5.773  13.508  1.00 88.75           C  
ATOM   2263  CD2 PHE A 281      15.609   7.168  14.719  1.00 88.75           C  
ATOM   2264  CE1 PHE A 281      14.078   4.863  14.562  1.00 88.75           C  
ATOM   2265  CE2 PHE A 281      15.602   6.262  15.781  1.00 88.75           C  
ATOM   2266  CZ  PHE A 281      14.828   5.113  15.703  1.00 88.75           C  
ATOM   2267  N   SER A 282      16.359   9.047   9.625  1.00 88.00           N  
ATOM   2268  CA  SER A 282      16.156  10.047   8.586  1.00 88.00           C  
ATOM   2269  C   SER A 282      15.594   9.422   7.312  1.00 88.00           C  
ATOM   2270  CB  SER A 282      17.453  10.781   8.266  1.00 88.00           C  
ATOM   2271  O   SER A 282      14.617   9.922   6.742  1.00 88.00           O  
ATOM   2272  OG  SER A 282      17.875  11.555   9.375  1.00 88.00           O  
ATOM   2273  N   GLU A 283      16.141   8.344   6.891  1.00 85.12           N  
ATOM   2274  CA  GLU A 283      15.664   7.680   5.676  1.00 85.12           C  
ATOM   2275  C   GLU A 283      14.289   7.051   5.891  1.00 85.12           C  
ATOM   2276  CB  GLU A 283      16.672   6.617   5.223  1.00 85.12           C  
ATOM   2277  O   GLU A 283      13.438   7.094   5.000  1.00 85.12           O  
ATOM   2278  CG  GLU A 283      16.375   6.047   3.840  1.00 85.12           C  
ATOM   2279  CD  GLU A 283      17.406   5.035   3.379  1.00 85.12           C  
ATOM   2280  OE1 GLU A 283      17.141   4.289   2.410  1.00 85.12           O  
ATOM   2281  OE2 GLU A 283      18.500   4.980   3.994  1.00 85.12           O  
ATOM   2282  N   ILE A 284      14.078   6.523   7.035  1.00 89.44           N  
ATOM   2283  CA  ILE A 284      12.820   5.844   7.336  1.00 89.44           C  
ATOM   2284  C   ILE A 284      11.680   6.855   7.344  1.00 89.44           C  
ATOM   2285  CB  ILE A 284      12.891   5.102   8.688  1.00 89.44           C  
ATOM   2286  O   ILE A 284      10.625   6.621   6.746  1.00 89.44           O  
ATOM   2287  CG1 ILE A 284      13.969   4.016   8.648  1.00 89.44           C  
ATOM   2288  CG2 ILE A 284      11.523   4.508   9.055  1.00 89.44           C  
ATOM   2289  CD1 ILE A 284      14.180   3.305   9.977  1.00 89.44           C  
ATOM   2290  N   ILE A 285      11.875   7.965   7.973  1.00 94.12           N  
ATOM   2291  CA  ILE A 285      10.805   8.945   8.117  1.00 94.12           C  
ATOM   2292  C   ILE A 285      10.656   9.742   6.824  1.00 94.12           C  
ATOM   2293  CB  ILE A 285      11.062   9.898   9.305  1.00 94.12           C  
ATOM   2294  O   ILE A 285       9.625  10.391   6.602  1.00 94.12           O  
ATOM   2295  CG1 ILE A 285      12.375  10.664   9.102  1.00 94.12           C  
ATOM   2296  CG2 ILE A 285      11.086   9.117  10.625  1.00 94.12           C  
ATOM   2297  CD1 ILE A 285      12.672  11.695  10.180  1.00 94.12           C  
ATOM   2298  N   SER A 286      11.680   9.719   5.969  1.00 93.19           N  
ATOM   2299  CA  SER A 286      11.625  10.461   4.715  1.00 93.19           C  
ATOM   2300  C   SER A 286      10.922   9.648   3.627  1.00 93.19           C  
ATOM   2301  CB  SER A 286      13.031  10.836   4.246  1.00 93.19           C  
ATOM   2302  O   SER A 286      10.602  10.172   2.561  1.00 93.19           O  
ATOM   2303  OG  SER A 286      13.797   9.680   3.975  1.00 93.19           O  
ATOM   2304  N   SER A 287      10.727   8.367   3.869  1.00 95.19           N  
ATOM   2305  CA  SER A 287      10.031   7.523   2.902  1.00 95.19           C  
ATOM   2306  C   SER A 287       8.641   8.070   2.588  1.00 95.19           C  
ATOM   2307  CB  SER A 287       9.906   6.090   3.428  1.00 95.19           C  
ATOM   2308  O   SER A 287       7.859   8.367   3.498  1.00 95.19           O  
ATOM   2309  OG  SER A 287       9.180   5.281   2.518  1.00 95.19           O  
ATOM   2310  N   ILE A 288       8.344   8.234   1.305  1.00 97.31           N  
ATOM   2311  CA  ILE A 288       7.070   8.805   0.876  1.00 97.31           C  
ATOM   2312  C   ILE A 288       6.008   7.703   0.825  1.00 97.31           C  
ATOM   2313  CB  ILE A 288       7.195   9.492  -0.499  1.00 97.31           C  
ATOM   2314  O   ILE A 288       6.176   6.703   0.122  1.00 97.31           O  
ATOM   2315  CG1 ILE A 288       8.180  10.664  -0.422  1.00 97.31           C  
ATOM   2316  CG2 ILE A 288       5.824   9.969  -0.991  1.00 97.31           C  
ATOM   2317  CD1 ILE A 288       8.531  11.266  -1.774  1.00 97.31           C  
ATOM   2318  N   SER A 289       4.965   7.934   1.598  1.00 97.12           N  
ATOM   2319  CA  SER A 289       3.902   6.938   1.672  1.00 97.12           C  
ATOM   2320  C   SER A 289       2.854   7.164   0.588  1.00 97.12           C  
ATOM   2321  CB  SER A 289       3.238   6.961   3.049  1.00 97.12           C  
ATOM   2322  O   SER A 289       2.184   6.223   0.159  1.00 97.12           O  
ATOM   2323  OG  SER A 289       2.658   8.227   3.307  1.00 97.12           O  
ATOM   2324  N   ASP A 290       2.703   8.414   0.170  1.00 98.06           N  
ATOM   2325  CA  ASP A 290       1.680   8.734  -0.817  1.00 98.06           C  
ATOM   2326  C   ASP A 290       2.059   9.984  -1.612  1.00 98.06           C  
ATOM   2327  CB  ASP A 290       0.323   8.938  -0.138  1.00 98.06           C  
ATOM   2328  O   ASP A 290       2.713  10.891  -1.087  1.00 98.06           O  
ATOM   2329  CG  ASP A 290      -0.846   8.805  -1.098  1.00 98.06           C  
ATOM   2330  OD1 ASP A 290      -0.659   8.289  -2.221  1.00 98.06           O  
ATOM   2331  OD2 ASP A 290      -1.965   9.227  -0.729  1.00 98.06           O  
ATOM   2332  N   VAL A 291       1.643   9.977  -2.820  1.00 98.31           N  
ATOM   2333  CA  VAL A 291       1.833  11.102  -3.723  1.00 98.31           C  
ATOM   2334  C   VAL A 291       0.542  11.375  -4.492  1.00 98.31           C  
ATOM   2335  CB  VAL A 291       2.998  10.859  -4.707  1.00 98.31           C  
ATOM   2336  O   VAL A 291      -0.061  10.453  -5.047  1.00 98.31           O  
ATOM   2337  CG1 VAL A 291       3.117  12.008  -5.707  1.00 98.31           C  
ATOM   2338  CG2 VAL A 291       4.309  10.672  -3.943  1.00 98.31           C  
ATOM   2339  N   LYS A 292       0.086  12.633  -4.516  1.00 97.88           N  
ATOM   2340  CA  LYS A 292      -1.148  13.016  -5.191  1.00 97.88           C  
ATOM   2341  C   LYS A 292      -0.977  14.336  -5.934  1.00 97.88           C  
ATOM   2342  CB  LYS A 292      -2.299  13.125  -4.188  1.00 97.88           C  
ATOM   2343  O   LYS A 292      -0.467  15.312  -5.375  1.00 97.88           O  
ATOM   2344  CG  LYS A 292      -2.686  11.805  -3.547  1.00 97.88           C  
ATOM   2345  CD  LYS A 292      -3.459  10.914  -4.516  1.00 97.88           C  
ATOM   2346  CE  LYS A 292      -3.953   9.641  -3.838  1.00 97.88           C  
ATOM   2347  NZ  LYS A 292      -4.660   8.742  -4.797  1.00 97.88           N  
ATOM   2348  N   PHE A 293      -1.403  14.328  -7.164  1.00 98.19           N  
ATOM   2349  CA  PHE A 293      -1.450  15.586  -7.906  1.00 98.19           C  
ATOM   2350  C   PHE A 293      -2.672  16.406  -7.508  1.00 98.19           C  
ATOM   2351  CB  PHE A 293      -1.463  15.320  -9.414  1.00 98.19           C  
ATOM   2352  O   PHE A 293      -3.703  15.844  -7.125  1.00 98.19           O  
ATOM   2353  CG  PHE A 293      -0.125  14.914  -9.969  1.00 98.19           C  
ATOM   2354  CD1 PHE A 293       0.882  15.852 -10.156  1.00 98.19           C  
ATOM   2355  CD2 PHE A 293       0.124  13.586 -10.305  1.00 98.19           C  
ATOM   2356  CE1 PHE A 293       2.121  15.477 -10.672  1.00 98.19           C  
ATOM   2357  CE2 PHE A 293       1.359  13.203 -10.820  1.00 98.19           C  
ATOM   2358  CZ  PHE A 293       2.355  14.148 -11.008  1.00 98.19           C  
ATOM   2359  N   SER A 294      -2.494  17.688  -7.609  1.00 97.75           N  
ATOM   2360  CA  SER A 294      -3.666  18.547  -7.488  1.00 97.75           C  
ATOM   2361  C   SER A 294      -4.594  18.391  -8.688  1.00 97.75           C  
ATOM   2362  CB  SER A 294      -3.246  20.016  -7.344  1.00 97.75           C  
ATOM   2363  O   SER A 294      -4.184  17.891  -9.734  1.00 97.75           O  
ATOM   2364  OG  SER A 294      -2.635  20.484  -8.539  1.00 97.75           O  
ATOM   2365  N   HIS A 295      -5.816  18.812  -8.508  1.00 95.75           N  
ATOM   2366  CA  HIS A 295      -6.773  18.703  -9.609  1.00 95.75           C  
ATOM   2367  C   HIS A 295      -6.367  19.609 -10.773  1.00 95.75           C  
ATOM   2368  CB  HIS A 295      -8.180  19.062  -9.125  1.00 95.75           C  
ATOM   2369  O   HIS A 295      -6.582  19.266 -11.930  1.00 95.75           O  
ATOM   2370  CG  HIS A 295      -8.711  18.156  -8.070  1.00 95.75           C  
ATOM   2371  CD2 HIS A 295      -9.453  17.031  -8.164  1.00 95.75           C  
ATOM   2372  ND1 HIS A 295      -8.484  18.359  -6.727  1.00 95.75           N  
ATOM   2373  CE1 HIS A 295      -9.070  17.391  -6.039  1.00 95.75           C  
ATOM   2374  NE2 HIS A 295      -9.664  16.562  -6.887  1.00 95.75           N  
ATOM   2375  N   SER A 296      -5.781  20.703 -10.531  1.00 94.25           N  
ATOM   2376  CA  SER A 296      -5.309  21.625 -11.562  1.00 94.25           C  
ATOM   2377  C   SER A 296      -4.117  21.031 -12.320  1.00 94.25           C  
ATOM   2378  CB  SER A 296      -4.922  22.969 -10.945  1.00 94.25           C  
ATOM   2379  O   SER A 296      -3.838  21.438 -13.445  1.00 94.25           O  
ATOM   2380  OG  SER A 296      -3.766  22.828 -10.133  1.00 94.25           O  
ATOM   2381  N   GLY A 297      -3.332  20.156 -11.672  1.00 96.31           N  
ATOM   2382  CA  GLY A 297      -2.156  19.562 -12.289  1.00 96.31           C  
ATOM   2383  C   GLY A 297      -0.894  20.375 -12.070  1.00 96.31           C  
ATOM   2384  O   GLY A 297       0.187  19.984 -12.516  1.00 96.31           O  
ATOM   2385  N   ARG A 298      -1.055  21.453 -11.406  1.00 96.50           N  
ATOM   2386  CA  ARG A 298       0.095  22.328 -11.203  1.00 96.50           C  
ATOM   2387  C   ARG A 298       0.912  21.891  -9.992  1.00 96.50           C  
ATOM   2388  CB  ARG A 298      -0.357  23.781 -11.023  1.00 96.50           C  
ATOM   2389  O   ARG A 298       2.143  21.969 -10.000  1.00 96.50           O  
ATOM   2390  CG  ARG A 298       0.779  24.750 -10.742  1.00 96.50           C  
ATOM   2391  CD  ARG A 298       0.288  26.188 -10.672  1.00 96.50           C  
ATOM   2392  NE  ARG A 298       1.369  27.109 -10.336  1.00 96.50           N  
ATOM   2393  NH1 ARG A 298       0.057  29.016 -10.438  1.00 96.50           N  
ATOM   2394  NH2 ARG A 298       2.285  29.172  -9.922  1.00 96.50           N  
ATOM   2395  CZ  ARG A 298       1.234  28.438 -10.234  1.00 96.50           C  
ATOM   2396  N   TYR A 299       0.223  21.406  -8.984  1.00 97.75           N  
ATOM   2397  CA  TYR A 299       0.890  21.094  -7.727  1.00 97.75           C  
ATOM   2398  C   TYR A 299       0.864  19.594  -7.461  1.00 97.75           C  
ATOM   2399  CB  TYR A 299       0.230  21.844  -6.566  1.00 97.75           C  
ATOM   2400  O   TYR A 299       0.054  18.859  -8.039  1.00 97.75           O  
ATOM   2401  CG  TYR A 299       0.255  23.344  -6.715  1.00 97.75           C  
ATOM   2402  CD1 TYR A 299       1.416  24.062  -6.461  1.00 97.75           C  
ATOM   2403  CD2 TYR A 299      -0.881  24.031  -7.113  1.00 97.75           C  
ATOM   2404  CE1 TYR A 299       1.443  25.453  -6.594  1.00 97.75           C  
ATOM   2405  CE2 TYR A 299      -0.865  25.422  -7.254  1.00 97.75           C  
ATOM   2406  OH  TYR A 299       0.321  27.484  -7.129  1.00 97.75           O  
ATOM   2407  CZ  TYR A 299       0.300  26.125  -6.992  1.00 97.75           C  
ATOM   2408  N   MET A 300       1.759  19.188  -6.645  1.00 97.69           N  
ATOM   2409  CA  MET A 300       1.856  17.812  -6.176  1.00 97.69           C  
ATOM   2410  C   MET A 300       2.078  17.766  -4.664  1.00 97.69           C  
ATOM   2411  CB  MET A 300       2.988  17.078  -6.891  1.00 97.69           C  
ATOM   2412  O   MET A 300       2.830  18.578  -4.121  1.00 97.69           O  
ATOM   2413  CG  MET A 300       3.221  15.664  -6.387  1.00 97.69           C  
ATOM   2414  SD  MET A 300       4.578  14.812  -7.277  1.00 97.69           S  
ATOM   2415  CE  MET A 300       5.992  15.812  -6.738  1.00 97.69           C  
ATOM   2416  N   MET A 301       1.351  16.922  -4.055  1.00 98.25           N  
ATOM   2417  CA  MET A 301       1.450  16.750  -2.607  1.00 98.25           C  
ATOM   2418  C   MET A 301       2.102  15.414  -2.264  1.00 98.25           C  
ATOM   2419  CB  MET A 301       0.068  16.844  -1.958  1.00 98.25           C  
ATOM   2420  O   MET A 301       1.796  14.391  -2.881  1.00 98.25           O  
ATOM   2421  CG  MET A 301       0.072  16.547  -0.466  1.00 98.25           C  
ATOM   2422  SD  MET A 301      -1.568  16.828   0.308  1.00 98.25           S  
ATOM   2423  CE  MET A 301      -2.541  15.547  -0.537  1.00 98.25           C  
ATOM   2424  N   THR A 302       3.035  15.398  -1.387  1.00 98.25           N  
ATOM   2425  CA  THR A 302       3.684  14.188  -0.896  1.00 98.25           C  
ATOM   2426  C   THR A 302       3.500  14.047   0.612  1.00 98.25           C  
ATOM   2427  CB  THR A 302       5.188  14.180  -1.235  1.00 98.25           C  
ATOM   2428  O   THR A 302       3.502  15.047   1.338  1.00 98.25           O  
ATOM   2429  CG2 THR A 302       5.410  14.297  -2.740  1.00 98.25           C  
ATOM   2430  OG1 THR A 302       5.820  15.289  -0.585  1.00 98.25           O  
ATOM   2431  N   ARG A 303       3.301  12.797   1.062  1.00 98.44           N  
ATOM   2432  CA  ARG A 303       3.164  12.484   2.480  1.00 98.44           C  
ATOM   2433  C   ARG A 303       4.301  11.586   2.953  1.00 98.44           C  
ATOM   2434  CB  ARG A 303       1.815  11.812   2.754  1.00 98.44           C  
ATOM   2435  O   ARG A 303       4.457  10.461   2.465  1.00 98.44           O  
ATOM   2436  CG  ARG A 303       1.644  11.336   4.188  1.00 98.44           C  
ATOM   2437  CD  ARG A 303       1.668  12.500   5.172  1.00 98.44           C  
ATOM   2438  NE  ARG A 303       1.453  12.047   6.543  1.00 98.44           N  
ATOM   2439  NH1 ARG A 303       3.535  11.070   6.770  1.00 98.44           N  
ATOM   2440  NH2 ARG A 303       2.045  11.023   8.508  1.00 98.44           N  
ATOM   2441  CZ  ARG A 303       2.346  11.383   7.270  1.00 98.44           C  
ATOM   2442  N   ASP A 304       5.145  12.094   3.773  1.00 97.69           N  
ATOM   2443  CA  ASP A 304       6.105  11.266   4.492  1.00 97.69           C  
ATOM   2444  C   ASP A 304       5.652  11.016   5.930  1.00 97.69           C  
ATOM   2445  CB  ASP A 304       7.488  11.922   4.488  1.00 97.69           C  
ATOM   2446  O   ASP A 304       4.520  11.344   6.293  1.00 97.69           O  
ATOM   2447  CG  ASP A 304       7.492  13.297   5.121  1.00 97.69           C  
ATOM   2448  OD1 ASP A 304       6.840  13.492   6.168  1.00 97.69           O  
ATOM   2449  OD2 ASP A 304       8.156  14.203   4.566  1.00 97.69           O  
ATOM   2450  N   TYR A 305       6.465  10.422   6.758  1.00 97.69           N  
ATOM   2451  CA  TYR A 305       6.004  10.023   8.078  1.00 97.69           C  
ATOM   2452  C   TYR A 305       5.715  11.242   8.953  1.00 97.69           C  
ATOM   2453  CB  TYR A 305       7.047   9.133   8.766  1.00 97.69           C  
ATOM   2454  O   TYR A 305       4.754  11.242   9.727  1.00 97.69           O  
ATOM   2455  CG  TYR A 305       6.570   8.531  10.062  1.00 97.69           C  
ATOM   2456  CD1 TYR A 305       7.004   9.039  11.289  1.00 97.69           C  
ATOM   2457  CD2 TYR A 305       5.688   7.457  10.070  1.00 97.69           C  
ATOM   2458  CE1 TYR A 305       6.570   8.484  12.492  1.00 97.69           C  
ATOM   2459  CE2 TYR A 305       5.246   6.895  11.266  1.00 97.69           C  
ATOM   2460  OH  TYR A 305       5.258   6.863  13.656  1.00 97.69           O  
ATOM   2461  CZ  TYR A 305       5.691   7.414  12.469  1.00 97.69           C  
ATOM   2462  N   LEU A 306       6.461  12.336   8.742  1.00 97.31           N  
ATOM   2463  CA  LEU A 306       6.371  13.453   9.672  1.00 97.31           C  
ATOM   2464  C   LEU A 306       5.562  14.602   9.070  1.00 97.31           C  
ATOM   2465  CB  LEU A 306       7.770  13.953  10.055  1.00 97.31           C  
ATOM   2466  O   LEU A 306       4.988  15.414   9.797  1.00 97.31           O  
ATOM   2467  CG  LEU A 306       8.609  13.008  10.922  1.00 97.31           C  
ATOM   2468  CD1 LEU A 306       9.953  13.648  11.250  1.00 97.31           C  
ATOM   2469  CD2 LEU A 306       7.859  12.641  12.195  1.00 97.31           C  
ATOM   2470  N   SER A 307       5.520  14.656   7.746  1.00 97.50           N  
ATOM   2471  CA  SER A 307       4.988  15.891   7.180  1.00 97.50           C  
ATOM   2472  C   SER A 307       4.293  15.641   5.848  1.00 97.50           C  
ATOM   2473  CB  SER A 307       6.102  16.922   7.000  1.00 97.50           C  
ATOM   2474  O   SER A 307       4.418  14.555   5.277  1.00 97.50           O  
ATOM   2475  OG  SER A 307       7.051  16.469   6.043  1.00 97.50           O  
ATOM   2476  N   VAL A 308       3.516  16.641   5.457  1.00 98.19           N  
ATOM   2477  CA  VAL A 308       2.959  16.781   4.113  1.00 98.19           C  
ATOM   2478  C   VAL A 308       3.631  17.938   3.389  1.00 98.19           C  
ATOM   2479  CB  VAL A 308       1.428  16.984   4.152  1.00 98.19           C  
ATOM   2480  O   VAL A 308       3.723  19.047   3.928  1.00 98.19           O  
ATOM   2481  CG1 VAL A 308       0.888  17.297   2.756  1.00 98.19           C  
ATOM   2482  CG2 VAL A 308       0.737  15.766   4.742  1.00 98.19           C  
ATOM   2483  N   LYS A 309       4.082  17.688   2.227  1.00 97.75           N  
ATOM   2484  CA  LYS A 309       4.777  18.703   1.440  1.00 97.75           C  
ATOM   2485  C   LYS A 309       4.066  18.953   0.112  1.00 97.75           C  
ATOM   2486  CB  LYS A 309       6.230  18.281   1.190  1.00 97.75           C  
ATOM   2487  O   LYS A 309       3.602  18.000  -0.533  1.00 97.75           O  
ATOM   2488  CG  LYS A 309       7.062  18.156   2.455  1.00 97.75           C  
ATOM   2489  CD  LYS A 309       8.461  17.641   2.154  1.00 97.75           C  
ATOM   2490  CE  LYS A 309       9.266  17.422   3.428  1.00 97.75           C  
ATOM   2491  NZ  LYS A 309      10.578  16.766   3.150  1.00 97.75           N  
ATOM   2492  N   ILE A 310       3.959  20.203  -0.269  1.00 98.19           N  
ATOM   2493  CA  ILE A 310       3.373  20.594  -1.548  1.00 98.19           C  
ATOM   2494  C   ILE A 310       4.469  21.109  -2.482  1.00 98.19           C  
ATOM   2495  CB  ILE A 310       2.277  21.656  -1.365  1.00 98.19           C  
ATOM   2496  O   ILE A 310       5.242  21.984  -2.111  1.00 98.19           O  
ATOM   2497  CG1 ILE A 310       1.170  21.141  -0.440  1.00 98.19           C  
ATOM   2498  CG2 ILE A 310       1.703  22.078  -2.721  1.00 98.19           C  
ATOM   2499  CD1 ILE A 310       0.036  22.125  -0.215  1.00 98.19           C  
ATOM   2500  N   TRP A 311       4.461  20.500  -3.607  1.00 97.75           N  
ATOM   2501  CA  TRP A 311       5.445  20.875  -4.625  1.00 97.75           C  
ATOM   2502  C   TRP A 311       4.773  21.562  -5.805  1.00 97.75           C  
ATOM   2503  CB  TRP A 311       6.195  19.625  -5.113  1.00 97.75           C  
ATOM   2504  O   TRP A 311       3.648  21.234  -6.176  1.00 97.75           O  
ATOM   2505  CG  TRP A 311       6.883  18.859  -4.020  1.00 97.75           C  
ATOM   2506  CD1 TRP A 311       6.305  17.984  -3.141  1.00 97.75           C  
ATOM   2507  CD2 TRP A 311       8.273  18.906  -3.688  1.00 97.75           C  
ATOM   2508  CE2 TRP A 311       8.469  18.031  -2.596  1.00 97.75           C  
ATOM   2509  CE3 TRP A 311       9.375  19.609  -4.207  1.00 97.75           C  
ATOM   2510  NE1 TRP A 311       7.258  17.484  -2.281  1.00 97.75           N  
ATOM   2511  CH2 TRP A 311      10.781  18.531  -2.543  1.00 97.75           C  
ATOM   2512  CZ2 TRP A 311       9.727  17.844  -2.016  1.00 97.75           C  
ATOM   2513  CZ3 TRP A 311      10.617  19.406  -3.629  1.00 97.75           C  
ATOM   2514  N   ASP A 312       5.422  22.516  -6.312  1.00 97.31           N  
ATOM   2515  CA  ASP A 312       5.098  23.078  -7.617  1.00 97.31           C  
ATOM   2516  C   ASP A 312       5.875  22.375  -8.727  1.00 97.31           C  
ATOM   2517  CB  ASP A 312       5.391  24.578  -7.641  1.00 97.31           C  
ATOM   2518  O   ASP A 312       7.105  22.312  -8.688  1.00 97.31           O  
ATOM   2519  CG  ASP A 312       4.805  25.281  -8.852  1.00 97.31           C  
ATOM   2520  OD1 ASP A 312       4.656  24.641  -9.914  1.00 97.31           O  
ATOM   2521  OD2 ASP A 312       4.500  26.484  -8.750  1.00 97.31           O  
ATOM   2522  N   LEU A 313       5.238  21.906  -9.711  1.00 96.12           N  
ATOM   2523  CA  LEU A 313       5.871  21.141 -10.781  1.00 96.12           C  
ATOM   2524  C   LEU A 313       6.887  21.984 -11.531  1.00 96.12           C  
ATOM   2525  CB  LEU A 313       4.816  20.609 -11.750  1.00 96.12           C  
ATOM   2526  O   LEU A 313       7.773  21.453 -12.203  1.00 96.12           O  
ATOM   2527  CG  LEU A 313       3.883  19.516 -11.211  1.00 96.12           C  
ATOM   2528  CD1 LEU A 313       2.920  19.062 -12.305  1.00 96.12           C  
ATOM   2529  CD2 LEU A 313       4.688  18.344 -10.672  1.00 96.12           C  
ATOM   2530  N   ASN A 314       6.758  23.219 -11.398  1.00 94.06           N  
ATOM   2531  CA  ASN A 314       7.676  24.125 -12.094  1.00 94.06           C  
ATOM   2532  C   ASN A 314       8.844  24.531 -11.195  1.00 94.06           C  
ATOM   2533  CB  ASN A 314       6.934  25.359 -12.594  1.00 94.06           C  
ATOM   2534  O   ASN A 314       9.758  25.219 -11.641  1.00 94.06           O  
ATOM   2535  CG  ASN A 314       5.910  25.031 -13.664  1.00 94.06           C  
ATOM   2536  ND2 ASN A 314       4.805  25.781 -13.664  1.00 94.06           N  
ATOM   2537  OD1 ASN A 314       6.113  24.141 -14.477  1.00 94.06           O  
ATOM   2538  N   MET A 315       8.820  24.125  -9.922  1.00 92.12           N  
ATOM   2539  CA  MET A 315       9.891  24.406  -8.969  1.00 92.12           C  
ATOM   2540  C   MET A 315      10.352  23.125  -8.266  1.00 92.12           C  
ATOM   2541  CB  MET A 315       9.422  25.438  -7.930  1.00 92.12           C  
ATOM   2542  O   MET A 315       9.820  22.766  -7.215  1.00 92.12           O  
ATOM   2543  CG  MET A 315       9.195  26.828  -8.500  1.00 92.12           C  
ATOM   2544  SD  MET A 315       8.742  28.047  -7.211  1.00 92.12           S  
ATOM   2545  CE  MET A 315       6.957  28.172  -7.500  1.00 92.12           C  
ATOM   2546  N   GLU A 316      11.453  22.500  -8.695  1.00 88.62           N  
ATOM   2547  CA  GLU A 316      11.836  21.156  -8.266  1.00 88.62           C  
ATOM   2548  C   GLU A 316      12.805  21.203  -7.086  1.00 88.62           C  
ATOM   2549  CB  GLU A 316      12.461  20.375  -9.422  1.00 88.62           C  
ATOM   2550  O   GLU A 316      13.023  20.203  -6.410  1.00 88.62           O  
ATOM   2551  CG  GLU A 316      13.680  21.062 -10.031  1.00 88.62           C  
ATOM   2552  CD  GLU A 316      14.094  20.453 -11.367  1.00 88.62           C  
ATOM   2553  OE1 GLU A 316      15.258  20.656 -11.781  1.00 88.62           O  
ATOM   2554  OE2 GLU A 316      13.250  19.781 -12.000  1.00 88.62           O  
ATOM   2555  N   ASN A 317      13.281  22.250  -6.680  1.00 90.62           N  
ATOM   2556  CA  ASN A 317      14.398  22.312  -5.742  1.00 90.62           C  
ATOM   2557  C   ASN A 317      13.922  22.234  -4.293  1.00 90.62           C  
ATOM   2558  CB  ASN A 317      15.203  23.609  -5.961  1.00 90.62           C  
ATOM   2559  O   ASN A 317      14.656  21.781  -3.418  1.00 90.62           O  
ATOM   2560  CG  ASN A 317      15.930  23.625  -7.289  1.00 90.62           C  
ATOM   2561  ND2 ASN A 317      16.312  24.812  -7.742  1.00 90.62           N  
ATOM   2562  OD1 ASN A 317      16.141  22.578  -7.906  1.00 90.62           O  
ATOM   2563  N   ARG A 318      12.703  22.797  -4.121  1.00 93.19           N  
ATOM   2564  CA  ARG A 318      12.172  22.734  -2.766  1.00 93.19           C  
ATOM   2565  C   ARG A 318      10.648  22.719  -2.779  1.00 93.19           C  
ATOM   2566  CB  ARG A 318      12.680  23.922  -1.936  1.00 93.19           C  
ATOM   2567  O   ARG A 318      10.023  23.250  -3.699  1.00 93.19           O  
ATOM   2568  CG  ARG A 318      12.227  25.281  -2.459  1.00 93.19           C  
ATOM   2569  CD  ARG A 318      12.766  26.422  -1.604  1.00 93.19           C  
ATOM   2570  NE  ARG A 318      12.320  27.719  -2.096  1.00 93.19           N  
ATOM   2571  NH1 ARG A 318      13.320  28.938  -0.409  1.00 93.19           N  
ATOM   2572  NH2 ARG A 318      12.133  30.000  -2.051  1.00 93.19           N  
ATOM   2573  CZ  ARG A 318      12.594  28.875  -1.518  1.00 93.19           C  
ATOM   2574  N   PRO A 319      10.094  22.156  -1.759  1.00 96.38           N  
ATOM   2575  CA  PRO A 319       8.641  22.250  -1.653  1.00 96.38           C  
ATOM   2576  C   PRO A 319       8.156  23.688  -1.414  1.00 96.38           C  
ATOM   2577  CB  PRO A 319       8.312  21.359  -0.454  1.00 96.38           C  
ATOM   2578  O   PRO A 319       8.820  24.453  -0.721  1.00 96.38           O  
ATOM   2579  CG  PRO A 319       9.570  21.328   0.352  1.00 96.38           C  
ATOM   2580  CD  PRO A 319      10.734  21.562  -0.570  1.00 96.38           C  
ATOM   2581  N   VAL A 320       7.066  24.047  -1.976  1.00 96.44           N  
ATOM   2582  CA  VAL A 320       6.523  25.391  -1.839  1.00 96.44           C  
ATOM   2583  C   VAL A 320       5.828  25.531  -0.486  1.00 96.44           C  
ATOM   2584  CB  VAL A 320       5.535  25.734  -2.980  1.00 96.44           C  
ATOM   2585  O   VAL A 320       5.754  26.641   0.068  1.00 96.44           O  
ATOM   2586  CG1 VAL A 320       6.285  25.953  -4.293  1.00 96.44           C  
ATOM   2587  CG2 VAL A 320       4.500  24.609  -3.133  1.00 96.44           C  
ATOM   2588  N   GLU A 321       5.273  24.438   0.018  1.00 97.00           N  
ATOM   2589  CA  GLU A 321       4.629  24.391   1.326  1.00 97.00           C  
ATOM   2590  C   GLU A 321       5.000  23.109   2.076  1.00 97.00           C  
ATOM   2591  CB  GLU A 321       3.107  24.484   1.180  1.00 97.00           C  
ATOM   2592  O   GLU A 321       5.098  22.047   1.475  1.00 97.00           O  
ATOM   2593  CG  GLU A 321       2.645  25.703   0.390  1.00 97.00           C  
ATOM   2594  CD  GLU A 321       1.194  25.625  -0.055  1.00 97.00           C  
ATOM   2595  OE1 GLU A 321       0.829  26.266  -1.067  1.00 97.00           O  
ATOM   2596  OE2 GLU A 321       0.416  24.906   0.615  1.00 97.00           O  
ATOM   2597  N   THR A 322       5.242  23.188   3.395  1.00 96.81           N  
ATOM   2598  CA  THR A 322       5.504  22.047   4.258  1.00 96.81           C  
ATOM   2599  C   THR A 322       4.633  22.094   5.508  1.00 96.81           C  
ATOM   2600  CB  THR A 322       6.988  21.969   4.664  1.00 96.81           C  
ATOM   2601  O   THR A 322       4.660  23.078   6.250  1.00 96.81           O  
ATOM   2602  CG2 THR A 322       7.270  20.750   5.523  1.00 96.81           C  
ATOM   2603  OG1 THR A 322       7.797  21.906   3.482  1.00 96.81           O  
ATOM   2604  N   TYR A 323       3.869  21.094   5.730  1.00 97.50           N  
ATOM   2605  CA  TYR A 323       2.994  20.984   6.891  1.00 97.50           C  
ATOM   2606  C   TYR A 323       3.445  19.875   7.820  1.00 97.50           C  
ATOM   2607  CB  TYR A 323       1.545  20.750   6.453  1.00 97.50           C  
ATOM   2608  O   TYR A 323       3.531  18.703   7.410  1.00 97.50           O  
ATOM   2609  CG  TYR A 323       1.008  21.812   5.531  1.00 97.50           C  
ATOM   2610  CD1 TYR A 323       0.675  23.078   6.016  1.00 97.50           C  
ATOM   2611  CD2 TYR A 323       0.831  21.562   4.176  1.00 97.50           C  
ATOM   2612  CE1 TYR A 323       0.177  24.062   5.168  1.00 97.50           C  
ATOM   2613  CE2 TYR A 323       0.334  22.547   3.320  1.00 97.50           C  
ATOM   2614  OH  TYR A 323      -0.481  24.766   2.980  1.00 97.50           O  
ATOM   2615  CZ  TYR A 323       0.011  23.797   3.824  1.00 97.50           C  
ATOM   2616  N   GLN A 324       3.652  20.156   9.094  1.00 96.81           N  
ATOM   2617  CA  GLN A 324       4.078  19.156  10.070  1.00 96.81           C  
ATOM   2618  C   GLN A 324       2.885  18.375  10.617  1.00 96.81           C  
ATOM   2619  CB  GLN A 324       4.840  19.828  11.219  1.00 96.81           C  
ATOM   2620  O   GLN A 324       1.935  18.969  11.133  1.00 96.81           O  
ATOM   2621  CG  GLN A 324       6.094  20.562  10.773  1.00 96.81           C  
ATOM   2622  CD  GLN A 324       7.113  19.656  10.117  1.00 96.81           C  
ATOM   2623  NE2 GLN A 324       7.887  20.188   9.188  1.00 96.81           N  
ATOM   2624  OE1 GLN A 324       7.211  18.469  10.453  1.00 96.81           O  
ATOM   2625  N   VAL A 325       2.951  17.094  10.570  1.00 97.31           N  
ATOM   2626  CA  VAL A 325       1.849  16.250  11.016  1.00 97.31           C  
ATOM   2627  C   VAL A 325       2.242  15.523  12.297  1.00 97.31           C  
ATOM   2628  CB  VAL A 325       1.438  15.227   9.930  1.00 97.31           C  
ATOM   2629  O   VAL A 325       1.506  15.555  13.289  1.00 97.31           O  
ATOM   2630  CG1 VAL A 325       0.282  14.359  10.422  1.00 97.31           C  
ATOM   2631  CG2 VAL A 325       1.059  15.953   8.641  1.00 97.31           C  
ATOM   2632  N   HIS A 326       3.436  14.891  12.320  1.00 96.88           N  
ATOM   2633  CA  HIS A 326       3.871  14.039  13.422  1.00 96.88           C  
ATOM   2634  C   HIS A 326       5.129  14.594  14.078  1.00 96.88           C  
ATOM   2635  CB  HIS A 326       4.117  12.609  12.930  1.00 96.88           C  
ATOM   2636  O   HIS A 326       5.891  13.844  14.695  1.00 96.88           O  
ATOM   2637  CG  HIS A 326       2.865  11.859  12.617  1.00 96.88           C  
ATOM   2638  CD2 HIS A 326       1.583  12.070  13.000  1.00 96.88           C  
ATOM   2639  ND1 HIS A 326       2.850  10.727  11.828  1.00 96.88           N  
ATOM   2640  CE1 HIS A 326       1.610  10.273  11.742  1.00 96.88           C  
ATOM   2641  NE2 HIS A 326       0.821  11.070  12.438  1.00 96.88           N  
ATOM   2642  N   GLU A 327       5.379  15.875  14.023  1.00 94.31           N  
ATOM   2643  CA  GLU A 327       6.594  16.453  14.594  1.00 94.31           C  
ATOM   2644  C   GLU A 327       6.723  16.109  16.078  1.00 94.31           C  
ATOM   2645  CB  GLU A 327       6.617  17.969  14.398  1.00 94.31           C  
ATOM   2646  O   GLU A 327       7.820  15.852  16.562  1.00 94.31           O  
ATOM   2647  CG  GLU A 327       7.926  18.625  14.828  1.00 94.31           C  
ATOM   2648  CD  GLU A 327       9.125  18.156  14.023  1.00 94.31           C  
ATOM   2649  OE1 GLU A 327      10.266  18.234  14.531  1.00 94.31           O  
ATOM   2650  OE2 GLU A 327       8.922  17.703  12.875  1.00 94.31           O  
ATOM   2651  N   TYR A 328       5.586  16.062  16.766  1.00 93.19           N  
ATOM   2652  CA  TYR A 328       5.586  15.789  18.203  1.00 93.19           C  
ATOM   2653  C   TYR A 328       6.012  14.352  18.484  1.00 93.19           C  
ATOM   2654  CB  TYR A 328       4.199  16.047  18.797  1.00 93.19           C  
ATOM   2655  O   TYR A 328       6.316  14.008  19.641  1.00 93.19           O  
ATOM   2656  CG  TYR A 328       3.080  15.359  18.062  1.00 93.19           C  
ATOM   2657  CD1 TYR A 328       2.316  16.047  17.109  1.00 93.19           C  
ATOM   2658  CD2 TYR A 328       2.787  14.016  18.297  1.00 93.19           C  
ATOM   2659  CE1 TYR A 328       1.284  15.414  16.422  1.00 93.19           C  
ATOM   2660  CE2 TYR A 328       1.757  13.375  17.609  1.00 93.19           C  
ATOM   2661  OH  TYR A 328      -0.007  13.453  16.000  1.00 93.19           O  
ATOM   2662  CZ  TYR A 328       1.013  14.078  16.688  1.00 93.19           C  
ATOM   2663  N   LEU A 329       6.102  13.531  17.438  1.00 94.50           N  
ATOM   2664  CA  LEU A 329       6.477  12.133  17.625  1.00 94.50           C  
ATOM   2665  C   LEU A 329       7.980  11.945  17.438  1.00 94.50           C  
ATOM   2666  CB  LEU A 329       5.715  11.242  16.641  1.00 94.50           C  
ATOM   2667  O   LEU A 329       8.492  10.836  17.594  1.00 94.50           O  
ATOM   2668  CG  LEU A 329       4.203  11.133  16.859  1.00 94.50           C  
ATOM   2669  CD1 LEU A 329       3.580  10.219  15.805  1.00 94.50           C  
ATOM   2670  CD2 LEU A 329       3.895  10.625  18.266  1.00 94.50           C  
ATOM   2671  N   ARG A 330       8.703  12.938  17.125  1.00 90.31           N  
ATOM   2672  CA  ARG A 330      10.141  12.844  16.859  1.00 90.31           C  
ATOM   2673  C   ARG A 330      10.875  12.219  18.047  1.00 90.31           C  
ATOM   2674  CB  ARG A 330      10.719  14.227  16.547  1.00 90.31           C  
ATOM   2675  O   ARG A 330      11.836  11.477  17.859  1.00 90.31           O  
ATOM   2676  CG  ARG A 330      10.688  14.586  15.070  1.00 90.31           C  
ATOM   2677  CD  ARG A 330      11.469  15.859  14.781  1.00 90.31           C  
ATOM   2678  NE  ARG A 330      11.305  16.297  13.398  1.00 90.31           N  
ATOM   2679  NH1 ARG A 330      12.672  18.141  13.602  1.00 90.31           N  
ATOM   2680  NH2 ARG A 330      11.656  17.672  11.602  1.00 90.31           N  
ATOM   2681  CZ  ARG A 330      11.875  17.375  12.867  1.00 90.31           C  
ATOM   2682  N   SER A 331      10.453  12.523  19.234  1.00 85.44           N  
ATOM   2683  CA  SER A 331      11.109  12.016  20.438  1.00 85.44           C  
ATOM   2684  C   SER A 331      10.742  10.562  20.688  1.00 85.44           C  
ATOM   2685  CB  SER A 331      10.742  12.867  21.656  1.00 85.44           C  
ATOM   2686  O   SER A 331      11.383   9.891  21.516  1.00 85.44           O  
ATOM   2687  OG  SER A 331       9.336  12.859  21.875  1.00 85.44           O  
ATOM   2688  N   LYS A 332       9.742  10.102  19.984  1.00 87.75           N  
ATOM   2689  CA  LYS A 332       9.258   8.750  20.234  1.00 87.75           C  
ATOM   2690  C   LYS A 332       9.602   7.816  19.078  1.00 87.75           C  
ATOM   2691  CB  LYS A 332       7.742   8.758  20.469  1.00 87.75           C  
ATOM   2692  O   LYS A 332       9.008   6.746  18.938  1.00 87.75           O  
ATOM   2693  CG  LYS A 332       7.309   9.531  21.703  1.00 87.75           C  
ATOM   2694  CD  LYS A 332       7.539   8.734  22.969  1.00 87.75           C  
ATOM   2695  CE  LYS A 332       7.016   9.469  24.203  1.00 87.75           C  
ATOM   2696  NZ  LYS A 332       7.289   8.711  25.453  1.00 87.75           N  
ATOM   2697  N   LEU A 333      10.516   8.195  18.234  1.00 89.12           N  
ATOM   2698  CA  LEU A 333      10.820   7.445  17.031  1.00 89.12           C  
ATOM   2699  C   LEU A 333      11.352   6.055  17.375  1.00 89.12           C  
ATOM   2700  CB  LEU A 333      11.852   8.195  16.172  1.00 89.12           C  
ATOM   2701  O   LEU A 333      11.023   5.078  16.688  1.00 89.12           O  
ATOM   2702  CG  LEU A 333      11.359   9.477  15.500  1.00 89.12           C  
ATOM   2703  CD1 LEU A 333      12.500  10.133  14.727  1.00 89.12           C  
ATOM   2704  CD2 LEU A 333      10.180   9.188  14.586  1.00 89.12           C  
ATOM   2705  N   CYS A 334      12.039   5.906  18.406  1.00 83.88           N  
ATOM   2706  CA  CYS A 334      12.586   4.617  18.812  1.00 83.88           C  
ATOM   2707  C   CYS A 334      11.469   3.645  19.188  1.00 83.88           C  
ATOM   2708  CB  CYS A 334      13.539   4.785  20.000  1.00 83.88           C  
ATOM   2709  O   CYS A 334      11.477   2.490  18.766  1.00 83.88           O  
ATOM   2710  SG  CYS A 334      15.086   5.617  19.578  1.00 83.88           S  
ATOM   2711  N   SER A 335      10.625   4.160  20.016  1.00 84.44           N  
ATOM   2712  CA  SER A 335       9.492   3.334  20.422  1.00 84.44           C  
ATOM   2713  C   SER A 335       8.625   2.961  19.234  1.00 84.44           C  
ATOM   2714  CB  SER A 335       8.641   4.059  21.469  1.00 84.44           C  
ATOM   2715  O   SER A 335       8.141   1.829  19.125  1.00 84.44           O  
ATOM   2716  OG  SER A 335       9.406   4.340  22.625  1.00 84.44           O  
ATOM   2717  N   LEU A 336       8.430   3.883  18.328  1.00 91.56           N  
ATOM   2718  CA  LEU A 336       7.621   3.652  17.141  1.00 91.56           C  
ATOM   2719  C   LEU A 336       8.273   2.613  16.234  1.00 91.56           C  
ATOM   2720  CB  LEU A 336       7.418   4.961  16.359  1.00 91.56           C  
ATOM   2721  O   LEU A 336       7.582   1.840  15.562  1.00 91.56           O  
ATOM   2722  CG  LEU A 336       6.527   6.008  17.031  1.00 91.56           C  
ATOM   2723  CD1 LEU A 336       6.684   7.355  16.344  1.00 91.56           C  
ATOM   2724  CD2 LEU A 336       5.070   5.559  17.016  1.00 91.56           C  
ATOM   2725  N   TYR A 337       9.547   2.629  16.234  1.00 87.12           N  
ATOM   2726  CA  TYR A 337      10.273   1.636  15.461  1.00 87.12           C  
ATOM   2727  C   TYR A 337      10.102   0.243  16.047  1.00 87.12           C  
ATOM   2728  CB  TYR A 337      11.766   1.993  15.391  1.00 87.12           C  
ATOM   2729  O   TYR A 337       9.875  -0.726  15.320  1.00 87.12           O  
ATOM   2730  CG  TYR A 337      12.578   1.046  14.539  1.00 87.12           C  
ATOM   2731  CD1 TYR A 337      13.273  -0.017  15.117  1.00 87.12           C  
ATOM   2732  CD2 TYR A 337      12.656   1.212  13.164  1.00 87.12           C  
ATOM   2733  CE1 TYR A 337      14.023  -0.891  14.336  1.00 87.12           C  
ATOM   2734  CE2 TYR A 337      13.406   0.344  12.375  1.00 87.12           C  
ATOM   2735  OH  TYR A 337      14.828  -1.565  12.195  1.00 87.12           O  
ATOM   2736  CZ  TYR A 337      14.086  -0.703  12.969  1.00 87.12           C  
ATOM   2737  N   GLU A 338      10.062   0.086  17.328  1.00 79.81           N  
ATOM   2738  CA  GLU A 338       9.930  -1.192  18.016  1.00 79.81           C  
ATOM   2739  C   GLU A 338       8.555  -1.810  17.781  1.00 79.81           C  
ATOM   2740  CB  GLU A 338      10.188  -1.021  19.516  1.00 79.81           C  
ATOM   2741  O   GLU A 338       8.430  -3.031  17.672  1.00 79.81           O  
ATOM   2742  CG  GLU A 338      11.641  -0.768  19.859  1.00 79.81           C  
ATOM   2743  CD  GLU A 338      11.867  -0.533  21.359  1.00 79.81           C  
ATOM   2744  OE1 GLU A 338      13.039  -0.420  21.781  1.00 79.81           O  
ATOM   2745  OE2 GLU A 338      10.867  -0.461  22.094  1.00 79.81           O  
ATOM   2746  N   ASN A 339       7.621  -0.979  17.625  1.00 82.88           N  
ATOM   2747  CA  ASN A 339       6.262  -1.477  17.453  1.00 82.88           C  
ATOM   2748  C   ASN A 339       5.855  -1.485  15.984  1.00 82.88           C  
ATOM   2749  CB  ASN A 339       5.277  -0.643  18.266  1.00 82.88           C  
ATOM   2750  O   ASN A 339       4.684  -1.696  15.656  1.00 82.88           O  
ATOM   2751  CG  ASN A 339       5.555  -0.705  19.766  1.00 82.88           C  
ATOM   2752  ND2 ASN A 339       5.113   0.314  20.484  1.00 82.88           N  
ATOM   2753  OD1 ASN A 339       6.164  -1.659  20.250  1.00 82.88           O  
ATOM   2754  N   ASP A 340       6.734  -1.121  15.094  1.00 87.75           N  
ATOM   2755  CA  ASP A 340       6.543  -1.146  13.648  1.00 87.75           C  
ATOM   2756  C   ASP A 340       5.582  -0.045  13.203  1.00 87.75           C  
ATOM   2757  CB  ASP A 340       6.023  -2.512  13.203  1.00 87.75           C  
ATOM   2758  O   ASP A 340       5.109  -0.049  12.070  1.00 87.75           O  
ATOM   2759  CG  ASP A 340       7.074  -3.605  13.281  1.00 87.75           C  
ATOM   2760  OD1 ASP A 340       8.266  -3.326  13.031  1.00 87.75           O  
ATOM   2761  OD2 ASP A 340       6.707  -4.754  13.609  1.00 87.75           O  
ATOM   2762  N   CYS A 341       5.234   0.901  14.039  1.00 93.19           N  
ATOM   2763  CA  CYS A 341       4.289   1.962  13.711  1.00 93.19           C  
ATOM   2764  C   CYS A 341       4.926   2.992  12.781  1.00 93.19           C  
ATOM   2765  CB  CYS A 341       3.787   2.646  14.984  1.00 93.19           C  
ATOM   2766  O   CYS A 341       4.230   3.641  12.000  1.00 93.19           O  
ATOM   2767  SG  CYS A 341       2.703   1.609  15.984  1.00 93.19           S  
ATOM   2768  N   ILE A 342       6.266   3.088  12.898  1.00 94.12           N  
ATOM   2769  CA  ILE A 342       6.973   4.074  12.094  1.00 94.12           C  
ATOM   2770  C   ILE A 342       6.855   3.715  10.617  1.00 94.12           C  
ATOM   2771  CB  ILE A 342       8.461   4.180  12.500  1.00 94.12           C  
ATOM   2772  O   ILE A 342       7.129   4.543   9.742  1.00 94.12           O  
ATOM   2773  CG1 ILE A 342       9.062   5.500  12.008  1.00 94.12           C  
ATOM   2774  CG2 ILE A 342       9.250   2.984  11.969  1.00 94.12           C  
ATOM   2775  CD1 ILE A 342      10.438   5.805  12.578  1.00 94.12           C  
ATOM   2776  N   PHE A 343       6.379   2.508  10.242  1.00 93.50           N  
ATOM   2777  CA  PHE A 343       6.273   2.047   8.859  1.00 93.50           C  
ATOM   2778  C   PHE A 343       4.840   2.178   8.359  1.00 93.50           C  
ATOM   2779  CB  PHE A 343       6.742   0.594   8.742  1.00 93.50           C  
ATOM   2780  O   PHE A 343       4.539   1.796   7.223  1.00 93.50           O  
ATOM   2781  CG  PHE A 343       8.164   0.378   9.172  1.00 93.50           C  
ATOM   2782  CD1 PHE A 343       9.219   0.857   8.406  1.00 93.50           C  
ATOM   2783  CD2 PHE A 343       8.453  -0.303  10.352  1.00 93.50           C  
ATOM   2784  CE1 PHE A 343      10.539   0.659   8.805  1.00 93.50           C  
ATOM   2785  CE2 PHE A 343       9.773  -0.506  10.750  1.00 93.50           C  
ATOM   2786  CZ  PHE A 343      10.812  -0.025   9.977  1.00 93.50           C  
ATOM   2787  N   ASP A 344       3.939   2.668   9.203  1.00 95.69           N  
ATOM   2788  CA  ASP A 344       2.568   2.920   8.773  1.00 95.69           C  
ATOM   2789  C   ASP A 344       2.533   3.873   7.582  1.00 95.69           C  
ATOM   2790  CB  ASP A 344       1.740   3.486   9.930  1.00 95.69           C  
ATOM   2791  O   ASP A 344       3.234   4.887   7.570  1.00 95.69           O  
ATOM   2792  CG  ASP A 344       1.364   2.439  10.961  1.00 95.69           C  
ATOM   2793  OD1 ASP A 344       1.340   1.234  10.625  1.00 95.69           O  
ATOM   2794  OD2 ASP A 344       1.087   2.820  12.117  1.00 95.69           O  
ATOM   2795  N   LYS A 345       1.772   3.576   6.602  1.00 96.38           N  
ATOM   2796  CA  LYS A 345       1.675   4.375   5.387  1.00 96.38           C  
ATOM   2797  C   LYS A 345       0.426   5.254   5.402  1.00 96.38           C  
ATOM   2798  CB  LYS A 345       1.665   3.475   4.148  1.00 96.38           C  
ATOM   2799  O   LYS A 345      -0.663   4.797   5.047  1.00 96.38           O  
ATOM   2800  CG  LYS A 345       2.959   2.701   3.938  1.00 96.38           C  
ATOM   2801  CD  LYS A 345       2.918   1.888   2.650  1.00 96.38           C  
ATOM   2802  CE  LYS A 345       4.207   1.103   2.443  1.00 96.38           C  
ATOM   2803  NZ  LYS A 345       4.180   0.323   1.169  1.00 96.38           N  
ATOM   2804  N   PHE A 346       0.568   6.488   5.738  1.00 97.88           N  
ATOM   2805  CA  PHE A 346      -0.540   7.438   5.793  1.00 97.88           C  
ATOM   2806  C   PHE A 346      -0.789   8.055   4.422  1.00 97.88           C  
ATOM   2807  CB  PHE A 346      -0.261   8.539   6.820  1.00 97.88           C  
ATOM   2808  O   PHE A 346       0.142   8.539   3.773  1.00 97.88           O  
ATOM   2809  CG  PHE A 346      -0.173   8.031   8.234  1.00 97.88           C  
ATOM   2810  CD1 PHE A 346      -1.312   7.934   9.023  1.00 97.88           C  
ATOM   2811  CD2 PHE A 346       1.050   7.660   8.781  1.00 97.88           C  
ATOM   2812  CE1 PHE A 346      -1.235   7.473  10.336  1.00 97.88           C  
ATOM   2813  CE2 PHE A 346       1.135   7.195  10.086  1.00 97.88           C  
ATOM   2814  CZ  PHE A 346      -0.008   7.102  10.867  1.00 97.88           C  
ATOM   2815  N   GLU A 347      -1.964   8.055   4.039  1.00 97.81           N  
ATOM   2816  CA  GLU A 347      -2.342   8.680   2.775  1.00 97.81           C  
ATOM   2817  C   GLU A 347      -2.744  10.141   2.975  1.00 97.81           C  
ATOM   2818  CB  GLU A 347      -3.486   7.902   2.115  1.00 97.81           C  
ATOM   2819  O   GLU A 347      -2.943  10.578   4.109  1.00 97.81           O  
ATOM   2820  CG  GLU A 347      -3.092   6.516   1.636  1.00 97.81           C  
ATOM   2821  CD  GLU A 347      -4.234   5.762   0.974  1.00 97.81           C  
ATOM   2822  OE1 GLU A 347      -4.016   4.625   0.496  1.00 97.81           O  
ATOM   2823  OE2 GLU A 347      -5.355   6.312   0.933  1.00 97.81           O  
ATOM   2824  N   CYS A 348      -2.791  10.852   1.904  1.00 98.19           N  
ATOM   2825  CA  CYS A 348      -3.230  12.242   1.898  1.00 98.19           C  
ATOM   2826  C   CYS A 348      -4.164  12.516   0.727  1.00 98.19           C  
ATOM   2827  CB  CYS A 348      -2.027  13.188   1.832  1.00 98.19           C  
ATOM   2828  O   CYS A 348      -4.191  11.758  -0.243  1.00 98.19           O  
ATOM   2829  SG  CYS A 348      -0.971  12.914   0.392  1.00 98.19           S  
ATOM   2830  N   CYS A 349      -4.977  13.594   0.846  1.00 97.81           N  
ATOM   2831  CA  CYS A 349      -5.910  13.906  -0.229  1.00 97.81           C  
ATOM   2832  C   CYS A 349      -6.172  15.406  -0.305  1.00 97.81           C  
ATOM   2833  CB  CYS A 349      -7.230  13.164  -0.027  1.00 97.81           C  
ATOM   2834  O   CYS A 349      -5.957  16.125   0.670  1.00 97.81           O  
ATOM   2835  SG  CYS A 349      -8.078  13.586   1.510  1.00 97.81           S  
ATOM   2836  N   TRP A 350      -6.559  15.844  -1.485  1.00 97.62           N  
ATOM   2837  CA  TRP A 350      -6.945  17.219  -1.776  1.00 97.62           C  
ATOM   2838  C   TRP A 350      -8.453  17.406  -1.608  1.00 97.62           C  
ATOM   2839  CB  TRP A 350      -6.523  17.609  -3.197  1.00 97.62           C  
ATOM   2840  O   TRP A 350      -9.227  16.484  -1.836  1.00 97.62           O  
ATOM   2841  CG  TRP A 350      -5.051  17.484  -3.447  1.00 97.62           C  
ATOM   2842  CD1 TRP A 350      -4.383  16.406  -3.943  1.00 97.62           C  
ATOM   2843  CD2 TRP A 350      -4.062  18.500  -3.213  1.00 97.62           C  
ATOM   2844  CE2 TRP A 350      -2.814  17.953  -3.588  1.00 97.62           C  
ATOM   2845  CE3 TRP A 350      -4.109  19.812  -2.721  1.00 97.62           C  
ATOM   2846  NE1 TRP A 350      -3.037  16.672  -4.027  1.00 97.62           N  
ATOM   2847  CH2 TRP A 350      -1.699  19.953  -3.002  1.00 97.62           C  
ATOM   2848  CZ2 TRP A 350      -1.624  18.672  -3.486  1.00 97.62           C  
ATOM   2849  CZ3 TRP A 350      -2.926  20.531  -2.619  1.00 97.62           C  
ATOM   2850  N   ASN A 351      -8.758  18.609  -1.240  1.00 96.44           N  
ATOM   2851  CA  ASN A 351     -10.172  18.938  -1.427  1.00 96.44           C  
ATOM   2852  C   ASN A 351     -10.477  19.281  -2.881  1.00 96.44           C  
ATOM   2853  CB  ASN A 351     -10.578  20.078  -0.508  1.00 96.44           C  
ATOM   2854  O   ASN A 351      -9.570  19.344  -3.713  1.00 96.44           O  
ATOM   2855  CG  ASN A 351     -10.062  21.422  -0.986  1.00 96.44           C  
ATOM   2856  ND2 ASN A 351     -10.727  22.500  -0.567  1.00 96.44           N  
ATOM   2857  OD1 ASN A 351      -9.078  21.500  -1.726  1.00 96.44           O  
ATOM   2858  N   GLY A 352     -11.719  19.500  -3.199  1.00 94.12           N  
ATOM   2859  CA  GLY A 352     -12.148  19.719  -4.570  1.00 94.12           C  
ATOM   2860  C   GLY A 352     -11.492  20.922  -5.215  1.00 94.12           C  
ATOM   2861  O   GLY A 352     -11.203  20.906  -6.414  1.00 94.12           O  
ATOM   2862  N   SER A 353     -11.164  21.969  -4.461  1.00 94.44           N  
ATOM   2863  CA  SER A 353     -10.633  23.219  -4.988  1.00 94.44           C  
ATOM   2864  C   SER A 353      -9.117  23.281  -4.820  1.00 94.44           C  
ATOM   2865  CB  SER A 353     -11.281  24.406  -4.297  1.00 94.44           C  
ATOM   2866  O   SER A 353      -8.500  24.297  -5.133  1.00 94.44           O  
ATOM   2867  OG  SER A 353     -11.031  24.375  -2.900  1.00 94.44           O  
ATOM   2868  N   ASP A 354      -8.469  22.281  -4.273  1.00 96.50           N  
ATOM   2869  CA  ASP A 354      -7.031  22.219  -4.027  1.00 96.50           C  
ATOM   2870  C   ASP A 354      -6.609  23.234  -2.971  1.00 96.50           C  
ATOM   2871  CB  ASP A 354      -6.254  22.453  -5.324  1.00 96.50           C  
ATOM   2872  O   ASP A 354      -5.441  23.625  -2.900  1.00 96.50           O  
ATOM   2873  CG  ASP A 354      -6.473  21.359  -6.355  1.00 96.50           C  
ATOM   2874  OD1 ASP A 354      -6.824  20.219  -5.973  1.00 96.50           O  
ATOM   2875  OD2 ASP A 354      -6.285  21.641  -7.562  1.00 96.50           O  
ATOM   2876  N   SER A 355      -7.539  23.719  -2.172  1.00 96.06           N  
ATOM   2877  CA  SER A 355      -7.234  24.750  -1.193  1.00 96.06           C  
ATOM   2878  C   SER A 355      -6.941  24.156   0.178  1.00 96.06           C  
ATOM   2879  CB  SER A 355      -8.398  25.750  -1.088  1.00 96.06           C  
ATOM   2880  O   SER A 355      -6.371  24.828   1.043  1.00 96.06           O  
ATOM   2881  OG  SER A 355      -9.570  25.094  -0.615  1.00 96.06           O  
ATOM   2882  N   VAL A 356      -7.383  22.938   0.420  1.00 96.81           N  
ATOM   2883  CA  VAL A 356      -7.176  22.281   1.706  1.00 96.81           C  
ATOM   2884  C   VAL A 356      -6.578  20.891   1.484  1.00 96.81           C  
ATOM   2885  CB  VAL A 356      -8.492  22.172   2.508  1.00 96.81           C  
ATOM   2886  O   VAL A 356      -6.969  20.172   0.555  1.00 96.81           O  
ATOM   2887  CG1 VAL A 356      -8.250  21.500   3.857  1.00 96.81           C  
ATOM   2888  CG2 VAL A 356      -9.117  23.547   2.701  1.00 96.81           C  
ATOM   2889  N   VAL A 357      -5.668  20.531   2.283  1.00 97.69           N  
ATOM   2890  CA  VAL A 357      -5.062  19.203   2.279  1.00 97.69           C  
ATOM   2891  C   VAL A 357      -5.426  18.469   3.566  1.00 97.69           C  
ATOM   2892  CB  VAL A 357      -3.529  19.281   2.125  1.00 97.69           C  
ATOM   2893  O   VAL A 357      -5.473  19.062   4.641  1.00 97.69           O  
ATOM   2894  CG1 VAL A 357      -2.904  17.891   2.229  1.00 97.69           C  
ATOM   2895  CG2 VAL A 357      -3.158  19.938   0.796  1.00 97.69           C  
ATOM   2896  N   MET A 358      -5.672  17.203   3.438  1.00 98.19           N  
ATOM   2897  CA  MET A 358      -6.066  16.406   4.590  1.00 98.19           C  
ATOM   2898  C   MET A 358      -5.242  15.125   4.664  1.00 98.19           C  
ATOM   2899  CB  MET A 358      -7.555  16.062   4.527  1.00 98.19           C  
ATOM   2900  O   MET A 358      -4.879  14.555   3.635  1.00 98.19           O  
ATOM   2901  CG  MET A 358      -8.047  15.234   5.699  1.00 98.19           C  
ATOM   2902  SD  MET A 358      -9.844  14.875   5.605  1.00 98.19           S  
ATOM   2903  CE  MET A 358      -9.867  13.719   4.211  1.00 98.19           C  
ATOM   2904  N   THR A 359      -4.938  14.609   5.848  1.00 98.50           N  
ATOM   2905  CA  THR A 359      -4.215  13.367   6.082  1.00 98.50           C  
ATOM   2906  C   THR A 359      -4.613  12.758   7.422  1.00 98.50           C  
ATOM   2907  CB  THR A 359      -2.691  13.594   6.051  1.00 98.50           C  
ATOM   2908  O   THR A 359      -5.141  13.453   8.297  1.00 98.50           O  
ATOM   2909  CG2 THR A 359      -2.250  14.531   7.168  1.00 98.50           C  
ATOM   2910  OG1 THR A 359      -2.023  12.336   6.207  1.00 98.50           O  
ATOM   2911  N   GLY A 360      -4.344  11.516   7.559  1.00 98.00           N  
ATOM   2912  CA  GLY A 360      -4.633  10.812   8.797  1.00 98.00           C  
ATOM   2913  C   GLY A 360      -3.457  10.789   9.758  1.00 98.00           C  
ATOM   2914  O   GLY A 360      -2.344  11.172   9.391  1.00 98.00           O  
ATOM   2915  N   SER A 361      -3.738  10.336  10.977  1.00 97.75           N  
ATOM   2916  CA  SER A 361      -2.742  10.203  12.031  1.00 97.75           C  
ATOM   2917  C   SER A 361      -3.166   9.164  13.062  1.00 97.75           C  
ATOM   2918  CB  SER A 361      -2.506  11.547  12.719  1.00 97.75           C  
ATOM   2919  O   SER A 361      -4.117   8.406  12.844  1.00 97.75           O  
ATOM   2920  OG  SER A 361      -1.418  11.469  13.625  1.00 97.75           O  
ATOM   2921  N   TYR A 362      -2.385   9.070  14.180  1.00 96.88           N  
ATOM   2922  CA  TYR A 362      -2.684   8.141  15.258  1.00 96.88           C  
ATOM   2923  C   TYR A 362      -3.775   8.695  16.172  1.00 96.88           C  
ATOM   2924  CB  TYR A 362      -1.423   7.848  16.078  1.00 96.88           C  
ATOM   2925  O   TYR A 362      -4.082   9.883  16.125  1.00 96.88           O  
ATOM   2926  CG  TYR A 362      -0.334   7.160  15.289  1.00 96.88           C  
ATOM   2927  CD1 TYR A 362      -0.461   5.828  14.898  1.00 96.88           C  
ATOM   2928  CD2 TYR A 362       0.824   7.844  14.930  1.00 96.88           C  
ATOM   2929  CE1 TYR A 362       0.541   5.191  14.172  1.00 96.88           C  
ATOM   2930  CE2 TYR A 362       1.832   7.215  14.203  1.00 96.88           C  
ATOM   2931  OH  TYR A 362       2.676   5.266  13.109  1.00 96.88           O  
ATOM   2932  CZ  TYR A 362       1.682   5.891  13.828  1.00 96.88           C  
ATOM   2933  N   ASN A 363      -4.367   7.828  16.969  1.00 95.31           N  
ATOM   2934  CA  ASN A 363      -5.441   8.164  17.891  1.00 95.31           C  
ATOM   2935  C   ASN A 363      -6.715   8.562  17.156  1.00 95.31           C  
ATOM   2936  CB  ASN A 363      -5.000   9.289  18.844  1.00 95.31           C  
ATOM   2937  O   ASN A 363      -7.461   9.430  17.625  1.00 95.31           O  
ATOM   2938  CG  ASN A 363      -5.668   9.203  20.203  1.00 95.31           C  
ATOM   2939  ND2 ASN A 363      -5.992  10.352  20.766  1.00 95.31           N  
ATOM   2940  OD1 ASN A 363      -5.887   8.109  20.734  1.00 95.31           O  
ATOM   2941  N   ASN A 364      -6.824   8.094  15.906  1.00 95.88           N  
ATOM   2942  CA  ASN A 364      -7.965   8.375  15.047  1.00 95.88           C  
ATOM   2943  C   ASN A 364      -8.078   9.867  14.742  1.00 95.88           C  
ATOM   2944  CB  ASN A 364      -9.258   7.863  15.680  1.00 95.88           C  
ATOM   2945  O   ASN A 364      -9.180  10.398  14.633  1.00 95.88           O  
ATOM   2946  CG  ASN A 364      -9.414   6.359  15.547  1.00 95.88           C  
ATOM   2947  ND2 ASN A 364     -10.398   5.805  16.250  1.00 95.88           N  
ATOM   2948  OD1 ASN A 364      -8.656   5.703  14.828  1.00 95.88           O  
ATOM   2949  N   PHE A 365      -6.973  10.445  14.695  1.00 97.06           N  
ATOM   2950  CA  PHE A 365      -6.934  11.859  14.328  1.00 97.06           C  
ATOM   2951  C   PHE A 365      -6.836  12.016  12.812  1.00 97.06           C  
ATOM   2952  CB  PHE A 365      -5.754  12.562  15.000  1.00 97.06           C  
ATOM   2953  O   PHE A 365      -6.230  11.188  12.133  1.00 97.06           O  
ATOM   2954  CG  PHE A 365      -5.914  12.719  16.484  1.00 97.06           C  
ATOM   2955  CD1 PHE A 365      -7.172  12.672  17.078  1.00 97.06           C  
ATOM   2956  CD2 PHE A 365      -4.801  12.906  17.312  1.00 97.06           C  
ATOM   2957  CE1 PHE A 365      -7.324  12.820  18.453  1.00 97.06           C  
ATOM   2958  CE2 PHE A 365      -4.945  13.055  18.688  1.00 97.06           C  
ATOM   2959  CZ  PHE A 365      -6.207  13.008  19.250  1.00 97.06           C  
ATOM   2960  N   PHE A 366      -7.398  12.961  12.312  1.00 97.38           N  
ATOM   2961  CA  PHE A 366      -7.148  13.430  10.953  1.00 97.38           C  
ATOM   2962  C   PHE A 366      -6.973  14.945  10.930  1.00 97.38           C  
ATOM   2963  CB  PHE A 366      -8.297  13.023  10.023  1.00 97.38           C  
ATOM   2964  O   PHE A 366      -7.625  15.664  11.688  1.00 97.38           O  
ATOM   2965  CG  PHE A 366      -9.633  13.578  10.430  1.00 97.38           C  
ATOM   2966  CD1 PHE A 366     -10.391  12.953  11.414  1.00 97.38           C  
ATOM   2967  CD2 PHE A 366     -10.133  14.719   9.828  1.00 97.38           C  
ATOM   2968  CE1 PHE A 366     -11.633  13.461  11.789  1.00 97.38           C  
ATOM   2969  CE2 PHE A 366     -11.375  15.242  10.195  1.00 97.38           C  
ATOM   2970  CZ  PHE A 366     -12.117  14.609  11.180  1.00 97.38           C  
ATOM   2971  N   ARG A 367      -6.086  15.328  10.164  1.00 97.44           N  
ATOM   2972  CA  ARG A 367      -5.656  16.719  10.156  1.00 97.44           C  
ATOM   2973  C   ARG A 367      -5.914  17.375   8.805  1.00 97.44           C  
ATOM   2974  CB  ARG A 367      -4.176  16.828  10.516  1.00 97.44           C  
ATOM   2975  O   ARG A 367      -5.762  16.734   7.762  1.00 97.44           O  
ATOM   2976  CG  ARG A 367      -3.826  16.250  11.875  1.00 97.44           C  
ATOM   2977  CD  ARG A 367      -2.391  16.562  12.273  1.00 97.44           C  
ATOM   2978  NE  ARG A 367      -2.209  17.984  12.555  1.00 97.44           N  
ATOM   2979  NH1 ARG A 367      -0.019  17.781  13.258  1.00 97.44           N  
ATOM   2980  NH2 ARG A 367      -1.031  19.844  13.234  1.00 97.44           N  
ATOM   2981  CZ  ARG A 367      -1.087  18.531  13.016  1.00 97.44           C  
ATOM   2982  N   MET A 368      -6.242  18.609   8.859  1.00 97.00           N  
ATOM   2983  CA  MET A 368      -6.496  19.406   7.668  1.00 97.00           C  
ATOM   2984  C   MET A 368      -5.684  20.688   7.695  1.00 97.00           C  
ATOM   2985  CB  MET A 368      -7.988  19.734   7.543  1.00 97.00           C  
ATOM   2986  O   MET A 368      -5.535  21.312   8.750  1.00 97.00           O  
ATOM   2987  CG  MET A 368      -8.875  18.500   7.426  1.00 97.00           C  
ATOM   2988  SD  MET A 368     -10.656  18.922   7.363  1.00 97.00           S  
ATOM   2989  CE  MET A 368     -11.367  17.438   8.133  1.00 97.00           C  
ATOM   2990  N   PHE A 369      -5.191  21.016   6.566  1.00 96.94           N  
ATOM   2991  CA  PHE A 369      -4.367  22.203   6.426  1.00 96.94           C  
ATOM   2992  C   PHE A 369      -4.898  23.109   5.320  1.00 96.94           C  
ATOM   2993  CB  PHE A 369      -2.910  21.828   6.137  1.00 96.94           C  
ATOM   2994  O   PHE A 369      -5.043  22.672   4.172  1.00 96.94           O  
ATOM   2995  CG  PHE A 369      -2.328  20.844   7.125  1.00 96.94           C  
ATOM   2996  CD1 PHE A 369      -1.712  21.312   8.281  1.00 96.94           C  
ATOM   2997  CD2 PHE A 369      -2.400  19.484   6.898  1.00 96.94           C  
ATOM   2998  CE1 PHE A 369      -1.172  20.406   9.203  1.00 96.94           C  
ATOM   2999  CE2 PHE A 369      -1.862  18.578   7.812  1.00 96.94           C  
ATOM   3000  CZ  PHE A 369      -1.249  19.047   8.961  1.00 96.94           C  
ATOM   3001  N   ASP A 370      -5.188  24.281   5.668  1.00 95.94           N  
ATOM   3002  CA  ASP A 370      -5.590  25.281   4.684  1.00 95.94           C  
ATOM   3003  C   ASP A 370      -4.371  25.922   4.020  1.00 95.94           C  
ATOM   3004  CB  ASP A 370      -6.461  26.359   5.332  1.00 95.94           C  
ATOM   3005  O   ASP A 370      -3.520  26.484   4.699  1.00 95.94           O  
ATOM   3006  CG  ASP A 370      -7.105  27.281   4.324  1.00 95.94           C  
ATOM   3007  OD1 ASP A 370      -6.418  27.750   3.389  1.00 95.94           O  
ATOM   3008  OD2 ASP A 370      -8.320  27.562   4.465  1.00 95.94           O  
ATOM   3009  N   ARG A 371      -4.316  25.906   2.768  1.00 95.31           N  
ATOM   3010  CA  ARG A 371      -3.141  26.359   2.031  1.00 95.31           C  
ATOM   3011  C   ARG A 371      -3.055  27.875   2.010  1.00 95.31           C  
ATOM   3012  CB  ARG A 371      -3.160  25.812   0.602  1.00 95.31           C  
ATOM   3013  O   ARG A 371      -1.961  28.438   1.938  1.00 95.31           O  
ATOM   3014  CG  ARG A 371      -3.064  24.297   0.518  1.00 95.31           C  
ATOM   3015  CD  ARG A 371      -3.047  23.812  -0.925  1.00 95.31           C  
ATOM   3016  NE  ARG A 371      -1.855  24.266  -1.634  1.00 95.31           N  
ATOM   3017  NH1 ARG A 371      -2.777  24.062  -3.742  1.00 95.31           N  
ATOM   3018  NH2 ARG A 371      -0.622  24.797  -3.496  1.00 95.31           N  
ATOM   3019  CZ  ARG A 371      -1.754  24.375  -2.957  1.00 95.31           C  
ATOM   3020  N   ASN A 372      -4.121  28.578   2.025  1.00 92.12           N  
ATOM   3021  CA  ASN A 372      -4.148  30.031   1.956  1.00 92.12           C  
ATOM   3022  C   ASN A 372      -3.859  30.656   3.314  1.00 92.12           C  
ATOM   3023  CB  ASN A 372      -5.496  30.516   1.420  1.00 92.12           C  
ATOM   3024  O   ASN A 372      -2.996  31.531   3.430  1.00 92.12           O  
ATOM   3025  CG  ASN A 372      -5.754  30.062  -0.004  1.00 92.12           C  
ATOM   3026  ND2 ASN A 372      -7.016  29.797  -0.323  1.00 92.12           N  
ATOM   3027  OD1 ASN A 372      -4.828  29.953  -0.811  1.00 92.12           O  
ATOM   3028  N   THR A 373      -4.516  30.141   4.395  1.00 90.94           N  
ATOM   3029  CA  THR A 373      -4.383  30.734   5.719  1.00 90.94           C  
ATOM   3030  C   THR A 373      -3.271  30.047   6.508  1.00 90.94           C  
ATOM   3031  CB  THR A 373      -5.703  30.641   6.508  1.00 90.94           C  
ATOM   3032  O   THR A 373      -2.818  30.562   7.531  1.00 90.94           O  
ATOM   3033  CG2 THR A 373      -6.844  31.312   5.742  1.00 90.94           C  
ATOM   3034  OG1 THR A 373      -6.031  29.266   6.727  1.00 90.94           O  
ATOM   3035  N   LYS A 374      -2.805  28.844   6.082  1.00 88.81           N  
ATOM   3036  CA  LYS A 374      -1.787  28.031   6.750  1.00 88.81           C  
ATOM   3037  C   LYS A 374      -2.262  27.578   8.125  1.00 88.81           C  
ATOM   3038  CB  LYS A 374      -0.482  28.828   6.883  1.00 88.81           C  
ATOM   3039  O   LYS A 374      -1.449  27.234   8.984  1.00 88.81           O  
ATOM   3040  CG  LYS A 374       0.177  29.156   5.555  1.00 88.81           C  
ATOM   3041  CD  LYS A 374       1.639  29.547   5.734  1.00 88.81           C  
ATOM   3042  CE  LYS A 374       2.318  29.812   4.398  1.00 88.81           C  
ATOM   3043  NZ  LYS A 374       3.766  30.141   4.570  1.00 88.81           N  
ATOM   3044  N   ARG A 375      -3.537  27.688   8.328  1.00 91.75           N  
ATOM   3045  CA  ARG A 375      -4.117  27.172   9.562  1.00 91.75           C  
ATOM   3046  C   ARG A 375      -4.367  25.672   9.453  1.00 91.75           C  
ATOM   3047  CB  ARG A 375      -5.422  27.891   9.883  1.00 91.75           C  
ATOM   3048  O   ARG A 375      -4.668  25.156   8.375  1.00 91.75           O  
ATOM   3049  CG  ARG A 375      -5.234  29.359  10.289  1.00 91.75           C  
ATOM   3050  CD  ARG A 375      -6.559  30.016  10.664  1.00 91.75           C  
ATOM   3051  NE  ARG A 375      -6.383  31.422  11.000  1.00 91.75           N  
ATOM   3052  NH1 ARG A 375      -8.617  31.812  11.422  1.00 91.75           N  
ATOM   3053  NH2 ARG A 375      -7.094  33.500  11.641  1.00 91.75           N  
ATOM   3054  CZ  ARG A 375      -7.367  32.250  11.352  1.00 91.75           C  
ATOM   3055  N   ASP A 376      -4.141  25.062  10.562  1.00 93.81           N  
ATOM   3056  CA  ASP A 376      -4.371  23.625  10.609  1.00 93.81           C  
ATOM   3057  C   ASP A 376      -5.375  23.266  11.703  1.00 93.81           C  
ATOM   3058  CB  ASP A 376      -3.057  22.875  10.828  1.00 93.81           C  
ATOM   3059  O   ASP A 376      -5.516  23.984  12.688  1.00 93.81           O  
ATOM   3060  CG  ASP A 376      -2.441  23.141  12.195  1.00 93.81           C  
ATOM   3061  OD1 ASP A 376      -2.502  24.297  12.664  1.00 93.81           O  
ATOM   3062  OD2 ASP A 376      -1.890  22.203  12.797  1.00 93.81           O  
ATOM   3063  N   ILE A 377      -6.109  22.250  11.461  1.00 94.56           N  
ATOM   3064  CA  ILE A 377      -7.074  21.750  12.438  1.00 94.56           C  
ATOM   3065  C   ILE A 377      -6.914  20.250  12.594  1.00 94.56           C  
ATOM   3066  CB  ILE A 377      -8.523  22.109  12.016  1.00 94.56           C  
ATOM   3067  O   ILE A 377      -6.645  19.547  11.617  1.00 94.56           O  
ATOM   3068  CG1 ILE A 377      -9.500  21.750  13.148  1.00 94.56           C  
ATOM   3069  CG2 ILE A 377      -8.898  21.375  10.719  1.00 94.56           C  
ATOM   3070  CD1 ILE A 377     -10.891  22.344  12.969  1.00 94.56           C  
ATOM   3071  N   THR A 378      -6.980  19.766  13.797  1.00 96.25           N  
ATOM   3072  CA  THR A 378      -6.945  18.344  14.125  1.00 96.25           C  
ATOM   3073  C   THR A 378      -8.281  17.891  14.711  1.00 96.25           C  
ATOM   3074  CB  THR A 378      -5.809  18.031  15.117  1.00 96.25           C  
ATOM   3075  O   THR A 378      -8.766  18.484  15.680  1.00 96.25           O  
ATOM   3076  CG2 THR A 378      -5.691  16.516  15.352  1.00 96.25           C  
ATOM   3077  OG1 THR A 378      -4.570  18.516  14.594  1.00 96.25           O  
ATOM   3078  N   LEU A 379      -8.773  16.938  14.109  1.00 95.31           N  
ATOM   3079  CA  LEU A 379     -10.047  16.375  14.562  1.00 95.31           C  
ATOM   3080  C   LEU A 379      -9.914  14.891  14.867  1.00 95.31           C  
ATOM   3081  CB  LEU A 379     -11.125  16.594  13.500  1.00 95.31           C  
ATOM   3082  O   LEU A 379      -8.945  14.250  14.461  1.00 95.31           O  
ATOM   3083  CG  LEU A 379     -11.383  18.047  13.078  1.00 95.31           C  
ATOM   3084  CD1 LEU A 379     -12.312  18.094  11.875  1.00 95.31           C  
ATOM   3085  CD2 LEU A 379     -11.969  18.844  14.242  1.00 95.31           C  
ATOM   3086  N   GLU A 380     -10.938  14.375  15.609  1.00 94.75           N  
ATOM   3087  CA  GLU A 380     -10.922  12.977  16.016  1.00 94.75           C  
ATOM   3088  C   GLU A 380     -12.172  12.242  15.539  1.00 94.75           C  
ATOM   3089  CB  GLU A 380     -10.797  12.867  17.547  1.00 94.75           C  
ATOM   3090  O   GLU A 380     -13.289  12.734  15.703  1.00 94.75           O  
ATOM   3091  CG  GLU A 380     -10.688  11.438  18.047  1.00 94.75           C  
ATOM   3092  CD  GLU A 380     -10.602  11.336  19.562  1.00 94.75           C  
ATOM   3093  OE1 GLU A 380     -10.680  10.211  20.109  1.00 94.75           O  
ATOM   3094  OE2 GLU A 380     -10.453  12.398  20.219  1.00 94.75           O  
ATOM   3095  N   ALA A 381     -11.914  11.125  14.922  1.00 93.62           N  
ATOM   3096  CA  ALA A 381     -13.016  10.250  14.555  1.00 93.62           C  
ATOM   3097  C   ALA A 381     -13.336   9.266  15.680  1.00 93.62           C  
ATOM   3098  CB  ALA A 381     -12.688   9.484  13.273  1.00 93.62           C  
ATOM   3099  O   ALA A 381     -12.625   8.281  15.875  1.00 93.62           O  
ATOM   3100  N   SER A 382     -14.320   9.602  16.453  1.00 85.50           N  
ATOM   3101  CA  SER A 382     -14.734   8.758  17.562  1.00 85.50           C  
ATOM   3102  C   SER A 382     -16.250   8.648  17.641  1.00 85.50           C  
ATOM   3103  CB  SER A 382     -14.195   9.312  18.891  1.00 85.50           C  
ATOM   3104  O   SER A 382     -16.969   9.500  17.109  1.00 85.50           O  
ATOM   3105  OG  SER A 382     -14.938  10.453  19.297  1.00 85.50           O  
ATOM   3106  N   ARG A 383     -16.672   7.598  18.250  1.00 77.75           N  
ATOM   3107  CA  ARG A 383     -18.109   7.332  18.359  1.00 77.75           C  
ATOM   3108  C   ARG A 383     -18.734   8.164  19.469  1.00 77.75           C  
ATOM   3109  CB  ARG A 383     -18.359   5.844  18.609  1.00 77.75           C  
ATOM   3110  O   ARG A 383     -19.969   8.273  19.547  1.00 77.75           O  
ATOM   3111  CG  ARG A 383     -18.250   4.984  17.359  1.00 77.75           C  
ATOM   3112  CD  ARG A 383     -18.672   3.545  17.625  1.00 77.75           C  
ATOM   3113  NE  ARG A 383     -18.562   2.725  16.422  1.00 77.75           N  
ATOM   3114  NH1 ARG A 383     -19.672   0.904  17.312  1.00 77.75           N  
ATOM   3115  NH2 ARG A 383     -18.891   0.831  15.156  1.00 77.75           N  
ATOM   3116  CZ  ARG A 383     -19.047   1.488  16.297  1.00 77.75           C  
ATOM   3117  N   GLU A 384     -18.062   8.656  20.406  1.00 73.12           N  
ATOM   3118  CA  GLU A 384     -18.641   9.398  21.516  1.00 73.12           C  
ATOM   3119  C   GLU A 384     -19.547  10.523  21.016  1.00 73.12           C  
ATOM   3120  CB  GLU A 384     -17.547   9.969  22.422  1.00 73.12           C  
ATOM   3121  O   GLU A 384     -20.594  10.789  21.609  1.00 73.12           O  
ATOM   3122  CG  GLU A 384     -16.797   8.906  23.219  1.00 73.12           C  
ATOM   3123  CD  GLU A 384     -15.758   9.492  24.172  1.00 73.12           C  
ATOM   3124  OE1 GLU A 384     -15.141   8.727  24.938  1.00 73.12           O  
ATOM   3125  OE2 GLU A 384     -15.578  10.734  24.141  1.00 73.12           O  
ATOM   3126  N   ASN A 385     -19.266  11.195  19.969  1.00 65.06           N  
ATOM   3127  CA  ASN A 385     -20.047  12.289  19.422  1.00 65.06           C  
ATOM   3128  C   ASN A 385     -20.719  11.883  18.109  1.00 65.06           C  
ATOM   3129  CB  ASN A 385     -19.188  13.531  19.203  1.00 65.06           C  
ATOM   3130  O   ASN A 385     -20.547  12.547  17.078  1.00 65.06           O  
ATOM   3131  CG  ASN A 385     -18.797  14.195  20.516  1.00 65.06           C  
ATOM   3132  ND2 ASN A 385     -17.703  14.953  20.484  1.00 65.06           N  
ATOM   3133  OD1 ASN A 385     -19.469  14.031  21.531  1.00 65.06           O  
ATOM   3134  N   ASN A 386     -21.500  10.758  18.281  1.00 70.12           N  
ATOM   3135  CA  ASN A 386     -22.031  10.188  17.047  1.00 70.12           C  
ATOM   3136  C   ASN A 386     -23.422  10.711  16.719  1.00 70.12           C  
ATOM   3137  CB  ASN A 386     -22.047   8.656  17.125  1.00 70.12           C  
ATOM   3138  O   ASN A 386     -24.109  10.180  15.852  1.00 70.12           O  
ATOM   3139  CG  ASN A 386     -20.656   8.055  17.031  1.00 70.12           C  
ATOM   3140  ND2 ASN A 386     -20.547   6.766  17.344  1.00 70.12           N  
ATOM   3141  OD1 ASN A 386     -19.688   8.734  16.672  1.00 70.12           O  
ATOM   3142  N   LYS A 387     -23.828  11.734  17.422  1.00 79.25           N  
ATOM   3143  CA  LYS A 387     -25.094  12.297  16.984  1.00 79.25           C  
ATOM   3144  C   LYS A 387     -24.938  13.078  15.688  1.00 79.25           C  
ATOM   3145  CB  LYS A 387     -25.688  13.203  18.062  1.00 79.25           C  
ATOM   3146  O   LYS A 387     -23.984  13.844  15.523  1.00 79.25           O  
ATOM   3147  CG  LYS A 387     -26.109  12.469  19.328  1.00 79.25           C  
ATOM   3148  CD  LYS A 387     -26.750  13.422  20.344  1.00 79.25           C  
ATOM   3149  CE  LYS A 387     -27.125  12.695  21.625  1.00 79.25           C  
ATOM   3150  NZ  LYS A 387     -27.672  13.633  22.656  1.00 79.25           N  
ATOM   3151  N   PRO A 388     -25.828  12.766  14.852  1.00 79.94           N  
ATOM   3152  CA  PRO A 388     -25.734  13.461  13.562  1.00 79.94           C  
ATOM   3153  C   PRO A 388     -25.734  14.984  13.719  1.00 79.94           C  
ATOM   3154  CB  PRO A 388     -26.969  12.977  12.805  1.00 79.94           C  
ATOM   3155  O   PRO A 388     -26.469  15.516  14.555  1.00 79.94           O  
ATOM   3156  CG  PRO A 388     -27.375  11.727  13.508  1.00 79.94           C  
ATOM   3157  CD  PRO A 388     -26.859  11.773  14.914  1.00 79.94           C  
ATOM   3158  N   ARG A 389     -24.844  15.703  13.039  1.00 81.94           N  
ATOM   3159  CA  ARG A 389     -24.750  17.156  12.914  1.00 81.94           C  
ATOM   3160  C   ARG A 389     -24.078  17.766  14.133  1.00 81.94           C  
ATOM   3161  CB  ARG A 389     -26.141  17.766  12.719  1.00 81.94           C  
ATOM   3162  O   ARG A 389     -24.125  18.984  14.336  1.00 81.94           O  
ATOM   3163  CG  ARG A 389     -26.812  17.391  11.414  1.00 81.94           C  
ATOM   3164  CD  ARG A 389     -28.125  18.125  11.211  1.00 81.94           C  
ATOM   3165  NE  ARG A 389     -28.734  17.797   9.930  1.00 81.94           N  
ATOM   3166  NH1 ARG A 389     -30.578  19.156  10.234  1.00 81.94           N  
ATOM   3167  NH2 ARG A 389     -30.375  17.906   8.320  1.00 81.94           N  
ATOM   3168  CZ  ARG A 389     -29.891  18.281   9.500  1.00 81.94           C  
ATOM   3169  N   THR A 390     -23.531  16.875  14.930  1.00 86.75           N  
ATOM   3170  CA  THR A 390     -22.719  17.375  16.031  1.00 86.75           C  
ATOM   3171  C   THR A 390     -21.391  17.922  15.516  1.00 86.75           C  
ATOM   3172  CB  THR A 390     -22.469  16.281  17.078  1.00 86.75           C  
ATOM   3173  O   THR A 390     -20.703  17.266  14.742  1.00 86.75           O  
ATOM   3174  CG2 THR A 390     -21.750  16.844  18.297  1.00 86.75           C  
ATOM   3175  OG1 THR A 390     -23.719  15.711  17.484  1.00 86.75           O  
ATOM   3176  N   VAL A 391     -21.109  19.109  15.906  1.00 90.31           N  
ATOM   3177  CA  VAL A 391     -19.875  19.766  15.477  1.00 90.31           C  
ATOM   3178  C   VAL A 391     -18.688  19.125  16.188  1.00 90.31           C  
ATOM   3179  CB  VAL A 391     -19.922  21.281  15.758  1.00 90.31           C  
ATOM   3180  O   VAL A 391     -18.734  18.875  17.391  1.00 90.31           O  
ATOM   3181  CG1 VAL A 391     -18.578  21.922  15.383  1.00 90.31           C  
ATOM   3182  CG2 VAL A 391     -21.062  21.938  14.984  1.00 90.31           C  
ATOM   3183  N   LEU A 392     -17.672  18.875  15.453  1.00 91.31           N  
ATOM   3184  CA  LEU A 392     -16.469  18.281  16.000  1.00 91.31           C  
ATOM   3185  C   LEU A 392     -15.609  19.328  16.703  1.00 91.31           C  
ATOM   3186  CB  LEU A 392     -15.656  17.578  14.906  1.00 91.31           C  
ATOM   3187  O   LEU A 392     -15.430  20.438  16.172  1.00 91.31           O  
ATOM   3188  CG  LEU A 392     -16.328  16.391  14.219  1.00 91.31           C  
ATOM   3189  CD1 LEU A 392     -15.469  15.898  13.062  1.00 91.31           C  
ATOM   3190  CD2 LEU A 392     -16.594  15.273  15.211  1.00 91.31           C  
ATOM   3191  N   LYS A 393     -15.086  18.922  17.766  1.00 89.56           N  
ATOM   3192  CA  LYS A 393     -14.188  19.812  18.500  1.00 89.56           C  
ATOM   3193  C   LYS A 393     -12.734  19.562  18.125  1.00 89.56           C  
ATOM   3194  CB  LYS A 393     -14.367  19.641  20.016  1.00 89.56           C  
ATOM   3195  O   LYS A 393     -12.273  18.422  18.109  1.00 89.56           O  
ATOM   3196  CG  LYS A 393     -15.742  20.047  20.516  1.00 89.56           C  
ATOM   3197  CD  LYS A 393     -15.859  19.859  22.031  1.00 89.56           C  
ATOM   3198  CE  LYS A 393     -17.250  20.203  22.531  1.00 89.56           C  
ATOM   3199  NZ  LYS A 393     -17.391  19.953  24.000  1.00 89.56           N  
ATOM   3200  N   PRO A 394     -12.055  20.609  17.797  1.00 91.81           N  
ATOM   3201  CA  PRO A 394     -10.633  20.469  17.469  1.00 91.81           C  
ATOM   3202  C   PRO A 394      -9.812  19.938  18.641  1.00 91.81           C  
ATOM   3203  CB  PRO A 394     -10.211  21.875  17.094  1.00 91.81           C  
ATOM   3204  O   PRO A 394     -10.117  20.234  19.797  1.00 91.81           O  
ATOM   3205  CG  PRO A 394     -11.484  22.594  16.766  1.00 91.81           C  
ATOM   3206  CD  PRO A 394     -12.594  21.969  17.578  1.00 91.81           C  
ATOM   3207  N   ARG A 395      -8.797  19.125  18.297  1.00 90.75           N  
ATOM   3208  CA  ARG A 395      -7.871  18.547  19.281  1.00 90.75           C  
ATOM   3209  C   ARG A 395      -6.469  19.109  19.094  1.00 90.75           C  
ATOM   3210  CB  ARG A 395      -7.844  17.016  19.156  1.00 90.75           C  
ATOM   3211  O   ARG A 395      -6.133  19.625  18.031  1.00 90.75           O  
ATOM   3212  CG  ARG A 395      -9.203  16.359  19.312  1.00 90.75           C  
ATOM   3213  CD  ARG A 395      -9.656  16.359  20.766  1.00 90.75           C  
ATOM   3214  NE  ARG A 395     -10.891  15.594  20.938  1.00 90.75           N  
ATOM   3215  NH1 ARG A 395     -11.000  15.914  23.234  1.00 90.75           N  
ATOM   3216  NH2 ARG A 395     -12.617  14.695  22.156  1.00 90.75           N  
ATOM   3217  CZ  ARG A 395     -11.500  15.406  22.109  1.00 90.75           C  
ATOM   3218  N   LYS A 396      -5.699  19.125  20.188  1.00 89.44           N  
ATOM   3219  CA  LYS A 396      -4.301  19.547  20.156  1.00 89.44           C  
ATOM   3220  C   LYS A 396      -3.410  18.578  20.922  1.00 89.44           C  
ATOM   3221  CB  LYS A 396      -4.156  20.953  20.719  1.00 89.44           C  
ATOM   3222  O   LYS A 396      -3.762  18.141  22.031  1.00 89.44           O  
ATOM   3223  CG  LYS A 396      -2.814  21.609  20.406  1.00 89.44           C  
ATOM   3224  CD  LYS A 396      -2.766  23.047  20.906  1.00 89.44           C  
ATOM   3225  CE  LYS A 396      -1.397  23.672  20.672  1.00 89.44           C  
ATOM   3226  NZ  LYS A 396      -1.352  25.094  21.141  1.00 89.44           N  
ATOM   3227  N   VAL A 397      -2.330  18.250  20.281  1.00 87.31           N  
ATOM   3228  CA  VAL A 397      -1.366  17.359  20.922  1.00 87.31           C  
ATOM   3229  C   VAL A 397      -0.226  18.188  21.516  1.00 87.31           C  
ATOM   3230  CB  VAL A 397      -0.807  16.312  19.938  1.00 87.31           C  
ATOM   3231  O   VAL A 397       0.392  19.000  20.812  1.00 87.31           O  
ATOM   3232  CG1 VAL A 397       0.158  15.367  20.656  1.00 87.31           C  
ATOM   3233  CG2 VAL A 397      -1.947  15.531  19.297  1.00 87.31           C  
ATOM   3234  N   CYS A 398       0.004  18.031  22.797  1.00 83.25           N  
ATOM   3235  CA  CYS A 398       1.069  18.766  23.469  1.00 83.25           C  
ATOM   3236  C   CYS A 398       2.193  17.828  23.891  1.00 83.25           C  
ATOM   3237  CB  CYS A 398       0.521  19.500  24.688  1.00 83.25           C  
ATOM   3238  O   CYS A 398       1.945  16.656  24.234  1.00 83.25           O  
ATOM   3239  SG  CYS A 398      -0.772  20.703  24.297  1.00 83.25           S  
ATOM   3240  N   ALA A 399       3.420  18.219  23.516  1.00 73.69           N  
ATOM   3241  CA  ALA A 399       4.574  17.422  23.922  1.00 73.69           C  
ATOM   3242  C   ALA A 399       4.707  17.375  25.438  1.00 73.69           C  
ATOM   3243  CB  ALA A 399       5.852  17.969  23.281  1.00 73.69           C  
ATOM   3244  O   ALA A 399       4.891  16.312  26.016  1.00 73.69           O  
ATOM   3245  N   SER A 400       5.234  18.578  26.031  1.00 63.88           N  
ATOM   3246  CA  SER A 400       5.605  18.719  27.438  1.00 63.88           C  
ATOM   3247  C   SER A 400       4.641  19.656  28.172  1.00 63.88           C  
ATOM   3248  CB  SER A 400       7.035  19.250  27.562  1.00 63.88           C  
ATOM   3249  O   SER A 400       4.047  20.547  27.562  1.00 63.88           O  
ATOM   3250  OG  SER A 400       7.414  19.359  28.922  1.00 63.88           O  
ATOM   3251  N   GLY A 401       3.918  19.188  29.281  1.00 58.28           N  
ATOM   3252  CA  GLY A 401       3.465  20.156  30.266  1.00 58.28           C  
ATOM   3253  C   GLY A 401       2.072  19.859  30.797  1.00 58.28           C  
ATOM   3254  O   GLY A 401       1.472  18.844  30.438  1.00 58.28           O  
ATOM   3255  N   LYS A 402       1.573  20.859  31.531  1.00 57.12           N  
ATOM   3256  CA  LYS A 402       0.293  20.922  32.219  1.00 57.12           C  
ATOM   3257  C   LYS A 402      -0.874  20.781  31.250  1.00 57.12           C  
ATOM   3258  CB  LYS A 402       0.175  22.234  33.000  1.00 57.12           C  
ATOM   3259  O   LYS A 402      -0.930  21.484  30.250  1.00 57.12           O  
ATOM   3260  CG  LYS A 402       0.755  22.188  34.406  1.00 57.12           C  
ATOM   3261  CD  LYS A 402       0.497  23.469  35.188  1.00 57.12           C  
ATOM   3262  CE  LYS A 402       1.115  23.438  36.562  1.00 57.12           C  
ATOM   3263  NZ  LYS A 402       0.956  24.734  37.281  1.00 57.12           N  
ATOM   3264  N   ARG A 403      -1.492  19.672  31.312  1.00 61.81           N  
ATOM   3265  CA  ARG A 403      -2.592  19.203  30.469  1.00 61.81           C  
ATOM   3266  C   ARG A 403      -3.771  20.172  30.516  1.00 61.81           C  
ATOM   3267  CB  ARG A 403      -3.037  17.812  30.906  1.00 61.81           C  
ATOM   3268  O   ARG A 403      -4.270  20.484  31.609  1.00 61.81           O  
ATOM   3269  CG  ARG A 403      -2.389  16.672  30.125  1.00 61.81           C  
ATOM   3270  CD  ARG A 403      -2.891  15.312  30.578  1.00 61.81           C  
ATOM   3271  NE  ARG A 403      -2.223  14.227  29.859  1.00 61.81           N  
ATOM   3272  NH1 ARG A 403      -3.201  12.539  31.094  1.00 61.81           N  
ATOM   3273  NH2 ARG A 403      -1.728  12.031  29.406  1.00 61.81           N  
ATOM   3274  CZ  ARG A 403      -2.385  12.938  30.125  1.00 61.81           C  
ATOM   3275  N   LYS A 404      -3.801  21.000  29.562  1.00 64.50           N  
ATOM   3276  CA  LYS A 404      -5.105  21.641  29.469  1.00 64.50           C  
ATOM   3277  C   LYS A 404      -6.172  20.672  28.984  1.00 64.50           C  
ATOM   3278  CB  LYS A 404      -5.039  22.859  28.531  1.00 64.50           C  
ATOM   3279  O   LYS A 404      -5.852  19.609  28.453  1.00 64.50           O  
ATOM   3280  CG  LYS A 404      -4.309  24.047  29.109  1.00 64.50           C  
ATOM   3281  CD  LYS A 404      -4.359  25.250  28.172  1.00 64.50           C  
ATOM   3282  CE  LYS A 404      -3.594  26.438  28.750  1.00 64.50           C  
ATOM   3283  NZ  LYS A 404      -3.588  27.594  27.797  1.00 64.50           N  
ATOM   3284  N   LYS A 405      -7.438  20.906  29.312  1.00 62.12           N  
ATOM   3285  CA  LYS A 405      -8.586  20.031  29.125  1.00 62.12           C  
ATOM   3286  C   LYS A 405      -8.602  19.422  27.734  1.00 62.12           C  
ATOM   3287  CB  LYS A 405      -9.891  20.781  29.375  1.00 62.12           C  
ATOM   3288  O   LYS A 405      -8.859  18.219  27.562  1.00 62.12           O  
ATOM   3289  CG  LYS A 405     -10.953  19.969  30.094  1.00 62.12           C  
ATOM   3290  CD  LYS A 405     -12.227  20.766  30.312  1.00 62.12           C  
ATOM   3291  CE  LYS A 405     -13.320  19.938  30.969  1.00 62.12           C  
ATOM   3292  NZ  LYS A 405     -14.578  20.719  31.156  1.00 62.12           N  
ATOM   3293  N   ASP A 406      -8.258  20.141  26.641  1.00 66.75           N  
ATOM   3294  CA  ASP A 406      -8.398  19.641  25.281  1.00 66.75           C  
ATOM   3295  C   ASP A 406      -7.047  19.250  24.688  1.00 66.75           C  
ATOM   3296  CB  ASP A 406      -9.070  20.703  24.391  1.00 66.75           C  
ATOM   3297  O   ASP A 406      -6.926  19.031  23.484  1.00 66.75           O  
ATOM   3298  CG  ASP A 406     -10.484  21.031  24.828  1.00 66.75           C  
ATOM   3299  OD1 ASP A 406     -11.219  20.125  25.266  1.00 66.75           O  
ATOM   3300  OD2 ASP A 406     -10.875  22.219  24.719  1.00 66.75           O  
ATOM   3301  N   GLU A 407      -6.070  19.125  25.547  1.00 75.69           N  
ATOM   3302  CA  GLU A 407      -4.734  18.766  25.078  1.00 75.69           C  
ATOM   3303  C   GLU A 407      -4.398  17.328  25.453  1.00 75.69           C  
ATOM   3304  CB  GLU A 407      -3.688  19.719  25.672  1.00 75.69           C  
ATOM   3305  O   GLU A 407      -4.809  16.828  26.500  1.00 75.69           O  
ATOM   3306  CG  GLU A 407      -3.725  21.125  25.078  1.00 75.69           C  
ATOM   3307  CD  GLU A 407      -2.645  22.031  25.625  1.00 75.69           C  
ATOM   3308  OE1 GLU A 407      -2.531  23.188  25.156  1.00 75.69           O  
ATOM   3309  OE2 GLU A 407      -1.904  21.594  26.531  1.00 75.69           O  
ATOM   3310  N   ILE A 408      -4.008  16.641  24.438  1.00 80.75           N  
ATOM   3311  CA  ILE A 408      -3.604  15.250  24.625  1.00 80.75           C  
ATOM   3312  C   ILE A 408      -2.080  15.148  24.641  1.00 80.75           C  
ATOM   3313  CB  ILE A 408      -4.180  14.336  23.516  1.00 80.75           C  
ATOM   3314  O   ILE A 408      -1.402  15.719  23.781  1.00 80.75           O  
ATOM   3315  CG1 ILE A 408      -5.711  14.445  23.484  1.00 80.75           C  
ATOM   3316  CG2 ILE A 408      -3.740  12.883  23.719  1.00 80.75           C  
ATOM   3317  CD1 ILE A 408      -6.344  13.812  22.250  1.00 80.75           C  
ATOM   3318  N   SER A 409      -1.643  14.547  25.672  1.00 86.75           N  
ATOM   3319  CA  SER A 409      -0.201  14.359  25.797  1.00 86.75           C  
ATOM   3320  C   SER A 409       0.309  13.336  24.781  1.00 86.75           C  
ATOM   3321  CB  SER A 409       0.163  13.906  27.203  1.00 86.75           C  
ATOM   3322  O   SER A 409      -0.372  12.352  24.484  1.00 86.75           O  
ATOM   3323  OG  SER A 409       1.537  13.570  27.297  1.00 86.75           O  
ATOM   3324  N   VAL A 410       1.438  13.500  24.250  1.00 89.75           N  
ATOM   3325  CA  VAL A 410       2.059  12.617  23.281  1.00 89.75           C  
ATOM   3326  C   VAL A 410       2.189  11.211  23.859  1.00 89.75           C  
ATOM   3327  CB  VAL A 410       3.441  13.141  22.828  1.00 89.75           C  
ATOM   3328  O   VAL A 410       2.012  10.219  23.141  1.00 89.75           O  
ATOM   3329  CG1 VAL A 410       4.105  12.164  21.859  1.00 89.75           C  
ATOM   3330  CG2 VAL A 410       3.309  14.523  22.188  1.00 89.75           C  
ATOM   3331  N   ASP A 411       2.338  11.117  25.172  1.00 88.25           N  
ATOM   3332  CA  ASP A 411       2.543   9.836  25.844  1.00 88.25           C  
ATOM   3333  C   ASP A 411       1.231   9.062  25.953  1.00 88.25           C  
ATOM   3334  CB  ASP A 411       3.158  10.047  27.219  1.00 88.25           C  
ATOM   3335  O   ASP A 411       1.237   7.852  26.188  1.00 88.25           O  
ATOM   3336  CG  ASP A 411       4.559  10.625  27.172  1.00 88.25           C  
ATOM   3337  OD1 ASP A 411       5.348  10.234  26.281  1.00 88.25           O  
ATOM   3338  OD2 ASP A 411       4.879  11.484  28.016  1.00 88.25           O  
ATOM   3339  N   SER A 412       0.163   9.727  25.781  1.00 90.19           N  
ATOM   3340  CA  SER A 412      -1.140   9.086  25.953  1.00 90.19           C  
ATOM   3341  C   SER A 412      -1.729   8.664  24.609  1.00 90.19           C  
ATOM   3342  CB  SER A 412      -2.107  10.031  26.672  1.00 90.19           C  
ATOM   3343  O   SER A 412      -2.842   8.141  24.562  1.00 90.19           O  
ATOM   3344  OG  SER A 412      -2.365  11.180  25.891  1.00 90.19           O  
ATOM   3345  N   LEU A 413      -0.994   8.875  23.562  1.00 93.00           N  
ATOM   3346  CA  LEU A 413      -1.502   8.547  22.234  1.00 93.00           C  
ATOM   3347  C   LEU A 413      -1.620   7.039  22.062  1.00 93.00           C  
ATOM   3348  CB  LEU A 413      -0.589   9.133  21.156  1.00 93.00           C  
ATOM   3349  O   LEU A 413      -0.750   6.285  22.500  1.00 93.00           O  
ATOM   3350  CG  LEU A 413      -0.590  10.656  21.031  1.00 93.00           C  
ATOM   3351  CD1 LEU A 413       0.450  11.102  20.000  1.00 93.00           C  
ATOM   3352  CD2 LEU A 413      -1.977  11.156  20.641  1.00 93.00           C  
ATOM   3353  N   ASP A 414      -2.717   6.645  21.500  1.00 93.38           N  
ATOM   3354  CA  ASP A 414      -2.932   5.250  21.141  1.00 93.38           C  
ATOM   3355  C   ASP A 414      -2.510   4.988  19.688  1.00 93.38           C  
ATOM   3356  CB  ASP A 414      -4.398   4.863  21.328  1.00 93.38           C  
ATOM   3357  O   ASP A 414      -3.188   5.414  18.750  1.00 93.38           O  
ATOM   3358  CG  ASP A 414      -4.637   3.367  21.234  1.00 93.38           C  
ATOM   3359  OD1 ASP A 414      -3.736   2.637  20.766  1.00 93.38           O  
ATOM   3360  OD2 ASP A 414      -5.734   2.914  21.609  1.00 93.38           O  
ATOM   3361  N   PHE A 415      -1.455   4.195  19.469  1.00 94.12           N  
ATOM   3362  CA  PHE A 415      -0.889   3.965  18.141  1.00 94.12           C  
ATOM   3363  C   PHE A 415      -1.636   2.850  17.422  1.00 94.12           C  
ATOM   3364  CB  PHE A 415       0.600   3.619  18.250  1.00 94.12           C  
ATOM   3365  O   PHE A 415      -1.434   2.633  16.219  1.00 94.12           O  
ATOM   3366  CG  PHE A 415       1.444   4.734  18.797  1.00 94.12           C  
ATOM   3367  CD1 PHE A 415       1.593   5.926  18.109  1.00 94.12           C  
ATOM   3368  CD2 PHE A 415       2.090   4.586  20.016  1.00 94.12           C  
ATOM   3369  CE1 PHE A 415       2.373   6.961  18.625  1.00 94.12           C  
ATOM   3370  CE2 PHE A 415       2.871   5.613  20.547  1.00 94.12           C  
ATOM   3371  CZ  PHE A 415       3.014   6.801  19.844  1.00 94.12           C  
ATOM   3372  N   ASN A 416      -2.523   2.156  18.141  1.00 90.56           N  
ATOM   3373  CA  ASN A 416      -3.344   1.131  17.500  1.00 90.56           C  
ATOM   3374  C   ASN A 416      -4.539   1.741  16.781  1.00 90.56           C  
ATOM   3375  CB  ASN A 416      -3.812   0.100  18.531  1.00 90.56           C  
ATOM   3376  O   ASN A 416      -5.113   1.117  15.883  1.00 90.56           O  
ATOM   3377  CG  ASN A 416      -2.672  -0.723  19.094  1.00 90.56           C  
ATOM   3378  ND2 ASN A 416      -2.711  -0.972  20.391  1.00 90.56           N  
ATOM   3379  OD1 ASN A 416      -1.765  -1.131  18.359  1.00 90.56           O  
ATOM   3380  N   LYS A 417      -4.914   2.887  17.234  1.00 93.19           N  
ATOM   3381  CA  LYS A 417      -5.953   3.646  16.547  1.00 93.19           C  
ATOM   3382  C   LYS A 417      -5.348   4.617  15.531  1.00 93.19           C  
ATOM   3383  CB  LYS A 417      -6.820   4.406  17.547  1.00 93.19           C  
ATOM   3384  O   LYS A 417      -4.715   5.602  15.914  1.00 93.19           O  
ATOM   3385  CG  LYS A 417      -7.617   3.512  18.484  1.00 93.19           C  
ATOM   3386  CD  LYS A 417      -8.492   4.324  19.422  1.00 93.19           C  
ATOM   3387  CE  LYS A 417      -9.266   3.430  20.391  1.00 93.19           C  
ATOM   3388  NZ  LYS A 417     -10.078   4.227  21.359  1.00 93.19           N  
ATOM   3389  N   LYS A 418      -5.531   4.297  14.398  1.00 96.00           N  
ATOM   3390  CA  LYS A 418      -4.875   5.102  13.367  1.00 96.00           C  
ATOM   3391  C   LYS A 418      -5.781   5.277  12.148  1.00 96.00           C  
ATOM   3392  CB  LYS A 418      -3.551   4.461  12.953  1.00 96.00           C  
ATOM   3393  O   LYS A 418      -6.641   4.438  11.883  1.00 96.00           O  
ATOM   3394  CG  LYS A 418      -3.680   3.021  12.484  1.00 96.00           C  
ATOM   3395  CD  LYS A 418      -2.314   2.375  12.273  1.00 96.00           C  
ATOM   3396  CE  LYS A 418      -2.443   0.936  11.797  1.00 96.00           C  
ATOM   3397  NZ  LYS A 418      -1.108   0.278  11.664  1.00 96.00           N  
ATOM   3398  N   ILE A 419      -5.684   6.336  11.461  1.00 97.44           N  
ATOM   3399  CA  ILE A 419      -6.344   6.633  10.188  1.00 97.44           C  
ATOM   3400  C   ILE A 419      -5.309   6.668   9.070  1.00 97.44           C  
ATOM   3401  CB  ILE A 419      -7.113   7.973  10.250  1.00 97.44           C  
ATOM   3402  O   ILE A 419      -4.535   7.625   8.961  1.00 97.44           O  
ATOM   3403  CG1 ILE A 419      -8.219   7.902  11.312  1.00 97.44           C  
ATOM   3404  CG2 ILE A 419      -7.691   8.328   8.883  1.00 97.44           C  
ATOM   3405  CD1 ILE A 419      -8.930   9.227  11.555  1.00 97.44           C  
ATOM   3406  N   LEU A 420      -5.348   5.625   8.320  1.00 97.75           N  
ATOM   3407  CA  LEU A 420      -4.387   5.520   7.227  1.00 97.75           C  
ATOM   3408  C   LEU A 420      -5.008   5.980   5.914  1.00 97.75           C  
ATOM   3409  CB  LEU A 420      -3.887   4.078   7.094  1.00 97.75           C  
ATOM   3410  O   LEU A 420      -4.305   6.496   5.039  1.00 97.75           O  
ATOM   3411  CG  LEU A 420      -3.174   3.490   8.312  1.00 97.75           C  
ATOM   3412  CD1 LEU A 420      -2.764   2.047   8.039  1.00 97.75           C  
ATOM   3413  CD2 LEU A 420      -1.960   4.336   8.680  1.00 97.75           C  
ATOM   3414  N   HIS A 421      -6.332   5.855   5.789  1.00 97.69           N  
ATOM   3415  CA  HIS A 421      -7.023   6.078   4.527  1.00 97.69           C  
ATOM   3416  C   HIS A 421      -8.102   7.148   4.668  1.00 97.69           C  
ATOM   3417  CB  HIS A 421      -7.645   4.773   4.020  1.00 97.69           C  
ATOM   3418  O   HIS A 421      -8.984   7.039   5.520  1.00 97.69           O  
ATOM   3419  CG  HIS A 421      -6.707   3.609   4.051  1.00 97.69           C  
ATOM   3420  CD2 HIS A 421      -6.672   2.518   4.852  1.00 97.69           C  
ATOM   3421  ND1 HIS A 421      -5.645   3.486   3.182  1.00 97.69           N  
ATOM   3422  CE1 HIS A 421      -4.996   2.365   3.445  1.00 97.69           C  
ATOM   3423  NE2 HIS A 421      -5.598   1.759   4.453  1.00 97.69           N  
ATOM   3424  N   THR A 422      -8.008   8.125   3.826  1.00 97.88           N  
ATOM   3425  CA  THR A 422      -8.945   9.234   3.801  1.00 97.88           C  
ATOM   3426  C   THR A 422      -9.305   9.617   2.367  1.00 97.88           C  
ATOM   3427  CB  THR A 422      -8.375  10.469   4.531  1.00 97.88           C  
ATOM   3428  O   THR A 422      -8.516   9.391   1.446  1.00 97.88           O  
ATOM   3429  CG2 THR A 422      -8.039  10.141   5.980  1.00 97.88           C  
ATOM   3430  OG1 THR A 422      -7.188  10.898   3.861  1.00 97.88           O  
ATOM   3431  N   ALA A 423     -10.422  10.102   2.207  1.00 98.00           N  
ATOM   3432  CA  ALA A 423     -10.883  10.562   0.900  1.00 98.00           C  
ATOM   3433  C   ALA A 423     -11.750  11.812   1.035  1.00 98.00           C  
ATOM   3434  CB  ALA A 423     -11.656   9.461   0.186  1.00 98.00           C  
ATOM   3435  O   ALA A 423     -12.523  11.938   1.992  1.00 98.00           O  
ATOM   3436  N   TRP A 424     -11.617  12.680   0.103  1.00 97.88           N  
ATOM   3437  CA  TRP A 424     -12.391  13.906   0.048  1.00 97.88           C  
ATOM   3438  C   TRP A 424     -13.305  13.922  -1.176  1.00 97.88           C  
ATOM   3439  CB  TRP A 424     -11.469  15.133   0.025  1.00 97.88           C  
ATOM   3440  O   TRP A 424     -12.867  13.625  -2.289  1.00 97.88           O  
ATOM   3441  CG  TRP A 424     -12.141  16.406   0.422  1.00 97.88           C  
ATOM   3442  CD1 TRP A 424     -13.227  17.000  -0.179  1.00 97.88           C  
ATOM   3443  CD2 TRP A 424     -11.773  17.266   1.507  1.00 97.88           C  
ATOM   3444  CE2 TRP A 424     -12.680  18.359   1.506  1.00 97.88           C  
ATOM   3445  CE3 TRP A 424     -10.766  17.219   2.480  1.00 97.88           C  
ATOM   3446  NE1 TRP A 424     -13.555  18.156   0.469  1.00 97.88           N  
ATOM   3447  CH2 TRP A 424     -11.609  19.312   3.385  1.00 97.88           C  
ATOM   3448  CZ2 TRP A 424     -12.602  19.391   2.443  1.00 97.88           C  
ATOM   3449  CZ3 TRP A 424     -10.695  18.250   3.412  1.00 97.88           C  
ATOM   3450  N   HIS A 425     -14.523  14.273  -0.951  1.00 96.88           N  
ATOM   3451  CA  HIS A 425     -15.477  14.406  -2.047  1.00 96.88           C  
ATOM   3452  C   HIS A 425     -14.984  15.414  -3.082  1.00 96.88           C  
ATOM   3453  CB  HIS A 425     -16.844  14.820  -1.515  1.00 96.88           C  
ATOM   3454  O   HIS A 425     -14.492  16.484  -2.727  1.00 96.88           O  
ATOM   3455  CG  HIS A 425     -17.938  14.734  -2.535  1.00 96.88           C  
ATOM   3456  CD2 HIS A 425     -18.984  13.891  -2.641  1.00 96.88           C  
ATOM   3457  ND1 HIS A 425     -18.016  15.594  -3.611  1.00 96.88           N  
ATOM   3458  CE1 HIS A 425     -19.078  15.281  -4.340  1.00 96.88           C  
ATOM   3459  NE2 HIS A 425     -19.688  14.250  -3.771  1.00 96.88           N  
ATOM   3460  N   PRO A 426     -15.180  15.156  -4.332  1.00 95.12           N  
ATOM   3461  CA  PRO A 426     -14.594  15.992  -5.379  1.00 95.12           C  
ATOM   3462  C   PRO A 426     -15.266  17.359  -5.492  1.00 95.12           C  
ATOM   3463  CB  PRO A 426     -14.805  15.172  -6.652  1.00 95.12           C  
ATOM   3464  O   PRO A 426     -14.633  18.328  -5.910  1.00 95.12           O  
ATOM   3465  CG  PRO A 426     -15.891  14.203  -6.305  1.00 95.12           C  
ATOM   3466  CD  PRO A 426     -15.836  13.938  -4.828  1.00 95.12           C  
ATOM   3467  N   LYS A 427     -16.500  17.516  -5.109  1.00 93.31           N  
ATOM   3468  CA  LYS A 427     -17.234  18.750  -5.363  1.00 93.31           C  
ATOM   3469  C   LYS A 427     -17.688  19.391  -4.059  1.00 93.31           C  
ATOM   3470  CB  LYS A 427     -18.438  18.484  -6.266  1.00 93.31           C  
ATOM   3471  O   LYS A 427     -17.781  20.625  -3.971  1.00 93.31           O  
ATOM   3472  CG  LYS A 427     -18.078  18.000  -7.660  1.00 93.31           C  
ATOM   3473  CD  LYS A 427     -19.328  17.750  -8.508  1.00 93.31           C  
ATOM   3474  CE  LYS A 427     -18.969  17.219  -9.891  1.00 93.31           C  
ATOM   3475  NZ  LYS A 427     -20.172  16.875 -10.688  1.00 93.31           N  
ATOM   3476  N   GLU A 428     -17.906  18.531  -3.076  1.00 92.81           N  
ATOM   3477  CA  GLU A 428     -18.469  19.016  -1.825  1.00 92.81           C  
ATOM   3478  C   GLU A 428     -17.516  18.797  -0.656  1.00 92.81           C  
ATOM   3479  CB  GLU A 428     -19.812  18.344  -1.546  1.00 92.81           C  
ATOM   3480  O   GLU A 428     -16.531  18.078  -0.789  1.00 92.81           O  
ATOM   3481  CG  GLU A 428     -20.875  18.625  -2.607  1.00 92.81           C  
ATOM   3482  CD  GLU A 428     -22.219  17.969  -2.303  1.00 92.81           C  
ATOM   3483  OE1 GLU A 428     -23.125  18.047  -3.152  1.00 92.81           O  
ATOM   3484  OE2 GLU A 428     -22.344  17.375  -1.208  1.00 92.81           O  
ATOM   3485  N   ASN A 429     -17.906  19.438   0.402  1.00 93.75           N  
ATOM   3486  CA  ASN A 429     -17.125  19.234   1.620  1.00 93.75           C  
ATOM   3487  C   ASN A 429     -17.656  18.062   2.441  1.00 93.75           C  
ATOM   3488  CB  ASN A 429     -17.125  20.516   2.463  1.00 93.75           C  
ATOM   3489  O   ASN A 429     -18.219  18.266   3.525  1.00 93.75           O  
ATOM   3490  CG  ASN A 429     -16.234  21.594   1.878  1.00 93.75           C  
ATOM   3491  ND2 ASN A 429     -16.531  22.844   2.209  1.00 93.75           N  
ATOM   3492  OD1 ASN A 429     -15.289  21.312   1.135  1.00 93.75           O  
ATOM   3493  N   ILE A 430     -17.516  16.969   1.907  1.00 95.44           N  
ATOM   3494  CA  ILE A 430     -17.781  15.680   2.533  1.00 95.44           C  
ATOM   3495  C   ILE A 430     -16.500  14.844   2.570  1.00 95.44           C  
ATOM   3496  CB  ILE A 430     -18.906  14.914   1.792  1.00 95.44           C  
ATOM   3497  O   ILE A 430     -15.805  14.711   1.559  1.00 95.44           O  
ATOM   3498  CG1 ILE A 430     -20.172  15.766   1.721  1.00 95.44           C  
ATOM   3499  CG2 ILE A 430     -19.172  13.570   2.471  1.00 95.44           C  
ATOM   3500  CD1 ILE A 430     -21.250  15.195   0.803  1.00 95.44           C  
ATOM   3501  N   ILE A 431     -16.203  14.352   3.693  1.00 97.06           N  
ATOM   3502  CA  ILE A 431     -14.984  13.562   3.809  1.00 97.06           C  
ATOM   3503  C   ILE A 431     -15.312  12.188   4.379  1.00 97.06           C  
ATOM   3504  CB  ILE A 431     -13.938  14.273   4.691  1.00 97.06           C  
ATOM   3505  O   ILE A 431     -16.234  12.039   5.176  1.00 97.06           O  
ATOM   3506  CG1 ILE A 431     -14.500  14.516   6.098  1.00 97.06           C  
ATOM   3507  CG2 ILE A 431     -13.484  15.586   4.047  1.00 97.06           C  
ATOM   3508  CD1 ILE A 431     -13.477  15.055   7.086  1.00 97.06           C  
ATOM   3509  N   ALA A 432     -14.586  11.203   3.902  1.00 97.75           N  
ATOM   3510  CA  ALA A 432     -14.664   9.828   4.395  1.00 97.75           C  
ATOM   3511  C   ALA A 432     -13.344   9.406   5.039  1.00 97.75           C  
ATOM   3512  CB  ALA A 432     -15.023   8.875   3.262  1.00 97.75           C  
ATOM   3513  O   ALA A 432     -12.281   9.523   4.426  1.00 97.75           O  
ATOM   3514  N   VAL A 433     -13.406   8.906   6.223  1.00 97.44           N  
ATOM   3515  CA  VAL A 433     -12.234   8.500   6.984  1.00 97.44           C  
ATOM   3516  C   VAL A 433     -12.414   7.066   7.488  1.00 97.44           C  
ATOM   3517  CB  VAL A 433     -11.961   9.453   8.172  1.00 97.44           C  
ATOM   3518  O   VAL A 433     -13.398   6.762   8.164  1.00 97.44           O  
ATOM   3519  CG1 VAL A 433     -10.719   9.016   8.938  1.00 97.44           C  
ATOM   3520  CG2 VAL A 433     -11.820  10.891   7.676  1.00 97.44           C  
ATOM   3521  N   ALA A 434     -11.453   6.234   7.180  1.00 97.00           N  
ATOM   3522  CA  ALA A 434     -11.516   4.840   7.609  1.00 97.00           C  
ATOM   3523  C   ALA A 434     -10.734   4.629   8.898  1.00 97.00           C  
ATOM   3524  CB  ALA A 434     -10.977   3.922   6.512  1.00 97.00           C  
ATOM   3525  O   ALA A 434      -9.562   5.008   9.000  1.00 97.00           O  
ATOM   3526  N   THR A 435     -11.453   4.098   9.891  1.00 91.75           N  
ATOM   3527  CA  THR A 435     -10.820   3.682  11.141  1.00 91.75           C  
ATOM   3528  C   THR A 435     -10.914   2.168  11.312  1.00 91.75           C  
ATOM   3529  CB  THR A 435     -11.453   4.383  12.352  1.00 91.75           C  
ATOM   3530  O   THR A 435     -11.992   1.636  11.586  1.00 91.75           O  
ATOM   3531  CG2 THR A 435     -11.445   5.898  12.180  1.00 91.75           C  
ATOM   3532  OG1 THR A 435     -12.812   3.938  12.492  1.00 91.75           O  
ATOM   3533  N   THR A 436      -9.836   1.484  11.344  1.00 87.50           N  
ATOM   3534  CA  THR A 436      -9.781   0.032  11.477  1.00 87.50           C  
ATOM   3535  C   THR A 436     -10.906  -0.627  10.688  1.00 87.50           C  
ATOM   3536  CB  THR A 436      -9.859  -0.400  12.953  1.00 87.50           C  
ATOM   3537  O   THR A 436     -10.836  -0.735   9.461  1.00 87.50           O  
ATOM   3538  CG2 THR A 436      -9.453  -1.861  13.117  1.00 87.50           C  
ATOM   3539  OG1 THR A 436      -8.977   0.419  13.734  1.00 87.50           O  
ATOM   3540  N   ASN A 437     -12.219  -0.743  11.352  1.00 88.44           N  
ATOM   3541  CA  ASN A 437     -13.297  -1.419  10.648  1.00 88.44           C  
ATOM   3542  C   ASN A 437     -14.500  -0.496  10.445  1.00 88.44           C  
ATOM   3543  CB  ASN A 437     -13.727  -2.682  11.398  1.00 88.44           C  
ATOM   3544  O   ASN A 437     -15.562  -0.940  10.016  1.00 88.44           O  
ATOM   3545  CG  ASN A 437     -14.211  -2.391  12.805  1.00 88.44           C  
ATOM   3546  ND2 ASN A 437     -15.047  -3.271  13.344  1.00 88.44           N  
ATOM   3547  OD1 ASN A 437     -13.836  -1.379  13.406  1.00 88.44           O  
ATOM   3548  N   ASN A 438     -14.273   0.748  10.742  1.00 93.06           N  
ATOM   3549  CA  ASN A 438     -15.367   1.698  10.594  1.00 93.06           C  
ATOM   3550  C   ASN A 438     -15.047   2.770   9.555  1.00 93.06           C  
ATOM   3551  CB  ASN A 438     -15.703   2.346  11.938  1.00 93.06           C  
ATOM   3552  O   ASN A 438     -13.891   3.166   9.406  1.00 93.06           O  
ATOM   3553  CG  ASN A 438     -16.234   1.352  12.945  1.00 93.06           C  
ATOM   3554  ND2 ASN A 438     -15.828   1.497  14.203  1.00 93.06           N  
ATOM   3555  OD1 ASN A 438     -17.016   0.460  12.602  1.00 93.06           O  
ATOM   3556  N   LEU A 439     -16.094   3.197   8.906  1.00 96.06           N  
ATOM   3557  CA  LEU A 439     -16.016   4.309   7.961  1.00 96.06           C  
ATOM   3558  C   LEU A 439     -16.812   5.512   8.469  1.00 96.06           C  
ATOM   3559  CB  LEU A 439     -16.547   3.881   6.586  1.00 96.06           C  
ATOM   3560  O   LEU A 439     -18.031   5.449   8.594  1.00 96.06           O  
ATOM   3561  CG  LEU A 439     -16.484   4.938   5.480  1.00 96.06           C  
ATOM   3562  CD1 LEU A 439     -15.039   5.176   5.059  1.00 96.06           C  
ATOM   3563  CD2 LEU A 439     -17.328   4.512   4.285  1.00 96.06           C  
ATOM   3564  N   TYR A 440     -16.125   6.512   8.766  1.00 95.38           N  
ATOM   3565  CA  TYR A 440     -16.766   7.746   9.219  1.00 95.38           C  
ATOM   3566  C   TYR A 440     -16.938   8.727   8.070  1.00 95.38           C  
ATOM   3567  CB  TYR A 440     -15.938   8.391  10.336  1.00 95.38           C  
ATOM   3568  O   TYR A 440     -16.031   8.891   7.242  1.00 95.38           O  
ATOM   3569  CG  TYR A 440     -15.977   7.625  11.641  1.00 95.38           C  
ATOM   3570  CD1 TYR A 440     -16.891   7.961  12.641  1.00 95.38           C  
ATOM   3571  CD2 TYR A 440     -15.102   6.570  11.875  1.00 95.38           C  
ATOM   3572  CE1 TYR A 440     -16.922   7.258  13.844  1.00 95.38           C  
ATOM   3573  CE2 TYR A 440     -15.133   5.863  13.070  1.00 95.38           C  
ATOM   3574  OH  TYR A 440     -16.078   5.520  15.234  1.00 95.38           O  
ATOM   3575  CZ  TYR A 440     -16.047   6.215  14.047  1.00 95.38           C  
ATOM   3576  N   ILE A 441     -18.031   9.344   8.047  1.00 95.56           N  
ATOM   3577  CA  ILE A 441     -18.312  10.398   7.074  1.00 95.56           C  
ATOM   3578  C   ILE A 441     -18.625  11.703   7.805  1.00 95.56           C  
ATOM   3579  CB  ILE A 441     -19.484  10.008   6.141  1.00 95.56           C  
ATOM   3580  O   ILE A 441     -19.453  11.727   8.727  1.00 95.56           O  
ATOM   3581  CG1 ILE A 441     -19.156   8.711   5.391  1.00 95.56           C  
ATOM   3582  CG2 ILE A 441     -19.797  11.148   5.164  1.00 95.56           C  
ATOM   3583  CD1 ILE A 441     -20.328   8.172   4.562  1.00 95.56           C  
ATOM   3584  N   PHE A 442     -17.938  12.688   7.410  1.00 94.69           N  
ATOM   3585  CA  PHE A 442     -18.125  14.016   7.973  1.00 94.69           C  
ATOM   3586  C   PHE A 442     -18.516  15.016   6.887  1.00 94.69           C  
ATOM   3587  CB  PHE A 442     -16.859  14.484   8.695  1.00 94.69           C  
ATOM   3588  O   PHE A 442     -18.141  14.852   5.727  1.00 94.69           O  
ATOM   3589  CG  PHE A 442     -16.406  13.562   9.789  1.00 94.69           C  
ATOM   3590  CD1 PHE A 442     -16.969  13.648  11.062  1.00 94.69           C  
ATOM   3591  CD2 PHE A 442     -15.430  12.609   9.555  1.00 94.69           C  
ATOM   3592  CE1 PHE A 442     -16.547  12.789  12.078  1.00 94.69           C  
ATOM   3593  CE2 PHE A 442     -15.008  11.750  10.562  1.00 94.69           C  
ATOM   3594  CZ  PHE A 442     -15.570  11.844  11.828  1.00 94.69           C  
ATOM   3595  N   GLN A 443     -19.219  16.000   7.309  1.00 92.94           N  
ATOM   3596  CA  GLN A 443     -19.656  17.047   6.379  1.00 92.94           C  
ATOM   3597  C   GLN A 443     -19.547  18.422   7.004  1.00 92.94           C  
ATOM   3598  CB  GLN A 443     -21.094  16.781   5.934  1.00 92.94           C  
ATOM   3599  O   GLN A 443     -19.672  18.578   8.227  1.00 92.94           O  
ATOM   3600  CG  GLN A 443     -21.562  17.688   4.797  1.00 92.94           C  
ATOM   3601  CD  GLN A 443     -22.938  17.312   4.281  1.00 92.94           C  
ATOM   3602  NE2 GLN A 443     -23.375  17.984   3.227  1.00 92.94           N  
ATOM   3603  OE1 GLN A 443     -23.609  16.422   4.824  1.00 92.94           O  
ATOM   3604  N   ASP A 444     -19.281  19.391   6.113  1.00 87.69           N  
ATOM   3605  CA  ASP A 444     -19.250  20.766   6.605  1.00 87.69           C  
ATOM   3606  C   ASP A 444     -20.641  21.250   6.980  1.00 87.69           C  
ATOM   3607  CB  ASP A 444     -18.625  21.688   5.559  1.00 87.69           C  
ATOM   3608  O   ASP A 444     -21.641  20.781   6.426  1.00 87.69           O  
ATOM   3609  CG  ASP A 444     -19.578  22.000   4.414  1.00 87.69           C  
ATOM   3610  OD1 ASP A 444     -20.531  21.234   4.180  1.00 87.69           O  
ATOM   3611  OD2 ASP A 444     -19.375  23.031   3.740  1.00 87.69           O  
ATOM   3612  N   LYS A 445     -20.688  22.047   8.125  1.00 75.12           N  
ATOM   3613  CA  LYS A 445     -21.969  22.594   8.547  1.00 75.12           C  
ATOM   3614  C   LYS A 445     -22.500  23.594   7.516  1.00 75.12           C  
ATOM   3615  CB  LYS A 445     -21.844  23.281   9.914  1.00 75.12           C  
ATOM   3616  O   LYS A 445     -21.812  24.562   7.160  1.00 75.12           O  
ATOM   3617  CG  LYS A 445     -23.156  23.453  10.641  1.00 75.12           C  
ATOM   3618  CD  LYS A 445     -22.953  24.078  12.016  1.00 75.12           C  
ATOM   3619  CE  LYS A 445     -24.281  24.312  12.727  1.00 75.12           C  
ATOM   3620  NZ  LYS A 445     -24.094  24.844  14.109  1.00 75.12           N  
ATOM   3621  N   VAL A 446     -23.172  23.172   6.438  1.00 60.31           N  
ATOM   3622  CA  VAL A 446     -23.766  24.172   5.559  1.00 60.31           C  
ATOM   3623  C   VAL A 446     -24.578  25.172   6.383  1.00 60.31           C  
ATOM   3624  CB  VAL A 446     -24.672  23.500   4.488  1.00 60.31           C  
ATOM   3625  O   VAL A 446     -25.281  24.781   7.320  1.00 60.31           O  
ATOM   3626  CG1 VAL A 446     -25.141  24.531   3.463  1.00 60.31           C  
ATOM   3627  CG2 VAL A 446     -23.922  22.359   3.801  1.00 60.31           C  
ATOM   3628  N   ASN A 447     -24.141  26.422   6.555  1.00 44.62           N  
ATOM   3629  CA  ASN A 447     -25.156  27.391   6.973  1.00 44.62           C  
ATOM   3630  C   ASN A 447     -26.453  27.234   6.176  1.00 44.62           C  
ATOM   3631  CB  ASN A 447     -24.625  28.812   6.836  1.00 44.62           C  
ATOM   3632  O   ASN A 447     -26.406  26.906   4.988  1.00 44.62           O  
ATOM   3633  CG  ASN A 447     -23.781  29.250   8.023  1.00 44.62           C  
ATOM   3634  ND2 ASN A 447     -23.078  30.359   7.887  1.00 44.62           N  
ATOM   3635  OD1 ASN A 447     -23.781  28.578   9.062  1.00 44.62           O  
TER    3636      ASN A 447                                                      
ATOM   3637  N   MET B   1      -6.629  13.438 -64.625  1.00 21.86           N  
ATOM   3638  CA  MET B   1      -7.473  12.953 -65.688  1.00 21.86           C  
ATOM   3639  C   MET B   1      -7.188  11.484 -66.000  1.00 21.86           C  
ATOM   3640  CB  MET B   1      -7.258  13.789 -66.938  1.00 21.86           C  
ATOM   3641  O   MET B   1      -8.086  10.734 -66.375  1.00 21.86           O  
ATOM   3642  CG  MET B   1      -8.148  15.023 -67.062  1.00 21.86           C  
ATOM   3643  SD  MET B   1      -7.918  15.961 -68.625  1.00 21.86           S  
ATOM   3644  CE  MET B   1      -9.078  17.328 -68.312  1.00 21.86           C  
ATOM   3645  N   ASN B   2      -6.059  11.070 -66.375  1.00 16.14           N  
ATOM   3646  CA  ASN B   2      -6.039  10.258 -67.625  1.00 16.14           C  
ATOM   3647  C   ASN B   2      -6.500   8.828 -67.312  1.00 16.14           C  
ATOM   3648  CB  ASN B   2      -4.641  10.250 -68.188  1.00 16.14           C  
ATOM   3649  O   ASN B   2      -7.344   8.297 -68.062  1.00 16.14           O  
ATOM   3650  CG  ASN B   2      -4.445  11.375 -69.188  1.00 16.14           C  
ATOM   3651  ND2 ASN B   2      -3.205  11.578 -69.625  1.00 16.14           N  
ATOM   3652  OD1 ASN B   2      -5.402  12.055 -69.625  1.00 16.14           O  
ATOM   3653  N   GLY B   3      -5.594   7.840 -67.562  1.00 17.11           N  
ATOM   3654  CA  GLY B   3      -5.781   6.809 -68.562  1.00 17.11           C  
ATOM   3655  C   GLY B   3      -6.809   5.766 -68.125  1.00 17.11           C  
ATOM   3656  O   GLY B   3      -7.164   5.652 -67.000  1.00 17.11           O  
ATOM   3657  N   THR B   4      -6.902   4.656 -68.812  1.00 17.33           N  
ATOM   3658  CA  THR B   4      -7.613   3.816 -69.812  1.00 17.33           C  
ATOM   3659  C   THR B   4      -8.281   2.641 -69.062  1.00 17.33           C  
ATOM   3660  CB  THR B   4      -6.660   3.293 -70.875  1.00 17.33           C  
ATOM   3661  O   THR B   4      -7.953   2.320 -67.938  1.00 17.33           O  
ATOM   3662  CG2 THR B   4      -6.391   4.363 -71.938  1.00 17.33           C  
ATOM   3663  OG1 THR B   4      -5.422   2.902 -70.250  1.00 17.33           O  
ATOM   3664  N   ARG B   5      -8.195   1.415 -69.688  1.00 17.23           N  
ATOM   3665  CA  ARG B   5      -9.031   0.505 -70.438  1.00 17.23           C  
ATOM   3666  C   ARG B   5      -9.570  -0.621 -69.562  1.00 17.23           C  
ATOM   3667  CB  ARG B   5      -8.242  -0.077 -71.625  1.00 17.23           C  
ATOM   3668  O   ARG B   5     -10.773  -0.899 -69.562  1.00 17.23           O  
ATOM   3669  CG  ARG B   5      -8.406   0.703 -72.938  1.00 17.23           C  
ATOM   3670  CD  ARG B   5      -7.641   0.057 -74.062  1.00 17.23           C  
ATOM   3671  NE  ARG B   5      -7.832   0.785 -75.312  1.00 17.23           N  
ATOM   3672  NH1 ARG B   5      -6.383  -0.533 -76.562  1.00 17.23           N  
ATOM   3673  NH2 ARG B   5      -7.473   1.218 -77.562  1.00 17.23           N  
ATOM   3674  CZ  ARG B   5      -7.227   0.488 -76.438  1.00 17.23           C  
ATOM   3675  N   ASN B   6      -8.945  -1.956 -69.562  1.00 16.36           N  
ATOM   3676  CA  ASN B   6      -9.383  -3.082 -70.375  1.00 16.36           C  
ATOM   3677  C   ASN B   6     -10.336  -3.998 -69.625  1.00 16.36           C  
ATOM   3678  CB  ASN B   6      -8.172  -3.873 -70.875  1.00 16.36           C  
ATOM   3679  O   ASN B   6     -10.336  -4.012 -68.375  1.00 16.36           O  
ATOM   3680  CG  ASN B   6      -7.598  -3.311 -72.125  1.00 16.36           C  
ATOM   3681  ND2 ASN B   6      -6.398  -3.752 -72.500  1.00 16.36           N  
ATOM   3682  OD1 ASN B   6      -8.234  -2.486 -72.812  1.00 16.36           O  
ATOM   3683  N   TRP B   7     -10.961  -5.289 -70.188  1.00 16.69           N  
ATOM   3684  CA  TRP B   7     -12.016  -6.164 -70.688  1.00 16.69           C  
ATOM   3685  C   TRP B   7     -12.086  -7.449 -69.875  1.00 16.69           C  
ATOM   3686  CB  TRP B   7     -11.789  -6.496 -72.188  1.00 16.69           C  
ATOM   3687  O   TRP B   7     -13.039  -8.219 -70.000  1.00 16.69           O  
ATOM   3688  CG  TRP B   7     -12.078  -5.359 -73.125  1.00 16.69           C  
ATOM   3689  CD1 TRP B   7     -12.125  -4.027 -72.812  1.00 16.69           C  
ATOM   3690  CD2 TRP B   7     -12.367  -5.453 -74.500  1.00 16.69           C  
ATOM   3691  CE2 TRP B   7     -12.578  -4.137 -75.000  1.00 16.69           C  
ATOM   3692  CE3 TRP B   7     -12.469  -6.520 -75.438  1.00 16.69           C  
ATOM   3693  NE1 TRP B   7     -12.430  -3.289 -73.938  1.00 16.69           N  
ATOM   3694  CH2 TRP B   7     -12.977  -4.930 -77.188  1.00 16.69           C  
ATOM   3695  CZ2 TRP B   7     -12.891  -3.865 -76.312  1.00 16.69           C  
ATOM   3696  CZ3 TRP B   7     -12.773  -6.246 -76.750  1.00 16.69           C  
ATOM   3697  N   CYS B   8     -11.016  -8.055 -69.312  1.00 15.95           N  
ATOM   3698  CA  CYS B   8     -10.930  -9.453 -69.688  1.00 15.95           C  
ATOM   3699  C   CYS B   8     -12.180 -10.219 -69.312  1.00 15.95           C  
ATOM   3700  CB  CYS B   8      -9.695 -10.102 -69.062  1.00 15.95           C  
ATOM   3701  O   CYS B   8     -12.727  -9.969 -68.188  1.00 15.95           O  
ATOM   3702  SG  CYS B   8      -8.141  -9.562 -69.812  1.00 15.95           S  
ATOM   3703  N   THR B   9     -12.812 -11.273 -70.000  1.00 17.66           N  
ATOM   3704  CA  THR B   9     -13.828 -12.109 -70.625  1.00 17.66           C  
ATOM   3705  C   THR B   9     -14.211 -13.266 -69.750  1.00 17.66           C  
ATOM   3706  CB  THR B   9     -13.352 -12.656 -72.000  1.00 17.66           C  
ATOM   3707  O   THR B   9     -13.531 -13.539 -68.750  1.00 17.66           O  
ATOM   3708  CG2 THR B   9     -13.438 -11.594 -73.062  1.00 17.66           C  
ATOM   3709  OG1 THR B   9     -11.984 -13.086 -71.875  1.00 17.66           O  
ATOM   3710  N   LEU B  10     -14.156 -14.578 -70.312  1.00 17.03           N  
ATOM   3711  CA  LEU B  10     -15.062 -15.648 -70.688  1.00 17.03           C  
ATOM   3712  C   LEU B  10     -15.188 -16.672 -69.562  1.00 17.03           C  
ATOM   3713  CB  LEU B  10     -14.578 -16.344 -72.000  1.00 17.03           C  
ATOM   3714  O   LEU B  10     -16.297 -17.031 -69.188  1.00 17.03           O  
ATOM   3715  CG  LEU B  10     -15.359 -16.016 -73.250  1.00 17.03           C  
ATOM   3716  CD1 LEU B  10     -14.398 -15.812 -74.438  1.00 17.03           C  
ATOM   3717  CD2 LEU B  10     -16.359 -17.125 -73.562  1.00 17.03           C  
ATOM   3718  N   VAL B  11     -14.453 -18.062 -69.438  1.00 17.28           N  
ATOM   3719  CA  VAL B  11     -14.875 -19.266 -70.125  1.00 17.28           C  
ATOM   3720  C   VAL B  11     -15.555 -20.234 -69.188  1.00 17.28           C  
ATOM   3721  CB  VAL B  11     -13.680 -19.969 -70.812  1.00 17.28           C  
ATOM   3722  O   VAL B  11     -15.344 -20.156 -67.938  1.00 17.28           O  
ATOM   3723  CG1 VAL B  11     -14.156 -21.156 -71.688  1.00 17.28           C  
ATOM   3724  CG2 VAL B  11     -12.914 -18.969 -71.688  1.00 17.28           C  
ATOM   3725  N   ASP B  12     -15.742 -21.766 -69.500  1.00 16.81           N  
ATOM   3726  CA  ASP B  12     -16.562 -22.922 -69.812  1.00 16.81           C  
ATOM   3727  C   ASP B  12     -16.469 -23.984 -68.750  1.00 16.81           C  
ATOM   3728  CB  ASP B  12     -16.172 -23.531 -71.188  1.00 16.81           C  
ATOM   3729  O   ASP B  12     -17.281 -24.891 -68.625  1.00 16.81           O  
ATOM   3730  CG  ASP B  12     -17.078 -23.094 -72.312  1.00 16.81           C  
ATOM   3731  OD1 ASP B  12     -18.156 -22.516 -72.062  1.00 16.81           O  
ATOM   3732  OD2 ASP B  12     -16.703 -23.312 -73.500  1.00 16.81           O  
ATOM   3733  N   VAL B  13     -15.508 -24.312 -67.875  1.00 16.52           N  
ATOM   3734  CA  VAL B  13     -15.055 -25.703 -68.000  1.00 16.52           C  
ATOM   3735  C   VAL B  13     -16.109 -26.641 -67.375  1.00 16.52           C  
ATOM   3736  CB  VAL B  13     -13.703 -25.906 -67.250  1.00 16.52           C  
ATOM   3737  O   VAL B  13     -16.734 -26.328 -66.375  1.00 16.52           O  
ATOM   3738  CG1 VAL B  13     -13.203 -27.344 -67.500  1.00 16.52           C  
ATOM   3739  CG2 VAL B  13     -12.672 -24.906 -67.750  1.00 16.52           C  
ATOM   3740  N   HIS B  14     -16.188 -28.078 -67.688  1.00 17.12           N  
ATOM   3741  CA  HIS B  14     -16.844 -29.312 -68.125  1.00 17.12           C  
ATOM   3742  C   HIS B  14     -17.188 -30.188 -66.938  1.00 17.12           C  
ATOM   3743  CB  HIS B  14     -15.969 -30.094 -69.125  1.00 17.12           C  
ATOM   3744  O   HIS B  14     -18.312 -30.688 -66.812  1.00 17.12           O  
ATOM   3745  CG  HIS B  14     -16.125 -29.656 -70.500  1.00 17.12           C  
ATOM   3746  CD2 HIS B  14     -15.281 -29.016 -71.375  1.00 17.12           C  
ATOM   3747  ND1 HIS B  14     -17.281 -29.875 -71.250  1.00 17.12           N  
ATOM   3748  CE1 HIS B  14     -17.141 -29.391 -72.438  1.00 17.12           C  
ATOM   3749  NE2 HIS B  14     -15.930 -28.859 -72.562  1.00 17.12           N  
ATOM   3750  N   PRO B  15     -16.297 -31.219 -66.562  1.00 16.09           N  
ATOM   3751  CA  PRO B  15     -16.719 -32.625 -66.625  1.00 16.09           C  
ATOM   3752  C   PRO B  15     -17.562 -33.062 -65.438  1.00 16.09           C  
ATOM   3753  CB  PRO B  15     -15.383 -33.375 -66.688  1.00 16.09           C  
ATOM   3754  O   PRO B  15     -17.594 -32.375 -64.438  1.00 16.09           O  
ATOM   3755  CG  PRO B  15     -14.352 -32.344 -66.312  1.00 16.09           C  
ATOM   3756  CD  PRO B  15     -15.031 -31.016 -66.188  1.00 16.09           C  
ATOM   3757  N   GLU B  16     -17.188 -34.281 -64.812  1.00 16.80           N  
ATOM   3758  CA  GLU B  16     -17.609 -35.656 -64.875  1.00 16.80           C  
ATOM   3759  C   GLU B  16     -18.328 -36.062 -63.562  1.00 16.80           C  
ATOM   3760  CB  GLU B  16     -16.422 -36.594 -65.125  1.00 16.80           C  
ATOM   3761  O   GLU B  16     -18.203 -35.406 -62.531  1.00 16.80           O  
ATOM   3762  CG  GLU B  16     -16.188 -36.875 -66.625  1.00 16.80           C  
ATOM   3763  CD  GLU B  16     -15.047 -37.844 -66.812  1.00 16.80           C  
ATOM   3764  OE1 GLU B  16     -14.844 -38.281 -68.000  1.00 16.80           O  
ATOM   3765  OE2 GLU B  16     -14.344 -38.188 -65.875  1.00 16.80           O  
ATOM   3766  N   ASP B  17     -18.047 -37.375 -63.062  1.00 16.89           N  
ATOM   3767  CA  ASP B  17     -18.734 -38.656 -62.875  1.00 16.89           C  
ATOM   3768  C   ASP B  17     -19.203 -38.844 -61.438  1.00 16.89           C  
ATOM   3769  CB  ASP B  17     -17.812 -39.812 -63.312  1.00 16.89           C  
ATOM   3770  O   ASP B  17     -18.812 -38.062 -60.562  1.00 16.89           O  
ATOM   3771  CG  ASP B  17     -18.000 -40.219 -64.750  1.00 16.89           C  
ATOM   3772  OD1 ASP B  17     -19.031 -39.844 -65.375  1.00 16.89           O  
ATOM   3773  OD2 ASP B  17     -17.125 -40.938 -65.250  1.00 16.89           O  
ATOM   3774  N   GLN B  18     -18.781 -39.969 -60.781  1.00 17.20           N  
ATOM   3775  CA  GLN B  18     -19.438 -41.188 -60.375  1.00 17.20           C  
ATOM   3776  C   GLN B  18     -19.828 -41.156 -58.906  1.00 17.20           C  
ATOM   3777  CB  GLN B  18     -18.547 -42.406 -60.656  1.00 17.20           C  
ATOM   3778  O   GLN B  18     -19.375 -40.281 -58.188  1.00 17.20           O  
ATOM   3779  CG  GLN B  18     -18.672 -42.969 -62.062  1.00 17.20           C  
ATOM   3780  CD  GLN B  18     -17.922 -44.281 -62.250  1.00 17.20           C  
ATOM   3781  NE2 GLN B  18     -18.062 -44.875 -63.438  1.00 17.20           N  
ATOM   3782  OE1 GLN B  18     -17.219 -44.750 -61.344  1.00 17.20           O  
ATOM   3783  N   ALA B  19     -19.484 -42.219 -58.062  1.00 17.25           N  
ATOM   3784  CA  ALA B  19     -20.188 -43.375 -57.469  1.00 17.25           C  
ATOM   3785  C   ALA B  19     -20.312 -43.250 -55.969  1.00 17.25           C  
ATOM   3786  CB  ALA B  19     -19.484 -44.656 -57.844  1.00 17.25           C  
ATOM   3787  O   ALA B  19     -21.328 -43.625 -55.375  1.00 17.25           O  
ATOM   3788  N   ALA B  20     -19.250 -42.969 -55.219  1.00 17.03           N  
ATOM   3789  CA  ALA B  20     -19.016 -43.969 -54.219  1.00 17.03           C  
ATOM   3790  C   ALA B  20     -20.031 -43.844 -53.062  1.00 17.03           C  
ATOM   3791  CB  ALA B  20     -17.594 -43.875 -53.656  1.00 17.03           C  
ATOM   3792  O   ALA B  20     -20.562 -42.750 -52.812  1.00 17.03           O  
ATOM   3793  N   GLY B  21     -20.047 -44.844 -52.156  1.00 17.81           N  
ATOM   3794  CA  GLY B  21     -20.859 -45.812 -51.469  1.00 17.81           C  
ATOM   3795  C   GLY B  21     -21.422 -45.281 -50.156  1.00 17.81           C  
ATOM   3796  O   GLY B  21     -21.188 -44.125 -49.781  1.00 17.81           O  
ATOM   3797  N   SER B  22     -21.141 -46.000 -48.969  1.00 17.08           N  
ATOM   3798  CA  SER B  22     -21.859 -46.938 -48.094  1.00 17.08           C  
ATOM   3799  C   SER B  22     -22.141 -46.312 -46.719  1.00 17.08           C  
ATOM   3800  CB  SER B  22     -21.078 -48.219 -47.938  1.00 17.08           C  
ATOM   3801  O   SER B  22     -23.094 -46.688 -46.062  1.00 17.08           O  
ATOM   3802  OG  SER B  22     -19.922 -48.031 -47.156  1.00 17.08           O  
ATOM   3803  N   VAL B  23     -21.250 -45.531 -46.094  1.00 18.52           N  
ATOM   3804  CA  VAL B  23     -21.062 -46.062 -44.750  1.00 18.52           C  
ATOM   3805  C   VAL B  23     -22.344 -45.844 -43.938  1.00 18.52           C  
ATOM   3806  CB  VAL B  23     -19.859 -45.406 -44.062  1.00 18.52           C  
ATOM   3807  O   VAL B  23     -22.953 -44.781 -44.031  1.00 18.52           O  
ATOM   3808  CG1 VAL B  23     -19.625 -46.031 -42.688  1.00 18.52           C  
ATOM   3809  CG2 VAL B  23     -18.609 -45.531 -44.906  1.00 18.52           C  
ATOM   3810  N   ASP B  24     -22.703 -46.906 -43.125  1.00 17.06           N  
ATOM   3811  CA  ASP B  24     -23.781 -47.594 -42.438  1.00 17.06           C  
ATOM   3812  C   ASP B  24     -24.156 -46.875 -41.156  1.00 17.06           C  
ATOM   3813  CB  ASP B  24     -23.391 -49.031 -42.125  1.00 17.06           C  
ATOM   3814  O   ASP B  24     -23.281 -46.531 -40.344  1.00 17.06           O  
ATOM   3815  CG  ASP B  24     -23.422 -49.938 -43.344  1.00 17.06           C  
ATOM   3816  OD1 ASP B  24     -24.094 -49.625 -44.344  1.00 17.06           O  
ATOM   3817  OD2 ASP B  24     -22.750 -51.000 -43.312  1.00 17.06           O  
ATOM   3818  N   ILE B  25     -25.219 -46.219 -41.000  1.00 19.14           N  
ATOM   3819  CA  ILE B  25     -25.766 -45.375 -39.938  1.00 19.14           C  
ATOM   3820  C   ILE B  25     -26.156 -46.281 -38.750  1.00 19.14           C  
ATOM   3821  CB  ILE B  25     -26.984 -44.562 -40.406  1.00 19.14           C  
ATOM   3822  O   ILE B  25     -27.281 -46.750 -38.688  1.00 19.14           O  
ATOM   3823  CG1 ILE B  25     -26.625 -43.750 -41.656  1.00 19.14           C  
ATOM   3824  CG2 ILE B  25     -27.516 -43.688 -39.281  1.00 19.14           C  
ATOM   3825  CD1 ILE B  25     -27.812 -43.031 -42.281  1.00 19.14           C  
ATOM   3826  N   LEU B  26     -25.297 -47.312 -38.344  1.00 16.56           N  
ATOM   3827  CA  LEU B  26     -25.938 -48.344 -37.531  1.00 16.56           C  
ATOM   3828  C   LEU B  26     -26.625 -47.750 -36.312  1.00 16.56           C  
ATOM   3829  CB  LEU B  26     -24.922 -49.406 -37.094  1.00 16.56           C  
ATOM   3830  O   LEU B  26     -26.031 -46.938 -35.594  1.00 16.56           O  
ATOM   3831  CG  LEU B  26     -24.703 -50.594 -38.031  1.00 16.56           C  
ATOM   3832  CD1 LEU B  26     -23.234 -51.000 -38.000  1.00 16.56           C  
ATOM   3833  CD2 LEU B  26     -25.609 -51.750 -37.656  1.00 16.56           C  
ATOM   3834  N   ARG B  27     -27.969 -47.656 -36.281  1.00 18.61           N  
ATOM   3835  CA  ARG B  27     -28.938 -47.125 -35.312  1.00 18.61           C  
ATOM   3836  C   ARG B  27     -28.969 -48.000 -34.062  1.00 18.61           C  
ATOM   3837  CB  ARG B  27     -30.344 -47.094 -35.938  1.00 18.61           C  
ATOM   3838  O   ARG B  27     -29.859 -48.812 -33.875  1.00 18.61           O  
ATOM   3839  CG  ARG B  27     -30.766 -45.688 -36.406  1.00 18.61           C  
ATOM   3840  CD  ARG B  27     -32.188 -45.688 -36.938  1.00 18.61           C  
ATOM   3841  NE  ARG B  27     -32.594 -44.344 -37.344  1.00 18.61           N  
ATOM   3842  NH1 ARG B  27     -34.688 -45.031 -38.125  1.00 18.61           N  
ATOM   3843  NH2 ARG B  27     -34.031 -42.812 -38.250  1.00 18.61           N  
ATOM   3844  CZ  ARG B  27     -33.781 -44.062 -37.906  1.00 18.61           C  
ATOM   3845  N   LEU B  28     -27.797 -48.531 -33.594  1.00 16.98           N  
ATOM   3846  CA  LEU B  28     -27.938 -49.688 -32.719  1.00 16.98           C  
ATOM   3847  C   LEU B  28     -28.969 -49.406 -31.625  1.00 16.98           C  
ATOM   3848  CB  LEU B  28     -26.594 -50.062 -32.094  1.00 16.98           C  
ATOM   3849  O   LEU B  28     -29.062 -48.281 -31.109  1.00 16.98           O  
ATOM   3850  CG  LEU B  28     -25.656 -50.906 -32.938  1.00 16.98           C  
ATOM   3851  CD1 LEU B  28     -24.219 -50.688 -32.531  1.00 16.98           C  
ATOM   3852  CD2 LEU B  28     -26.031 -52.375 -32.844  1.00 16.98           C  
ATOM   3853  N   THR B  29     -30.062 -50.312 -31.516  1.00 17.12           N  
ATOM   3854  CA  THR B  29     -31.297 -50.625 -30.781  1.00 17.12           C  
ATOM   3855  C   THR B  29     -31.000 -50.844 -29.312  1.00 17.12           C  
ATOM   3856  CB  THR B  29     -31.969 -51.875 -31.359  1.00 17.12           C  
ATOM   3857  O   THR B  29     -30.156 -51.688 -28.953  1.00 17.12           O  
ATOM   3858  CG2 THR B  29     -32.969 -51.500 -32.469  1.00 17.12           C  
ATOM   3859  OG1 THR B  29     -30.969 -52.750 -31.906  1.00 17.12           O  
ATOM   3860  N   LEU B  30     -30.797 -49.812 -28.531  1.00 18.14           N  
ATOM   3861  CA  LEU B  30     -30.469 -49.969 -27.109  1.00 18.14           C  
ATOM   3862  C   LEU B  30     -31.453 -50.875 -26.422  1.00 18.14           C  
ATOM   3863  CB  LEU B  30     -30.484 -48.594 -26.438  1.00 18.14           C  
ATOM   3864  O   LEU B  30     -32.625 -50.531 -26.234  1.00 18.14           O  
ATOM   3865  CG  LEU B  30     -29.141 -47.875 -26.344  1.00 18.14           C  
ATOM   3866  CD1 LEU B  30     -29.312 -46.375 -26.547  1.00 18.14           C  
ATOM   3867  CD2 LEU B  30     -28.469 -48.156 -25.000  1.00 18.14           C  
ATOM   3868  N   GLN B  31     -31.484 -52.312 -26.688  1.00 16.91           N  
ATOM   3869  CA  GLN B  31     -32.375 -53.438 -26.438  1.00 16.91           C  
ATOM   3870  C   GLN B  31     -32.844 -53.438 -24.984  1.00 16.91           C  
ATOM   3871  CB  GLN B  31     -31.703 -54.750 -26.781  1.00 16.91           C  
ATOM   3872  O   GLN B  31     -34.031 -53.531 -24.703  1.00 16.91           O  
ATOM   3873  CG  GLN B  31     -32.000 -55.250 -28.188  1.00 16.91           C  
ATOM   3874  CD  GLN B  31     -31.266 -56.531 -28.531  1.00 16.91           C  
ATOM   3875  NE2 GLN B  31     -31.578 -57.094 -29.703  1.00 16.91           N  
ATOM   3876  OE1 GLN B  31     -30.438 -57.000 -27.766  1.00 16.91           O  
ATOM   3877  N   GLY B  32     -32.031 -54.281 -24.156  1.00 16.70           N  
ATOM   3878  CA  GLY B  32     -32.469 -55.469 -23.422  1.00 16.70           C  
ATOM   3879  C   GLY B  32     -33.344 -55.125 -22.234  1.00 16.70           C  
ATOM   3880  O   GLY B  32     -33.312 -54.031 -21.703  1.00 16.70           O  
ATOM   3881  N   GLU B  33     -34.312 -56.094 -21.859  1.00 17.52           N  
ATOM   3882  CA  GLU B  33     -35.469 -56.594 -21.109  1.00 17.52           C  
ATOM   3883  C   GLU B  33     -35.125 -56.812 -19.641  1.00 17.52           C  
ATOM   3884  CB  GLU B  33     -36.000 -57.906 -21.734  1.00 17.52           C  
ATOM   3885  O   GLU B  33     -35.969 -57.281 -18.859  1.00 17.52           O  
ATOM   3886  CG  GLU B  33     -37.031 -57.688 -22.828  1.00 17.52           C  
ATOM   3887  CD  GLU B  33     -37.594 -58.969 -23.391  1.00 17.52           C  
ATOM   3888  OE1 GLU B  33     -38.562 -58.938 -24.188  1.00 17.52           O  
ATOM   3889  OE2 GLU B  33     -37.062 -60.062 -23.031  1.00 17.52           O  
ATOM   3890  N   LEU B  34     -33.875 -56.625 -19.266  1.00 16.58           N  
ATOM   3891  CA  LEU B  34     -33.531 -57.562 -18.203  1.00 16.58           C  
ATOM   3892  C   LEU B  34     -34.750 -57.750 -17.266  1.00 16.58           C  
ATOM   3893  CB  LEU B  34     -32.344 -57.062 -17.406  1.00 16.58           C  
ATOM   3894  O   LEU B  34     -35.438 -56.781 -16.922  1.00 16.58           O  
ATOM   3895  CG  LEU B  34     -30.953 -57.375 -17.984  1.00 16.58           C  
ATOM   3896  CD1 LEU B  34     -29.969 -56.250 -17.641  1.00 16.58           C  
ATOM   3897  CD2 LEU B  34     -30.453 -58.719 -17.484  1.00 16.58           C  
ATOM   3898  N   THR B  35     -35.188 -59.000 -17.172  1.00 16.72           N  
ATOM   3899  CA  THR B  35     -36.250 -59.906 -16.703  1.00 16.72           C  
ATOM   3900  C   THR B  35     -36.625 -59.562 -15.266  1.00 16.72           C  
ATOM   3901  CB  THR B  35     -35.781 -61.375 -16.797  1.00 16.72           C  
ATOM   3902  O   THR B  35     -37.781 -59.312 -14.977  1.00 16.72           O  
ATOM   3903  CG2 THR B  35     -35.812 -61.844 -18.250  1.00 16.72           C  
ATOM   3904  OG1 THR B  35     -34.469 -61.469 -16.281  1.00 16.72           O  
ATOM   3905  N   GLY B  36     -36.312 -60.688 -14.469  1.00 17.59           N  
ATOM   3906  CA  GLY B  36     -37.062 -61.469 -13.500  1.00 17.59           C  
ATOM   3907  C   GLY B  36     -37.438 -60.656 -12.266  1.00 17.59           C  
ATOM   3908  O   GLY B  36     -36.938 -59.562 -12.070  1.00 17.59           O  
ATOM   3909  N   ASP B  37     -38.000 -61.438 -11.258  1.00 17.17           N  
ATOM   3910  CA  ASP B  37     -38.875 -61.750 -10.102  1.00 17.17           C  
ATOM   3911  C   ASP B  37     -38.312 -61.094  -8.836  1.00 17.17           C  
ATOM   3912  CB  ASP B  37     -39.000 -63.250  -9.914  1.00 17.17           C  
ATOM   3913  O   ASP B  37     -39.062 -60.500  -8.070  1.00 17.17           O  
ATOM   3914  CG  ASP B  37     -40.094 -63.875 -10.789  1.00 17.17           C  
ATOM   3915  OD1 ASP B  37     -40.906 -63.125 -11.352  1.00 17.17           O  
ATOM   3916  OD2 ASP B  37     -40.094 -65.125 -10.922  1.00 17.17           O  
ATOM   3917  N   GLU B  38     -37.219 -61.781  -8.352  1.00 16.61           N  
ATOM   3918  CA  GLU B  38     -37.125 -62.438  -7.047  1.00 16.61           C  
ATOM   3919  C   GLU B  38     -36.969 -61.375  -5.938  1.00 16.61           C  
ATOM   3920  CB  GLU B  38     -35.938 -63.406  -7.027  1.00 16.61           C  
ATOM   3921  O   GLU B  38     -36.719 -61.750  -4.781  1.00 16.61           O  
ATOM   3922  CG  GLU B  38     -36.250 -64.750  -7.668  1.00 16.61           C  
ATOM   3923  CD  GLU B  38     -35.062 -65.688  -7.629  1.00 16.61           C  
ATOM   3924  OE1 GLU B  38     -35.281 -66.938  -7.891  1.00 16.61           O  
ATOM   3925  OE2 GLU B  38     -33.938 -65.250  -7.336  1.00 16.61           O  
ATOM   3926  N   LEU B  39     -36.625 -60.219  -6.336  1.00 14.70           N  
ATOM   3927  CA  LEU B  39     -36.281 -59.531  -5.113  1.00 14.70           C  
ATOM   3928  C   LEU B  39     -37.406 -59.562  -4.098  1.00 14.70           C  
ATOM   3929  CB  LEU B  39     -35.938 -58.062  -5.426  1.00 14.70           C  
ATOM   3930  O   LEU B  39     -38.344 -58.781  -4.168  1.00 14.70           O  
ATOM   3931  CG  LEU B  39     -34.469 -57.781  -5.793  1.00 14.70           C  
ATOM   3932  CD1 LEU B  39     -34.375 -56.562  -6.699  1.00 14.70           C  
ATOM   3933  CD2 LEU B  39     -33.625 -57.562  -4.535  1.00 14.70           C  
ATOM   3934  N   GLU B  40     -38.000 -60.812  -3.855  1.00 16.20           N  
ATOM   3935  CA  GLU B  40     -38.969 -61.344  -2.920  1.00 16.20           C  
ATOM   3936  C   GLU B  40     -38.938 -60.594  -1.590  1.00 16.20           C  
ATOM   3937  CB  GLU B  40     -38.719 -62.844  -2.691  1.00 16.20           C  
ATOM   3938  O   GLU B  40     -38.156 -59.688  -1.409  1.00 16.20           O  
ATOM   3939  CG  GLU B  40     -39.969 -63.688  -2.688  1.00 16.20           C  
ATOM   3940  CD  GLU B  40     -39.688 -65.188  -2.781  1.00 16.20           C  
ATOM   3941  OE1 GLU B  40     -40.656 -66.000  -2.805  1.00 16.20           O  
ATOM   3942  OE2 GLU B  40     -38.500 -65.562  -2.830  1.00 16.20           O  
ATOM   3943  N   HIS B  41     -38.812 -61.531  -0.389  1.00 14.85           N  
ATOM   3944  CA  HIS B  41     -39.438 -62.031   0.838  1.00 14.85           C  
ATOM   3945  C   HIS B  41     -38.906 -61.281   2.059  1.00 14.85           C  
ATOM   3946  CB  HIS B  41     -39.219 -63.531   0.996  1.00 14.85           C  
ATOM   3947  O   HIS B  41     -39.469 -61.406   3.152  1.00 14.85           O  
ATOM   3948  CG  HIS B  41     -40.406 -64.375   0.621  1.00 14.85           C  
ATOM   3949  CD2 HIS B  41     -40.625 -65.125  -0.446  1.00 14.85           C  
ATOM   3950  ND1 HIS B  41     -41.531 -64.375   1.391  1.00 14.85           N  
ATOM   3951  CE1 HIS B  41     -42.438 -65.188   0.812  1.00 14.85           C  
ATOM   3952  NE2 HIS B  41     -41.906 -65.688  -0.304  1.00 14.85           N  
ATOM   3953  N   ILE B  42     -37.531 -61.250   2.014  1.00 15.66           N  
ATOM   3954  CA  ILE B  42     -37.188 -61.594   3.395  1.00 15.66           C  
ATOM   3955  C   ILE B  42     -38.188 -60.906   4.340  1.00 15.66           C  
ATOM   3956  CB  ILE B  42     -35.750 -61.188   3.746  1.00 15.66           C  
ATOM   3957  O   ILE B  42     -38.500 -59.719   4.176  1.00 15.66           O  
ATOM   3958  CG1 ILE B  42     -34.750 -61.969   2.889  1.00 15.66           C  
ATOM   3959  CG2 ILE B  42     -35.469 -61.406   5.238  1.00 15.66           C  
ATOM   3960  CD1 ILE B  42     -33.312 -61.500   3.025  1.00 15.66           C  
ATOM   3961  N   ALA B  43     -38.500 -61.594   5.551  1.00 16.16           N  
ATOM   3962  CA  ALA B  43     -39.312 -62.000   6.676  1.00 16.16           C  
ATOM   3963  C   ALA B  43     -39.750 -60.781   7.520  1.00 16.16           C  
ATOM   3964  CB  ALA B  43     -38.594 -63.000   7.539  1.00 16.16           C  
ATOM   3965  O   ALA B  43     -39.156 -59.719   7.391  1.00 16.16           O  
ATOM   3966  N   GLN B  44     -39.875 -61.125   8.922  1.00 15.81           N  
ATOM   3967  CA  GLN B  44     -40.750 -61.281  10.094  1.00 15.81           C  
ATOM   3968  C   GLN B  44     -40.750 -60.000  10.938  1.00 15.81           C  
ATOM   3969  CB  GLN B  44     -40.281 -62.469  10.938  1.00 15.81           C  
ATOM   3970  O   GLN B  44     -41.781 -59.406  11.117  1.00 15.81           O  
ATOM   3971  CG  GLN B  44     -41.156 -63.719  10.773  1.00 15.81           C  
ATOM   3972  CD  GLN B  44     -40.656 -64.875  11.562  1.00 15.81           C  
ATOM   3973  NE2 GLN B  44     -41.344 -66.000  11.453  1.00 15.81           N  
ATOM   3974  OE1 GLN B  44     -39.625 -64.812  12.266  1.00 15.81           O  
ATOM   3975  N   LYS B  45     -40.344 -60.312  12.273  1.00 15.00           N  
ATOM   3976  CA  LYS B  45     -40.969 -60.312  13.586  1.00 15.00           C  
ATOM   3977  C   LYS B  45     -40.781 -59.000  14.297  1.00 15.00           C  
ATOM   3978  CB  LYS B  45     -40.438 -61.469  14.445  1.00 15.00           C  
ATOM   3979  O   LYS B  45     -41.719 -58.438  14.875  1.00 15.00           O  
ATOM   3980  CG  LYS B  45     -41.469 -62.500  14.836  1.00 15.00           C  
ATOM   3981  CD  LYS B  45     -40.844 -63.625  15.664  1.00 15.00           C  
ATOM   3982  CE  LYS B  45     -41.906 -64.688  16.031  1.00 15.00           C  
ATOM   3983  NZ  LYS B  45     -41.312 -65.750  16.891  1.00 15.00           N  
ATOM   3984  N   ALA B  46     -39.375 -58.844  14.719  1.00 16.16           N  
ATOM   3985  CA  ALA B  46     -39.375 -58.781  16.172  1.00 16.16           C  
ATOM   3986  C   ALA B  46     -40.156 -57.562  16.656  1.00 16.16           C  
ATOM   3987  CB  ALA B  46     -37.969 -58.750  16.734  1.00 16.16           C  
ATOM   3988  O   ALA B  46     -40.281 -56.562  15.953  1.00 16.16           O  
ATOM   3989  N   GLY B  47     -40.438 -57.531  17.938  1.00 15.70           N  
ATOM   3990  CA  GLY B  47     -41.250 -57.344  19.141  1.00 15.70           C  
ATOM   3991  C   GLY B  47     -41.375 -55.906  19.562  1.00 15.70           C  
ATOM   3992  O   GLY B  47     -42.188 -55.156  19.031  1.00 15.70           O  
ATOM   3993  N   ARG B  48     -40.562 -55.656  20.781  1.00 16.05           N  
ATOM   3994  CA  ARG B  48     -41.000 -55.469  22.156  1.00 16.05           C  
ATOM   3995  C   ARG B  48     -41.281 -54.000  22.438  1.00 16.05           C  
ATOM   3996  CB  ARG B  48     -39.969 -56.000  23.141  1.00 16.05           C  
ATOM   3997  O   ARG B  48     -40.750 -53.125  21.734  1.00 16.05           O  
ATOM   3998  CG  ARG B  48     -40.312 -57.406  23.688  1.00 16.05           C  
ATOM   3999  CD  ARG B  48     -39.250 -57.875  24.672  1.00 16.05           C  
ATOM   4000  NE  ARG B  48     -39.562 -59.219  25.156  1.00 16.05           N  
ATOM   4001  NH1 ARG B  48     -37.594 -59.500  26.297  1.00 16.05           N  
ATOM   4002  NH2 ARG B  48     -39.156 -61.156  26.328  1.00 16.05           N  
ATOM   4003  CZ  ARG B  48     -38.781 -59.969  25.922  1.00 16.05           C  
ATOM   4004  N   LYS B  49     -41.375 -53.688  23.641  1.00 14.55           N  
ATOM   4005  CA  LYS B  49     -42.000 -53.438  24.938  1.00 14.55           C  
ATOM   4006  C   LYS B  49     -41.500 -52.094  25.516  1.00 14.55           C  
ATOM   4007  CB  LYS B  49     -41.688 -54.562  25.906  1.00 14.55           C  
ATOM   4008  O   LYS B  49     -42.188 -51.438  26.281  1.00 14.55           O  
ATOM   4009  CG  LYS B  49     -42.844 -55.562  26.047  1.00 14.55           C  
ATOM   4010  CD  LYS B  49     -42.500 -56.656  27.047  1.00 14.55           C  
ATOM   4011  CE  LYS B  49     -43.656 -57.656  27.172  1.00 14.55           C  
ATOM   4012  NZ  LYS B  49     -43.312 -58.750  28.156  1.00 14.55           N  
ATOM   4013  N   THR B  50     -40.062 -51.688  25.234  1.00 15.80           N  
ATOM   4014  CA  THR B  50     -39.719 -51.438  26.625  1.00 15.80           C  
ATOM   4015  C   THR B  50     -40.656 -50.406  27.250  1.00 15.80           C  
ATOM   4016  CB  THR B  50     -38.281 -50.938  26.750  1.00 15.80           C  
ATOM   4017  O   THR B  50     -41.250 -49.594  26.531  1.00 15.80           O  
ATOM   4018  CG2 THR B  50     -37.281 -52.125  26.672  1.00 15.80           C  
ATOM   4019  OG1 THR B  50     -38.000 -50.031  25.688  1.00 15.80           O  
ATOM   4020  N   TYR B  51     -40.469 -50.094  28.578  1.00 14.31           N  
ATOM   4021  CA  TYR B  51     -40.812 -50.312  29.969  1.00 14.31           C  
ATOM   4022  C   TYR B  51     -41.469 -49.094  30.578  1.00 14.31           C  
ATOM   4023  CB  TYR B  51     -39.594 -50.719  30.781  1.00 14.31           C  
ATOM   4024  O   TYR B  51     -41.250 -47.969  30.094  1.00 14.31           O  
ATOM   4025  CG  TYR B  51     -39.156 -52.156  30.578  1.00 14.31           C  
ATOM   4026  CD1 TYR B  51     -39.750 -53.188  31.312  1.00 14.31           C  
ATOM   4027  CD2 TYR B  51     -38.188 -52.500  29.641  1.00 14.31           C  
ATOM   4028  CE1 TYR B  51     -39.375 -54.531  31.141  1.00 14.31           C  
ATOM   4029  CE2 TYR B  51     -37.812 -53.812  29.453  1.00 14.31           C  
ATOM   4030  OH  TYR B  51     -38.000 -56.125  30.016  1.00 14.31           O  
ATOM   4031  CZ  TYR B  51     -38.375 -54.812  30.203  1.00 14.31           C  
ATOM   4032  N   ALA B  52     -42.219 -49.344  31.750  1.00 13.57           N  
ATOM   4033  CA  ALA B  52     -43.000 -49.062  32.969  1.00 13.57           C  
ATOM   4034  C   ALA B  52     -42.219 -48.125  33.875  1.00 13.57           C  
ATOM   4035  CB  ALA B  52     -43.312 -50.375  33.688  1.00 13.57           C  
ATOM   4036  O   ALA B  52     -42.844 -47.312  34.594  1.00 13.57           O  
ATOM   4037  N   MET B  53     -40.875 -48.312  34.250  1.00 14.17           N  
ATOM   4038  CA  MET B  53     -40.812 -48.469  35.719  1.00 14.17           C  
ATOM   4039  C   MET B  53     -41.406 -47.281  36.438  1.00 14.17           C  
ATOM   4040  CB  MET B  53     -39.375 -48.688  36.156  1.00 14.17           C  
ATOM   4041  O   MET B  53     -41.406 -46.156  35.906  1.00 14.17           O  
ATOM   4042  CG  MET B  53     -39.000 -50.125  36.406  1.00 14.17           C  
ATOM   4043  SD  MET B  53     -37.469 -50.312  37.438  1.00 14.17           S  
ATOM   4044  CE  MET B  53     -36.250 -50.656  36.156  1.00 14.17           C  
ATOM   4045  N   VAL B  54     -42.125 -47.469  37.750  1.00 13.61           N  
ATOM   4046  CA  VAL B  54     -42.719 -47.375  39.094  1.00 13.61           C  
ATOM   4047  C   VAL B  54     -41.875 -46.438  39.938  1.00 13.61           C  
ATOM   4048  CB  VAL B  54     -42.812 -48.750  39.750  1.00 13.61           C  
ATOM   4049  O   VAL B  54     -42.438 -45.594  40.688  1.00 13.61           O  
ATOM   4050  CG1 VAL B  54     -43.375 -48.625  41.188  1.00 13.61           C  
ATOM   4051  CG2 VAL B  54     -43.688 -49.688  38.906  1.00 13.61           C  
ATOM   4052  N   SER B  55     -40.594 -46.844  40.469  1.00 15.25           N  
ATOM   4053  CA  SER B  55     -40.531 -47.156  41.875  1.00 15.25           C  
ATOM   4054  C   SER B  55     -40.875 -45.938  42.719  1.00 15.25           C  
ATOM   4055  CB  SER B  55     -39.125 -47.656  42.250  1.00 15.25           C  
ATOM   4056  O   SER B  55     -40.812 -44.812  42.250  1.00 15.25           O  
ATOM   4057  OG  SER B  55     -38.781 -48.781  41.438  1.00 15.25           O  
ATOM   4058  N   SER B  56     -40.844 -46.125  44.188  1.00 14.24           N  
ATOM   4059  CA  SER B  56     -41.031 -46.125  45.625  1.00 14.24           C  
ATOM   4060  C   SER B  56     -40.438 -44.844  46.250  1.00 14.24           C  
ATOM   4061  CB  SER B  56     -40.406 -47.344  46.250  1.00 14.24           C  
ATOM   4062  O   SER B  56     -39.656 -44.156  45.625  1.00 14.24           O  
ATOM   4063  OG  SER B  56     -39.031 -47.438  45.969  1.00 14.24           O  
ATOM   4064  N   HIS B  57     -40.000 -45.125  47.594  1.00 15.07           N  
ATOM   4065  CA  HIS B  57     -40.094 -44.688  49.000  1.00 15.07           C  
ATOM   4066  C   HIS B  57     -39.062 -43.594  49.281  1.00 15.07           C  
ATOM   4067  CB  HIS B  57     -39.906 -45.875  49.938  1.00 15.07           C  
ATOM   4068  O   HIS B  57     -39.375 -42.562  49.844  1.00 15.07           O  
ATOM   4069  CG  HIS B  57     -41.188 -46.500  50.375  1.00 15.07           C  
ATOM   4070  CD2 HIS B  57     -41.625 -47.750  50.219  1.00 15.07           C  
ATOM   4071  ND1 HIS B  57     -42.156 -45.812  51.062  1.00 15.07           N  
ATOM   4072  CE1 HIS B  57     -43.156 -46.625  51.312  1.00 15.07           C  
ATOM   4073  NE2 HIS B  57     -42.875 -47.812  50.812  1.00 15.07           N  
ATOM   4074  N   SER B  58     -37.781 -44.094  49.594  1.00 15.70           N  
ATOM   4075  CA  SER B  58     -37.281 -44.156  50.969  1.00 15.70           C  
ATOM   4076  C   SER B  58     -36.688 -42.812  51.406  1.00 15.70           C  
ATOM   4077  CB  SER B  58     -36.219 -45.250  51.094  1.00 15.70           C  
ATOM   4078  O   SER B  58     -36.312 -42.000  50.562  1.00 15.70           O  
ATOM   4079  OG  SER B  58     -35.219 -45.094  50.125  1.00 15.70           O  
ATOM   4080  N   ALA B  59     -35.812 -42.906  52.438  1.00 15.64           N  
ATOM   4081  CA  ALA B  59     -35.469 -42.594  53.812  1.00 15.64           C  
ATOM   4082  C   ALA B  59     -34.562 -41.375  53.906  1.00 15.64           C  
ATOM   4083  CB  ALA B  59     -34.844 -43.812  54.469  1.00 15.64           C  
ATOM   4084  O   ALA B  59     -35.000 -40.281  54.250  1.00 15.64           O  
ATOM   4085  N   GLY B  60     -33.344 -41.625  54.531  1.00 15.88           N  
ATOM   4086  CA  GLY B  60     -32.750 -41.281  55.781  1.00 15.88           C  
ATOM   4087  C   GLY B  60     -31.844 -40.062  55.719  1.00 15.88           C  
ATOM   4088  O   GLY B  60     -31.812 -39.375  54.688  1.00 15.88           O  
ATOM   4089  N   HIS B  61     -30.562 -40.344  55.875  1.00 16.44           N  
ATOM   4090  CA  HIS B  61     -29.734 -39.875  56.969  1.00 16.44           C  
ATOM   4091  C   HIS B  61     -29.062 -38.562  56.625  1.00 16.44           C  
ATOM   4092  CB  HIS B  61     -28.672 -40.938  57.312  1.00 16.44           C  
ATOM   4093  O   HIS B  61     -28.922 -38.188  55.469  1.00 16.44           O  
ATOM   4094  CG  HIS B  61     -29.188 -42.062  58.125  1.00 16.44           C  
ATOM   4095  CD2 HIS B  61     -29.359 -43.375  57.844  1.00 16.44           C  
ATOM   4096  ND1 HIS B  61     -29.625 -41.906  59.438  1.00 16.44           N  
ATOM   4097  CE1 HIS B  61     -30.031 -43.094  59.906  1.00 16.44           C  
ATOM   4098  NE2 HIS B  61     -29.875 -44.000  58.938  1.00 16.44           N  
ATOM   4099  N   SER B  62     -28.344 -38.031  57.531  1.00 15.09           N  
ATOM   4100  CA  SER B  62     -27.859 -37.000  58.469  1.00 15.09           C  
ATOM   4101  C   SER B  62     -26.609 -36.312  57.906  1.00 15.09           C  
ATOM   4102  CB  SER B  62     -27.531 -37.656  59.812  1.00 15.09           C  
ATOM   4103  O   SER B  62     -26.312 -35.188  58.281  1.00 15.09           O  
ATOM   4104  OG  SER B  62     -26.969 -38.938  59.656  1.00 15.09           O  
ATOM   4105  N   LEU B  63     -25.688 -37.094  57.125  1.00 16.20           N  
ATOM   4106  CA  LEU B  63     -24.453 -36.875  57.875  1.00 16.20           C  
ATOM   4107  C   LEU B  63     -23.969 -35.438  57.688  1.00 16.20           C  
ATOM   4108  CB  LEU B  63     -23.375 -37.875  57.438  1.00 16.20           C  
ATOM   4109  O   LEU B  63     -24.250 -34.812  56.656  1.00 16.20           O  
ATOM   4110  CG  LEU B  63     -23.406 -39.250  58.062  1.00 16.20           C  
ATOM   4111  CD1 LEU B  63     -22.812 -40.281  57.125  1.00 16.20           C  
ATOM   4112  CD2 LEU B  63     -22.672 -39.250  59.406  1.00 16.20           C  
ATOM   4113  N   ALA B  64     -22.922 -35.000  58.469  1.00 15.38           N  
ATOM   4114  CA  ALA B  64     -22.328 -34.156  59.500  1.00 15.38           C  
ATOM   4115  C   ALA B  64     -21.297 -33.219  58.906  1.00 15.38           C  
ATOM   4116  CB  ALA B  64     -21.688 -35.031  60.594  1.00 15.38           C  
ATOM   4117  O   ALA B  64     -20.922 -32.219  59.531  1.00 15.38           O  
ATOM   4118  N   SER B  65     -20.625 -33.594  57.625  1.00 17.69           N  
ATOM   4119  CA  SER B  65     -19.219 -33.438  57.969  1.00 17.69           C  
ATOM   4120  C   SER B  65     -18.875 -31.953  58.156  1.00 17.69           C  
ATOM   4121  CB  SER B  65     -18.328 -34.031  56.875  1.00 17.69           C  
ATOM   4122  O   SER B  65     -19.422 -31.094  57.500  1.00 17.69           O  
ATOM   4123  OG  SER B  65     -18.484 -35.438  56.844  1.00 17.69           O  
ATOM   4124  N   GLU B  66     -17.906 -31.672  59.062  1.00 15.70           N  
ATOM   4125  CA  GLU B  66     -17.375 -30.781  60.094  1.00 15.70           C  
ATOM   4126  C   GLU B  66     -16.562 -29.641  59.469  1.00 15.70           C  
ATOM   4127  CB  GLU B  66     -16.500 -31.562  61.062  1.00 15.70           C  
ATOM   4128  O   GLU B  66     -15.906 -29.812  58.438  1.00 15.70           O  
ATOM   4129  CG  GLU B  66     -17.156 -31.812  62.406  1.00 15.70           C  
ATOM   4130  CD  GLU B  66     -16.266 -32.562  63.406  1.00 15.70           C  
ATOM   4131  OE1 GLU B  66     -16.672 -32.750  64.562  1.00 15.70           O  
ATOM   4132  OE2 GLU B  66     -15.141 -32.938  63.000  1.00 15.70           O  
ATOM   4133  N   LEU B  67     -16.859 -28.453  59.844  1.00 18.33           N  
ATOM   4134  CA  LEU B  67     -16.391 -27.078  59.812  1.00 18.33           C  
ATOM   4135  C   LEU B  67     -14.883 -27.016  60.062  1.00 18.33           C  
ATOM   4136  CB  LEU B  67     -17.125 -26.234  60.875  1.00 18.33           C  
ATOM   4137  O   LEU B  67     -14.320 -25.938  60.219  1.00 18.33           O  
ATOM   4138  CG  LEU B  67     -18.406 -25.531  60.406  1.00 18.33           C  
ATOM   4139  CD1 LEU B  67     -19.406 -25.438  61.562  1.00 18.33           C  
ATOM   4140  CD2 LEU B  67     -18.078 -24.156  59.844  1.00 18.33           C  
ATOM   4141  N   VAL B  68     -14.125 -28.203  59.938  1.00 17.14           N  
ATOM   4142  CA  VAL B  68     -13.031 -28.094  60.875  1.00 17.14           C  
ATOM   4143  C   VAL B  68     -12.289 -26.781  60.656  1.00 17.14           C  
ATOM   4144  CB  VAL B  68     -12.047 -29.281  60.750  1.00 17.14           C  
ATOM   4145  O   VAL B  68     -12.172 -26.297  59.531  1.00 17.14           O  
ATOM   4146  CG1 VAL B  68     -10.906 -29.141  61.781  1.00 17.14           C  
ATOM   4147  CG2 VAL B  68     -12.789 -30.609  60.969  1.00 17.14           C  
ATOM   4148  N   GLU B  69     -11.727 -26.312  61.750  1.00 18.41           N  
ATOM   4149  CA  GLU B  69     -11.102 -25.266  62.531  1.00 18.41           C  
ATOM   4150  C   GLU B  69      -9.773 -24.812  61.938  1.00 18.41           C  
ATOM   4151  CB  GLU B  69     -10.883 -25.734  63.969  1.00 18.41           C  
ATOM   4152  O   GLU B  69      -9.391 -23.656  62.031  1.00 18.41           O  
ATOM   4153  CG  GLU B  69     -12.062 -25.453  64.875  1.00 18.41           C  
ATOM   4154  CD  GLU B  69     -11.836 -25.922  66.312  1.00 18.41           C  
ATOM   4155  OE1 GLU B  69     -12.664 -25.609  67.188  1.00 18.41           O  
ATOM   4156  OE2 GLU B  69     -10.820 -26.609  66.562  1.00 18.41           O  
ATOM   4157  N   SER B  70      -8.922 -25.797  61.344  1.00 18.19           N  
ATOM   4158  CA  SER B  70      -7.641 -25.656  62.031  1.00 18.19           C  
ATOM   4159  C   SER B  70      -6.992 -24.312  61.719  1.00 18.19           C  
ATOM   4160  CB  SER B  70      -6.691 -26.797  61.656  1.00 18.19           C  
ATOM   4161  O   SER B  70      -7.301 -23.688  60.719  1.00 18.19           O  
ATOM   4162  OG  SER B  70      -5.828 -26.375  60.594  1.00 18.19           O  
ATOM   4163  N   HIS B  71      -6.020 -24.062  62.531  1.00 18.08           N  
ATOM   4164  CA  HIS B  71      -5.262 -23.109  63.312  1.00 18.08           C  
ATOM   4165  C   HIS B  71      -4.418 -22.203  62.438  1.00 18.08           C  
ATOM   4166  CB  HIS B  71      -4.371 -23.844  64.312  1.00 18.08           C  
ATOM   4167  O   HIS B  71      -4.473 -20.969  62.562  1.00 18.08           O  
ATOM   4168  CG  HIS B  71      -4.715 -23.547  65.750  1.00 18.08           C  
ATOM   4169  CD2 HIS B  71      -5.242 -24.344  66.688  1.00 18.08           C  
ATOM   4170  ND1 HIS B  71      -4.520 -22.312  66.312  1.00 18.08           N  
ATOM   4171  CE1 HIS B  71      -4.910 -22.359  67.562  1.00 18.08           C  
ATOM   4172  NE2 HIS B  71      -5.355 -23.578  67.875  1.00 18.08           N  
ATOM   4173  N   ASP B  72      -3.078 -22.641  62.375  1.00 18.55           N  
ATOM   4174  CA  ASP B  72      -1.766 -22.047  62.656  1.00 18.55           C  
ATOM   4175  C   ASP B  72      -1.237 -21.328  61.406  1.00 18.55           C  
ATOM   4176  CB  ASP B  72      -0.773 -23.125  63.094  1.00 18.55           C  
ATOM   4177  O   ASP B  72      -1.684 -21.594  60.281  1.00 18.55           O  
ATOM   4178  CG  ASP B  72      -0.934 -23.516  64.562  1.00 18.55           C  
ATOM   4179  OD1 ASP B  72      -1.590 -22.766  65.312  1.00 18.55           O  
ATOM   4180  OD2 ASP B  72      -0.397 -24.578  64.938  1.00 18.55           O  
ATOM   4181  N   GLY B  73      -0.189 -20.484  61.594  1.00 20.38           N  
ATOM   4182  CA  GLY B  73       0.344 -19.203  61.188  1.00 20.38           C  
ATOM   4183  C   GLY B  73       0.966 -19.250  59.781  1.00 20.38           C  
ATOM   4184  O   GLY B  73       1.163 -18.219  59.156  1.00 20.38           O  
ATOM   4185  N   HIS B  74       1.795 -20.406  59.531  1.00 18.61           N  
ATOM   4186  CA  HIS B  74       3.201 -20.594  59.188  1.00 18.61           C  
ATOM   4187  C   HIS B  74       3.441 -20.406  57.688  1.00 18.61           C  
ATOM   4188  CB  HIS B  74       3.680 -21.984  59.625  1.00 18.61           C  
ATOM   4189  O   HIS B  74       2.994 -21.203  56.875  1.00 18.61           O  
ATOM   4190  CG  HIS B  74       3.980 -22.094  61.094  1.00 18.61           C  
ATOM   4191  CD2 HIS B  74       3.492 -22.922  62.031  1.00 18.61           C  
ATOM   4192  ND1 HIS B  74       4.887 -21.266  61.719  1.00 18.61           N  
ATOM   4193  CE1 HIS B  74       4.945 -21.578  63.000  1.00 18.61           C  
ATOM   4194  NE2 HIS B  74       4.105 -22.578  63.219  1.00 18.61           N  
ATOM   4195  N   GLU B  75       3.465 -19.234  57.219  1.00 21.38           N  
ATOM   4196  CA  GLU B  75       3.396 -18.875  55.812  1.00 21.38           C  
ATOM   4197  C   GLU B  75       4.523 -19.547  55.000  1.00 21.38           C  
ATOM   4198  CB  GLU B  75       3.453 -17.359  55.625  1.00 21.38           C  
ATOM   4199  O   GLU B  75       5.699 -19.375  55.344  1.00 21.38           O  
ATOM   4200  CG  GLU B  75       2.104 -16.672  55.781  1.00 21.38           C  
ATOM   4201  CD  GLU B  75       2.174 -15.172  55.562  1.00 21.38           C  
ATOM   4202  OE1 GLU B  75       1.107 -14.508  55.531  1.00 21.38           O  
ATOM   4203  OE2 GLU B  75       3.301 -14.641  55.469  1.00 21.38           O  
ATOM   4204  N   GLU B  76       4.699 -20.766  54.562  1.00 17.59           N  
ATOM   4205  CA  GLU B  76       5.910 -21.531  54.281  1.00 17.59           C  
ATOM   4206  C   GLU B  76       6.758 -20.875  53.219  1.00 17.59           C  
ATOM   4207  CB  GLU B  76       5.562 -22.969  53.875  1.00 17.59           C  
ATOM   4208  O   GLU B  76       6.227 -20.438  52.188  1.00 17.59           O  
ATOM   4209  CG  GLU B  76       5.879 -24.000  54.969  1.00 17.59           C  
ATOM   4210  CD  GLU B  76       5.539 -25.422  54.531  1.00 17.59           C  
ATOM   4211  OE1 GLU B  76       5.836 -26.375  55.312  1.00 17.59           O  
ATOM   4212  OE2 GLU B  76       4.973 -25.594  53.438  1.00 17.59           O  
ATOM   4213  N   ILE B  77       8.070 -20.391  53.531  1.00 18.95           N  
ATOM   4214  CA  ILE B  77       9.211 -19.656  53.000  1.00 18.95           C  
ATOM   4215  C   ILE B  77       9.859 -20.438  51.844  1.00 18.95           C  
ATOM   4216  CB  ILE B  77      10.250 -19.344  54.094  1.00 18.95           C  
ATOM   4217  O   ILE B  77      10.391 -21.531  52.062  1.00 18.95           O  
ATOM   4218  CG1 ILE B  77       9.594 -18.578  55.250  1.00 18.95           C  
ATOM   4219  CG2 ILE B  77      11.445 -18.578  53.531  1.00 18.95           C  
ATOM   4220  CD1 ILE B  77      10.477 -18.438  56.469  1.00 18.95           C  
ATOM   4221  N   ILE B  78       9.320 -20.906  50.844  1.00 17.69           N  
ATOM   4222  CA  ILE B  78      10.023 -21.969  50.125  1.00 17.69           C  
ATOM   4223  C   ILE B  78      11.391 -21.469  49.656  1.00 17.69           C  
ATOM   4224  CB  ILE B  78       9.203 -22.484  48.938  1.00 17.69           C  
ATOM   4225  O   ILE B  78      11.469 -20.453  48.969  1.00 17.69           O  
ATOM   4226  CG1 ILE B  78       7.824 -22.969  49.375  1.00 17.69           C  
ATOM   4227  CG2 ILE B  78       9.961 -23.594  48.188  1.00 17.69           C  
ATOM   4228  CD1 ILE B  78       6.871 -23.297  48.250  1.00 17.69           C  
ATOM   4229  N   LYS B  79      12.539 -21.828  50.312  1.00 17.00           N  
ATOM   4230  CA  LYS B  79      13.969 -21.562  50.281  1.00 17.00           C  
ATOM   4231  C   LYS B  79      14.594 -22.031  48.969  1.00 17.00           C  
ATOM   4232  CB  LYS B  79      14.672 -22.219  51.469  1.00 17.00           C  
ATOM   4233  O   LYS B  79      14.898 -23.219  48.812  1.00 17.00           O  
ATOM   4234  CG  LYS B  79      14.750 -21.344  52.719  1.00 17.00           C  
ATOM   4235  CD  LYS B  79      15.500 -22.047  53.844  1.00 17.00           C  
ATOM   4236  CE  LYS B  79      15.539 -21.203  55.094  1.00 17.00           C  
ATOM   4237  NZ  LYS B  79      16.281 -21.875  56.219  1.00 17.00           N  
ATOM   4238  N   VAL B  80      14.312 -21.953  47.812  1.00 18.59           N  
ATOM   4239  CA  VAL B  80      15.016 -22.859  46.906  1.00 18.59           C  
ATOM   4240  C   VAL B  80      16.500 -22.484  46.875  1.00 18.59           C  
ATOM   4241  CB  VAL B  80      14.398 -22.828  45.500  1.00 18.59           C  
ATOM   4242  O   VAL B  80      16.828 -21.297  46.781  1.00 18.59           O  
ATOM   4243  CG1 VAL B  80      14.953 -23.984  44.656  1.00 18.59           C  
ATOM   4244  CG2 VAL B  80      12.875 -22.906  45.594  1.00 18.59           C  
ATOM   4245  N   TYR B  81      17.500 -23.312  47.281  1.00 15.92           N  
ATOM   4246  CA  TYR B  81      18.922 -23.375  47.562  1.00 15.92           C  
ATOM   4247  C   TYR B  81      19.750 -23.109  46.312  1.00 15.92           C  
ATOM   4248  CB  TYR B  81      19.297 -24.750  48.156  1.00 15.92           C  
ATOM   4249  O   TYR B  81      19.766 -23.906  45.375  1.00 15.92           O  
ATOM   4250  CG  TYR B  81      18.781 -24.969  49.562  1.00 15.92           C  
ATOM   4251  CD1 TYR B  81      19.500 -24.500  50.656  1.00 15.92           C  
ATOM   4252  CD2 TYR B  81      17.594 -25.625  49.781  1.00 15.92           C  
ATOM   4253  CE1 TYR B  81      19.047 -24.703  51.938  1.00 15.92           C  
ATOM   4254  CE2 TYR B  81      17.109 -25.844  51.062  1.00 15.92           C  
ATOM   4255  OH  TYR B  81      17.391 -25.578  53.438  1.00 15.92           O  
ATOM   4256  CZ  TYR B  81      17.844 -25.375  52.156  1.00 15.92           C  
ATOM   4257  N   LEU B  82      19.844 -21.984  45.719  1.00 17.22           N  
ATOM   4258  CA  LEU B  82      20.797 -21.953  44.594  1.00 17.22           C  
ATOM   4259  C   LEU B  82      22.219 -22.078  45.094  1.00 17.22           C  
ATOM   4260  CB  LEU B  82      20.625 -20.672  43.781  1.00 17.22           C  
ATOM   4261  O   LEU B  82      22.656 -21.297  45.938  1.00 17.22           O  
ATOM   4262  CG  LEU B  82      19.438 -20.625  42.812  1.00 17.22           C  
ATOM   4263  CD1 LEU B  82      19.016 -19.188  42.562  1.00 17.22           C  
ATOM   4264  CD2 LEU B  82      19.797 -21.328  41.500  1.00 17.22           C  
ATOM   4265  N   LYS B  83      22.844 -23.281  45.219  1.00 17.61           N  
ATOM   4266  CA  LYS B  83      24.172 -23.562  45.750  1.00 17.61           C  
ATOM   4267  C   LYS B  83      25.234 -22.734  45.031  1.00 17.61           C  
ATOM   4268  CB  LYS B  83      24.500 -25.047  45.656  1.00 17.61           C  
ATOM   4269  O   LYS B  83      25.312 -22.766  43.812  1.00 17.61           O  
ATOM   4270  CG  LYS B  83      24.438 -25.797  46.969  1.00 17.61           C  
ATOM   4271  CD  LYS B  83      24.781 -27.266  46.812  1.00 17.61           C  
ATOM   4272  CE  LYS B  83      24.672 -28.031  48.125  1.00 17.61           C  
ATOM   4273  NZ  LYS B  83      24.984 -29.484  47.969  1.00 17.61           N  
ATOM   4274  N   GLY B  84      25.797 -21.656  45.625  1.00 19.75           N  
ATOM   4275  CA  GLY B  84      26.875 -20.750  45.281  1.00 19.75           C  
ATOM   4276  C   GLY B  84      28.250 -21.406  45.344  1.00 19.75           C  
ATOM   4277  O   GLY B  84      29.250 -20.750  45.625  1.00 19.75           O  
ATOM   4278  N   ARG B  85      28.703 -22.547  44.688  1.00 19.47           N  
ATOM   4279  CA  ARG B  85      30.016 -23.000  45.094  1.00 19.47           C  
ATOM   4280  C   ARG B  85      31.094 -21.969  44.750  1.00 19.47           C  
ATOM   4281  CB  ARG B  85      30.359 -24.344  44.438  1.00 19.47           C  
ATOM   4282  O   ARG B  85      31.234 -21.578  43.594  1.00 19.47           O  
ATOM   4283  CG  ARG B  85      30.141 -25.547  45.344  1.00 19.47           C  
ATOM   4284  CD  ARG B  85      30.547 -26.844  44.656  1.00 19.47           C  
ATOM   4285  NE  ARG B  85      30.328 -28.000  45.500  1.00 19.47           N  
ATOM   4286  NH1 ARG B  85      30.875 -29.562  43.906  1.00 19.47           N  
ATOM   4287  NH2 ARG B  85      30.266 -30.234  46.000  1.00 19.47           N  
ATOM   4288  CZ  ARG B  85      30.484 -29.266  45.125  1.00 19.47           C  
ATOM   4289  N   SER B  86      31.375 -20.938  45.531  1.00 19.20           N  
ATOM   4290  CA  SER B  86      32.688 -20.297  45.312  1.00 19.20           C  
ATOM   4291  C   SER B  86      33.812 -21.188  45.812  1.00 19.20           C  
ATOM   4292  CB  SER B  86      32.719 -18.938  46.031  1.00 19.20           C  
ATOM   4293  O   SER B  86      34.938 -20.734  45.938  1.00 19.20           O  
ATOM   4294  OG  SER B  86      32.875 -17.891  45.094  1.00 19.20           O  
ATOM   4295  N   GLY B  87      34.000 -22.375  46.094  1.00 19.91           N  
ATOM   4296  CA  GLY B  87      35.344 -22.375  46.625  1.00 19.91           C  
ATOM   4297  C   GLY B  87      36.344 -21.594  45.781  1.00 19.91           C  
ATOM   4298  O   GLY B  87      36.625 -20.438  46.062  1.00 19.91           O  
ATOM   4299  N   ASP B  88      37.281 -22.344  45.062  1.00 18.62           N  
ATOM   4300  CA  ASP B  88      38.719 -22.438  44.875  1.00 18.62           C  
ATOM   4301  C   ASP B  88      39.219 -21.438  43.844  1.00 18.62           C  
ATOM   4302  CB  ASP B  88      39.125 -23.859  44.500  1.00 18.62           C  
ATOM   4303  O   ASP B  88      38.438 -20.969  43.000  1.00 18.62           O  
ATOM   4304  CG  ASP B  88      39.344 -24.750  45.688  1.00 18.62           C  
ATOM   4305  OD1 ASP B  88      39.469 -24.234  46.844  1.00 18.62           O  
ATOM   4306  OD2 ASP B  88      39.438 -25.984  45.500  1.00 18.62           O  
ATOM   4307  N   LYS B  89      40.594 -21.219  43.594  1.00 21.78           N  
ATOM   4308  CA  LYS B  89      41.688 -20.297  43.250  1.00 21.78           C  
ATOM   4309  C   LYS B  89      41.562 -19.844  41.812  1.00 21.78           C  
ATOM   4310  CB  LYS B  89      43.031 -20.938  43.500  1.00 21.78           C  
ATOM   4311  O   LYS B  89      41.656 -18.656  41.500  1.00 21.78           O  
ATOM   4312  CG  LYS B  89      43.562 -20.734  44.938  1.00 21.78           C  
ATOM   4313  CD  LYS B  89      44.938 -21.359  45.094  1.00 21.78           C  
ATOM   4314  CE  LYS B  89      45.469 -21.172  46.531  1.00 21.78           C  
ATOM   4315  NZ  LYS B  89      46.812 -21.812  46.719  1.00 21.78           N  
ATOM   4316  N   MET B  90      42.062 -20.781  40.812  1.00 18.59           N  
ATOM   4317  CA  MET B  90      43.031 -20.609  39.719  1.00 18.59           C  
ATOM   4318  C   MET B  90      42.375 -19.906  38.531  1.00 18.59           C  
ATOM   4319  CB  MET B  90      43.594 -21.969  39.281  1.00 18.59           C  
ATOM   4320  O   MET B  90      42.969 -18.969  37.969  1.00 18.59           O  
ATOM   4321  CG  MET B  90      44.781 -22.438  40.094  1.00 18.59           C  
ATOM   4322  SD  MET B  90      46.000 -23.344  39.062  1.00 18.59           S  
ATOM   4323  CE  MET B  90      46.094 -24.906  40.000  1.00 18.59           C  
ATOM   4324  N   ILE B  91      41.312 -20.641  37.719  1.00 16.98           N  
ATOM   4325  CA  ILE B  91      41.406 -20.703  36.250  1.00 16.98           C  
ATOM   4326  C   ILE B  91      40.781 -19.453  35.656  1.00 16.98           C  
ATOM   4327  CB  ILE B  91      40.688 -21.969  35.719  1.00 16.98           C  
ATOM   4328  O   ILE B  91      39.562 -19.250  35.688  1.00 16.98           O  
ATOM   4329  CG1 ILE B  91      41.281 -23.234  36.344  1.00 16.98           C  
ATOM   4330  CG2 ILE B  91      40.781 -22.016  34.188  1.00 16.98           C  
ATOM   4331  CD1 ILE B  91      40.500 -24.500  36.031  1.00 16.98           C  
ATOM   4332  N   HIS B  92      41.156 -18.203  35.906  1.00 20.86           N  
ATOM   4333  CA  HIS B  92      40.844 -16.828  35.594  1.00 20.86           C  
ATOM   4334  C   HIS B  92      40.562 -16.641  34.094  1.00 20.86           C  
ATOM   4335  CB  HIS B  92      41.969 -15.891  36.031  1.00 20.86           C  
ATOM   4336  O   HIS B  92      40.031 -15.609  33.688  1.00 20.86           O  
ATOM   4337  CG  HIS B  92      41.781 -15.344  37.406  1.00 20.86           C  
ATOM   4338  CD2 HIS B  92      42.469 -15.570  38.562  1.00 20.86           C  
ATOM   4339  ND1 HIS B  92      40.781 -14.453  37.719  1.00 20.86           N  
ATOM   4340  CE1 HIS B  92      40.875 -14.148  39.000  1.00 20.86           C  
ATOM   4341  NE2 HIS B  92      41.875 -14.812  39.531  1.00 20.86           N  
ATOM   4342  N   GLU B  93      41.406 -17.281  33.156  1.00 21.39           N  
ATOM   4343  CA  GLU B  93      41.844 -16.750  31.875  1.00 21.39           C  
ATOM   4344  C   GLU B  93      40.719 -16.797  30.844  1.00 21.39           C  
ATOM   4345  CB  GLU B  93      43.062 -17.531  31.359  1.00 21.39           C  
ATOM   4346  O   GLU B  93      40.781 -16.094  29.844  1.00 21.39           O  
ATOM   4347  CG  GLU B  93      44.406 -16.922  31.766  1.00 21.39           C  
ATOM   4348  CD  GLU B  93      45.594 -17.719  31.250  1.00 21.39           C  
ATOM   4349  OE1 GLU B  93      46.750 -17.234  31.406  1.00 21.39           O  
ATOM   4350  OE2 GLU B  93      45.375 -18.812  30.703  1.00 21.39           O  
ATOM   4351  N   LYS B  94      39.750 -17.750  30.969  1.00 21.00           N  
ATOM   4352  CA  LYS B  94      39.125 -18.312  29.766  1.00 21.00           C  
ATOM   4353  C   LYS B  94      38.125 -17.328  29.141  1.00 21.00           C  
ATOM   4354  CB  LYS B  94      38.406 -19.625  30.094  1.00 21.00           C  
ATOM   4355  O   LYS B  94      37.406 -17.672  28.203  1.00 21.00           O  
ATOM   4356  CG  LYS B  94      39.312 -20.859  30.000  1.00 21.00           C  
ATOM   4357  CD  LYS B  94      38.531 -22.141  30.266  1.00 21.00           C  
ATOM   4358  CE  LYS B  94      39.406 -23.359  30.156  1.00 21.00           C  
ATOM   4359  NZ  LYS B  94      38.656 -24.625  30.438  1.00 21.00           N  
ATOM   4360  N   ASN B  95      37.688 -16.312  29.812  1.00 22.88           N  
ATOM   4361  CA  ASN B  95      36.406 -15.672  29.484  1.00 22.88           C  
ATOM   4362  C   ASN B  95      36.469 -15.008  28.125  1.00 22.88           C  
ATOM   4363  CB  ASN B  95      36.031 -14.656  30.562  1.00 22.88           C  
ATOM   4364  O   ASN B  95      35.469 -14.445  27.672  1.00 22.88           O  
ATOM   4365  CG  ASN B  95      35.250 -15.273  31.719  1.00 22.88           C  
ATOM   4366  ND2 ASN B  95      35.125 -14.539  32.812  1.00 22.88           N  
ATOM   4367  OD1 ASN B  95      34.781 -16.406  31.625  1.00 22.88           O  
ATOM   4368  N   ILE B  96      37.688 -14.602  27.672  1.00 26.31           N  
ATOM   4369  CA  ILE B  96      37.875 -13.758  26.500  1.00 26.31           C  
ATOM   4370  C   ILE B  96      37.406 -14.508  25.250  1.00 26.31           C  
ATOM   4371  CB  ILE B  96      39.344 -13.297  26.359  1.00 26.31           C  
ATOM   4372  O   ILE B  96      37.062 -13.883  24.250  1.00 26.31           O  
ATOM   4373  CG1 ILE B  96      39.656 -12.164  27.344  1.00 26.31           C  
ATOM   4374  CG2 ILE B  96      39.625 -12.875  24.922  1.00 26.31           C  
ATOM   4375  CD1 ILE B  96      41.125 -11.867  27.500  1.00 26.31           C  
ATOM   4376  N   ASN B  97      37.562 -15.898  25.188  1.00 25.66           N  
ATOM   4377  CA  ASN B  97      37.469 -16.656  23.938  1.00 25.66           C  
ATOM   4378  C   ASN B  97      36.062 -16.688  23.406  1.00 25.66           C  
ATOM   4379  CB  ASN B  97      38.000 -18.078  24.141  1.00 25.66           C  
ATOM   4380  O   ASN B  97      35.812 -17.062  22.250  1.00 25.66           O  
ATOM   4381  CG  ASN B  97      39.531 -18.156  24.062  1.00 25.66           C  
ATOM   4382  ND2 ASN B  97      40.094 -19.297  24.438  1.00 25.66           N  
ATOM   4383  OD1 ASN B  97      40.188 -17.188  23.688  1.00 25.66           O  
ATOM   4384  N   GLN B  98      35.094 -16.609  24.281  1.00 27.81           N  
ATOM   4385  CA  GLN B  98      33.719 -16.859  23.812  1.00 27.81           C  
ATOM   4386  C   GLN B  98      33.281 -15.781  22.844  1.00 27.81           C  
ATOM   4387  CB  GLN B  98      32.750 -16.938  25.000  1.00 27.81           C  
ATOM   4388  O   GLN B  98      32.375 -16.016  22.016  1.00 27.81           O  
ATOM   4389  CG  GLN B  98      32.125 -18.312  25.172  1.00 27.81           C  
ATOM   4390  CD  GLN B  98      31.281 -18.406  26.453  1.00 27.81           C  
ATOM   4391  NE2 GLN B  98      30.688 -19.578  26.672  1.00 27.81           N  
ATOM   4392  OE1 GLN B  98      31.188 -17.453  27.219  1.00 27.81           O  
ATOM   4393  N   LEU B  99      33.594 -14.523  23.172  1.00 28.39           N  
ATOM   4394  CA  LEU B  99      33.188 -13.445  22.266  1.00 28.39           C  
ATOM   4395  C   LEU B  99      33.781 -13.664  20.875  1.00 28.39           C  
ATOM   4396  CB  LEU B  99      33.656 -12.094  22.812  1.00 28.39           C  
ATOM   4397  O   LEU B  99      33.281 -13.102  19.906  1.00 28.39           O  
ATOM   4398  CG  LEU B  99      32.656 -11.352  23.719  1.00 28.39           C  
ATOM   4399  CD1 LEU B  99      33.406 -10.578  24.797  1.00 28.39           C  
ATOM   4400  CD2 LEU B  99      31.797 -10.414  22.891  1.00 28.39           C  
ATOM   4401  N   LYS B 100      34.969 -14.344  20.719  1.00 29.95           N  
ATOM   4402  CA  LYS B 100      35.531 -14.586  19.391  1.00 29.95           C  
ATOM   4403  C   LYS B 100      34.625 -15.516  18.562  1.00 29.95           C  
ATOM   4404  CB  LYS B 100      36.938 -15.188  19.516  1.00 29.95           C  
ATOM   4405  O   LYS B 100      34.562 -15.406  17.344  1.00 29.95           O  
ATOM   4406  CG  LYS B 100      38.031 -14.148  19.547  1.00 29.95           C  
ATOM   4407  CD  LYS B 100      39.406 -14.805  19.594  1.00 29.95           C  
ATOM   4408  CE  LYS B 100      40.531 -13.766  19.672  1.00 29.95           C  
ATOM   4409  NZ  LYS B 100      41.875 -14.398  19.797  1.00 29.95           N  
ATOM   4410  N   SER B 101      34.031 -16.516  19.234  1.00 30.14           N  
ATOM   4411  CA  SER B 101      33.281 -17.484  18.453  1.00 30.14           C  
ATOM   4412  C   SER B 101      32.031 -16.828  17.828  1.00 30.14           C  
ATOM   4413  CB  SER B 101      32.844 -18.672  19.312  1.00 30.14           C  
ATOM   4414  O   SER B 101      31.562 -17.266  16.766  1.00 30.14           O  
ATOM   4415  OG  SER B 101      31.891 -18.266  20.281  1.00 30.14           O  
ATOM   4416  N   GLU B 102      31.438 -15.906  18.594  1.00 33.66           N  
ATOM   4417  CA  GLU B 102      30.234 -15.312  18.031  1.00 33.66           C  
ATOM   4418  C   GLU B 102      30.547 -14.484  16.781  1.00 33.66           C  
ATOM   4419  CB  GLU B 102      29.531 -14.430  19.078  1.00 33.66           C  
ATOM   4420  O   GLU B 102      29.750 -14.430  15.852  1.00 33.66           O  
ATOM   4421  CG  GLU B 102      28.609 -15.203  20.000  1.00 33.66           C  
ATOM   4422  CD  GLU B 102      27.828 -14.305  20.938  1.00 33.66           C  
ATOM   4423  OE1 GLU B 102      26.953 -14.812  21.688  1.00 33.66           O  
ATOM   4424  OE2 GLU B 102      28.078 -13.078  20.953  1.00 33.66           O  
ATOM   4425  N   VAL B 103      31.688 -13.820  16.766  1.00 35.59           N  
ATOM   4426  CA  VAL B 103      32.094 -13.094  15.570  1.00 35.59           C  
ATOM   4427  C   VAL B 103      32.281 -14.070  14.414  1.00 35.59           C  
ATOM   4428  CB  VAL B 103      33.375 -12.281  15.805  1.00 35.59           C  
ATOM   4429  O   VAL B 103      32.000 -13.750  13.258  1.00 35.59           O  
ATOM   4430  CG1 VAL B 103      33.906 -11.688  14.492  1.00 35.59           C  
ATOM   4431  CG2 VAL B 103      33.125 -11.180  16.828  1.00 35.59           C  
ATOM   4432  N   GLN B 104      32.750 -15.336  14.734  1.00 32.22           N  
ATOM   4433  CA  GLN B 104      32.875 -16.281  13.641  1.00 32.22           C  
ATOM   4434  C   GLN B 104      31.500 -16.609  13.047  1.00 32.22           C  
ATOM   4435  CB  GLN B 104      33.562 -17.562  14.109  1.00 32.22           C  
ATOM   4436  O   GLN B 104      31.375 -16.797  11.836  1.00 32.22           O  
ATOM   4437  CG  GLN B 104      34.906 -17.828  13.422  1.00 32.22           C  
ATOM   4438  CD  GLN B 104      35.625 -19.047  13.977  1.00 32.22           C  
ATOM   4439  NE2 GLN B 104      36.719 -19.422  13.352  1.00 32.22           N  
ATOM   4440  OE1 GLN B 104      35.156 -19.641  14.969  1.00 32.22           O  
ATOM   4441  N   TYR B 105      30.562 -16.703  13.930  1.00 33.00           N  
ATOM   4442  CA  TYR B 105      29.250 -17.047  13.398  1.00 33.00           C  
ATOM   4443  C   TYR B 105      28.703 -15.930  12.523  1.00 33.00           C  
ATOM   4444  CB  TYR B 105      28.266 -17.344  14.539  1.00 33.00           C  
ATOM   4445  O   TYR B 105      28.094 -16.188  11.477  1.00 33.00           O  
ATOM   4446  CG  TYR B 105      27.062 -18.156  14.109  1.00 33.00           C  
ATOM   4447  CD1 TYR B 105      25.844 -17.562  13.828  1.00 33.00           C  
ATOM   4448  CD2 TYR B 105      27.156 -19.547  13.992  1.00 33.00           C  
ATOM   4449  CE1 TYR B 105      24.734 -18.312  13.430  1.00 33.00           C  
ATOM   4450  CE2 TYR B 105      26.062 -20.312  13.594  1.00 33.00           C  
ATOM   4451  OH  TYR B 105      23.766 -20.422  12.930  1.00 33.00           O  
ATOM   4452  CZ  TYR B 105      24.859 -19.672  13.320  1.00 33.00           C  
ATOM   4453  N   ILE B 106      28.875 -14.672  12.898  1.00 37.88           N  
ATOM   4454  CA  ILE B 106      28.453 -13.594  12.016  1.00 37.88           C  
ATOM   4455  C   ILE B 106      29.203 -13.680  10.695  1.00 37.88           C  
ATOM   4456  CB  ILE B 106      28.656 -12.211  12.664  1.00 37.88           C  
ATOM   4457  O   ILE B 106      28.625 -13.477   9.625  1.00 37.88           O  
ATOM   4458  CG1 ILE B 106      27.719 -12.023  13.859  1.00 37.88           C  
ATOM   4459  CG2 ILE B 106      28.453 -11.094  11.633  1.00 37.88           C  
ATOM   4460  CD1 ILE B 106      28.000 -10.781  14.688  1.00 37.88           C  
ATOM   4461  N   GLN B 107      30.516 -13.977  10.773  1.00 37.50           N  
ATOM   4462  CA  GLN B 107      31.234 -14.141   9.516  1.00 37.50           C  
ATOM   4463  C   GLN B 107      30.734 -15.359   8.742  1.00 37.50           C  
ATOM   4464  CB  GLN B 107      32.750 -14.273   9.781  1.00 37.50           C  
ATOM   4465  O   GLN B 107      30.656 -15.328   7.516  1.00 37.50           O  
ATOM   4466  CG  GLN B 107      33.594 -13.688   8.672  1.00 37.50           C  
ATOM   4467  CD  GLN B 107      33.719 -12.172   8.750  1.00 37.50           C  
ATOM   4468  NE2 GLN B 107      34.156 -11.562   7.660  1.00 37.50           N  
ATOM   4469  OE1 GLN B 107      33.375 -11.562   9.773  1.00 37.50           O  
ATOM   4470  N   GLU B 108      30.406 -16.422   9.453  1.00 38.09           N  
ATOM   4471  CA  GLU B 108      29.859 -17.578   8.750  1.00 38.09           C  
ATOM   4472  C   GLU B 108      28.500 -17.266   8.141  1.00 38.09           C  
ATOM   4473  CB  GLU B 108      29.750 -18.781   9.695  1.00 38.09           C  
ATOM   4474  O   GLU B 108      28.188 -17.719   7.039  1.00 38.09           O  
ATOM   4475  CG  GLU B 108      31.016 -19.625   9.766  1.00 38.09           C  
ATOM   4476  CD  GLU B 108      30.922 -20.781  10.742  1.00 38.09           C  
ATOM   4477  OE1 GLU B 108      31.891 -21.562  10.867  1.00 38.09           O  
ATOM   4478  OE2 GLU B 108      29.859 -20.906  11.383  1.00 38.09           O  
ATOM   4479  N   ALA B 109      27.656 -16.516   8.922  1.00 39.84           N  
ATOM   4480  CA  ALA B 109      26.391 -16.125   8.289  1.00 39.84           C  
ATOM   4481  C   ALA B 109      26.641 -15.219   7.086  1.00 39.84           C  
ATOM   4482  CB  ALA B 109      25.484 -15.414   9.297  1.00 39.84           C  
ATOM   4483  O   ALA B 109      25.922 -15.297   6.082  1.00 39.84           O  
ATOM   4484  N   ARG B 110      27.656 -14.352   7.184  1.00 37.22           N  
ATOM   4485  CA  ARG B 110      28.031 -13.602   5.988  1.00 37.22           C  
ATOM   4486  C   ARG B 110      28.547 -14.531   4.898  1.00 37.22           C  
ATOM   4487  CB  ARG B 110      29.078 -12.539   6.316  1.00 37.22           C  
ATOM   4488  O   ARG B 110      28.219 -14.367   3.721  1.00 37.22           O  
ATOM   4489  CG  ARG B 110      28.516 -11.133   6.461  1.00 37.22           C  
ATOM   4490  CD  ARG B 110      29.609 -10.109   6.719  1.00 37.22           C  
ATOM   4491  NE  ARG B 110      29.062  -8.750   6.797  1.00 37.22           N  
ATOM   4492  NH1 ARG B 110      31.062  -7.770   7.406  1.00 37.22           N  
ATOM   4493  NH2 ARG B 110      29.188  -6.488   7.164  1.00 37.22           N  
ATOM   4494  CZ  ARG B 110      29.781  -7.672   7.121  1.00 37.22           C  
ATOM   4495  N   ASN B 111      29.484 -15.430   5.266  1.00 38.66           N  
ATOM   4496  CA  ASN B 111      29.969 -16.375   4.258  1.00 38.66           C  
ATOM   4497  C   ASN B 111      28.828 -17.234   3.709  1.00 38.66           C  
ATOM   4498  CB  ASN B 111      31.078 -17.250   4.836  1.00 38.66           C  
ATOM   4499  O   ASN B 111      28.797 -17.531   2.516  1.00 38.66           O  
ATOM   4500  CG  ASN B 111      32.438 -16.562   4.859  1.00 38.66           C  
ATOM   4501  ND2 ASN B 111      33.406 -17.172   5.520  1.00 38.66           N  
ATOM   4502  OD1 ASN B 111      32.594 -15.477   4.285  1.00 38.66           O  
ATOM   4503  N   CYS B 112      27.969 -17.656   4.555  1.00 41.84           N  
ATOM   4504  CA  CYS B 112      26.859 -18.453   4.027  1.00 41.84           C  
ATOM   4505  C   CYS B 112      26.016 -17.641   3.061  1.00 41.84           C  
ATOM   4506  CB  CYS B 112      25.984 -18.984   5.168  1.00 41.84           C  
ATOM   4507  O   CYS B 112      25.562 -18.156   2.039  1.00 41.84           O  
ATOM   4508  SG  CYS B 112      26.484 -20.609   5.770  1.00 41.84           S  
ATOM   4509  N   LEU B 113      25.719 -16.422   3.438  1.00 40.34           N  
ATOM   4510  CA  LEU B 113      24.969 -15.594   2.500  1.00 40.34           C  
ATOM   4511  C   LEU B 113      25.797 -15.320   1.241  1.00 40.34           C  
ATOM   4512  CB  LEU B 113      24.578 -14.273   3.156  1.00 40.34           C  
ATOM   4513  O   LEU B 113      25.234 -15.234   0.142  1.00 40.34           O  
ATOM   4514  CG  LEU B 113      23.250 -14.273   3.926  1.00 40.34           C  
ATOM   4515  CD1 LEU B 113      23.219 -13.125   4.934  1.00 40.34           C  
ATOM   4516  CD2 LEU B 113      22.078 -14.172   2.965  1.00 40.34           C  
ATOM   4517  N   GLN B 114      27.172 -15.188   1.340  1.00 40.50           N  
ATOM   4518  CA  GLN B 114      28.000 -15.086   0.143  1.00 40.50           C  
ATOM   4519  C   GLN B 114      27.953 -16.375  -0.667  1.00 40.50           C  
ATOM   4520  CB  GLN B 114      29.453 -14.758   0.517  1.00 40.50           C  
ATOM   4521  O   GLN B 114      27.844 -16.344  -1.896  1.00 40.50           O  
ATOM   4522  CG  GLN B 114      30.266 -14.164  -0.627  1.00 40.50           C  
ATOM   4523  CD  GLN B 114      31.594 -13.594  -0.170  1.00 40.50           C  
ATOM   4524  NE2 GLN B 114      32.250 -12.867  -1.061  1.00 40.50           N  
ATOM   4525  OE1 GLN B 114      32.000 -13.797   0.974  1.00 40.50           O  
ATOM   4526  N   LYS B 115      28.172 -17.484   0.026  1.00 39.34           N  
ATOM   4527  CA  LYS B 115      28.062 -18.734  -0.719  1.00 39.34           C  
ATOM   4528  C   LYS B 115      26.672 -18.859  -1.361  1.00 39.34           C  
ATOM   4529  CB  LYS B 115      28.312 -19.922   0.195  1.00 39.34           C  
ATOM   4530  O   LYS B 115      26.547 -19.375  -2.475  1.00 39.34           O  
ATOM   4531  CG  LYS B 115      29.750 -20.453   0.131  1.00 39.34           C  
ATOM   4532  CD  LYS B 115      29.938 -21.672   1.037  1.00 39.34           C  
ATOM   4533  CE  LYS B 115      31.375 -22.156   1.021  1.00 39.34           C  
ATOM   4534  NZ  LYS B 115      31.578 -23.328   1.921  1.00 39.34           N  
ATOM   4535  N   LEU B 116      25.656 -18.531  -0.576  1.00 37.00           N  
ATOM   4536  CA  LEU B 116      24.344 -18.594  -1.216  1.00 37.00           C  
ATOM   4537  C   LEU B 116      24.281 -17.625  -2.395  1.00 37.00           C  
ATOM   4538  CB  LEU B 116      23.234 -18.250  -0.207  1.00 37.00           C  
ATOM   4539  O   LEU B 116      23.656 -17.922  -3.420  1.00 37.00           O  
ATOM   4540  CG  LEU B 116      21.984 -19.141  -0.253  1.00 37.00           C  
ATOM   4541  CD1 LEU B 116      21.922 -20.031   0.979  1.00 37.00           C  
ATOM   4542  CD2 LEU B 116      20.734 -18.281  -0.362  1.00 37.00           C  
ATOM   4543  N   ARG B 117      24.891 -16.453  -2.279  1.00 33.28           N  
ATOM   4544  CA  ARG B 117      24.922 -15.555  -3.432  1.00 33.28           C  
ATOM   4545  C   ARG B 117      25.781 -16.141  -4.551  1.00 33.28           C  
ATOM   4546  CB  ARG B 117      25.438 -14.180  -3.029  1.00 33.28           C  
ATOM   4547  O   ARG B 117      25.453 -15.984  -5.730  1.00 33.28           O  
ATOM   4548  CG  ARG B 117      24.344 -13.141  -2.824  1.00 33.28           C  
ATOM   4549  CD  ARG B 117      24.922 -11.781  -2.465  1.00 33.28           C  
ATOM   4550  NE  ARG B 117      23.875 -10.781  -2.279  1.00 33.28           N  
ATOM   4551  NH1 ARG B 117      25.312  -9.086  -1.638  1.00 33.28           N  
ATOM   4552  NH2 ARG B 117      23.062  -8.695  -1.752  1.00 33.28           N  
ATOM   4553  CZ  ARG B 117      24.094  -9.523  -1.890  1.00 33.28           C  
ATOM   4554  N   GLU B 118      27.016 -16.562  -4.195  1.00 36.34           N  
ATOM   4555  CA  GLU B 118      27.812 -17.172  -5.250  1.00 36.34           C  
ATOM   4556  C   GLU B 118      27.094 -18.359  -5.883  1.00 36.34           C  
ATOM   4557  CB  GLU B 118      29.172 -17.625  -4.691  1.00 36.34           C  
ATOM   4558  O   GLU B 118      27.219 -18.594  -7.086  1.00 36.34           O  
ATOM   4559  CG  GLU B 118      30.172 -16.500  -4.500  1.00 36.34           C  
ATOM   4560  CD  GLU B 118      31.453 -16.938  -3.812  1.00 36.34           C  
ATOM   4561  OE1 GLU B 118      32.344 -16.094  -3.617  1.00 36.34           O  
ATOM   4562  OE2 GLU B 118      31.547 -18.125  -3.469  1.00 36.34           O  
ATOM   4563  N   ASP B 119      26.516 -19.172  -5.012  1.00 34.84           N  
ATOM   4564  CA  ASP B 119      25.812 -20.297  -5.625  1.00 34.84           C  
ATOM   4565  C   ASP B 119      24.703 -19.812  -6.562  1.00 34.84           C  
ATOM   4566  CB  ASP B 119      25.219 -21.219  -4.551  1.00 34.84           C  
ATOM   4567  O   ASP B 119      24.406 -20.453  -7.566  1.00 34.84           O  
ATOM   4568  CG  ASP B 119      26.047 -22.469  -4.312  1.00 34.84           C  
ATOM   4569  OD1 ASP B 119      27.016 -22.703  -5.062  1.00 34.84           O  
ATOM   4570  OD2 ASP B 119      25.734 -23.219  -3.367  1.00 34.84           O  
ATOM   4571  N   ILE B 120      23.984 -18.703  -6.141  1.00 33.78           N  
ATOM   4572  CA  ILE B 120      22.969 -18.266  -7.094  1.00 33.78           C  
ATOM   4573  C   ILE B 120      23.641 -17.703  -8.344  1.00 33.78           C  
ATOM   4574  CB  ILE B 120      22.031 -17.219  -6.465  1.00 33.78           C  
ATOM   4575  O   ILE B 120      23.188 -17.938  -9.461  1.00 33.78           O  
ATOM   4576  CG1 ILE B 120      21.203 -17.844  -5.340  1.00 33.78           C  
ATOM   4577  CG2 ILE B 120      21.125 -16.594  -7.535  1.00 33.78           C  
ATOM   4578  CD1 ILE B 120      20.391 -16.844  -4.535  1.00 33.78           C  
ATOM   4579  N   SER B 121      24.672 -16.812  -8.203  1.00 30.92           N  
ATOM   4580  CA  SER B 121      25.266 -16.219  -9.398  1.00 30.92           C  
ATOM   4581  C   SER B 121      26.000 -17.266 -10.219  1.00 30.92           C  
ATOM   4582  CB  SER B 121      26.219 -15.086  -9.016  1.00 30.92           C  
ATOM   4583  O   SER B 121      26.172 -17.109 -11.430  1.00 30.92           O  
ATOM   4584  OG  SER B 121      25.719 -13.836  -9.453  1.00 30.92           O  
ATOM   4585  N   SER B 122      26.875 -18.109  -9.547  1.00 30.23           N  
ATOM   4586  CA  SER B 122      27.656 -19.016 -10.391  1.00 30.23           C  
ATOM   4587  C   SER B 122      26.734 -19.891 -11.250  1.00 30.23           C  
ATOM   4588  CB  SER B 122      28.547 -19.922  -9.531  1.00 30.23           C  
ATOM   4589  O   SER B 122      27.203 -20.562 -12.180  1.00 30.23           O  
ATOM   4590  OG  SER B 122      27.781 -20.750  -8.688  1.00 30.23           O  
ATOM   4591  N   LYS B 123      25.531 -20.188 -10.688  1.00 29.86           N  
ATOM   4592  CA  LYS B 123      24.875 -21.109 -11.609  1.00 29.86           C  
ATOM   4593  C   LYS B 123      24.641 -20.453 -12.969  1.00 29.86           C  
ATOM   4594  CB  LYS B 123      23.547 -21.594 -11.031  1.00 29.86           C  
ATOM   4595  O   LYS B 123      24.312 -21.125 -13.938  1.00 29.86           O  
ATOM   4596  CG  LYS B 123      23.672 -22.859 -10.180  1.00 29.86           C  
ATOM   4597  CD  LYS B 123      22.312 -23.312  -9.672  1.00 29.86           C  
ATOM   4598  CE  LYS B 123      22.438 -24.578  -8.812  1.00 29.86           C  
ATOM   4599  NZ  LYS B 123      21.125 -24.984  -8.242  1.00 29.86           N  
ATOM   4600  N   LEU B 124      24.469 -19.031 -12.930  1.00 26.95           N  
ATOM   4601  CA  LEU B 124      24.094 -18.578 -14.266  1.00 26.95           C  
ATOM   4602  C   LEU B 124      25.281 -18.641 -15.219  1.00 26.95           C  
ATOM   4603  CB  LEU B 124      23.562 -17.141 -14.203  1.00 26.95           C  
ATOM   4604  O   LEU B 124      25.094 -18.703 -16.438  1.00 26.95           O  
ATOM   4605  CG  LEU B 124      22.062 -16.969 -14.523  1.00 26.95           C  
ATOM   4606  CD1 LEU B 124      21.328 -16.469 -13.289  1.00 26.95           C  
ATOM   4607  CD2 LEU B 124      21.875 -16.016 -15.688  1.00 26.95           C  
ATOM   4608  N   ASP B 125      26.531 -18.172 -14.742  1.00 25.62           N  
ATOM   4609  CA  ASP B 125      27.531 -17.984 -15.797  1.00 25.62           C  
ATOM   4610  C   ASP B 125      27.953 -19.328 -16.406  1.00 25.62           C  
ATOM   4611  CB  ASP B 125      28.750 -17.250 -15.250  1.00 25.62           C  
ATOM   4612  O   ASP B 125      28.906 -19.391 -17.188  1.00 25.62           O  
ATOM   4613  CG  ASP B 125      28.625 -15.734 -15.367  1.00 25.62           C  
ATOM   4614  OD1 ASP B 125      27.781 -15.250 -16.156  1.00 25.62           O  
ATOM   4615  OD2 ASP B 125      29.375 -15.023 -14.672  1.00 25.62           O  
ATOM   4616  N   ARG B 126      27.766 -20.453 -15.594  1.00 25.39           N  
ATOM   4617  CA  ARG B 126      28.531 -21.578 -16.141  1.00 25.39           C  
ATOM   4618  C   ARG B 126      28.188 -21.812 -17.609  1.00 25.39           C  
ATOM   4619  CB  ARG B 126      28.250 -22.859 -15.328  1.00 25.39           C  
ATOM   4620  O   ARG B 126      28.688 -22.766 -18.219  1.00 25.39           O  
ATOM   4621  CG  ARG B 126      29.266 -23.109 -14.227  1.00 25.39           C  
ATOM   4622  CD  ARG B 126      28.984 -24.422 -13.508  1.00 25.39           C  
ATOM   4623  NE  ARG B 126      29.906 -24.625 -12.391  1.00 25.39           N  
ATOM   4624  NH1 ARG B 126      28.891 -26.562 -11.633  1.00 25.39           N  
ATOM   4625  NH2 ARG B 126      30.734 -25.719 -10.547  1.00 25.39           N  
ATOM   4626  CZ  ARG B 126      29.844 -25.641 -11.523  1.00 25.39           C  
ATOM   4627  N   ASN B 127      27.000 -21.250 -18.094  1.00 23.36           N  
ATOM   4628  CA  ASN B 127      26.781 -22.125 -19.250  1.00 23.36           C  
ATOM   4629  C   ASN B 127      27.875 -21.953 -20.297  1.00 23.36           C  
ATOM   4630  CB  ASN B 127      25.406 -21.859 -19.875  1.00 23.36           C  
ATOM   4631  O   ASN B 127      27.906 -22.672 -21.297  1.00 23.36           O  
ATOM   4632  CG  ASN B 127      24.438 -23.016 -19.672  1.00 23.36           C  
ATOM   4633  ND2 ASN B 127      23.172 -22.797 -19.984  1.00 23.36           N  
ATOM   4634  OD1 ASN B 127      24.844 -24.094 -19.219  1.00 23.36           O  
ATOM   4635  N   LEU B 128      28.312 -20.641 -20.453  1.00 22.11           N  
ATOM   4636  CA  LEU B 128      28.594 -20.641 -21.875  1.00 22.11           C  
ATOM   4637  C   LEU B 128      29.797 -21.531 -22.188  1.00 22.11           C  
ATOM   4638  CB  LEU B 128      28.875 -19.203 -22.375  1.00 22.11           C  
ATOM   4639  O   LEU B 128      29.828 -22.188 -23.234  1.00 22.11           O  
ATOM   4640  CG  LEU B 128      27.672 -18.469 -22.984  1.00 22.11           C  
ATOM   4641  CD1 LEU B 128      27.484 -17.125 -22.312  1.00 22.11           C  
ATOM   4642  CD2 LEU B 128      27.875 -18.297 -24.484  1.00 22.11           C  
ATOM   4643  N   GLY B 129      31.031 -21.016 -21.688  1.00 20.66           N  
ATOM   4644  CA  GLY B 129      32.125 -21.281 -22.594  1.00 20.66           C  
ATOM   4645  C   GLY B 129      32.531 -22.734 -22.641  1.00 20.66           C  
ATOM   4646  O   GLY B 129      32.844 -23.266 -23.719  1.00 20.66           O  
ATOM   4647  N   ASP B 130      32.969 -23.328 -21.359  1.00 20.02           N  
ATOM   4648  CA  ASP B 130      34.125 -24.188 -21.531  1.00 20.02           C  
ATOM   4649  C   ASP B 130      33.750 -25.469 -22.266  1.00 20.02           C  
ATOM   4650  CB  ASP B 130      34.750 -24.516 -20.188  1.00 20.02           C  
ATOM   4651  O   ASP B 130      33.688 -26.531 -21.656  1.00 20.02           O  
ATOM   4652  CG  ASP B 130      35.812 -23.500 -19.766  1.00 20.02           C  
ATOM   4653  OD1 ASP B 130      36.250 -22.688 -20.609  1.00 20.02           O  
ATOM   4654  OD2 ASP B 130      36.219 -23.531 -18.578  1.00 20.02           O  
ATOM   4655  N   SER B 131      32.656 -25.562 -22.984  1.00 20.59           N  
ATOM   4656  CA  SER B 131      32.469 -26.969 -23.359  1.00 20.59           C  
ATOM   4657  C   SER B 131      33.750 -27.562 -23.953  1.00 20.59           C  
ATOM   4658  CB  SER B 131      31.312 -27.094 -24.344  1.00 20.59           C  
ATOM   4659  O   SER B 131      33.688 -28.641 -24.562  1.00 20.59           O  
ATOM   4660  OG  SER B 131      30.078 -26.875 -23.703  1.00 20.59           O  
ATOM   4661  N   LEU B 132      34.812 -26.766 -24.219  1.00 18.03           N  
ATOM   4662  CA  LEU B 132      35.531 -27.531 -25.250  1.00 18.03           C  
ATOM   4663  C   LEU B 132      36.094 -28.828 -24.688  1.00 18.03           C  
ATOM   4664  CB  LEU B 132      36.656 -26.703 -25.875  1.00 18.03           C  
ATOM   4665  O   LEU B 132      36.469 -29.719 -25.438  1.00 18.03           O  
ATOM   4666  CG  LEU B 132      36.250 -25.766 -27.016  1.00 18.03           C  
ATOM   4667  CD1 LEU B 132      37.250 -24.609 -27.125  1.00 18.03           C  
ATOM   4668  CD2 LEU B 132      36.156 -26.531 -28.328  1.00 18.03           C  
ATOM   4669  N   HIS B 133      36.688 -28.750 -23.391  1.00 17.20           N  
ATOM   4670  CA  HIS B 133      37.844 -29.609 -23.438  1.00 17.20           C  
ATOM   4671  C   HIS B 133      37.469 -31.047 -23.812  1.00 17.20           C  
ATOM   4672  CB  HIS B 133      38.594 -29.594 -22.109  1.00 17.20           C  
ATOM   4673  O   HIS B 133      36.312 -31.453 -23.578  1.00 17.20           O  
ATOM   4674  CG  HIS B 133      39.906 -28.891 -22.156  1.00 17.20           C  
ATOM   4675  CD2 HIS B 133      41.125 -29.219 -21.688  1.00 17.20           C  
ATOM   4676  ND1 HIS B 133      40.062 -27.656 -22.750  1.00 17.20           N  
ATOM   4677  CE1 HIS B 133      41.312 -27.266 -22.641  1.00 17.20           C  
ATOM   4678  NE2 HIS B 133      42.000 -28.203 -22.000  1.00 17.20           N  
ATOM   4679  N   ARG B 134      38.531 -31.922 -24.172  1.00 17.36           N  
ATOM   4680  CA  ARG B 134      38.969 -33.094 -24.891  1.00 17.36           C  
ATOM   4681  C   ARG B 134      38.750 -34.375 -24.062  1.00 17.36           C  
ATOM   4682  CB  ARG B 134      40.469 -33.000 -25.234  1.00 17.36           C  
ATOM   4683  O   ARG B 134      38.812 -35.469 -24.594  1.00 17.36           O  
ATOM   4684  CG  ARG B 134      40.719 -32.656 -26.688  1.00 17.36           C  
ATOM   4685  CD  ARG B 134      42.219 -32.562 -26.984  1.00 17.36           C  
ATOM   4686  NE  ARG B 134      42.469 -32.156 -28.375  1.00 17.36           N  
ATOM   4687  NH1 ARG B 134      44.750 -32.594 -28.297  1.00 17.36           N  
ATOM   4688  NH2 ARG B 134      43.781 -31.797 -30.219  1.00 17.36           N  
ATOM   4689  CZ  ARG B 134      43.656 -32.188 -28.953  1.00 17.36           C  
ATOM   4690  N   GLN B 135      38.594 -34.281 -22.641  1.00 16.62           N  
ATOM   4691  CA  GLN B 135      39.250 -35.469 -22.109  1.00 16.62           C  
ATOM   4692  C   GLN B 135      38.688 -36.750 -22.734  1.00 16.62           C  
ATOM   4693  CB  GLN B 135      39.094 -35.531 -20.578  1.00 16.62           C  
ATOM   4694  O   GLN B 135      37.531 -36.812 -23.094  1.00 16.62           O  
ATOM   4695  CG  GLN B 135      40.250 -34.906 -19.828  1.00 16.62           C  
ATOM   4696  CD  GLN B 135      40.062 -34.906 -18.328  1.00 16.62           C  
ATOM   4697  NE2 GLN B 135      41.125 -34.562 -17.578  1.00 16.62           N  
ATOM   4698  OE1 GLN B 135      38.969 -35.250 -17.828  1.00 16.62           O  
ATOM   4699  N   GLU B 136      39.656 -37.781 -22.750  1.00 16.80           N  
ATOM   4700  CA  GLU B 136      39.906 -39.125 -23.250  1.00 16.80           C  
ATOM   4701  C   GLU B 136      39.000 -40.156 -22.578  1.00 16.80           C  
ATOM   4702  CB  GLU B 136      41.375 -39.500 -23.031  1.00 16.80           C  
ATOM   4703  O   GLU B 136      39.094 -40.375 -21.375  1.00 16.80           O  
ATOM   4704  CG  GLU B 136      42.312 -38.969 -24.109  1.00 16.80           C  
ATOM   4705  CD  GLU B 136      43.781 -39.344 -23.875  1.00 16.80           C  
ATOM   4706  OE1 GLU B 136      44.594 -39.125 -24.766  1.00 16.80           O  
ATOM   4707  OE2 GLU B 136      44.062 -39.906 -22.797  1.00 16.80           O  
ATOM   4708  N   ILE B 137      37.750 -40.000 -22.500  1.00 16.27           N  
ATOM   4709  CA  ILE B 137      37.031 -41.125 -21.922  1.00 16.27           C  
ATOM   4710  C   ILE B 137      37.625 -42.438 -22.406  1.00 16.27           C  
ATOM   4711  CB  ILE B 137      35.500 -41.062 -22.266  1.00 16.27           C  
ATOM   4712  O   ILE B 137      37.594 -42.719 -23.609  1.00 16.27           O  
ATOM   4713  CG1 ILE B 137      34.906 -39.750 -21.703  1.00 16.27           C  
ATOM   4714  CG2 ILE B 137      34.781 -42.281 -21.734  1.00 16.27           C  
ATOM   4715  CD1 ILE B 137      33.500 -39.500 -22.203  1.00 16.27           C  
ATOM   4716  N   GLN B 138      38.719 -42.844 -21.703  1.00 15.90           N  
ATOM   4717  CA  GLN B 138      39.312 -44.156 -21.953  1.00 15.90           C  
ATOM   4718  C   GLN B 138      38.250 -45.250 -22.016  1.00 15.90           C  
ATOM   4719  CB  GLN B 138      40.344 -44.500 -20.859  1.00 15.90           C  
ATOM   4720  O   GLN B 138      37.406 -45.375 -21.125  1.00 15.90           O  
ATOM   4721  CG  GLN B 138      41.781 -44.469 -21.344  1.00 15.90           C  
ATOM   4722  CD  GLN B 138      42.781 -44.594 -20.219  1.00 15.90           C  
ATOM   4723  NE2 GLN B 138      44.062 -44.469 -20.547  1.00 15.90           N  
ATOM   4724  OE1 GLN B 138      42.406 -44.812 -19.062  1.00 15.90           O  
ATOM   4725  N   VAL B 139      37.969 -45.750 -23.156  1.00 17.23           N  
ATOM   4726  CA  VAL B 139      37.250 -46.906 -23.672  1.00 17.23           C  
ATOM   4727  C   VAL B 139      37.781 -48.156 -23.047  1.00 17.23           C  
ATOM   4728  CB  VAL B 139      37.344 -46.969 -25.219  1.00 17.23           C  
ATOM   4729  O   VAL B 139      37.375 -49.281 -23.391  1.00 17.23           O  
ATOM   4730  CG1 VAL B 139      36.531 -48.156 -25.750  1.00 17.23           C  
ATOM   4731  CG2 VAL B 139      36.906 -45.656 -25.859  1.00 17.23           C  
ATOM   4732  N   VAL B 140      38.344 -48.156 -21.766  1.00 15.44           N  
ATOM   4733  CA  VAL B 140      39.031 -49.438 -21.734  1.00 15.44           C  
ATOM   4734  C   VAL B 140      38.031 -50.594 -22.031  1.00 15.44           C  
ATOM   4735  CB  VAL B 140      39.719 -49.688 -20.391  1.00 15.44           C  
ATOM   4736  O   VAL B 140      37.031 -50.750 -21.328  1.00 15.44           O  
ATOM   4737  CG1 VAL B 140      40.469 -51.031 -20.391  1.00 15.44           C  
ATOM   4738  CG2 VAL B 140      40.719 -48.562 -20.078  1.00 15.44           C  
ATOM   4739  N   LEU B 141      38.062 -51.125 -23.266  1.00 17.27           N  
ATOM   4740  CA  LEU B 141      37.719 -52.375 -23.875  1.00 17.27           C  
ATOM   4741  C   LEU B 141      38.312 -53.562 -23.109  1.00 17.27           C  
ATOM   4742  CB  LEU B 141      38.188 -52.438 -25.328  1.00 17.27           C  
ATOM   4743  O   LEU B 141      39.219 -54.219 -23.594  1.00 17.27           O  
ATOM   4744  CG  LEU B 141      37.125 -52.062 -26.391  1.00 17.27           C  
ATOM   4745  CD1 LEU B 141      37.688 -51.000 -27.344  1.00 17.27           C  
ATOM   4746  CD2 LEU B 141      36.719 -53.312 -27.172  1.00 17.27           C  
ATOM   4747  N   GLU B 142      38.562 -53.375 -21.703  1.00 16.12           N  
ATOM   4748  CA  GLU B 142      39.469 -54.469 -21.422  1.00 16.12           C  
ATOM   4749  C   GLU B 142      38.938 -55.781 -22.000  1.00 16.12           C  
ATOM   4750  CB  GLU B 142      39.688 -54.625 -19.906  1.00 16.12           C  
ATOM   4751  O   GLU B 142      37.781 -55.875 -22.359  1.00 16.12           O  
ATOM   4752  CG  GLU B 142      40.844 -53.812 -19.375  1.00 16.12           C  
ATOM   4753  CD  GLU B 142      41.125 -54.031 -17.891  1.00 16.12           C  
ATOM   4754  OE1 GLU B 142      42.125 -53.531 -17.375  1.00 16.12           O  
ATOM   4755  OE2 GLU B 142      40.312 -54.750 -17.250  1.00 16.12           O  
ATOM   4756  N   LYS B 143      39.500 -56.938 -21.391  1.00 16.75           N  
ATOM   4757  CA  LYS B 143      40.219 -58.188 -21.578  1.00 16.75           C  
ATOM   4758  C   LYS B 143      39.219 -59.344 -21.766  1.00 16.75           C  
ATOM   4759  CB  LYS B 143      41.156 -58.500 -20.406  1.00 16.75           C  
ATOM   4760  O   LYS B 143      38.094 -59.250 -21.297  1.00 16.75           O  
ATOM   4761  CG  LYS B 143      42.562 -57.938 -20.594  1.00 16.75           C  
ATOM   4762  CD  LYS B 143      43.469 -58.312 -19.422  1.00 16.75           C  
ATOM   4763  CE  LYS B 143      44.875 -57.750 -19.609  1.00 16.75           C  
ATOM   4764  NZ  LYS B 143      45.750 -58.062 -18.422  1.00 16.75           N  
ATOM   4765  N   PRO B 144      39.812 -60.625 -21.969  1.00 17.70           N  
ATOM   4766  CA  PRO B 144      39.844 -61.875 -22.688  1.00 17.70           C  
ATOM   4767  C   PRO B 144      39.125 -63.000 -21.938  1.00 17.70           C  
ATOM   4768  CB  PRO B 144      41.344 -62.188 -22.812  1.00 17.70           C  
ATOM   4769  O   PRO B 144      38.781 -64.062 -22.516  1.00 17.70           O  
ATOM   4770  CG  PRO B 144      42.000 -61.188 -21.922  1.00 17.70           C  
ATOM   4771  CD  PRO B 144      40.938 -60.250 -21.406  1.00 17.70           C  
ATOM   4772  N   ASN B 145      39.094 -62.906 -20.500  1.00 17.05           N  
ATOM   4773  CA  ASN B 145      39.531 -64.250 -20.047  1.00 17.05           C  
ATOM   4774  C   ASN B 145      38.531 -65.312 -20.484  1.00 17.05           C  
ATOM   4775  CB  ASN B 145      39.688 -64.250 -18.531  1.00 17.05           C  
ATOM   4776  O   ASN B 145      37.375 -65.000 -20.812  1.00 17.05           O  
ATOM   4777  CG  ASN B 145      41.062 -63.750 -18.094  1.00 17.05           C  
ATOM   4778  ND2 ASN B 145      41.219 -63.562 -16.797  1.00 17.05           N  
ATOM   4779  OD1 ASN B 145      41.938 -63.531 -18.922  1.00 17.05           O  
ATOM   4780  N   GLY B 146      38.594 -66.625 -19.781  1.00 16.78           N  
ATOM   4781  CA  GLY B 146      38.625 -68.062 -19.984  1.00 16.78           C  
ATOM   4782  C   GLY B 146      37.250 -68.688 -19.906  1.00 16.78           C  
ATOM   4783  O   GLY B 146      36.594 -68.625 -18.859  1.00 16.78           O  
ATOM   4784  N   PHE B 147      36.281 -68.438 -20.859  1.00 17.30           N  
ATOM   4785  CA  PHE B 147      35.219 -69.438 -20.922  1.00 17.30           C  
ATOM   4786  C   PHE B 147      35.781 -70.812 -20.750  1.00 17.30           C  
ATOM   4787  CB  PHE B 147      34.469 -69.312 -22.266  1.00 17.30           C  
ATOM   4788  O   PHE B 147      36.500 -71.312 -21.625  1.00 17.30           O  
ATOM   4789  CG  PHE B 147      33.375 -68.312 -22.266  1.00 17.30           C  
ATOM   4790  CD1 PHE B 147      32.094 -68.688 -21.797  1.00 17.30           C  
ATOM   4791  CD2 PHE B 147      33.594 -67.000 -22.734  1.00 17.30           C  
ATOM   4792  CE1 PHE B 147      31.062 -67.750 -21.797  1.00 17.30           C  
ATOM   4793  CE2 PHE B 147      32.562 -66.062 -22.734  1.00 17.30           C  
ATOM   4794  CZ  PHE B 147      31.297 -66.438 -22.266  1.00 17.30           C  
ATOM   4795  N   SER B 148      36.062 -71.188 -19.578  1.00 16.41           N  
ATOM   4796  CA  SER B 148      36.406 -72.625 -19.391  1.00 16.41           C  
ATOM   4797  C   SER B 148      35.344 -73.500 -20.031  1.00 16.41           C  
ATOM   4798  CB  SER B 148      36.562 -72.938 -17.906  1.00 16.41           C  
ATOM   4799  O   SER B 148      34.250 -73.062 -20.297  1.00 16.41           O  
ATOM   4800  OG  SER B 148      37.875 -72.688 -17.469  1.00 16.41           O  
ATOM   4801  N   GLN B 149      35.031 -74.812 -19.422  1.00 17.48           N  
ATOM   4802  CA  GLN B 149      35.094 -76.250 -19.875  1.00 17.48           C  
ATOM   4803  C   GLN B 149      33.719 -76.688 -20.391  1.00 17.48           C  
ATOM   4804  CB  GLN B 149      35.562 -77.125 -18.734  1.00 17.48           C  
ATOM   4805  O   GLN B 149      33.625 -77.250 -21.484  1.00 17.48           O  
ATOM   4806  CG  GLN B 149      37.062 -77.250 -18.609  1.00 17.48           C  
ATOM   4807  CD  GLN B 149      37.500 -78.188 -17.500  1.00 17.48           C  
ATOM   4808  NE2 GLN B 149      38.812 -78.375 -17.406  1.00 17.48           N  
ATOM   4809  OE1 GLN B 149      36.688 -78.688 -16.766  1.00 17.48           O  
ATOM   4810  N   SER B 150      32.719 -77.312 -19.516  1.00 17.61           N  
ATOM   4811  CA  SER B 150      32.562 -78.750 -19.656  1.00 17.61           C  
ATOM   4812  C   SER B 150      31.531 -79.062 -20.734  1.00 17.61           C  
ATOM   4813  CB  SER B 150      32.094 -79.375 -18.328  1.00 17.61           C  
ATOM   4814  O   SER B 150      30.703 -78.250 -21.109  1.00 17.61           O  
ATOM   4815  OG  SER B 150      32.188 -78.375 -17.281  1.00 17.61           O  
ATOM   4816  N   PRO B 151      31.016 -80.438 -20.891  1.00 18.08           N  
ATOM   4817  CA  PRO B 151      30.984 -81.500 -21.922  1.00 18.08           C  
ATOM   4818  C   PRO B 151      29.703 -81.500 -22.766  1.00 18.08           C  
ATOM   4819  CB  PRO B 151      31.062 -82.812 -21.109  1.00 18.08           C  
ATOM   4820  O   PRO B 151      28.938 -80.500 -22.672  1.00 18.08           O  
ATOM   4821  CG  PRO B 151      30.766 -82.375 -19.703  1.00 18.08           C  
ATOM   4822  CD  PRO B 151      30.734 -80.875 -19.641  1.00 18.08           C  
ATOM   4823  N   THR B 152      28.812 -82.688 -22.750  1.00 18.39           N  
ATOM   4824  CA  THR B 152      28.484 -83.750 -23.672  1.00 18.39           C  
ATOM   4825  C   THR B 152      27.078 -83.562 -24.234  1.00 18.39           C  
ATOM   4826  CB  THR B 152      28.594 -85.125 -23.000  1.00 18.39           C  
ATOM   4827  O   THR B 152      26.891 -83.625 -25.453  1.00 18.39           O  
ATOM   4828  CG2 THR B 152      30.000 -85.688 -23.172  1.00 18.39           C  
ATOM   4829  OG1 THR B 152      28.312 -85.000 -21.609  1.00 18.39           O  
ATOM   4830  N   ALA B 153      25.828 -83.812 -23.453  1.00 20.05           N  
ATOM   4831  CA  ALA B 153      25.125 -85.000 -23.812  1.00 20.05           C  
ATOM   4832  C   ALA B 153      24.234 -84.812 -25.031  1.00 20.05           C  
ATOM   4833  CB  ALA B 153      24.281 -85.500 -22.625  1.00 20.05           C  
ATOM   4834  O   ALA B 153      23.875 -83.625 -25.359  1.00 20.05           O  
ATOM   4835  N   LEU B 154      23.438 -85.938 -25.562  1.00 17.58           N  
ATOM   4836  CA  LEU B 154      22.938 -86.625 -26.719  1.00 17.58           C  
ATOM   4837  C   LEU B 154      21.625 -86.000 -27.203  1.00 17.58           C  
ATOM   4838  CB  LEU B 154      22.734 -88.125 -26.375  1.00 17.58           C  
ATOM   4839  O   LEU B 154      20.734 -85.750 -26.391  1.00 17.58           O  
ATOM   4840  CG  LEU B 154      23.984 -89.000 -26.375  1.00 17.58           C  
ATOM   4841  CD1 LEU B 154      23.766 -90.250 -25.516  1.00 17.58           C  
ATOM   4842  CD2 LEU B 154      24.375 -89.375 -27.797  1.00 17.58           C  
ATOM   4843  N   TYR B 155      21.578 -85.438 -28.328  1.00 18.97           N  
ATOM   4844  CA  TYR B 155      20.547 -84.812 -29.141  1.00 18.97           C  
ATOM   4845  C   TYR B 155      19.406 -85.812 -29.391  1.00 18.97           C  
ATOM   4846  CB  TYR B 155      21.125 -84.312 -30.484  1.00 18.97           C  
ATOM   4847  O   TYR B 155      19.406 -86.500 -30.375  1.00 18.97           O  
ATOM   4848  CG  TYR B 155      21.859 -83.000 -30.375  1.00 18.97           C  
ATOM   4849  CD1 TYR B 155      21.172 -81.812 -30.422  1.00 18.97           C  
ATOM   4850  CD2 TYR B 155      23.250 -83.000 -30.250  1.00 18.97           C  
ATOM   4851  CE1 TYR B 155      21.859 -80.625 -30.344  1.00 18.97           C  
ATOM   4852  CE2 TYR B 155      23.938 -81.812 -30.172  1.00 18.97           C  
ATOM   4853  OH  TYR B 155      23.906 -79.375 -30.125  1.00 18.97           O  
ATOM   4854  CZ  TYR B 155      23.234 -80.625 -30.203  1.00 18.97           C  
ATOM   4855  N   SER B 156      18.812 -86.438 -28.297  1.00 23.70           N  
ATOM   4856  CA  SER B 156      18.016 -87.562 -28.797  1.00 23.70           C  
ATOM   4857  C   SER B 156      17.000 -87.125 -29.828  1.00 23.70           C  
ATOM   4858  CB  SER B 156      17.297 -88.250 -27.641  1.00 23.70           C  
ATOM   4859  O   SER B 156      16.609 -85.938 -29.859  1.00 23.70           O  
ATOM   4860  OG  SER B 156      18.219 -88.688 -26.656  1.00 23.70           O  
ATOM   4861  N   SER B 157      16.625 -88.062 -30.828  1.00 23.75           N  
ATOM   4862  CA  SER B 157      15.922 -88.125 -32.094  1.00 23.75           C  
ATOM   4863  C   SER B 157      14.516 -87.562 -31.984  1.00 23.75           C  
ATOM   4864  CB  SER B 157      15.859 -89.562 -32.562  1.00 23.75           C  
ATOM   4865  O   SER B 157      13.898 -87.625 -30.922  1.00 23.75           O  
ATOM   4866  OG  SER B 157      17.141 -90.062 -32.938  1.00 23.75           O  
ATOM   4867  N   PRO B 158      14.102 -86.812 -33.000  1.00 26.00           N  
ATOM   4868  CA  PRO B 158      12.828 -86.125 -33.188  1.00 26.00           C  
ATOM   4869  C   PRO B 158      11.625 -87.062 -33.000  1.00 26.00           C  
ATOM   4870  CB  PRO B 158      12.906 -85.625 -34.625  1.00 26.00           C  
ATOM   4871  O   PRO B 158      11.641 -88.188 -33.469  1.00 26.00           O  
ATOM   4872  CG  PRO B 158      14.109 -86.312 -35.219  1.00 26.00           C  
ATOM   4873  CD  PRO B 158      14.797 -87.062 -34.094  1.00 26.00           C  
ATOM   4874  N   PRO B 159      11.016 -87.125 -31.750  1.00 29.30           N  
ATOM   4875  CA  PRO B 159      10.008 -88.188 -31.672  1.00 29.30           C  
ATOM   4876  C   PRO B 159       9.109 -88.250 -32.906  1.00 29.30           C  
ATOM   4877  CB  PRO B 159       9.195 -87.812 -30.422  1.00 29.30           C  
ATOM   4878  O   PRO B 159       8.953 -87.250 -33.594  1.00 29.30           O  
ATOM   4879  CG  PRO B 159       9.586 -86.375 -30.125  1.00 29.30           C  
ATOM   4880  CD  PRO B 159      10.773 -86.062 -30.984  1.00 29.30           C  
ATOM   4881  N   GLU B 160       8.969 -89.438 -33.625  1.00 28.52           N  
ATOM   4882  CA  GLU B 160       8.141 -89.875 -34.750  1.00 28.52           C  
ATOM   4883  C   GLU B 160       6.711 -89.375 -34.625  1.00 28.52           C  
ATOM   4884  CB  GLU B 160       8.148 -91.375 -34.844  1.00 28.52           C  
ATOM   4885  O   GLU B 160       6.004 -89.688 -33.688  1.00 28.52           O  
ATOM   4886  CG  GLU B 160       9.398 -91.938 -35.500  1.00 28.52           C  
ATOM   4887  CD  GLU B 160       9.359 -93.500 -35.656  1.00 28.52           C  
ATOM   4888  OE1 GLU B 160      10.250 -94.062 -36.344  1.00 28.52           O  
ATOM   4889  OE2 GLU B 160       8.430 -94.125 -35.094  1.00 28.52           O  
ATOM   4890  N   VAL B 161       6.516 -88.062 -34.812  1.00 31.80           N  
ATOM   4891  CA  VAL B 161       5.121 -87.625 -34.875  1.00 31.80           C  
ATOM   4892  C   VAL B 161       4.332 -88.500 -35.812  1.00 31.80           C  
ATOM   4893  CB  VAL B 161       5.000 -86.125 -35.344  1.00 31.80           C  
ATOM   4894  O   VAL B 161       4.621 -88.625 -37.000  1.00 31.80           O  
ATOM   4895  CG1 VAL B 161       3.557 -85.625 -35.219  1.00 31.80           C  
ATOM   4896  CG2 VAL B 161       5.934 -85.250 -34.531  1.00 31.80           C  
ATOM   4897  N   ASP B 162       4.012 -89.750 -35.312  1.00 29.45           N  
ATOM   4898  CA  ASP B 162       3.082 -90.625 -36.031  1.00 29.45           C  
ATOM   4899  C   ASP B 162       1.879 -89.812 -36.531  1.00 29.45           C  
ATOM   4900  CB  ASP B 162       2.615 -91.750 -35.125  1.00 29.45           C  
ATOM   4901  O   ASP B 162       1.239 -89.062 -35.781  1.00 29.45           O  
ATOM   4902  CG  ASP B 162       3.410 -93.000 -35.344  1.00 29.45           C  
ATOM   4903  OD1 ASP B 162       4.090 -93.125 -36.375  1.00 29.45           O  
ATOM   4904  OD2 ASP B 162       3.357 -93.875 -34.438  1.00 29.45           O  
ATOM   4905  N   THR B 163       1.849 -89.375 -37.844  1.00 32.53           N  
ATOM   4906  CA  THR B 163       0.881 -88.812 -38.781  1.00 32.53           C  
ATOM   4907  C   THR B 163      -0.474 -89.500 -38.625  1.00 32.53           C  
ATOM   4908  CB  THR B 163       1.370 -89.000 -40.250  1.00 32.53           C  
ATOM   4909  O   THR B 163      -1.312 -89.438 -39.531  1.00 32.53           O  
ATOM   4910  CG2 THR B 163       2.559 -88.062 -40.531  1.00 32.53           C  
ATOM   4911  OG1 THR B 163       1.764 -90.312 -40.469  1.00 32.53           O  
ATOM   4912  N   CYS B 164      -0.737 -90.375 -37.625  1.00 34.94           N  
ATOM   4913  CA  CYS B 164      -2.086 -90.938 -37.750  1.00 34.94           C  
ATOM   4914  C   CYS B 164      -3.117 -89.812 -37.812  1.00 34.94           C  
ATOM   4915  CB  CYS B 164      -2.406 -91.875 -36.562  1.00 34.94           C  
ATOM   4916  O   CYS B 164      -3.260 -89.062 -36.906  1.00 34.94           O  
ATOM   4917  SG  CYS B 164      -1.851 -93.562 -36.781  1.00 34.94           S  
ATOM   4918  N   ILE B 165      -3.422 -89.125 -39.094  1.00 39.28           N  
ATOM   4919  CA  ILE B 165      -4.184 -88.125 -39.812  1.00 39.28           C  
ATOM   4920  C   ILE B 165      -5.621 -88.062 -39.312  1.00 39.28           C  
ATOM   4921  CB  ILE B 165      -4.168 -88.375 -41.344  1.00 39.28           C  
ATOM   4922  O   ILE B 165      -6.367 -87.125 -39.594  1.00 39.28           O  
ATOM   4923  CG1 ILE B 165      -2.723 -88.500 -41.844  1.00 39.28           C  
ATOM   4924  CG2 ILE B 165      -4.957 -87.312 -42.094  1.00 39.28           C  
ATOM   4925  CD1 ILE B 165      -2.600 -89.000 -43.281  1.00 39.28           C  
ATOM   4926  N   ASN B 166      -6.281 -89.188 -38.969  1.00 39.12           N  
ATOM   4927  CA  ASN B 166      -7.727 -89.062 -38.812  1.00 39.12           C  
ATOM   4928  C   ASN B 166      -8.117 -88.062 -37.719  1.00 39.12           C  
ATOM   4929  CB  ASN B 166      -8.352 -90.438 -38.562  1.00 39.12           C  
ATOM   4930  O   ASN B 166      -8.969 -88.375 -36.875  1.00 39.12           O  
ATOM   4931  CG  ASN B 166      -8.836 -91.062 -39.844  1.00 39.12           C  
ATOM   4932  ND2 ASN B 166      -9.242 -92.375 -39.719  1.00 39.12           N  
ATOM   4933  OD1 ASN B 166      -8.852 -90.500 -40.906  1.00 39.12           O  
ATOM   4934  N   GLU B 167      -7.137 -87.312 -37.188  1.00 44.84           N  
ATOM   4935  CA  GLU B 167      -7.441 -86.500 -36.000  1.00 44.84           C  
ATOM   4936  C   GLU B 167      -8.602 -85.562 -36.250  1.00 44.84           C  
ATOM   4937  CB  GLU B 167      -6.207 -85.688 -35.531  1.00 44.84           C
[truncated: 145,882 more chars]
